# Supplementary material for: Remote homology clustering identifies lowly conserved families of effector proteins in plant-pathogenic fungi
Source: Microb Genom. 2021 Sep 1;7(9):000637. doi: 10.1099/mgen.0.000637 (PMC8715435; doi:10.1099/mgen.0.000637)
Supplement: Supplementary material 15 [file mgen-7-0637-s0015.zip › fastas/markov-PC_01204B.fasta]

>PC_00EVW7
---------------------------MAAVLKTFAL-----AFL-LIQGA---Q------SKDHSSHNCCLL-------TPEGWIPRNDWTKAVCEDRW
GSV----------ADFDG---V-------------------------------KCIQRPG-------------NVISGDDFFTACKLYGYVNG-------
YQ-QWQR---------------------------GAGYRGTCS---------------------------------------------
>PC_05OLIA
-------------------------MGTYTPTDFIVL-----TPI-LIQQI---S------SKDHSSHNCCLN-------TPEGWIPRNDWTKAVCAMRW
GSV----------ATFDG---V-------------------------------KCIQKPG-------------NVISGDDFYTACKLYGATNG-------
YGPEWEK---------------------------GAGYRGTYS---------------------------------------------
>PC_04X8UK
-------------------------MAAAAFLKTLVL-----AFL-LIQGA---Q------SKDHSSHNCCLL-------TVEGWVPRNDWTEAVCTERY
GSV----------ANFDG---V-------------------------------KCIRKPG-------------NEISGDDFFAACKLKGRLDG-------
YA-QWER---------------------------GSGYRGTCS---------------------------------------------
>PC_04AHGT
-------------------------MSAL---KSI-I----LSSL--LIGA---S-----QAKDHSSHNCCINWSKVPGSNYNGWGVNWGLTHIACDHY-
PG----------AATWNEQ----------------------------------TCNENYN-----------GAIAIGGGDFISKCQDAGQAN--------
-G-YTRD----------------Q---------IGAGYRGTC----------------------------------------------
>PC_0534NU
-------------------------MS--AI-KSILL-----SSL-LIGAVQAKD------H---SSHNCCINWSKVPGSNYNGWGVNWGLTHIACDRYP
GA-----------ATWNG---Q-------------------------------TCNENYN-------------GAIGGDDFMSKCQDAGVANG-------
YT-RDQI---------------------------GAGYRGTC----------------------------------------------
>PC_0185Z0
-------------------------MS--AL-KSIIL-----SSL-LIGASQAKD------H---SSHNCCINWSKVPGSNYNGWGVNWGLTHIACDHYP
GA-----------ATWNE---Q-------------------------------TCNENYN-------------GAIGGGDFISKCQDAGQANG-------
YT-RDQI---------------------------GAGYRGTC----------------------------------------------
>PC_05U6EQ
-------------------------MS--AT-KSILL-----SSF-LIGAVQAKD------H---SSHNCCINWSKVPGSNYNGWGVNWGLTHIACDRYP
GE-----------ATWNG---Q-------------------------------ICNENYN-------------GAIGGGDFMSKCQDAGVANG-------
YT-RDQI---------------------------GAGYRGTC----------------------------------------------
>PC_065JMM
-----------------------------------MS-----PLQ-PIGAVQAKD------H---SSHNCCINWSKVPDSNYNGWGVNWGLTHIACDRYP
GA-----------ATWNG---Q-------------------------------TCNENYN-------------GAIGGDDFMSKCQDAGVANG-------
YT-RDQI---------------------------GAGYRGTC----------------------------------------------
>PC_05ELHH
-----------------------MTMPVT-IKSLVLS------LL-LAQAA---Y------GKDHSSHNCCLY-------TPEGWIPVNDWTEAVCAMRW
GSV----------ATFDG---V-------------------------------KCIQKPG-------------NVISGDDFYTACKLYGETHG-------
YGPDWAK---------------------------GAGYRGTCS---------------------------------------------
>PC_0792OC
-------------------------MGTYTPANLIVF-----TPV-LIQQI---S------SKDHSSHNCCLH-------TPEGWIPVNDWTKAVFAMRW
GSV----------ATFDG---V-------------------------------KCIQKPG-------------NVISGDDFYTACKLYGYNAG-------
YRDDWEK---------------------------GAGYRGTCS---------------------------------------------
>PC_051N90
-------------------------MQFS-LKALSLF-----LFL-AQAAH---G------SKDHSSHNCCLH-------TPEGWIPVNDWTKAVCAMRW
GSV----------ATFDG---V-------------------------------KCIQKPG-------------NVISGDDFYTACKLYGYNAG-------
YRDDWEK---------------------------GAGYRGTCS---------------------------------------------
>PC_041LFM
-------------------------MQLF-LKALGLC-----LFL-AQAAH---G------SKDHSSHNCCLH-------TPEGWIPVNDWTKAVCAMRW
GSV----------ATFDG---V-------------------------------KCIQKPG-------------NVISGDDFYTACKLYGYNAG-------
YRDDWEK---------------------------GAGYRGTCS---------------------------------------------
>PC_013KT5
-------------------------MEVT-LKALALG-----LFL-AQAAH---G------SKDQGSHNCCLS-------TPEGWILRNDWTKAVCAMRW
GSV----------ATFDG---V-------------------------------KCTQKPG-------------NVISGDDFYTACKLYGATNG-------
YGPEWEK---------------------------GAGYRGTCS---------------------------------------------
>PC_04QUHR
-------------------------MEVT-LKALALG-----LFL-AQAAH---G------SKDHSSHNCCLN-------TPEGWIPRNDWTKAVCAMRW
GSV----------ATFDG---V-------------------------------KCIQKPG-------------NVISGDDFYTACKLYGATNG-------
YGPEWEK---------------------------GAGYRGTYS---------------------------------------------
>PC_01UIWH
-------------------------MQLS-LKALGLG-----LFL-AQAAH---G------SKDHSSHNCCLH-------TLEGWIPVNDWTKGVCAMRW
GSV----------ATFDG---V-------------------------------KCIQKPG-------------NVISDDDFFTACKLYGYNAG-------
YRDDWEK---------------------------GAGYRGTCS---------------------------------------------
>PC_031VTT
-------------------------MQFS-LKALGFF-----LFL-AQAAH---G------SKDHSSHNCCLH-------TPEGWIPVNDWTKAVCAMRW
GSV----------ATFDG---V-------------------------------KCIQKPG-------------NVISGDDFYTACKLYGYNAG-------
YRDDWEK---------------------------GAGYRGTCS---------------------------------------------
>PC_03VU12
-------------------------MQLF-LKALGLC-----LFL-AQAAY---G------SKDHSSHNCCLH-------TPEGWIPVNDWTKAVCAMRW
GSV----------ATFDG---V-------------------------------KCIQKPG-------------NVISGDDFFTACKLYGYNAG-------
YRDDWEK---------------------------GAGYRGTCS---------------------------------------------
>PC_05OT82
-------------------------MEVT-LKALALG-----LFL-AQAAH---G------SKDHSSHNCCLN-------TPEGWIPRNDWTKAVCAMRW
GSV----------ATFDD---V-------------------------------KCIQKPG-------------NVISGDDFYTACKLYGATNG-------
YGPEWEK---------------------------GAGYRGTYS---------------------------------------------
>PC_02ABCB
-------------------------MATS-IKSLVLA------CF-LIQAA---Q------SKDHSSHNCCLN-------TFEGWIPRNDWTKAVCAKRW
GSV----------ATFDG---V-------------------------------KCIQKPG-------------NVISGDDFFTACKLYGRMHG-------
YGPEWEI---------------------------GAGYRGTCS---------------------------------------------
>PC_02VPL0
---------------------------MAAVLKTFAL-----AFL-FIQGA---Q------SKDHSSHNCCLL-------TPEGWIPRNDWTKAVCEDRW
GSV----------ATFDG---V-------------------------------KCIQKPG-------------NVISGDDFFTACKLYGLVNG-------
YE-QWER---------------------------GAGYRGTCS---------------------------------------------
>PC_048E0Z
---------------------------MAAVLKTFAL-----AFL-LIQGA---Q------SKDHSSHNCCLL-------TAEGWIPRNDWTKAVCEERW
GSV----------ATFDG---V-------------------------------KCIQKPG-------------NVISGDDFFTACKLYGYING-------
YQ-QWER---------------------------GAGYRGTCS---------------------------------------------
>PC_076AGS
---------------------------MAAFLKTLAL-----AFL-LVQVA---E------SKDHSSHNCCLL-------TAEGWIPRNDWTKAVCEDRW
GSV----------ATFDG---V-------------------------------KCIQKPG-------------NVISGDDFFTACKLYGLVNG-------
YE-QWER---------------------------GAGYRGTCS---------------------------------------------
>PC_02SKBF
---------------------------MAAVLKTIAL-----AFL-LIQGA---Q------SKDHSSHNCCLL-------TAEGWIPRNDWTKAVCEERW
GSV----------ATFDG---V-------------------------------KCIQKPG-------------NVISGDDFFTACKLYGYING-------
YQ-QWER---------------------------GAGYRGTCS---------------------------------------------
>PC_03IUAD
--------------------------MIAASLKALAL-----TLL-FAHAA---Y------AKDHSSHNCCLL-------TGEGWTPMNDWTREVCAERW
GSV----------ATFDG---V-------------------------------KCIQKPG-------------NIISGDDFATACKLKGNLSG-------
FR-DWQK---------------------------GAGYRGTC----------------------------------------------
>PC_06USXV
-------------------------MEVT-IKALALG-----LFL-AQAAH---G------SKDHSSYNCCLN-------TPEGWIPRNDWTKAVCAMRW
GSV----------ATFDG---V-------------------------------KCIQKPG-------------NVINGDDFYTACKLYGATNG-------
YGLEWEK---------------------------GA----------------------------------------------------
>PC_00ULAI
-------------------------MGTYTPANLIVF-----TPV-LIQQI---S------SKDHSSHNCCLH-------TPEGWIPVNDWTKAVFAMRW
GSV--------HQATFDG---V-------------------------------KCIQKPG-------------NVISGDDFYTACKLYGYNAG-------
YRDDWEK---------------------------GAGYRGTCS---------------------------------------------
>PC_05FLMV
-------------------------MGTYTPANLIAS-----TPV-LIRQI---S------SKDHSSHNCCLH-------TPEGWIPVNDWTKAVCAMRW
GSV--------HQATFDG---V-------------------------------KCIQKPG-------------NVISGDDFYTACKLYGYNAG-------
YRDDWEK---------------------------GAGYRGTCS---------------------------------------------
>PC_06TASQ
-------------------------MGTYTPANLIAS-----TPV-LIQQI---S------SKDHSSHNCCLH-------TPEGWIPVNDWTKAVCAMRW
GSV--------HQATFDG---V-------------------------------KCIQKPG-------------NVISGDDFFTACKLYGYNAG-------
YRDDWEK---------------------------GAGYRGTCS---------------------------------------------
>PC_022BVB
-----------------------MKTTII---LALSA----LSGF-----A---L-----AGKDHSEHNCCFRNDRT----GGTWATHPDLTKAACGDF-
PQ-----------GTYDNG----------------------------------VCTENIN------------IRRIDGDAFFAACKSHSEDV--------
-HIVDKS----------------N---------VGAGYRGTC----------------------------------------------
>PC_01GL0Z
----------------------MRSTSIV---TA---------LV-LTLGAQVVS-----AA-KHDFLICCQRNPS-----TGVWSPNLALTELVCKALY
PN----------DGEYRQN----------------------------------ACYGVH--------------TELYGDDFWTNCRNVGSQDRG------
----------------------------------------------------------------------------------------
>PC_06I2IK
-------------------------ML--NI-KSVLI-----SIL-LVGAVQAQD------PADDSKHNCCLH---IKNASDAWWLTNPDITEEVCKKFK
DD-----------AKFDGE----------------------------------TCN---G-------------DSIDDAEWKSKCKEYGTFLG-------
WT-DERV---------------------------GAGHNGTCYPIDN-----------------------------------------
>PC_00UMUL
-------------------------MM--SI-KYLLF-----SVL-LVGAVQAED------SKDLSKHNCCLH---IKDASDAWWMTNPDITKEVCKSYH
KDV----------AQFDSKT-G-------------------------------TCNEHKN-------------GTIKDADCKSKCKIYGTSLG-------
WT-DDRV---------------------------GAGYDATCYPIDV-----------------------------------------
>PC_02858J
-------------------------MM--TI-KSLVL-----SVL-LIGAVKSED------AKDLSKHNCCLH---IKNASDAWWMTNPDVTKEVCQSYY
KDV----------AKFDSET-G-------------------------------TCNEHKN-------------GTINGADWKSKCKIYGTSLG-------
WT-DDRV---------------------------GAGHDATCYPIDA-----------------------------------------
>PC_049FZ7
-------------------------MM--SI-KYLLF-----SVL-LVGAVQAED------SKNLSKHNCCLH---IKDASDAWWMTNPDITKEVCKSYY
KDV----------AQFDSKT-G-------------------------------TCNEHKN-------------GTIKDVDWKSKCKIYGTSLG-------
WT-DDRV---------------------------GAGYDATCYPIDA-----------------------------------------
>PC_018P4D
-------------------------MM--AI-KSLVL-----SVL-LIGAVKSED------AKDLSKHNCCLH---IKNASDAWWMTNPDVTKEVCQSYY
KDV----------AKFDSET-G-------------------------------TCNEHKN-------------GTINGADWKSKCKIYGTSLG-------
WT-DDRV---------------------------GAGHDATCYPIDA-----------------------------------------
>PC_05D47N
-------------------------MM--AI-KSLVL-----SVL-LIGAVKSED------AKDLSKHNCCLH---IKNASDAWWMTNPDVTKEVCQSYY
KDV----------AKFDSET-G-------------------------------TCNEHKN-------------GTINVADWKSKCKIYGTSLG-------
WT-DDRV---------------------------GAGHNATCYPIDA-----------------------------------------
>PC_073T3K
-------------------------MM--SI-KYLLF-----SVL-LVGAVQAED------SKDLSKHNCCLH---IKDASDAWWMTNLDITKEVCKSYY
KDV----------AQFNSKT-G-------------------------------TCNEHKN-------------GTIKDADWKSKCKIYGTSLG-------
WT-DNRV---------------------------GAGYGATCYPIDA-----------------------------------------
>PC_00DA6L
-------------------------MM--SI-KSLVL-----SLL-LIGAVQGED------AKDLSKHNCCLH---IKNASDAWWLTNPDVTKEVCESYY
KDV----------TQFDSKT-G-------------------------------TCDEHKN-------------GTISDADWKSKCKIYGTSLG-------
WA-DDRV---------------------------GAGHDATCYPIDA-----------------------------------------
>PC_02XDZ8
-------------------------MM--SI-KYLLF-----SVL-LIGAVQAED------SKDLSKHNCCLH---IKDASDAWWMTNPDITKEVCKSYY
KDI----------AQFDSKT-G-------------------------------TCNEHKN-------------GTIKDVDWKSKCKIYGTSLG-------
WT-DDRV---------------------------GAGYDATCYPIDA-----------------------------------------
>PC_04DG10
-------------------------MM--SI-KYLLF-----SVL-LVGAVQAED------SKDLSKHNCCLH---VKDASDAWWMTNPDITKEVCKSYY
KDV----------AQFDSKT-G-------------------------------TCNEHKN-------------GTIKDVDWKSKCKIYGTSLG-------
WT-DDRV---------------------------GAGYDATCYPIDA-----------------------------------------
>PC_00IK5H
-------------------------MM--SI-KYLLF-----SVL-LVGAVQAED------SKDLSKHNCCLH---VKDASDAWWMINPDITKEVCKSYY
KDV----------AQFDSKT-G-------------------------------TCNEHKN-------------GTIKDVDWKSKCKIYGTSLG-------
WT-DDRV---------------------------GAGYDATCYPIDA-----------------------------------------
>PC_038P63
-------------------------MM--SI-KYLLF-----SVL-LVGAVQAED------AKDLSKHNCCLH---IKDASDAWWMTNPDITKEVCKSYY
KDV----------AQFDSKT-G-------------------------------TCNEHKN-------------GTIKDADWKSKCKIYGTSLG-------
WT-DDRV---------------------------GAGYDATCYPIDA-----------------------------------------
>PC_06QR9Y
-------------------------MM--SI-KYLLF-----SVL-LVEAVQAED------SKGLSKHNCCLH---IKDASDAWWMTNPDITKEVCKSYY
KDV----------AQFDRKT-G-------------------------------TCNEHKN-------------GTIKDVDWKSKCKIYGTSLG-------
WT-DDRV---------------------------GAGYDATCYPIDA-----------------------------------------
>PC_00LZ0P
--------------------------M--TI-KSFVL-----SCL-LIGAVHAED------AKDLSKHNCCLH---IKDASDAWWMTNPDVTKEVCQSYY
NNI----------AQFDSKT-G-------------------------------TCDEHKN-------------GTIKDADWKSKCKIYGTSLG-------
WT-DDRV---------------------------GAGHDATCYPIDA-----------------------------------------
>PC_03PK3U
--------------------------M--SV-KYLLF-----SVL-LVGPVQAED------SKDLSKHNCCLH---IKDASDAWWMTNPDITKEVCKSYY
KDV----------AQFDNKT-G-------------------------------TCNEHKN-------------GTINDVDWKSKCKIYGTSLG-------
WT-DDRV---------------------------GAGYDATCYPIDA-----------------------------------------
>PC_03X3KG
--------------------------M--SV-KYLLF-----SVL-LVGAVQAED------SKDLSKHNCCLH---IKDASDAWWMTNPDITKEVCKSYY
KDV----------AQFDNKT-G-------------------------------TCNEHKN-------------GTINDVDWKSKCKIYGTSLG-------
WT-DDRV---------------------------GAGYDATCYPIDA-----------------------------------------
>PC_0159PG
--------------------------M--SI-KYLLF-----SIL-LVGAVQAGD------SKDLSKHNCCLH---IKDASDAWWMTNPDITKEVCKSYY
KDV----------AQFDSKT-G-------------------------------TCNEHKN-------------GTINDVDWKSKCKIYGTSLG-------
WT-DDRV---------------------------GAGYDATCYPLDA-----------------------------------------
>PC_040U4D
--------------------------M--SI-KYLLF-----SVL-LVGAVQAED------SKDLSKHNCCLH---IKDASDAWWMTNPDITKEACKSYY
KDV----------AQFDSKT-G-------------------------------TCNEHKN-------------GTIKDVHWKSKCKIYGTSLG-------
WT-DDRV---------------------------GAGYDATCYPIDA-----------------------------------------
>PC_03DHX2
--------------------------M--SI-KYLLF-----SVL-LVGAVQAED------SKDLSKHNCCLH---IKDASDAWWMTNPDITKEACKSYY
KDV----------AQFDSKT-G-------------------------------TCNEHKN-------------GTINDVDWKSKCKIYGTSLG-------
WT-DDRG---------------------------GAGYDATCYPIDA-----------------------------------------
>PC_05SE4Z
--------------------------M--SI-KYLLF-----SVL-LVRAVQAED------SKDLSKHNCCLH---IKDASDAWWMTNPDITKEACKSYY
KDV----------AQFDSKT-G-------------------------------TCNENKN-------------GTIKDVHWKSKCKIYGTSLG-------
WT-DDRV---------------------------GAGYDATCYPIDA-----------------------------------------
>PC_00J2JW
--------------------------M--TI-KSFVL-----SCL-LIGAVHAED------AKDLSKHNCCLH---IKDASDAWWMTNPDVTKEVCQSYY
KDV----------AQFDSKT-G-------------------------------TCDEHKN-------------GTIKNADWKSKCKIYGTSLG-------
WT-DDRV---------------------------GAGHDATCYPIDA-----------------------------------------
>PC_02T5LN
--------------------------M--AI-KSFVL-----SCL-LIGAVHAED------AKDLSKHNCCLH---IKDASDAWWMTNPDVTKEVCQSYY
KDV----------AQFDSKT-G-------------------------------TCDEHKN-------------GTIKDADWKSKCKIYGTSLG-------
WT-DDRV---------------------------GAGHDATCYPIDA-----------------------------------------
>PC_01TFLH
--------------------------M--SI-KYLLF-----SIL-LVGAVQAED------AKDLSKHNCCLH---IKDASDAWWMTNPDITKEVCKSYY
KDV----------AQFNSKT-G-------------------------------TCNEHKN-------------GTIKDADWKSKCKIYGTSLG-------
WT-DNRV---------------------------GAGYDATCYPIDA-----------------------------------------
>PC_007N1B
-------------------------MM--SI-KYLLF-----SVL-LVGAVQ----------------------------ADAWWMTNPDITKEVCKSYY
KDV----------AQFDSKT-G-------------------------------TCNEHKN-------------GTIKDADWKSKCKIYGTSLG-------
WT-DDRV---------------------------GAGYDATCYPIDA-----------------------------------------
>PC_04OD9C
-------------------------MRFI---S-AIP------FI-LSLAT---------A-DWYDECDCHSPDS------TGTWGYNWELTFFTCVEG-
------------RGRYIKET-G-------------------------------RWSS-------------------------------------------
----------------------------------------------------------------------------------------
>PC_02QUC9
-------------------------MRFI---S-AIP------FI-LSLAT---------A-DWYDECDCHSPDS------TGTWGYNWELTFFTCVEG-
------------RGRYIKET-G-------------------------------RCRSGR------------PNGFIGGEEW-------------------
----------------------------------------------------------------------------------------
>PC_05JLO1
-------------------------MRLL---ITLMP------FL-LP--V---------MASDHKQCDCQVNNG-------KGWEYDWQLTFNACVDNY
SR----------TAEYDTGA-G-------------------------------RVSTT------------------------------------------
----------------------------------------------------------------------------------------
>PC_08CQAE
-------------------------MRPL---FALLP------VI-LPVVA------L--NHHWHDLCACHSKDA------KGKLIYNWQLTMQVCRDNY
QC----------SAEYDHGL-G-------------------------------DVLHCN-----------------------------------------
----------------------------------------------------------------------------------------
>PC_04RWF3
--MQYLSAVLALFGTLYVSFSHTVHDVNH--DNTLIT------DS--NSAI----------AGKHHNCGCNVR-----------GAYSEELSQATCALWG
AT--------QIHTHFDGH----------------------------------SCVDKGI------------GRGIDGQPWENTCRQAWQINFGGN----
----------------------------------PNDVEGHCWH--------------------------------------------
>PC_032VQP
--MRYLSAVLALFGTLYVSCSHTVHDVNH--GNTLIT------NS--NSAI----------AGKHHNCGCNVR-----------GAYSEELSQATCALWG
AT--------QIHTHFDGH----------------------------------SCVDKGV------------GRGIDGQPWENTCRQAWQINFGGN----
----------------------------------PKDVEGHCWH--------------------------------------------
>PC_0525ZF
--MRYLSAVLALF-------------------------------G--TLAI----------AGKHHNCGCNVR-----------GAYSEELSQATCALWG
AT--------QIHTHFDGH----------------------------------SCVDKGI------------GRGIDGQPWENTCRQAWQINFGGN----
----------------------------------PNDVEGHCWH--------------------------------------------
>PC_02GJEN
--MQYLSAVLALF-------------------------------G--TLAI----------AGKHHNCGCNVR-----------GAYSEELSQATCALWG
AT--------QIHTHFDGH----------------------------------SCIDKGI------------GRGIDGQPWENTCRQAWQINFGGN----
----------------------------------PNDVEGHCWH--------------------------------------------
>PC_05PU9V
--MRYLSAVLALF-------------------------------G--TLAI----------AGKHHNCGCNVR-----------GAYSEELSQATCALWG
AT--------QIHTHFDGH----------------------------------SCVDKGL------------GRGIDGQPWENTCRQAWQINFGGN----
----------------------------------PNDVEGHCWH--------------------------------------------
>PC_068RVN
--MQYLSAILALF-------------------------------G--TLAI----------AGKHHNCGCNVR-----------GAYSEELSQATCALWG
AT--------QIHTHFDGH----------------------------------SCVDKGI------------GRGIDGQPWENTCRQAWQINFGGN----
----------------------------------PNDVEGHCWH--------------------------------------------
>PC_0292A6
--MQYLSAVLALF-------------------------------G--TLAI----------AGKHHNCGCNVR-----------GDYSEELSQATCALWG
AT--------QIHTHFDGH----------------------------------SCVDKGI------------GRGIDGQPWENTCRQAWQINFGGN----
----------------------------------PNDVEGHCWH--------------------------------------------
>PC_04ZI8X
--MQYLSAVLALF-------------------------------G--TLAI----------AGKHHNCGCHVR-----------GAYSEELSQATCALWG
AT--------QIHTHFDGH----------------------------------SCVDKGI------------GRGIDGQPWENTCRQAWQINFGGN----
----------------------------------PNDVEGHCWH--------------------------------------------
>PC_01CTOJ
--MQYLSAVLALF-------------------------------G--TLAI----------AGKHHNCGCNVR-----------GAYSEELSQATCALWG
AT--------QIHTHFDGH----------------------------------SCVDKGI------------GRGIDGQPWENTCRQAWQINFGGD----
----------------------------------PNDVEGHCWH--------------------------------------------
>PC_01XP61
--MQYLSAVLALF-------------------------------G--TLAI----------AGKHHNCGCNVR-----------GAYSEELSQATCALWG
AT--------QIHTHFDGH----------------------------------SCVDKGI------------GRGIDGQPWENTCRQAWQINFGGN----
----------------------------------PNDVEGHCWH--------------------------------------------
>PC_004WIU
--MQYLSAVLALF-------------------------------G--TLAI----------AGKHHNCGCNVR-----------GAYSEELSQATCALWG
AT--------QIHTHFDGH----------------------------------SCVDKGV------------RRGIDGQPWENTCRQAWQINFGGN----
----------------------------------PNDVEGHCWH--------------------------------------------
>PC_01204B
-------------------------MRLL---ITLMP------FL-LP--V---------MASDHKQCDCQVNNG-------KGWEYDWQLTFNACVDNY
SR----------TAEYDTGA-G-------------------------------RCIANPH-------------TRLDGDRFYNNCKFLAKN-G-------
YYPVVN--GAIDTTQP---KLT------------AQQGGSGCYN--------------------------------------------
>PC_03T3PM
--------------------------MKS---IAILAAFGLLPFS-DVLAD----------SQSWAQCSCSVWTP------SGGWGYDWQLTYNACINNY
DG---------AIAKYDHTL-G-------------------------------RCTGT-------------AGNTIDGARWFGDCQIQASD-G-------
YFPVTY--GFIDMTQPVMTEE------------AD-NVRGYCTNSS------------------------------------------
>PC_050115
--------------------MKFSASTVL---FAALG------VF-FAPGV---------AADPHYECSCSTWNG-------RGWTYDWQLTFNACKNNY
EG----------EANYNHGQ-G-------------------------------RCKWFSH-------------KRVDGDDWNRVCEAQARD-G-------
YYPVAN--DVIDSTQP---KIT------------GKSGHGFCKR--------------------------------------------
>PC_00VHHZ
--------------------MKFSASTLL---FAAIG------AF-FAPGV---------AADPHYECSCSTWNG-------RGWTYDWQLTFNACKNNY
EG----------EANYNHGQ-G-------------------------------RCKWFSH-------------KRVDGDDWNHVCEAQARD-G-------
YYPVAN--DVIDSTQP---KIT------------GKSGHGFCKR--------------------------------------------
>PC_01E5YS
--------------------MKFSASTIL---FAALG------AF-FAPGV---------AADPHYECSCSTWNG-------RGWTYDWQLTFNACKNNY
EG----------EANYNHGQ-G-------------------------------RCKWFSH-------------RRVEGDDWNHVCEAQARD-G-------
YYPVAN--DVIDSTQP---KIT------------GKSGHGFCKR--------------------------------------------
>PC_085T9E
--------------------------MRA---FSLLA------FL-LPFVA---------A-AEHRQCSCQTRT------TGQDWIHNANLTRIVCGLN-
FY---------DQAKWDDGS-E-------------------------------RCIAF-------------SHQRIDGDLWNGDCIQHGVV-N-------
GYHTFTD-GYLDETTP---LRH-----------VD-WAVGDCFHT-------------------------------------------
>PC_02HO2Q
-------------------------MRFA---ITLLP------FI-LP--V---------LASDHKQCDCQINNG-------NGWKYDWQLTFNVCADNY
EK----------TAEYDNGA-G-------------------------------RCIANPH-------------VRLDGDRFYQNCKDLAKK-G-------
WYPVVN--GAVDTTQA---KIY------------AKQGGSGCYN--------------------------------------------
>PC_00T7ET
-------------------------MRLL---ITLMP------FL-LP--V---------MASDHKQCDCQVNNG-------KGWEYDWQLTFNACVDNY
SR----------TAEYDTGA-G-------------------------------RCIANPH-------------TRLDGDRFYNNCKFLAKN-G-------
YYQLLM--ALSIPLNL---SLL------------PNKAALVAITSGVVVLGI-------------EL---------------------
>PC_03200O
-------------------------MRFA---ITLLP------FI-LP--V---------LASDHKQCDCQINNG-------DGWKYDWQLTFNVCADNY
EK----------TAEYDNGA-G-------------------------------RCIANPH-------------TRLDGDRFYQNCKDLAQK-G-------
WYPVVN--GAIDTTQA---KIY------------AKQGGSGCYN--------------------------------------------
>PC_045YGO
-------------------------MRFA---ITLLP------FI-LP--V---------LASDHKQCDCQINNG-------DGWKYDWQLTFNVCVDNY
EK----------TAEYDNGA-G-------------------------------RCIANPH-------------TRLDGDRFYQNCKDLAKK-G-------
WYPVVN--GAVDTTQA---KIY------------AKQGGSGCYN--------------------------------------------
>PC_03K4Z7
-------------------------MRFA---ITLLP------FI-LP--A---------LATDHKACDCQINNG-------KGWKYDWQLTFNVCVDNY
QQ----------TAEYDNGA-G-------------------------------RCIANPH-------------VRLDGDRFYDNCKELAQK-G-------
WYPVVN--GAIDTTQP---KIY------------ARQGGSGCYN--------------------------------------------
>PC_03PD7O
-------------------------MRFA---ITLLP------FI-LP--V---------LASDHKQCDCQINNG-------NGWKYDWQLTFNVCADNY
EK----------TAEYDNGA-G-------------------------------RCIANPH-------------VRLDGDRFYNNCKDLAQK-G-------
WYPVVN--GAVDTTQA---KIY------------AKQGGSGCYN--------------------------------------------
>PC_003JEH
-------------------------MRFV---ITLLP------FI-LP--V---------LASDHKACDCQINDG-------NGWKYDWQLTFNVCADNY
EK----------TAEYDNGA-G-------------------------------RCIANPH-------------VRLDGNRFYGNCKNLAQK-G-------
WYPVVN--GAVDTTQP---KIY------------AKQGGSGCYN--------------------------------------------
>PC_04J89U
-------------------------MRFA---ITLLP------FI-LP--V---------LASDHKQCDCQINNG-------NGWKYDWQLTFNVCADNY
EK----------TAEYDNGA-G-------------------------------RCIANPH-------------TRLDGDRFYQNCKDLAQK-G-------
WYPVVN--GAIDTTQA---KIY------------AKQGGSGCYN--------------------------------------------
>PC_04XR7J
-------------------------MRFA---ITLLP------FI-LP--V---------LASDHKQCDCQINNG-------NGWKYDWQLTFNVCADNY
EK----------TAEYDNGA-G-------------------------------RCIANPH-------------IRLDGDRFYQNCKDLAKK-G-------
WYPVVN--GAVDTTQA---KIY------------AKQGGSGCYN--------------------------------------------
>PC_022DCT
--------------------------MRL---IALMP------FL-LP--V---------MARMHKQCICNVYDG-------KSWKGDWQLTFNACTNNY
PK----------TTEYDGGA-A-------------------------------RCIAMPH-------------VRLDGDRWHDNCKDLAKG-G-------
YYPVVN--GAIDTTKP---RIF------------AKDGGSTCYD--------------------------------------------
>PC_05LF2S
-------------------------MRLL---ITFMP------FL-LP--V---------LASNHKQCDCKINNGD--VKNEDDWKYDWQLTFNVCTDNY
PK----------TAEYDNGS-G-------------------------------RCIAMPH-------------VRLDGDRYFKNCQKLAKD-G-------
WYPVVD--GAIDTTQP---KIT------------AKHGGSGCYN--------------------------------------------
>PC_01D0SJ
-------------------------MRLI---ITLMP------FL-LP--V---------MASDHKQCDCQVNNG-------KGWEYDWQLTFNVCVDNY
SK----------TAEYDNGA-G-------------------------------RCIANPH-------------VRLDGDRFYKNCKDLAEK-G-------
YYPVVD--GAIDTTKP---KLY------------ATKGGSGCYN--------------------------------------------
>PC_03ZN3V
-------------------------MRFI---TALFP------IL-LTLAA---------A-RDHKSCYCLSHTR-----GDHGYHHDRDLTKWTCLND-
FA---------GKANYDSGT-G-------------------------------QCITF-------------SGQRFDGDRFERDCIQRGVKEG-------
YYLYKPN-GSVDKKSG---PIR-----------VGGAY-SLC----------------------------------------------
>PC_00UVMZ
-------------------------MRFI---TALLP------IF-LTLVA---------A-NDHESCACQSHKP-----GANNDVYDRDLTKWTCLND-
FA---------GKADFDSGS-G-------------------------------RCIAF-------------DRQWLEGDLFENDCIWRGVVEG-------
FYRYNPD-GSVDTKSG---PLF-----------VGGAS-SKC----------------------------------------------
>PC_087QHR
-------------------------MRFS---AALLS------IF-VALAA---------A-RGHKECACHSYTD------AQGWHYDWELTKWTCLHD-
FQ---------GRATYDHGS-G-------------------------------RCIAH-------------PRAQIDGDRFETDCIQNGVKDG-------
YRRFNHD-GSVN-SYG---PPI-R---------VGGAY-SMCQRP-------------------------------------------
>PC_08GJ76
-------------------------MHFL---YAALA------VL-LPLAA---------A-REHKQCECHSWT------HELGWHRNDELTHYTCKID-
YQ---------GDANWDGWS-H-------------------------------RCISL-------------SHHRFDGDRLEGDCKTNGIN-G-------
YLPIGDD-NVIDEGAD---KMY-T---------GD-AVRGYCPE--------------------------------------------
>PC_06D6Y8
-------------------------MRFT---TAIFP------IF---LTS---------A-AAYGSCVCNSLTP------GTPWTYDWELTKYTCKHN-
FQ---------GYADYDSGS-G-------------------------------RCVPI-------------R-YVLDSDQFQKDCLQAGTVDG-------
YFRYKDD-DTVDTSVK---LF------------VHFAS-ATCDEPDL-----------------------------------------
>PC_04WD9O
-------------------------MRLI---AAIFP------IF---RTC---------A-AVLGTCTCNSLTP------GTPWVYNWELTKYTCKHN-
FQ---------GIANYDSGS-G-------------------------------LCMPI-------------R-YGLDFDRFQKDCLQAGTVDG-------
YFRYKDD-DTVDTSVK---LF------------VHYAS-ASCDEPKW-----------------------------------------
>PC_06IMFV
-------------------------MRSV---TAVFP------IL-LTLAA---------A-SGHISCACNSINP------GTDWVFNWELTKYACKKN-
FA---------GAANYDEGT-G-------------------------------RCVRV-------------GVNEIDGDQWLADCRQAGTVDG-------
YYRYKKD-DTLDTSVQ---LW------------VWKAS-STCD---------------------------------------------
>PC_085T66
-------------------------MRFI---TAIFP------IF-LTS----------------------AAAA------SNGLGVELGAHKVHLQAQ-
LC---------GMADYDSGS-G-------------------------------RCEPI-------------GRNVVAPDRFREDCHQAGTVDG-------
FYRYNKD-DTVDTSQT---FW------------VQDTS-ATCD---------------------------------------------
>PC_04Y56R
-------------------------MQLSIA------L---LAAF-VGFSL----------ADMHYSCTCHN-----------GDSYNWRITSPACAYYA
-----PLRP--ADVTYVSSS-G-------------------------------RCTSNS-------------GSQIDGDSWQAACQKIAV-DG-------
FACASGE------------GT-CYA--------DADSVKGSCD---------------------------------------------
>PC_073F3E
-----------------------------ML-AKVFSV---VL-F-LSVAT----------AKLHNNCACHN-----------GDSYNYRMTMNACTVYD
-----DADYKWGGVKYDTPS-G-------------------------------RCTQEN------------AEAQIAGDQWEDACKEVAA-KG-------
FPCADGK------------G-TCFA--------NPKESSRIERSEMIDDDSAVL----------------------------------
>PC_01HF75
-----------------------------MF-AKIFSA---FL-L-ITAVT----------AKLHDNCACHN-----------GDSYNWRLTAAACTEYN
-----DEGYEWGGATYNETS-G-------------------------------RCVQAT------------TEDKIAGDQWEDACRKIAE-EG-------
YDCADGE------------G-KCYA--------NPKKDGGHSILRMQERSYFMTAPYQARDRHI-MSESWPVEDRTIRLMEEA-----
>PC_003FK3
-----------------------------ML-AKVLSA---FL-F-LSVVT----------ADLHNNCACHN-----------GDSYNFRMTMDACTVYN
-----NAGYEWGGVAYDTPS-G-------------------------------RCTQAN------------AEAQIAGDQWEDACREVAS-KG-------
FPCADGK------------G-TCFA--------NPSEVRGRC----------------------------------------------
>PC_018G5U
-----------------------------ML-AKVLSA---FL-F-LSVVT----------ADLHNNCACHN-----------GDSYNFRMTMDACTVYN
-----DAGYEWGGVAYDTPS-G-------------------------------RCTQAN------------AEAQIAGDQWEDACREVAA-KG-------
FPCADGK------------G-TCFA--------DPSEVRGRC----------------------------------------------
>PC_01J3E8
-----------------------------ML-AKVFSV---VL-F-LSVAT----------AKLHNNCACHN-----------GDSYNYRMTMNACTVYD
-----DADYKWGGVKYDTPS-G-------------------------------RCTQED------------AEAQIAGDQWEDACKEVAA-KG-------
FPCADGK------------G-TCFA--------NPKEVRGRC----------------------------------------------
>PC_03K50E
-----------------------------ML-AKVFSV---VL-F-LSVAT----------AKLHNNCACHN-----------GDSYNYRMTMNACTVYD
-----DADYKWGGVKYDTPS-G-------------------------------RCTQEN------------AEAQIAGDQWEDACKEVAA-KG-------
FPCADGK------------G-TCFA--------NPKEVRGRC----------------------------------------------
>PC_01TH19
-----------------------------ML-AKVFSV---VL-F-LSVAT----------AKLHNNCACHN-----------GDSYNYRMTMNACTVYD
-----DADYKWGGVKYDTPS-G-------------------------------QCTQED------------AEAQIAGDQWEDACKEVAA-KG-------
FPCADGK------------G-TCFA--------NPKEVRGRC----------------------------------------------
>PC_02Z5GC
-------------------------MQFSTN-ITSLFA---MALF-VSSSM----------ADRHSSCTCHN-----------GDSYNWRITTLACTKYA
-----EAAFGNGNVAYETPS-G-------------------------------RCTQVT------------PDDNIMGDQWEEACRAVAQ-SG-------
FQCADGS------------DNKCYA--------NTQAVRGSC----------------------------------------------
>PC_05G9Q2
-----------------------------ML-A-KTLS---VFLF-LTLAA----------ADLHDSCTCHN-----------GDSYNWRITTNACTDYN
-----DSKFEWGGAAYDTPS-G-------------------------------RCTQIT------------AEDKIAGKEWEAACKKIAQ-SG-------
FQCADGV------------G-TCYA--------DPDDVRGRC----------------------------------------------
>PC_01OJKU
-----------------------------ML-A-KTLS---VFLF-LTLAA----------ADLHDSCTCHN-----------GDSYNWRITTNACTDYN
-----DSKFEWGGAAYDTPS-G-------------------------------RCAQIT------------AEDKIAGKEWEAACKKIAQ-SG-------
FQCADGV------------G-TCFA--------DPDDVRGRC----------------------------------------------
>PC_06FQ6W
-----------------------------ML-A-KTLS---VFLF-LTLAA----------ADLHDSCTCHN-----------GDSYNWRITTNACSDYN
-----DSKYEWGGAAYDTPS-G-------------------------------RCTQIT------------AEDQIAGKQWEAACKKIAQ-SG-------
FQCADGV------------G-TCYA--------DPDDVRGRC----------------------------------------------
>PC_04B5VY
-----------------------------------------MALF-LSSSM----------ADRHGSCTCHN-----------GDSYNWRITTLACTKYA
-----EAAYGNGNVAYDTPS-G-------------------------------RCTQVT------------PDDNIMGDQWEEACRAVAQ-SG-------
FQCADGS------------DNKCYA--------NTQAVRGSC----------------------------------------------
>PC_057HPF
-------------------------MRL-SL-ALAFSS---SLAL-APSVL----------AKNHPNCTCHN-----------GDSYNWRITTLACKEYA
-----RSGYENSNVVYDTPS-G-------------------------------RCVQAT------------SGDYLMGDEWEAACRAIAQ-SG-------
FECADGQ------------G-TCFA--------KTDSVRGWC----------------------------------------------
>PC_03TA7L
-------------------------MFFAKF--FTASV---LAVL-SVGVA----------ANDHASCTCHN-----------GDSYNWRITTVACDLYN
-----RQKWANGKVYYDTPS-G-------------------------------RCTQND------------GTQYLMGNEWEAACRSAAK-SG-------
FPCADGV------------GTCFQS--------DEDEIRGWC----------------------------------------------
>PC_026WGU
-------------------------MRL-SL-ALVFAT---SLVF-APSAL----------ADDHPNCACHN-----------GDSYNWRITTLACEEYA
-----RLGYENSNVVYDASS-G-------------------------------RCVQAT------------SGDYLMGKEWEAACRAIAQ-SG-------
FGCADGQ------------G-TCFA--------KKDSVRGRC----------------------------------------------
>PC_032HHI
-------------------------MRVS---VSALTAAV---IF-SLSVN----------ARWHYSCTCHT-----------GPSYNWRLTTAACNAIN
PSV--V-ATGNGHVAYNTPS-G-------------------------------RCTSDGG-------------NLLDGDDMEWQCKQAAIN-G-------
FECAFDS------------KQTCFA--------DQDTVSSWCD---------------------------------------------
>PC_05706T
-------------------------MRVS---VSALTAAV---IF-SLSVD----------ARWHYSCTCHT-----------GPSYNWRLTTAACNAIN
PSV--V-ATGNGHVAYNTPS-G-------------------------------RCTSDGG-------------NLLDGDDMEWQCKQAAIN-G-------
FECAFDS------------KQTCFA--------DQDTVSSWCD---------------------------------------------
>PC_03LERP
-------------------------MRVS---VSALTAAV---IF-SLSVN----------ARWHYSCTCHT-----------GPSYNWRLTTAACNAIN
PSV--V-ATGNGHVAYNTPS-G-------------------------------RCTSDGG-------------NLLDGDDMEWQCKQAAIN-G-------
FECAFDS------------KQTCFA--------DQDT---------------------------------------------------
>PC_0138L3
-------------------------MQFSIA--KVA-S---LFVL-LSVAS----------ADLHDSCACHN-----------GDSYNWRITTKACELYS
-----SKTYEWGVGVYDEAS-G-------------------------------RCVKKT------------DNDQIAGKEWEAACREVATGEG-------
FACADGK------------GLYCKA--------DSDSVRGRC----------------------------------------------
>PC_07630O
-------------------------MQFSIA--KVA-S---LFVL-LSVAS----------ADLHDNCACHN-----------GDSYNWRITTKACELYS
-----SKNYEWGVGVYDEAS-G-------------------------------RCVKKT------------DNDQIAGKEWEAACREVATGEG-------
FACADGK------------GLYCKA--------DSDSVRGRC----------------------------------------------
>PC_067HWL
-------------------------MQFSIA--KVA-S---LFVL-LSVAS----------ADLHDNCACDN-----------GDSYNWRITTKACELYA
-----SKNYQWGKGTYNTET-G-------------------------------RCVQNS------------ASDQLAGKEWEAACREIAS-TG-------
FDCADGK------------GLYCKA--------NPDEVRGRC----------------------------------------------
>PC_06PRFP
-------------------------MQFSIA--KVA-S---LFVL-LSVAS----------ADLHDNCSCDN-----------GDSYNWRITIKACELYA
-----TKNYQWGKGTYNTET-G-------------------------------RCVQNS------------ASDKLAGKEWEAACREIAT-TG-------
FDCADGK------------GLYCKA--------NPDEVRGRC----------------------------------------------
>PC_05RYXV
-------------------------MQFSIA--KVA-S---LFVL-LSVAS----------ADLHDNCACDN-----------GDSYNWRITTKACELYA
-----SKNYQWGKGTYNTET-G-------------------------------RCVQNS------------ASDQLAGKEWEAACREIAS-TG-------
FDCADGK------------GLYCKA--------NPDDVRGRC----------------------------------------------
>PC_052WWU
-------------------------MQLSIA--KVA-S---LFAL-VSVAS----------ANLHDACACHN-----------GDSYNWRITTKACELYS
-----SKNYEWGVAVYDEAS-G-------------------------------RCVKKT------------DNDQIAGNEWEDACREIAS-TG-------
YQCPDGK------------GLYCKA--------NPGDVRGRC----------------------------------------------
>PC_0212MB
-------------------------MQFSIT--KIA-S---IFVL-LSVAS----------ADLHESCACHN-----------GDSYNWRITTKACELYA
-----SKNWKWGKGTYDNAS-G-------------------------------RCVQAS------------GNDKLAGNEWEAACREVAT-AG-------
FPCADGQ------------GLYCKA--------PPKEVRGRC----------------------------------------------
>PC_07FJCY
-------------------------MQFSIV--KIA-S---VFFF-LSVAS----------ADLHPSCTCDN-----------GDGYNWRITTKACELYA
-----SKNYTWGKGTYDSPS-G-------------------------------RCVQNS------------ATDQLAGKEWEAACREVAS-TG-------
FQCADGQ------------GLYCKA--------PTNEVRGRC----------------------------------------------
>PC_01IUTJ
-------------------------MQLSIA--KVA-S---LFAL-ASVAS----------ANLHDACACHN-----------GDSYNWRITTKACELYS
-----SKNYQWGVAVYDEAS-G-------------------------------RCVKKT------------DNDQIAGNEWEDACREIAS-TG-------
YQCPDGK------------GLYCKA--------NPDDVRGRC----------------------------------------------
>PC_0178UX
-------------------------MQLSIA--KVA-S---LFAL-VSVAS----------ANLHDACACHN-----------GDSYNWRITTKACELYS
-----SKNYQWGVAVYDEAS-G-------------------------------RCVKKT------------DNDQIAGNEWEDACREIAS-TG-------
YQCPDGK------------GLYCKA--------NPDDVRGRC----------------------------------------------
>PC_03Y9GA
-------------------------MQFSIA--KVA-S---LFVL-LSVAS----------ADLHDNCACDN-----------GDSYNWRITTKACELYA
-----SKNYQWGKGTYNTET-G-------------------------------RCVQNS------------ASDQLAGKEWEAACREIAT-TG-------
FDCADGK------------GLYCKA--------NPDDVRGRC----------------------------------------------
>PC_015BFJ
-------------------------MQFSIA--KIA-S---VFAL-LSVAS----------ADLHDHCSCGN-----------SDSYNWRITIKACELYA
-----SKNYEWGKTVYDTPS-G-------------------------------NCVKAT------------DTDQIAGDQWEEACREVAT-SG-------
FQCADGQ------------GLRCTA--------PPDEVRGWC----------------------------------------------
>PC_02HXU1
-------------------------MQPSIA--KIA-A---AFLF-VSVAF----------ADLHDSCTCHN-----------GDSYNWRITTKACEVYS
-----SKDYKWGKGTYDTPS-G-------------------------------RCTKSG------------DSDQLAGDQWEAACREVAV-AG-------
FQCADGK------------G-RCTA--------DADQVKGWC----------------------------------------------
>PC_042V1F
-------------------------MQPFIA--KIA-A---TFLL-LSVAS----------ADLHDSCTCHN-----------GDSYNWRITTKACEVYS
-----SKNYEWGKGTYDTPS-G-------------------------------RCTKSG------------ENDQLAGDQWEAACREVAV-AG-------
FQCADGN------------G-HCTA--------DADQVSGWC----------------------------------------------
>PC_06P5ZJ
-------------------------MQPFIA--KIA-A---TFLL-LSVAS----------ADLHDSCTCHN-----------GDSYNWRITTKACEVYS
-----SKNYEWGKGTYDTPS-G-------------------------------RCTKSG------------ENDQLAGDQWEAACCEVAV-AG-------
FQCADGN------------G-HCTA--------DADQVSGWC----------------------------------------------
>PC_07Y5HX
-----------------------------ML-A-KTLS---VFLF-LSLAA----------ADLHKSCTCHN-----------GDSYNWRMTTNACTDYN
-----DSKYEWGGAVYDTAS-G-------------------------------RCTQAT------------AEDQIAGKQWEAACKKIAQ-SG-------
FQCADGV------------G-TCYA--------SPDDVRGRC----------------------------------------------
>PC_05Q82C
-----------------------------MQ--LSI-A---IFAL-VSVAS----------ANLHDACACHN-----------GDSYNWRITTKACELYS
-----SKNYQWGVAVYDEAS-G-------------------------------RCVKKT------------DNDQIAGNEWEDACREIAS-TG-------
YQCPDGK------------GLYCKA--------NPDDVRGRC----------------------------------------------
>PC_07VFXO
--------------------------MLTTH--FYAAI---FAVL-SATAA----------AKRYNSCTCHN-----------GDSYNWRVTSKACELHT
-----QWYPGRGEATYDTAS-G-------------------------------RCKVNDM-----------GSGFFTGDQWEAVCQEIGK-TG-------
FLCASGT------------GTCYQP--------DTSQVQGWCKNE-------------------------------------------
>PC_06GPZ1
-------------------------MLASQF--FQAAI---LAVL-TATAA----------AKRYNSCTCHN-----------SDSYNWRITEKACTLHT
-----QWYPGRGEATYDTPS-G-------------------------------RCKVNDM-----------SSGFFTGDQWEAVCQEIGK-TG-------
FACADGV------------GTCFQP--------DTSAVQGWCKNE-------------------------------------------
>PC_042KMB
-------------------------MFFSKF--FTVTV---LAVL-SAGVA----------ADDHDSCTCHN-----------GDSYNWRITTAACDLYR
-----SQNWRNGKVHYDTPS-G-------------------------------RCTQDD------------DTQFVMGKEWEAACRTTAK-NG-------
FLCASGG------------GTCYQP--------DEDQIRGWC----------------------------------------------
>PC_03Z9GX
-------------------------MQFSIT--KIA-S---IFFF-LSVAS----------ADLHDSCTCHN-----------GDSYNWRITTKACELYA
-----SKNYKWGKGTYDTPS-G-------------------------------RCVQNS------------GNDQLAGKEWEAACREVAN-AG-------
FQCADGQ------------GLYCKA--------PTKEVRGRC----------------------------------------------
>PC_02DB10
-----------------------------ML-A-KTLS---VFLF-LTLAA----------ADLHDSCTCHN-----------GDSYNWRITTNACSDYN
-----DSKYEWGGAAYDTPS-G-------------------------------RCTQIT------------AEDQIAGKEWEAACKKIAQ-SG-------
FQCADGV------------G-TCYA--------DPDDVRGRC----------------------------------------------
>PC_07WFFW
-------------------------MYF-SV-AKIVSA---FM-A-VNLVA----------ANLHDSCACRN-----------GDSDNTRLTTLACTAYN
-----EASYEWGSTTYDASS-G-------------------------------RCVQAT------------TEDQIAGKEWQAACQKIAS-SG-------
FDCADGE------------G-KCYA--------SPDEVSGSC----------------------------------------------
>PC_076ANX
-------------------------MQLCFL--QA------------AVGL----------ALLSVACACHN-----------GGGPNLRITAKACGLYA
-----SKQHQWGKGEFDASS-G-------------------------------QCVKST------------DSDQIAGKEWEAACREVAG-TG-------
FECADGQ------------GLYCKA--------PPDEVRGRC----------------------------------------------
>PC_04BKRP
-------------------------MQLSIA--KVA-S---IFFF-LSVAS----------ADLHDNCACHN-----------GDSYNWRITTKACEVYA
-----SKNYEWGVGVYDGPS-G-------------------------------RCVKKT------------DSDQLAGKEWEAACREVAS-AG-------
FDCADGE------------GLYCKA--------NPDEVRGRC----------------------------------------------
>PC_076AM0
-------------------------MQLCFL--QAA-A---GLAL-LSVAS----------ANLHDSCACHN-----------SGYPNLRITAKACELYA
-----SKQHRWGKGDFDASS-G-------------------------------QCVKST------------GSDQIAGKEWEAACREAAD-TG-------
FKCADGK------------GLYCKA--------PPNEVRGRC----------------------------------------------
>PC_03ELLG
-------------------------MQLSIA--KVA-S---IFFF-LSVAS----------ADLHDSCTCHN-----------GDSYNWRITTKACELYA
-----SKNYQWGKGTYDTPS-G-------------------------------RCVKNS------------DNDQLAGKEWEAACREVAT-SG-------
FQCADGQ------------GLRCNA--------PTDEVRGRC----------------------------------------------
>PC_043W1Q
-------------------------MQF-SV-SITLSA---LALF-AGSVL----------GDLHSQCTCMN-----------GDSAIARITTDACTAYT
-----AAAYQWGTATYDEAS-S-------------------------------ECVAD-------------SGSNIAGDQWQSACQEVAK-AG-------
YACADGV------------G-TCYA--------SVDDVKGSCT---------------------------------------------
>PC_06D84K
---------------------------MRLL-YTKFAA---AFAL-LSAVM----------ADPHGSCTCHN-----------GDSYNWRMTTVACAEYD
-----ANEHPWGGTLYDTPS-G-------------------------------RCQSQ-------------EDGYIEGDPWEFACKTIAT-KG-------
FQCADGR------------G-TCFA--------DPDQVAGWCD---------------------------------------------
>PC_03FYKF
---------------------------MHFS-YTKFAV---AFAL-LSAVM----------ADPHGSCTCHN-----------GDSYNWRMTTVACAEYN
-----ANEYPWGGTSYDTPS-G-------------------------------RCYSK-------------EGGYIEGDPWEFACKTIAT-KG-------
FQCADGR------------G-TCFA--------DPDTVAGWCD---------------------------------------------
>PC_07TJV5
-----------------------------MF-FSTIIS---FAIL-LLTAA----------ADLHDSCTCHN-----------GDSYNWRMTTVACTTYN
-----AADYQWGGVVYDAPSGR-------------------------------QCTQDS------------TDSQIAGDQWEEACKRVAT-TG-------
FQCADGR------------G-TCFA--------DPEEVNGSC----------------------------------------------
>PC_00MNQK
-----------------------------MF-FAYIFF---FATL-LASAS----------ADLHASCTCHN-----------GDSYNWRMTTIACTAYN
-----NADYKWGGTVYDTPS-G-------------------------------RCTQES------------ADSQIAGDQWEDACKSIAA-SG-------
FQCADGQ------------G-TCFA--------DPDDVQGSC----------------------------------------------
>PC_01MTDH
-------------------------MRL-SL-AVVFST---SLIF-TPSVL----------ADDHPSCTCHN-----------GDSYNWRITTLACKEYA
-----KSGYENSNVIYDTPS-G-------------------------------RCVQAT------------SGDYLMGDEWEAACRAIAQ-SG-------
FECADGQ------------G-TCFA--------KTDSVRGWC----------------------------------------------
>PC_00BR32
-------------------------MH--IT-VSDLLR---VMLF-SSVAM----------ADLHTSCTCHN-----------GDSYNWRMTTLACTSYD
-----EAKYQWGGAVYDTPS-G-------------------------------RCTQRT------------DADRIAGDQWEEACQKIAK-AG-------
FQCVDGK------------G-TCYA--------DPASVRGSC----------------------------------------------
>PC_07WCR4
-----------------------------ML-AKVFPS---PSSS-LLRNA----------ANLHDSCTCHN-----------GDSYNWQMTTNACTVYD
-----NASYEWGGASYDTPS-G-------------------------------RCTQQS------------AEDQIAGKEWEAACKEIAK-TG-------
FQCADGV------------G-TCYA--------NPKDVRGRC----------------------------------------------
>PC_04IAY9
-----------------------------ML-AKVFSV---VL-F-LSVAT----------AKLHNNCACHN-----------GDSYNFRMTMNACTVYD
-----DADYQWGGVKYDTPS-G-------------------------------RCTQED------------AEAQIAGDQWEDACKEVAA-KG-------
FPCADGK------------G-TCFA--------NPKEVRGRC----------------------------------------------
>PC_07WKA7
-----------------------------ML-A-RFIP---AILF-FALAA----------ADLHDSCTCHN-----------GDSYNWRMTTNACASYN
-----DANYQWGGAFYDTPS-G-------------------------------RCTQQS------------AEEQLAGDQWEAACKKIAK-TG-------
FQCSDGV------------G-TCYA--------NPDDVRGWC----------------------------------------------
>PC_02FCJX
------------------------------------------M-A-FNVVT----------ADLHDSCACRN-----------GDSEIARITTLACTAYN
-----DAGYEWGGATYDEGT-G-------------------------------RCVQTT------------ADDQIAGDQWEAACQQIAT-AG-------
FACVDGE------------G-TCYA--------NPDDVQGSC----------------------------------------------
>PC_01FBFI
-----------------------------MF-AKVFSA---FL-L-ITAVT----------AKLHDNCACHN-----------GDSYNWRLTAAACTEYN
-----DEGYEWGGATYNETS-G-------------------------------RCVQAT------------TEDKIAGDQWEDACRKIAE-EG-------
YDCADGE------------G-KCYA--------NPKKVRGRC----------------------------------------------
>PC_02OHH8
----------------------MIPEFI-MF-AKIFSA---FL-L-ITAVT----------AKLHDNCACHN-----------GDSYNWRLTAAACTEYN
-----DEGYEWGGATYNETS-G-------------------------------RCAQAT------------TEDKIAGDQWEDACRKIAE-EG-------
YDCADGE------------G-KCYA--------NPKKVRGRC----------------------------------------------
>PC_027YD2
-----------------------------MF-AKIFSA---FL-L-ITAVT----------AKLHDNCACHN-----------GDSYNWRLTVAACTEYN
-----DEGYEWGGATYNETS-G-------------------------------RCVQAT------------TEDKIAGDQWEDACRKIAE-EG-------
YDCADGE------------G-KCYA--------NPKKVRGRC----------------------------------------------
>PC_05JN3D
-----------------------------MF-AKIFSA---FL-L-VTAVT----------AKLHDNCACHN-----------GDSYNWRLTAAACTEYN
-----DQGYEWGGATYNETS-G-------------------------------RCAQAT------------TEDKIAGDQWEDACRKIAE-EG-------
YDCADGE------------G-KCYA--------NPSKVRGRC----------------------------------------------
>PC_036DP6
-----------------------------MF-AKIFSA---FL-L-ITAVT----------AKLHDNCACHN-----------GDSYNWRLTAAACTEYN
-----DEGYEWGGATYNETS-G-------------------------------RCVQAT------------TEDKIAGDQWEDACRKIAE-EG-------
YDCADGE------------G-KCYA--------NPKKIRGRC----------------------------------------------
>PC_02N8G7
-----------------------------MF-AKIFSA---FL-L-VTAVT----------AKLHDNCACHN-----------GDSYNWRLTAAACKEYN
-----DQDYEWGSAAYNEIS-G-------------------------------RCTQAT------------TGDKIAGDQWEDACRKIAE-QG-------
YDCADGE------------G-KCYA--------NPKKVRGRC----------------------------------------------
>PC_04MON6
-----------------------------MF-AKIFSA---FL-L-ITAVT----------AKLHDNCACHN-----------GDSYNWRLTAAACTEYN
-----DEGYEWGGATYNETS-G-------------------------------RCAQAT------------TEDKIAGDQWEDACRKIAE-EG-------
YDCADGE------------G-KCYA--------NPKKVRGRC----------------------------------------------
>PC_03CJII
-----------------------------MF-AKIFSA---FL-L-VTAVT----------AKLHDNCACHN-----------GDNYNWRLTAAACTEYN
-----DQGYEWGGATYNETS-G-------------------------------RCVQAT------------TEDKIAGDQWEDACRKIAE-EG-------
YDCADGE------------G-KCYA--------NPSKVRGRC----------------------------------------------
>PC_03L258
-----------------------------MF-AKIFSA---FL-L-ITAVT----------AKLHNNCACHN-----------GDSYNWRLTASACTEYN
-----DEGYEWGGATYNETS-G-------------------------------RCVQAT------------TEDKIAGDQWEDACRKIAE-EG-------
YDCADGE------------G-KCYA--------NPKKVRGRC----------------------------------------------
>PC_01NPR6
-----------------------------MF-AKIFSA---FL-L-ITAVT----------AKLHDNCACHN-----------GDSYNWRLTAAACTEYN
-----DEGYEWGGATYNETS-G-------------------------------RCVQAT------------TEDKIAGDQWEDACRKIAE-EG-------
YDCADGE------------G-KCYA--------NPKKVRGRC----------------------------------------------
>PC_063WKZ
-----------------------------MF-AKIFSA---FL-L-VTAVT----------AKLHDNCACHN-----------GDSYNWRLTAAACTEYN
-----DQGYEWGSAAYNETS-G-------------------------------RCTQAT------------TEDKIAGDQWEDACRKIAE-EG-------
YDCADGE------------G-KCYA--------NPKKVRGRC----------------------------------------------
>PC_06HMV3
-----------------------------MF-AKIFSA---FL-L-ATAVT----------AKLHDNCACHN-----------GDSYNWRLTAAACKEYN
-----DQDYEWGSAAYNEIS-G-------------------------------RCTQAT------------TGDKIAGDQWEDACRKIAE-QG-------
YDCADGE------------G-KCYA--------NPKKVRGRC----------------------------------------------
>PC_00SDFM
-----------------------------MF-AKIFSA---FL-L-VTAVT----------AKLHDDCACHN-----------GDSYNWRLTAAACTEYN
-----DEGYEWGGATYNETS-G-------------------------------RCAQAT------------TEDKIAGDQWEDACRKIAE-EG-------
YDCADGE------------G-KCYA--------NPSKVRGRC----------------------------------------------
>PC_01IGRI
-----------------------------MF-AKIFSA---FL-L-VTAVT----------AKLHDNCACHN-----------GDSYNWRLTAAACTEYN
-----DQGYEWGGATYNETA-G-------------------------------RCVQAT------------TEDKIAGDQWEDACRKIAE-EG-------
YDCADGE------------G-KCYA--------NPSKVRGRC----------------------------------------------
>PC_00HBAU
-----------------------------MF-AKIFSA---FL-L-VTAVT----------AKLHDNCACHN-----------GDNYNWRLTAAACTEYN
-----DQGYEWGGATYNETS-G-------------------------------RCVQAI------------TEDKIAGDQWEDACRKIAE-EG-------
YDCADGE------------G-KCYA--------NPSKVRGRC----------------------------------------------
>PC_02ESPH
-------------------------MQFSVS--KMA-A---VFLF-VSFAS----------ANLHQSCTCHN-----------GDSYNWRITIKACELYA
-----SKKYQWGSASYDTPS-G-------------------------------RCVGSG--------------QGVAGDQWEDACREIAK-SG-------
FDCADGR------------G-YCTA--------DQDSVRGWC----------------------------------------------
>PC_012U2S
-------------------------MQFSIS--KTAVA---FFLL-LSAVS----------AKLHESCTCHN-----------GDSYNWRITTKACDLYA
-----QKNYQWGRGHYDTPS-G-------------------------------RCVRNS------------DNDSLAGDQWEDACREIAK-TG-------
FDCADGR------------G-NCTA--------DPDQVRGWC----------------------------------------------
>PC_07WEIH
-------------------------MHF-SA-PKAIAA---AFLF-FSLAA----------ADLHENCACNN-----------GDAYNWRMTTAACTTYD
-----DAQYQWGGVTYDSPS-G-------------------------------RCVKEN------------DTDRLAGDQWETACKDAAK-NG-------
FACSDGL------------G-TCFA--------NPDDVSGAC----------------------------------------------
>PC_03R32A
-------------------------MQFSIA--KVA-S---VFFL-LSAAS----------AKLHDSCTCHN-----------GDSYNWRITIKACSLYA
-----SKNYQWGNGTYNTES-G-------------------------------RCTQNT------------ANDQLAGDQWEDACREIAS-SG-------
FDCADGK------------GLYCKA--------SPDDVRGWC----------------------------------------------
>PC_02T05X
-------------------------MQFSIA--KVA-S---IFFF-LSVAS----------ADLHDSCTCHN-----------GDSYNWRITTKACELYA
-----SKNYQWGKGTYDTPS-G-------------------------------RCVKNS------------DNDQLAGKEWEAACREVAT-SG-------
FQCADGE------------GLRCVA--------PTDEVRGRC----------------------------------------------
>PC_07KI5K
-----------------------------ML-AKVLSA---FL-F-LTAVT----------AKLHDSCTCHN-----------GDSYNWRITTDACTEYN
-----DEGYEWGGATYDTPS-G-------------------------------RCVQKT------------PEDKLDGDEWEDACREIAK-KG-------
FACADGK------------G-TCYA--------NPDDVHGSC----------------------------------------------
>PC_05D6RU
-----------------------------MF-AKALTV---FV-L-LTAVT----------AKLHDNCACHN-----------GDAYNFRMTIDACKVYN
-----DAGYKWGGAAYDTPS-G-------------------------------RCVQAD------------AEAKLAGDQWEDACKEIAS-KG-------
FPCADGK------------G-TCYA--------DPKDVRGRC----------------------------------------------
>PC_03B5W6
-----------------------------ML-AKVLSA---FL-F-LSVAT----------AKLHSNCACHN-----------GDSYNFRITMDACTVYN
-----DAGHKWGRATYDTPS-G-------------------------------RCVQAN------------AEAQLAGDQWEDACREVAA-KG-------
FPCADGK------------G-TCFA--------NPKEVRGRC----------------------------------------------
>PC_02C1ZI
-----------------------------MF-AKALTA---FV-L-LTAVT----------AKLHDNCACHN-----------GDAYNFRMTIDACKVYN
-----DAGHKWGGATYDTPS-G-------------------------------RCVQAN------------AEAKLAGDQWEDACREIAS-KG-------
FPCADGK------------G-TCYA--------NPKDVRGRC----------------------------------------------
>PC_056PIC
-----------------------------ML-AKVLSA---FL-F-LSVAT----------AKLHNNCACHN-----------GDSYNFRITMDACTVYN
-----DADYKWGGATYDTPS-G-------------------------------RCVQAN------------AEAQLAGDQWEDACREVAA-KG-------
FPCADGK------------G-TCFA--------NPKEVRGRC----------------------------------------------
>PC_00JIYY
-----------------------------ML-ANVLTA---FF-F-LSAVT----------AKLHNNCACHN-----------GDSYNYRITMDACTVYN
-----DADYKWGGAVYDTPS-G-------------------------------RCTQAN------------AEAKLAGDQWEDACREVAA-KG-------
FPCADGK------------G-TCFA--------NPSEVRGRC----------------------------------------------
>PC_058SB1
-------------------------MQFSIV--KIA-S---IFSL-LSVAS----------ADLHEACSCAN-----------GDSYNWRITIKACELYA
-----SKNYEWGKGTYDTPS-G-------------------------------NCVKST------------ENDRIAGDQWEEACREVAT-AG-------
FQCADGQ------------GLRCTA--------PADEVLGRC----------------------------------------------
>PC_00CTDI
-------------------------MKLS---L---TLLA---VF-AGLVV----------ADKHRTCVCNN-----------G-GYNWRIASPACDAYG
D-----------SVSYDEAA-G-------------------------------RCVSKSG-------------KALDGDQWEAACQKVATE-G-------
FACIDGK-GTCYAATS--------------------SVRGDCD---------------------------------------------
>PC_02BILE
-------------------------MKLS---L---TFLA---VF-AGVVV----------ADMHSSCVCNN-----------G-GYNWRITSPSCDAYG
T-----------DVSYDSGA-G-------------------------------RCVSKSG-------------KALDGDQWQSHCQTVAKD-G-------
FACVDGK-GTCYASAD--------------------DVRGDCD---------------------------------------------
>PC_055N6I
-------------------------MLFSKL--FSISA-VVAASL-VGGAV----------ADKHNTCACNI-----------IDNYNWRMTTKACDRYN
-----EKGHPGGKVKYDTPS-G-------------------------------MCMGDG------------EGNYVMGKEWEAACREAGD-SG-------
FACADGV------------GTCFQE--------DDSKVRGTCPGASWD----------------------------------------
>PC_07VGRW
-------------------------MLFSKL--FSISA-IVATSF-VGSAV----------ADKHHQCVCNI-----------IDNYNWRLTSKACDRYN
-----EKGYEGGKVRYDGPT-G-------------------------------NCWGDG------------DGQYVMGKEWEAACREVGD-TG-------
FPCADGQ------------GTCYQT--------DDSKVRGQCNGESWD----------------------------------------
>PC_048PEC
-------------------------MLFSKL--FSVSA-ALAATF-VGGVL----------ADKHHQCDCNN-----------VGTYNWRMTSKACDRYN
-----EKGYASGLVKYDGPS-G-------------------------------RCWGSD------------DANYIMGKEWEAACREVGT-TG-------
FPCADGQ------------GTCYQT--------NSDSVRGACYGESWD----------------------------------------
>PC_07VBJM
-------------------------MFFSKF--FTVSI---LAVL-SAGVA----------ADDHESCTCHN-----------GDSYNWRITTKACDLYK
-----SQNWENGKVHYDTPS-G-------------------------------RCTQDD------------GTQYVMGKEWEAACRSIAK-SG-------
FQCASGT------------GTCYQP--------DEDQIRGWC----------------------------------------------
>PC_011H6R
-------------------------MRFS---TSALASAV---FF-AFFAD----------ARYHDSCTCHN-----------GGTYNWRLTTKACDSER
ALL--AQQKSWGSVQYDTPS-G-------------------------------RCRSVGV------------TDLISGDDFETLCKAVASQ-V-------
GFPCAFD-N----------SLTCYAD--------PDAVSSWCD---------------------------------------------
>PC_017M73
MNLLFFIITLPLFTLLPLLITSKTAMRFSTS-A--LAG---AVFF-AFFAN----------ADYHDSCTCHN-----------GGMYNWRLTTKACETEA
TL--LAKRTRWGTVKYDTPS-G-------------------------------RCKSVG------------VSDLIAGEEFTALCKALASQVG-------
FPCAFDN------------SATCFA--------DPDDVSSWC----------------------------------------------
>PC_04N2A5
-------------------------MRFS---TSALASAV---FF-AFFAD----------ARYHDSCTCHN-----------GGTYNWRLTTKACDSER
ALL--AQQKSWGSVQYDTPS-G-------------------------------RCRSVGV------------TDLISGDDFETPRETEPVH-H-------
RWVQRTR-HAADLPVGQGIGVNDYGAAELSGHGHPKDLRGHTGK--------------------------------------------
>PC_06K5VR
--------------------------MHA---LSLLA------LL-LPFVA---------A-DKHRQCDCMSWTQ-K-----SGWIHNPDLTHWVCKVHL
TAADYG-------SRFDDQT-G-------------------------------RCVAD-------------GDWKIKGQDWEDACVREGQ--A-------
GYFILDK-QGYNVNLT---TYK-----------VG-AATGDCKY--------------------------------------------
>PC_03GDFC
--------------------------MHA---LSLLA------LL-LPLAA---------G-NKHYQCDCMSWTA-G-----ENWIHNAALSHYVCHHY-
YT---------NDGVWNANS-G-------------------------------LCLAK-------------PGYKFDGQPWENNCKEAIS--G-------
FYPVVTD-EYGTESLNRTTKIT-----------AG-AATGWCPDKLE-----------------------------------------
>PC_085V32
--------------------------MHA---LSLLA------LF-LPLVA---------A-RHHKMCTCRTYT--M---GHSVWETNSDLAHWICNKI-
FL---------PTALWQDDI-Q-------------------------------RCVAR-EGS---------HDNQIDGDDWENQCIYHGTRAG-------
YFPLDAA-GNPTSS-T---VLR-----------VN-NALGQCFQ--------------------------------------------
>PC_0402JT
--------------------------MRA---FSLLT------LL-LPFVA---------A-KLHKKCNCMSWD------KGGSWVHNEVLSHYVCYEV-
YP---------SVAHWDDNA-K-------------------------------VCVGN-GGF---------DGEWIDGETWENDCKQSGIQDG-------
YYPFGTD-GMPDESQK---LIH-----------VD-AVSGSC----------------------------------------------
>PC_00DVL7
--------------------------MHA---LSLLA------LL-LPFVA---------A-DKHRQCDCMSWTQ-K-----SGWIHNPDLTHWVCHVYY
KEVHYQ-------SRFDKDT-G-------------------------------RCVVD-------------GDWKIKGQDWEDACVREGQ--A-------
GYLLLDD-QGNHADLK---SYK-----------VD-AATGDCKY--------------------------------------------
>PC_085VSA
--------------------------MHA---LSLLA------LL-LPFVA---------A-DKHRQCDCMSWTQ-K-----SGWIHNPDLTHWVCHVYY
KEVHYQILLLSIKSRFDKDT-G-------------------------------RCVVD-------------GDWKIKGQDWEDACVREGQ--A-------
GYLLLDD-QGNHADLK---SYK-----------VD-AATGDCKY--------------------------------------------
>PC_02E37T
--------------------------MHA---LSLLA------LL-LPLAV---------A-DTHDQCDCMSWGG-A---QGNSWGHNAVLTQWVCQSF-
YP---------NKGQWDASS-K-------------------------------RCVGI-------------NGNKFDGDTWEGYCKAAGK--W-------
GYHKIKA-NGLGEATG---P--------------T-LKVGAATGNC------------------------------------------
>PC_0736KY
--------------------------MHA---LSLLA------IL-LPLAA---------A-DTHNWCSCQSWTS-G---QNAKWGVNQMLSYFVCSQD-
FK---------GVAKFDVNT-N-------------------------------RCNGL-------------NGYKIDGDTWNGHCKAAAL--G-------
YFPITMD-GYMDISGT---PLK-----------VD-EAVGLCR---------------------------------------------
>PC_03SKO8
--------------------------MYA---LSLLA------LL-LPLVA---------A-DTHNWCTCKSWTK-G---G--DWGVNQQLSYFVCVVD-
YK---------GVAKFNPHN-H-------------------------------LCERL-------------DGFQFDGDTWEGHCKAAGM--G-------
YFPIKPD-GTMDISGY---PLR-----------VD-AALGSC----------------------------------------------
>PC_03TAHM
--------------------------MHA---LSLLA------LL-LPLAA---------A-NTHKDCTCRTYT--A---AH-GWETNPDLAHW------
-------------ALWDDKS-Q-------------------------------RCVARPDGP---------VDNKIDGDTWESKCILYGTQDG-------
YYPITPK-GNPDKSQD---ALK-----------VD-IALGQCFK--------------------------------------------
>PC_04UMOH
--------------------------MHA---LNLLA------LL-LPLAA---------A-NTHAQCDCMSWSE------GQDWIHNAGLTQAVCNSSF
YK---------NKAKFNPTT-N-------------------------------RCEGL-------------TNFWIDGKTWEDQCKSSGK--G-------
YVDAHG------THLK---V--------------G-AAVGSCPDRP------------------------------------------
>PC_085T2Z
--------------------------MRA---FSLLT------LL-LPFVA---------A-NTHHQCDCWTWS------AGGDWIQNAELTHYICQKW-
-P---------D-----------------------------------------HCKTV-K------------GFVLDGDIWEADCIEYGTKQG-------
YYPIRAD-GSVDN-SK---KMT-----------VG-AATGSCPNRG------------------------------------------
>PC_06QGFF
--------------------------MRA---FSLLT------LL-LPFVA---------A-NTHHQCDCWTWS------AGGDWIQNAELTHYICQKW-
-P---------DHTEFDDKS-N-------------------------------RCKTV-K------------GFVLDGDIWEADCIEYGTKQG-------
YYPIRAD-GSVDN-SK---KMT-----------VG-AATGSCPNRG------------------------------------------
>PC_085T2Y
--------------------------MRA---FSLLA------LL-LPFVA---------A-NTHQQCDCWTWS------AGGDWIQNADLTHYICLQW-
-P---------IHTYFDDKS-N-------------------------------RCKTV-K------------GSVFYGGLWEENCIEYGTKQG-------
YYPVRTD-GTIDT-SK---KMT-----------VG-AATGSCPNRG------------------------------------------
>PC_08GHEK
-------------------------MHSP---IVLLP------LF-LGLAA---------A-DAHRQCDCRGRLG------ISGMQYRWKLTAFVCDQM-
GT----------RASWDGVI-G-------------------------------RCIAA-------------PHSKIDGDDWEGYCKKYGQYDG-------
YEDVDNE-GNV--LYG---TKG-E---------MYDAVEGHCQDH-------------------------------------------
>PC_08GKNH
-------------------------MRAI---LVGLA------VLA-SCTA---------A-ATHDWCDCWAWDE------PNGWHYSWELTAAACKNK-
TE----------ERHYGTVD-G-------------------------------RCSAFGDFYAHKKGHEQYSGNGIDGDEWEGCCKY-YASAG-------
YHEGNN-------DTA---PIR-Y---------DS-AAVGHCNK--------------------------------------------
>PC_08GNMJ
-------------------------MRAV---FVL-A------VL-ASCAS---------A-NFHRWCDCQIWG--------RGWKYSWELTAAACEAK-
PE----------ERYYDSKA-G-------------------------------RCFMYDSTQAGLSGHEHWNGQGIDGQDWEDTCIW-FLQNG-------
YHQGND-------PHA---PIL-K---------GQ-YGRGHCN---------------------------------------------
>PC_08GH7J
MGVRHISSAV-------QPLNIIMRFISA---LPLLA------PLLATFTA---------A-AEHRWCECWTWDQ------PTGWIYNWELTASACDAF-
PE----------TAYYNDKR-G-------------------------------QCMTDPLSLMETPGHESYHGQGIDGDTWEGHCKD-GAKNG-------
YREWHD-------NNK---PLK-Y---------SS-ASYGHCSR--------------------------------------------
>PC_08GJMB
-------------------------MRAF---FALIP------FL-ATLAV---------A-NEHDACQCEIWLN-------NNWVYTWELTADACDQN-
WQ----------AMQYIGEK-G-------------------------------RCFAYGPGYAHIKGHEQYDGSGIQGDQFEGYCKD-GARKG-------
YRQGHD-------RNS---KLL-Y---------AE-KARSICFNDS------------------------------------------
>PC_08GLFT
-------------------------MRGI---FVALS------LLAASLVG---------A-KDHTTCDCWAWDE------GLGWHYSWELTVYACNIL-
HE----------STKYDSEQ-G-------------------------------TCRKLDESFMGKPGHESYHWEGIDGDNWERLCKQ-GAASG-------
YHAGND-------NNA---PLK-Y---------DS-AAVGHCN---------------------------------------------
>PC_08GLFS
-------------------------MRSI---FAAIP------LLATSFVG---------A-HRHPTCDCWAWDE------SLGWHYTWELTVYACDFL-
SE----------STFYDSQQ-G-------------------------------TCRQLDNSFSGKPGHEHYHYQGIDGDVWESLCKQ-GAATG-------
YHPGND-------TRT---PVR-Y---------DS-AAVGHCDEYDG-----------------------------------------
>PC_08GJ75
-------------------------MHFL---YAALA------LL-LPLAA---------A-RDHRSCECWSWS------EEAGWHKNEMLSRYTCVLN-
FP---------GDASWDTGL-K-------------------------------RCITF-------------GHHTIDGDRWEGDCMANGVD-G-------
FYPVDDD-NAIEGGAD---KIF-T---------GN-AVFGSCPT--------------------------------------------
>PC_08GJ74
-------------------------MHLL---YTALT------LL-LPLAA---------A-KEHKSCECWSWA------DGERWHKDDQLTRYTCIMN-
FQ---------GDALWDDGL-K-------------------------------RCVTI-------------GHHRIDGDRWEGDCVAHGVA-G-------
YRHVDDD-GTIDEGTP---LIK-P---------GS-AVFGHCPT--------------------------------------------
>PC_08GJ67
-------------------------MRPI---FAL-A------ML-ASCAS---------A-RFHKWCYCASLID-------GQWYNAVDLTAATCNLD-
TE----------ARYFWTTD-D-------------------------------YCHMYDDTLAGTHGHDHWNGQGIDGQDWEDACIK-TAHDG-------
FHKIDD-------PNG---TPV-K---------DFGTLKGICN---------------------------------------------
>PC_08GMJ4
-------------------------MRPI---FAL-A------ML-ASCAS---------A-RFHKWCDCQIWS--------SGWQYSWEITLAACNDK-
PE----------ERYYKD---G-------------------------------RCYMYDDTLAGTKGHYDWNGQGIDGDDWEITCTR-FVEMG-------
YHKNND-------PNT---PMV-Y---------NRAGGHGHCN---------------------------------------------
>PC_08GJW4
----------------------MRSPSPI---FAL-T------VL-ASCAS---------A-RFHYWCYCAEWVN-------DGWLNYGDLTNAACQLK-
PE---------------------------------------------------ECYMYDDTLAGTEGHYDWNGQGIDGQDWEDTCRQ-VAQKG-------
IPSKNK-------PGE---GLI-P---------ISNPIKGICN---------------------------------------------
>PC_0158Z1
--------------------------MHA---LSLLA------LL-LPLAK---------A-KFYDECSCSSYDVGS-D-----WEQNDLLTEYICTVN-
YR---------TAAQYDKIT-K-------------------------------RCVANPD------------WGTFDGGLWSEDCKAASVH-G-------
YFPIKNG-KP-DLWWA---PIT-----------NT-DAKSSC----------------------------------------------
>PC_085V3P
--------------------------MHA---LSLLA------LL-LPLAK---------A-KFYDECSCSSYDDCG-MYDELRHKTNKGDMLTRSLIF-
CQ---------RKAQYDKIT-K-------------------------------RCVANPD------------WGTFDGGLWSEDCKAASVH-G-------
YFPIKNG-KP-DLWWA---PIT-----------NT-DAKSSC----------------------------------------------
>PC_02REFH
--------------------------MHA---LSLLA------LL-LPLVA----------ADGFSQCNCQTASDNG------VWTYDPVLTHW------
-------------ANFDTSV-G-------------------------------GCVDP--------------SANIDGDTWQKLCIEAGVTNG-------
YYAFDFK-GAPITNVP---AMK-----------VA-HAAGKCPK--------------------------------------------
>PC_01JGEY
--------------------------MHA---LSLLA------LL-LPLVA---------ADTGYSQCDCQTASGAG---SGQTLTYNHDLSRWLCWSI-
YD---------NTASWSESE-G-------------------------------RCIAT--------------VQPIPGNDWQTNCIVVGVQKG-------
YYAFDSK-GNPITNVP---AMK-----------VD-TAVGNCD---------------------------------------------
>PC_085U2V
--------------------------MHA---LSLFA------LL-LPLVA---------ADTGYSQCDCQSAI--G---SGSTLTYNHDLSHWLCYHV-
YT---------NTASWSESE-G-------------------------------RCIAT--------------VQPIPGDDWQTNCIIAGVQKG-------
YYAFDTK-GNPITNVP---AMK-----------VD-TAVGNCD---------------------------------------------
>PC_01NEPD
--------------------------MHA---LSLLA------LL-LPLVA---------ADTGYAKCDCQTAS--G---SGQTLTYNHDLSRWLCYHV-
YT---------NTALWSESE-G-------------------------------RCIAT--------------QQPIPGDDWQTNCILIGVRQG-------
YFAFDNK-GNPITNVP---AMK-----------VE-TAVGNCD---------------------------------------------
>PC_02XJSH
--------------------------MHA---LSLLA------LL-LPLVA---------ADEGYSKCDCQSAI--G---SGSTLTYNHDLSRWLCYHV-
YT---------NTASWSESE-G-------------------------------RCIAT--------------QQYIPGKDWETNCIIAGVQQG-------
YYAFDNK-GIPITNVP---AMK-----------VD-GAVGNCD---------------------------------------------
>PC_05JK49
--------------------------MHA---LSLFA------LL-LPLVA----------------------------------ADTGYSHHWLCYHV-
YT---------NTASWSESE-G-------------------------------RCIAT--------------VQPIPGDDWQTNCIIAGVQKG-------
YYAFDTK-GNPITNVP---AMK-----------VD-TAVGNCD---------------------------------------------
>PC_0803KN
--------------------------MHA---AAVIS------IL-LSLVA---------A--SDWECDCHNGTK-S-PHRRATDSYSWMLTYLVCQDN-
YR---------DVANYHRGT-G-------------------------------RCQAN-------------PGMKLDKETFHGFHRVSAH--G-------
ELIRHLD-GPLIK--------------------VD-DAWATCPNGK------------------------------------------
>PC_07UQ7D
-------------------------MRPV---FALLP------FI-LPLVV----------ASGYEKCACHSKKYKN-----DKFDYNWQLTANVCDDNY
SH----------SANYHHGT-G-------------------------------NCEGIGY------------AGLIKEDVFYKDCKQAGTKDG-------
YHPID-R-YGYKDAV----ALL-K---------VY-DTTISCKGWTS-----------------------------------------
>PC_080TNU
-------------------------MHSV---FALLP------FI-LPLVT---------ADGEYKQCACWSIEKKKGTDDQPTERFNWELTYNNCLNNF
PH----------YAIYDHHV-G-------------------------------RCISDPS------------R-TLSFDRFEGDCYQMGVIDG-------
YMLVNKK-GNLIGES----NH--K---------VA-KAWAKCTDHD------------------------------------------
>PC_0858ON
-------------------------MHPV---FALLP------VI-LPVAA------L--IQQWFDMCSCHTGDTYD---KKGKLPYDWVLTKHVCEDSH
PS----------TAEYDHAY-G-------------------------------TCIPRNT------------FQGIEYRRFDRDCRQAGIVDG-------
YLPVDKK-GYTLADA----NLI-K---------KH-HAYAHCKYWKDVSKSSD-----------------------------------
>PC_07SAZK
-------------------------MRPV---FALLP------VI-LPLVVA-----GGYKGGGYRRCACHSQDIKT-----GKWDYNWELTANVCDDNF
AC----------SAPYNHGI-G-------------------------------NCLAVGY------------AGLLDDKIFSKDCKQAGTVDG-------
YHPIDGK-SGYKDAT----KRV-K---------VR-DTKARCEEYIS-----------------------------------------
>PC_07QHXB
-------------------------MRPV---FALLP------VI-LPLVVA-----GGYKGGGYRRCACHSQDIKT-----GKWDYNWELTANVCDDNF
AC----------SAPYNHGI-G-------------------------------NCLAIGY------------AGLLDDKIFSKDCKQAGTVDG-------
YHPIDGK-SGYKDAT----KRV-K---------VR-DTKARCEEYIS-----------------------------------------
>PC_083Z06
-------------------------MHSV---FALLP------LI-LPLAA----------AAEKKYCVCWSNPVPYDT-T-KPKDYNWMLTKNVCHENY
PI----------VAAYQDGN-G-------------------------------QCQASGT------------Q-LLDEEQFRRNCKAWGVDNG-------
YMNIT-R-GGFFDAS----TNI-R---------VN-DAWAVCSDTLP-----------------------------------------
>PC_080W8D
-------------------------MHSV---FALLP------LI-LPLAA----------AAEKKYCVCWSNPVPYDT-TRRPKDYNWMLTKNVCHENY
PI----------IAAYQDGN-G-------------------------------QCQASGT------------Q-LLDEEQFRRNCKAWGVDNG-------
YMNIT-R-GGFFDAS----TNV-R---------VK-DAWAVCSDTLP-----------------------------------------
>PC_08EWIO
-------------------------MRPV---FALLP------VI-LPLVV----------AKFHDMCACHSIKESG-----AKLKYDWELTMNNCMENF
AG----------AAPYDHGL-G-------------------------------NCVALPN------------F-SIEGERFETDCYQLGVKDG-------
FHPVDPK-TGYMMGD----KII-K---------VH-WAEAKCHRLPR-----------------------------------------
>PC_07SF8A
-------------------------MRPV---FAL--------VI-LPLVV----------AKGHRKCACHSKRKES-----DDWKYNWELTANVCDENF
PM----------WAPYDHGA-G-------------------------------NCIAVPP------------Y-ELDGDTFVRDCWQMGVKDG-------
YHPFN-R-DGYKDAT----KRI-K---------VG-FTTSVCKNKLNG----------------------------------------
>PC_07ONFE
-------------------------MRLV---LALLP------AI-LPLVM----------ARDHKMCACHSQEHSW-----SEWEFNWELTKNNCDDNF
SS----------SAPYNFGL-G-------------------------------NCLGISN------------Y-RIDGDTFLIDCQQLGQTDG-------
YHPIDKK-TGYKDAL----KRV-T---------VY-AAKSHCKH--------------------------------------------
>PC_07SX8J
-------------------------MRLV---FALLP------VI-LPLVV----------ADTHDMCACHSQKTRD-----SPLKYDWELTMNNCQENF
PH----------MAPYDHGY-G-------------------------------NCVAYPR------------Y-QIDGDRFQNDCYQLGVVDG-------
FHPIDKK-SGYMDGD----KRV-K---------VY-FAKGQCHKLPKG----------------------------------------
>PC_07Q39N
-------------------------MRPF---LALLP------VI-LPVVV------A----RGHDMCACHATNK------DNQYVYDWELTMQVCQSNY
GS----------TATYDHGW-G-------------------------------TCVPN-D------------GGKLDGSRFDKNCFQMGTIDG-------
YYPVIG--GYIAAEG----MRK-K---------AK-NAGGRCKSRRQT----------------------------------------
>PC_07V3F4
-------------------------MRPF---FALLP------VI-LPVVA------L--KPHWHDLCACHSSDK------NGKLVYNWQLTLQACRDNY
QC----------SAEYDHGL-G-------------------------------NCAATTP------------GHQLDRSRFGINCYQTGVKDG-------
YLPIDEK-GYLLADA----KKI-K---------VA-HAEAVCKGWGDV----------------------------------------
>PC_07QHSQ
-------------------------MRPL---FALLP------II-LPVVA------L--HHHWHDLCACHSKDA------KGKLIYNWQLTMQVCRDNY
QC----------SAEYDHGL-G-------------------------------DCTATNR------------GDQIDGSRFNINCYQMGVKDG-------
YLPIDEK-GYLMADA----KKL-K---------VA-HAEAVCKSWTDV----------------------------------------
>PC_08H4O0
-------------------------MRPF---FTLLP------VM-LPLVA------SKYKAEWFDMCACHSQYS-----KDSELKYNWQLTYQTCQNNY
GS----------GASYDHKL-G-------------------------------NCVPTNT------------NGKIEKRRFAGDCYQQGVVDG-------
YYPVNN--GYIDAGK----PRR-Q---------VF-HAEAQCKYWNDV----------------------------------------
>PC_0838AR
-------------------------MRPV---FALLP------VI-LPVMA------L--KKHMHDLCACHTNNK------KGELVYNWVLTMQVCHNNY
QC----------SAEFDHGN-G-------------------------------NCNPT-W------------GGQIDGSRFGEGCYQMGVVDG-------
YLPVNDK-GYLEADK----NLV-R---------HT-HAEARCKSWEDV----------------------------------------
>PC_08FWW4
-------------------------MRPV---FALLP------VI-LPAVA------L--KQHWHDLCACHSSHK-----DTGELTYDWVLTMHVCHDNY
QC----------TAEFDHGN-G-------------------------------NCNPSQK------------GGQLDRVRFSQGCYQAAVIDG-------
YLPVNDK-GFIDADA----KKL-K---------FR-RAEARCKSWADV----------------------------------------
>PC_084044
-------------------------MKAT--FMALLS------FV--SSAL----------ADIHHFCACRVD-----------GQYAPKLSHDACESWG
RN--------QIHTHWDGY----------------------------------HCVDKGY------------GRGIDGEPWERTCKDTFDLGYGGN----
----------------------------------PDKVRGKCH---------------------------------------------
>PC_08H18Q
-------------------------MKAA--TILLLS------LV--SGAL----------ATPHHFCGCTVR-----------GKWKKDLTEAACYLWM
AT--------QINSKWNGW----------------------------------ECEDKGY------------GRGIDGQPWENTCKRAWSTDFGGN----
----------------------------------PENALGKCRH--------------------------------------------
>PC_07PWI7
-------------------------MKAA--IIALLS------LV--SSGL----------ARIHWKCRCGVR-----------NHYHDELSKAACYLWG
VT--------QVHTNWNGP----------------------------------WCQDKGY------------HRGIDGEPWERTCKEAWEVNYGGV----
----------------------------------REHAWGKCI---------------------------------------------
>PC_080VJG
-------------------------MKVT--FIALLS------FV--SSAL----------ADIHHFCACTVD-----------GYYAPKLSHGA-----
----------------YGY----------------------------------HCVDKGH------------GRGIDGEPWERTCKDTFDLGFGGN----
----------------------------------PDKVRGKCHN--------------------------------------------
>PC_087SOR
---------------------------MK--FAIVLS------LI--TAAL----------ADSHHNCGCAIR-----------GEYNQLLSEFACASWG
SRY------NPNHSSWDGY----------------------------------SCVNKKR------------GRGIDGDGFEIACKQNWGVAYGGN----
----------------------------------VDDVKGRCWH--------------------------------------------
>PC_01HWNW
-------------------------MSSL--SLIVLF------FG---AAM----------AGIHHNCGCTVR-----------GLYRQDLSQAACALWG
SN--------QPHTHWDGY----------------------------------SCVDKGI------------GRGIDGGPWETTCKQAWDINFGGN----
----------------------------------KEDAWGKCWH--------------------------------------------
>PC_0836KI
-------------------------MKAA--IIALFS------LV--SSAL----------ASRHWHCGCTTY-----------GHWNQTVSEAACALWM
ST--------QIHSSWNGW----------------------------------ECEDKGY------------HRGIDGEPWERTCKEAYAVGFLGD----
----------------------------------RNAAWGKCR---------------------------------------------
>PC_07SQ7O
-------------------------MKAA--FIALLS------LV--SSAL----------AKGHHFCGCAFK-----------GKFYQTITEAACYLWM
ET--------QIHSRWNGW----------------------------------ECEDKGR------------GRGIDGQPWENTCKKAWQIDFGGN----
----------------------------------PRDVKGVCRH--------------------------------------------
>PC_08G460
-------------------------MKAA--IIALLS------LV--SSAL----------AKSHWHCGCTTY-----------GNWNQTVSEAACALWM
AT--------QIHSSWNGW----------------------------------ECEDKKT------------GRGIDGEPWELTCKEAYSLGFGGI----
----------------------------------RDAARGKCR---------------------------------------------
>PC_03SLFV
---------------------------MK--VAVVLS------LV--AAVL----------AKDHGNCGCAVD-----------GNYRQDVTEYACKFWV
TL--------FPNSHWDGY----------------------------------SCVDKGA------------SRGIDGTAFEAFCKMQYKDVFGGL----
----------------------------------ESKVNGHCWH--------------------------------------------
>PC_07ONA3
-------------------------MKAA--IIPLLS------LV--SRI----------------------G-----------RKFDQDLSQAACELWI
KT--------QIHTKWNGH----------------------------------ECEDKGI------------GRGIDGDPWELHCKMAWFVNYGGN----
----------------------------------ADDAWGICR---------------------------------------------
>PC_07SHH4
-------------------------MKAA--IIPLLS------LI--SRI----------------------G-----------RVFDQDLTKAACMLWM
DT--------QINSQWNGY----------------------------------ECQDKGY------------NRGIDGEPWELTCKRAWNTDFGGH----
----------------------------------RSQVWGRCRK--------------------------------------------
>PC_07QGRL
-------------------------MKAA--IIPLLS------LV--SSSL----------AGIHHFCGCTVH-----------GKFDVPLSEAA-----
----------------YGY----------------------------------ECEDKGY------------GRGIDGAPWELTCKQAYTVDFGGY----
----------------------------------PDNATGKCRK--------------------------------------------
>PC_07SDV7
-------------------------MKAA--IIPLLS------LV--SSAL----------AGIHHFCGCTVH-----------GKFDVPLSEAA-----
----------------YGY----------------------------------ECEDKGY------------GRGIDGAPWELTCKQAYTVDFGGY----
----------------------------------PDLAMGKCRK--------------------------------------------
>PC_03ZXXN
-------------------------MRSS----TLIAAFL---SL-IGSVT----------ADEHHNCGCTI-----------NGKYDTTLSGNACQLWA
NS-------GKPHTNFDTNI-I-------------------------------KCVDPKF------------GRGIDGDEWEENCETTYDVTI-------
-NG-ID------------------------------EVRGDCWH--------------------------------------------
>PC_01ZXJL
-----------------------MRSSTI--ILGLLS------LI--GSAI----------AGKHHNCGCDIQ-----------GKYDVDLSHKTCDRWA
RN-------NNPNTHFDGY----------------------------------SCVDKGT------------GRGIDGAPWEATCRDEWTSTAGHL----
----------------------------------GTDVTGDCWHDTV-----------------------------------------
>PC_083G4B
-----------------------MLSSTI--IVTILS------LL--GSVT----------ARKHHNCGCKVN-----------GVYRVDLSGDTCSNWA
QS-------GEPNTHFDGY----------------------------------SCVDKGA------------GRGIDGVPWEAHCKSQWEIGYGGN----
----------------------------------ANDAWGSCWHDS------------------------------------------
>PC_0847GA
-----------------------MLSSTI--IITILS------LM--GSVT----------AKSYHNCGCKVR-----------GNYDQQLSKDTCIQWA
LS-------AQPNTHFDGY----------------------------------SCVDKGI------------GRGIDGNPWEATCKRQWGIGNAGD----
----------------------------------EDAAVGWCWH--------------------------------------------
>PC_00QDEQ
-----------------------MLSSTI--IITILS------LM--GSVT----------ARIYHNCGCKTN-----------GEYNVELSKDTCTNWA
LS-------GEPHTHFDGY----------------------------------SCIDKGS------------GRGIDGNPWETHCKDVWEVAHAGN----
----------------------------------RGSAVGWCWH--------------------------------------------
>PC_07YUIS
-----------------------MLSSTI--IITILS------LM--GSVT----------AKSYHNCGCKIG-----------GNYDQELTEETCIQWG
L--------TQPHTHFDGY----------------------------------SCVDKGI------------GRGIDGNPWETYCKSQWSVGHKGQ----
----------------------------------VDAVAGWCWN--------------------------------------------
>PC_00P5C4
-------------------------MKVT--SLILLA------LG--GSAM----------AAKHHNCGCNVR-----------GQYNVALSQATCALWG
ST--------QIHTHFDGY----------------------------------SCIDKGI------------GRGIDGQPWENTCKEAWDVNFGGN----
----------------------------------RNDVLGKCWH--------------------------------------------
>PC_078OYF
-----------------------MLSSTI--IITILS------LM--GSVT----------AKSYHNCGCKIG-----------GNYDQELTEETCIQWG
L--------TQPHTHFDGY----------------------------------SCVDKGI------------GRGIDGNPWETYCKSQWSVGHKGQ----
----------------------------------VDAVAGWCWNQS------------------------------------------
>PC_07XZKJ
------------------------MSRPP--PIVFSA------DQ--TSSM----------AAKHHNCGCNVR-----------GQYNVALSQATCALWG
ST--------QIHTHFDGY----------------------------------SCIDKGT------------GRGIDGQPWENTCKQAWDINFGGN----
----------------------------------QNDVLGKCWH--------------------------------------------
>PC_05SF79
-------------------------MKVT--ALVLLA------LG--GSAM----------AAKHHNCGCSVR-----------GQYNVALSQATCALWG
AT--------QIHTHFDGY----------------------------------SCIDKGI------------GRGIDGQPWENTCKEAWDVNFGGN----
----------------------------------RNDVLGKCWH--------------------------------------------
>PC_0693GI
-------------------------MKVT--SLVLLA------LG--GSAM----------AAKHHNCGCNVR-----------GQYNVALSQATCALWG
ST--------QIHTHFDGY----------------------------------SCIDKGI------------GRGIDGQPWENTCKEAWDVDFGGN----
----------------------------------RNDVLGKCWH--------------------------------------------
>PC_00J1GJ
-------------------------MNSL--SLIVLF------FG---AAM----------ADFHHNCGCTVR-----------GTYRQDLSQAACALWG
SN--------QPHTHWDGY----------------------------------SCVDKGY------------GRGIDGAPWETTCKQAWDINFGGN----
----------------------------------KDDAWGKCWH--------------------------------------------
>PC_06UWCP
-------------------------MNTL--SLIILF------FG---AAM----------ADIHHNCGCTVR-----------GTYRQDLGQAACGLWG
SN--------QPHTHWDGY----------------------------------SCVDKGY------------GRGIDGAPWETTCKQAWDINFGGN----
----------------------------------RDDAWGKCWH--------------------------------------------
>PC_044ZXY
-------------------------MNSL--SLIILF------FG---AVF----------ADTHHNCGCTVR-----------GTYRQDLGQAACALWG
SN--------QPNTHWDGY----------------------------------SCVDKGY------------GRGIDGAPWETTCKQAWDINFGGN----
----------------------------------KNDAWGKCWH--------------------------------------------
>PC_04J6EA
-------------------------MNSL--SLIVLF------FG---AVF----------ADTHHNCGCTVR-----------GTYRQDLGXAACALWG
SN--------QPNTHWDGY----------------------------------SCVDKGY------------GRGIDGAPWETTCKQAWDINFGGN----
----------------------------------KNDAWGKCWH--------------------------------------------
>PC_00DHT1
-------------------------MNSL--SLIVLF------FG---AAM----------AGIHHNCGCTVR-----------GSYRQDLAQAACALWG
SN--------QPHTHWDGY----------------------------------SCVDKGY------------GRGIDGAPWETTCKQAWDINFGGN----
----------------------------------KDDAWGKCWH--------------------------------------------
>PC_01CF6E
-------------------------MNSL--SLIVLF------FG---AVF----------ADTHHNCGCTVR-----------GTYRQDLGQAACALWG
SN--------QPNTHWDGY----------------------------------SCVDKGY------------GRGIDGAPWETTCKQAWDINFGGN----
----------------------------------KNDAWGKCWH--------------------------------------------
>PC_06Y8L4
-------------------------MNSL--SLMVLF------FG---AAL----------AGIHHNCGCTVR-----------GTYRQDLGQAACALWG
SN--------QPHTHWDGY----------------------------------SCVDKGT------------GRGIDGAPWETTCKQAWDINFGGN----
----------------------------------KNDAWGKCWH--------------------------------------------
>PC_00QQZU
-------------------------MNSL--SLIVLF------FG---AAM----------AGIHHNCGCTVR-----------GSYRQDLSQAACALWG
SN--------QPHTHWDGY----------------------------------SCVDKGT------------GRGIDGAPWETTCKQAWDINFGGN----
----------------------------------KNDAWGKCWH--------------------------------------------
>PC_01BBG0
-------------------------MNTL--SLIILF------FG---AAM----------ADIHHNCGCTVR-----------GTYRQDLGQAACALWG
SN--------QPHTHWDGY----------------------------------SCVDKGY------------GRGIDGAPWETTCKQAWDINFGGN----
----------------------------------RDDAWGKCWH--------------------------------------------
>PC_007QAW
-------------------------MNSL--SLIVLF------FG---AAM----------AGIHHNCGCTVR-----------GSYRQDLAQAACALWG
SN--------QPHTHWDGY----------------------------------SCVDKGY------------GRGIDGAPWETTCKQAWDINFGGN----
----------------------------------KNDAWGKCWH--------------------------------------------
>PC_04HOSW
-------------------------MNSL--SLIVLF------FG---AAM----------AGIHHNCGCTVR-----------GSYRQDLAQAACALWG
SN--------QPHTHWDGY----------------------------------SCVDKGT------------GRGIDGAPWETTCKQAWDINFGGN----
----------------------------------KNDAWGKCWH--------------------------------------------
>PC_02PKZV
-------------------------MNSL--SLIVLF------FG---AVF----------ADTHHNCGCTVR-----------GTYRQDLGRAACALWG
SN--------QPNTHWDGY----------------------------------SCVDKGY------------GRGIDGAPWETTCKQAWDINFGGN----
----------------------------------KNDAWGKCWH--------------------------------------------
>PC_07WB4R
------------------------------------------------SAT----------AKIHHNCGCNVR-----------GQYHVELSRAACALWG
AT--------QPHTWFDGY----------------------------------SCIDKGV------------GRGIDGQPFENTCQEAWDVNFGGN----
----------------------------------RNDVRGNCWH--------------------------------------------
>PC_00XWM5
--------------------------------------------------M----------AAKHHNCGCNVR-----------GQYNVALSQATCALWG
ST--------QIHTHFDGY----------------------------------SCIDKGI------------GRGIDGQPWENTCKEAWDVNFGGN----
----------------------------------RNDVLGKCWH--------------------------------------------
>PC_06RRYD
-------------------------MNSL--SLIVLF------F------------------------------------------GAQDLAQAACALWG
SN--------QPHTHWDGY----------------------------------SCVDKGT------------GRGIDGAPWETTCKQAWDINFGGN----
----------------------------------KNDAWGKCWH--------------------------------------------
>PC_07KJG2
-------------------------MKTF--SLIALF------FA--GSAL----------ASTHHNCGCTSH-----------GNYDVDLSRAACALWA
SN--------QPNTHFDGY----------------------------------SCVDKGT------------GRGIDGQPWENTCKQSWDVSFGGI----
----------------------------------RNDAWGRCWH--------------------------------------------
>PC_025OFJ
-------------------------MHFT--TAIVAM------FS--TLVL----------ADFHHNCGCDIR-----------GSYRVDVSQATCQLWS
TN--------QPNCHFDGY----------------------------------SCVDKGI------------GRGIDGAPWEKTCKEAWQIDFGGN----
----------------------------------PDDAKGHCWH--------------------------------------------
>PC_04U2UR
-------------------------MQFT----TLTTL-----VF-AATAM----------AKIHTYCRCNI-----------DGKDNQALDKDACDAWS
S--------VFPNSFWDPKF-T-------------------------------ACVDYHP------------HGGIDGQPGENQCIVTGTKAP-------
YNLVAG------------------------------AIRGSCWS--------------------------------------------
>PC_08JXTU
-------------------------MKAA----TFISL-----PF-AGMTL----------AAKHHRCKCCV-----------DGVDNVKLDKAACDDWS
G--------TYPNSHWDSVF-K-------------------------------ACVDMKK------------GRGIDGDAWEATCQKVGTTKE-------
FGFALG------------------------------SIRGCC----------------------------------------------
>PC_085WBH
--------------------------MHT---LNLLA------LL-LPLVA---------A-GDHFRCDCRSLNK------GGN--PTVNLT-----DS-
PN---------GSAWMTSGI-L-------------------------------YCVAT-------------PGNTIDEMAWEKSCKDAAAEKC-------
----------------------------------------------------------------------------------------
>PC_05VRPJ
--------------------------MHA---LNILA------LL-LPLVA-----------AEAFRCNCKSMKK------FKVGHPNMHLTEYVCRYY-
FR---------DTATYNDGL-D-------------------------------ECVTT-------------PGNTIDEMLWEEDCKHAAEDKC-------
----------------------------------------------------------------------------------------
>PC_08JYGI
-------------------------MRAI---LFALP------LL-APFAA---------ATKEHKQCDCQVKTK------DGKWVYDWKLTFNVCAGNF
AA----------TAEYDTAA-G-------------------------------RCIANPH-------------TRLNGNRFYEDCKFLGKN-G-------
Y---------------------------------------------------------------------------------------
>PC_033XMO
-----------------------------------MR----VGYL-VFAAAAAVV-----AHPDHTRHNCCVQYDE-----GGPWFYDQDLTVNTCKAYF
GN----------RGTVDSG----------------------------------TCLQKP-------------GISIDGSEFDSYCQIEAYDH--------
-MGYTVA----------------F---------VGAGYRGSC----------------------------------------------
>PC_08GN0W
-------------------------MRLA---TALLS------VF-LALAA---------A-RVHPSCACHSYTE------GQGWHYDWELTKCTCQEF-
SN---------LVRIIKEEE-GEEEEEEEEPPPPPSLSSVTFSHVTRSNRFIIQCVVNDNVWRHRYSK-FRRRRGLDGDAFEGACINRGVKQG-------
YHHYKAD-GSVD-RNG---PLV-K---------AGGAF-SQCIG--------------------------------------------
>PC_06UG6Z
----------------------MHSLSIL---YAAAT----VSSI-IGVGAHTID-----ARSKHNCLNCCHYY-------SGKWNYDPDLTYATCIHRY
PL----------DGEFRNN----------------------------------QCCGVH--------------TELGGTDFFYNCKDIGNAQYSGEGGTK
YGPWPRS----------------E---------IGSAPKQRC----------------------------------------------
>PC_07N5OJ
-------------------------MLAT---AALIC------FV-LPLSVVAVEACECFANGIHLINNEKPKI-------NRGDGYSWELTAEVCLSSF
PG----------RATYIHGI-G-------------------------------KCVSLDT------------V-KMHEDWWKASCTQAGEGDG-------
FHPWLPDASARDYEA----KRF-K---------AN-KAWGSCQSV-------------------------------------------
>PC_0803GX
-------------------------MHAA---AALIC------FF-LPLSVVAVEMCECYVTKPSWSGNGVTPP-------NRKDGFSWELTAGVCLSSF
YN----------RATYIHGV-G-------------------------------KCVALDT------------I-KMDENWWTLSCNQAGTLDG-------
YRSWLPDADARDFVQ----PVI-K---------AT-KAWGKCFRSK------------------------------------------
>PC_085TUP
--------------------------MHA---LSLLA------LL-LPLAA---------G-NKHYQCDCMSWTA-G-----ENWIHNAALSHYVCHHY-
YT---------NDGVWNANS-G-------------------------------LCLAK-------------PGYKFDGQPWENNCKEAIS--G-------
FYPVVTD-EYGTESLNRTTKIT-----------AG-AATGWCPDKLDLRQQRVCDYITTVTILALNVVCFSVTLPTLHFLRLRAALIF
