# Supplementary material for: Remote homology clustering identifies lowly conserved families of effector proteins in plant-pathogenic fungi
Source: Microb Genom. 2021 Sep 1;7(9):000637. doi: 10.1099/mgen.0.000637 (PMC8715435; doi:10.1099/mgen.0.000637)
Supplement: Supplementary material 15 [file mgen-7-0637-s0015.zip › fastas/markov-PC_01ANVM.fasta]

>PC_020DUW
-------MMMSIGLPILLLVLL---T--------AASIHGC-PTDTHAVCFSPNGYKNTDPSINYV--------------------------------EA
KFPPRNKGCNIYL-HI----DHAVGPDRKFWRTRCCKKEALDK-IRPPPPYNTQGTFRIPKATLVHGD-LDSPPPRE----WNQTGLEPRDGYDEQLEKS
AVSEFGPTPGGLAASEVPIRVDSFMKRTCIL
>PC_045SBZ
------MNSVYRSTSMILLAGALLVT----QVAISVVGINCDPSRPSAVCLLASDYYNPH---PKI--------------------------------KG
RVA-NSKGCVDAA------------ANGGFSVIRCCKRESTLG-AV-RVASNASSL--------------------------------------------
-------------------------------
>PC_00LX90
-------MPIYRPVVLLLLTTALTLTVSADMLHPSKPPATCTKKGFVPVCFSSEDYNDPK--KKLV--------------------------------KA
KFQPTDENCYHYR-------------GENLERTRCCGQKVS-Q-LKP----DHEGFIFIPREVIVHGS-IDKPEQGD----KLDCV--------------
-------------------------------
>PC_03JDDD
-------MPIYRPVVLLLLTTALTLTVSAEVLHPSKPPATCTKKGFVPVCFSSEDYNDPK--KKLV--------------------------------KA
KFQPTDKNCYHYR-------------GENLERTRCCGQKVS-Q-LKP----DHEGFIFIPREVIVHGS-IDKPEQGD----KLDCV--------------
-------------------------------
>PC_049W6B
-------MPIYRPVVLLLLTTALTLTVSADVLHPSKPPATCTKKGFVPVCFSSKDYNDPK--KKLV--------------------------------KA
KFQPTDENCYHYQ-------------GENLERTRCCGQKVS-Q-LKP----DHEGFIFIPREVIVHGS-IDKPEQGD----KLDCV--------------
-------------------------------
>PC_01Q57C
------------------------------MLHPSKPPATCTKKGFVPVCFSSEDYNDPK--KKLV--------------------------------KA
KFQPTDENCYHYR-------------GENLERTRCCGQKVS-Q-LKP----DHEGFIFIPREVIVHGS-IDKPEQGD----KLDCV--------------
-------------------------------
>PC_0102ZV
------MNSVYRSTAMILLAGALLVT----QVAISVVAINCDPDHPSAVCLSRSDYGNPQ--VSKI--------------------------------MA
MVA-TLRGCLDAT------------RIGGFSVIRCCKRGLTLG-AD-GQPLPGGGLVQLNRNDVVPAQ-G--TLFNV----AQGCTYQG-----------
-------------------------------
>PC_04NFDX
------MNSVYRSTAMILLAGALLVA----QVAISVVGINCDANHPSAVCFSRSDYGNPQ--VQRI--------------------------------MG
MIA-SRRGCLDAT------------RIGGLSVIRCCKGQATLG-AN-GQPLSGGGIVYLDRRDVVPDS-G--TLFSA----SQACTYQQ-----------
-------------------------------
>PC_05OTS5
------MNSVYRSTAMILLAGALLVA----QMAISVVGINCDADHPSAVCLSRSDYGNPQ--VSKI--------------------------------MA
MVA-TLRGCVDAT------------RIGGYSVIRCCKRGLTLG-AN-GQPLTGGGLVLLNRSDVVPAQ-G--TLFNV----AQGCTYQR-----------
-------------------------------
>PC_04IBD1
------MNSVYRSTSMILLAGALLVT----QVAISVVGINCDPSRPSAVCLLASDYYNPH---PKI--------------------------------KG
RVA-NSKGCVDAA------------ANGGFSVIRCCKRESTLG-AN-GQPLGGGRMVTFDRKDVVPS--G--GLFSV----AQACTYPH-----------
-------------------------------
>PC_074BOK
------MNSVYRSTAMILLAGASLVT----QVAISVVAINCDANHPTAVCLSRSDYGNPQ--VPKV--------------------------------H-
-------GCADAA------------AIGGFSVIRCCKTDRTLD-VN-GQPQTGGGMVNIDRSDVVPVS-G--NIFSV----FQGCTFQR-----------
-------------------------------
>PC_05ORLD
------MNSVYRSTAMILLAGASLVT----QVAISVVAINCDANHPTAVCLSRSDYGNPQ--VPKV--------------------------------HG
VVA-PRVGCADAA------------AIGGFSVIRCCKTDRTLD-VN-GQPQTGGGMVNIDRSDVVPVS-G--NIFSV----FQGCTFQR-----------
-------------------------------
>PC_01ANVM
------MIFNYASIALLLLTAASEV--------KGLKLGECSRKGDRAVCWAAAQFAGN---SPTV--------------------------------PA
KFQPDRKTCADL---------------GDFGRTRCCKADVLKG-LTP----DKDQIIQIPRAKLFHGTNIDYPTQGD----DIDCV--------------
-------------------------------
>PC_02QDDT
------MIFNYASIALLLLTAASEV--------KGLKLGECSRKGDRAVCWAASQFGSN---SPTV--------------------------------PA
KFQPDRKTCADL---------------GDFGRTRCCKADVLKG-LTP----DKDQIIQIPRAKLFHGTYIDHPTQGD----DIDCV--------------
-------------------------------
>PC_0893YT
------MIFNYASIALLLLTAASEV--------KGLKSGECSRKGDRAVCWAAAQFAGN---SPTV--------------------------------PA
KFQPDRKTCADL---------------GDFGRTRCCKADVLKG-LTP----DKDQIIQIPRAKLFHGTNIDYPTQGD----DIDCV--------------
-------------------------------
>PC_04T0QT
------MIFNYRSIALLLLAAASEV--------ASLKAGECGRPGDKAVCFSEAQYKGK---DDLI--------------------------------NA
KYQEDGKICLNFD-------------TPDFARTRCCKKAVLDK-LKP----DGDKVIKIPRASLVHGD-INAPDQGN----GNDCI--------------
-------------------------------
>PC_03N08O
------MIFNYRSIALLLLAAASEV--------ASLKAGECGRSGDKAVCFSEAQYKGK---DDLI--------------------------------NA
KYQEDGKICPDFD-------------TPDFARTRCCKKDVLDK-LKP----DGDKVIKIPRASLVHGD-INAPDQGD----GNDCI--------------
-------------------------------
>PC_04KCMR
------MIFNYRSIALLLLAAASEV--------ASLKAGECGRPGDKAVCFSEAQYKGK---DDLI--------------------------------NA
KYQEDGKICLNFD-------------TPDFARTRCCKKAVLDK-LKP----DGNKVIKIPRASLVHGD-INAPDQGD----GNDCI--------------
-------------------------------
>PC_04S3VV
------MKLICCPFFMLLLASV----------------LGC-PDGRIGVCFSPNDYRNSA--LQLV--------------------------------PV
QFAGHDNTCEVQTR-----------GDNVRWRTRCCLKTMLDT-YKPP--YTTENEFRIARKSLESGGKLDAPPDRK-KNPNVDCY--------------
-------------------------------
>PC_0719B9
-------MLIYCPVVLMLLASV---L-----------GEPC-PDNAPAACFSPKDYNNKD--LSDI--------------------------------PV
QFAGDDHTCQNNLPMK----PKGDELDTKRWRTRCCLKTELQK-IDPKFVFNSEAEFKLPRKTLTSDQPLEDPPYRK-SDPAPLCY--------------
-------------------------------
>PC_042UY9
-------MLIYCPVVLMLLASV---L-----------GDPC-PDDAPPVCFSPKDYKNKD--LSDI--------------------------------PV
QFAGDDHTCQNNLPMK----PKGDELDTKRWRTRCCLKTELLK-IDPKFVFNSEAEFKLPRKTLTSDQDLEHPPYRN-SNPAPLCY--------------
-------------------------------
>PC_023YWY
------MMWVYCPMALMFLTYV----------------WGC-NSDAALVCFSPNAYNDAS--QKPI--------------------------------LV
QFPPKNADCYVNYPTVEANIGFGDMGKNAPWRARCCLTAQLAK-LKHLPSYDSTKPFYIPKHWLTYGRTLLDPPSQGVGSPPPVCF--------------
-------------------------------
>PC_010WQD
------MMMLTYPMVILILTTLLVE------------VQSC-PGDTQLVCFKPIDYNNQDPKVKNV--------------------------------AV
QLPTLSGSCINKP-QT----RDKTENDNSPWRSRCCGNTEVQ--KLVQPPYDPDKKFTMPKKILVNGRPLDSTDTTK----NAICS--------------
-------------------------------
>PC_070JLU
------MMLSTYPIVMLLLTAALVNA--------AEVGVPC-PPDRVTVCFSPKDFNNNDKNVKVV--------------------------------PV
DIPNKDGCMPRF-LGS----NVPGENDAAAWRTRCCKKSVLIEKKLAQEPFAEGTKFNIPKEIMVNGRSLEDPDQAP----ETACN--------------
-------------------------------
>PC_043GR1
------MMMLNFSIVLLLLTTALVDA--------AKTGEGC-PKDRLPVCFKPIDYKNQDPKVTNL--------------------------------PG
QFPPKTGGCLTNSPGS----DNPDVNDAAFWGTRCCLRKVLKDNNIVKEPFDAGKAFTIPKKMLVNGP-IDKPNQAA----DAVCN--------------
-------------------------------
>PC_0475UP
------MKMIYVPLVFLMFLTS---D--------LYGRRKC-PDDSQAVCFSRNDFTENK---ILI--------------------------------PV
EFPRRKDGCRDNVSSL-----SGEPEDDEPGLSRCCFTHVLEA-MVPRPPFGTPKKFRISRKSLGTQFRLGHPPSRD-SVPRPDCF--------------
-------------------------------
>PC_028SDV
-------MMMSISLSILL-VLL---T--------AASIHAC-PTDTQAVCFSPNGYKNTDPSINYV--------------------------------EA
KFPPRNKGCNIYL-HI----DHAVGPDRKFWRTRCCKKEALDK-IRPPPPYNTQGTFRIPKATLVHGD-LDSPPPRG----SQDCF--------------
-------------------------------
>PC_064JT9
-------MMMSIGLPILLLVLL---T--------AASIHGC-PTDTHAVCFSPNGYKNTDPSINYV--------------------------------EA
KFPPRNKGCNIYL-HI----DHAVGPDRKFWRTRCCKKEALDK-IRPPPPYNTQGTFRIPKATLVHGD-LDSPPPRG----SQDCF--------------
-------------------------------
>PC_04UM4Y
-------MMMSIGLPILLLVLL---T--------AASIHGC-PTDTHAVCFSPNGYKNTDPHINYV--------------------------------EA
KFPPRNKGCNIFL-HV----DHAVGPDRKFWRTRCCKKEALDK-IKPSPPYNTQNIFRIPKATLVHND-LEKPPPRG----STDCF--------------
-------------------------------
>PC_02NOHX
-------MMMSIGLPILLLVLL---T--------AASIHGC-PTDTHAVCFSPNGYKNTDPSINYV--------------------------------EA
KFPPRNKGCNIFL-HV----DHAVGPDRKFWRTRCCKKEALHK-IRPSPPYNTRDVFRIPKVTLVHGD-LDSPPPRG----SQDCF--------------
-------------------------------
>PC_00YG39
MRRWLFTIVGLAPIVHTVLYVL---T--------SVVDATC-PDDTLAVCFSLYNYLNIGKAVQTI--------------------------------PV
QFPRQGGSCLDN--RS----DNGLDNDKTFWHERCCLISRLLP---LNPPFGTQGQFRITKKMVDTSRAIDDRPPRK----LHTDRF-------------
-------------------------------
>PC_056HXR
-----------------MIGGMC------------SLRSYLTHLNCFGHLCSPLLITGP----LIV--------------------------------TA
MIKVEGADCSIMS------------HLTGLDVERCCITQVTNG-PD-HQPAPVGTIITIPRKSVVYGT-LNHPLKHP----NQDCVPATGA---------
-------------------------------
>PC_08934U
------MKFSYRSIVSLSLSATL------------SVTSTCPDAQPKGVCISSIDYNDKN--ATMI--------------------------------GA
MIKVEGADCSIMS------------HLTGLDVERCCITQVTNG-PD-HQPAPVGTIITIPRKSVVYGT-LNHPLKHP----NQDCVPATGA---------
-------------------------------
>PC_06AIWC
----MHLQSIYSSIVLLVMTVTFG----------VTTQTKCPSTQPRAVCASKKDYNNPK--ALLV--------------------------------QT
MIKIEDFRCEDLT------------AQLDLSVPRCCKTEVAVG-LT-GQPATGGAIIGIKRGSIVYGT-LAKPLNDP----KQDCVLPLSL---------
-------------------------------
>PC_04GGEM
------MQSTYSSILLLVMTVTFG----------VAAQTNCPSTQPRAVCASKKDYNNPN--TPVVQCMCPLTSPSINQMYPKHPCSPIFDSTHDLNVAA
MIKIEGVPCRDLT------------AQFDLSVPRCCKAEVAVG-PN-GQPATGGAFIVIKRGSIVYGT-LDKPLNDL----KQDCVLPIAP---------
-------------------------------
>PC_08934X
------MQSICSSIVLLVMTVTLG----------VTAQTKCPSTQPRAVCASKKDYNNPN--APLV--------------------------------QT
MIKIEGFRCEDLT------------AQLDLSVPRCCKTEVAVG-LT-GQPATGGAIIGIKRGSIVYGT-LAKPLNDP----KQDCVLPLSL---------
-------------------------------
>PC_00YJWJ
------------------MTVTFG----------VAAQTNCPSTQPRAVCASKKDYNNPN--TPVVQ--------------------------------S
MIKIEGVPCRDLT------------AQFDLSVPRCCKAEVAVG-PN-GQPATGGAFIVIKRGSIVYGT-LAKPLNDP----KQDCVLPLSL---------
-------------------------------
>PC_030R3Z
----------MHSIVLLVMTVTLG----------VTAQTKCPSTQPRAVCASKKDYNNPN--APLV--------------------------------QT
MIKIEGFRCEDLT------------AQLDLSVPRCCKTEVAVG-LT-GQPATGWCNHRNQEGFNSLWH-TC-----------------------------
-------------------------------
