# Supplementary material for: Remote homology clustering identifies lowly conserved families of effector proteins in plant-pathogenic fungi
Source: Microb Genom. 2021 Sep 1;7(9):000637. doi: 10.1099/mgen.0.000637 (PMC8715435; doi:10.1099/mgen.0.000637)
Supplement: Supplementary material 15 [file mgen-7-0637-s0015.zip › fastas/markov-PC_001EWQ.fasta]

>PC_001EWQ
-------------------MTEACRQKFIEWQTAQPCGTQ------KAVMDADCWK-IEAAMKDYSLAH--SRVWGASFTADN--VCFPCDST----G--
-QVLCTCTVRAWRYREWMYEPG---SASWP------QMPAGWERV-DPFNGENGWYDTGHG--------NVRCD------------------
>PC_078TZD
--MKPLILVSTLLLAAFGPSTTACRQKFIEWHKKMACDAS------PAPMNEECYK-IMTNMRDYSNSH--SRLWGGDFTRDVPVACGTCDSE----G--
-KVTCICTVRAWRFREWMYDPG---FQYWP------KMPDGWNRV-DEYQVPNGWVDTGHK--------NIDCD------------------
>PC_078RBC
--MKPLILVSTLLLAAFGPSTTACRQKFIEWHKKMACDAS------PAPMNEECYK-IMTNMRDYSNSH--SRLWGGDFTRDVPVACGTCDSE----G--
-KVTCICTVRAWRFREWMYDPG---FQYWP------KMPDGWNRV-DESQVPNGWVDTGHK--------NIDCD------------------
>PC_05QMAU
--MKPLILVSTLLLAAFGPSTEACRQKYIEWNKTWKCGGN------VDTLNSECFT-IMQRMRDYSNSH--SRLWGGDFTHDTPVACGTCNPN----G--
-QVTCTCTVRAWRFREWMYDPG---TQYWP------TMPRGWGVV-DPDQVPNGWVDTGHK--------NIDCD------------------
>PC_084BH8
--MKPLILVSTLLLAAFGPSTKACRQKFIEWHKSMACDAS------PAPLNEECYK-IMTNMRDYSNSH--SRLWGGDFTRDVPVACGTCDSE----G--
-KLTCICTVRAWRFREWMYDPG---FQYWP------KMPDGWNRV-DESQVPNGWVDTGHK--------NID--------------------
>PC_07ZHWE
--MKPLILVSTLLLAAFGPSTTACRQKFIEWHKKMACDAS------PAPMNEECYK-IMTNMRDYSNSH--SRLWGGDFTRDVPVACGTCDSE----G--
-KVTCICTVRAWRFREWMYDPG---FQYWP------KMPDGWNRV-DEYQVPNGWVDTGHK--------NID--------------------
>PC_07YYS2
--MKPLILVSTLLLAAFGPSTTACRQKFIEWHKKMACDAS------PAPMNEECYK-IMTNMRDYSNSH--SRLWGGDFTRDVPVACGTCDSE----G--
-KVTCICTVRAWRFREWMYDPG---FQYWP------KMPDGWNRV-DESQVPNGWVDTGHK--------NID--------------------
>PC_019KXP
--MKTLIFIAALLLVAIFPETEACRQKRIQWYKMAECHNG------KGQVDRDCWQ-IEANMRAYSDQN--EGVYGPVISADS-----------------
---------------EWMLEPG---MSHWP------SMPGGWQPV-NPENGSNGWEDTGHK--------PIDCTG-----------------
>PC_05AFNQ
--MRGLAFIFTFLLAFYSPIVEACRQRYIEWYKYMPCGGN------KGPLDGECWQ-IEKNMRDYSLSH--EKVWGGSFTADN--WMQ---EP----G--
-SSYWPKMPNGWERVDPNNG-------------------------------ENGWYDTGHK--------NIDCD------------------
>PC_05Z2V2
--MNGLALLVAFTLALYSPTAEACTQKYMEWYKYYPCKTQ------KSVIDGDCWK-IQGNMRAYSLSH--EKVWGGAFTADN--VCNSCEDS----G--
-EMWCTCTVRAWRFREWMYEPG---SSEWP------KMPSGWERV-DPDNGLNGWYDTGHK--------NIDCD------------------
>PC_01F1GY
-MLRRFVLLFALSFILYLPAAQACRQKYIEWYKYAPCKAK------KSDIDGECWE-IQRKMRDYSNAN--QKIWGGQFTADN--ICQSCESD----G--
-QMWCTCTVRAWRFREWMVDPG---SWKWP------AMPSGWDRV-DPDNGLNGWYDTGHK--------NIDCD------------------
>PC_05CNUW
----------------------------------MACDAS------PAPMNEECYK-IMTNMRDYSNSH--SRLWGGDFTRDVPVACGTCDSE----G--
-KVTCICTVRAWRFREWMYDPG---FRYWP------KMPDGWNRV-DEYQVPNGWVDTGHK--------NIDCD------------------
>PC_00KGUO
-MQFSVLF---ISFLNLFSVAYGCQQWKIGFVSRERAC--EVD--GAGRLRNVCGD-LAYRYIQYSLAN--GVRLGRDITGTT--SCDPC-------DD-
PNPKCYCRITFWRFREWMGTQV-----PYLSD-------NNWLYDKD----GDAFGKIPHK--------NIDCD------------------
>PC_02I6WB
-MQFFLPV---FLVCNFFGFAYGCQQWKVGFISKAEAC--ELD---AGHWRNTCLD-LTYDYIEYSRAN--GARLGHDISGTT--SCDTC-------DT-
KNPKCYCHIAFWRYREWMGTTI-----PYLEN-------DIWSYDEN----GDVFGKINHK--------NIDCD------------------
>PC_071M8Q
-MKLVSTI---LLTTQIVGIALGCTQYKIGYKSKSTAC--ELD---GNTWRNHCRD-LLFQYTQYTEQH--DGRLGKDMTQDV--SCDPC-------DW-
KNQHCYCTVSFWRFREWLGTEI-----PTMKH-------DSWVLDG-----NNPAGQIGSK--------TVDCD------------------
>PC_06MNPC
--MKAFISMLTLFLVTYLPAIDACRQKRIEFIKAKPCAED------YELIEKQCLN-ITTELRKYGESI--GRVYGSTIEYTP--ACQDCQGA----N--
-TTSCSCTITAWRFREWMHEPP---IDRRP------KLTNGWDYV-DKNNGQRGWVDLVGT-------RSGYLH------------------
>PC_012RAV
--MRGFIFVSTALIAAFAPVTEACVQRYVEYSREKPCSLG------NDVIDQECRT-IARDLRNYGISH--GKIYGGDVDGKV--DCRACDGT----P--
SINYCSCTVTAWRFREWMHEPP---LSQRP------KLPNGWEMV-FPDNGNYGWVDRGKE-------GTVNCD------------------
>PC_0474IA
-MKFLAQI---FFFAHLSGLAWSCTQYGIGYASRANETACETS---APKYLNYCRD-LAFEYNEYSLKN--MVRLGGTIAAHT--NCDPC-------NH-
PQPRCYCEVGFWRYKEWLGTDV-----PKLNH-------THLVYNE-----ESPMRRLSGK--------TVKCDT-----------------
>PC_04COA4
-MKLLLPI---LFLCNLFGFAAACTQWKAGFVSKQSAC--ELD---TGYWGNTCRD-LTYKYIDYSNKN--QARLGRDITSQL--YCDPC-------GA-
VEARCYCRLHFWRIREWMGWSL-----PHIED-------NDWAYDQA----GDPFEQKNHE--------NVKCD------------------
>PC_01BM1X
-MQPLVPI---LFFANLLGLSSACSQYRIDYAANNQTC--EKD---AGKWRNLCSD-LAYQYLQWTKVN--GGRLGHDIRPVT--YCNTC-------DM-
QDPRCYCSVSFMRLREWMGTTI-----PTIPD-------PNWHVDK-----SHRQHKISRL--------RPHCD------------------
>PC_04X0PY
-MKVLLSI---IFLYNTLGFVTACQQWKVGYASKGTAC--ELD---AGYWRNKCRD-MSWKYIDYSRKN--QERLGRDIGGDA--YCDPC-------TN-
NDPKCYCRVTFWRYKEWMGQTI-----PYFED-------ADWAIDS-----TDPFEKLPHK--------NVDC-------------------
>PC_07VG7O
---MRISN---FTPIILVGGAYGCQQFLATLQTTEYAC--KGY--NDAGLQQRCQA-LVPWFEDYSKAN--MNRLGQSAQYES-FWCDECN----DSNN-
LNPKCYCGIRFWRLREWMGRVP-----DPPAG-------TKFMYKG-----GS-----VIQ--------KVHCD------------------
>PC_00UVWS
---MKGSS---FIPLLFVGVAYGCQQFLATLQTTEYAC--KGY--NDAGLQAKCEA-LVPWYEQYSKNN--QNRLGQGAQYES-YWCDNCN----DENK-
LNPKCYCGIRFWRLREWMGRVP-----DPPTD-------SKFMYKG-----GS-----VIQ--------KVHCD------------------
>PC_01M0SX
-MQFLTTS---LAVLSLASTALGCTRHTIQFKSAKATC--T-D--GAAEFQKACPT-IRETVKSFSSAN--ENIYGQDFTSQF-TGCDSC-------TA-
TDPRCYCTVTAWRFHEWQTTT------NTFDL-------GGWEIAR-------NWTPLDSK--------TVDC-------------------
>PC_07VBDD
-MQLLTTT---LTILSLSTAALGCTRHTIQFKSAKATC--T-D--GAAPFNTGCGA-IRETIKTFSANN--ENIYGQALTSQF-TGCDSC-------TA-
ADPRCYCTVTAWRFREWQTTS------NTFDL-------GDWEISN-------NWTPLDSK--------TVDCD------------------
>PC_03QK0F
-MQFLTTA---LSLISLSSAALGCTRYTVKFRSAAPTC--V-D--DQAAFNTHCTE-IKDTIADFSDDN--EDLYGSDFTSQF-TGCDSC-------SV-
ADPRCHCSVTAWRFHEWQSTE------NEYDT-------GVWEITQ-------DWTPIDSK--------TVDC-------------------
>PC_04G2WM
-MQFLTTA---LSILSLSCAALACTRSSITFVSPEPVL--TLD--DQTKFGAACTV-LKTTMAEFSATN--DNIYGPDLTNRF-ICCNSA-------GNT
SAPMCHCSVTAWRFHEWQTTE------NKYDL-------GPWAIRT-------NWTAIDDK--------VVSC-------------------
>PC_05OKS4
-MRHSILTLWLATLFSFFLPAFACKQRFFSYQTAYENCNEGLAIGVKARFEKECAT-FAQKYQSYNNEV--NGAIGRDIDSKV-NSWTS------GDNES
SCIRYECQVRAWRFREWQPEFD---DKPIPTF-------DNWTYKG---------SSWGK---------KVDC-------------------
>PC_01KJRI
-MQLLLPV---LLVTNILGLASACTQWQIQFKSKSNGC--ELD---AGLFRNLCNE-MPAKYLIYNEQN--KGRLGVHITAST--FCDPC-------GQ-
QSPRCYCLVQFWRYSEWISNYI-----PALPH-------DTWEIDP-----SLPAGQLSDE--------TIDC-------------------
>PC_07352L
-MQLLLPV---LLVTNILGLASACTQWQIFYRTKSYAC--ELD---AGAHRNLCNQ-MPGKYLIYNADN--QGRLGTDITAST--FCDPC-------SQ-
RGQRCYCLVQFWRYSEWISSYI-----PPFED-------NTWRIDS-----SIPAGRFSEK--------TVDC-------------------
>PC_07YYS1
-MQLLLPV---LLVTNILGLASACTQWQIQFKSKSNGC--ELD---AGLFRNLCNE-MPAKYLIYNEQN--KGRLGVHITAST--FCDPC-------GQ-
QSPRCYCLVQFWRYSEWISNYI-----PALPH-------DTWEIDP-----SLPAGQLSDE--------TI---------------------
>PC_02LWNL
MIKSNIICASISLFSIFLQQTFACRQAIVTYSTEYECDLD-H---FDTAIAEDCKK-LAEGIGKQG------KKFAEPPVVDS-VECLECDPD----G--
ESRKCRCLLSAWRFRDWEPEPA---KFDDFQYEYWRPMENGKLDVSCDK-------------------------------------------
>PC_01POA3
MIKSNIIFTMSILSPFLLQGVLSCRQAIATYSKHYECNLK-K---FESAITQDCQK-LAASIGKAG------PKFAEPPTVDS-VECLECDAD----G--
EARKCRCLLTSWRFRDWEAEPA---KFQDFESGHVLEHSTILVTGVSSIREVNMCIRTVAKLCVNGVHRDDGLFLDATST------------
>PC_0768DH
MIKSNIIYASISLFSIFLQQTSACRQAIVTYSTEYECDLD-H---FDTAIAEDCKK-LAEGIGKQG------KKFAEPPVVDS-VECLECDPD----G--
ESRKCRCLLSAWRFRDWEPEPA---KFDDFQYEYWRPMENGKLDVSCDK-------------------------------------------
>PC_049J57
-MVKNNLFYALSLLATLLQQASCCRQAIVTYSKQYDCGLN-N---FVTAVDDDCKK-LADNIGTQG------RKFAEIPTVDS-SECLECDND----G--
EFRRCRCMLTAWRFRDWEPEPA---KYEEFQYEYWRPMENGKLDVSCDS-------------------------------------------
>PC_049ZLQ
-MAKNNLFYALSLLATLLQQASCCRQAIVTYSKQYDCGFN-N---FVTAVDDDCKK-LVDSIGTQG------RKFAEIPTVDS-IECLECDND----G--
EFRRCRCMLTAWRFRDWEPEPA---KYEEFQYEYWRPMENGKLDVSCDS-------------------------------------------
>PC_04X1DU
-MAKNNLFYALSLLATLLQQASCCRQAIVTYSKQYDCGLN-N---FVTAVDDDCKK-LADSIGTQG------RKFAEIPTVDS-IECLECDND----G--
EFRRCRCMLTAWRFRDWEPEPA---KYEEFQYEYWRPMENGKLDVSCDS-------------------------------------------
>PC_055X5O
MIKSNIIFTMSILSPFLLQGVLSCRQAIATYSKHYECNLK-K---FESAITQDCQK-LAASIGKAG------PKFAEPPTVDS-VECLECDAD----G--
EARKCRCLLTSWRFRDWEAEPA---KFQDFEYEYWRVMENGKLDVSCD--------------------------------------------
>PC_02M0HV
-MAKNNLFYALPLLATLLQQASCCRQAIVTYSKQYDCGLN-N---FVTAVDDDCKK-LADSIGTQG------RKFAEIPTVDS-IECLECDND----G--
EFRRCRCMLTAWRFRDWEPEPA---KYQEFQYEYWRPMENGKLDVSCDS-------------------------------------------
>PC_066H0H
--------------------AYVCREASISGEIRYPQGTC-P---TKTEALNDCNK-VTKGLIDFSQSH--QRAWGIDMTAKV--QCAPCKTT----DPW
DVVLCTCKITAHRYREFVPKIP---YSSFS------SAPGVIFRQETGLDHDPEWVVNMKA-------RTRGCDHHHHHH------------
>PC_00ZEKQ
--MPLSLEIILTLLALSIPTITACREASISGEIRYPQGTC-P---TKTEALNDCNK-VTKGLIDFSQSH--QRAWGIDMTAKV--QCAPCITT----DPW
DVVLCTCKITAHRYREFVPKIP---YSSFS------SAPGVIFGQETGLDHDPEWVVNMKA-------RTRGCD------------------
>PC_07VDHF
-MRSCTFPLWLATFFTLFTFSLACKQRYYIYYKEYANCNEGLEPAIKERAARECST-FRQPFVELSDQT--HNQLGRDITAEL-VIAGGTLPD----NSA
NCIFYQCNVVAWRYREWQTDME---HRALPSF-------DGWKLHD---------RVFGPG--------TVKCD------------------
>PC_00872Y
-MRFCTLPLWLAAFFSFFTFSLACKQRYYIYYKEYANCNEGLQPAIKERAARECAT-FRQPFVELSDQT--HNQLGRDITAEL-VIAGGTLPD----DSA
NCIFYQCNVVAWRYREWQTDME---HRSLPSF-------DGWKLHD---------RVYGPG--------TVNCD------------------
>PC_027QL8
-MRSFVIPLWLAAFISFVIPTLACKQRFYNYQKEFANCNEGLMPGVKGRAERECAS-FRQAFVDLSAQA--NSQLGHSITSEL-KLVGEVLPD----DNP
NCIYYQCQVVAWRYREWQTEMN---HRALPDF-------NGWTLKD---------RWYGK---------TVDCD------------------
>PC_00NJ32
-MRFSTLALWLATLFSFFTPSLACKKRYYQYWMEFANCNEGLQPTIKERAARECAT-FRQPFVDLSAQT--QNQLGRDITAEL-TIAGGTIDEYTDKGNT
NCIYYQCTVTAWRYREWQTNME---HRALPSF-------PGWKLKS---------RYFGPG--------TNNCD------------------
>PC_03DUN4
-MRQSILTLWFTTFFTLFVPVLSCYQRLYVFYKEYQNCHEAQAWGLDQKLKLECAA-LGQKFKDLNAKPEMQQIFGRDITADM-AETIT-L----PDDNP
NCIAQQCVVTAWRYREWQTNME---NKALPSV-------NGWRFNH---------AFYAQ---------KKITTIKVNRLGVLFDRKFATLM
>PC_02EXWW
-MRQSILTLWFTTFFTLFVPVLSCYQRLYVFYKEYQNCHEAQAWGLDQKLKLECAA-LGQKFKDLNAKPEMQQIFGRDITADM-AETIT-L----PDDNP
NCIAQQCVVTAWRYREWQTNME---NKALPSK---------------------------------------ITTIKVNRLGVLFDRKFATLM
>PC_0442UE
-MRQSILTLWFTTFFTLFVPVLSCYQRLYVFYKEYQNCHEAQAWGLDQKLKLECAA-LGQKFKDLNAKPEMQQIFGRDITADM-AETIT-L----PDDNP
NCIAQQCVVTAWRYREWQTNMK---NKALPSV-------NGWRFNH---------AFYAQ---------KVDC-------------------
>PC_03KUSD
-MRQSVLTLWFATFITFFVPVLGCYQRFYTYYKEYQNCHEALSWGLEPHLAKECAT-LGQKFKDLNAQPVMQQIFGRDITSGL-DGTVK-L----GNESP
NCIAWRCGVTAWRFREWQNNLE---NTPLPSM-------EGWRFAY---------EYFDR---------KVDC-------------------
>PC_062JWH
-MRQSILTLWFTTFFTLFVPVLSCYQRLYVFYKEYQNCHEAQAWGLDQKLKLECAA-LGQKFKDLNAKPEMQQIFGRDITADM-AETIT-L----PDDNP
NCIAQQCVVTAWRYREWQTNME---NKALPSV-------NGWRFNH---------AFYAQ---------KVDC-------------------
>PC_084BH7
-MRQSVLTLWFATFITFFVPVLGCYQRFYTYYKEYQNCHEGLSWGLEPHLAKECAT-LGQKFKDLNAQPVMQQIFGRDITSGL-DGTVK-L----GNESP
NCIAWRCGVTAWRFREWQNNLE---NTPLPSM-------EGWRFAY---------EYFDK---------KV---------------------
>PC_07YYS3
-MRQSVLTLWFATFITFFVPVLGCYQRFYTYYKEYQNCHEALSWGLEPHLAKECAT-LGQKFKDLNAQPVMQQIFGRDITSGL-DGTVK-L----GNESP
NCIAWRCGVTAWRFREWQNNLE---NTPLPSM-------EGWRFAY---------EYFDR---------KV---------------------
>PC_06VYMK
-MRSFILPLWLAAFLSFVLPALACKQKWFIYQKEYQNCNEGVRPEVHYRTVDECLT-FHNAFLELSAQT--QNQFGRDITSEM-QSAAAPLPP----NNP
NCIYYRCRVISWRYREWQTNMD---NRPLPAF-------PGWTLVD---------SFYRPG--------TNKCD------------------
>PC_06M495
-MRQSLLTLWLTTIFILFAPGLACKKRYFRYTNSWRNCNEGRADFLKERLKEDCEVNMTQTYLQHNSRV--NGALGAEISGEL-ERTYS------PPDVE
SCITYRCTITAWRFREWQNNDFDDKGKILFNT-------TSWRYES---------TWYSPD--------TNKC-------------------
