# Supplementary material for: Remote homology clustering identifies lowly conserved families of effector proteins in plant-pathogenic fungi
Source: Microb Genom. 2021 Sep 1;7(9):000637. doi: 10.1099/mgen.0.000637 (PMC8715435; doi:10.1099/mgen.0.000637)
Supplement: Supplementary material 15 [file mgen-7-0637-s0015.zip › fastas/markov-PC_08JMY0.fasta]

>PC_04R2LI
-----------------------------MQLFTLLPIAMLALQVNG---------------YEI-SHCKVRLFYKENFISQSPWILYGTPLPLP---VA
PSRTIEVETNKWCNPSAP-DSLGKDYKMYGSTARMTEEEAAEDNKRMGKPRFDLLNKGVVVM----------------
>PC_07ODZP
-----------------------------MKLFLFIATAMLALQVSC---------------EPWNNYCQLTLMRGRQIQAQSYLVRRSFPLTTVVIRLE
PGKSRSFKLNWNCRLKIPRGVVPEGHWLYADMKYMTPSMAADLNNLLDGAPWPL--EWPLDRESLRLESQRNSRVFQS
>PC_086140
-----------------------------MRLVLFVTTAMLALQVTAMFGRRRDGRMPPWEWVTWKDFCRLTLKKGDEIQSQSKWVAKPGPIGIL---IQ
PGVYESFKTDKDCNPKIRRGKLPDGYTLHGQLKYITPDLASMYNRVL-----DDTKWWPFDSQEAPQTSTTVEKSL--
>PC_0723OK
MGKCVKLLAEFLDALGKGSQNKQKPAGGKLLLVLFVTTAMLALQVTAIFGRRRDGKMPPWEWVTWKDFCRLTLKKGDEIQSQSKWVAKPGPIGIL---IQ
PGVYESFKTDKDCNPKVRRGKLPGGYTLHGELKYITPDLASMYNRVL-----DDTKWWPFDSQEAPQTSTTV------
>PC_08JJ6X
-----------------------------MRLVLFVTTAMLALQVTAMFGRRRDGRMPPWEWVTWKDFCRLTLKKGDEIQSQSKWVAKPGPIGIL---VQ
PGVYESFKTDKDCNPKVRRGKLPDGYTLHGELKYITPDLASMYNRVL-----DDTKWWPFDSQEAPQTSTTVEKSL--
>PC_08L077
-----------------------------MRLVLFVTTAMLALQVTAMFGRRRDGRMPPWEWVTWKDFCRLTLKKGEEIQSQSKWVAKPGPIGIL---IQ
PGVYESFKTDKDCNPKVRRGKLPGGYTLHGELKYITPDLASMYNRVL-----DDTKWWPFDSQEAPQTSTTV------
>PC_08JMY0
-----------------------------MQLSTLLPTAMLVLQASA---------------VNWAWYCKLYLMDGGAIQSESFWTKLGSPVELL---TS
PGVSQPIKTDGDCNPIIKRGSPLKKYMITGDKQKMHDDQVPFLNSNRAQRPFHQ------------------------
>PC_07XLTQ
-----------------------------MQLSTLLPSAMLVLQASA---------------LNWAWYCKLYLMEGQVIQSESLWTKLGSPVELL---TM
PGISQPIKTDNNCNPIIKRGSLQKEYMITGSKQKFHDEQVSLMNSMRAQRPFDQYGYW--------------------
