# Supplementary material for: Remote homology clustering identifies lowly conserved families of effector proteins in plant-pathogenic fungi
Source: Microb Genom. 2021 Sep 1;7(9):000637. doi: 10.1099/mgen.0.000637 (PMC8715435; doi:10.1099/mgen.0.000637)
Supplement: Supplementary material 15 [file mgen-7-0637-s0015.zip › fastas/markov-PC_04SK9M.fasta]

>PC_02LGPA
MKTFQFASIVAGLGFLKPIAAD--DYFSCG-FAQISVENVDRVAGNLWSHELGAFQS--SFDGRFPVSLGESE----YGELRKFPLLYNGKDWEF-GSF-
-----MYHVISNREGSYVKLFYEGTKGLEECVIVIPE-
>PC_03N4WW
MKTFQFASIVAGLSFLKTTIAAGDGYITLG-MGSIHKNDIYRVAEHMWTIDAYSVPS--NNHGSYPIFGEEIN----GSVTRIFPIVYNGDDWRS-GDF-
-----YYSVESTEDLSYIKLRYNGARY-ETCMVSSPE-
>PC_06PBNC
MKTFQFASIVAGLSFLKTTIAAGDGYITLG-MGSIHKNDIYRVAEYMWTIDAYSVPS--NNYGSYPIFGEEIN----GSVTRIFPIVYNGDDWRS-GDF-
-----YYSVESTEDLSYIKLRYNGAKY-ETCMVSSPE-
>PC_06YKL9
MKTFQFASIVAGLSFLKTTIAAGDDYITLG-MTSIKVQHIHSVARDMWTMDIDYYKS--EYQGRYPAFWGNVR----GKPARKYPLLYEGKVWTH-GSF-
-----MYYVVATEDLSYIRLYYEGTES-CDREVPSP--
>PC_06YU6X
MKTFQIAHFVAALSFLKPTAVDG-RFFSCG-ITNIEDENVADVAGNLWTYKLGQFQS--DSQGSFPQKVGNSE----YGELRKFPLLYGGNHWDH-GSF-
-----MYYVISNKNGDYIKLYYTSTNGDVECDIYGP--
>PC_03UUC4
MKISLIASIVTGLSFLKPMVAH---MVFCG-IQEVSMDNVRNVARVQWDIELESVHT--HYNGKFPRNIRLDP-KYGEGPFRGYPVNTHFAIYEGPASF-
-----IFLVVSNKDLSVLKLYYTFAGGYEECPLE----
>PC_027M41
MKTFQIASVIAGLSFLQPTVAS---LVECG-LFVIDVNHVKRVAVNLWRMEYESLES--SDGVLYPTEYNGIN-SNGSEPLRRFPFNVDGHDWNR-VYF-
-----MYFFVSSESQNVVKLFFQDQFGALECSLN----
>PC_07TV06
MKTFQIASVIAGLSFLQPTVAS---LVECG-LFVIDVNHVKRVAVNLWRMEYESLES--SDGVLYPTEYNGIN-SNGSEPLRRFPFNVDGHDWNG-GFF-
-----MYFVVSSESQNVVKLFFQDQFGALECSLN----
>PC_02PGKW
MKTFQIASVIAGLSCLQPTVAS---LVKCG-LNKIDVNHVKRVAEGLWRKEYGSLKS--YNNVLYPTEYKEIT-SNGSEPLWKFPLNADGQDWNG-VFF-
-----MYFVVSSKSQNVVKLFYEDDFGVHECSLDKSSE
>PC_07TV0B
MKTFQIASVIAGLSCLQPTVAS---LVKCG-LNKIDVNHVKRVAEGLWRKEYGSLKS--YNNVLYPTEYKEIT-SNGSEPLWKFPLNANGQDWNG-VFF-
-----MYFVVSSKSQNVVKLFYEDDFGVHECSLDKSSE
>PC_018JYX
MKTFQIASIIAGLGFLQPTVAS---VVNCG-LNRIDVDHVKRVAAGLWRMKYESLKA--YNNVLYPKKYEETA--YASEALRKFPLFADGRDWNG-GFF-
-----MYFVVSSQSQNVVMLFYEDDSGLHNCPLDQYYG
>PC_001J67
MKFFQLASIIAGLSFLQPTVAD--QYISCG-MGSISRNSILSVAKDMWNMSLGSCPS---YHETFPAEYRQSS----EGMTRRFPIIYNSQKWTS-GGY-
-----YYIVESSQNRKFIRLHYYGITT-QECYVTGV--
>PC_046G5H
MKTFLIPSINAGLNFLQQTVAD--QYISCG-IGSISRNSILLVAKDMWNMSLGSYPS---YHESFPVEYCQSS----EGMTRRFPILYSSEKWNS-GGY-
-----YYLVESSQNRKFIRLHYHGIST-QECFVPGV--
>PC_045HU3
MRPFQLLPAITIFISLEILGVA--GYWDCD-GYRVPDKNVQDSAVFAFSKEKGSFHG-------YPITFRAASALSRLGSIRKFPVDCSEENWQG-EHV-
-----NFYVLTNRDRKFIHVVYTFGDGGNCAHVQD---
>PC_019FR5
MRPFQLLPAITIFISLEILGVA--GYWDCD-DYRVPDKNVRDAAVFAFSKEKGSFHG-------YPITVHGASALSRLGSIRKFPVDCSEENWQG-EHV-
-----NFYVLTNRDRKFIQVVYTFGDGGNCAHVQD---
>PC_02728Q
MRPFQLLPAITIFISLEILGVA--GYWDCN-GTLILYENVRAAVDFAFSCPPGSFYE-------YPSIYRSQPPWPGLGQLREFPITASGKLWQG-SFFR
E--YIAYYILATQDTSYCQVFATEGLGYECTHILG---
>PC_06QLKJ
MRPFQLLPAITIFISLEILGVA--GYWDCN-GTLILYENVRAAVDFAFSCSPGSFYE-------YPSIYRSQPPWPGLGQLREFPITASGKLWQG-SFFS
SLLYIAYYILATQDTSYCQVFATEGLGYECTHILG---
>PC_02FFWU
MRPFQLLSAIAVFNSLKIVAGE--SYWDCK-GIPILFRTVHAAVELAFTSQPGSISG-------YPSICRTTPLRTGPDERRQFPLTDTGARWQG-GGI-
-----TYYVEATRDKRHCEVFGTAGGVYKCTLVLRD--
>PC_072OHB
MRPFQLLSAIAVFNSLKTVAGE--AYWNCN-GTPILYVIVRDAVELAFTLQPGSISG-------YPSIYRLPPPLPGLGQLRQFPVIASGATWLG-GDI-
-----IYYLLANAEMTFCDVFSTEGLGYRCDLVAG---
>PC_07KDNU
MRPFQLLSAIAVFNSLKTVAGE--AYWNCN-GTPILYVIVRDAVELAFTLQPGSISG-------YPSIYRLPPPLPGLGQLRQFPVIASGATWLG-SLF-
-----DSLPPMKTR------------------------
>PC_07KDNW
MRPFQLLSAIAVFNSLKIVAGE--SYWDCK-GIPILFRTVHAAVELAFTSQPGSISG-------YPSICRTTPLRTGPDERRQFPLTDTGARWQG-WLF-
-----GSLPPMKTR------------------------
>PC_03WJP1
MRPFQLLSAIAIFLSLETVEAA--AYWNCN-GTPIPDERARSAARLAFSFVPNTVHG-------YPSVYRVEYPGVEFGTLRTFPIKNSDESWQG-GNV-
-----DYYVLANIGLSVMEVFVVEANNKRCTKVAG---
>PC_030G6K
MRPFQLLSAIAVFIGLETVEAA--AYWNCN-GTPIPDDKVRDAVNLAFYYAPGSFHD-------YPSVSSARYRGAGRKQVRQFPLTTSIGNWQG-GEV-
-----DFYILTNIDASFLEVFSSKGTGHKCTYFEG---
>PC_07KDNV
MRPFQLLSAIAIFLSLETVEAA--AYWNCN-GTPIPDERARSAARLAFSFVPNTVHG-------YPSVYRVEYPGVEFGTLRTFPIKNSDESWQG-SLF-
-----ASISPMKIC------------------------
>PC_042EM9
MRPFQLLSAIAVFIGLETVEAA--AYWNCN-GTPIPDDKVRDAVNLAFYYAPGSFHD-------YPSVSSARYRGAGRKQVRQFPLTTSIGNWQG-SLF-
-----VSILTMKIC------------------------
>PC_02OBY3
MRPFQLLSAVAVFISLKTVEAA--GYWACD-GVVIPNDNALSAARSAFGFAAGFYHG-------YPSIVRTTPPQEGLGELRLFPVSLTNESWSG-GAV-
-----DYYVMTNQDRSYIKVYSNVGLGTMCGYYET---
>PC_039WWY
--------------------AA--AYWDCD-GTEIPERNVRAAVVLAFNYRKESFHG-------YPATFIIGSTFSGVGEVRQFPVEDSDANWQG-GAV-
-----KYYILTNKRGSYLEVFSSVGSGNKCTFVEG---
>PC_02UE7A
MRPFQLLSALAIFINLEAVEAA--AYWDCD-GTEIPERNVRAAVVLAFNYRKESFHG-------YPATFIIGSTFSGVGEVRQFPVEDSDANWQG-GAV-
-----KYYILTNKRGSYLEVFSSVGSGNECTFVEG---
>PC_06CGDC
MRPFQLLSALAIFINLEAVEAA--AYWDCD-GTEIPERNVRAAVVLAFNYRKESFHG-------YPATFIIGSTFSGVGEVRQFPVEDSDANWQG-GAV-
-----KYYILTNKRGSYLEVFSSVGSGNKCTFVEG---
>PC_01COUF
MRPFQLLSAIAIFISLEILGVA--GYWNCQ-GTAISDENVRAAVQSAFSYPKESFHG-------FPATFIIGSTFSGVGEVRQFPVEDSDANWQG-GAV-
-----KYYILTNKRGSYLEVFSSVGSGNECTFVEG---
>PC_057FE7
--MYSKLAIVNALIAISQLAAA--GSYTCYNRQTFTEEYVNTIADKCFGVSEGSVGG-------YPMRYENLQLNIRSDSFRKFPLLAGGDEWSG-GAV-
-----NYFVASDSVRQTKRVFYTSGRFDDECAYTR---
>PC_04MYW5
--MYSKLAIVSAVIAIAQLAAA--GSYTCRDGQSFTEGYVNTIAAYCFDMDEESYAG-------YPKKYENEQLGPSCDQFRMYPLVPGGSEWGG-GSF-
-----QYFVASDSGRQTKRVYQRSRRFDEDCPYTR---
>PC_07TVA5
MKFFHIISAISFLGFFESIAAK--PRFKCL-LESYTVEEVRVTANYSWYLKKNNSLKYGDDNMAYPNNYDLGSEHSNEGPFIMFPFVGSNREWNG-GYF-
-----TYICVSNKAGTVLKLYYIGVNDAYLCPLVTD--
>PC_05D714
MKLFTLASTIAAFSLLKQVDSA--TEYPCA-GHTFPASYIHQVAQHAWTVDIQSRGG-------FPCSVSFVPQSSRYGPARQYPLLPSHEI--------
--------------------------------------
>PC_05RS5N
-------------------MAL--EKFDCD-GVIFTHDYVVRTAYAALNYRLNSIFN-------YPKLFDTTG-SRGREGYREFPLLTSGKIWAD-ING-
-----I---------------------HECNIVPV---
>PC_06SE34
MKLFHATATIAVVSIMETLVTA--VHWECL-NVKFYETSVYQAAFFAWSNELNTVNN-------YPKRCIWEDPTGIDEQFRSFPLQATGLPWT------
--------------------------------------
>PC_013MFW
MKLFHATATIAVVSIMETLVTA--VHWECL-NVKFYETSVYQAAFFAWSNELNTVNN-------YPKRCIWEDPTGIDEQFRSFPLQATGLPWTC-WLL-
-----K--------------------------------
>PC_02P3RH
-----------VVSNMVTCVTA--VYWQCL-SVSFREPVVVEAATSAWSNGLNSVSN-------YPKTCFWEDPSGIDEIFRSFPMNANGLPWTS-GPA-
-----NYYVVSNSDRSRIKVFSNLDGGYQCNLIQ----
>PC_02TW3P
MKLFQATATIAVVSNMVTCVTA--VYWQCL-DVKFSWGVVVDAANSAWSFRLNSVSN-------YPKACFWGDSSGDDQEFRSFPINSNTMPWTS-GPV-
-----YYYVVSNSDRSRIKVFADLNGGFECNLIQ----
>PC_02T2NN
MKLFQATATIAVVSNMVTCVTA--VYWQCL-SVSFREPVVVEAATSAWSNGLNSVSN-------YPKTCFWEDPSGIDEIFRSFPMNANGLPWTS-GPA-
-----NYYVVSNSDRSRIKVFSNLDGGYQCNLIQ----
>PC_04P05A
MKLFHATATIAVVSIMETLVTA--VHWECL-NVKFYETSVYQAAFFAWSNELNTVNN-------YPKRCIWEDPTGIDEQFRSFPLQATGLPWTS-GTV-
-----SYYVVSNRNRSKLKVFSELRGGFLCNLKVTD--
>PC_04SK9M
MKLFSLASTIALFSLLKQVDSA--TIYPCP-GHTFPASYVHEVAKYAWNIEPQSRGN-------FPCSILLNPLAGDQGAAIQYPLLSSHQIWQG-GLY-
-----QFVVNSNRERTVIEVFEFVGESMVLCRGVNI--
>PC_07TVLV
MKLLTLASTIAAFSLLNQVDAN--AEYRCQ-GHTFTADYIHTVAAYAWRVELNTHGS-------FPQVAQLAPQSSGYGPARQFPLLTSGQIWQG-GSC-
-----DYVVNSNRDRTVLEVYEFINNSWEFCRATNL--
>PC_04C14C
MKLLTLASTIAAFSLLNQVDAN--AEYRCQ-GHTFTADYIHTVAAYAWRVELNTHGS-------FPQVAQLAPQSSGYGPARQFPLLTSGQIWQG-GSC-
-----NYVVNSNRDRTVLEVYEFINNSWEFCRATNL--
>PC_046YSU
MKLFTLASTIAAFSLLKQVDSA--TEYPCA-GHTFPASYIHQVAQHAWTVDIQSRGG-------FPCSVSFVPQSSRYGPARQYPLLPSHEIWQS-GSY-
-----NFVINSNRERSVIEVYEIVGADWNPCRGVST--
>PC_067TH3
MKLFTVASTIAAFSLLNQVDAN--AEYRCP-GNTFTAHYIHTVAAYAWRVELNTHGS-------FPQVAQLAPQSSGYGPARQFPLLPASQIWQG-GSY-
-----RHVVISNQARTVLEVYEWRNNTWEFCRGTNI--
>PC_019LO3
MKLFTVASTIAAFSLLNQVDAN--AEYRCP-GNTFTAHYIHTVAAYAWRIELYTHGE-------YPHVAQLAPQSSEHGPARQFPLLLASQIWQG-GSY-
-----HHVVISNQARTVLEVYEWRNNTWEFCRGTNI--
>PC_05URCI
MKLFTLASTIAAFSLLKQVDSA--TEYPCA-GHTFPASYIHQVAQHAWTVDIQSRGG-------FPCSVSFVPQSSRYGPARQYPLLPSHEIWQS-ISY-
-----TSLLSTKS-------------------------
>PC_0654DH
MKLLKISSAFLASCIFETIIAV--QYFKCK-HDTFTLDYVTRTANAARQMEMYSVHR-------FPKPYDLTGKSKSQDIYRQFPLSTSGEIWTG-EI--
--------------------------------------
>PC_06EWH0
MKLSKVFSTILAVIMFKTDVAA--DGFDCN-GVIFTAAYIRQVLHVAFHTELNSISG-------WPKLFVPSTPARGHDGYREYPLLSSLEIWNG-GGF-
-----SYRALLSPVGDTVNVYSDVDGGYECVSA-----
>PC_06986D
MKLFKIFSTTLAVSMFETNVAA--AGFNCK-GVIFTSDHIVGVMNLVFVLQLGSIDG-------YPKPYMPSPRAKGCAGCLEFPLSDTQKIWRG-GPV-
-----KYRAVFGPLRDTVNVFSDIDGGQECVSA-----
>PC_04SM9Q
MKLSKVFSTILAVIMFKTDVAA--DGFNCN-GVIFTAAYIRQVLYVAFHTELNSISG-------WPKLFVPSTPASGHDGYREYPLLSSLEIWNG-GGF-
-----SYRALLSPAGDTVNVYSDLDGGYECVSA-----
>PC_042HHN
MKLIKISSAFLASCIFETIIAL--EYFDCQ-GVTFTLDYVNRAAYQALEMQMYSHHD-------FPIPYNDNGMSRGREGYRQFPLLTSGEIWNG-EQF-
-----DYYLLTSPELDTLDVFSTANGNVACDVVNG---
>PC_00BXZR
MKFNKVSSAIFAASIFGIIVAE--QRYECD-GVTFSMEYILRTANAVKTYPFHSVNH-------FPRKHVRASQGRGRENYIEFPLLPSEDIWRG-EAF-
-----DHYVLMSPQFDIFNVYSYLKDHYECDFKYD---
>PC_02EIXR
MKFNKVSSAIFAASIFGIIVAE--QRYECD-DVTFSMDYILRTANAVKTYPFHSVNH-------YPRKYVRASQGRGRENYIEFPLLPSEDIWRG-EAF-
-----DHYLLMSPQFDTFNVYSYLKNHYECDIKYD---
