# Supplementary material for: Remote homology clustering identifies lowly conserved families of effector proteins in plant-pathogenic fungi
Source: Microb Genom. 2021 Sep 1;7(9):000637. doi: 10.1099/mgen.0.000637 (PMC8715435; doi:10.1099/mgen.0.000637)
Supplement: Supplementary material 15 [file mgen-7-0637-s0015.zip › fastas/markov-PC_05VEPP.fasta]

>PC_05VEPP
MKISSLFTISTALTWLPTGILASNAESDDSDCHIWVRNDKRVPVGYGKAVTGRPATVRINYGEHQGEKWTFNTHADQSRPQICSANIPSGQPAFHSGWMI
KTFKSEPWLTYAINNKPVPFENYGREEKTKPMVYKMFTIPHGEMGLPGLWFIPLRPRSKMVEGSRLRSRANRALIRRGATETKDAYPDSKSTSAGSGYIW

>PC_06VI2O
MKFNLLFTISTALAGFPAGILANNPDSNDSDCHIWIKDNSDIVVGYSKAVTGQTAVVEISQGPHKKEQFKFATAADQTNKKDCTAGL-AGERSFPAGWRI
KTFKTEPWVTLTRNYQPIAFKGYNRDPQTQSGSLKFFEIPYGEMKSGRDWYVPPGPTRESQRYRIKGKAPMPNA--------------------------

>PC_08L0HT
MKFNLLFTISTALAGFPAGILANNPDSNDSDCHIWIKDNSDIVVGYSKAVTGQTAVVEISQGPHKKEQFKFATAADQTNKKDCTAGL-AGERSFPDGWRI
KTFKTEPWVTFTRNYQPIAFKGYNRDPQTQSGPLKFFEIPYGEMKSGRDWYVPRGPTRESQRYRIKGKAPMPNA--------------------------

>PC_00FYH0
MKFNLLFTISTALAGFPAGILANNPDSNDSDCHIWIKDNSDIVVGYSKAVTGQTAVVEISQGPHKKEQFKFATAADQTNKKDCTAGL-AGERSFPAGWRI
KTFKTEPWVTLTRNYQPIAFKGYNRDPQTQSGSLKFFEIPYGEMKSGKDCNVAQTEKASSVKQPAIQERDEQQI--------------------------

>PC_07XLKL
MKFNLLFTISTALAGFPAGILANNPDSNDSDCHIWIKDNSDIVVGYSKAVTGQTAVVEISQGPHKKEQFKFATAADQTNKKDCTAGL-AGERSFPAGWRI
KTFKTEPWVTLTRNYQPIAFKGYNRDPQTQSGSLKFFEIGYGEMKSGKDWYVPLGPTRESQRYRIKGKAPMPNA--------------------------

>PC_08JP6T
MKFNLLFTISTALAGFPAGILANNPDSNDSDCHIWIKDNSDIVVGYSKAVTGQTAVVEISQGPHKKEQFKFATAADQTNKKDCTAGL-AGERSFPAGWRI
KTFKTEPWVTLTRNYQPIAFKGYNRDPQTQSGSLKFFEIPYGEIKSGKGWYVPLGPTRESQRYRIKGKAPMPNA--------------------------

>PC_03ZPKK
MKFNLLFTISTALAGFPAGILANNPDSNDSDCHIWIKDNSDIVVGYSKAVTGQTAVVEISQGPHKKEQFKFATAADQTNKKDCTAGL-AGERSFPAGWRI
KTFKTEPWVTLTRNYQPIAFKGYNRDPQTQSGSLKFFEIPYGEMKSGKDWYVPLGPTRESQRYRIKGKAPMPNA--------------------------

>PC_07H7VC
MKARSLFTISTAIAGFPAGILANNPEPKDSDCHVWVTDTSLDVVGYGKAVTGQEALVQVHQGPEEGKEWRFATSADHTQQNHCIAQLSSGQNDFPPGWKV
KTIKTDPWLTLTHKYNPVPFKGYSRDPKTRVGPHKYFVVPDKKTGFSNEMHYPVESLRTKSGRQSPGHNTNDIAQTKERRV-------------------

>PC_07OCOG
MKILSLFTVSAALAVFPAGILAVDFETTDSDCHIWVKDSDGVMNGYGKAVTGQQAIVRIDTGTETEQQWTFTTHVDKAQPKNCAAELSSGQKAFPRRWQI
MTFKSDPWVTISIAGKPYRSEGYRRDPKTRPKMDHIIEIPYGK-RFGTTCALR-----------------------------------------------

>PC_03U1QT
MKILSLFTVSAALAVFPAGILAVDFETTDSDCHIWVKDSDGVMNGYGKAVTGQQAIVRIDTGTETEQQWTFTTHVDKAQPKNCAAELSSGQKAFPRRWQI
MIFKSDPWVTISIAGKPYRSEGYRRDPKTRPKMDHIIEIPYGK-RFGTTWFVPLHSDSPKAARPGHRPNANGGAQKNERRA-------------------
