# Supplementary material for: Remote homology clustering identifies lowly conserved families of effector proteins in plant-pathogenic fungi
Source: Microb Genom. 2021 Sep 1;7(9):000637. doi: 10.1099/mgen.0.000637 (PMC8715435; doi:10.1099/mgen.0.000637)
Supplement: Supplementary material 15 [file mgen-7-0637-s0015.zip › fastas/markov-PC_03MDGJ.fasta]

>PC_00R3TP
----------------------------------------------------------------------------------------------------
MQL---IPLVGMLLA------------ATSVTFASLQQKMHCVSPGTP---N-----------------AANFLPNDAATRQACNVY-RQRTPD---KQG
NAACQDCEVI----------D-ENGSSVCFSKALKIDDDS------------------FQNYCKVYGG----SFSEPRPLEKSIWSKIFSWFRW--I---
--------------------------
>PC_00UG2O
----------------------------------------------------------------------------------------------------
-------------------------------MIADLHTHALCVAR---------------------------GGDDFEATECACELYKTRN-TG---NKP
WDSCPDCFY--------------NPVRVCHSGNRRIGGDE------------------FEHYCSKRCGAQGS----RAN---------------------
--------------------------
>PC_00Z7RD
----------------------------------------------------------------------------------------------------
-------------------------------AIADLHTHALCVARG---------------------------GDDFEATECACELYKTRNTG----NKP
WDSCPDCFYN----------P-V---RVCHSGNRRIGGDE------------------FEHYCSKRCGAQG---SRAN----------------------
--------------------------
>PC_00OS7B
----------------------------------------------------------------------------------------------------
-----------------------------NSTVANLHTVAVCINTERHGSTGNGTPYCLT------CGSFTEYDIDVEATKCACAAYKRRNVG----TCP
SDQC---LID------------G---LQCHSNRKHIGGSE------------------MGDYCRRTYGAHG---SKAN----------------------
--------------------------
>PC_03V7A5
----------------------------------------------------------------------------------------------------
----------------------------MRVPYPQPNSTTARFKKQN---------T------------PLTFVQRDDVTEKACARYKARN-TG---TKQ
WDTCPDCVMS----------TNGAENIVCRSNAKHIGGDE------------------WNYYCKQEGADASG----AS----------------------
--------------------------
>PC_04HM3F
----------------------------------------------------------------------------------------------------
-------------------------------------------------------------MLMRTELTVRKWDFDTKATETACNIFRYRN-TG---SSF
QDTYSNYRMGTHT------MDGYKNVDSCFSFQAHLGGDE------------------FDYCCGINGLQDYC----KGK---------------------
--------------------------
>PC_06GC2O
----------------------------------------------------------------------------------------------------
-----------------------------------------------------------------------------DATKCACDLYRLRNTG----DNQ
WDQCPDCTFV------------SALSPCSLSAGKHIGGDE------------------MNYYCTKKCGASG---SEAD----------------------
--------------------------
>PC_05GR1D
----------------------------------------------------------------------------------------------------
---------------------------------------------------------------------SKHYEILPDATKCACNYYRNRNTG----NKQ
WDQCLDCTFD------------G---LQCNSAGKHIGGDE------------------LYYYCTKKCGAQG---SEGN----------------------
--------------------------
>PC_073F8B
----------------------------------------------------------------------------------------------------
-----------------------------------------MSLSSSS-----------------------KYLYNAGATQASCNNYKKRN-TG---GEQ
WDKCPDCYMK----------TSTG-IPHCRSDASHLGGDE------------------ITYYCKQNGAANAL----TL----------------------
--------------------------
>PC_07OCCM
----------------------------------------------------------------------------------------------------
MQLSF-SAIVILLTF------------GVNPATADKHHDLLCVKAMPD----------------------NNSVEHNEATRCACDFL-----------KS
HEKCSDCTIM----------E----NRFCHSDGRNLDGDD------------------FEDACVRKCLDFGATGSSIPPH--------------------
--------------------------
>PC_05B0AG
----------------------------------------------------------------------------------------------------
MQLSF-SAIVILLTF------------GVNPATADKHHDLLCVKAMPD----------------------NNSVELNDATRCACDFL-----------KS
HEKCSDCTIM----------E----NRFCHSDGRNLDGDD------------------FEDACVRKCLDFGATGSSIPPH--------------------
--------------------------
>PC_06JH95
----------------------------------------------------------------------------------------------------
MQLSF-SAIAILLAF------------AVNHATADSHQNLVCVNTYPD----------------------NNSAENLQATRCACDWL-----------KS
NGKCDDCTIW----------Q----NRLCHSDAKSLDGNQ------------------FEDACVRKCPDLGATGSSIPPS--------------------
--------------------------
>PC_08L2AX
----------------------------------------------------------------------------------------------------
MQLSF-SAIAIVLAF------------AVNHATADSHHNLVCVNTYPD----------------------NNSAENLQATRCACDWL-----------KS
NGKCDDCTVW----------Q----NRLCHSDAKSLDGNE------------------FEDACVRKCPDLGATGSSIPPAA-------------------
--------------------------
>PC_08JP9H
----------------------------------------------------------------------------------------------------
MQLSF-SAIAIVLAF------------AVNHATADSHQNLVCVNTYPD----------------------NISAENLQATRCACDWL-----------KS
NGKCDDCTVW----------Q----NRLCHSDSKSLDGNQ------------------FEDACVRKCPDLGATGSSIPPAA-------------------
--------------------------
>PC_02H149
----------------------------------------------------------------------------------------------------
MQLSF-SAIAILLAF------------AVNHATADSHQNLVCVRTYPD----------------------NNSAENLEATRCACDWL-----------KK
NGKCDDCTIW----------E----NRLCHSDAKSLDGNE------------------FEDACVRKCPNLGATGSSIPPA--------------------
--------------------------
>PC_00KSR5
----------------------------------------------------------------------------------------------------
MQFSF-SAIAILLAF------------GVNLASADRHHDLVCVKKESN----------------------NNSHVHMPATRCACDHL-----------KK
VGKCDDCSVF----------E----DHSCHSDGEKLDGDE------------------FEHACTTICSEFDATGSSILP---------------------
--------------------------
>PC_00MY6G
----------------------------------------------------------------------------------------------------
MQLSF-SAIVILLAF------------GVKYASAGKHHDLVCVRAEPG----------------------NRSEVATEATGCACNFL-----------KS
KGECSDCTIY----------E-----ETCHSDAKLLDGDK------------------FKRACTDQCTNYLATGSSAPPV--------------------
--------------------------
>PC_07HH2G
----------------------------------------------------------------------------------------------------
MQLSF-SAVVMLLAF------------GVNQATADQHHDLVCVNTYTD----------------------NNSGRNIEATKCACEWL-----------KS
HDKCGDCVMF----------E----GRACHSDGKHLDGDQ------------------FSSACTEKCSRFGASGSSIV----------------------
--------------------------
>PC_07O83X
----------------------------------------------------------------------------------------------------
MKISI-SAIFLVITF------------GFDLATAKKHKYLACVQTTRVHTRD-----------------TIYEAVMANSTRCACEYV-----------VA
HGQCDDCGYD----------GDHKYSEVCKSKGEKLDGDQ------------------FYTACTEHCGTNSSMDLG------------------------
--------------------------
>PC_07OCMH
----------------------------------------------------------------------------------------------------
MQISI-PAILMVLAS------------GLALTTAKKHEYLTCLSSETFGIFG-----------------PDGGIVNANATRSACDYV-----------KA
KGQCDDCGYD----------GDHQYKEVCKSKGSKLDGDQ------------------YSDACKMFGG-YASLDLGKP----------------------
--------------------------
>PC_07ODKH
----------------------------------------------------------------------------------------------------
MRTSI-STILLVLAF------------GLDLIKAELHQFLTCVNAVTFEGDQ-----------------AIAGRPDANATRCACEYV-----------KS
NKQCSDCGYD----------GDNQDKPTCKSKWENLDGDQ------------------FQTACQLQCNADASLDMGKP----------------------
--------------------------
>PC_055YET
----------------------------------------------------------------------------------------------------
MQFSTVTAMMTFFLA------------AATGVTAKHHTRLHCITASGS---G-----------------Q--FILGFPN----------DAATN---KVC
PGFCSDCTLG----------D-DDGHRVCNSPGKEMDGDG------------------FSNACIVAGA----NGSE------------------------
--------------------------
>PC_00ZJD1
----------------------------------------------------------------------------------------------------
MQFSAVTIMMTFILA------------TATGVTAKHHTQLHCITASGS---G-----------------Q--FIFPFPN----------DAATN---KVC
PGFCSDCTLG----------D-DDGHRVCNSPGKQMDGDG------------------FSNACIAAGA----NGSD------------------------
--------------------------
>PC_00ST3Y
----------------------------------------------------------------------------------------------------
MQSSTVTAMMTFILA------------TATGVTAKHHTQLHCITASGS---G-----------------Q--FIFPFPN----------DAATN---KVC
PGFCSDCTLG----------D-DDGHRVCNSPGKQMDGDG------------------FSNACIAAGA----NGSD------------------------
--------------------------
>PC_074FY4
----------------------------------------------------------------------------------------------------
MQFS--TTFAVLFLA------------AATSVAAKKHTQLYCTNASGS---G-----------------Q--FIFSFPN----------DDVTN---KVC
PTFCSDCTLG----------D-NDGHRVCNSPSKQLDGDG------------------FASACVAAGA----DGSK------------------------
--------------------------
>PC_076SW1
----------------------------------------------------------------------------------------------------
MQFS--TTFGVLFLA------------AATSVAAKKHTQLYCTNASGS---G-----------------Q--FIFSFPN----------DDVTN---KVC
PTFCSDCSLG----------D-NDGHRVCNSPSKQLDGDG------------------FASACVAAGA----DGSK------------------------
--------------------------
>PC_0206UW
----------------------------------------------------------------------------------------------------
--------MATLFLA------------AATSVAAKKHSELHCITASGS---G-----------------Q--FIVGLPN----------NDVTR---KTC
PGFCFDCVLS----------N-SGTTITCKSPGKLMEGGD------------------FSDACIKNGG----SGSE------------------------
--------------------------
>PC_00K9WR
----------------------------------------------------------------------------------------------------
--------MTTLFLA------------AATTVAAKKHSELHCITASGS---G-----------------Q--FIVGLPN----------NDVTR---KTC
PGFCSDCILS----------N-SGTTITCKSPGKLMEGGD------------------FSDACIKNGA----SGSE------------------------
--------------------------
>PC_04J34X
----------------------------------------------------------------------------------------------------
--------MTTLFLA------------AATSMAAKKHSELHCITASGS---G-----------------Q--FIVGLPN----------NDVTR---KTC
PGFCSDCVLS----------N-SGTTITCKSPGKLMEGGD------------------FSDACIKNGG----SGSE------------------------
--------------------------
>PC_00TFJX
----------------------------------------------------------------------------------------------------
MQFS--TSMVVLFLT------------AAAGVTAKHHNQLQCTTASGN---G-----------------Q--FIFAFPASFSSAPFSSNDDVTK---KVC
PGFCSDCSLG----------D-KDGHKVCNSPTKQMDGDG------------------FSNACIKAGA----TGSR------------------------
--------------------------
>PC_06PHUI
----------------------------------------------------------------------------------------------------
MQFS--TSMVVLFLT------------AAAGVTAKHHNQLQCTTASGS---G-----------------Q--FIFAFP----------NDDVTN---KVC
PGFCSDCSMG----------D-KDGHKVCNSPTKQMDGDG------------------FSNACIKAGA----TGSR------------------------
--------------------------
>PC_04P6K9
----------------------------------------------------------------------------------------------------
MQFS--TSMVVLFLT------------AAAGVTAKHHTQLQCTTASGS---G-----------------Q--FIFAFP----------NDDVTK---KVC
PGFCSDCSLG----------D-KDGHKVCNSPTKQMDGDG------------------FSNACIKAGA----TGSR------------------------
--------------------------
>PC_06BV3J
----------------------------------------------------------------------------------------------------
MQFS--TSMVVLFLT------------AAAGVTAKHHNQLQCTTASGS---G-----------------Q--FIFAFP----------NDDVTK---KVC
PGFCSDCSLG----------D-KDGHKVCNSPTKQMDGDG------------------FSNACIKAGA----TGSR------------------------
--------------------------
>PC_02PZHW
----------------------------------------------------------------------------------------------------
MHLST----ISLVLA-----------LTVTGAVAGLHNDALCVTGRTRSPIG-GTGFSVS------YSWAKDYEIHKEATECACKLYKARNTG----NKQ
WDKCPDCFYS----------L-E--QLTCHSEGWHIGGDE------------------VTSSEHLKSYQYA---AKNWFF----FSLKSTAAR-----GV
VPKVA---RRT-RKPLRGLTRTRRVD
>PC_02YGO1
------------------------------------VTLRTRRAYRGNVPHVFSQPNTSLHLIFPASGLFDSTIAHLISRMKI------------ILCSL
FL-----------AAL------------SYRVDAKLHNSAVCVTGRTEAPI-GGTGWSVS------YNWQKNYEIDLKATECACGYYKQRNTG----DNQ
WDKCEDCTYD------------G---LQCNSAGWHIGGDE------------------MNYYCTKKCSAQG---SEAN----------------------
--------------------------
>PC_00BUWT
------------------------------------VTLRTRRAYRGNVPHVFSQPNTSLHLIFSASGLFDSTIAHLISRMKI------------ILCSL
FL-----------AAL------------SYRVDAKLHNSAVCVTGRTEAPI-GGTGWSVS------YNWQKNYEIDLKATECACDYYKQRNTG----DNQ
WDKCEDCTYD------------G---LQCNSAGWHIGGDE------------------MNYYCTKKCSAQG---SEAN----------------------
--------------------------
>PC_05D0ZV
MLFKFENMVSRPKCL------TG------PTCYPALITLRSRRAYRDNVPHVFSQPNTSLHLIFSASGLFDSTIAHLIPRMKI------------VLCSL
FL-----------AAL------------SYRVDAKLHNSAVCVTGRTEAPI-GGTGWSVS------YNWQKNYEIDLKATECACGYYKQRNTG----DNQ
WDKCEDCTYD------------G---LQCNSAGWHIGGDEVRKESAQGSRNQG--------CC-------------------------------------
--------------------------
>PC_06UAUS
----MAEMSKRTAMLDSSLNTSGSFAVVYLDQGNTQVTLRTRRAYRGNVPHVFSQPNTSLHLIFSASGLFDSTIAHLISPNEDHSVLPIPRSSVLPVRDL
YLIAS----PGKSTDR------------ELRVDAKLHNSAVCVTGRTEAPI-GGTGWSVS------YNWQKNYEIDLKATECACGYYKQRNTG----DNQ
WDKCEDCTYD------------G---LQCNSAGWHIGGDE------------------MNYYCTKKCSAQG---SEAN----------------------
--------------------------
>PC_01L5W0
MLFKFENMVSRPKCL------TG------PTCYPALITLRSRRAYRDNVPHVFSQPNTSLHLIFSASGLFDSTIAHLIPRMKI------------VLCSL
FL-----------AAL------------SYRVDAKLHNSAVCVTGRTEAPI-GGTGWSVS------YNWQKNYEIDLKATECACGYYKQRNTG----DNQ
WDKCEDCTYD------------G---LQCNSAGWHIGGDE------------------MNYYCTKKCSAQG---SEAN----------------------
--------------------------
>PC_00DJLC
-------MVSRPKCL------TG------PTCYPALITLRSRRAYRDNVPHVFSQPNTSLHLIFSASGLFDSTIAHLIPRMKI------------VLCSL
FL-----------AAL------------SYRVDAKLHNSAVCVTGRTEAPI-GGTGWSVS------YNWQKNYEIDLKATECACGYYKQRNTG----NNQ
WDKCEDCTYD------------G---LQCNSAGWHIGGDE------------------MNYYCTKKCSAQG---SEAN----------------------
--------------------------
>PC_02H1UV
-------MVSRPKCL------TG------PTCYPALITLRSRRAYRDNVPHVFSQPNTSLHLIFSASGLFDSTIAHLIPRMKI------------VLCSL
FL-----------AAL------------SYRVDAKLHNSAVCVTGRTEAPI-GGTGWSVS------YNWQKNYEIDLKATECACGYYKQRNTG----DNQ
WDKCEDCTYD------------G---LQCNSAGWHIGGDE------------------MNYYCTKKCSAQG---SEAN----------------------
--------------------------
>PC_01VHSA
-----------------------------------------------NVPHVFSQPNTSLHLIFSASGLFDSTTAHLTPRMKI------------VLCSM
FL-----------AAL------------SYRVDAKLHNSAVCVTGRTEAPI-GGTGWSVS------YNWQKNYEIDLKATECACGYYKQRNTG----DNQ
WDKCEDCTYD------------G---LQCNSAGWHIGGDEVRDFSSTLAYALLTYAIQMNYYCTKKCSAQG---SEAN----------------------
--------------------------
>PC_00BGO5
-------MVSRPKCL------TG------PTCYPALITLRSRRAYRDNVPHVFSQPNTSLHLIFSASGLFDSTTAHLTPRMKI------------VLCSM
FL-----------AAL------------SYRVDAKLHNSAVCVTGRTEAPI-GGTGWSVS------YNWQKNYEIDLKATECACGYYKQRNTG----DNQ
WDKCEDCTYD------------G---LQCNSAGWHIGGDEVRDFSSTLAYALLTYAIQMNYYCTKKCSAQG---SEAN----------------------
--------------------------
>PC_03NW9Y
-----------------------------------------------NVPHVFSQPNTSLHLIFSASGLFDSTIAHLIPRMKI------------VLCSL
FL-----------AAL------------SYRVDAKLHNSAVCVTGRTEAPI-GGTGWSVS------YNWQKNYEIDLKATECACGYYKQRNTG----DNQ
WDKCEDCTYD------------G---LQCNSAGWHIGGDE------------------MNYYCTKKCSAQG---SEAN----------------------
--------------------------
>PC_04QQ4P
-----------------------------------------------NVPHVFSQPNTSLHLIFSASGLFDSTIAHLISRMKI------------ILCSL
FL-----------AAL------------SYRVDAKLHNSAVCVTGRTEAPI-GGTGWSVS------YNWQKNYEIDLKATECACGYYKQRNTG----DNQ
WDKCEDCTYD------------G---LQCNSAGWHIGGDE------------------MNYYCTKKCSAQG---SEAN----------------------
--------------------------
>PC_06SABB
-----------------------------------------------NVPHVFSQPNTSLHLIFSASGLFDSTIAHLISRMKI------------ILCSL
FL-----------AAL------------SYRVDAKLHNSAVCVTGRTEAPI-GGTGWSVS------YNWQKNYEIDLKATECACDYYKQRNTG----DNQ
WDKCEDCTYD------------G---LQCNSAGWHIGGDE------------------MNYYCTKKCSAQG---SEAN----------------------
--------------------------
>PC_02TZF6
-----------------------------------------------NVPHVFSQPNTSLHLIFSASGLFDSTIAHLIPRMKI------------VLCSL
FL-----------AAL------------SYRVDAKLHNSAVCVTGRTEAPI-GGTGWSVS------YNWQKNYEIDLKATECACGYYKQRNTG----DNQ
WDKCEDCTYD------------G---LQCNSAGWHIGGDE------------------MNYYCTKKCNAQG---SEAN----------------------
--------------------------
>PC_03J9TR
----------------------------------------------------------------------------------------------------
MKS-----ISLIIAA------------LAAGAFADLHTQGVCIDTPAKG----------------------VEVYNRAATEKACTAYKNRN-TG---GKQ
WDTCPDCTLL----------NEKDLLYYCESKGQHIGGDE------------------LNYYCTQNGAGDSV----ACWC--CAFGPMLYVYTVWDPVGI
VLQVSFLDARNVAPDDLVLSQIDS--
>PC_0475IM
--------------------------------------------------------------------------------MQFSAVLVAFLTS--APLLV
SITP--PK-LSYRLM------------PLVSAMADLHKELMCINYVA---------G------------PDPVAKHNDATKSACAAYKARD-PG---INK
WESCPDCAVE-----------ERYEVAICTSDAGHLGGDE------------------FEAYCQEFGAAASM----HVPN--YL----------------
--------------------------
>PC_04OSH3
----------------------------------------------------------------------------------------------------
----------------------------------------------------------------------------------MCDAYKKRNTPG---KQK
SNTCPDCQYTKESILLKP----HPEPASCQSPDYHLGGDE------------------VHYYCKKAQADGSR----CETP--RAWCEDHYCTPEDDVVG-
--------------------------
>PC_03MDGJ
----------------------------------------------------------------------------------------------------
MHFS--TALPALVVL------------LSSFVAADLHFAGVCVDKIGG-----------------------AQVYNADATQKACNAYLHRN-TG---SKQ
WDQCPDCVMK----------NIGN-LNVCHSGDWHIGGDE------------------LSYYCKQNGARGSL----AS----------------------
--------------------------
>PC_083JQ4
----------------------------------------------------------------------------------------------------
-MQF--SVTLALLFP------------LLNVASAALHNAGICVDWEND-----------------------AAVYNADATEKACGNYKMRD-KG---DEQ
WNRCPDCKML----------DITG-LNVCNSEGWHIGGDE------------------LDYYCKLNGAQGSY----ATRS--------------------
--------------------------
>PC_03Z8OW
----------------------------------------------------------------------------------------------------
MRTA--SVFVALAAL------------LTPFVAADLHHSGVCVN---G-----------------------KNVYNKDATVKACEAYLKRN-TG---NKQ
HEQCPDCVMK----------NIGN-LDVCNSAGWHIGGKE------------------LSQYCKDAGASGSL----AN----------------------
--------------------------
>PC_00KP2W
----------------------------------------------------------------------------------------------------
MKLS--NLISSS--L------------LFAGVLADTHNFCACGTRHGKNSVQ-DA----------------YWDFDTAASTYACTRYRNRN-TG---GKK
WDQCPDCKMDTYA------MDGWSGTPSCFSFGFHLGGDE------------------FDYYCGLKGLQGYC----KSAD--------------------
--------------------------
>PC_036MMN
--------------------------------------------------------------------------------------------------MR
FSTS---L-PALFLL------------IGPFVNAKLHKQGLCADNVAEPTRE-DPWV------------DQQWVYNDAATRAMCDSYRNRN-TG---GEW
WDTCPDCQMT----------VI-SNLPMCISNDGHMGGDE------------------IEYYCHKHGAEASL----A-----------------------
--------------------------
>PC_084APX
--------------------------------------------------------------------------------------------------MR
FSTS---L-PALFLL------------IGPFVSAKLHKQGLCADNVAEPTPE-DPWV------------DQQWVYNDAATRAMCNSYRNRN-TG---GEW
WDTCPDCQMT----------VI-SNLPMCISNDGHMGGDE------------------IEYYCHKHGAEAS-----------------------------
--------------------------
>PC_07YYGP
--------------------------------------------------------------------------------------------------MR
FSTS---L-PALFLL------------IGPFVNAKLHKQGLCADNVAEPTRE-DPWV------------DQQWVYNDAATRAMCDSYRNRN-TG---GEW
WDTCPDCQMT----------VI-SNLPMCISNDGHMGGDE------------------IEYYCHKHGAEAS-----------------------------
--------------------------
>PC_06RTV1
--------------------------------------------------------------------------------------------------MR
FAST--STVLALLAI------------HAPFVQADMHSAAVCIDKIGG-----------------------QPVYNEAATRAACEAYKNRN-TG---DEQ
WDQCPDCEME----------VIGN-LNVCHSEEWHLGGDE------------------INYYCDQQNGAGSM----AN----------------------
--------------------------
>PC_08DAHX
--------------------------------------------------------------------------------------------------MR
FAST--STVLALLAI------------HAPFVQADMHSAAVCIDKIGG-----------------------QPVYNEAATRAACEAYKNRN-TG---DEH
WDQCPDCEME----------VIGN-LNVCHSEEWHLGGDE------------------INYYCDQQNGAGSM----AN----------------------
--------------------------
>PC_07MRLB
----------------------------------------------------------------------------------------------------
MRST--SAVLFLATL------------LAPFVAADLHSDAVCIDTKGG-----------------------AAVYNEAATKAACDNYKKRN-TG---GEQ
WDQCPDCEMR----------VIGN-LNVCHSDGWHLGGDE------------------INYYCETINKAGGS----LAN---------------------
--------------------------
>PC_07Z4HV
----------------------------------------------------------------------------------------------------
MRST--SAILLLTAL------------VAPFVAADLHSDAVCVDYKGG-----------------------VAVYNEAATKAACGNYKARN-TG---NEQ
WDQCPDCQMK----------VIGN-LNLCHSDGWHLGGDE------------------MTHYCEKVNGAGGA----IAN---------------------
--------------------------
>PC_07M02Y
----------------------------------------------------------------------------------------------------
MRST--SAVLFLATL------------LAPFVAADLHSDAVCIDTKGG-----------------------AAVYNEAATKAACDNYKKRN-TG---GEQ
WDQCPDCEMR----------VIGN-LNVCHSDGWNLGGDE------------------INYYCETINKAGGS----LAN---------------------
--------------------------
>PC_07UK5Y
----------------------------------------------------------------------------------------------------
MRST--SAILFLASL------------LAPFVAADLHSAAVCVDYKGG-----------------------APVYNEAATKAACGNYKERN-TG---DAQ
WDQCPDCVMK----------VIGN-LNVCHSEATHIGGDE------------------ITHYCEKVNGAGGS----LAG---------------------
--------------------------
>PC_00WZWQ
----------------------------------------------------------------------------------------------------
MRST--SKILLLTTL------------LAPFAAAKLHASGICVDFKND-----------------------IAVYNEAATKASCGNYRVRN-TG---GEQ
WDTCPDCEMK----------VIGN-LNVCHSEGWHIGGDE------------------LNYYCEKINGAGAS----MAD---------------------
--------------------------
>PC_07N96O
----------------------------------------------------------------------------------------------------
MHST--SAILLLTAL------------VTPFVAADLHSDAVCVDYKGG-----------------------VAVYNEAATKAACGNYKARN-TG---NEQ
WDQCPDCQMK----------VIGN-LNLCHSDGWHLGGDE------------------ITHYCEKVNGAGGA----IAN---------------------
--------------------------
>PC_038LGT
----------------------------------------------------------------------------------------------------
-------------------------------MGAKLHPQGLCIDSVGG-----------------------QYVYNEAATKATCEAYKNRN-KG---GEQ
WNQCPDCKMT----------VISN-LPLCQSEGWHIGGDE------------------LEFYCKKNGAWGSM----A-----------------------
--------------------------
>PC_04LMK3
----------------------------------------------------------------------------------------------------
MRST--STVLFLATL------------LAPFVAADLHSAAICIDTKGG-----------------------ASVYNAAATKKACESYKARN-TG---NKQ
WDSCPDCQMK----------VIGN-LNLCHSGGWHIGGSE------------------MKDYCNRLGGAGGS----LAN---------------------
--------------------------
>PC_07ZRTZ
----------------------------------------------------------------------------------------------------
MRST--SAVLLLATL------------LAPFVAADVHSAAVCIDTKGG-----------------------ASVYNEAATKKACDNYKARN-TG---DKQ
WDQCPDCQMK----------VIGN-LNVCNSEGWHIGGDE------------------INYYCSDINGAGGS----LAN---------------------
--------------------------
>PC_064V5G
---------------------------------------------------------------------------------------------------M
SSTL--IK-TLVLLT------------LTSLTVADLHTNAICIDVA----------K------------SGAYLYNAGATQASCNNYKKRN-TG---GEQ
WDKCPDCYMK----------TS-TGIPHCRSDASHLGGDE------------------ITYYCKQNGAANAL----TL----------------------
--------------------------
>PC_002HB8
---------------------------------------------------------------------------------------------------M
SSTL--IK-TLVLLT------------LTSLTVADLHTNAICIDVA----------K------------SGAYIYNSGATEASCGNYKRRN-TG---SKQ
WDQCPDCYMK----------TS-TGIPHCRSDNSHLGGDE------------------ITYYCRQNGAANAL----TL----------------------
--------------------------
>PC_07CYWG
---------------------------------------------------------------------------------------------------M
SSAL--IK-TLVLLT------------LTSLTVADLHTNAICIDVA----------K------------SGAYLYNAGATQASCTNYKKRN-TG---GKQ
WDQCPDCYMK----------TS-TGIPHCRSDNSHLGGDE------------------ITYYCKQNGAANAL----TL----------------------
--------------------------
>PC_04I8QE
---------------------------------------------------------------------------------------------------M
MVS-----IPFIVAA------------LATSAFADIHTQGVCIDTPGSG----------------------VQVYNKAATEKTCDAYKNRN-TG---SKQ
WDQCPDCTLK----------SERDLLYYCESEGEHIGGDE------------------LNYYCTQNGAGDSV----AW----------------------
--------------------------
>PC_03KODI
---------------------------------------------------------------------------------------------------M
MVS-----IPLIVAA------------LATSVFADIHTQGVCIDTPSSG----------------------VQVYNKAATEKACDAYKNRN-TG---SKQ
WDQCPDCTLK----------SERDLLYYCESEDEHIGGDE------------------LNYYCTQNGAGDSV----AW----------------------
--------------------------
>PC_0128ZK
---------------------------------------------------------------------------------------------------M
KLS-----LSLLAST------------LAIGVFADLHNTGICYDSPGDD----------------------VQVYNKDATDKACTAYKKRN-TG---DKQ
WDQCPDCTLL----------SDQDLLYYCQSEGQHIGGDE------------------LNYYCKQNGAGGSL----AW----------------------
--------------------------
>PC_01YLYH
----------------------------------------------------------------------------------------------------
MVS-----IPLIVAA------------LATSAFADTHTQGVCIDTPGSG----------------------VQVYNKAATEKACDAYKNRN-TG---SEK
WDQCPDCTLK----------SERDLLYYCESDSEHIGGDE------------------LNYYCTQNGAGDSV----AW----------------------
--------------------------
>PC_02YZ16
----------------------------------------------------------------------------------------------------
MKS-----ISLIVAA------------LAVGAFADVHTQGVCIDTPGDG----------------------VEVYNRAATEKACTAYKGRN-TG---SKQ
WDTCPDCTLL----------NEKDLLYYCESKGSHIGGDE------------------LNYYCKQKGAGDSV----AW----------------------
--------------------------
>PC_028FC7
----------------------------------------------------------------------------------------------------
MKS-----ISLIVAA------------LAVGAFADLHTQGVCIDTPSRG----------------------VDVYNKAATEKACNAYKNRN-TG---NNQ
WDHCPDCTLL----------NDQNLLYYCESKGMHIGGDE------------------LHYYCTQNGAGDSV----AW----------------------
--------------------------
>PC_07AJFZ
---------------------------------------------------------------------------------------------------M
KAS-----LSVLIAA------------LAAGVVADLHYTGICIDTN-GG----------------------VDAYNQGATEKACDAYKARN-TG---NKQ
WDQCPDCTLK----------NENDVLYYCESAAQHIGGDE------------------LNYYCRQNGAGDSI----AW----------------------
--------------------------
>PC_0342Q4
---------------------------------------------------------------------------------------------------M
SSTL--LK-TIVLLA------------LASLSVADLHTTAICINDS----------S------------SGDGVYNSKATIASCTNYFNRN-TG---SEQ
WDTCPDCVMI----------T--TGIPHCSSPAEHMGGDE------------------ITYYCKQNGADNAL----TS----------------------
--------------------------
>PC_00SVPL
----------------------------------------------------------------------------------------------------
MQIST----LATLAAF------------STVALAKLHKWAVCADNLEQGYLGNGTPWGFG------HNAYKYYELNSDATKCLCKYYKNRNTG----NKK
WDKCPDCYYD------------G---IQCISNDWHMGGDE------------------ITYYCTKKCGANT---SVVND---------------------
--------------------------
>PC_086QW0
----------------------------------------------------------------------------------------------------
MLLSP----LPTL---------VLSLLLATNTLANLHSYGVCVKDRVQQPIG-GTAGSVS------YTWSDDYTILAAETECACNYYKARNTG----SEQ
WDTCPDCTYN------------G---LECQSDGWHIGGNE------------------VSERF-------------------------------------
--------------------------
>PC_01R9ER
---------------------------------------------------------------------------------------------------M
KQF-----MTLIVAI------------MATGAAADLRYTGLCYDSPGQD----------------------VKVFNKAATEKACTYYKNRN-TG---SKQ
WDQCPDCALE----------NDQSLLYYCKSEGQHIGGDE------------------LSYYCGLAGAAGSL----AW----------------------
--------------------------
>PC_04QMMW
---------------------------------------------------------------------------------------------------M
KQF-----AALIIAA------------FATGTLADLHYTGLCYDSPGSG----------------------VKVFNQAATEKACTYYKNRN-TG---SKQ
WDQCPDCTLL----------NDQSLLYYCKSEGQHIGGDE------------------LNYYCGLAGADGSL----AW----------------------
--------------------------
>PC_06VWYZ
---------------------------------------------------------------------------------------------------M
QQF-----MTLIVAI------------LAGGAVADLHYTGLCYDSPGQD----------------------VKVFNKAATEKACTYYKNRN-TG---SKQ
WDQCPDCTLL----------NDQSLLYYCKSEGQHIGGDE------------------LFYYCGLAGAAGSL----AW----------------------
--------------------------
>PC_02EISY
---------------------------------------------------------------------------------------------------M
KQF-----AALLVAA------------FATGTLADLHYTGLCYDSPGSG----------------------VKVFNKAATEKACTYYKNRN-TG---SKQ
WDQCPDCTLL----------NDQSLLYYCKSEGQHIGGDE------------------LNYYCGLAGADGSL----AW----------------------
--------------------------
>PC_01R4TM
---------------------------------------------------------------------------------------------------M
KQF-----MTLIMAI------------MATGAAADLHYTGLCYDSPGQD----------------------VKVFNKAATEKACTYYKNRN-TG---SKQ
WDQCPDCTLE----------NDQSLLYYCKSEGQHIGGDE------------------LSYYCGLAGAAGSL----AW----------------------
--------------------------
>PC_0034AN
---------------------------------------------------------------------------------------------------M
KQF-----MTLIVAI------------MATRAAADLHYTGLCYDSPGQD----------------------VKVFNKAATEKACTYYKNRN-TG---SKQ
WDQCPDCTLE----------NDQSLLYYCKSEGQHIGGDE------------------LSYYCGLAGAAGSL----AW----------------------
--------------------------
>PC_01TKT4
---------------------------------------------------------------------------------------------------M
KQF-----AALIIAA------------FATGTLADLHYTGLCYDSPGSG----------------------VKVFNKAATEKACTYYKNRN-TG---SKQ
WDQCPDCTLL----------NDQSLLYYCKSEGQHIGGDE------------------LNYYCGLAGADGSL----AW----------------------
--------------------------
>PC_04RKRK
---------------------------------------------------------------------------------------------------M
KQL-----AAFLITA------------LATGTLADLHYTGLCYDSPGSG----------------------VKVFNKAATETACTYYKNRN-TG---SKQ
WDQCPDCTLL----------NDQSLLYYCKSEGQHIGGDE------------------LNYYCGLAGADGSL----AW----------------------
--------------------------
>PC_063IIG
---------------------------------------------------------------------------------------------------M
KQF-----ISMIVAT------------LATGALADLHYTGLCYDSPGQD----------------------VKVFNQAATQTACTYYKNRN-TG---SKQ
WDQCPDCTLL----------NDQSILYYCQSAGQHIGGDE------------------LSYYCGLAGADGSL----AW----------------------
--------------------------
>PC_01MWEO
---------------------------------------------------------------------------------------------------M
KHF-----MTLIVAT------------LATGAMADLHYTGLCYDSPGHD----------------------VKVFNKAATEKACTSYKNRN-TG---SKQ
WDQCPDCTLE----------NDQSLLYYCKSAGQHIGGDE------------------LSYYCGQAGAAGSL----AW----------------------
--------------------------
>PC_05SY5L
---------------------------------------------------------------------------------------------------M
KQF-----MTLIVAI------------MATGAAADLHYTGLCYDSPGQD----------------------VKVFNKAATEKACTYYKNRN-TG---SKQ
WDQCPDCTLE----------NDQSLLYYCKSEGQHIGGDE------------------LSYYCGLAGAAGSL----AW----------------------
--------------------------
>PC_06OVRU
---------------------------------------------------------------------------------------------------M
KQF-----FTMIVAT------------LATGALADLHYTGLCYDSPTKD----------------------AKVFNKAATEQACTYYKNRN-TG---SKQ
WDQCPDCTLL----------NDQSLLYYCQSTGQHIGGDE------------------LSYYCGLAGAAGSL----AW----------------------
--------------------------
>PC_0357D7
----------------------------------------------------------------------------------------------------
MKQ-----FAVLIAV------------LATGALADLHYTGLCYDSPGKD----------------------VKVFNKAATEKACASYKNRN-TG---SKQ
WDQCPDCTVL----------SDKDLLYYCKSEGQHIGGDE------------------LSYYCGQAGADGSL----AW----------------------
--------------------------
>PC_02ZG7C
----------------------------------------------------------------------------------------------------
---------------------------MATGAAADLHYTGLCYDSPGQD----------------------VKVFNKAATEKACTYYKNRN-TG---SKQ
WDQCPDCTLE----------NDQSLLYYCKSEGQHIGGDE------------------LSYYCGLAGAAGSL----AW----------------------
--------------------------
>PC_02AGN7
----------------------------------------------------------------------------------------------------
---------------------------LPTRAAADLHYTGLCYDSPGQD----------------------VKVFNKAATEKACTYYKNRN-TG---SKQ
WDQCPDCTLE----------NDQSLLYYCKSEGQHIGGDE------------------LSYYCGLAGAAGSL----AW----------------------
--------------------------
>PC_00EL6T
----------------------------------------------------------------------------------------------------
------------------------------SALADLHYTGLCYDSPGKD----------------------VKVFNKAATEKACASYKNRN-TG---SKQ
WDQCPDCTVL----------SDKDLLYYCKSEGQHIGGDE------------------LSYYCGQAGADGSL----AW----------------------
--------------------------
>PC_03RKKH
----------------------------------------------------------------------------------------------------
MQFS--TL-LVAVAF-------------AAGVIADTHYNAICVDDA-----------------------EGGFIYNADATEKSCNDYLLRN-QGQTGLDY
WETCGDCKMT----------TA-NDIPFCNSAAGSIGGKE------------------ITAYCKANGAQGAR----T-----------------------
--------------------------
>PC_001S72
----------------------------------------------------------------------------------------------------
MQYS--TL-LASLAF------------AAASVIADTHYNAICVDYV-----------------------DGGIIYNAAATEAACNDYLLRN-QGQTGLDY
WETCGDCKMT----------TV-NDVPFCNSAAGVLGGNE------------------IEAYCKANGAQGVQ----T-----------------------
--------------------------
>PC_05VYK2
--------------------------------------------------------------------------------------------------MY
TPTI--LK-TLILLA------------ITSIATADLHHNGICVNTG-----------------------SGQNVYNSDATIAACTNYRYRN-TG---GKW
WDTCPDCHMV----------N--TGSPYCRTDAGHMGGDE------------------ITYYCKLHGADNAL----TS----------------------
--------------------------
>PC_00WNT9
----------------------------------------------------------------------------------------------------
----------------------------MFTATADLHHNGICVNTGSG-----------------------QNVYNSAATEAACTNYRYRN-TG---SKW
WDTCPDCHMV----------N-TG-SPYCRTDAGHMGGDE------------------ITYYCKLHGADNAL----TS----------------------
--------------------------
>PC_00XKQY
----------------------------------------------------------------------------------------------------
MHTS--TLLLALAAF------------VLRCVHAELHSDGVCFDNVGG-----------------------QNVYNGAATTAACASYLQRN-TG---GEQ
WDSCPDCAIK----------LVGN-LSVCHSDAWHIGGDE------------------LNHYCEKHGAGGSM----AN----------------------
--------------------------
>PC_067B8R
--------------------------------------------------------------------------------------------------MQ
FAFQ--L--LALLAS------------FCSFVFADLHSRGICVDLVD---------T------------DGYEVYNEDASKQACEWYLARN-TG---TEQ
WDQCPDCYFS----------T--DPVPHCRSDGWHIGGDE------------------LYYYCQLAGADTSA----A-----------------------
--------------------------
>PC_056U74
--------------------------------------------------------------------------------------------------MQ
FALQ--L--FALLAS------------FCSFVLADLHSRGICVDLLD---------I------------DGYELYNEDASKQACEWYLARN-TG---TEQ
WDQCPDCYFS----------T--DPVPHCRSDGWHIGGDE------------------LYYYCQLAGADASA----A-----------------------
--------------------------
>PC_06OU3F
----------------------------------------------------------------------------------------------------
MRCA--SVIVFAASI------------LAPLVSADLHYSGLCVDKVGG-----------------------ESVYNHDATVKACGNYLMRN-TG---NKQ
WDQCPDCGMA----------NKGG-LDFCHSEGMHIGGDE------------------LSYYCKLNGAGGSL----AD----------------------
--------------------------
>PC_00BTN6
----------------------------------------------------------------------------------------------------
MPSI--LLKTIALLS------------LASFTLADLHSTGICVDYKND-----------------------AIVYNSAATIAACTNYRNRN-TG---SEQ
WDQCPDCNMI----------T-TG-TPHCRSDAWHIGGDE------------------WYYYCQQNKAGDSL----AN----------------------
--------------------------
>PC_00T3UN
--------------------------------------------------------------------------------------------------MY
TPTI--LK-TLVLLA------------ITSIATADLHHNGICVNTG-----------------------SGQNVYNSDATIAACTNYRYRN-TG---GKW
WDTCPDCHMV----------N--TGSPYCRTDAGHMGGDE------------------GGEVEEQGGVQEME----WMEW--AMESSSRGLHAVE-----
--------------------------
>PC_03XWJK
----------------------------------------------------------------------------------------------------
MKS-----ISLIIAA------------LAAGAFADLHTQGVCIDTPAKG----------------------VEVYNRAATEKACTAYKNRN-TG---SKQ
WDTCPDCTLL----------NEKDLLYYCESKGQHIGGDE------------------LNYYCTQNGAGDSV----AW----------------------
--------------------------
>PC_04RNYS
----------------------------------------------------------------------------------------------------
MKS-----ISLIVAA------------LAVGAFADTHTQGVCIDTPGDG----------------------VEVYNRAATEKACAAYKNRN-TG---SKQ
WDTCPDCTLL----------NEKDLLYYCESQGSHIGGDE------------------LNYYCKQNGAGDSV----AW----------------------
--------------------------
>PC_04TWEZ
----------------------------------------------------------------------------------------------------
MKS-----ISLIIAA------------LAVGAFADLHTQGVCIDTPGDG----------------------VEVYNRAATEKACTAYKNRN-TG---SKQ
WDTCPDCTLL----------NEKDLLYYCESKGSHIGGDE------------------LNYYCKQNGAGDSV----AW----------------------
--------------------------
>PC_069RCP
----------------------------------------------------------------------------------------------------
MKLS--QVVSLV--S------------FIGGVFADLHNFCACGKRHGSNSVQ-DAYCAL-------KVTIEQWDFDTNITTYACDRYSNRN-TG---SKQ
WDSCPDCKMDTYA------MDGWAGTPSCFSFKFHLGGDE------------------FDYYCGLKGLQGYC----KSAE--------------------
--------------------------
>PC_00WQIS
----------------------------------------------------------------------------------------------------
MKLS--QFIGLV--S------------CVSGVCANLHNFCACGKRHGSNSVQ-DA----------------YWDFDTDITTYACDRYSKRN-TG---SKQ
WDSCPDCKMDTYA------MDGWAGTPSCFSFKFHLGGDE------------------FDYYCGLKGLQGYC----KSAQ--------------------
--------------------------
>PC_03NEVF
----------------------------------------------------------------------------------------------------
MKLS--ILISSS--L------------LFGGVLADLHNFCACGKRHGSNSVQ-DA----------------YWDFDTAASTYACTRYRNRN-TG---TKQ
WDSCPDCKMDTYA------MDGWSGTPSCFSFGFHMGGDE------------------FDYYCGLKGLQGYC----QNAE--------------------
--------------------------
>PC_041IF4
----------------------------------------------------------------------------------------------------
--MH--YPVLLTMAL------------MFGGTIADLHTRGWCTDFKQVGY-------------------IKSTPNNNVATKAACAAYKNRN-TG---TKQ
WDTCPDCTPK------------------------HIGGDE------------------WNYYCLQAGAYASE----AE----------------------
--------------------------
>PC_05YA3C
----------------------------------------------------------------------------------------------------
------------MAL------------MFGGTIADLHTRGWCTDFKQ-------VGY------------IKSTPNNNGATKAACAAYKKRN-TG---TQQ
WDTCPDCTPQQ---------LANSPDFICLSPLNHIGGDE------------------WNYYCLQAGAYASE----AE----------------------
--------------------------
>PC_0553FP
----------------------------------------------------------------------------------------------------
MPSI--LLKTIALLS------------LASFTLADLHTNGICVDTKSD-----------------------VYVYNADATAKTCTNYYNRN-TG---SEQ
WDTCPDCTMI----------T-TG-VPHCESAGWHIGGDE------------------LNYYCQQNGAGGSL----AN----------------------
--------------------------
>PC_03PO2O
----------------------------------------------------------------------------------------------------
MPSI--LLKTIAFLS------------LASFTLADLHTNGICVDTKSG-----------------------VYVYNADATAATCTNYKNRN-TG---SEQ
WDTCPDCTMI----------T-SD-IPHCESADSHIGGDE------------------LNYYCEQNGAGGSL----AN----------------------
--------------------------
>PC_01KL3W
----------------------------------------------------------------------------------------------------
MPSI--LLKTIALLS------------LASFTLADLHSNGICVDTKSG-----------------------VHVYNADATAASCTNYKNRN-TG---TEQ
WGTCPDCTMI----------T-TG-VPHCESADWHIGGDE------------------MSYYCKQNGAGGSL----AN----------------------
--------------------------
>PC_06SQCJ
----------------------------------------------------------------------------------------------------
MPSI--LIKTIALLS------------LASFTLADLHTNGICVDYKGG-----------------------ANVYNADATAATCTNYKNRN-TG---SKQ
WDQCPDCTMI----------T-TG-IPHCQSADWHIGGDE------------------LSYYCKQNGAGGSL----AN----------------------
--------------------------
>PC_085R74
----------------------------------------------------------------------------------------------------
MPSI--LIKTIALLS------------LASFTLADLHTNGICVDYKGG-----------------------ANVYNAGATAATCKNYKNRN-TG---SEQ
WDQCPDCTMI----------T-TG-IPHCQSAGLHIGGDE------------------LNYYCKQNGAGGSL----AN----------------------
--------------------------
>PC_026WEV
----------------------------------------------------------------------------------------------------
MPSI--LLKTIALLS------------LVSFTLADLHTNGICIDSKEG-----------------------SDVYNADATAKACTNYKNRN-TG---SEQ
WDTCPDCTMI----------T-TG-IPHCESADSHIGGDE------------------LLYYCQLNGAGGSL----AN----------------------
--------------------------
>PC_02894H
----------------------------------------------------------------------------------------------------
MPSI--LIKTIALLS------------LASFTLADLHTNGICVDYKGG-----------------------ANVYNADATAATCTNYKNRN-TG---SKQ
WDQCPDCTMI----------T-TG-IPHCQSADWHIGGDE------------------LSYYCKKNGAGGSL----AN----------------------
--------------------------
>PC_05O344
----------------------------------------------------------------------------------------------------
MPSI---LKTIALLS------------LASFTLADLHTNGICVDTKSD-----------------------VYVYNADATAKTCTNYYNRN-TG---SEQ
WDTCPDCTMI----------T-TG-VPHCESAGSHIGGDE------------------LNYYCQQNGAGGSL----AN----------------------
--------------------------
>PC_027NDP
----------------------------------------------------------------------------------------------------
MPSI---LKTIALLS------------LASFTLADLHTNGICVDNKNG-----------------------VYVYNADATAKTCTNYYHRN-TG---SHQ
WDTCPDCTMI----------T-TG-VPHCQSNGEHIGGDE------------------LLYYCQLNGADDSL----GN----------------------
--------------------------
>PC_02NXRQ
----------------------------------------------------------------------------------------------------
MHFT--STLIFATTL------------LAPFAAADLHWSGLCVDNVGG-----------------------QNVYNDAATKAACTAYAARN-TG---SEQ
WDTCPDCVMQ----------TVGG-LPSCNSPAKHIGGDE------------------LSYYCEQNGAGGSI----AD----------------------
--------------------------
>PC_0719N8
-----------------------------------------------------------------------------------------MRSS--NSIIH
TLAL--TL-VITLSI------------FLPLVSADLHTAALCVD-----------FE------------GGQAVYNSAATLAMCSAYAARN-TG---GEQ
WDTCPDCVLE-----------TKGGLTFCRSTGQHLGGDE------------------VEFYCGNNGAGAGR----AS----------------------
--------------------------
>PC_078IK8
--------------------------------------------------------------------------------------------------MK
TSFS--TL-IS-ALS------------LAGFTLADLHQNAFCIDST-----------------------DAGDVLNEAATTTACGYYFMRN-KG---TEQ
WNTCPDCVML----------D--TPSIHCNSEAWHIGGDE------------------ITYYCKLAKADNAL----TS----------------------
--------------------------
>PC_034HKA
----------------------------------------------------------------------------------------------------
MVSI--LLKTVALLS------------LVGFSVADLHKFGICADLKGD-----------------------GYVYNSKATQDACTAYKNRN-TG---NKQ
WDKCPDCYMD----------T-VD-IPHCHTNGWHMGGDE------------------WSYYCKQKGAGLSL----AN----------------------
--------------------------
>PC_03B2MV
----------------------------------------------------------------------------------------------------
MKFT--ST-LALTAA------------LAAGVSAKLHNYALCYY-----------GP------------ENSAGYHEAATRAACAAYSKRSNKG---AAQ
WNSCPDCVIT-------------GAPPSCYSKEWHLGGDE------------------ISFYCKQAGAAGSF----AN----------------------
--------------------------
>PC_08BFJE
----------------------------------------------------------------------------------------------------
MKFT--ST-LALTAA------------LAAGASAKLHNYALCYY-----------GP------------EHSAGYHEAATRAACAAYGKRANKG---AAQ
WNTCPDCVIT-------------SSPPTCYSKEWHLGGDE------------------INYYCKQAGAAGAF----AS----------------------
--------------------------
>PC_037GH8
----------------------------------------------------------------------------------------------------
MKFT--ST-LALTAA------------LVTGVWADYHDYALCYY-----------GP------------RNLAGYHEAATRKMCETYRKRT-GG---GLQ
WETCPDCVIT-------------GSPPTCHSAGWHLGGDQ------------------VSSYCKGAGAAGSF----GA----------------------
--------------------------
>PC_04OX4D
----------------------------------------------------------------------------------------------------
MKFT--SA-LAMASA------------LIAGVFADVHQYGLCYY-----------GP------------ASSAGYHEAATKAACAAYKKRN-QG---TQQ
WNTCPDCALA-------------GTPPACHSPAFHIGGDE------------------MSYYCKQAGAAGSF----AN----------------------
--------------------------
>PC_01D635
----------------------------------------------------------------------------------------------------
---------SLTLVS------------LPPSAAADLHKFCICANKSGG-----------------------ELEYNDSATRKMCSAYLRRN-TG---NKQ
WDRCPDCTYV------------AN-DLLCRSKGYHMGGDE------------------VNYYCKKFGATESR----C-----------------------
--------------------------
>PC_00ZZDG
----------------------------------------------------------------------------------------------------
MQILP----LVSFATL------------TTIVAADLHSSGYCVTKK-------------------------------PSLPSVVLPRANRNTG----NKQ
WDQCLDCTFD------------G---LQCNSAGKHIGGDE------------------LYYYCTKKCGAQG---SEGN----------------------
--------------------------
>PC_02O7AR
--------------------------------------------------------------------------------MQIFTL--------------
----------ATLLAL------------MEIASAKLHNQAVCVTNRKYAPN-GGTPFSVS------YNWRVNYEILPDATRCACDYYRNRNTG----NNQ
WDKCPDCHFD------------G---LVCGSRDWHIGGDE------------------FTYYCEKKCGAQG---AEAN----------------------
--------------------------
>PC_06O76L
--------------------------------------------------------------------------------MQIFTV--------------
----------TTLLVL------------AEIASAKLHNQAVCVTNRHYSSN-GGTPFSVS------YNWSVNYEILPDATRCACNYYRNRNTG----NKQ
WDKCPDCNFD------------G---LVCGSRDWHIGGDE------------------FTYYCEKKCGAQG---AEAN----------------------
--------------------------
>PC_049Y3H
--------------------------------------------------------------------------------MQLLGA--------------
----------SALLSL------------AILASAKLHSQAVCVTNRHYSPS-GGTAWSPS------YSWKVNYEILPEATNCACNYYRNRNTG----NKQ
WDKCPDCHFD------------G---LVCQSDAWHIGGDE------------------FTYYCENKCGAQG---AEAN----------------------
--------------------------
>PC_067RPR
--------------------------------------------------------------------------------MQLTQT--------------
----------IAFLAL------------AVSASADLHWAAACVDGRTSSPI-GGTPFSVS------YNWAKNFIMNPGATQCACNHYRNRNTG----GKH
WDRCPDCTFD------------G---VTCRSAAKHIGGDE------------------MNYYCSRLCGAQG---SEAD----------------------
--------------------------
>PC_04OKMZ
--------------------------------------------------------------------------------MQILAF--------------
----------TTLLAI------------AEIATAKLHNQAVCVTNRRYSSN-GGTPFSVS------YNWSVNYEILPDATKCACDYYRNRNTG----NKQ
WDKCPDCKFD------------G---LVCGSRDWHIGGDE------------------FTYYCEKKCGAQG---AEAN----------------------
--------------------------
>PC_03ISL1
--------------------------------------------------------------------------------MQILTF--------------
----------TTLLAI------------AEIATAKLHNQAVCVTNRRYSSN-GGTPFSVS------YNWSVNYEILPDATKCACDYYRNRNTG----NKQ
WDKCPDCKFD------------G---LICGSRDWHIGGDE------------------FTYYCEKKCGAQG---AEAN----------------------
--------------------------
>PC_00RMGD
--------------------------------------------------------------------------------MQIFTL--------------
----------ATLLAL------------MEIASAKLHSQAVCVTNRQYAPN-GGTPFSVS------YNWRVNYEILPDATKCACDYYRNRNTG----NKQ
WDKCPDCNFD------------G---LVCGSRDWHIGGDE------------------FTYYCEKKCGAQG---AEAN----------------------
--------------------------
>PC_00C0U8
--------------------------------------------------------------------------------MQIFTL--------------
----------ATLLAL------------MEIASAKLHNQAVCVTNRKYASN-GGTPFSVS------YNWRVNYEILPDATRCACDYYRNRNTG----NNQ
WDKCPDCNFD------------G---LVCGSRDWHIGGDE------------------FTYYCEKKCGAQG---AEAN----------------------
--------------------------
>PC_04PYHR
----------------------------------------------------------------------------------------------------
MQLSI----ITLGLMA------------ASGAHAALHKAAACVSNRVSSPV-GGTPFSPS------NNWQTTYEVLAGATQCACNMYKQRNTG----SEI
WDTCPDCTFD------------G---TICNSAAGQIGGDE------------------FTYYCEKKCGAQG---AEADSW----FKKSIALLK-----L-
-DNL----------------------
>PC_062QED
----------------------------------------------------------------------------------------------------
MQLSI----LTFA------------LVAISGVQAGTHKAAACVSNRVSAPFG-GSAWSVS------YNWKTTYEVLPDATKCACDFYKARNKG----SEW
WNTCPDCTFD------------G---TVCNSPAGHIGGDE------------------YYRWSTTARSCVV---LRDLKP----TPASLRSGA-----CI
YDRAT-------CGDTILLYEKDEVE
>PC_036P44
----------------------------------------------------------------------------------------------------
MQLSI----FTFALMA------------ISGVQAATHKAAACVSNRISAPS-GGSGWSVS------YNWKTTYEVLPGATKCACDFYAARNKG----SEW
WNTCPDCKFD------------G---TICNSPAGHIGGDE------------------MEYYCTELCGAQG---SEADSG--------------------
--------------------------
>PC_005R22
----------------------------------------------------------------------------------------------------
MQISF----FTLALMA------------AAGAQAALHKSAACVSNRVSSPV-GGTAWSVS------YNWQTNYEVLPDATECACNFYKARNKG----SEW
WNTCPDCAFD------------G---TVCNSPDGHIGGDE------------------MEYYCKELCGAQG---SEAD----------------------
--------------------------
>PC_007218
----------------------------------------------------------------------------------------------------
MQISL----FTVALMA------------ISGAQAALHKAAACVSNRVSSPV-GGTPFSPS------YNWQTTYEVLADATKCACDMYKQRNTG----GEM
WDTCPDCTFD------------G---TICNSAEGHMGGDE------------------FTYYCEEKCGAQG---AEAD----------------------
--------------------------
>PC_04AMBH
----------------------------------------------------------------------------------------------------
MQISF----LALALMA------------AAGAQAALHKSAACVSNRVSSPV-GGTPWSVS------YNWQTNYEVLPDATECACNFYKARNKG----SEW
WNTCPDCAFD------------G---TICSSPDGHIGGDE------------------MAYYCKELCGAQG---SEAD----------------------
--------------------------
>PC_0255B6
----------------------------------------------------------------------------------------------------
MQISF----FTFALMA------------AIGVQADTHKAAACVSNRVSSPM-GGTAWSVS------YDWQTNYEVLPDATECACNYYKARNKG----SEW
WNTCPDCAFD------------G---TICNSPEGHIGGDE------------------MEYYCKELCGAQG---SEAD----------------------
--------------------------
>PC_009Y05
----------------------------------------------------------------------------------------------------
MQLSI----ITLGLMA------------ASGAHAALHKAAACVSNRVSSPV-GGTPFSPS------NNWQTTYEVLAGATQCACNMYKQRNTG----SEI
WDTCPDCTFD------------G---TICNSAAGHIGGDQ------------------FTYYCEKKCGAQG---AEAD----------------------
--------------------------
>PC_03SB0D
----------------------------------------------------------------------------------------------------
MQISF----ITLALMA------------VSSAHAALHKAAACVSNRVSSPI-GGTPFSPS------NNWQTTYEVLADATKCACDMYNQRNTG----SEM
WDTCPDCTFD------------G---TLCNSAAGHIGGDE------------------FTYYCEKNCGAQG---AEAD----------------------
--------------------------
>PC_048XLB
----------------------------------------------------------------------------------------------------
MQISF----MTLALMA------------VSSAHAALHKAAACVSNRVSSPI-GGTPFSPS------NNWHTTYEILANATKCACDMYNQRNTG----SEM
WDTCPDCTFD------------G---TLCNSAAGHIGGDE------------------FTYYCEKNCGAQG---AEAD----------------------
--------------------------
>PC_02NS1Y
----------------------------------------------------------------------------------------------------
MQLSI----FTLALVA------------VSGAQADTHKAAACVSNRVSSPV-GGTAWSVS------YNWQTTYEVLADATECACNYYKARNKG----SEW
WNTCPDCAFD------------G---TICNSPEGHIGGDE------------------MTYYCKELCGAQG---SEAD----------------------
--------------------------
>PC_06DHP5
----------------------------------------------------------------------------------------------------
MQISF----ITLALMA------------VSSAHAALHKAAACVSNRVSSPI-GGTPFSPS------NNWQTTYEVLADATKCACDMYNQRNTG----SEM
WDTCPDCTFD------------G---TLCNSAAGHIGGYE------------------FTYYCEKNCGAQG---AEAD----------------------
--------------------------
>PC_03O7SX
----------------------------------------------------------------------------------------------------
MQISL----FTVALMA------------ISGAHAALHKAAACVSNRVSSPV-GGTPFSPS------YNWQTTYEVLADATKCACDMYKQRNTG----GEM
WDTCPDCTFD------------G---TICNSAEGHMGGDE------------------FTYYCEEKCGAQG---AEAD----------------------
--------------------------
>PC_01SGVF
----------------------------------------------------------------------------------------------------
MQLSI----ITLGLMA------------ASGAHAALHKAAACVSNRVSSPV-GGTPFSPS------NNWQTTYEVLAGATQCACNMYKQRNTG----SEI
WDTCPDCTFD------------G---TICNSAAGHIGGDE------------------FTYYCEKKCGAQG---AEAD----------------------
--------------------------
>PC_00W2CW
----------------------------------------------------------------------------------------------------
-----------MALMA------------ISGAHAALHKAAACVSNRVSSPV-GGTPFSPS------YNWQTTYEVLADATKCACDMYKQRNTG----GEM
WDTCPDCTFD------------G---TICNSAEGHMGGDE------------------FTYYCEEKCGAQG---AEAD----------------------
--------------------------
>PC_06KSV1
----------------------------------------------------------------------------------------------------
MQLSI----ITLGLMA------------ASGAHAALHKAAACVSNRVSSPV-GGTPFSPS------NNWQTTYEVLAGATQCACNMYKQRNTG----SEI
WDTCPDCTFD------------G---TICNSAAGHIGGDQ------------------K-------CGAQG---AEAD----------------------
--------------------------
>PC_059AG3
----------------------------------------------------------------------------------------------------
--------------MA------------ISGAHAALHKAAACVSNRVSSPV-GGTPFSPS------YNWQTTYEVLADATKCACDMYKQRNTG----GEM
WDTCPDCTFD------------G---TICNSAEGHMGGDE------------------FTYYCEEKCGAQG---AEAD----------------------
--------------------------
>PC_05OQYG
----------------------------------------------------------------------------------------------------
--------------MA------------ISGAHAALHKAAACVSNRVSSPV-GGTPFSPS------YNWQTTYEVLADATKCACDMYKQRNTG----GET
WDTCPDCTFD------------G---TICNSAEGHMGGDE------------------FTYYCEEKCGAQG---AEAD----------------------
--------------------------
>PC_01LY1M
----------------------------------------------------------------------------------------------------
MRFP--PV--SIFAF------------FTSGVLGDLHNFCACGKRHRGDAVV-GAYVSSNRNAVKVSINQKQWAFNTDATKYACSKYALRN-TG---SET
WDSCPDCKMDTYY------MDSN-PTPSCFSFGFHLGGDE------------------FDYYCGLNGLQGYC----KDAD--------------------
--------------------------
>PC_04VZBW
---------------------------------------------------------------------------------------------------M
MRFP--PV--SIFAF------------FTSGVLGDLHNFCACGKRHRGDAVV-GAYVSSNRNAVKVSINQKQWAFNTDATKYACSKYALRN-TG---SET
WDSCPDCKMDTYY------MDSN-PTPSCFSFGFHLGGDE------------------FDYYCGLNGLQGYC----KDAD--------------------
--------------------------
>PC_02SW5L
-------------------------------------------------------------LVFPTY-----SSNKLQANMQITTL--------------
----------FSLAAL------------TAVAVAKLHSAAVCVTARQYGSTGNGTPYGLG------YGSYKDYEILTEATKCACNYYKNRNTG----NKQ
WDKCPDCTFD------------G---LQCTSGGWHIGGDE------------------MTYYCEKKCGAQG---AEAN----------------------
--------------------------
>PC_0726CD
----------------------------------------------------------------------------------------------------
MQITT----LFSLAALNAVM-----LKSDTSAVARLHSAAVCIRAVKHGSTGNGTPYGIG------YGSYTDYEIDTEATRCACNYYRNRNTG----NNQ
WDKCPDCTFD------------G---LQCLSNGWHIGGDE------------------ISYYCQTKCGSQG---ADTN----------------------
--------------------------
>PC_07XJM6
--------------------------------------------------------------------------------------------------MQ
ISVSQ----LVTLAGL------------IMGASARLHSAAVCVQNRSYGSTGNGTPQGIT------YGSYVDYEIDSAATQCACNFYRNRHTG----NNQ
WDSCPDCVFD------------G---IQCLSNGWHLGGDE------------------MTYYCEKLCNSQG---AQAN----------------------
--------------------------
>PC_03N4XU
--------------------------------------------------------------------------------MQITSL--------------
----------LTLSAL------------TAVAVAKLHNAGVCVDARVRGSTGNGTPWGLG------YGSYTEYEINTAATKCACGYYKNRNTG----NNQ
WDKCPDCTFD------------G---LQCLSNGWHLGGDE------------------LTYYCEKKCGAQG---AEAN----------------------
--------------------------
>PC_07HIYN
----------------------------------------------------------------------------------------------------
MQISQ----LVTLVGL------------IMGASARLHSAAVCVQNRSYGSTGNGTPYGLS------YGSFADYEIDTAATQCACIFYKNRHSG----NNQ
WDSCPDCVFD------------G---IQCLSNGWHIGGDE------------------MTYYCDKLCGSQG---AQAN----------------------
--------------------------
>PC_00AIKK
--------------------------------------------------------------------------------MQITSL--------------
----------LTLSAL------------TAVAVAKLHNAGVCVDARVRGSTGNGTPWGPG------YGSYTDYEINTAATKCACGYYKNRNTG----NNQ
WDKCPDCTFD------------G---LQCLSNGWHLGGDE------------------LTYYCEKKCGAQG---AEAN----------------------
--------------------------
>PC_06U7F6
----------------------------------------------------------------------------------------------------
MQISK----IVSVAGL------------IMGAAARLHSAAVCVQNRSYGSTGNGTPYGLS------YGSFTDYEIDTSATQCACGYYRNRNTG----NNQ
WDHCPDCAFD------------G---IQCVSNAWHIGGDE------------------MEYYCSHKCGAQG---SEAN----------------------
--------------------------
>PC_07FIR7
--------------------------------------------------------------------------------MQLNTL--------------
----------VSLAAM------------TGVAVAKLHDAAVCVTARQYGSTGNGTPYGIT------YGSYKDYQILPEATKCACNYYKNRNTG----NKQ
WDKCPDCNYD------------G---LQCVSNGWHIGGDE------------------MNYYCSKKRGAQG---SEAN----------------------
--------------------------
>PC_044Z2P
--------------------------------------------------------------------------------MQITTL--------------
----------FSLAAL------------TAVAVAKLHSAAVCVTARQYGSTGNGTPYGLG------YGSYKDYEILTEATKCACNYYKNRNTG----NKQ
WDKCPDCTFD------------G---LQCTSGGWHIGGDE------------------MTYYCEKKCGAQG---AEAN----------------------
--------------------------
>PC_05U59K
--------------------------------------------------------------------------------MQISTL--------------
----------ATFAVL------------TTVAFAKLHSAAVCVQSRTYGSTGNGTPYGIT------YGSYKDYEIDTTATQCACGYYKNRNTG----NKQ
WDKCPDCTFD------------G---LQCTSGGWHIGGDE------------------MTYYCEKKCGAQG---AEAN----------------------
--------------------------
>PC_04OU93
----------------------------------------------------------------------------------------------------
MQLTT----LFTFASL------------TAVAVAKLHSAAVCVKNRQYGSTGNGTPAGIT------YGSYTSYEIATDATQCACTHYKNRHTG----SHQ
WDSCPDCHFD------------G---IQCLSDGWHIGGDE------------------MTYYCENLCGSEG---AEAN----------------------
--------------------------
>PC_065MCT
----------------------------------------------------------------------------------------------------
MQISG----FVTLAGL------------IMGASAKLHSAAVCVQNRSYGSTGNGTPYGLT------YGNFVSYEIDTTATSCACSYYRARHTG----SHQ
WDSCPDCKFD------------G---IECLSDGWHIGGDE------------------MTYYCEKLCHSQG---AQAN----------------------
--------------------------
>PC_01BHDS
--------------------------------------------------------------------------------MQISTL--------------
----------ATFAVL------------TTVAFAKLHSAAVCVKSRTYGSTGNGTPYGIT------YGSYKDYEIDTTGTQCACGYYKNRNTG----NKQ
WDKCPDCTFD------------G---LQCTSGGWHIGGDE------------------MTYYCEKKCGSQG---AEAN----------------------
--------------------------
>PC_01HIH9
--------------------------------------------------------------------------------MQITTL--------------
----------ISVAAL------------TGVAVAKLHSAAVCITARKTGSTGNGTPYGIT------YGSYTNYEILLDATKCACNYYRNRNTG----NNQ
WDKCPDCTFD------------G---LQCNSNGWHMGGDE------------------FNYYCEKKCGAQG---SEAN----------------------
--------------------------
>PC_076TX8
--------------------------------------------------------------------------------MQISTL--------------
----------VTFAVL------------TTVAFAKLHSAAVCVQSRTYGSTGNGTPYGIT------YGSYKDYEIDTTATQCACGYYKNRNTG----NKQ
WDKCPDCTFD------------G---LQCTSGGWHIGGDE------------------MTYYCEKKCGAQG---AEAN----------------------
--------------------------
>PC_02BER0
--------------------------------------------------------------------------------MQITTL--------------
----------FSLAAL------------TAVAVAKLHSAAVCVTARKYGSTGNGTPYGLG------YGSYKDYEILTEATKCACNYYKNRNTG----NKQ
WDKCPDCYFN------------G---LECTSGGWHIGGDE------------------MTYYCEKKCGAQG---AEAN----------------------
--------------------------
>PC_01FVGN
--------------------------------------------------------------------------------MQITTI--------------
----------ISLAVM------------TGVAVAKLHSSAVCVTARKYGSTGNGTPWGIT------YGSYKDYEILPDATKCACNYYKNRNTG----NNQ
WDKCPDCTFD------------G---LQCNSNGWHIGGDE------------------MNYYCEKKCGAQG---SEAN----------------------
--------------------------
>PC_01IXN4
--------------------------------------------------------------------------------MQITSL--------------
----------LTFSAL------------TAVAVAKLHNAGVCVDARVRGSTGNGTPWGLG------YGSYTEYEINTAATKCACGYYKNRNTG----NNQ
WDKCPDCTFD------------G---LQCLSNGWHLGGDE------------------LTYYCEKKCGAQG---AEAN----------------------
--------------------------
>PC_01QG65
----------------------------------------------------------------------------------------------------
MQITT----LFS-------L-----AALNAVAVARLHSAAVCIRAVKHGSTGNGTPYGIG------YGSYTDYEIDTEATRCACNYYRNRNTG----NNQ
WDKCPDCTFD------------G---LQCLSNGWHIGGDE------------------ISYYCQTKCGSQG---ADTN----------------------
--------------------------
>PC_07WI4U
--------------------------------------------------------------------------------MQFTVA-------------A
----------FALLFA------------AEGALADLHNAAACVTNRKSSPV-GGTGWSVS------YTWAKSYEILPDATKCACNLYRQRNTG----NKQ
WDKCPDCTFD------------G---TICNSKGWHIGGDE------------------MTYYCEKKCGAQG---AEAN----------------------
--------------------------
>PC_05JO83
----------------------------------------------------------------------------------------------------
MQFSV----VALLFMA------------SGLAYADLHNSAACVSNRRSSPV-GGTPWSVS------YSWQTSYEVLPDATKCACDFYKNRNTG----DKQ
WDQCPDCTFD------------G---LACNSAGKHIGGDE------------------MTYYCEKKCGAAG---AEAD----------------------
--------------------------
>PC_07K1CT
--------------------------------------------------------------------------------MKYLSV-------------A
-----------ILLSL------------TGSVCADLHNIAVCISNRKYSNI-GGTPFSVS------YTWSKDYEILPDATKCACEAYKQRNTG----NNQ
WDVCPDCTFD------------G---TYCNSAGWHIGGDE------------------MTYYCEDICHAQG---AEGN----------------------
--------------------------
>PC_05GKAU
--------------------------------------------------------------------------------MQLTTV--------------
----------FAFSIL------------AGCAFAKLHNVAVCVTGRKYSEV-GGTPFSPS------YTWSKDYEILPDETKCACDLYKQRNTG----SNQ
WDQCPDCNFD------------G---NYCHSEGWHIGGDE------------------MTYYCEKKCHAQG---AEGN----------------------
--------------------------
>PC_01B441
--------------------------------------------------------------------------------MQILRL--------------
----------FSFVTL------------TTIVAADLHSSGYCVTKKTESTV-GGTPWSVS------YNWSKHYEILPDATKCACNYYKNRNTG----NKQ
WDQCPDCTFD------------G---LQCNSAGKHIGGDE------------------LYYYCTKKCGAQG---SEGN----------------------
--------------------------
>PC_07VIBP
----------------------------------------------------------------------------------------------------
MQFSI----VALLALA------------SGVVYADLHNAAACVSNRRSSPI-GGTPWSVS------YNWQTSYEVLPDATKCACDYYKNRNTG----DKQ
WDQCPDCTFD------------G---LACNSAGKHIGGDE------------------MTYYCEKKCGAAG---AEAD----------------------
--------------------------
>PC_07F979
----------------------------------------------------------------------------------------------------
MQYSV----VALLLLA------------AGTAYADLHKAAACVSNRRSSPV-GGTAWSVS------YNWQTSYEVLPDATKCACDYYKQRNTG----SNQ
WDTCPDCTFD------------G---LACNSAAKHIGGDE------------------MTYYCEKKCGAAG---AEAD----------------------
--------------------------
>PC_07MNZW
---------------------------------------------------------------------------------------------------M
QLLHY----TSVLVPL------------IGYAVADLHNYAVCVTGRVYESV-GGTPFSPS------QTWAKNFEILPDATKCACDAYRLRNTG----GEK
WDTCPDCTFD------------G---LQCGSNDWHIGGDE------------------FTYYCEEVCHANG---AEASPS--------------------
--------------------------
>PC_08DYD0
---------------------------------------------------------------------------------------------------M
QLLHY----TSVLVPL------------IAYAVADLHNYAVCVTGRVYESV-GGTPFSPS------QTWAKNFEILPDATKCACDAYRLRNTG----GEK
WDTCPDCTFD------------G---LQCGSNDWHIGGDE------------------FTYYCEKVCHANG---AEASPS--------------------
--------------------------
>PC_07RKSB
---------------------------------------------------------------------------------------------------M
QLLHY----TSVLVPL------------IGYAVADRHNYAVCVTGRVYEAV-GGTPFSPS------QTWAKNFEILPDATKCACDAYRLRNTG----GEK
WDTCPDCTFD------------G---LQCSSNDWHIGGDE------------------FTYYCEEVCHANG---AEASPS--------------------
--------------------------
>PC_04BQHB
----------------------------------------------------------------------------------------------------
MQFTY----LAVTLPL------------LGFALADLHQYAVCVTGRTYSES-GGTPFSPS------QTWAKQYEILPGATKCACDYYRNRHKG----NEH
WNSCPDCYFD------------G---LQCVSNDWHIGGDE------------------ITYYCEKLCGSQG---AEAN----------------------
--------------------------
>PC_041PZ3
----------------------------------------------------------------------------------------------------
MHISL----FTVAIMV------------VSGAQAATHKAAACVSNRMSSPV-GGTPFSPS------QNWQTTYEVLADATKCACDMYNQRSTG----DEW
WDTCTDCTFD------------G---TICNSAEGHIGGDE------------------FTYYCEKKCGAQG---AEAD----------------------
--------------------------
>PC_03S2B8
----------------------------------------------------------------------------------------------------
MQFTY----LLVGLAP-----------LVSFVTADLHNFAVCANNRDGG----------------------DFTLLKEATECACNYYKNRNTG----NKQ
WDQCPDCTFN------------G---MECHSAGWHIGGDE------------------MYHYCTTYCHAEG---SVGTKI----SR--------------
--------------------------
>PC_049GPD
---------------------------------------------------------------------------------------------------M
MLFGL----VLPV------------LSMLSLVEADVHNATVCVKDRTWHQIGLGTPQSPS------IRYVPHFTINNKATECACNYYRQRNTG----DKH
WDTCTDCKYD------------L---TSCVSKDWHIGGDE------------------FSFYCKTYCNAPEG--SEGYKK----WY--------------
--------------------------
>PC_02XFV6
----------------------------------------------------------------------------------------------------
MHFPT----AALLLL-----------SLATRVFGDMHEWAFCVRDRKEAPIG-GTPFSPS------YSWSKDYEVDTTATQCACTMYKNRNTG----SNW
WDTCPDCVYD----------E-T--QLGCHSAAVHIGGDE------------------MTYYCEKKCGAEG---AEAD----------------------
--------------------------
>PC_036HS5
----------------------------------------------------------------------------------------------------
MHFPT----AALLLL-----------SLATRVFGDMHEWAFCVRDRKEAPIG-GTPFSPS------YSWSKDYEVDTTATQCACTMYKNRNTG----SNW
WDTCPDCVYD----------E-T--QLGCHSAAVHIGGDE------------------MTYYCEKKCGAEG---SEAD----------------------
--------------------------
>PC_031VVE
----------------------------------------------------------------------------------------------------
MHFLN----IPILVA-----------LAATGVLGDLHEFAVCVQNRQEAPIG-GTPFSVS------YSWGKTYNIDQTATKCACDYYKQRNTG----NKQ
WDKCPDCKYD----------A-T--QLACHSPGKHIGGDE------------------MDYYCHKKCNAQG---AEGS----------------------
--------------------------
>PC_076P3Q
----------------------------------------------------------------------------------------------------
MHFPT----AALLLL-----------SLATRVFGDMHEWAFCVRDRKEAPIG-GTPFSPS------YSWSRDYEVDTTATQCACTMYKNRNTG----SNW
WDICPDCVYD----------R-T--QLGCHSAAVHIGGDE------------------MTYYCEKKCGAEG---SEAD----------------------
--------------------------
>PC_00BU17
--------------------------------------------------------------------------------------------------MQ
ISVSQ----LVTLAGL------------IMGASARLHSAAVCVQNRSYGSTGNGTPQGIT------YGSYVDYEIDSAATQCACNFYRNRHTG----NNQ
WDSCPDCVFD------------G---IQCLSNGWHLGGDE------------------ITYYCEKLCNSQG---AQAN----------------------
--------------------------
>PC_04U0GJ
----------------------------------------------------------------------------------------------------
MQITG----RFTLAVL------------TVVAVARLHSFAVGIQSVKKGSMGNGTPYGMG------YAPWTQYEIYQAATDCACHYYGNRNTG----NQW
WDKCQDCKFD------------G---LQCKSPEWRISGDE------------------ITYYCQKKCGASG---ADTN----------------------
--------------------------
>PC_05NTKV
----------------------------------------------------------------------------------------------------
MQIST----LATFAVF------------ATVAFAKMHNAAVCVKNRQRGSTGNGTPYGIT------YGSWTEYEIDTAGTQCACNYYKNRNTG----NNQ
WDKCPDCHFD------------G---LQCLSNAWHIGGDE------------------ITYYCEKKCGSQG---AEAN----------------------
--------------------------
>PC_0204SC
----------------------------------------------------------------------------------------------------
MQIST----LATFAVF------------ATVAFAKLHNAAVCVKNRQRGSTGNGTPYGIT------YGSWTEYEIDTAGTQCACNYYKNRNTG----NKQ
WDKCPDCHFD------------G---LQCVSVAWHIGGDE------------------ITYYCEKKCGSQG---AEAN----------------------
--------------------------
>PC_03H3T4
----------------------------------------------------------------------------------------------------
MQIST----LASFAVF------------ATVVFAKLHNAAVCVKNRQRGSTGNGTPYGIT------YGSWTEYEIDTAGTQCACNYYKNRNTG----NNQ
WDKCPDCHFD------------G---LQCVSNAWHIGGDE------------------ITYYCEKKCGTQG---AEAN----------------------
--------------------------
>PC_01IBJP
----------------------------------------------------------------------------------------------------
MQFS--TL-FC-IFS------------LTATTLADLHYNAICVDQT-----------------------DASNVYNDAATIQACDWYKLRN-KG---DDW
WNTCPDCVMI----------T--DGSPHCNSVAQHMGGDE------------------ITYYCQLAGAGIAL----TS----------------------
--------------------------
>PC_0331J8
----------------------------------------------------------------------------------------------------
MQFS--TL-VC-VFS------------LTATTLADLHYNALCVDET-----------------------DSGNVYNDAATVQACEWYYLRN-KG---DDW
WNTCPDCVMI----------T--DGSPHCNSAAQHIGGDE------------------ITYYCQLAGADNAL----TS----------------------
--------------------------
>PC_02O9NH
----------------------------------------------------------------------------------------------------
MRFAA----FTLLIA-----------TMVAESYADLHNVAVCVTGRKLSTFG-GTPFSPS------MTYYENYEVLVPATECACGYYFNRKTG----TKQ
WDRCPDCTFD----------A-N--EGVCRSKDWHIGGDE------------------MNHYCTKYCGAQG---AEAN----------------------
--------------------------
>PC_088JYE
----------------------------------------------------------------------------------------------------
MRIAA----FTLLIA-----------TMVAESYADLHNVAVCVTGRRLSTFG-GTGWSPS------MTYYEDYEVLVPATECACGYYFNRKTG----TKQ
WDTCPDCTFD----------A-D--EGVCRSGDWHIGGDE------------------MEHYCTKYCGAQG---AEAN----------------------
--------------------------
>PC_072UDJ
----------------------------------------------------------------------------------------------------
MRLAS----SILVAA-----------TIAVGTLAHLHNVAVCITGRTLSNPG-GTPFSPS------MTYYEDYEVLVEATKCACEYYSNRNTG----FKQ
WDRCPDCTFD----------P-N--DGYCHSEAWHIGGDE------------------MEHYCIKYCGAQG---AAAN----------------------
--------------------------
>PC_036XY2
----------------------------------------------------------------------------------------------------
MKLT--TLFGTIALL------------NAGAVLADLHNFCGCGHRTGSNAVQ-DA----------------YWDFYEDATKYACTRYRNRN-TG---NKQ
WDKCPDCQMDTQD------FDGHVNIPACFSVGWHMGGDE------------------FDYYCGLKGLQGYC----KSIS--------------------
--------------------------
>PC_04H12Z
----------------------------------------------------------------------------------------------------
MKLS--TLFGTIAFF------------NAGAVLADLHNFCACGERTGSNAVQ-DA----------------YWTFNDGITEYACTRYKNRN-TG---NKQ
WDQCPDCQMDTQN------LDGHTNVPACFSVGWHMGGDE------------------FDYYCGLQGLQGYC----KSIS--------------------
--------------------------
>PC_07FA19
----------------------------------------------------------------------------------------------------
MKFS--TGFLTIALL------------NAGAVLADMHNFCGCGHRTGSNAVQ-DA----------------YWTFNEEATKYACTRYRNRN-TG---NKK
WDKCPDCQMDTQH------FDGQTNVPACFSVAWHMGGDE------------------FDYYCGLKGLQGYC----KDIS--------------------
--------------------------
>PC_07F83Z
----------------------------------------------------------------------------------------------------
MRFS--NIFGTIAVL------------CAGVALADLHNFCGCGIRHKGDTVE-DP----------------YWDFQTDITKFACARYRNRH-TG---TKQ
WDSCPDCQMDTQD------FDAQVDVPACFSVGFHMGGDE------------------FDYYCGLKGTQGYC----KSIH--------------------
--------------------------
>PC_04NW7O
----------------------------------------------------------------------------------------------------
MKLS--ILISSS--L------------FFGGILADTHNFCACGNRHGSNTVQ-DA----------------YWDFDTDASTYACTRYRNRN-TG---TKK
WDQCPDCKMDTYA------MDGWAGTPSCFSFGFHMGGDE------------------FDYYCGLKGLQGYC----KNAD--------------------
--------------------------
>PC_000WVY
----------------------------------------------------------------------------------------------------
MKLS--ILISSS--L------------FFGGVLADLHNFCACGKRNGANAVQ-DA----------------YWDFDTAASTFACTRYRNRN-TG---TKQ
FDQCPDCKMDTYA------MDGWAGTPSCFSFGFHMGGDE------------------FDYYCGLKGLQGYC----KNAE--------------------
--------------------------
>PC_00ZZ52
----------------------------------------------------------------------------------------------------
MKLS--TLISSS--I------------FFGGVLADTHNFCACGNRHGSNSVQ-DA----------------YWDFDTAATTFACTRYRNRN-TG---GKK
WDHCPDCKMDTYA------MDGWSGTPSCFSFGFHMGGDE------------------FDYYCGLKGLQGYC----KNAD--------------------
--------------------------
>PC_011ZQ1
----------------------------------------------------------------------------------------------------
MKLS--ILISSS--L------------LFGSVLADLHNFCACGKRHGSNSVQ-DA----------------YWDFNTDASTHACTRYRNRN-TG---TKK
WDHCPDCKMDTYA------MDGWSGTPSCFSFGFHMGGDE------------------FDYYCGLKGLQGYC----KNAD--------------------
--------------------------
>PC_05GGQX
----------------------------------------------------------------------------------------------------
MKLY--TLISSS--L------------FFGGVLADLHDFCACGTRHGSNSVQ-DA----------------YWDFDTAASTFACTRYRNRN-TG---NEQ
WDQCPDCKMDTYA------MDGWSGTPSCFSFGYHMGGDE------------------FDYYCGLKGLQGYC----QNVD--------------------
--------------------------
>PC_04BOYP
----------------------------------------------------------------------------------------------------
MKLS--ILISSS--L------------FFGGVLADLHNFCACGKRHGSNSVQ-DA----------------YWDFDTAASTYACTRYRNRN-TG---TKQ
WDHCPDCKMDTYA------MDGWSGTPSCFSFGFHMGGDE------------------FDYYCGLKGLQGYC----QNAE--------------------
--------------------------
>PC_00KAFR
--------------------------------------------------------------------------------------------------MQ
LLVAV----LL--------------ILGAKESFAKLHSIAVCVANRHYIYWG-GLPNSPS------YSYYKQYEILKEPTKCACSYYLRRNKGG---TQQ
WDHCHDCHIE----------K-E---MLCVSHGWHIGGDE------------------FDYYCEQLCGAQG---SEAN----------------------
--------------------------
>PC_03YPDB
--------------------------------------------------------------------------------------------------MQ
LQVAV----LL--------------ILGAKESFARMHSMAVCVANRHYIYWD-SLPNSPS------YSYYTQYEILKKETICACNYYLHREKGG---THP
WDHCHDCHIE----------N-D---MLCVSHGWNIGGDE------------------FDYYCEHLCGAEG---SEAN----------------------
--------------------------
>PC_060IVG
--------------------------------------------------------------------------------------------------MQ
LQVAV----LL--------------ILGAKESFARMHSIAVCVANRHYIYWG-SLPNSPS------YSYYTQYEILKKETICACNYYLHREKGG---TQP
WDHCHDCHIE----------N-D---MLCVSHSWSIGGDE------------------FNYYCEHLCGAEG---SEAN----------------------
--------------------------
>PC_04ERK6
--------------------------------------------------------------------------------MKI------------ILCSL
FL-----------AAL------------SYRVDAKLHNSAVCVTGRTEAPV-GGTGWSVS------YNWQKNYEIDLKATECACGYYKQRNTG----DNQ
WDKCEDCTYD------------G---LQCNSAGWHIGGDE------------------MNYYCTKKCSAQG---SEAN----------------------
--------------------------
>PC_03AZ64
--------------------------------------------------------------------------MSRTSSNEDHSVLPIPRSSVLPVRDL
YLIAS----PGKSTDR------------ELRVDAKLHNSAVCVTGRTEAPI-GGTGWSVS------YNWQKNYEIDLKATECACDYYKQRNTG----DNQ
WDKCEDCTYD------------G---LQCNSAGWHIGGDE------------------MNYYCTKKCSAQG---SEAN----------------------
--------------------------
>PC_02LZRU
--------------------------------------------------------------------------------MKI------------ILCSL
FL-----------AAL------------SYRVDAKLHNSAVCVTGRTEAPI-GGTGWSVS------YNWQKNYEIDLKATECACGYYKQRNTG----DNQ
WDKCEDCTYD------------G---LQCNSAGWHIGGDE------------------MNYYCTKKCSAQG---SEAN----------------------
--------------------------
>PC_02XCNS
--------------------------------------------------------------------------------MKI------------VLCSL
FL-----------AAL------------SYRVDAKLHNSAVCVTGRTEAPI-GGTGWSVS------YNWQKNYEIDLKATECACGYYKQRNTG----DNQ
WDKCEDCTYD------------G---LQCNSAGWHIGGDE------------------MNYYCTKKCSAQG---SEAN----------------------
--------------------------
>PC_04SAU0
--------------------------------------------------------------------------------MQFLSI--------------
----------TSLLAL------------ATLASAKLHSQAVCVTNRHYDPI-GGTPWSPS------YNWKVNYEILSGATNCACNYYRNRNTG----NKQ
WDKCPDCRFD------------G---LVCESKDWHIGGDE------------------FTYYCEKKCGAQG---AEAN----------------------
--------------------------
>PC_04VKSC
--------------------------------------------------------------------------------MQFLSI--------------
----------TSLLAL------------ATLASAKLHSQAVCVTNRHYDPI-GGTPWSPS------YNWKVNYEILPGATNCACDYYRNRNTG----NKQ
WDKCPDCRFD------------G---LVCESKDWHIGGDE------------------FTYYCEKKCGAQG---AEAN----------------------
--------------------------
>PC_01LYIP
--------------------------------------------------------------------------------MQFLSL--------------
----------TSLLAL------------ATLASAKLHSQAVCVTNRHYDPI-GGTPWSPS------YNWKVDYEILPGATKCACDYYKSRNTG----NKQ
WDKCPDCRFD------------G---LVCGSNGWHIGGDE------------------FTYYCEKKCGAQG---AEAN----------------------
--------------------------
>PC_0606BZ
--------------------------------------------------------------------------------MQFLSI--------------
----------TSFLAL------------ATLASAKLHSQAVCVTNRHYDPI-GGTPWSPS------YNWKVNYEILPGATNCACNYYRNRNTG----NKQ
WDKCPDCRFD------------G---LVCESKDWHIGGDE------------------FTYYCEKKCGAQG---AEAN----------------------
--------------------------
>PC_00KKW2
--------------------------------------------------------------------------------MQFLSI--------------
----------TSLFAL------------ATLASAKLHSQAVCVTNRRYDPI-GGTPWSPS------YNWKVNYEILPGATKCACDYYKSRNTG----SKQ
WDKCPDCRFD------------G---LACGSNGWHIGGDE------------------FTYYCEKKCGAQG---AEAN----------------------
--------------------------
>PC_041TFB
--------------------------------------------------------------------------------MQFLSI--------------
----------TSLLAF------------ATLASAKLHSQAVCVTNRHYDPI-GGTPWSPS------YNWKVNYEILPDATNCACAYYRNRNTG----NNQ
WDKCPDCKFD------------G---LVCGSNGWHIGGDE------------------FTYYCDKKCGAQG---AEAN----------------------
--------------------------
>PC_04AGUX
--------------------------------------------------------------------------------MQFLSI--------------
----------TCLIAL------------ATLASAKLHSQAVCVTNRHYDPI-GGTPWSPS------YNWKVNYEILPGATKCACDYYKSRNTG----NKQ
WDKCPDCRFD------------G---LVCGSNGWHIGGDE------------------FTYYCEKKCGAQG---AEAN----------------------
--------------------------
>PC_018PYR
--------------------------------------------------------------------------------MQFLSI--------------
----------TSLLAL------------ATLASAKLHSQAVCVTNRHYDPI-GGTPWSPS------YNWKVNYEILPGATNCACNYYRNRNTG----NKQ
WDKCPDCRFD------------G---LVCESKDWHIGGDE------------------FTYYCEKKCGAQG---AEAN----------------------
--------------------------
>PC_036L64
--------------------------------------------------------------------------------MQFLSI--------------
----------ISLLAL------------ATLASAKLHSQAVCVTNRHYDPI-GGTPWSPS------YNWKVNYEILPGATNCACNYYRSRNTG----NKQ
WDKCPDCRFD------------G---LVCESKDWHIGGDE------------------FTYYCEKKCGAQG---AEAN----------------------
--------------------------
>PC_05PHT9
--------------------------------------------------------------------------------MQFLSI--------------
----------TSLLAL------------ATLASAKLHSQAVCVTNRHYDPI-GGTPWSPS------YNWKVNYEILPDATNCACAYYKNRNTG----NNQ
WDKCPDCKFD------------G---LVCGSNGWHIGGDE------------------FTYYCEKKCGAQG---AEAN----------------------
--------------------------
>PC_06D66R
--------------------------------------------------------------------------------MQFLSL--------------
----------TSLLAL------------ATLASAKLHSQAVCVTNRHYDPI-GGTPWSPS------YNWKVNYEILPGATKCACDYYKSRNTG----NKQ
WDKCPDCRFD------------G---LVCGSNGWHIGGDE------------------FTYYCEKKCGAQG---AEAN----------------------
--------------------------
>PC_05UAQP
--------------------------------------------------------------------------------MQFLSI--------------
----------TSLLAL------------ATLASAKLHSQAVCVTNRHYDPI-GGTPWSPS------YNWKVNYEILPGATNCACNYYRNRNTG----SKQ
WDKCPDCRFD------------G---LVCESKDWHIGGDE------------------FTYYCEKKCGAQG---AEAN----------------------
--------------------------
>PC_04KYZ9
--------------------------------------------------------------------------------MQLSYA--------------
----------SVLLAL------------AASAAARLHSVAVCVTGRKTSPS-GGTPFSPS------YTWAKNYEILPAATKCACDHYKARNTG----NNK
WDKCPDCHFD------------G---IGCNSAAWHIGGDE------------------FTYYCEKKCGAQG---AEAN----------------------
--------------------------
>PC_05W45D
----------------------------------------------------------------------------------------------------
MKLS--TLIPIT--F------------LFGSALADLHNFCGCGKRFGKNAVQ-DA----------------YWTFDTAATRYACDRYARRN-TG---NKQ
WDKCPDCKMDTYH------LDGWVGTPACFSWGFHLGGDE------------------WDHYCGHKGLQGYC----ANAD--------------------
--------------------------
>PC_07FH68
--------------------------------------------------------------------------------MQISSI--------------
----------LTLVAL------------AASVAADLHNQAVCVKNRVESPV-GGTGWSVS------YTWSKNYEIEVEATKCACEHYKNRNTG----DKQ
WDKCPDCKVI------------D---MICHSDGWHIGGKE------------------MDYYCTKNCGAQG---SEAN----------------------
--------------------------
>PC_04PZK0
--------------------------------------------------------------------------------MQISSI--------------
----------LTLVAL------------TASVAAKLHKEAVCVKDRVEAPV-GGTPGSVS------YTWSKNYVIEVEATKCACEHYRNRNTG----DNQ
WDKCPDCHVI------------D---LVCHSDGWHIGGDE------------------MDYYCEKKCGAQG---SEAN----------------------
--------------------------
>PC_02HCED
----------------------------------------------------------------------------------------------------
MHISS----VFFFATL------------IAIALANLHSSAVCVNNRVSMPV-GGTGWSVS------YTWSTSYEISQTATKCACEAYRKRNTG----NRQ
WDTCPDCTYD------------G---IECNSAGWHMGGDQ------------------FTDYCT-GCGAQG---AEANK---------------------
--------------------------
>PC_0478QH
----------------------------------------------------------------------------------------------------
MQISS----LLTLAALTTVYSILTNFSIIVSAIARLHNSAVCIDAVRHGSTGNGTPWGLG------YGAWTSYAINTAATDCACKYYKRRNTG----NKQ
WDQCPDCEFN------------G---LECYSYGWHIGGDE------------------MNHYCTKYCGAEG---NDGN----------------------
--------------------------
>PC_07OBW1
----------------------------------------------------------------------------------------------------
MQFSV----LQIATII--------LATATDLSQGRLHTTAVCIDKRINHF------------------GQKTFSISPNATHCACTLYRARDTG----TKV
WDKCQDCTFE------------D---FKCISKNGTIGGDE------------------FTYYCEKKCGAKG---AEAS----------------------
--------------------------
>PC_00BU1D
----------------------------------------------------------------------------------------------------
MKFSI----LHIAAII--------LATATDLATGDLHHSAVCVTKRVNFF------------------GHKTFQISPNATMCACTFYKGRNTG----TNP
WDKCEDCKYD------------G---LKCTSENGTIGGDE------------------FKYYCEKKCGAKG---SEAD----------------------
--------------------------
>PC_07HI48
----------------------------------------------------------------------------------------------------
MRFSV----LHITTVI--------LATAAELASGGMHKAAVCIDKRVKWF------------------GSNTFQISPNATMCACTLYKGRNTG----TNP
WDKCEDCKYV------------D---FKCTSENGTIGGDE------------------FNYYCEKNCGAKG---SEAD----------------------
--------------------------
>PC_059OX5
----------------------------------------------------------------------------------------------------
MQFSV----LQIATII--------LATATDLSQARLHTTAVCIDKRINHF------------------GQKTFSISPNATHCACTLYRARDTG----TKV
WDKCQDCTFE------------D---FKCISKNGTIGGDE------------------FTYYCEKKCGAKG---AEAS----------------------
--------------------------
>PC_05V8UL
----------------------------------------------------------------------------------------------------
MKFSA----LHIAAII--------LATATDLATGDMHHSAVCFTKRIKFF------------------TQRTFHISPNATMCACTFYRARNTG----TNP
WDKCPDCTYD------------G---LRCRSENGTIGGDE------------------FNYYCEKKCGAKG---SEAD----------------------
--------------------------
>PC_01PPGA
----------------------------------------------------------------------------------------------------
MKFSI----LHIAAII--------LATATDLATGDLHHSAVCVTKRVNFF------------------GHKTFQISPNATMCACTFYKGRNTG----TNP
WDKCEDCKYD------------G---LKCTSENGTIGGDE------------------FNYYCEKKCGAKG---SEAD----------------------
--------------------------
>PC_07WCYI
----------------------------------------------------------------------------------------------------
MHVAH----LAFF-L-----------AAAGSAFGRLHHAASCRGDRIDSPIG-GTAWSVS------YNWQTTYEIMVDATKCACRYYHARTAG----H--
--NCPDCTYN----------D-S--QLACTSAGGLIGGDE------------------MNYYCEKKCGAKG---SVAD----------------------
--------------------------
>PC_060XOF
---------------------------------------------------------------------------------------------------M
KVS-----ISLIVAT------------LAASVFADLHYTGICVDNPARG----------------------VTVYNRRATEKACAAYRNRN-TG---NAQ
WDRCPDCTLK----------SDRDILFYCQTAAQHMGGDE------------------LEYYCKQNGASSSV----AW----------------------
--------------------------
>PC_002COX
---------------------------------------------------------------------------------------------------M
KVS-----ISLIVAT------------LATSVFADLHYTGICVDNPAKG----------------------VTVYNKQATEKACAAYKNRN-RG---DAQ
WDRCPDCTLK----------SDHDILFYCQTAAQHIGGDE------------------LEYYCKQNGASSSI----AW----------------------
--------------------------
>PC_0105NL
---------------------------------------------------------------------------------------------------M
KVS-----ISLIVAT------------LAARVFADLHYTGICVDNPARG----------------------VTVYNRRATEKACAAYRNRN-TG---NAQ
WDRCPDCTLK----------SDRDILFYCQTAAQHMGGDE------------------LEYYCKQNGASSSV----AW----------------------
--------------------------
>PC_01GM9J
---------------------------------------------------------------------------------------------------M
KVS-----TSLIVAT------------LAASVFADLHYTGICVDNPAKG----------------------VTVYNKQATEKACAAYKNRN-TG---DAQ
WDRCPDCTLK----------SDHDILFYCQTAAQHIGGDE------------------LEYYCKQNGASSSV----AW----------------------
--------------------------
>PC_05FQIT
---------------------------------------------------------------------------------------------------M
KVS-----ISLVVAT------------LAASVFADLHYTGICVDNPAKG----------------------VTVYNKQATEKACAAYKNRN-TG---DAQ
WDKCPDCTLK----------SDHDILFYCQTAGQHIGGDE------------------LEYYCKQNGASSSV----AW----------------------
--------------------------
>PC_05TGJF
----------------------------------------------------------------------------------------------------
MKS-----ISIVVAA------------LAVGAFADLHTQGVCIDKPAKG----------------------VEVYNQAATEQACTAYKNRN-TG---NKQ
WDKCPDCTLK----------NEQDLLYYCESQGWHIGGDE------------------LHYYCTQHGASDSI----AW----------------------
--------------------------
>PC_030GVI
---------------------------------------------------------------------------------------------------M
KAS-----LSLIVTA------------LAASVVADLHYTGVCVDSS-GG----------------------VDTYNRDATEKACAAYKNRN-TG---NKQ
WDQCPDCTVK----------NEKDIFYYCDSAAQHIGGDE------------------LNYYCKQNGAGDSV----AW----------------------
--------------------------
>PC_04RXR9
---------------------------------------------------------------------------------------------------M
KAS-----LSLIVAA------------LAAGVVADLHYTGVCIDTN-GG----------------------VDTYNRAATEKACAAYKKRN-TG---NKQ
WDQCPDCTVK----------NEKDILYYCDSAAQHIGGDE------------------LNYYCKQNGAGDSV----ACGW--V-----------------
--------------------------
>PC_00XD5W
---------------------------------------------------------------------------------------------------M
KAS-----LSLIVAA------------LAAGVVADLHYTGVCVDSS-GG----------------------VDTYNRAATEKACAAYKNRN-TG---NKQ
WDQCPDCTVK----------NEKDIFYYCDSAAQHIGGDE------------------LNYYCKQNGAGDSV----AW----------------------
--------------------------
>PC_07B09P
---------------------------------------------------------------------------------------------------M
KAS-----LSLIVAA------------LAAGVVADLHYTGVCVDSS-GG----------------------VDTYNRAATEKACAAYKNRN-TG---NKQ
WDQCPDCTVK----------NEKDILYYCDSAAQHIGGDE------------------LNYYCKQNGAGGSV----AW----------------------
--------------------------
>PC_03HWII
----------------------------------------------------------------------------------------------------
MKF-----SVNILFL------------FASLAVADLHNTGVCINSGGKG----------------------VNVYNRDATEKACTAYKNRN-TG---SKQ
WDTCPDCTIK----------NDQSILYYCDTAAQHMGGDE------------------WNYYCKQNGAEESL----AW----------------------
--------------------------
>PC_07E910
---------------------------------------------------------------------------------------------------M
KAS-----ISLVIAA------------LAAGVVADLHYQGICVDTN-GG----------------------VDAYNKAATEKACAAYKNRN-TG---SKQ
WDTCPDCTVK----------SDKDILFYCDSAAQHIGGDE------------------LHYYCTQNGAGDSV----AW----------------------
--------------------------
>PC_07CE3B
---------------------------------------------------------------------------------------------------M
KAS-----LSLIVAA------------LAAGVVADLHYTGVCVDTN-GG----------------------VDAYNRAATEKACAAYKKRN-TG---NKQ
WDQCPDCTVK----------NEKDLLYYCDSAAQHIGGDE------------------LNYYCKQNGAGGSL----AW----------------------
--------------------------
>PC_07AR7J
---------------------------------------------------------------------------------------------------M
KAS-----LSLIVTA------------LAASVVADLHYTGVCVDSS-GG----------------------VDTYNRAATEKACAAYKNRN-TG---NKQ
WDQCPDCTVK----------NEKDIFYYCDSAAQHIGGDE------------------LNYYCKQNGAGDSV----AW----------------------
--------------------------
>PC_07AB8G
---------------------------------------------------------------------------------------------------M
KAS-----LSLIVAA------------LAAGVVADLHYTGVCVDTS-GG----------------------VDAYNRGATEKACAAYKNRN-TG---NKQ
WDQCPDCTVK----------NEKDILYYCESAAQHIGGDE------------------LHYYCKQNGAGGSL----AW----------------------
--------------------------
>PC_07DNMA
---------------------------------------------------------------------------------------------------M
KAS-----LSLIVAA------------LAAGVVADLHYTGVCVDSN-GG----------------------VDTYNRAATEKACAAYKNRN-TG---NKQ
WDQCPDCTVK----------NEKDIFYYCDSAAQHIGGDE------------------LNYYCKQNGAGDSV----AW----------------------
--------------------------
>PC_00AB4S
---------------------------------------------------------------------------------------------------M
KAS-----LSLIVAT------------LAAGVVADLHYTGVCIDTN-GG----------------------VDTYNRAATEKACAAYKKRN-TG---NKQ
WDQCPDCTVK----------NEKDILYYCDSAAQHIGGDE------------------LNYYCKQNGAGDSV----AW----------------------
--------------------------
>PC_075BBR
---------------------------------------------------------------------------------------------------M
KAS-----LSLIVAA------------LAAGVVADLHYTGVCIDTN-GG----------------------VDTYNRAATEKACAAYKKRN-TG---DKQ
WDQCPDCTVK----------NEKDLLYYCDSAAQHIGGDE------------------LNYYCKQSGAGDSV----AW----------------------
--------------------------
>PC_01W6AP
---------------------------------------------------------------------------------------------------M
KAS-----LSLIVAA------------LAAGVVADLHYTGVCIDTN-GG----------------------VDTYNRAATEKACAAYKKRN-TG---NKQ
WDQCPDCTVK----------NEKDILYYCDSAAQHIGGDE------------------LNYYCKQNGAGDSV----AW----------------------
--------------------------
>PC_04BTT0
---------------------------------------------------------------------------------------------------M
KAS-----LSLIVAA------------LAAGVVADLHYTGVCVDTN-GG----------------------VDAYNRAATEKACAAYKKRN-TG---NKQ
WDQCPDCTVK----------NEKDLLYYCDSAAQHIGGDE------------------LHYYCTQNGAGGSV----AW----------------------
--------------------------
>PC_07CK7B
---------------------------------------------------------------------------------------------------M
KAS-----FTFLIAA------------LAAGAVADLHYTGFCVDTD-GG----------------------VDAYNRAATEKACAAYKNRN-TG---SKQ
WDTCPDCTVK----------SDQDILYYCDSAAQHIGGDE------------------LNYYCKQNGAGGSL----AW----------------------
--------------------------
>PC_075FFN
---------------------------------------------------------------------------------------------------M
KAS-----LSLIVAA------------LAAGVVADLHYTGVCVDTN-GG----------------------VDAYNRAATEKACAAYKKRN-TG---NKQ
WDQCPDCTVK----------NEKDLLYYCDSAAQHIGGDE------------------LNYYCKQNGAGGSV----AW----------------------
--------------------------
>PC_06SXFG
---------------------------------------------------------------------------------------------------M
KAS-----LSLIVAA------------LAAGVVADLHYTGVCVDSN-GG----------------------VDAYNRAATEKACAAYKKRN-TG---DKQ
WDQCPDCTVK----------NEKDLLYYCESAAQHIGGDE------------------LLYYCEQNGASGSV----AW----------------------
--------------------------
>PC_05FEK5
----------------------------------------------------------------------------------------------------
MKS-----ISLIVAV------------LAAGAFADLHTQGVCIDTPGKG----------------------VEVYNRAATEKACGAYKKRN-TG---SAQ
WDQCPDCTIK----------NEKDLLYYCESQGRHLGGDE------------------LHYYCTQNGAGDSV----AW----------------------
--------------------------
>PC_079V4G
---------------------------------------------------------------------------------------------------M
KAS-----LSLIVAA------------LAAGVVADLHYTGVCIDTN-GG----------------------VDTYNRAATEKACAAYKKRN-TG---DKQ
WDQCPDCTVK----------NEKDLLYYCDSAAQHIGGDE------------------LNYYCKQNGAGDSV----AW----------------------
--------------------------
>PC_08CYR7
--------------------------------------------------------------------------------------------------MH
RSLL--VS-VFFLAF------------FNIFASAALHSAALCVN-----------YM------------NSAVVINAAATEKACGFYSVRN-KG---PEQ
WNTCSECKTK-----------MINKLLTCLSPNWHIGGDE------------------MEYYCKLSGAQGAL----AN----------------------
--------------------------
>PC_0005BW
----------------------------------------------------------------------------------------------------
MLF---KQ-TIIVAF------------MAATTLADLHHIAYCRGEEY-------V---------------WGHDIDSAATDCACTAYKNRN-KG---TDW
WNTCPDCTY---------------DGLYCKSKMKHIGGDE------------------ITYYCKKICHAKGA----VTDK--SV----------------
--------------------------
>PC_06LGKL
----------------------------------------------------------------------------------------------------
MKFS--ITLPV-IAA------------ILNVASADLHYGGICADWPSG-----------------------AATYNQAATEKACDSYFRRN-TG---NKQ
WDKCPDCKMA----------DKGG-MSICISYDWHMGGDE------------------WEYYCKMHGAGGAI----AS----------------------
--------------------------
>PC_06K67U
----------------------------------------------------------------------------------------------------
MKFS--IT-LPVIAA------------ILNVASADLHYGGICAD-----------WP------------NGAATYNQAATEQACYSYSQRH-TG---DKQ
WDTCPDCKMA-----------DKGGMSICTSYDWHMGGDE------------------WEYYCNMHGAGGAI----AS----------------------
--------------------------
>PC_03EBT0
----------------------------------------------------------------------------------------------------
MKFS--IT-LPVIAA------------ILNVASADLHYGGICAD-----------WP------------NGAATYNQGATQKACDSYFRRN-TG---NEK
WDKCPDCKMA-----------DKGGISICTSYDWHMGGDE------------------WEYYCKMHGAGGAI----AS----------------------
--------------------------
>PC_05EG12
----------------------------------------------------------------------------------------------------
MKFS--IT-LPVIAA------------ILNVASADLHYGGICAD-----------WI------------NGAATYNQAATEKACDSYFKRN-KG---SEQ
WNTCPDCKMA-----------DKGGMSICISYDWHMGGDE------------------WEYYCQLHGAGGAI----AS----------------------
--------------------------
>PC_028WOM
----------------------------------------------------------------------------------------------------
MKFS--IT-LPVIAA------------ILNVASADLHYGGICAD-----------WI------------NGAATYNQAATEQACDSYFKRN-KG---SEQ
WNTCPDCKMA-----------DKGGMSICISYDWHMGGDE------------------WEYYCKLHGAGGAI----AS----------------------
--------------------------
>PC_06EMEV
----------------------------------------------------------------------------------------------------
MRFC--VS-LITIIA------------CAAGVIADVHDYAWCEDRSF-------EGF------------NEQNTENSAATKKACTAYRNRN-TG---NQQ
WDKCPDCTTSF---------R--GDLLVCNSLGWHIGGDE------------------WQYYCRQAGADIGK----AN----------------------
--------------------------
>PC_022A9U
----------------------------------------------------------------------------------------------------
MRFS--VAVSALFVL------------MDSFVSADLHKEGLCIDKIGG-----------------------QYVYNADATKKACDAYLNRN-TG---DKQ
WDKCPDCKMT----------EVGK-LNLCQSLENHIGGDE------------------LNYYCTQNGAGDSL----AS----------------------
--------------------------
>PC_052G7T
----------------------------------------------------------------------------------------------------
MRFS--VAVSALFVL------------MGSFVSADLHKEGLCIDKIGG-----------------------QYVYNADATKKACDAYLNRN-TG---DKQ
WDKCPDCKMT----------EVGK-LNLCQSLENHIGGDE------------------LNYYCTQNGAGDSL----AS----------------------
--------------------------
>PC_07MUZH
----------------------------------------------------------------------------------------------------
MRFS--VAASALFVL------------MGSFVSADLHKEGLCIDKIGG-----------------------SAVYNADATQKACDAYFNRN-TG---DKQ
WDKCPDCKMT----------EVGK-LNLCQSLENHIGGDE------------------LNYYCKQNGAGGSL----AS----------------------
--------------------------
>PC_07NR5F
----------------------------------------------------------------------------------------------------
MRFS--VAASALFVL------------MGSFVSADLHKEGLCIDKIGG-----------------------STVYNADATKKACDAYFNRN-TG---DKQ
WDKCPDCKMT----------EVGK-LNLCQSLENHIGGDE------------------LNYYCKQNGAGGSL----AS----------------------
--------------------------
>PC_07O3BQ
----------------------------------------------------------------------------------------------------
MRFS--VAFSALFVL------------MGSFVSADLHKEGLCIDKIGG-----------------------QYVYNADATKKACDAYLQRN-TG---DKQ
WDKCPDCKMT----------EVGK-LNLCQSLENHIGGDE------------------LNYYCTQNGAGDSL----AS----------------------
--------------------------
>PC_087LWE
----------------------------------------------------------------------------------------------------
MRFS--VAVSALFVL------------MGSFVSADLHKEGLCIDKIGG-----------------------QAVYNAEATKKACDAYLKRN-TG---NKQ
WDKCPDCKMT----------EVGK-LNLCQSLGNHIGGDE------------------LNHYCRQNGASDSL----AS----------------------
--------------------------
>PC_07QDRI
----------------------------------------------------------------------------------------------------
MRFS--IAASALFVL------------MGSFVSADLHKEGLCIDKIGG-----------------------SAVYNADATKKACDAYFNRN-TG---DKQ
WDKCPDCKMT----------EVGK-LNLCQSLENHIGGDE------------------LNYYCKQNGAGGSL----AS----------------------
--------------------------
>PC_04ANHQ
----------------------------------------------------------------------------------------------------
MRFS--VAVSALFVL------------MGSFVSADLHKEGLCIDKIGG-----------------------QYVYNADATKKACDAYLQRN-TG---DKQ
WDKCPDCKMT----------EVGK-LNLCQSLENHIGGDE------------------LNHYCTQNGAGDSL----AS----------------------
--------------------------
>PC_08AJTU
----------------------------------------------------------------------------------------------------
MRFS--VVASALFVL------------MGSFVSADLHKEGLCIDKIGG-----------------------SAVYNADATQKACDAYFNRN-TG---DKQ
WDKCPDCKMT----------EVGK-LNLCQSLENHIGGDE------------------LNYYCKQNGAGGSL----AS----------------------
--------------------------
>PC_07O4WA
----------------------------------------------------------------------------------------------------
MRFS--VAVSALFVL------------MDSFVSADLHKEGLCIDKIGG-----------------------QYAYNADATKKACDAYLNRN-TG---DKQ
WDKCPDCKMT----------EVGK-LNLCQSLENHIGGDE------------------LNYYCTQNGAGDSL----AS----------------------
--------------------------
>PC_007V2Q
----------------------------------------------------------------------------------------------------
MRFS--VAVSALFVL------------MSSFVSADLHKEGLCIDKIGG-----------------------QYVYNADATKKACDAYLQRN-TG---DKQ
WDKCPDCKMT----------EVGK-LNLCQSLENHIGGDE------------------LNYYCTQNGAGDSL----AS----------------------
--------------------------
>PC_02JPON
----------------------------------------------------------------------------------------------------
MRFS--VAVSALFVL------------MGSFVSADLHKEGLCIDKIGG-----------------------QYVYNADATKKACDAYLQRN-TG---DKQ
WDKCPDCKMT----------EVGK-LNLCQSLENHIGGDE------------------LNYYCTQNGAGDSL----AS----------------------
--------------------------
>PC_04UYI0
----------------------------------------------------------------------------------------------------
MRFS--VAVSALFVL------------MDSFVSADLHKEGLCIDKIGG-----------------------QYVYNADATKKACDAYLNRN-TG---DKQ
WDKCPDCKMT----------EVGK-LNLCQSLENHIGGDE------------------LNYYCTQNGAGDSL----A-----------------------
--------------------------
>PC_07TX2I
----------------------------------------------------------------------------------------------------
---------------------------MGSFVSADLHKEGLCIDKIGG-----------------------SAVYNADATKKACDAYFNRN-TG---DKQ
WDKCPDCKMT----------EVGK-LNLCQSLENHIGGDE------------------LNYYCKQNGAGGSL----AS----------------------
--------------------------
>PC_03DMAG
----------------------------------------------------------------------------------------------------
-------------------------------AFARLHTSAVCVQNRNSQPI-GGTGFSVS------YNWLKTYDIDNDATKCACDHYRNRNTG----SNT
WDTCPDCAYD------------N---IACNSPTKHIGGDE------------------FTYYCEKKCGAEG---AEAN----------------------
--------------------------
>PC_031OXV
----------------------------------------------------------------------------------------------------
MQIAA----LVTVAIF------------ATTAFARLHSAAVCIKGRKYGSTGNGTPWGLT------YGSYKDYEILPEATKCACDMYRRRNTG----NKQ
WDQCPDCTYM-------------------------------------------------HYYCNKKCGAEG---SEAN----------------------
--------------------------
>PC_00M3LL
----------------------------------------------------------------------------------------------------
MQLSQ--------IAF--------LATLVVGVMADMHHVAACTGTDYVWG----------------------SDINSEATSCACWNYQRRNTG----NNW
WDKCPDCAYD------------G---TYCNSKFKHIGGDE------------------FYYYCTQKCGAKN---SIAD----------------------
--------------------------
>PC_06Z417
----------------------------------------------------------------------------------------------------
MQLSQ--------VAF--------LATLVVGVMADMHHVAACTGTDYVWG----------------------SDINSEATSCACWNYQRRNTG----NNW
WDKCPDCAYD------------G---TYCNSKFKHIGGDE------------------FNYYCTKKCGAKN---SIAD----------------------
--------------------------
>PC_04DJO8
----------------------------------------------------------------------------------------------------
MHLST----VSFFLAL------------ASGAVANLHDMAVCVVDREEYYVAPVGGIGTS------YSWSKDYTIDTTATECACNYYKARNTG----DKQ
WDKCPDCTFD------------G---TYCNSAGWHIGGDE------------------MNYYCKDLCHAEG---SEAN----------------------
--------------------------
>PC_00SWXB
----------------------------------------------------------------------------------------------------
MQF---IT-FMAISA------------FISGAMADLHHVAACTGTNY-------V---------------WGSEINSDATSCACWNYQRRN-TG---NKW
PGLCNSDLCE-------------KDGTYCNSKMKHIGGDE------------------FNYYCKKKCGAKNS----IAD---------------------
--------------------------
>PC_02W1Y4
----------------------------------------------------------------------------------------------------
MQFS--TI-FLAAVA------------CATGAVANLHTQAWCVTN----------GL------------QDNDPKNSDATQAACAQYKQRH-TG---NEQ
WDICPDCEI--------GVK--DKDVQVCNSAAKHIGGDE------------------WEEYCIQFGAEKGK----AN----------------------
--------------------------
>PC_0089P4
----------------------------------------------------------------------------------------------------
MQFS--TI-LVAAVA------------CATGAVANLHTAAWCISS----------GL------------KDSDPKNVAATEAACGAYKERH-TG---NDV
WDTCPDCYL--------GVKDDDAEVATCNSPAKHIGGDE------------------WEEYCIQYGAVNGA----AN----------------------
--------------------------
>PC_076OLG
----------------------------------------------------------------------------------------------------
MQFS--TI-FLAAVA------------YATGAVANLHTQAWCVTN----------GL------------QDNDPKNSDATQAACAQYKQRH-TG---NEQ
WDICPDCEI--------GVK--DKDVQVCNSAAKHIGGDE------------------LEEYCIQFGAEKGK----AN----------------------
--------------------------
>PC_03O9TH
----------------------------------------------------------------------------------------------------
MQFS--TI-F------------------------LAAVASWCVTN----------GL------------QDNDPKNSDATQAACAQYKQRH-TG---NEQ
WDICPDCEI--------GVK--DKDVQVCNSSAKHIGGDE------------------WEEYCIQFGAEKGK----AN----------------------
--------------------------
>PC_060WTG
----------------------------------------------------------------------------------------------------
MQFS--TI-LVASLA------------CATGAFANLHSAAWCISQ----------GL------------EDSDPKNIEATQAACGVYKERH-TG---NDQ
WDICPDCFT--------GVKDDDPSVATCNSPAKHIGGDE------------------WEEYCIQFGAVNGA----AN----------------------
--------------------------
>PC_03TKAS
----------------------------------------------------------------------------------------------------
MQFS--TI-FVASLA------------CATGAFANLHSAAWCISQ----------GL------------EDSDPKNIEATQAACGVYKERH-TG---NDH
IIQDRPQLLTMPLLFLQGVKDDDPSIATCNSPDEHIGGDE------------------WEEYCIQFGAVNGA----AN----------------------
--------------------------
>PC_00ORRS
----------------------------------------------------------------------------------------------------
MQLS--TF-LVASLA------------CATGAFANLHSAAWCISQ----------GL------------EDSDPKNIEATQAACGVYKERH-NG---NDQ
WDTCPDCST--------GVKDDDPSVATCNSPDKHIGGDE------------------WEEYCIQFGAVNGA----AN----------------------
--------------------------
>PC_06KB7X
----------------------------------------------------------------------------------------------------
MQFS--TI-LVASLA------------CATGAFANLHSAAWCISQ----------GL------------EDSDPKNIEATQAACGVYKERH-TG---NDQ
WDTCPDCFT--------GVKDDDPSVATCNSPDKHIGGDE------------------WEEYCIQFGAVNGA----AN----------------------
--------------------------
>PC_076QJN
----------------------------------------------------------------------------------------------------
MQFS--TI-LVAAVV------------CATGAVANLHTAAWCISS----------GL------------KDSDPKNVAATEAACGAYKERH-TG---NDV
WDTCPDCYL--------GVKDDDAQVATCNSPAKHIGGDE------------------WEEYCIQYGAVNGA----AN----------------------
--------------------------
>PC_03Y4SX
----------------------------------------------------------------------------------------------------
MQFS--TI-LVAAVA------------CATGAVANLHTAAWCISS----------GL------------QDSDPKNVAATEAACGAYKERH-TG---NDV
WDTCPDCYL--------GVKDDDAQVATCNSPAKHIGGDE------------------WEEYCIQYGAVNGA----AN----------------------
--------------------------
>PC_06JII9
----------------------------------------------------------------------------------------------------
MKIC---S-VAVAST------------LAIGALADLHFTRICYDSPA----------------------SKVQVHRKVATDHVCTWYQNRN-TG---DEK
WDQCLDCTAK----------TDQDLRYYCQFEGQHIG-DE------------------LSYYCEKTGAAGSL----AWTH--------------------
--------------------------
>PC_01YA3X
--------------------------------------------------------------------------------------------------MK
LTS-----SSLIIAA------------LAAGVIADLHTQGVCIDTPGEG----------------------VEVYNRATTEKACEAYKNRN-TG---NEQ
WDQCPDCTIL----------NEKDLLYYCESKEGHIGGDE------------------LNYYCTQNGAGDSV----AW----------------------
--------------------------
>PC_02FFVY
--------------------------------------------------------------------------------------------------ME
LKF-----QTLIIAT------------VATGAIADLHVQGVCIDTPGQG----------------------VEVYNRLATEKACEAYKSRN-TG---SEQ
WDQCPDCTIL----------NEKDLLYYCESKDGHIGWDE------------------LNYYCKQNGAGDSV----AW----------------------
--------------------------
>PC_044VEV
---------------------------------------------------------------------------------------------------M
KHF-----AALFVTV------------LATGALADLHYTGLCYDSPGKD----------------------VKVFNKAATEKACASYKNRN-TG---SQQ
WDQCPDCTVL----------SDQDLLYYCKSEGQHIGGDE------------------LSYYCEQAGADGSL----AW----------------------
--------------------------
>PC_02JWQV
---------------------------------------------------------------------------------------------------M
KAS-----ISLVVAS------------LAASVFADLHYTGICVDNPARD----------------------VTVYNKQATEKACAAYKRRN-TG---NEQ
WDQCPDCTLK----------SDQDILFYCQSAAQHIGGDE------------------LEYYCKQNGASSSV----AW----------------------
--------------------------
>PC_00CTPF
---------------------------------------------------------------------------------------------------M
KHF-----AALFVTV------------FATGALADLHYTGLCYDSPGKD----------------------VKVFNKAATEKACASYKNRN-TG---SQQ
WDQCPDCTVL----------SDQELLYYCKSEGQHIGGDE------------------LSYYCGQAGADGSL----AW----------------------
--------------------------
>PC_062TOP
---------------------------------------------------------------------------------------------------M
KHF-----TALFVTV------------FATGALADLHYTGLCYDSPGKD----------------------VKVFNKAATEKACASYKNRN-TG---SQQ
WDQCPDCTVL----------SDQDLLYYCKSEGQHIGGDE------------------LSYYCGQAGADGSL----AW----------------------
--------------------------
>PC_00PL0M
---------------------------------------------------------------------------------------------------M
KHF-----AAIFVTV------------FATGALADLHYTGLCYDSPGKD----------------------VKVFNKAATEKACASYKNRN-TG---SQQ
WDQCPDCTVL----------SDQDLLYYCKSEGQHIGGDE------------------LSYYCGQAGADGSL----AW----------------------
--------------------------
>PC_05FD2J
---------------------------------------------------------------------------------------------------M
KQF-----AALLVTV------------LATGALADLHYTGLCYDSPGKD----------------------VKVFNKAATEKACASYKNRN-TG---SQQ
WDQCPDCTVL----------SDQDLLYYCKSEGQHIGGDE------------------LSYYCGQAGADGSL----AW----------------------
--------------------------
>PC_070OEU
---------------------------------------------------------------------------------------------------M
KHF-----AALFVTV------------FATGALADLHYTGLCYDSPGKD----------------------VKVFNKAATEKACASYKNRN-TG---SQQ
WDQCPDCTVL----------SDQDLLYYCKSEGQHIGGDE------------------LSYYCGQAGADGSL----AW----------------------
--------------------------
>PC_046UP3
---------------------------------------------------------------------------------------------------M
IAS-----IPLVIAA------------LATTAFADLHIQGVCIDTPGSG----------------------VEVYNRVATEKACEAYKKRN-TG---SNQ
WDQCPDCVLK----------SERDLLYYCESQGQHIGGDE------------------LNYYCKQNGAGDSV----AW----------------------
--------------------------
>PC_01OSMG
----------------------------------------------------------------------------------------------------
MVS-----TSIVIAA------------LAVGAVADLHTQGVCVDTPGKG----------------------VQVYNRNATESACRAYKARN-TG---SEQ
WDQCPDCTLQ----------SERDLLYYCESKGSHIGGDE------------------LNYYCTQGGAGDSV----AW----------------------
--------------------------
>PC_02OW2Z
----------------------------------------------------------------------------------------------------
MVS-----TSIIIAA------------LAVGAVADLHTQGVCVDTPGKG----------------------VQVYNRNATESACRAYKARN-TG---DEQ
WDQCPDCTLQ----------SERDLLYYCESKGSHIGGDE------------------LNYYCTQGGAGDSV----AW----------------------
--------------------------
>PC_0761I6
---------------------------------------------------------------------------------------------------M
KAS-----ISLLIAA------------LTAGVVADLHTTGVCIDQK--G----------------------ADVYNRAATEKACAAYKKRN-TG---NEQ
WDQCPDCTLK----------NERDLLYYCESAGKHIGGDE------------------LHYYCTQNGAADSV----AW----------------------
--------------------------
>PC_048EGJ
----------------------------------------------------------------------------------------------------
MKS-----ISLVVAA------------LAVGAFADLHTQGVCIDTPAKG----------------------VEVYNKAATEKACTAYKNRN-TG---NKQ
WDQCPDCTLR----------NEQDLLYYCESQGKHIGGDE------------------LHYYCTQNGAGDSV----AW----------------------
--------------------------
>PC_02G6RJ
--------------------------------------------------------------------------------------------------MK
MKS-----ISLLVAA------------LAAGAFADLHTQGVCIDTPGKG----------------------VEVYNRAATEKACGAYKNRN-TG---SKQ
WDQCPDCTIK----------NEKDLLYYCESQGSHIGGDE------------------LHYYCTQNGAGDSV----AW----------------------
--------------------------
>PC_022L9B
----------------------------------------------------------------------------------------------------
MKS-----ISLIIAA------------LAVGAFADLHTQGVCIDTPAKG----------------------VEVYNKAATEKACTAYKNRN-TG---SKQ
WDTCPDCTLL----------NEKDLLYYCESQGKHIGGDE------------------LNYYCTQNGAGDSV----AW----------------------
--------------------------
>PC_08AR61
----------------------------------------------------------------------------------------------------
MKS-----ISLIIAA------------LAVGAFADLHTQGVCIDTPAKD----------------------VGVYNKAATEKACAAYKSRN-TG---SNQ
WDTCPDCTLL----------NEKDLLYYCESKGKHIGGDE------------------LNYYCTQNGAGDSV----AW----------------------
--------------------------
>PC_01SLH0
----------------------------------------------------------------------------------------------------
MKS-----ISLIIAA------------LAVGAFADLHTQGVCIDTPAKD----------------------VGVYNKAATEKACAAYKSRN-TG---SNQ
WDTCPDCTLL----------NEKDLLYYCESKGKHIGGDE------------------LNYYCTENGAGDSV----AW----------------------
--------------------------
>PC_026EVJ
----------------------------------------------------------------------------------------------------
MKS-----ISLIIAA------------LAVGAFADLHTQGVCIDTPAKG----------------------VEVYNKAATEKACAAYKNRN-TG---SKQ
WDTCPDCTLL----------NEKDLLYYCESQAKHIGGDE------------------LHYYCTQNGAGDSV----AW----------------------
--------------------------
>PC_04HXL8
----------------------------------------------------------------------------------------------------
-MYT--KLAILFSML------------LAPLVAADLHNVGICVDHKGK-----------------------TTVYNSNATQAACRDYLARN-TG---SKQ
WDQCPDCTMK----------NIGE-LDVCSSEAWHIGGDE------------------LNHYCKKNGAGASM----AT----------------------
--------------------------
>PC_055XJZ
----------------------------------------------------------------------------------------------------
MYLST----VSLILA-----------LSATGALAGLHNDALCVTGRTRSPVG-GTPFSPS------YTWAKDYEIHKEATECACRLYRARNTG----NKQ
WDRCPDCFYS----------P-I--QLTCHSDGWHIGGDE------------------VMS---------------------------------------
--------------------------
>PC_05F67T
----------------------------------------------------------------------------------------------------
MHLST----ISLVLA-----------LTVTGAVAGLHNDALCVTGRTRSPIG-GTGFSVS------YSWAKDYEIHKEAAECACKLYKARNTG----NKQ
WDKCPDCFYS----------L-E--QLTCHSEGWHIGGDE------------------FEIYCSKRCGA-----------------------Q-----GS
EAN-----------------------
>PC_064RT2
--------------------------------------------------------------------------------MHYVYS-------------T
---------LAVALML------------AGGALADLHNVAVCVTNRKSAPI-GGTGWSVS------YNWAKNYEILPEATRCACNLYRQRNTG----NKQ
WDKCPDCTFD------------G---LGCNSAGWHIGGDE------------------MNYYCSKKCGAQG---SEAN----------------------
--------------------------
>PC_061T57
--------------------------------------------------------------------------------MHYLYS-------------T
---------FAVALML------------AGGALADLHKVAVCVTNRKSAPI-GGTGWSAS------YNWAKNYEILPEATRCACNLYRQRNTG----NKQ
WDKCPDCTFD------------G---LGCNSAGWHIGGDE------------------VYSRVL--VGETR---GMLTLD--------------------
--------------------------
>PC_03SW2N
--------------------------------------------------------------------------------MHYLYS-------------T
---------FAVALML------------ADGALADLHKVAVCVTNRKSAPI-GGTGWSAS------YNWAKNYEILPEATRCACNLYRQRNTG----NKQ
WDKCPDCTFD------------G---LGCNSAGWHIGGDE------------------MNYYCSKKCGAQG---SEAN----------------------
--------------------------
>PC_00VI22
--------------------------------------------------------------------------------MHYLYS-------------T
---------FAVAIML------------AGGALADLHKVAVCVTNRKSAPI-GGTGWSAS------YNWAKNYEILPEATRCACNLYRQRKTG----NKQ
WDKCRDCTFD------------G---LGCNSAGWHIGGDE------------------MNYYCSKKCGAQG---SEAN----------------------
--------------------------
>PC_0596R5
--------------------------------------------------------------------------------MQLSYA--------------
----------SVLLAL------------TACATAKMHKNAVCVQGRRQSPI-GGTPFSPS------YNWAKDYEIDAHATHCACAHYKRRNTG----NNW
WDSCPDCKFK------------D---IVCVSNAGHIGGDE------------------FTYYCEKKCGAQG---AEAD----------------------
--------------------------
>PC_05C4N9
--------------------------------------------------------------------------------MQLSSI-------------L
----------LSVGLM------------AAAANAKLHNAGVCVSNRQEMPV-GGTGWSVS------YTWSKNYEILPDATKCACNYYKNRNTG----NKQ
WDKCPDCTFD------------G---FQCNSAGWHIGGDE------------------LNYYCSKKCGAQG---SEAN----------------------
--------------------------
>PC_07G7S0
----------------------------------------------------------------------------------------------------
MQFS--IT-TFTFVA------------LATFAQADVHSSALCVDMN-----------------------NGYAVYNDTATIAACTAYLARN-NG---ADQ
WESCPDCVMA----------T--DPAPHCQSDAWHIGGDQ------------------VMTP--------------------------------------
--------------------------
>PC_063YDL
--------------------------MLYS-------------KAASILPSLFIL---------LNQDLLTIYLFRLLPPSVYYIYLLWFSCP--LP-ED
MKLS--ILISSS--L------------FFGGVLADQHNFCACGTRHGRNAVQ-DA----------------YWDFDTAASTFACTRYRNRN-TG---TKQ
WDNCPDCKMDTYA------MDGWSGTPSCFSFGFHMGGDE------------------FDYYCGLKGLQGYC----KNAE--------------------
--------------------------
