# Supplementary material for: Remote homology clustering identifies lowly conserved families of effector proteins in plant-pathogenic fungi
Source: Microb Genom. 2021 Sep 1;7(9):000637. doi: 10.1099/mgen.0.000637 (PMC8715435; doi:10.1099/mgen.0.000637)
Supplement: Supplementary material 15 [file mgen-7-0637-s0015.zip › fastas/markov-PC_00GZGP.fasta]

>PC_00GZGP
------------------HAINICCSSFAGH-TCTKDQYNNHRQNVILNQIIDKDGVNCVRKGAGPGRWTRKGDWSEWYDCQQWNGPEQHQIEVGECTLF
CVTPVGI-------------------------------
>PC_049J3F
MMFS-KAIPI-SLLISTSHAINICCSSFAGH-TCTKDQYNNHRQNVILNQIIDKDGVNCVRKGAGPGRWTRKGDWSEWYDCQQWNGPEQHQIEVGECTLF
CVTPSGILNRPCI-------------------------
>PC_04SOGO
------------------HAINICCSSFAGH-TCTKDQYNNHRQNVILNQIIDKDGVNCVRKGAGPGRWTRKGDWSEWYDCQQWNGPEQHQIEVGECTLF
CVTPSGI-------------------------------
>PC_061WK2
MMFS-KAIPIISLLMSTSHAINICCSSFAGH-TCTKDQYNNHRQNVILNQIIDKDGKNCVRKGAGPGRWTRKGDWSEWYDCQQWNGPEQHQIEVGECTLF
CVTPSGILNRPCI-------------------------
>PC_003F93
MMFS-KAISIISLLMSTSHAISICCSSFAGH-TCTKDQYNNHRQNVILNQIIDKDGMNCVRKGAGPGRWTRKGDWSEWYDCQQWNGPEQHQIEVGECTLF
CVTPSGIRNRPCI-------------------------
>PC_05GFD1
------MVAPAVSSAVPYVPPNICCSSFAGH-TCTKDQYDYHRQDVILNQIINVFGKECVRKGAGPGAWTPNKNWSEWYACEVWTGPEQRQIEVGECTLY
CGTSDDFKDGPCV-------------------------
>PC_023VF0
--------------MSSSHAVNICCSSFAGH-TCTKDQYNNHRQNVILNQIIDKDGKNCVRKGAGPGRWTRKGDWSEWYDCQQWNGPEQHQIEVGECTLF
CVTPSGILNRPCI-------------------------
>PC_01ANA7
---------------STSHAINICCSSFAGH-TCTKDQYNNHRQNVILNQIIDKDGVNCVRKGAGPGRWTRKGDWSEWYDCQQWNGPEQHQIEVGECTLF
CVTPSGILNRPCI-------------------------
>PC_00RPIN
----------------TSHAINICCSSFAGH-TCTKDQYNNHRQNVILNQIIDKDGVNCVRKGAGPGRWTRKGDWSEWYDCQQWNGPEQHQIEVGECTLF
CVTPVGIL------------------------------
>PC_06BCTQ
MVASRAISIVFLLLAGYSHAVDVCCTSASGAGACSKDQYERHQKNVVLNQIINRHGKGCVRKGAGPGRWDEQANWSEYYVCDEWEN-YIHRITTGDCLLI
CGAPYSFDYKPCI-------------------------
>PC_020SN6
MVASRAISIVFLLLAGYSHAVDVCCTSASGSGACSKDQYERHQKNVVLNQIINRHGKGCVRKGAGPGRWDEQANWSEYYVCDEWEN-YIHRITTGDCLLI
CGVPYSFDYKPCI-------------------------
>PC_039NOO
MVASRAISIVFLLLAGYSHAVDVCCTSAPQEGSCSKDQYERHQKNVVLNQIINRHGKGCVRKGAGPGRWGEHANWSEYYVCDEWEN-YIHRITTGDCLLI
CGAPYSFDYKPCI-------------------------
>PC_025BPH
MLTSQATSLILLLLAGSSHAVQICCSSFADN-TCTKDQYERHRQNIILNQMINYRGENCQRKGAGPGAWTDKKNWSEYYECEVWNG-FQHQIEAGDCTLF
CTTTNGIDYKPCI-------------------------
>PC_0659LE
MLTSQATSLILLLLAGSSHAVQICCSSFAGN-TCTKDQYERHRQNIILNQMINYRGETVSERAPDLVLGPIRKIGRSTTNVRCGTDSNTK-SRLGTALYS
ILQPMALTTSPVSRRKTLFSVETSSINLCLETLTHLLV
>PC_02F933
MLPS-ITPLLLLAAAGTSHAINICCSSFAGH-TCTKDQYNNHRQNVILNQIINVDGRNCVRKGAGPGAWTSKKDWSEWYDCQQWVGPEQHQIEVGECTLF
CVMPSGLLNKPCI-------------------------
>PC_0734KU
MLTSQATSLILLLLAGSSHAVQICCSSFAGN-TCTKDQYERHRQNIILNQMINYRGENCQRKGAGPGAWTDKKNWSEYYECEVWNG-FQHQIEAGDCTLF
CTTTNGIDYKPCI-------------------------
