# Supplementary material for: Remote homology clustering identifies lowly conserved families of effector proteins in plant-pathogenic fungi
Source: Microb Genom. 2021 Sep 1;7(9):000637. doi: 10.1099/mgen.0.000637 (PMC8715435; doi:10.1099/mgen.0.000637)
Supplement: Supplementary material 15 [file mgen-7-0637-s0015.zip › fastas/markov-PC_03HV2H.fasta]

>PC_001VZS
MREAMAAQDGPAHVRHGLEGAGGCLSA---RRGHGDAGIRDP----TWMIAAPLFFWVKLIYL-RQARQSWVIEGPQLAKDDIRRSTLPTSLASRRNLVT
TLLHLLLLFSLSPH---------PTRDADMVKFS-ILTSLFAL-ASAVSAQCGSGTPDARVT----------S-SGSTFTATR-GSSTVYTGTDYRAAIQ
AAVDSISSGQRVSVIASGSIGASTISIGSGKIFEGCGTINVANR-SGRGAIESVNTNNVQIPYLTMTG-------------SPYFGLRFYGTSGLRLGRI
TMNLS-----A--GLGIRFDRDQAANSDVRMDVISVTGASSHAVETWNINGLNINQVIARNCGEAGLLIQATTNAQVGLVDGNNVGTGTGYGTLRFANRN
GRNSAGQYPTGNINVDRVISRGGGRGVFCVSESGGATIGNVDLA-DNGNNAILIENCYNVQIRGGTVNG-GGEVRLAARTEFANNRDISITLRVDNTSVR
ESP----------------------------CGDN-TTWNLSGNGARNIC--------------------------------------------------
------------
>PC_03HV2H
MTK----------RVFGLRPSQERDQRRRDRKSNSPETVSDLARLIGFILSDWRFNSSRTGDLQCHEF----------------RHDLGVWDKQPTRCIK
AFSRTD---GFSFH--------SSQQSITMVSNY-FITAALALAATA-SAQCGSGTPDATVD----------G-EEGAYTASV-GGSEVYSGDDYYAAIT
AGLDGISSGQRLSIIASGSIGSNVIDIDSGKIFEGCGTIDVQEN-SGRGNIRSLGTTDVQIPYLSLTG-------------APYFGLHFYGVSGLSLGEI
TMNLS-----G--GIGIRFERDEAANTDVSMDVINVTGAGSHAVETWNIDGLTINQVIARDVGECGLLIQATTNAQIGTVDAENVAAGTGYAAFRMANQN
GRLADGSYE-TNVFVENVIATGGGRGVFCVSESGGVEIANVEIS-DTENNSILIENCYGVSILGGTVTG-GGEIRISARDEFEITSDVSISLEANGVTVA
ENP----------------------------CGEN-ITWDISGDATLDVCSA------------------------------------------------
------------
>PC_00B85U
---------------------------------------------------------------------------------------MGSNSGGQESCAL
-LGDGDWALPSGPMTRRMGQQRYTRFYNYLAAAL-ALASFPLA-SFAQENECGGGEPEATVT----------G-EGNSYTATS-LSKEVYSGSDYLAAIT
AALDSISEGQRVSVIASGSIGTGRIHVDSGKIFEGCGTIDIGN--NKRGSIESLNTVGASIPFLTLTG-------------SPYFGMRFYGTHGLSLGRI
TMRLS-----G--GMGIRFDRDEAPNTDVQMDVIDVKGAGSHAVETWNIDGLTINEVLAEDVGECGLLLQATTNAKVGLVKGTNVATGNGYATFRMANRN
GRSGDD-YST-NIFIDEVIATGGGRGIFCVSESGGAEIRKIDIS-NTGGDSILIENCHNVNILGGVVTG-GGNVRLAKRNEFENNSDISLNIEVNDTPVL
EKP----------------------------CGEN-SRLEISGNADVKIC--------------------------------------------------
------------
>PC_0336XU
----------------------------------------------------------------------------------------------------
----------------------------MIARPF-FLMMVLALISLV-AAQCGSGTPDATVT----------G-SSGNYQASK-GGSQLYSGSDYRLAIQ
RAIDAISSGQRVAVMASGSIGANTLIIGSGKIFDGCGTINVAAR-SGRGAIESTGTTGTRIQYLTMTG-------------SPYFGLLHYDTRDLYLGKI
NMNLS-----G--GMGIRFHRDEAANYNVVMDSINVHGATSHAVETWNINGLKINEVIARNVGECGLLLQKVVDATVGLVDGDNVAAGNGYATFRMANEN
GRRSDGSYP-TNIRINKVKSRGGGRGVFCVSQSGGAVIDNVDLA-SNGNNAILIENCNNVKISSGTVTG-GGEVRLAARTEFANNRDISLTLTVSSNTVR
ESP----------------------------CGVN-SYFAISGNASLNICAKNSPGTPAQTPSTPQPTSGGGDGGGGCSALYGQCGGDGYTGPKSCCSGS
CKVSNEWYSQCL
>PC_05V2M8
----------------------------------------------------------------------------------------------------
-----------------------------MHQPF-ILTVVLALISIA-YAQCGSGSPQATVT----------G-SSGSYKATR-GGTELYSGSDYRLAIQ
RALDGISSGQRVAVMASGSIGANTITIGSGKIFDGCGTIDATSR-RGRGAIESTGTTGARIQYLSLTG-------------SPDFGLLHYNTRDLYLGKI
NMNLS-----S--GMGIRFHRDEPANYNVVMDSITVRGASSHAVETWNINGLKINEVIARNVGECGLLLQKTVDATVGLVDGDNVAAGTGYATFRMANEN
GRRADGSYP-TNVRISKVKSRGGGRGVFCVSQSGGAVIDNIDLA-SNGNNAILIENCNNVNIRSGTVTG-GGEVRLAARTEFANNRDISLSLTVNSNSVR
ESP----------------------------CGVN-SFFAISGNARLDICGRNNPGTPAPTTPAPQPTDGG---GGGCAPLYGQCGGTGWTGAKTCCSGS
CKVGNEWYSQCL
>PC_06LRZE
-------------------------------------------------------MWICSPTFQCDND-----------INELSRHPLTYNE--------
-HITTIW--LFTDK--------KRKENTTMARFP-ILTGV-LALASAVNAQCGSGTPDATVT----------G-SGSSFTATK-GSSEVYSGSDYRAAIQ
AALDSISSGQRVAVIASGSIGANTITIDSGKIFEGCGTIDVGNR-SGRGAIESLNTADVQIPYLTMTG-------------NPYFGLHFYGTSGLTLGEI
TMNLS-----G--GLGIRFDRDEAANTDVTMDSITVTGAGSHAVETWNIDGLEIGQVIAKDVAECGLLLQATTNAHVGLVDGDNVASGNGYATFRMANQN
GKL-NGNYDA-NVYIDKVVSRGGGRGIFCVSESGGAVIEEIDLS-DNGNNAILIENCYNLSINGGTVNG-GGEVRISARDEFENTRDIWITLEVSGTTVR
ESP----------------------------CGEN-INWSITGDASQTIC--------------------------------------------------
------------
>PC_07DHYY
----------------------------------------------------------------------------------------------------
-----------------------------MHRFS-LITATLALASTV-SAQCGSGTPDATVD----------G-ADGSYTATV-GSEEVYAGSDYYTAIQ
TALDTIGEGQRLSVIASGSIGEGVISISSGKIFEGCGTIDVAS--NGRGSIESLDTTDVQIPYLSLTG-------------APYFGLRFYGVTGLSLGEI
TMNLS-----G--GLGIRFERDEAANADVSMDVISVTGAGSHAVETWNIDGLTINQVIARDVGECGLLLQTTTNAQIGTVDGDNVAAGNGYATFRMANNN
GQLADGSYT-TNVFIDNVISRGGGRGIFCVSQSGGAEIANVDLA-DNENNAILIENCYGLSILGGTVNG-GGEVRISARDEFPITSDISISLEVNSNSVT
ENP----------------------------CGQN-ISWNISGDATLNIC--------------------------------------------------
------------
>PC_07D2L9
----------------------------------------------------------------------------------------------------
-----------------------------MHRFS-LITATLALASTV-SAQCGSGTPDATVD----------G-ADGSYTASV-GSEEVYAGSDYYTAIQ
TALDTIGEGQRLSVIASGSIGEGVISISSGKIFEGCGTIDVAN--NGRGSIESLDTTDVQIPYLSLTG-------------APYFGMRFYGVTGLSLGEI
TMNLS-----G--GLGIRFERDEAANADVSMDVINVTGAGSHAVETWNIDGLTINQVIARDVGECGLLLQTTTNAQIGTVDGDNVAAGNGYATFRMANNN
GQLADGSYT-TNVFIENVISRGGGRGIFCVSQSGGAEIANVDLA-DNENNAILIENCYGLSILGGTVNG-GGEVRISARDEFPITSDISVSLEVNSNSVT
ENP----------------------------CGEN-ISWNISGDATLNIC--------------------------------------------------
------------
>PC_04SO0R
----------------------------------------------------------------------------------------------------
-----------------------------MHRFS-LITATLALASTV-SAQCGSGTPDATVD----------G-ADGSYTATV-GSEEVYAGSDYYTAIQ
TALDTIGEGQRLSVIASGSIGEGVISISSGKIFEGCGTIDVAS--NGRGSIESLDTTDVQIPYLSLTG-------------APYFGLRFYGVTGLSLGEI
TMNLS-----G--GLGIRFERDEAANADVSMDVISVTGAGSHAVETWNIDGLTINQVIARDVGECGLLLQTTTNAQIGTVDGDNVAAGNGYATFRMANNN
GQLADGSYT-TNVFIDNVISRGGGRGIFCVSQSGGAEIANVDLA-DNENNAILIENCYGLSILGGTVNG-GGEVRISARDEFPITSDISISLEVNSNSVT
ENP----------------------------CGEN-ISWNISGDATLNIC--------------------------------------------------
------------
>PC_07R99D
----------------------------------------------------------------------------------------------------
-----------------------------MHWFS-LITATLALASTV-SAQCGSGTPDATVD----------G-ADGSYTATV-GSEEVYAGSDYYTAIQ
TALDTIGKGQRLS-------------HQQREDFEGCGTIDVAS--NGRGSIESLDTTDVQIPYLSLTG-------------APYFGMRFYGVTGLSLGEI
TMNLS-----G--GLGIRFERDEAANADVSMDVISVTGAGSHAVETWNIDGLTINQVIARDVGECGLLLQTTTNAQIGTVDGDNVAAGNGYATFRMANNN
GQLADGSYT-TNVFIDNVISRGGGRGIFCVSQSGGAEIANVDLA-DNENNAILIENCYGLSILGGTVNG-GGEVRISARDEFPITSDISISLEVNSNSVT
ENP----------------------------CGEN-ISWNISGDATLNIC--------------------------------------------------
------------
>PC_06JIYU
----------------------------------------------------------------------------------------------------
-----------------------------MVKFS-ILTSLFAL-ASAVSAQCGSGTPDARVT----------S-SGSTFTATR-GSSTVYSGTDYRAAIQ
AAVDSINSGQRVSVIASGSIGASTISIGSGKIFEGCGTINVSSR-SGRGAIESVNTNNVQIPFLTMTG-------------SPYFGLRFYGTSGLRLGRI
TMNLS-----A--GLGIRFDRDQAANSDVRMDVISVTGASSHAVETWNINGLNINQVIARNCGEAGLLIQATTNAQVGLVDGNNVGTGTGYGTLRFANRN
GRNSAGQYPTGNINVDRVISRGGGRGVFCVSESGGATIGNVDLA-NNGNNAILIENCYNVQIRGGTVNG-GGEVRLAARSEFANNRDISITLRVDNTSVR
ESP----------------------------CGDN-TTWNLSGNGARNIC--------------------------------------------------
------------
>PC_00IWGP
----------------------------------------------------------------------------------------------------
-----------------------------MAKLS-IV-TALVALSPFVSAQCGAGTPDATVT----------G-SDSSYTATK-GSSSVYSGTNYLAAIQ
AALDAISSSERVSVIASGSIGAGTISITSGKIFEGCGTINAALR-PGKGAIESFNTVDVKIPYLTMTG-------------DPYFGLRFYGTKGLTLGQI
NMNLS-----G--GLGVRFDRDGAANSNVKMDVIRVTGASSHAVETWNIDGLTINSVIAKDCGECGLLLQTTTNARVGLVDGNNVGASTG----------
-----------------VVSRGGGRGFFCVSESGGATITSLDLA-NNGNDAILIENCYGIIIKGGTVNG-GRSVRLAARDEFPNNRDHSITLKVDGTSVI
ESP----------------------------CGEN-IKWTLTGTGPRNIC--------------------------------------------------
------------
>PC_07F9QY
----------------------------------------------------------------------------------------------------
-----------------------------MTRLS-ILPAV-LGLASLAQAQCGSGTPDASVT----------G-SGSSFVATA-GGSQVYSGSSYLTAIQ
TAIDSVSSGQRIAVIASGSIGASTITLDSGKIFEGCGTIDVANN-AGKGAIESTGTTDVQIPYLSMTG-------------APYFGLRFSGTTNLVLGEI
TMNLS-----G--GIGIRFDRDAAANKNVKMGTIRVTGAGSHAVETWNIDGLTIDSVIARSCGECGLLLQATTNAQVGLVDGDSVGGSTGYATLRFANRN
GRLSSGSYEK-NVFIDRVVSRGGGRGVFCVSESGGAEITEIDLA-DNGNNAILIENCYGVSILGGTVEG-GGEVRLAARDEFENNRDISITATVNDNTVR
ESP----------------------------CGEN-ISWNLSGNAAQNIC--------------------------------------------------
------------
>PC_05ZQLF
----------------------------------------------------------------------------------------------------
------------------------------MRFY-FPTAMLALASVV-HAQCGEGSDATV------------T-GEGTFVATV-GSEEVYAGDDYLVAIQ
TALDAITEGQRLSVIASGSIGDRSITITSGKIFEGCGTIDVGNN-AGHGAIEVLDASDVSIPFLTMTG-------------APYFGMRFFGVSNLSLGQI
TMNLS-----G--GLGIRFERDEAPNFNVAMDTITVTGAGSHAVETWNIDGLTIGSVFAQDVGECGLLLQTTTNAQVGLVDGNNVAAGNGYATLRFANTN
GRLADGSYA-TNVYVDKVVSRGGGRGVFCVSESGGAEIGNVDLA-DNGNNSILIENCYGVSIQGGTVNG-GGEVRLSARDEFANNRDISISLQVDGTSVT
ENP----------------------------CGEN-ISWDLTGSGTFNIC--------------------------------------------------
------------
>PC_04X9BI
----------------------------------------------------------------------------------------------------
-----------------------------MVKFS-ILTSLFAL-ASAVSAQCGSGTPDARVT----------S-SGSTFTATR-GSSTVYTGTDYHAAIQ
AAVDSISSGQRVSVIASGSIGASTISIGSGKIFEGCGTINVANR-SGRGAIESVNTNNVQIPYLTMTG-------------SPYFGLRFYGTSGLRLGRI
TMNLS-----A--GLGIRFDRDQAANSDVRMDVISVTGASSHAVETWNINGLNINQVIARNCGEAGLLIQATTNAQVGLVDGNNVGTGTGYGTLRFANRN
GRNSIGQYPTGNINVDRVISRGGGRGVFCVSESGGATIGNVDLA-NNGNNAILIENCYNVQIRGGTVNG-GGEVRLAARTEFANNRDISITLRVDNTSVR
ESP----------------------------CGDN-TTWNLSGNGARNIC--------------------------------------------------
------------
>PC_06MXOL
--------------MYSLAVITALLAA---AP-----------------ALAQAPLWGQ-----CGGG-GW--TGP---TTCVS----GACC--------
-QYSNEWYSQCISG--------SCGGSNP-QTTT-RTTTGGTTQPTNSAGGCGGGTPDVTVT----------G-SSSSYTTKNKSGTTLYTGNNYLSAIN
AAVNGISNGQRVSVIASGSIGANTISISSGKTFEVCGTIDVGNR-SGRGAIESTGTTGVNIPYLTMTG-------------NPYFGLLFYGTRDLTLGQI
TMNLS-----G--GMGIRFHRDEAANYNVKMDTIRVTGAGSHAVETWNINGLTINQVIARNCGECGLLLQKTNDAKVGLVDGNNVAAGTGYATLRFANEN
GRG-SGNWNT-NIYIDKVVSRGGGRGIFCVSQSGGAEIKTIDLA-SNGNNAILIENCYNVAIKGGTVNG-GGEVRLAARTEFANNRDISITLKVDGTSVR
ESP----------------------------CGTN-IKWTLSGSGSRNIC--------------------------------------------------
------------
>PC_065S2H
--------------MYPLAVITALLAA---AP-----------------ALAQAPLWGQ-----CGGS-GW--TGP---TTCVS----GACC--------
-QYSNEWYSQCVSG--------SCGGSNP-QTTT-RTTTGGTTQPTNSAGGCGGGTPDVTVT----------G-SSSSYTTKNKSGTTLYTGNNYLSAIN
AAVNGISSGQRVSVIASGSIGANTISISSGKTFEVCGTIDVGNR-SGRGAIESTGTTGVNIPYLTMTG-------------NPYFGLLFYGTRDLTLGQI
TMNLS-----G--GMGIRFHRDEAANYNVKMDTIRVTGAGSHAVETWNINGLTINQVIARNCGECGLLLQKTNDAKVGLVDGNNVATGTGYATLRFANEN
GRG-SGNWNT-NIYIDKVVSRGGGRGIFCVSQSGGAEIKTIDLA-SNGNNAILIENCYNVAIKGGTVNG-GGEVRLAARTEFANNRDISITLKVDGTSVR
ESP----------------------------CGTN-IKWTLSGSGSRNIC--------------------------------------------------
------------
>PC_00BUAH
--------------MHSLAVITALLAA---VP-----------------ALAQAPLWGQ-----CGGN-GW--TGP---TTCVS----GACC--------
-QYSNEWYSQCVSG--------TCGGSNP-QTTT-RTTTGGNTQP-TNSGGCGGGTPDVTVT----------G-SSSSYTTKNKSGTTLYTGNNYLSAIN
AAVNGISSGQRVSVIASGSIGANTISIGSGKTFEVCGTIDVGNR-SGRGAIESTGTTGVTIPYLTMTG-------------NPYFGLLFYGTRDLTLGQI
TMNLS-----G--GLGIRFHRDEAANYNVKMDTIRVTGAGSHAVETWNINGLTINQVIARNCGECGLLLQKTNDAKVGLVDGNNVATGTGYATLRFANEN
GRG-SGNWNT-NIYVDKVVSRGGGRGIFCVSQSGGAEIQTVDLA-SNGNNAILIENCYNVAIKGGTVNG-GGEVRLAARTEFANNRDISITLKVDNTSVR
ESP----------------------------CGTN-IKWSLSGNGSRNIC--------------------------------------------------
------------
>PC_01BM1W
----------------------------------------------------------------------------------------------------
-----------------------------MVHIS-GLSAVLAL-ASVASAQCGSGTPNARVT----------G-SGSSFTATR-GSTTLYTGSDYRLAIQ
TAIDGISSGQRVSVIASGNIGANTITIQNGKTFEGCGTITAAVR-SGRGSIEVTDQTGVNIPFLTLAG-------------SSYFGLRFSGTRDLTLGNI
NININ-----A--GIGIRFDRDRAANTNVRMGTINCNGASSHCVETWNIDRLEIDSVVARNVGESGLLIQKVTNANIGTVDCDNCGTGTGYAALRFANEA
GRLNNA-YPT-NIRVNRVRARGGGRGVFCVSASGGAEITTVDIA-NTGNNAVLIENCYNFNIRGGTVNG-GGEVRLAARDEFENSRDIAITLRVDGTTVR
ESP----------------------------CTANPTRWSLTGNGARNICT-------------------------------------------------
------------
>PC_03W9V3
----------------------------------------------------------------------------------------------------
-----------------------------MAKLS-ILAAALALFSFTNAADCGADSPEATVT----------G-SEGAYEATK-GGSSVYSGSDYFAAID
AALGAIASGERVAVMASGSIGTNVISIDSGKIFEGCGTIDLGYK-AGRGGIESLNTVGASIPYLTLTG-------------APYFAMHFYGTTDLSLGKI
VMDLT-----A--GIGIRFDRDEAANTNVAMDSITVSGASSHAVETWNIDGLTINEVIARDVGECGLLLQMTTNAKVGLVDADNAGAGTGYAALRFANQN
GKL-NGGYE-TNVYVDKLVAKGGGRGFFCVSESGGAEIGTVDIS-DTENNAILIENCYGVTILAGTVTG-GGEVRLSARDEFALTDDIELHLQVDGTTVR
ESP----------------------------CCTN-VIFDIMGSATLDIC--------------------------------------------------
------------
>PC_05H7T0
----------------------------------------------------------------------------------------------------
-----------------------------MTRLS-ILAAALALVSFTNAADCGAGTPEATVT----------G-SEGAYEATK-GSSSVYSGSDYFAAID
AALGAIASGERVAVMASGSIGTNVISIDSGKIFEGCGTIDLGYK-AGKGGIESLNTKGVSIPYLSLTG-------------APYFAMHFYGTTDLSLGKI
VMNLS-----G--GLGIRFDRDEAANTNVKMDSIQVTGAGSHAVETWNIDGLTINEVIAKDVGECGLLLQMTTNAKVGLVDADNVASGTGYAALRFANQN
GKL-NGGYE-TNVFVDKLVAKGGGRGLFCVSESGGAEIGTVSIS-DTENNSILIENCYSVTVLDGTVSG-GGEVRISARDEFANTDDIELHLQVDGTTVL
ESP----------------------------CGTN-IVLDITGSASVDKC--------------------------------------------------
------------
>PC_06KQ13
----------------------------------------------------------------------------------------------------
-----------------------------MARLS-FLAAALALISYSNAADCGAGSPEATVT----------G-SSGAYEATK-GGSSVYSGSDYFAAID
AALGAIASGERVAVMADGSIGTNVISIDSGKIFEGCGTIDLGYK-AGKGGIESLNTKDVSIPYLSLTG-------------APYFAMHFYGTENLSLGKI
VMNLS-----A--GIGIRFDRDEAANKNVAMDSISVTGASSHAVETWNIDGLTINEVIARDVGECGLLLQMTTNAKVGLVDADNAGSGTGYAALRFANQN
GKL-NGGYE-TNIFVDKVVAKGGGRGLFCVSESGGAEIGTIAIS-DTENNAILIENCYSITVLDGTVSG-GGEVRISARDEFANTDDIELHLQVDGTSVL
ESP----------------------------CGTN-MVFDITGDATVDIC--------------------------------------------------
------------
>PC_03M1KX
----------------------------------------------------------------------------------------------------
-----------------------------MVKFS-ILTGALALISTVN-AQCGAGSPQATVT----------G-SSGNYVAKR-GNNNVYTGGDYFRAIT
AALDSISSGQRVSVMASGSIGANTISIPSGKTFEGCGTINLGYR-AGRGSIESLDTQGATIPYLTLTG-------------APYFAMRFYGVRDLTLGKI
TMNLS-----G--GMGIRFERDKAANSNVKMDVISVTGAGSHAVETWNINGLTINQVIARNVGECGLLLQKTTNARVGLVDANNAGAGTGYAALRFANEN
GKL-NGGYG-TNVYVDKLVARGGGRGLFCVSQSGGAQIGTVDIA-NTGNNAILIENCYGVSILGGTVNG-GGEVRLAARSEFANSRDINLKLRVDNTSVR
ESP----------------------------CAEN-SNLSITGNASKNIC--------------------------------------------------
------------
>PC_00O3H4
----------------------------------------------------------------------------------------------------
-----------------------------MVQFS-ILAAALALISAVN-AQCGSGTPHATVT----------G-STGNYKALK-GTSSVYSGSDYYAAIN
AALNSISSGQRVSVIASGSIGTNTISIPSGKIFEGCGTINLGYK-SGRGGIESLNTQGAKIPYLTLTG-------------APYFAMRFYGTRDLSLGKI
TMNLS-----G--GMGIRFERDNAANYNVNMDVINVTGAGSHAVETWNIDGLNINQVIARNVGECGLLLQKVTNAWVGLVDANNVATGTGYAALRFANQN
GKL-NGGYN-TNIWIDKLVARGGGRGLFCVSESGGAQIKNVDIS-NTGNNAILIENCYNVNVLAGTVNG-GGEVRLAARSEFANNRDISLTLRVDNTSVR
ESP----------------------------CGEN-TNFYITGNASKNIC--------------------------------------------------
------------
>PC_00UOZB
----------------------------------------------------------------------------------------------------
-----------------------------MVQFS-ILAAALALISAVN-AQCGSGTPHATVT----------G-STGNYKALK-GTSSVYSGSDYYAAIN
AALNSISSGQRVSVIASGSIGTNTISIPSGKIFEGCGTINLGYK-SGRGGVESLNTQGAKIPYLTLTG-------------APYFAMRFYGTRDLSLGKI
TMNLS-----G--GMGIRFERDNAANYNVNMDVINVTGAGSHAVETWNIDGLNINQVIARNVGECGLLLQKVTNAWVGLVDANNVATGTGYAALRFANQN
GKL-NGGYN-TNIWIDKLVARGGGRGLFCVSESGGAQIKNVDIS-NTGNNAILIENCYNVNVLAGTVNG-GGEVRLAARSEFANNRDISLTLRVDNTSVR
ESP----------------------------CGEN-TNFYITGNASKNIC--------------------------------------------------
------------
>PC_01UAEM
----------------------------------------------------------------------------------------------------
-----------------------------MVKIF-LL-SQVLALVSVVAAQCGANSPHATVT----------G-SG-TYTAQR-GGSTVYSGGDYRQAIQ
AAVDSISSGQRVAVMSSGNLGANTISISSGKTFEGCGTINVGNR-GGRGAIEVLDASDVSIPYLSMTG-------------NPYFGLRFYGVRNLYLGEI
TMNLS-----G--GMGIRFERDYAANYNVKMGTIRVTGAGSHAVETWNIDGLDINQVIARNVGECGLLLQKTTNAWVGLVDGDNVAAGTGYATFRMANEN
GKL-NGGYNT-NVWIDKVVSRGGGRGIFCVSESGGAEIKQADLS-NNGNNAVLIENCFNVAIRGGTVNG-GGEVRLAARTEFANNRDISVTLRVDNTSVR
ESP----------------------------CGQN-ISWNISGNASKNIC--------------------------------------------------
------------
>PC_02Q70J
----------------------------------------------------------------------------------------------------
-----------------------------MARLS-FLAAALALISFTNAADCGAGTPEATVT----------G-SEGAYEATK-GSTSVYSGSDYFAAID
AALGAIASGERVAREDL----------------RGLRHHRPGLK-AGKGGIESLNTKGASIPYLSLTG-------------APYFAMHFYGTSDLSLGKI
VMNLS-----A--GIGIRFDRDEAANTNVAMDSISVTGASSHAVETWNIDGLTINEVIARDVGECGLLLQMTTNAKVGLVDADNAGSGTGYAALRFANQN
GKL-NGGYE-TNVYVDKVIAKGGGRGLFCVSESGGAEIGTVDIS-DTENNAILIENCYGVTVLGGTVTG-GGEVRLSARDEFALTDDIELHLQVDGTTVR
ESP----------------------------CGTN-IVLDITGSATLDVC--------------------------------------------------
------------
>PC_05DWSV
----------------------------------------------------------------------------------------------------
-----------------------------MVHSI-VFATLFFC-TSLATAQCGSGTPDAKVT----------G-STGAYVASI-GTKSAYSGASYLSAIQ
AAIDGTSSGARIAVIASGSIGSNSIIIDAGKTFEGCGTIDASFK-NFKGAIEIIDVDDVHIPYLTLTG-------------NPYYGIRISGTNGLQLGQI
TMVMSATPSGG--GIGVRFEMAGAANKNVKIDTVSVTGASEHAVETWNIDKLTINSVIAKNCGECGLLLQKTTNAHVGSVTGTNVGAGTGYATLRFANQN
GRLPDGSYTT-NVFVDKVYSRGGGRGVFCVSESGGAEIGKIDLANNNGPESILIENCYGLNIKSGTVVG-GGDVRISARDEFANTKDITLSLEVDGTDVV
ESP----------------------------CAIN-SHLTITGTAKVDICSK------------------------------------------------
------------
>PC_08GOEI
----------------------------------------------------------------------------------------------------
-----------------------------MIHSI-VFAALLFC-ISTATAQCGSGTPDAKVT----------G-SAGVYVASI-GGTFVYSGASYLSAIQ
AAINGTTSGARIAVIASGSIGSNSIILDAGKTFEGCGTIDASFK-NFRGAIEIIDVDDVRIPYLTLTG-------------NPYYGIRISGTNGLQLGQI
IMVMSATPSGG--GIGVRFEMAGAANKNVEIDTVSVTGASEHAVETWNIDKLTINSVIATDCGECGLLLQKTTNAHVGSVSGTNVGAGTGYATLRFANKN
GQLSDGSYTT-NVFVDEVYSRGGGRGVFCVSESGGTEIGKIDIASNNGPESILIENCYSLNIKSGTVVG-GGDVRISARDEFANTKNITLSLGVDGTDVV
ESP----------------------------CAIN-SHLTITGTAKVDICSE------------------------------------------------
------------
>PC_07WSBC
----------------------------------------------------------------------------------------------------
-----------------------------MVHSI-VFATLFFC-TSLATAQCGSGTPDAKVT----------G-STGAYVASI-GTKSAYSGASYLSAIQ
AAIDGTSSGARIAVIASGSIGSNSITIDAGKTFEGCGTIDASFK-NYKGAIEIIDVDDVHIPYLTLTG-------------NPYYGIRISGTNGLQLGQI
TMVMSATPSGG--GIGIRFEMAGAANKNVKIDTVSVTGASEHAVETWNIDKLTINSVIAKDCGECGLLLQKTTNAHVGSVSGTNVGAGTGYATLRFANQN
GRLSDGSYTT-NVFVDKVYSRGGGRGVFCVSESGGAEIGKIDLADNNGPESILIENCYGLNTKSGTVNG-GGDVRISARDEFANTKDITLNLEVDGTDVV
ESP----------------------------CAIN-SHLTITGTAKVDICSK------------------------------------------------
------------
>PC_04BTTA
----------------------------------------------------------------------------------------------------
-----------------------------MVKSS-ILTAVLTLASSA-AAECGLGTPDAKVT----------G-SGSAFVATK-GSSQVYNGSDYLAAIQ
AAVDSISSGQRVSIIASGSIGAGTIAIQSGKTFEGCGTINAALR-APRGAIEVTDASGVTIPYLTMTG-------------NPYFALRCFGTKDLTLGTI
NMDLS-----GTESIGIRFDRDQAANTNVKMGTVTVTGAGSHAIETWNIDGLTIDQVIAKNCGQCGLLLQKTTNAQVGFVSGTDVGATTGYATLRFANNN
GQLPDGSYT-PNIFVKNVFSRRGGRGVFCVSESGGAVIDSIDLA-DNVNNAILIENCYDVTIKGGKVKG-GGQVRISARTEFPNTKDISITAEVDDTTVL
EDP----------------------------CGVN-ITWNLSGNAPRTLCQK------------------------------------------------
------------
>PC_01R571
----------------------------------------------------------------------------------------------------
---------------------------MT-QLSS-LFLTAVLALASGVRAQCGAGSPHATVS----------G-SGNSFRTTR-GSTQLYSGSDYRAAIQ
AGLDGISSGQRVAVLASGSIGAGTITLASGKIFEGCGTINVGNR-AGRGAIEIQNVNDVQIPFLTMTG-------------NPYFGLRVSGTRNLKLGKL
NFNLS-----G--GLAIRFDRDAAMNYNVEMDTITVTGAGSHAVETWNIDGLKINSVIARDVGESGLLLQNTRNAWVGLVDGNNVATGTGYATFRMANEN
GKNANGNYNT-NVYIDKVISRGGGRGIFCVSRSGGVVIQNVDLS-NNGNNAILIENCYNVSIRSGTVNG-GGEVRLSARSEFPNNKDIWITLQVNNNSVR
ESP----------------------------CGEN-TNFSISGNARQQIC--------------------------------------------------
------------
>PC_00CASK
----------------------------------------------------------------------------------------------------
---------------------------MT-QLSS-LFLTAVLALASGVQAQCGAGSPHATVS----------G-SGNSFRTTR-GSTQLYSGSDYRAAIQ
AGLDGISSGQRVAVLASGSIGAGTITLASGKIFEGCGAINVGNR-AGRGAIEIQNVNDVQIPFLTMTG-------------NPYFGLRVSGTRNLKLGKL
NFNLS-----G--GLAIRFDRDAAMNYNVEMDTITVTGAGSHAVETWNIDGLKINSVIARDVGESGLLLQNTRNAWVGLVDGNNVATGTGYATFRMANEN
GKNANGNYNT-NVYIDKVISRGGGRGIFCVSRSGGVVIQNVDLS-NNGNNAILIENCYNVSIRSGTVNG-GGEVRLSARSEFPNNKDIWITLQVNNNSVR
ESP----------------------------CGEN-TNFSISGNARQQIC--------------------------------------------------
------------
>PC_04DKW8
----------------------------------------------------------------------------------------------------
-----------------------------MGAFI-PFLSILLSLLSIVRAQCGSGTPNARVT----------G-SSGAYVAAR-GSTTVYSGADYRAAVQ
AAVDAISSGQRVSVIASGSIGANTITITSGKTFEVCGTMNVANR-SGRGAIEVTDASGVQIPYLTMTG-------------SPYFGLRFSGTSGLVLGKI
TLNLS-----G--GLGIRFDRDRAANTNVKMDTISVTGAGSHAVETWNIDGLTINSVIAKNVGECGLLLQNTRNANVGLVDGNNVATGTGYATLRFANQN
GRRADGSYGT-NVYIDKVVSRGGGRGVFCVSESGGAQINNVDLA-SNGNNAVLIENCYNVNIRAGTVNG-GGEVRLAARTEFANNRDISLTLKVDNNSVR
ESP----------------------------CGEN-TNFKITGNAQVNVC--------------------------------------------------
------------
>PC_04SHZQ
----------------------------------------------------------------------------------------------------
-----------------------------MGAFI-PFLSILLSLLSIVRAQCGSGTPNARVT----------G-SSGAYVAAR-GSTTVYSGADYRAAVQ
AAVDAISSGQRVSVIASGSIGANTITITSGKTFEVCGTMNVANR-SGRGAIEVTDASGVQIPYLTMTG-------------SPYFGLRFSGTSGLVLGKI
TLNLS-----G--GLGIRFDRDRAANTNVKMDTISVTGAGSHAVETWNIDGLTINSVIAKNVGECGLLLQNTRNANVGLVDGNNVATGTGYATLRFANQN
GRRADGSYGT-NVYIDKVVSRGGGRGIFCVSESGGAQINNVDLA-SSGNNAVLIENCYNINIRAGTVNG-GGEVRLAARTEFANNRDISLTLKVDNNSVR
ESP----------------------------CGEN-TNFKITGNAQVNVC--------------------------------------------------
------------
>PC_01A0Z3
------------------------------------------------ML--------------------------------------------------
-----------------------------PPRSL-LATAVLALASTT-YAQCGSGTPDATVT----------G-SEGAYTASI-GSSEVYSGSDYYAAIS
SALEGISSGQRLSVIASGSIGESIIHIDSGIIFEGCGTIDVGYA-AGHGAIESLNTENAQIPYLTLTG-------------APYFGLRFYGVTGLALGEI
TMNLS-----G--GLGIRFERDEASNRDVSMDVINVTGAGSHAVETWNIDGLTINSVIARDVGECGLLLQTTTNAHVGTVDGDNVASGTGYATFRMANRN
GRLADGSYE-TNVVVENVISRGGGRGIFCVSESGGVEIQNVDLA-DNENNAILIENCYGVSILGGTVNG-GGQVRIAARDEFENTSYISISLEVNDNSVV
ENP----------------------------CGEN-ITWDISGSASLDVC--------------------------------------------------
------------
>PC_05PZQP
----------------------------------------------------------------------------------------------------
----------------------------MTKSNF-ITAAVLAFAATV-SAQCGSGTPDAIVD----------G-SEGAYTATV-EGSEVYSGSDFYTAIT
SALDGISSGQRLSILASGSIGTNVVSIPSGRIFEGCGTIDVQAN-SGRGNIRSLNTENVQIPYLTLTG-------------SPYFGLHFYGVSGLSLGQI
TMNLS-----G--GLGIRFERDEAANSDVSMDVINITGAGSHAVETWNIDGLTINQVIARDVGECGLLLQTTTNARIGTVDGDNVAAGTGYATFRMANAN
GRLSDGSYD-TNVYVENVIARGGGRGIFCVSESGGVEIGNVDIS-DTENNAILIENCYGVSILGGSVNG-GGDVRIAARDEFENTRDVSISLEVNGANVV
ENP----------------------------CGEN-ITWDITGDATLNVC--------------------------------------------------
------------
>PC_01L14T
----------------------------------------------------------------------------------------------------
---------------------------MVRSTFL-SAFLALSLATFS-SAQCGSGTPDATVS----------G-SSGSFTASV-AGSQVYSGSDLYSAIQ
TALDGISSGQRLSILASGSLGTNVISIPSGITFEGCGTIDVQAN-NGRGNIRSLNTQDVSIPYLTLTG-------------SPYFGMHFYGVSRLSLGEI
NMALS-----G--GLGIRFERDEAANSEVSMDSINISGAGSHAVETWNIDGLTINSVVARDVGECGLLLQSTTNAQIGTVDGTNVATGTGYATFRMANAN
GRLSDGSYE-TNVFVENVVARGGGRGVFCVSESGGVQIGNVDIS-DTGNNAILIENCYGVEILGGSVDG-GGDVRISARDEFANTRDVSISLEVNGANVV
ERP----------------------------CGEN-ISWDISGDASLDVC--------------------------------------------------
------------
>PC_04NJQZ
----------------------------------------------------------------------------------------------------
-----------------------------MTRFF-NSVAVLLAIASFARAQCGSGSPDATVT----------G-SGSSFKASK-GSTSVYSGSDYRAAIQ
AAVDSIGSGQRVAVMASGSIGANTITIGSGKIFEGCGTIDTANR-AGHGAIESLDTTGVKIPYLTMTG-------------NPYFGLRFYGTKDLELGSI
TMNLS-----G--GLGIRFDRDAAANSNVKMGTITVHGAGSHAVETWNIDGLTIDKVVARDVGECGLLLQKTTNAKVGLVDGDNVATGTGYATFRMANNN
GQLSNGAYTP-NVFIDKVVSRGGGRGVFCVSQSGGAVITQVDLA-NNGNNAILLENCYNVAINSGTVNG-GGEVRISSRDEFPVSKDLTIKLTVNNNSVR
ESP----------------------------CGTN-ISWSISGNASKNLC--------------------------------------------------
------------
>PC_07MMF0
----------------------------------------------------------------------------------------------------
-----------------------------MVQFT-LLASALAL-VSAVSAQCGSGTPAAKVT----------G-SGSSFTATR-GSTNVYTGSDYRAAIQ
AAVDSISSGQRVSIIASGSIGANTITITAGKIFEGCGTINTANR-SGRGAIEVTNANDVQIPYLTMTG-------------SPYFGLRFSGANGLTLGKI
TMNLS-----G--GLGIRFDRDRAAQSNVKMDDIRVTGAGSHAVETWNIDGLTINQVIARDIGESGLLIQNSINVKVGLVDGNNVGAGSGYGTLRFANRN
GRKADGSYTT-NVNIDKVVSRGGGRGVFCVSESGGAVITTVDLA-NNGNNAVLIENCYNVSIRGGTVNG-GGEVRLAARSEFANNRDISITLKVDGTTVR
ESP----------------------------CGDN-TNWTLTGNGARNVC--------------------------------------------------
------------
>PC_07ZB02
----------------------------------------------------------------------------------------------------
-----------------------------MVHFS-LLASALAL-ASTVSAQCGSDTPDARVT----------G-SGSSFTATR-GSTNVYTGSDYRAAIQ
AAVDSISSGQRVAVIASGNLGANTITIQAGKIFEGCGTINTANR-SGRGAIEVTNANDVQIPYLTMTG-------------APYFGLRFSGANGLVLGKI
TMNLS-----G--GLGIRFDRDRAAQSNVKMDDIRVTGAGSHAVETWNIDGLTVNQVIAKNVGESGLLIQNSINVKVGLVDGDNVGAGSGYGTLRFANRN
GRLANGNYNT-NVYIDKVKSRGGGRGVFCVSESGGAEITSVDLA-NNGNNAILLENCYNVRIRGGTVNG-GGEVRVAARTEFANTKDLFITLKVDGTTVR
ESP----------------------------CADN-SNWTLTGNGARNIC--------------------------------------------------
------------
>PC_07ZWEH
----------------------------------------------------------------------------------------------------
-----------------------------MVQFS-LLASALAL-VSAVSAQCGSGTPAARVT----------G-SGSSFTATR-GSTNVYTGSDYRAAIQ
AAVDSISSGQRVAVIASGSIGANTITITAGKIFEGCGTINAISR-SGRGAIEVTNANDVQIPYLTMTG-------------SPYFGLRFSGANGLTLGKI
TMNLS-----G--GLGIRFDRDRAAQSNVKMDDIRVTGAGSHAVETWNINGLTINQVIARNIGESGLLLQNSVNVKVGLVDGNNVGAGSGYGTLRFANRN
GRNANGNYNT-NVYIDKVVSRGGGRGVFCVSESGGAVITTVDLA-SNGNNAVLIENCYNVSIRGGTVNG-GGEVRLAARSEFANNRDIFITLKVDGTTVR
ESP----------------------------CGDN-TNWTLSGNGARNIC--------------------------------------------------
------------
>PC_080K9M
----------------------------------------------------------------------------------------------------
-----------------------------MVQFT-LLASALAL-VSAVSAQCGSGTPAAKVT----------G-SGSSFTATR-GSTNVYTGSDYRAAIQ
AAVDSISSGQRVSIIASGSIGANTITITAGKIFEGCGTINTANR-SGRGAIEVTNANDVQIPYLTMTG-------------SPYFGLRFSGANGLTLGKI
TMNLS-----G--GLGIRFDRDRAAQSNVKMDDIRVTGAGSHAVETWNIDGLTINQVIARNIGESGLLIQNSINVKVGLVDGNNVGAGSGYGTLRFANRN
GRKADGSYTT-NVNIDKVVSRGGGRGIFCVSESGGAVITTVDLA-NNGNNAVLIENCYNVSIRGGTVNG-GGEVRLAARSEFANNRDISITLKVDGTTVR
ESP----------------------------CGEN-TNWTLTGNGARNVC--------------------------------------------------
------------
>PC_08DW93
----------------------------------------------------------------------------------------------------
-----------------------------MVQFT-LLASALAL-VSAVSAQCGSGTPAAKVT----------G-SGSSFTATR-GSTNVYTGSDYRAAIQ
AAVDSISSGQRVSIIASGSIGANTITITAGKIFEGCGTINTANR-SGRGAIEVTNANDVQIPYLTMTG-------------SPYFGLRFSGANGLTLGKI
TMNLS-----G--GLGIRFDRDRAAQSNVKMDDIRVTGAGSHAVETWNIDGLTINQVIARNIGESGLLIQNSINVKVGLVDGNNVGAGSGYGTLRFANRN
GRKADGSYTT-NVNIDKVVSRGGGRGVFCVSESGGAVITTVDLA-NNGNNAVLIENCYNVSIRGGTVNG-GGEVRLAARSEFANNRDISITLKVDGTTVR
ESP----------------------------CGDN-TNWTLTGNGARNVC--------------------------------------------------
------------
>PC_07LYT6
----------------------------------------------------------------------------------------------------
-----------------------------MVQFT-LLASALAL-VSAVSAQCGSGTPAAKVT----------G-SGSSFTATR-GSTNVYTGSDYRAAIQ
AAVDSISSGQRVSIIASGSIGANTITITAGKIFEGCGTINTANR-SGRGAIEVTNANDVQIPYLTMTG-------------SPYFGLRFSGANGLTLGKI
TMNLS-----G--GLGIRFDRDRAAQSNVKMDDIRVTGAGSHAVETWNIDGLTINQVIARDIGESGLLIQNSINVKVGLVDGNNVGAGSGYGTLRFANRN
GRKADGSYTT-NVNIDKVVSRGGGRGVFCVSESGGAVITTVDLA-NNGNNAVLIENCYNVSIRGGTVNG-GGEVRLAARSEFANNRDISITLRVDGTTVR
ESP----------------------------CGDN-TNWTLTGNGARNVC--------------------------------------------------
------------
>PC_07UKJ3
----------------------------------------------------------------------------------------------------
-----------------------------MVQIS-LLASALAL-VSAVSAQCGSGTPAARVT----------G-SGSSFTATR-GSTNVYTGSDYRAAIQ
AAVDSISSGQRVSVIASGSIGANTITITAGKIFEGCGTINAISR-SGRGAIEVTDANDVQIPYLTMTG-------------SPYFGLRFSGANGLVLGQI
TMNLS-----G--GLGIRFDRDRAAQSNVRMDVIRVTGAGSHAVETWNIDGLTINQVIARDVGESGLLLQNSVNVQVGLVDGNNVGAGSGYGTLRFANRN
GRNTNGNYNT-NVQIDRVVSRGGGRGVFCVSESGGAVITTVDLA-SNGNNAILIENCYNVSIRGGTVNG-GGEVRLAARSEFANNRDISITLRVDGTTVR
ESP----------------------------CGEN-TSWTLTGNGARNIC--------------------------------------------------
------------
>PC_07NHSQ
----------------------------------------------------------------------------------------------------
-----------------------------MVHFS-LLASALAL-ASTVSAQCGSGTPDARVT----------G-SGSSFTATR-GSTNVYTGSDYRAAIQ
AAVDSISSGQRVAVIASGDLGANTITIQAGKIFEGCGTINTANR-SGRGAIEVTNANDVQIPYLTMTG-------------APYFGLRFSGANGLVLGKI
TMNLS-----G--GLGIRFDRDRAAQSNVKMDDIRVTGAGSHAVETWNIDGLTVNQVIAKNVGESGLLIQNSINVKVGLVDGDNVGAGSGYGTLRFANRN
GRLANGNYNT-NVYIDKVKSRGGGRGVFCVSESGGAEITSVDLA-NNGNNAILLENCYNVRIRGGTVNG-GGEVRVAARTEFANTKDLFITLKVDGTTVR
ESP----------------------------CADN-SNWTLTGNGARNIC--------------------------------------------------
------------
>PC_04PCYL
----------------------------------------------------------------------------------------------------
-----------------------------MVQLS-LLASALAL-VSAASAQCGSGTPAAKVT----------G-SGSSFTATR-GSTNVYTGSDYRAAIQ
TAVDSISSGQRVSVIASGSIGANTITITAGKIFEGCGTINAVSR-SGRGAIEVTDANDVQIPYLTMTG-------------SPYFGLRFSGANGLTLGKI
TMNLS-----G--GLGIRFDRDRAAQSNVQMDDIRVTGAGSHAVETWNIDGLTINQVIARNVGESGLLLQNSVNIKVGLVDGNNVGAGSGYGTLRFANRN
GRNANGNYNT-NVQIDKVVSRGGGRGVFCVSESGGAVITTVDLA-SNGNNAVLIENCYNVSIRGGTVNG-GGEVRLAARSEFANNRDIWITLKVDGTTVR
ESP----------------------------CGDN-TNWTLSGNGARDVC--------------------------------------------------
------------
>PC_07B1FM
----------------------------------------------------------------------------------------------------
-----------------------------MHRFS-LITATLALASTV-SAQCGSGTPDATVD----------G-ADGSYTATV-GSEEVYAGSDYYTAIQ
TALDTIGEGQRLSVIASGSIGEGVISISSGKIFEGCGTIDVAS--NGRGSIESLDTTDVQIPYLSLTG-------------APYFGMRFYGVTGLSLGEI
TMNLS-----G--GLGIRFERDEAANADVSMDVISVTGASSHAVETWNIDGLTINQVIARDVGECGLLLQATTNAQIGTVDGDNVAAGSGYATFRMANNN
GQLADDSYT-TNVFIENVISRGGGRGIFCVSQSGGAEIANVDLA-DNENNAILIENCYGLSILGGTVNG-GGEVRISARDEFPITSDISISLEVNSNSVT
ENP----------------------------CGEN-ISWNISGDATLNIC--------------------------------------------------
------------
>PC_07HTX2
--------------MLSKPGVTGL-------------------------APGYLPFSAILPTSQVQSAHGA--LELKMAADRLRRQDVG-----------
--DSAVI--RLPPV--------TAHDIVAMTRFF-NSAAVLLAIASCANAQCGSGTPDATVT----------G-SGSSFTASK-GSTAVYSGSDYRAAIQ
AAIDSIGSGQRVAVMASGSIGANTITIDSGKTFEGCGTIDTANR-AGHGAIESLDTTGVKIPYLTMTG-------------NPYFGLRFYGTKDLELGSI
TMNLS-----G--GLGIRFDRDEAANSNVKMGTITVTGAGSHAVETWNIDGLTIDEVIARDVGECGLLLQMTTNAQVGLVDGDNVATGTGYATFRMANNN
GQLPDGSYTP-NVFVDKVVSRGGGRGVFCVSQSGGAVISEVDLA-DNGNNAILLENCYNVEISGGTVKG-GGEVRVSSRDEFPVSEDLTIKLTVNDNSVH
ESP----------------------------CGTN-ISWSISGNASQDVC--------------------------------------------------
------------
>PC_00P56C
----------------------------------------------------------------------------------------------------
-----------------------------MHRFS-LITATLALASTV-SAQCGSGTPDATVD----------G-ADGSYTATV-GSEEVYAGSDYYTAIQ
TALDTIGEGQRLSVIASGSIGEGVISISSGKIFEGCGTIDVAS--NGRGSIESLDTTDVQIPYLSLTG-------------APYFGLRFYGVTGLSLGEI
TMNLS-----G--GLGIRFERDEAANADVSMDVISVTGAGSHAVETWNIDGLTINQVIARDVGECGLLLQTTTNAQIGTVDGDNVAAGNGYATFRMANNN
GQLADGSYT-TNVFIENVISRGGGRGIFCVSQSGGAEIANVDLA-DNENNAILIENCYGLSILGGTVNG-GGEVRISARDEFPITSDISISLEVNSNSVT
ENL----------------------------CGQN-ISWNISGDATLNIC--------------------------------------------------
------------
>PC_070S00
----------------------------------------------------------------------------------------------------
-----------------------------MHWFS-LITATLALASTV-SAQCGSGTPDATVD----------G-ADGSYTATV-GSEEVYAGSDYYTAIQ
TALDTIGKGQRLSVIASGSIGEGVISISSGKIFEGCGTIDVAS--NGRGSIESLDTTDVQIPYLSLTG-------------APYFGMRFYGVTGLSLGEI
TMNLS-----G--GLGIRFERDEAANADVSMDVISVTGAGSHAVETWNIDGLTINQVIARDVGECGLLLQTTTNAQIGTVDGDNVAAGNGYATFRMANNN
GQLADGSYT-TNVFIDNVISRGGGRGIFCVSQSGGAEIANVDLA-DNENNAILIENCYGLSILGGTVNG-GGEVRISARDEFPITSDISISLEVNSNSVT
ENP----------------------------CGEN-ISWNISGDATLNIC--------------------------------------------------
------------
>PC_07DPYW
----------------------------------------------------------------------------------------------------
-----------------------------MHRFS-LITATLALASTV-SAQCGSGTPDATVD----------G-ADGSYTATV-GSEEVYAGSDYYTAIQ
TALDTIGEGQRLSVIASGSIGEGVISISSGKIFEGCGTIDVAS--NGRGSIESLDTTDVQIPYLSLTG-------------APYFGMRFYGVTGLSLGEI
TMNLS-----G--GLGIRFERDEAANADVSMDVISVTGAGSHAVETWNIDGLTISQVIARDVGECGLLLQTTTNAQIGTVDGDNVAAGNGYATFRMANNN
GQLADGSYT-TNVFIENVISRGGGRGIFCVSQSGGAEIANVDLA-DNENNAILIENCYGLSILGGTVNG-GGEVRISARDEFPITSDISISLEVNSNSVT
ENP----------------------------CGEN-ISWNISGDATLNIC--------------------------------------------------
------------
>PC_07BB2O
----------------------------------------------------------------------------------------------------
-----------------------------MHRFS-LITATLALASTV-SAQCGSGTPDATVD----------G-ADGSYTATV-GSEEVYAGSDYYTAIQ
TALDTIGEGQRLSVIASGSIGEGVISISSGKIFEGCGTIDVAS--NGRGSIESLDTTDVQIPYLSLTG-------------APYFGMRFYGVTGLSLGEI
TMNLS-----G--GLGIRFERDEAANADVSMDVISVTGAGSHAVETWNIDGLTINQVIARDVGECGLLLQTTTNAQIGTVDGDNVAAGNGYATFRMANNN
GQLADGSYT-TNVFIENVISRGGGRGIFCVSQSGGAEIANVDLA-DNENNAILIENCYGLSILGGTVNG-GGEVRISARDEFPITSDISISLEVNNNSVT
ENP----------------------------CGEN-ISWNISGDATLNIC--------------------------------------------------
------------
>PC_02ID1D
----------------------------------------------------------------------------------------------------
-----------------------------MHRFS-LITATLALASTV-SAQCGSGTPDATVD----------G-ADGSYTATV-GSEEVYAGSDYYTAIQ
TALDTIGEGQRLSVIASGSIGEGVISISSGKIFEGCGTIDVAS--NGRGSIESLDTTDVQIPYLSLTG-------------TPYFGMRFYGVTGLSLGEI
TMNLS-----G--GLGIRFERDEAANADVSMDVISVTGAGSHAVETWNIDGLTINQVIARDVGECGLLLQTTTNAQIGTVDGDNVAAGNGYATFRMANNN
GQLADGSYT-TNVFIENVISRGGGRGIFCVSQSGGAEIANVDLA-DNENNAILIENCYGLSILGGTVNG-GGEVRISARDEFPITSDISISLEVNSNSVT
ENP----------------------------CGEN-ISWNISGDATLKIC--------------------------------------------------
------------
>PC_06Q1KZ
----------------------------------------------------------------------------------------------------
-----------------------------MHRFS-LITATLALASTV-SAQCGSGTPDATVD----------G-ADGSYTATV-GSEEVYAGSDYYTAIQ
TALDTIGEGQRLSVIASGSIGEGVISISSGKIFEGCGTIDVAS--NGRGSIESLDTTDVQIPYLSLTG-------------APYFGMRFYGVTGLSLGEI
TMNLS-----G--GLGIRFERDEAANADVSMDVISVTGAGSHAVETWNIDGLTINQVIARDVGECGLLLQTTTNAQIGTVDGDNVAAGNGYATFRMANNN
GQLADGSYT-TNVFIENVISRGGGRGIFCVSQSGGAEIANVDLA-DNENNAILIENCYGLSILGGTVNG-GGEVRISARDEFPITSDISISLEVNSNSVT
ENP----------------------------CGEN-ISWNISGDATLNIC--------------------------------------------------
------------
>PC_02Q28C
----------------------------------------------------------------------------------------------------
-----------------------------MHRFS-LITATLALASTV-SAQCGSGTPDATVD----------G-ADGSYTATV-GSEEVYAGSDYYTAIQ
TALDTIGEGQRLSVIASGSIGEGVISISSGKIFEGCGTIDVAS--NGRGSIESLDTTDVQIPYLSLTG-------------APYFGMRFYGVTGLSLGEI
TMNLS-----G--GLGIRFERDEAANADVSMDVISVTGAGSHAVETWNIDGLTINQVIARDVGECGLLLQTTTNAQIGTVDGDNVAAGNGYATFRMANNN
GQLADGSYT-TNVFIDNVISRGGGRGIFCVSQSGGAEIANVDLA-DNENNAILIENCYGLSILGGTVNG-GGEVRISARDEFPITSDISISLEVNSNSVT
ENP----------------------------CGEN-ISWNISGDATLNIC--------------------------------------------------
------------
>PC_06BUX0
----------------------------------------------------------------------------------------------------
----------------------------MMGHFS-IVAAGLALVSVV-HGQCGSGTPDATVD----------G-AEGAYTATK-GSEQVYSGSNYYQAIQ
SALDSIESGQRVAVLASGSIGTSSVSISSGKIFEGCGTIDVGNR-AAHGAIESLGTTDVQIPYLSMTG-------------NPYFGLWFYGVTNLALGEI
NMNLS-----G--GLGIRFERDEASNSNVSMDTITVTGAGSHAVETWNIDGLTIGSVIARDVGECGLLLQTTTNAQVGLVDGDNVAAGNGY---------
--------T-PNVFVDKVVSRGGGRGVFCVSQSGGAVIGEVDLA-DNGNNAILIENCYGVEISSGTVEG-GGEVRISARTEFDNTRDISITLTVNSNSVL
ESP----------------------------CGEN-ISWAISGDATQNIC--------------------------------------------------
------------
>PC_04VOP6
------------------------------------------------------------------------------------------MT--------
-KSRLFWIYRMPSS--------PSS-NSDVSAPT-GPSSEPRRVMSGGSTCPGPMRLRIARR----------H-PGNSFTAKK-GSSNVYSGSDYRAAIQ
AALDSISSGQRVAVMASGSIGASTLTISSGKIFEGCGTINVGNK-SGRGAIESTDTTNVQIPYLTMTG-------------NPYFGLRFSGTSGLSLGKI
TMNLS-----G--GLGIRFDPDRAANSNVKMDVISVTGAGSHAVEVWNIDGLEINQVIARNVGESGLLLQATRNAHVRLVDGNNVATGTGYATFRMANNN
GQNANGNYNT-NVYIDKVVSRGGGRGIFCVSQSGGVVIEEIDLA-DNGNNSILIENCYNLSIRGGKVNG-GGEVRISARSEFPNTRDIWITLQVDGTSVR
ESP----------------------------CADN-SNWTLSGNGQRNIC--------------------------------------------------
------------
>PC_01WVGA
------------------------------------------------MLPPRSFLAGATAVLA-------------------------LASSAHAKCGS
SSSSSTSTAPAIPT--------STPTSTTLVQQP-TYTPPASAQVKA-AEGCGAGTPDATVT----------G-SGGSYVAAI-GSSEVYSGSDYYAAIT
TALEGLSSGQRLSVIASGSIGDGIVHINSGITFEGCGTIDVGYA-AGHGAIESLNTENAAIPYLTLTG-------------APYFGLRFYGVTGLSLGQI
TMNLS-----G--GLGIRFERDEAANRDVSMDVISVTGAGSHAVETWNIDGLTINSVIARDVGECGLLLQTTTNAHVGTVDGDNVAAGTGYATFRMANRN
GRLADGSYE-ANVIVENVISRGGGRGIFCVSESGGVEIQNIDLS-DNENNAILIENCYGVSILGGTVNG-GGEVRISARDEFENTRDVSISLEVNDNSAR
ESP----------------------------CGEN-ITWDISGNASLDVC--------------------------------------------------
------------
>PC_02UL44
----------------------------------------------------------------------------------------------------
--------------------------MQPSTHLI-AAFLLSLSPVLS-NAQCGSGTPAAIVD----------SPSSGSFTTTL-NSEEIYTGSNYLLAIQ
TALDSASSGERISVLASWSIGSGTLSIPSNVIFEVCGVIEVETA-AARGSIESIGTTDVQIPYLSMTG-------------NPYFGLRFSGTTNLRLGNV
TMDLS-----G--GLGIRFDRDAERNTNVTMRSVTITGAGSHAVEVWNIDGLEIGEVIATDVGECGLLIQASRDVRVGYVEGVNAGTGTGYATLRFANQN
GMDANGGYE-TNVFIDRVYSRGGGRGVFCVSESGGTDIAEVDLA-XNGGNAVLIENCYNFAILGGTVNG-GGEVRLSARDEFENNRDVEVRLRVDGTSVR
ESP----------------------------CGEN-TTWVLTGDAAQDIC--------------------------------------------------
------------
>PC_06QGI9
----------------------------------------------------------------------------------------------------
---------------------------MAPNVLS-LA-TAALALASAAQAQCGSGSPHATVT----------G-SGNSYTARV-GSNQVYSGSDYREAIQ
KALDSISSGQRVAVLASGSIGASTITITSGKTFEGCGTIDVGNR-AGRGAIESTDASDVKIPYLSMTG-------------NPYFGLRFSGMRGLTLGNI
TMNLS-----G--GLGIRFDRDRAPSSDVSMDVITVTGAGSHAVETWNIDRLTINKVIARNVGESGLLLQTTTNARVGLVDGDNVGTGTGYATFRMANNN
GQKADGSYGT-NVFVDRVVSRGGGRGVFCVSQSGAVEIGSVDLA-NNGNNAILIENCYNVNIKGGRVNG-GGEVRISARSEFPNTRDVSITLQVDNTSVR
ESP----------------------------CGEN-IRWSITGNAQQNIC--------------------------------------------------
------------
>PC_06YUXY
----------------------------------------------------------------------------------------------------
-----------------------------MARFS-ILTAVLALASSVHAAACGSGTPDATVT----------G-SGSSFKATK-GSSQVYSGSDYRAAIQ
AALDSISSGQRVAVMASGSIGANTITISSGKIFEGCGTINTANR-AGHGAIESLGTTDVQIPYLSMTG-------------NPYFGLRFYGTKNLVLGQI
TMNLS-----G--GLGIRFDRDNAANSNVKMDTIRVTGAGSHAVETWNIDGLEINQVIARNVGECGLLLQKTTNAHVGLVDGDNVAAGTGYATFRMANNN
GQNPNGNYNT-NVYVDKVVSRGGGRGIFCVSQSGAAVIKEVDLA-NNGNNAILIENCYNVSIRGGTVNG-GGEVRLAARDEFPNNRDIWITLTVNNNSVR
ESP----------------------------CGEN-TNWTIQGTASKNICS-------------------------------------------------
------------
>PC_06BIEV
----------------------------------------------------------------------------------------------------
---------------------------MAPFSLS-VLAGVLAL-VSAVQGQCGAGSPDATVT----------G-SGNSFRAAR-GSNTVYQGSDYRAAIQ
AAVDSISSGQRVAVMASGSIGASTISIGSGKIFEGCGTINVGNR-AGRGAIESLNTADVQIPYLTMTG-------------NPYFGLRFYGTRNLSLGRI
TMNLS-----G--GLGIRFDRDEAANSNVKMDVISVTGAGSHAVETWNIDGLNINQVIARNVGESGLLLQATRNAWVGLVDGNNVATGTGYATFRMANNN
GQQANGNYNT-NVYIDKVVSRGGGRGIFCVSRSGGVVIESIDLA-DNGNNAILIENCYNVSIRGGTVNG-GGEVRLAARSEFPNNRDIWITLTVNNNSVR
ESP----------------------------CGEN-TNWTLSGNARRNIC--------------------------------------------------
------------
>PC_02OAR2
----------------------------------------------------------------------------------------------------
---------------------------MAQFALS-LLTAALAL-ASAAQAQCGSGSPHATVT----------G-SGSSFTAKK-GSSNVYSGSDYRAAIQ
AALDSIGSGQRVAVMASGSIGASTITITSGKIFEGCGTINVGNK-SGRGAIESTDTSDVQIPYLTMTG-------------NPYFGLRFSGTRNLSLGKI
TMNLS-----G--GLGIRFDRDRAANSNVKMDVITVTGAGSHAVETWNIDGLEINQVIARNVGESGLLLQATRNAHVGLVDGNNVAAGTGYATFRMANNN
GQNANGNYNT-NVYIDKVVSRGGGRGVFCVSQSGGVVIEQVDLA-DNGNNAILIENCYNVSIRGGKVNG-GGEVRISARSEFPNTRDIWITLQVDNTSVR
ESP----------------------------CGDN-TNWTLSGNGKRTIC--------------------------------------------------
------------
>PC_0746PR
----------------------------------------------------------------------------------------------------
-----------------------------MKKVT-TFLFAALLPATALSQSCGSGNPDIRVT----------S-SGNNFVATRSNGAQVYSGSDYRQAIQ
SALDSISYGQRVVVTASGSIGASTITISSGKTLEVCGTINVGYR-AGRGAIESTNTNDVSIPYLTMTG-------------NPYFGLRFSGTRNLKLGKI
TMNLS-----G--GLGIRFDRDAAQNYNVLMDEIRVTGAGSHAVETWNIDGLQVGSVIARNVGECGLLLQKTTNARVGLVDGENVATGNGYATFRMANEN
GKLSNGQYTT-NVYVDRVVSRGGGRGIFCVSQSGGAEINNVDLA-NNGNNAILIENCYNVKIKSGTVNG-GGEVRLAARSEFANNRDISLTLTVNNNSVR
EQP----------------------------CGTN-IQWNISGNAKKTIC--------------------------------------------------
------------
>PC_05RXO9
----------------------------------------------------------------------------------------------------
-----------------------------MTRFS-VLTAVLALASSAHAAACGSGTPDATVT----------G-SGSSFKATK-GSSQVYSGSDYRAAIQ
AALDSISSGQRVAVMASGSIGANTITISSGKIFEGCGTINTANR-AGHGAIESLGTTDVQIPYLSMTG-------------NPYFGLRFYGTKNLVLGQI
TMNLS-----G--GLGIRFDRDNAANSNVKMDTIRVTGAGSHAVETWNIDGLEINQVIARNVGECGLLLQKTTNAHVGLVDGDNVAAGTGYATFRMANNN
GQNPNGNYNT-NVYIDKVVSRGGGRGIFCVSQSGAAVIKEVDLA-NNGNNAILIENCYNVSIRGGTVNG-GGEVRLAARDEFPNNRDIWITLTVNNNSVR
ESP----------------------------CGEN-TNWTIQGTASKNICS-------------------------------------------------
------------
>PC_04DZCX
----------------------------------------------------------------------------------------------------
-----------------------------MFRLSSILTAGLAL-ISSVNAACGDGSPQGVVS----------G-SGSSFTATV-NGANVYSGSDYRLAIQ
TALDRIGTNQRVTVRASGSIGANTISITSGKTFEVCGTMNVVYR-AGRGAIEAINQNDVKIPYLKMTG-------------NPYFGMRFSGTRNLALGDI
TMNLS-----G--GLGIRFDRDANWNYGVSMGNIVVTGAGSHAVETFKIDGLTITSVKARDVGESGLLIQESRNVRVGYVEGNNVGAGTGYATLRFANEN
GKLNN-VFTTTNVFVDKVYSRGGGRGIFCVSMSGAAEIKTIDLA-NNGNNAILIENCYNLAIRDGVING-GGEVRVSARSEFPNTSGIYVKAQVNNNSVR
ESP----------------------------CAEN-IYWGITGNAKMNVC--------------------------------------------------
------------
>PC_02K446
----------------------------------------------------------------------------------------------------
-----------------------------MFRLSSIITAGLAL-ISSVNAACGDGTPQGVVS----------G-SGSSFTATV-NGANVYSGSDYRLAIQ
TALDRIGTNQRVTVRASGSIGASTIVVTSGKTFEVCGTMNVVYK-AGRGAIEAINQNDVKIPYLKMTG-------------NPYFGMRFSGTRNLALGDI
TMNLS-----G--GLGIRFDRDANWNYGVTMGNIVVTGAGSHAVETFKIDGLTIASVKARDVGESGLLIQESRNVRVGYVEGNNVGAGTGYATLRFANEN
GKLNN-VYTTTNVFVDKVYSRGGGRGIFCVSQSGAAEIKSIDLA-NNGNNAILIENCYNLAIRDGVVNG-GGEVRVSARSEFPNTSGIYVKAQVNNNSVR
ESP----------------------------CAEN-IYWGITGNAKKNVC--------------------------------------------------
------------
>PC_076G1G
----------------------------------------------------------------------------------------------------
-----------------------------MFRLSSIITAGLAL-ISSVNAACGDGTPQGVVS----------G-SGSSFTATV-NGANVYSGSDYRLAIQ
TALDRIGTNQRVTVRASGSIGASTIVVTSGKTFEVCGTMNVVYK-AGRGAIEVINQNDVKIPYLKMTG-------------NPYFGMRFSGTRNLALGDI
TMNLS-----G--GLGIRFDRDANWNYGVSMGNIVVTGAGSHAVETFKIDGLTIASVKARDVGESGLLIQESRNVRVGYVEGNNVGAGTGYATLRFANEN
GKLNN-VYTKTNVFVDKVYSRGGGRGIFCVSQSGAAEIKSIDLA-NNGNNAILIENCYNLAIRDGVING-GGEVRVSARSEFPNTSGIYVKAQVNNNSVR
ESP----------------------------CAQN-IYWGITGNAKKNVC--------------------------------------------------
------------
>PC_035VVJ
----------------------------------------------------------------------------------------------------
-----------------------------MFRLSSIITAGLAL-ISSVNAACGDGTPQGVVS----------G-SGSSFTATV-NGANVYSGSDYRLAIQ
TALDRIGTNQRVTVRASGSIGASTIVVTSGKTFEVCGTMNVVYK-AGRGAIEAINQNDVKIPYLKMTG-------------NPYFGMRFSGTRNLALGDI
TMNLS-----G--GLGIRFDRDANWNYGVTMGNIVVTGAGSHAVETFKIDGLTIASVKARDVGESGLLIQESRNVRVGYVEGNNVGAGTGYATLRFANEN
GKLNN-VYTTTNVFIDKVYSRGGGRGIFCVSQSGAAEIKSIDLA-NNGNNAILIENCYNLAIRDGVVNG-GGEVRVSARSEFPNTSGIYVKAQVNNNSVR
ESP----------------------------CAEN-IYWGITGNAKKNVC--------------------------------------------------
------------
>PC_01Y8MB
----------------------------------------------------------------------------------------------------
-----------------------------MFRLSSILTAGLAL-ISSVNAACGDGSPQGVVS----------G-SGSSFTATV-NGANVYSGSDYRLAIQ
TALDRIGTNQRVTVRASGSIGANTIVVTSGKTFEVCGTMNVVYK-AGRGAIEVINQNDVKIPYLKMTG-------------NPYFGMRFSGTRNLALGDI
TMNLS-----G--GLGIRFDRDANWNYGVSMGNIVVTGASSHAVETFKIDGLTITSVKARDVGESGLLIQESRNVRVGLVEGNNVGAGTGYATLRFANEN
GKLNN-VFTTTNVFIDKVYSRGGGRGIFCVSKSGAAEIKTIDLA-SNGNNAILIENCYNLAIRDGVING-GGEVRVSARSEFPNTSGIYVKAQVNNNSVR
ESP----------------------------CAEN-IYWGITGNARMNVC--------------------------------------------------
------------
>PC_005T9K
----------------------------------------------------------------------------------------------------
-----------------------------MFRLSSIITAALAL-VSSVNAACGDGSPQGVVS----------G-SGSSFTATV-NGANVYSGSDYRLAIQ
TALDRIGTNQRVTVRASGSIGASTISITSGKTFEVCGTMNVVNR-AGRGAIEAINQNDVKIPYLKMTG-------------NPYFGMRFSGTRNLALGEI
TMNLS-----G--GLGIRFDRDANFNYGVSMGNIVVTGAGSHAVEVWKVDGLTITSVKARDVGECGLLVQESRNARIGYVEGINVATGTGYATLRFANEN
GKLNN-VYTTTNIFVDRVYSRGGGRGIFCVSRSGAAEIKTIDLA-DNGNNAILIENCYNMAIRDGVING-GGEVRVSARSEFPNTSGVYVKAQVNNNSVR
ESP----------------------------CAEN-IYWGITGNAKKNVC--------------------------------------------------
------------
>PC_034JWE
----------------------------------------------------------------------------------------------------
-----------------------------MGKSA-ILAGVIALATAV-SAQCGSGTPDATVN----------G-ADGSYTAAV-GSEEVYSGADYYTAIQ
TALDAISSGQRLSVIASGSIGTNVISISSGKTFEGCGTIDVGYNEGGRGAIESLDTDGVSIPYLTMTG-------------NPYFGMRFYGVTGLSLGTI
TMNLS-----G--GLGIRFERDEAANADVSMDSITVTGAGSHAVETWNIDGLTINKVIARDVGECGLLLQTTTNAKVGLVDGDNVAAGNGYATFRMANAN
GRLADGSYT-TNVFVDNVVSRGGGRGVFCVSESGGVEIGNVDLA-DNGNNAILIENCYGVSILGGTVEG-GGEVRLAARDEFENNRDVSITLEVNGNSVT
ENP----------------------------CGEN-ITWNISGDASLNVC--------------------------------------------------
------------
>PC_019LLX
----------------------------------------------------------------------------------------------------
-----------------------------MARFT-SLIAAVLATIGAVKAQCGAGNPDARVT----------G-SGNNFQAVR-GSNTVYSGSDYRAAIQ
AALDSIGSGQRVAVIASGSIGANTISISSGKTFEGCGTINVGNR-NGRGAIESLNTQGVKIPYLTMTG-------------NPYFGLRFYGTRDLTLGQI
TMNLS-----G--GLGIRFDRDNPDNFNVRMGTITVTGAGSHAVETWNIDGLVIDRVIARNVGESGLLVQKTRNAQIGIVDGNNVGTGTGYATLRFANNN
GQNPNGNYNT-NIWVDQVISRGGGRGVFCVSQSGAAVIRTVDLA-NNGNNAILIENCYNLSIRGGTVNG-GGEVRVAARSEFPNNRDLWITLRVDNTSVR
ESP----------------------------CGTN-VNWSLTGNGQRTLC--------------------------------------------------
------------
>PC_01KWY0
----------------------------------------------------------------------------------------------------
-----------------------------MFRLSSIITAGLAL-ISSVNAACGDGSPQGVVS----------G-SGSSFTATV-NGANVYSGSDYRLAIQ
TALDRIGTNQRVTVRASGSIGANTIVVTSGKTFEVCGTMNVVYK-AGRGAIEVINQNDVKIPYLKMTG-------------NPYFGMRFSGTRNLALGDI
TMNLS-----G--GLGIRFDRDANWNYGVSMGNIVVTGAGSHAVETFKIDGLTITSVKARDVGESGLLIQESRNVRVGYVEGNNVGAGTGYATLRFANEN
GKLNN-VFTTTNVFVDKVYSRGGGRGIFCVSMSGAAEIKTIDLA-NNGNNAILIENCYNLAIRDGVING-GGEVRVSARSEFPNTSGIYVKAQVNNNSVR
ESP----------------------------CADN-IYWGITGNAKMNVC--------------------------------------------------
------------
>PC_04OOCD
----------------------------------------------------------------------------------------------------
-----------------------------MFRLSSILTAGLAL-ISSVSAACGDGSPQGVVS----------G-SGSSFTATV-NGANVYSGSDYRLAIQ
TALDRIGTNQRVTVRASGSIGASTITITSGKTFEVCGTMNVVYR-AGRGAIEAINQNDVKIPYLTMTG-------------NPYFGLRFSGTRNLALGDI
TMNLS-----G--GLGIRFDRDANWNYGVSMGNIVVTGASSHAVETFKIDGLTITSVKARDVGESGLLIQESRNVRVGYVEGNNVGAGTGYATLRFANEN
GKLNN-VFTTTNVFVDRVYSRGGGRGIFCVSMSGAAEIKTIDLA-NNGNNAILIENCYNLAIRDGVING-GGEVRVSARSEFPNTSGIYVKAQVNNNSVR
ESP----------------------------CAEN-IYWGITGNARMNVC--------------------------------------------------
------------
>PC_03WGX9
----------------------------------------------------------------------------------------------------
-----------------------------MARLS-VLTAALVLIGIACAAECGTGSPDATVT----------G-SGNSFTAKK-GSSSVYSGSDYRAAIQ
AALDSISSGQRVAVIASGSIGANTITISSGKIFEGCGTIDTGNR-AGHGAIESLDTSDVSIPYLSMTG-------------NPYFGLRFYGTKNLSLGQI
TMNLS-----G--GLGIRFERDNAANSNVKMDTIKVTGAGSHAVETWNIDGLEINQVIARDVGECGLLLQKTTNAHVGLVDGDNVAAGTGYATFRMANNN
GQKSNGNYDT-NVYVDKVVSRGGGRGIFCVSQSGAAEITEIDLA-NNGNNAILIENCYNVAIRGGKVNG-GGEVRISARDEFPNTRDISITLTVDGTTVR
ESP----------------------------CGDN-TSWTIDGTASKSIC--------------------------------------------------
------------
>PC_07CKX0
----------------------------------------------------------------------------------------------------
-----------------------------MSKSI-IVTALLALASTV-RAQCGSGTPDATVT----------G-EDGTFTATV-GSESVYSGPDYHTAIQ
TALDAISSGQRLSVSASGSIGTKIINIDSGKIFEGCGTIDTEFNEKGRGAIESLNTDGVEIPYLTMTG-------------DPYFGMRFYGVTGLSLGEI
TMNLS-----G--GLGIRFERDEAANADVSMGVITVTGAGSHAVETWNIDGLTINEVIARDVGECGLLLQKTTNAEVGLVDGDNVAAGTGYATFRMANNN
GQLEDGSYT-TNVVVDRVVSRGGGRGIFCVSQSGGVEIKDVDLA-DNENNAILIENCYGVSILGGTVTG-GGEVRLSARDEFPNTSDISITLEVNDNSVT
ENP----------------------------CGEN-VTWDISGDATVDSC--------------------------------------------------
------------
>PC_02OW1R
----------------------------------------------------------------------------------------------------
-----------------------------MIKFA-ILTGAIALGAAV-SAQCGSGTPDATVN----------G-EDGSYTAAV-GSEEVYSGDDYYTAIQ
TALDAISSGQRLSVIASGSIGTNVISISSGKTFEGCGTIDVGFNEGGRGAIESLDTDGVSIPYLSMTG-------------NPYFGMRFYGVTGLSLGTI
TMNLS-----G--GLGIRFERDEAANADVSMDSITVTGAGSHAVETWNIDGLTINEVIARDVGECGLLLQTTTNAQVGLVDGDNVAAGTGYATFRMANTN
GRLADGSYT-TNVFVDNVISRGGGRGVFCVSESGGVEIRNVDLA-DNGNNAILIENCYGVSILGGTVEG-GGEVRLAARDEFENNRDVSITLEVNGNSVT
ENP----------------------------CGEN-ISWDIAGDATLSVC--------------------------------------------------
------------
>PC_057HKV
----------------------------------------------------------------------------------------------------
-----------------------------MFRLSSILTAGLAL-ISSVNAACGDGSPQGVVS----------G-SGSSFTATV-NGANVYSGSDYRLAIQ
TALDRIGTNQRVTVRASGSIGANTISITSGKTFEVCGTMNVVYR-AGRGAIEAINQNDVKIPYLTMTG-------------NPYFGMRFSGTRNLALGDI
TMNLS-----G--GLGIRFDRDANWNYGVSMGNIVVTGAGSHAVETFKIDGLTITSVKARDVGESGLLIQESRNVRVGYVEGNNVGAGTGYATLRFANEN
GKLNN-VFTTTNVFVDKVYSRGGGRGIFCVSMSGAAEIKTIDLA-NNGNNAILIENCYNLAIRDGVING-GGEVRVSARSEFPNTSGIYVKAQVNNNSVR
ESP----------------------------CAEN-IYWGITGNAKMNVC--------------------------------------------------
------------
>PC_01L60X
----------------------------------------------------------------------------------------------------
-----------------------------MARFT-SLIAAVLATIGAVKAQCGAGTPDARVT----------G-SGSNFQAVR-GSSTVYSGSDYRAAIQ
AALDSISSGQRVAVIASGSIGANTITISSGKTFEGCGTINVGNR-NGRGAIESLNTQGVNIPYLTMTG-------------NPYFGLRFYGTRDLTLGQI
TMNLS-----G--GLGIRFDRDNPDNFNVRMGTITVTGAGSHAVETWNIDGLVIDRVIARNVGESGLLVQKTRNAQIGIVDGNNVGAGTGYATLRFANNN
GQNPNGNYNT-NIWVDQVISRGGGRGVFCVSQSGAAVIRTVDLA-NNGNNAILIENCYNLSIRGGTVNG-GGEVRVAARSEFPNNRDLWITLRVDNTSVR
ESP----------------------------CGTN-VNWSLTGNGARTLC--------------------------------------------------
------------
>PC_05Q12P
----------------------------------------------------------------------------------------------------
-----------------------------MARFT-SLIAAVLATIGAVKAQCGAGNPDARVT----------G-SGNNFQAVR-GSNTVYSGSDYRAAIQ
AALDSIGSGQRVAVIASGSIGANTISISSGKTFEGCGTINVGNR-NGRGAIESLNTQGVKIPYLTMTG-------------NPYFGLRFYGTRDLTLGQI
TMNLS-----G--GLGIRFDRDNPDNFNVRMGTITVTGAGSHAVETWNIDGLVIDRVIARNVGESGLLVQKTRNAQIGIVDGNNVGTGTGYATLRFANNN
GQNPNGNYNT-NIWVDQVISRGGGRGVFCVSQSGAAVIRTVDLA-KNGNNAILIENCYNLSIRGGTVNG-GGEVRVAARSEFPNNRDLWITLRVDNTSVR
ESP----------------------------CGTN-VNWSLTGNGQRALC--------------------------------------------------
------------
>PC_07H7WT
----------------------------------------------------------------------------------------------------
-----------------------------MARFT-SLIAAVLATIGAVKAQCGAGNPDARVT----------G-SGNNFQAVR-GSNTVYSGSDYRAAIQ
AALDSIGSGQRVAVIASGSIGANTISISSGKTFEGCGTINVGNR-NGRGAIESLNTQGVKIPYLTMTG-------------NPYFGLRFHGTRDLTLGQI
TMNLS-----G--GLGIRFDRDNPDNFNVRMGTITVTGAGSHAVETWNIDGLVIDRVIARNVGESGLLVQKTRNAQIGIVDGNNVGAGTGYATLRFANNN
GQNPNGNYNT-NIWVDQVISRGGGRGVFCVSQSGAAVIRTVDLA-NNGNNAILIENCYNLSIRGGTVNG-GGEVRVAARSEFPNNRDLWITLRVDNTSVR
ESP----------------------------CGTN-VNWSLTGNGRRTLC--------------------------------------------------
------------
>PC_03FJM9
----------------------------------------------------------------------------------------------------
-----------------------------MAKFS-LLTAVLAL-ASSVSAQCGSGTPHARVT----------G-SGSSFVATR-GSTQVYTGSDYRAAIQ
AAVDAISSGQRVSVIASGSIGANTITIGAGKTFEGCGTINAGLR-SGRGAIEVTNVAGVSIPYLTMTG-------------NPYFGLRFSGAKDLTLGAI
TMNLS-----G--GMGIRFDRDLAASSNVKMGTITVSGASSHAVETWNIDGLTIDQVIARDCGESGLLLQKTTNARVGLVDGNNVGAGTGYGTLRFANNN
GQLASGAYTT-NVFINKVVSRGGGRGIFCVSQSGGAEIGSIDLS-NNGNNAILIENCYGITIKGGTVKG-GGEVRLSARTEFPITRDISITAKVDDTTVR
ESP----------------------------CGTN-TTWNLSGNAARNICS-------------------------------------------------
------------
>PC_02CKAY
----------------------------------------------------------------------------------------------------
-----------------------------MFRLSSIITAGLAL-ISSVNAACGDGTPQGVVS----------G-SGSSFIATV-NGANVYSGSDYRLAIQ
TALDRIGTNQRVTVRASGSIGASTIVVTSGKTFEVCGTMNVVYK-AGRGAIEAINQNDVKIPYLKMTG-------------NPYFGMRFSGTRNLALGDI
TMNLS-----G--GLGIRFDRDANWNYGVTMGNIVVTGAGSHAVETFKIDGLTIASVKARDVGESGLLIQESRNVRVGYVEGNNVGAGTGYATLRFANEN
GKLNN-VYTTTNVFVDKVYSRGGGRGIFCVSQSGAAEIKSIDLA-NNGNNAILIENCYNLAIRDGVVNG-GGEVRVSARSEFPNTSGIYVKAQVNNNSVR
ESP----------------------------CAEN-IYWGITGNAKKNVC--------------------------------------------------
------------
>PC_067BM6
----------------------------------------------------------------------------------------------------
-----------------------------MFRLSSIITAGLAL-ISSVNAACGDGTPQGVVS----------G-SGSSFTTTV-NGANVYSGSDYRLAIQ
TALDRIGTNQRVTVRASGSIGASTIVVTSGKTFEVCGTMNVVYK-AGRGAIEAINQNDVKIPYLKMTG-------------NPYFGMRFSGTRNLALGDI
TMNLS-----G--GLGIRFDRDANWNYGVTMGNIVVTGAGSHAVETFKIDGLTIASVKAKDVGESGLLIQESRNVRVGYVEGNNVGAGTGYATLRFANEN
GKLNN-VYTTTNVFVDKVYSRGGGRGIFCVSQSGAAEIKSIDLA-NNGNNAILIENCYNLAIRDGVVNG-GGEVRVSARSEFPNTSGIYVKAQVNNNSVR
ESP----------------------------CAEN-IYWGITGNAKKNVC--------------------------------------------------
------------
>PC_03Y1LW
----------------------------------------------------------------------------------------------------
-----------------------------MFRLSSIITAGLAL-ISSVNAACGDGTPQGVVS----------G-SGSTFIATV-NGANVYSGSDYRLAIQ
TALDRIGTNQRVTVRASGSIGASTIVVTSGKTFEVCGTMNVVYK-AGRGAIEAINQNDVKIPYLKMTG-------------NPYFGMRFSGTRNLALGDI
TMNLT-----G--GLGIRFDRDANWNYGVTMGNIVVTGAGSHAVETFKIDGLTIASVKARDVGESGLLIQESRNVRVGYVEGNNVGAGTGYATLRFANEN
GKLNN-VYTTTNVFVDKVYSRGGGRGIFCVFQSGAAEIKSIDLA-NNGNNAILIENCYNLAIRDGVVNG-GGEVRVSARSEFPNTSGIYVKAQVNNNSVR
ESP----------------------------CAEN-IYWGITGNAKKNVC--------------------------------------------------
------------
>PC_018KMP
----------------------------------------------------------------------------------------------------
-----------------------------MTPRF-LILTVALAFVSSVYAQCGAGNPDARVT----------G-SGNSFVATR-GSSTVYSGSDYRAAIQ
AAIDSIGWGQRVSVMASGSIGASTITIQSGKIFEGCGTINVGNR-GGRGAIEVTNASDVKIPYLSMTG-------------NPYFGLRFFGTRNLSLGQI
TMNLS-----G--GLGIRFDRDQAANSNVSMDVINITGAGSHAVETWNIDGLTINQVIARNVGECGLLLQRTTNARVGLVDGTNVATGNGYATFRMANNN
GQLPNGSYNT-NVYVNRVVSRGGGRGIFCVSQSGGATIESVDLS-NNGNNAILLENCYNVRINGGTVNG-GGEVRVAARSEFPNNRDMWITLRVDNTSVR
EQP----------------------------CGQN-INWNLSGNGRRQLC--------------------------------------------------
------------
>PC_02PI1U
----------------------------------------------------------------------------------------------------
-----------------------------MFRLSSIITAGLAL-ISSVNAACGDGTPQGVVS----------G-SGSSFTATV-NGANVYSGSDYRLAIQ
TALDRIGTNQRVTVRASGSIGASTIVVTSGKTFEVCGTMNVVYK-AGRGAIEAINQNDVKIPYLKMTG-------------NPYFGMRFSGTRNLALGDI
TMNLS-----G--GLGIRFDRDANWNYGVSMGNIVVTGAGSHAVETFKIDGLTIASVKARDVGESGLLIQESRNVRVGYVEGNNVGAGTGYATLRFANEN
GKLNN-VYTTTNVFVDKVYSRGGGRGIFCVSQSGAAEIKSIDLA-NNGNNAILIENCYNLAIRDGVING-GGEVRVSARSEFPNTSGIYVKAQVNNNSVR
ESP----------------------------CAQN-IYWGITGNAKKNVC--------------------------------------------------
------------
>PC_01OSF8
----------------------------------------------------------------------------------------------------
-----------------------------MARFT-SFIATVLATIGAVKAQCGAGTPDARVT----------G-SGSSFQAVR-GSNTVYSGSDYRAAIQ
AALDSIGSGQRVSVIASGSIGANTISISSGKTFEGCGTINVGNR-NGRGAIESLNTQGVKIPYLTMTG-------------NPYFGLRFHGTRDLTLGQI
TMNLS-----G--GLGIRFDRDNPDNFNVRMGTITVTGAGSHAVETWNIDGLVIDRVVARNVGESGLLVQKTRNAQIGIVDGNNVGAGTGYATLRFANNN
GQNPNGNYNT-NIWVDQVISRGGGRGVFCVSQSGAAVIRTVDLA-NNGNNAILIENCYNLSIRGGTVNG-GGEVRVSARSEFPNNRDLWITLRVDNTSVR
ESP----------------------------CGTN-VNWSLTGNGPRTLC--------------------------------------------------
------------
>PC_022CUF
----------------------------------------------------------------------------------------------------
-----------------------------MARLS-ILASALAL-VSLVQGQCGSGTPHARVT----------G-SGSSYTATK-GSSNVYSGSDYRAAIQ
AAVDSISSGQRVAVIASGSIGTGSITIGSGKVFEGCGTINAAAR-TGRGAIESTDTSNVQIPYLTLTG-------------NPYFGMRFYGTRGLTLGQI
TMNLS-----G--GIGIRFERDEAANSNVKMGTIRVTGAGSHAVETWNIDGLEIDQVIARNCGESGLLLQETTNAQVGLVDGENVGAGTGYGTLRFANNN
GQLANGNYDT-NVFIDRVISSGGGRGVFCVSQSGGAEIGNVDLT-DNGNNAILIENCYNVKIRGGTVNG-GGEVRLAARSEFPNNRDISVTLTVNDNSVR
ESP----------------------------CGEN-ITWNLSGNASRDIC--------------------------------------------------
------------
>PC_00OLEA
----------------------------------------------------------------------------------------------------
-----------------------------MAKFS-ILTAVLAL-ASAVQAQCGSGTPDATVT----------G-SGNSFTANR-GSTRVYSGSDYRAAIQ
AALDSISSGQRVSVMASGSIGANTISISSGKIFEGCGTINVASR-SGRGAIESLNTQGVQIPYLSMTG-------------NPYFGLRFYGTRDLTLGQI
TMNLS-----G--GLGIRFDRDQAANSNVKMGTIRVTGAGSHAVETWNIDGLNIDQVIARNVGECGLLIQKTTNAQVGLVDGDNVATGTGYATLRFANNN
GQNPNGNYNT-NIYVDKVVSRGGGRGFFCVSQSGAAVIKEVDLA-NNGNNAILIENCYNLSIRGGKVNG-GGEVRLAARSEFPNNRDIWVTLNVDNTSVR
ESP----------------------------CGEN-VNWSLTGNANKNIC--------------------------------------------------
------------
>PC_043SQ4
----------------------------------------------------------------------------------------------------
-----------------------------MAKFS-VLTAVLAL-ASSVAGQCGSGTPDARVT----------G-SGSSFVATR-GSSQVYAGSDYRAAIQ
AALDSISSGQRVAVIASGNIGANTLTITSGKTLEGCGTITASNR-NGRGAIESTGTTGVKIPYLNLAG-------------NPYFGLRFSGTKDLNLGAI
TMNLS-----G--GLGIRFDRDAAANSNVRMGVIRVTGASSHAVETWNIDGLTIDQVIARNCGESGLLLQKTTNARVNLVDGNNVGAGSGYGTLRFANQN
GRTSSGSYST-NIFVTKVVSRGGGRGVFCVSESGAAEIGSIDLA-NNGNNAILIENCYNVNIKGGTVNG-GGEVRISARTEFANTRDITITARVDGTTVR
ESP----------------------------CGTN-IVWNLTGNGARNIC--------------------------------------------------
------------
>PC_06J7LI
----------------------------------------------------------------------------------------------------
-----------------------------MVKFA-ILTGVIALATTV-SAQCGSGTPDATVK----------G-ADGSYTATV-GSKKVYSGADYYTAIQ
TALDAISSGQRLSVIASGSIGTNVISISSGKTFEGCGTIDVGYKR-ARGAIESLNTDGVSIPYLTMTG-------------NPYFGMRFYGVKRLSLGNI
TMKLS-----G--GLGIRFERDKAANSDVSMDTITVTGAGSHAVETWNIDGLTINKVVARDVGECGLLLQTTTNAKVGLVDGDNVAAGTGYATFRMANAN
GRLADGSYK-TNVFVDKVVSRGGGRGVFCVSESGGVEISNVDLA-DNGNNAILIENCYGVSIRGGTVKG-GGEVRLAARDEFKNNRDVSITLKVNGNTVR
ENP----------------------------CGEN-ITWNISGDASLNVC--------------------------------------------------
------------
>PC_000RSI
----------------------------------------------------------------------------------------------------
-----------------------------MAKFS-IVTALIAL-SSLVSAQCGSGTPDAKVT----------G-SGSSFVATK-GSTNVYSGSDYRAAIQ
AALDSISSGQRVSVIASGSIGANTISITSGKTFEGCGTINVVLR-SGRGAIESVNTNDVKIPYLTMTG-------------NPYFGLRFYGTKGLTLGQI
TMNLS-----G--GLGIRFDRDQAANSNVKMDTIRVTGAGSHAVETWNIDGLTIGSVIAKDCGESGLLLQTTTNAKVGLVDGNNVGAGTGYGTLRFANRN
GRLSNGAYTN-NVNIDKVVSRGGGRGIFCVSESGGATITTVDLA-NNGNNAILLENCYGITIKGGTVNG-GGEVRLAARTEFANNRDLTITLRVDGTTVR
ESP----------------------------CGEN-IKWTLTGNGARNIC--------------------------------------------------
------------
>PC_00DQIQ
----------------------------------------------------------------------------------------------------
-----------------------------MAKFS-LLTAVLAL-ASSVAAQCGAGAPDARVT----------G-SGSSFVATR-GSSQVYAGSDYRAAIQ
AAVDSIGSGQRVSVMASGSIGASTISIGGGKTFEGCGTINAVFR-NGRGAIEVLNASGVRIPYLTMTG-------------NPYFGLRFYGTRDLTLGAI
TMNLS-----G--GLGIRFDRDQAANSNVRMGTITVNGAGSHAVETWNVDGLTIDQVIARNCGESGLLMQKTTNARVGLVDGNNVGAGTGYGTLRFANNN
GQLANGAYTT-NVFVTRVVSRGGGRGIFCVSQSGGAEIGTIDLA-SNGNNAILMENCYGVTIRGGTVNG-GGEVRISARSEFPNTRDISITARVDGTSVR
ESP----------------------------CGTN-IRWNLSGNGARNIC--------------------------------------------------
------------
>PC_04SW1O
----------------------------------------------------------------------------------------------------
-----------------------------MGLL--TTAVACLALATSAQAACGDGSPNGRVT----------G-SSGAYVATV-GGSNVYSGSDYRLAIQ
TALDRIGSGQRVSVMASGSIGANTISISSGKIFEGCGTINVGNK-SGRGAIESLSTTNVQIPYLTMTG-------------NPYFGLRFYGTTGLSLGVI
NLNLS-----G--GLGIRFDRDNAANKNVKMDVITVNGAGSHAVETWKIDGLTINRVIARNVGECGLLLQETTNARVGLVDGQNVAAGNGYATLRFANRN
GRRSDGSYAT-NVYVDSVISRGGGRGIFCVSESGGAEIGKVDLA-SNGNNAILIENCYGVNIKSGVVNG-GGEIRLAARSEFANNRDITVSLTANNVAVR
ESP----------------------------CGQN-IRWNIGGNASKNIC--------------------------------------------------
------------
>PC_06K6YN
----------------------------------------------------------------------------------------------------
-----------------------------MAKFS-VLTAVLAL-ASSAAAQCGSGSPHARVT----------G-SGTSFTATK-GSTDVYTGNSYLAAIQ
AALDSVSSGQRVAVIASGSIGANTITIDSGKIFEGCGTIDVASR-SNRGAIESTGTTGVQIPYLTMTG-------------NPYFGLRFSGTKDLTLGAI
TMNLS-----G--GLGIRFDRDRAANSNVKMGVVRVTGAGSHAVETWNIDGLAIDQVIARDVGEAGLLIQKTTNATVGLVDGDNVGASTGYGTLRFANNN
GQLADGGYAT-NIFVDKVVSRGGGRGVFCVSQSGAAEIKTVDLA-DNGNNAVLIENCYNLSILGGTVSG-GGEVRLSARSEFPNNKDISITLKVDGTAVR
ESP----------------------------CGEN-ITWKLSGSGARNVC--------------------------------------------------
------------
>PC_02KOJ4
----------------------------------------------------------------------------------------------------
-----------------------------MAKFS-ILTAVLAL-ASAVRAQCGSGTPHATVT----------G-SGSSFTASR-GSSTVYSGSDYRAAIQ
AALDSISSGQRVSVMASGSIGAGTISISSGKIFEGCGTINVGNR-SGRGAIESLNTQGVQIPYLTMTG-------------NPYFGLRFYGTRDLTLGEI
TMNLS-----G--GMGIRFERDEAANSNVKMGTIRVTGAGSHAVETWNIDGLNIDRVIARNVGECGLLLQKTTNAWVGLVDGDNVATGTGYATLRFANNN
GQNSNGNYNT-NVNIDKVVSRGGGRGFFCVSQSGAAVIKEVDLA-NNGNNAILIENCYNLSIRGGKVNG-GGEVRLAARSEFPNNRDIWVTLTVDNTSVR
ESP----------------------------CGEN-TNWSISGNAAQNIC--------------------------------------------------
------------
>PC_0768NU
----------------------------------------------------------------------------------------------------
-----------------------------MAKFF-ILTAVLAL-ASSVAAQCGSGTPDARVT----------G-SGSSFTATK-GSSNVYTGSDYRAAIQ
AALDSISSGQRVSVIASGSIGANTITIASGKIFEGCGTINVATR-SGRGAIESTNTQGVQIPYLTMTG-------------NPYFGLRFSGTKDLTLGAI
TMNLS-----G--GLGIRFDRDLAANSNVKMGVIRVTGAGSHAVETWNIDGLNIDQVIARNVGESGLLLQKTTNARVGLVDGNNVGAGTGYGTLRFANNN
GQNPNGNYNT-NVYIDKVVSRGGGRGVFCVSQSGAAVITSVDLA-SNGNNAILIENCYNLSIRGGTVNG-GGEVRLAARSEFPNNRDIWITLKVDGTTVR
ESP----------------------------CGEN-TNWTLTGNGARNIC--------------------------------------------------
------------
>PC_01OZFB
----------------------------------------------------------------------------------------------------
-----------------------------MAKFS-ILTAVLAL-ASAVHAQCGSGTPDATVT----------G-SGSSFTASR-GSTRVYSGSDYRAAIQ
AALDSISSGQRVSVMASGSIGAGTISISSGKIFEGCGTINVANR-SGRGAIESLNTQGVRIPYLSMTG-------------NPYFGLRFYGTRDLTLGEI
TMNLS-----G--GMGIRFERDEAANSNVKMGTIRVTGAGSHAVETWNIDGLTIDRVIARNVGECGLLIQKTTNAQVGLVDGENVATGTGYATLRFANNN
GQNPNGNYNT-NIYVDKVVSRGGGRGFFCVSQSGAAVIKEVDLA-NNGNNAILIENCYNLSIRGGKVNG-GGEVRVAARSEFPNNRDIWVTLNVDNTSVR
ESP----------------------------CGEN-VNWSLTGNAAKNIC--------------------------------------------------
------------
>PC_035I5L
----------------------------------------------------------------------------------------------------
-----------------------------MVKSS-FLTAVLAL-ASSAAAQCGSGTPDAKVT----------G-SGSSFVATK-GSSQVYSGSDYRAAIQ
AAVDSISSGQRVSVIASGSIGANTIAIQSGKTFEGCGTINVALR-SGRGAIEVTNASGVKIPYLTMTG-------------NPYFGLRFYGTKDLTLGAI
NMNLS-----G--GIGIRFDRDQAANTNVKMGVITVNGAGSHAVETWNIDGLTIDQVIAKNCGESGLLLQKTTNAKVGLVDGNNVGAGTGYGTLRFANNN
GQLASGAYTT-NVYVTKVVSRGGGRGIFCVSQSGGAEIGSIDLA-NNGNNAILIENCYGVTIKGGTVNG-GGEVRLSARSEFPITRDISITAKVDGTTVR
ESP----------------------------CGTN-IKWNLSGNGARNIC--------------------------------------------------
------------
>PC_06EBFS
----------------------------------------------------------------------------------------------------
-----------------------------MAKLS-IV-TALVALSPFVSAQCGAGTPDATVT----------G-SDSSYTATK-GSSSVYSGSNYLAAIQ
AALDAISSSERVSVIASGSIGAGTISITSGKIFEGCGTINAALR-PGKGAIESFNTVDVKIPYLTMTG-------------DPYFGLRFYGTKGLTLGQI
TMNLS-----G--GLGVRFDRDGAANSNVKMDVIRVTGASSHAVETWNIDGLTINSVIAKNCGECGLLLQTTTNARVGLVDGNNVGASTGYATLRFANRN
GRLASGAYTK-NIVIDKIVSRGGGRGFFCVSESGGAMITSLDLA-NNGNDAILIENCYGITIKGGTVNG-GRSVRLAARDEFPNNRDHSITLKVDGTSVI
ESP----------------------------CGEN-IKWTLTGTGPRNIC--------------------------------------------------
------------
>PC_014ADJ
----------------------------------------------------------------------------------------------------
-----------------------------MAKFS-ILTAVLAL-ASAVQAQCGSGTPHATVT----------G-SGNSFTANR-GSTRVYSGSDYRAAIQ
AALDSIGSGQRVSVMASGSIGAGTISISSGKIFEGCGTINVGNR-GGRGAIESLNTQGVQIPYLTMTG-------------NPYFGLRFYGTRDLTLGEI
TMNLS-----G--GMGIRFERDYAANSNVKMGTIRVTGAGSHAVETWNIDGLTIDRVIARNVGECGLLIQKTTNAQVGLVDGDNVATGTGYATLRFANNN
GQNPNGNYNT-NIYVDKVVSRGGGRGFFCVSQSGAAVIKEVDLA-NNGNNAILIENCYNLSIRGGRVNG-GGEVRVAARSEFPNTRDVWITLNVDNTSVR
ESP----------------------------CGEN-VNWSLTGNGRRDIC--------------------------------------------------
------------
>PC_027MLL
----------------------------------------------------------------------------------------------------
-----------------------------MAKFS-VLTAVLAL-ASSAAAQCGSGSPHARVT----------G-SGTSFTATK-GSTDVYTGNSYLAAIQ
AALDSVSSGQRVAVIASGSIGANTITIDSGKIFEGCGAIDVASR-SNRGAIESTGTTGVQIPYLNMTG-------------NPYFGLRFSGTKDLTLGAI
TMNLS-----G--GLGIRFDRDRAANSNVKMGVVRVTGAGSHAVETWNIDGLAIDQVIARDVGEAGLLIQKTTNATVGLVDGDNVGASTGYGTLRFANNN
GQLADGGYAT-NIFVDKVVSRGGGRGVFCVSQSGAAEIKTVDLA-DNGNNAVLVENCYNLSILGGTVSG-GGEVRLSARSEFPNNKDISITLKVDGTAVR
ESP----------------------------CGEN-ITWKLSGSGARNVC--------------------------------------------------
------------
>PC_02ZZO1
----------------------------------------------------------------------------------------------------
-----------------------------MAKFS-ILTAVLAL-ASAVQAQCGSGTPDATVT----------G-SGNSFTANK-GSNRVYSGSDYRAAIQ
AALDSISSGQRVSVMASGSIGTGTISISSGKIFEGCGTINVGNK-SGRGAIESLNTQGVQIRYLTMTG-------------NPYFGLRFYGTRDLSLGEI
TMNLS-----G--GLGIRFERDYAANSNVTMGTIRVTGAGSHAVETWNIDRLRIDRVIARNVGECGLLVQKTTNAQIGLVDGDNVATGSGYATLRFANNN
GQNSNGNYNT-NIYVDKVVSRGGGRGFFCVSQSGAAVIKEVDLA-NNGNNAILIENCYNLSIRGGKVNG-GGEVRVAARSEFPNNRDIWVTLQVDNTSVR
ESP----------------------------CGEN-VNWSITGNARKDIC--------------------------------------------------
------------
>PC_04KOQU
----------------------------------------------------------------------------------------------------
-----------------------------MTRLS-LVAAALAF-VSSVAAQCGSGTPNAKVT----------G-SGSSFTATK-GSATVYTGSDYRAAIQ
AAVDSVSSGQRVSIIASGSIGASTITIGSGKIFEGCGTINTANR-AGHGAIEVLNAQGVQIPYLTMTG-------------NPYFGLRFYGTKDLVLGKI
TMNLS-----G--GLGIRFDRDQAANTNVKMDVITVTGAGSHAVETWNIDGLTINQVIARNVGESGLLLQKTTNAKVGLVDGNNVGAGTGYATLRFANNN
GQLASGAYTT-NVVVDKVVSRGGGRGIFCVSQSGGATIGTVDLA-SNGNNAVLIENCYNLRINGGTVNG-GGEVRISARSEFPNTKDIWITLKVDGTSVK
ESP----------------------------CGEN-TNWTLSGSGARSIC--------------------------------------------------
------------
>PC_074VWS
----------------------------------------------------------------------------------------------------
-----------------------------MVKYS-ILTAVLAL-ASSAAAQCGSGTPDAKVT----------G-SGSSFVATK-GSSQVYSGSDYRAAIQ
AAVDSISSGQRVSVIASGSIGASTIAIQSGKTFEGCGTINVALR-SGRGAIEVTNASGVKIPYLSMTG-------------NPYFGLRFYGTKDLTLGAI
NMNLS-----G--GIGIRFDRDQAANTNVKMGVITVNGAGSHAVETWNIDGLTIDQVIAKNCGESGLLLQKTTNAKVGLVDGNNIGAGTGYGTLRFANNN
GQLASGAYTT-NVYVTKVVSRGGGRGIFCVSQSGGAEIGSIDLA-NNGNNAILIENCYGVTIKGGTVNG-GGEVRLSARSEFPITRDISITAKVDGTTVR
ESP----------------------------CGQN-IKWNLSGNGARNIC--------------------------------------------------
------------
>PC_04SGLO
----------------------------------------------------------------------------------------------------
-----------------------------MVKFA-ILTGVIALATTV-SAQCGSGTPDATVK----------G-ADGSYTATV-GSKKVYSGADYYTAIQ
TALDAISSGQRLSVIASGSIGTNVISISSGKTFEGCGTIDVGYKR-ARGAIESLNTDGVSIPYLTVTG-------------NPYFGMRFYGVKRLSLGNI
TMKLS-----G--GLGIRFERDKAANSDVSMDTITVTGAGSHAVETWNIDGLTINKVVARDVGECGLLLQTTTNAKVGLVDGDNVAAGTGYATFRMANAN
GRLADGSYK-TNVFVDKVVSRGGGRGVFCVSESGGVEISNVDLA-DNGNNAILIENCYGVSIRGGTVKG-GGEVRLAARDEFKNNHDVSITLKVNGNTVR
ENP----------------------------CGEN-ITWNISGDASLNVC--------------------------------------------------
------------
>PC_02W6Z1
----------------------------------------------------------------------------------------------------
-----------------------------MVHFS-LLASALAL-VSAVSAQCGSGTPAARVT----------G-SGSSFTATR-GSTNVYTGSDYRAAIQ
AAVDSISAGQRVSVIASGSIGANTITLTAGKIFEGCGTINVGNR-SGRGAIEVTDANDVQIPYLTMTG-------------NPYFGLRFSGANNLVLGKI
TMNLS-----G--GLGIRFDRDRAAQSNVKMDDIRVTGAGSHAVETWNINGLTINQVIARNVGESGLLLQNSQNVQVGLVDGDNVGAGTGYATLRFANRN
GRNPNGNYNT-NVYVDRVKSRGGGRGVFCVSESGGAVITTVDLA-NNGNNAVLIENCYNLSIRGGSVSG-GGEVRVSARSEFANSRDLWITLRVDGTTVR
ESP----------------------------CADN-SNWTLSGNGGRNIC--------------------------------------------------
------------
>PC_05VXYT
----------------------------------------------------------------------------------------------------
-----------------------------MAKFS-VLTAVLAL-ASSAAAQCGSGSPHARVT----------G-SGTSFTATK-GSTDVYTGNSYLAAIQ
AALDSVSSGQRVAVIASGSIGANTITIDSGKIFEGCGTIDVASR-SNRGAIESTDTTGVQIPYLNMTG-------------NPYFGLRFSGTKDLTLGAI
TMNLS-----G--GLGIRFDRDRAANSNVKMGVVRVTGAGSHAVETWNIDGLAIDQVIARNVGEAGLLIQKTTNAKVGLVDGDNVGASTGYGTLRFANNN
GQLADGGYAT-NIYIDKVVSRGGGRGVFCVSQSGAAEIKTVDLA-DNGNNAVLIENCYNLSILGGTVSG-GGEVRLAARSEFPNNKDISITLKVDGTAVR
ESP----------------------------CGEN-ITWKLSGNGARNVC--------------------------------------------------
------------
>PC_0487K2
----------------------------------------------------------------------------------------------------
-----------------------------MAKFS-LVTAVLAL-ASSVAAQCGSGTPDARVT----------G-SGSSFVATK-GSSQVYAGSDYRAAIQ
AAVDSIASGQRVSVIASGSIGASTITIGSGKTFEGCGTINVALR-SGRGAIEVTNASGVKIPYLTMTG-------------NPYFGLRFYGTKDLTLGAI
NMNLS-----G--GIGIRFDRDQAANSNVKMGTITVNGAGSHAVETWNIDGLTIDQVIAKNCGESGLLLQKTTNARVGLVDGNNIGAGTGYGTLRFANNN
GQLSNGAYTT-NVFITKVVSRGGGRGIFCVSQSGGAEIGSIDLA-NNGNNAILIENCYGITIKGGTVNG-GGEVRISARTEFPNTRDISITARVDGTSVR
ESP----------------------------CGTN-IKWNLSGNGARNIC--------------------------------------------------
------------
>PC_07WN7I
----------------------------------------------------------------------------------------------------
-----------------------------MINPL-SLTAVLAL-VSLVQAQCGSGTPHAKVT----------G-SGSSFTATR-GSSSVYSGSDYRAAIQ
AALDSISSGQRVSVMASGSIGASTLTITSGKIFEGCGTIDVALR-SGRGAIESTDTAGVQIPYLTMTG-------------NPYFGLRFSGTQNLVLGKI
TMNLS-----G--GLGIRFDRDRAANSNVKMDVITVTGAGSHAVETWNINGLEINQVIARNVGESGLLLQNTRDARVGLVDGNNVGAGTGYGTLRFANKN
GDRGNGNYQT-NIYIDKVVSRGGGRGVFCVSESGGAEIKSVDLA-SNGNNAILIENCYNVSILGGTVNG-GGEVRLAARTEFANNRDISITLKVDNNTVR
ESP----------------------------CGEN-TTWKLTGNAKQSIC--------------------------------------------------
------------
>PC_02YUMX
----------------------------------------------------------------------------------------------------
------------------------------MKFA-APFFSLLALATGALAQCGSGSPHATVT----------G-SGSSFVASR-GGSQLYSGSDYRAAIQ
AAVDGISSGQRVAVIASGSIGANTITIQSGKTFEGCGTINVGNR-SGRGAIEVLNVNDVKIPYLSMTG-------------NPYFGLRIYGTRNLELGTI
NMNLS-----G--GLAIRFERDFPANYNVKMGTVTVNGAGSHAVETWNIDGLNINAVYARNVGECGLLLQKTTNAWVGLVDGQNVATGNGYATFRMANNN
GQNPNGNYNT-NVYIDKVVSRGGGRGIFCVSQSGAAVITTVDLA-NNGNNSILIENCYNLSIRGGTVSN-GGEIRVSSRTEFPVTKDVWVTLSTTNTAVR
ESP----------------------------CGTN-VNWTLSGSGSRTLC--------------------------------------------------
------------
>PC_03XOKF
----------------------------------------------------------------------------------------------------
-----------------------------MVKSS-FLTAVLAL-ASSAAAQCGSGTPDAKVT----------G-SGSSFVATK-GSSQVYSGSDYRAAIQ
AAVDSISSGQRVSVIASGSIGANTIAIQSGKTFEGCGTINVALR-SGRGAIEVTNASGVKIPYLSMTG-------------NPYFGLRFYGTKDLTLGAI
NMNLS-----G--GIGIRFDRDQAANTNVKMGVITVNGAGSHAVETWNIDGLTIDQVIAKNCGESGLLLQKTINAKVGLVDGNNVGAGTGYGTLRFANNN
GQLASGAYTT-NVYVTKVVSRGGGRGIFCVSQSGGAEIGSIDLA-NNGNNAILIENCYGVTIKGGTVNG-GGEVRLSARSEFPITRDISITAKVDGTTVR
ESP----------------------------CGTN-IKWNLSGNGARNIC--------------------------------------------------
------------
>PC_076MM7
----------------------------------------------------------------------------------------------------
-----------------------------MAKFS-ILTAVLAL-ASSVTAQCGSGTPDARVT----------G-SGSSFTATK-GSSNVYTGSDYRAAIQ
AALDSISSGQRVSVIASGSIGANTITIASGKIFEGCGTINVATR-SGRGAIESTNTQGVQIPYLTMTG-------------NPNFGLRFSGTKDLTLGAI
TMNLS-----G--GLGIRFDRDLAANSNVKMGVIRVTGAGSHAVETWNIDGLTIDQVIARNVGESGLLLQKTTNARVGLVDGNNVGADTGYGTLRFANNN
GQNPNGNYNT-NVYIDKVVSRGGGRGVFCVSQSGAAVITSVDLA-SNGNNAILIENCYNLSIRGGTVNG-GGEVRLAARSEFPNNRDIWITLKVDGTTVR
ESP----------------------------CGEN-TNWTLTGNGARNIC--------------------------------------------------
------------
>PC_024L7J
----------------------------------------------------------------------------------------------------
-----------------------------MAKFS-ILTAVLAL-VSAVHAQCGSGTPHATVT----------G-SGSSFTATR-GSTRVYSGSDYRAAIQ
AALDSISSGQRVSVMASGSIGASTISISSGKIFEGCGTINVASR-SGRGAIESLNTQGVQIPYLSMTG-------------NPYFGLRFYGTRDLTLGQI
TMNLS-----G--GMGIRFERDQAANSNVKMGTIRVTGAGSHAVETWNINGLTIDQVIARNVGECGLLLQKTTNAQVGLVDGDNVATGTGYATLRFANNN
GQNANGNYNT-NIYVNKVVSRGGGRGFFCVSQSGAAVINEVDLA-NNGNNAILIENCYNLSIRGGRVNG-GGEVRVAARSEFPNNRDVWVTLNVDNTSVR
ESP----------------------------CGEN-VNWSLTGNAARNIC--------------------------------------------------
------------
>PC_04FY3D
----------------------------------------------------------------------------------------------------
-----------------------------MAKFS-ILAAVLAL-ASAVQAQCGSGTPDATVT----------G-SGNSFTASK-GSTRVYSGSDYRAAIQ
AALDSISSGQRISVMASGSIGAGTISISSGKTFEGCGTINVGNR-SGRGAIESLNTQGVKIPYLSMTG-------------NPYFGLRFYGTRDLTLGEI
TMNLS-----G--GLGIRFDRDQAANSNVKMGTIRVTGAGSHAVETWNIDGLTIDRVIARNVGECGLLIQNTRNAQVGLVDGDNVATGTGYATLRFANNN
GQNPNGNYNT-NIYVDKVVSRGGGRGFFCVSQSGAAVIKEVDLA-NNGNNAILIENCYNLSIRGGKVNG-GGEVRVAARSEFPNNRDIWITLKVDNTSVR
ESP----------------------------CGDN-VNWTLTGNANKNIC--------------------------------------------------
------------
>PC_06EEPH
----------------------------------------------------------------------------------------------------
-----------------------------MAKFS-FLTAVLAL-ASSVAAQCGAGTPDARVT----------G-SGSSFVATR-GSSQVYAGSDYRAAIQ
AAVDSISSGQRVSIIASGSIGASTISIGSGKTFEGCGTINTAFR-NGRGAIEVLNASGVKIPYLTMTG-------------NPYFGLRFYGTRDLTLGTI
NLNLS-----G--GLGIRFDRDQAANFNVRMGTINVNGAGSHAVETWNIDGLTIDQVIARNCGESGLLLQKTINARVGLVDGNNVGAGTGYGTLRFANNN
GQLANGAYTT-NVFVTRVVSRGGGRGIFCVSQSGGAEIGTIDLA-NNGNNAILIENCYGVTIRGGTVNG-GGEVRISARSEFPNTRDISITARVDGTSVR
ESP----------------------------CGSN-IRWNLSGNGARNIC--------------------------------------------------
------------
>PC_02T5MF
----------------------------------------------------------------------------------------------------
-----------------------------MARFS-ILTSL-LALGSLVQGQCGSGTPDASVT----------G-EGSSFTATS-GSTEVYSGSDYAAAIQ
AAIDSVGSGQRVAVIASGSIGTSTITLNSGVIFEGCGTIDVGTA-AGRGSIESTDTTDVQIPYLTMTG-------------NPYFGLRFSGTTGLVLGEI
TMNLS-----G--GLGIRFDRDEAANSNVKMDTIRVTGAGSHAVETWNIDGLEINQVIARNCGESGLLLQTVTNAQVGLVDGDDVGAGTGYATLRFANNA
GQLADGSYTT-NVYVDKVVSRGGGRGVFCVSQSGGAEIAEVDLA-DNENNAVLIENCYNLSILAGTVEG-GGEVRISARDEFPNTSDISITLTVNGNSVR
ESP----------------------------CGDN-ITWNLSGDASQDIC--------------------------------------------------
------------
>PC_02BEH0
----------------------------------------------------------------------------------------------------
-----------------------------MTRHS-VIT-ILAAIASLASAQCGSGTPDAEVT----------G-SSGSYVATV-GSSSVYSGSDYLTAIQ
TAIDSISSGQRVVVTASGSIGATSITIDSGKTFEGCGTIDVGNR-SGRGAIEVTDASGVSIPYLTMTG-------------NPYFGLRFFGTTDLVLGEI
TMNLS-----G--GIGIRFDRDEASNSNVQMGTISVTGAGSHAVETWNIDGLTIDSVIARDCGECGLLLQNTRNAEVGLVDGDNVGTGTGYATLRFANTN
GLLSDGSYVT-NVFIDSVVSSGGGRGIFCVSESGGAQIRHINLS-DNGNNAILIENCYNVDIQGGTVNG-GGEVRLAARDEFANNRDISIAVEVNDNTVT
ENP----------------------------CGEN-SRISITGNAAVNIC--------------------------------------------------
------------
>PC_04AGQL
----------------------------------------------------------------------------------------------------
-----------------------------MAKLS-IV-TALVALSPFVSAQCGAGTPDATVT----------G-SDSSYTATK-GSSSVYSGSNYLAAIQ
AALDAISSSERVSVIASGSIGAGTISITSGKIFEGCGTINAALR-PGKGAIESFNTVDVKIPYLTMTG-------------DPYFGLRFYGTKGLTLGQI
TMNLS-----G--GLGVRFDRDGAANSNVKMDVIRVTGASSHAVETWNIDGLTINSVIAKNCGECGLLLQTTTNARVRLVDGNNVGASTGYATLRFANRN
GRLASGAYTN-NIVIDKVVSRGGGRGFFCVSESGGATITSLDLA-NNGNDAILIENCYGIKIKGGTVNG-GRSVRLAARDEFPNNRDHSITLKVDGTSVI
ESP----------------------------CGEK-IKWTLTGTGPRNIC--------------------------------------------------
------------
>PC_009FJD
----------------------------------------------------------------------------------------------------
-----------------------------MAKFS-ILTAVLAL-ASSVTAQCGSGTPDARVT----------G-SGSSFTATK-GSSNVYTGSDYRAAIQ
AALDSISSGQRVSVIASGSIGANTITIASGKIFEGCGTINVASR-SGRGAIESTNTQGVQIPYLTMTG-------------TPYFGLRFSGTKDLTLGAI
TMNLS-----G--GLGIRFDRDLAANSNVKMGVIRVTGAGSHAVETWNIDGLTIDQVIARNVGESGLLLQKTTNARVGLVDGNNVGAGSGYGTLRFANNN
GQNPNGNYNT-NVYIDKVVSRGGGRGVFCVSQSGAAVITSVDLA-SNGNNAILIENCYNLSIRGGTVNG-GGEVRLAARSEFPNNRDIWITLKVDGTTVR
ESP----------------------------CGEN-TNWTLTGNGARNIC--------------------------------------------------
------------
>PC_04XFHC
----------------------------------------------------------------------------------------------------
-----------------------------MARSS-ILTAV-LALGSLAHAQCGSGTPDASVT----------G-SGSSFTATS-GSSEVYSGSDYAAAIQ
AAIDSVSAGQRVAVIASGSIGTSTLTLPSGIIFEGCGTIDTGTA-AGRGSIESTDTSDVQIPYLSMTG-------------NPYFGLRFSGTTGLALGAV
TMELS-----G--GLGIRFDRDEAANANVTMDSIRVTGAGSHAVETWNIDGLEINEVVARNCGESGLLLQTVTNARVGLVDGDDVGAGTGYATLRFANNA
GQLADGGYDT-NIFVDRVVSRGGGRGVFCVSQSGGAEIGEIDLA-DNGNNAILIENCYNLSILGGTVEG-GGEVRISARDEFPNTSDVSITATVNDNSVR
ESP----------------------------CGEN-ITWNISGSASQDVC--------------------------------------------------
------------
>PC_003WON
----------------------------------------------------------------------------------------------------
-----------------------------MKPLS-LFASALALVSSV-SAQCGAGSPDATVT----------G-NPGNYRTTR-HGQTLYTGGDYRLAIQ
TALDNIGGGQRVAVHASGNLGANTISISSGKIFEGCGTIDTGNR-NGRGAIESINTQNVQIPYLRMTG-------------NPYFGLRFSGTSGLFLGEI
TLNLW-----G--GMGIRFDRDGAHNSNVRMNSVTVTGASSHAVEVWNINGLNIGQVIARDVGQSGLLIQNSQNVEVGLVDGYNVASGTGYATLRFANRN
GRNPNGNYN-TNVWVNQVISRGGGRGIFCVSESGGAVIQNVQLE-NNGNNAVLIENCYNLSIRGGRVNG-GGEVRVAARSEFANNRDLWITMEVNNNSVR
ESP----------------------------CGQN-VNWNIWGNARMNVC--------------------------------------------------
------------
>PC_00R5IC
----------------------------------------------------------------------------------------------------
-----------------------------MAKFS-ILTAVLAL-ASAVQAQCGSGTPDATVT----------G-SGNSFTANK-GSNRVYSGSDYRAAIQ
AALDSISSGQRVSVMASGSIGTGTISISSGKIFEGCGTINVGNK-SGRGAIESLNTQGVQIRYLTMTG-------------NPYFGLRFYGTRDLSLGEI
TMNLS-----G--GLGIRFERDYAANSNVTMGTIRVTGAGSHAVETWNIDRLRIDRVIARNVGECGLLVQKTTSAQIGLVDGDNVATGSGYATLRFANNN
GQNSNGNYNT-NIYVDKVVSRGGGRGFFCVSQSGAAVIKEVDLA-NNGNNAILIENCYNLSIRGGKVNG-GGEVRVAARSEFPNNRDIWVTLQVDNTSVR
ESP----------------------------CGEN-VNWSITGNARKDIC--------------------------------------------------
------------
>PC_01YYBX
----------------------------------------------------------------------------------------------------
-----------------------------MTRHL-VTT-ILAGIASLASAQCGSGSPDAEVT----------G-SSGAYVATV-GSSNVYSGSDYQTAIQ
TAIDSISSGQRVVVTASGSIGATTITIDSGKTFEGCGTIDVGNR-SGRGAIEVTDASGVSIPYLTMTG-------------NPYFGLRFFGTTDLVLGEI
TMNLS-----G--GLGIRFDRDEASNSNVQMGTISVTGAGSHAVETWNIDGLTIESVIARDCGECGLLLQNTRNAEVGLVDGDNVGTGTGYATLRFANTN
GLLSDGSYDT-NIFIDSVVSSGGGRGIFCVSESGGAQIGNIDLS-DNGNNAILIENCYNVNIQGGTVNG-GGEVRLAARDEFANNRGISITAEVNDNTVT
ENP----------------------------CGEN-SSISITGNAAVNIC--------------------------------------------------
------------
>PC_04XDXE
----------------------------------------------------------------------------------------------------
-----------------------------MTRFS-LVTAVLAL-ISAVHAQCGSGTPDARVT----------G-SGSSFTSTR-GSTTVYTGSDYRAAIQ
AAVDSIGSGQRVSVIASGSIGANTISISSGKVFEGCGTINVATR-SGRGAIESLGTTGVQIPYLTMTG-------------NPYFGLRFYGTRDLVLGRI
TLNLS-----G--GLGIRFDRDQAANANVKMDVITVTGAGSHAVETWNMDGLTINQVIARDVGESGLLLQKTTNAQVGLVDGNNVGAGTGYATLRMANNN
GQNANGNYNT-NVYVDKVVSRGGGRGVFCVSQSGGAVITTVDLA-SNGNNAVLIENCYNLSIRGGTVNG-GGEVRVSARTEFPNTKDVWITLRVDGTTVR
ESP----------------------------CGDN-VNWTLTGNGARTIC--------------------------------------------------
------------
>PC_03UPUP
----------------------------------------------------------------------------------------------------
-----------------------------MARSF-ILAAALAL-VAVVQAQCGSGTPHATVT----------G-SGNSFKASK-GSSTVYSGSDYRAAIQ
AAVDSISSGQRVSVMASGSIGANTITIGSGKIFEGCGTINVGNR-AGHGAIESLGTSGVQIPYLTMTG-------------NPYFGLRFYGTKDLVLGKI
TMNLS-----G--GLGIRFDRDAAANSNVKMDVIKVTGAGSHAVETWNIDGLEINQVIAKDVGECGLLLQKTTNAKVKLVDGDNVAKGTGYATFRMANNN
GQNPNGNYNT-NVYVDKVVSRGGGRGIFCVSQSGAAVIENVDLS-NNGNNAILIENCYNLSIRGGKVNG-GGEVRLAARDEFPNNRDIWITLTVNNNSVR
ESP----------------------------CGDN-TNWTIDGNASKNIC--------------------------------------------------
------------
>PC_045ICW
----------------------------------------------------------------------------------------------------
-----------------------------MAKFS-ILTAVLAL-ASAVQAQCGSGTPDATVT----------G-SGNSFTASR-GSNRVYSGSDYRAAIQ
AALDSISSGQRVSVMASGSIGTGTISISSGKIFEGCGTINVGNK-SGRGAIESLNTQGVQIRYLTMTG-------------NPYFGLRFYGTRDLSLGEI
TMNLS-----G--GLGIRFERDYAANSNVKMGTIRVTGAGSHAVETWNIDRLQIDRVIARNVGECGLLLQKTTNAQIGLVDGDNVATGTGYATLRFANNN
GQNSNGNYNT-NIYVDKVVSRGGGRGFFCVSQSGAAVIKEVDLA-NNGNNAILIENCYNLSIRGGKVNG-GGEVRVAARSEFPNNRDVWVTLQVDNTSVR
ESP----------------------------CGDN-VNWSITGNARKNVC--------------------------------------------------
------------
>PC_019BGM
----------------------------------------------------------------------------------------------------
-----------------------------MVQLF-SLAAVLAL-VSFAHAQCGSGTPHAKVT----------G-SGSSFVATK-GSSTIYSGSDYRAAIQ
AALDSISSGQRVSVIASGSIGANTISISSGKIFEGCGTINVENR-GGRGAIESLNTDGVQIPYLTMTG-------------NPYFGLRFYGTRNLALGKI
TMNLS-----G--GLGIRFDRDQAANYNVKMDVINVSGAGSHAVETWNIDVLNINQVIARNVGESGLLLQKTTNAWVGLVDGNNVGTGTGYATFRMANNN
GQLSSGSYST-NVYIDKVVSRGGGRGVFCVSQSGGVVIKTVDLA-SNGNNSILIENCYNVSIRGGTVNG-GGEIRLAARTEFPNNKDIWITLTVNNCPVR
ESP----------------------------CGEN-TNWTLSGNGSRNIC--------------------------------------------------
------------
>PC_00RYF6
----------------------------------------------------------------------------------------------------
-----------------------------MARFF-ILTAVLAL-ISLVHAQCGAGTPDARVT----------G-SGSSFTATR-GSSTVYTGSDYRAAIQ
AAVDSISSGQRVSVIASGSIGANTITIGSGKTFEGCGTINVGNR-SGRGAIEVLNTVGTNIPYLTMTG-------------NPYFGLRFYGTRDLVLGQI
TMNLS-----G--GLGIRFDRDQAANSNVKIDTVRVTGAGSHAVETWNIDGLTINQVIARNVGESGLLLQNTRNTQVNLVDGDNVGAGTGYATLRFANQN
GRNANGNYNT-NVYVTKVVSRGGGRGVFCVSESGGAVIESVDLA-NNGNNAILIENCYNLSIRGGTVNG-GGEVRVSARTEFANTRDLWITLRVDGTTVR
ESP----------------------------CADN-SNWTLSGSGARNIC--------------------------------------------------
------------
>PC_041Q4L
----------------------------------------------------------------------------------------------------
-----------------------------MTRFS-IFTAVLAL-ASVVHGQCGSGTPDAKVT----------G-SGSSFTATK-GSSTVYSGSDYRAAIQ
AALDSISSGQRVSVMASGSIGASTISISSGKIFEGCGTINVGNK-SGRGAIESLNTNDVQIPYLTMTG-------------NPYFGLRFYGTRNLSLGKI
NMNLS-----G--GLGIRFDRDQAANSNVKMDVITVTGAGSHAVETWNIDGLNINQVIARNVGESGLLLQKTTNAWVGLIDGDNVATGTGYATFRMANNN
GQNPNGNYNT-NVYIDKVVSRGGGRGIFCVSQSGGVVIQSIDLA-NNGNNAILIENCYNVSIRGGTVNG-GGEVRLAARSEFPNNRDIWVTLTVNNNSVR
ESP----------------------------CGTN-VNWSISGNASKNIC--------------------------------------------------
------------
>PC_04JEKH
----------------------------------------------------------------------------------------------------
-----------------------------MAKFS-LVTAVLAL-ASSVAAQCGSGTPHARVT----------G-SGSSYVATK-GSTQVYAGSDYRLAIQ
TAVDSIASGERVAVIASGSIGASTITIGSGKTFEGCGTINVALR-SGRGAIEVTNASGVKIPYLTMTG-------------NPYFGLRFYGTKDLTLGAI
NMNLS-----G--GIGIRFDRDQAANSNVKMGTITVNGAGSHAVETWNIDGLTIDQVIAKNCGESGLLLQKTTNARVGLVDGNNIGAGTGYGTLRFANNN
GQLSNGAYTT-NVFITKVVSRGGGRGIFCVSQSGGAEIGSIDLA-NNGNNAILIENCYGITIKSGTVNG-GGEVRISARSEFPNTRDISITARVDGTSVR
ESP----------------------------CGTN-IKWNLSGNGARNIC--------------------------------------------------
------------
>PC_054W6A
----------------------------------------------------------------------------------------------------
-----------------------------MVKSS-FLTAVLAL-ASSAAAQCGSGTPDAKVT----------G-SGSSFVATK-GSSQVYSGSDYRAAIQ
AAVDSISSGQRVSVIASGSIGANTIAIQSGKTFEGCGTINVALR-SGRGAIEVTNASGVKIPYLSMTG-------------NPYFGLRFYGTKDLTLGAI
NMNLS-----G--GIGIRFDRDQAANTNVKMGVITVNGAGSHAVETWNIDGLTIDQVIAKNCGESGLLLQKTTNAKVGLVDGNNVGAGTGYGTLRFANNN
GQLASGAYTT-NVYVTKVVSRGGGRGIFCVSQSGGAEIGSIDLA-NNGNNAILIENCYGVTIKGGTING-GGEVRLSARSEFPITRDISITAKVDGTTVR
ESP----------------------------CGTN-IKWNLSGNGARNIC--------------------------------------------------
------------
>PC_0560ON
----------------------------------------------------------------------------------------------------
------------------------------MRST-ILTTVLAL-ASVVSAQCGAGTPDARVT----------G-SGSSFVATR-GSSTVYSGSDYRAAIQ
AAVDSIGSGQRVSVIASGSIGASTITISSGKTFEGCGTINVGNR-SGRGAIESLNTNGVNIPYLTMTG-------------SPYFGLRFHGVRDLTLGTI
TLNLS-----G--GMGIRFDRDAPWNYNVRMGTIRVNGASSHAVETFNIDGFNINEVYATNVGESGLLIQTSRNGWVGLVNGNNVASGTGYATLRFANNL
GQNANGNYNT-NVYVDRVVSRGGGRGIFCVSQSGGIVITTVDLA-NNGNNAILVENCYNFSIRGGTVNG-GGEVRLAARSEFPNNRDTWITLRVDGTTVR
ESP----------------------------CGEN-SNWTLSGNGARNIC--------------------------------------------------
------------
>PC_047KL6
----------------------------------------------------------------------------------------------------
------------------------------MRST-ILTTVFAL-ASVVSAQCGAGTPDARVT----------G-SGSSFVATR-GSSTVYSGSDYRAAIQ
AAVDSIGSGQRVSVIASGSIGASTITISSGKTFEGCGTINVGNR-SGRGAIESLNTNGVNIPYLTMTG-------------SPYFGLRFHGVRDLTLGTI
TLNLS-----G--GMGIRFDRDAPWNYNVRMGTIRVNGASSHAVETFNIDGFNINEVYATNVGESGLLIQTSRNGWVGLVNGNNVASGTGYATLRFANNL
GQNANGNYNT-NVYVDRVVSRGGGRGIFCVSQSGGIVITTVDLA-NNGNNAILVENCYNFSIRGGTVNG-GGEVRLAARSEFPNNRDTWITLRVDGTTVR
ESP----------------------------CGEN-SNWTLSGNGARNIC--------------------------------------------------
------------
>PC_03BOVN
----------------------------------------------------------------------------------------------------
------------------------------MRSI-ILTTVFAL-ASVVSAQCGAGTPDARVT----------G-SGSSFVATR-GSSTVYSGSDYRAAIQ
AAVDSIGSGQRVSVIASGSIGASTITISSGKTFEGCGTINVGNR-SGRGAIESLNTNGVNIPYLTMTG-------------NPYFGLRFHGVRDLTLGTI
TLNLS-----G--GMGIRFDRDAPWNYNVRMGTIRVNGASSHAVETFNIDGFNINEVYATNVGESGLLIQTSRNGWVGLVNGNNVASGTGYATLRFANNL
GQNANGNYNT-NVYVDRVVSRGGGRGIFCVSQSGGIVITTVDLA-NNGNNAILVENCYNFSIRGGTVNG-GGEVRLAARSEFPNNRDTWITLRVDGTTVR
ESP----------------------------CGEN-SNWTLSGNGARNIC--------------------------------------------------
------------
>PC_05V2T4
----------------------------------------------------------------------------------------------------
------------------------------MINI-LLPAILAL-AGHVHAQCGSGTPHARVT----------G-SGSTFTATR-GSTNVYQGSDYRAAIQ
AAIDSVSSGQRVSVMASGSIGASTITIPSNRIFEGCGTINTGWR-SGKGAIESINTQGVQIPYLTMTG-------------TPYFGLRFSGTRDLTLGTI
NLNFD-----G-KGLGIRFDRDAAQNYNVKMGTITVKGAGSHAVETWNIDGLTIDKVIARDVGESGLLLQKTTNAKVGLVDGNNVGKGTGYATLRFANNN
GQNANGNYNT-NVYVDRVVSRGGGRGIFCVSQSGGAVITTVDLA-NNGNNAILIENCYNLSIRGGTVNG-GGEVRLSARSEFPNNKDIWITLTVNGTPVR
ESP----------------------------CGQN-VNWTLSGNGARNICRR------------------------------------------------
------------
>PC_05HH33
----------------------------------------------------------------------------------------------------
-----------------------------MARFF-LLTTVLAL-ISLVHAQCGSGTPDARVT----------G-SGSSFTATR-GSSTVYTGSDYRAAIQ
AAVDSISSGQRVSVIASGSIGANTITIGSGKTFEGCGTINVGNR-SGRGAIEVLNTVGTRIPYLTMTGCVTGATCIVVWALNPYFGLRFYGTRDLVLGQI
TMNLS-----G--GLGIRFDRDQAANSNVQMGVIRVSGASSHAVETWNIDGLRIDQVIARNVGESGLLLQNTRNAQVNLVDGDNVGAGTGYGTLRFANQN
GRNANGNYNT-NVYVTKVVSRGGGRGVFCVSESGGAVIESVDLA-NNGNNAILIENCYNLSIRGGTVNG-GGEVRVAARTEFANTRDLWITLRVDGTSVR
ESP----------------------------CADN-SNWTLSGNGARNIC--------------------------------------------------
------------
>PC_00GR1W
----------------------------------------------------------------------------------------------------
-----------------------------MVQL--LNLTAVLALASFASAQCGSGTPNARVT----------G-SSGNYQAVR-GSTNLYSGGDYRAAIQ
AAVDGIGAGQRVSVIASGSIGASTITIGSGKTFEGCGTINVSNR-SGRGAIESLNTQGVNIPFLTMTG-------------NPYFGLRFYGTRDLTLGRI
TMNLS-----G--GMGIRFDRDQAANSNVKMDVINVTGAGSHAVETWNIAGLTINSVIARNVGESGLLIQQVTDARVGLVDGNNVGGGTGYATLRFANNA
GQK-GSSYNT-NIIVDRVISRGGGRGVFCVSQSGGVEIGTVDLA-QNGGNSILIENCYNFRIRGGTVNG-GGEVRLAARTEFPVTRDTNISLRVDGTTVR
ESP----------------------------CATN-SIWNLSGNGARNIC--------------------------------------------------
------------
>PC_05R5RU
----------------------------------------------------------------------------------------------------
-----------------------------MVKFS-ILTSLFAL-ASAVSAQCGSGTPDARVT----------S-SGSTFTATR-GSSTVYTGTDYRAAIQ
AAVDSISSGQRVSVIASGSIGASTISIGSGKIFEGCGTINVANR-SGRGAIESVNTNNVQIPYLTMTG-------------SPYFGLRFYGTSGLRLGRI
TMNLS-----A--GLGIRFDRDQAANSDVRMDVISVTGASSHAVETWNINGLNINQVIARNCGEAGLLIQATTNAQVGLVDGNNVGTGTGYGTLRFANRN
GRNSAGQYPTGNINVDRVISRGGGRGVFCVSESGGATIGNVDLA-DNGNNAILIENCYNVQIRGGTVNG-GGEVRLAARTEFANNRDISITLRVDNTSVR
ESP----------------------------CGDN-TTWNLSGNGARNIC--------------------------------------------------
------------
>PC_018FIA
----------------------------------------------------------------------------------------------------
-----------------------------MVQLF-SLTAVLAL-ASYASAQCGSGSPNARVT----------G-SGGSFQAVR-GSTNLYSGSDYRAAIQ
AAVDGISTGQRVAVIASGSIGTGTITIGSGKTFEGCGTINAANR-NGRGAIESLNTQGVNIPYLTMTG-------------NPYFGLRFYGTRDLTLGRI
TMNLS-----G--GMGIRFDRDQAANSNVKMDVISVTGAGSHAVETWNIDGLTINSVIARNVGESGLLIQKVTNARVGLVDGNNVGGGTGYATLRFANNA
GQRG-SSYAT-NIFVDRVISRGGGRGVFCVSQSGGAEIGNVDLA-QNGGNSILIENCYNFRIRGGTVNG-GGEVRIAARTEFPNTRDTNINLRVDGTTVR
ESP----------------------------CADN-SVWTLSGNGARNIC--------------------------------------------------
------------
>PC_01TU6A
----------------------------------------------------------------------------------------------------
-----------------------------MVQLF-SLTAVLAL-ASYTSAQCGSGSPNARVT----------G-SGGSFQAVR-GSTNLYSGSDYRAAIQ
AAVDGISTGQRVAVIASGSIGTGTITIGSGKTFEGCGTINAASR-NGRGAIESLNTQGVNIPYLTMTG-------------NPYFGLRFYGTRDLTLGRI
TMNLS-----G--GMGIRFDRDQAANSNVKMDVISVTGAGSHAVETWNIDGLTINSVIARNVGESGLLIQKVTNARVGLVDGNNVGGGTGYATLRFANNA
GQRG-SSYAT-NIFVDRVISRGGGRGVFCVSQSGGAEIGNVDLA-QNGGNSILIENCYNFRIRGGTVNG-GGEVRIAARTEFPNTRDTNINLRVDGTTVR
ESP----------------------------CADN-SVWTLSGNGARNIC--------------------------------------------------
------------
>PC_03CIHL
----------------------------------------------------------------------------------------------------
-----------------------------MVHIS-SLATALAL-VSAVVAQCGSGTPDATVTHHDLKADHDQG-SGSSFVAKK-GSSTVYTG-DYLTAIQ
RAVDSISTGQRVSVIASGSIGAGTITIQAGKTFEGCGTINAAVK-SGRGAIEVTDAANVKIPYLTMTG-------------SVYFGMRFFGTTGLTLGDI
TFDLT-----A--GLAIRFERDKNPNSNVKMGTINCKRTGSHCVETWNIDRLEIGSVIARNVGECGLLLQKVTNANIGTIDGENVATGNGYATLRFANQA
GKVNNG-YAT-NIKINRVKSRGGGRGIFCVSESGGAEIGSIDLA-NNGGNAILLENCYNINIKGGTING-GGEVRLASRSEFANSRDIAITARIDGTTVR
ESP----------------------------CTANKTKWTLTGNAAKTICT-------------------------------------------------
------------
>PC_033YCN
----------------------------------------------------------------------------------------------------
-----------------------------MFSSS-TFTAVLAL-ASLASAQCGSGTPHAKVT----------G-SGSSFTATR-GSTNLYTGSDYLKAIQ
TAVDGITSGQRVSIMASGNIGANTIRITSGKTFEGCGTITVATK-SGSGNIEVTDQTGVSIPYLTMAG-------------STYFGLRFSGTKDLTLGTL
TFNLQ-----S--GMGIRFDRDRAANSNVKIGTVTCNGGTSHCIETWNIDRLDIGTVIGKNVGECGLLLQKVTNAKVGTVDCDNCGAGTGYAALRFANEA
GKLNGG-YGT-NIYVNRVRARGGGRGVFCVSASGGAEIASVDIA-NTGNNAILLENCYNVNIKGGTVSG-GGEVRLAARTEFANSRDIAISLRVDGTTVR
ESP----------------------------CTVNKTKWNLSGNGGRTICT-------------------------------------------------
------------
>PC_045BGO
----------------------------------------------------------------------------------------------------
-----------------------------MARYF-LL-TALVAPISSVYAQCGSGTPDARVT----------G-SGSSYTASK-GSSTLYSGSDYRLAIQ
TAVDSIGSGQRVSVIASGSIGASTISIQSGKTFEGCGTINVGNK-SGRGAIEVTNASGVKIPYLTMTG-------------NPYFGLRFYGTKDLELGEI
TFDLS-----G--GMGIRFDRDQAANTNVKMGTINCKKTGSHCVETWNINQLQIGSVIARNVGECGLLLQKVTNAKVGLVDGDNVAAGNGYATLRFANQN
GKL-NGGYNT-NIYVDKVKSRGGGRGVFCVSESGGAEIGSVDLA-SNGNNAILLENCYNVNIKGGTVNG-GGPVRLAARSEFANSKDIAITLKVDGTEVQ
ENP----------------------------CTANKTKWNLSGNGKRTICT-------------------------------------------------
------------
>PC_020K08
----------------------------------------------------------------------------------------------------
-----------------------------MFSSS-TLTAVLAL-ASLASAQCGSGTPHAKVT----------G-SGSSFTATR-GSTNLYTGSDYLKAIQ
TAVDGITSGQRVSIIASGNIGANTIRISSGKTFEGCGTITVAPK-SGGGNIEVTDQTGVSIPYLTMTG-------------STYFGLRFSGTKDLTLGTL
TFNLQ-----T--GMGIRFDRDRAANSNVKIGTVTCNGGTSHCIETWNIDRLDIGSVIGKNVGECGLLLQKVTNAKVGTVDCNNCGAGTGYAALRFANEA
GKLNGG-YGT-NIYVNRVRARGGGRGVFCVSASGGAEIASVDIA-NTGNNAILLENCYNVNIKGGTVSG-GGEVRLAARTEFANSRDIAISLKVDGTTVR
ESP----------------------------CTVNKTKWNLSGNGGRTICT-------------------------------------------------
------------
>PC_02WH43
----------------------------------------------------------------------------------------------------
-----------------------------MFSSS-TLTAVLAL-ASLASAQCGSGTPDAKVT----------G-SGSSFTATR-GSTNLYTGSDYLKAIQ
TAVDGITSGQRVSIIASGNIGANTIRISSGKTFEGCGTITVASK-SGSGNIEVTDQTGVSIPYLTMAG-------------STYFGLRFSGTKDLTLGTI
NFNLQ-----S--GMGIRFDRDRAANSNVKIGTVTCNGGTSHCIETWNIDRLDIGSVIGKNVGECGLLLQKVTNAKVGTVDCENCGTGTGYAALRFANEA
GKLNGG-YGT-NIYVNRVRARGGGRGVFCVSASGGAEIASVDLA-NTGNNAILLENCYNVNIKGGTVSG-GGEVRLAARTEFANSRDIAISLRVDGTTVR
ESP----------------------------CTVNKTKWNLSGNGGRTICT-------------------------------------------------
------------
>PC_00L8CD
----------------------------------------------------------------------------------------------------
-----------------------------MVQIA-GLTAVLAL-ASLVSAQCGSGTPDAKVT----------G-SGSSYTATK-GSTTLYTGSDYRLAIQ
TAINGISSGQRVSVMASGNIGANTLTITSGKTFEGCGTITVATK-SASGNIEVTNQSGVKIPYLTMAG-------------SAYFGLRFSGTKDLTLGTI
NFNLK-----D--GIGIRFDRDRAANTNVQIGTVTCVGGSSHCIETWNIDQLTIGSVIGKNVGECGLLLQKVTNAKVGSVDCDNCGSGTGYAALRFANEA
GKLNGA-YNT-NIFVDRVKARGGGRGIFCVSASGGAQIGTIDVA-NTGNNAILIENCYNVNIKAGTVSG-GGEVRLAARTEFANSKDIAIALRVDGTTVR
ESP----------------------------CTANKTKWSLSGNGARTICT-------------------------------------------------
------------
>PC_087FS6
----------------------------------------------------------------------------------------------------
-----------------------------MVQFT-GLTAVLTL-ASTAYAQCGAGTPDARVT----------G-SGNSFTATR-GSTNLYTGSDYRLAIQ
RALDGISSGQRVSVIASGNIGANTITITSGKTFEGCGTITAAPR-NGGGNIEVTDQTGVNIPYLTMAG-------------STYFGMRFSGTRDLTLGDI
NFNLA-----E--GMGIRFDRDRAANTNVKMGTITCNGGTSHCVETWNIDGLEIDSVVGRNVGESGLLIQKVTNANIGTVDCDDCGTGTGYAALRFANEA
GRVGDA-YPT-NIRVNRVRARGGGRGIFCVSASGGVEINTIDVA-NTGNNAILIENCYNVNIRAGTVNG-GGEVRLAARTEFANSRDIAIAIRVDGTTVR
ESP----------------------------CTANRTRWSLTGNGARTICT-------------------------------------------------
------------
>PC_05Y0WF
----------------------------------------------------------------------------------------------------
-----------------------------MVQFT-GLTAVLAL-ASAAYAQCGSGPPDARVT----------G-SGSSYPATK-GSTNLYTGSDYRLAIQ
RALDGISSGQRVSVIASGNIGASTLTITSGKTFEGCGTITVSPK-SGGGNIEVTDQSGVKIPYLTMAG-------------STYFGMRFSGTKDLTLGTI
NFNLK-----E--GMGIRFDRDRAANTNVKMGTITCTGGTSHCVETWNIDKLEVGSVIGKNVGECGLLVQKVTNANIGTVDCDNCGAGTGYAALRFANEA
GQLNGG-YAT-NIKVNRVKARGGGRGIFCVSASGGVEIGTIDVA-NTGNNAILLENCYNVNIKAGTVSG-GGEVRLAARTEFANSRDIAIAIKVDGTTVR
ESP----------------------------CTANKTKWSLTGNGGRTICT-------------------------------------------------
------------
>PC_06N234
----------------------------------------------------------------------------------------------------
-----------------------------MVQFT-GLTAVLAL-ASAAYAQCGSGTPDARVT----------G-SGSSYTATK-GSTNLYTGSDYRLAIQ
RALDGISSGQRVSVIASGNIGASTLTITSGKTFEGCGTITVSPK-SGGGNIEVTDQSGVKIPYLTMAG-------------STYFGMRFSGTKDLTLGTI
NFNLK-----E--GMGIRFDRDRAANTNVKMGTITCTGGTSHCVETWNIDKLEVGSVIGKNVGECGLLVQKVTNANIGTVDCDNCGAGTGYAALRFANEA
GKLNGG-YAT-NIKVNRVKARGGGRGIFCVSASGGVEIGTIDVA-NTGNNAILLENCYNVNIKAGTVSG-GGEVRLAARTEFANSRDIAIAIKVDGTTVR
ESP----------------------------CTANKTKWSLTGNGGRTICT-------------------------------------------------
------------
>PC_07Q5XT
----------------------------------------------------------------------------------------------------
-----------------------------MVQFT-GLTAVLAL-ASTVYAQCGSGSPAARVT----------G-SGSSFTATM-GTTNLYTGSDYRLAIQ
RALDGITSGQRVSVMASGNIGAGTITITSGKTFEGCGTITAAPK-SGGGNIEVTDQSGVSIPYLTMAG-------------STYFGMRFSGTKDLTLGTI
NFNLQ-----Q--GMGIRFDRDRAANTNVKMGTITCTGGTSHCVETWNIDRLEIGSVIGRNVGECGLLIQKVTNANIGTVDCDNCATGTGYGALRFANEA
GKLNGG-YAT-NIKVNRVKARGGGRGVFCVSASGGVEIGTIDVA-NTGNNAVLLENCYNFNIKAGTVNG-GGEVRLAARTEFENSRDIAIALRVDGTTVR
ESP----------------------------CTANKTKWNLTGNGARTICT-------------------------------------------------
------------
>PC_02EC0M
----------------------------------------------------------------------------------------------------
-----------------------------MVQIA-GLTAVLAL-ASLVSAQCGSGTPDAKVT----------G-SGSSYTATK-GSTTFYTGSDYRLAIQ
TAINGISSGQRVSVMASGNIGANTLTITSGKTFEGCGTITVATK-SASGNIEVTNQSGVKIPYLTMAG-------------SAYFGLRFSGTKDLTLGTI
NFNLK-----D--GIGIRFDRDRAANTNVQIGTVTCVGGSSHCIETWNIDQLTIGSVIGKNVGECGLLLQKVTNAKVGSVDCDNCGSGTGYAALRFANEA
GKLNGA-YNT-NIFVDRVKARGGGRGIFCVSASGGAQIGTIDVA-NTGNNAILIENCYNVNIKAGTVSG-GGEVRLAARTEFANSKDIAIALRVDGTTVR
ESP----------------------------CTANKTKWSLSGNGARTICT-------------------------------------------------
------------
>PC_073XC1
----------------------------------------------------------------------------------------------------
----------------------------MLQLPS-LTAAVLAL-ASLASAQCGSGSPAARVT----------G-SGGTFIAMK-GTQSLYTGTDYYRAIQ
SAVDGISSGQRVSIMASGNIGANTITITSGKTFEGCGTITAAIK-SGRGNIEVTDQSGVNIPYLTMAG-------------STYFGMRFSGARDLTLGKI
NFNLQ-----N--GMGIRFDRDRAANTNVKMDTITCNGGTSHCVETWNIDRLEVGSVIGKNVGECGLLLQKVTNANVGLVDCDNCGAGTGYAALRFANEA
GKLNGA-YST-NIRVSSVKARGGGRGVFCVSQSGGAEIGTVDLA-NTGNNAVLIENCYNVNIKGGTVNG-GGEVRLSARTEFANSKDIAITLRVDGTTVR
ESP----------------------------CAANKTKWNLSGNGGRTIC--------------------------------------------------
------------
>PC_01ROWD
----------------------------------------------------------------------------------------------------
-----------------------------MVQFT-GLTAVPAL-SSAAYAQCGSGTPDARVT----------G-SGSSYTATK-GSTNLYTGSDYRLAIQ
RALDGISSGQRVSVIASGNIGASTLTITSGKTFEGCGTITVSPK-SGGGNIEVTDQSGVKIPYLTMAG-------------STYFGMRFSGTKDLTLGTI
NFNLK-----E--GMGIRFDRDRAANTNVKMGTITCTGGTSHCVETWNIDKLEVGSVIGKNVGECGLLIQKVTNANIGTVDCDNCGAGTGYAALRFANEA
GKLNGG-YAT-NIKVNRVKARGGGRGIFCVSASGGVEIGTIDVA-NTGNNAILLENCYNVNIKAGTVSG-GGEVRLAARTEFANSRDIAIAIKVDGTTVR
ESP----------------------------CTANKTKWSLTGNGGRTICT-------------------------------------------------
------------
>PC_05R8E1
----------------------------------------------------------------------------------------------------
-----------------------------MVQFT-GLTAVLAL-ASAAYAQCGSGTPDARVT----------G-SGSSYTATK-GSTNLYTGSDYRLAIQ
RALDGISSGQRVSVIASGNIGASTLTITSGKTFEGCGTITVSPK-SGGGNIEVTDQSGVKIPYLTMAG-------------STYFGMRFSGTKDLTLGTI
NFNLK-----E--GMGIRFDRDRAANTNVKMGTITCTGGTSHCVETWNIDKLEVGSVIGKNVGECGLLVQKVTNANIGTVDCDNCGAGTGYAALRFANEA
GKLNGG-YAT-NIKVNRVKARGGGRGIFCVSASGGVEIGTIDVA-NTGNNAILLENCYNVNIKAGTVSA-GGEVRLAARTEFANSRDIAIAIKVDGTTVR
ESP----------------------------CTANKTKWSLTGNGGRTICT-------------------------------------------------
------------
>PC_06UUL4
----------------------------------------------------------------------------------------------------
-----------------------------MVQFT-GLTAVLAL-ASAAYAQCGSGTPDARVT----------G-SGSSYTATK-GSTNLYTGSDYRLAIQ
SALDGISSGQRVSVIASGNIGASTLTITSGKTFEGCGTITVSPK-SGGGNIEVTDQSGVKIPYLTMAG-------------STYFGMRFSGTKDLTLGTI
NFNLK-----E--GMGIRFDRDRAANTNVKMGTITCTGGTSHCVETWNIDKLEVGSVIGKNVGECGLLVQKVTNANIGTVDCDNCGAGTGYAALRFANEA
GKLNGG-YAT-NIKVNRVKARGGGRGIFCVSASGGVEIGTIDVA-NTGNNAILLENCYNVNIKAGTVSG-GGEVRLAARTEFANSRDIAIAIKVDGTTVR
ESP----------------------------CTANKTKWSLTGNGGRTICT-------------------------------------------------
------------
>PC_058RYR
----------------------------------------------------------------------------------------------------
-----------------------------MFSSS-TLTAVLAL-ASVASAQCGSGTPNAKVT----------G-SGNSFTATR-GSTNLYTGSDYLKAIQ
TAVDGISSGQRVSIMASGNIGANTIRISSGKTFEGCGTITVAPK-SGGGNIEVTDQTGVSIPYLTMTG-------------STYFGLRFSGTKDLTLGTL
TFNLQ-----S--GMGIRFDRDRAANSNVKIGTVTCNGGTSHCIETWNIDRLDIGTVIGKNVGECGLLLQKVTNAKVGTVDCDNCGAGTGYAALRFANEA
GKLNGG-YAT-NIYVNRVRARGGGRGVFCVSASGGAEIASVDLA-NTGNNAVLIENCYNVNIKGGTVTG-GGEVRLAARTEFANSRDIAISLRVDGTTVR
ESP----------------------------CTVNKTKWNLSGNGGRTICT-------------------------------------------------
------------
>PC_03FTL7
----------------------------------------------------------------------------------------------------
-----------------------------MVHIS-SLATALAL-VSAVVAQCGSGTPDATVT----------G-SGSSFVAKK-GSSTVYTG-DYLTAIQ
RAVDSISTGQRVSVIASGSIGAGTITIQAGKTFEGCGTINAAVK-SGRGAIEVTDAANVKIPYLTMTG-------------SVYFGMRFFGTTGLTLGDI
TFDLT-----A--GLAIRFERDKNPNSNVKMGTINCKRTGSHCVETWNIDRLEIGSVIARNVGECGLLLQKVTNANIGTIDGENVATGNGYATLRFANQA
GKVNNG-YAT-NIKINRVKSRGGGRGIFCVSESGGAEIGSIDLA-NNGGNAILLENCYNINIKGGTING-GGEVRLASRSEFANSRDIAITARIDGTTVR
ESP----------------------------CTANKTKWTLTGNAAKTICT-------------------------------------------------
------------
>PC_06DICV
----------------------------------------------------------------------------------------------------
-----------------------------MVQLL-NFAAALAL-ASTVAAQCGSGTPDATVT----------G-SGNSFVAKK-GSSTVYTG-DYLTAIQ
RAVDSIGNGQRVSVIASGSIGAGTITIQAGKTFEGCGTINAAIK-SGRGAIEVTDAANVKIPYLTMTG-------------SVYFGLRFSGTTGLTLGDL
TFDLT-----A--GLAIRFDRDRAANSNVKMGTINCKRTTSHCVETWNIDKLEIGTVIARNVGECGLLLQKVTNANIGLVDGENVATGNGYATLRFANEA
GKVGGS-YPT-NIFVRNVKSRGGGRGIFCVSQSGGAEIGSIDLA-NNGNNAILIENCYNVNIKGGTVNG-GGEVRLSARTEFANSRDIAITARVDGTTVR
ESP----------------------------CAANKTKWNLSGNGGRTICT-------------------------------------------------
------------
>PC_022OZE
----------------------------------------------------------------------------------------------------
-----------------------------MVQIF-GIAAAVAL-VTSVSAQCGSGTPDATVT----------G-SGSSFVAKK-GSTTVYTG-DYLTAIQ
RAVDSISSGQRVSVLASGSIGASTITIQAGKTFEGCGTINAATR-SGRGAIEVTNAANVKIPYLTMTG-------------NVYFGLRFSGTSGLTLGDI
TFDLT-----T--GLGIRFDRDLAANSNVKMGTINCKRTSSHCVETWKIDKLEIGSVIARNVGECGLLLQETTNAKVDLVDGDNVAAGNGYATLRFANRN
GRINNA-YNT-NIYVNRVKSRGGGRGIFCVSESGGAEIGSIDLA-SNGNNAILIENCYNVKINGGTVNG-GGEVRLSARTEFENSRDISITAKVDGTTVR
ESP----------------------------CTANKTKWNLTGDASKNICT-------------------------------------------------
------------
>PC_00Y838
----------------------------------------------------------------------------------------------------
-----------------------------MARFS-ILSSA-LALVSLVQGQCGSGSPDVSVT----------G-SGSSFTATS-GSSEVYSGSDYGAAIQ
AALDAASSGQRVAVIASGSIGAGTITIPSGITFEGCGTIDASLR-SGRGAIESTDTSDVQIPYLTMTG-------------SPYFGLRFSGTSGLTLGEI
TMNLS-----G--GIGIRFDRDRAANSNVKMGTIRVTGASSHAVETWNIDGLEIDQVIAKDCGECGLLLQATTNAQVGLVDGDNVGTGTGYATLRFANAN
GKL-NGAYDT-NVFIDRVVSSGGGRGIFCVSESGGAEIGTADLS-DNGGNAVLIENCYNINIKGGTVNG-GGEVRLAARDEFENNRDISVTLEVNDNSVR
ESP----------------------------CGTN-INWSITGSATQDIC--------------------------------------------------
------------
>PC_05LDBX
----------------------------------------------------------------------------------------------------
-----------------------------MVKLT-VLSVLLALGAT-ASAQCGANNPPVQVT----------G-SSGNYRATQ-NGNQIYSGGDYRLAIQ
TALDRASSGQRVAVFASGSIGANTILVGSGKILEVCGTLNVGNR-SGRGAIESTDTQNAEIRYLTMTG-------------NPYFGLRFFGTRGLRLGEL
NLNLS-----G--GMGIRFERDKAANSDVKMGIIRVTGAGSHAVETWNINGLEIDQVIARNVGECGLLLQKVTNARVNLVDGDNVAAGNGYATLRFANEN
GKL-NGGYP-TNVYINRVKSRGGGRGIFCVSQSGGAQIDNIDLA-NNGNNAILIENCYNVNIRGGTING-GGEVRLAARTEFANSRDITITAQVNNNSVR
ESP----------------------------CADN-SNFYISGNARMNVC--------------------------------------------------
------------
>PC_083KOD
----------------------------------------------------------------------------------------------------
-------------------------------MLH-SLTALLAL-VSLATAQCGSGTPDAKVT----------G-SGSTFTATK-GSQNLYSGSDYLKAIQ
TAVDGISSGQRVSVMASGNIGANTIKITSGKTFEGCGTITVAPK-SGGGNIEVTDQTGVKIPYLTMAG-------------STYFGLRFSGTKDLTLGTI
NFNLK-----D--GMGIRFDRDRAANTNVKIGTVTCTGGTSHCIETWNIDRLDIGTVIGKNVGECGLLLQKVTNAKVGTVDCDNCGAGTGYAALRFANEA
GKLNGA-YNT-NIYVSRVKARGGGRGIFCVSASGGAEIGTIDVA-NTGNNAILLENCYNVNIKAGTVSG-GGEVRLAARSEFANSRDIAIALRVDGTTVR
ESP----------------------------CTANKTKWNLSGNGGRTICT-------------------------------------------------
------------
>PC_02EJLT
----------------------------------------------------------------------------------------------------
-----------------------------MLYTS-FLTAVFAL-ATSAAAQCGSGTPDVTVS------------GSGTFTVRK-GSSTLYTGSDYNAALQ
SGITNTASGQRLTVLASGSIGANTLVLKSGMTFEGCGTINLGNR-AGRGGIEITNTQGVKVPYLSLTG-------------NPYFGVRVYGSRDLSFGVI
TMNLS-----G--GLGIRFDRDQAANSNVSMNTVSITGAGSHGIETWNIAGFTLNSFTGRNIGECGLLMQTTTNARVGTVDCNNCAAGNGYAALRFANQN
GKLNGG-YST-NVYVDRLIARGGGRGFFCVSESGAAEINSVDIA-QTGNNAILIENCYGINIKGGTVNG-GGEVRISARSEFANTRDVSLTLRVDGTTVR
ESP----------------------------CGQN-MRFTITGNAQKQLC--------------------------------------------------
------------
>PC_00PTNQ
----------------------------------------------------------------------------------------------------
-----------------------------MVKSY-LLAAVAALASSV-NAQCGSGSPAARVT----------G-SGSSFTAVL-GSSTIYTGSDYRLAIQ
TAIDRISSGQRVVVAASGSIGANTLTIGAGKTFEGCGTINAASR-NGRGAIEVTDVAGVKIPFLTMTG-------------NPYFGLRFSGTRDLELGQI
NLNFN-----G--GMGIRFDRDRAANSNVRMGTITCRGTGSHCVETWNINGLEIDSVVARDVGECGLLIQNSVNVNVGLVDGQNVAAGNGYATLRFANQN
GRL-NNGYS-TNVRIDSVRARGGGRGIFCVSESGGAEIGSVDIA-DMENNAILIENCYGVTIRGGTVVR-SGEVRIAARTEFANTRDTSITLRVDG-AVR
ESP----------------------------CADN-SVWNLSGSGSRNIC--------------------------------------------------
------------
>PC_078S9M
----------------------------------------------------------------------------------------------------
-----------------------------MVQIT-CLAAVLAL-TSLVSAQCGSGTPDATVT----------G-SGGSYTATK-GSTVLYTGSDYHLAIQ
TAIDGITSGQRVSVMASGNIGATTLTITSGKTFEGCGTITVAPR-GTSGNIEVTNQSGVKIPYLTMAG-------------STYFGLRFSGTKDLTLGTL
NFNLG-----L--GIAVRFDRDRPANTNVQIGTVTCVGGSSHCIETWNIDQLNIGTVIGKNVGECGLLLQKVTNAKVGLVDCDNCGTDTGYAALRFANEA
GKLNGA-YTT-NIIVDRVKARGGGRGVFCVSASGGAQINNIDVA-NTGNQAVFIENCYNVNIKAGTVTG-GGEVRLAARAEFANSRDIAIALKVDGTTVT
EDP----------------------------CTENKTKWSLTGNAVQHICT-------------------------------------------------
------------
>PC_01JJML
----------------------------------------------------------------------------------------------------
-----------------------------MVQFT-GLTVALAL-TSLASAQCGSGSPHATVT----------G-SGSSFRATK-GSTNLYSGSDYRLAIQ
SALDGISSGQRVSVMASGNLGANTIRITSGKTFEGCGTITAAPK-SGGGNIEVTDQSGVSIPYLTMAG-------------STYFGMRFSGTKDLTLGTI
NFNLK-----E--GMGIRFDRDRAANTNVKMGTITCNGGTSHCVETWNIDKLEIGSVVGKNVGECGLLIQKVTNANIGTVDCDNCAAGTGYAALRFANEA
GKLNGA-YPT-NIRVNKVKARGGGRGIFCVSASGGAEIGTIDVA-NTGNNAILLENCYNVNIKAGTVNG-GGEVRLAARTEFANSRDIAIALRVDGTTVR
ESP----------------------------CTVNKTKWNLSGNGGRTICT-------------------------------------------------
------------
>PC_03TBEO
----------------------------------------------------------------------------------------------------
-----------------------------MVQIT-CLTAVLAL-TSLVSAQCGSGTPDATVT----------G-SGGSYTATK-GSTVLYTGSDYHLAIQ
TAIDGITSGQRVSVMASGNIGATTLTITSGKTFEGCGTITVAPR-GTSGNIEVTNQSGVKIPYLTMAG-------------STYFGLRFSGTKDLTLGTL
NFNLG-----L--GIAVRFDRDRPANTNVQIGTVTCVGGSSHCIETWNIDQLNIGTVIGKNVGECGLLLQKVTNAKVGLVDCDNCGTDTGYAALRFANEA
GKLNGA-YTT-NIIVDRVKARGGGRGVFCVSASGGAQINNIDVA-NTGNQAVFIENCYNVNIKAGTVTG-GGEVRLAARAEFANSRDIAIALKVDGTTVT
EDP----------------------------CTENKTKWSLTGNAVQHICT-------------------------------------------------
------------
>PC_07ZFUE
----------------------------------------------------------------------------------------------------
-----------------------------MVQIT-CLAAVLAL-TSLVSAQCGSGTPDATVT----------G-SGGSYTATK-GSTVLYTGSDYHLAIQ
TAIDGITSGQRVSVMASGNIGATTLTITSGKTFEGCGTITVAPR-GTSGNIEVTNQSGVKIPYLTMAG-------------STYFGLRFSGTKDLTLGTL
NFNLG-----L--GIAVRFDRDRPANTNVQIGTVTCVGGSSHCIETWNIDQLNIGTVIGKNVGECGLLLQKVTNAKVGLVDCDNCGTDTGYAALRFANEA
GKLNGA-YTT-NIIVDRVKARGGGRGVFCVSASGGAQINNIDVA-NTGNQAVFIENCYNVNIKAGTVTG-GGEVRLAARAEFANSRDIAIALKVDGTTVT
EDP----------------------------CTENKTKWSLTGNAVQHI---------------------------------------------------
------------
>PC_0848A5
----------------------------------------------------------------------------------------------------
-----------------------------MVQIT-CLTAVLAL-TSLVSAQCGSGTPDATVT----------G-SGGSYTATK-GSTVLYTGSDYHLAIQ
TAIDGITSGQRVSVMASGNIGATTLTITSGKTFEGCGTITVAPR-GTSGNIEVTNQSGVKIPYLTMAG-------------SAYFGLRFSGTKDLTLGTL
NFNLG-----L--GIAVRFDRDRPANTNVQIGTVTCVGGSSHCIETWNIDQLNIDTVIGKNVGECGLLLQKVTNAKVGLVDCDNCGTDTGYAALRFANEA
GKLNGA-YTT-NIVVDRVKARGGGRGVFCVSASGGAQINNIDVA-NTGNQAVFIENCYNVNIKAGTVTG-GGEVRLAARAEFANSRDIAIALKVDGTTVT
EDP----------------------------CTENKTKWSLTGNAVQHI---------------------------------------------------
------------
>PC_088INQ
----------------------------------------------------------------------------------------------------
-----------------------------MVQIT-CLTAVLAL-TSLVSAQCGSGTPDATVT----------G-SGGSYTATK-GSTVLYTGSDYHLAIQ
TAIDGITSGQRVSVMASGNIGATTLTITSGKTFEGCGTITVAPR-GTSGNIEVTNQSGVKIPYLTMAG-------------STYFGLRFSGTKDLTLGTL
NFNLG-----L--GIAVRFDRDRPANTNVQIGTVTCVGGSSHCIETWNIDQLNIGTVIGKNVGECGLLLQKVTNAKVGLVDCDNCGTDTGYAALRFANEA
GKLNGA-YTT-NIIVDRVKARGGGRGVFCVSASGGAQINNIDVA-NTGNQAVFIENCYNVNIKAGTVTG-GGEVRLAARAEFANSRDIAIALKVDGTTVT
EDP----------------------------CTENKTKWSLTGNAVQHI---------------------------------------------------
------------
>PC_08D0FQ
----------------------------------------------------------------------------------------------------
-----------------------------MVQFT-GLTAVLAL-ASAAYAQCGSGTPDARVT----------G-SGSSYTATK-GSTNLYTGSDYRLAIQ
SALDGISSGQRVSVIASGNIGASTLTITSGKTFEGCGTITVSPK-SGGGNIEVTDQSGVKIPYLTMAG-------------STYFGMRFSGTKDLTLGTI
NFNLK-----E--GMGIRFDRDRAANTNVKMGTITCTGGTSHCVETWNIDKLEVGSVIGKNVGECGLLVQKVTNANIGTVDCDNCGAGTGYAALRFANEA
GKLNGG-YAT-NIKVNRVKARGGGRGIFCVSASGGVEIGTIDVA-NTGNNAILLENCYNVNIKAGTVSG-GGEVRLAARTEFANSRDIAIAIKVDGTTVR
ESL----------------------------ESYWQ-RWEDHLHLSPP----------------------------------------------------
------------
>PC_08G7MO
----------------------------------------------------------------------------------------------------
-----------------------------MVQFT-GLTAVLAL-ASAAYAQCGSGTPDARVT----------G-SGSSYTATK-GSTNLYTGSDYRLAIQ
RALDGISSGQRVSVIASGNIGASTLTITSGKTFEGCGTITVSPK-SGGGNIEVTDQSGVKIPYLTMAG-------------STYFGMRFSGTKDLTLGTI
NFNLK-----E--GMGIRFDRDRAANTNVKMGTITCTGGTSHCVETWNIDKLEVGSVIGKNVGECGLLVQKVTNANIGTVDCDNCGAGTGYAALRFANEA
GKLNGG-YAT-NIKVNRVKARGGGRGIFCVSASGGVEIGTIDVA-NTGNNAILLENCYNVNIKAGTVSG-GGEVRLAARTEFANSRDIAIAIKVDGTTVR
ESL----------------------------ESYWQW-WEDHLHLRLP----------------------------------------------------
------------
>PC_04APW9
----------------------------------------------------------------------------------------------------
-----------------------------MVQFT-GLTAVLAL-ASAAYAQCGSGTPDARVT----------G-SGSSYTATK-GSTNLYTGSDYRLAIQ
RALDGISSGQRVSVIASGNIGASTLTITSGKTFEGCGTITVSPK-SGGGNIEVTDQSGVKIPYLTMAG-------------STYFGMRFSGTKDLTLGTI
NFNLK-----E--GMGIRFDRDRAANTNVKMGTITCTGGTSHCVETWNIDKLEVGSVIGKNVGECGLLVQKVTNANIGTVDCDNCGAGTGYAALRFANEA
GKLNGG-YAT-NIKVNRVKARGGGRGIFCVSASGGVEIGTIDVA-NTGNNAILLENCYNVNIKAGTVSG-GGEVRLAARTEFANSRDIAIAIKVDGTTVR
ESL----------------------------ESYWQW-WEDHLHLKLS----------------------------------------------------
------------
>PC_07O1ZP
----------------------------------------------------------------------------------------------------
-----------------------------MVQFT-GLTAVLAL-ASAAYAQCGSGTPDARVT----------G-SGSSYTATK-GSTNLYTGSDYRLAIQ
RALDGISSGQRVSVIASGNIGASTLTITSGKTFEGCGTITVSPK-SGGGNIEVTDQSGVKIPYLTMAG-------------STYFGMRFSGTKDLTLGTI
NFNLK-----E--GMGIRFDRDRAANTNVKMGTITCTGGTSHCVETWNIDKLEVGSVIGKNVGECGLLVQKVTNANIGTVDCDNCGAGTGYAALRFANEA
GKLNGG-YAT-NIKVNRVKARGGGRGIFCVSASGGVEIGTIDVA-NTGNNAILLENCYNVNIKAGTVSG-GGEVRLAARTEFANSRDIAIAIKVDGTTVR
ESR----------------------------KYPHTN-CK------------------------------------------------------------
------------
>PC_05K9CG
----------------------------------------------------------------------------------------------------
-----------------------------MVQFT-GLTAVLAL-ASAAYAQCGSGTPDARVT----------G-SGSSYTATK-GSTNLYTGSDYRLAIQ
RALDGISSGQRVSVIASGNIGASTLTITSGKTFEGCGTITVSPK-SGGGNIEVTDQSGVKIPYLTMAG-------------STYFGMRFSGTKDLTLGTI
NFNLK-----E--GMGIRFDRDRAANTNVKMGTITCTGGTSHCVETWNIDKLEVGSVIGKNVGECGLLVQKVTNANIGTVDCDNCGAGTGYAALRFANEA
GKLNGG-YAT-NIKVNRVKARGGGRGIFCVSASGGVEIGTIDVA-NTGNNAILLENCYNVNIKAGTVSG-GGEVRLAARTEFANSRDIAIAIKVDGTTVR
ESR----------------------------KYTHTN-CR------------------------------------------------------------
------------
>PC_002JLC
----------------------------------------------------------------------------------------------------
-----------------------------MVQFT-GLTAVLAL-ASAAYAQCGSGTPDARVT----------G-SGSSYTATK-GSTNLYTGSDYRLAIQ
RALDGISSGQRVSVIASGNIGASTLTITSGKTFEGCGTITVSPK-SGGGNIEVTDQSGVKIPYLTMAG-------------STYFGMRFSGTKDLTLGTI
NFNLK-----E--GMGIRFDRDRAANTNVKMGTITCTGGTSHCVETWNIDKLEVGSVIGKNVGECGLLIQKVTNANIGTVDCDNCGAGTGYAALRFANEA
GKLNGG-YAT-NIKVNRVKARGGGRGIFCVSASGGVEIGTIDVA-NTGNNAILLENCYNVNIKAGTVSG-GGEVRLAARTEFANSRDIAIAIKVDGTTVR
ESR----------------------------KYSHTN-CK------------------------------------------------------------
------------
>PC_061ZA4
----------------------------------------------------------------------------------------------------
-----------------------------MVQFT-GLTAVLAL-ASAAYAQCGSGTPDAPVT----------G-SGSSYTATK-GSTNLYTGSDYRLAIQ
RALDGISSGQRVSVIASGNIGASTLTITSGKTFEGCGTITVSPK-SGGGNIEVTDQSGVKIPYLTMAG-------------STYFGMRFSGTKDLTLGTI
NFNLK-----E--GMGIRFDRDRAANTNVKMGTITCTGGTSHCVETWNIDKLEVGSVIGKNVGECGLLVQKVTNANIGTVDCDNCGAGTGYAALRFANEA
GKLNGG-YAT-NIKVNRVKARGGGRGIFCVSASGGVEIGTIDVA-NTGNNAILLENCYNVNIKAGTVSG-GGEVRLAARTEFANSRDIAIAIKVDGTTVR
ESR----------------------------KYPHTN-CK------------------------------------------------------------
------------
>PC_07O4WZ
----------------------------------------------------------------------------------------------------
-----------------------------MVQFT-GLTAVLAL-ASAAYAQCGSGTPDARVT----------G-SGSSYTATK-GSTNLYTGSDYRLAIQ
RALDGISSGQRVSVIASGNIGASTLTITSGKTFEGCGTITVSPK-SGGGNIEVTDQSGVKIPYLTMAG-------------STYFGMRFSGTKDLTLGTI
NFNLK-----E--GMGIRFDRDRAANTNVKMGTITCTGGTSHCVETWNIDKLEVGSVIGKNVGECGLLVQKVTNANIGTVDCDNCGAGTGYAALRFANEA
GKLNGG-YAT-NIKVNRVKARGGGRGIFCVSASGGVEIGTIDVA-NTGNNAILLENCYNVNIKAGTVSG-GGEVRLAARTEFANSRDIAIAIKVDGTTWS
LTG----------------------------NGGRTI-CT------------------------------------------------------------
------------
>PC_02YU5I
----------------------------------------------------------------------------------------------------
-----------------------------MVQFT-GLTAVLAL-ASAAYAQCGSGTPDARVT----------G-SGSSYTATK-GSTNLYTGSDYRLAIQ
SALDGISSGQRVSVIASGNIGASTLTITSGKTFEGCGTITVSPK-SGGGNIEVTDQSGVKIPYLTMAG-------------STYFGMRFSGTKDLTLGTI
NFNLK-----E--GMGIRFDRDRAANTNVKMGTITCTGGTSHCVETWNIDKLEVGSVIGKNVGECGLLVQKVTNANIGTVDCDNCGAGTGYAALRFANEA
GKLNGG-YAT-NIKVNRVKARGGGRGIFCVSASGGVEIGTIDVA-NTGNNAILLENCYNVNIKAGTVSG-GGEVRLAARTEFANSRDIAIAIKVDGTTVR
ESR----------------------------KYPHTN-YR------------------------------------------------------------
------------
>PC_078M5S
----------------------------------------------------------------------------------------------------
---------------------------------------------------MRLRYSGRNSD----------R-LGGSYTATK-GSTVLYTGSDYHLAIQ
TAIDGITSGQRVSVMASGNIGATTLTITSGKTFEGCGTITVAPR-GTSGNIEVTNQSGVKIPYLTMAG-------------STYFGLRFSGTKDLTLGTL
NFNLG-----L--GIAVRFDRDRPANTNVQIGTVTCVGGSSHCIETWNIDQLNIGTVIGKNVGECGLLLQKVTNAKVGLVDCDNCGTDTGYAALRFANEA
GKLNGA-YTT-NIIVDRVKARGGGRGVFCVSASGGAQINNIDVA-NTGNQAVFIENCYNVNIKAGTVTG-GGEVRLAARAEFANSRDIAIALKVDGTTVT
EDP----------------------------CTENKTKWSLTGNAVQHICT-------------------------------------------------
------------
>PC_07YWOE
----------------------------------------------------------------------------------------------------
---------------------------------------------------MRLRYSGRNSD----------R-LGGSYTATK-GSTVLYTGSDYHLAIQ
TAIDGITSGQRVSVMASGNIGATTLTITSGKTFEGCGTITVAPR-GTSGNIEVTNQSGVKIPYLTMAG-------------STYFGLRFSGTKDLTLGTL
NFNLG-----L--GIAVRFDRDRPANTNVQIGTVTCVGGSSHCIETWNIDQLNIGTVIGKNVGECGLLLQKVTNAKVGLVDCDNCGTDTGYAALRFANEA
GKLNGA-YTT-NIIVDRVKARGGGRGVFCVSASGGAQINNIDVA-NTGNQAVFIENCYNVNIKAGTVTG-GGEVRLAARAEFANSRDIAIALKVDGTTVT
EDP----------------------------CTENKTKWSLTGNAVQHI---------------------------------------------------
------------
>PC_08DL9J
----------------------------------------------------------------------------------------------------
-----------------------------MTRLS-SLASVLAFASSV-YAQCGSGSPDAVVD----------G-SGNSFTATK-GSQQLYSGSDYRTAIQ
TALDSISSGQRVSVLASGSIGATTIDISSGKTFEGCGTIDVGYN-SGRGAIRAIDQSGVSIPYLKMTG-------------SPYFGLQFSGVSDLTLGQI
EMDLS-----D--GLGIRFDRDGAPNSNVEMDSITVTGAGSHAVEVWNIDGLTINEVIAQDVGECGLLIQNTINAQVGLVDGTNVATGVGYATLRFANRN
GRYADGSYP-DNINVDRVVSRGGGRGIFCVSESGGAVIGAIDLQ-DNGNNAILIENCYNVNIKSGTVQG-GGEVRIAARSEFENTRDISLSLEVNDNTVR
ESP----------------------------CGEN-MTFDITGNAALNIC--------------------------------------------------
------------
>PC_03F77H
----------------------------------------------------------------------------------------------------
-----------------------------MVHFT-SLTAALAL-VSLASAQCGSGTPDAKVT----------G-SGSTFTATK-GSTTLYTGSDYRLAIQ
TAIDGISSGQRVSVLASGNIGASTLTITSGKTFEGCGTITVAPK-SPAGNIEVINQSGVKIPYLTMSG-------------STYFGLRFSGTKDLVLGTI
TFNLK-----D--GMGIRFDRDRAANTNVQMGTITCTGGTSHCVETWNIDRLTIGSVIGKNVGECGLLLQNVTNAKIGTVDCDNCGSGTGYAALRFANEA
GKLNGGYTTT-NIFVDRVKARGGGRGIFCVSASGGAQIGTIDVA-NTGNNAVLIENCYNVNIKAGTVSG-GGEVRLAARTEFANSRDIAVALRVDGTGVT
ESP----------------------------CAANKTKWSLSGDGVRKICT-------------------------------------------------
------------
>PC_04QHOH
----------------------------------------------------------------------------------------------------
-----------------------------MFRLSSIITAALAL-VSSVNAACGDGSPQGVVS----------G-SGSSFTATV-NGANVYSGGDYRLAIQ
TALDRIGANQRVTVRASGSIGANTISITSGKTFEVCGTMNVVYK-AGRGAIEAINQNDVKIPYLKMTG-------------TPYFGMRFSGTRNLALGEI
TMNLS-----G--GLGIRFDRDANFNYGVSMGNIVVTGAGSHAVEVWKVDGLTITSVKAKDVGECGLLVQESRNARIGYVEGINVATGTGYATLRFANEN
GKLNN-VYTTTNIFVDKVYSRGGGRGIFCVSRSGAAEIKNIDLA-DNGNNAILIENCYNMAIRDGVINR-GGEVRVSARSEFPNTSGIYVKAQVNNNSIR
ESP----------------------------CAEN-IYWGITGNAKKNVC--------------------------------------------------
------------
>PC_07FEY0
----------------------------------------------------------------------------------------------------
-----------------------------MAKFS-FLTAVLAL-ASSVSAQCGSGTPNARVT----------G-SGSSFVATR-GSTEVYAGSNYLAAIQ
AAVDAISSGQRVSVIASGSIGAGTITIGAGKTFEGCGTIDAGLR-SGRGAIEVTDVAGVKIPYLTMTG-------------SPYFGMRFSGTKDLTLGAI
TMNLS-----G--GMGIRFDRDRAANSNVKMGTITVNGAGSHAVETWNTDGLTIDQVIARDCGESGLLLQNTINARVGLVDGDNVGAGTGYGTLRFANNN
GQLANGAYTT-NVFITKVVSRGGGRGVFCVSQSGGAEIGTIDLS-NNGNNAILIENCYGITIKGGTVKG-GGEVRLSARSEFPVTRDISITARVDDTTVR
ASP----------------------------CGTN-ISWNLSGNAARNICS-------------------------------------------------
------------
>PC_06YM5U
----------------------------------------------------------------------------------------------------
-----------------------------MAKFS-FLTAVLAL-ASSVSAQCGSGTPNARVT----------G-SGSSFVATS-GSNQVYSGSNYLAAIQ
AAVDAISSGQRVSVIASGSIGAGTITIGAGKTFEGCGTINAVLR-SGRGAIEVTDAAGVKIPYLTMTG-------------NPYFGLRFSGTKDLTLGAI
NMNLS-----G--GIGIRFDRDRAANSNVKMGTITVNGAGSHAVETWNIDGLTIDQVIARNCGESGLLLQNTRNARVGLVDGNNIGAGTGYGTLRFANNN
GQLANGAYTT-NVFITKVVSRGGGRGVFCVSQSGGAEIGTIDLA-NNGNNAILIENCYGITIKGGTVKG-GGEVRISARSEFPNTRDISITARVDDTTVR
ESP----------------------------CGTN-IKWNLSGNAARNICS-------------------------------------------------
------------
>PC_04GIZ3
----------------------------------------------------------------------------------------------------
-----------------------------MVRAL-IPTAA-LALIGGVQAQCGSGTPDAQVT----------G-SDGSFTATS-GSGEVYSGSDYLAAIQ
AAIDSISSGQRVSVIASGSIGAGTISIDSGKIFEGCGTIDVANR-AGHGAIESLDTTDVQIPYLTMTG-------------SPYFGLRFYGTKNLVLGEI
TMNLS-----G--GLGIRFDRDKAANSNVKMGTISVTGAGSHAVETWNIDGLEIDQVIARDVGEAGLLIQKTTNAKVGLVDGSNVGAGTGYGTLRFANNN
GQGANGEYET-NIFINKVVSRGGGRGLFCVSQSGAAEIETLDLA-DNGNNAILIENCYNVKINGGTVKG-GGEVRLAARDEFPNNRDISITLEVNDNSVR
ESP----------------------------CGEN-ISWSITGNAKQDIC--------------------------------------------------
------------
>PC_01D5GI
----------------------------------------------------------------------------------------------------
-----------------------------MVRAL-IPTAA-LALIAGVQAQCGSGTPDAQVT----------G-SDGSFTATS-GSGEVYSGSDYLAAIQ
AAIDSISSGQRVSVIASGSIGAGTISIDSGKIFEGCGTIDVANR-AGHGAIESLDTTDVQIPYLTMTG-------------SPYFGLRFYGTKNLVLGEI
TMNLS-----G--GLGIRFDRDKAANSNVKMGTISVTGAGSHAVETWNIDGLEIDQVIARDVGECGLLIQKTNNAKVGLVDGSNVGTGTGYGTLRFANNN
GQGADGEYET-NIFVDKVVSRGGGRGFFCVSQSGAAEIETLDLA-DNGNNAILIENCYNVKINGGTVQG-GGEVRLAARDEFPNNRDISVTLEVNDNSVR
ESP----------------------------CGEN-ISWSITGNAKQDIC--------------------------------------------------
------------
>PC_024KV0
----------------------------------------------------------------------------------------------------
-----------------------------MVRAL-IPTAA-LALIAGVQAQCGSGTPDAQVT----------G-SDGSFVATS-GSGEVYSGSDYLAAIQ
AAIDSISSGQRVSVIASGSIGAGTISIDSGKIFEGCGTIDVANR-AGHGAIESLDTTDVQIPYLTMTG-------------SPYFGLRFYGTKNLVLGEI
TMNLS-----G--GLGIRFDRDKAANSNVKMGTISVTGAGSHAVETWNIDGLEIDQVIARDVGECGLLIQKTNNAKVGLVDGSNVGTGTGYGTLRFANNN
GQGADGEYET-NIFVDKVVSRGGGRGFFCVSQSGAAEIETLDLA-DNGNNAILIENCYNVKINGGTVQG-GGEVRLAARDEFPNNRDISVTLEVNDNSVR
ESP----------------------------CGEN-ISWSITGNAKQDIC--------------------------------------------------
------------
>PC_0424U1
----------------------------------------------------------------------------------------------------
-----------------------------MAKFS-VLTAVLAL-ASSAAAQCGSGSPHARVT----------G-SGTSFTATK-GSTNVYTGNSYLAAIQ
AALDSVSSGQRVAVIASGSIGANTITIDSGKIFEGCGTIDVASR-SDRGAIESTGTTGVQIPYLTMTG-------------SPYFGLRFSGTKDLTLGAI
TMNLS-----G--GLGIRFDRDRAANSNVKMGVVRVTGAGSHAVETWNIDGLAIDQVIARDVGEAGLLIQKTTNATVGLVDGDNVGASTGYGTLRFANNN
GQLADGGYAT-NIYIDKVVSRGGGRGVFCVSQSGAAEIKTVDLA-DNGNNAVLIENCYNLSILGGTVSG-GGEVRLSARSEFPNNKDISITLKVDGTAVR
ESP----------------------------CGEN-ITWKLSGSGARNVC--------------------------------------------------
------------
>PC_071ACQ
----------------------------------------------------------------------------------------------------
-----------------------------MVRAL-IPTAA-LALIAGVQAQCGSGTPDAQVT----------G-SDGSFTATS-GSGEVYSGSDYLAAIQ
AAIDSISSGQRVSVIASGSIGAGTISIDSGKIFEGCGTIDVANR-AGHGAIESLDTTDVQIPYLTMTG-------------SPYFGLRFYGTKNLVLGEI
TMNLS-----G--GLGIRFDRDKAANSNVKMGTISVTGAGSHAVETWNIDGLEIDQVIARDVGECGLLIQKTNNAKVGLVDGSNVGTGTGYGTLRFANNN
GQGADGEYET-NIFVDKVVSRGGGRGFFCVSQSGAAEIETLDLA-DNGNNAILIENCYNVKINSGTVQG-GGEVRLAARDEFPNNRDISVTLEVNDNSVR
ESP----------------------------CGEN-ISWSITGNAKQDIC--------------------------------------------------
------------
>PC_05MN6Q
----------------------------------------------------------------------------------------------------
-----------------------------MVRAL-IPTAA-LALIAGVQAQCGSGTPDAQVT----------G-SDGSFTATS-GSGEVYSGSDYLAAIQ
AAIDSISSGQRVSVIASGSIGAGTISIDSGKIFEGCGTIDVANR-AGHGAIESLDTTDVQIPYLTMTG-------------SPYFGLRFYGTKNLVLGEI
TMNLS-----G--GLGIRFDRDKAANSNVKMGTISVTGAGSHAVETWNIDGLEIDQVIARDVGECGLLIQKTNNAKVGLVDGSNVGTGTGYGTLRFANNN
GQGADGEYET-NIFVDKVVSRGGGRGFFCVSQSGAAEIETLDLA-DNGNNAILIENCYNVKINGGTVQG-GGEVRLAARDEFPNNRDISVTLEVNDNSVR
ESP----------------------------CGEN-ISWSITGNAKQNIC--------------------------------------------------
------------
>PC_02J2ZQ
----------------------------------------------------------------------------------------------------
-----------------------------MVRAL-IPTAA-LALIGGVQAQCGAGTPDAQVT----------G-SDGSFTATS-GSGEVYSGSDYLAAIQ
AAIDSISSGQRVSVIASGSIGAGTISIDSGKIFEGCGTIDVANR-AGHGAIESLDTTDVQIPYLTMTG-------------SPYFGLRFYGTKNLVLGEI
TMNLS-----G--GLGIRFDRDKAANSNVKMGTISVTGAGSHAVETWNIDGLEIDQVIARDVGEAGLLIQKTTNAKVGLVDGSNVGAGTGYGTLRFANNN
GQGANGEYET-NIFIDKVVSRGGGRGVFCVSQSGAAEIETVDLA-DNGNNAILIENCYNVKINGGTVKG-GGEVRLAARDEFPNNRDISVTLEVNDNSVR
ESP----------------------------CGEN-ISWSITGNAKQDIC--------------------------------------------------
------------
>PC_052ETT
----------------------------------------------------------------------------------------------------
-----------------------------MVRAL-IPTAA-LALIAGVQAQCGSGTPDAQVT----------G-SDGSFVATS-GSGEVYSGSDYLAAIQ
AAIDSISSGQRVSVIASGSIGAGTISIDSGKIFEGCGTIDVANR-AGHGAIESLDTTDVQIPYLTMTG-------------SPYFGLRFYGTKNLVLGEI
TMNLS-----G--GLGIRFDRDKAANSNVKMGTISVTGAGSHAVETWNIDGLEIDQVIARDVGECGLLIQKTNNAKVGLVDGSNVGTGTGYGTLRFANNN
GQGADGEYET-NIFVDKVVSRGGGRGFFCVSQSGAAEIETLDLA-DNGNNAILIENCYNVKINGGTVQG-GGEVRLAARDEFPNNRDISVTLEVNDNSVR
ESP----------------------------CGEN-ISWSITGNAKQNIC--------------------------------------------------
------------
>PC_07Y0KJ
----------------------------------------------------------------------------------------------------
-----------------------------MVRAS-IPTVA-LALIGSVQAQCGSGTPDAQVT----------G-SAGSFTATS-GSDEVYSGSDYLAAIQ
AAIDSISSGQRVSVIASGSIGAGTISIDSGKIFEGCGTIDATNR-AGHGAIEVLDATDVEIPYLTMTG-------------SPYFGLRFYGTKNLVLGEI
TMNLS-----G--GLGIRFDRDKAANSNVKMGTISVTGAGSHAVETWNIDGLEIDQVIARDVGEAGLLIQKTTNAKVGLVDGDNVGAGTGYGTLRFANNN
GQGTNGEYET-NIYIDKVVSRGGGRGVFCVSQSGAAEITTVDLA-DNGNNAILIENCYNVKILGGTVKG-GGEVRLAARDEFPNNRDISVTLEVNDNSVR
ESP----------------------------CGEN-ISWSITGNAKQNIC--------------------------------------------------
------------
>PC_00IBJI
----------------------------------------------------------------------------------------------------
-----------------------------MAKAS-ILSAIFAF-ISVASAQCGSGQPQAVVD----------G-SGNSFTATK-GGANIYTGPFYLEAIN
AALNAIGAGERVVVLASGDIGPNSIRVTTGKTFEVCGTITAAPK-LNRGAIEAVDAADVKIPFLNLAG-------------SPVFGLRFYGVTGLSLGVI
NMNLR-----S--GMGIRFDRDKPPNKDVSMDSITVTGASSHAVETWNIDGLTINSVNAKNVGECGLLLQTTTNANVKSVVCDNAGAGTGYACLRFANRN
GAIGGSDYKT-NVFVDSVKATGGGRGLFCVSESGGAQVGNIDFT-NVGLNPILIENCYNVNIGSGTVRGGNGDIRLSARKSFANNKDISIAVKVENVNVL
ERP----------------------------CGTN-IKWAITGSGRQTIC--------------------------------------------------
------------
>PC_06XQAK
----------------------------------------------------------------------------------------------------
-----------------------------MAKLS-ILSAIVAF-ISVASAQCGSGQPQAVVD----------G-SGNSFTATK-GGANIYSGPFYLEAIN
AALNAIGVGERVVVLASGDIGPNSIRVTSGKTFEVCGTITAAPK-LNRGAIEAVDSTDVKIPYLNLAG-------------SPVFGLRFYGVTGLSLGVI
NMNLK-----S--GMGIRFDRDKPPNKDVSMDSITVTGASSHAIETWNIDGLTINSVNAKNVGECGLLLQTTTNANVKSVVCNNAGAGTGYACLRFANRN
GAIGGADYKT-NVFVDSVKATGGGRGLFCVSESGGAEVGSIDFS-NVELEPILIENCYNVNVASGTVRGGTRDIRLSARNSFKNNRDISIAVQAENVGVT
ERP----------------------------CGTN-IKLAITGNGKKAIC--------------------------------------------------
------------
>PC_006SA9
----------------------------------------------------------------------------------------------------
-----------------------------MAKVS-ILSAIFAV-ISVTSAQCGSGQPQAIVD----------G-AGSSYTATK-GGAGVYSGPSYFEAIN
AALTAIGDGERVVVLASGNIGPSTIRVTSGKTFEVCGTITAEAR-VNRGAIEAYDATNVKIPYLKLAG-------------SPVHGMRFYGVTGLALGQI
EMNLK-----S--GLGIRFERDKAPNKDVSMDVINVTGASSHAVETWNIDGLTINSVIAKNVGECGLLLQTTTNANVKTVDCDNAGANTGYACLRFANKN
GARGGSDYTT-NVIIDSVKAIGGGRGLFCVSQSGGAEIGNVDFT-NTGSNAVLIENCYNINIVKGTVKG-GGQVRLSGRAEFPGNSDISINLKVDGTDVM
ERP----------------------------CGTN-IKWAIAGSAKQAIC--------------------------------------------------
------------
>PC_048T7C
----------------------------------------------------------------------------------------------------
-----------------------------MFRLSSIITAAIAL-VSAVNAACGDGSPQGVVS----------G-SGSSFTATV-NGANVYSGSDYRLAIQ
TALDRIGANQRVTVRASGSIGASTISITSGKTFEVCGTMNVVSR-SGRGAIEVINQNDVKIPYLKMTG-------------SPYFGMRFSGTRNLALGDI
TMNLS-----G--GLGIRFDRDANFNYGVSMGNIVVTGAGSHAVEVWKVDGLTITSVKARDVGECGLLVQESRNARIGYVEGINVARGTGYATLRFANEN
GKLNN-VYTTTNIFVDRVYSRGGGRGIFCVSRSGAAEIKTIDLA-DNGNNAILIENCYNMAIRDGVING-GGEVRVSARSEFPNTSGIYVKAQVNNNSVR
ESP----------------------------CAEN-IYWGITGNARKNVC--------------------------------------------------
------------
>PC_07KJMR
----------------------------------------------------------------------------------------------------
-----------------------------MFRLSSILAAGLAL-VSSANAACGDGSPQGVVS----------G-SG-TFTATV-NGANVYSGSDYRLAVQ
TALDRISSGQRVTVRASGSIGANTITITSGKTFEVCGTMNVGNK-SGRGAIEVINQNDVKIPYLKMTG-------------NPYFGIRASGTRNFGLGEI
TLNLS-----G--GIGIRFDRDANWNYGVTMGNIVVTGAGSHAVETFKIDGLSITSVKAKDVGECGLLIQESRNVKVGYVEGINAGAGTGYATLRFANNN
GQLANGQYTTTNVFVDKVYSRGGGRGIFCVSQSGATEIKTIDLA-DNGNNAILIENCYNFAIRDGTINK-GGEVRVSARSEFPNTSGIYVKAQVNDNTVR
ESP----------------------------CADN-IYWGITGNAKKNVC--------------------------------------------------
------------
>PC_00Y1TL
----------------------------------------------------------------------------------------------------
-----------------------------MLHLSSVLTAGLAL-ITAANAACGDGSPQGVVS----------G-SG-TFTATV-NGANVYTGTDYRLAIQ
TALDRISSGQRVTVRASGSIGANTISITSGKTFEVCGTMNVGNK-SGRGAIEAINQNDVKIPYLKMTG-------------NPYFGLRFSGTRNLALGDI
TLNLS-----G--GIGIRFDRDANWNYGVSMGNIVVTGAGSHAVETFKIDGLTITSVKAKDVGECGLLIQESRNVKVGYVEGINAGAGTGYATLRFANNN
GQLANGEYTTTNVFIDKVYSRGGGRGIFCVSRSGATEIKNIDLA-DNGNNAILIENCYNFAIRDGLING-GGEVRVSARSEFPNTSGIYVKAQVNSNTVR
ESP----------------------------CAEN-IYWGITGNAQKNIC--------------------------------------------------
------------
>PC_06X7QL
----------------------------------------------------------------------------------------------------
-----------------------------MLHLSSVLTAGLAL-ISAANAACGDGSPQGVVS----------G-SG-TFTATV-NGANVYSGTDYRLAIQ
TALDRISSGQRVTVRASGSIGANTISITSGKTFEVCGTLNVGNK-SGRGAIEAINQNDVKIPYLKMTG-------------NPYFGLRFSGTRNLALGDI
TLNLS-----G--GIGIRFDRDANWNYGVSMGNIVVTGAGSHAVETFKIDGLTITSVKAKDVGECGLLIQESRNVKVGYVEGINAGAGTGYATLRFANNN
GQLANGQYTTTNVFIDKVYSRGGGRGIFCVSMSGAAEIKTIDLA-DNGNNAILIENCYNFAIRDGVVNG-GGEVRVAARSEFPNNSGIYVKAQVNSNTVR
ESP----------------------------CAEN-IYWGITGNAQKNIC--------------------------------------------------
------------
>PC_01NXTV
----------------------------------------------------------------------------------------------------
-----------------------------MLHLSSVLTAGLAL-ITAASAACGDGSPQGVVS----------G-SG-TFTATV-NGANVYTGTDYRLAIQ
TALDRISSGQRVTVRASGSIGANTISITSGKTFEVCGTMNVGNK-SGRGAIEAINQNDVKIPYLKMTG-------------NPYFGLRFSGTRNLALGDI
TMNLS-----G--GLGIRFDRDANWNYGVTMGNIVVTGAGSHAVETFKIDGLTITSVKAKDVGECGLLIQESRNVKVGYVEGINAGAGTGYATLRFANNN
GQLANGQYTTTNVFIDKVYSRGGGRGIFCVSRSGATEIKNIDLA-DNGNNAILIENCYNFAIRDGVINR-GGEVRVAARSEFPNNSGIYVKAQVNSNTVR
ESP----------------------------CAEN-IYWGITGNAKKNVC--------------------------------------------------
------------
>PC_03NRM7
----------------------------------------------------------------------------------------------------
-----------------------------MLHLSSVLTAGLAL-ITAANAACGDGSPQGVVS----------G-SG-TFTATV-NGANVYTGTDYRLAIQ
TALDRINSGQRVTVRASGSIGANTISITSGKTFEVCGTMNVGNK-SGRGAIEAINQNDVKIPYLKMTG-------------NPYFGLRFSGTRNLALGDI
TLNLS-----G--GIGIRFDRDANWNYDVSMGNIVVTGAGSHAVETFKIDGLTITSVKAKDVGECGLLIQESRNVKVGYVEGINAGAGTGYATLRFANNN
GQLANGEYTTTNVFIDKVYSRGGGRGIFCVSRSGATEIKNIDLA-DNGNNAILIENCYNFAIRDGLING-GGEVRVSARSEFPNTSGIYVKAQVNSNTVR
ESP----------------------------CAEN-IYWGITGNAQKNIC--------------------------------------------------
------------
>PC_04NDWB
----------------------------------------------------------------------------------------------------
-----------------------------MLHLSSVLTAGLAL-ITAANAACGDGSPQGVVS----------G-SG-TFTATV-NGANVYTGTDYRLAIQ
TALDRISSGQRVTVRASGSIGANTISITSGKTFEVCGTMNVGNK-SGRGAIEAINQNDVKIPYLKMTG-------------NPYFGLRFSGTRNLALGDI
TLNLS-----G--GIGIRFDRDANWNYDVSMGNIVVTGAGSHAVETFKIDGLTITSVKAKDVGECGLLIQESRNVKVGYVEGINAGAGTGYATLRFANNN
GQLANGEYTTTNVFIDKVYSRGGGRGIFCVSRSGATEIKNIDLA-DNGNNAILIENCYNFAIRDGLING-GGEVRVSARSEFPNTSGIYVKAQVNSNTVR
ESP----------------------------CAEN-IYWGITGNAQKNIC--------------------------------------------------
------------
>PC_07XZM2
----------------------------------------------------------------------------------------------------
-----------------------------MVHLASIATAVLAL-ASAANAACGDGSPQATVT----------G-SG-TFTAKV-GGSNVYSGSDYRLAIQ
TALDRISSGQRLVVQSSGSIGANTITITSGKTFEVCGTINVSTR-SGRGAIEVTDQSDVKIPYLKMTG-------------NPYFGLRFSGTKNLNLGQI
TMNLS-----G--GIGIRFDRDKAANSNVKMGTITVTGAGSHAVETWNIDGLNIDQVLAKDCGECGLLLQKTTNAWVGYVEGNNVGTGTGYATLRFANNN
GQLSDGQYTKTNVFIDKVYSRGGGRGIFCVSMSGAAEIKQIDLA-NNGNNAILIENCYNFAIRDGKVNG-GGEVRVAARSEFPNNSGIYVKAKIDGTSVR
ESP----------------------------CAEN-IFWGITGSASKNVC--------------------------------------------------
------------
>PC_005AOO
----------------------------------------------------------------------------------------------------
-----------------------------MLHLSSVLTAGLAL-ITAASAACGDGSPQGVVS----------G-SG-TFTATV-NGANVYTGTDYRLAIQ
TALDRISSGQRVTVRASGSIGANTISITSGKTFEVCGTMNVGNK-SGRGAIEAINQNDVKIPHLKMTG-------------NPYFGLRFSGTRNLGLGDI
TLNLS-----G--GIGIRFDRDANWNYGVSMGNIVVTGAGSHAVETFKIDGLTITSVKAKDVGECGLLIQESRNVKVGYVEGINAGAGTGYATLRFANNN
GQLANGQYTTTNVFIDKVYSRGGGRGIFCVSMSGATEIKNIDLA-DNGNNAILIENCYNFAIRDGVINK-GGEVRVAARSEFPNNSGIYVKAQVNSNTVR
ESP----------------------------CAEN-IYWGITGNAQKNIC--------------------------------------------------
------------
>PC_05UHZ1
----------------------------------------------------------------------------------------------------
-----------------------------MLHLSSVLTAGLAL-VSAVNAACGDGSPQGVVS----------G-SG-TFTATV-NGANVYTGTDYRLAIQ
TALDRISSGQRVTVRASGSIGANTISITSGKTFEVCGTMNVGNK-SGRGAIEAINQNDVKIPYLKMTG-------------NPYFGLRFSGTRNLALGDI
TMNLS-----G--GLGIRFDRDANWNYDVSMGNIVVTGAGSHAVETFKIDGLTITSVKAKDVGECGLLIQESRNVKVGYVEGVNVATGTGYATLRFANNN
GQLANGQYTTTNVFVDKVYSRGGGRGIFCVSMSGATEIKNIDLA-DNGNNAILIENCYNFAIRDGVING-GGEVRVSARSEFPNTSGIYVKAQVNSNTVR
ESP----------------------------CAEN-IYWGITGNAQKNIC--------------------------------------------------
------------
>PC_06SS50
----------------------------------------------------------------------------------------------------
-----------------------------MVHLSSIATAALAF-ASAVNAACGDGSPQATVT----------G-SG-TYTARV-GGSSVYSGSDYRLAIQ
TALDRISSGQRVVVSASGSIGANTLTITSGKTFEVCGTINVSTR-SGRGAIEVTNQNDVKIPYLKMTG-------------NPYFGLRFSGTKNLNLGEI
TMNLS-----G--GIGIRFDRDLAANSNVKMGTITVTGAGSHAVETWNIDGLTIGSVIARDCGECGLLLQKTTNAQVGYVEGNNVGTGTGYATLRFANNN
GQLSNGQYTTTNVFIDKVYSRGGGRGIFCVSMSGAAEIKQIDLA-NNGNNAILIENCYNLAIRDGTVNG-GGEVRVAARSEFPNNSGIYVKAKIDNTSVR
ESP----------------------------CAEN-IFWGITGNAAKNVC--------------------------------------------------
------------
>PC_06V2B0
----------------------------------------------------------------------------------------------------
-----------------------------MLHLSSVLTAGLAL-ISAANAACGDGSPQGVVS----------G-SG-TFTATV-NGANVYTGTDYRLAIQ
TALDRISSGQRVTVRASGSIGANTISITSGKTFEVCGTLNVGNK-SGRGAIEAINQNDVKIPYLKMTG-------------NPYFGLRFSGTRNLALGDI
TLNLS-----G--GIGIRFDRDANWNYGVSMGNIVVTGAGSHAVETFKIDGLTITSVKAKDVGECGLLIQESRNVKVGYVEGINAGAGTGYATLRFANNN
GQLANGQYTTTNVFIDKVYSRGGGRGIFCVSMSGAAEIKTIDLA-DNGNNAILIENCYNFAIREGVING-GGEVRVAARSEFPNNSGIYVKAQVNSNTIR
ESP----------------------------CAEN-IYWGITGNAQKNIC--------------------------------------------------
------------
>PC_067L1V
----------------------------------------------------------------------------------------------------
-----------------------------MLHLSSVLTAGLAL-ISAANAACGDGSPQGVVS----------G-SG-TFTATV-NGANVYTGTDYRLAIQ
TALDRISSGQRVTVRASGSIGANTISITSGKTFEVCGTMNVGNK-SGRGAIEAINQNDVKIPYLKMTG-------------NPYFGLRFSGTRNLALGDI
TLNLS-----G--GIGIRFDRDANWNYGVSMGNIVVTGAGSHAVETFKIDGLTITSVKAKDVGECGLLIQESRNVKVGYVEGINAGAGTGYATLRFANNN
GQLANGQYTTTNVFIDKVYSRGGGRGIFCVSMSGATEIKNIDLA-DNGNNAILIENCYNFAIRDGVINR-GGEVRVSARSEFPNTSGIYVKAQVNSNTVR
ESP----------------------------CAEN-IYWGITGNAQKNIC--------------------------------------------------
------------
>PC_0099BR
----------------------------------------------------------------------------------------------------
-----------------------------MLHLSSVLTAGLAL-ITAANAACGDGSPQGVVS----------G-SG-TFTATV-NGANVYTGTDYRLAIQ
TALDRISSGQRVTVRASGSIGANTISITSGKTFEVCGTMNVGNK-SGRGAIEAINQNDVKIPYLKMTG-------------NPYFGLRFSGTRNLALGDI
TMNLS-----G--GLGIRFDRDANWNYDVSMGNIVVTGAGSHAVETFKIDGLTITSVKAKDVGECGLLIQESRNVKVGYVEGVNVATGTGYATLRFANNN
GQLANGQYTTTNVFVDKVYSRGGGRGIFCVSMSGATEIKNIDLA-DNGNNAILIENCYNFAIRDGVING-GGEVRVSARSEFPNTSGIYVKAQVNSNTVR
ESP----------------------------CAEN-IYWGITGNAQKNIC--------------------------------------------------
------------
>PC_01U8I6
----------------------------------------------------------------------------------------------------
-----------------------------MLHLSSILTAGLAL-ISAANAACGDGSPQGVVS----------G-SG-TFTATV-NGANVYTGTDYRLAIQ
TALDRISSGQRVTVRASGSIGANTISITSGKTFEVCGTLNVGNK-SGRGAIEAINQNDVKIPYLKMTG-------------NPYFGLRFSGTRNLALGDI
TLNLS-----G--GIGIRFDRDANWNYGVSMGNIVVTGAGSHAVETFKIDGLTITSVKAKDVGECGLLIQESRNVKVGYVEGINAGAGTGYATLRFANNN
GQLANGQYTTTNVFIDKVYSRGGGRGIFCVSMSGATEIKNIDLA-DNGNNAILIENCYNFAIRDGVINR-GGEVRVSARSEFPNTSGIYVKAQVNSNTVR
ESP----------------------------CAEN-IYWGITGNAQKNIC--------------------------------------------------
------------
>PC_06V5DN
----------------------------------------------------------------------------------------------------
-----------------------------MLHLSSVLTAGLAL-ISAANAACGDGSPQGVVS----------G-SG-TFTATV-NGANVYTGTDYRLAIQ
TALDRISSGQRVTVRASGSIGANTISITSGKTFEVCGTLNVGNK-SGRGAIEAINQNDVKIPYLKMTG-------------NPYFGLRFSGTRNLALGDI
TLNLS-----G--GIGIRFDRDANWNYGVSMGNIVVTGAGSHAVETFKIDGLTITSVKAKDVGECGLLIQESRNVKVGYVEGINAGAGTGYATLRFANNN
GQLANGQYTTTNVFIDKVYSRGGGRGIFCVSMSGATEIKNIDLA-DNGNNAILIENCYNFAIRDGVINR-GGEVRVSARSEFPNTSGIYFKAQVNSNTVR
ESP----------------------------CAEN-IYWGITGNAQKNIC--------------------------------------------------
------------
>PC_00ALX1
----------------------------------------------------------------------------------------------------
-----------------------------MSRIASILTAALAC-ISVANAACGDGSPQAVVS----------G-SG-TFTATV-NGANVYSGSDYRLAIQ
TALDRISSGQRVVVTASGSIGASTITVTSGKTFEVCGTINVGNK-AGRGAIEVINQSDVKIPYLKMTG-------------NPYFGLRCSGTRNLNLGDI
TMNLS-----G--GLGIRFDRDAAMNYNVNMGTITVTGAGSHAVETWNIDGLTIKSVIARDVGECGLLLQKTINARVGYVEGNNVAKGTGYATLRFANNN
GQLGDGQYTKTNVFVDKVVSRGGGRGIFCVSMSGAAEIKYIDLA-DNGNNAVLIENCYNLAIRDGVING-GGEVRVAARSEFPNTSGIFFEVEVNNNSVR
ESP----------------------------CAEN-IFWAITGNAKKNVC--------------------------------------------------
------------
>PC_0433K3
----------------------------------------------------------------------------------------------------
-----------------------------MLHLSSVLTAGLAL-ITAASAACGDGSPQGVVS----------G-SG-TFTATV-NGANVYTGTDYRLAIQ
TALDRISSGQRVTVRASGSIGANTISITSGKTFEVCGTMNVGNK-SGRGAIEAINQNDVKIPYLKMTG-------------NPYFGLRFSGTRNLGLGDI
TLNLS-----G--GIGIRFDRDANWNYGVSMGNIVVTGAGSHAVETFKIDGLTITSVKAKDVGECGLLIQESRNVKVGYVEGINAGAGTGYATLRFANNN
GQLANGQYTTTNVFIDKVYSRGGGRGIFCVSMSGATEIKNIDLA-DNGNNAILIENCYNFAIRDGVINK-GGEVRVAARSEFPNNSGIYVKAQVNSNTVR
ESP----------------------------CAEN-IYWGITGNAQKNIC--------------------------------------------------
------------
>PC_0626FH
----------------------------------------------------------------------------------------------------
-----------------------------MLHLSSVLTAGLAL-ITAANAACGDGSPQGVVS----------G-SG-TFTATV-NGANVYTGTDYRLAIQ
TALDRISSGQRVTVRASGSIGANTISITSGKTFEVCGTMNVGNK-SGRGAIEAINQNDVKIPYLKMTG-------------NPYFGLRFSGTRNLALGDI
TLNLS-----G--GIGIRFDRDANWNYDVSMGNIVVTGAGSHAVETFKIDGLTITSVKAKDVGECGLLIQESRNVKVGYVEGINAGAGTGYATLRFANNN
GQLANGEYTTTNVFIDKVYSRGGGRGIFCVSMSGATEIKNIDLA-DNGNNAILIENCYNFAIRDGLING-GGEVRVSARSEFPNTSGIYVKAQVNSNTVR
ESP----------------------------CAEN-IYWGITGNAQKNIC--------------------------------------------------
------------
>PC_00HTFT
----------------------------------------------------------------------------------------------------
-----------------------------MLHLSSILTAGLAL-ISAANAACGDGSPQGVVS----------G-SG-TFTATV-NGANVYSGTDYRLAIQ
TALDRISSGQRVTVRASGSIGANTISITSGKTFEVCGTMNVGNK-SGRGAIEAINQNDVKIPYLKMTG-------------NPYFGLRFSGTRNLALGDI
TLNLS-----G--GIGIRFDRDANWNYGVSMGNIVVTGAGSHAVETFKIDGLTITSVKAKDVGECGLLIQESRNVKVGYVEGINAGAGTGYATLRFANNN
GQLANGQYTTTNVFIDKVYSRGGGRGIFCVSMSGATEIKNIDLA-DNGNNAILIENCYNFAIRDGVINR-GGEVRVAARSEFPNNSGIYVKAQVNSNTVR
ESP----------------------------CAEN-IYWGITGNAQKNIC--------------------------------------------------
------------
>PC_06LJPB
----------------------------------------------------------------------------------------------------
-----------------------------MLHLSSVLTAGLAL-ITAANAACGDGSPQGVVS----------G-SG-TFTATV-NGANVYTGTDYRLAIQ
TALDRISSGERVTVRASGSIGANTISITSGKTFEVCGTMNVGNK-SGRGAIEAINQNDVKIPYLKMTG-------------NPYFGLRFSGTRNLALGDI
TMNLS-----G--GLGIRFDRDANWNYDVSMGNIVVTGAGSHAVETFKIDGLTITSVKAKDVGECGLLIQESRNVKVGYVEGVNVATGTGYATLRFANNN
GQLANGQYTTTNVFVDKVYSRGGGRGIFCVSMSGATEIKNIDLA-DNGNNAILIENCYNFAIRDGVING-GGEVRVSARSEFPNTSGIYVKAQVNSNTVR
ESP----------------------------CAEN-IYWGITGNAQKNIC--------------------------------------------------
------------
>PC_04G1II
----------------------------------------------------------------------------------------------------
-----------------------------MLHLSSILTAGLAL-ITAANAACGDGSPQGVVS----------G-SG-TFTATV-NGANVYTGTDYRLAIQ
TALDRISSGQRVTVRASGSIGANTISITSGKTFEVCGTLNVGNK-SGRGAIEAINQNDVKIPYLKMTG-------------NPYFGLRFSGTRNLALGDI
TLNLS-----G--GIGIRFDRDANWNYGVSMGNIVVTGAGSHAVETFKIDGLTITSVKAKDVGECGLLIQESRNVKVGYVEGINAGAGTGYATLRFANNN
GQLANGQYTTTNVFIDKVYSRGGGRGIFCVSMSGATEIKNIDLA-DNGNNAILIENCYNFAIRDGVINR-GGEVRVAARSEFPNNSGIYVKAQVNSNTVR
ESP----------------------------CAEN-IYWGITGNAQKNIC--------------------------------------------------
------------
>PC_056SMH
----------------------------------------------------------------------------------------------------
-----------------------------MLHLSSVLTAGLAL-ITAANAACGDGSPQGVVS----------G-SG-TFTATV-NGANVYTGTDYRLAIQ
TALDRISSGQRVTVRASGSIGANTISITSGKTFEVCGTMNVGNK-SGRGAIEAINQNDVKIPYLKMTG-------------NPYFGLRFSGTRNLALGDI
TLNLS-----G--GIGIRFDRDANWNYGVSMGNIVVTGAGSHAVETFKIDGLTITSVKAKDVGECGLLIQESRNVKVSYVEGINAGAGTGYATLRFANNN
GQLANGEYTTTNVFIDKVYSRGGGRGIFCVSRSGATEIKNIDLA-DNGNNAILIENCYNFAIRDGLING-GGEVRVSARSEFPNTSGIYVKAQVNSNTVR
ESP----------------------------CAEN-IYWGITGNAQKNIC--------------------------------------------------
------------
>PC_016SM7
----------------------------------------------------------------------------------------------------
-----------------------------MLHLSSALTAGLAL-ITAANAACGDGSPQGVVS----------G-SG-TFTATV-NGANVYTGTDYRLAIQ
TALDRISSGQRVTVRASGSIGANTISITSGKTFEVCGTMNVGNK-SGRGAIEAINQNDVKIPYLKMTG-------------NPYFGLRFSGTRNLALGDI
TLNLS-----G--GIGIRFDRDANWNYGVSMGNIVVTGAGSHAVETFKIDGLTITSVKAKDVGECGLLIQESRNVKVGYVEGINAGAGTGYATLRFANNN
GQLANGEYTTTNVFIDKVYSRGGGRGIFCVSRSGATEIKNIDLA-DNGNNAILIENCYNFAIRDGLING-GGEVRVSARSEFPNTSGIYVKAQVNSNTVR
ESP----------------------------CAEN-IYWGITGNAQKNIC--------------------------------------------------
------------
>PC_06LUBS
----------------------------------------------------------------------------------------------------
-----------------------------MLHLSSVLTAGLAL-ITAANAACGDGSPQGVVS----------G-SG-TFTATV-NGANVYTGTDYRLAIQ
TALDRISSGQRVTVRASGSIGANTISITSGKTFEVCGTMNVGNK-SGRGAIEAINQNDVKIPYLKMTG-------------NPYFGLRFSGTRNLALGDI
TLNLS-----G--GIGIRFDRDANWNYDVSMGNIVVTGAGSHAVETFKIDGLTITSVKAKDVGECGLLIQESRNVKVGYVEGINAGAGTGYATLRFANNN
GQLANGEYTTTNVFIDKVYSRGGGRGIFCVSMSGATEIKNIDLA-DNGNNAILIENCYNFAIRDGVINR-GGEVRVSARSEFPNTSGIYVKAQVNSNTVR
ESP----------------------------CAEN-IYWGITGNAQKNIC--------------------------------------------------
------------
>PC_022TEK
----------------------------------------------------------------------------------------------------
-----------------------------MLYLSSVLTAGLAL-ISAANAACGDGSPQGVVS----------G-SG-TFTATV-NGANVYTGTDYRLAIQ
TALDRISSGQRVTVRASGSIGANTISITSGKTFEVCGTLNVGNK-SGRGAIEAINQNDVKIPYLKMTG-------------NPYFGLRFSGTRNLALGDI
TLNLS-----G--GIGIRFDRDANWNYGVSMGNIVVTGAGSHAVETFKIDGLTITSVKAKDVGECGLLIQESRNVKVGYVEGINAGAGTGYATLRFANNN
GQLANGQYTTTNVFIDKVYSRGGGRGIFCVSMSGATEIKNIDLA-DNGNNAILIENCYNFAIRDGVINR-GGEVRVSARSEFPNTSGIYVKAQVNSNTVR
ESP----------------------------CAEN-IYWGITGNAQKNIC--------------------------------------------------
------------
>PC_0187K1
----------------------------------------------------------------------------------------------------
-----------------------------MLHLSSVLTAGLAL-ITAANAACGDGSPQGVVS----------G-SG-TFTATV-NGANVYTGTDYRLAIQ
TALDRISSGQRVTVRASGSIGANTISITSGKTFEVCGTMNVGNK-SGRGAIEAINQNDVKIPYLKMTG-------------NPYFGLRFSGTRNLALGDI
TLNLS-----G--GIGIRFDRDANWNYGVSMGNIVVTGAGSHAVETFKIDGLTITSVKAKDVGECGLLIQESRNVKVGYVEGINAGAGTGYATLRFANNN
GQLANGEYTTTNVFIDKVYSRGGGRGIFCVSMSGATEIKNIDLA-DNGNNAILIENCYNFAIRDGLING-GGEVRVSARSEFPNTSGIYVKAQVNSNTVR
ESP----------------------------CAEN-IYWGITGNAQKNIC--------------------------------------------------
------------
>PC_008OK8
----------------------------------------------------------------------------------------------------
----------------------------------------------------------------------------------------------------
------MSLLQPXVRASGSIGANTISITSGKTFEVCGTLNVGNK-SGRGAIEAINQNDVKIPYLKMTG-------------NPYFGLRFSGTRNLALGDI
TLNLS-----G--GIGIRFDRDANWNYGVSMGNIVVTGAGSHAVETFKIDGLTITSVKAKDVGECGLLIQESRNVKVGYVEGINAGAGTGYATLRFANNN
GQLANGQYTTTNVFIDKVYSRGGGRGIFCVSMSGATEIKNIDLA-DNGNNAILIENCYNFAIRDGVINR-GGEVRVSARSEFPNTSGIYFKAQVNSNTVR
ESP----------------------------CAEN-IYWGITGNAQKNIC--------------------------------------------------
------------
>PC_006DH7
----------------------------------------------------------------------------------------------------
-----------------------------MVHLSSIATAALAF-ASAVNAACGDGSPQATVT----------G-SG-TFTAKV-GGSNVYSGSDYRLAIQ
TALDRISSGQRLVVSSSGSIGANTITVTSGKTLEVCGTLNAATR-SGRGAIEVTNQNDVKIPYLKMTG-------------NPYFGLRFSGTKNLNLGVI
TMNLS-----G--GIGIRFDRDAAANTNVKMDTITVTGAGSHAVETWNIDGLDINKVIARDCGECGLLLQKTTNAWVGYVEGNNVGKGTGYATLRFANNN
GQLPDGQYTKTNVWIDKVYSRGGGRGIFCVSMSGAAEIKQIDLA-NNGNNAILIENCYNFAIRDGTING-GGEVRVAARSEFPNNSGIYVKAKIDNTSVR
ESP----------------------------CAEN-IFWGITGSASKNVC--------------------------------------------------
------------
>PC_02TKGM
----------------------------------------------------------------------------------------------------
-----------------------------MVHLSSIATAVLAF-ASAVNAACGDGSPQATVT----------G-SA-TFTAKV-GGSNVYSGTDYRLAIQ
TALDRISSGQRVVVSSSGSIGANTITVTSGKTLEVCGTLNAALR-SGRGAIEVTNQNDVKIPYLKMTG-------------NPYFGLRFSGTKNLNLGVI
TMNLS-----G--GIGIRFDRDAAANTNVKMDTITVTGAGSHAVETWNIDGLDINKVIARDCGECGLLLQKTTNAWVGYVEGNNVGTGTGYATLRFANNN
GQLPDGQYTQTNVWIDKVYSRGGGRGIFCVSMSGAAEIKQIDLA-NNGNNAILIENCYNFAIRDGTVNG-GGEVRVAARSEFPNNSGIYVKAKIDNTSVR
ESP----------------------------CAEN-IFWGITGSASKNVC--------------------------------------------------
------------
>PC_03SAZS
----------------------------------------------------------------------------------------------------
-----------------------------MVHLSSIATAALAF-ASAVNAACGDGSPQATVT----------G-SG-TFTAKV-GGSNVYSGSDYRLAIQ
TALDRISSGQRLVVSSSGSIGANTITVTSGKTLEVCGTLNAATR-SGRGAIEVTNQNDVKIPYLKMTG-------------NPYFGLRFSGTKNLNLGVI
TMNLS-----G--GIGIRFDRDAAANTNVKMDTITVTGAGSHAVETWNIDGLDINKVIARDCGECGLLLQKTTNAWVGYVEGNNVGTGTGYATLRFANNN
GQLPDGQYTQTNVWIDKVYSRGGGRGIFCVSMSGAAEIKQIDLA-NNGNNAILIENCYNFAIRDGTVNG-GGEVRVAARSEFPNNSGIYVKAKIDNTSVR
ESP----------------------------CAEN-IFWGITGSASKNVC--------------------------------------------------
------------
>PC_06TPH6
----------------------------------------------------------------------------------------------------
-----------------------------MVHLSSIATAVLAF-ASAVNAACGDGSPQATVT----------G-SG-TFTAKV-GGSNVYSGTDYRLAIQ
TALDRISSGQRVVVSSSGSIGANTITVTSGKTLEVCGTLNAALR-SGRGAIEVTNQNDVKIPYLKMTG-------------NPYFGLRFSGTKNLNLGVI
TMNLS-----G--GIGIRFDRDAAANTNVKMDTITVTGAGSHAVETWNIDGLDINKVIARDCGECGLLLQKTTNAWVGYVEGNNVGTGTGYATLRFANNN
GQLPDGQYTQTNVWIDKVYSRGGGRGIFCVSMSGAAEIKQIDLA-NNGNNAILIENCYNFAIRDGTVNG-GGEVRVAARSEFPNNSGIYVKAKIDNTSVR
ESP----------------------------CAEN-IFWGITGSASKNVC--------------------------------------------------
------------
>PC_00XK8L
----------------------------------------------------------------------------------------------------
-----------------------------MARLS-ILAAALALISFTNAADCGAGTPEATVT----------G-SSGAYVATK-GGSSIYSGSDYLAAIN
AALGAIASGERVAVMASGSIGTNVISIGSGKIFEGCGTIDLGYK-AGRGGIESLNTKGVSIPYLSLTG-------------APYFAMHFYGTTDLSLGKI
VMNLT-----G--GIGIRFDRDEAANSNVKMDSIKVTGATSHAVETWNIDGLTINEVIARDVGECGLLLQMTTNAKVGLVDADNAGAGKGYAALRFANQN
GKL-NGGYK-TNIYVDKVVAKGGGRGFFCVSESGGAEIGTVDIS-DTENNGILIENCYGVTILGGTVNG-GGEVRLSARDEFALTDDIELHLKVDGTTVR
ESP----------------------------CGTN-IVLDITGSATLDVC--------------------------------------------------
------------
>PC_024313
----------------------------------------------------------------------------------------------------
-----------------------------MARLS-ILAAALALISFTNAADCGAGTPEATVT----------G-AEGAYEATK-GGSSVYSGSDYFAAID
AALGAIASGERVAVMASGSIGTNVISIGSGKIFEGCGTIDLGYK-AGKGGIESLDTVGVSIPYLSLTG-------------APYFAMHFYGTTDLSLGKI
VMNLS-----A--GIGIRFDRDEAANTNVAMDSISVTGATSHAVETWNIDGLTINEVIARDVGECGLLLQMTTNAKVGLVDADNAGSGTGYAALRFANQN
GKL-NGGYE-TNVYVDKVIAKGGGRGVFCVSESGGAEIGTVDIS-DTENNAILIENCYGVTILDGTVSG-GGEVRLSARDEFALTDDIELHLQVDGTTVR
ESP----------------------------CGTN-IVLDITGDATLDVC--------------------------------------------------
------------
>PC_00O44J
----------------------------------------------------------------------------------------------------
-----------------------------MARLS-FFAAALALVSFTNAADCGAGTPEATVT----------G-AEGAYEATK-GGASVYSGSDYFAAID
AALGAIASGERVAVIASGSIGTNTIHIDSGKIFEGCGTIDLGYA-AGKGGIESLNTVGASIPYLSLTG-------------APYFAMHFYGTADLSLGKI
VMNLS-----A--GIGIRFDRDEAANTNVAMDSISVTGASSHAVETWNIDGLTINEVIARDVGECGLLLQMTTNAKVGLVDADNAGAGTGYAALRFANQN
GKL-NGGYE-TNVFIDKVVAKGGGRGLFCVSESGGAEIGTLDIS-DTENNSILIENCYGVTVLAGTVTG-GGEVRLSARDEFALTDDIELHLKVDGTTVR
ESP----------------------------CGTN-ILLDITGDATLDVC--------------------------------------------------
------------
>PC_00O49Y
----------------------------------------------------------------------------------------------------
-----------------------------MARLS-ILAAALALISLTNAADCGAGTPEATVT----------G-SSGAYVATK-GGSSVYSGSDYFAAIN
AALGAIASGQRVAVMASGSIGTNIISIGSGKIFEGCGTINLGYK-AGRGGIESLNTKGASIPYLSLTG-------------APYFAMHFYGTTDLSLGKI
VMNLT-----G--GIGIRFDRDEAANKNVKMDSIKVTGATSHAVETWNIDGLTINEVIARDVGECGLLLQMTTNAHVGLVDADNAGAGTGYAALRFANQN
GKL-NGGYE-TNIFVDKVVAKGGGRGFFCVSESGGAEIGTVDIS-NTGNNAILIENCYGVTILGGTVNG-GGEVRLSARDEFALTDDIELHLKVDGTTVR
ESP----------------------------CGTN-IVLDITGSATLDVC--------------------------------------------------
------------
>PC_032IEC
----------------------------------------------------------------------------------------------------
-----------------------------MAKLS-ILAAALALVSFTNAADCGAGTPEATVT----------G-SEGAYEATK-GSSSVYSGSDYFAAID
AALSAIASGERVAVMASGSIGTNVISIDSGKIFEGCGTIDLGYK-AGKGGIESLNTKGVSIPYLSLTG-------------APYFAMHFYGTTDLSLGKI
VMNLS-----G--GLGIRFDRDEAANTNVKMDSIQVTGAGSHAVETWNIDGLTINEVIAKDVGECGLLLQMTTNAKVGLVDADNVASGTGYAALRFANQN
GKL-NGGYE-TNVFVDKLVAKGGGRGLFCVSESGGAEIGTVSIS-DTENNAILIENCYSVTVLDGTVSG-GGEVRISARDEFANTDDIELHLQVDGTTVL
ESP----------------------------CGTN-IVLDITGSASVDKC--------------------------------------------------
------------
>PC_00NG7J
----------------------------------------------------------------------------------------------------
-----------------------------MARLS-ILAAALALISLTNAADCGAGTPEAKVT----------G-SSGAYVATK-GGSSVYSGSDYFAAIN
AALGAIASGERVAVMASGSIGTNIISIGSGKIFEGCGTINLGYK-AGRGGIESLNTKGASIPYLSLTG-------------APYFAMHFYGTTDLSLGKI
VMNLT-----G--GIGIRFDRDEAANKNVKMDSIKVTGATSHAVETWNIDGLTINEVIARNVGECGLLLQMTTNSHVGLVDADNAGAGTGYAALRFANQN
GKL-NGGYE-TNIFVDKVIAKGGGRGFFCVSESGGAEIGTVDIS-NTGNNAILIENCYGVTIRGGTVNG-GGEVRLSARDEFALTDDIELHLKVDGTTVR
ESP----------------------------CGTN-IVLDITGSATLDVC--------------------------------------------------
------------
>PC_04O14M
----------------------------------------------------------------------------------------------------
-----------------------------MARLS-ILAAALALISLTNAADCGAGTPEAKVT----------G-SSGAYVATK-GGSSVYSGSDYFAAIN
AALGAIASGERVAVMASGSIGTNIISIGSGKIFDGCGTINLGYK-AGRGGIESLNTKGASIPYLSLTG-------------APYFAMHFYGTTDLSLGKI
VMNLT-----G--GIGIRFDRDEAANKNVKMDSIKVTGATSHAVETWNIDGLTINEVIARDVGECGLLLQMTTNAHVGLVDADNAGAGTGYAALRFANQN
GKL-NGGYE-TNIFVDKVVAKGGGRGFFCVSESGGAEIRTVDIS-STGNNGILIENCYGVTILGGTVNG-GGEVRLAARDEFALTDDIELHLKVDGTTVR
ESP----------------------------CGTN-IVLDITGSATLDVC--------------------------------------------------
------------
>PC_05L6VZ
----------------------------------------------------------------------------------------------------
-----------------------------MARLS-FLAAALALVSYTNAADCGAGSPEATVT----------G-SSGAYEATK-GGSSVYSGSDYFAAID
AALGAIASGERVAVMADGSIGTNVISIDSGKIFEGCGTIDLGYK-AGKGGIESLNTKDVSIPYLSLTG-------------APYFAMHFYGTENLSLGKI
VMNLS-----A--GIGIRFDRDEAANKNVAMDSISVTGASSHAVETWNIDGLTINEVIARDVGECGLLLQMTTNAKVGLVDADNAGAGTGYAALRFANQN
GKL-NGGYE-TNIFVDKVIAKGGGRGLFCVSESGGAEIGTVDIS-DTENNAMLIENCYGITVLGGTVSG-GGEVRISARDEFANTDDIELHLKVDGTTVR
ESP----------------------------CGTN-MVFDITGDATLDIC--------------------------------------------------
------------
>PC_03ID2Y
----------------------------------------------------------------------------------------------------
-----------------------------MARLS-ILAATLALISFTN-AACGDGTPEATVT----------G-DEGAYEATK-GSESVYSGADYFAAID
AALGSIASGERVAVIASGSIGTNVISIDSGKIFEGCGTIDLGYA-AGKGGIESLDTVGVSIPYLTLTG-------------APYFAMHFYGTTDLSLGKI
VMNLT-----G--GIGIRFDRDEAANKNVAMDSISVTGAGSHAVETWNIDGLTINEVIARDVGEAGLLLQTTTNARVGLVDCDNVGAGTGYAALRFANQN
GKI-NGGYE-TNVFVDTLIVKGGGRGLFCVSESGGAEVGSVDIS-DAGNNSILIENCYGVTVLAGTVTG-GGEVRISARDEFANTDDIELHLQVDGTTVR
ESP----------------------------CGTN-MVLDITGDAAQDIC--------------------------------------------------
------------
>PC_02CRDG
----------------------------------------------------------------------------------------------------
-----------------------------MARLS-ILAAALALISFTNAADCGAGTPEATVT----------G-SSGAYVATK-GGSSVYSGSDYFAAIN
AALGAIASGERVAVMASGSIGTNVISIGSGKIFEGCGTIDLGYK-AGRGGIESLNTKGASIPYLSLTG-------------APYFAMHFYGTTDLSLGKI
VMNLT-----G--GIGIRFDRDEAANTNVKMDSINVTGATSHAVETWNIDGLTINEVIARDVGECGLLLQMTTNAKVGL-NADNAGAGTGYAALRFANQN
GKL-NGGYE-TNIYVDKVVAKGGGRGFFCVSESGGAEIGTVDIS-DTGNNAILIENCYSVTVLGGTVNR-GGEVRLSARDEFALTDDIELHLKVDGTTVR
ESP----------------------------CGTN-IVLDITGSATLDVC--------------------------------------------------
------------
>PC_06L2SU
----------------------------------------------------------------------------------------------------
-----------------------------MARLS-ILAAALALISLTNAADCGAGTPEAKVT----------G-SSGAYVATK-GGSSVYSGSDYFAAIN
AALGAIARGERLVVMASGSIGTNIISIGSGKIFEGCGTINLGYK-AGRGGIESLNTKGASIPYLSLTG-------------APYFAMHFYGTTDLSLGKI
VMNLT-----G--GIGIRFDRDEAANKNVKMDSIKVTGATSHAVETWNIDGLTINEVVDRDVGECGLLLQMTTNAHVGLVDADNA------------ALN
GKL-NGGYE-TNIFVDKVVAKGGGRGFFCVSESGGAEIRTVDIS-NTGNNAILIENCYGVTILGGTVNG-GGEVRLAARDEFALTNDIELHLKVDGTTVR
ESP----------------------------CGTN-IVLDITGSATLDVC--------------------------------------------------
------------
>PC_06H40O
----------------------------------------------------------------------------------------------------
-----------------------------MARLS-ILAAALALISFTNAADCGAGTPEATVT----------G-SSGAYVATK-GDSSVYSGSDYFAAIN
AALGAIASGERVAVMASGSIGTNVISIGSGKIFEGCGTIDLGYK-AGRGGIESLNTKGASIPYLSLTG-------------APYFAMHFYGTTDLSLGKI
VMNLT-----G--GIGIRFDRDEAANTNVKMDSIKVTGATSHAVETWNIDGLAINEVIARDVGL--------------V-DADNAGAGTGYAAVRFANQN
GKL-NGGYE-TNIYVDKVIAKGGGRGFFCVSESGGAEIGTVNIS-DTGNNAILIENCYGVTVLGGTVNG-GGEVRLSARDEFALTDDIELHLKVDGTTVR
ESP----------------------------CGTN-IVLDITGSATLDVC--------------------------------------------------
------------
>PC_07VJEN
----------------------------------------------------------------------------------------------------
-----------------------------MARSF-FFTAV-LALASLAQAQCGSGSPEVSVT----------G-SGSSFTATS-GGSNVYSGSDYLAAIQ
AAVDSASSGQRVAVIASGSIGAGTITIPSGVIFEGCGTIDTALK-SGSGAIESTDTSDVQIPYLTLTG-------------SPYFGLRFSGTQGLTLGEI
TMNLS-----G--GIGIRFDRDRAANSNVKMGTIRVTGASSHAVETWNIDGLEIDQVIARDCGESGLLLQETTNAQVGLVDADNVGEGTGYATLRMANNN
GQSSGGDYET-NVFIDKVVSRGGGRGVFCVSQSGGVEIGSIDLA-DNGNNAILIENCYNVSILGGTVKG-GGEVRLAARDDFPNNRDISITLTVNDNSVR
ESP----------------------------CGEN-ISWTISGSASQDIC--------------------------------------------------
------------
>PC_043H9H
----------------------------------------------------------------------------------------------------
-----------------------------MSRFS-KFAAASVLATTA-YAQCGS-APDATVD----------G-AEGSYTATV-GGSEVYSGSDYHAAIV
GALGAISSGQTLSVLASGNIGSNTISIDSGKTFEGCGTITASIA-NGKGAIESLNTTDVSIPYLSLAG-------------EVYFGLHFYGTTGLTLGEI
DMQLT-----A--GIGIRFDRDEAANSNVTMGTITVTGASSHAVETWNIDGLTIGSIIAKDVGECGLLLQKTTNAQVGLVQGDNAGAGTGYATLRFANQN
GMLGDGNYN-TNVVIDRVVSTGGGRGIFCVSESGGAEIGTVELS-NNENNAILIENCYNVAIKGGVVHG-GGEVRLSAREEFAVTRDISLTVEVDGNSVR
ESP----------------------------CSDN-PSFSITGDATLNVC--------------------------------------------------
------------
>PC_04DM5Y
----------------------------------------------------------------------------------------------------
----------------------------MVSSPF-VTTAVLALAATV-SAQCGSGSPDATVD----------G-EEGAYTASV-GGSEVYSGDDYYAAIT
AGLDGISSGQRLSIIASGSIGTNVIDIDSGKIFEGCGTIDVQEN-SGRGNIRSLNTQDVQIPYLTLTG-------------SPYFGLHFYGVSGLSLGEI
TMNLS-----G--GIGIRFERDEASNSDVSMDVINVTGAGSHAVETWNIDGLTINQVIAKDVGECGLLIQTTTNAQIGTVDADNVGTGTGYAAFRMANQN
GRLADGSYE-TNVFVENVIAKGGGRGVFCVSESGGVEIGSVDIS-DTENNSILIENCYGVSILGGTVSG-GGDIRISARDEFEVTSDVSISLEANGVSVV
ENP----------------------------CGEN-ITWDISGDATLDTC--------------------------------------------------
------------
>PC_04O2EM
----------------------------------------------------------------------------------------------------
-----------------------------MTRLS-KLAAASVLATTA-YAQCGS-APDATVD----------G-TEGAYTAKV-GSSEVYSGSDYYTAIT
EALGGISSGQKVSVIASGNIGAKTISIDSGKTFEGCGTITASIA-NGKGAIESLNTEGVNIPYLSLAG-------------EVYFGLHFYGTSDLTLGEI
DMTLT-----A--GIGIRFDRDEAANTNVKMGTITVTGASSHAVETWNIDGLTIDSVIASDVGECGLLLQKTTNAHVGLVQGDNAGAGTGYATLRFANQN
GMLADGSYE-TNVVIDKVVSRGGGRGIFCVSESGGAEIGTVDLS-DNENNAILIENCYNVAIKGGTVQG-GGEVRLSARDEFALTRDISLTLEVNDNSVR
ESP----------------------------CSEN-PTFSITGDATLDIC--------------------------------------------------
------------
>PC_07OEMS
----------------------------------------------------------------------------------------------------
-------------------------------MYR-SIAAAVLALLPFAYAQCGSGNPDAVVD----------G-STGSYTTTA-GGSEVYSGSDYLTAIQ
TGIDSISSGQRIAVIASGDIGASTINIDSGKTFEGCGTINVGYN-AGRGAIESLDTTGVNIAYLSMTG-------------NPYFGLHFYGTTDLTLGEI
NLDLS-----A--GLGIRFDRDEAANSNVKMGTITVTGASSHAVETWNIDGLTIDAVIARDVGECGLLLQETTNAQVGLVDGDNVATGTGYATFRMANNN
GQLADGSYDT-NVYIDWVVSRGGGRGVFCVSQSGAAEIASVDLA-DNGNNAVLVENCYNVAILDGTVDG-GGEVRIAARDEFPNTSDVSITLQVDGTTVR
ESP----------------------------CGEN-IS--------------------------------------------------------------
------------
>PC_004RRH
----------------------------------------------------------------------------------------------------
----------------------------MMGHFS-IVAAGLALVSVV-HGQCGSGTPDATVD----------G-AEGAYTATK-GSEQVYSGSDYYQAIQ
SALDSIESGQRVAVLASGSIGTSSVSISSGKIFEGCGTIDVGNR-AAHGAIESLGTTDVQIPYLSMTG-------------NPYFGLWFYGVTNLALGEI
NMNLS-----G--GLGIRFERDEASNSNVSMDTITVTGAGSHAVETWNIDGLTIGSVIARDVGECGLLLQTTTNAQVGLVDGDNVAAGNGYATFRMANNN
GQLADGSYT-PNVFVDKVVSRGGGRGVFCVSQSGGAVIGEVDLA-DNGNNAILIENCYGVEISSGTVEG-GGEVRISARTEFDNTRDISITLTVNGNSVL
ESP----------------------------CGEN-ISWAISGDATQNIC--------------------------------------------------
------------
>PC_008ZLN
----------------------------------------------------------------------------------------------------
-----------------------------MARLT-FFTAALALASAV-NAQCGSGNPDASVT----------G-SEGSYTATS-GGSEVYSGNNYHAAIT
AALDAISSGQRVSVMASGSIGENTISIGSGKTFEGCGTIDLGYH-AGRGSIESLDTSDVSIPYLSLTG-------------SPYFAMRFYGVSNLALGQI
EMNLS-----D--GMGIRFERDEASNSGVSMESIRVTGAGSHAVETWNIDGLTIGEVIARDVGECGLLLQETTNAQVGLVDGENVAAGTGYATLRMANTN
GLKGDNDYS-TNVYIDKVVSRGGGRGVFCVSESGGAEIASVDLA-DNGNNAILIENCYNIKILGGTVSG-GGEVRLAARSEFANNRDISITLTVDGTSVR
ESP----------------------------CGEN-ISWNISGGASMDVC--------------------------------------------------
------------
>PC_07HIKF
----------------------------------------------------------------------------------------------------
-----------------------------MARLP-IIASALALASTV-SAQCGSGTPDVVVD----------G-SGSSFTAVK-GSQQLYSGSNYLEAIN
TGLTSVASGQRLSVLASGSIGASTISLTSGQTFEVCGTIDVGFN-SGRGAIRAIDQTGVSIPYLTMTG-------------SPYFGLQFSGVSDLTLGDI
NMDLS-----D--GLGIRFDRDGAPNANVVMGSITVTGAGSHAVETWNIDGLTIDEVIASDVGECGLLIQNTINAKVGLVDGTNVATGVGYATLRFANTN
GRYPDGTYP-ENINIERVVSRGGGRGIFCVSESGGAVINNIDLR-DNGNNAILIENCYNVAIRGGTVNG-GGEVRISARTEFANTRDISLAIEVNDNTVR
ESP----------------------------CGEN-MTFDITGNAALNIC--------------------------------------------------
------------
>PC_07OESP
----------------------------------------------------------------------------------------------------
------------------------------MYGS-IAAAVLALLSFS-YAQCGSGNPDAVVD----------G-TTGSYTTTA-GGSEVYSGSDYLAAIQ
TGIDSISSGQRIAVIASGDIGASTINVDSGKTFEGCGTINVGYN-AGRGAIESLDTTGVNIAYLSMTG-------------DPYFGLHFYGTTDLTLGEV
NLDLS-----A--GLGIRFDRDEAANSNVKMGTITVTGASSHAVETWNIDGLTIDAVIARDVGECGLLLQETTNAQVGLVDGDNVAAGTGYATFRMANNN
GQLADGSYD-TNVYIDRVVSRGGGRGVFCVSQSGAAEIASVDLA-DNGNNAVLIENCYNVAILDGTVNG-GGEVRIAARDEFPNTSDVSITLQVDGTSVR
ESP----------------------------CGEN-ISWSITGDASLDIC--------------------------------------------------
------------
>PC_01E3UD
----------------------------------------------------------------------------------------------------
-----------------------------MVRAS-LLAAALCTASFA-SAQCGSGTPDAIVD----------G--EGTFTATV-GSEEVYSGSDYFAAIE
AALGGITGGQRLSVLASGSIGDNIISVGSGIIFEGCGTIDVGYV-AGHGAIESLDTSDVQFPYLSMTG-------------APYFGFRFYGVSGLHLGEI
NLNLS-----G--GMGIRFERDEAPNSDVSMGTITVNGAGSHAVEVWNINGLSIDSVIATNVGECGLLLQTSTNVQVGYVEGNNVAAGTGYATLRMANNN
GQLPDGSYTTTNVFVDRVVSRGGGRGIFCVSMSGAAEIGSIELE-DNGGNAILIENCYNISILDGTVSG-GGEVRVSARDEFPNTSGVFVELEVNGNTVR
ESP----------------------------CAEN-IFWGITGDAALEVC--------------------------------------------------
------------
>PC_03BCQV
----------------------------------------------------------------------------------------------------
-----------------------------MVRAA-LVAAALCIASSV-SAQCGSGTPDAIVD----------G--EGTYTATV-GSEQVYSGSDYFAAIE
AALGGITGGQRLSVLASGSIGDNIISVGSGIIFEGCGIIDVGYV-AGHGAIESLGTSDVQFPYLTMTG-------------APYFGFRFYGVSGLHLGEI
NLDLS-----G--GMGIRFERDEAPNSDVSMGTITVNGAGSHAVEVWNINGLSIDSVIATNVGECGLLLQTSTNVQVGYVEGNNVAAGTGYATLRMANNN
GQLPDGSYTTTNVFVDRVVSRGGGRGIFCVSMSGAAEIGSIELE-DNGSNAILIENCYNISILDGTVSG-GGEVRVSARDEFPNTSGVFVELEVTGNTVR
ESP----------------------------CAEN-IFWGITGDAALDVC--------------------------------------------------
------------
>PC_06FG07
----------------------------------------------------------------------------------------------------
-----------------------------MVRAS-LLAAALCTASFA-SAQCGSGTPDAIVD----------G--EGTFTATV-GSEQVYSGSDYFAAIE
AALGGITGGQRLSVLASGSIGDNIISVGSGITFEGCGTIDVGYV-AGHGAIESLDTSDVQFPYLSMTG-------------APYFGFRFYGVSGLHLGEI
NLNLS-----G--GMGIRFERDEAPNSDVSMGTITVNGAGSHAVEVWNINGLSIDSVIATNVGECGLLLQTSTNVQVGYVEGNNVAAGTGYATLRMANNN
GQLPDGSYTTTNVFVDRVVSRGGGRGIFCVSMSGAAEIGSIELE-DNGGNAILIENCYNISILDGTVSG-GGEVRVSARDEFPNTSGVFVELEVNGNTVR
ESP----------------------------CAEN-IFWGITGDAALEVC--------------------------------------------------
------------
>PC_026A0W
----------------------------------------------------------------------------------------------------
-----------------------------MVRAS-LLAAALCTASFA-SAQCGSGTPDAIVD----------G--EGTFTATV-GSEQVYSGSDYFAAIE
AALGGITGGQRLSVLASGSIGDNIISVGSGIIFEGCGTIDVGYV-AGHGAIESLDTSDVQFPYLSMTG-------------APYFGFRFYGVSGLHLGEI
NLNLS-----G--GMGIRFERDEAPNSDVSMGTITVNGAGSHAVEVWNINGLSIDSVIATNVGECGLLLQTSTNVQVGYVEGNNVAAGTGYATLRMANNN
GQLPDGSYTTTNVFVDRVVSRGGGRGIFCVSMSGAAEIGSIELE-DNGGNAILIENCYNISILDGTVSG-GGEVRVSARDEFPNTSGVFVELEVNGNTVR
ESP----------------------------CAEN-IFWGITGDAALEVC--------------------------------------------------
------------
>PC_07YRZ0
----------------------------------------------------------------------------------------------------
----------------------------------------------------------------------------------------------------
--------------MASGNIGAGTITITSGKTFEGCGTITAAPK-SGGGNIEVTDQSGVSIPYLTMAG-------------STYFGMRFSGTKDLTLGTI
NFNLQ-----Q--GMGIRFDRDRAANTNVKMGTITCTGGTSHCVETWNIDRLEIGSVIGRNVGECGLLIQKVTNANIGTVDCDNCATGTGYGALRFANEA
GKLNGG-YAT-NIKVNRVKARGGGRGVFCVSASGGVEIGTIDVA-NTGNNAVLLENCYNFNIKAGTVNG-GGEVRLAARTEFENSRDIAIALRVDGTTVR
ESREYPHTNCMXNTHXLGIPNI--------ACTANKTKWNLTGNGARTICT-------------------------------------------------
------------
>PC_08KAGS
----------------------------------------------------------------------------------------------------
----------------------------------------------------------------------------------------------------
--------------MASGNIGAGTITITSGKTFEGCGTITAAPK-SGGGNIEVTDQTGVSIPYLTMAG-------------STYFGMRFSGTKDLTLGTI
NFNLQ-----Q--GMGIRFDRDRAANTNVKMGTITCTGGSSHCVETWNIDRLEIGSVIGRNVGECGLLIQKVTNANIGTVDCDNCATGTGYGALRFANEA
GKLNGG-YAT-NIKVNRVKARGGGRGVFCVSASGGVEIGTIDVA-NTGNNAVLLENCYNFNIKAGTVNG-GGEVRLAARTEFENSRDIAIALRVDGTTVR
ESLEPYGQWCKDHLHLRLLQAGPEEHTIVLFRKGRIEPWS------------------------------------------------------------
------------
>PC_07N0U7
----------------------------------------------------------------------------------------------------
----------------------------------------------------------------------------------------------------
--------------MASGNIGAGTITITSGKTFEGCGTITAAPK-SGGGNIEVTDQSGVSIPYLTMAG-------------STYFGMRFSGTKDLTLGTI
NFNLQ-----Q--GMGIRFDRDRAANTNVKMGTITCTGGTSHCVETWNIDRLEIGSVIGRNVGECGLLIQKVTNANIGTVDCDNCATGTGYGALRFANEA
GKLNGG-YAT-NIKVNRVKARGGGRGVFCVSASGGVEIGTIDVA-NTGNNAVLLENCYNFNIKAGTVNG-GGEVRLAARTEFENSRDIAIALRVDGTTVR
ESP----------------------------CTANKTKWNLTGNGARTICT-------------------------------------------------
------------
>PC_07TYQO
----------------------------------------------------------------------------------------------------
----------------------------------------------------------------------------------------------------
--------------MASGNIGAGTITITSGKTFEGCGTITAAPK-SGGGNIEVTDQTGVSIPYLTMAG-------------STYFGMRFSGTKDLTLGTI
NFNLQ-----Q--GMGIRFDRDRAANTNVKMGTITCTGGSSHCVETWNIDRLEIGSVIGRNVGECGLLIQKVTNANIGTVDCENCATGTGYGALRFANEA
GKLNGG-YAT-NIKVNRVKARGGGRGVFCVSASGGVEISTIDVA-NTGNNAVLLENCYNFNIKAGTVNG-GGEVRLAARTEFENSKDIAIALRVDGT---
-------------------------------------TWNLTGNGGRTICT-------------------------------------------------
------------
>PC_07ZNJ2
----------------------------------------------------------------------------------------------------
-----------------------------MVQFT-GLTAVLAL-ASAAYAQCGSGTPDARVT----------G-SGSSYTATK-GSTNLYTGSDYRLAIQ
RALDGISSGQRVSVIASGNIGASTLTITSGKTFEGCGTITVSPK-SGGGNIEVTDQSGVKIPYLTMAG-------------STYFGMRFSGTKDLTLGTI
NFNLK-----E--GMGIRFDRDRAANTNVKMGTITCTGGTSHCVETWNIDKLEVGSVIGKNVGECGLLIQKVTNANIGTVDCDNCGAGTGYAALRFANEA
GKLNGG-YAT-NIKVNRVKARGGGRGIFCVSASGGVEIGTID----------------------------------------------------------
----------------------------------------------------------------------------------------------------
------------
>PC_05VS54
----------------------------------------------------------------------------------------------------
-----------------------------MAKFF-ILTAVLAL-ASSVAAQCGSGTPDARVT----------G-SGSSFTATK-GSSNVYTGSDYRAAIQ
AALDSISSGQRVSVIASGSIGANTITIASGKIFEGCGTINVATR-SGRGAIESTNTQGVQIPYLTMTG-------------NP-----------------
-----------------------------------------HAVETWNIDGLNIDQVIARNVGESGLLLQKTTNARVGLVDGNNVGAGTGYGTLRFANNN
GQNPNGNYNT-NVYIDKVVSRGGG---FCVSQSGAAVI-----------------------------------------TSFPNNRDIWITLKVDGTTVR
ESP----------------------------CGEN-TNWTLTGNGARNIC--------------------------------------------------
------------
>PC_02S2X1
----------------------------------------------------------------------------------------------------
-----------------------------MARLS-ILAAALALVSFTNATDCGAGTPEATVT----------G-SEGAYEATK-GSSSVYSGSDYFAAID
AALGAIASGERVAVMASGSIGTNVISIDSGKIFEGCGTIDLGYK-AGKGGIESLNTKGVSIPYLSLTG-------------APYFAMHFYGTTDLSLGKI
VMNLS-----G--GLGIRFDRDEAANTNVKMDSIQVTGAGSHAVETWNIDGLTINEVIAKDVGECGLLLQMTTNAKVGLVDADNVASGTGYAALRFANQN
GKL-NGGYE-TNVFVD------------------------------------------------------------------------------------
----------------------------------------------------------------------------------------------------
------------
