# Supplementary material for: Remote homology clustering identifies lowly conserved families of effector proteins in plant-pathogenic fungi
Source: Microb Genom. 2021 Sep 1;7(9):000637. doi: 10.1099/mgen.0.000637 (PMC8715435; doi:10.1099/mgen.0.000637)
Supplement: Supplementary material 16 [file mgen-7-0637-s0016.zip]

Archive with 131 entries (130 files):
- hmms/
- hmms/markov-PC_04YPRX.hmm
- hmms/markov-PC_03LC2L.hmm
- hmms/markov-PC_04E9WQ.hmm
- hmms/markov-PC_05JXM3.hmm
- hmms/markov-PC_030GYR.hmm
- hmms/markov-PC_0206OW.hmm
- hmms/markov-PC_014PA9.hmm
- hmms/markov-PC_04XZ1N.hmm
- hmms/markov-PC_043ENH.hmm
- hmms/cluster-PC_03SZXO.hmm
- hmms/markov-PC_00NROE.hmm
- hmms/cluster-PC_03G6PA.hmm
- hmms/markov-PC_016RN5.hmm
- hmms/cluster-PC_049VOF.hmm
- hmms/markov-PC_04IDXX.hmm
- hmms/markov-PC_016E7M.hmm
- hmms/cluster-PC_027WVR.hmm
- hmms/markov-PC_01ANVM.hmm
- hmms/cluster-PC_039FX8.hmm
- hmms/markov-PC_01T1MD.hmm
- hmms/cluster-PC_02HCCM.hmm
- hmms/markov-PC_07OLPP.hmm
- hmms/cluster-PC_02RYKY.hmm
- hmms/markov-PC_01OETC.hmm
- hmms/markov-PC_032CKH.hmm
- hmms/markov-PC_0278ZT.hmm
- hmms/markov-PC_00PY60.hmm
- hmms/markov-PC_05F15E.hmm
- hmms/markov-PC_05VEPP.hmm
- hmms/cluster-PC_03B2V7.hmm
- hmms/markov-PC_01NRLX.hmm
- hmms/markov-PC_00ZF7V.hmm
- hmms/markov-PC_06AYNY.hmm
- hmms/markov-PC_05OM83.hmm
- hmms/markov-PC_0832GJ.hmm
- hmms/markov-PC_03ZG0S.hmm
- hmms/markov-PC_06O7HH.hmm
- hmms/markov-PC_059FW5.hmm
- hmms/markov-PC_045SAO.hmm
- hmms/cluster-PC_00ARQD.hmm
- hmms/markov-PC_083GBU.hmm
- hmms/markov-PC_0094J7.hmm
- hmms/markov-PC_02MM79.hmm
- hmms/markov-PC_08JJK6.hmm
- hmms/markov-PC_02ZN8N.hmm
- hmms/markov-PC_02XUK5.hmm
- hmms/markov-PC_02EHK0.hmm
- hmms/markov-PC_01OWJN.hmm
- hmms/cluster-PC_04B4O8.hmm
- hmms/markov-PC_044YDJ.hmm
- hmms/markov-PC_03SKNA.hmm
- hmms/markov-PC_069DIK.hmm
- hmms/cluster-PC_01HQ36.hmm
- hmms/markov-PC_06QDZ9.hmm
- hmms/markov-PC_02ALJ9.hmm
- hmms/cluster-PC_01AXRJ.hmm
- hmms/markov-PC_02W1ZZ.hmm
- hmms/markov-PC_01D3OM.hmm
- hmms/markov-PC_01204B.hmm
- hmms/markov-PC_016T2Z.hmm
- hmms/cluster-PC_01QMA6.hmm
- hmms/markov-PC_00PLZF.hmm
- hmms/markov-PC_06S6A1.hmm
- hmms/markov-PC_00DO78.hmm
- hmms/markov-PC_00VO2T.hmm
- hmms/markov-PC_01UOBI.hmm
- hmms/markov-PC_05UP4Q.hmm
- hmms/markov-PC_017Q4B.hmm
- hmms/markov-PC_02LHT3.hmm
- hmms/markov-PC_05PCSX.hmm
- hmms/markov-PC_029W2K.hmm
- hmms/markov-PC_02J8YC.hmm
- hmms/markov-PC_02O8L1.hmm
- hmms/cluster-PC_02741Z.hmm
- hmms/markov-PC_02OZ0I.hmm
- hmms/markov-PC_040O1D.hmm
- hmms/markov-PC_07OCEM.hmm
- hmms/markov-PC_03822Z.hmm
- hmms/cluster-PC_0394OJ.hmm
- hmms/markov-PC_00GZGP.hmm
- hmms/markov-PC_03MDGJ.hmm
- hmms/markov-PC_00RQZW.hmm
- hmms/markov-PC_07R7MF.hmm
- hmms/markov-PC_001EWQ.hmm
- hmms/markov-PC_009H7U.hmm
- hmms/markov-PC_02VR38.hmm
- hmms/markov-PC_00DXJA.hmm
- hmms/markov-PC_04SK9M.hmm
- hmms/cluster-PC_01ZZX9.hmm
- hmms/cluster-PC_048H5Z.hmm
- hmms/markov-PC_022BD9.hmm
- hmms/cluster-PC_039XF3.hmm
- hmms/markov-PC_03HV2H.hmm
- hmms/markov-PC_04NETZ.hmm
- hmms/markov-PC_05CAN0.hmm
- hmms/cluster-PC_01W4F6.hmm
- hmms/cluster-PC_02H4U1.hmm
- hmms/markov-PC_01REOO.hmm
- hmms/markov-PC_07QFFP.hmm
- hmms/markov-PC_0334QE.hmm
- hmms/cluster-PC_03TV1W.hmm
- hmms/markov-PC_0144K8.hmm
- hmms/markov-PC_02LJVJ.hmm
- hmms/markov-PC_04U5QD.hmm
- hmms/markov-PC_03PRB1.hmm
- hmms/markov-PC_07O88I.hmm
- hmms/markov-PC_058FSP.hmm
- hmms/cluster-PC_04PSKU.hmm
- hmms/markov-PC_081AOA.hmm
- hmms/markov-PC_07QGEE.hmm
- hmms/markov-PC_00D94K.hmm
- hmms/markov-PC_07HELN.hmm
- hmms/markov-PC_07ZZBE.hmm
- hmms/markov-PC_021PXP.hmm
- hmms/markov-PC_00TPLE.hmm
- hmms/markov-PC_03DUMB.hmm
- hmms/markov-PC_03BSKP.hmm
- hmms/markov-PC_05C7YR.hmm
- hmms/markov-PC_00HH7V.hmm
- hmms/cluster-PC_02QUH1.hmm
- hmms/markov-PC_03WSEZ.hmm
- hmms/markov-PC_02BMLW.hmm
- hmms/cluster-PC_01S0NS.hmm
- hmms/markov-PC_01DKY2.hmm
- hmms/markov-PC_011E13.hmm
- hmms/markov-PC_02URNV.hmm
- hmms/cluster-PC_006B95.hmm
- hmms/markov-PC_08JMY0.hmm
- hmms/cluster-PC_002QUS.hmm
- hmms/markov-PC_03VR5X.hmm
