# Supplementary material for: Remote homology clustering identifies lowly conserved families of effector proteins in plant-pathogenic fungi
Source: Microb Genom. 2021 Sep 1;7(9):000637. doi: 10.1099/mgen.0.000637 (PMC8715435; doi:10.1099/mgen.0.000637)
Supplement: Supplementary material 16 [file mgen-7-0637-s0016.zip › hmms/markov-PC_04YPRX.hmm]

HMMER3/f [3.3 | Nov 2019]
NAME  markov-PC_04YPRX
LENG  183
ALPH  amino
RF    yes
MM    no
CONS  yes
CS    no
MAP   yes
DATE  Thu Jul 23 08:14:25 2020
NSEQ  9
EFFN  0.909668
CKSUM 635354204
STATS LOCAL MSV      -10.2553  0.70649
STATS LOCAL VITERBI  -11.1674  0.70649
STATS LOCAL FORWARD   -4.9011  0.70649
HMM          A        C        D        E        F        G        H        I        K        L        M        N        P        Q        R        S        T        V        W        Y   
            m->m     m->i     m->d     i->m     i->i     d->m     d->d
  COMPO   2.49287  4.25795  3.06034  2.81288  3.29695  2.76624  3.79216  2.87595  2.82357  2.49364  3.70196  3.06832  3.14767  3.05440  2.82516  2.70720  2.76186  2.59078  4.08144  3.40678
          2.68618  4.42225  2.77519  2.73123  3.46354  2.40513  3.72494  3.29354  2.67741  2.69355  4.24690  2.90347  2.73739  3.18146  2.89801  2.37887  2.77519  2.98518  4.58477  3.61503
          0.26417  4.05944  1.53758  0.61958  0.77255  0.00000        *
      1   2.93536  4.49146  4.00221  3.59298  3.18998  3.80103  4.33842  2.36121  3.36322  1.79196  1.46568  3.87574  4.26197  3.74839  3.57362  3.27954  3.24011  2.36201  5.02449  3.78197      1 m x - -
          2.68618  4.42225  2.77519  2.73123  3.46354  2.40513  3.72494  3.29354  2.67741  2.69355  4.24690  2.90347  2.73739  3.18146  2.89801  2.37887  2.77519  2.98518  4.58477  3.61503
          0.03285  3.82812  4.55046  0.61958  0.77255  0.69062  0.69568
      2   2.84722  4.83006  2.87537  2.63033  3.99248  3.33765  3.78794  3.61725  2.45443  3.12394  4.15394  3.08933  3.89105  1.31511  2.73910  2.89727  3.14465  3.34997  5.27282  3.96390      2 q x - -
          2.68618  4.42225  2.77519  2.73123  3.46354  2.40513  3.72494  3.29354  2.67741  2.69355  4.24690  2.90347  2.73739  3.18146  2.89801  2.37887  2.77519  2.98518  4.58477  3.61503
          0.03285  3.82812  4.55046  0.61958  0.77255  0.69062  0.69568
      3   2.77328  4.32901  4.06324  3.72579  3.51856  3.67716  4.53544  2.05531  3.59286  2.21388  3.49126  3.92250  4.24070  3.95622  3.80948  3.17853  3.13628  1.08285  5.29523  4.02373      3 v x - -
          2.68618  4.42225  2.77519  2.73123  3.46354  2.40513  3.72494  3.29354  2.67741  2.69355  4.24690  2.90347  2.73739  3.18146  2.89801  2.37887  2.77519  2.98518  4.58477  3.61503
          0.03285  3.82812  4.55046  0.61958  0.77255  0.69062  0.69568
      4   2.93536  4.49146  4.00221  3.59298  3.18998  3.80103  4.33842  2.36121  3.36322  1.79196  1.46568  3.87574  4.26197  3.74839  3.57362  3.27954  3.24011  2.36201  5.02449  3.78197      4 m x - -
          2.68618  4.42225  2.77519  2.73123  3.46354  2.40513  3.72494  3.29354  2.67741  2.69355  4.24690  2.90347  2.73739  3.18146  2.89801  2.37887  2.77519  2.98518  4.58477  3.61503
          0.03285  3.82812  4.55046  0.61958  0.77255  0.69062  0.69568
      5   2.93274  4.89314  3.10568  2.73649  4.26941  3.42613  3.73669  3.69608  1.10071  3.27128  4.23586  3.16264  3.93023  2.93125  2.42611  2.97808  3.18971  3.40664  5.34292  4.14958      5 k x - -
          2.68618  4.42225  2.77519  2.73123  3.46354  2.40513  3.72494  3.29354  2.67741  2.69355  4.24690  2.90347  2.73739  3.18146  2.89801  2.37887  2.77519  2.98518  4.58477  3.61503
          0.03285  3.82812  4.55046  0.61958  0.77255  0.69062  0.69568
      6   3.18451  4.69146  3.77340  3.49517  2.29671  3.77896  3.60012  3.20006  3.35396  2.66525  3.87992  3.66988  4.25420  3.67065  3.54647  3.32537  3.47119  3.06862  3.93853  1.04287      6 y x - -
          2.68618  4.42225  2.77519  2.73123  3.46354  2.40513  3.72494  3.29354  2.67741  2.69355  4.24690  2.90347  2.73739  3.18146  2.89801  2.37887  2.77519  2.98518  4.58477  3.61503
          0.03285  3.82812  4.55046  0.61958  0.77255  0.69062  0.69568
      7   3.10626  4.58214  4.11790  3.75837  3.12019  3.92510  4.42805  2.32281  3.52652  0.93184  3.15850  4.03805  4.36865  3.90549  3.70951  3.49197  3.40285  2.34847  4.98256  3.69537      7 l x - -
          2.68618  4.42225  2.77519  2.73123  3.46354  2.40513  3.72494  3.29354  2.67741  2.69355  4.24690  2.90347  2.73739  3.18146  2.89801  2.37887  2.77519  2.98518  4.58477  3.61503
          0.03285  3.82812  4.55046  0.61958  0.77255  0.69062  0.69568
      8   3.18451  4.69146  3.77340  3.49517  2.29671  3.77896  3.60012  3.20006  3.35396  2.66525  3.87992  3.66988  4.25420  3.67065  3.54647  3.32537  3.47119  3.06862  3.93853  1.04287      8 y x - -
          2.68618  4.42225  2.77519  2.73123  3.46354  2.40513  3.72494  3.29354  2.67741  2.69355  4.24690  2.90347  2.73739  3.18146  2.89801  2.37887  2.77519  2.98518  4.58477  3.61503
          0.03285  3.82812  4.55046  0.61958  0.77255  0.69062  0.69568
      9   3.10626  4.58214  4.11790  3.75837  3.12019  3.92510  4.42805  2.32281  3.52652  0.93184  3.15850  4.03805  4.36865  3.90549  3.70951  3.49197  3.40285  2.34847  4.98256  3.69537      9 l x - -
          2.68618  4.42225  2.77519  2.73123  3.46354  2.40513  3.72494  3.29354  2.67741  2.69355  4.24690  2.90347  2.73739  3.18146  2.89801  2.37887  2.77519  2.98518  4.58477  3.61503
          0.03285  3.82812  4.55046  0.61958  0.77255  0.69062  0.69568
     10   3.10626  4.58214  4.11790  3.75837  3.12019  3.92510  4.42805  2.32281  3.52652  0.93184  3.15850  4.03805  4.36865  3.90549  3.70951  3.49197  3.40285  2.34847  4.98256  3.69537     10 l x - -
          2.68618  4.42225  2.77519  2.73123  3.46354  2.40513  3.72494  3.29354  2.67741  2.69355  4.24690  2.90347  2.73739  3.18146  2.89801  2.37887  2.77519  2.98518  4.58477  3.61503
          0.03285  3.82812  4.55046  0.61958  0.77255  0.69062  0.69568
     11   3.20307  4.61818  4.17766  3.88439  1.08723  3.90188  3.85954  2.73299  3.79270  2.11368  3.47023  3.96968  4.36202  3.97312  3.92336  3.47485  3.50447  2.72029  4.12305  2.49614     11 f x - -
          2.68618  4.42225  2.77519  2.73123  3.46354  2.40513  3.72494  3.29354  2.67741  2.69355  4.24690  2.90347  2.73739  3.18146  2.89801  2.37887  2.77519  2.98518  4.58477  3.61503
          0.03285  3.82812  4.55046  0.61958  0.77255  0.69062  0.69568
     12   2.94877  4.77279  3.08471  2.84095  3.25541  3.41154  1.23961  3.64473  2.68530  3.14397  4.18407  3.25177  3.96203  3.20682  2.95329  3.02008  3.25094  3.38078  4.72093  3.20768     12 h x - -
          2.68618  4.42225  2.77519  2.73123  3.46354  2.40513  3.72494  3.29354  2.67741  2.69355  4.24690  2.90347  2.73739  3.18146  2.89801  2.37887  2.77519  2.98518  4.58477  3.61503
          0.03285  3.82812  4.55046  0.61958  0.77255  0.69062  0.69568
     13   3.20307  4.61818  4.17766  3.88439  1.08723  3.90188  3.85954  2.73299  3.79270  2.11368  3.47023  3.96968  4.36202  3.97312  3.92336  3.47485  3.50447  2.72029  4.12305  2.49614     13 f x - -
          2.68618  4.42225  2.77519  2.73123  3.46354  2.40513  3.72494  3.29354  2.67741  2.69355  4.24690  2.90347  2.73739  3.18146  2.89801  2.37887  2.77519  2.98518  4.58477  3.61503
          0.03285  3.82812  4.55046  0.61958  0.77255  0.69062  0.69568
     14   1.07966  4.17132  3.41868  3.20884  4.00924  2.99686  4.23597  3.12822  3.22397  3.01177  4.04919  3.36931  3.73197  3.56941  3.47706  2.52236  2.79668  2.79035  5.44087  4.23636     14 a x - -
          2.68618  4.42225  2.77519  2.73123  3.46354  2.40513  3.72494  3.29354  2.67741  2.69355  4.24690  2.90347  2.73739  3.18146  2.89801  2.37887  2.77519  2.98518  4.58477  3.61503
          0.03285  3.82812  4.55046  0.61958  0.77255  0.69062  0.69568
     15   3.10626  4.58214  4.11790  3.75837  3.12019  3.92510  4.42805  2.32281  3.52652  0.93184  3.15850  4.03805  4.36865  3.90549  3.70951  3.49197  3.40285  2.34847  4.98256  3.69537     15 l x - -
          2.68618  4.42225  2.77519  2.73123  3.46354  2.40513  3.72494  3.29354  2.67741  2.69355  4.24690  2.90347  2.73739  3.18146  2.89801  2.37887  2.77519  2.98518  4.58477  3.61503
          0.03285  3.82812  4.55046  0.61958  0.77255  0.69062  0.69568
     16   3.20307  4.61818  4.17766  3.88439  1.08723  3.90188  3.85954  2.73299  3.79270  2.11368  3.47023  3.96968  4.36202  3.97312  3.92336  3.47485  3.50447  2.72029  4.12305  2.49614     16 f x - -
          2.68618  4.42225  2.77519  2.73123  3.46354  2.40513  3.72494  3.29354  2.67741  2.69355  4.24690  2.90347  2.73739  3.18146  2.89801  2.37887  2.77519  2.98518  4.58477  3.61503
          0.03285  3.82812  4.55046  0.61958  0.77255  0.69062  0.69568
     17   1.07966  4.17132  3.41868  3.20884  4.00924  2.99686  4.23597  3.12822  3.22397  3.01177  4.04919  3.36931  3.73197  3.56941  3.47706  2.52236  2.79668  2.79035  5.44087  4.23636     17 a x - -
          2.68618  4.42225  2.77519  2.73123  3.46354  2.40513  3.72494  3.29354  2.67741  2.69355  4.24690  2.90347  2.73739  3.18146  2.89801  2.37887  2.77519  2.98518  4.58477  3.61503
          0.03285  3.82812  4.55046  0.61958  0.77255  0.69062  0.69568
     18   2.29454  4.21392  3.16920  2.98372  4.03253  2.94468  4.09441  3.54951  3.05446  3.27348  4.20385  3.21509  3.68000  3.40744  3.34132  1.15995  2.77150  3.09436  5.40876  4.11602     18 s x - -
          2.68618  4.42225  2.77519  2.73123  3.46354  2.40513  3.72494  3.29354  2.67741  2.69355  4.24690  2.90347  2.73739  3.18146  2.89801  2.37887  2.77519  2.98518  4.58477  3.61503
          0.03285  3.82812  4.55046  0.61958  0.77255  0.69062  0.69568
     19   1.07966  4.17132  3.41868  3.20884  4.00924  2.99686  4.23597  3.12822  3.22397  3.01177  4.04919  3.36931  3.73197  3.56941  3.47706  2.52236  2.79668  2.79035  5.44087  4.23636     19 a x - -
          2.68618  4.42225  2.77519  2.73123  3.46354  2.40513  3.72494  3.29354  2.67741  2.69355  4.24690  2.90347  2.73739  3.18146  2.89801  2.37887  2.77519  2.98518  4.58477  3.61503
          0.03285  3.82812  4.55046  0.61958  0.77255  0.55476  0.85380
     20   3.08183  4.45298  4.57670  4.04569  3.24340  4.31083  4.70596  1.29097  3.88420  1.71082  2.46271  4.30969  4.59468  4.13038  4.07205  3.66713  3.32869  1.89198  5.20991  4.05002     20 i x - -
          2.68618  4.42225  2.77519  2.73123  3.46354  2.40513  3.72494  3.29354  2.67741  2.69355  4.24690  2.90347  2.73739  3.18146  2.89801  2.37887  2.77519  2.98518  4.58477  3.61503
          0.02975  3.92569  4.64804  0.61958  0.77255  0.61488  0.77806
     21   2.53387  4.43025  3.11975  2.61182  3.70099  3.36030  3.66660  3.13137  2.51985  2.80256  3.65176  3.05737  2.12839  2.90877  2.89484  2.64951  2.79271  2.85541  4.97031  3.76591     21 p x - -
          2.68618  4.42225  2.77519  2.73123  3.46354  2.40513  3.72494  3.29354  2.67741  2.69355  4.24690  2.90347  2.73739  3.18146  2.89801  2.37887  2.77519  2.98518  4.58477  3.61503
          0.02975  3.92569  4.64804  0.61958  0.77255  0.61488  0.77806
     22   2.66397  4.21995  3.87492  3.33325  3.30254  3.08650  4.08824  1.77704  3.21398  2.15319  2.52670  3.63409  4.10874  3.51321  3.47390  3.01899  2.92033  2.15230  4.91334  3.70331     22 i x - -
          2.68618  4.42225  2.77519  2.73123  3.46354  2.40513  3.72494  3.29354  2.67741  2.69355  4.24690  2.90347  2.73739  3.18146  2.89801  2.37887  2.77519  2.98518  4.58477  3.61503
          0.02975  3.92569  4.64804  0.61958  0.77255  0.61488  0.77806
     23   2.81468  4.55750  3.48180  2.99812  3.51929  3.64823  3.89039  2.75967  2.19229  1.51349  3.50447  3.38957  4.06519  3.17189  2.85354  3.01383  3.05811  2.62899  5.05514  3.78848     23 l x - -
          2.68618  4.42225  2.77519  2.73123  3.46354  2.40513  3.72494  3.29354  2.67741  2.69355  4.24690  2.90347  2.73739  3.18146  2.89801  2.37887  2.77519  2.98518  4.58477  3.61503
          0.02975  3.92569  4.64804  0.61958  0.77255  0.61488  0.77806
     24   3.04682  5.18327  0.84465  2.36849  4.56744  3.25102  3.97803  4.16773  3.07224  3.76656  4.74577  2.92755  3.90757  3.21723  3.59573  3.00313  3.38650  3.80123  5.72570  4.43147     24 d x - -
          2.68618  4.42225  2.77519  2.73123  3.46354  2.40513  3.72494  3.29354  2.67741  2.69355  4.24690  2.90347  2.73739  3.18146  2.89801  2.37887  2.77519  2.98518  4.58477  3.61503
          0.02975  3.92569  4.64804  0.61958  0.77255  0.52013  0.90250
     25   3.28562  4.71450  4.37339  4.01488  3.18236  4.12713  4.63467  2.39389  3.78149  0.74582  3.17149  4.27918  4.54348  4.12231  3.93833  3.71303  3.57506  2.46081  5.10214  3.85159     25 l x - -
          2.68618  4.42225  2.77519  2.73123  3.46354  2.40513  3.72494  3.29354  2.67741  2.69355  4.24690  2.90347  2.73739  3.18146  2.89801  2.37887  2.77519  2.98518  4.58477  3.61503
          0.02795  3.98725  4.70959  0.61958  0.77255  0.55964  0.84726
     26   2.84278  4.53981  3.36110  2.42002  1.55080  3.64705  3.83563  2.88536  3.04061  2.48522  3.57950  3.40384  4.09562  3.35706  3.35638  3.03471  3.10203  2.73018  4.60722  3.10001     26 f x - -
          2.68618  4.42225  2.77519  2.73123  3.46354  2.40513  3.72494  3.29354  2.67741  2.69355  4.24690  2.90347  2.73739  3.18146  2.89801  2.37887  2.77519  2.98518  4.58477  3.61503
          0.02795  3.98725  4.70959  0.61958  0.77255  0.55964  0.84726
     27   2.35795  4.32259  3.15291  2.92034  4.23546  3.03360  4.09244  3.69748  3.01005  3.37238  4.23787  3.20699  1.46026  3.35003  3.34106  2.02008  2.81277  3.21534  5.56803  4.30044     27 p x - -
          2.68618  4.42225  2.77519  2.73123  3.46354  2.40513  3.72494  3.29354  2.67741  2.69355  4.24690  2.90347  2.73739  3.18146  2.89801  2.37887  2.77519  2.98518  4.58477  3.61503
          0.02795  3.98725  4.70959  0.61958  0.77255  0.55964  0.84726
     28   3.13799  4.96702  3.64065  3.12917  4.35080  3.60258  3.91220  3.90135  2.29031  3.39648  4.39461  3.47966  4.10043  3.12765  0.81656  3.21719  3.39667  3.62058  5.38785  4.25422     28 r x - -
          2.68618  4.42225  2.77519  2.73123  3.46354  2.40513  3.72494  3.29354  2.67741  2.69355  4.24690  2.90347  2.73739  3.18146  2.89801  2.37887  2.77519  2.98518  4.58477  3.61503
          0.02795  3.98725  4.70959  0.61958  0.77255  0.55964  0.84726
     29   2.97565  4.96249  2.98258  2.74020  4.14601  3.44413  3.89914  3.79540  2.55331  3.28625  4.31196  3.20054  3.99992  1.04305  2.83478  3.01905  3.27304  3.51827  5.39820  4.09995     29 q x - -
          2.68618  4.42225  2.77519  2.73123  3.46354  2.40513  3.72494  3.29354  2.67741  2.69355  4.24690  2.90347  2.73739  3.18146  2.89801  2.37887  2.77519  2.98518  4.58477  3.61503
          0.02795  3.98725  4.70959  0.61958  0.77255  0.55964  0.84726
     30   2.28186  4.24264  3.17951  3.01339  4.38478  1.26973  4.21109  3.86647  3.20206  3.54162  4.37691  3.23676  3.70500  3.48455  3.52227  1.94528  2.77638  3.28792  5.70352  4.46587     30 g x - -
          2.68618  4.42225  2.77519  2.73123  3.46354  2.40513  3.72494  3.29354  2.67741  2.69355  4.24690  2.90347  2.73739  3.18146  2.89801  2.37887  2.77519  2.98518  4.58477  3.61503
          0.02795  3.98725  4.70959  0.61958  0.77255  0.44219  1.02898
     31   2.62328  4.62593  3.13910  2.60221  3.81169  2.92158  3.70106  3.19115  2.49781  2.58306  3.12735  3.08014  3.87340  2.03137  2.88771  2.71806  2.86109  2.92936  5.16253  3.87185     31 q x - -
          2.68620  4.42227  2.77522  2.73126  3.46314  2.40515  3.72497  3.29356  2.67743  2.69357  4.24692  2.90349  2.73742  3.18149  2.89803  2.37889  2.77501  2.98521  4.58479  3.61506
          0.11313  2.31685  4.78179  0.65394  0.73395  0.48576  0.95510
     32   2.81727  0.62890  4.37440  4.15947  4.11237  3.39733  4.76586  3.29110  3.98888  3.19628  4.32501  4.09707  4.11859  4.32750  4.07874  3.08872  3.30007  3.02205  5.48453  4.39768     34 C x - -
          2.68618  4.42225  2.77519  2.73123  3.46354  2.40513  3.72494  3.29354  2.67741  2.69355  4.24690  2.90347  2.73739  3.18146  2.89801  2.37887  2.77519  2.98518  4.58477  3.61503
          0.02597  4.05944  4.78179  0.61958  0.77255  0.48576  0.95510
     33   2.79185  4.35839  3.92184  3.44742  1.54212  2.91642  3.91270  2.70273  3.35219  2.09874  3.41642  3.67623  4.17246  3.60771  3.58664  3.08152  3.06419  2.55690  4.46691  2.96418     35 f x - -
          2.68618  4.42225  2.77519  2.73123  3.46354  2.40513  3.72494  3.29354  2.67741  2.69355  4.24690  2.90347  2.73739  3.18146  2.89801  2.37887  2.77519  2.98518  4.58477  3.61503
          0.02597  4.05944  4.78179  0.61958  0.77255  0.48576  0.95510
     34   2.31871  4.29719  3.30342  2.96149  4.27146  3.04672  4.08861  3.67924  3.00133  3.35014  4.17852  3.23278  2.79963  3.32217  3.35746  1.29404  2.37972  3.18680  5.59359  4.34649     36 s x - -
          2.68618  4.42225  2.77519  2.73123  3.46354  2.40513  3.72494  3.29354  2.67741  2.69355  4.24690  2.90347  2.73739  3.18146  2.89801  2.37887  2.77519  2.98518  4.58477  3.61503
          0.10014  4.05944  2.55062  0.61958  0.77255  0.48576  0.95510
     35   2.30547  4.22967  3.35079  3.08085  4.20724  2.28850  4.17034  3.53368  3.12093  3.28933  4.16280  3.29401  3.73698  3.44792  3.42794  2.48247  1.29017  3.07847  5.55812  4.34268     37 t x - -
          2.68618  4.42225  2.77519  2.73123  3.46354  2.40513  3.72494  3.29354  2.67741  2.69355  4.24690  2.90347  2.73739  3.18146  2.89801  2.37887  2.77519  2.98518  4.58477  3.61503
          0.02795  3.98725  4.70959  0.61958  0.77255  0.44219  1.02898
     36   2.57573  4.64790  3.07035  2.53167  3.91351  3.41076  3.67442  3.31073  2.48430  2.60308  3.78444  2.74868  3.21326  2.85555  2.66885  2.46400  2.27730  3.00829  5.22014  3.91872     38 t x - -
          2.68618  4.42225  2.77519  2.73123  3.46354  2.40513  3.72494  3.29354  2.67741  2.69355  4.24690  2.90347  2.73739  3.18146  2.89801  2.37887  2.77519  2.98518  4.58477  3.61503
          0.02597  4.05944  4.78179  0.61958  0.77255  0.48576  0.95510
     37   2.53150  4.32744  3.40255  2.89066  2.86833  2.26828  3.84451  2.93499  2.85621  2.36744  3.54957  3.27145  3.89629  3.16989  3.21311  2.27973  2.81643  2.68439  4.95416  3.66048     39 g x - -
          2.68621  4.42228  2.77523  2.73127  3.46357  2.40516  3.72498  3.29357  2.67744  2.69358  4.24693  2.90350  2.73743  3.18150  2.89804  2.37852  2.77523  2.98522  4.58480  3.61506
          0.27853  1.44935  4.78179  0.23378  1.56801  0.48576  0.95510
     38   2.72086  4.82270  3.15578  2.60598  4.10838  3.48444  3.01736  3.53617  2.25794  3.12002  3.96558  3.07281  3.89771  2.82745  1.95929  2.76975  2.08133  3.22313  5.30781  4.02090     41 r x - -
          2.68618  4.42225  2.77519  2.73123  3.46354  2.40513  3.72494  3.29354  2.67741  2.69355  4.24690  2.90347  2.73739  3.18146  2.89801  2.37887  2.77519  2.98518  4.58477  3.61503
          0.02597  4.05944  4.78179  0.61958  0.77255  0.48576  0.95510
     39   2.12009  4.61646  2.97776  2.56243  4.08920  2.70773  3.03748  3.51472  2.60825  3.13851  3.96815  3.02545  2.30115  2.95512  3.03368  2.61138  2.84252  3.15271  5.38184  4.07108     42 a x - -
          2.68618  4.42225  2.77519  2.73123  3.46354  2.40513  3.72494  3.29354  2.67741  2.69355  4.24690  2.90347  2.73739  3.18146  2.89801  2.37887  2.77519  2.98518  4.58477  3.61503
          0.02597  4.05944  4.78179  0.61958  0.77255  0.48576  0.95510
     40   1.83260  4.52798  3.16898  2.66711  4.02736  3.29024  3.78800  3.41271  2.59101  3.06064  3.89895  3.09582  2.78797  2.97950  2.53260  2.60158  2.46869  3.06298  5.32858  4.04715     43 a x - -
          2.68618  4.42225  2.77519  2.73123  3.46354  2.40513  3.72494  3.29354  2.67741  2.69355  4.24690  2.90347  2.73739  3.18146  2.89801  2.37887  2.77519  2.98518  4.58477  3.61503
          0.02597  4.05944  4.78179  0.61958  0.77255  0.48576  0.95510
     41   2.55594  4.58861  3.11841  2.59005  3.90462  2.70566  3.71384  3.29404  2.52932  2.61592  3.78596  3.05834  2.67894  2.90633  2.66689  2.64884  2.48666  2.98845  5.22305  3.93301     44 t x - -
          2.68618  4.42225  2.77519  2.73123  3.46354  2.40513  3.72494  3.29354  2.67741  2.69355  4.24690  2.90347  2.73739  3.18146  2.89801  2.37887  2.77519  2.98518  4.58477  3.61503
          0.02597  4.05944  4.78179  0.61958  0.77255  0.48576  0.95510
     42   2.70584  4.52786  3.46307  3.10114  3.72638  3.43746  4.09641  3.06978  2.99164  2.16525  3.81497  3.44524  1.37242  3.40828  3.28987  2.88904  3.05985  2.86839  5.23923  3.94088     45 p x - -
          2.68618  4.42225  2.77519  2.73123  3.46354  2.40513  3.72494  3.29354  2.67741  2.69355  4.24690  2.90347  2.73739  3.18146  2.89801  2.37887  2.77519  2.98518  4.58477  3.61503
          0.02597  4.05944  4.78179  0.61958  0.77255  0.48576  0.95510
     43   2.81469  4.92601  2.68942  2.05767  4.39650  3.32547  3.89780  3.82870  2.74241  3.44268  4.33470  3.02080  1.38307  3.09708  3.14677  2.84550  3.13491  3.47189  5.62083  4.31844     46 p x - -
          2.68618  4.42225  2.77519  2.73123  3.46354  2.40513  3.72494  3.29354  2.67741  2.69355  4.24690  2.90347  2.73739  3.18146  2.89801  2.37887  2.77519  2.98518  4.58477  3.61503
          0.02597  4.05944  4.78179  0.61958  0.77255  0.48576  0.95510
     44   2.03915  4.78201  2.76596  2.04685  4.23666  3.29228  3.76299  3.63062  2.60207  3.25605  4.09156  2.95244  2.25771  2.93398  3.04718  2.66434  2.92186  3.26760  5.49853  4.16276     47 a x - -
          2.68618  4.42225  2.77519  2.73123  3.46354  2.40513  3.72494  3.29354  2.67741  2.69355  4.24690  2.90347  2.73739  3.18146  2.89801  2.37887  2.77519  2.98518  4.58477  3.61503
          0.02597  4.05944  4.78179  0.61958  0.77255  0.48576  0.95510
     45   1.81009  4.50829  3.15036  2.65995  4.05874  2.68711  3.80245  3.46369  2.63508  3.10067  3.92811  3.08525  3.04026  2.99156  2.68333  2.56824  2.51000  3.09243  5.35930  4.07201     48 a x - -
          2.68618  4.42225  2.77519  2.73123  3.46354  2.40513  3.72494  3.29354  2.67741  2.69355  4.24690  2.90347  2.73739  3.18146  2.89801  2.37887  2.77519  2.98518  4.58477  3.61503
          0.02597  4.05944  4.78179  0.61958  0.77255  0.48576  0.95510
     46   2.09077  4.36189  3.42600  2.96006  3.69922  3.38005  3.96214  2.92293  2.89738  2.04532  3.64261  3.31750  2.24301  3.24702  3.23865  2.72716  2.85842  2.68393  5.16926  3.92160     49 l x - -
          2.68618  4.42225  2.77519  2.73123  3.46354  2.40513  3.72494  3.29354  2.67741  2.69355  4.24690  2.90347  2.73739  3.18146  2.89801  2.37887  2.77519  2.98518  4.58477  3.61503
          0.02597  4.05944  4.78179  0.61958  0.77255  0.48576  0.95510
     47   2.57256  4.62976  3.14367  2.64760  4.09657  3.34161  3.75745  3.48428  2.47360  3.11004  3.95479  3.08848  2.33656  2.93707  2.30885  2.65922  2.15174  3.14055  5.35557  4.07489     50 t x - -
          2.68618  4.42225  2.77519  2.73123  3.46354  2.40513  3.72494  3.29354  2.67741  2.69355  4.24690  2.90347  2.73739  3.18146  2.89801  2.37887  2.77519  2.98518  4.58477  3.61503
          0.02597  4.05944  4.78179  0.61958  0.77255  0.48576  0.95510
     48   2.82643  5.11011  2.52916  1.35875  4.50361  3.31889  3.79388  3.95613  2.64624  3.52179  4.37547  2.88967  2.36065  2.96101  3.10693  2.80288  3.11385  3.57822  5.69066  4.32343     51 e x - -
          2.68618  4.42225  2.77519  2.73123  3.46354  2.40513  3.72494  3.29354  2.67741  2.69355  4.24690  2.90347  2.73739  3.18146  2.89801  2.37887  2.77519  2.98518  4.58477  3.61503
          0.02597  4.05944  4.78179  0.61958  0.77255  0.48576  0.95510
     49   2.95801  4.45325  4.38103  4.05370  3.69355  3.91373  4.82529  2.05981  3.92440  2.35045  3.63385  4.21249  4.46657  4.27244  4.11835  3.43201  3.31674  0.81804  5.50835  4.24999     52 v x - -
          2.68618  4.42225  2.77519  2.73123  3.46354  2.40513  3.72494  3.29354  2.67741  2.69355  4.24690  2.90347  2.73739  3.18146  2.89801  2.37887  2.77519  2.98518  4.58477  3.61503
          0.02597  4.05944  4.78179  0.61958  0.77255  0.48576  0.95510
     50   2.62374  4.65198  2.59864  2.54075  3.81291  3.40302  3.72840  3.27155  2.61896  2.94212  3.81117  3.03090  3.86000  2.94615  3.05113  2.70673  1.82991  2.98598  5.18573  3.05341     53 t x - -
          2.68618  4.42225  2.77519  2.73123  3.46354  2.40513  3.72494  3.29354  2.67741  2.69355  4.24690  2.90347  2.73739  3.18146  2.89801  2.37887  2.77519  2.98518  4.58477  3.61503
          0.02597  4.05944  4.78179  0.61958  0.77255  0.48576  0.95510
     51   3.19029  4.54479  4.67517  4.17937  1.51148  4.32434  4.34363  1.72688  4.04306  1.77584  3.13297  4.30870  4.61398  4.17276  4.16346  3.68275  3.43122  2.25407  4.64041  3.16990     54 f x - -
          2.68618  4.42225  2.77519  2.73123  3.46354  2.40513  3.72494  3.29354  2.67741  2.69355  4.24690  2.90347  2.73739  3.18146  2.89801  2.37887  2.77519  2.98518  4.58477  3.61503
          0.02597  4.05944  4.78179  0.61958  0.77255  0.48576  0.95510
     52   2.95894  5.46146  1.26128  2.15683  4.77893  3.24263  3.82327  4.34474  2.85622  3.85871  4.71885  1.94290  3.87770  2.99901  3.44758  2.85844  3.26499  3.90962  5.98434  4.48074     55 d x - -
          2.68618  4.42225  2.77519  2.73123  3.46354  2.40513  3.72494  3.29354  2.67741  2.69355  4.24690  2.90347  2.73739  3.18146  2.89801  2.37887  2.77519  2.98518  4.58477  3.61503
          0.02597  4.05944  4.78179  0.61958  0.77255  0.48576  0.95510
     53   3.17887  4.55095  4.59337  4.21944  3.50660  4.26225  4.91638  0.87236  4.05120  2.05864  3.41723  4.43912  4.67910  4.38269  4.22692  3.77906  3.47620  1.86929  5.43334  4.18519     56 i x - -
          2.68618  4.42225  2.77519  2.73123  3.46354  2.40513  3.72494  3.29354  2.67741  2.69355  4.24690  2.90347  2.73739  3.18146  2.89801  2.37887  2.77519  2.98518  4.58477  3.61503
          0.02597  4.05944  4.78179  0.61958  0.77255  0.48576  0.95510
     54   2.52397  4.36806  3.60561  3.37132  4.14534  3.19991  4.37289  3.29578  3.31799  3.15252  4.19417  3.54717  3.91989  3.70427  3.56495  2.72775  0.89021  2.97020  5.56642  4.36322     57 t x - -
          2.68618  4.42225  2.77519  2.73123  3.46354  2.40513  3.72494  3.29354  2.67741  2.69355  4.24690  2.90347  2.73739  3.18146  2.89801  2.37887  2.77519  2.98518  4.58477  3.61503
          0.02597  4.05944  4.78179  0.61958  0.77255  0.48576  0.95510
     55   2.75296  5.10955  2.63392  1.98052  4.42752  3.36223  3.66611  3.87790  2.41822  3.40835  4.22008  2.86300  2.59523  1.98724  2.85462  2.72293  2.99956  3.50185  5.58021  4.20614     58 e x - -
          2.68618  4.42225  2.77519  2.73123  3.46354  2.40513  3.72494  3.29354  2.67741  2.69355  4.24690  2.90347  2.73739  3.18146  2.89801  2.37887  2.77519  2.98518  4.58477  3.61503
          0.02597  4.05944  4.78179  0.61958  0.77255  0.48576  0.95510
     56   2.88946  4.88539  2.82909  2.73551  4.27947  3.31826  4.08812  4.03444  3.00993  3.66103  4.61816  0.86511  3.98104  3.36447  3.36815  2.95156  3.27950  3.63748  5.56408  4.21691     59 n x - -
          2.68618  4.42225  2.77519  2.73123  3.46354  2.40513  3.72494  3.29354  2.67741  2.69355  4.24690  2.90347  2.73739  3.18146  2.89801  2.37887  2.77519  2.98518  4.58477  3.61503
          0.02597  4.05944  4.78179  0.61958  0.77255  0.48576  0.95510
     57   3.06639  4.45743  4.59511  4.11748  3.47728  4.26532  4.81981  1.89795  3.95684  1.77800  3.34953  4.34546  4.63790  4.25888  4.16143  3.66138  3.34738  1.03314  5.39407  4.15553     60 v x - -
          2.68618  4.42225  2.77519  2.73123  3.46354  2.40513  3.72494  3.29354  2.67741  2.69355  4.24690  2.90347  2.73739  3.18146  2.89801  2.37887  2.77519  2.98518  4.58477  3.61503
          0.02597  4.05944  4.78179  0.61958  0.77255  0.48576  0.95510
     58   2.89055  5.24369  2.06106  2.25204  4.59688  3.25632  3.83964  4.16845  2.82235  3.72510  4.58929  1.25493  3.88060  3.02521  3.35226  2.83589  3.20677  3.75334  5.83250  4.37951     61 n x - -
          2.68618  4.42225  2.77519  2.73123  3.46354  2.40513  3.72494  3.29354  2.67741  2.69355  4.24690  2.90347  2.73739  3.18146  2.89801  2.37887  2.77519  2.98518  4.58477  3.61503
          0.02597  4.05944  4.78179  0.61958  0.77255  0.48576  0.95510
     59   2.48679  4.45476  3.22953  2.70724  3.86887  2.82620  3.79463  3.24930  2.66039  2.92014  3.77042  3.12900  3.81734  3.01294  2.72756  2.22270  2.14471  2.52351  5.21770  3.94698     62 t x - -
          2.68618  4.42225  2.77519  2.73123  3.46354  2.40513  3.72494  3.29354  2.67741  2.69355  4.24690  2.90347  2.73739  3.18146  2.89801  2.37887  2.77519  2.98518  4.58477  3.61503
          0.02597  4.05944  4.78179  0.61958  0.77255  0.48576  0.95510
     60   2.47168  4.43278  4.10007  3.61850  1.44816  3.91180  3.75150  2.80869  3.51352  2.38844  3.48306  3.76817  4.28882  3.70798  3.71003  3.23028  3.19311  2.66641  4.13130  2.14340     63 f x - -
          2.68618  4.42225  2.77519  2.73123  3.46354  2.40513  3.72494  3.29354  2.67741  2.69355  4.24690  2.90347  2.73739  3.18146  2.89801  2.37887  2.77519  2.98518  4.58477  3.61503
          0.02597  4.05944  4.78179  0.61958  0.77255  0.48576  0.95510
     61   2.30791  4.54799  3.25853  2.75514  4.05848  3.33079  3.81154  3.39053  2.51663  3.06438  3.92927  3.15829  3.85204  3.00823  2.14560  2.66828  1.80842  3.05856  5.34235  4.08376     64 t x - -
          2.68618  4.42225  2.77519  2.73123  3.46354  2.40513  3.72494  3.29354  2.67741  2.69355  4.24690  2.90347  2.73739  3.18146  2.89801  2.37887  2.77519  2.98518  4.58477  3.61503
          0.02597  4.05944  4.78179  0.61958  0.77255  0.48576  0.95510
     62   2.73359  5.07060  2.20726  2.27668  4.51501  3.25321  3.76145  4.00425  2.66972  3.55237  4.36920  1.78420  3.82506  2.92036  3.18517  1.98874  3.03559  3.58319  5.72724  4.30899     65 n x - -
          2.68618  4.42225  2.77519  2.73123  3.46354  2.40513  3.72494  3.29354  2.67741  2.69355  4.24690  2.90347  2.73739  3.18146  2.89801  2.37887  2.77519  2.98518  4.58477  3.61503
          0.02597  4.05944  4.78179  0.61958  0.77255  0.48576  0.95510
     63   1.73530  4.29339  4.06172  3.50487  3.42294  3.86523  4.25983  2.02760  3.41684  2.22680  2.74274  3.80067  4.24975  3.68663  3.68101  3.16864  3.02663  1.87369  5.06114  3.86418     66 a x - -
          2.68618  4.42225  2.77519  2.73123  3.46354  2.40513  3.72494  3.29354  2.67741  2.69355  4.24690  2.90347  2.73739  3.18146  2.89801  2.37887  2.77519  2.98518  4.58477  3.61503
          0.02395  4.13940  4.86174  0.61958  0.77255  0.48576  0.95510
     64   1.70055  5.07893  2.23140  2.05324  4.44350  2.79866  3.74095  3.89360  2.62031  3.45521  4.26627  2.85867  3.84827  2.89146  3.13176  2.71978  3.01556  3.50580  5.65780  4.25932     67 a x - -
          2.68618  4.42225  2.77519  2.73123  3.46354  2.40513  3.72494  3.29354  2.67741  2.69355  4.24690  2.90347  2.73739  3.18146  2.89801  2.37887  2.77519  2.98518  4.58477  3.61503
          0.02395  4.13940  4.86174  0.61958  0.77255  0.48576  0.95510
     65   2.62466  4.81479  2.24786  2.46509  4.50557  2.56297  3.89083  3.97420  2.81431  3.55581  4.37003  2.95874  3.83203  3.06478  3.30296  1.39765  2.98407  3.51218  5.74785  4.37981     68 s x - -
          2.68618  4.42225  2.77519  2.73123  3.46354  2.40513  3.72494  3.29354  2.67741  2.69355  4.24690  2.90347  2.73739  3.18146  2.89801  2.37887  2.77519  2.98518  4.58477  3.61503
          0.02395  4.13940  4.86174  0.61958  0.77255  0.48576  0.95510
     66   2.28767  4.28604  3.59415  3.04808  3.52180  3.53364  3.94744  2.38113  2.98260  2.30654  3.47662  3.40498  3.97795  3.29110  3.31337  2.57330  1.95158  2.47253  4.99461  3.76732     69 t x - -
          2.68618  4.42225  2.77519  2.73123  3.46354  2.40513  3.72494  3.29354  2.67741  2.69355  4.24690  2.90347  2.73739  3.18146  2.89801  2.37887  2.77519  2.98518  4.58477  3.61503
          0.02395  4.13940  4.86174  0.61958  0.77255  0.48576  0.95510
     67   3.14636  4.84999  3.78366  3.66721  4.62582  3.52282  4.71539  4.24941  3.74928  3.84316  4.90981  3.94318  0.45339  4.12954  3.95721  3.32401  3.61035  3.86253  5.73009  4.75270     70 P x - -
          2.68618  4.42225  2.77519  2.73123  3.46354  2.40513  3.72494  3.29354  2.67741  2.69355  4.24690  2.90347  2.73739  3.18146  2.89801  2.37887  2.77519  2.98518  4.58477  3.61503
          0.02395  4.13940  4.86174  0.61958  0.77255  0.48576  0.95510
     68   3.81817  5.09039  4.52410  4.30216  2.99243  4.05064  4.26980  3.86299  4.02409  3.20791  4.48278  4.39994  4.59213  4.39743  4.10244  4.01906  4.13399  3.76028  0.48436  2.98195     71 W x - -
          2.68618  4.42225  2.77519  2.73123  3.46354  2.40513  3.72494  3.29354  2.67741  2.69355  4.24690  2.90347  2.73739  3.18146  2.89801  2.37887  2.77519  2.98518  4.58477  3.61503
          0.02395  4.13940  4.86174  0.61958  0.77255  0.48576  0.95510
     69   2.51257  4.48712  3.14121  2.87532  4.22181  3.20086  4.06244  3.58871  2.93530  3.31804  4.19442  2.50608  3.85984  3.30213  3.28284  2.64954  1.21496  3.18726  5.56308  4.27656     72 t x - -
          2.68618  4.42225  2.77519  2.73123  3.46354  2.40513  3.72494  3.29354  2.67741  2.69355  4.24690  2.90347  2.73739  3.18146  2.89801  2.37887  2.77519  2.98518  4.58477  3.61503
          0.02395  4.13940  4.86174  0.61958  0.77255  0.48576  0.95510
     70   2.43489  5.05144  2.83265  2.21063  4.36620  3.40174  3.61785  3.81676  2.34812  3.34120  4.12040  2.56848  3.81922  2.10456  2.59029  2.38015  2.90060  3.42999  5.50814  4.13473     73 q x - -
          2.68618  4.42225  2.77519  2.73123  3.46354  2.40513  3.72494  3.29354  2.67741  2.69355  4.24690  2.90347  2.73739  3.18146  2.89801  2.37887  2.77519  2.98518  4.58477  3.61503
          0.02395  4.13940  4.86174  0.61958  0.77255  0.48576  0.95510
     71   3.03203  4.77232  3.75976  3.69717  4.81817  0.41494  4.79287  4.49090  3.91428  4.10848  5.09233  3.92518  4.17131  4.21781  4.11313  3.21290  3.53393  3.96752  5.83441  4.93194     74 G x - -
          2.68618  4.42225  2.77519  2.73123  3.46354  2.40513  3.72494  3.29354  2.67741  2.69355  4.24690  2.90347  2.73739  3.18146  2.89801  2.37887  2.77519  2.98518  4.58477  3.61503
          0.02395  4.13940  4.86174  0.61958  0.77255  0.48576  0.95510
     72   2.63971  4.55320  3.25174  2.72362  3.78843  2.91365  3.76505  3.14407  2.56058  2.82709  3.70217  3.16977  3.91535  2.65171  2.54039  2.76978  2.88709  1.87572  5.14189  3.88114     75 v x - -
          2.68618  4.42225  2.77519  2.73123  3.46354  2.40513  3.72494  3.29354  2.67741  2.69355  4.24690  2.90347  2.73739  3.18146  2.89801  2.37887  2.77519  2.98518  4.58477  3.61503
          0.02395  4.13940  4.86174  0.61958  0.77255  0.48576  0.95510
     73   2.68238  4.86388  2.84405  2.51932  4.38737  1.78892  3.79390  3.84332  2.53818  3.41099  4.23284  2.16427  3.86840  2.95634  2.51347  2.71689  2.98873  3.44237  5.58211  4.25192     76 g x - -
          2.68618  4.42225  2.77519  2.73123  3.46354  2.40513  3.72494  3.29354  2.67741  2.69355  4.24690  2.90347  2.73739  3.18146  2.89801  2.37887  2.77519  2.98518  4.58477  3.61503
          0.02395  4.13940  4.86174  0.61958  0.77255  0.48576  0.95510
     74   2.89979  4.34537  4.31838  3.75933  3.37009  4.06091  4.43940  1.96387  3.64862  1.46318  3.24601  4.02586  4.40347  3.89669  3.87109  3.37419  2.30644  1.80402  5.11416  3.93993     77 l x - -
          2.68618  4.42225  2.77519  2.73123  3.46354  2.40513  3.72494  3.29354  2.67741  2.69355  4.24690  2.90347  2.73739  3.18146  2.89801  2.37887  2.77519  2.98518  4.58477  3.61503
          0.02395  4.13940  4.86174  0.61958  0.77255  0.48576  0.95510
     75   2.55924  4.65186  3.10481  2.65521  4.22919  3.30065  3.81705  3.65808  2.56640  3.26136  4.08494  3.09344  2.30409  2.99017  2.48826  1.74487  2.88519  3.26519  5.47305  4.17497     78 s x - -
          2.68618  4.42225  2.77519  2.73123  3.46354  2.40513  3.72494  3.29354  2.67741  2.69355  4.24690  2.90347  2.73739  3.18146  2.89801  2.37887  2.77519  2.98518  4.58477  3.61503
          0.02395  4.13940  4.86174  0.61958  0.77255  0.48576  0.95510
     76   2.68299  4.79350  2.72805  2.59564  4.55080  2.07474  4.02054  4.09239  2.94403  3.68561  4.53056  1.28211  3.88509  3.22725  3.37387  2.74314  3.08008  3.60591  5.79248  4.45192     79 n x - -
          2.68618  4.42225  2.77519  2.73123  3.46354  2.40513  3.72494  3.29354  2.67741  2.69355  4.24690  2.90347  2.73739  3.18146  2.89801  2.37887  2.77519  2.98518  4.58477  3.61503
          0.02395  4.13940  4.86174  0.61958  0.77255  0.48576  0.95510
     77   2.73075  4.35323  3.73228  3.19288  3.31265  3.72671  2.35047  1.79005  3.04533  2.36930  3.40389  3.54138  4.11521  3.39598  3.33308  3.01759  2.97372  2.21321  4.87189  3.56455     80 i x - -
          2.68618  4.42225  2.77519  2.73123  3.46354  2.40513  3.72494  3.29354  2.67741  2.69355  4.24690  2.90347  2.73739  3.18146  2.89801  2.37887  2.77519  2.98518  4.58477  3.61503
          0.02395  4.13940  4.86174  0.61958  0.77255  0.48576  0.95510
     78   2.72355  4.56600  3.44923  2.85681  3.71797  3.61708  3.81358  2.60225  2.54662  2.34230  3.62181  3.28452  4.00127  3.05052  1.79069  2.88332  2.67498  2.73454  5.12676  3.88325     81 r x - -
          2.68618  4.42225  2.77519  2.73123  3.46354  2.40513  3.72494  3.29354  2.67741  2.69355  4.24690  2.90347  2.73739  3.18146  2.89801  2.37887  2.77519  2.98518  4.58477  3.61503
          0.02395  4.13940  4.86174  0.61958  0.77255  0.48576  0.95510
     79   3.79086  5.00753  4.71071  4.40239  1.97989  4.47611  3.51072  3.59125  4.17068  2.91441  4.15601  4.13642  4.78905  4.19111  4.20616  3.86081  4.00802  3.48545  1.74191  1.02761     82 y x - -
          2.68618  4.42225  2.77519  2.73123  3.46354  2.40513  3.72494  3.29354  2.67741  2.69355  4.24690  2.90347  2.73739  3.18146  2.89801  2.37887  2.77519  2.98518  4.58477  3.61503
          0.02395  4.13940  4.86174  0.61958  0.77255  0.48576  0.95510
     80   3.01720  5.17671  3.31667  2.74845  4.55468  3.64724  3.68453  3.97581  2.04857  3.43158  4.29901  3.18622  4.04449  1.62087  1.61070  3.01312  3.21014  3.64803  5.50199  4.27633     83 r x - -
          2.68618  4.42225  2.77519  2.73123  3.46354  2.40513  3.72494  3.29354  2.67741  2.69355  4.24690  2.90347  2.73739  3.18146  2.89801  2.37887  2.77519  2.98518  4.58477  3.61503
          0.02395  4.13940  4.86174  0.61958  0.77255  0.48576  0.95510
     81   3.81817  5.09039  4.52410  4.30216  2.99243  4.05064  4.26980  3.86299  4.02409  3.20791  4.48278  4.39994  4.59213  4.39743  4.10244  4.01906  4.13399  3.76028  0.48436  2.98195     84 W x - -
          2.68618  4.42225  2.77519  2.73123  3.46354  2.40513  3.72494  3.29354  2.67741  2.69355  4.24690  2.90347  2.73739  3.18146  2.89801  2.37887  2.77519  2.98518  4.58477  3.61503
          0.02395  4.13940  4.86174  0.61958  0.77255  0.48576  0.95510
     82   3.33238  5.13597  3.85270  3.31805  4.55979  3.75786  4.05416  4.12754  2.39383  3.59505  4.59539  3.65352  4.25393  3.26748  0.63759  3.40817  3.58425  3.84165  5.53820  4.43705     85 R x - -
          2.68618  4.42225  2.77519  2.73123  3.46354  2.40513  3.72494  3.29354  2.67741  2.69355  4.24690  2.90347  2.73739  3.18146  2.89801  2.37887  2.77519  2.98518  4.58477  3.61503
          0.02395  4.13940  4.86174  0.61958  0.77255  0.48576  0.95510
     83   0.68831  4.34781  3.75534  3.56920  4.33950  3.16336  4.55654  3.50662  3.59296  3.37508  4.38415  3.64435  3.92869  3.91070  3.81881  2.69925  2.99562  3.11358  5.73916  4.57254     86 A x - -
          2.68618  4.42225  2.77519  2.73123  3.46354  2.40513  3.72494  3.29354  2.67741  2.69355  4.24690  2.90347  2.73739  3.18146  2.89801  2.37887  2.77519  2.98518  4.58477  3.61503
          0.02395  4.13940  4.86174  0.61958  0.77255  0.48576  0.95510
     84   2.00561  4.39055  3.37002  2.94607  3.51746  2.74585  3.90734  3.10399  2.93874  2.80780  3.71084  3.30697  3.92826  3.26075  3.28244  2.75431  2.88797  2.82975  4.98806  1.88293     87 y x - -
          2.68618  4.42225  2.77519  2.73123  3.46354  2.40513  3.72494  3.29354  2.67741  2.69355  4.24690  2.90347  2.73739  3.18146  2.89801  2.37887  2.77519  2.98518  4.58477  3.61503
          0.02395  4.13940  4.86174  0.61958  0.77255  0.48576  0.95510
     85   2.60719  4.27286  3.59710  3.06098  3.33262  3.02762  3.88663  2.42745  2.98402  2.49255  3.41514  3.41253  3.99273  3.29104  3.29348  2.86406  2.50252  2.52880  4.82290  2.06715     88 y x - -
          2.68618  4.42225  2.77519  2.73123  3.46354  2.40513  3.72494  3.29354  2.67741  2.69355  4.24690  2.90347  2.73739  3.18146  2.89801  2.37887  2.77519  2.98518  4.58477  3.61503
          0.02395  4.13940  4.86174  0.61958  0.77255  0.48576  0.95510
     86   2.37034  4.26700  3.52959  3.12852  4.03666  2.57326  4.14212  3.35243  3.12319  3.11449  3.98266  3.36271  3.81853  3.42746  3.45433  1.44376  2.79575  2.03707  5.43287  4.20139     89 s x - -
          2.68618  4.42225  2.77519  2.73123  3.46354  2.40513  3.72494  3.29354  2.67741  2.69355  4.24690  2.90347  2.73739  3.18146  2.89801  2.37887  2.77519  2.98518  4.58477  3.61503
          0.27429  4.13940  1.49632  0.61958  0.77255  0.48576  0.95510
     87   2.54582  4.32494  3.54377  3.13001  3.62316  3.37243  4.07766  2.64026  2.98086  2.19109  3.60720  3.42794  3.94647  3.38778  3.26987  2.77724  1.61455  2.44571  5.19515  3.92207     90 t x - -
          2.68618  4.42225  2.77519  2.73123  3.46354  2.40513  3.72494  3.29354  2.67741  2.69355  4.24690  2.90347  2.73739  3.18146  2.89801  2.37887  2.77519  2.98518  4.58477  3.61503
          0.03066  3.89578  4.61812  0.61958  0.77255  0.71516  0.67161
     88   3.03140  4.86930  3.52439  3.03034  4.22978  3.51519  3.84062  3.77293  2.24603  3.28461  4.28398  3.38839  4.01647  3.05962  0.94338  3.11433  3.29565  3.49582  5.30326  4.15187     91 r x - -
          2.68618  4.42225  2.77519  2.73123  3.46354  2.40513  3.72494  3.29354  2.67741  2.69355  4.24690  2.90347  2.73739  3.18146  2.89801  2.37887  2.77519  2.98518  4.58477  3.61503
          0.03066  3.89578  4.61812  0.61958  0.77255  0.36514  1.18450
     89   2.47970  5.01704  2.90122  2.40776  4.35682  2.89591  3.63174  3.79601  2.32170  3.32577  4.11504  2.57250  3.83856  2.08987  2.30460  2.67349  2.91787  3.41737  5.49197  4.14085     92 q x - -
          2.68618  4.42225  2.77519  2.73123  3.46354  2.40513  3.72494  3.29354  2.67741  2.69355  4.24690  2.90347  2.73739  3.18146  2.89801  2.37887  2.77519  2.98518  4.58477  3.61503
          0.02395  4.13940  4.86174  0.61958  0.77255  0.48576  0.95510
     90   2.75821  4.97058  2.93142  2.52158  4.37241  1.98894  3.71658  3.80843  2.35556  3.35338  4.17924  3.01649  3.90038  1.99317  2.44188  2.77273  3.01516  3.44397  5.51441  4.20216     93 g x - -
          2.68618  4.42225  2.77519  2.73123  3.46354  2.40513  3.72494  3.29354  2.67741  2.69355  4.24690  2.90347  2.73739  3.18146  2.89801  2.37887  2.77519  2.98518  4.58477  3.61503
          0.02395  4.13940  4.86174  0.61958  0.77255  0.48576  0.95510
     91   2.60011  4.67150  2.58367  2.54882  4.00068  2.89553  3.75728  3.36986  2.61762  2.61318  3.88425  3.03645  3.85165  2.94551  3.05992  2.67716  1.85101  3.05748  5.32257  4.01114     94 t x - -
          2.68618  4.42225  2.77519  2.73123  3.46354  2.40513  3.72494  3.29354  2.67741  2.69355  4.24690  2.90347  2.73739  3.18146  2.89801  2.37887  2.77519  2.98518  4.58477  3.61503
          0.02395  4.13940  4.86174  0.61958  0.77255  0.48576  0.95510
     92   2.00793  4.30983  3.44939  3.05726  4.17606  3.12694  4.12628  3.50059  3.05572  3.22986  4.08572  3.31633  2.34317  3.37644  3.40301  2.53765  1.50440  3.07744  5.53524  4.30170     95 t x - -
          2.68618  4.42225  2.77519  2.73123  3.46354  2.40513  3.72494  3.29354  2.67741  2.69355  4.24690  2.90347  2.73739  3.18146  2.89801  2.37887  2.77519  2.98518  4.58477  3.61503
          0.02395  4.13940  4.86174  0.61958  0.77255  0.48576  0.95510
     93   2.71086  4.18967  4.10458  3.54195  1.97252  3.79428  4.01664  2.47936  3.42555  2.21377  3.23957  3.75122  4.16349  3.64722  3.61858  3.09089  2.54060  1.91076  4.61617  2.91075     96 v x - -
          2.68618  4.42225  2.77519  2.73123  3.46354  2.40513  3.72494  3.29354  2.67741  2.69355  4.24690  2.90347  2.73739  3.18146  2.89801  2.37887  2.77519  2.98518  4.58477  3.61503
          0.02395  4.13940  4.86174  0.61958  0.77255  0.48576  0.95510
     94   3.02487  4.50321  4.48887  4.16831  3.76078  3.99332  4.92901  2.07726  4.04057  2.40619  3.69272  4.31328  4.54488  4.38479  4.22636  3.52013  3.38360  0.74378  5.58769  4.33264     97 v x - -
          2.68618  4.42225  2.77519  2.73123  3.46354  2.40513  3.72494  3.29354  2.67741  2.69355  4.24690  2.90347  2.73739  3.18146  2.89801  2.37887  2.77519  2.98518  4.58477  3.61503
          0.02395  4.13940  4.86174  0.61958  0.77255  0.48576  0.95510
     95   2.87479  5.40262  2.18002  1.53301  4.70230  3.33130  3.73531  4.19910  2.60732  3.68813  4.49353  2.79131  3.87350  1.91365  3.12923  2.79180  3.13428  3.77806  5.83755  4.38428     98 e x - -
          2.68618  4.42225  2.77519  2.73123  3.46354  2.40513  3.72494  3.29354  2.67741  2.69355  4.24690  2.90347  2.73739  3.18146  2.89801  2.37887  2.77519  2.98518  4.58477  3.61503
          0.02395  4.13940  4.86174  0.61958  0.77255  0.48576  0.95510
     96   3.10296  4.43298  4.78457  4.25496  2.88450  4.40497  4.81992  1.75180  4.14859  2.02607  3.31145  4.45404  4.70240  4.35421  4.31827  3.75997  3.35367  1.02336  5.29228  4.05209     99 v x - -
          2.68618  4.42225  2.77519  2.73123  3.46354  2.40513  3.72494  3.29354  2.67741  2.69355  4.24690  2.90347  2.73739  3.18146  2.89801  2.37887  2.77519  2.98518  4.58477  3.61503
          0.02395  4.13940  4.86174  0.61958  0.77255  0.48576  0.95510
     97   2.97917  5.11744  3.14466  2.70260  4.43055  3.58042  3.73852  3.91719  2.19147  3.39947  4.28984  3.15866  4.02730  1.26677  2.19397  2.98597  3.20325  3.59526  5.49692  4.22942    100 q x - -
          2.68618  4.42225  2.77519  2.73123  3.46354  2.40513  3.72494  3.29354  2.67741  2.69355  4.24690  2.90347  2.73739  3.18146  2.89801  2.37887  2.77519  2.98518  4.58477  3.61503
          0.02395  4.13940  4.86174  0.61958  0.77255  0.48576  0.95510
     98   3.11395  4.49120  4.69140  4.22356  3.54999  4.32994  4.91940  1.90065  4.06222  1.87338  3.41873  4.43584  4.70667  4.36591  4.26026  3.73608  3.39864  0.92977  5.47653  4.23267    101 v x - -
          2.68618  4.42225  2.77519  2.73123  3.46354  2.40513  3.72494  3.29354  2.67741  2.69355  4.24690  2.90347  2.73739  3.18146  2.89801  2.37887  2.77519  2.98518  4.58477  3.61503
          0.02395  4.13940  4.86174  0.61958  0.77255  0.48576  0.95510
     99   3.65565  4.93461  4.57654  4.22248  1.09732  4.40853  2.52637  3.51506  4.07928  2.88997  4.08407  4.05602  4.71904  4.09623  4.16142  3.75117  3.87121  3.38732  3.66549  1.44875    102 f x - -
          2.68618  4.42225  2.77519  2.73123  3.46354  2.40513  3.72494  3.29354  2.67741  2.69355  4.24690  2.90347  2.73739  3.18146  2.89801  2.37887  2.77519  2.98518  4.58477  3.61503
          0.02395  4.13940  4.86174  0.61958  0.77255  0.48576  0.95510
    100   3.03203  4.77232  3.75976  3.69717  4.81817  0.41494  4.79287  4.49090  3.91428  4.10848  5.09233  3.92518  4.17131  4.21781  4.11313  3.21290  3.53393  3.96752  5.83441  4.93194    103 G x - -
          2.68618  4.42225  2.77519  2.73123  3.46354  2.40513  3.72494  3.29354  2.67741  2.69355  4.24690  2.90347  2.73739  3.18146  2.89801  2.37887  2.77519  2.98518  4.58477  3.61503
          0.02395  4.13940  4.86174  0.61958  0.77255  0.48576  0.95510
    101   2.70496  4.45267  3.53925  3.09742  3.20391  3.55324  3.89107  2.99797  3.00281  2.69867  3.68199  3.43170  4.04389  3.35722  3.30789  2.90483  1.68701  2.77371  4.75136  2.01418    104 t x - -
          2.68618  4.42225  2.77519  2.73123  3.46354  2.40513  3.72494  3.29354  2.67741  2.69355  4.24690  2.90347  2.73739  3.18146  2.89801  2.37887  2.77519  2.98518  4.58477  3.61503
          0.02395  4.13940  4.86174  0.61958  0.77255  0.48576  0.95510
    102   1.64504  4.26361  3.96958  3.45008  2.38488  3.65416  4.16603  2.47652  3.36968  2.31588  3.38998  3.69612  4.12570  3.63119  3.62653  2.99205  2.96072  2.04188  4.95396  3.68464    105 a x - -
          2.68618  4.42225  2.77519  2.73123  3.46354  2.40513  3.72494  3.29354  2.67741  2.69355  4.24690  2.90347  2.73739  3.18146  2.89801  2.37887  2.77519  2.98518  4.58477  3.61503
          0.02395  4.13940  4.86174  0.61958  0.77255  0.48576  0.95510
    103   2.71119  5.06115  2.73207  1.71262  4.41537  2.50911  3.67458  3.86514  2.43137  3.39908  4.19404  2.89569  3.84234  2.80757  2.50003  2.46492  2.96222  3.47702  5.57212  4.19903    106 e x - -
          2.68618  4.42225  2.77519  2.73123  3.46354  2.40513  3.72494  3.29354  2.67741  2.69355  4.24690  2.90347  2.73739  3.18146  2.89801  2.37887  2.77519  2.98518  4.58477  3.61503
          0.02395  4.13940  4.86174  0.61958  0.77255  0.48576  0.95510
    104   1.41827  4.32243  4.00339  3.50594  3.65436  3.66672  4.35708  2.00667  3.42044  2.44412  3.55107  3.76052  4.18451  3.72294  3.70500  3.03067  3.01932  1.94464  5.29181  4.07516    107 a x - -
          2.68618  4.42225  2.77519  2.73123  3.46354  2.40513  3.72494  3.29354  2.67741  2.69355  4.24690  2.90347  2.73739  3.18146  2.89801  2.37887  2.77519  2.98518  4.58477  3.61503
          0.02395  4.13940  4.86174  0.61958  0.77255  0.48576  0.95510
    105   2.87223  5.11882  3.12268  2.58375  4.39327  3.56191  2.54756  3.87757  2.13711  3.37001  4.19840  3.06595  3.95592  1.73697  2.15033  2.86214  3.07642  3.53225  5.45211  4.15116    108 q x - -
          2.68618  4.42225  2.77519  2.73123  3.46354  2.40513  3.72494  3.29354  2.67741  2.69355  4.24690  2.90347  2.73739  3.18146  2.89801  2.37887  2.77519  2.98518  4.58477  3.61503
          0.02395  4.13940  4.86174  0.61958  0.77255  0.48576  0.95510
    106   2.00808  4.30702  4.19806  3.80068  3.80580  3.63476  4.61773  2.20571  3.71409  2.55436  3.69150  3.93206  4.23822  4.01511  3.94706  3.06275  3.07026  1.08861  5.49767  4.28105    109 v x - -
          2.68618  4.42225  2.77519  2.73123  3.46354  2.40513  3.72494  3.29354  2.67741  2.69355  4.24690  2.90347  2.73739  3.18146  2.89801  2.37887  2.77519  2.98518  4.58477  3.61503
          0.02395  4.13940  4.86174  0.61958  0.77255  0.48576  0.95510
    107   2.75211  4.50430  3.44324  2.05943  3.69939  3.69731  4.00599  2.29546  2.91899  2.56570  3.59408  3.39702  4.09914  3.26821  3.29249  2.98200  2.99887  1.66802  5.22329  3.96180    110 v x - -
          2.68618  4.42225  2.77519  2.73123  3.46354  2.40513  3.72494  3.29354  2.67741  2.69355  4.24690  2.90347  2.73739  3.18146  2.89801  2.37887  2.77519  2.98518  4.58477  3.61503
          0.02395  4.13940  4.86174  0.61958  0.77255  0.48576  0.95510
    108   3.46872  4.85660  4.61739  4.26671  3.25977  4.31816  4.83970  2.48634  4.03221  0.60450  3.21389  4.51652  4.71283  4.33554  4.16117  3.93314  3.75368  2.59144  5.22708  4.00928    111 L x - -
          2.68618  4.42225  2.77519  2.73123  3.46354  2.40513  3.72494  3.29354  2.67741  2.69355  4.24690  2.90347  2.73739  3.18146  2.89801  2.37887  2.77519  2.98518  4.58477  3.61503
          0.02395  4.13940  4.86174  0.61958  0.77255  0.48576  0.95510
    109   2.94363  4.70331  3.72842  3.12960  3.64426  3.77021  3.92710  2.99316  2.51918  1.49329  3.61893  3.49877  4.16122  3.18748  1.80945  3.12355  3.17177  2.87494  5.13998  3.88933    112 l x - -
          2.68618  4.42225  2.77519  2.73123  3.46354  2.40513  3.72494  3.29354  2.67741  2.69355  4.24690  2.90347  2.73739  3.18146  2.89801  2.37887  2.77519  2.98518  4.58477  3.61503
          0.02395  4.13940  4.86174  0.61958  0.77255  0.48576  0.95510
    110   2.08417  4.31061  3.50728  3.04563  3.97092  3.22305  4.06609  3.20052  3.01147  2.99996  3.88836  3.33472  1.80644  3.33201  3.36238  2.59959  2.34015  2.44049  5.37315  4.13858    113 p x - -
          2.68618  4.42225  2.77519  2.73123  3.46354  2.40513  3.72494  3.29354  2.67741  2.69355  4.24690  2.90347  2.73739  3.18146  2.89801  2.37887  2.77519  2.98518  4.58477  3.61503
          0.02395  4.13940  4.86174  0.61958  0.77255  0.48576  0.95510
    111   2.76971  5.01684  1.47861  2.38219  4.50530  3.28850  3.86655  3.89053  2.80289  3.53803  4.39526  2.91490  3.88356  3.04126  3.30993  2.77158  1.89025  3.50363  5.75990  4.36537    114 d x - -
          2.68618  4.42225  2.77519  2.73123  3.46354  2.40513  3.72494  3.29354  2.67741  2.69355  4.24690  2.90347  2.73739  3.18146  2.89801  2.37887  2.77519  2.98518  4.58477  3.61503
          0.02395  4.13940  4.86174  0.61958  0.77255  0.48576  0.95510
    112   0.68831  4.34781  3.75534  3.56920  4.33950  3.16336  4.55654  3.50662  3.59296  3.37508  4.38415  3.64435  3.92869  3.91070  3.81881  2.69925  2.99562  3.11358  5.73916  4.57254    115 A x - -
          2.68618  4.42225  2.77519  2.73123  3.46354  2.40513  3.72494  3.29354  2.67741  2.69355  4.24690  2.90347  2.73739  3.18146  2.89801  2.37887  2.77519  2.98518  4.58477  3.61503
          0.02395  4.13940  4.86174  0.61958  0.77255  0.48576  0.95510
    113   3.14636  4.84999  3.78366  3.66721  4.62582  3.52282  4.71539  4.24941  3.74928  3.84316  4.90981  3.94318  0.45339  4.12954  3.95721  3.32401  3.61035  3.86253  5.73009  4.75270    116 P x - -
          2.68618  4.42225  2.77519  2.73123  3.46354  2.40513  3.72494  3.29354  2.67741  2.69355  4.24690  2.90347  2.73739  3.18146  2.89801  2.37887  2.77519  2.98518  4.58477  3.61503
          0.02395  4.13940  4.86174  0.61958  0.77255  0.48576  0.95510
    114   1.43630  4.47052  3.24973  2.80462  4.16203  2.76402  3.92591  3.56807  2.75245  3.21157  4.04175  3.17956  3.81553  3.12979  2.56156  2.32132  2.83090  3.16328  5.46207  4.19437    117 a x - -
          2.68618  4.42225  2.77519  2.73123  3.46354  2.40513  3.72494  3.29354  2.67741  2.69355  4.24690  2.90347  2.73739  3.18146  2.89801  2.37887  2.77519  2.98518  4.58477  3.61503
          0.02395  4.13940  4.86174  0.61958  0.77255  0.48576  0.95510
    115   2.36495  4.42827  3.33433  2.79175  3.71066  3.43966  3.81873  2.63127  2.72381  2.76223  3.63858  3.21148  3.89089  3.07426  2.79596  2.40802  1.93682  2.77906  5.10437  3.84962    118 t x - -
          2.68618  4.42225  2.77519  2.73123  3.46354  2.40513  3.72494  3.29354  2.67741  2.69355  4.24690  2.90347  2.73739  3.18146  2.89801  2.37887  2.77519  2.98518  4.58477  3.61503
          0.02395  4.13940  4.86174  0.61958  0.77255  0.48576  0.95510
    116   1.96790  4.70802  2.38762  2.52712  4.39179  2.05321  3.85971  3.83644  2.74353  3.42930  4.23438  2.99912  3.80791  3.02750  3.21436  2.13345  2.90098  3.38964  5.64048  4.29827    119 a x - -
          2.68618  4.42225  2.77519  2.73123  3.46354  2.40513  3.72494  3.29354  2.67741  2.69355  4.24690  2.90347  2.73739  3.18146  2.89801  2.37887  2.77519  2.98518  4.58477  3.61503
          0.09208  4.13940  2.63058  0.61958  0.77255  0.48576  0.95510
    117   2.67654  4.97785  2.94649  2.42178  4.29151  2.88787  3.15468  3.72357  2.27050  3.26145  4.05923  2.93877  3.83358  2.34131  2.16292  2.38900  2.90388  3.36167  5.43141  4.09540    120 r x - -
          2.68618  4.42225  2.77519  2.73123  3.46354  2.40513  3.72494  3.29354  2.67741  2.69355  4.24690  2.90347  2.73739  3.18146  2.89801  2.37887  2.77519  2.98518  4.58477  3.61503
          0.11152  4.07294  2.42471  0.61958  0.77255  0.55964  0.84726
    118   2.87788  4.51703  3.74222  3.18628  2.65926  3.76839  3.63453  3.03792  2.85928  2.62801  3.62282  3.47937  4.13576  3.30027  2.51179  3.06390  3.10168  2.84182  2.00545  2.35676    121 w x - -
          2.68618  4.42225  2.77519  2.73123  3.46354  2.40513  3.72494  3.29354  2.67741  2.69355  4.24690  2.90347  2.73739  3.18146  2.89801  2.37887  2.77519  2.98518  4.58477  3.61503
          0.02789  3.98930  4.71165  0.61958  0.77255  0.63952  0.74981
    119   2.77030  4.92003  3.12219  2.58170  4.20814  3.48782  3.05027  3.67182  2.15281  3.21211  4.05440  3.04901  2.97035  2.77914  1.66716  2.79440  2.99223  3.34468  5.33978  4.05132    122 r x - -
          2.68618  4.42225  2.77519  2.73123  3.46354  2.40513  3.72494  3.29354  2.67741  2.69355  4.24690  2.90347  2.73739  3.18146  2.89801  2.37887  2.77519  2.98518  4.58477  3.61503
          0.02789  3.98930  4.71165  0.61958  0.77255  0.40038  1.10886
    120   1.60173  4.68396  2.51399  2.54361  4.27717  3.25371  3.82680  3.70398  2.69281  3.31409  4.12709  3.01461  2.94888  2.99693  3.15234  2.25902  2.87895  3.29526  5.54319  4.21295    123 a x - -
          2.68623  4.42230  2.77503  2.73128  3.46359  2.40488  3.72500  3.29359  2.67746  2.69360  4.24695  2.90352  2.73745  3.18151  2.89782  2.37892  2.77525  2.98524  4.58482  3.61508
          0.19308  1.78469  4.86174  0.67037  0.71645  0.48576  0.95510
    121   2.85747  4.54830  3.76388  3.18272  3.63396  3.76284  3.99591  1.62204  2.68718  2.49656  3.58177  3.54062  4.16183  3.28359  1.92938  3.09898  3.09878  2.52547  5.14057  3.90340    127 i x - -
          2.68618  4.42225  2.77519  2.73123  3.46354  2.40513  3.72494  3.29354  2.67741  2.69355  4.24690  2.90347  2.73739  3.18146  2.89801  2.37887  2.77519  2.98518  4.58477  3.61503
          0.02395  4.13940  4.86174  0.61958  0.77255  0.48576  0.95510
    122   2.70475  5.06482  1.97977  2.31853  4.36504  3.35966  3.67989  3.82348  2.50726  2.89086  4.17625  2.40341  2.62882  2.81808  3.00332  2.68360  2.95676  3.44507  5.56649  4.17213    128 d x - -
          2.68618  4.42225  2.77519  2.73123  3.46354  2.40513  3.72494  3.29354  2.67741  2.69355  4.24690  2.90347  2.73739  3.18146  2.89801  2.37887  2.77519  2.98518  4.58477  3.61503
          0.02395  4.13940  4.86174  0.61958  0.77255  0.48576  0.95510
    123   1.94120  4.65112  2.91742  2.27879  4.26272  3.25288  3.87339  3.66185  2.73623  3.30223  4.13367  3.05322  3.83231  3.05931  3.16608  1.58817  2.90550  3.26568  5.54574  4.23174    129 s x - -
          2.68618  4.42225  2.77519  2.73123  3.46354  2.40513  3.72494  3.29354  2.67741  2.69355  4.24690  2.90347  2.73739  3.18146  2.89801  2.37887  2.77519  2.98518  4.58477  3.61503
          0.02395  4.13940  4.86174  0.61958  0.77255  0.48576  0.95510
    124   2.61522  4.75198  2.56497  2.32664  3.97921  3.43729  3.66728  2.59587  2.49379  3.00450  3.83567  2.55944  3.84019  2.83440  2.95061  2.66627  2.64118  2.74970  5.27620  3.95304    130 e x - -
          2.68618  4.42225  2.77519  2.73123  3.46354  2.40513  3.72494  3.29354  2.67741  2.69355  4.24690  2.90347  2.73739  3.18146  2.89801  2.37887  2.77519  2.98518  4.58477  3.61503
          0.02395  4.13940  4.86174  0.61958  0.77255  0.48576  0.95510
    125   2.61721  4.77033  3.02824  2.27194  4.00235  3.44681  3.64929  3.40752  2.43549  2.78355  3.84723  2.65890  3.83865  2.56748  2.66720  2.66302  2.64581  2.47216  5.27690  3.95695    131 e x - -
          2.68618  4.42225  2.77519  2.73123  3.46354  2.40513  3.72494  3.29354  2.67741  2.69355  4.24690  2.90347  2.73739  3.18146  2.89801  2.37887  2.77519  2.98518  4.58477  3.61503
          0.02395  4.13940  4.86174  0.61958  0.77255  0.48576  0.95510
    126   3.23738  4.56102  4.91313  4.34310  2.14845  4.48528  4.74100  2.00808  4.21442  1.08879  2.95271  4.53052  4.69832  4.29100  4.30088  3.82222  3.45932  2.05436  5.05333  3.89266    132 l x - -
          2.68618  4.42225  2.77519  2.73123  3.46354  2.40513  3.72494  3.29354  2.67741  2.69355  4.24690  2.90347  2.73739  3.18146  2.89801  2.37887  2.77519  2.98518  4.58477  3.61503
          0.02395  4.13940  4.86174  0.61958  0.77255  0.48576  0.95510
    127   2.79229  4.80635  3.41411  2.86443  4.30617  3.49981  3.80452  3.65050  2.27880  3.25139  4.14230  3.25443  3.98559  2.97729  1.34643  2.87504  2.18866  3.32565  5.44906  4.22274    133 r x - -
          2.68618  4.42225  2.77519  2.73123  3.46354  2.40513  3.72494  3.29354  2.67741  2.69355  4.24690  2.90347  2.73739  3.18146  2.89801  2.37887  2.77519  2.98518  4.58477  3.61503
          0.02395  4.13940  4.86174  0.61958  0.77255  0.48576  0.95510
    128   2.43437  4.39353  3.27443  3.06637  4.37622  3.10251  4.23691  3.85442  3.16993  3.52694  4.39013  3.32612  1.16530  3.50329  3.48943  2.07853  2.90518  3.34280  5.70523  4.44664    134 p x - -
          2.68618  4.42225  2.77519  2.73123  3.46354  2.40513  3.72494  3.29354  2.67741  2.69355  4.24690  2.90347  2.73739  3.18146  2.89801  2.37887  2.77519  2.98518  4.58477  3.61503
          0.02395  4.13940  4.86174  0.61958  0.77255  0.48576  0.95510
    129   2.62629  4.69956  2.85508  2.65573  4.37173  3.23465  3.97967  3.80054  2.83424  3.47731  4.34700  1.25435  3.87677  3.18720  3.22327  2.70858  2.40023  3.38239  5.66446  4.32367    135 n x - -
          2.68618  4.42225  2.77519  2.73123  3.46354  2.40513  3.72494  3.29354  2.67741  2.69355  4.24690  2.90347  2.73739  3.18146  2.89801  2.37887  2.77519  2.98518  4.58477  3.61503
          0.02395  4.13940  4.86174  0.61958  0.77255  0.48576  0.95510
    130   2.90333  5.21161  2.52351  1.11014  4.60951  3.35527  3.84941  4.07371  2.71655  3.62865  4.48661  2.91818  2.80565  3.01757  3.18538  2.86750  3.19359  3.68772  5.78319  4.40768    136 e x - -
          2.68618  4.42225  2.77519  2.73123  3.46354  2.40513  3.72494  3.29354  2.67741  2.69355  4.24690  2.90347  2.73739  3.18146  2.89801  2.37887  2.77519  2.98518  4.58477  3.61503
          0.02395  4.13940  4.86174  0.61958  0.77255  0.48576  0.95510
    131   2.39056  5.01076  2.86525  2.22411  4.31459  3.40371  3.19885  3.76163  2.35206  3.29742  4.07873  2.37804  3.81354  2.73518  2.43674  2.31266  2.88046  3.38289  5.47457  4.10510    137 e x - -
          2.68618  4.42225  2.77519  2.73123  3.46354  2.40513  3.72494  3.29354  2.67741  2.69355  4.24690  2.90347  2.73739  3.18146  2.89801  2.37887  2.77519  2.98518  4.58477  3.61503
          0.02395  4.13940  4.86174  0.61958  0.77255  0.48576  0.95510
    132   3.16902  4.46868  4.93519  4.45018  3.67639  4.54400  5.16597  1.44703  4.34065  2.17535  3.47502  4.65236  4.85824  4.60914  4.53390  3.94395  3.43913  0.94553  5.65982  4.44594    138 v x - -
          2.68618  4.42225  2.77519  2.73123  3.46354  2.40513  3.72494  3.29354  2.67741  2.69355  4.24690  2.90347  2.73739  3.18146  2.89801  2.37887  2.77519  2.98518  4.58477  3.61503
          0.02395  4.13940  4.86174  0.61958  0.77255  0.48576  0.95510
    133   2.11199  4.48215  3.14235  2.78797  4.21246  3.20039  3.97486  3.56964  2.85079  3.26389  4.10603  2.22364  3.82149  3.18544  3.24242  2.59560  1.59785  3.16396  5.52989  4.25056    139 t x - -
          2.68618  4.42225  2.77519  2.73123  3.46354  2.40513  3.72494  3.29354  2.67741  2.69355  4.24690  2.90347  2.73739  3.18146  2.89801  2.37887  2.77519  2.98518  4.58477  3.61503
          0.02395  4.13940  4.86174  0.61958  0.77255  0.48576  0.95510
    134   2.85638  4.98827  2.05581  2.53765  4.69921  1.05009  4.07814  4.22704  3.11061  3.81765  4.68857  3.04788  3.94799  3.29316  3.60754  2.88223  3.24090  3.76246  5.89487  4.58121    140 g x - -
          2.68618  4.42225  2.77519  2.73123  3.46354  2.40513  3.72494  3.29354  2.67741  2.69355  4.24690  2.90347  2.73739  3.18146  2.89801  2.37887  2.77519  2.98518  4.58477  3.61503
          0.02395  4.13940  4.86174  0.61958  0.77255  0.48576  0.95510
    135   3.03203  4.77232  3.75976  3.69717  4.81817  0.41494  4.79287  4.49090  3.91428  4.10848  5.09233  3.92518  4.17131  4.21781  4.11313  3.21290  3.53393  3.96752  5.83441  4.93194    141 G x - -
          2.68618  4.42225  2.77519  2.73123  3.46354  2.40513  3.72494  3.29354  2.67741  2.69355  4.24690  2.90347  2.73739  3.18146  2.89801  2.37887  2.77519  2.98518  4.58477  3.61503
          0.02395  4.13940  4.86174  0.61958  0.77255  0.48576  0.95510
    136   2.73289  4.78035  2.87802  2.70279  4.43541  1.15088  4.02068  3.95662  2.84661  3.54848  4.42695  3.14716  3.92986  2.45132  3.20645  2.80874  3.11184  3.53230  5.67534  4.38135    142 g x - -
          2.68622  4.42229  2.77523  2.73127  3.46358  2.40517  3.72498  3.29322  2.67745  2.69359  4.24694  2.90326  2.73743  3.18150  2.89780  2.37891  2.77523  2.98522  4.58481  3.61507
          0.10593  2.37760  4.86174  0.87028  0.54272  0.48576  0.95510
    137   2.30530  4.25819  3.70829  3.18761  3.51610  2.45868  4.04190  2.63642  3.11569  1.85678  3.47242  3.49711  4.00804  3.41547  3.41791  2.85169  2.87337  2.06251  5.02343  3.80498    146 l x - -
          2.68618  4.42225  2.77519  2.73123  3.46354  2.40513  3.72494  3.29354  2.67741  2.69355  4.24690  2.90347  2.73739  3.18146  2.89801  2.37887  2.77519  2.98518  4.58477  3.61503
          0.02395  4.13940  4.86174  0.61958  0.77255  0.48576  0.95510
    138   1.95156  4.81464  2.84695  2.22264  4.23066  2.64080  3.72897  3.65793  2.55684  3.25129  4.06194  2.55644  3.82348  2.88426  3.02220  2.64429  2.50493  3.28693  5.47716  4.13235    147 a x - -
          2.68618  4.42225  2.77519  2.73123  3.46354  2.40513  3.72494  3.29354  2.67741  2.69355  4.24690  2.90347  2.73739  3.18146  2.89801  2.37887  2.77519  2.98518  4.58477  3.61503
          0.02395  4.13940  4.86174  0.61958  0.77255  0.48576  0.95510
    139   3.03203  4.77232  3.75976  3.69717  4.81817  0.41494  4.79287  4.49090  3.91428  4.10848  5.09233  3.92518  4.17131  4.21781  4.11313  3.21290  3.53393  3.96752  5.83441  4.93194    148 G x - -
          2.68618  4.42225  2.77519  2.73123  3.46354  2.40513  3.72494  3.29354  2.67741  2.69355  4.24690  2.90347  2.73739  3.18146  2.89801  2.37887  2.77519  2.98518  4.58477  3.61503
          0.02395  4.13940  4.86174  0.61958  0.77255  0.48576  0.95510
    140   3.81817  5.09039  4.52410  4.30216  2.99243  4.05064  4.26980  3.86299  4.02409  3.20791  4.48278  4.39994  4.59213  4.39743  4.10244  4.01906  4.13399  3.76028  0.48436  2.98195    149 W x - -
          2.68618  4.42225  2.77519  2.73123  3.46354  2.40513  3.72494  3.29354  2.67741  2.69355  4.24690  2.90347  2.73739  3.18146  2.89801  2.37887  2.77519  2.98518  4.58477  3.61503
          0.02395  4.13940  4.86174  0.61958  0.77255  0.48576  0.95510
    141   3.03203  4.77232  3.75976  3.69717  4.81817  0.41494  4.79287  4.49090  3.91428  4.10848  5.09233  3.92518  4.17131  4.21781  4.11313  3.21290  3.53393  3.96752  5.83441  4.93194    150 G x - -
          2.68618  4.42225  2.77519  2.73123  3.46354  2.40513  3.72494  3.29354  2.67741  2.69355  4.24690  2.90347  2.73739  3.18146  2.89801  2.37887  2.77519  2.98518  4.58477  3.61503
          0.02395  4.13940  4.86174  0.61958  0.77255  0.48576  0.95510
    142   2.72787  5.10488  2.88725  2.01189  4.43889  3.44183  3.62147  3.88022  2.27157  3.38423  4.17063  2.92815  2.79975  2.34985  2.14682  2.70329  2.95299  3.49505  5.52698  4.17633    151 e x - -
          2.68618  4.42225  2.77519  2.73123  3.46354  2.40513  3.72494  3.29354  2.67741  2.69355  4.24690  2.90347  2.73739  3.18146  2.89801  2.37887  2.77519  2.98518  4.58477  3.61503
          0.02395  4.13940  4.86174  0.61958  0.77255  0.48576  0.95510
    143   2.40240  4.29293  4.29773  3.76767  3.59223  3.96064  4.50199  1.79566  3.67561  2.38131  3.47838  4.00610  4.37873  3.94918  3.91819  3.30214  2.63731  1.25151  5.26450  4.05590    152 v x - -
          2.68618  4.42225  2.77519  2.73123  3.46354  2.40513  3.72494  3.29354  2.67741  2.69355  4.24690  2.90347  2.73739  3.18146  2.89801  2.37887  2.77519  2.98518  4.58477  3.61503
          0.02395  4.13940  4.86174  0.61958  0.77255  0.48576  0.95510
    144   2.79957  4.28248  4.12804  3.55876  3.33703  3.92732  4.25694  2.06994  3.46321  1.94187  2.70611  3.84610  4.27536  3.71486  3.70474  3.21953  1.96580  1.89451  4.99331  3.80852    153 v x - -
          2.68618  4.42225  2.77519  2.73123  3.46354  2.40513  3.72494  3.29354  2.67741  2.69355  4.24690  2.90347  2.73739  3.18146  2.89801  2.37887  2.77519  2.98518  4.58477  3.61503
          0.02395  4.13940  4.86174  0.61958  0.77255  0.48576  0.95510
    145   2.56247  2.94927  2.77623  2.69335  3.74804  3.43875  3.77363  3.10324  2.67720  2.58033  3.66540  3.14479  2.72302  3.00634  3.08795  2.69686  2.41207  2.83062  5.12752  3.85525    154 t x - -
          2.68618  4.42225  2.77519  2.73123  3.46354  2.40513  3.72494  3.29354  2.67741  2.69355  4.24690  2.90347  2.73739  3.18146  2.89801  2.37887  2.77519  2.98518  4.58477  3.61503
          0.07790  4.13940  2.83002  0.61958  0.77255  0.48576  0.95510
    146   3.10921  4.48167  4.66626  4.17073  3.42969  4.33427  4.84172  1.92587  4.01513  1.55532  3.28465  4.40026  4.67318  4.28678  4.20663  3.71919  3.37846  1.12533  5.36924  4.15934    155 v x - -
          2.68618  4.42225  2.77519  2.73123  3.46354  2.40513  3.72494  3.29354  2.67741  2.69355  4.24690  2.90347  2.73739  3.18146  2.89801  2.37887  2.77519  2.98518  4.58477  3.61503
          0.02527  4.08676  4.80911  0.61958  0.77255  0.54511  0.86697
    147   2.26035  1.42991  3.99447  3.65618  4.02470  3.02744  4.41518  3.33762  3.53357  3.15680  4.05731  3.57960  3.78623  3.81824  3.72968  1.73335  2.75408  2.91828  5.47139  4.26849    156 c x - -
          2.68618  4.42225  2.77519  2.73123  3.46354  2.40513  3.72494  3.29354  2.67741  2.69355  4.24690  2.90347  2.73739  3.18146  2.89801  2.37887  2.77519  2.98518  4.58477  3.61503
          0.02527  4.08676  4.80911  0.61958  0.77255  0.54511  0.86697
    148   2.09999  4.34237  4.12198  3.60277  3.42411  3.84695  4.36731  2.22880  3.48901  1.46147  3.31136  3.87000  4.27888  3.77497  3.73880  3.19046  3.08437  1.86673  5.14841  3.95651    157 l x - -
          2.68618  4.42225  2.77519  2.73123  3.46354  2.40513  3.72494  3.29354  2.67741  2.69355  4.24690  2.90347  2.73739  3.18146  2.89801  2.37887  2.77519  2.98518  4.58477  3.61503
          0.02527  4.08676  4.80911  0.61958  0.77255  0.54511  0.86697
    149   2.70557  4.52557  3.41320  2.86687  3.56940  3.61500  3.86622  2.83028  2.72206  2.40969  2.54674  3.30381  4.00614  2.03562  3.06959  2.88164  2.94489  2.35160  5.08570  3.83757    158 q x - -
          2.68618  4.42225  2.77519  2.73123  3.46354  2.40513  3.72494  3.29354  2.67741  2.69355  4.24690  2.90347  2.73739  3.18146  2.89801  2.37887  2.77519  2.98518  4.58477  3.61503
          0.02527  4.08676  4.80911  0.61958  0.77255  0.54511  0.86697
    150   2.63803  4.90039  2.41243  2.37075  4.29761  3.31295  3.70729  3.73627  2.54694  3.31501  4.12260  2.49754  2.99924  2.85746  3.02913  2.64932  1.92590  3.35625  5.52651  4.15921    159 t x - -
          2.68618  4.42225  2.77519  2.73123  3.46354  2.40513  3.72494  3.29354  2.67741  2.69355  4.24690  2.90347  2.73739  3.18146  2.89801  2.37887  2.77519  2.98518  4.58477  3.61503
          0.02527  4.08676  4.80911  0.61958  0.77255  0.54511  0.86697
    151   2.57225  4.06858  3.96752  3.38635  2.42245  3.19791  3.94845  2.26729  3.27437  2.25550  3.18177  3.61573  4.03207  3.50536  3.47558  2.58157  2.80621  2.13870  3.68272  3.42606    160 v x - -
          2.68618  4.42225  2.77519  2.73123  3.46354  2.40513  3.72494  3.29354  2.67741  2.69355  4.24690  2.90347  2.73739  3.18146  2.89801  2.37887  2.77519  2.98518  4.58477  3.61503
          0.02527  4.08676  4.80911  0.61958  0.77255  0.54511  0.86697
    152   1.91997  4.28830  3.29931  3.03043  4.38333  1.39677  4.18966  3.79917  3.15036  3.47106  4.29465  3.27159  2.65351  3.43627  3.49971  2.47650  2.78768  3.26078  5.70105  4.47108    161 g x - -
          2.68618  4.42225  2.77519  2.73123  3.46354  2.40513  3.72494  3.29354  2.67741  2.69355  4.24690  2.90347  2.73739  3.18146  2.89801  2.37887  2.77519  2.98518  4.58477  3.61503
          0.02527  4.08676  4.80911  0.61958  0.77255  0.54511  0.86697
    153   3.26260  5.07635  3.77660  3.24932  4.48609  3.70254  4.00188  4.04724  2.35400  3.52435  4.52344  3.59028  4.19877  3.21549  0.69539  3.33924  3.51655  3.76302  5.48461  4.37180    162 r x - -
          2.68619  4.42226  2.77520  2.73124  3.46355  2.40513  3.72495  3.29355  2.67741  2.69356  4.24690  2.90347  2.73740  3.18147  2.89785  2.37888  2.77520  2.98519  4.58478  3.61504
          0.08328  2.63459  4.80911  0.43237  1.04689  0.54511  0.86697
    154   2.66090  4.99933  2.44386  2.35985  4.35513  2.96544  3.64385  3.80459  2.39414  3.34227  4.13250  2.89135  3.06920  2.77385  1.93358  2.65079  2.91041  3.41741  5.51636  4.14857    164 r x - -
          2.68618  4.42225  2.77519  2.73123  3.46354  2.40513  3.72494  3.29354  2.67741  2.69355  4.24690  2.90347  2.73739  3.18146  2.89801  2.37887  2.77519  2.98518  4.58477  3.61503
          0.02527  4.08676  4.80911  0.61958  0.77255  0.54511  0.86697
    155   3.23442  5.37903  0.65338  2.49481  4.78826  3.38621  4.13944  4.42834  3.26710  4.00035  4.98830  3.06003  4.05456  3.38254  3.80854  3.17610  3.57933  4.04632  5.91361  4.63240    165 D x - -
          2.68618  4.42225  2.77519  2.73123  3.46354  2.40513  3.72494  3.29354  2.67741  2.69355  4.24690  2.90347  2.73739  3.18146  2.89801  2.37887  2.77519  2.98518  4.58477  3.61503
          0.02527  4.08676  4.80911  0.61958  0.77255  0.54511  0.86697
    156   2.50831  4.34347  4.40118  3.85210  3.34487  4.09369  4.49962  1.45125  3.72420  1.97684  2.25264  4.09554  4.43548  3.96887  3.92496  3.42143  3.16898  1.96489  5.12722  3.96013    166 i x - -
          2.68618  4.42225  2.77519  2.73123  3.46354  2.40513  3.72494  3.29354  2.67741  2.69355  4.24690  2.90347  2.73739  3.18146  2.89801  2.37887  2.77519  2.98518  4.58477  3.61503
          0.02527  4.08676  4.80911  0.61958  0.77255  0.54511  0.86697
    157   2.64131  4.51812  3.36489  2.80410  3.75884  3.51073  3.79891  2.57440  2.56695  2.74631  3.66952  3.22816  3.93635  3.03350  2.22958  2.79262  1.97378  2.76281  5.14162  3.88889    167 t x - -
          2.68618  4.42225  2.77519  2.73123  3.46354  2.40513  3.72494  3.29354  2.67741  2.69355  4.24690  2.90347  2.73739  3.18146  2.89801  2.37887  2.77519  2.98518  4.58477  3.61503
          0.02527  4.08676  4.80911  0.61958  0.77255  0.54511  0.86697
    158   3.57097  4.97252  4.16160  3.93582  2.33436  4.08526  3.74011  3.55202  3.78754  2.94928  4.20555  3.99732  4.55625  4.04106  3.92513  3.68429  3.85990  3.43332  3.98470  0.67229    168 Y x - -
          2.68618  4.42225  2.77519  2.73123  3.46354  2.40513  3.72494  3.29354  2.67741  2.69355  4.24690  2.90347  2.73739  3.18146  2.89801  2.37887  2.77519  2.98518  4.58477  3.61503
          0.02527  4.08676  4.80911  0.61958  0.77255  0.54511  0.86697
    159   2.66400  4.65979  3.22638  2.65787  3.91029  3.49717  3.70360  3.25762  2.40041  2.91295  3.78247  3.11817  3.90015  2.63801  2.03961  2.75801  2.53477  2.34186  5.20545  3.93849    169 r x - -
          2.68618  4.42225  2.77519  2.73123  3.46354  2.40513  3.72494  3.29354  2.67741  2.69355  4.24690  2.90347  2.73739  3.18146  2.89801  2.37887  2.77519  2.98518  4.58477  3.61503
          0.02527  4.08676  4.80911  0.61958  0.77255  0.54511  0.86697
    160   3.40399  4.80572  4.53278  4.17881  3.23101  4.25195  4.76783  2.45196  3.94458  0.65003  3.19627  4.43352  4.65377  4.26109  4.08344  3.85583  3.69032  2.54396  5.18256  3.95361    170 L x - -
          2.68618  4.42225  2.77519  2.73123  3.46354  2.40513  3.72494  3.29354  2.67741  2.69355  4.24690  2.90347  2.73739  3.18146  2.89801  2.37887  2.77519  2.98518  4.58477  3.61503
          0.02527  4.08676  4.80911  0.61958  0.77255  0.54511  0.86697
    161   2.76289  4.74869  3.27635  2.71152  2.84148  3.57661  2.56892  3.35853  2.42553  2.94402  3.84233  3.16122  3.96220  2.93334  1.86476  2.83826  2.98525  3.09324  4.89173  3.43212    171 r x - -
          2.68618  4.42225  2.77519  2.73123  3.46354  2.40513  3.72494  3.29354  2.67741  2.69355  4.24690  2.90347  2.73739  3.18146  2.89801  2.37887  2.77519  2.98518  4.58477  3.61503
          0.02527  4.08676  4.80911  0.61958  0.77255  0.54511  0.86697
    162   3.18065  4.46335  4.94677  4.42353  3.51537  4.58249  5.07728  1.23311  4.31543  1.77820  3.30823  4.64134  4.83487  4.53181  4.48644  3.95572  3.42958  1.33500  5.51171  4.34348    172 i x - -
          2.68618  4.42225  2.77519  2.73123  3.46354  2.40513  3.72494  3.29354  2.67741  2.69355  4.24690  2.90347  2.73739  3.18146  2.89801  2.37887  2.77519  2.98518  4.58477  3.61503
          0.02527  4.08676  4.80911  0.61958  0.77255  0.54511  0.86697
    163   2.74410  5.08464  2.86108  2.15375  4.41747  3.43492  3.62452  3.85094  2.26181  3.36392  4.16349  2.92939  3.85851  1.89923  2.33826  2.43735  2.97015  3.47782  5.51129  4.17279    173 q x - -
          2.68618  4.42225  2.77519  2.73123  3.46354  2.40513  3.72494  3.29354  2.67741  2.69355  4.24690  2.90347  2.73739  3.18146  2.89801  2.37887  2.77519  2.98518  4.58477  3.61503
          0.02527  4.08676  4.80911  0.61958  0.77255  0.54511  0.86697
    164   2.62815  4.42256  3.41117  2.83978  3.57087  3.55493  3.79502  2.53197  2.66645  2.14078  3.51769  3.25993  3.94583  3.07400  2.34090  2.39042  2.86398  2.66259  4.99632  3.74868    174 l x - -
          2.68618  4.42225  2.77519  2.73123  3.46354  2.40513  3.72494  3.29354  2.67741  2.69355  4.24690  2.90347  2.73739  3.18146  2.89801  2.37887  2.77519  2.98518  4.58477  3.61503
          0.02527  4.08676  4.80911  0.61958  0.77255  0.54511  0.86697
    165   2.79141  4.91944  2.96065  2.62215  4.46672  1.89791  3.80892  3.89727  1.49095  3.45538  4.30394  3.08881  3.92443  2.97522  2.74003  2.82658  3.08628  3.51357  5.57503  4.30794    175 k x - -
          2.68618  4.42225  2.77519  2.73123  3.46354  2.40513  3.72494  3.29354  2.67741  2.69355  4.24690  2.90347  2.73739  3.18146  2.89801  2.37887  2.77519  2.98518  4.58477  3.61503
          0.02527  4.08676  4.80911  0.61958  0.77255  0.54511  0.86697
    166   2.68069  4.88655  2.84767  2.47466  4.30876  3.35380  3.72247  3.76222  2.44479  3.32801  4.15007  1.98254  2.27609  2.87826  2.54135  2.70436  2.95918  3.38610  5.50198  4.16721    176 n x - -
          2.68618  4.42225  2.77519  2.73123  3.46354  2.40513  3.72494  3.29354  2.67741  2.69355  4.24690  2.90347  2.73739  3.18146  2.89801  2.37887  2.77519  2.98518  4.58477  3.61503
          0.02527  4.08676  4.80911  0.61958  0.77255  0.54511  0.86697
    167   2.65980  4.66644  3.16856  2.62437  3.89374  3.47680  3.68525  3.24584  1.81746  2.87595  2.64623  3.08962  3.27241  2.87598  2.72027  2.74776  2.89466  2.98047  5.19823  3.92585    177 k x - -
          2.68618  4.42225  2.77519  2.73123  3.46354  2.40513  3.72494  3.29354  2.67741  2.69355  4.24690  2.90347  2.73739  3.18146  2.89801  2.37887  2.77519  2.98518  4.58477  3.61503
          0.10636  4.00230  2.49348  0.61958  0.77255  0.54511  0.86697
    168   2.73726  4.65256  3.15529  2.71076  3.04108  3.52133  2.16112  3.28028  2.62261  2.87268  3.79798  3.14456  3.94652  3.01960  2.97898  2.51086  2.98129  3.02194  4.57008  2.50339    178 h x - -
          2.68619  4.42226  2.77520  2.73124  3.46355  2.40513  3.72495  3.29355  2.67741  2.69356  4.24690  2.90347  2.73740  3.18147  2.89801  2.37887  2.77506  2.98519  4.58478  3.61504
          0.09635  2.49771  4.64804  0.43645  1.03938  0.61488  0.77806
    169   2.49539  4.55981  3.04276  2.60349  4.11401  3.23311  3.74523  3.53727  2.47971  3.15021  3.98550  3.03360  3.08015  2.92751  2.38050  1.78447  2.82032  3.15919  5.36735  4.07843    180 s x - -
          2.68618  4.42225  2.77519  2.73123  3.46354  2.40513  3.72494  3.29354  2.67741  2.69355  4.24690  2.90347  2.73739  3.18146  2.89801  2.37887  2.77519  2.98518  4.58477  3.61503
          0.13042  3.92569  2.27747  0.61958  0.77255  0.61488  0.77806
    170   2.69386  4.41614  3.43346  3.03658  2.86796  3.50793  3.72893  2.89141  2.91808  2.55739  3.60563  3.35765  3.99388  3.29274  3.20262  2.88354  2.53754  2.69345  4.45852  1.77346    181 y x - -
          2.68618  4.42225  2.77519  2.73123  3.46354  2.40513  3.72494  3.29354  2.67741  2.69355  4.24690  2.90347  2.73739  3.18146  2.89801  2.37887  2.77519  2.98518  4.58477  3.61503
          0.03285  3.82812  4.55046  0.61958  0.77255  0.69062  0.69568
    171   2.69519  4.45903  3.29772  3.13099  4.12856  3.14909  4.21149  3.66328  3.18463  3.29467  4.34318  3.44177  0.91437  3.57479  3.43454  2.86147  3.13344  3.31364  5.32658  4.24888    182 p x - -
          2.68618  4.42225  2.77519  2.73123  3.46354  2.40513  3.72494  3.29354  2.67741  2.69355  4.24690  2.90347  2.73739  3.18146  2.89801  2.37887  2.77519  2.98518  4.58477  3.61503
          0.03285  3.82812  4.55046  0.61958  0.77255  0.69062  0.69568
    172   3.10626  4.58214  4.11790  3.75837  3.12019  3.92510  4.42805  2.32281  3.52652  0.93184  3.15850  4.03805  4.36865  3.90549  3.70951  3.49197  3.40285  2.34847  4.98256  3.69537    183 l x - -
          2.68618  4.42225  2.77519  2.73123  3.46354  2.40513  3.72494  3.29354  2.67741  2.69355  4.24690  2.90347  2.73739  3.18146  2.89801  2.37887  2.77519  2.98518  4.58477  3.61503
          0.03285  3.82812  4.55046  0.61958  0.77255  0.69062  0.69568
    173   2.81565  5.10832  2.45171  1.52506  4.42410  3.28354  3.64974  3.83924  2.10680  3.40090  4.26925  2.80000  3.81784  2.81299  2.75140  2.77550  3.07090  3.49298  5.56410  4.21357    184 e x - -
          2.68618  4.42225  2.77519  2.73123  3.46354  2.40513  3.72494  3.29354  2.67741  2.69355  4.24690  2.90347  2.73739  3.18146  2.89801  2.37887  2.77519  2.98518  4.58477  3.61503
          0.03285  3.82812  4.55046  0.61958  0.77255  0.69062  0.69568
    174   2.42625  4.17119  3.63023  3.26059  3.63178  3.26753  4.16124  2.48750  3.17344  2.57873  3.63453  3.47079  3.89402  3.52295  3.44126  2.31908  2.81971  1.47969  5.19797  3.92679    185 v x - -
          2.68618  4.42225  2.77519  2.73123  3.46354  2.40513  3.72494  3.29354  2.67741  2.69355  4.24690  2.90347  2.73739  3.18146  2.89801  2.37887  2.77519  2.98518  4.58477  3.61503
          0.03285  3.82812  4.55046  0.61958  0.77255  0.69062  0.69568
    175   3.02707  4.41759  4.43835  3.93598  2.56258  4.19133  4.45100  1.38774  3.81561  1.72586  3.07506  4.17206  4.50170  4.02950  4.00543  3.55129  3.27811  1.94417  4.89359  3.54491    186 i x - -
          2.68618  4.42225  2.77519  2.73123  3.46354  2.40513  3.72494  3.29354  2.67741  2.69355  4.24690  2.90347  2.73739  3.18146  2.89801  2.37887  2.77519  2.98518  4.58477  3.61503
          0.03285  3.82812  4.55046  0.61958  0.77255  0.69062  0.69568
    176   2.56932  4.41136  3.28366  2.92296  3.63086  3.29780  3.94044  2.97201  2.81992  2.22986  3.71957  3.27948  1.80686  3.24010  3.12590  2.74271  2.92055  2.75718  5.12502  3.82023    187 p x - -
          2.68618  4.42225  2.77519  2.73123  3.46354  2.40513  3.72494  3.29354  2.67741  2.69355  4.24690  2.90347  2.73739  3.18146  2.89801  2.37887  2.77519  2.98518  4.58477  3.61503
          0.03285  3.82812  4.55046  0.61958  0.77255  0.69062  0.69568
    177   2.69003  4.94047  2.60950  1.77941  4.29015  2.78200  3.62417  3.71968  2.34977  3.28129  4.11508  2.83742  3.78722  2.78032  2.43361  2.68396  2.94688  3.36350  5.46094  4.12267    188 e x - -
          2.68618  4.42225  2.77519  2.73123  3.46354  2.40513  3.72494  3.29354  2.67741  2.69355  4.24690  2.90347  2.73739  3.18146  2.89801  2.37887  2.77519  2.98518  4.58477  3.61503
          0.03285  3.82812  4.55046  0.61958  0.77255  0.69062  0.69568
    178   2.25869  4.52155  3.18382  2.69161  4.03118  3.27965  3.71994  3.33866  2.34576  3.01050  3.89358  3.08973  3.79765  2.91131  1.91441  2.63706  2.50348  3.01547  5.28469  4.03528    189 r x - -
          2.68618  4.42225  2.77519  2.73123  3.46354  2.40513  3.72494  3.29354  2.67741  2.69355  4.24690  2.90347  2.73739  3.18146  2.89801  2.37887  2.77519  2.98518  4.58477  3.61503
          0.03285  3.82812  4.55046  0.61958  0.77255  0.69062  0.69568
    179   2.73899  4.92198  2.61891  2.37632  4.18975  3.28466  3.65831  3.74892  2.34715  3.30278  4.18000  2.47752  3.81779  1.77064  2.69239  2.74291  3.01505  3.40065  5.40824  4.04372    190 q x - -
          2.68618  4.42225  2.77519  2.73123  3.46354  2.40513  3.72494  3.29354  2.67741  2.69355  4.24690  2.90347  2.73739  3.18146  2.89801  2.37887  2.77519  2.98518  4.58477  3.61503
          0.03285  3.82812  4.55046  0.61958  0.77255  0.69062  0.69568
    180   2.69386  4.41614  3.43346  3.03658  2.86796  3.50793  3.72893  2.89141  2.91808  2.55739  3.60563  3.35765  3.99388  3.29274  3.20262  2.88354  2.53754  2.69345  4.45852  1.77346    191 y x - -
          2.68618  4.42225  2.77519  2.73123  3.46354  2.40513  3.72494  3.29354  2.67741  2.69355  4.24690  2.90347  2.73739  3.18146  2.89801  2.37887  2.77519  2.98518  4.58477  3.61503
          0.03285  3.82812  4.55046  0.61958  0.77255  0.69062  0.69568
    181   1.35853  4.16015  3.25718  2.97723  4.06047  2.95673  4.06685  3.33497  3.01205  3.10501  4.01637  3.20755  2.76471  3.34300  3.32362  2.41969  2.69822  2.92421  5.43937  4.21379    192 a x - -
          2.68618  4.42225  2.77519  2.73123  3.46354  2.40513  3.72494  3.29354  2.67741  2.69355  4.24690  2.90347  2.73739  3.18146  2.89801  2.37887  2.77519  2.98518  4.58477  3.61503
          0.03285  3.82812  4.55046  0.61958  0.77255  0.69062  0.69568
    182   2.48608  4.53297  2.73962  2.52905  4.13218  3.10701  3.82192  3.53932  2.66637  3.24244  4.12889  1.72653  3.73853  3.03855  3.04074  2.57606  2.42518  3.15401  5.44832  4.11042    193 n x - -
          2.68618  4.42225  2.77519  2.73123  3.46354  2.40513  3.72494  3.29354  2.67741  2.69355  4.24690  2.90347  2.73739  3.18146  2.89801  2.37887  2.77519  2.98518  4.58477  3.61503
          0.03285  3.82812  4.55046  0.61958  0.77255  0.69062  0.69568
    183   2.29353  4.62104  3.23037  2.75118  4.09571  3.33290  3.71783  3.43781  2.23580  3.06855  3.99122  3.13503  3.84915  2.90862  1.59710  2.73921  2.94245  3.12716  5.30115  4.06225    194 r x - -
          2.68572  4.42273  2.77586  2.73232  3.46192  2.40607  3.72397  3.29382  2.67761  2.69282  4.24318  2.90339  2.73794  3.18101  2.89667  2.37944  2.77529  2.98534  4.58600  3.61363
          0.36031  1.19555        *  3.21058  0.04117  0.00000        *
//
