# Supplementary material for: Remote homology clustering identifies lowly conserved families of effector proteins in plant-pathogenic fungi
Source: Microb Genom. 2021 Sep 1;7(9):000637. doi: 10.1099/mgen.0.000637 (PMC8715435; doi:10.1099/mgen.0.000637)
Supplement: Supplementary material 16 [file mgen-7-0637-s0016.zip › hmms/markov-PC_03LC2L.hmm]

HMMER3/f [3.3 | Nov 2019]
NAME  markov-PC_03LC2L
LENG  72
ALPH  amino
RF    yes
MM    no
CONS  yes
CS    no
MAP   yes
DATE  Thu Jul 23 09:31:57 2020
NSEQ  13
EFFN  1.418701
CKSUM 1199861573
STATS LOCAL MSV       -9.0785  0.71868
STATS LOCAL VITERBI   -9.6683  0.71868
STATS LOCAL FORWARD   -3.9397  0.71868
HMM          A        C        D        E        F        G        H        I        K        L        M        N        P        Q        R        S        T        V        W        Y   
            m->m     m->i     m->d     i->m     i->i     d->m     d->d
  COMPO   2.29615  3.13380  3.09048  2.87544  3.50684  3.02307  3.93758  3.02050  2.77909  2.25423  3.55000  3.20487  3.04400  3.10556  3.13327  2.57093  2.74960  2.65945  5.29252  3.95158
          2.68618  4.42225  2.77519  2.73123  3.46354  2.40513  3.72494  3.29354  2.67741  2.69355  4.24690  2.90347  2.73739  3.18146  2.89801  2.37887  2.77519  2.98518  4.58477  3.61503
          0.01849  4.39538  5.11773  0.61958  0.77255  0.00000        *
      1   3.48259  4.96221  4.67420  4.34051  3.56858  4.26669  4.95476  2.80446  4.07523  2.10834  0.63958  4.54373  4.75609  4.43442  4.21193  3.87105  3.81230  2.86693  5.45773  4.25629      1 M x - -
          2.68618  4.42225  2.77519  2.73123  3.46354  2.40513  3.72494  3.29354  2.67741  2.69355  4.24690  2.90347  2.73739  3.18146  2.89801  2.37887  2.77519  2.98518  4.58477  3.61503
          0.01849  4.39538  5.11773  0.61958  0.77255  0.48576  0.95510
      2   3.49952  4.79209  4.94106  4.49364  1.67096  4.50685  3.98906  2.95966  4.32276  1.19185  3.53830  4.37328  4.78901  4.32631  4.34505  3.84565  3.71857  2.96414  4.17085  1.78423      2 l x - -
          2.68618  4.42225  2.77519  2.73123  3.46354  2.40513  3.72494  3.29354  2.67741  2.69355  4.24690  2.90347  2.73739  3.18146  2.89801  2.37887  2.77519  2.98518  4.58477  3.61503
          0.01849  4.39538  5.11773  0.61958  0.77255  0.48576  0.95510
      3   2.67468  4.53069  3.72862  3.37081  2.81532  3.43540  4.23093  3.48029  3.37138  3.14522  4.12728  3.60286  4.08527  3.67128  3.68153  0.87253  3.08853  3.16124  5.16964  3.69963      3 s x - -
          2.68618  4.42225  2.77519  2.73123  3.46354  2.40513  3.72494  3.29354  2.67741  2.69355  4.24690  2.90347  2.73739  3.18146  2.89801  2.37887  2.77519  2.98518  4.58477  3.61503
          0.01849  4.39538  5.11773  0.61958  0.77255  0.48576  0.95510
      4   3.74542  5.00846  5.33287  4.83159  2.26290  4.94363  4.93271  2.50356  4.67719  0.61639  3.05070  4.97852  5.07610  4.65129  4.69901  4.34390  3.96102  2.72867  5.04433  3.70380      4 L x - -
          2.68618  4.42225  2.77519  2.73123  3.46354  2.40513  3.72494  3.29354  2.67741  2.69355  4.24690  2.90347  2.73739  3.18146  2.89801  2.37887  2.77519  2.98518  4.58477  3.61503
          0.01849  4.39538  5.11773  0.61958  0.77255  0.48576  0.95510
      5   3.55576  5.46475  3.76273  3.32272  4.97785  3.94739  4.18042  4.45234  0.49369  3.91485  4.87696  3.71138  4.43416  3.36265  2.69188  3.58085  3.78291  4.14138  5.83362  4.74194      5 K x - -
          2.68618  4.42225  2.77519  2.73123  3.46354  2.40513  3.72494  3.29354  2.67741  2.69355  4.24690  2.90347  2.73739  3.18146  2.89801  2.37887  2.77519  2.98518  4.58477  3.61503
          0.01849  4.39538  5.11773  0.61958  0.77255  0.48576  0.95510
      6   0.87458  4.34724  3.96719  3.66480  4.48539  3.19415  4.60834  3.67761  3.64096  3.52994  4.41733  3.68610  3.96275  3.92475  3.89591  2.65737  1.80754  3.21242  5.89021  4.71166      6 a x - -
          2.68618  4.42225  2.77519  2.73123  3.46354  2.40513  3.72494  3.29354  2.67741  2.69355  4.24690  2.90347  2.73739  3.18146  2.89801  2.37887  2.77519  2.98518  4.58477  3.61503
          0.01849  4.39538  5.11773  0.61958  0.77255  0.48576  0.95510
      7   3.54137  4.82535  5.21258  4.67789  1.21213  4.75914  4.74183  2.16604  4.52739  1.29344  3.10350  4.77934  4.93988  4.53359  4.56078  4.11432  3.75833  2.57352  4.92555  3.54723      7 f x - -
          2.68618  4.42225  2.77519  2.73123  3.46354  2.40513  3.72494  3.29354  2.67741  2.69355  4.24690  2.90347  2.73739  3.18146  2.89801  2.37887  2.77519  2.98518  4.58477  3.61503
          0.01849  4.39538  5.11773  0.61958  0.77255  0.48576  0.95510
      8   3.80371  5.12786  5.03152  4.70336  3.42866  4.64374  5.20262  2.68537  4.47119  0.42399  3.33888  4.93284  5.00781  4.70638  4.54917  4.32662  4.08346  2.85259  5.46331  4.29809      8 L x - -
          2.68618  4.42225  2.77519  2.73123  3.46354  2.40513  3.72494  3.29354  2.67741  2.69355  4.24690  2.90347  2.73739  3.18146  2.89801  2.37887  2.77519  2.98518  4.58477  3.61503
          0.01849  4.39538  5.11773  0.61958  0.77255  0.48576  0.95510
      9   3.72896  4.99115  5.32131  4.82214  1.96625  4.91675  4.84818  2.52447  4.66696  0.69186  3.06827  4.93956  5.05804  4.63487  4.68255  4.31022  3.94391  2.74263  4.96506  3.58287      9 L x - -
          2.68618  4.42225  2.77519  2.73123  3.46354  2.40513  3.72494  3.29354  2.67741  2.69355  4.24690  2.90347  2.73739  3.18146  2.89801  2.37887  2.77519  2.98518  4.58477  3.61503
          0.01849  4.39538  5.11773  0.61958  0.77255  0.48576  0.95510
     10   3.36310  4.66958  5.11202  4.60830  3.53753  4.67644  5.18265  2.04896  4.45740  1.26144  3.35293  4.79429  4.95463  4.65354  4.59019  4.07101  3.62091  1.07199  5.55687  4.39885     10 v x - -
          2.68618  4.42225  2.77519  2.73123  3.46354  2.40513  3.72494  3.29354  2.67741  2.69355  4.24690  2.90347  2.73739  3.18146  2.89801  2.37887  2.77519  2.98518  4.58477  3.61503
          0.01849  4.39538  5.11773  0.61958  0.77255  0.48576  0.95510
     11   2.66375  4.57482  3.76870  3.64316  4.66430  3.30017  4.71763  4.27745  3.75647  3.96516  4.86354  3.75244  4.08749  4.06469  3.99977  0.51330  3.18812  3.68707  5.99589  4.76197     11 S x - -
          2.68618  4.42225  2.77519  2.73123  3.46354  2.40513  3.72494  3.29354  2.67741  2.69355  4.24690  2.90347  2.73739  3.18146  2.89801  2.37887  2.77519  2.98518  4.58477  3.61503
          0.01849  4.39538  5.11773  0.61958  0.77255  0.48576  0.95510
     12   3.24504  4.59605  4.93977  4.47542  2.84277  4.46690  4.93569  2.07043  4.36098  2.23496  3.53148  4.60823  4.83579  4.56933  4.51112  3.87029  3.52522  0.76020  5.34883  3.99407     12 v x - -
          2.68618  4.42225  2.77519  2.73123  3.46354  2.40513  3.72494  3.29354  2.67741  2.69355  4.24690  2.90347  2.73739  3.18146  2.89801  2.37887  2.77519  2.98518  4.58477  3.61503
          0.01849  4.39538  5.11773  0.61958  0.77255  0.48576  0.95510
     13   2.33006  4.35394  3.72486  3.18304  2.97300  3.63215  4.02979  2.83497  3.12201  1.95956  3.50908  3.52165  4.07305  3.41321  3.43698  1.67204  2.94090  2.62342  4.99465  3.74758     13 s x - -
          2.68618  4.42225  2.77519  2.73123  3.46354  2.40513  3.72494  3.29354  2.67741  2.69355  4.24690  2.90347  2.73739  3.18146  2.89801  2.37887  2.77519  2.98518  4.58477  3.61503
          0.01849  4.39538  5.11773  0.61958  0.77255  0.48576  0.95510
     14   2.59969  0.97179  4.42181  4.19439  4.59925  1.47937  4.91740  3.97524  4.10949  3.75898  4.64550  3.99606  4.09222  4.35815  4.24200  2.82853  3.12965  3.46003  5.93861  4.85670     14 c x - -
          2.68618  4.42225  2.77519  2.73123  3.46354  2.40513  3.72494  3.29354  2.67741  2.69355  4.24690  2.90347  2.73739  3.18146  2.89801  2.37887  2.77519  2.98518  4.58477  3.61503
          0.01849  4.39538  5.11773  0.61958  0.77255  0.48576  0.95510
     15   3.70344  4.97401  5.34965  4.82970  3.25794  4.98776  5.30665  2.05738  4.62909  0.58667  3.04927  5.07423  5.11593  4.70353  4.69366  4.40060  3.93005  2.46464  5.44585  4.37428     15 L x - -
          2.68618  4.42225  2.77519  2.73123  3.46354  2.40513  3.72494  3.29354  2.67741  2.69355  4.24690  2.90347  2.73739  3.18146  2.89801  2.37887  2.77519  2.98518  4.58477  3.61503
          0.01849  4.39538  5.11773  0.61958  0.77255  0.48576  0.95510
     16   0.46548  4.54763  4.09035  3.94446  4.66956  3.35210  4.88915  3.88319  3.97735  3.73642  4.73139  3.93107  4.14250  4.27103  4.16596  2.90490  3.21999  3.43736  6.03650  4.91236     16 A x - -
          2.68618  4.42225  2.77519  2.73123  3.46354  2.40513  3.72494  3.29354  2.67741  2.69355  4.24690  2.90347  2.73739  3.18146  2.89801  2.37887  2.77519  2.98518  4.58477  3.61503
          0.01849  4.39538  5.11773  0.61958  0.77255  0.48576  0.95510
     17   2.90192  5.17884  2.95836  2.56869  4.39900  3.55264  2.62402  3.97153  2.44433  3.49243  4.31677  3.08106  4.00907  1.35342  2.81142  2.57060  3.14236  3.60769  5.57610  4.20291     17 q x - -
          2.68618  4.42225  2.77519  2.73123  3.46354  2.40513  3.72494  3.29354  2.67741  2.69355  4.24690  2.90347  2.73739  3.18146  2.89801  2.37887  2.77519  2.98518  4.58477  3.61503
          0.01849  4.39538  5.11773  0.61958  0.77255  0.48576  0.95510
     18   3.80371  5.12786  5.03152  4.70336  3.42866  4.64374  5.20262  2.68537  4.47119  0.42399  3.33888  4.93284  5.00781  4.70638  4.54917  4.32662  4.08346  2.85259  5.46331  4.29809     18 L x - -
          2.68618  4.42225  2.77519  2.73123  3.46354  2.40513  3.72494  3.29354  2.67741  2.69355  4.24690  2.90347  2.73739  3.18146  2.89801  2.37887  2.77519  2.98518  4.58477  3.61503
          0.01849  4.39538  5.11773  0.61958  0.77255  0.48576  0.95510
     19   0.46548  4.54763  4.09035  3.94446  4.66956  3.35210  4.88915  3.88319  3.97735  3.73642  4.73139  3.93107  4.14250  4.27103  4.16596  2.90490  3.21999  3.43736  6.03650  4.91236     19 A x - -
          2.68618  4.42225  2.77519  2.73123  3.46354  2.40513  3.72494  3.29354  2.67741  2.69355  4.24690  2.90347  2.73739  3.18146  2.89801  2.37887  2.77519  2.98518  4.58477  3.61503
          0.01849  4.39538  5.11773  0.61958  0.77255  0.48576  0.95510
     20   0.91195  4.37991  4.17735  3.81343  4.11953  3.43062  4.65697  2.85532  3.74100  2.98968  4.04322  3.86155  4.13459  4.02664  3.97696  2.87722  3.05814  1.89966  5.69221  4.49045     20 a x - -
          2.68618  4.42225  2.77519  2.73123  3.46354  2.40513  3.72494  3.29354  2.67741  2.69355  4.24690  2.90347  2.73739  3.18146  2.89801  2.37887  2.77519  2.98518  4.58477  3.61503
          0.01849  4.39538  5.11773  0.61958  0.77255  0.48576  0.95510
     21   0.46548  4.54763  4.09035  3.94446  4.66956  3.35210  4.88915  3.88319  3.97735  3.73642  4.73139  3.93107  4.14250  4.27103  4.16596  2.90490  3.21999  3.43736  6.03650  4.91236     21 A x - -
          2.68618  4.42225  2.77519  2.73123  3.46354  2.40513  3.72494  3.29354  2.67741  2.69355  4.24690  2.90347  2.73739  3.18146  2.89801  2.37887  2.77519  2.98518  4.58477  3.61503
          0.01849  4.39538  5.11773  0.61958  0.77255  0.48576  0.95510
     22   2.72175  4.95817  2.91026  2.54179  4.42300  2.00791  2.83209  3.88941  2.65955  3.45703  4.25907  2.65657  3.92468  2.99463  3.12119  1.76155  3.01592  3.48756  5.64576  4.28372     22 s x - -
          2.68618  4.42225  2.77519  2.73123  3.46354  2.40513  3.72494  3.29354  2.67741  2.69355  4.24690  2.90347  2.73739  3.18146  2.89801  2.37887  2.77519  2.98518  4.58477  3.61503
          0.01849  4.39538  5.11773  0.61958  0.77255  0.48576  0.95510
     23   3.59657  5.23113  4.26215  4.19583  5.09789  3.89097  5.19928  4.81898  4.30605  4.36875  5.46012  4.43732  0.25433  4.67528  4.46295  3.78670  4.08219  4.39607  6.10319  5.23462     23 P x - -
          2.68618  4.42225  2.77519  2.73123  3.46354  2.40513  3.72494  3.29354  2.67741  2.69355  4.24690  2.90347  2.73739  3.18146  2.89801  2.37887  2.77519  2.98518  4.58477  3.61503
          0.01849  4.39538  5.11773  0.61958  0.77255  0.48576  0.95510
     24   3.39202  4.66724  5.24468  4.68130  3.37704  4.74508  5.12817  1.84964  4.55410  1.08028  2.67591  4.84880  4.94053  4.62661  4.61883  4.10308  3.62005  1.50494  5.41017  4.33947     24 l x - -
          2.68618  4.42225  2.77519  2.73123  3.46354  2.40513  3.72494  3.29354  2.67741  2.69355  4.24690  2.90347  2.73739  3.18146  2.89801  2.37887  2.77519  2.98518  4.58477  3.61503
          0.01849  4.39538  5.11773  0.61958  0.77255  0.48576  0.95510
     25   2.92986  5.49261  1.70232  1.62988  4.80844  3.42832  3.81603  4.31512  2.69497  3.79085  4.57371  2.54763  2.81857  2.94621  3.24231  2.49955  3.18777  3.87385  5.93398  4.46882     25 e x - -
          2.68618  4.42225  2.77519  2.73123  3.46354  2.40513  3.72494  3.29354  2.67741  2.69355  4.24690  2.90347  2.73739  3.18146  2.89801  2.37887  2.77519  2.98518  4.58477  3.61503
          0.01849  4.39538  5.11773  0.61958  0.77255  0.48576  0.95510
     26   2.68588  4.75590  3.16660  2.60958  3.91752  3.54078  2.83114  3.36090  2.30864  2.73684  3.83761  2.30683  3.92870  2.92973  2.99712  2.75752  2.91603  2.68070  5.24638  2.72858     26 n x - -
          2.68618  4.42225  2.77519  2.73123  3.46354  2.40513  3.72494  3.29354  2.67741  2.69355  4.24690  2.90347  2.73739  3.18146  2.89801  2.37887  2.77519  2.98518  4.58477  3.61503
          0.01849  4.39538  5.11773  0.61958  0.77255  0.48576  0.95510
     27   1.98358  4.86416  3.08212  2.53720  4.16260  2.43799  3.72856  3.58097  2.51315  3.17893  3.98922  3.04739  3.39035  2.53149  2.59753  2.70433  2.91250  2.88130  5.41416  4.08199     27 a x - -
          2.68618  4.42225  2.77519  2.73123  3.46354  2.40513  3.72494  3.29354  2.67741  2.69355  4.24690  2.90347  2.73739  3.18146  2.89801  2.37887  2.77519  2.98518  4.58477  3.61503
          0.01849  4.39538  5.11773  0.61958  0.77255  0.48576  0.95510
     28   2.74116  5.10352  2.32091  2.41460  4.39441  1.95494  3.29690  3.84811  2.51115  3.39441  4.18184  2.95781  3.89559  2.44924  2.99727  2.72586  2.98142  2.88085  5.58294  4.20013     28 g x - -
          2.68618  4.42225  2.77519  2.73123  3.46354  2.40513  3.72494  3.29354  2.67741  2.69355  4.24690  2.90347  2.73739  3.18146  2.89801  2.37887  2.77519  2.98518  4.58477  3.61503
          0.01849  4.39538  5.11773  0.61958  0.77255  0.48576  0.95510
     29   2.31318  4.43842  2.89179  2.91837  3.59114  3.61988  3.89199  2.92963  2.88643  1.81446  2.67836  3.34072  4.01291  3.19672  3.25648  2.52027  2.90827  2.70188  5.03031  3.78744     29 l x - -
          2.68618  4.42225  2.77519  2.73123  3.46354  2.40513  3.72494  3.29354  2.67741  2.69355  4.24690  2.90347  2.73739  3.18146  2.89801  2.37887  2.77519  2.98518  4.58477  3.61503
          0.29032  4.39538  1.42860  0.61958  0.77255  0.48576  0.95510
     30   3.19930  5.33945  2.62910  0.70823  4.72191  3.45873  4.07846  4.22869  2.99365  3.80772  4.77895  3.11198  4.07809  3.29413  3.42317  3.16023  3.50826  3.88904  5.84443  4.57737     30 e x - -
          2.68618  4.42225  2.77519  2.73123  3.46354  2.40513  3.72494  3.29354  2.67741  2.69355  4.24690  2.90347  2.73739  3.18146  2.89801  2.37887  2.77519  2.98518  4.58477  3.61503
          0.02420  4.12926  4.85161  0.61958  0.77255  0.79319  0.60221
     31   1.74181  4.33154  3.42911  2.93722  3.98675  3.20271  3.98568  3.35129  2.91536  3.05040  3.89873  3.25952  2.62470  3.23025  3.29263  2.13222  2.41247  2.59468  5.35352  4.10690     31 a x - -
          2.68618  4.42225  2.77519  2.73123  3.46354  2.40513  3.72494  3.29354  2.67741  2.69355  4.24690  2.90347  2.73739  3.18146  2.89801  2.37887  2.77519  2.98518  4.58477  3.61503
          0.02420  4.12926  4.85161  0.61958  0.77255  0.79319  0.60221
     32   3.31873  5.12438  3.83781  3.30454  4.54547  3.74707  4.04383  4.11189  2.38584  3.58126  4.58132  3.64109  4.24314  3.25718  0.64840  3.39466  3.57098  3.82632  5.52774  4.42431     32 R x - -
          2.68618  4.42225  2.77519  2.73123  3.46354  2.40513  3.72494  3.29354  2.67741  2.69355  4.24690  2.90347  2.73739  3.18146  2.89801  2.37887  2.77519  2.98518  4.58477  3.61503
          0.02420  4.12926  4.85161  0.61958  0.77255  0.33259  1.26253
     33   2.51473  5.21227  2.21499  2.36542  4.54874  2.75465  3.69455  4.02795  2.47212  3.52390  4.28176  2.72107  3.10393  2.05038  2.97328  2.52788  2.97794  3.60390  5.67176  4.25944     33 q x - -
          2.68618  4.42225  2.77519  2.73123  3.46354  2.40513  3.72494  3.29354  2.67741  2.69355  4.24690  2.90347  2.73739  3.18146  2.89801  2.37887  2.77519  2.98518  4.58477  3.61503
          0.09451  4.39538  2.55295  0.61958  0.77255  0.48576  0.95510
     34   2.70234  5.10821  2.90192  2.25767  4.42702  3.45126  3.65600  3.88260  2.15657  3.39909  4.17004  2.93725  2.59722  2.09104  2.84369  2.46689  2.67504  3.48757  5.55945  4.18058     34 q x - -
          2.68618  4.42225  2.77519  2.73123  3.46354  2.40513  3.72494  3.29354  2.67741  2.69355  4.24690  2.90347  2.73739  3.18146  2.89801  2.37887  2.77519  2.98518  4.58477  3.61503
          0.26934  4.32081  1.50135  0.61958  0.77255  0.59075  0.80724
     35   2.69117  4.29952  3.73852  3.17221  3.39706  3.71676  3.99379  2.08051  2.62224  1.76664  3.33449  3.52746  4.08899  3.36528  3.29593  2.99524  2.59709  2.30975  4.94120  3.72988     35 l x - -
          2.68618  4.42225  2.77519  2.73123  3.46354  2.40513  3.72494  3.29354  2.67741  2.69355  4.24690  2.90347  2.73739  3.18146  2.89801  2.37887  2.77519  2.98518  4.58477  3.61503
          0.02552  4.07698  4.79933  0.61958  0.77255  0.46177  0.99470
     36   2.66009  4.27227  3.73424  3.16374  3.40359  3.69025  3.97158  2.32842  2.82391  2.08252  3.37743  3.51259  2.68713  3.37456  3.38499  2.95460  2.62564  2.00968  4.89304  3.67757     36 v x - -
          2.68618  4.42225  2.77519  2.73123  3.46354  2.40513  3.72494  3.29354  2.67741  2.69355  4.24690  2.90347  2.73739  3.18146  2.89801  2.37887  2.77519  2.98518  4.58477  3.61503
          0.02037  4.29981  5.02215  0.61958  0.77255  0.41158  1.08649
     37   2.94015  3.06145  4.71526  4.16088  3.56057  4.16567  4.64730  1.26496  4.02950  2.40265  3.47802  4.28505  4.53901  4.24114  4.16666  3.50622  2.31379  1.63760  5.22391  4.02971     37 i x - -
          2.68618  4.42225  2.77519  2.73123  3.46354  2.40513  3.72494  3.29354  2.67741  2.69355  4.24690  2.90347  2.73739  3.18146  2.89801  2.37887  2.77519  2.98518  4.58477  3.61503
          0.01849  4.39538  5.11773  0.61958  0.77255  0.48576  0.95510
     38   1.97933  0.80549  4.52309  4.27223  4.36938  3.26436  4.89680  3.40053  4.10560  3.38923  4.37158  3.97879  4.05986  4.35562  4.21304  2.76045  3.03184  3.02283  5.85953  4.70951     38 c x - -
          2.68618  4.42225  2.77519  2.73123  3.46354  2.40513  3.72494  3.29354  2.67741  2.69355  4.24690  2.90347  2.73739  3.18146  2.89801  2.37887  2.77519  2.98518  4.58477  3.61503
          0.01849  4.39538  5.11773  0.61958  0.77255  0.48576  0.95510
     39   2.01692  4.58375  3.30824  2.77839  3.90166  3.48336  3.87091  3.27887  2.76015  2.95444  3.81018  3.22303  2.91881  2.73239  3.17192  2.18423  2.90638  2.12584  5.26526  3.99078     39 a x - -
          2.68618  4.42225  2.77519  2.73123  3.46354  2.40513  3.72494  3.29354  2.67741  2.69355  4.24690  2.90347  2.73739  3.18146  2.89801  2.37887  2.77519  2.98518  4.58477  3.61503
          0.06190  4.39538  3.04300  0.61958  0.77255  0.48576  0.95510
     40   1.87668  4.32426  3.94206  3.48837  3.83266  3.47896  4.33800  2.77944  3.42839  2.80711  3.77543  3.68530  2.74017  3.71465  3.70456  2.86866  2.97206  1.29839  5.34389  4.13632     40 v x - -
          2.68618  4.42225  2.77519  2.73123  3.46354  2.40513  3.72494  3.29354  2.67741  2.69355  4.24690  2.90347  2.73739  3.18146  2.89801  2.37887  2.77519  2.98518  4.58477  3.61503
          0.27967  4.35279  1.46491  0.61958  0.77255  0.44871  1.01736
     41   2.64707  4.99226  2.37105  2.35323  4.37926  3.34391  3.67844  3.83629  2.48740  3.37933  4.16342  2.39051  3.24008  2.80922  2.97913  2.11624  2.37732  3.43501  5.56388  4.17900     41 s x - -
          2.68623  4.42230  2.77524  2.73128  3.46359  2.40464  3.72499  3.29359  2.67745  2.69360  4.24694  2.90351  2.73744  3.18151  2.89805  2.37891  2.77524  2.98523  4.58482  3.61508
          0.34962  1.24686  4.87505  0.19016  1.75348  0.77238  0.61973
     42   1.99232  4.28936  3.59557  3.15028  3.77761  1.89175  4.10438  2.08680  3.11815  2.78949  3.72505  3.43272  3.92883  3.42670  3.43924  2.71868  2.85688  2.62766  5.24203  4.01426     43 g x - -
          2.68618  4.42225  2.77519  2.73123  3.46354  2.40513  3.72494  3.29354  2.67741  2.69355  4.24690  2.90347  2.73739  3.18146  2.89801  2.37887  2.77519  2.98518  4.58477  3.61503
          0.02363  4.15271  4.87505  0.61958  0.77255  0.34093  1.24172
     43   2.66790  4.89361  3.05211  2.49504  3.54074  2.69816  2.98592  3.18356  2.22938  3.15598  3.96320  3.01716  3.03793  2.83859  2.75965  2.29618  2.89920  3.23073  5.39078  4.05040     44 k x - -
          2.68618  4.42225  2.77519  2.73123  3.46354  2.40513  3.72494  3.29354  2.67741  2.69355  4.24690  2.90347  2.73739  3.18146  2.89801  2.37887  2.77519  2.98518  4.58477  3.61503
          0.11859  4.39538  2.30770  0.61958  0.77255  0.48576  0.95510
     44   2.82275  4.91202  3.23574  2.76967  4.39509  3.52263  3.84949  3.72850  1.55875  3.35083  4.21427  3.21282  4.00964  3.01283  2.71874  2.88171  1.59464  3.39052  5.55451  4.29065     45 k x - -
          2.68618  4.42225  2.77519  2.73123  3.46354  2.40513  3.72494  3.29354  2.67741  2.69355  4.24690  2.90347  2.73739  3.18146  2.89801  2.37887  2.77519  2.98518  4.58477  3.61503
          0.02042  4.29722  5.01956  0.61958  0.77255  0.62032  0.77170
     45   2.72487  5.19548  2.37683  2.34663  4.52238  2.16427  3.66123  3.99604  2.25154  3.48972  4.25183  2.60313  3.85545  2.54757  2.51252  2.68477  2.96064  3.57864  5.63397  4.23045     46 g x - -
          2.68618  4.42225  2.77519  2.73123  3.46354  2.40513  3.72494  3.29354  2.67741  2.69355  4.24690  2.90347  2.73739  3.18146  2.89801  2.37887  2.77519  2.98518  4.58477  3.61503
          0.02042  4.29722  5.01956  0.61958  0.77255  0.40997  1.08966
     46   2.59685  4.63953  3.17392  2.92773  4.59279  1.23437  4.20594  4.03553  3.11732  3.66605  4.48238  2.36692  3.94808  3.41336  3.51973  2.71386  2.11026  3.52375  5.87336  4.58551     47 g x - -
          2.68618  4.42225  2.77519  2.73123  3.46354  2.40513  3.72494  3.29354  2.67741  2.69355  4.24690  2.90347  2.73739  3.18146  2.89801  2.37887  2.77519  2.98518  4.58477  3.61503
          0.01849  4.39538  5.11773  0.61958  0.77255  0.48576  0.95510
     47   3.23905  5.60536  0.73870  2.48072  5.16545  2.30349  4.19234  4.75044  3.30902  4.26069  5.15030  3.05225  4.14708  3.39087  3.91968  3.16088  3.59216  4.26844  6.31748  4.88761     48 d x - -
          2.68618  4.42225  2.77519  2.73123  3.46354  2.40513  3.72494  3.29354  2.67741  2.69355  4.24690  2.90347  2.73739  3.18146  2.89801  2.37887  2.77519  2.98518  4.58477  3.61503
          0.01849  4.39538  5.11773  0.61958  0.77255  0.48576  0.95510
     48   2.69286  5.05830  2.51460  2.42587  4.35478  2.19797  3.67547  3.80308  2.29743  2.78102  4.12166  2.96296  3.14629  2.79570  2.57118  2.68280  2.92594  3.42449  5.52726  4.15325     49 g x - -
          2.68618  4.42225  2.77519  2.73123  3.46354  2.40513  3.72494  3.29354  2.67741  2.69355  4.24690  2.90347  2.73739  3.18146  2.89801  2.37887  2.77519  2.98518  4.58477  3.61503
          0.01849  4.39538  5.11773  0.61958  0.77255  0.48576  0.95510
     49   2.42501  4.40363  3.98788  3.51530  3.83005  3.61732  4.38204  2.12203  3.42532  2.71644  3.74950  3.75301  4.18189  3.74053  3.70871  2.99473  1.19512  2.42649  5.38826  4.17456     50 t x - -
          2.68618  4.42225  2.77519  2.73123  3.46354  2.40513  3.72494  3.29354  2.67741  2.69355  4.24690  2.90347  2.73739  3.18146  2.89801  2.37887  2.77519  2.98518  4.58477  3.61503
          0.01849  4.39538  5.11773  0.61958  0.77255  0.48576  0.95510
     50   2.49452  4.94583  3.01114  2.48026  3.53320  3.48728  2.79067  3.63611  2.47841  3.21724  4.01957  1.95054  3.88734  2.52047  2.94191  2.70314  2.70772  3.29401  5.43209  4.07953     51 n x - -
          2.68618  4.42225  2.77519  2.73123  3.46354  2.40513  3.72494  3.29354  2.67741  2.69355  4.24690  2.90347  2.73739  3.18146  2.89801  2.37887  2.77519  2.98518  4.58477  3.61503
          0.01849  4.39538  5.11773  0.61958  0.77255  0.48576  0.95510
     51   2.69366  4.80289  3.12259  2.63251  4.13124  3.48409  3.80753  3.10866  2.60009  3.16089  3.99674  3.11973  1.83396  2.34971  3.02013  2.31856  2.95897  3.21394  5.41680  4.10354     52 p x - -
          2.68618  4.42225  2.77519  2.73123  3.46354  2.40513  3.72494  3.29354  2.67741  2.69355  4.24690  2.90347  2.73739  3.18146  2.89801  2.37887  2.77519  2.98518  4.58477  3.61503
          0.01849  4.39538  5.11773  0.61958  0.77255  0.48576  0.95510
     52   2.43806  5.01420  2.90441  2.49569  4.47435  2.01157  3.79245  3.92707  2.25652  3.47325  4.25949  2.12666  3.90577  2.92651  3.04657  2.36441  2.99391  3.51583  5.65534  4.28704     53 g x - -
          2.68618  4.42225  2.77519  2.73123  3.46354  2.40513  3.72494  3.29354  2.67741  2.69355  4.24690  2.90347  2.73739  3.18146  2.89801  2.37887  2.77519  2.98518  4.58477  3.61503
          0.01849  4.39538  5.11773  0.61958  0.77255  0.48576  0.95510
     53   2.96574  5.53615  1.37587  2.10847  4.84411  3.43020  3.83694  4.35252  2.43623  3.82790  4.61880  2.32232  3.97019  2.97155  3.28093  2.32659  3.22614  3.91287  5.97253  4.50142     54 d x - -
          2.68618  4.42225  2.77519  2.73123  3.46354  2.40513  3.72494  3.29354  2.67741  2.69355  4.24690  2.90347  2.73739  3.18146  2.89801  2.37887  2.77519  2.98518  4.58477  3.61503
          0.01849  4.39538  5.11773  0.61958  0.77255  0.48576  0.95510
     54   2.19629  4.28235  3.81014  3.24623  3.41146  3.70460  4.02052  2.70262  3.15984  1.61031  2.70248  3.12297  4.09653  3.44368  3.44274  2.98174  2.62007  2.50361  4.90767  3.69796     55 l x - -
          2.68618  4.42225  2.77519  2.73123  3.46354  2.40513  3.72494  3.29354  2.67741  2.69355  4.24690  2.90347  2.73739  3.18146  2.89801  2.37887  2.77519  2.98518  4.58477  3.61503
          0.01849  4.39538  5.11773  0.61958  0.77255  0.48576  0.95510
     55   3.33502  0.30414  4.91532  4.79379  4.71550  3.81848  5.33303  3.99005  4.64335  3.85932  5.00664  4.65544  4.55877  4.96699  4.66278  3.60349  3.84585  3.68757  5.97389  4.98967     56 C x - -
          2.68618  4.42225  2.77519  2.73123  3.46354  2.40513  3.72494  3.29354  2.67741  2.69355  4.24690  2.90347  2.73739  3.18146  2.89801  2.37887  2.77519  2.98518  4.58477  3.61503
          0.01849  4.39538  5.11773  0.61958  0.77255  0.48576  0.95510
     56   2.79965  4.63562  4.01203  3.82940  4.55133  3.44814  4.79094  3.75276  3.78436  3.59465  4.63271  3.92067  4.20287  4.15605  3.99336  3.00957  0.52366  3.38169  5.93290  4.77693     57 T x - -
          2.68618  4.42225  2.77519  2.73123  3.46354  2.40513  3.72494  3.29354  2.67741  2.69355  4.24690  2.90347  2.73739  3.18146  2.89801  2.37887  2.77519  2.98518  4.58477  3.61503
          0.01849  4.39538  5.11773  0.61958  0.77255  0.48576  0.95510
     57   2.66778  4.88145  2.56782  2.14488  4.12372  3.49367  3.69862  3.16675  2.35743  2.50130  3.95168  3.02111  3.88507  2.84604  2.96083  2.38856  2.72936  2.78719  5.38220  4.04384     58 e x - -
          2.68618  4.42225  2.77519  2.73123  3.46354  2.40513  3.72494  3.29354  2.67741  2.69355  4.24690  2.90347  2.73739  3.18146  2.89801  2.37887  2.77519  2.98518  4.58477  3.61503
          0.01849  4.39538  5.11773  0.61958  0.77255  0.48576  0.95510
     58   2.70172  1.71582  4.17857  3.61475  2.73034  3.75341  4.06128  2.68713  3.48426  2.41838  3.35752  3.78270  4.16600  3.70415  3.66089  2.35198  2.95812  2.48902  3.55357  3.35152     59 c x - -
          2.68618  4.42225  2.77519  2.73123  3.46354  2.40513  3.72494  3.29354  2.67741  2.69355  4.24690  2.90347  2.73739  3.18146  2.89801  2.37887  2.77519  2.98518  4.58477  3.61503
          0.01849  4.39538  5.11773  0.61958  0.77255  0.48576  0.95510
     59   2.67614  4.93951  3.02063  2.32130  3.47846  3.11433  3.68963  3.62776  2.46900  2.90772  4.00866  1.99511  3.88028  2.82713  2.59344  2.41965  2.90823  3.28496  5.42948  4.07987     60 n x - -
          2.68618  4.42225  2.77519  2.73123  3.46354  2.40513  3.72494  3.29354  2.67741  2.69355  4.24690  2.90347  2.73739  3.18146  2.89801  2.37887  2.77519  2.98518  4.58477  3.61503
          0.01849  4.39538  5.11773  0.61958  0.77255  0.48576  0.95510
     60   2.65044  3.37153  3.33797  2.53453  3.73554  3.11137  3.83175  3.10950  2.75417  2.57167  3.66366  3.23421  2.85987  3.07985  3.15905  2.07398  2.89416  2.44454  5.12784  3.86297     61 s x - -
          2.68622  4.42229  2.77524  2.73128  3.46358  2.40517  3.72499  3.29358  2.67745  2.69359  4.24694  2.90267  2.73744  3.18151  2.89805  2.37891  2.77524  2.98523  4.58481  3.61507
          0.25125  1.53163  5.11773  0.19604  1.72584  0.48576  0.95510
     61   2.66187  3.38799  2.81214  2.45722  4.28103  2.63545  3.68670  3.72121  2.45993  3.28232  4.06741  2.34656  3.15031  2.81383  2.69885  2.46110  2.66973  3.35253  5.48379  4.12136     63 n x - -
          2.68618  4.42225  2.77519  2.73123  3.46354  2.40513  3.72494  3.29354  2.67741  2.69355  4.24690  2.90347  2.73739  3.18146  2.89801  2.37887  2.77519  2.98518  4.58477  3.61503
          0.07435  4.39538  2.82490  0.61958  0.77255  0.48576  0.95510
     62   2.67565  1.95173  4.23619  3.66123  2.86331  3.76978  4.15533  2.48160  3.53020  2.14453  3.28197  3.82628  4.17051  3.74391  3.69246  2.59300  2.92813  1.99485  4.80669  3.60323     64 c x - -
          2.68618  4.42225  2.77519  2.73123  3.46354  2.40513  3.72494  3.29354  2.67741  2.69355  4.24690  2.90347  2.73739  3.18146  2.89801  2.37887  2.77519  2.98518  4.58477  3.61503
          0.12745  4.34058  2.23833  0.61958  0.77255  0.56471  0.84055
     63   2.67665  4.72904  3.18488  2.60830  3.93980  3.52499  3.00441  2.96158  2.44795  2.56539  3.80992  3.09485  3.90753  2.67178  2.04757  2.75114  2.63002  3.04827  5.23393  3.94477     65 r x - -
          2.68618  4.42225  2.77519  2.73123  3.46354  2.40513  3.72494  3.29354  2.67741  2.69355  4.24690  2.90347  2.73739  3.18146  2.89801  2.37887  2.77519  2.98518  4.58477  3.61503
          0.02175  4.23488  4.95722  0.61958  0.77255  0.69149  0.69481
     64   2.65866  5.06660  2.65972  2.36909  4.38389  3.42159  3.62217  3.84089  2.22306  3.35890  4.12669  2.67252  3.09145  2.73536  2.19811  2.63809  2.36592  3.44472  5.52102  4.14001     66 r x - -
          2.68618  4.42225  2.77519  2.73123  3.46354  2.40513  3.72494  3.29354  2.67741  2.69355  4.24690  2.90347  2.73739  3.18146  2.89801  2.37887  2.77519  2.98518  4.58477  3.61503
          0.02175  4.23488  4.95722  0.61958  0.77255  0.69149  0.69481
     65   2.40612  4.24002  3.79306  3.25601  3.38308  3.64205  4.02039  2.61358  3.17180  2.44931  3.39482  3.55997  3.33242  3.45711  3.44668  2.94267  2.89618  1.50428  4.89089  2.88232     67 v x - -
          2.68618  4.42225  2.77519  2.73123  3.46354  2.40513  3.72494  3.29354  2.67741  2.69355  4.24690  2.90347  2.73739  3.18146  2.89801  2.37887  2.77519  2.98518  4.58477  3.61503
          0.11322  4.23488  2.37987  0.61958  0.77255  0.69149  0.69481
     66   1.97063  4.98966  2.85118  2.24673  4.28854  3.41206  3.64172  3.72295  2.21463  3.27614  4.07339  2.91991  3.24074  2.32213  2.82541  2.67164  2.91173  3.36067  5.46834  4.11210     68 a x - -
          2.68618  4.42225  2.77519  2.73123  3.46354  2.40513  3.72494  3.29354  2.67741  2.69355  4.24690  2.90347  2.73739  3.18146  2.89801  2.37887  2.77519  2.98518  4.58477  3.61503
          0.02381  4.14547  4.86781  0.61958  0.77255  0.61136  0.78222
     67   2.72399  4.98219  2.99810  2.50886  4.36302  2.16600  3.69869  3.78868  2.02829  3.33456  4.13893  3.01423  2.52553  2.83435  2.49734  2.73437  2.97027  3.41962  5.50930  4.18379     69 k x - -
          2.68618  4.42225  2.77519  2.73123  3.46354  2.40513  3.72494  3.29354  2.67741  2.69355  4.24690  2.90347  2.73739  3.18146  2.89801  2.37887  2.77519  2.98518  4.58477  3.61503
          0.02175  4.23488  4.95722  0.61958  0.77255  0.69149  0.69481
     68   2.79668  4.94666  2.90974  2.62450  4.40951  3.40230  3.87422  3.93027  2.56937  3.48804  4.34884  3.09851  3.95948  1.24494  2.91798  2.28503  3.11069  3.54162  5.62158  4.27843     70 q x - -
          2.68618  4.42225  2.77519  2.73123  3.46354  2.40513  3.72494  3.29354  2.67741  2.69355  4.24690  2.90347  2.73739  3.18146  2.89801  2.37887  2.77519  2.98518  4.58477  3.61503
          0.02175  4.23488  4.95722  0.61958  0.77255  0.69149  0.69481
     69   3.30799  4.98750  3.95627  3.85824  4.79739  3.65536  4.89155  4.45492  3.95040  4.03380  5.10900  4.12153  0.36520  4.32699  4.14076  3.49009  3.78030  4.05516  5.86674  4.92766     71 P x - -
          2.68618  4.42225  2.77519  2.73123  3.46354  2.40513  3.72494  3.29354  2.67741  2.69355  4.24690  2.90347  2.73739  3.18146  2.89801  2.37887  2.77519  2.98518  4.58477  3.61503
          0.02175  4.23488  4.95722  0.61958  0.77255  0.69149  0.69481
     70   2.29532  5.01204  2.85601  2.14340  4.34070  2.73915  3.65977  3.78999  2.17605  3.33321  4.11519  2.92052  2.73577  2.78491  2.90809  2.48290  2.90480  3.40583  5.51845  4.14341     72 e x - -
          2.68618  4.42225  2.77519  2.73123  3.46354  2.40513  3.72494  3.29354  2.67741  2.69355  4.24690  2.90347  2.73739  3.18146  2.89801  2.37887  2.77519  2.98518  4.58477  3.61503
          0.02175  4.23488  4.95722  0.61958  0.77255  0.69149  0.69481
     71   2.42469  1.06462  4.28382  3.95386  4.08601  3.20675  4.62811  3.11707  3.77278  3.09128  4.08037  3.80792  3.96180  4.06494  3.92740  2.68250  2.17941  2.78791  5.58996  4.41351     73 c x - -
          2.68618  4.42225  2.77519  2.73123  3.46354  2.40513  3.72494  3.29354  2.67741  2.69355  4.24690  2.90347  2.73739  3.18146  2.89801  2.37887  2.77519  2.98518  4.58477  3.61503
          0.02175  4.23488  4.95722  0.61958  0.77255  0.69149  0.69481
     72   2.83259  1.17523  4.45466  4.01211  3.53923  3.73406  4.56761  2.52990  3.77771  1.93494  3.59584  4.07636  4.31075  4.09531  3.93755  3.19166  3.20125  2.38485  5.22659  3.95713     74 c x - -
          2.68633  4.42240  2.77534  2.73138  3.46369  2.40510  3.72401  3.29369  2.67756  2.69346  4.24705  2.90325  2.73682  3.18161  2.89816  2.37892  2.77509  2.98533  4.58492  3.61518
          0.36331  1.18866        *  0.92836  0.50286  0.00000        *
//
