# Supplementary material for: Remote homology clustering identifies lowly conserved families of effector proteins in plant-pathogenic fungi
Source: Microb Genom. 2021 Sep 1;7(9):000637. doi: 10.1099/mgen.0.000637 (PMC8715435; doi:10.1099/mgen.0.000637)
Supplement: Supplementary material 16 [file mgen-7-0637-s0016.zip › hmms/markov-PC_04E9WQ.hmm]

HMMER3/f [3.3 | Nov 2019]
NAME  markov-PC_04E9WQ
LENG  299
ALPH  amino
RF    yes
MM    no
CONS  yes
CS    no
MAP   yes
DATE  Thu Jul 23 08:09:40 2020
NSEQ  1109
EFFN  15.318638
CKSUM 4060664452
STATS LOCAL MSV      -10.9666  0.70131
STATS LOCAL VITERBI  -12.2689  0.70131
STATS LOCAL FORWARD   -5.0017  0.70131
HMM          A        C        D        E        F        G        H        I        K        L        M        N        P        Q        R        S        T        V        W        Y   
            m->m     m->i     m->d     i->m     i->i     d->m     d->d
  COMPO   2.55765  3.96591  2.91570  2.72298  3.30971  2.91530  3.78598  2.80636  2.66300  2.48912  3.71006  3.05920  3.00481  3.06044  3.07950  2.59377  2.71835  2.67458  4.86540  3.64943
          2.68618  4.42225  2.77519  2.73123  3.46354  2.40513  3.72494  3.29354  2.67741  2.69355  4.24690  2.90347  2.73739  3.18146  2.89801  2.37887  2.77519  2.98518  4.58477  3.61503
          0.02412  4.13262  4.85497  0.61958  0.77255  0.00000        *
      1   3.19499  4.70666  4.34052  3.96162  3.35036  4.03508  4.63670  2.55334  3.71333  1.91228  0.95408  4.20456  4.50384  4.08175  3.88644  3.56761  3.50898  2.58822  5.22118  4.00253      1 m x - -
          2.68618  4.42225  2.77519  2.73123  3.46354  2.40513  3.72494  3.29354  2.67741  2.69355  4.24690  2.90347  2.73739  3.18146  2.89801  2.37887  2.77519  2.98518  4.58477  3.61503
          0.02412  4.13262  4.85497  0.61958  0.77255  0.48576  0.95510
      2   3.47455  4.74905  5.27133  4.69936  3.25529  4.80308  5.13564  1.44125  4.55836  1.20243  1.88194  4.89457  4.95578  4.59285  4.60776  4.16254  3.69365  2.29787  5.35337  4.31863      2 l x - -
          2.68618  4.42225  2.77519  2.73123  3.46354  2.40513  3.72494  3.29354  2.67741  2.69355  4.24690  2.90347  2.73739  3.18146  2.89801  2.37887  2.77519  2.98518  4.58477  3.61503
          0.01944  4.34576  5.06811  0.61958  0.77255  0.48576  0.95510
      3   1.49769  4.34389  3.71532  3.41398  4.63611  1.57440  4.48329  4.07952  3.48579  3.74373  4.53883  3.52468  3.87389  3.74519  3.80490  1.60247  2.88871  3.45020  5.95646  4.75793      3 a x - -
          2.68618  4.42225  2.77519  2.73123  3.46354  2.40513  3.72494  3.29354  2.67741  2.69355  4.24690  2.90347  2.73739  3.18146  2.89801  2.37887  2.77519  2.98518  4.58477  3.61503
          0.01944  4.34576  5.06811  0.61958  0.77255  0.48576  0.95510
      4   2.80775  5.16116  2.93649  1.85799  4.52478  3.50031  3.71927  3.96695  2.37647  3.47713  4.26935  3.00914  3.93411  2.84367  1.88153  2.03801  3.04343  3.57876  5.62073  4.27177      4 e x - -
          2.68618  4.42225  2.77519  2.73123  3.46354  2.40513  3.72494  3.29354  2.67741  2.69355  4.24690  2.90347  2.73739  3.18146  2.89801  2.37887  2.77519  2.98518  4.58477  3.61503
          0.01944  4.34576  5.06811  0.61958  0.77255  0.48576  0.95510
      5   2.78619  4.44851  3.74377  3.17142  3.56651  3.77550  4.03543  2.66293  2.11224  2.48220  2.26930  3.54829  4.15389  3.36555  3.25313  3.05263  3.02166  1.75091  5.07916  3.86052      5 v x - -
          2.68618  4.42225  2.77519  2.73123  3.46354  2.40513  3.72494  3.29354  2.67741  2.69355  4.24690  2.90347  2.73739  3.18146  2.89801  2.37887  2.77519  2.98518  4.58477  3.61503
          0.01944  4.34576  5.06811  0.61958  0.77255  0.48576  0.95510
      6   3.20775  5.41754  3.62502  2.90536  4.92021  3.83430  3.73032  4.25261  1.46442  3.63789  4.48291  3.32001  4.17797  1.91347  1.48161  3.17647  3.35966  3.90758  5.64582  4.47700      6 k x - -
          2.68618  4.42225  2.77519  2.73123  3.46354  2.40513  3.72494  3.29354  2.67741  2.69355  4.24690  2.90347  2.73739  3.18146  2.89801  2.37887  2.77519  2.98518  4.58477  3.61503
          0.01944  4.34576  5.06811  0.61958  0.77255  0.48576  0.95510
      7   2.91258  5.33892  2.87824  1.81344  4.70651  3.53639  3.72500  4.15102  1.75812  3.61058  4.40285  3.00662  3.97471  1.85829  2.69558  2.86311  3.13429  3.74881  5.71242  4.36490      7 k x - -
          2.68618  4.42225  2.77519  2.73123  3.46354  2.40513  3.72494  3.29354  2.67741  2.69355  4.24690  2.90347  2.73739  3.18146  2.89801  2.37887  2.77519  2.98518  4.58477  3.61503
          0.01944  4.34576  5.06811  0.61958  0.77255  0.48576  0.95510
      8   2.96158  5.43701  2.47886  1.53510  4.80688  2.04918  3.86944  4.30476  2.77451  3.80736  4.61949  1.92777  3.97244  3.01797  3.30673  2.89072  3.24122  3.87428  5.96354  4.51191      8 e x - -
          2.68618  4.42225  2.77519  2.73123  3.46354  2.40513  3.72494  3.29354  2.67741  2.69355  4.24690  2.90347  2.73739  3.18146  2.89801  2.37887  2.77519  2.98518  4.58477  3.61503
          0.01944  4.34576  5.06811  0.61958  0.77255  0.48576  0.95510
      9   3.54190  4.80924  5.34817  4.77263  3.25040  4.87156  5.19156  1.58363  4.63056  1.09603  1.78084  4.96981  5.00369  4.63753  4.66397  4.23371  3.75737  2.38662  5.37323  4.35606      9 l x - -
          2.68618  4.42225  2.77519  2.73123  3.46354  2.40513  3.72494  3.29354  2.67741  2.69355  4.24690  2.90347  2.73739  3.18146  2.89801  2.37887  2.77519  2.98518  4.58477  3.61503
          0.01866  4.38674  5.10909  0.61958  0.77255  0.48576  0.95510
     10   3.12461  4.72242  4.15881  3.80358  1.02579  3.91292  4.16811  3.22127  3.75393  2.71972  3.87978  3.97772  1.96304  3.99285  3.96658  3.36637  3.45186  3.08018  4.63239  3.05864     10 f x - -
          2.68618  4.42225  2.77519  2.73123  3.46354  2.40513  3.72494  3.29354  2.67741  2.69355  4.24690  2.90347  2.73739  3.18146  2.89801  2.37887  2.77519  2.98518  4.58477  3.61503
          0.01866  4.38674  5.10909  0.61958  0.77255  0.48576  0.95510
     11   2.02009  4.40879  3.64120  3.08768  3.01665  3.69732  2.27939  2.86523  3.01529  1.95224  3.49112  3.46597  4.08397  3.32383  3.34351  2.96023  2.95990  2.66324  4.87539  3.56008     11 l x - -
          2.68618  4.42225  2.77519  2.73123  3.46354  2.40513  3.72494  3.29354  2.67741  2.69355  4.24690  2.90347  2.73739  3.18146  2.89801  2.37887  2.77519  2.98518  4.58477  3.61503
          0.27824  4.38674  1.46774  0.61958  0.77255  0.48576  0.95510
     12   2.85613  4.69557  3.58992  2.97945  3.78009  3.67778  3.83931  3.11698  2.41394  2.64954  2.13659  3.37152  4.07400  3.06730  1.65046  3.00203  3.08542  2.94421  5.18174  3.94582     12 r x - -
          2.68618  4.42225  2.77519  2.73123  3.46354  2.40513  3.72494  3.29354  2.67741  2.69355  4.24690  2.90347  2.73739  3.18146  2.89801  2.37887  2.77519  2.98518  4.58477  3.61503
          0.02412  4.13262  4.85497  0.61958  0.77255  0.78044  0.61286
     13   2.83061  2.03598  4.12921  3.65494  2.78291  3.73922  3.92250  2.84858  3.48298  2.55520  3.59113  3.78351  4.21361  3.74729  3.66948  3.12022  3.12702  2.66030  4.39382  1.54966     13 y x - -
          2.68664  4.42271  2.77484  2.73169  3.46237  2.40502  3.72329  3.29400  2.67638  2.69401  4.24735  2.90392  2.73785  3.18069  2.89846  2.37932  2.77565  2.98363  4.58523  3.61549
          0.78070  1.17255  1.45956  1.99216  0.14665  0.40382  1.10191
     14   2.68390  4.28314  3.94518  3.40541  3.47484  3.68992  4.15925  2.55513  3.30711  2.43868  2.39075  3.67940  4.13841  3.59072  3.57063  2.04104  2.96349  1.64290  5.01832  3.80796     23 v x - -
          2.68618  4.42225  2.77519  2.73123  3.46354  2.40513  3.72494  3.29354  2.67741  2.69355  4.24690  2.90347  2.73739  3.18146  2.89801  2.37887  2.77519  2.98518  4.58477  3.61503
          0.02025  4.30532  5.02766  0.61958  0.77255  0.76890  0.62273
     15   1.03128  4.38603  3.64904  3.36713  4.46477  3.17208  4.43141  3.80935  3.41035  3.54052  4.40864  3.52733  1.85077  3.71148  3.71356  2.63889  2.94125  3.31423  5.81733  4.61507     24 a x - -
          2.68618  4.42225  2.77519  2.73123  3.46354  2.40513  3.72494  3.29354  2.67741  2.69355  4.24690  2.90347  2.73739  3.18146  2.89801  2.37887  2.77519  2.98518  4.58477  3.61503
          0.02025  4.30532  5.02766  0.61958  0.77255  0.76890  0.62273
     16   3.33460  4.64505  5.03851  4.49937  3.36342  4.63100  5.03383  1.19112  4.33702  1.77933  1.76465  4.70487  4.86740  4.49878  4.45432  3.99960  3.57406  2.07949  5.38755  4.27547     25 i x - -
          2.68618  4.42225  2.77519  2.73123  3.46354  2.40513  3.72494  3.29354  2.67741  2.69355  4.24690  2.90347  2.73739  3.18146  2.89801  2.37887  2.77519  2.98518  4.58477  3.61503
          0.02025  4.30532  5.02766  0.61958  0.77255  0.76890  0.62273
     17   1.33136  4.30897  3.74489  3.46969  4.55618  3.09162  4.50188  3.94748  3.51399  3.66879  4.49447  3.54414  3.86672  3.78781  3.80172  1.14697  2.87979  3.36389  5.90586  4.70776     26 s x - -
          2.68618  4.42225  2.77519  2.73123  3.46354  2.40513  3.72494  3.29354  2.67741  2.69355  4.24690  2.90347  2.73739  3.18146  2.89801  2.37887  2.77519  2.98518  4.58477  3.61503
          0.02025  4.30532  5.02766  0.61958  0.77255  0.76890  0.62273
     18   2.81856  5.14040  2.98253  2.51539  4.51272  3.51109  3.71082  3.94759  1.87036  3.45621  4.25665  3.02802  3.94077  2.00321  2.69406  1.86496  3.05116  3.56739  5.59402  4.26366     27 s x - -
          2.68618  4.42225  2.77519  2.73123  3.46354  2.40513  3.72494  3.29354  2.67741  2.69355  4.24690  2.90347  2.73739  3.18146  2.89801  2.37887  2.77519  2.98518  4.58477  3.61503
          0.02025  4.30532  5.02766  0.61958  0.77255  0.76890  0.62273
     19   1.98943  4.75836  3.06310  2.64763  4.33877  3.35033  3.87216  3.76657  2.66678  3.36635  4.18068  3.10896  3.88941  2.00414  3.08770  1.74173  2.94633  3.36267  5.58217  4.26204     28 s x - -
          2.68618  4.42225  2.77519  2.73123  3.46354  2.40513  3.72494  3.29354  2.67741  2.69355  4.24690  2.90347  2.73739  3.18146  2.89801  2.37887  2.77519  2.98518  4.58477  3.61503
          0.02025  4.30532  5.02766  0.61958  0.77255  0.76890  0.62273
     20   2.84469  4.49581  3.93019  3.51015  3.69026  3.74365  4.38059  1.56159  3.40722  2.51206  3.65269  3.79686  1.59040  3.75484  3.67644  3.14807  3.16964  2.42808  5.31432  4.07638     29 i x - -
          2.68618  4.42225  2.77519  2.73123  3.46354  2.40513  3.72494  3.29354  2.67741  2.69355  4.24690  2.90347  2.73739  3.18146  2.89801  2.37887  2.77519  2.98518  4.58477  3.61503
          0.02025  4.30532  5.02766  0.61958  0.77255  0.76890  0.62273
     21   2.80347  5.09813  2.92850  2.49548  4.34652  3.49760  2.30302  3.86144  2.40751  3.39338  4.20584  3.01531  2.58360  1.89280  2.80322  2.79539  3.03967  3.49921  5.52257  4.15763     30 q x - -
          2.68618  4.42225  2.77519  2.73123  3.46354  2.40513  3.72494  3.29354  2.67741  2.69355  4.24690  2.90347  2.73739  3.18146  2.89801  2.37887  2.77519  2.98518  4.58477  3.61503
          0.02025  4.30532  5.02766  0.61958  0.77255  0.76890  0.62273
     22   1.99045  2.24483  4.26272  3.73612  3.46568  3.67467  4.32911  2.51042  3.59660  1.58309  3.42973  3.86849  4.18113  3.84266  3.78195  3.03766  2.98951  2.33018  5.05381  3.86288     31 l x - -
          2.68618  4.42225  2.77519  2.73123  3.46354  2.40513  3.72494  3.29354  2.67741  2.69355  4.24690  2.90347  2.73739  3.18146  2.89801  2.37887  2.77519  2.98518  4.58477  3.61503
          0.02025  4.30532  5.02766  0.61958  0.77255  0.40961  1.09036
     23   2.94121  5.49945  1.77205  1.76045  4.81687  3.46907  3.83208  4.32080  2.68841  3.79482  4.57164  2.92573  3.98084  2.08252  3.22473  2.17308  3.19475  3.87999  5.93429  4.47687     32 e x - -
          2.68618  4.42225  2.77519  2.73123  3.46354  2.40513  3.72494  3.29354  2.67741  2.69355  4.24690  2.90347  2.73739  3.18146  2.89801  2.37887  2.77519  2.98518  4.58477  3.61503
          0.19331  4.47837  1.80531  0.61958  0.77255  0.54528  0.86674
     24   2.43814  4.39668  3.50256  3.35152  4.71276  0.98186  4.52564  4.21279  3.55705  3.87464  4.68601  3.50147  3.89602  3.80798  3.85960  1.70088  2.95728  3.55084  6.02145  4.81344     33 g x - -
          2.68618  4.42225  2.77519  2.73123  3.46354  2.40513  3.72494  3.29354  2.67741  2.69355  4.24690  2.90347  2.73739  3.18146  2.89801  2.37887  2.77519  2.98518  4.58477  3.61503
          0.02025  4.30532  5.02766  0.61958  0.77255  0.76890  0.62273
     25   2.71427  4.86144  2.31214  2.54969  4.12295  3.49428  3.75050  3.45859  2.52934  3.13026  3.97662  3.05847  3.92019  2.91411  2.11759  2.75953  2.95729  2.06359  5.40136  4.07575     34 v x - -
          2.68618  4.42225  2.77519  2.73123  3.46354  2.40513  3.72494  3.29354  2.67741  2.69355  4.24690  2.90347  2.73739  3.18146  2.89801  2.37887  2.77519  2.98518  4.58477  3.61503
          0.02025  4.30532  5.02766  0.61958  0.77255  0.40961  1.09036
     26   1.69157  4.50446  3.64099  3.24762  4.63877  1.75483  4.36596  4.08699  3.29026  3.71943  4.50958  3.48648  2.31063  3.58165  3.66707  1.72292  2.96501  3.51081  5.93002  4.68842     35 a x - -
          2.68618  4.42225  2.77519  2.73123  3.46354  2.40513  3.72494  3.29354  2.67741  2.69355  4.24690  2.90347  2.73739  3.18146  2.89801  2.37887  2.77519  2.98518  4.58477  3.61503
          0.01701  4.47837  5.20072  0.61958  0.77255  0.54528  0.86674
     27   0.92899  4.42758  4.30365  3.93618  4.14135  3.52470  4.74851  2.80011  3.85948  2.99496  4.05845  3.96658  4.22154  4.13615  4.08316  2.97103  3.12779  1.70718  5.73448  4.53626     36 a x - -
          2.68618  4.42225  2.77519  2.73123  3.46354  2.40513  3.72494  3.29354  2.67741  2.69355  4.24690  2.90347  2.73739  3.18146  2.89801  2.37887  2.77519  2.98518  4.58477  3.61503
          0.01701  4.47837  5.20072  0.61958  0.77255  0.54528  0.86674
     28   2.74106  4.85752  2.37236  2.63247  4.07312  3.58623  3.79771  3.46562  2.10298  2.21398  2.83925  3.14056  3.97703  2.96768  3.06308  2.79970  2.41413  3.16871  5.37679  4.06178     37 k x - -
          2.68618  4.42225  2.77519  2.73123  3.46354  2.40513  3.72494  3.29354  2.67741  2.69355  4.24690  2.90347  2.73739  3.18146  2.89801  2.37887  2.77519  2.98518  4.58477  3.61503
          0.01509  4.59717  5.31952  0.61958  0.77255  0.54528  0.86674
     29   2.79703  4.35452  4.07047  3.51038  3.49884  3.84324  4.21817  1.99812  3.41327  1.81355  3.47241  3.78827  4.24861  3.68034  3.66428  1.75795  2.56596  2.46644  5.03051  3.82759     38 s x - -
          2.68618  4.42225  2.77519  2.73123  3.46354  2.40513  3.72494  3.29354  2.67741  2.69355  4.24690  2.90347  2.73739  3.18146  2.89801  2.37887  2.77519  2.98518  4.58477  3.61503
          0.01509  4.59717  5.31952  0.61958  0.77255  0.54528  0.86674
     30   2.76121  4.80928  2.71383  2.11636  3.99372  3.60254  3.83564  3.39554  2.69586  1.86288  3.89272  3.17542  4.00374  3.02987  3.13840  2.83945  2.71449  3.11404  5.33305  2.62638     39 l x - -
          2.68618  4.42225  2.77519  2.73123  3.46354  2.40513  3.72494  3.29354  2.67741  2.69355  4.24690  2.90347  2.73739  3.18146  2.89801  2.37887  2.77519  2.98518  4.58477  3.61503
          0.06117  4.59717  3.01080  0.61958  0.77255  0.54528  0.86674
     31   3.02130  5.52571  1.24550  2.42551  4.87657  3.51390  3.91928  4.37372  1.98178  3.86259  4.65784  2.99304  4.05055  3.05585  3.29685  2.19383  3.28671  3.94019  6.00716  4.56023     40 d x - -
          2.68618  4.42225  2.77519  2.73123  3.46354  2.40513  3.72494  3.29354  2.67741  2.69355  4.24690  2.90347  2.73739  3.18146  2.89801  2.37887  2.77519  2.98518  4.58477  3.61503
          0.01579  4.55180  5.27414  0.61958  0.77255  0.62110  0.77079
     32   2.41300  4.87005  3.15506  2.60871  4.10300  3.56282  2.57046  2.66659  2.58300  3.13175  3.95786  3.11752  3.95954  2.12902  3.02730  2.18294  2.96420  3.20305  5.38931  4.06879     41 q x - -
          2.68618  4.42225  2.77519  2.73123  3.46354  2.40513  3.72494  3.29354  2.67741  2.69355  4.24690  2.90347  2.73739  3.18146  2.89801  2.37887  2.77519  2.98518  4.58477  3.61503
          0.18861  4.55180  1.82425  0.61958  0.77255  0.62110  0.77079
     33   2.81079  4.77383  3.33572  2.78765  3.95265  3.63621  2.59222  3.33432  1.89931  3.00347  3.88060  3.24409  4.03230  3.01861  2.82153  2.91000  3.03675  1.79038  5.26523  3.98389     42 v x - -
          2.68618  4.42225  2.77519  2.73123  3.46354  2.40513  3.72494  3.29354  2.67741  2.69355  4.24690  2.90347  2.73739  3.18146  2.89801  2.37887  2.77519  2.98518  4.58477  3.61503
          0.01875  4.38194  5.10428  0.61958  0.77255  0.84085  0.56448
     34   1.54529  4.84775  2.01840  2.63808  4.17291  3.50259  3.87498  3.50385  2.72937  3.18086  2.99634  3.13684  3.97460  3.05163  3.18439  2.80169  3.01110  3.19564  5.49168  4.16708     43 a x - -
          2.68618  4.42225  2.77519  2.73123  3.46354  2.40513  3.72494  3.29354  2.67741  2.69355  4.24690  2.90347  2.73739  3.18146  2.89801  2.37887  2.77519  2.98518  4.58477  3.61503
          0.01724  4.46474  5.18709  0.61958  0.77255  0.84085  0.56448
     35   3.06941  5.29441  3.39759  2.81622  4.75650  1.80387  3.80723  4.14001  1.76324  3.60270  4.43053  3.27154  4.13550  2.93457  1.59236  3.06146  3.27493  3.77820  5.67943  4.44379     44 r x - -
          2.68618  4.42225  2.77519  2.73123  3.46354  2.40513  3.72494  3.29354  2.67741  2.69355  4.24690  2.90347  2.73739  3.18146  2.89801  2.37887  2.77519  2.98518  4.58477  3.61503
          0.01724  4.46474  5.18709  0.61958  0.77255  0.84085  0.56448
     36   1.90054  4.78884  2.17882  2.71367  3.93200  3.54488  3.89323  3.45293  2.80399  3.10497  3.97385  3.19715  4.01295  3.12188  3.23700  2.85752  3.03853  3.16159  2.04837  3.95883     45 a x - -
          2.68618  4.42225  2.77519  2.73123  3.46354  2.40513  3.72494  3.29354  2.67741  2.69355  4.24690  2.90347  2.73739  3.18146  2.89801  2.37887  2.77519  2.98518  4.58477  3.61503
          0.01724  4.46474  5.18709  0.61958  0.77255  0.84085  0.56448
     37   2.76244  4.44528  3.67173  2.26020  3.60577  3.76642  4.03870  2.05429  3.06074  2.38021  3.54573  3.51447  4.14313  3.36899  3.41005  3.02079  2.05493  2.17234  5.09554  3.86185     46 i x - -
          2.68618  4.42225  2.77519  2.73123  3.46354  2.40513  3.72494  3.29354  2.67741  2.69355  4.24690  2.90347  2.73739  3.18146  2.89801  2.37887  2.77519  2.98518  4.58477  3.61503
          0.10155  4.46474  2.46442  0.61958  0.77255  0.71343  0.67327
     38   2.74439  4.94951  3.13209  2.57775  4.19371  3.54326  3.73399  3.64938  2.45068  3.23040  4.04555  2.22059  3.94235  2.88370  2.02286  2.12180  2.97653  3.31684  3.44579  4.08751     47 r x - -
          2.68618  4.42225  2.77519  2.73123  3.46354  2.40513  3.72494  3.29354  2.67741  2.69355  4.24690  2.90347  2.73739  3.18146  2.89801  2.37887  2.77519  2.98518  4.58477  3.61503
          0.01776  4.43549  5.15783  0.61958  0.77255  0.68036  0.70610
     39   2.70000  2.96306  3.16409  2.41720  4.19297  2.45329  3.80282  3.60795  2.59309  3.21475  4.03031  3.12155  3.94353  2.95998  2.37861  1.90864  2.95818  3.26967  5.45656  4.13447     48 s x - -
          2.68618  4.42225  2.77519  2.73123  3.46354  2.40513  3.72494  3.29354  2.67741  2.69355  4.24690  2.90347  2.73739  3.18146  2.89801  2.37887  2.77519  2.98518  4.58477  3.61503
          0.01641  4.51414  5.23649  0.61958  0.77255  0.78044  0.61286
     40   2.73647  4.79396  3.17751  2.08156  3.52193  3.57215  3.82028  3.38714  2.66808  2.50286  3.89366  3.16164  3.98226  3.01282  3.10512  1.60137  2.97719  3.10438  5.32220  4.00277     49 s x - -
          2.68618  4.42225  2.77519  2.73123  3.46354  2.40513  3.72494  3.29354  2.67741  2.69355  4.24690  2.90347  2.73739  3.18146  2.89801  2.37887  2.77519  2.98518  4.58477  3.61503
          0.06664  4.51414  2.92777  0.61958  0.77255  0.78044  0.61286
     41   1.18199  4.49734  4.19856  3.68262  3.61562  3.91583  4.46668  2.31820  3.56952  1.84420  3.52565  3.95012  4.37674  3.86541  3.83024  3.26214  3.20664  2.35893  5.29787  4.09207     50 a x - -
          2.68618  4.42225  2.77519  2.73123  3.46354  2.40513  3.72494  3.29354  2.67741  2.69355  4.24690  2.90347  2.73739  3.18146  2.89801  2.37887  2.77519  2.98518  4.58477  3.61503
          0.04994  4.46474  3.29134  0.61958  0.77255  0.46423  0.99053
     42   2.95221  4.75144  3.58247  3.17433  2.23252  3.76941  4.07692  3.33203  3.13483  2.91434  3.91158  3.56210  1.22637  2.92895  3.46770  3.11875  3.23428  3.11623  5.03254  3.57825     51 p x - -
          2.68618  4.42225  2.77519  2.73123  3.46354  2.40513  3.72494  3.29354  2.67741  2.69355  4.24690  2.90347  2.73739  3.18146  2.89801  2.37887  2.77519  2.98518  4.58477  3.61503
          0.32188  4.59473  1.32760  0.61958  0.77255  0.53827  0.87649
     43   1.45878  4.52446  3.34376  2.84065  3.12685  3.47732  3.90095  3.21055  2.82280  2.89458  3.76800  3.26340  3.95263  2.76046  3.21413  2.34506  2.90916  2.92941  5.20822  3.93186     52 a x - -
          2.68618  4.42225  2.77519  2.73123  3.46354  2.40513  3.72494  3.29354  2.67741  2.69355  4.24690  2.90347  2.73739  3.18146  2.89801  2.37887  2.77519  2.98518  4.58477  3.61503
          0.01933  4.35171  5.07406  0.61958  0.77255  0.51471  0.91049
     44   2.87430  4.95292  3.14914  2.85815  4.34228  3.52823  2.23939  3.98226  2.89483  3.57378  4.42502  3.30785  1.18873  3.29980  3.26909  2.62951  3.21336  3.59042  5.65965  4.28182     53 p x - -
          2.68618  4.42225  2.77519  2.73123  3.46354  2.40513  3.72494  3.29354  2.67741  2.69355  4.24690  2.90347  2.73739  3.18146  2.89801  2.37887  2.77519  2.98518  4.58477  3.61503
          0.05053  4.56068  3.24882  0.61958  0.77255  0.71692  0.66992
     45   2.00106  5.04603  3.03703  2.50427  4.40575  2.45176  3.74239  3.85413  2.50016  3.39814  4.17497  3.03032  3.33458  2.21023  2.69035  2.39188  2.96092  3.46425  5.58169  4.21398     54 a x - -
          2.68618  4.42225  2.77519  2.73123  3.46354  2.40513  3.72494  3.29354  2.67741  2.69355  4.24690  2.90347  2.73739  3.18146  2.89801  2.37887  2.77519  2.98518  4.58477  3.61503
          0.01620  4.52636  5.24870  0.61958  0.77255  0.76444  0.62660
     46   1.93284  4.54606  4.80095  4.24812  3.49400  4.36317  4.78207  1.68720  4.11253  1.21836  3.35670  4.43176  4.69208  4.30652  4.25861  3.70065  3.40880  2.19277  5.30669  4.15795     55 l x - -
          2.68618  4.42225  2.77519  2.73123  3.46354  2.40513  3.72494  3.29354  2.67741  2.69355  4.24690  2.90347  2.73739  3.18146  2.89801  2.37887  2.77519  2.98518  4.58477  3.61503
          0.01591  4.54443  5.26677  0.61958  0.77255  0.76444  0.62660
     47   2.70793  2.45415  3.43682  2.87846  3.85829  2.45810  3.91560  3.23555  2.79484  2.91558  3.78202  3.31528  4.02339  3.15821  2.10836  2.85301  2.33796  2.96588  5.23627  3.65841     56 r x - -
          2.68618  4.42225  2.77519  2.73123  3.46354  2.40513  3.72494  3.29354  2.67741  2.69355  4.24690  2.90347  2.73739  3.18146  2.89801  2.37887  2.77519  2.98518  4.58477  3.61503
          0.01591  4.54443  5.26677  0.61958  0.77255  0.76444  0.62660
     48   2.73195  4.77450  3.23272  2.68046  2.60704  3.59079  2.41016  3.37647  2.18435  3.02040  3.86543  3.17318  3.98298  2.99940  3.06324  2.50646  2.27048  3.09213  5.29235  3.98506     57 k x - -
          2.68618  4.42225  2.77519  2.73123  3.46354  2.40513  3.72494  3.29354  2.67741  2.69355  4.24690  2.90347  2.73739  3.18146  2.89801  2.37887  2.77519  2.98518  4.58477  3.61503
          0.25701  4.54443  1.53242  0.61958  0.77255  0.47337  0.97525
     49   1.55268  3.41958  1.97975  2.76440  4.29669  3.38200  3.95906  3.70371  2.81297  3.33783  4.15350  3.20426  3.92814  3.13538  3.25475  2.27294  2.94959  3.30887  5.58381  4.27647     58 a x - -
          2.68618  4.42225  2.77519  2.73123  3.46354  2.40513  3.72494  3.29354  2.67741  2.69355  4.24690  2.90347  2.73739  3.18146  2.89801  2.37887  2.77519  2.98518  4.58477  3.61503
          0.01759  4.44505  5.16740  0.61958  0.77255  0.78988  0.60496
     50   2.47475  4.66189  2.33959  2.73122  3.86753  3.58021  3.84237  3.19991  2.73225  2.91131  3.77636  3.20919  3.98519  3.06127  3.15767  2.82001  2.10608  2.08151  5.23920  3.44852     59 v x - -
          2.68617  4.42279  2.77544  2.73177  3.46241  2.40553  3.72548  3.29276  2.67728  2.69363  4.24744  2.90384  2.73793  3.18155  2.89772  2.37848  2.77420  2.98535  4.58411  3.61524
          0.19717  1.75181  5.20458  2.33097  0.10226  0.84288  0.56295
     51   2.76761  4.70561  3.37265  2.69701  3.75491  3.06791  2.85614  3.26269  2.73739  2.49732  3.79587  2.99845  4.05332  3.12011  2.94136  2.57336  2.81832  3.00167  2.62575  2.67388     75 l x - -
          2.68624  4.42194  2.77530  2.73133  3.46350  2.40523  3.72484  3.29335  2.67739  2.69348  4.24700  2.90353  2.73750  3.18157  2.89788  2.37884  2.77515  2.98513  4.58487  3.61468
          0.26263  1.54622  4.02196  0.53127  0.88639  0.36492  1.18500
     52   2.65754  2.99726  2.40063  2.23218  4.04280  3.62980  3.82614  3.44301  2.32779  3.42062  2.65880  3.13202  4.02121  2.75236  2.40148  2.78574  2.94079  3.49816  5.62304  3.93034     81 e x - -
          2.68618  4.42225  2.77519  2.73123  3.46354  2.40513  3.72494  3.29354  2.67741  2.69355  4.24690  2.90347  2.73739  3.18146  2.89801  2.37887  2.77519  2.98518  4.58477  3.61503
          0.04989  4.86439  3.19532  0.61958  0.77255  0.56330  0.84240
     53   2.52907  4.47937  3.81609  3.24559  3.60741  3.57540  4.09631  2.55996  3.18678  2.60593  3.43712  3.51869  1.69881  3.47556  3.19668  3.08467  2.25028  2.49743  4.38244  3.84839     82 p x - -
          2.68618  4.42225  2.77519  2.73123  3.46354  2.40513  3.72494  3.29354  2.67741  2.69355  4.24690  2.90347  2.73739  3.18146  2.89801  2.37887  2.77519  2.98518  4.58477  3.61503
          0.01185  4.83695  5.55930  0.61958  0.77255  0.64467  0.74409
     54   2.71706  5.10953  3.16494  2.60779  4.37607  3.62824  2.09185  3.58353  2.59828  3.22293  4.17279  3.13718  3.87024  2.31106  2.93720  2.15393  2.26647  3.45757  5.59236  3.88300     83 h x - -
          2.68618  4.42225  2.77519  2.73123  3.46354  2.40513  3.72494  3.29354  2.67741  2.69355  4.24690  2.90347  2.73739  3.18146  2.89801  2.37887  2.77519  2.98518  4.58477  3.61503
          0.01185  4.83695  5.55930  0.61958  0.77255  0.57107  0.83223
     55   2.84036  4.06935  4.17356  3.18671  2.92028  3.92026  4.21333  1.87863  3.49078  1.89079  3.39540  3.84930  2.56387  3.73155  2.61935  3.07865  2.75980  2.56536  4.96278  3.76462     84 i x - -
          2.68618  4.42225  2.77519  2.73123  3.46354  2.40513  3.72494  3.29354  2.67741  2.69355  4.24690  2.90347  2.73739  3.18146  2.89801  2.37887  2.77519  2.98518  4.58477  3.61503
          0.01149  4.86747  5.58982  0.61958  0.77255  0.57218  0.83079
     56   2.48448  4.62518  3.39120  3.05726  2.49644  3.55711  2.76370  3.13909  2.83893  2.00562  3.58772  3.11509  4.17513  2.99672  3.39913  2.84380  2.76427  2.33929  5.19820  3.82172     85 l x - -
          2.68618  4.42225  2.77519  2.73123  3.46354  2.40513  3.72494  3.29354  2.67741  2.69355  4.24690  2.90347  2.73739  3.18146  2.89801  2.37887  2.77519  2.98518  4.58477  3.61503
          0.02289  4.88373  4.19561  0.61958  0.77255  0.58606  0.81309
     57   2.65117  4.17086  3.58997  3.02535  3.35964  3.78602  1.92252  2.92697  2.99061  2.20415  3.58651  3.29337  4.16796  2.63291  2.53465  3.01982  2.93923  2.77109  5.22264  3.97107     86 h x - -
          2.68622  4.42230  2.77524  2.73128  3.46358  2.40501  3.72499  3.29351  2.67745  2.69359  4.24694  2.90338  2.73730  3.18144  2.89805  2.37880  2.77524  2.98523  4.58481  3.61508
          0.37197  2.47228  1.48618  0.54679  0.86465  0.61159  0.78196
     58   2.75263  4.31608  3.63751  3.36917  3.30609  3.80537  4.08709  2.62637  2.99947  1.25136  3.42223  3.59604  4.17880  3.54774  3.54667  3.07503  2.55862  2.47553  4.91804  3.50136     90 l x - -
          2.68618  4.42225  2.77519  2.73123  3.46354  2.40513  3.72494  3.29354  2.67741  2.69355  4.24690  2.90347  2.73739  3.18146  2.89801  2.37887  2.77519  2.98518  4.58477  3.61503
          0.07124  4.63682  2.82904  0.61958  0.77255  0.59693  0.79962
     59   2.17762  4.28556  4.48680  3.89142  2.95367  3.98034  4.29493  2.06680  3.74238  2.31236  2.34726  4.02757  4.34740  3.93345  2.73031  3.27594  2.18430  2.44331  4.90154  2.96304     91 i x - -
          2.68618  4.42225  2.77519  2.73123  3.46354  2.40513  3.72494  3.29354  2.67741  2.69355  4.24690  2.90347  2.73739  3.18146  2.89801  2.37887  2.77519  2.98518  4.58477  3.61503
          0.16512  4.88375  1.93349  0.61958  0.77255  0.73547  0.65254
     60   2.79682  5.26724  2.37636  2.50237  4.59726  3.39050  3.76558  3.84997  2.18902  3.56705  4.07349  2.42045  3.66911  2.86787  2.99831  2.02985  2.13350  3.65028  5.71149  4.31034     92 s x - -
          2.68509  4.42251  2.77496  2.73149  3.46380  2.40538  3.72520  3.29380  2.67766  2.69381  4.24715  2.90372  2.73715  3.18172  2.89697  2.37877  2.77545  2.98544  4.58503  3.61529
          0.48870  0.96098  5.50764  0.72046  0.66656  0.56716  0.83732
     61   1.92160  4.39679  3.29974  2.74110  3.97995  3.47256  3.68738  3.62315  2.10873  2.20127  3.96655  2.92668  2.66614  3.01213  3.13983  2.82360  2.86369  3.31734  5.51020  4.18968     97 a x - -
          2.68618  4.42225  2.77519  2.73123  3.46354  2.40513  3.72494  3.29354  2.67741  2.69355  4.24690  2.90347  2.73739  3.18146  2.89801  2.37887  2.77519  2.98518  4.58477  3.61503
          0.29104  4.94148  1.40498  0.61958  0.77255  0.80000  0.59662
     62   2.75759  4.58298  3.10741  1.98240  3.87528  3.46385  3.81064  3.26670  2.35486  2.28669  3.65995  3.14945  3.20318  2.85320  2.95886  2.64469  2.63188  3.01771  4.86909  4.09234     98 e x - -
          2.68618  4.42225  2.77519  2.73123  3.46354  2.40513  3.72494  3.29354  2.67741  2.69355  4.24690  2.90347  2.73739  3.18146  2.89801  2.37887  2.77519  2.98518  4.58477  3.61503
          0.01382  4.68421  5.40656  0.61958  0.77255  1.12406  0.39298
     63   2.54782  4.53772  3.02109  2.41619  3.89874  3.59078  3.79246  3.39003  2.54755  2.77255  3.92116  2.81946  3.35804  2.82815  2.24028  2.63875  2.21193  3.19541  5.49676  3.79985     99 t x - -
          2.68618  4.42225  2.77519  2.73123  3.46354  2.40513  3.72494  3.29354  2.67741  2.69355  4.24690  2.90347  2.73739  3.18146  2.89801  2.37887  2.77519  2.98518  4.58477  3.61503
          0.19174  4.71050  1.79893  0.61958  0.77255  0.78909  0.60561
     64   2.66875  5.05869  3.00478  2.54422  3.95643  3.56759  2.61148  3.76200  2.38610  2.92745  4.12141  2.99738  2.29719  2.85730  3.01545  2.21475  2.63006  3.40771  5.54102  4.18239    100 s . - -
          2.68618  4.42225  2.77519  2.73123  3.46354  2.40513  3.72494  3.29354  2.67741  2.69355  4.24690  2.90347  2.73739  3.18146  2.89801  2.37887  2.77519  2.98518  4.58477  3.61503
          0.02001  4.68229  4.55090  0.61958  0.77255  0.83231  0.57101
     65   2.67373  5.09027  3.09105  2.49545  3.90084  3.44987  2.78209  2.59463  2.60998  3.20066  3.48588  3.14233  3.43240  2.35008  2.42278  2.28989  2.99465  3.37528  5.57747  4.22461    101 s x - -
          2.68618  4.42225  2.77519  2.73123  3.46354  2.40513  3.72494  3.29354  2.67741  2.69355  4.24690  2.90347  2.73739  3.18146  2.89801  2.37887  2.77519  2.98518  4.58477  3.61503
          0.01182  4.83946  5.56181  0.61958  0.77255  1.00445  0.45610
     66   2.74004  4.82025  2.39935  2.05727  3.95248  3.36293  2.74978  3.89762  2.29892  3.32964  4.24539  2.94177  3.08970  2.86078  2.96786  2.54610  2.40927  3.54934  5.74106  4.33777    102 e x - -
          2.68618  4.42225  2.77519  2.73123  3.46354  2.40513  3.72494  3.29354  2.67741  2.69355  4.24690  2.90347  2.73739  3.18146  2.89801  2.37887  2.77519  2.98518  4.58477  3.61503
          0.01685  4.86082  4.71433  0.61958  0.77255  1.04007  0.43607
     67   2.76971  5.06974  3.16910  2.55503  3.39551  3.65976  3.11699  3.12408  2.57352  3.03047  3.49552  2.33316  3.75378  2.90261  2.73819  2.23235  2.25222  3.36129  5.56566  4.02082    103 s x - -
          2.68618  4.42225  2.77519  2.73123  3.46354  2.40513  3.72494  3.29354  2.67741  2.69355  4.24690  2.90347  2.73739  3.18146  2.89801  2.37887  2.77519  2.98518  4.58477  3.61503
          0.05781  4.89207  3.02284  0.61958  0.77255  1.04738  0.43210
     68   2.66385  4.50345  3.19009  2.53392  4.02282  3.67957  3.47893  3.24479  2.60993  2.74874  3.53862  3.18639  3.00536  2.94323  2.37724  2.43230  2.91340  3.20998  5.47485  2.34172    104 y x - -
          2.68618  4.42225  2.77519  2.73123  3.46354  2.40513  3.72494  3.29354  2.67741  2.69355  4.24690  2.90347  2.73739  3.18146  2.89801  2.37887  2.77519  2.98518  4.58477  3.61503
          0.01139  4.87640  5.59875  0.61958  0.77255  0.55053  0.85954
     69   2.71757  4.15068  2.49213  3.01877  3.53894  3.67365  3.75886  2.13732  2.80350  2.67724  2.87618  3.21235  2.27154  3.32055  3.14085  2.63637  3.12592  3.07906  5.38459  4.11611    105 i x - -
          2.68618  4.42225  2.77519  2.73123  3.46354  2.40513  3.72494  3.29354  2.67741  2.69355  4.24690  2.90347  2.73739  3.18146  2.89801  2.37887  2.77519  2.98518  4.58477  3.61503
          0.03111  5.09565  3.70863  0.61958  0.77255  0.82639  0.57559
     70   2.92966  5.21244  3.22937  2.78521  3.98438  3.60317  2.71005  3.72327  2.64961  2.91421  1.92499  3.06648  2.79482  3.20632  2.56907  2.81779  2.39024  3.40834  4.99452  4.10647    106 m x - -
          2.68618  4.42225  2.77519  2.73123  3.46354  2.40513  3.72494  3.29354  2.67741  2.69355  4.24690  2.90347  2.73739  3.18146  2.89801  2.37887  2.77519  2.98518  4.58477  3.61503
          0.00975  5.29326  5.36471  0.61958  0.77255  0.76971  0.62203
     71   2.70828  5.39123  3.37607  2.80262  4.18497  3.85508  3.82198  3.63648  2.04908  2.49106  3.15033  3.14033  2.63702  2.34008  2.30082  2.47936  3.01345  3.30830  5.86468  4.49655    107 k x - -
          2.68618  4.42225  2.77519  2.73123  3.46354  2.40513  3.72494  3.29354  2.67741  2.69355  4.24690  2.90347  2.73739  3.18146  2.89801  2.37887  2.77519  2.98518  4.58477  3.61503
          0.01448  5.37106  4.63305  0.61958  0.77255  0.83239  0.57094
     72   2.76022  4.72929  4.39879  3.53688  3.02336  4.17259  3.89488  2.30819  2.93290  1.94037  2.23271  3.79601  3.07399  3.60677  3.72994  2.35595  2.54789  2.74617  5.33198  3.30665    108 l x - -
          2.68618  4.42225  2.77519  2.73123  3.46354  2.40513  3.72494  3.29354  2.67741  2.69355  4.24690  2.90347  2.73739  3.18146  2.89801  2.37887  2.77519  2.98518  4.58477  3.61503
          0.00790  5.50980  5.56670  0.61958  0.77255  0.84008  0.56507
     73   3.28740  4.59998  4.61377  3.93732  2.82372  4.42606  3.99739  2.34120  3.29979  2.40919  1.46184  2.79580  3.47906  4.08432  2.82775  3.18777  2.64028  2.66492  5.52580  3.70515    109 m x - -
          2.68618  4.42225  2.77519  2.73123  3.46354  2.40513  3.72494  3.29354  2.67741  2.69355  4.24690  2.90347  2.73739  3.18146  2.89801  2.37887  2.77519  2.98518  4.58477  3.61503
          0.01766  5.85380  4.22414  0.61958  0.77255  0.82593  0.57595
     74   2.86773  5.53889  3.62672  2.65227  3.21025  4.04403  4.03957  3.81689  2.00579  2.41053  2.62412  2.37402  3.50544  3.19771  2.78332  2.57319  2.34786  3.28028  6.20766  4.55430    110 k x - -
          2.68618  4.42225  2.77519  2.73123  3.46354  2.40513  3.72494  3.29354  2.67741  2.69355  4.24690  2.90347  2.73739  3.18146  2.89801  2.37887  2.77519  2.98518  4.58477  3.61503
          0.45014  5.92490  1.02223  0.61958  0.77255  0.87284  0.54088
     75   2.24546  4.50609  4.00475  3.41802  3.26974  3.97024  3.77003  3.18291  2.65947  1.94047  2.50909  3.77094  3.68901  3.60173  2.81350  2.59269  2.11478  2.94089  4.30329  3.98519    111 l x - -
          2.68618  4.42225  2.77519  2.73123  3.46354  2.40513  3.72494  3.29354  2.67741  2.69355  4.24690  2.90347  2.73739  3.18146  2.89801  2.37887  2.77519  2.98518  4.58477  3.61503
          0.09435  5.59346  2.44978  0.61958  0.77255  0.24327  1.53276
     76   2.92571  4.79544  4.46894  3.63732  2.90781  4.43719  4.53932  2.56525  2.40745  1.77081  1.90986  3.05416  4.43193  3.00714  2.47275  3.16449  3.15116  3.13291  5.41254  4.41869    112 l x - -
          2.68618  4.42225  2.77519  2.73123  3.46354  2.40513  3.72494  3.29354  2.67741  2.69355  4.24690  2.90347  2.73739  3.18146  2.89801  2.37887  2.77519  2.98518  4.58477  3.61503
          0.01176  6.05379  4.67314  0.61958  0.77255  1.01585  0.44957
     77   2.46176  5.21248  3.87088  3.36920  3.89199  3.99332  3.95364  3.07783  2.44007  2.24738  3.62130  1.94184  3.99055  3.63438  2.05205  2.40013  2.81194  3.18257  6.11854  3.95973    113 n x - -
          2.68618  4.42225  2.77519  2.73123  3.46354  2.40513  3.72494  3.29354  2.67741  2.69355  4.24690  2.90347  2.73739  3.18146  2.89801  2.37887  2.77519  2.98518  4.58477  3.61503
          0.01106  6.07475  4.74490  0.61958  0.77255  1.00177  0.45765
     78   2.77143  4.40236  5.39409  4.72965  1.50401  3.99388  5.00461  2.42382  3.99788  1.65965  2.74503  4.08312  3.79616  4.44375  3.94358  2.73149  3.04731  2.84251  3.39937  3.56419    114 f x - -
          2.68618  4.42225  2.77519  2.73123  3.46354  2.40513  3.72494  3.29354  2.67741  2.69355  4.24690  2.90347  2.73739  3.18146  2.89801  2.37887  2.77519  2.98518  4.58477  3.61503
          0.00716  6.11485  5.31284  0.61958  0.77255  1.02076  0.44679
     79   2.78983  4.58174  4.79003  4.63417  2.34230  4.40933  4.39491  1.67822  2.92864  1.91516  3.58555  4.25443  4.18650  4.42159  4.16309  1.83334  3.04512  2.77688  5.16208  3.16831    115 i x - -
          2.68618  4.42225  2.77519  2.73123  3.46354  2.40513  3.72494  3.29354  2.67741  2.69355  4.24690  2.90347  2.73739  3.18146  2.89801  2.37887  2.77519  2.98518  4.58477  3.61503
          0.05596  6.13116  2.95181  0.61958  0.77255  0.61950  0.77265
     80   2.32153  4.57478  5.23784  4.93307  1.33329  3.99189  4.76716  2.81782  4.28179  1.68999  3.62004  4.62487  4.10486  4.73009  4.36978  2.75840  2.54742  2.48176  5.62642  3.61323    116 f x - -
          2.68615  4.42226  2.77521  2.73124  3.46355  2.40514  3.72496  3.29355  2.67742  2.69352  4.24691  2.90338  2.73741  3.18148  2.89802  2.37885  2.77521  2.98520  4.58478  3.61504
          0.02857  5.45227  3.73461  0.84436  0.56183  0.97564  0.47313
     81   1.92676  4.38574  5.58766  4.81904  3.24037  4.40654  4.91426  1.81785  4.31332  1.66709  3.22497  4.30961  3.49094  4.77665  4.48885  2.58818  3.03001  1.87254  5.17444  3.87906    122 l x - -
          2.68618  4.42218  2.77523  2.73126  3.46342  2.40516  3.72488  3.29341  2.67740  2.69349  4.24685  2.90350  2.73743  3.18147  2.89804  2.37889  2.77523  2.98521  4.58480  3.61493
          0.25962  5.31745  1.49723  1.15816  0.37697  1.05216  0.42953
     82   2.55084  4.13064  5.04823  4.73645  1.31890  3.82053  4.60895  2.51950  4.03331  1.74484  3.69711  4.20024  4.07881  4.21023  4.24891  2.63471  3.08113  2.51067  5.01462  3.60506    139 f x - -
          2.68618  4.42225  2.77519  2.73123  3.46354  2.40513  3.72494  3.29354  2.67741  2.69355  4.24690  2.90347  2.73739  3.18146  2.89801  2.37886  2.77519  2.98518  4.58477  3.61503
          0.02626  5.69244  3.79226  0.60046  0.79531  0.54540  0.86657
     83   2.35775  4.11101  5.26450  4.73752  2.67043  4.16616  5.09894  1.75205  3.93521  1.69049  3.55783  4.14407  4.38647  3.71104  4.45326  2.61292  2.73015  1.87821  5.60958  3.97042    141 l x - -
          2.68618  4.42225  2.77519  2.73123  3.46354  2.40513  3.72494  3.29354  2.67741  2.69355  4.24690  2.90347  2.73739  3.18146  2.89801  2.37887  2.77519  2.98518  4.58477  3.61503
          0.09358  6.10946  2.44050  0.61958  0.77255  1.02488  0.44447
     84   2.32870  4.09855  5.25298  4.57526  2.69858  4.23056  4.97773  2.30893  4.27026  0.94908  3.88150  4.58330  4.76786  4.58452  4.47842  2.69569  3.13564  2.51986  4.76421  3.89213    142 l x - -
          2.68618  4.42225  2.77519  2.73123  3.46354  2.40513  3.72494  3.29354  2.67741  2.69355  4.24690  2.90347  2.73739  3.18146  2.89801  2.37887  2.77519  2.98518  4.58477  3.61503
          0.08011  6.05424  2.59515  0.61958  0.77255  0.56361  0.84200
     85   1.89024  4.49562  5.07031  4.51238  2.14248  4.10651  4.74888  2.37589  4.18897  1.26478  3.99616  4.48310  4.30216  4.39606  4.43874  2.97874  2.63931  2.53506  5.61345  4.19090    143 l x - -
          2.68618  4.42225  2.77519  2.73123  3.46354  2.40513  3.72494  3.29354  2.67741  2.69355  4.24690  2.90347  2.73739  3.18146  2.89801  2.37887  2.77519  2.98518  4.58477  3.61503
          0.38050  6.10743  1.15754  0.61958  0.77255  0.81290  0.58622
     86   1.38184  4.13734  4.84922  4.36013  3.30483  4.17685  4.60751  2.32169  4.44014  1.98972  3.04035  4.35684  4.53673  4.31245  4.40076  2.94916  2.31893  2.02886  4.61579  4.23450    144 a . - -
          2.68241  4.42303  2.77772  2.73373  3.46234  2.40703  3.72503  3.29086  2.67977  2.68904  4.24550  2.90554  2.73866  3.18352  2.90025  2.37766  2.77271  2.98218  4.58571  3.61719
          1.66724  0.46123  1.71076  1.44007  0.27038  0.46262  0.99326
     87   2.09978  3.48004  4.89572  4.32622  3.18513  3.95806  4.58872  2.46192  3.88022  2.02259  3.78923  1.85313  4.18247  4.46023  3.95594  2.47727  2.52219  2.24363  4.96129  4.23408    161 n x - -
          2.68618  4.42225  2.77519  2.73123  3.46354  2.40513  3.72494  3.29354  2.67741  2.69355  4.24690  2.90347  2.73739  3.18146  2.89801  2.37887  2.77519  2.98518  4.58477  3.61503
          0.45998  6.00201  1.00449  0.61958  0.77255  0.99922  0.45913
     88   2.16997  4.55793  4.71035  4.31265  2.81327  3.50352  4.73668  2.61464  3.67323  1.87971  3.46067  3.62757  3.35667  4.19634  4.24137  2.43921  1.95545  2.05568  5.35506  3.95784    162 l . - -
          2.68394  4.42317  2.77517  2.73209  3.46285  2.40588  3.72515  3.29332  2.67827  2.69288  4.24722  2.90393  2.73767  3.18126  2.89875  2.37829  2.77506  2.98532  4.58549  3.61493
          1.13546  0.43453  3.46884  0.56047  0.84616  1.16755  0.37270
     89   1.66410  2.92257  4.74503  4.01472  3.45204  3.28547  4.55817  2.72362  3.92657  1.76076  3.64471  3.66695  3.67222  3.77005  4.14553  2.32740  2.57871  2.55156  5.12511  3.91507    166 a x - -
          2.68618  4.42225  2.77519  2.73123  3.46354  2.40513  3.72494  3.29354  2.67741  2.69355  4.24690  2.90347  2.73739  3.18146  2.89801  2.37887  2.77519  2.98518  4.58477  3.61503
          0.27900  5.85111  1.42468  0.61958  0.77255  0.81659  0.58328
     90   1.88447  4.27534  4.53332  4.29762  3.20101  3.93456  4.23297  2.76482  4.14201  1.37581  3.46439  4.57501  3.15687  4.10333  4.04500  2.63112  2.45181  2.32408  4.42741  4.05114    167 l . - -
          2.68530  4.42201  2.77560  2.73163  3.46337  2.40513  3.72525  3.29347  2.67789  2.69167  4.24731  2.90395  2.73778  3.18149  2.89852  2.37887  2.77559  2.98527  4.58273  3.61532
          0.54251  1.15770  2.25855  0.56398  0.84151  1.63347  0.21722
     91   2.64993  4.66157  4.08673  3.93519  3.13317  2.77733  4.55124  2.76202  3.47431  1.17318  3.82664  3.54018  3.98801  3.50696  4.14881  2.43250  2.92246  2.50820  4.94826  3.99210    170 l x - -
          2.68618  4.42225  2.77519  2.73123  3.46354  2.40513  3.72494  3.29354  2.67741  2.69355  4.24690  2.90347  2.73739  3.18146  2.89801  2.37887  2.77519  2.98518  4.58477  3.61503
          0.17831  5.77776  1.83122  0.61958  0.77255  1.41725  0.27757
     92   1.93000  5.04852  3.86325  3.16687  3.97727  3.66608  4.22887  3.22132  3.18534  2.42849  3.76074  3.19009  2.39897  3.47054  3.52071  1.66825  2.49538  2.94397  5.36974  4.36610    171 s x - -
          2.68618  4.42225  2.77519  2.73123  3.46354  2.40513  3.72494  3.29354  2.67741  2.69355  4.24690  2.90347  2.73739  3.18146  2.89801  2.37887  2.77519  2.98518  4.58477  3.61503
          0.16479  5.72362  1.90608  0.61958  0.77255  1.46657  0.26230
     93   1.63547  4.48857  3.41776  3.10800  3.48853  3.46758  4.06898  3.41651  3.03781  2.70718  3.95793  3.13636  3.73716  3.13907  3.36406  2.07878  2.85211  2.15242  4.34702  4.27825    172 a . - -
          2.68392  4.42214  2.77636  2.73261  3.46259  2.40533  3.72568  3.29434  2.67855  2.69294  4.24803  2.90449  2.73814  3.18213  2.89898  2.37662  2.77546  2.98280  4.58606  3.61563
          1.01435  0.51509  3.22099  1.08351  0.41310  0.61588  0.77689
     94   1.32285  5.73888  3.53889  3.06856  4.36940  3.40156  3.04366  3.54667  3.13576  3.43208  3.96520  3.48972  2.96361  3.33144  3.32185  1.82418  2.75029  3.12633  5.75440  4.47536    181 a x - -
          2.68506  4.42248  2.77541  2.73146  3.46361  2.40534  3.72518  3.29214  2.67760  2.69345  4.24707  2.90362  2.73763  3.18165  2.89824  2.37907  2.77535  2.98474  4.58500  3.61526
          0.70004  1.63052  1.17893  0.09089  2.44317  0.70364  0.68276
     95   1.87287  4.92285  3.93789  3.28467  3.65552  3.42932  4.11235  2.92036  3.42105  2.79887  3.95948  3.58270  1.76899  3.37100  3.68846  2.56801  3.06276  2.29182  3.11098  4.25663    187 p x - -
          2.68618  4.42225  2.77519  2.73123  3.46354  2.40513  3.72494  3.29354  2.67741  2.69355  4.24690  2.90347  2.73739  3.18146  2.89801  2.37887  2.77519  2.98518  4.58477  3.61503
          0.19567  5.85163  1.74389  0.61958  0.77255  1.72972  0.19520
     96   2.18156  5.08309  2.77384  2.87645  2.65162  2.77323  2.59051  3.59305  2.94523  2.80071  4.37897  3.09589  3.59402  3.01888  3.31410  2.27994  2.89817  3.17573  5.31378  3.25077    188 a x - -
          2.68618  4.42225  2.77519  2.73123  3.46354  2.40513  3.72494  3.29354  2.67741  2.69355  4.24690  2.90347  2.73739  3.18146  2.89801  2.37887  2.77519  2.98518  4.58477  3.61503
          0.08614  5.70589  2.53567  0.61958  0.77255  0.68438  0.70199
     97   1.99273  5.10981  3.28695  2.64481  4.54628  2.99606  3.98333  3.94686  2.73683  3.17219  4.67185  3.30356  3.44038  1.75839  2.70197  2.44968  2.48541  3.18662  6.33682  4.28383    189 q x - -
          2.68623  4.42299  2.77587  2.73119  3.46354  2.40578  3.72560  3.29311  2.67773  2.69119  4.24765  2.90378  2.73681  3.18128  2.89869  2.37832  2.77559  2.98535  4.58552  3.61564
          1.04887  0.57494  2.44268  0.47517  0.97228  1.16082  0.37576
     98   2.90642  4.99450  3.62968  3.45630  2.47465  3.86070  4.25970  3.15234  3.42492  1.41589  3.71033  3.61897  3.50303  3.47493  2.88941  2.07114  3.14708  2.49518  5.14237  4.02893    193 l x - -
          2.68618  4.42225  2.77519  2.73123  3.46354  2.40513  3.72494  3.29354  2.67741  2.69355  4.24690  2.90347  2.73739  3.18146  2.89801  2.37887  2.77519  2.98518  4.58477  3.61503
          0.07534  5.98531  2.65851  0.61958  0.77255  1.41435  0.27850
     99   2.84871  5.33019  3.07844  2.84085  3.20930  2.84912  3.58329  3.48718  3.17143  2.06592  2.93143  2.64333  3.73035  3.14067  2.97088  2.08675  3.31077  3.23862  3.22582  3.68596    194 l x - -
          2.68642  4.42242  2.77529  2.73158  3.46109  2.40540  3.72529  3.29367  2.67779  2.69281  4.24716  2.90352  2.73766  3.18053  2.89839  2.37896  2.77536  2.98537  4.58212  3.61526
          0.67409  1.15666  1.73817  0.19320  1.73907  1.53988  0.24132
    100   2.81306  5.27458  2.90852  2.91780  3.09124  1.87823  4.10125  4.20107  1.57836  3.38660  3.04697  3.05820  3.69310  3.06435  3.38652  2.56522  3.21285  3.64466  5.54922  4.68526    197 k x - -
          2.68618  4.42225  2.77519  2.73123  3.46354  2.40513  3.72494  3.29354  2.67741  2.69355  4.24690  2.90347  2.73739  3.18146  2.89801  2.37887  2.77519  2.98518  4.58477  3.61503
          0.32414  5.81804  1.29508  0.61958  0.77255  0.55678  0.85109
    101   2.37534  4.72344  3.14420  2.91872  2.89196  2.04951  3.73619  3.52240  3.04566  2.55646  3.76789  3.09339  3.24418  2.95594  2.74113  2.32326  2.95935  3.36258  5.25694  3.70472    198 g . - -
          2.68618  4.42225  2.77519  2.73123  3.46354  2.40513  3.72494  3.29354  2.67741  2.69355  4.24690  2.90347  2.73739  3.18146  2.89801  2.37887  2.77519  2.98518  4.58477  3.61503
          0.04293  5.92114  3.23563  0.61958  0.77255  2.00077  0.14529
    102   2.64221  5.38913  2.54436  2.61196  3.64128  2.35252  4.16827  3.54332  2.35657  3.19036  4.73013  2.89662  3.42381  2.72935  3.17225  1.81965  2.89915  3.27717  6.06839  4.63830    199 s . - -
          2.68618  4.42225  2.77519  2.73123  3.46354  2.40513  3.72494  3.29354  2.67741  2.69355  4.24690  2.90347  2.73739  3.18146  2.89801  2.37887  2.77519  2.98518  4.58477  3.61503
          0.06817  5.88236  2.76285  0.61958  0.77255  2.05830  0.13659
    103   2.63022  5.79013  2.77943  2.36727  4.11054  3.16389  3.73070  3.74411  2.78048  3.26605  4.07065  3.29052  2.90632  1.85202  3.20720  1.91123  3.17028  3.50554  3.67946  4.50190    200 q . - -
          2.68618  4.42225  2.77519  2.73123  3.46354  2.40513  3.72494  3.29354  2.67741  2.69355  4.24690  2.90347  2.73739  3.18146  2.89801  2.37887  2.77519  2.98518  4.58477  3.61503
          0.05130  5.81861  3.05687  0.61958  0.77255  2.14203  0.12490
    104   2.78981  5.74511  3.04870  2.75013  4.10381  3.22278  3.80459  4.03615  2.44765  3.13380  4.30921  2.87710  2.73161  2.08372  3.27520  2.09751  2.96040  2.20797  5.20867  4.54614    201 q . - -
          2.68605  4.42447  2.77559  2.73126  3.46373  2.40645  3.72649  3.29200  2.67880  2.69279  4.24808  2.90302  2.73628  3.17969  2.89898  2.37811  2.77527  2.98358  4.58623  3.61636
          1.37514  0.34916  3.17216  1.42579  0.27486  0.44551  1.02304
    105   2.68316  5.65071  3.47177  2.86132  4.13406  3.43942  3.34180  3.09216  2.90128  2.88039  4.70784  3.08545  2.66439  3.17916  1.87838  2.80549  2.79712  1.90902  6.37746  4.63361    235 r x - -
          2.68618  4.42225  2.77519  2.73123  3.46354  2.40513  3.72494  3.29354  2.67741  2.69355  4.24690  2.90347  2.73739  3.18146  2.89801  2.37887  2.77519  2.98518  4.58477  3.61503
          0.07233  6.13859  2.69386  0.61958  0.77255  1.10920  0.40021
    106   1.62300  5.94115  2.79009  2.58130  4.12516  2.81941  4.14179  2.95713  2.89903  2.75705  4.58641  3.04954  3.47792  2.93002  3.27639  2.70726  2.44945  2.90036  5.61935  4.66045    236 a x - -
          2.68618  4.42225  2.77519  2.73123  3.46354  2.40513  3.72494  3.29354  2.67741  2.69355  4.24690  2.90347  2.73739  3.18146  2.89801  2.37887  2.77519  2.98518  4.58477  3.61503
          0.25019  6.11015  1.51810  0.61958  0.77255  1.28339  0.32448
    107   2.56822  5.53506  2.70604  2.78714  4.03882  2.87917  4.07804  3.23580  2.75177  1.96061  4.37455  3.23240  3.31253  2.97504  2.54130  2.78004  2.73944  2.33441  5.89357  4.44213    237 l x - -
          2.68618  4.42225  2.77519  2.73123  3.46354  2.40513  3.72494  3.29354  2.67741  2.69355  4.24690  2.90347  2.73739  3.18146  2.89801  2.37887  2.77519  2.98518  4.58477  3.61503
          0.07390  5.90332  2.68084  0.61958  0.77255  1.48325  0.25734
    108   2.68850  5.86229  1.77800  2.27957  4.41942  2.74274  3.85966  3.81792  2.47544  3.37153  4.60067  2.84215  3.05026  2.85066  2.44899  2.69656  3.09925  3.59687  4.81467  4.42258    238 d x - -
          2.68617  4.42228  2.77495  2.73126  3.46348  2.40521  3.72500  3.29356  2.67749  2.69350  4.24698  2.90345  2.73742  3.18148  2.89808  2.37888  2.77527  2.98521  4.58478  3.61459
          0.12214  3.28999  2.55459  0.82161  0.57932  1.21354  0.35260
    109   2.73355  5.45168  2.03214  1.85200  4.12641  2.35339  4.09859  4.07354  2.74655  3.16475  4.92349  2.90564  3.00528  2.53856  3.34598  2.71351  2.97856  3.51645  5.12301  4.34115    243 e x - -
          2.68618  4.42225  2.77519  2.73123  3.46354  2.40513  3.72494  3.29354  2.67741  2.69355  4.24690  2.90347  2.73739  3.18146  2.89801  2.37887  2.77519  2.98518  4.58477  3.61503
          0.03988  5.94093  3.31126  0.61958  0.77255  1.53011  0.24400
    110   2.80928  5.16554  2.18394  2.02242  4.29455  2.59451  4.29317  3.98114  2.78462  3.55161  4.04396  2.61514  3.35012  2.99072  3.15738  2.24755  2.92952  2.43832  5.78060  4.60514    244 e x - -
          2.68618  4.42225  2.77519  2.73123  3.46354  2.40513  3.72494  3.29354  2.67741  2.69355  4.24690  2.90347  2.73739  3.18146  2.89801  2.37887  2.77519  2.98518  4.58477  3.61503
          0.00822  5.96213  5.18340  0.61958  0.77255  1.44753  0.26808
    111   2.82642  5.35870  3.44937  2.73421  2.73647  2.98514  2.59886  3.39306  2.04801  2.11694  4.36004  3.29827  3.69381  2.99126  2.80939  2.87506  3.12409  3.26733  5.26805  3.27140    245 k x - -
          2.68618  4.42225  2.77519  2.73123  3.46354  2.40513  3.72494  3.29354  2.67741  2.69355  4.24690  2.90347  2.73739  3.18146  2.89801  2.37887  2.77519  2.98518  4.58477  3.61503
          0.00410  6.01293  6.41229  0.61958  0.77255  1.27693  0.32697
    112   2.73315  5.96174  3.12337  2.72082  4.24583  3.64515  4.08860  3.48038  1.68495  3.13625  4.39607  3.33355  1.89080  3.12930  3.26488  2.39581  2.39764  3.45262  6.39809  4.66382    246 k x - -
          2.68618  4.42225  2.77519  2.73123  3.46354  2.40513  3.72494  3.29354  2.67741  2.69355  4.24690  2.90347  2.73739  3.18146  2.89801  2.37887  2.77519  2.98518  4.58477  3.61503
          0.16596  6.07727  1.89299  0.61958  0.77255  1.11104  0.39931
    113   3.09849  4.88874  3.71776  3.58766  3.88549  3.71583  4.68067  1.58662  3.70595  2.71170  3.69841  3.97585  3.26991  2.78029  4.02602  3.20393  3.03717  1.30123  4.82760  4.16947    247 v x - -
          2.68618  4.42225  2.77519  2.73123  3.46354  2.40513  3.72494  3.29354  2.67741  2.69355  4.24690  2.90347  2.73739  3.18146  2.89801  2.37887  2.77519  2.98518  4.58477  3.61503
          0.00501  5.99050  5.99439  0.61958  0.77255  0.80846  0.58976
    114   2.85022  5.95765  2.44392  2.87467  3.84416  3.48454  4.39060  4.17132  2.83736  3.56277  3.06066  3.40820  1.10754  3.24766  3.22297  2.82805  3.08844  3.75627  5.69859  4.70626    248 p x - -
          2.68618  4.42225  2.77520  2.73122  3.46354  2.40511  3.72495  3.29354  2.67741  2.69355  4.24690  2.90347  2.73740  3.18146  2.89801  2.37886  2.77520  2.98518  4.58477  3.61503
          0.01468  5.47094  4.56926  0.54950  0.86095  1.35252  0.29920
    115   2.53050  5.74212  2.95308  2.93019  5.10094  1.04234  3.94404  4.05042  2.66922  3.76493  5.06667  3.10485  3.49872  2.88521  3.22256  2.75676  2.88122  4.14373  6.45880  4.64944    250 g x - -
          2.68618  4.42225  2.77519  2.73123  3.46354  2.40513  3.72494  3.29354  2.67741  2.69355  4.24690  2.90347  2.73739  3.18146  2.89801  2.37887  2.77519  2.98518  4.58477  3.61503
          0.00384  6.15220  6.37369  0.61958  0.77255  1.48239  0.25760
    116   2.89323  5.46271  1.63303  2.10931  5.37739  2.62442  3.70520  4.21566  2.78227  2.52032  4.85712  2.74717  3.66368  3.04812  3.24363  2.29849  2.91455  4.20215  6.46359  4.62947    251 d x - -
          2.68618  4.42225  2.77519  2.73123  3.46354  2.40513  3.72494  3.29354  2.67741  2.69355  4.24690  2.90347  2.73739  3.18146  2.89801  2.37887  2.77519  2.98518  4.58477  3.61503
          0.00315  6.15637  6.87872  0.61958  0.77255  0.16996  1.85595
    117   3.24011  5.20110  3.34315  3.44423  4.31728  3.92287  4.55846  3.06048  3.37949  3.12003  4.69739  1.66974  3.92999  3.94909  3.82041  1.53965  2.20609  3.20806  2.41655  4.97759    252 s x - -
          2.68618  4.42225  2.77519  2.73123  3.46354  2.40513  3.72494  3.29354  2.67741  2.69355  4.24690  2.90347  2.73739  3.18146  2.89801  2.37887  2.77519  2.98518  4.58477  3.61503
          0.01003  6.34048  4.80195  0.61958  0.77255  0.52170  0.90020
    118   3.14529  5.77428  3.06841  2.87799  4.75638  2.64556  4.12698  3.33338  2.74353  3.34052  5.08449  3.24671  1.28951  2.86684  3.58727  2.29014  2.52948  3.70167  6.58170  4.84144    253 p x - -
          2.68616  4.42227  2.77522  2.73125  3.46352  2.40512  3.72496  3.29333  2.67743  2.69353  4.24692  2.90349  2.73742  3.18148  2.89803  2.37889  2.77522  2.98511  4.58479  3.61505
          0.01186  4.51674  7.05681  0.51946  0.90348  0.53029  0.88779
    119   3.21155  4.78173  5.11243  5.14320  1.42461  4.56638  4.83640  2.63338  4.51719  1.21523  4.04804  4.86850  4.83639  4.83906  4.77787  4.08320  3.86152  2.80697  2.69018  2.45825    257 l x - -
          2.68618  4.42225  2.77519  2.73123  3.46354  2.40513  3.72494  3.29354  2.67741  2.69355  4.24690  2.90347  2.73739  3.18146  2.89801  2.37887  2.77519  2.98518  4.58477  3.61503
          0.01102  6.33994  4.68912  0.61958  0.77255  0.49335  0.94309
    120   3.01442  4.84493  3.35429  1.97815  4.28761  2.93988  4.06046  3.85041  2.08010  3.03106  4.78403  3.17366  4.09037  2.76231  3.28001  2.37550  2.09088  3.12958  6.10605  2.79258    258 e x - -
          2.68618  4.42225  2.77519  2.73123  3.46354  2.40513  3.72494  3.29354  2.67741  2.69355  4.24690  2.90347  2.73739  3.18146  2.89801  2.37887  2.77519  2.98518  4.58477  3.61503
          0.00478  6.33561  5.81036  0.61958  0.77255  0.49777  0.93619
    121   3.24446  5.48994  2.21952  2.97514  2.22273  4.20146  3.29834  4.31893  2.89108  2.17648  4.77837  2.85335  2.24766  2.66265  3.56539  2.96920  3.33519  3.68424  6.55330  2.63905    259 l x - -
          2.68618  4.42217  2.77520  2.73123  3.46354  2.40513  3.72495  3.29354  2.67741  2.69355  4.24690  2.90347  2.73740  3.18146  2.89801  2.37887  2.77518  2.98518  4.58477  3.61503
          0.01069  6.06008  4.79136  0.62379  0.76767  0.51903  0.90410
    122   3.78933  0.33165  5.22558  4.63090  4.09312  4.34660  5.25368  3.61609  4.72550  3.25530  4.24793  4.80146  4.80379  4.85776  4.71612  3.88735  3.94076  3.45631  5.59632  4.36480    262 C x - -
          2.68618  4.42225  2.77519  2.73123  3.46354  2.40513  3.72494  3.29354  2.67741  2.69355  4.24690  2.90347  2.73739  3.18146  2.89801  2.37887  2.77519  2.98518  4.58477  3.61503
          0.04916  6.33989  3.07468  0.61958  0.77255  0.61030  0.78348
    123   2.25132  5.08219  1.96181  2.63244  4.44713  1.95306  3.37752  4.44754  2.48910  4.09625  5.02244  2.91420  2.51027  3.31584  3.51720  2.33449  3.15561  4.27275  6.28956  4.29192    263 g x - -
          2.68619  4.42204  2.77522  2.73124  3.46356  2.40511  3.72497  3.29356  2.67742  2.69354  4.24692  2.90349  2.73739  3.18149  2.89798  2.37885  2.77514  2.98521  4.58479  3.61502
          0.17096  5.20567  1.88610  0.95071  0.48852  0.81822  0.58200
    124   2.50806  5.63221  1.86115  2.63013  4.47408  2.20754  4.15747  3.53868  2.89981  2.60960  4.67092  2.98066  3.36039  3.33708  3.64425  2.42330  2.49631  2.98133  6.41992  4.35335    287 d x - -
          2.68618  4.42225  2.77520  2.73123  3.46354  2.40513  3.72494  3.29354  2.67741  2.69355  4.24690  2.90347  2.73740  3.18146  2.89798  2.37887  2.77520  2.98518  4.58477  3.61503
          0.64439  5.73946  0.75120  0.58117  0.81926  0.30249  1.34315
    125   2.03986  5.58112  2.55320  2.46041  4.35579  2.17192  4.05431  4.19467  2.31277  2.95850  4.83242  2.92612  2.69017  3.10233  3.36574  2.55375  2.93384  3.64274  4.92767  3.93589    289 a x - -
          2.68618  4.42225  2.77519  2.73123  3.46354  2.40513  3.72494  3.29354  2.67741  2.69355  4.24690  2.90347  2.73739  3.18146  2.89801  2.37887  2.77519  2.98518  4.58477  3.61503
          0.54029  5.80874  0.88088  0.61958  0.77255  0.11062  2.25646
    126   3.03984  5.95943  1.98521  2.67669  4.36572  3.24770  3.67166  3.89490  2.85566  3.87966  4.84023  2.53164  1.82496  3.11549  3.26284  2.02014  2.84480  3.82820  6.39227  3.79828    290 p . - -
          2.68649  4.42271  2.77533  2.73166  3.46363  2.40544  3.71801  3.29378  2.67730  2.69390  4.24711  2.90377  2.73711  3.18182  2.89750  2.37898  2.77549  2.98557  4.58503  3.61527
          0.81374  1.00949  1.64820  0.09796  2.37180  0.41536  1.07910
    127   2.37118  5.62895  2.58103  2.09305  5.14753  3.09894  4.27901  4.14036  2.04081  3.76586  5.03210  3.21600  2.85334  3.20455  3.34876  1.79089  2.41478  3.88393  6.19915  4.46728    301 s x - -
          2.68618  4.42225  2.77519  2.73123  3.46354  2.40513  3.72494  3.29354  2.67741  2.69355  4.24690  2.90347  2.73739  3.18146  2.89801  2.37887  2.77519  2.98518  4.58477  3.61503
          0.30026  6.09835  1.35819  0.61958  0.77255  0.76418  0.62683
    128   2.97551  5.89319  1.56243  2.61678  4.58837  3.12421  3.59976  4.43759  2.26295  3.70759  4.46161  2.39753  3.06979  3.08165  3.27095  2.35224  2.47576  3.99164  6.32527  4.66775    302 d x - -
          2.68618  4.42225  2.77519  2.73123  3.46354  2.40513  3.72494  3.29354  2.67741  2.69355  4.24690  2.90347  2.73739  3.18146  2.89801  2.37887  2.77519  2.98518  4.58477  3.61503
          0.08395  5.94952  2.55210  0.61958  0.77255  0.39041  1.12942
    129   3.30378  6.04222  1.05101  2.90671  2.88932  3.41574  3.47543  4.74879  3.15936  3.89743  5.08397  2.72574  3.75324  2.61482  3.57530  3.12084  3.29882  4.23463  6.07535  2.63578    303 d x - -
          2.68618  4.42225  2.77519  2.73123  3.46354  2.40513  3.72494  3.29354  2.67741  2.69355  4.24690  2.90347  2.73739  3.18146  2.89801  2.37887  2.77519  2.98518  4.58477  3.61503
          0.44399  6.18792  1.03150  0.61958  0.77255  1.46783  0.26192
    130   2.59799  4.72940  5.04061  4.65518  3.59170  4.20195  4.35381  1.23267  4.27791  1.67993  3.60902  4.42530  3.31098  4.53302  4.32833  3.60763  2.69731  2.03252  5.18720  3.76988    304 i x - -
          2.68619  4.42226  2.77520  2.73124  3.46355  2.40513  3.72495  3.29355  2.67741  2.69356  4.24690  2.90347  2.73740  3.18147  2.89801  2.37883  2.77520  2.98511  4.58478  3.61504
          0.00935  4.85834  6.47103  0.63509  0.75478  0.40991  1.08978
    131   3.19507  5.08192  3.89420  4.51567  3.26217  4.41040  4.74610  1.89224  4.22731  1.07041  4.09776  4.39029  2.25158  4.13944  4.34424  3.69298  3.36060  2.16181  5.69945  4.34526    307 l x - -
          2.68618  4.42225  2.77519  2.73123  3.46354  2.40513  3.72494  3.29354  2.67741  2.69355  4.24690  2.90347  2.73739  3.18146  2.89801  2.37887  2.77519  2.98518  4.58477  3.61503
          0.01168  6.19580  4.64832  0.61958  0.77255  0.28196  1.40365
    132   3.34600  6.13916  2.77453  2.13589  3.03713  3.93705  3.75240  3.06758  2.43643  2.58335  4.39272  2.53716  3.15675  2.12748  3.40398  3.12238  2.32705  3.27572  6.57461  4.23957    308 q x - -
          2.68616  4.42299  2.77480  2.73064  3.46414  2.40551  3.72546  3.29354  2.67708  2.69395  4.24742  2.90374  2.73704  3.18128  2.89865  2.37890  2.77469  2.98480  4.58533  3.61498
          0.49506  0.94650  6.04414  0.22446  1.60418  0.56253  0.84342
    133   3.51800  5.15959  5.16836  4.68743  3.14700  3.59060  4.74532  0.90836  4.54166  1.59941  4.04603  5.10574  3.67192  4.65510  4.69271  3.72132  3.32375  2.22557  5.78108  4.15948    335 i x - -
          2.68618  4.42225  2.77519  2.73123  3.46354  2.40513  3.72494  3.29354  2.67741  2.69355  4.24690  2.90347  2.73739  3.18146  2.89801  2.37887  2.77519  2.98518  4.58477  3.61503
          0.00263  6.33754  7.05989  0.61958  0.77255  0.50264  0.92869
    134   3.46020  6.16387  2.44668  1.83567  4.29906  4.14994  4.12646  3.09679  2.05480  2.35331  4.98065  3.17997  4.15109  2.70479  3.45997  2.59515  1.99946  3.73987  6.59717  4.72751    336 e x - -
          2.68618  4.42225  2.77519  2.73123  3.46354  2.40513  3.72494  3.29354  2.67741  2.69355  4.24690  2.90347  2.73739  3.18146  2.89801  2.37887  2.77519  2.98518  4.58477  3.61503
          0.00474  6.34819  5.81764  0.61958  0.77255  0.50763  0.92110
    135   3.56316  6.16982  2.42273  2.69944  4.83515  3.52347  3.20630  4.39346  2.03172  3.68592  4.75196  2.55925  4.82422  3.27181  2.57122  1.55398  2.49166  4.18204  5.43418  3.10274    337 s x - -
          2.68618  4.42225  2.77519  2.73123  3.46354  2.40513  3.72494  3.29354  2.67741  2.69355  4.24690  2.90347  2.73739  3.18146  2.89801  2.37887  2.77519  2.98518  4.58477  3.61503
          0.00398  6.35079  6.10838  0.61958  0.77255  0.51100  0.91603
    136   3.04310  5.16894  5.77493  5.15854  2.85696  4.96728  5.15787  1.57983  4.82129  2.14746  3.96875  5.13456  5.17942  5.06837  4.55212  4.17781  3.89245  0.88501  5.02042  3.36773    338 v x - -
          2.68620  4.42227  2.77522  2.73125  3.46356  2.40515  3.72493  3.29347  2.67733  2.69354  4.24692  2.90349  2.73742  3.18135  2.89803  2.37889  2.77516  2.98520  4.58479  3.61505
          0.01597  4.39102  5.66810  0.45753  1.00197  0.53610  0.87954
    137   3.20840  6.16946  1.52541  2.47763  5.39422  4.23431  4.20337  3.20292  2.23766  4.02252  4.65992  2.39400  4.40140  3.31638  3.45244  2.26468  2.05738  3.43634  6.60193  4.54295    341 d x - -
          2.68618  4.42225  2.77519  2.73123  3.46354  2.40513  3.72494  3.29354  2.67741  2.69355  4.24690  2.90347  2.73739  3.18146  2.89801  2.37887  2.77519  2.98518  4.58477  3.61503
          0.00259  6.35168  7.07403  0.61958  0.77255  0.50465  0.92563
    138   3.55336  5.17011  5.77523  4.94384  2.95500  4.75501  5.18620  1.59175  4.94048  1.03573  3.10701  4.47157  5.04986  4.51459  4.94358  3.86547  3.20059  2.11641  4.64943  2.97366    342 l x - -
          2.68618  4.42225  2.77519  2.73123  3.46354  2.40513  3.72494  3.29354  2.67741  2.69355  4.24690  2.90347  2.73739  3.18146  2.89801  2.37887  2.77519  2.98518  4.58477  3.61503
          0.00258  6.35580  7.07815  0.61958  0.77255  0.52936  0.88912
    139   2.97636  5.44173  2.48915  3.00122  4.39447  3.71109  4.20365  3.77402  2.94373  3.42961  4.98127  2.61558  4.60692  3.20921  3.00362  1.40370  1.84163  2.98950  6.07738  4.17352    343 s x - -
          2.68618  4.42225  2.77519  2.73123  3.46354  2.40513  3.72494  3.29354  2.67741  2.69355  4.24690  2.90347  2.73739  3.18146  2.89801  2.37887  2.77519  2.98518  4.58477  3.61503
          0.00258  6.35641  7.07876  0.61958  0.77255  0.52936  0.88912
    140   3.91536  5.93687  4.36873  4.10412  5.02426  4.55967  5.21954  4.41557  3.88743  4.05314  5.19120  4.13842  0.27382  4.22044  4.21231  3.80808  3.79963  4.28352  6.62727  5.36612    344 P x - -
          2.68618  4.42225  2.77519  2.73123  3.46354  2.40513  3.72494  3.29354  2.67741  2.69355  4.24690  2.90347  2.73739  3.18146  2.89801  2.37887  2.77519  2.98518  4.58477  3.61503
          0.00471  6.35641  5.82016  0.61958  0.77255  0.51529  0.90963
    141   3.24236  6.12508  1.37708  2.93039  4.22466  4.16643  4.39652  3.95086  3.14714  3.95296  5.03477  1.09744  4.39369  3.42339  3.64933  3.02469  3.62413  4.18043  6.54639  3.64917    345 n x - -
          2.68618  4.42225  2.77519  2.73123  3.46354  2.40513  3.72494  3.29354  2.67741  2.69355  4.24690  2.90347  2.73739  3.18146  2.89801  2.37887  2.77519  2.98518  4.58477  3.61503
          0.00826  6.35508  5.03766  0.61958  0.77255  0.50608  0.92345
    142   3.58022  5.56829  3.80559  3.78097  4.26031  4.56636  4.55591  3.57862  3.67720  3.36647  4.50463  3.61878  0.49036  3.88279  4.12501  3.51606  3.30726  3.48207  5.72435  4.33100    346 P x - -
          2.68618  4.42225  2.77519  2.73123  3.46354  2.40513  3.72494  3.29354  2.67741  2.69355  4.24690  2.90347  2.73739  3.18146  2.89801  2.37887  2.77519  2.98518  4.58477  3.61503
          0.00378  6.35156  6.20272  0.61958  0.77255  0.50272  0.92858
    143   3.44700  4.94803  5.75938  5.14419  3.74719  4.67696  5.30015  2.33677  4.92942  2.23974  4.02764  4.96313  0.61000  4.85367  4.93820  4.09944  3.93830  2.67661  5.50239  4.44157    347 P x - -
          2.68618  4.42225  2.77519  2.73123  3.46354  2.40513  3.72494  3.29354  2.67741  2.69355  4.24690  2.90347  2.73739  3.18146  2.89801  2.37887  2.77519  2.98518  4.58477  3.61503
          0.00347  6.35519  6.35908  0.61958  0.77255  0.52502  0.89537
    144   2.94348  3.98869  3.91888  2.48639  4.83873  4.40844  4.29093  2.74256  1.73610  2.92550  4.98730  4.00297  4.15448  2.30502  3.24164  2.93652  3.15934  1.57156  5.89808  4.41610    348 v x - -
          2.68615  4.42225  2.77520  2.73124  3.46354  2.40513  3.72495  3.29354  2.67741  2.69355  4.24690  2.90347  2.73737  3.18147  2.89801  2.37885  2.77520  2.98519  4.58477  3.61503
          0.00385  5.80983  7.07782  0.68793  0.69839  0.54270  0.87031
    145   1.47764  5.79840  4.00783  3.32020  4.05256  4.26705  4.68695  2.62804  2.62833  3.28868  4.33025  4.01437  1.66593  3.62454  2.60784  2.44532  3.33967  3.32862  5.66905  4.59448    352 a x - -
          2.68623  4.42189  2.77524  2.73122  3.46335  2.40519  3.72500  3.29354  2.67749  2.69354  4.24694  2.90351  2.73747  3.18137  2.89802  2.37882  2.77525  2.98513  4.58456  3.61476
          0.01482  4.43617  5.85375  1.56669  0.23412  0.49374  0.94248
    146   3.56486  6.19296  3.18577  3.06502  5.52931  0.53298  4.37047  5.01066  3.20424  4.17712  4.88821  2.64022  4.40856  3.69933  3.74896  3.43959  3.69549  4.52569  6.62998  4.93435    384 G x - -
          2.68618  4.42225  2.77515  2.73124  3.46354  2.40513  3.72495  3.29354  2.67741  2.69355  4.24690  2.90347  2.73740  3.18147  2.89801  2.37884  2.77520  2.98519  4.58477  3.61504
          0.00449  5.61594  7.07988  0.63207  0.75820  0.51933  0.90367
    147   3.06511  6.17649  2.94453  1.89856  5.04566  3.29279  3.72577  4.55867  1.59784  4.42114  5.21680  3.40113  4.70833  1.48162  3.29162  2.86167  3.08706  3.42497  6.60838  4.90644    387 q x - -
          2.68616  4.42225  2.77520  2.73123  3.46354  2.40511  3.72495  3.29354  2.67741  2.69355  4.24690  2.90347  2.73740  3.18146  2.89801  2.37887  2.77520  2.98518  4.58477  3.61503
          0.00798  5.62279  5.44023  0.54131  0.87224  0.52549  0.89469
    148   3.39304  6.17220  2.48048  2.11371  4.70588  4.25812  4.62198  4.40759  2.42313  3.95787  4.33135  1.68221  2.76164  3.23035  3.49297  2.34298  2.00179  4.03373  4.46798  4.24820    389 n x - -
          2.68618  4.42225  2.77519  2.73123  3.46354  2.40513  3.72494  3.29354  2.67741  2.69355  4.24690  2.90347  2.73739  3.18146  2.89801  2.37887  2.77519  2.98518  4.58477  3.61503
          0.00849  6.35605  5.00315  0.61958  0.77255  0.51500  0.91006
    149   2.89819  4.34864  4.28365  3.06337  2.87040  4.15340  4.78797  2.75230  4.86645  0.80870  3.64322  4.17628  5.31691  4.39762  4.90384  3.68330  2.96503  2.21175  5.41774  4.07477    390 l x - -
          2.68618  4.42225  2.77520  2.73123  3.46354  2.40513  3.72494  3.29354  2.67741  2.69355  4.24690  2.90347  2.73740  3.18146  2.89801  2.37887  2.77520  2.98518  4.58477  3.61497
          0.00612  5.88555  5.70716  0.57401  0.82842  0.58218  0.81799
    150   3.36363  4.16007  3.33053  2.93123  3.76301  4.41851  4.01964  3.59090  2.90151  3.36428  3.94003  3.09127  4.89506  3.17644  3.29161  2.08367  1.21344  2.29518  5.82307  4.29016    392 t x - -
          2.68618  4.42225  2.77519  2.73123  3.46354  2.40513  3.72494  3.29354  2.67741  2.69355  4.24690  2.90347  2.73739  3.18146  2.89801  2.37887  2.77519  2.98518  4.58477  3.61503
          0.00504  6.35194  5.71831  0.61958  0.77255  0.59000  0.80817
    151   3.30910  5.04799  5.77102  5.15475  1.94619  4.27072  5.29908  1.02918  4.74677  2.57165  4.17321  4.93217  5.32833  4.94247  4.74475  4.01061  3.85661  1.50094  5.78896  3.34039    393 i x - -
          2.68618  4.42225  2.77519  2.73123  3.46354  2.40513  3.72494  3.29354  2.67741  2.69355  4.24690  2.90347  2.73739  3.18146  2.89801  2.37887  2.77519  2.98518  4.58477  3.61503
          0.00260  6.35072  7.07306  0.61958  0.77255  0.57119  0.83207
    152   3.41428  5.55680  2.58520  2.13084  4.08495  4.25743  3.05668  3.99884  1.69171  4.02878  4.63814  2.54488  4.82712  3.39624  3.10325  2.80755  1.70690  3.67962  5.87464  3.63575    394 k x - -
          2.68618  4.42225  2.77519  2.73123  3.46354  2.40513  3.72494  3.29354  2.67741  2.69355  4.24690  2.90347  2.73739  3.18146  2.89801  2.37887  2.77519  2.98518  4.58477  3.61503
          0.00259  6.35372  7.07606  0.61958  0.77255  0.55659  0.85134
    153   1.07303  5.00471  5.77156  5.15547  3.11042  3.76786  5.14941  1.84057  4.93797  2.55016  3.74640  5.13374  5.06228  5.06720  4.78323  3.99168  3.68716  1.55262  5.79278  4.12040    395 a x - -
          2.68619  4.42209  2.77521  2.73124  3.46355  2.40514  3.72496  3.29349  2.67742  2.69356  4.24691  2.90348  2.73741  3.18147  2.89802  2.37886  2.77517  2.98515  4.58478  3.61496
          0.00388  5.79952  7.07821  0.85257  0.55568  0.57276  0.83004
    154   2.58753  6.15298  3.57448  2.45244  4.01549  3.75189  4.14566  4.01572  2.13616  3.93450  5.00177  3.09212  4.72720  3.37225  3.14518  1.36241  2.23661  2.76133  4.76852  3.78964    402 s x - -
          2.68618  4.42225  2.77519  2.73123  3.46354  2.40513  3.72494  3.29354  2.67741  2.69355  4.24690  2.90347  2.73739  3.18146  2.89801  2.37887  2.77519  2.98518  4.58477  3.61503
          0.00258  6.35587  7.07821  0.61958  0.77255  0.57276  0.83004
    155   2.49191  5.36829  4.76609  4.11962  4.30005  0.45472  4.71026  3.60671  4.05140  3.45170  4.06588  4.38491  4.98094  4.49337  4.37829  3.91681  3.89689  3.15119  5.96737  4.75420    403 G x - -
          2.68618  4.42225  2.77519  2.73123  3.46354  2.40513  3.72494  3.29354  2.67741  2.69355  4.24690  2.90347  2.73739  3.18146  2.89801  2.37887  2.77519  2.98518  4.58477  3.61503
          0.00379  6.35587  6.18938  0.61958  0.77255  0.57276  0.83004
    156   3.43115  6.13253  2.36826  2.52553  3.68406  4.29524  4.10255  3.10061  2.32021  3.84304  4.53394  2.80919  4.32293  3.25482  3.49659  2.94319  1.31464  2.78815  5.76476  3.41882    404 t x - -
          2.68614  4.42226  2.77521  2.73124  3.46355  2.40514  3.72496  3.29355  2.67742  2.69356  4.24691  2.90348  2.73736  3.18147  2.89799  2.37883  2.77521  2.98519  4.58478  3.61504
          0.08555  5.90800  2.53482  0.88426  0.53276  0.58480  0.81468
    157   2.33153  4.86715  5.69470  5.07939  2.29701  4.90101  5.23451  2.99079  4.65433  1.14389  3.57317  4.28446  5.09179  4.57831  4.04671  3.45660  3.05858  1.48781  5.72851  4.55253    413 l x - -
          2.68618  4.42225  2.77519  2.73123  3.46354  2.40513  3.72494  3.29354  2.67741  2.69355  4.24690  2.90347  2.73739  3.18146  2.89801  2.37887  2.77519  2.98518  4.58477  3.61503
          0.00502  6.27298  5.77110  0.61958  0.77255  0.29490  1.36496
    158   3.15344  6.15756  3.16803  3.02505  3.06199  3.52289  3.52119  4.14470  1.88946  2.13254  4.04669  3.02431  4.13407  2.93241  3.23648  2.05760  2.00061  4.29873  6.59338  3.88742    414 k x - -
          2.68634  4.42250  2.77512  2.73098  3.46372  2.40526  3.72510  3.29368  2.67677  2.69380  4.24715  2.90316  2.73761  3.18159  2.89809  2.37884  2.77508  2.98521  4.58502  3.61508
          0.18184  1.86840  4.43157  0.07805  2.58918  0.58485  0.81462
    159   3.02575  6.16466  2.83534  1.28113  5.14483  3.32105  3.46049  4.08775  2.14061  3.95395  5.06809  3.33658  4.22848  2.32895  3.18285  2.94651  3.02824  2.62123  6.59670  4.15017    417 e x - -
          2.68618  4.42225  2.77519  2.73123  3.46354  2.40513  3.72494  3.29354  2.67741  2.69355  4.24690  2.90347  2.73739  3.18146  2.89801  2.37887  2.77519  2.98518  4.58477  3.61503
          0.00960  6.34292  4.85472  0.61958  0.77255  0.52183  0.90000
    160   2.99373  6.16669  1.52283  2.24802  5.19727  3.75778  4.53073  3.94520  2.50685  3.83405  5.01264  3.22768  2.59392  2.93510  3.03191  3.24955  1.91681  3.22850  6.59901  4.36279    418 d x - -
          2.68618  4.42225  2.77520  2.73123  3.46354  2.40513  3.72495  3.29354  2.67741  2.69355  4.24690  2.90347  2.73740  3.18146  2.89801  2.37887  2.77517  2.98518  4.58477  3.61503
          0.00991  5.83046  4.97203  0.56835  0.83576  0.56205  0.84407
    161   3.43075  5.16438  4.88056  5.14504  3.49954  4.96060  5.29451  0.73580  4.77059  2.62718  4.13544  4.81422  4.90341  4.66163  4.82293  4.16329  3.62625  1.44089  5.45836  4.25402    420 i x - -
          2.68618  4.42225  2.77519  2.73123  3.46354  2.40513  3.72494  3.29354  2.67741  2.69355  4.24690  2.90347  2.73739  3.18146  2.89801  2.37887  2.77519  2.98518  4.58477  3.61503
          0.01959  6.34709  4.03730  0.61958  0.77255  0.65343  0.73451
    162   3.25851  5.85831  2.71104  1.14581  5.08527  3.13545  4.51167  3.30424  2.91518  3.61483  4.98957  3.27016  3.09883  3.00019  3.69127  2.99819  2.10524  2.97655  6.58248  4.94794    421 e x - -
          2.68619  4.42223  2.77521  2.73125  3.46355  2.40516  3.72493  3.29350  2.67743  2.69351  4.24685  2.90348  2.73739  3.18145  2.89801  2.37884  2.77520  2.98516  4.58481  3.61496
          0.10524  5.48685  2.34599  1.24829  0.33827  0.57735  0.82414
    163   2.58073  5.75800  2.32528  1.29506  5.21617  3.54355  4.27217  4.64950  2.38756  4.04158  4.99214  2.77122  3.12090  2.27267  3.34669  2.94427  3.44696  3.72551  5.77172  3.97507    438 e x - -
          2.68618  4.42229  2.77523  2.73112  3.46358  2.40517  3.72498  3.29358  2.67745  2.69333  4.24694  2.90337  2.73743  3.18150  2.89805  2.37890  2.77519  2.98522  4.58481  3.61507
          0.01906  4.13457  5.85182  0.66186  0.72544  0.29654  1.36018
    164   3.18994  5.53983  2.59437  3.14540  5.48228  0.68550  4.24092  4.21937  2.96925  4.25026  5.07683  2.92199  4.01646  3.57449  3.81191  3.25526  3.35339  4.41119  6.58355  3.95407    441 G x - -
          2.68619  4.42250  2.77528  2.73132  3.46374  2.40457  3.72520  3.29345  2.67675  2.69373  4.24705  2.90348  2.73765  3.18118  2.89816  2.37898  2.77537  2.98542  4.58502  3.61528
          0.16976  1.86252  7.06838  0.09466  2.40440  0.59252  0.80505
    165   0.83330  5.29603  3.41608  3.58672  3.90000  3.92557  4.40355  4.03733  3.52348  3.72361  4.71010  3.94150  4.22514  3.89162  4.07087  1.87307  2.28904  3.72261  6.27862  4.21528    445 a x - -
          2.68617  4.42225  2.77520  2.73123  3.46354  2.40513  3.72494  3.29354  2.67741  2.69355  4.24690  2.90345  2.73740  3.18146  2.89801  2.37887  2.77520  2.98518  4.58477  3.61503
          0.00453  6.10528  6.07806  0.62320  0.76835  0.61756  0.77492
    166   3.49771  5.61732  3.94862  3.10576  3.52450  4.37413  4.14215  2.83895  1.89632  2.65217  4.32935  3.87800  4.86590  3.64235  3.63452  3.22037  2.26705  3.10531  3.33891  1.39851    448 y x - -
          2.68618  4.42225  2.77519  2.73123  3.46354  2.40513  3.72494  3.29354  2.67741  2.69355  4.24690  2.90347  2.73739  3.18146  2.89801  2.37887  2.77519  2.98518  4.58477  3.61503
          0.00439  6.35002  5.93922  0.61958  0.77255  0.62219  0.76952
    167   1.95127  4.70658  4.79155  5.02898  3.10145  4.40139  4.80314  2.03032  4.75523  1.69223  3.04191  4.60957  5.32605  4.62253  4.93724  3.87621  3.78641  1.25697  5.03617  3.48724    449 v x - -
          2.68618  4.42225  2.77520  2.73123  3.46345  2.40513  3.72495  3.29354  2.67741  2.69355  4.24690  2.90347  2.73740  3.18146  2.89801  2.37887  2.77520  2.98518  4.58477  3.61503
          0.01313  5.63907  4.65825  0.54464  0.86762  0.61452  0.77848
    168   3.23621  6.15073  1.73429  2.34085  3.86026  3.36402  2.44876  3.04925  2.47256  2.89928  4.88017  2.40807  4.82088  3.24871  3.03185  3.07052  2.97605  3.04583  5.77205  4.12621    451 d x - -
          2.68618  4.42225  2.77519  2.73123  3.46354  2.40513  3.72494  3.29354  2.67741  2.69355  4.24690  2.90347  2.73739  3.18146  2.89801  2.37887  2.77519  2.98518  4.58477  3.61503
          0.00392  6.34218  6.13994  0.61958  0.77255  0.66301  0.72422
    169   3.38652  5.16039  5.76504  4.58753  3.05957  4.50325  5.06093  1.66290  4.93041  1.31901  4.00050  4.69192  5.32191  5.05898  4.93367  3.77685  3.69714  1.24746  5.19111  3.43605    452 v x - -
          2.68616  4.42225  2.77520  2.73123  3.46354  2.40513  3.72495  3.29354  2.67741  2.69355  4.24690  2.90347  2.73740  3.18146  2.89801  2.37887  2.77520  2.98517  4.58477  3.61503
          0.17873  5.68092  1.83096  0.55069  0.85932  0.69605  0.69025
    170   3.20035  5.94876  3.08425  2.37017  4.69648  4.04916  4.36196  3.54615  3.05570  3.22227  3.49125  3.46006  4.71649  1.68678  3.17937  2.32008  1.72233  2.69263  5.02147  4.30281    454 q x - -
          2.68618  4.42225  2.77519  2.73123  3.46354  2.40513  3.72494  3.29354  2.67741  2.69355  4.24690  2.90347  2.73739  3.18146  2.89801  2.37887  2.77519  2.98518  4.58477  3.61503
          0.00311  6.16980  6.89215  0.61958  0.77255  1.55570  0.23704
    171   3.04427  5.03649  3.77633  4.59244  3.31111  2.93493  5.14417  2.73369  4.57624  2.75427  3.45331  4.95494  5.17830  4.88234  4.64192  3.89830  3.50516  0.59839  5.65744  4.31135    455 V x - -
          2.68618  4.42225  2.77519  2.73123  3.46354  2.40513  3.72494  3.29354  2.67741  2.69355  4.24690  2.90347  2.73739  3.18146  2.89801  2.37887  2.77519  2.98518  4.58477  3.61503
          0.00457  6.17077  6.00310  0.61958  0.77255  0.24007  1.54445
    172   2.94224  5.46393  3.32557  3.12458  3.14614  3.50228  4.39479  4.04823  0.91898  3.77641  4.76723  3.26447  4.73615  3.22018  2.51161  2.85876  3.19211  3.47343  4.77831  3.73335    456 k x - -
          2.68618  4.42225  2.77520  2.73123  3.46354  2.40513  3.72494  3.29354  2.67741  2.69355  4.24690  2.90347  2.73740  3.18146  2.89801  2.37887  2.77520  2.98515  4.58477  3.61503
          0.04891  5.89560  3.10147  0.57643  0.82530  0.71499  0.67177
    173   3.16384  4.21602  3.99274  4.84472  2.38319  4.21159  5.24072  2.97077  3.64404  1.67434  3.78198  4.27324  4.80541  4.81377  4.09248  3.82418  3.61496  2.72571  4.22755  1.07620    458 y x - -
          2.68618  4.42225  2.77519  2.73123  3.46354  2.40513  3.72494  3.29354  2.67741  2.69355  4.24690  2.90347  2.73739  3.18146  2.89801  2.37887  2.77519  2.98518  4.58477  3.61503
          0.01070  6.29613  4.73290  0.61958  0.77255  0.78000  0.61324
    174   3.14574  5.96760  3.38842  3.04358  3.84968  0.82949  4.08173  3.27878  3.07232  3.01070  4.86603  3.36543  3.80971  3.23119  3.79247  3.13379  2.89398  3.71185  6.08124  4.32622    459 g x - -
          2.68618  4.42225  2.77519  2.73123  3.46354  2.40513  3.72494  3.29354  2.67741  2.69355  4.24690  2.90347  2.73739  3.18146  2.89801  2.37887  2.77519  2.98518  4.58477  3.61503
          0.35251  6.30559  1.21993  0.61958  0.77255  0.89385  0.52607
    175   3.02276  5.34068  1.75410  2.91752  3.90132  2.61890  4.05049  3.63664  2.98320  1.52482  4.73093  2.93706  3.57208  3.24417  3.15240  2.89452  3.37772  3.45289  5.81564  3.99031    460 l x - -
          2.68618  4.42225  2.77519  2.73123  3.46354  2.40513  3.72494  3.29354  2.67741  2.69355  4.24690  2.90347  2.73739  3.18146  2.89801  2.37887  2.77519  2.98518  4.58477  3.61503
          0.57117  5.96424  0.83801  0.61958  0.77255  0.14560  1.99879
    176   2.90898  5.71158  2.97981  2.65334  3.07390  3.35428  3.53747  3.84731  2.88552  1.56780  4.39894  2.99193  3.90004  3.12172  2.88726  2.92385  3.02103  3.16006  4.42630  2.45779    461 l x - -
          2.68615  4.42243  2.77488  2.73119  3.46372  2.40523  3.72504  3.29363  2.67752  2.69362  4.24708  2.90313  2.73756  3.18157  2.89819  2.37883  2.77492  2.98505  4.58495  3.61514
          0.23730  1.81204  3.03818  0.09696  2.38155  0.16216  1.89914
    177   3.11781  4.48926  3.59647  2.81302  4.03293  2.90388  4.18206  0.95102  3.14270  3.00942  4.54849  3.27437  3.71950  3.56401  3.66405  3.24616  3.22509  2.64846  6.20747  4.39253    465 i x - -
          2.68673  4.42368  2.77537  2.73126  3.46396  2.40549  3.72583  3.29125  2.67681  2.69294  4.24613  2.90233  2.73668  3.18124  2.89896  2.37954  2.77546  2.98559  4.58581  3.61497
          0.32291  1.31987  4.73391  1.25113  0.33713  0.63850  0.75095
    178   3.21114  6.13066  3.04722  2.97817  4.00374  2.88276  4.39211  3.27661  1.75055  3.41012  4.98842  3.64711  3.52460  2.53403  1.82109  3.16888  2.12439  3.11036  5.04666  4.42631    477 k x - -
          2.68618  4.42225  2.77519  2.73123  3.46354  2.40513  3.72494  3.29354  2.67741  2.69355  4.24690  2.90347  2.73739  3.18146  2.89801  2.37887  2.77519  2.98518  4.58477  3.61503
          0.17095  6.32149  1.86215  0.61958  0.77255  0.62792  0.76293
    179   3.09666  5.09009  4.63954  4.12505  3.67196  3.36132  4.71968  1.88911  3.69896  0.79943  4.15387  3.83412  4.07934  4.19825  4.28851  3.65526  3.38765  2.78317  5.23359  3.99363    478 l x - -
          2.68618  4.42225  2.77519  2.73123  3.46354  2.40513  3.72494  3.29354  2.67741  2.69355  4.24690  2.90347  2.73739  3.18146  2.89801  2.37887  2.77519  2.98518  4.58477  3.61503
          0.05244  6.17240  3.01597  0.61958  0.77255  0.34448  1.23302
    180   3.22721  5.17947  3.21106  3.54801  2.71523  4.04809  4.51342  1.44386  4.23562  1.42773  3.92456  3.84034  4.02393  4.04382  4.22239  3.53425  3.47216  2.40574  5.22859  2.92700    479 l x - -
          2.68618  4.42225  2.77520  2.73123  3.46354  2.40513  3.72495  3.29354  2.67739  2.69355  4.24690  2.90347  2.73737  3.18147  2.89801  2.37887  2.77520  2.98516  4.58477  3.61503
          0.01103  5.59797  4.92465  0.58632  0.81276  0.59303  0.80441
    181   3.21919  5.65457  3.36309  2.79915  4.96735  4.07767  2.66440  3.49661  2.42184  3.92954  5.08681  1.82521  2.76375  2.33759  2.65046  2.07507  2.62415  3.79341  6.57640  4.68772    482 n x - -
          2.68618  4.42225  2.77519  2.73123  3.46354  2.40513  3.72494  3.29354  2.67741  2.69355  4.24690  2.90347  2.73739  3.18146  2.89801  2.37887  2.77519  2.98518  4.58477  3.61503
          0.01181  6.31542  4.61184  0.61958  0.77255  0.83606  0.56812
    182   3.37449  6.12880  3.10093  2.68886  3.47439  3.28533  3.35838  4.24521  1.73768  3.41174  4.24366  3.66438  4.61722  1.80316  3.26011  3.21048  2.01200  3.75580  5.97586  2.64256    483 k x - -
          2.68618  4.42225  2.77519  2.73123  3.46354  2.40513  3.72494  3.29354  2.67741  2.69355  4.24690  2.90347  2.73739  3.18146  2.89801  2.37887  2.77519  2.98518  4.58477  3.61503
          0.00270  6.31103  7.03337  0.61958  0.77255  0.75834  0.63195
    183   3.20408  5.68893  2.86561  1.92279  4.46866  4.10452  4.49225  3.52618  2.22739  4.24807  5.10876  2.90701  3.61568  2.49259  2.18636  2.93320  1.75130  3.36106  5.57811  4.24429    484 t x - -
          2.68618  4.42225  2.77519  2.73123  3.46354  2.40513  3.72494  3.29354  2.67741  2.69355  4.24690  2.90347  2.73739  3.18146  2.89801  2.37887  2.77519  2.98518  4.58477  3.61503
          0.08472  6.32284  2.53280  0.61958  0.77255  0.53557  0.88029
    184   1.53814  5.02772  4.01020  3.86716  1.64817  4.33687  4.29845  2.35801  3.92356  2.30230  3.73934  4.52638  4.38714  3.30575  3.47458  3.87386  3.23455  2.69023  5.36729  2.83391    485 a x - -
          2.68618  4.42225  2.77519  2.73123  3.46354  2.40513  3.72494  3.29354  2.67741  2.69355  4.24690  2.90347  2.73739  3.18146  2.89801  2.37887  2.77519  2.98518  4.58477  3.61503
          0.00283  6.26494  6.98728  0.61958  0.77255  1.03663  0.43796
    185   3.46920  5.23454  0.58272  2.96559  5.07242  3.89187  4.10449  4.63572  3.24236  4.00204  5.13749  2.74098  3.59108  3.56870  3.72391  3.20978  3.63861  4.30107  6.53259  4.46919    486 D x - -
          2.68618  4.42225  2.77519  2.73123  3.46354  2.40513  3.72494  3.29354  2.67741  2.69355  4.24690  2.90347  2.73739  3.18146  2.89801  2.37887  2.77519  2.98518  4.58477  3.61503
          0.00755  6.27607  5.17790  0.61958  0.77255  1.09539  0.40708
    186   3.00902  5.10744  5.03252  4.47915  1.94639  3.94987  5.23664  2.01349  4.70613  0.91032  3.87398  5.06661  4.68434  4.81023  4.87584  3.85901  3.73179  2.36713  5.72926  3.89749    487 l x - -
          2.68618  4.42225  2.77519  2.73123  3.46354  2.40513  3.72494  3.29354  2.67741  2.69355  4.24690  2.90347  2.73739  3.18146  2.89801  2.37887  2.77519  2.98518  4.58477  3.61503
          0.00280  6.27460  6.99694  0.61958  0.77255  1.09060  0.40950
    187   3.72900  0.38830  4.82948  4.81932  3.59553  4.61636  5.00595  3.45069  4.35860  3.21339  4.18676  4.60488  4.77464  4.69407  4.25898  3.87422  3.84584  3.37336  5.10346  4.30343    488 C x - -
          2.68618  4.42225  2.77519  2.73123  3.46354  2.40513  3.72494  3.29354  2.67741  2.69355  4.24690  2.90347  2.73739  3.18146  2.89801  2.37887  2.77519  2.98518  4.58477  3.61503
          0.08185  6.27866  2.56773  0.61958  0.77255  1.13391  0.38827
    188   2.94728  6.06274  1.99580  1.03050  5.13979  3.62671  4.06938  4.65316  2.47661  4.36859  4.85448  3.25958  3.96407  2.92546  3.51275  2.66475  2.86643  4.31903  6.49463  5.00584    489 e x - -
          2.68618  4.42225  2.77519  2.73123  3.46354  2.40513  3.72494  3.29354  2.67741  2.69355  4.24690  2.90347  2.73739  3.18146  2.89801  2.37887  2.77519  2.98518  4.58477  3.61503
          0.02310  6.19983  3.87242  0.61958  0.77255  0.87078  0.54236
    189   2.82906  5.71248  3.14312  1.56185  3.71503  3.78731  4.11217  3.71887  2.94645  2.98700  4.08651  2.89795  4.14322  1.68563  3.75732  3.11701  2.48311  3.25230  4.76402  3.78742    490 e x - -
          2.68618  4.42225  2.77519  2.73123  3.46354  2.40513  3.72494  3.29354  2.67741  2.69355  4.24690  2.90347  2.73739  3.18146  2.89801  2.37887  2.77519  2.98518  4.58477  3.61503
          0.04940  6.23355  3.07402  0.61958  0.77255  1.15723  0.37740
    190   1.93185  5.07502  4.36480  3.75728  3.48391  3.99380  5.14357  1.45199  4.26510  1.63490  3.37155  4.10557  4.15235  4.41850  4.50950  3.17739  3.27958  2.11718  5.15445  3.93012    491 i x - -
          2.68618  4.42225  2.77519  2.73123  3.46354  2.40513  3.72494  3.29354  2.67741  2.69355  4.24690  2.90347  2.73739  3.18146  2.89801  2.37887  2.77519  2.98518  4.58477  3.61503
          0.05662  6.20078  2.93718  0.61958  0.77255  1.30435  0.31656
    191   2.74364  4.71693  3.13492  2.03584  4.91261  2.84168  4.12466  3.89311  1.78072  2.95488  4.46384  3.34127  3.90178  3.03802  2.49445  2.56978  2.90165  2.59375  4.66381  4.10000    492 k . - -
          2.68535  4.42209  2.77505  2.73089  3.46443  2.40587  3.72462  3.29283  2.67758  2.69446  4.24600  2.90010  2.73770  3.18086  2.89868  2.37946  2.77597  2.98506  4.58602  3.61543
          0.65792  0.84661  2.93358  1.03802  0.43720  1.58031  0.23056
    192   2.91655  4.19632  2.97432  2.49094  5.02488  3.76814  3.89363  4.30948  2.23134  3.94014  4.06116  1.17780  2.97016  2.53509  3.32300  3.01485  3.44506  3.84905  6.42913  4.51376    522 n x - -
          2.68618  4.42225  2.77519  2.73123  3.46354  2.40513  3.72494  3.29354  2.67741  2.69355  4.24690  2.90347  2.73739  3.18146  2.89801  2.37887  2.77519  2.98518  4.58477  3.61503
          0.05662  6.10748  2.94092  0.61958  0.77255  0.28970  1.38026
    193   2.03692  5.63791  3.08737  3.16436  4.29778  2.87718  4.37538  3.36989  2.80422  3.48856  4.71920  3.25737  3.49676  2.66150  3.34885  2.33199  3.14881  1.46318  5.79131  4.34694    523 v x - -
          2.68613  4.42241  2.77507  2.73123  3.46364  2.40518  3.72510  3.29277  2.67755  2.69347  4.24706  2.90354  2.73754  3.18160  2.89817  2.37899  2.77527  2.98454  4.58493  3.61519
          0.09998  2.48018  4.47293  0.32396  1.28475  0.64988  0.73837
    194   3.21832  5.86599  1.37948  2.71073  4.49276  1.74391  3.86917  3.97754  3.05336  3.67333  4.90087  2.77288  4.18841  3.23392  3.54187  2.50538  2.78427  3.72661  6.06583  4.04818    526 d x - -
          2.68618  4.42225  2.77519  2.73123  3.46354  2.40513  3.72494  3.29354  2.67741  2.69355  4.24690  2.90347  2.73739  3.18146  2.89801  2.37887  2.77519  2.98518  4.58477  3.61503
          0.00886  6.30442  4.96338  0.61958  0.77255  0.68254  0.70386
    195   3.27071  4.94771  4.59750  3.51615  2.45654  4.38875  4.23446  2.28730  3.29052  1.24799  2.65068  4.12515  3.66016  4.09516  3.89691  3.53220  3.29534  2.01965  5.48573  3.72774    527 l x - -
          2.68618  4.42225  2.77519  2.73123  3.46354  2.40512  3.72494  3.29354  2.67741  2.69355  4.24690  2.90347  2.73739  3.18146  2.89801  2.37887  2.77519  2.98518  4.58477  3.61503
          0.00814  6.05741  5.15633  0.59580  0.80100  0.49551  0.93971
    196   3.07393  5.58975  2.94618  1.56019  4.93142  3.81009  3.84915  4.53437  2.08863  3.97320  5.09996  3.01125  3.07656  2.26499  2.86969  2.42378  2.20172  4.27760  6.59639  4.97740    529 e x - -
          2.68618  4.42225  2.77519  2.73123  3.46354  2.40513  3.72494  3.29354  2.67741  2.69355  4.24690  2.90347  2.73739  3.18146  2.89801  2.37887  2.77519  2.98518  4.58477  3.61503
          0.00262  6.34193  7.06428  0.61958  0.77255  0.52944  0.88901
    197   3.60871  0.46224  3.88065  3.14249  4.31754  4.36837  4.39932  4.14966  3.48279  3.75616  4.65329  4.14155  4.27788  3.90946  3.77925  3.64362  3.61799  3.70746  6.21110  4.67352    530 C x - -
          2.68618  4.42225  2.77519  2.73123  3.46354  2.40513  3.72494  3.29354  2.67741  2.69355  4.24690  2.90347  2.73739  3.18146  2.89801  2.37887  2.77519  2.98518  4.58477  3.61503
          0.00800  6.35310  5.07821  0.61958  0.77255  0.58796  0.81071
    198   3.37427  5.73240  4.07353  3.59291  4.78095  4.51474  4.58165  4.19772  3.63627  3.77509  4.82959  4.22175  0.42794  4.06605  4.06508  2.81051  3.80752  3.98761  6.28206  4.38343    531 P x - -
          2.68618  4.42225  2.77519  2.73123  3.46354  2.40513  3.72494  3.29354  2.67741  2.69355  4.24690  2.90347  2.73739  3.18146  2.89801  2.37887  2.77519  2.98518  4.58477  3.61503
          0.00260  6.34881  7.07116  0.61958  0.77255  0.51297  0.91308
    199   3.37486  4.60436  5.47556  4.95237  3.29392  4.96880  4.94668  1.19508  4.68747  1.60974  3.87239  4.82703  3.35681  4.80548  4.82343  4.12921  3.35028  1.51959  5.79321  3.55404    532 i x - -
          2.68618  4.42225  2.77519  2.73123  3.46354  2.40513  3.72494  3.29354  2.67741  2.69355  4.24690  2.90347  2.73739  3.18146  2.89801  2.37887  2.77519  2.98518  4.58477  3.61503
          0.01265  6.35695  4.52513  0.61958  0.77255  0.56931  0.83452
    200   2.80952  6.16806  2.68119  1.71373  4.91114  3.58871  3.24589  4.66278  1.32930  3.96037  4.84200  3.15752  2.90149  2.93456  3.64835  2.59840  3.37435  4.04952  6.59996  4.61210    533 k x - -
          2.68619  4.42227  2.77516  2.73125  3.46355  2.40508  3.72496  3.29355  2.67741  2.69356  4.24691  2.90348  2.73741  3.18148  2.89802  2.37886  2.77515  2.98518  4.58478  3.61505
          0.05771  5.39614  2.96537  0.82443  0.57712  0.54689  0.86453
    201   1.78309  6.12544  3.57211  2.26139  5.08781  4.27085  4.58511  3.79859  1.36130  4.28262  4.77336  3.57327  1.93812  3.24372  3.61671  2.98067  3.40736  3.45252  6.56012  4.49494    540 k x - -
          2.68619  4.42226  2.77520  2.73118  3.46354  2.40513  3.72495  3.29355  2.67741  2.69355  4.24690  2.90347  2.73740  3.18142  2.89801  2.37887  2.77520  2.98519  4.58460  3.61504
          0.02340  5.46402  3.96917  0.63402  0.75599  0.51241  0.91392
    202   3.34055  5.73467  2.92805  3.30734  5.22181  0.51362  4.43161  4.19196  3.22411  4.16995  5.10082  3.42879  4.46885  3.61777  3.77312  3.49721  3.45227  4.30632  6.50789  4.76449    543 G x - -
          2.68618  4.42225  2.77520  2.73119  3.46354  2.40510  3.72495  3.29354  2.67741  2.69355  4.24690  2.90347  2.73740  3.18147  2.89801  2.37887  2.77520  2.98519  4.58477  3.61503
          0.01125  5.58352  4.90286  0.63200  0.75828  0.45071  1.01383
    203   3.04430  6.16467  2.24915  2.07800  4.26594  4.09447  3.81424  4.14255  2.19220  3.91694  4.99063  2.63578  1.94851  3.14162  3.47185  2.77497  2.30179  3.47652  5.64734  3.60121    546 p x - -
          2.68596  4.42250  2.77529  2.73112  3.46372  2.40538  3.72520  3.29367  2.67746  2.69377  4.24715  2.90360  2.73624  3.18095  2.89820  2.37897  2.77520  2.98539  4.58502  3.61528
          0.17624  1.82805  7.06726  0.04861  3.04822  0.51581  0.90885
    204   3.19951  5.20228  4.72278  4.92914  1.61403  4.15009  3.21301  2.27088  3.93146  2.03937  2.54322  4.18240  4.80719  3.53722  3.91457  3.75716  3.05427  2.72976  5.82023  1.96779    548 f x - -
          2.68619  4.42226  2.77514  2.73124  3.46355  2.40513  3.72495  3.29355  2.67736  2.69356  4.24690  2.90347  2.73740  3.18147  2.89801  2.37886  2.77520  2.98519  4.58478  3.61504
          0.20091  4.96060  1.74295  0.44206  1.02922  0.46202  0.99427
    205   3.15130  6.03031  2.14920  2.16269  3.62915  4.14245  3.43343  3.83465  2.55413  3.68508  4.43458  2.43293  4.57506  3.21215  3.43488  2.24970  1.88082  2.86802  6.46532  3.67552    550 t x - -
          2.68618  4.42225  2.77519  2.73123  3.46354  2.40513  3.72494  3.29354  2.67741  2.69355  4.24690  2.90347  2.73739  3.18146  2.89801  2.37887  2.77519  2.98518  4.58477  3.61503
          0.00762  6.16998  5.20389  0.61958  0.77255  0.14600  1.99628
    206   3.49692  5.18948  4.61031  3.93714  2.48561  4.65344  5.07109  1.59949  3.82611  1.47083  3.60016  3.38000  5.02251  4.90830  4.38962  2.57498  3.08175  2.00275  5.46941  3.40763    551 l x - -
          2.68638  4.42258  2.77551  2.73141  3.46348  2.40546  3.72507  3.29000  2.67764  2.69356  4.24657  2.90380  2.73771  3.18176  2.89829  2.37911  2.77470  2.98468  4.58487  3.61527
          0.22443  1.61845  5.86869  0.08376  2.52142  0.47408  0.97407
    207   3.16327  5.77831  2.98964  2.26386  4.70799  4.33074  3.89458  3.23320  2.51405  3.71721  4.59173  3.09237  4.59638  3.14164  3.39054  2.29468  1.26306  2.54716  6.00719  5.06841    565 t x - -
          2.68618  4.42225  2.77519  2.73123  3.46354  2.40513  3.72494  3.29354  2.67741  2.69355  4.24690  2.90347  2.73739  3.18146  2.89801  2.37887  2.77519  2.98518  4.58477  3.61503
          0.00367  6.35933  6.24788  0.61958  0.77255  0.51999  0.90270
    208   2.22546  5.74317  3.89292  3.20435  3.57228  3.78998  3.32355  3.40079  1.24764  3.35693  4.18343  3.73880  4.50277  2.14493  3.16988  3.16601  2.88860  3.05938  5.43019  3.59698    566 k x - -
          2.68637  4.42250  2.77510  2.73127  3.46371  2.40537  3.72510  3.29341  2.67693  2.69371  4.24715  2.90354  2.73716  3.18142  2.89823  2.37866  2.77499  2.98524  4.58502  3.61528
          0.18296  1.84639  4.66778  0.04883  3.04367  0.53153  0.88601
    209   2.77611  4.01408  1.98407  2.38729  4.34558  4.07503  4.16390  3.52342  2.50294  3.70723  4.92830  2.77159  4.18128  3.06844  3.46002  2.10946  1.81506  3.27513  5.96337  3.84597    568 t x - -
          2.68618  4.42225  2.77519  2.73123  3.46354  2.40513  3.72494  3.29354  2.67741  2.69355  4.24690  2.90347  2.73739  3.18146  2.89801  2.37887  2.77519  2.98518  4.58477  3.61503
          0.00971  6.34965  4.83940  0.61958  0.77255  0.51715  0.90688
    210   2.97234  5.17667  4.67099  4.89644  2.49650  4.17462  4.67425  2.39009  4.08107  2.80274  3.88117  4.72581  4.19731  4.07039  4.27621  3.76191  2.98473  0.75975  4.46313  3.83980    569 v x - -
          2.68618  4.42225  2.77519  2.73123  3.46354  2.40513  3.72494  3.29354  2.67741  2.69355  4.24690  2.90347  2.73739  3.18146  2.89801  2.37887  2.77519  2.98518  4.58477  3.61503
          0.12242  6.34855  2.17619  0.61958  0.77255  0.55238  0.85703
    211   2.38680  6.06721  1.67215  1.75733  4.34826  4.22776  4.20906  3.96569  2.75759  3.27121  4.54150  3.49142  2.63435  3.03715  3.62886  2.76736  2.78096  3.58834  4.14768  3.61094    570 d x - -
          2.68618  4.42225  2.77519  2.73123  3.46354  2.40513  3.72494  3.29354  2.67741  2.69355  4.24690  2.90347  2.73739  3.18146  2.89801  2.37887  2.77519  2.98518  4.58477  3.61503
          0.00426  6.23405  6.07992  0.61958  0.77255  0.43204  1.04748
    212   2.83973  5.03916  5.52406  4.70345  3.69182  4.93948  4.96099  1.86695  4.67860  0.89137  3.54995  4.98822  3.63508  4.45642  4.91240  4.18967  2.69603  2.05322  5.76587  4.26926    571 l x - -
          2.68618  4.42225  2.77519  2.73123  3.46354  2.40513  3.72494  3.29354  2.67741  2.69355  4.24690  2.90347  2.73739  3.18146  2.89801  2.37887  2.77519  2.98518  4.58477  3.61503
          0.00582  6.32128  5.51906  0.61958  0.77255  0.47971  0.96486
    213   3.19062  5.95969  3.12821  3.14014  4.27021  4.48200  4.56680  4.16303  2.87389  3.84273  4.37754  3.74425  0.60779  3.59369  3.71589  3.30305  3.50217  3.94337  4.90052  4.28854    572 P x - -
          2.68618  4.42225  2.77519  2.73123  3.46354  2.40513  3.72494  3.29354  2.67741  2.69355  4.24690  2.90347  2.73739  3.18146  2.89801  2.37887  2.77519  2.98518  4.58477  3.61503
          0.21394  6.34428  1.65628  0.61958  0.77255  0.47202  0.97749
    214   2.70709  6.02573  3.22181  2.83294  4.81930  3.29337  4.16946  4.27882  1.27562  3.73322  4.99539  2.39560  3.21220  2.91489  2.51764  2.25010  3.53317  3.82834  4.29610  4.46932    573 k x - -
          2.68614  4.42230  2.77523  2.73120  3.46348  2.40513  3.72490  3.29354  2.67746  2.69358  4.24695  2.90350  2.73740  3.18151  2.89789  2.37884  2.77523  2.98515  4.58482  3.61504
          0.07911  4.71878  2.70098  1.21638  0.35140  0.41593  1.07800
    215   2.72703  5.73581  3.19529  0.97856  4.13121  3.51242  4.02569  3.72771  2.87392  3.45263  3.82643  3.46501  3.06778  2.48193  3.57539  3.09898  3.29230  3.74072  4.78640  4.33426    610 e x - -
          2.68618  4.42225  2.77519  2.73123  3.46354  2.40513  3.72494  3.29354  2.67741  2.69355  4.24690  2.90347  2.73739  3.18146  2.89801  2.37887  2.77519  2.98518  4.58477  3.61503
          0.00871  6.24007  5.00295  0.61958  0.77255  0.28669  1.38927
    216   3.38174  5.81626  3.03976  2.87871  3.76117  3.75521  4.08793  1.02791  2.83252  2.86694  4.77055  2.83691  3.68794  3.48420  3.77421  3.15135  3.32138  2.51223  4.89217  4.72935    611 i x - -
          2.68604  4.42237  2.77526  2.73132  3.46338  2.40520  3.72487  3.29346  2.67747  2.69342  4.24679  2.90351  2.73715  3.18152  2.89812  2.37890  2.77528  2.98520  4.58475  3.61515
          0.15023  2.58045  2.75273  0.09598  2.39123  0.69769  0.68863
    217   3.36985  5.26747  4.45934  3.87624  3.73016  4.32235  4.92437  3.26065  3.74700  2.01982  4.11438  4.28507  0.71168  4.17188  4.04544  3.32602  3.69254  2.85345  5.61252  4.34268    613 p x - -
          2.68618  4.42225  2.77519  2.73123  3.46354  2.40513  3.72494  3.29354  2.67741  2.69355  4.24690  2.90347  2.73739  3.18146  2.89801  2.37887  2.77519  2.98518  4.58477  3.61503
          0.51585  6.27549  0.91348  0.61958  0.77255  0.27730  1.41811
    218   2.72522  5.83242  2.97296  2.85443  4.32546  3.20236  3.98307  3.62233  2.49171  2.82240  4.69247  2.81963  1.56948  3.07357  2.36298  2.56030  3.18746  3.64052  5.80525  4.12423    614 p . - -
          2.68529  4.42244  2.77477  2.73172  3.46418  2.40583  3.72577  3.29288  2.67706  2.69334  4.24764  2.90248  2.73673  3.18179  2.89879  2.37930  2.77459  2.98522  4.58567  3.61606
          1.08265  1.06939  1.14544  1.14738  0.38194  0.09973  2.35471
    219   2.62037  5.44795  3.51354  2.98450  4.64714  3.55772  4.14292  3.13809  2.38520  3.57511  4.97452  2.82309  1.08559  3.40231  3.62579  2.80861  2.90196  3.40702  6.37903  4.49679    638 p x - -
          2.68618  4.42225  2.77519  2.73123  3.46354  2.40513  3.72494  3.29354  2.67741  2.69355  4.24690  2.90347  2.73739  3.18146  2.89801  2.37887  2.77519  2.98518  4.58477  3.61503
          0.17956  6.12600  1.81907  0.61958  0.77255  0.14865  1.97957
    220   2.63009  6.02232  2.83795  2.73482  4.58677  1.01471  4.00635  3.55714  2.95528  3.31687  4.22866  2.99131  4.00683  3.39646  3.41323  2.91375  3.13393  3.31820  5.82782  4.83863    639 g x - -
          2.68610  4.42228  2.77522  2.73126  3.46349  2.40515  3.72497  3.29336  2.67743  2.69355  4.24686  2.90349  2.73742  3.18149  2.89803  2.37888  2.77522  2.98508  4.58479  3.61506
          0.01920  4.23017  5.41080  0.53626  0.87931  0.73149  0.65622
    221   3.16813  5.48184  3.27439  2.53110  4.63333  3.50725  3.72467  4.64929  1.22763  3.77667  4.97031  2.91472  3.22705  3.25547  2.84534  2.48422  2.14764  3.87264  4.47734  4.06052    642 k x - -
          2.68618  4.42225  2.77519  2.73123  3.46354  2.40513  3.72494  3.29354  2.67741  2.69355  4.24690  2.90347  2.73739  3.18146  2.89801  2.37887  2.77519  2.98518  4.58477  3.61503
          0.01725  6.26771  4.18582  0.61958  0.77255  0.24630  1.52184
    222   3.50029  4.95810  5.08600  4.05920  1.91285  4.29589  4.89243  3.33293  4.15600  3.19796  4.17302  3.61173  5.26562  4.27538  4.56560  3.47304  3.56838  2.93542  4.56945  0.72616    643 y x - -
          2.68618  4.42225  2.77519  2.73123  3.46354  2.40513  3.72494  3.29354  2.67741  2.69355  4.24690  2.90347  2.73739  3.18146  2.89801  2.37887  2.77519  2.98518  4.58477  3.61503
          0.01927  6.33988  4.05592  0.61958  0.77255  0.65089  0.73727
    223   2.79850  5.58763  2.83515  3.27196  3.63092  3.90155  3.46619  3.18866  2.91665  3.04969  4.29310  2.65038  4.53760  3.30491  3.61442  1.94682  1.43141  3.05693  5.52542  3.62225    644 t x - -
          2.68618  4.42225  2.77519  2.73123  3.46354  2.40513  3.72494  3.29354  2.67741  2.69355  4.24690  2.90347  2.73739  3.18146  2.89801  2.37887  2.77519  2.98518  4.58477  3.61503
          0.18880  6.32106  1.77047  0.61958  0.77255  0.41874  1.07258
    224   3.01616  4.61902  5.62434  4.88095  2.80723  4.02026  4.89563  1.99904  4.79019  2.59878  3.65815  4.84412  4.91281  4.55933  4.70721  3.87318  3.75241  0.70135  4.81669  4.06043    645 v x - -
          2.68618  4.42225  2.77519  2.73123  3.46354  2.40513  3.72494  3.29354  2.67741  2.69355  4.24690  2.90347  2.73739  3.18146  2.89801  2.37887  2.77519  2.98518  4.58477  3.61503
          0.00313  6.16445  6.88679  0.61958  0.77255  1.53980  0.24134
    225   3.17290  5.98025  2.96732  2.74639  2.66746  3.89310  3.11908  3.27261  2.40365  2.04264  4.61492  2.66374  4.35880  2.35201  2.91967  2.95276  2.48239  3.06823  5.74008  3.86176    646 l x - -
          2.68618  4.42225  2.77519  2.73123  3.46354  2.40513  3.72494  3.29354  2.67741  2.69355  4.24690  2.90347  2.73739  3.18146  2.89801  2.37887  2.77519  2.98518  4.58477  3.61503
          0.00313  6.16445  6.88679  0.61958  0.77255  0.18222  1.79227
    226   1.08217  4.75646  5.36975  5.01224  2.96509  4.69795  5.07383  1.53075  4.92720  2.40794  3.80106  4.57687  5.19832  5.05658  4.59918  4.10082  3.60754  1.93519  5.41919  4.29833    647 a x - -
          2.68619  4.42226  2.77521  2.73125  3.46355  2.40509  3.72496  3.29355  2.67742  2.69356  4.24669  2.90348  2.73741  3.18148  2.89802  2.37888  2.77518  2.98517  4.58478  3.61487
          0.00804  5.18327  6.03187  0.72361  0.66359  0.55274  0.85655
    227   3.04121  5.74507  1.39213  2.58196  4.58727  3.14527  4.07644  3.24401  2.78558  3.28951  4.53206  3.07007  4.81788  2.54012  2.19759  2.95152  2.90853  3.14876  6.58999  4.56662    651 d x - -
          2.68618  4.42225  2.77519  2.73123  3.46354  2.40513  3.72494  3.29354  2.67741  2.69355  4.24690  2.90347  2.73739  3.18146  2.89801  2.37887  2.77519  2.98518  4.58477  3.61503
          0.00725  6.34025  5.21082  0.61958  0.77255  0.53552  0.88036
    228   1.59037  5.15684  5.74368  5.12845  3.76525  2.32634  5.28433  2.35225  4.59109  2.50067  3.79001  4.99143  5.31458  4.86582  4.77425  3.90611  3.59516  1.03634  5.44164  4.51611    652 v x - -
          2.68618  4.42225  2.77519  2.73123  3.46354  2.40513  3.72494  3.29354  2.67741  2.69355  4.24690  2.90347  2.73739  3.18146  2.89801  2.37887  2.77519  2.98518  4.58477  3.61503
          0.01217  6.33651  4.57291  0.61958  0.77255  0.51645  0.90791
    229   2.94874  4.93411  4.53232  3.82046  2.17001  3.74604  4.61842  2.97999  2.85074  2.86468  3.65575  3.80636  5.04518  3.84979  3.82365  2.93061  2.50413  2.54855  5.03782  1.28361    653 y x - -
          2.68648  4.42259  2.77517  2.73154  3.46329  2.40542  3.72520  3.29043  2.67774  2.69360  4.24705  2.90375  2.73773  3.18177  2.89830  2.37913  2.77541  2.98352  4.58511  3.61479
          0.20873  1.67893  6.31105  0.18711  1.76815  0.44533  1.02336
    230   3.05298  6.02650  3.14215  2.92546  4.30784  2.73630  4.48817  3.90793  3.28231  3.37935  4.12655  1.99434  4.58036  3.67444  3.67957  2.60132  1.05410  3.85924  5.24855  4.58351    658 t x - -
          2.68619  4.42219  2.77515  2.73129  3.46363  2.40510  3.72472  3.29323  2.67745  2.69364  4.24703  2.90344  2.73746  3.18153  2.89810  2.37880  2.77522  2.98519  4.58490  3.61490
          0.20234  4.07946  1.79414  1.41051  0.27974  0.53005  0.88814
    231   2.10495  6.01568  3.19342  2.48258  3.46174  3.41845  4.16432  4.43995  1.82444  3.99920  3.76231  3.27249  2.08627  2.86090  3.39312  2.96740  3.45134  2.32199  6.45198  3.85720    672 k x - -
          2.68618  4.42225  2.77519  2.73123  3.46354  2.40513  3.72494  3.29354  2.67741  2.69355  4.24690  2.90347  2.73739  3.18146  2.89801  2.37887  2.77519  2.98518  4.58477  3.61503
          0.08009  6.15581  2.59230  0.61958  0.77255  0.15744  1.92640
    232   3.30668  6.10934  0.83172  2.22374  4.78865  3.54469  3.76592  4.47545  3.07591  4.10961  5.15003  2.27119  4.59604  3.51257  3.47522  3.19017  3.54147  3.98978  6.54210  4.31195    673 d x - -
          2.68645  4.42322  2.77431  2.73145  3.46395  2.40512  3.72533  3.29379  2.67752  2.69379  4.24764  2.90207  2.73582  3.18141  2.89890  2.37925  2.77500  2.98575  4.58537  3.61567
          0.22867  1.59632  6.33614  1.28338  0.32448  0.27933  1.41178
    233   2.76595  5.88632  1.43980  2.52919  5.15169  1.77008  3.84192  4.25717  2.51584  3.92823  4.96692  2.26921  3.59033  3.33218  3.53217  3.24848  3.38621  4.00423  6.33853  4.62207    681 d x - -
          2.68631  4.42259  2.77489  2.73146  3.46340  2.40494  3.72522  3.29366  2.67760  2.69319  4.24715  2.90309  2.73730  3.18147  2.89826  2.37906  2.77521  2.98510  4.58511  3.61506
          0.21400  1.86746  3.26661  0.39738  1.11498  0.50645  0.92289
    234   3.10126  5.69126  1.86647  1.66106  4.29909  3.74226  4.12600  3.82266  1.88967  4.12469  5.08844  2.98501  4.41559  2.68412  2.63644  3.14037  2.57029  3.83225  6.55517  4.35178    684 e x - -
          2.68619  4.42226  2.77520  2.73124  3.46355  2.40514  3.72495  3.29355  2.67740  2.69354  4.24635  2.90348  2.73740  3.18147  2.89802  2.37888  2.77520  2.98519  4.58478  3.61504
          0.01185  4.73304  5.81558  0.41522  1.07939  0.37594  1.16041
    235   3.23836  6.12826  2.28178  2.65700  4.04196  4.28187  3.29619  2.73353  1.96259  2.98801  4.65760  3.35093  2.26540  2.93260  2.61250  3.10783  2.61612  3.01196  5.62409  4.10263    686 k x - -
          2.68618  4.42225  2.77519  2.73123  3.46354  2.40513  3.72494  3.29354  2.67741  2.69355  4.24690  2.90347  2.73739  3.18146  2.89801  2.37887  2.77519  2.98518  4.58477  3.61503
          0.00268  6.31836  7.04071  0.61958  0.77255  0.53116  0.88654
    236   3.57737  4.96050  5.00611  4.91664  3.07119  4.58553  3.50010  1.11607  4.69813  1.46359  2.51956  4.94411  4.74191  4.57109  4.80903  4.11922  3.82419  2.28557  5.76387  3.26001    687 i x - -
          2.68618  4.42225  2.77519  2.73123  3.46354  2.40513  3.72494  3.29354  2.67741  2.69355  4.24690  2.90347  2.73739  3.18146  2.89801  2.37887  2.77519  2.98518  4.58477  3.61503
          0.00268  6.31947  7.04181  0.61958  0.77255  0.47470  0.97306
    237   1.96530  4.64324  5.70166  5.08857  2.57950  2.42154  5.26828  2.88782  4.69724  2.65521  3.76185  5.08809  4.98425  4.84746  4.71207  2.47077  1.26413  2.44916  5.77175  3.63713    688 t x - -
          2.68619  4.42182  2.77520  2.73124  3.46354  2.40513  3.72495  3.29355  2.67741  2.69356  4.24690  2.90342  2.73740  3.18147  2.89801  2.37887  2.77520  2.98519  4.58478  3.61504
          0.00634  5.65743  5.86817  0.70500  0.68143  0.47578  0.97128
    238   3.11445  0.35785  5.00667  4.67384  4.08105  4.76945  4.79603  3.67353  4.24602  3.47010  4.39007  4.73857  5.25336  4.51574  4.38392  3.86928  3.90902  3.52777  5.74478  4.37130    692 C x - -
          2.68618  4.42225  2.77519  2.73123  3.46354  2.40513  3.72494  3.29354  2.67741  2.69355  4.24690  2.90347  2.73739  3.18146  2.89801  2.37887  2.77519  2.98518  4.58477  3.61503
          0.00268  6.31985  7.04220  0.61958  0.77255  0.50629  0.92314
    239   2.10115  5.14362  5.71627  5.01701  3.38315  3.65029  5.06125  2.35250  4.67736  0.90096  3.50340  5.09226  5.14911  3.85359  4.67208  2.99726  3.33332  2.19777  5.76517  4.36825    693 l x - -
          2.68616  4.42226  2.77518  2.73125  3.46355  2.40512  3.72496  3.29355  2.67739  2.69353  4.24691  2.90348  2.73738  3.18148  2.89802  2.37888  2.77521  2.98512  4.58478  3.61505
          0.01124  5.76924  4.82142  0.94378  0.49291  0.50629  0.92314
    240   3.14189  5.57878  2.58478  2.18828  3.59204  4.06717  3.87631  3.75748  2.34969  3.24801  4.14632  2.42623  4.65968  2.87807  3.27857  3.03196  1.53200  3.18917  5.06775  3.76795    702 t x - -
          2.68618  4.42225  2.77519  2.73123  3.46354  2.40513  3.72494  3.29354  2.67741  2.69355  4.24690  2.90347  2.73739  3.18146  2.89801  2.37887  2.77519  2.98518  4.58477  3.61503
          0.00333  6.30752  6.49820  0.61958  0.77255  0.43225  1.04710
    241   0.95584  5.24078  4.87529  3.85009  3.77344  2.08246  5.02139  3.03843  4.22800  2.11529  4.17947  4.49003  5.19884  4.53031  4.50099  2.83249  2.77215  2.92543  5.84941  4.40801    703 a x - -
          2.68618  4.42225  2.77519  2.73123  3.46354  2.40513  3.72494  3.29354  2.67741  2.69355  4.24690  2.90347  2.73739  3.18146  2.89801  2.37887  2.77519  2.98518  4.58477  3.61503
          0.00270  6.31152  7.03386  0.61958  0.77255  0.49222  0.94487
    242   3.27806  6.12934  2.83278  2.15367  3.95976  4.16181  3.71926  3.60364  2.19916  2.91665  4.53039  2.87246  3.29014  3.05566  3.32069  2.31470  1.65463  3.34143  4.60310  4.51808    704 t x - -
          2.68618  4.42225  2.77519  2.73123  3.46354  2.40513  3.72494  3.29354  2.67741  2.69355  4.24690  2.90347  2.73739  3.18146  2.89801  2.37887  2.77519  2.98518  4.58477  3.61503
          0.00367  6.30938  6.29424  0.61958  0.77255  0.49222  0.94487
    243   2.63293  4.75524  4.43862  4.43469  2.51477  3.82937  4.84728  1.80333  4.69483  2.64149  3.72034  3.82917  5.13180  4.66352  4.74242  4.11888  3.48653  0.90698  5.51951  4.15899    705 v x - -
          2.68618  4.42225  2.77519  2.73123  3.46354  2.40513  3.72494  3.29354  2.67741  2.69355  4.24690  2.90347  2.73739  3.18146  2.89801  2.37887  2.77519  2.98518  4.58477  3.61503
          0.00276  6.28869  7.01104  0.61958  0.77255  0.50217  0.92942
    244   2.74568  4.42432  2.01664  2.56420  4.08003  2.76445  4.01513  3.13818  2.53385  3.71118  4.40848  2.96577  3.98496  2.77832  2.74778  2.92634  2.32027  2.52887  5.43522  3.72312    706 d x - -
          2.68618  4.42225  2.77519  2.73123  3.46354  2.40513  3.72494  3.29354  2.67741  2.69355  4.24690  2.90347  2.73739  3.18146  2.89801  2.37887  2.77519  2.98518  4.58477  3.61503
          0.00515  6.26848  5.73244  0.61958  0.77255  0.49170  0.94569
    245   3.01720  5.14651  4.17873  3.52961  0.85161  3.25243  4.89096  2.43131  3.88130  2.38636  3.83017  4.01179  4.51267  4.04767  3.99215  3.26790  3.68568  2.84032  5.32484  4.26606    707 f x - -
          2.68618  4.42225  2.77519  2.73123  3.46354  2.40513  3.72494  3.29354  2.67741  2.69355  4.24690  2.90347  2.73739  3.18146  2.89801  2.37887  2.77519  2.98518  4.58477  3.61503
          0.04401  6.18115  3.19446  0.61958  0.77255  0.46580  0.98787
    246   2.98912  5.53469  3.23705  2.29001  3.85108  2.91144  2.73769  4.34678  2.62389  3.45850  3.33532  3.11779  2.68689  3.05400  2.28617  1.96508  3.09142  2.96184  6.38817  4.41513    708 s x - -
          2.68621  4.42228  2.77520  2.73107  3.46357  2.40514  3.72498  3.29357  2.67744  2.69347  4.24693  2.90347  2.73737  3.18150  2.89804  2.37886  2.77523  2.98520  4.58480  3.61506
          0.06198  4.00334  3.17380  0.60638  0.78816  0.64365  0.74522
    247   2.93881  4.65018  3.56854  2.91700  3.61965  3.32754  3.51148  3.75594  2.30993  3.58725  4.35068  2.60306  2.78712  3.04878  1.72559  2.06194  3.32688  3.57027  4.43547  3.34575    711 r x - -
          2.68618  4.42225  2.77519  2.73123  3.46354  2.40513  3.72494  3.29354  2.67741  2.69355  4.24690  2.90347  2.73739  3.18146  2.89801  2.37887  2.77519  2.98518  4.58477  3.61503
          0.07497  5.93413  2.66530  0.61958  0.77255  0.61558  0.77724
    248   2.88629  5.08220  3.27028  2.58603  4.13353  2.13624  3.43713  4.33759  2.32641  3.73209  4.75856  2.41259  2.30082  3.04035  2.75620  2.12127  3.00530  3.48898  6.20005  4.41396    712 s x - -
          2.68618  4.42225  2.77519  2.73123  3.46354  2.40513  3.72494  3.29354  2.67741  2.69355  4.24690  2.90347  2.73739  3.18146  2.89801  2.37887  2.77519  2.98518  4.58477  3.61503
          0.00598  5.75424  5.87959  0.61958  0.77255  0.65760  0.73001
    249   2.61172  5.08252  2.78698  2.50327  3.76004  2.13115  3.61587  4.11364  2.17124  2.72194  3.95567  3.18143  3.02180  3.14451  2.73135  2.25790  3.17663  3.39247  5.88711  4.45217    713 g x - -
          2.68629  4.42215  2.77521  2.73102  3.46354  2.40530  3.72513  3.29370  2.67720  2.69332  4.24693  2.90358  2.73735  3.18176  2.89824  2.37863  2.77540  2.98535  4.58472  3.61433
          0.40790  1.47959  2.23284  0.47385  0.97445  0.83460  0.56925
    250   2.41220  5.02901  2.97901  2.83672  3.19029  3.24764  3.92807  2.61101  2.73438  2.89677  3.95271  2.93580  2.46253  3.06344  2.95506  2.66886  2.91928  2.61469  4.65689  3.25011    718 a x - -
          2.68618  4.42225  2.77519  2.73123  3.46354  2.40513  3.72494  3.29354  2.67741  2.69355  4.24690  2.90347  2.73739  3.18146  2.89801  2.37887  2.77519  2.98518  4.58477  3.61503
          0.30338  5.54045  1.35574  0.61958  0.77255  1.09064  0.40948
    251   1.99774  4.68786  3.11675  2.85240  2.37724  2.56815  3.83527  2.80607  2.83293  2.71557  3.61684  3.49343  3.82141  3.12079  3.03666  2.56610  3.07675  2.91749  4.89728  3.86994    719 a x - -
          2.68594  4.42259  2.77478  2.73133  3.46303  2.40537  3.72528  3.29312  2.67769  2.69371  4.24723  2.90369  2.73731  3.18175  2.89831  2.37861  2.77544  2.98511  4.58302  3.61472
          0.37307  2.01257  1.72746  1.51286  0.24882  0.58919  0.80918
    252   2.79289  5.44762  2.64964  1.75277  2.97723  3.40379  3.69845  3.76556  2.45272  2.88532  4.04026  3.02873  3.47669  2.91560  3.00439  2.38154  3.19930  3.41315  5.12949  3.12790    727 e x - -
          2.68618  4.42225  2.77519  2.73123  3.46354  2.40513  3.72494  3.29354  2.67741  2.69355  4.24690  2.90347  2.73739  3.18146  2.89801  2.37887  2.77519  2.98518  4.58477  3.61503
          0.10936  5.30015  2.31669  0.61958  0.77255  0.41091  1.08781
    253   2.93900  5.49601  2.81990  2.26508  3.49416  2.95961  3.84053  3.36555  2.30640  3.24951  4.09310  2.56867  3.33102  3.00357  2.22258  2.52220  3.13715  2.58498  5.93925  4.25780    728 r x - -
          2.68635  4.42139  2.77562  2.73132  3.46351  2.40524  3.72535  3.29198  2.67764  2.69369  4.24729  2.90384  2.73680  3.18188  2.89816  2.37884  2.77477  2.98560  4.58519  3.61384
          0.33386  1.34105  3.80441  1.50476  0.25112  1.06552  0.42243
    254   2.19539  5.08434  2.88988  2.70045  2.83373  2.46467  3.97395  3.06879  2.81843  2.83466  4.05565  2.64117  4.03484  3.16440  3.35809  2.50205  3.12839  2.42851  5.37306  3.49509    744 a x - -
          2.68618  4.42225  2.77519  2.73123  3.46354  2.40513  3.72494  3.29354  2.67741  2.69355  4.24690  2.90347  2.73739  3.18146  2.89801  2.37887  2.77519  2.98518  4.58477  3.61503
          0.36149  5.28099  1.20973  0.61958  0.77255  0.99166  0.46356
    255   2.59206  4.99470  2.48511  2.46988  2.51814  3.41352  3.80454  3.42546  2.42508  2.95932  4.06375  3.00580  3.29235  2.95039  2.73119  2.49802  2.95811  3.13698  5.23740  3.28122    745 k x - -
          2.68655  4.41835  2.77528  2.73112  3.46316  2.40542  3.72535  3.29362  2.67771  2.69375  4.24636  2.90302  2.73759  3.18139  2.89834  2.37904  2.77507  2.98552  4.57851  3.61517
          1.20154  0.37130  4.66373  0.62621  0.76489  0.68744  0.69889
    256   2.09809  5.18418  2.59151  2.47583  4.07947  3.10133  3.83209  2.30762  2.50751  2.89043  3.87532  2.89941  3.82363  2.88785  2.81981  2.66509  2.82959  3.43746  5.66389  4.17316    748 a x - -
          2.68622  4.42214  2.77508  2.73129  3.46343  2.40523  3.72501  3.29352  2.67743  2.69324  4.24703  2.90353  2.73737  3.18160  2.89807  2.37872  2.77526  2.98532  4.58490  3.61510
          0.21741  2.05049  2.70713  0.93182  0.50061  1.18632  0.36434
    257   2.64778  5.24205  2.84802  1.97107  4.04576  2.82444  3.81723  3.30330  2.31611  2.36479  4.29366  3.03095  3.71418  2.47004  3.05509  2.60030  2.91690  3.34229  5.69994  4.31501    758 e x - -
          2.68618  4.42225  2.77519  2.73123  3.46354  2.40513  3.72494  3.29354  2.67741  2.69355  4.24690  2.90347  2.73739  3.18146  2.89801  2.37887  2.77519  2.98518  4.58477  3.61503
          0.18138  4.89550  1.84260  0.61958  0.77255  0.57122  0.83203
    258   2.76456  4.68907  3.29954  2.78044  2.97259  3.48213  3.94427  2.15651  2.73485  2.74312  3.78233  2.63493  4.09739  3.18911  2.93956  2.53154  2.18551  2.82877  5.24634  3.85881    759 i . - -
          2.68635  4.42084  2.77520  2.73093  3.46362  2.40513  3.72513  3.29325  2.67751  2.69370  4.24603  2.90353  2.73737  3.18145  2.89819  2.37876  2.77536  2.98524  4.58495  3.61522
          0.42351  1.09658  4.48792  0.55540  0.85295  0.73529  0.65271
    259   2.75214  5.32590  2.26490  2.29097  4.48837  3.11217  3.80800  3.07500  2.42275  3.40362  4.28782  3.03338  2.43782  2.54828  2.52729  2.74478  2.69715  3.67333  5.76525  4.36108    762 d x - -
          2.68618  4.42225  2.77519  2.73123  3.46354  2.40513  3.72494  3.29354  2.67741  2.69355  4.24690  2.90347  2.73739  3.18146  2.89801  2.37887  2.77519  2.98518  4.58477  3.61503
          0.15936  4.91594  1.96623  0.61958  0.77255  0.94538  0.49190
    260   2.72895  4.39587  3.76736  2.96821  2.57486  3.37746  4.06544  2.73924  3.19179  2.25371  3.50404  3.38500  3.86114  3.47139  3.16320  2.46239  3.00432  2.62940  2.17404  3.48380    763 w x - -
          2.68618  4.42225  2.77519  2.73123  3.46354  2.40513  3.72494  3.29354  2.67741  2.69355  4.24690  2.90347  2.73739  3.18146  2.89801  2.37887  2.77519  2.98518  4.58477  3.61503
          0.25443  4.71404  1.53398  0.61958  0.77255  0.50534  0.92458
    261   2.72659  4.69453  3.33461  2.65892  3.83824  2.76969  2.75956  2.70423  2.67132  2.73529  3.00148  2.97437  3.00535  3.02411  3.03034  2.72936  2.97423  2.50001  5.02047  3.96212    764 v . - -
          2.68618  4.42225  2.77519  2.73123  3.46354  2.40513  3.72494  3.29354  2.67741  2.69355  4.24690  2.90347  2.73739  3.18146  2.89801  2.37887  2.77519  2.98518  4.58477  3.61503
          0.05185  4.64058  3.19712  0.61958  0.77255  1.10140  0.40408
    262   2.65314  5.03777  2.89764  2.41474  3.97937  2.56974  2.55747  3.46952  2.42978  3.26732  3.99314  3.00954  3.86641  2.76479  2.58249  2.24728  2.93656  3.17571  5.51258  4.09302    765 s . - -
          2.68618  4.42225  2.77519  2.73123  3.46354  2.40513  3.72494  3.29354  2.67741  2.69355  4.24690  2.90347  2.73739  3.18146  2.89801  2.37887  2.77519  2.98518  4.58477  3.61503
          0.05210  4.52640  3.22032  0.61958  0.77255  1.13917  0.38579
    263   2.67836  5.08089  2.99714  2.10541  4.37731  2.72310  3.53384  3.77959  2.35808  2.88612  4.13505  2.56303  3.80147  2.72314  2.59958  2.45664  2.92851  2.83512  5.54342  4.16500    766 e . - -
          2.68618  4.42225  2.77519  2.73123  3.46354  2.40513  3.72494  3.29354  2.67741  2.69355  4.24690  2.90347  2.73739  3.18146  2.89801  2.37887  2.77519  2.98518  4.58477  3.61503
          0.03961  4.49109  3.58891  0.61958  0.77255  1.17037  0.37143
    264   2.62379  4.54860  3.34599  2.78327  3.71314  2.92461  3.63939  2.32324  2.21829  2.58883  3.64394  3.24234  3.97856  3.05269  3.15224  2.39429  2.77686  2.56284  5.10888  3.76821    767 k . - -
          2.68618  4.42225  2.77519  2.73123  3.46354  2.40513  3.72494  3.29354  2.67741  2.69355  4.24690  2.90347  2.73739  3.18146  2.89801  2.37887  2.77519  2.98518  4.58477  3.61503
          0.01784  4.43114  5.15348  0.61958  0.77255  1.18915  0.36309
    265   2.66442  4.60099  3.27000  2.64999  3.77679  3.56433  3.04241  2.63966  2.62571  2.80936  3.28140  3.18310  3.94942  2.57094  3.09469  2.07394  2.89571  2.51164  5.15025  3.87389    768 s . - -
          2.68750  4.42361  2.77566  2.73171  3.46209  2.40450  3.72542  3.29350  2.67606  2.69321  4.24526  2.90287  2.73732  3.18203  2.89840  2.37895  2.77646  2.98358  4.58613  3.61639
          0.98586  0.47662  5.11548  2.21136  0.11603  0.96950  0.47686
    266   2.67684  5.18641  2.56184  2.36760  4.52062  3.38217  3.51424  3.99955  2.14184  3.36073  4.23081  2.39044  3.42770  2.60885  2.83522  2.02565  2.80665  3.57138  5.62494  4.21948    789 s x - -
          2.68618  4.42225  2.77519  2.73123  3.46354  2.40513  3.72494  3.29354  2.67741  2.69355  4.24690  2.90347  2.73739  3.18146  2.89801  2.37887  2.77519  2.98518  4.58477  3.61503
          0.01709  4.47367  5.19602  0.61958  0.77255  1.11141  0.39913
    267   2.65015  5.00068  3.02555  2.17646  4.27806  2.16987  3.42351  3.57412  2.47651  3.27989  4.07111  2.96038  3.89849  2.83717  2.74078  2.66580  2.21495  3.24120  5.48751  4.12983    790 g x - -
          2.68618  4.42225  2.77519  2.73123  3.46354  2.40513  3.72494  3.29354  2.67741  2.69355  4.24690  2.90347  2.73739  3.18146  2.89801  2.37887  2.77519  2.98518  4.58477  3.61503
          0.01709  4.47367  5.19602  0.61958  0.77255  1.09331  0.40813
    268   2.68259  4.59335  3.13566  2.69107  3.55506  3.59067  3.63446  3.14236  2.66676  2.82023  3.68552  3.22061  2.08343  3.05519  2.88269  2.81564  2.91397  2.17065  4.50410  3.75078    791 p x - -
          2.68618  4.42225  2.77519  2.73123  3.46354  2.40513  3.72494  3.29354  2.67741  2.69355  4.24690  2.90347  2.73739  3.18146  2.89801  2.37887  2.77519  2.98518  4.58477  3.61503
          0.01743  4.45397  5.17632  0.61958  0.77255  1.01696  0.44893
    269   2.14225  5.03165  2.94126  2.48117  4.31295  3.32602  3.54712  3.75061  1.70953  2.75785  4.09670  2.67882  3.90401  2.83344  2.92907  2.71508  2.94467  3.29005  5.50810  4.14759    792 k x - -
          2.68618  4.42225  2.77519  2.73123  3.46354  2.40513  3.72494  3.29354  2.67741  2.69355  4.24690  2.90347  2.73739  3.18146  2.89801  2.37887  2.77519  2.98518  4.58477  3.61503
          0.01684  4.48820  5.21054  0.61958  0.77255  0.24029  1.54363
    270   2.12371  5.21521  3.00281  2.03101  4.51439  2.44221  3.65890  3.81988  2.53279  3.50081  4.16690  3.07692  3.56853  2.50557  3.04761  2.72405  3.05354  2.40630  5.67665  4.29516    793 e x - -
          2.68618  4.42225  2.77519  2.73123  3.46354  2.40513  3.72494  3.29354  2.67741  2.69355  4.24690  2.90347  2.73739  3.18146  2.89801  2.37887  2.77519  2.98518  4.58477  3.61503
          0.01161  4.85791  5.58026  0.61958  0.77255  0.48576  0.95510
    271   2.63809  4.96055  2.21245  2.68180  4.18507  2.26428  3.86008  3.59405  2.63016  2.31181  4.03610  3.02746  4.04109  3.02227  2.91639  2.85886  3.04187  2.90763  5.47335  2.91121    794 d x - -
          2.68618  4.42225  2.77519  2.73123  3.46354  2.40513  3.72494  3.29354  2.67741  2.69355  4.24690  2.90347  2.73739  3.18146  2.89801  2.37887  2.77519  2.98518  4.58477  3.61503
          0.01211  4.81551  5.53785  0.61958  0.77255  0.48576  0.95510
    272   2.80852  4.35122  3.87069  3.35556  3.39779  3.86820  4.13951  2.39756  3.27994  1.17246  3.17997  3.74600  4.22996  3.59157  2.92841  3.14816  3.03854  2.51950  4.94840  3.75447    795 l x - -
          2.68618  4.42225  2.77519  2.73123  3.46354  2.40513  3.72494  3.29354  2.67741  2.69355  4.24690  2.90347  2.73739  3.18146  2.89801  2.37887  2.77519  2.98518  4.58477  3.61503
          0.01632  4.51918  5.24152  0.61958  0.77255  0.48576  0.95510
    273   2.62792  4.33536  4.39398  3.02841  3.50749  4.08146  4.42739  1.80779  3.71576  2.36004  3.03519  4.05505  4.43145  3.95598  3.91763  3.38213  3.14321  1.22798  5.11014  3.91218    796 v x - -
          2.68618  4.42225  2.77519  2.73123  3.46354  2.40513  3.72494  3.29354  2.67741  2.69355  4.24690  2.90347  2.73739  3.18146  2.89801  2.37887  2.77519  2.98518  4.58477  3.61503
          0.01677  4.49261  5.21495  0.61958  0.77255  0.48576  0.95510
    274   2.79714  5.29554  2.62988  2.18329  4.63392  3.48997  3.71993  4.11405  2.45801  3.59081  4.34666  2.04922  3.91986  1.98311  2.28192  2.75066  3.03156  3.68450  5.72048  4.31276    797 q x - -
          2.68618  4.42225  2.77519  2.73123  3.46354  2.40513  3.72494  3.29354  2.67741  2.69355  4.24690  2.90347  2.73739  3.18146  2.89801  2.37887  2.77519  2.98518  4.58477  3.61503
          0.01697  4.48057  5.20291  0.61958  0.77255  0.48576  0.95510
    275   2.72781  5.01546  3.03863  1.67221  4.28480  3.52129  3.71668  2.77984  2.32327  2.85387  4.07943  2.90884  3.91732  2.40490  2.92069  2.73569  2.95763  3.36284  5.49075  4.14004    798 e x - -
          2.68618  4.42225  2.77519  2.73123  3.46354  2.40513  3.72494  3.29354  2.67741  2.69355  4.24690  2.90347  2.73739  3.18146  2.89801  2.37887  2.77519  2.98518  4.58477  3.61503
          0.01697  4.48057  5.20291  0.61958  0.77255  0.48576  0.95510
    276   2.82899  5.32747  2.48810  1.65028  4.66715  3.49843  3.73748  4.14638  2.47094  3.62032  4.38127  2.96353  3.93759  2.28219  1.99921  2.77903  3.06392  3.71789  5.74726  4.34087    799 e x - -
          2.68618  4.42225  2.77519  2.73123  3.46354  2.40513  3.72494  3.29354  2.67741  2.69355  4.24690  2.90347  2.73739  3.18146  2.89801  2.37887  2.77519  2.98518  4.58477  3.61503
          0.09715  4.48057  2.51020  0.61958  0.77255  0.48576  0.95510
    277   1.91127  4.33564  3.64713  3.08091  3.47869  3.66350  3.94448  2.25901  2.62423  2.54054  2.48003  3.45455  4.05018  3.31092  3.32535  2.69205  2.90470  2.57278  4.94308  3.71975    800 a x - -
          2.68618  4.42225  2.77519  2.73123  3.46354  2.40513  3.72494  3.29354  2.67741  2.69355  4.24690  2.90347  2.73739  3.18146  2.89801  2.37887  2.77519  2.98518  4.58477  3.61503
          0.01876  4.38115  5.10349  0.61958  0.77255  0.60538  0.78937
    278   2.42750  4.82328  3.08213  2.64090  4.33586  2.98279  3.85910  3.75206  2.64118  3.35210  4.16578  3.11671  3.92014  1.64058  3.06515  2.72606  2.01144  3.36723  5.57368  4.25241    801 q x - -
          2.68618  4.42225  2.77519  2.73123  3.46354  2.40513  3.72494  3.29354  2.67741  2.69355  4.24690  2.90347  2.73739  3.18146  2.89801  2.37887  2.77519  2.98518  4.58477  3.61503
          0.01876  4.38115  5.10349  0.61958  0.77255  0.60538  0.78937
    279   2.50698  4.69529  3.17695  2.12239  3.88723  3.54485  3.77276  3.25750  2.62540  2.06131  3.11896  2.48180  3.93945  2.97283  3.05334  2.77495  2.91548  2.98625  5.23561  3.94262    802 l x - -
          2.68618  4.42225  2.77519  2.73123  3.46354  2.40513  3.72494  3.29354  2.67741  2.69355  4.24690  2.90347  2.73739  3.18146  2.89801  2.37887  2.77519  2.98518  4.58477  3.61503
          0.01876  4.38115  5.10349  0.61958  0.77255  0.60538  0.78937
    280   2.83568  5.14688  3.14216  2.57439  4.48760  3.57823  2.63201  3.91469  2.05483  3.42184  4.22007  3.07850  3.96764  2.82347  2.04223  1.82529  3.05159  3.54730  5.55597  4.24109    803 s x - -
          2.68618  4.42225  2.77519  2.73123  3.46354  2.40513  3.72494  3.29354  2.67741  2.69355  4.24690  2.90347  2.73739  3.18146  2.89801  2.37887  2.77519  2.98518  4.58477  3.61503
          0.01876  4.38115  5.10349  0.61958  0.77255  0.41763  1.07472
    281   2.70535  4.51929  3.43973  2.87810  3.65549  3.64111  3.87761  2.98759  2.80778  1.98367  3.32987  2.84342  4.02368  2.13475  3.18178  2.88175  2.93718  2.26030  5.08633  3.83460    804 l x - -
          2.68622  4.42229  2.77524  2.73127  3.46358  2.40517  3.72499  3.29358  2.67745  2.69317  4.24694  2.90351  2.73744  3.18150  2.89805  2.37891  2.77524  2.98523  4.58481  3.61451
          0.22963  1.61273  5.14463  0.20378  1.69086  0.48576  0.95510
    282   2.89788  5.00360  3.36980  2.75709  4.29169  2.95987  3.76654  3.67126  1.89874  2.04175  4.08958  3.22160  4.05133  2.92149  1.78913  2.93952  3.10616  3.36916  5.44256  4.18475    806 r x - -
          2.68618  4.42225  2.77519  2.73123  3.46354  2.40513  3.72494  3.29354  2.67741  2.69355  4.24690  2.90347  2.73739  3.18146  2.89801  2.37887  2.77519  2.98518  4.58477  3.61503
          0.01800  4.42229  5.14463  0.61958  0.77255  0.48576  0.95510
    283   2.86755  5.09817  3.06264  2.62447  4.51839  1.64459  3.79165  3.95015  2.38656  3.47593  4.29683  3.11566  3.99861  2.07720  2.28336  2.87524  3.11720  3.57882  5.61800  4.31417    807 g x - -
          2.68618  4.42225  2.77519  2.73123  3.46354  2.40513  3.72494  3.29354  2.67741  2.69355  4.24690  2.90347  2.73739  3.18146  2.89801  2.37887  2.77519  2.98518  4.58477  3.61503
          0.01927  4.35490  5.07724  0.61958  0.77255  0.48576  0.95510
    284   2.87614  5.00843  3.31399  2.77751  4.47846  3.58470  3.80962  3.87190  2.31376  3.41982  4.25715  2.79759  4.03507  2.95867  1.29044  2.91524  2.26603  3.51725  5.56564  4.30792    808 r x - -
          2.68618  4.42225  2.77519  2.73123  3.46354  2.40513  3.72494  3.29354  2.67741  2.69355  4.24690  2.90347  2.73739  3.18146  2.89801  2.37887  2.77519  2.98518  4.58477  3.61503
          0.01927  4.35490  5.07724  0.61958  0.77255  0.48576  0.95510
    285   2.69800  5.00479  2.90607  2.27841  4.33676  3.44096  3.70937  3.77702  2.48156  3.33480  4.12743  2.28401  3.87715  2.84231  2.79126  2.19070  2.00807  3.40447  5.53142  4.16880    809 t x - -
          2.68618  4.42225  2.77519  2.73123  3.46354  2.40513  3.72494  3.29354  2.67741  2.69355  4.24690  2.90347  2.73739  3.18146  2.89801  2.37887  2.77519  2.98518  4.58477  3.61503
          0.01975  4.33034  5.05269  0.61958  0.77255  0.48576  0.95510
    286   2.98966  5.30682  3.20017  1.89516  4.72860  3.64457  3.68949  4.12058  1.71237  3.55676  4.37137  3.12588  4.03124  2.80765  1.60758  2.95531  3.18166  3.74829  5.62081  4.36093    810 r x - -
          2.68618  4.42225  2.77519  2.73123  3.46354  2.40513  3.72494  3.29354  2.67741  2.69355  4.24690  2.90347  2.73739  3.18146  2.89801  2.37887  2.77519  2.98518  4.58477  3.61503
          0.02073  4.28212  5.00447  0.61958  0.77255  0.48576  0.95510
    287   3.57903  4.83754  4.68799  4.34187  1.42502  4.36897  3.58156  3.23060  4.15115  2.54440  3.81497  4.12860  4.68873  4.15816  4.18429  3.75738  3.80646  3.17776  1.47358  2.02052    811 f x - -
          2.68618  4.42225  2.77519  2.73123  3.46354  2.40513  3.72494  3.29354  2.67741  2.69355  4.24690  2.90347  2.73739  3.18146  2.89801  2.37887  2.77519  2.98518  4.58477  3.61503
          0.22089  4.07470  1.70816  0.61958  0.77255  0.48576  0.95510
    288   2.89021  4.87662  2.91074  2.66547  4.04686  3.37398  3.82396  3.67933  2.48536  3.18048  4.20780  3.12539  3.92750  1.21226  2.76938  2.93735  3.18708  3.40818  5.31660  4.01110    812 q x - -
          2.68618  4.42225  2.77519  2.73123  3.46354  2.40513  3.72494  3.29354  2.67741  2.69355  4.24690  2.90347  2.73739  3.18146  2.89801  2.37887  2.77519  2.98518  4.58477  3.61503
          0.03101  3.88481  4.60716  0.61958  0.77255  0.66250  0.72476
    289   2.41908  4.26423  3.43876  3.19114  3.97949  3.10315  4.20756  3.10812  3.13436  2.97117  4.02077  3.39866  3.80781  3.52853  3.39256  2.62047  1.15116  2.80178  5.41620  4.19607    813 t x - -
          2.68618  4.42225  2.77519  2.73123  3.46354  2.40513  3.72494  3.29354  2.67741  2.69355  4.24690  2.90347  2.73739  3.18146  2.89801  2.37887  2.77519  2.98518  4.58477  3.61503
          0.03101  3.88481  4.60716  0.61958  0.77255  0.66250  0.72476
    290   2.32082  4.24148  3.21688  3.03305  4.08847  2.97111  4.14265  3.61267  3.10765  3.33188  4.25682  3.25598  3.71090  3.45597  3.39343  1.07260  2.80185  3.14507  5.45993  4.17202    814 s x - -
          2.68618  4.42225  2.77519  2.73123  3.46354  2.40513  3.72494  3.29354  2.67741  2.69355  4.24690  2.90347  2.73739  3.18146  2.89801  2.37887  2.77519  2.98518  4.58477  3.61503
          0.03101  3.88481  4.60716  0.61958  0.77255  0.66250  0.72476
    291   2.59991  0.91574  4.12200  3.86432  3.85267  3.22041  4.50868  2.99847  3.69128  2.91347  4.03510  3.84801  3.92835  4.03685  3.81353  2.87160  3.06769  2.74226  5.26636  4.14031    815 c x - -
          2.68618  4.42225  2.77519  2.73123  3.46354  2.40513  3.72494  3.29354  2.67741  2.69355  4.24690  2.90347  2.73739  3.18146  2.89801  2.37887  2.77519  2.98518  4.58477  3.61503
          0.03101  3.88481  4.60716  0.61958  0.77255  0.38926  1.13184
    292   3.10906  4.48316  4.65709  4.15741  3.39927  4.33025  4.82304  1.93926  4.00182  1.47664  3.25202  4.39019  4.66319  4.26681  4.19133  3.71193  3.37590  1.18800  5.34353  4.14114    816 v x - -
          2.68618  4.42225  2.77519  2.73123  3.46354  2.40513  3.72494  3.29354  2.67741  2.69355  4.24690  2.90347  2.73739  3.18146  2.89801  2.37887  2.77519  2.98518  4.58477  3.61503
          0.02558  4.07470  4.79705  0.61958  0.77255  0.48576  0.95510
    293   3.19129  4.56012  4.61365  4.24090  3.51817  4.27771  4.93572  0.85752  4.07299  2.06785  3.42722  4.45858  4.69377  4.40338  4.24708  3.79666  3.48862  1.87299  5.44756  4.20026    817 i x - -
          2.68618  4.42225  2.77519  2.73123  3.46354  2.40513  3.72494  3.29354  2.67741  2.69355  4.24690  2.90347  2.73739  3.18146  2.89801  2.37887  2.77519  2.98518  4.58477  3.61503
          0.02558  4.07470  4.79705  0.61958  0.77255  0.48576  0.95510
    294   2.83675  5.04863  2.68813  2.44598  3.98023  3.39084  2.28437  3.87562  2.53806  3.41118  4.27990  1.63806  3.91620  2.95121  2.92969  2.82895  3.10899  3.52077  5.32128  3.84619    818 n x - -
          2.68618  4.42225  2.77519  2.73123  3.46354  2.40513  3.72494  3.29354  2.67741  2.69355  4.24690  2.90347  2.73739  3.18146  2.89801  2.37887  2.77519  2.98518  4.58477  3.61503
          0.02558  4.07470  4.79705  0.61958  0.77255  0.48576  0.95510
    295   2.52255  4.54640  2.98884  2.71120  4.21402  3.20061  3.94603  3.59789  2.80068  3.29603  4.15989  2.04547  3.82699  3.16090  3.17874  2.63232  1.55884  3.20228  5.52991  4.22362    819 t x - -
          2.68618  4.42225  2.77519  2.73123  3.46354  2.40513  3.72494  3.29354  2.67741  2.69355  4.24690  2.90347  2.73739  3.18146  2.89801  2.37887  2.77519  2.98518  4.58477  3.61503
          0.02558  4.07470  4.79705  0.61958  0.77255  0.48576  0.95510
    296   2.73339  4.73063  2.71469  2.60132  4.09606  3.19203  3.93053  3.80893  2.83516  3.45435  4.40940  1.13639  3.84443  3.20317  3.19036  2.80003  3.11558  3.42989  5.40054  4.04340    820 n x - -
          2.68618  4.42225  2.77519  2.73123  3.46354  2.40513  3.72494  3.29354  2.67741  2.69355  4.24690  2.90347  2.73739  3.18146  2.89801  2.37887  2.77519  2.98518  4.58477  3.61503
          0.03101  3.88481  4.60716  0.61958  0.77255  0.48576  0.95510
    297   2.67994  4.45434  3.35626  3.25713  4.39956  0.71031  4.37681  4.00203  3.44010  3.65465  4.63037  3.52051  3.84587  3.76326  3.67495  2.85217  3.16213  3.52796  5.49162  4.50182    821 g x - -
          2.68618  4.42225  2.77519  2.73123  3.46354  2.40513  3.72494  3.29354  2.67741  2.69355  4.24690  2.90347  2.73739  3.18146  2.89801  2.37887  2.77519  2.98518  4.58477  3.61503
          0.03101  3.88481  4.60716  0.61958  0.77255  0.48576  0.95510
    298   3.27384  4.67192  4.25566  3.97237  0.99174  3.96099  3.88237  2.79585  3.87905  2.16299  3.52409  4.03299  4.41919  4.04359  3.99573  3.54322  3.57492  2.78748  4.12753  2.49289    822 f x - -
          2.68618  4.42225  2.77519  2.73123  3.46354  2.40513  3.72494  3.29354  2.67741  2.69355  4.24690  2.90347  2.73739  3.18146  2.89801  2.37887  2.77519  2.98518  4.58477  3.61503
          0.03101  3.88481  4.60716  0.61958  0.77255  0.48576  0.95510
    299   2.32082  4.24148  3.21688  3.03305  4.08847  2.97111  4.14265  3.61267  3.10765  3.33188  4.25682  3.25598  3.71090  3.45597  3.39343  1.07260  2.80185  3.14507  5.45993  4.17202    823 s x - -
          2.68618  4.42225  2.77519  2.73123  3.46354  2.40513  3.72494  3.29354  2.67741  2.69355  4.24690  2.90347  2.73739  3.18146  2.89801  2.37887  2.77519  2.98518  4.58477  3.61503
          0.02098  3.87478        *  0.61958  0.77255  0.00000        *
//
