# Supplementary material for: Remote homology clustering identifies lowly conserved families of effector proteins in plant-pathogenic fungi
Source: Microb Genom. 2021 Sep 1;7(9):000637. doi: 10.1099/mgen.0.000637 (PMC8715435; doi:10.1099/mgen.0.000637)
Supplement: Supplementary material 16 [file mgen-7-0637-s0016.zip › hmms/markov-PC_05JXM3.hmm]

HMMER3/f [3.3 | Nov 2019]
NAME  markov-PC_05JXM3
LENG  103
ALPH  amino
RF    yes
MM    no
CONS  yes
CS    no
MAP   yes
DATE  Thu Jul 23 11:14:06 2020
NSEQ  95
EFFN  0.959625
CKSUM 3551029417
STATS LOCAL MSV      -10.0091  0.71682
STATS LOCAL VITERBI  -10.8547  0.71682
STATS LOCAL FORWARD   -4.0689  0.71682
HMM          A        C        D        E        F        G        H        I        K        L        M        N        P        Q        R        S        T        V        W        Y   
            m->m     m->i     m->d     i->m     i->i     d->m     d->d
  COMPO   2.23251  3.12069  2.93514  2.78533  3.39621  2.51935  3.94500  2.99499  2.70737  2.80674  3.77589  2.95531  3.66466  2.94156  3.13597  2.60862  2.79337  2.68969  5.24438  3.99509
          2.68611  4.42204  2.77535  2.73147  3.46267  2.40537  3.72496  3.29299  2.67745  2.69327  4.24676  2.90361  2.73751  3.18132  2.89825  2.37882  2.77505  2.98542  4.58448  3.61527
          0.21829  2.35541  2.29010  2.23162  0.11357  0.00000        *
      1   2.82406  4.43809  4.00093  3.55333  3.37787  3.75465  4.34240  2.44138  3.34202  1.99815  1.40828  3.81676  4.23999  3.71683  3.57135  3.15136  2.82386  2.37766  5.15459  3.95001     21 m x - -
          2.68618  4.42225  2.77519  2.73123  3.46354  2.40513  3.72494  3.29354  2.67741  2.69355  4.24690  2.90347  2.73739  3.18146  2.89801  2.37887  2.77519  2.98518  4.58477  3.61503
          0.02639  4.04363  4.76598  0.61958  0.77255  0.49877  0.93466
      2   3.05357  4.43838  4.61087  4.08732  3.34079  4.27869  4.74989  1.95082  3.95842  1.99108  2.71950  4.32050  4.61504  4.20844  4.15798  3.63684  3.31580  1.03583  5.31133  4.10871     22 v x - -
          2.68618  4.42225  2.77519  2.73123  3.46354  2.40513  3.72494  3.29354  2.67741  2.69355  4.24690  2.90347  2.73739  3.18146  2.89801  2.37887  2.77519  2.98518  4.58477  3.61503
          0.02470  4.10914  4.83149  0.61958  0.77255  0.51705  0.90703
      3   2.99158  5.05438  3.49185  2.82891  4.39724  3.67832  3.67381  3.77060  1.99507  3.27406  3.92865  3.23659  4.05217  2.64165  1.19419  3.02101  3.17847  3.39140  5.40832  4.20293     23 r x - -
          2.68618  4.42225  2.77519  2.73123  3.46354  2.40513  3.72494  3.29354  2.67741  2.69355  4.24690  2.90347  2.73739  3.18146  2.89801  2.37887  2.77519  2.98518  4.58477  3.61503
          0.02446  4.11877  4.84112  0.61958  0.77255  0.50508  0.92497
      4   2.96281  4.32068  4.63762  4.07004  2.69814  4.21018  4.56913  1.32095  3.94644  1.86930  3.05880  4.25103  4.51188  4.12787  4.08697  3.48286  3.07569  1.78967  5.07932  3.90679     24 i x - -
          2.68618  4.42225  2.77519  2.73123  3.46354  2.40513  3.72494  3.29354  2.67741  2.69355  4.24690  2.90347  2.73739  3.18146  2.89801  2.37887  2.77519  2.98518  4.58477  3.61503
          0.21539  4.12897  1.72781  0.61958  0.77255  0.49483  0.94078
      5   2.15234  4.40756  3.21306  2.68538  3.69245  3.32707  3.68369  3.05819  2.64261  2.80807  3.60000  3.08425  3.80336  2.98780  2.97080  2.20321  2.25283  2.83011  5.12129  3.85388     25 a x - -
          2.68618  4.42225  2.77519  2.73123  3.46354  2.40513  3.72494  3.29354  2.67741  2.69355  4.24690  2.90347  2.73739  3.18146  2.89801  2.37887  2.77519  2.98518  4.58477  3.61503
          0.19673  3.95412  1.83625  0.61958  0.77255  0.39987  1.10990
      6   2.35900  4.19607  3.61542  3.05210  2.92342  3.56207  3.88296  2.41811  2.98540  2.28710  3.32189  3.40199  3.84273  3.27321  3.29563  2.71004  2.18940  2.37450  4.83090  3.60965     26 t x - -
          2.68618  4.42225  2.77519  2.73123  3.46354  2.40513  3.72494  3.29354  2.67741  2.69355  4.24690  2.90347  2.73739  3.18146  2.89801  2.37887  2.77519  2.98518  4.58477  3.61503
          0.08164  4.00501  2.81054  0.61958  0.77255  0.42194  1.06646
      7   2.50203  4.21478  4.38124  3.80189  2.61741  3.97656  4.29745  1.77623  3.67633  1.65812  3.11488  3.99195  4.30593  3.86672  3.82835  3.28193  3.00682  1.99112  4.86949  3.58262     27 l x - -
          2.68618  4.42225  2.77519  2.73123  3.46354  2.40513  3.72494  3.29354  2.67741  2.69355  4.24690  2.90347  2.73739  3.18146  2.89801  2.37887  2.77519  2.98518  4.58477  3.61503
          0.05901  4.09241  3.20385  0.61958  0.77255  0.46979  0.98119
      8   1.97071  4.20620  3.71528  3.14908  2.89112  3.62256  3.94422  2.45426  3.07768  2.20448  3.32050  3.48261  3.91370  3.35637  3.37274  2.87030  2.42021  2.31578  4.84653  3.63103     28 a x - -
          2.68618  4.42225  2.77519  2.73123  3.46354  2.40513  3.72494  3.29354  2.67741  2.69355  4.24690  2.90347  2.73739  3.18146  2.89801  2.37887  2.77519  2.98518  4.58477  3.61503
          0.14004  4.10684  2.16964  0.61958  0.77255  0.47925  0.96561
      9   1.65360  4.30872  3.40324  2.88876  3.73838  3.30062  3.79504  2.99703  2.83065  2.74144  3.60722  3.24506  3.83338  3.16449  3.19093  2.48365  2.32143  2.64442  5.14562  3.90128     29 a x - -
          2.68618  4.42225  2.77519  2.73123  3.46354  2.40513  3.72494  3.29354  2.67741  2.69355  4.24690  2.90347  2.73739  3.18146  2.89801  2.37887  2.77519  2.98518  4.58477  3.61503
          0.02677  4.02975  4.75209  0.61958  0.77255  0.43405  1.04379
     10   2.33531  4.07675  3.85320  3.23858  2.96952  3.67873  3.97815  2.38605  3.19158  2.13049  3.26252  3.57223  4.05263  3.44955  3.44674  2.91906  2.18032  2.06723  4.78522  3.52688     30 v x - -
          2.68618  4.42225  2.77519  2.73123  3.46354  2.40513  3.72494  3.29354  2.67741  2.69355  4.24690  2.90347  2.73739  3.18146  2.89801  2.37887  2.77519  2.98518  4.58477  3.61503
          0.02398  4.13837  4.86071  0.61958  0.77255  0.50187  0.92988
     11   2.91614  4.32578  4.45537  3.87477  2.86336  4.08415  4.38947  2.01841  3.74794  1.19717  2.94783  4.08620  4.23756  3.92540  3.80539  3.34253  3.14504  2.11053  4.92719  3.77482     31 l x - -
          2.68618  4.42225  2.77519  2.73123  3.46354  2.40513  3.72494  3.29354  2.67741  2.69355  4.24690  2.90347  2.73739  3.18146  2.89801  2.37887  2.77519  2.98518  4.58477  3.61503
          0.03476  4.13837  4.00572  0.61958  0.77255  0.50187  0.92988
     12   1.49912  4.30329  3.54131  3.02477  3.62987  3.35255  3.99163  2.88827  2.97138  2.66452  3.67710  3.35162  3.89562  3.28768  3.31983  2.54538  2.35316  2.57270  5.17664  3.94037     32 a x - -
          2.68618  4.42225  2.77519  2.73123  3.46354  2.40513  3.72494  3.29354  2.67741  2.69355  4.24690  2.90347  2.73739  3.18146  2.89801  2.37887  2.77519  2.98518  4.58477  3.61503
          0.06084  4.12785  3.14864  0.61958  0.77255  0.51406  0.91145
     13   2.98442  4.38051  4.51409  3.94362  1.68274  4.14888  4.37260  2.18439  3.81612  1.58496  2.80725  4.14092  4.44080  3.97442  3.96007  3.38541  3.21254  2.14756  4.83111  3.57483     33 l x - -
          2.68618  4.42225  2.77519  2.73123  3.46354  2.40513  3.72494  3.29354  2.67741  2.69355  4.24690  2.90347  2.73739  3.18146  2.89801  2.37887  2.77519  2.98518  4.58477  3.61503
          0.07616  4.09213  2.87125  0.61958  0.77255  0.48842  0.95087
     14   1.55061  4.28334  3.60405  3.07414  3.40038  3.46450  3.99355  2.65875  3.01116  2.43637  3.53538  3.41001  3.95673  3.32235  3.34473  2.68658  2.72762  2.33448  5.07320  3.83744     34 a x - -
          2.68618  4.42225  2.77519  2.73123  3.46354  2.40513  3.72494  3.29354  2.67741  2.69355  4.24690  2.90347  2.73739  3.18146  2.89801  2.37887  2.77519  2.98518  4.58477  3.61503
          0.02544  4.07990  4.80225  0.61958  0.77255  0.48886  0.95017
     15   1.98691  4.21034  3.86750  3.29944  3.30370  3.72285  4.05142  2.35410  3.21803  2.08375  3.07623  3.61054  4.10344  3.48887  3.49161  2.91586  2.76686  1.88259  4.89397  3.68626     35 v x - -
          2.68618  4.42225  2.77519  2.73123  3.46354  2.40513  3.72494  3.29354  2.67741  2.69355  4.24690  2.90347  2.73739  3.18146  2.89801  2.37887  2.77519  2.98518  4.58477  3.61503
          0.12193  4.12305  2.31676  0.61958  0.77255  0.49053  0.94754
     16   2.17118  4.30601  3.40559  2.84686  3.49918  3.47770  3.80135  2.83508  2.79768  2.51192  3.45735  3.25008  3.63027  3.11107  3.15970  2.44434  2.29074  2.48719  4.06257  3.69167     36 a x - -
          2.68608  4.42227  2.77522  2.73125  3.46346  2.40514  3.72497  3.29356  2.67743  2.69353  4.24692  2.90349  2.73740  3.18145  2.89803  2.37888  2.77522  2.98514  4.58466  3.61505
          0.10100  2.81688  3.31668  0.86264  0.54826  0.41966  1.07082
     17   1.84430  4.30076  3.49173  2.94122  3.54972  3.22700  3.87970  2.84876  2.89046  2.40750  3.30526  3.31718  3.92040  3.19874  3.24219  2.50989  2.62482  2.34404  4.99125  3.75726     47 a x - -
          2.68611  4.42224  2.77524  2.73128  3.46358  2.40516  3.72499  3.29347  2.67745  2.69359  4.24694  2.90351  2.73744  3.18147  2.89805  2.37884  2.77516  2.98486  4.58481  3.61507
          0.34974  1.29347  3.87230  0.20039  1.70602  0.46764  0.98478
     18   2.38691  4.09446  3.90560  3.32418  2.56900  3.52572  3.94968  2.50828  3.22375  2.04343  2.74100  3.58373  3.62625  3.46552  3.36159  2.89212  2.68045  2.26504  4.70155  3.28446     49 l x - -
          2.68618  4.42225  2.77519  2.73123  3.46354  2.40513  3.72494  3.29354  2.67741  2.69355  4.24690  2.90347  2.73739  3.18146  2.89801  2.37887  2.77519  2.98518  4.58477  3.61503
          0.02396  4.13917  4.86152  0.61958  0.77255  0.47640  0.97026
     19   1.65585  4.14433  3.51333  2.95458  3.45340  3.29861  3.87682  2.75942  2.89825  2.40329  3.36463  3.33526  3.94316  3.20595  3.18886  2.73933  2.71605  2.52519  4.96021  3.72760     50 a x - -
          2.68618  4.42225  2.77519  2.73123  3.46354  2.40513  3.72494  3.29354  2.67741  2.69355  4.24690  2.90347  2.73739  3.18146  2.89801  2.37887  2.77519  2.98518  4.58477  3.61503
          0.18339  4.15191  1.88507  0.61958  0.77255  0.48576  0.95510
     20   2.31115  4.71390  3.01466  2.46067  3.95251  3.41169  3.62357  3.28963  2.29108  2.90864  3.70619  2.93636  3.48951  2.30108  2.85104  2.57388  2.74958  2.91698  5.23400  3.91776     51 k x - -
          2.68618  4.42225  2.77519  2.73123  3.46354  2.40513  3.72494  3.29354  2.67741  2.69355  4.24690  2.90347  2.73739  3.18146  2.89801  2.37887  2.77519  2.98518  4.58477  3.61503
          0.02742  4.00586  4.72821  0.61958  0.77255  0.49305  0.94356
     21   2.55226  4.21130  3.36720  3.15752  3.35407  3.66198  3.95735  2.01139  3.08868  2.06887  3.32508  3.35035  3.83744  3.37016  3.38404  2.93274  2.85601  1.97181  4.85770  3.64148     52 v x - -
          2.68618  4.42225  2.77519  2.73123  3.46354  2.40513  3.72494  3.29354  2.67741  2.69355  4.24690  2.90347  2.73739  3.18146  2.89801  2.37887  2.77519  2.98518  4.58477  3.61503
          0.02495  4.09901  4.82136  0.61958  0.77255  0.44450  1.02484
     22   2.42092  4.51475  3.22881  2.63062  3.69437  3.50334  3.73725  2.70894  2.47735  2.70730  3.61349  3.13773  3.73877  2.79313  3.03734  2.68592  2.11311  2.63628  5.07436  3.80358     53 t x - -
          2.68618  4.42225  2.77519  2.73123  3.46354  2.40513  3.72494  3.29354  2.67741  2.69355  4.24690  2.90347  2.73739  3.18146  2.89801  2.37887  2.77519  2.98518  4.58477  3.61503
          0.02346  4.16017  4.88252  0.61958  0.77255  0.48576  0.95510
     23   2.39217  4.39479  3.38980  2.88294  3.59911  2.98653  3.91617  2.93818  2.84962  2.83802  3.72839  3.26295  1.75241  3.17741  3.22578  2.68248  2.81298  2.67283  5.20045  3.94372     54 p x - -
          2.68618  4.42225  2.77519  2.73123  3.46354  2.40513  3.72494  3.29354  2.67741  2.69355  4.24690  2.90347  2.73739  3.18146  2.89801  2.37887  2.77519  2.98518  4.58477  3.61503
          0.02346  4.16017  4.88252  0.61958  0.77255  0.48576  0.95510
     24   2.85877  5.42754  1.72303  2.22106  4.78758  3.29261  3.84998  4.31609  2.84622  3.83810  4.68236  1.38293  3.91158  3.01802  3.41867  2.86631  3.25374  3.88214  5.98784  4.49977     55 n x - -
          2.68618  4.42225  2.77519  2.73123  3.46354  2.40513  3.72494  3.29354  2.67741  2.69355  4.24690  2.90347  2.73739  3.18146  2.89801  2.37887  2.77519  2.98518  4.58477  3.61503
          0.02346  4.16017  4.88252  0.61958  0.77255  0.48576  0.95510
     25   2.58574  4.93281  2.72579  2.38052  4.05026  3.40701  3.34792  3.64656  2.36579  3.14412  4.00201  2.13017  2.89684  2.75277  2.87578  2.62460  2.82110  3.11366  5.41629  4.05283     56 n x - -
          2.68618  4.42225  2.77519  2.73123  3.46354  2.40513  3.72494  3.29354  2.67741  2.69355  4.24690  2.90347  2.73739  3.18146  2.89801  2.37887  2.77519  2.98518  4.58477  3.61503
          0.02346  4.16017  4.88252  0.61958  0.77255  0.48576  0.95510
     26   1.04359  4.30849  3.25441  3.10604  4.31351  3.08467  4.22883  3.66986  3.20709  3.39639  4.23739  3.33729  3.80404  3.49054  3.54878  2.08220  2.73128  3.18864  5.66751  4.43568     57 a x - -
          2.68618  4.42225  2.77519  2.73123  3.46354  2.40513  3.72494  3.29354  2.67741  2.69355  4.24690  2.90347  2.73739  3.18146  2.89801  2.37887  2.77519  2.98518  4.58477  3.61503
          0.02328  4.16763  4.88997  0.61958  0.77255  0.48576  0.95510
     27   2.56308  3.84945  3.93886  3.74111  4.56921  0.62582  4.66993  4.03416  3.73843  3.76782  4.67229  3.76384  3.96702  4.04783  3.94068  2.76544  3.08334  3.49243  5.81204  4.73905     58 G x - -
          2.68618  4.42225  2.77519  2.73123  3.46354  2.40513  3.72494  3.29354  2.67741  2.69355  4.24690  2.90347  2.73739  3.18146  2.89801  2.37887  2.77519  2.98518  4.58477  3.61503
          0.02328  4.16763  4.88997  0.61958  0.77255  0.48576  0.95510
     28   1.20677  4.78113  2.45827  2.44518  4.31721  3.29086  3.92098  3.66359  2.85151  3.35784  4.22103  3.02444  3.88910  3.12080  3.30799  2.74410  3.02276  3.30056  5.62566  4.29139     59 a x - -
          2.68618  4.42225  2.77519  2.73123  3.46354  2.40513  3.72494  3.29354  2.67741  2.69355  4.24690  2.90347  2.73739  3.18146  2.89801  2.37887  2.77519  2.98518  4.58477  3.61503
          0.02328  4.16763  4.88997  0.61958  0.77255  0.48576  0.95510
     29   2.56558  5.14393  3.28846  2.67597  4.55806  3.61633  3.65530  3.93403  1.37743  3.41254  4.24152  3.10274  3.99676  2.74922  1.86557  2.86712  3.12115  3.58723  5.50688  4.26878     60 k x - -
          2.68618  4.42225  2.77519  2.73123  3.46354  2.40513  3.72494  3.29354  2.67741  2.69355  4.24690  2.90347  2.73739  3.18146  2.89801  2.37887  2.77519  2.98518  4.58477  3.61503
          0.02328  4.16763  4.88997  0.61958  0.77255  0.48576  0.95510
     30   2.89085  5.33312  1.98864  2.24674  4.71197  3.30321  3.82010  4.22135  2.74308  3.74256  4.56936  1.38533  3.89619  2.98032  3.31955  2.52107  3.18539  3.79344  5.90506  4.44430     61 n x - -
          2.68618  4.42225  2.77519  2.73123  3.46354  2.40513  3.72494  3.29354  2.67741  2.69355  4.24690  2.90347  2.73739  3.18146  2.89801  2.37887  2.77519  2.98518  4.58477  3.61503
          0.02328  4.16763  4.88997  0.61958  0.77255  0.48576  0.95510
     31   2.88063  4.37244  4.37742  3.91485  3.65257  3.96637  4.65180  1.98077  3.76552  2.35714  3.56889  4.10895  4.44642  4.09317  3.98853  3.11501  3.19591  0.93834  5.39737  4.14132     62 v x - -
          2.68618  4.42225  2.77519  2.73123  3.46354  2.40513  3.72494  3.29354  2.67741  2.69355  4.24690  2.90347  2.73739  3.18146  2.89801  2.37887  2.77519  2.98518  4.58477  3.61503
          0.02328  4.16763  4.88997  0.61958  0.77255  0.48576  0.95510
     32   3.07508  4.81057  3.80841  3.75026  4.86695  0.39096  4.84219  4.54858  3.97109  4.16172  5.14716  3.97404  4.21021  4.27245  4.16495  3.25705  3.57909  4.01967  5.87371  4.98235     63 G x - -
          2.68618  4.42225  2.77519  2.73123  3.46354  2.40513  3.72494  3.29354  2.67741  2.69355  4.24690  2.90347  2.73739  3.18146  2.89801  2.37887  2.77519  2.98518  4.58477  3.61503
          0.02328  4.16763  4.88997  0.61958  0.77255  0.48576  0.95510
     33   2.41528  4.98528  2.87576  2.40494  4.29566  3.38676  3.64952  3.72977  2.20461  3.17897  4.07956  1.96109  3.84174  2.51251  2.82335  2.63942  2.78291  3.36548  5.47327  4.11933     64 n x - -
          2.68618  4.42225  2.77519  2.73123  3.46354  2.40513  3.72494  3.29354  2.67741  2.69355  4.24690  2.90347  2.73739  3.18146  2.89801  2.37887  2.77519  2.98518  4.58477  3.61503
          0.02328  4.16763  4.88997  0.61958  0.77255  0.48576  0.95510
     34   2.21110  4.37809  3.10865  3.04197  4.45035  1.03025  4.27277  3.82567  3.26452  3.55464  4.40725  3.30646  3.82482  3.53482  3.60850  2.56930  2.89017  3.18131  5.79205  4.54035     65 g x - -
          2.68618  4.42225  2.77519  2.73123  3.46354  2.40513  3.72494  3.29354  2.67741  2.69355  4.24690  2.90347  2.73739  3.18146  2.89801  2.37887  2.77519  2.98518  4.58477  3.61503
          0.02328  4.16763  4.88997  0.61958  0.77255  0.48576  0.95510
     35   2.54452  5.14269  2.30122  2.28070  4.46301  3.38053  3.62118  3.93642  2.14688  3.43620  4.19865  2.35423  3.81106  2.28439  2.87776  2.60535  2.91268  3.35262  5.58652  4.18078     66 k x - -
          2.68618  4.42225  2.77519  2.73123  3.46354  2.40513  3.72494  3.29354  2.67741  2.69355  4.24690  2.90347  2.73739  3.18146  2.89801  2.37887  2.77519  2.98518  4.58477  3.61503
          0.02328  4.16763  4.88997  0.61958  0.77255  0.48576  0.95510
     36   2.12991  3.93323  3.72608  3.39165  3.97480  1.03564  4.35782  3.57784  3.37009  3.35283  4.22775  3.48332  3.81247  3.66594  3.65218  2.51903  2.80851  3.10985  5.64080  4.41898     67 g x - -
          2.68618  4.42225  2.77519  2.73123  3.46354  2.40513  3.72494  3.29354  2.67741  2.69355  4.24690  2.90347  2.73739  3.18146  2.89801  2.37887  2.77519  2.98518  4.58477  3.61503
          0.02667  4.16763  4.52592  0.61958  0.77255  0.48576  0.95510
     37   2.33085  4.89454  2.96259  2.34817  4.16531  3.39835  3.62676  3.59270  2.21819  2.98777  3.96633  2.94233  3.82229  2.34208  2.81220  2.25256  2.70149  3.18239  5.38160  4.03422     68 k x - -
          2.68618  4.42225  2.77519  2.73123  3.46354  2.40513  3.72494  3.29354  2.67741  2.69355  4.24690  2.90347  2.73739  3.18146  2.89801  2.37887  2.77519  2.98518  4.58477  3.61503
          0.02336  4.16432  4.88666  0.61958  0.77255  0.48981  0.94867
     38   3.15182  5.12397  3.13427  2.90471  4.33027  3.58469  4.06166  4.01747  2.70728  3.48912  4.51933  3.36306  4.14904  0.79171  2.98099  3.19211  3.45354  3.73186  5.55397  4.27243     69 q x - -
          2.68618  4.42225  2.77519  2.73123  3.46354  2.40513  3.72494  3.29354  2.67741  2.69355  4.24690  2.90347  2.73739  3.18146  2.89801  2.37887  2.77519  2.98518  4.58477  3.61503
          0.02336  4.16432  4.88666  0.61958  0.77255  0.48981  0.94867
     39   3.65550  4.97420  4.64182  4.42058  0.63270  4.25782  4.04269  3.15402  4.32302  2.46032  3.84592  4.36171  4.71641  4.41220  4.36996  3.90388  3.96011  3.16471  4.22173  2.55895     70 F x - -
          2.68618  4.42225  2.77519  2.73123  3.46354  2.40513  3.72494  3.29354  2.67741  2.69355  4.24690  2.90347  2.73739  3.18146  2.89801  2.37887  2.77519  2.98518  4.58477  3.61503
          0.02336  4.16432  4.88666  0.61958  0.77255  0.48981  0.94867
     40   2.95855  4.41813  4.42773  3.97884  3.63242  4.07080  4.73267  1.03578  3.83218  2.26185  3.49526  4.19178  4.52016  4.15639  4.04737  3.47022  2.57218  1.85509  5.44266  4.22775     71 i x - -
          2.68618  4.42225  2.77519  2.73123  3.46354  2.40513  3.72494  3.29354  2.67741  2.69355  4.24690  2.90347  2.73739  3.18146  2.89801  2.37887  2.77519  2.98518  4.58477  3.61503
          0.02336  4.16432  4.88666  0.61958  0.77255  0.48981  0.94867
     41   2.43406  4.40490  3.23549  2.95511  4.29447  2.57831  4.12562  3.69372  3.04252  3.37961  4.22137  2.87329  3.82677  3.36772  3.39609  2.58352  1.18983  3.23534  5.62435  4.36983     72 t x - -
          2.68618  4.42225  2.77519  2.73123  3.46354  2.40513  3.72494  3.29354  2.67741  2.69355  4.24690  2.90347  2.73739  3.18146  2.89801  2.37887  2.77519  2.98518  4.58477  3.61503
          0.02336  4.16432  4.88666  0.61958  0.77255  0.48981  0.94867
     42   2.41644  4.39972  3.34718  3.25489  4.56155  0.79200  4.45484  4.05545  3.47857  3.76588  4.64359  3.44673  3.87436  3.76497  3.75780  2.58222  2.98144  3.47393  5.87307  4.65655     73 g x - -
          2.68618  4.42225  2.77519  2.73123  3.46354  2.40513  3.72494  3.29354  2.67741  2.69355  4.24690  2.90347  2.73739  3.18146  2.89801  2.37887  2.77519  2.98518  4.58477  3.61503
          0.02336  4.16432  4.88666  0.61958  0.77255  0.48981  0.94867
     43   2.50252  4.84594  2.85652  2.45823  4.21572  1.66618  3.76201  3.52196  2.44524  3.23017  4.06738  3.00572  3.88404  2.63803  2.94451  2.74165  2.97377  3.28369  5.46505  4.14626     74 g x - -
          2.68618  4.42225  2.77519  2.73123  3.46354  2.40513  3.72494  3.29354  2.67741  2.69355  4.24690  2.90347  2.73739  3.18146  2.89801  2.37887  2.77519  2.98518  4.58477  3.61503
          0.02336  4.16432  4.88666  0.61958  0.77255  0.48981  0.94867
     44   2.96642  0.50147  4.53743  4.35084  4.28831  3.51861  4.93512  3.49200  4.18403  3.38866  4.52280  4.26209  4.24697  4.51836  4.25283  3.23717  3.45833  3.21383  5.62972  4.57100     75 C x - -
          2.68618  4.42225  2.77519  2.73123  3.46354  2.40513  3.72494  3.29354  2.67741  2.69355  4.24690  2.90347  2.73739  3.18146  2.89801  2.37887  2.77519  2.98518  4.58477  3.61503
          0.02336  4.16432  4.88666  0.61958  0.77255  0.48981  0.94867
     45   2.80495  4.29969  4.07532  3.20033  3.46990  3.92863  4.27867  2.09519  3.41459  2.02108  3.38591  3.82830  4.29256  3.70957  3.67570  3.22776  2.79601  1.31496  5.08851  3.88017     76 v x - -
          2.68618  4.42225  2.77519  2.73123  3.46354  2.40513  3.72494  3.29354  2.67741  2.69355  4.24690  2.90347  2.73739  3.18146  2.89801  2.37887  2.77519  2.98518  4.58477  3.61503
          0.02336  4.16432  4.88666  0.61958  0.77255  0.48981  0.94867
     46   2.26364  4.93450  2.35212  2.38853  4.34233  3.34104  3.70092  3.69125  2.51686  3.34992  4.14140  2.47538  3.81987  2.83826  3.00258  1.92479  2.82770  3.39465  5.54667  4.17341     77 s x - -
          2.68618  4.42225  2.77519  2.73123  3.46354  2.40513  3.72494  3.29354  2.67741  2.69355  4.24690  2.90347  2.73739  3.18146  2.89801  2.37887  2.77519  2.98518  4.58477  3.61503
          0.02336  4.16432  4.88666  0.61958  0.77255  0.48981  0.94867
     47   2.86419  5.46601  1.39476  2.16753  4.80733  3.18660  3.81228  4.31864  2.78756  3.81580  4.64026  1.93070  3.89805  2.96820  3.36618  2.62027  3.22209  3.88198  5.97884  4.49155     78 d x - -
          2.68618  4.42225  2.77519  2.73123  3.46354  2.40513  3.72494  3.29354  2.67741  2.69355  4.24690  2.90347  2.73739  3.18146  2.89801  2.37887  2.77519  2.98518  4.58477  3.61503
          0.02336  4.16432  4.88666  0.61958  0.77255  0.48981  0.94867
     48   1.04786  4.29532  3.29723  3.13322  4.32526  3.07285  4.24742  3.68459  3.22963  3.41225  4.25267  3.34873  3.79943  3.51265  3.56479  2.00630  2.76103  3.19408  5.68012  4.45122     79 a x - -
          2.68618  4.42225  2.77519  2.73123  3.46354  2.40513  3.72494  3.29354  2.67741  2.69355  4.24690  2.90347  2.73739  3.18146  2.89801  2.37887  2.77519  2.98518  4.58477  3.61503
          0.02336  4.16432  4.88666  0.61958  0.77255  0.48981  0.94867
     49   3.33274  5.47431  0.57561  2.56742  4.89745  3.45869  4.22671  4.55844  3.37173  4.11781  5.11218  3.13490  4.13267  3.47310  3.92029  3.26872  3.68081  4.16946  6.00565  4.73476     80 D x - -
          2.68618  4.42225  2.77519  2.73123  3.46354  2.40513  3.72494  3.29354  2.67741  2.69355  4.24690  2.90347  2.73739  3.18146  2.89801  2.37887  2.77519  2.98518  4.58477  3.61503
          0.02336  4.16432  4.88666  0.61958  0.77255  0.48981  0.94867
     50   2.96642  0.50147  4.53743  4.35084  4.28831  3.51861  4.93512  3.49200  4.18403  3.38866  4.52280  4.26209  4.24697  4.51836  4.25283  3.23717  3.45833  3.21383  5.62972  4.57100     81 C x - -
          2.68618  4.42225  2.77519  2.73123  3.46354  2.40513  3.72494  3.29354  2.67741  2.69355  4.24690  2.90347  2.73739  3.18146  2.89801  2.37887  2.77519  2.98518  4.58477  3.61503
          0.02336  4.16432  4.88666  0.61958  0.77255  0.48981  0.94867
     51   2.17539  4.83492  2.95968  2.43926  4.12096  3.23325  3.65614  3.54099  2.37050  3.10885  3.94282  2.96833  3.83160  2.56515  2.74035  2.01774  2.86140  3.11676  5.36273  4.02732     82 s x - -
          2.68618  4.42225  2.77519  2.73123  3.46354  2.40513  3.72494  3.29354  2.67741  2.69355  4.24690  2.90347  2.73739  3.18146  2.89801  2.37887  2.77519  2.98518  4.58477  3.61503
          0.02593  4.16432  4.59945  0.61958  0.77255  0.48324  0.95915
     52   2.62848  4.72723  2.88410  2.42103  4.26916  3.30262  3.85936  3.67985  2.68708  3.30474  4.14419  3.05036  3.86673  2.93068  3.09735  1.33541  2.64079  3.30153  5.54181  4.22708     83 s x - -
          2.68617  4.42225  2.77519  2.73123  3.46354  2.40513  3.72494  3.29352  2.67741  2.69355  4.24690  2.90347  2.73740  3.18146  2.89801  2.37887  2.77519  2.98518  4.58477  3.61503
          0.02670  3.97368  4.88747  0.62236  0.76933  0.48883  0.95022
     53   1.91827  4.78569  2.89375  2.47530  4.10271  2.63028  3.69127  3.51990  2.39173  3.12492  3.94156  2.94084  3.83387  2.73227  2.91930  2.62633  2.57941  3.13845  5.36707  4.03660     86 a x - -
          2.68618  4.42225  2.77519  2.73123  3.46354  2.40513  3.72494  3.29354  2.67741  2.69355  4.24690  2.90347  2.73739  3.18146  2.89801  2.37887  2.77519  2.98518  4.58477  3.61503
          0.02334  4.16512  4.88747  0.61958  0.77255  0.48883  0.95022
     54   2.96761  0.50060  4.53870  4.35234  4.28970  3.51958  4.93645  3.49360  4.18557  3.39019  4.52437  4.26340  4.24799  4.51986  4.25420  3.23835  3.45959  3.21536  5.63086  4.57238     87 C x - -
          2.68618  4.42225  2.77519  2.73123  3.46354  2.40513  3.72494  3.29354  2.67741  2.69355  4.24690  2.90347  2.73739  3.18146  2.89801  2.37887  2.77519  2.98518  4.58477  3.61503
          0.02334  4.16512  4.88747  0.61958  0.77255  0.48883  0.95022
     55   2.96761  0.50060  4.53870  4.35234  4.28970  3.51958  4.93645  3.49360  4.18557  3.39019  4.52437  4.26340  4.24799  4.51986  4.25420  3.23835  3.45959  3.21536  5.63086  4.57238     88 C x - -
          2.68618  4.42225  2.77519  2.73123  3.46354  2.40513  3.72494  3.29354  2.67741  2.69355  4.24690  2.90347  2.73739  3.18146  2.89801  2.37887  2.77519  2.98518  4.58477  3.61503
          0.02334  4.16512  4.88747  0.61958  0.77255  0.48883  0.95022
     56   0.80725  4.23188  3.67584  3.46044  4.35820  3.04888  4.46646  3.54712  3.48164  3.41899  4.33386  3.51454  3.82669  3.78579  3.72899  2.45905  2.77111  3.08643  5.77512  4.56663     89 a x - -
          2.68618  4.42225  2.77519  2.73123  3.46354  2.40513  3.72494  3.29354  2.67741  2.69355  4.24690  2.90347  2.73739  3.18146  2.89801  2.37887  2.77519  2.98518  4.58477  3.61503
          0.02334  4.16512  4.88747  0.61958  0.77255  0.48883  0.95022
     57   2.69281  5.16694  2.29674  2.16999  4.48245  2.51514  3.63524  3.95920  2.33043  3.46045  4.22620  2.42120  3.81513  2.52694  2.92774  2.59742  2.78604  3.44464  5.61430  4.20051     90 e x - -
          2.68618  4.42225  2.77519  2.73123  3.46354  2.40513  3.72494  3.29354  2.67741  2.69355  4.24690  2.90347  2.73739  3.18146  2.89801  2.37887  2.77519  2.98518  4.58477  3.61503
          0.03740  4.16512  3.85458  0.61958  0.77255  0.48883  0.95022
     58   2.18861  4.38275  3.36174  2.79872  3.27000  3.19119  3.78619  2.71709  2.76170  2.37638  3.48572  2.78702  3.76230  2.90097  3.14158  2.77553  2.82229  2.41901  4.95894  3.71072     91 a x - -
          2.68597  4.42230  2.77504  2.73120  3.46359  2.40515  3.72500  3.29346  2.67746  2.69360  4.24695  2.90352  2.73739  3.18150  2.89801  2.37890  2.77522  2.98524  4.58482  3.61508
          0.29723  2.21259  1.91249  0.96605  0.47898  0.47856  0.96672
     59   2.45764  4.82184  2.80257  2.32725  4.17208  3.22510  3.66064  3.60002  2.42037  3.18721  3.99887  2.61194  3.48584  2.75638  2.92876  1.92805  2.74416  3.24355  5.41174  4.06608     98 s x - -
          2.68618  4.42225  2.77519  2.73123  3.46354  2.40513  3.72494  3.29354  2.67741  2.69355  4.24690  2.90347  2.73739  3.18146  2.89801  2.37887  2.77519  2.98518  4.58477  3.61503
          0.26655  4.01644  1.53262  0.61958  0.77255  0.43548  1.04115
     60   2.32783  4.44363  2.83981  2.61469  4.26399  1.75010  3.90212  3.69577  2.81168  3.32918  4.15463  2.53397  3.71839  3.10784  3.22569  2.28831  2.72709  3.17558  5.55654  4.25982     99 g x - -
          2.68618  4.42225  2.77519  2.73123  3.46354  2.40513  3.72494  3.29354  2.67741  2.69355  4.24690  2.90347  2.73739  3.18146  2.89801  2.37887  2.77519  2.98518  4.58477  3.61503
          0.06374  3.94221  3.16196  0.61958  0.77255  0.68998  0.69633
     61   2.52743  4.81337  2.70775  2.31903  4.09097  3.07289  3.59588  3.51675  2.39552  3.10454  3.91209  2.74666  3.76633  2.50493  2.82846  2.36222  2.62245  2.94665  5.33239  3.98449    100 e x - -
          2.68618  4.42225  2.77519  2.73123  3.46354  2.40513  3.72494  3.29354  2.67741  2.69355  4.24690  2.90347  2.73739  3.18146  2.89801  2.37887  2.77519  2.98518  4.58477  3.61503
          0.02993  3.91980  4.64214  0.61958  0.77255  0.37879  1.15420
     62   2.40338  4.97580  2.53576  2.26889  4.32002  1.99762  3.69965  3.76371  2.53259  3.33027  4.13263  2.66914  3.83294  2.80852  3.02243  2.62474  2.75157  3.31881  5.53861  4.16413    101 g x - -
          2.68618  4.42225  2.77519  2.73123  3.46354  2.40513  3.72494  3.29354  2.67741  2.69355  4.24690  2.90347  2.73739  3.18146  2.89801  2.37887  2.77519  2.98518  4.58477  3.61503
          0.02358  4.15496  4.87731  0.61958  0.77255  0.47630  0.97042
     63   2.51665  4.30910  3.35906  2.91229  3.21549  3.10318  3.83059  2.66473  2.63523  2.29646  3.41370  3.31556  3.95471  3.05564  3.21379  2.82112  2.70792  2.01788  4.89470  3.66126    102 v x - -
          2.68618  4.42225  2.77519  2.73123  3.46354  2.40513  3.72494  3.29354  2.67741  2.69355  4.24690  2.90347  2.73739  3.18146  2.89801  2.37887  2.77519  2.98518  4.58477  3.61503
          0.02328  4.16763  4.88997  0.61958  0.77255  0.48576  0.95510
     64   2.17771  4.36861  3.43980  3.32158  4.59560  0.82580  4.48743  4.00927  3.51983  3.73833  4.61118  3.48118  3.86801  3.79475  3.79535  2.62046  2.95929  3.43415  5.89535  4.72342    103 g x - -
          2.68618  4.42225  2.77519  2.73123  3.46354  2.40513  3.72494  3.29354  2.67741  2.69355  4.24690  2.90347  2.73739  3.18146  2.89801  2.37887  2.77519  2.98518  4.58477  3.61503
          0.02328  4.16763  4.88997  0.61958  0.77255  0.48576  0.95510
     65   3.21010  4.48504  5.01265  4.50358  3.64739  4.63649  5.18716  1.44362  4.39870  2.01675  3.43832  4.71269  4.90360  4.64178  4.58049  4.02129  3.46589  0.98087  5.64022  4.44507    104 v x - -
          2.68618  4.42225  2.77519  2.73123  3.46354  2.40513  3.72494  3.29354  2.67741  2.69355  4.24690  2.90347  2.73739  3.18146  2.89801  2.37887  2.77519  2.98518  4.58477  3.61503
          0.02328  4.16763  4.88997  0.61958  0.77255  0.48576  0.95510
     66   2.97133  0.49789  4.54268  4.35702  4.29407  3.52260  4.94061  3.49862  4.19036  3.39497  4.52929  4.26746  4.25117  4.52455  4.25847  3.24205  3.46352  3.22015  5.63444  4.57667    105 C x - -
          2.68618  4.42225  2.77519  2.73123  3.46354  2.40513  3.72494  3.29354  2.67741  2.69355  4.24690  2.90347  2.73739  3.18146  2.89801  2.37887  2.77519  2.98518  4.58477  3.61503
          0.02328  4.16763  4.88997  0.61958  0.77255  0.48576  0.95510
     67   2.48732  4.40608  3.49381  3.33446  4.38775  3.13200  4.43017  3.95616  3.42899  3.65681  4.56427  3.50285  3.89736  3.75616  3.69786  0.71960  2.99150  3.42428  5.73791  4.47618    106 s x - -
          2.68618  4.42225  2.77519  2.73123  3.46354  2.40513  3.72494  3.29354  2.67741  2.69355  4.24690  2.90347  2.73739  3.18146  2.89801  2.37887  2.77519  2.98518  4.58477  3.61503
          0.02328  4.16763  4.88997  0.61958  0.77255  0.48576  0.95510
     68   1.28852  4.32025  3.34977  3.10068  4.42653  1.69624  4.25910  3.84351  3.23563  3.52622  4.34962  3.03888  3.79521  3.51450  3.57751  2.51888  2.83215  3.30111  5.75498  4.52359    107 a x - -
          2.68618  4.42225  2.77519  2.73123  3.46354  2.40513  3.72494  3.29354  2.67741  2.69355  4.24690  2.90347  2.73739  3.18146  2.89801  2.37887  2.77519  2.98518  4.58477  3.61503
          0.02328  4.16763  4.88997  0.61958  0.77255  0.48576  0.95510
     69   2.52548  4.78564  2.90831  1.88636  4.01897  3.44056  3.65083  3.10620  2.38862  2.81707  3.86069  2.95815  3.56475  2.80728  2.89789  2.63027  2.84297  2.77933  5.29479  3.96565    108 e x - -
          2.68618  4.42225  2.77519  2.73123  3.46354  2.40513  3.72494  3.29354  2.67741  2.69355  4.24690  2.90347  2.73739  3.18146  2.89801  2.37887  2.77519  2.98518  4.58477  3.61503
          0.02328  4.16763  4.88997  0.61958  0.77255  0.48576  0.95510
     70   1.57667  4.40207  3.35161  2.87818  3.93935  2.23519  3.94640  3.19907  2.85950  2.99639  3.85757  3.24314  3.85054  3.00328  3.23839  2.60043  2.82450  2.66072  5.31193  4.05656    109 a x - -
          2.68618  4.42225  2.77519  2.73123  3.46354  2.40513  3.72494  3.29354  2.67741  2.69355  4.24690  2.90347  2.73739  3.18146  2.89801  2.37887  2.77519  2.98518  4.58477  3.61503
          0.02328  4.16763  4.88997  0.61958  0.77255  0.48576  0.95510
     71   0.93095  4.23512  3.84136  3.50978  4.15187  3.15121  4.43845  3.11046  3.45273  3.09139  4.08081  3.57943  3.88677  3.76113  3.71086  2.60407  2.73013  2.52071  5.64184  4.43939    110 a x - -
          2.68618  4.42225  2.77519  2.73123  3.46354  2.40513  3.72494  3.29354  2.67741  2.69355  4.24690  2.90347  2.73739  3.18146  2.89801  2.37887  2.77519  2.98518  4.58477  3.61503
          0.02328  4.16763  4.88997  0.61958  0.77255  0.48576  0.95510
     72   2.26230  5.07353  2.58795  2.20218  4.38545  3.16692  3.65201  3.84260  2.44424  3.37629  4.15910  2.87344  3.82468  1.99918  2.91617  2.37727  2.92629  3.45350  5.55588  4.16547    111 q x - -
          2.68618  4.42225  2.77519  2.73123  3.46354  2.40513  3.72494  3.29354  2.67741  2.69355  4.24690  2.90347  2.73739  3.18146  2.89801  2.37887  2.77519  2.98518  4.58477  3.61503
          0.02328  4.16763  4.88997  0.61958  0.77255  0.48576  0.95510
     73   2.61301  4.34878  3.39065  2.83220  2.18462  3.56892  3.76721  2.85108  2.83633  2.31061  3.45536  2.74520  3.95737  3.10617  3.16449  2.82579  2.59980  2.62500  4.89769  3.63584    112 f x - -
          2.68618  4.42225  2.77519  2.73123  3.46354  2.40513  3.72494  3.29354  2.67741  2.69355  4.24690  2.90347  2.73739  3.18146  2.89801  2.37887  2.77519  2.98518  4.58477  3.61503
          0.02328  4.16763  4.88997  0.61958  0.77255  0.48576  0.95510
     74   2.55822  4.88985  3.02333  2.58269  4.15885  3.48445  3.76488  3.53275  2.42603  2.87261  4.04237  3.09116  3.94754  1.44809  2.76751  2.82698  3.03585  3.24381  5.42188  4.11093    113 q x - -
          2.68618  4.42225  2.77519  2.73123  3.46354  2.40513  3.72494  3.29354  2.67741  2.69355  4.24690  2.90347  2.73739  3.18146  2.89801  2.37887  2.77519  2.98518  4.58477  3.61503
          0.02328  4.16763  4.88997  0.61958  0.77255  0.48576  0.95510
     75   1.88748  4.61069  2.91640  2.68633  4.43621  3.08115  4.00479  3.86941  2.89821  3.50704  4.33371  1.41797  3.83805  3.20367  3.31367  2.54385  2.93838  3.39873  5.71325  4.39790    114 n x - -
          2.68618  4.42225  2.77519  2.73123  3.46354  2.40513  3.72494  3.29354  2.67741  2.69355  4.24690  2.90347  2.73739  3.18146  2.89801  2.37887  2.77519  2.98518  4.58477  3.61503
          0.02328  4.16763  4.88997  0.61958  0.77255  0.48576  0.95510
     76   2.47232  4.44543  3.03388  3.00070  4.51754  0.97281  4.27820  3.92802  3.26767  3.63237  4.48655  3.29726  3.85188  3.53846  3.61667  2.62058  2.59977  3.40104  5.82831  4.58362    115 g x - -
          2.68618  4.42225  2.77519  2.73123  3.46354  2.40513  3.72494  3.29354  2.67741  2.69355  4.24690  2.90347  2.73739  3.18146  2.89801  2.37887  2.77519  2.98518  4.58477  3.61503
          0.02328  4.16763  4.88997  0.61958  0.77255  0.48576  0.95510
     77   3.26999  5.22162  3.46406  3.04313  4.67682  3.71496  3.96120  4.12783  0.69436  3.63318  4.58857  3.45057  4.20252  3.14298  2.53674  3.29849  3.50596  3.82261  5.61674  4.47758    116 k x - -
          2.68618  4.42225  2.77519  2.73123  3.46354  2.40513  3.72494  3.29354  2.67741  2.69355  4.24690  2.90347  2.73739  3.18146  2.89801  2.37887  2.77519  2.98518  4.58477  3.61503
          0.02328  4.16763  4.88997  0.61958  0.77255  0.48576  0.95510
     78   2.56238  4.29493  3.02917  2.40416  4.02191  3.44470  3.65425  3.43120  2.44482  2.83525  3.86339  2.45184  3.83898  2.56936  2.77416  2.65896  2.19702  3.11584  5.29345  3.96953    117 t x - -
          2.68618  4.42225  2.77519  2.73123  3.46354  2.40513  3.72494  3.29354  2.67741  2.69355  4.24690  2.90347  2.73739  3.18146  2.89801  2.37887  2.77519  2.98518  4.58477  3.61503
          0.02328  4.16763  4.88997  0.61958  0.77255  0.48576  0.95510
     79   3.07508  4.81057  3.80841  3.75026  4.86695  0.39096  4.84219  4.54858  3.97109  4.16172  5.14716  3.97404  4.21021  4.27245  4.16495  3.25705  3.57909  4.01967  5.87371  4.98235    118 G x - -
          2.68618  4.42225  2.77519  2.73123  3.46354  2.40513  3.72494  3.29354  2.67741  2.69355  4.24690  2.90347  2.73739  3.18146  2.89801  2.37887  2.77519  2.98518  4.58477  3.61503
          0.02328  4.16763  4.88997  0.61958  0.77255  0.48576  0.95510
     80   2.97133  0.49789  4.54268  4.35702  4.29407  3.52260  4.94061  3.49862  4.19036  3.39497  4.52929  4.26746  4.25117  4.52455  4.25847  3.24205  3.46352  3.22015  5.63444  4.57667    119 C x - -
          2.68618  4.42225  2.77519  2.73123  3.46354  2.40513  3.72494  3.29354  2.67741  2.69355  4.24690  2.90347  2.73739  3.18146  2.89801  2.37887  2.77519  2.98518  4.58477  3.61503
          0.02328  4.16763  4.88997  0.61958  0.77255  0.48576  0.95510
     81   2.78969  5.04113  2.43322  2.37724  4.49633  1.42752  3.60804  4.00318  2.78339  3.57181  4.40975  2.33303  3.89262  3.03971  3.27297  2.78626  3.10930  3.59501  5.74675  4.34648    120 g x - -
          2.68618  4.42225  2.77519  2.73123  3.46354  2.40513  3.72494  3.29354  2.67741  2.69355  4.24690  2.90347  2.73739  3.18146  2.89801  2.37887  2.77519  2.98518  4.58477  3.61503
          0.02328  4.16763  4.88997  0.61958  0.77255  0.48576  0.95510
     82   3.15656  4.65880  4.32376  3.99212  0.94657  4.00384  4.05630  2.80267  3.88461  2.26166  3.56761  4.06111  4.48300  4.07573  4.03176  3.44707  3.13329  2.75078  4.36782  2.75222    121 f x - -
          2.68618  4.42225  2.77519  2.73123  3.46354  2.40513  3.72494  3.29354  2.67741  2.69355  4.24690  2.90347  2.73739  3.18146  2.89801  2.37887  2.77519  2.98518  4.58477  3.61503
          0.03096  4.16017  4.20765  0.61958  0.77255  0.48576  0.95510
     83   2.52356  4.52606  3.11480  2.56168  3.50730  3.12191  3.73058  3.08590  2.56452  2.74262  3.62438  2.96014  3.58860  2.93551  3.04792  2.68958  2.69385  2.02654  5.08414  3.80882    122 v x - -
          2.68618  4.42225  2.77519  2.73123  3.46354  2.40513  3.72494  3.29354  2.67741  2.69355  4.24690  2.90347  2.73739  3.18146  2.89801  2.37887  2.77519  2.98518  4.58477  3.61503
          0.02363  4.15284  4.87519  0.61958  0.77255  0.49462  0.94111
     84   2.81228  5.28576  1.06400  2.24318  4.79143  3.00134  3.88377  4.28667  2.91128  3.83320  4.68116  2.75357  3.89375  3.06021  3.48780  2.72481  3.11941  3.83515  6.01011  4.53679    123 d x - -
          2.68618  4.42225  2.77519  2.73123  3.46354  2.40513  3.72494  3.29354  2.67741  2.69355  4.24690  2.90347  2.73739  3.18146  2.89801  2.37887  2.77519  2.98518  4.58477  3.61503
          0.02393  4.14023  4.86258  0.61958  0.77255  0.49462  0.94111
     85   2.62797  4.79134  2.78985  2.47013  4.11684  3.29182  3.70800  3.53186  2.46449  3.14081  3.96436  2.85636  1.95130  2.84640  2.92345  2.63398  2.74287  3.00604  5.38502  4.05635    124 p x - -
          2.68618  4.42225  2.77519  2.73123  3.46354  2.40513  3.72494  3.29354  2.67741  2.69355  4.24690  2.90347  2.73739  3.18146  2.89801  2.37887  2.77519  2.98518  4.58477  3.61503
          0.02393  4.14023  4.86258  0.61958  0.77255  0.49462  0.94111
     86   2.74721  5.10574  2.42574  2.31477  4.52940  2.78610  3.78265  3.99714  2.62545  3.54598  4.36442  1.48281  3.86363  2.88018  3.17116  2.54462  3.06708  3.59089  5.73542  4.33157    125 n x - -
          2.68618  4.42225  2.77519  2.73123  3.46354  2.40513  3.72494  3.29354  2.67741  2.69355  4.24690  2.90347  2.73739  3.18146  2.89801  2.37887  2.77519  2.98518  4.58477  3.61503
          0.02393  4.14023  4.86258  0.61958  0.77255  0.49462  0.94111
     87   1.74175  4.75669  3.04715  2.54700  4.11113  3.17054  3.70121  3.51562  2.30201  3.12013  3.94830  3.03113  3.85419  2.80693  2.45112  2.53866  2.89109  3.18328  5.35366  4.05213    126 a x - -
          2.68618  4.42225  2.77519  2.73123  3.46354  2.40513  3.72494  3.29354  2.67741  2.69355  4.24690  2.90347  2.73739  3.18146  2.89801  2.37887  2.77519  2.98518  4.58477  3.61503
          0.02446  4.11867  4.84101  0.61958  0.77255  0.49462  0.94111
     88   2.06874  4.99170  2.54815  2.17489  4.28366  3.30345  3.60541  3.73346  2.32051  3.27636  4.05606  2.87453  3.51934  2.57928  2.82950  2.56240  2.80383  3.20969  5.46320  4.08438    127 a x - -
          2.68618  4.42225  2.77519  2.73123  3.46354  2.40513  3.72494  3.29354  2.67741  2.69355  4.24690  2.90347  2.73739  3.18146  2.89801  2.37887  2.77519  2.98518  4.58477  3.61503
          0.02469  4.10966  4.83201  0.61958  0.77255  0.49462  0.94111
     89   1.74763  4.70564  2.99864  2.48549  3.99389  3.14432  3.70410  3.39066  2.47116  2.89834  3.86070  2.94710  3.84813  2.57188  2.92918  2.68218  2.80874  3.05480  5.28886  3.98331    128 a x - -
          2.68616  4.42220  2.77521  2.73124  3.46348  2.40514  3.72495  3.29355  2.67741  2.69353  4.24691  2.90348  2.73741  3.18144  2.89798  2.37888  2.77519  2.98519  4.58478  3.61504
          0.02883  3.88996  4.83201  0.91504  0.51166  0.49462  0.94111
     90   2.31339  4.42971  3.25877  2.78319  3.89987  3.30146  3.86874  3.26785  2.75741  2.95513  3.81208  3.06514  3.66529  2.93696  3.14160  2.52331  1.62544  2.71532  5.26100  3.99945    146 t x - -
          2.68618  4.42225  2.77519  2.73123  3.46354  2.40513  3.72494  3.29354  2.67741  2.69355  4.24690  2.90347  2.73739  3.18146  2.89801  2.37887  2.77519  2.98518  4.58477  3.61503
          0.02469  4.10966  4.83201  0.61958  0.77255  0.49462  0.94111
     91   2.61375  4.20435  3.83068  3.29487  3.40364  3.22610  4.05690  1.53792  3.19438  2.33517  3.37459  3.58331  3.56678  3.48771  3.46025  2.87417  2.88285  2.17288  4.92748  3.71420    147 i x - -
          2.68618  4.42225  2.77519  2.73123  3.46354  2.40513  3.72494  3.29354  2.67741  2.69355  4.24690  2.90347  2.73739  3.18146  2.89801  2.37887  2.77519  2.98518  4.58477  3.61503
          0.02469  4.10966  4.83201  0.61958  0.77255  0.49462  0.94111
     92   1.59366  4.85623  2.72460  2.38411  4.16804  3.37552  3.71799  3.58360  2.50732  3.18893  4.02103  2.77474  3.85346  2.67173  2.92756  2.65697  2.94192  3.25096  5.42951  4.09608    148 a x - -
          2.68618  4.42225  2.77519  2.73123  3.46354  2.40513  3.72494  3.29354  2.67741  2.69355  4.24690  2.90347  2.73739  3.18146  2.89801  2.37887  2.77519  2.98518  4.58477  3.61503
          0.02469  4.10966  4.83201  0.61958  0.77255  0.49462  0.94111
     93   1.50523  4.75870  2.69841  2.41833  4.14469  3.22885  3.76796  3.55238  2.54509  3.17887  4.01573  2.82956  3.84406  2.94984  3.07685  2.63137  2.92302  3.16278  5.43463  4.10934    149 a x - -
          2.68618  4.42225  2.77519  2.73123  3.46354  2.40513  3.72494  3.29354  2.67741  2.69355  4.24690  2.90347  2.73739  3.18146  2.89801  2.37887  2.77519  2.98518  4.58477  3.61503
          0.02469  4.10966  4.83201  0.61958  0.77255  0.49462  0.94111
     94   1.00480  4.21711  3.53044  3.22535  4.28491  2.90200  4.27070  3.61885  3.25467  3.36159  4.20931  3.37764  3.15262  3.55159  3.55911  2.47651  2.58513  3.12837  5.64832  4.44333    150 a x - -
          2.68618  4.42225  2.77519  2.73123  3.46354  2.40513  3.72494  3.29354  2.67741  2.69355  4.24690  2.90347  2.73739  3.18146  2.89801  2.37887  2.77519  2.98518  4.58477  3.61503
          0.03553  4.10966  3.99038  0.61958  0.77255  0.49462  0.94111
     95   2.66108  5.10513  2.83114  2.11322  4.43714  3.41639  3.61165  3.88240  1.77076  3.38615  4.16981  2.89948  3.40723  2.30965  2.69511  2.63727  2.88048  3.49278  5.53062  4.17061    151 k x - -
          2.68618  4.42225  2.77519  2.73123  3.46354  2.40513  3.72494  3.29354  2.67741  2.69355  4.24690  2.90347  2.73739  3.18146  2.89801  2.37887  2.77519  2.98518  4.58477  3.61503
          0.02495  4.09908  4.82143  0.61958  0.77255  0.48701  0.95311
     96   1.68025  4.88941  2.70620  2.21673  4.19153  3.38200  3.69511  3.60091  2.32519  3.20352  4.02830  2.93393  3.84549  2.85391  2.92159  2.69774  2.80748  3.26425  5.43773  4.09606    152 a x - -
          2.68618  4.42225  2.77519  2.73123  3.46354  2.40513  3.72494  3.29354  2.67741  2.69355  4.24690  2.90347  2.73739  3.18146  2.89801  2.37887  2.77519  2.98518  4.58477  3.61503
          0.04183  4.10966  3.70680  0.61958  0.77255  0.49462  0.94111
     97   2.58123  3.91961  3.14137  2.61876  3.97428  3.43102  3.72018  3.24967  2.42404  3.00310  3.86053  3.00984  3.87198  1.65186  2.82073  2.71018  2.88699  3.05055  5.26719  3.97358    153 q x - -
          2.68618  4.42225  2.77519  2.73123  3.46354  2.40513  3.72494  3.29354  2.67741  2.69355  4.24690  2.90347  2.73739  3.18146  2.89801  2.37887  2.77519  2.98518  4.58477  3.61503
          0.03640  4.09293  3.96029  0.61958  0.77255  0.51347  0.91234
     98   2.49322  4.35238  3.36368  2.89775  3.62251  3.45261  3.87440  2.90646  2.63191  2.67652  3.57604  3.18822  3.74991  3.12211  3.13187  2.64152  2.85348  1.59816  5.04674  3.81121    154 v x - -
          2.68618  4.42225  2.77519  2.73123  3.46354  2.40513  3.72494  3.29354  2.67741  2.69355  4.24690  2.90347  2.73739  3.18146  2.89801  2.37887  2.77519  2.98518  4.58477  3.61503
          0.03655  4.08192  3.96265  0.61958  0.77255  0.49479  0.94083
     99   2.20290  4.95437  2.86641  1.93435  4.24000  3.35866  3.61401  3.46570  2.18599  3.23026  4.02573  2.90533  3.81281  2.56657  2.78190  2.60162  2.87559  3.31426  5.42641  4.07080    155 e x - -
          2.68618  4.42225  2.77519  2.73123  3.46354  2.40513  3.72494  3.29354  2.67741  2.69355  4.24690  2.90347  2.73739  3.18146  2.89801  2.37887  2.77519  2.98518  4.58477  3.61503
          0.02523  4.08814  4.81048  0.61958  0.77255  0.51875  0.90451
    100   2.66249  5.06756  3.02116  2.37664  4.40955  3.48285  3.60360  3.76886  1.54053  3.30259  4.13233  2.92544  3.64817  2.54034  2.37943  2.68673  2.96499  3.46157  5.46898  4.15699    156 k x - -
          2.68618  4.42225  2.77519  2.73123  3.46354  2.40513  3.72494  3.29354  2.67741  2.69355  4.24690  2.90347  2.73739  3.18146  2.89801  2.37887  2.77519  2.98518  4.58477  3.61503
          0.03077  4.08814  4.30294  0.61958  0.77255  0.51875  0.90451
    101   2.69081  5.05468  2.81639  2.44122  4.40519  3.42765  3.67192  3.83081  2.22892  3.36437  4.18825  2.73870  3.69883  1.57224  2.62995  2.77840  3.02612  3.47274  5.52321  4.20060    157 q x - -
          2.68618  4.42225  2.77519  2.73123  3.46354  2.40513  3.72494  3.29354  2.67741  2.69355  4.24690  2.90347  2.73739  3.18146  2.89801  2.37887  2.77519  2.98518  4.58477  3.61503
          0.03665  4.08274  3.95669  0.61958  0.77255  0.52464  0.89592
    102   2.51770  4.72533  2.80433  2.53687  4.28602  1.54432  3.82873  3.70514  2.46916  3.31430  4.15647  3.00726  3.54019  2.83486  3.02267  2.68750  2.95467  3.32073  5.53911  4.22941    158 g x - -
          2.68618  4.42225  2.77519  2.73123  3.46354  2.40513  3.72494  3.29354  2.67741  2.69355  4.24690  2.90347  2.73739  3.18146  2.89801  2.37887  2.77519  2.98518  4.58477  3.61503
          0.02565  4.07174  4.79408  0.61958  0.77255  0.53642  0.87908
    103   2.67036  4.36013  3.53291  3.09902  1.55476  3.15900  3.83155  2.93914  3.01110  2.62298  3.57126  3.22563  4.01743  3.34763  3.06885  2.89295  2.95102  2.71306  4.62439  3.16465    159 f x - -
          2.68592  4.42166  2.77546  2.73108  3.46343  2.40518  3.72505  3.29366  2.67737  2.69360  4.24705  2.90367  2.73750  3.18173  2.89719  2.37894  2.77542  2.98500  4.58504  3.61526
          0.25413  1.49429        *  1.80947  0.17882  0.00000        *
//
