# Supplementary material for: Remote homology clustering identifies lowly conserved families of effector proteins in plant-pathogenic fungi
Source: Microb Genom. 2021 Sep 1;7(9):000637. doi: 10.1099/mgen.0.000637 (PMC8715435; doi:10.1099/mgen.0.000637)
Supplement: Supplementary material 16 [file mgen-7-0637-s0016.zip › hmms/markov-PC_030GYR.hmm]

HMMER3/f [3.3 | Nov 2019]
NAME  markov-PC_030GYR
LENG  157
ALPH  amino
RF    yes
MM    no
CONS  yes
CS    no
MAP   yes
DATE  Thu Jul 23 07:23:43 2020
NSEQ  45
EFFN  4.281921
CKSUM 2631502578
STATS LOCAL MSV      -10.5193  0.70869
STATS LOCAL VITERBI  -11.4934  0.70869
STATS LOCAL FORWARD   -4.5940  0.70869
HMM          A        C        D        E        F        G        H        I        K        L        M        N        P        Q        R        S        T        V        W        Y   
            m->m     m->i     m->d     i->m     i->i     d->m     d->d
  COMPO   2.64376  4.44083  3.14465  2.76595  3.25153  3.00520  3.79100  2.74162  2.60634  2.34625  3.84010  2.88431  3.38748  2.90651  3.10649  2.59118  2.72829  2.73632  3.78282  3.57992
          2.68701  4.41970  2.77629  2.73233  3.46324  2.40623  3.72348  3.29255  2.67626  2.69213  4.24258  2.90348  2.73797  3.18194  2.89816  2.37941  2.77398  2.98628  4.58587  3.61297
          0.20363  1.81000  3.88329  2.49541  0.08606  0.00000        *
      1   4.45998  5.63842  6.37195  5.80385  3.74300  5.88910  6.16388  2.46931  5.63878  1.64301  0.52762  6.05112  5.83566  5.47359  5.57038  5.31661  4.65907  3.12423  6.04995  5.11667     21 M x - -
          2.68618  4.42225  2.77519  2.73123  3.46354  2.40513  3.72494  3.29354  2.67741  2.69355  4.24690  2.90347  2.73739  3.18146  2.89801  2.37887  2.77519  2.98518  4.58477  3.61503
          0.00844  5.17464  5.89698  0.61958  0.77255  0.54395  0.86858
      2   3.82318  6.01648  4.30980  3.14616  5.59106  4.41769  2.75931  4.88647  0.69900  4.22107  5.07486  3.89454  4.74237  2.79641  1.81178  3.78104  3.95169  4.54219  6.18610  5.05723     22 k x - -
          2.68618  4.42225  2.77519  2.73123  3.46354  2.40513  3.72494  3.29354  2.67741  2.69355  4.24690  2.90347  2.73739  3.18146  2.89801  2.37887  2.77519  2.98518  4.58477  3.61503
          0.00844  5.17464  5.89698  0.61958  0.77255  0.54395  0.86858
      3   3.24066  4.62062  5.02081  4.44372  0.82334  3.34360  4.56112  2.77612  4.26117  2.46450  3.66845  4.46887  4.73699  4.39655  4.31462  3.69812  3.47394  2.13460  4.98704  3.37589     23 f x - -
          2.68618  4.42225  2.77519  2.73123  3.46354  2.40513  3.72494  3.29354  2.67741  2.69355  4.24690  2.90347  2.73739  3.18146  2.89801  2.37887  2.77519  2.98518  4.58477  3.61503
          0.00844  5.17464  5.89698  0.61958  0.77255  0.54395  0.86858
      4   3.07278  4.79462  3.95940  3.45060  3.99249  4.01206  4.38358  2.38047  3.39463  2.29056  3.95734  0.98130  4.44699  3.71794  3.72875  3.03373  3.05234  2.99444  5.45936  4.22192     24 n x - -
          2.68618  4.42225  2.77519  2.73123  3.46354  2.40513  3.72494  3.29354  2.67741  2.69355  4.24690  2.90347  2.73739  3.18146  2.89801  2.37887  2.77519  2.98518  4.58477  3.61503
          0.00844  5.17464  5.89698  0.61958  0.77255  0.54395  0.86858
      5   3.00324  3.42571  4.92173  4.31005  2.07738  4.16753  4.49567  2.35342  4.10468  1.20266  3.50157  3.67305  4.53141  4.24384  4.12846  3.20831  3.05487  2.62949  5.00012  2.65767     25 l x - -
          2.68618  4.42225  2.77519  2.73123  3.46354  2.40513  3.72494  3.29354  2.67741  2.69355  4.24690  2.90347  2.73739  3.18146  2.89801  2.37887  2.77519  2.98518  4.58477  3.61503
          0.00844  5.17464  5.89698  0.61958  0.77255  0.54395  0.86858
      6   4.61730  5.75631  6.43377  5.92717  0.96106  5.94770  5.69521  2.88512  5.78319  0.84531  3.52447  6.00117  5.87779  5.48713  5.63937  5.37712  4.80248  3.40732  5.62030  4.27951     26 l x - -
          2.68618  4.42225  2.77519  2.73123  3.46354  2.40513  3.72494  3.29354  2.67741  2.69355  4.24690  2.90347  2.73739  3.18146  2.89801  2.37887  2.77519  2.98518  4.58477  3.61503
          0.00844  5.17464  5.89698  0.61958  0.77255  0.54395  0.86858
      7   2.36892  4.87994  4.89378  4.55011  4.21621  4.07140  5.14753  3.42948  4.41281  0.49744  4.16318  4.51838  4.72609  4.65444  4.54104  2.84332  3.62160  3.26412  5.87759  4.70825     27 L x - -
          2.68618  4.42225  2.77519  2.73123  3.46354  2.40513  3.72494  3.29354  2.67741  2.69355  4.24690  2.90347  2.73739  3.18146  2.89801  2.37887  2.77519  2.98518  4.58477  3.61503
          0.00844  5.17464  5.89698  0.61958  0.77255  0.45103  1.01328
      8   3.84850  5.16804  5.66297  5.08493  2.59642  5.05653  5.29030  2.98003  4.90846  0.45396  3.15404  5.17839  5.28119  4.92759  4.91581  3.25955  4.07062  3.12248  5.54317  4.36708     28 L x - -
          2.68618  4.42225  2.77519  2.73123  3.46354  2.40513  3.72494  3.29354  2.67741  2.69355  4.24690  2.90347  2.73739  3.18146  2.89801  2.37887  2.77519  2.98518  4.58477  3.61503
          0.00829  5.19232  5.91467  0.61958  0.77255  0.48576  0.95510
      9   4.54439  5.69753  6.50185  5.92764  1.92982  5.97962  6.11851  1.93289  5.80330  0.54585  3.46000  6.14345  5.87551  5.51690  5.66721  5.40505  4.73018  3.26894  5.96488  4.95322     29 L x - -
          2.68618  4.42225  2.77519  2.73123  3.46354  2.40513  3.72494  3.29354  2.67741  2.69355  4.24690  2.90347  2.73739  3.18146  2.89801  2.37887  2.77519  2.98518  4.58477  3.61503
          0.04558  5.19232  3.24433  0.61958  0.77255  0.48576  0.95510
     10   3.31796  4.81214  4.49926  2.78134  3.75632  4.37629  4.70779  2.53301  3.90173  0.65654  3.68307  4.30331  4.74591  4.18393  4.10829  3.35533  3.55723  2.84503  5.42223  4.24473     30 L x - -
          2.68618  4.42225  2.77519  2.73123  3.46354  2.40513  3.72494  3.29354  2.67741  2.69355  4.24690  2.90347  2.73739  3.18146  2.89801  2.37887  2.77519  2.98518  4.58477  3.61503
          0.04691  5.15535  3.21746  0.61958  0.77255  0.60270  0.79260
     11   1.76662  4.71154  4.09616  3.56425  4.01237  3.91428  4.44108  2.95543  3.49764  2.66967  3.97741  3.44542  4.40686  3.79813  3.81446  3.23245  1.02170  3.02432  5.47491  4.25387     31 t x - -
          2.68618  4.42225  2.77519  2.73123  3.46354  2.40513  3.72494  3.29354  2.67741  2.69355  4.24690  2.90347  2.73739  3.18146  2.89801  2.37887  2.77519  2.98518  4.58477  3.61503
          0.00894  5.11738  5.83973  0.61958  0.77255  0.36907  1.17564
     12   2.37008  4.74889  3.82939  2.61584  3.90315  3.95702  4.22145  2.69546  3.22543  2.56672  3.86046  3.68305  4.34434  3.53375  3.59165  2.70923  1.20146  2.80704  5.34047  4.10005     32 t x - -
          2.68618  4.42225  2.77519  2.73123  3.46354  2.40513  3.72494  3.29354  2.67741  2.69355  4.24690  2.90347  2.73739  3.18146  2.89801  2.37887  2.77519  2.98518  4.58477  3.61503
          0.00829  5.19232  5.91467  0.61958  0.77255  0.48576  0.95510
     13   4.04869  5.31456  5.95543  5.36197  2.04900  5.32886  5.56108  1.86354  5.18954  0.64210  3.46195  5.47230  5.46374  3.84768  5.14548  4.68484  4.25640  3.16054  5.70379  4.62517     33 L x - -
          2.68611  4.42234  2.77529  2.73133  3.46363  2.40522  3.72504  3.29297  2.67750  2.69312  4.24699  2.90311  2.73749  3.18156  2.89810  2.37896  2.77529  2.98528  4.58486  3.61512
          0.08263  2.56910  5.91467  0.89189  0.52743  0.48576  0.95510
     14   2.81696  3.67242  4.64173  4.05052  3.59230  4.16871  4.49227  1.81147  2.85468  1.75249  3.60013  4.20472  4.53796  4.10829  4.04048  3.46582  1.48945  2.66079  5.11793  3.93125     37 t x - -
          2.68618  4.42225  2.77519  2.73123  3.46354  2.40513  3.72494  3.29354  2.67741  2.69355  4.24690  2.90347  2.73739  3.18146  2.89801  2.37887  2.77519  2.98518  4.58477  3.61503
          0.00829  5.19232  5.91467  0.61958  0.77255  0.48576  0.95510
     15   1.10765  5.20987  2.93887  2.82968  4.51434  3.42898  2.96514  3.94051  2.83538  3.52983  4.33216  3.34646  3.40588  3.18345  3.30311  2.89297  2.63810  3.03714  5.75783  4.41426     38 a x - -
          2.68618  4.42225  2.77519  2.73123  3.46354  2.40513  3.72494  3.29354  2.67741  2.69355  4.24690  2.90347  2.73739  3.18146  2.89801  2.37887  2.77519  2.98518  4.58477  3.61503
          0.00829  5.19232  5.91467  0.61958  0.77255  0.48576  0.95510
     16   2.54747  4.81564  5.24787  4.76150  4.22059  4.46377  5.27490  2.30950  4.63548  3.05337  4.12613  4.78123  4.97275  4.84825  4.76382  2.67853  3.68113  0.58217  5.89093  4.69638     39 V x - -
          2.68618  4.42225  2.77519  2.73123  3.46354  2.40513  3.72494  3.29354  2.67741  2.69355  4.24690  2.90347  2.73739  3.18146  2.89801  2.37887  2.77519  2.98518  4.58477  3.61503
          0.00829  5.19232  5.91467  0.61958  0.77255  0.48576  0.95510
     17   1.30769  4.82401  3.80811  3.25578  4.07141  2.18653  4.26193  3.44150  3.22318  2.75841  4.01341  3.67079  4.33446  3.19234  3.60703  2.52930  2.73126  2.36754  5.48208  4.23215     40 a x - -
          2.68618  4.42225  2.77519  2.73123  3.46354  2.40513  3.72494  3.29354  2.67741  2.69355  4.24690  2.90347  2.73739  3.18146  2.89801  2.37887  2.77519  2.98518  4.58477  3.61503
          0.04558  5.19232  3.24433  0.61958  0.77255  0.48576  0.95510
     18   2.77954  4.57465  4.13388  3.56030  3.68497  4.02983  4.31030  2.83923  3.47748  1.24477  3.67722  3.88325  4.40581  2.83606  3.75503  1.79444  3.22273  2.73636  5.17300  3.41655     41 l x - -
          2.68618  4.42225  2.77519  2.73123  3.46354  2.40513  3.72494  3.29354  2.67741  2.69355  4.24690  2.90347  2.73739  3.18146  2.89801  2.37887  2.77519  2.98518  4.58477  3.61503
          0.00861  5.15535  5.87770  0.61958  0.77255  0.60270  0.79260
     19   2.71080  5.39754  3.22166  2.57261  4.72205  2.88931  3.94877  4.18614  2.55029  3.42746  4.45970  3.22996  3.01981  2.52296  3.18137  1.19107  3.20544  3.78051  5.85964  4.46935     42 s x - -
          2.68618  4.42225  2.77519  2.73123  3.46354  2.40513  3.72494  3.29354  2.67741  2.69355  4.24690  2.90347  2.73739  3.18146  2.89801  2.37887  2.77519  2.98518  4.58477  3.61503
          0.03734  5.15535  3.47760  0.61958  0.77255  0.41902  1.07204
     20   2.95091  5.39805  2.96035  2.66892  4.71795  3.16667  3.64925  3.02175  2.22333  3.50523  4.44556  3.21233  4.12710  1.35673  2.81492  2.67285  3.02072  3.77513  5.84572  3.54802     43 q x - -
          2.68648  4.42255  2.77550  2.73104  3.46384  2.40531  3.72525  3.29325  2.67697  2.69370  4.24720  2.90315  2.73754  3.17932  2.89812  2.37904  2.77532  2.98549  4.58507  3.61533
          0.76215  1.04830  1.69933  0.60275  0.79254  0.43417  1.04356
     21   2.73114  5.32200  3.15215  2.59596  3.90252  3.66097  2.78309  3.04989  2.12932  3.29972  4.36971  2.55683  3.19465  2.05314  2.76806  2.44784  2.94721  3.69841  5.77070  4.37645     46 q x - -
          2.68618  4.42225  2.77519  2.73123  3.46354  2.40513  3.72494  3.29354  2.67741  2.69355  4.24690  2.90347  2.73739  3.18146  2.89801  2.37887  2.77519  2.98518  4.58477  3.61503
          0.44612  4.99975  1.04085  0.61958  0.77255  0.55135  0.85843
     22   2.77089  5.08849  2.61636  1.86521  3.59879  3.57805  3.50281  3.04232  2.45416  2.62092  4.14883  2.65688  3.52350  2.90125  2.86350  2.77477  3.00215  3.14175  5.56673  3.69061     47 e . - -
          2.68630  4.42237  2.77517  2.73135  3.46365  2.40524  3.72506  3.29349  2.67741  2.69366  4.24701  2.90358  2.73751  3.18158  2.89812  2.37898  2.77503  2.98530  4.57736  3.61515
          0.64860  0.95838  2.36752  0.09556  2.39542  0.68124  0.70520
     23   2.83763  4.62208  3.62091  3.05526  3.76926  3.79120  3.49300  2.39578  1.89663  2.19841  3.72172  3.18179  2.89294  3.32992  3.39129  3.02822  2.88761  2.33638  5.19481  3.42278     49 k x - -
          2.68618  4.42225  2.77519  2.73123  3.46354  2.40513  3.72494  3.29354  2.67741  2.69355  4.24690  2.90347  2.73739  3.18146  2.89801  2.37887  2.77519  2.98518  4.58477  3.61503
          0.13352  4.87378  2.14260  0.61958  0.77255  0.82413  0.57735
     24   2.83591  4.48190  3.50700  3.28067  3.23427  3.84742  4.12058  2.58899  3.22153  2.40212  3.59184  3.64619  1.54186  3.50714  3.53935  2.89014  2.42709  2.49910  5.08016  3.85925     50 p x - -
          2.68618  4.42225  2.77519  2.73123  3.46354  2.40513  3.72494  3.29354  2.67741  2.69355  4.24690  2.90347  2.73739  3.18146  2.89801  2.37887  2.77519  2.98518  4.58477  3.61503
          0.01166  4.85341  5.57575  0.61958  0.77255  0.98408  0.46806
     25   2.84992  2.24787  3.11558  3.13883  3.72334  2.01569  3.72367  2.82306  3.09558  2.67627  3.43303  3.25416  3.58772  3.39973  3.45518  2.68225  3.08165  2.71092  4.10054  3.41241     51 g x - -
          2.68618  4.42225  2.77519  2.73123  3.46354  2.40513  3.72494  3.29354  2.67741  2.69355  4.24690  2.90347  2.73739  3.18146  2.89801  2.37887  2.77519  2.98518  4.58477  3.61503
          0.03424  4.90377  3.64055  0.61958  0.77255  0.54262  0.87042
     26   2.71965  5.36637  2.92790  2.36388  4.69416  3.67816  3.86706  3.45298  2.48794  3.33618  4.41162  2.85473  3.34442  1.78245  2.61537  2.86835  2.20200  3.05050  5.80949  4.40928     52 q x - -
          2.68618  4.42225  2.77519  2.73123  3.46354  2.40513  3.72494  3.29354  2.67741  2.69355  4.24690  2.90347  2.73739  3.18146  2.89801  2.37887  2.77519  2.98518  4.58477  3.61503
          0.00956  5.05090  5.77324  0.61958  0.77255  0.37729  1.15746
     27   2.99185  4.43651  4.58212  3.98896  2.80694  4.11405  4.42557  2.58739  3.51645  2.49505  3.29097  4.14431  4.48188  3.46155  3.30672  2.87344  2.24304  1.68671  5.05114  1.92050     53 v x - -
          2.68618  4.42225  2.77519  2.73123  3.46354  2.40513  3.72494  3.29354  2.67741  2.69355  4.24690  2.90347  2.73739  3.18146  2.89801  2.37887  2.77519  2.98518  4.58477  3.61503
          0.00847  5.17128  5.89362  0.61958  0.77255  0.44505  1.02385
     28   2.96695  5.26059  3.31456  2.60801  3.83724  3.77858  3.97593  2.56372  2.09670  2.73608  4.32311  2.13920  4.16953  2.64394  2.47493  2.97663  2.29463  3.31540  5.74352  4.38675     54 k x - -
          2.68618  4.42225  2.77519  2.73123  3.46354  2.40513  3.72494  3.29354  2.67741  2.69355  4.24690  2.90347  2.73739  3.18146  2.89801  2.37887  2.77519  2.98518  4.58477  3.61503
          0.00829  5.19232  5.91467  0.61958  0.77255  0.48576  0.95510
     29   4.06276  5.22902  6.20295  5.76890  4.47393  5.76548  6.61350  0.39357  5.73058  2.59588  4.17752  5.95133  5.92555  5.95691  5.89282  5.24430  4.32510  1.86777  6.75240  5.56118     55 I x - -
          2.68618  4.42225  2.77519  2.73123  3.46354  2.40513  3.72494  3.29354  2.67741  2.69355  4.24690  2.90347  2.73739  3.18146  2.89801  2.37887  2.77519  2.98518  4.58477  3.61503
          0.00829  5.19232  5.91467  0.61958  0.77255  0.48576  0.95510
     30   3.85353  6.03134  4.32168  3.53694  5.60808  4.43802  4.27004  4.90167  1.82456  4.23993  5.09813  3.92018  4.76779  0.87956  1.61134  3.35053  3.98258  4.56102  6.20640  5.08146     56 q x - -
          2.68618  4.42225  2.77519  2.73123  3.46354  2.40513  3.72494  3.29354  2.67741  2.69355  4.24690  2.90347  2.73739  3.18146  2.89801  2.37887  2.77519  2.98518  4.58477  3.61503
          0.00829  5.19232  5.91467  0.61958  0.77255  0.48576  0.95510
     31   2.97647  5.24885  2.38771  2.61038  3.92758  3.78629  3.57712  3.93668  2.77542  1.72484  4.31397  2.65383  4.18037  3.12630  3.24828  1.74060  3.20824  3.59208  5.73542  3.92848     57 l x - -
          2.68618  4.42225  2.77519  2.73123  3.46354  2.40513  3.72494  3.29354  2.67741  2.69355  4.24690  2.90347  2.73739  3.18146  2.89801  2.37887  2.77519  2.98518  4.58477  3.61503
          0.00829  5.19232  5.91467  0.61958  0.77255  0.48576  0.95510
     32   2.56517  5.03094  3.25338  2.74758  3.16793  2.72765  4.05393  2.70365  2.39678  2.64812  3.81650  3.13422  2.86210  3.04464  3.18762  2.30257  3.20428  2.48948  5.56055  3.84894     58 s x - -
          2.68621  4.42228  2.77523  2.73126  3.46357  2.40506  3.72498  3.29357  2.67744  2.69345  4.24693  2.90350  2.73743  3.18150  2.89804  2.37880  2.77523  2.98522  4.58480  3.61478
          0.06060  2.88066  5.91467  0.43661  1.03909  0.48576  0.95510
     33   2.44569  5.45343  2.30698  2.31973  4.11789  2.72947  3.26723  3.23552  2.14633  3.75562  4.49599  2.26378  4.12984  3.02305  3.15349  2.49985  2.91446  3.52889  5.89047  3.86691     61 k x - -
          2.68626  4.42233  2.77528  2.73132  3.46362  2.40521  3.72503  3.29333  2.67749  2.69347  4.24698  2.90355  2.73665  3.18155  2.89790  2.37895  2.77528  2.98527  4.58485  3.61512
          0.03031  3.60632  5.91467  1.47683  0.25924  0.48576  0.95510
     34   2.75511  5.43029  3.00803  2.67053  4.75837  3.19652  3.25290  3.44780  2.48868  3.72840  4.47573  2.43343  3.77398  3.03280  2.90590  1.93883  1.70794  3.81183  5.87355  4.47319     70 t x - -
          2.68618  4.42225  2.77519  2.73123  3.46354  2.40513  3.72494  3.29354  2.67741  2.69355  4.24690  2.90347  2.73739  3.18146  2.89801  2.37887  2.77519  2.98518  4.58477  3.61503
          0.00829  5.19232  5.91467  0.61958  0.77255  0.48576  0.95510
     35   2.78910  5.47715  2.27191  2.49436  4.82065  2.07483  3.30995  4.30619  1.98067  3.78175  4.51858  2.18699  4.13313  3.02525  3.15868  2.62694  2.87505  3.86701  5.91043  3.82981     71 k x - -
          2.68618  4.42225  2.77519  2.73123  3.46354  2.40513  3.72494  3.29354  2.67741  2.69355  4.24690  2.90347  2.73739  3.18146  2.89801  2.37887  2.77519  2.98518  4.58477  3.61503
          0.00829  5.19232  5.91467  0.61958  0.77255  0.48576  0.95510
     36   2.96443  5.33808  2.94694  2.40215  3.42366  3.04426  3.95424  4.08064  2.10685  1.58990  4.39308  2.65379  4.15281  3.07104  2.72290  2.95514  2.98183  3.70005  5.80357  4.03493     72 l x - -
          2.68618  4.42225  2.77519  2.73123  3.46354  2.40513  3.72494  3.29354  2.67741  2.69355  4.24690  2.90347  2.73739  3.18146  2.89801  2.37887  2.77519  2.98518  4.58477  3.61503
          0.00829  5.19232  5.91467  0.61958  0.77255  0.48576  0.95510
     37   3.47441  3.78004  5.06262  4.53436  1.11795  4.54021  4.39464  3.31049  4.36009  2.73681  3.97071  4.51680  3.94396  3.54065  4.42773  3.85402  3.70453  3.13670  4.71434  1.28435     73 f x - -
          2.68618  4.42225  2.77519  2.73123  3.46354  2.40513  3.72494  3.29354  2.67741  2.69355  4.24690  2.90347  2.73739  3.18146  2.89801  2.37887  2.77519  2.98518  4.58477  3.61503
          0.00829  5.19232  5.91467  0.61958  0.77255  0.48576  0.95510
     38   4.92421  5.98008  6.00750  5.83086  2.58308  5.59523  4.47749  4.15634  5.54554  2.61498  4.67510  5.27233  5.84451  5.34502  5.41271  5.02942  5.13695  4.26198  0.37240  2.82557     74 W x - -
          2.68618  4.42225  2.77519  2.73123  3.46354  2.40513  3.72494  3.29354  2.67741  2.69355  4.24690  2.90347  2.73739  3.18146  2.89801  2.37887  2.77519  2.98518  4.58477  3.61503
          0.00829  5.19232  5.91467  0.61958  0.77255  0.48576  0.95510
     39   1.33372  4.73587  3.29154  3.04040  3.87779  2.77208  4.20361  2.53700  3.21246  2.94984  3.45930  3.67144  4.33427  3.51925  3.57787  3.19474  2.19480  2.80085  4.18875  4.07479     75 a x - -
          2.68618  4.42225  2.77519  2.73123  3.46354  2.40513  3.72494  3.29354  2.67741  2.69355  4.24690  2.90347  2.73739  3.18146  2.89801  2.37887  2.77519  2.98518  4.58477  3.61503
          0.02613  5.19232  3.90068  0.61958  0.77255  0.48576  0.95510
     40   1.98696  4.57574  4.12257  2.85328  3.69419  4.02816  4.30572  2.42106  2.90997  1.47971  3.68603  3.87524  4.40300  3.74312  3.75567  2.87593  2.68914  2.32777  5.17578  3.96520     76 l x - -
          2.68618  4.42225  2.77519  2.73123  3.46354  2.40513  3.72494  3.29354  2.67741  2.69355  4.24690  2.90347  2.73739  3.18146  2.89801  2.37887  2.77519  2.98518  4.58477  3.61503
          0.00844  5.17464  5.89698  0.61958  0.77255  0.54395  0.86858
     41   2.80530  5.48593  1.55907  2.52172  4.82600  3.35594  3.93808  4.31078  2.58732  3.78934  4.52954  1.93977  3.10422  2.86644  3.17759  2.59941  2.97224  3.38402  5.92101  4.50904     77 d x - -
          2.68618  4.42225  2.77519  2.73123  3.46354  2.40513  3.72494  3.29354  2.67741  2.69355  4.24690  2.90347  2.73739  3.18146  2.89801  2.37887  2.77519  2.98518  4.58477  3.61503
          0.00844  5.17464  5.89698  0.61958  0.77255  0.54395  0.86858
     42   2.96487  5.46088  2.66655  2.54923  4.79968  2.13253  3.92827  3.52876  1.70533  3.76350  4.50335  2.53246  3.70451  3.02677  3.15773  2.56323  2.39895  3.84818  5.89731  4.03021     78 k x - -
          2.68618  4.42225  2.77519  2.73123  3.46354  2.40513  3.72494  3.29354  2.67741  2.69355  4.24690  2.90347  2.73739  3.18146  2.89801  2.37887  2.77519  2.98518  4.58477  3.61503
          0.09534  5.19803  2.46029  0.61958  0.77255  0.54395  0.86858
     43   2.92365  5.41741  2.60983  2.44584  4.75540  2.94182  3.88783  3.81596  2.29197  3.12105  4.45994  2.29662  3.26138  2.98647  2.77272  2.37091  2.07167  3.34767  5.85435  4.44769     79 t x - -
          2.68618  4.42225  2.77519  2.73123  3.46354  2.40513  3.72494  3.29354  2.67741  2.69355  4.24690  2.90347  2.73739  3.18146  2.89801  2.37887  2.77519  2.98518  4.58477  3.61503
          0.25367  5.11168  1.52314  0.61958  0.77255  0.40167  1.10624
     44   2.53356  5.37302  2.80677  2.45429  4.71586  2.79297  3.32805  4.20029  2.23338  3.67733  4.41433  1.90010  4.03520  2.73128  2.80071  2.48404  2.51325  3.46765  5.80698  4.39731     80 n x - -
          2.68639  4.42246  2.77508  2.73144  3.46340  2.40493  3.72515  3.29344  2.67741  2.69375  4.24710  2.90346  2.73707  3.18133  2.89803  2.37898  2.77517  2.98495  4.58497  3.61524
          0.26967  1.58526  3.45848  0.90473  0.51861  0.38365  1.14373
     45   2.94069  5.28475  2.51897  2.45707  3.55388  3.51611  2.78711  3.25628  2.43269  2.77439  4.34259  2.15585  4.13453  3.05985  3.18314  2.47057  2.98966  2.48135  5.75715  4.38782     87 n x - -
          2.68618  4.42225  2.77519  2.73123  3.46354  2.40513  3.72494  3.29354  2.67741  2.69355  4.24690  2.90347  2.73739  3.18146  2.89801  2.37887  2.77519  2.98518  4.58477  3.61503
          0.00872  5.14217  5.86452  0.61958  0.77255  0.44114  1.03087
     46   3.48743  4.80310  5.37279  4.81760  4.05697  4.80383  5.24576  1.28428  3.70895  2.68991  3.95614  4.91808  3.90285  4.87278  4.75772  4.14804  3.73287  0.83859  5.76053  4.56397     88 v x - -
          2.68618  4.42225  2.77519  2.73123  3.46354  2.40513  3.72494  3.29354  2.67741  2.69355  4.24690  2.90347  2.73739  3.18146  2.89801  2.37887  2.77519  2.98518  4.58477  3.61503
          0.02540  5.19803  3.93481  0.61958  0.77255  0.54395  0.86858
     47   2.69841  4.60495  3.66758  3.48255  3.72667  2.86739  4.28397  2.05119  3.19263  2.05654  3.71355  3.48331  4.38858  3.69455  3.44274  2.47296  2.42901  1.87574  5.20017  3.98445     89 v x - -
          2.68618  4.42225  2.77519  2.73123  3.46354  2.40513  3.72494  3.29354  2.67741  2.69355  4.24690  2.90347  2.73739  3.18146  2.89801  2.37887  2.77519  2.98518  4.58477  3.61503
          0.00839  5.18102  5.90337  0.61958  0.77255  0.50715  0.92183
     48   3.12842  5.13056  3.60106  2.82968  4.34150  3.96019  4.14746  3.72413  2.88379  0.94901  4.22069  3.11350  3.83938  3.05385  2.43556  2.98365  3.35306  3.44947  5.64305  4.36971     90 l x - -
          2.68618  4.42225  2.77519  2.73123  3.46354  2.40513  3.72494  3.29354  2.67741  2.69355  4.24690  2.90347  2.73739  3.18146  2.89801  2.37887  2.77519  2.98518  4.58477  3.61503
          0.09863  5.19803  2.42595  0.61958  0.77255  0.54395  0.86858
     49   2.79659  5.42460  2.68876  2.53460  4.76629  2.85602  3.64668  4.24987  2.19747  3.22393  4.46615  2.97908  4.09041  1.93871  2.76535  2.22581  2.60441  3.53563  5.85930  3.49808     91 q x - -
          2.68618  4.42225  2.77519  2.73123  3.46354  2.40513  3.72494  3.29354  2.67741  2.69355  4.24690  2.90347  2.73739  3.18146  2.89801  2.37887  2.77519  2.98518  4.58477  3.61503
          0.02468  5.10843  3.99893  0.61958  0.77255  0.78921  0.60551
     50   2.91561  5.39518  2.82147  2.10780  4.72735  3.25456  3.88269  3.42603  2.33336  2.91867  4.43924  2.75678  2.42614  2.83083  2.94096  2.38230  2.54582  3.04231  5.83565  4.43260     92 e x - -
          2.68618  4.42225  2.77519  2.73123  3.46354  2.40513  3.72494  3.29354  2.67741  2.69355  4.24690  2.90347  2.73739  3.18146  2.89801  2.37887  2.77519  2.98518  4.58477  3.61503
          0.54455  5.09291  0.88247  0.61958  0.77255  0.38122  1.14895
     51   2.78846  5.23503  3.06094  2.50455  3.68649  2.55817  3.75387  4.02657  2.05731  3.52942  4.28354  3.04646  3.22403  2.04601  2.40466  2.40655  3.01876  3.61514  5.67916  4.28783     93 q . - -
          2.68627  4.42247  2.77528  2.73145  3.46376  2.40475  3.72486  3.29321  2.67763  2.69363  4.24712  2.90369  2.73744  3.18168  2.89823  2.37821  2.77542  2.98497  4.58499  3.61525
          0.94693  0.95269  1.48558  0.62190  0.76987  0.21167  1.65668
     52   2.31804  5.40501  3.14454  2.32400  4.74930  3.13791  3.26688  4.23464  2.07085  3.70989  4.44595  2.11039  3.33399  2.49115  2.94306  2.35245  2.74396  3.79525  5.83808  4.42768     96 k x - -
          2.68618  4.42225  2.77519  2.73123  3.46354  2.40513  3.72494  3.29354  2.67741  2.69355  4.24690  2.90347  2.73739  3.18146  2.89801  2.37887  2.77519  2.98518  4.58477  3.61503
          0.00959  5.04724  5.76958  0.61958  0.77255  0.28726  1.38757
     53   2.29513  5.41070  2.60234  2.75867  3.92065  1.42719  4.03109  4.24550  2.79783  3.76711  4.53044  2.73362  2.87829  3.14537  3.28585  2.34564  3.26472  3.83363  5.93258  4.54432     97 g x - -
          2.68618  4.42225  2.77519  2.73123  3.46354  2.40513  3.72494  3.29354  2.67741  2.69355  4.24690  2.90347  2.73739  3.18146  2.89801  2.37887  2.77519  2.98518  4.58477  3.61503
          0.00810  5.21531  5.93766  0.61958  0.77255  0.48576  0.95510
     54   2.02331  4.92473  3.10596  2.78205  4.09966  3.45714  3.47543  2.74614  3.01350  2.00304  4.01516  3.51009  4.27574  3.34421  3.15074  2.28086  2.52391  2.46439  5.47507  4.19833     98 l x - -
          2.68618  4.42225  2.77519  2.73123  3.46354  2.40513  3.72494  3.29354  2.67741  2.69355  4.24690  2.90347  2.73739  3.18146  2.89801  2.37887  2.77519  2.98518  4.58477  3.61503
          0.00810  5.21531  5.93766  0.61958  0.77255  0.48576  0.95510
     55   2.97344  4.43944  2.31305  2.59139  4.66098  3.51795  3.96004  3.39353  1.76519  2.95845  4.41649  2.15293  4.15949  3.07418  2.85671  2.80025  2.92483  2.93512  4.21582  3.99003     99 k x - -
          2.68618  4.42225  2.77519  2.73123  3.46354  2.40513  3.72494  3.29354  2.67741  2.69355  4.24690  2.90347  2.73739  3.18146  2.89801  2.37887  2.77519  2.98518  4.58477  3.61503
          0.00810  5.21531  5.93766  0.61958  0.77255  0.48576  0.95510
     56   4.72878  5.84881  6.05109  5.76660  2.73023  5.60178  4.67352  3.75652  5.51669  1.71984  4.24387  5.36768  5.79952  5.33338  5.40180  5.01507  4.93473  3.94320  0.53336  3.06076    100 W x - -
          2.68618  4.42225  2.77519  2.73123  3.46354  2.40513  3.72494  3.29354  2.67741  2.69355  4.24690  2.90347  2.73739  3.18146  2.89801  2.37887  2.77519  2.98518  4.58477  3.61503
          0.00810  5.21531  5.93766  0.61958  0.77255  0.48576  0.95510
     57   2.46541  4.93663  3.58519  2.73059  4.11402  3.88704  4.11166  2.33833  2.31084  2.96110  4.02624  3.50138  4.27226  2.86836  2.81566  3.10767  1.68659  2.72523  4.18491  3.68638    101 t x - -
          2.68618  4.42225  2.77519  2.73123  3.46354  2.40513  3.72494  3.29354  2.67741  2.69355  4.24690  2.90347  2.73739  3.18146  2.89801  2.37887  2.77519  2.98518  4.58477  3.61503
          0.00810  5.21531  5.93766  0.61958  0.77255  0.48576  0.95510
     58   2.82827  4.43955  4.84180  4.23871  3.29527  4.19575  4.52374  1.38991  4.05928  1.70493  3.55632  3.59724  4.55992  4.22255  3.73876  3.50078  2.01605  2.29581  5.06865  3.88841    102 i x - -
          2.68618  4.42225  2.77519  2.73123  3.46354  2.40513  3.72494  3.29354  2.67741  2.69355  4.24690  2.90347  2.73739  3.18146  2.89801  2.37887  2.77519  2.98518  4.58477  3.61503
          0.02657  5.21531  3.87363  0.61958  0.77255  0.48576  0.95510
     59   2.78515  4.47352  3.90011  3.90507  3.23031  4.11062  4.41527  2.34759  3.34620  2.51341  3.58867  3.72557  4.47978  3.31882  3.95274  3.39793  1.78497  1.49664  4.11076  3.06482    103 v x - -
          2.68618  4.42225  2.77519  2.73123  3.46354  2.40513  3.72494  3.29354  2.67741  2.69355  4.24690  2.90347  2.73739  3.18146  2.89801  2.37887  2.77519  2.98518  4.58477  3.61503
          0.00825  5.19700  5.91935  0.61958  0.77255  0.54729  0.86398
     60   2.61092  5.45241  3.08548  2.24422  4.78857  3.42363  3.92811  4.26824  2.38451  3.38354  4.49548  2.56315  1.88239  3.02742  2.61964  2.92965  2.25279  3.83827  5.89041  3.67582    104 p x - -
          2.68618  4.42225  2.77519  2.73123  3.46354  2.40513  3.72494  3.29354  2.67741  2.69355  4.24690  2.90347  2.73739  3.18146  2.89801  2.37887  2.77519  2.98518  4.58477  3.61503
          0.00825  5.19700  5.91935  0.61958  0.77255  0.54729  0.86398
     61   2.22141  3.97990  2.75822  3.11419  2.28130  3.91161  4.14674  3.37078  3.08562  2.56933  3.93375  2.94181  3.80146  3.08218  2.91499  2.93554  2.61564  2.57123  5.40110  2.68103    105 a x - -
          2.68618  4.42225  2.77519  2.73123  3.46354  2.40513  3.72494  3.29354  2.67741  2.69355  4.24690  2.90347  2.73739  3.18146  2.89801  2.37887  2.77519  2.98518  4.58477  3.61503
          0.05023  5.19700  3.13603  0.61958  0.77255  0.44913  1.01663
     62   2.36888  4.54485  3.21924  2.51238  4.74499  2.07512  3.55870  4.21816  2.55676  3.40280  4.46388  2.68054  2.55511  2.83468  2.80660  2.30686  2.70327  3.55267  5.86220  4.46265    106 g x - -
          2.68618  4.42225  2.77519  2.73123  3.46354  2.40513  3.72494  3.29354  2.67741  2.69355  4.24690  2.90347  2.73739  3.18146  2.89801  2.37887  2.77519  2.98518  4.58477  3.61503
          0.06622  5.17446  2.84022  0.61958  0.77255  0.61678  0.77583
     63   2.92898  5.41102  2.40307  2.23204  4.74400  2.48610  3.89517  3.01922  2.04733  3.71117  4.45508  2.86907  2.79112  2.99565  3.12636  2.45164  3.16029  2.76577  5.85100  4.44713    107 k x - -
          2.68618  4.42225  2.77519  2.73123  3.46354  2.40513  3.72494  3.29354  2.67741  2.69355  4.24690  2.90347  2.73739  3.18146  2.89801  2.37887  2.77519  2.98518  4.58477  3.61503
          0.06508  5.11719  2.86441  0.61958  0.77255  0.56357  0.84205
     64   2.74599  5.39862  2.85048  2.51871  3.85587  1.91973  3.89082  4.20502  2.48683  3.34447  4.44326  2.43588  3.35401  2.79462  3.12208  2.34624  2.31630  3.78145  5.84017  4.43805    108 g x - -
          2.68618  4.42225  2.77519  2.73123  3.46354  2.40513  3.72494  3.29354  2.67741  2.69355  4.24690  2.90347  2.73739  3.18146  2.89801  2.37887  2.77519  2.98518  4.58477  3.61503
          0.00903  5.10718  5.82953  0.61958  0.77255  0.79208  0.60313
     65   2.67210  5.34063  3.04871  2.43901  2.61012  3.09119  3.90362  4.10924  2.17966  2.99395  4.39124  2.43501  2.35605  3.01339  3.00225  2.56606  2.99064  3.71119  5.79618  3.70720    109 k x - -
          2.68618  4.42225  2.77519  2.73123  3.46354  2.40513  3.72494  3.29354  2.67741  2.69355  4.24690  2.90347  2.73739  3.18146  2.89801  2.37887  2.77519  2.98518  4.58477  3.61503
          0.00903  5.10718  5.82953  0.61958  0.77255  0.40250  1.10456
     66   2.68441  4.03203  3.55925  2.77396  3.70798  2.05142  4.09497  3.18446  2.87926  2.97694  4.03059  2.79000  3.90713  3.31206  2.98236  2.82388  2.48443  3.07154  5.48782  2.07757    110 g x - -
          2.68653  4.42260  2.77555  2.73142  3.46260  2.40439  3.72529  3.29389  2.67673  2.69381  4.24725  2.90372  2.73758  3.18181  2.89836  2.37881  2.77555  2.98413  4.58512  3.61538
          0.29277  1.71278  2.61127  1.30248  0.31726  0.44812  1.01840
     67   2.97879  4.40846  4.63653  4.04012  3.19499  3.76420  4.42683  1.59892  3.88715  2.05328  3.52540  3.54612  4.47776  4.07436  4.00232  1.96579  2.73688  2.51415  5.02472  2.46025    115 i x - -
          2.68618  4.42225  2.77519  2.73123  3.46354  2.40513  3.72494  3.29354  2.67741  2.69355  4.24690  2.90347  2.73739  3.18146  2.89801  2.37887  2.77519  2.98518  4.58477  3.61503
          0.00871  5.14335  5.86570  0.61958  0.77255  0.70314  0.68325
     68   2.86107  4.58826  4.02993  3.45731  3.12984  3.69240  4.26239  2.04144  3.08414  2.16309  3.69655  3.80796  4.36790  2.81830  3.02605  1.68973  3.19940  2.64087  5.18290  3.22226    116 s x - -
          2.68618  4.42225  2.77519  2.73123  3.46354  2.40513  3.72494  3.29354  2.67741  2.69355  4.24690  2.90347  2.73739  3.18146  2.89801  2.37887  2.77519  2.98518  4.58477  3.61503
          0.00871  5.14335  5.86570  0.61958  0.77255  0.70314  0.68325
     69   3.04169  4.44233  4.82123  4.22182  2.90102  4.19760  4.52866  1.37804  4.04888  1.90148  3.53302  4.29826  2.15183  4.21409  4.12475  2.58627  3.27520  2.42641  5.07477  3.89496    117 i x - -
          2.68622  4.42229  2.77523  2.73127  3.46357  2.40516  3.72498  3.29331  2.67744  2.69358  4.24693  2.90327  2.73720  3.18150  2.89804  2.37890  2.77523  2.98522  4.58481  3.61507
          0.09199  2.46447  5.86570  0.22318  1.60931  0.37048  1.17248
     70   2.97471  5.32039  2.17731  2.73882  4.05702  2.99300  3.97171  3.62975  2.65102  2.89551  3.80686  1.91752  3.55299  3.09323  3.21661  2.01373  2.91035  3.19096  5.79248  4.42275    119 n x - -
          2.68624  4.42248  2.77511  2.73123  3.46377  2.40522  3.72471  3.29336  2.67764  2.69378  4.24713  2.90344  2.73686  3.18139  2.89789  2.37873  2.77543  2.98542  4.58500  3.61460
          0.37949  1.36325  2.81410  0.60776  0.78652  0.48576  0.95510
     71   2.94343  5.44598  2.73550  2.51725  4.78765  2.99284  3.90583  3.49420  2.28740  3.74980  4.48754  2.39182  3.56195  2.84128  2.08069  2.08828  2.83997  3.59612  5.88069  3.30793    125 r x - -
          2.68618  4.42225  2.77519  2.73123  3.46354  2.40513  3.72494  3.29354  2.67741  2.69355  4.24690  2.90347  2.73739  3.18146  2.89801  2.37887  2.77519  2.98518  4.58477  3.61503
          0.04876  5.15628  3.17423  0.61958  0.77255  0.49708  0.93727
     72   2.94639  5.25520  2.59282  2.62656  2.46779  3.75516  3.51984  2.73896  2.43845  3.25130  4.31637  2.13607  3.49272  3.08059  3.20191  2.09459  3.17766  3.28190  5.73537  4.37458    126 s x - -
          2.68618  4.42225  2.77519  2.73123  3.46354  2.40513  3.72494  3.29354  2.67741  2.69355  4.24690  2.90347  2.73739  3.18146  2.89801  2.37887  2.77519  2.98518  4.58477  3.61503
          0.00863  5.15214  5.87448  0.61958  0.77255  0.38114  1.14911
     73   2.61729  5.35864  2.78509  2.71914  3.98845  3.47210  2.32526  3.27310  2.71855  3.37309  4.41250  2.37266  2.33566  3.07613  2.77175  2.45622  2.93384  3.10821  5.82175  4.44235    127 h x - -
          2.68618  4.42225  2.77519  2.73123  3.46354  2.40513  3.72494  3.29354  2.67741  2.69355  4.24690  2.90347  2.73739  3.18146  2.89801  2.37887  2.77519  2.98518  4.58477  3.61503
          0.00810  5.21531  5.93766  0.61958  0.77255  0.48576  0.95510
     74   3.00531  5.51046  2.16812  2.48538  4.84985  1.53681  3.96167  4.33429  2.11192  3.45868  4.55405  2.56499  4.16335  2.86288  3.20026  2.96627  3.10347  3.89833  5.94490  3.85883    128 g x - -
          2.68618  4.42225  2.77519  2.73123  3.46354  2.40513  3.72494  3.29354  2.67741  2.69355  4.24690  2.90347  2.73739  3.18146  2.89801  2.37887  2.77519  2.98518  4.58477  3.61503
          0.00810  5.21531  5.93766  0.61958  0.77255  0.48576  0.95510
     75   2.97260  5.45975  3.06512  1.84235  4.79522  3.53065  3.46684  4.27426  2.06002  1.80100  4.50303  2.80909  4.14285  2.70836  2.96180  2.81189  2.95498  3.42591  5.89803  4.49322    129 l x - -
          2.68618  4.42225  2.77519  2.73123  3.46354  2.40513  3.72494  3.29354  2.67741  2.69355  4.24690  2.90347  2.73739  3.18146  2.89801  2.37887  2.77519  2.98518  4.58477  3.61503
          0.00810  5.21531  5.93766  0.61958  0.77255  0.48576  0.95510
     76   1.79094  4.49319  4.52236  3.93509  2.89436  4.13139  4.43463  2.74341  3.80990  2.48340  3.60816  4.12730  4.50186  4.02375  3.97906  1.53434  3.25826  2.49028  5.09563  2.25933    130 s x - -
          2.68618  4.42225  2.77519  2.73123  3.46354  2.40513  3.72494  3.29354  2.67741  2.69355  4.24690  2.90347  2.73739  3.18146  2.89801  2.37887  2.77519  2.98518  4.58477  3.61503
          0.00810  5.21531  5.93766  0.61958  0.77255  0.48576  0.95510
     77   4.03885  5.20159  6.19918  5.76052  4.56101  5.76716  6.62152  1.66026  5.73987  2.30408  4.25615  5.93841  5.93017  5.98941  5.91538  5.23692  4.29905  0.48572  6.80947  5.59934    131 V x - -
          2.68618  4.42225  2.77519  2.73123  3.46354  2.40513  3.72494  3.29354  2.67741  2.69355  4.24690  2.90347  2.73739  3.18146  2.89801  2.37887  2.77519  2.98518  4.58477  3.61503
          0.00810  5.21531  5.93766  0.61958  0.77255  0.48576  0.95510
     78   2.72221  5.56142  3.47116  2.90450  4.93609  3.92581  4.06473  4.37236  1.97686  3.85688  4.63584  3.41899  4.31884  1.20789  2.90013  3.16116  1.92865  3.97669  5.97775  4.64275    132 q x - -
          2.68618  4.42225  2.77519  2.73123  3.46354  2.40513  3.72494  3.29354  2.67741  2.69355  4.24690  2.90347  2.73739  3.18146  2.89801  2.37887  2.77519  2.98518  4.58477  3.61503
          0.00810  5.21531  5.93766  0.61958  0.77255  0.48576  0.95510
     79   3.07180  3.90315  3.69312  3.83800  2.43802  4.14572  4.38610  3.03608  3.73570  2.32823  3.69384  3.74675  4.51744  3.96680  3.94849  2.14583  3.30454  2.83874  5.06402  1.25184    133 y x - -
          2.68618  4.42225  2.77519  2.73123  3.46354  2.40513  3.72494  3.29354  2.67741  2.69355  4.24690  2.90347  2.73739  3.18146  2.89801  2.37887  2.77519  2.98518  4.58477  3.61503
          0.00810  5.21531  5.93766  0.61958  0.77255  0.48576  0.95510
     80   2.97776  5.42597  2.84053  2.58194  4.24422  3.75905  3.94952  4.21439  2.02206  3.06283  4.47359  1.31221  4.15281  2.94453  3.04152  2.86029  3.20891  2.97049  5.87336  4.47856    134 n x - -
          2.68618  4.42225  2.77519  2.73123  3.46354  2.40513  3.72494  3.29354  2.67741  2.69355  4.24690  2.90347  2.73739  3.18146  2.89801  2.37887  2.77519  2.98518  4.58477  3.61503
          0.00810  5.21531  5.93766  0.61958  0.77255  0.48576  0.95510
     81   2.84213  5.21573  3.80747  3.59052  5.21293  0.49041  4.83899  4.63577  3.06320  4.27194  5.09936  3.29048  4.55938  4.05857  4.05053  3.33081  3.64251  3.41106  6.48444  5.22547    135 G x - -
          2.68618  4.42225  2.77519  2.73123  3.46354  2.40513  3.72494  3.29354  2.67741  2.69355  4.24690  2.90347  2.73739  3.18146  2.89801  2.37887  2.77519  2.98518  4.58477  3.61503
          0.05389  5.21531  3.05699  0.61958  0.77255  0.48576  0.95510
     82   2.95697  5.17418  2.56845  2.78982  3.93835  3.29927  3.69260  3.42078  2.61734  2.76399  4.24347  2.32567  2.07408  3.13416  3.11497  2.82373  3.18829  2.65290  5.67357  2.91724    136 p x - -
          2.68618  4.42225  2.77519  2.73123  3.46354  2.40513  3.72494  3.29354  2.67741  2.69355  4.24690  2.90347  2.73739  3.18146  2.89801  2.37887  2.77519  2.98518  4.58477  3.61503
          0.00848  5.16990  5.89225  0.61958  0.77255  0.40506  1.09941
     83   2.86209  5.47976  2.23669  2.40037  3.60122  1.69209  3.50837  4.29437  2.58443  3.78055  4.52397  2.12039  4.15437  3.05252  3.18859  2.63438  3.22159  3.86484  5.91810  4.03922    137 g x - -
          2.68618  4.42225  2.77519  2.73123  3.46354  2.40513  3.72494  3.29354  2.67741  2.69355  4.24690  2.90347  2.73739  3.18146  2.89801  2.37887  2.77519  2.98518  4.58477  3.61503
          0.00810  5.21531  5.93766  0.61958  0.77255  0.48576  0.95510
     84   2.99791  5.50214  3.24184  2.11693  4.85120  3.43293  3.94651  3.96673  1.44513  3.80481  4.54358  2.04481  4.15925  2.51742  2.63281  2.68107  3.22752  3.89532  5.92835  4.52425    138 k x - -
          2.68618  4.42225  2.77519  2.73123  3.46354  2.40513  3.72494  3.29354  2.67741  2.69355  4.24690  2.90347  2.73739  3.18146  2.89801  2.37887  2.77519  2.98518  4.58477  3.61503
          0.00810  5.21531  5.93766  0.61958  0.77255  0.48576  0.95510
     85   2.62611  5.37164  3.05055  2.71315  3.52464  2.85810  3.47696  4.12854  2.52145  2.57334  4.42421  3.25284  2.57955  1.70203  3.03365  2.95892  2.63579  3.73835  5.83166  4.44909    139 q x - -
          2.68618  4.42225  2.77519  2.73123  3.46354  2.40513  3.72494  3.29354  2.67741  2.69355  4.24690  2.90347  2.73739  3.18146  2.89801  2.37887  2.77519  2.98518  4.58477  3.61503
          0.00810  5.21531  5.93766  0.61958  0.77255  0.48576  0.95510
     86   4.49342  5.65724  6.47933  5.89947  2.76022  5.94733  6.19975  2.20292  5.78017  0.40732  3.48710  6.12816  5.86811  5.52859  5.66406  5.36779  4.68546  2.67415  6.05673  5.13451    140 L x - -
          2.68618  4.42225  2.77519  2.73123  3.46354  2.40513  3.72494  3.29354  2.67741  2.69355  4.24690  2.90347  2.73739  3.18146  2.89801  2.37887  2.77519  2.98518  4.58477  3.61503
          0.00810  5.21531  5.93766  0.61958  0.77255  0.48576  0.95510
     87   2.42941  4.96393  3.56226  3.00101  4.14809  3.87942  4.10173  3.10995  2.72518  2.82476  3.51268  3.11377  4.26561  3.31495  2.90297  2.61945  1.22034  3.26495  5.50840  4.22408    141 t x - -
          2.68618  4.42225  2.77519  2.73123  3.46354  2.40513  3.72494  3.29354  2.67741  2.69355  4.24690  2.90347  2.73739  3.18146  2.89801  2.37887  2.77519  2.98518  4.58477  3.61503
          0.00810  5.21531  5.93766  0.61958  0.77255  0.48576  0.95510
     88   3.15768  4.53543  5.01911  4.41813  3.59319  4.33580  4.67135  1.49189  4.22714  1.02945  3.58535  3.84896  4.68783  4.37814  4.27565  3.64850  2.96416  2.50415  5.17786  3.45227    142 l x - -
          2.68618  4.42225  2.77519  2.73123  3.46354  2.40513  3.72494  3.29354  2.67741  2.69355  4.24690  2.90347  2.73739  3.18146  2.89801  2.37887  2.77519  2.98518  4.58477  3.61503
          0.00810  5.21531  5.93766  0.61958  0.77255  0.48576  0.95510
     89   2.02947  5.45021  3.23359  1.65248  4.78208  3.75108  3.93971  4.25846  2.23877  3.19583  4.49477  2.81812  4.14445  3.04062  2.95688  2.24362  2.46114  3.56187  5.89112  4.48874    143 e x - -
          2.68618  4.42225  2.77519  2.73123  3.46354  2.40513  3.72494  3.29354  2.67741  2.69355  4.24690  2.90347  2.73739  3.18146  2.89801  2.37887  2.77519  2.98518  4.58477  3.61503
          0.00810  5.21531  5.93766  0.61958  0.77255  0.48576  0.95510
     90   2.97055  5.47726  2.97246  2.28237  4.82070  2.49784  3.93211  3.85142  2.11220  3.78183  4.09999  2.44305  2.70888  2.86727  2.67826  1.99946  3.20170  3.86703  4.36914  4.50098    144 s x - -
          2.68618  4.42225  2.77519  2.73123  3.46354  2.40513  3.72494  3.29354  2.67741  2.69355  4.24690  2.90347  2.73739  3.18146  2.89801  2.37887  2.77519  2.98518  4.58477  3.61503
          0.02374  5.21531  4.01581  0.61958  0.77255  0.48576  0.95510
     91   2.86064  5.39694  2.89984  2.68999  4.71039  3.03156  3.94227  3.45633  2.30749  3.38009  4.44605  2.12543  3.47381  3.04982  2.65376  2.83850  1.89472  3.49627  5.84903  2.96325    145 t x - -
          2.68618  4.42225  2.77519  2.73123  3.46354  2.40513  3.72494  3.29354  2.67741  2.69355  4.24690  2.90347  2.73739  3.18146  2.89801  2.37887  2.77519  2.98518  4.58477  3.61503
          0.32566  5.19980  1.30035  0.61958  0.77255  0.53819  0.87660
     92   2.69938  5.26266  2.40733  2.55604  4.57579  2.52692  3.42530  2.62859  2.37397  3.55423  4.31204  2.11476  3.64627  2.91660  2.82825  2.80992  2.90816  3.25574  5.71500  4.32416    146 n x - -
          2.68618  4.42225  2.77519  2.73123  3.46354  2.40513  3.72494  3.29354  2.67741  2.69355  4.24690  2.90347  2.73739  3.18146  2.89801  2.37887  2.77519  2.98518  4.58477  3.61503
          0.24987  4.88543  1.54391  0.61958  0.77255  0.25002  1.50863
     93   2.70028  5.16567  3.25328  2.21412  3.69006  2.79450  3.90979  2.56603  2.69198  3.43355  4.23042  2.71529  3.63185  3.04499  2.70966  2.14586  2.29409  3.21966  5.65400  4.30212    147 s x - -
          2.68618  4.42225  2.77519  2.73123  3.46354  2.40513  3.72494  3.29354  2.67741  2.69355  4.24690  2.90347  2.73739  3.18146  2.89801  2.37887  2.77519  2.98518  4.58477  3.61503
          0.17237  5.03344  1.88506  0.61958  0.77255  0.36302  1.18933
     94   2.90021  5.31200  3.18811  2.48184  4.61817  3.44194  2.91337  3.41574  2.49381  3.07506  4.36339  2.02188  2.29197  2.99209  3.11816  2.22969  2.68192  3.68162  5.76883  4.38286    148 n x - -
          2.68622  4.42229  2.77500  2.73116  3.46358  2.40517  3.72499  3.29358  2.67745  2.69359  4.24694  2.90351  2.73744  3.18151  2.89805  2.37883  2.77512  2.98508  4.58481  3.61507
          0.11611  3.18411  2.68526  0.88514  0.53215  0.32779  1.27481
     95   2.75029  5.30046  2.19495  2.46050  3.00898  3.05866  3.93578  3.11949  2.69854  3.03493  4.35695  2.35042  3.13426  3.05509  3.17920  2.26113  2.69663  3.45964  5.76965  4.39676    152 d x - -
          2.68635  4.42242  2.77537  2.73131  3.46371  2.40520  3.72512  3.29371  2.67758  2.69372  4.24707  2.90345  2.73684  3.17981  2.89818  2.37892  2.77537  2.98510  4.58494  3.61520
          0.51970  1.00412  3.24590  0.06856  2.71411  0.53634  0.87920
     96   2.79605  4.92061  3.25890  2.96757  4.10228  3.84390  4.06673  3.30843  2.61996  1.69012  4.00887  3.44981  2.43270  2.48836  3.37482  2.40496  2.95809  2.69718  4.34158  4.18204    154 l x - -
          2.68618  4.42225  2.77519  2.73123  3.46354  2.40513  3.72494  3.29354  2.67741  2.69355  4.24690  2.90347  2.73739  3.18146  2.89801  2.37887  2.77519  2.98518  4.58477  3.61503
          0.02748  5.14236  3.85072  0.61958  0.77255  0.42037  1.06945
     97   2.13223  5.45190  2.67956  2.41510  3.97119  3.33765  3.92098  4.27168  2.46752  3.54279  4.49431  1.89109  4.12652  2.79241  2.95609  2.59530  2.24937  3.83898  5.88857  3.84353    155 n x - -
          2.68618  4.42225  2.77519  2.73123  3.46354  2.40513  3.72494  3.29354  2.67741  2.69355  4.24690  2.90347  2.73739  3.18146  2.89801  2.37887  2.77519  2.98518  4.58477  3.61503
          0.00835  5.18548  5.90783  0.61958  0.77255  0.42911  1.05294
     98   2.81560  5.29671  3.31536  2.44834  3.98896  3.78708  3.66329  4.00814  2.75045  2.87803  4.35743  3.29061  4.17853  1.11966  2.99595  2.66384  3.04388  3.41370  5.77415  4.41251    156 q x - -
          2.68618  4.42225  2.77519  2.73123  3.46354  2.40513  3.72494  3.29354  2.67741  2.69355  4.24690  2.90347  2.73739  3.18146  2.89801  2.37887  2.77519  2.98518  4.58477  3.61503
          0.00810  5.21531  5.93766  0.61958  0.77255  0.48576  0.95510
     99   2.97680  2.46046  3.05993  1.86996  4.75384  3.75862  3.94651  4.22340  2.25700  2.63437  4.47736  3.23538  3.83819  2.48175  2.08233  2.95007  3.20762  3.80952  5.87573  3.81384    157 e x - -
          2.68618  4.42225  2.77519  2.73123  3.46354  2.40513  3.72494  3.29354  2.67741  2.69355  4.24690  2.90347  2.73739  3.18146  2.89801  2.37887  2.77519  2.98518  4.58477  3.61503
          0.00810  5.21531  5.93766  0.61958  0.77255  0.48576  0.95510
    100   4.05102  5.44374  5.08625  3.79487  2.28293  4.88469  4.39738  3.99566  4.56819  3.50013  4.61172  4.71097  5.27754  4.73391  4.67104  3.58417  4.30449  3.83882  0.49271  2.94051    158 W x - -
          2.68618  4.42225  2.77519  2.73123  3.46354  2.40513  3.72494  3.29354  2.67741  2.69355  4.24690  2.90347  2.73739  3.18146  2.89801  2.37887  2.77519  2.98518  4.58477  3.61503
          0.00810  5.21531  5.93766  0.61958  0.77255  0.48576  0.95510
    101   2.97531  5.40600  2.79253  2.32651  4.71975  3.76140  2.29986  2.25499  1.97996  2.80055  4.45520  3.24231  4.15396  2.59624  2.79302  2.95349  3.20630  3.21324  5.85744  4.46732    159 k x - -
          2.68618  4.42225  2.77519  2.73123  3.46354  2.40513  3.72494  3.29354  2.67741  2.69355  4.24690  2.90347  2.73739  3.18146  2.89801  2.37887  2.77519  2.98518  4.58477  3.61503
          0.00810  5.21531  5.93766  0.61958  0.77255  0.48576  0.95510
    102   3.42055  4.75512  5.32862  4.75167  1.09375  4.65147  4.94274  1.38757  4.57056  2.35639  3.71671  3.92698  4.97394  4.69764  4.60778  3.98088  3.65570  2.27449  5.35584  4.09421    160 f x - -
          2.68618  4.42225  2.77519  2.73123  3.46354  2.40513  3.72494  3.29354  2.67741  2.69355  4.24690  2.90347  2.73739  3.18146  2.89801  2.37887  2.77519  2.98518  4.58477  3.61503
          0.02588  5.19832  3.91088  0.61958  0.77255  0.48576  0.95510
    103   2.95458  5.45580  2.97030  1.90521  3.65843  3.14903  3.04534  3.66072  2.19405  3.75939  4.49751  2.61684  3.70611  2.74694  2.66215  2.37047  3.18574  2.58621  5.89086  4.48232    161 e x - -
          2.68618  4.42225  2.77519  2.73123  3.46354  2.40513  3.72494  3.29354  2.67741  2.69355  4.24690  2.90347  2.73739  3.18146  2.89801  2.37887  2.77519  2.98518  4.58477  3.61503
          0.00839  5.18083  5.90317  0.61958  0.77255  0.54367  0.86896
    104   2.96095  5.27635  3.12865  2.73934  3.96907  2.83932  3.96554  3.98752  2.58976  2.92791  4.33773  2.63584  1.70697  3.09255  3.21446  1.99387  2.95442  3.62801  5.75576  3.83458    162 p x - -
          2.68618  4.42225  2.77519  2.73123  3.46354  2.40513  3.72494  3.29354  2.67741  2.69355  4.24690  2.90347  2.73739  3.18146  2.89801  2.37887  2.77519  2.98518  4.58477  3.61503
          0.00839  5.18083  5.90317  0.61958  0.77255  0.54367  0.86896
    105   2.56052  5.44793  2.55780  2.21739  4.78565  2.63581  3.54309  3.29812  2.56426  3.42021  4.49053  2.73368  3.62181  2.82229  3.14831  2.03772  2.40097  3.32186  5.88504  4.47854    163 s x - -
          2.68618  4.42225  2.77519  2.73123  3.46354  2.40513  3.72494  3.29354  2.67741  2.69355  4.24690  2.90347  2.73739  3.18146  2.89801  2.37887  2.77519  2.98518  4.58477  3.61503
          0.04534  5.18083  3.25188  0.61958  0.77255  0.54367  0.86896
    106   2.63065  5.32747  2.72341  2.57135  3.01916  2.24930  3.40424  3.05640  2.20613  3.41840  3.71079  2.87987  2.69461  3.04231  3.16783  2.68572  2.86049  3.69195  5.79012  4.41025    164 k x - -
          2.68618  4.42225  2.77519  2.73123  3.46354  2.40513  3.72494  3.29354  2.67741  2.69355  4.24690  2.90347  2.73739  3.18146  2.89801  2.37887  2.77519  2.98518  4.58477  3.61503
          0.07444  5.14419  2.71958  0.61958  0.77255  0.65225  0.73579
    107   2.20036  4.75023  3.65969  2.37449  3.15189  3.46047  4.10575  2.16823  2.87230  2.39410  3.84765  2.74338  3.22296  3.38161  3.45426  2.91462  2.69015  2.70920  5.31780  3.72119    165 i x - -
          2.68618  4.42225  2.77519  2.73123  3.46354  2.40513  3.72494  3.29354  2.67741  2.69355  4.24690  2.90347  2.73739  3.18146  2.89801  2.37887  2.77519  2.98518  4.58477  3.61503
          0.40381  5.07905  1.12085  0.61958  0.77255  0.55452  0.85413
    108   2.79018  5.17860  2.89843  2.26078  4.47596  3.02026  3.26997  2.63635  2.43485  2.89046  4.23225  3.07173  2.49771  2.48733  3.01646  2.40721  3.02146  3.54336  5.64082  4.26056    166 e x - -
          2.68618  4.42225  2.77519  2.73123  3.46354  2.40513  3.72494  3.29354  2.67741  2.69355  4.24690  2.90347  2.73739  3.18146  2.89801  2.37887  2.77519  2.98518  4.58477  3.61503
          0.41061  4.77304  1.11384  0.61958  0.77255  0.55418  0.85460
    109   2.78105  5.24591  2.56884  2.38401  4.57142  2.55123  3.31340  3.35980  2.49457  3.24895  4.29226  2.63865  3.95240  2.45829  2.98458  1.89844  3.01266  3.62610  5.69021  4.29029    167 s . - -
          2.68631  4.42238  2.77515  2.73111  3.46346  2.40513  3.72508  3.29284  2.67754  2.69351  4.24703  2.90341  2.73729  3.18160  2.89814  2.37900  2.77511  2.98532  4.58490  3.61489
          0.81197  1.32014  1.24161  0.52526  0.89503  0.33259  1.26253
    110   2.83840  5.23334  2.90099  2.49563  3.89808  2.77949  3.54602  3.47422  2.18666  3.03119  4.28620  3.11894  2.73411  2.82189  2.30996  2.57651  2.69476  3.05980  5.69413  3.88856    170 k x - -
          2.68618  4.42225  2.77519  2.73123  3.46354  2.40513  3.72494  3.29354  2.67741  2.69355  4.24690  2.90347  2.73739  3.18146  2.89801  2.37887  2.77519  2.98518  4.58477  3.61503
          0.01107  4.90476  5.62710  0.61958  0.77255  0.22972  1.58355
    111   2.96611  5.34933  3.26853  1.96056  4.64494  3.18023  3.95405  3.34559  2.57511  2.78958  4.40339  2.49584  1.95920  3.06926  3.03014  2.67744  2.85368  3.71311  5.81279  3.28210    171 p x - -
          2.68618  4.42225  2.77519  2.73123  3.46354  2.40513  3.72494  3.29354  2.67741  2.69355  4.24690  2.90347  2.73739  3.18146  2.89801  2.37887  2.77519  2.98518  4.58477  3.61503
          0.17584  5.19832  1.85969  0.61958  0.77255  0.48576  0.95510
    112   2.92210  3.30989  4.69110  3.05711  2.48293  4.06878  2.74789  2.48239  3.91420  2.12345  3.44713  4.16471  4.43448  4.08156  3.99089  3.19111  2.91977  1.62884  4.94779  2.62063    172 v x - -
          2.68618  4.42225  2.77519  2.73123  3.46354  2.40513  3.72494  3.29354  2.67741  2.69355  4.24690  2.90347  2.73739  3.18146  2.89801  2.37887  2.77519  2.98518  4.58477  3.61503
          0.04763  5.03222  3.21925  0.61958  0.77255  0.90854  0.51603
    113   1.80529  4.33878  4.53793  3.94285  2.76284  4.03244  4.34750  2.39323  3.79433  2.26025  3.45533  4.07948  4.39997  3.98565  3.91774  2.60979  2.20963  2.42052  4.95483  2.28239    173 a x - -
          2.68618  4.42225  2.77519  2.73123  3.46354  2.40513  3.72494  3.29354  2.67741  2.69355  4.24690  2.90347  2.73739  3.18146  2.89801  2.37887  2.77519  2.98518  4.58477  3.61503
          0.01011  4.99471  5.71705  0.61958  0.77255  0.81579  0.58392
    114   3.52075  4.99704  5.19180  4.91625  4.33621  4.55219  5.58988  0.40356  4.77725  3.00957  4.26725  4.94533  5.13068  5.10244  4.91735  3.30278  3.89468  2.40030  6.18965  4.90343    174 I x - -
          2.68618  4.42225  2.77519  2.73123  3.46354  2.40513  3.72494  3.29354  2.67741  2.69355  4.24690  2.90347  2.73739  3.18146  2.89801  2.37887  2.77519  2.98518  4.58477  3.61503
          0.00974  5.03222  5.75457  0.61958  0.77255  0.29050  1.37787
    115   3.07090  1.30551  3.67224  3.10454  4.33634  3.46190  4.17197  3.72282  2.93348  2.97558  4.21954  3.56582  4.33334  1.92002  2.59675  2.77654  3.31782  3.43496  5.64827  4.37463    175 c x - -
          2.68618  4.42225  2.77519  2.73123  3.46354  2.40513  3.72494  3.29354  2.67741  2.69355  4.24690  2.90347  2.73739  3.18146  2.89801  2.37887  2.77519  2.98518  4.58477  3.61503
          0.00824  5.19832  5.92066  0.61958  0.77255  0.48576  0.95510
    116   2.96903  5.31789  2.67056  2.73082  4.60319  3.76868  3.96567  3.71432  2.58610  2.68032  4.37695  2.54209  3.70651  3.08674  3.21049  1.30413  2.72313  3.34961  5.79066  4.42000    176 s x - -
          2.68618  4.42225  2.77519  2.73123  3.46354  2.40513  3.72494  3.29354  2.67741  2.69355  4.24690  2.90347  2.73739  3.18146  2.89801  2.37887  2.77519  2.98518  4.58477  3.61503
          0.20176  5.19832  1.73056  0.61958  0.77255  0.48576  0.95510
    117   2.28838  4.82273  3.50208  2.62792  3.12403  3.44821  4.02001  2.71084  2.24097  3.05178  3.91351  3.41458  4.17851  3.24869  2.86193  2.23715  3.12236  1.97986  5.37369  4.09781    177 v x - -
          2.68618  4.42225  2.77519  2.73123  3.46354  2.40513  3.72494  3.29354  2.67741  2.69355  4.24690  2.90347  2.73739  3.18146  2.89801  2.37887  2.77519  2.98518  4.58477  3.61503
          0.00999  5.00655  5.72890  0.61958  0.77255  0.95576  0.48535
    118   2.18254  5.35135  2.93539  2.26560  4.09366  3.65851  3.51085  3.67723  2.06642  2.87341  4.39616  2.89957  3.75611  2.05016  3.07834  2.45767  3.10992  3.38985  5.79354  4.39226    178 q x - -
          2.68626  4.42233  2.77497  2.73131  3.46310  2.40521  3.72502  3.29362  2.67749  2.69363  4.24698  2.90355  2.73734  3.18131  2.89809  2.37884  2.77528  2.98491  4.58485  3.61511
          0.09821  2.40469  5.72890  0.78578  0.60837  0.27508  1.42510
    119   2.96388  5.41575  1.86604  2.46365  3.94842  3.74703  2.68558  3.52574  2.58237  3.39664  4.46277  2.33402  4.13992  2.54404  2.97284  2.93782  2.96160  2.73440  5.86302  3.57727    182 d x - -
          2.68618  4.42225  2.77519  2.73123  3.46354  2.40513  3.72494  3.29354  2.67741  2.69355  4.24690  2.90347  2.73739  3.18146  2.89801  2.37887  2.77519  2.98518  4.58477  3.61503
          0.00824  5.19832  5.92066  0.61958  0.77255  0.48576  0.95510
    120   2.97020  5.30621  3.29434  2.62036  4.58621  3.45102  3.45364  3.71193  2.39148  2.30975  4.36499  3.27218  1.87323  2.78036  3.21027  1.96467  2.85776  3.66146  5.77980  4.41288    183 p x - -
          2.68618  4.42225  2.77519  2.73123  3.46354  2.40513  3.72494  3.29354  2.67741  2.69355  4.24690  2.90347  2.73739  3.18146  2.89801  2.37887  2.77519  2.98518  4.58477  3.61503
          0.03183  5.19832  3.65730  0.61958  0.77255  0.48576  0.95510
    121   2.95562  4.33390  2.61192  2.71871  3.99330  3.08509  3.67014  4.03133  2.57296  2.65760  4.36093  1.93554  3.38766  3.07323  3.19672  2.13025  2.47741  3.35909  5.77502  3.77384    184 n x - -
          2.68618  4.42225  2.77519  2.73123  3.46354  2.40513  3.72494  3.29354  2.67741  2.69355  4.24690  2.90347  2.73739  3.18146  2.89801  2.37887  2.77519  2.98518  4.58477  3.61503
          0.00844  5.17493  5.89727  0.61958  0.77255  0.44074  1.03159
    122   2.62583  5.11069  3.06891  2.25607  4.33171  3.40850  4.02758  2.84323  2.68208  3.08608  2.82355  3.36741  4.20802  1.69674  3.30214  2.84440  3.20439  2.67793  3.72265  4.30499    185 q x - -
          2.68618  4.42225  2.77519  2.73123  3.46354  2.40513  3.72494  3.29354  2.67741  2.69355  4.24690  2.90347  2.73739  3.18146  2.89801  2.37887  2.77519  2.98518  4.58477  3.61503
          0.00824  5.19832  5.92066  0.61958  0.77255  0.48576  0.95510
    123   1.90227  1.75043  4.87603  4.26812  2.18289  4.17078  4.50000  2.65218  4.07509  2.44685  3.52306  4.30028  4.53622  4.22533  4.11919  3.23413  3.03037  2.53943  5.02419  2.47370    186 c x - -
          2.68618  4.42225  2.77519  2.73123  3.46354  2.40513  3.72494  3.29354  2.67741  2.69355  4.24690  2.90347  2.73739  3.18146  2.89801  2.37887  2.77519  2.98518  4.58477  3.61503
          0.00824  5.19832  5.92066  0.61958  0.77255  0.48576  0.95510
    124   0.99415  4.47954  4.68625  4.09444  3.57355  4.17043  4.50156  2.70530  3.94304  2.25167  3.58615  4.22792  3.90348  4.13618  4.06639  3.47102  3.27988  2.19197  2.97943  3.91889    187 a x - -
          2.68618  4.42225  2.77519  2.73123  3.46354  2.40513  3.72494  3.29354  2.67741  2.69355  4.24690  2.90347  2.73739  3.18146  2.89801  2.37887  2.77519  2.98518  4.58477  3.61503
          0.00824  5.19832  5.92066  0.61958  0.77255  0.48576  0.95510
    125   2.39960  4.89376  3.61621  3.05517  3.07026  3.89113  4.12299  3.11048  2.85208  3.12319  3.98821  2.29466  4.27716  3.36002  3.44524  2.46067  1.41143  3.18841  5.45005  3.73565    188 t x - -
          2.68618  4.42225  2.77519  2.73123  3.46354  2.40513  3.72494  3.29354  2.67741  2.69355  4.24690  2.90347  2.73739  3.18146  2.89801  2.37887  2.77519  2.98518  4.58477  3.61503
          0.04964  5.19832  3.14881  0.61958  0.77255  0.48576  0.95510
    126   1.51695  4.62852  3.97072  3.17828  3.75768  3.20662  4.25004  2.28446  3.34326  2.72436  3.73745  3.77167  3.12467  3.33952  3.66534  3.23651  2.36121  2.11738  5.22175  3.99970    189 a x - -
          2.68618  4.42225  2.77519  2.73123  3.46354  2.40513  3.72494  3.29354  2.67741  2.69355  4.24690  2.90347  2.73739  3.18146  2.89801  2.37887  2.77519  2.98518  4.58477  3.61503
          0.00859  5.15727  5.87961  0.61958  0.77255  0.52237  0.89922
    127   2.67620  5.39460  2.36043  2.34673  3.51805  2.42155  3.58923  3.64108  2.35002  3.68784  4.44274  3.21752  3.46094  3.03475  2.95534  2.52103  2.43782  2.54797  5.84447  4.45110    190 e x - -
          2.68618  4.42225  2.77519  2.73123  3.46354  2.40513  3.72494  3.29354  2.67741  2.69355  4.24690  2.90347  2.73739  3.18146  2.89801  2.37887  2.77519  2.98518  4.58477  3.61503
          0.00844  5.17526  5.89760  0.61958  0.77255  0.44131  1.03056
    128   2.19347  5.41438  2.80392  2.12246  2.96211  2.95234  3.93704  3.68820  2.60625  3.26525  4.46153  2.22552  3.12951  2.82094  2.90913  2.78763  3.19504  3.13835  5.86198  4.06514    191 e x - -
          2.68618  4.42225  2.77519  2.73123  3.46354  2.40513  3.72494  3.29354  2.67741  2.69355  4.24690  2.90347  2.73739  3.18146  2.89801  2.37887  2.77519  2.98518  4.58477  3.61503
          0.02824  5.19832  3.80218  0.61958  0.77255  0.48576  0.95510
    129   2.96063  5.18956  3.34436  2.24347  3.67259  3.14738  3.98804  2.84661  2.16814  3.45147  3.31905  2.44531  4.17618  3.13199  2.71462  2.55344  2.59576  2.62933  5.68657  3.37552    192 k x - -
          2.68618  4.42225  2.77519  2.73123  3.46354  2.40513  3.72494  3.29354  2.67741  2.69355  4.24690  2.90347  2.73739  3.18146  2.89801  2.37887  2.77519  2.98518  4.58477  3.61503
          0.14393  5.17848  2.05248  0.61958  0.77255  0.55111  0.85876
    130   2.90033  4.25487  3.15805  2.61830  3.36829  2.12027  3.93849  2.95905  2.26871  3.07383  4.16331  2.59230  2.86455  3.09065  3.03538  2.47865  2.97896  3.25492  4.45854  4.26337    193 g x - -
          2.68618  4.42225  2.77519  2.73123  3.46354  2.40513  3.72494  3.29354  2.67741  2.69355  4.24690  2.90347  2.73739  3.18146  2.89801  2.37887  2.77519  2.98518  4.58477  3.61503
          0.11120  5.04418  2.31472  0.61958  0.77255  0.88532  0.53202
    131   2.37161  4.08730  3.23281  2.14769  4.34775  2.39533  3.88033  3.17322  2.29144  3.36163  4.16524  2.86001  3.53204  3.02162  2.94526  2.56177  3.08775  2.53848  4.43222  4.24773    194 e x - -
          2.68638  4.42245  2.77539  2.73118  3.46333  2.40484  3.72514  3.29322  2.67749  2.69375  4.24710  2.90339  2.73697  3.18166  2.89804  2.37897  2.77507  2.98523  4.58497  3.61523
          1.03660  0.65018  2.09240  0.05972  2.84776  0.94520  0.49201
    132   2.54091  5.01048  3.22628  2.58051  4.24662  1.75796  3.85783  3.32350  2.39883  2.85787  4.08270  2.78994  3.49625  3.01017  2.92702  2.76837  3.05143  2.71414  5.51541  4.18290    196 g x - -
          2.68618  4.42225  2.77519  2.73123  3.46354  2.40513  3.72494  3.29354  2.67741  2.69355  4.24690  2.90347  2.73739  3.18146  2.89801  2.37887  2.77519  2.98518  4.58477  3.61503
          0.06850  4.84685  2.84120  0.61958  0.77255  1.10973  0.39995
    133   2.81517  4.36560  4.04581  3.22770  2.50059  2.90989  3.62413  2.17477  3.18430  2.40168  3.47719  3.76210  4.24827  3.15818  3.63320  3.14627  2.66340  2.62470  2.15661  3.76348    197 w x - -
          2.68618  4.42225  2.77519  2.73123  3.46354  2.40513  3.72494  3.29354  2.67741  2.69355  4.24690  2.90347  2.73739  3.18146  2.89801  2.37887  2.77519  2.98518  4.58477  3.61503
          0.06899  4.81252  2.83807  0.61958  0.77255  0.35391  1.21046
    134   2.64909  4.76841  3.64234  3.07870  3.92501  2.69886  4.10030  2.06670  2.72701  2.82033  3.86495  3.11628  3.07574  3.08048  3.44365  2.50927  2.60478  2.12771  5.33369  3.69388    198 i x - -
          2.68624  4.42147  2.77509  2.73129  3.46360  2.40519  3.72459  3.29360  2.67747  2.69361  4.24696  2.90334  2.73745  3.18152  2.89807  2.37881  2.77509  2.98524  4.58483  3.61509
          0.23257  2.96040  1.85978  0.91183  0.51381  0.69566  0.69064
    135   2.87375  3.67621  3.49414  2.92770  2.36246  3.92160  4.20157  2.91333  3.16904  2.64827  3.55784  3.78369  4.29582  3.65453  3.66235  2.46602  3.10573  1.72388  5.04678  2.23222    204 v x - -
          2.68618  4.42225  2.77519  2.73123  3.46354  2.40513  3.72494  3.29354  2.67741  2.69355  4.24690  2.90347  2.73739  3.18146  2.89801  2.37887  2.77519  2.98518  4.58477  3.61503
          0.34782  4.94474  1.24948  0.61958  0.77255  0.86564  0.54608
    136   2.91764  4.31017  4.64546  4.05830  3.41613  4.09956  4.44006  1.37291  3.90284  2.23386  3.40173  4.17359  4.45209  4.08874  4.00984  3.40889  2.19356  1.91916  5.00162  2.65320    205 i x - -
          2.68618  4.42225  2.77519  2.73123  3.46354  2.40513  3.72494  3.29354  2.67741  2.69355  4.24690  2.90347  2.73739  3.18146  2.89801  2.37887  2.77519  2.98518  4.58477  3.61503
          0.01392  4.67735  5.39970  0.61958  0.77255  0.67684  0.70973
    137   2.66604  4.27214  4.75363  4.14516  3.02166  4.04413  4.37347  1.57219  3.95073  2.05596  3.38874  4.17505  4.40811  4.10000  3.52790  2.71301  3.11581  1.60996  4.11792  3.71689    206 i x - -
          2.68618  4.42225  2.77519  2.73123  3.46354  2.40513  3.72494  3.29354  2.67741  2.69355  4.24690  2.90347  2.73739  3.18146  2.89801  2.37887  2.77519  2.98518  4.58477  3.61503
          0.07003  4.93590  2.80588  0.61958  0.77255  1.06998  0.42009
    138   1.53736  5.19490  3.18251  2.65433  4.58952  2.89198  3.89397  4.04177  1.88546  3.57739  4.35008  3.17752  4.05666  2.81820  3.10871  2.17538  2.94420  3.63935  5.75171  4.38284    207 a x - -
          2.68618  4.42225  2.77519  2.73123  3.46354  2.40513  3.72494  3.29354  2.67741  2.69355  4.24690  2.90347  2.73739  3.18146  2.89801  2.37887  2.77519  2.98518  4.58477  3.61503
          0.10725  4.87725  2.36360  0.61958  0.77255  0.96924  0.47702
    139   2.81689  3.83085  3.11615  2.85327  2.93032  2.91754  3.94061  3.32197  2.51772  2.03460  3.85236  3.15468  3.51633  2.90443  3.25454  2.10117  3.04842  2.89916  5.31130  3.67013    208 l x - -
          2.68618  4.42225  2.77519  2.73123  3.46354  2.40513  3.72494  3.29354  2.67741  2.69355  4.24690  2.90347  2.73739  3.18146  2.89801  2.37887  2.77519  2.98518  4.58477  3.61503
          0.39717  4.83505  1.13994  0.61958  0.77255  0.35858  1.19955
    140   2.68799  5.25543  2.81643  2.30067  4.57007  3.17448  3.79692  3.30953  1.88458  2.67547  4.30422  2.62509  3.59648  2.90400  3.03183  2.32138  2.75888  3.40865  5.70678  3.88569    209 k . - -
          2.68618  4.42225  2.77519  2.73123  3.46354  2.40513  3.72494  3.29354  2.67741  2.69355  4.24690  2.90347  2.73739  3.18146  2.89801  2.37887  2.77519  2.98518  4.58477  3.61503
          0.09660  4.85970  2.47305  0.61958  0.77255  1.17271  0.37038
    141   2.35489  3.21170  3.61998  3.05371  3.69371  3.76100  3.72827  2.71178  2.60352  2.25454  3.65270  3.47427  3.03005  3.32107  2.38683  2.75387  2.87986  2.62570  5.12851  3.17196    210 l . - -
          2.68618  4.42225  2.77519  2.73123  3.46354  2.40513  3.72494  3.29354  2.67741  2.69355  4.24690  2.90347  2.73739  3.18146  2.89801  2.37887  2.77519  2.98518  4.58477  3.61503
          0.12072  4.77570  2.25106  0.61958  0.77255  1.26741  0.33067
    142   2.64856  4.68146  3.37134  2.37453  3.85487  3.65884  3.57816  2.11807  2.46000  2.40508  3.77242  3.28190  4.04352  2.94387  2.96349  2.88155  2.43501  2.78853  5.23270  3.54489    211 i . - -
          2.68635  4.42185  2.77543  2.73147  3.46304  2.40489  3.72528  3.29387  2.67740  2.69379  4.24723  2.90367  2.73728  3.18143  2.89753  2.37877  2.77525  2.98484  4.58510  3.61504
          0.60840  0.79579  5.39136  0.90889  0.51579  0.74802  0.64113
    143   2.67208  4.91556  3.32880  2.76942  3.43547  2.76387  3.61820  2.91163  2.30778  3.01321  3.64183  2.69038  3.28112  3.09880  2.94563  2.38648  2.61301  2.46471  5.44229  4.13584    219 k x - -
          2.68618  4.42225  2.77519  2.73123  3.46354  2.40513  3.72494  3.29354  2.67741  2.69355  4.24690  2.90347  2.73739  3.18146  2.89801  2.37887  2.77519  2.98518  4.58477  3.61503
          0.19820  4.90026  1.75821  0.61958  0.77255  0.26284  1.46474
    144   2.48620  4.21594  2.43610  2.61618  4.38429  2.44179  3.92665  2.97817  2.60412  3.11530  4.20416  3.10073  4.11512  3.06925  3.18601  2.20942  2.16564  3.05295  5.63212  4.28886    220 t x - -
          2.68618  4.42225  2.77519  2.73123  3.46354  2.40513  3.72494  3.29354  2.67741  2.69355  4.24690  2.90347  2.73739  3.18146  2.89801  2.37887  2.77519  2.98518  4.58477  3.61503
          0.06996  5.04734  2.79456  0.61958  0.77255  0.47196  0.97757
    145   2.63199  5.33592  2.81209  2.53352  3.95061  2.85061  3.58227  3.60866  2.52381  3.08652  3.87697  2.12066  2.57602  3.00617  3.13328  2.16073  2.91856  3.70685  5.79104  3.94435    221 n x - -
          2.68618  4.42225  2.77519  2.73123  3.46354  2.40513  3.72494  3.29354  2.67741  2.69355  4.24690  2.90347  2.73739  3.18146  2.89801  2.37887  2.77519  2.98518  4.58477  3.61503
          0.16554  5.09282  1.92124  0.61958  0.77255  0.33720  1.25095
    146   2.90263  4.27961  2.09558  2.63662  4.61931  2.55439  3.88448  3.41533  2.47413  3.15728  4.36493  2.42791  3.41208  2.99523  2.94305  2.22615  2.74074  3.11940  5.77073  4.38491    222 d x - -
          2.68618  4.42225  2.77519  2.73123  3.46354  2.40513  3.72494  3.29354  2.67741  2.69355  4.24690  2.90347  2.73739  3.18146  2.89801  2.37887  2.77519  2.98518  4.58477  3.61503
          0.00947  5.06011  5.78246  0.61958  0.77255  0.79459  0.60105
    147   2.46872  5.41616  2.97300  2.16747  4.76083  2.88538  3.34026  4.24654  2.41147  3.72127  4.45695  2.60480  2.37031  2.55237  2.71743  2.34116  2.99897  3.39428  5.84907  4.43832    223 e x - -
          2.68618  4.42225  2.77519  2.73123  3.46354  2.40513  3.72494  3.29354  2.67741  2.69355  4.24690  2.90347  2.73739  3.18146  2.89801  2.37887  2.77519  2.98518  4.58477  3.61503
          0.00935  5.07241  5.79475  0.61958  0.77255  0.31954  1.29640
    148   2.70833  5.45976  2.93459  2.40424  3.23322  3.22304  3.26979  4.28106  2.28745  2.70552  4.50192  2.65697  3.42886  2.35207  2.21049  2.77926  3.19391  3.84732  5.89588  3.20719    224 r x - -
          2.68618  4.42225  2.77519  2.73123  3.46354  2.40513  3.72494  3.29354  2.67741  2.69355  4.24690  2.90347  2.73739  3.18146  2.89801  2.37887  2.77519  2.98518  4.58477  3.61503
          0.00824  5.19832  5.92066  0.61958  0.77255  0.48576  0.95510
    149   2.79912  5.40652  3.28204  2.59394  4.71982  3.77870  3.57832  4.17667  2.43465  2.58848  4.45776  3.26222  3.01881  1.22216  2.99855  2.97638  2.93158  3.78043  5.85424  4.47459    225 q x - -
          2.68618  4.42225  2.77519  2.73123  3.46354  2.40513  3.72494  3.29354  2.67741  2.69355  4.24690  2.90347  2.73739  3.18146  2.89801  2.37887  2.77519  2.98518  4.58477  3.61503
          0.00824  5.19832  5.92066  0.61958  0.77255  0.48576  0.95510
    150   2.97361  5.09426  3.42701  2.75511  3.88781  2.74999  3.46346  2.96883  2.15612  2.33865  3.37873  3.37716  3.71738  2.64955  2.84839  2.53604  2.61675  3.41391  3.04878  4.29562    226 k x - -
          2.68618  4.42225  2.77519  2.73123  3.46354  2.40513  3.72494  3.29354  2.67741  2.69355  4.24690  2.90347  2.73739  3.18146  2.89801  2.37887  2.77519  2.98518  4.58477  3.61503
          0.00824  5.19832  5.92066  0.61958  0.77255  0.48576  0.95510
    151   5.31546  6.24271  6.00409  5.95919  2.87680  5.61239  4.46793  4.98328  5.62994  4.08770  5.48678  5.31720  5.94698  5.47396  5.48507  5.19811  5.53745  4.94494  0.27718  2.35464    227 W x - -
          2.68618  4.42225  2.77519  2.73123  3.46354  2.40513  3.72494  3.29354  2.67741  2.69355  4.24690  2.90347  2.73739  3.18146  2.89801  2.37887  2.77519  2.98518  4.58477  3.61503
          0.00824  5.19832  5.92066  0.61958  0.77255  0.48576  0.95510
    152   2.78868  5.14736  3.22907  2.58333  4.37839  3.48913  4.01482  2.30030  2.10751  2.98565  3.88959  3.16200  4.19866  3.17070  2.13686  2.85218  2.61131  2.31788  5.65501  4.32577    228 k x - -
          2.68618  4.42225  2.77519  2.73123  3.46354  2.40513  3.72494  3.29354  2.67741  2.69355  4.24690  2.90347  2.73739  3.18146  2.89801  2.37887  2.77519  2.98518  4.58477  3.61503
          0.07844  5.19832  2.66050  0.61958  0.77255  0.48576  0.95510
    153   3.10509  4.47902  5.00402  4.39612  1.69680  4.27998  4.60668  2.04097  4.19683  1.28099  3.48707  4.41991  4.62806  4.32955  3.36488  3.35741  3.33620  2.31801  5.09129  3.92018    229 l x - -
          2.68618  4.42225  2.77519  2.73123  3.46354  2.40513  3.72494  3.29354  2.67741  2.69355  4.24690  2.90347  2.73739  3.18146  2.89801  2.37887  2.77519  2.98518  4.58477  3.61503
          0.00884  5.12872  5.85107  0.61958  0.77255  0.69372  0.69258
    154   2.93269  5.35383  3.05599  1.73455  3.97480  3.72105  3.07829  2.79057  2.41860  3.21072  4.40403  2.94014  3.66837  2.81530  2.79727  2.33190  3.16389  3.02151  5.80847  3.32139    230 e x - -
          2.68618  4.42225  2.77519  2.73123  3.46354  2.40513  3.72494  3.29354  2.67741  2.69355  4.24690  2.90347  2.73739  3.18146  2.89801  2.37887  2.77519  2.98518  4.58477  3.61503
          0.02332  5.12872  4.06689  0.61958  0.77255  0.69372  0.69258
    155   2.78256  5.40987  3.16788  2.01881  3.97654  3.18042  3.46739  4.23072  1.87778  3.41530  3.97723  2.99742  3.31860  2.59923  2.48277  2.31867  2.99688  3.19078  5.84613  4.43884    231 k x - -
          2.68618  4.42225  2.77519  2.73123  3.46354  2.40513  3.72494  3.29354  2.67741  2.69355  4.24690  2.90347  2.73739  3.18146  2.89801  2.37887  2.77519  2.98518  4.58477  3.61503
          0.02658  5.08890  3.90871  0.61958  0.77255  0.41120  1.08725
    156   2.57448  4.58508  4.03956  3.21240  2.99399  2.77653  3.09488  2.66649  2.42979  2.35737  3.69357  3.81466  3.63973  3.67802  3.70155  2.72714  2.95154  1.91364  4.20471  3.15547    232 v x - -
          2.68618  4.42225  2.77519  2.73123  3.46354  2.40513  3.72494  3.29354  2.67741  2.69355  4.24690  2.90347  2.73739  3.18146  2.89801  2.37887  2.77519  2.98518  4.58477  3.61503
          0.29013  5.14522  1.40240  0.61958  0.77255  0.57956  0.82132
    157   2.33852  5.25245  2.94897  2.22364  3.36312  3.61011  2.49980  4.02843  2.34249  3.02690  4.30185  2.47307  3.65741  2.60979  3.03651  2.65866  3.05449  2.94796  5.70518  4.31482    233 e x - -
          2.68679  4.41998  2.77570  2.73203  3.46313  2.40608  3.72622  3.29336  2.67664  2.69213  4.24284  2.90337  2.73764  3.18144  2.89800  2.37882  2.77551  2.98493  4.58604  3.61452
          0.67078  0.71603        *  1.93255  0.15640  0.00000        *
//
