# Supplementary material for: Remote homology clustering identifies lowly conserved families of effector proteins in plant-pathogenic fungi
Source: Microb Genom. 2021 Sep 1;7(9):000637. doi: 10.1099/mgen.0.000637 (PMC8715435; doi:10.1099/mgen.0.000637)
Supplement: Supplementary material 16 [file mgen-7-0637-s0016.zip › hmms/markov-PC_0206OW.hmm]

HMMER3/f [3.3 | Nov 2019]
NAME  markov-PC_0206OW
LENG  171
ALPH  amino
RF    yes
MM    no
CONS  yes
CS    no
MAP   yes
DATE  Thu Jul 23 08:06:03 2020
NSEQ  2
EFFN  0.464844
CKSUM 3917917600
STATS LOCAL MSV      -10.5991  0.70743
STATS LOCAL VITERBI  -11.1248  0.70743
STATS LOCAL FORWARD   -4.6039  0.70743
HMM          A        C        D        E        F        G        H        I        K        L        M        N        P        Q        R        S        T        V        W        Y   
            m->m     m->i     m->d     i->m     i->i     d->m     d->d
  COMPO   2.35019  3.82245  2.84251  2.88234  3.50938  2.69258  3.81384  2.87425  2.72201  2.54452  3.64233  3.15484  3.33904  3.22613  2.97140  2.63791  2.77316  2.59446  4.41898  3.43770
          2.68618  4.42225  2.77519  2.73123  3.46354  2.40513  3.72494  3.29354  2.67741  2.69355  4.24690  2.90347  2.73739  3.18146  2.89801  2.37887  2.77519  2.98518  4.58477  3.61503
          0.03228  3.84512  4.56746  0.61958  0.77255  0.00000        *
      1   2.94817  4.50140  4.02025  3.61195  3.19651  3.81370  4.35344  2.36940  3.38140  1.79558  1.43137  3.89272  4.27441  3.76525  3.58987  3.29429  3.25308  2.37227  5.03350  3.79270      1 m x - -
          2.68618  4.42225  2.77519  2.73123  3.46354  2.40513  3.72494  3.29354  2.67741  2.69355  4.24690  2.90347  2.73739  3.18146  2.89801  2.37887  2.77519  2.98518  4.58477  3.61503
          0.03228  3.84512  4.56746  0.61958  0.77255  0.48576  0.95510
      2   2.85983  4.84401  2.88567  2.64040  4.00883  3.34840  3.79832  3.63578  2.46319  3.14081  4.16986  3.09974  3.90173  1.28350  2.74773  2.90893  3.15701  3.36728  5.28590  3.97797      2 q x - -
          2.68618  4.42225  2.77519  2.73123  3.46354  2.40513  3.72494  3.29354  2.67741  2.69355  4.24690  2.90347  2.73739  3.18146  2.89801  2.37887  2.77519  2.98518  4.58477  3.61503
          0.03228  3.84512  4.56746  0.61958  0.77255  0.48576  0.95510
      3   3.12494  4.59553  4.14542  3.78552  3.12592  3.94710  4.44985  2.32892  3.55352  0.90963  3.15810  4.06361  4.38741  3.92841  3.73391  3.51531  3.42058  2.35908  4.99491  3.71178      3 l x - -
          2.68618  4.42225  2.77519  2.73123  3.46354  2.40513  3.72494  3.29354  2.67741  2.69355  4.24690  2.90347  2.73739  3.18146  2.89801  2.37887  2.77519  2.98518  4.58477  3.61503
          0.03228  3.84512  4.56746  0.61958  0.77255  0.48576  0.95510
      4   2.94767  4.90962  3.12180  2.74885  4.28980  3.43969  3.74500  3.71744  1.07635  3.28868  4.25194  3.17440  3.94224  2.93828  2.42776  2.99165  3.20315  3.42689  5.35597  4.16493      4 k x - -
          2.68618  4.42225  2.77519  2.73123  3.46354  2.40513  3.72494  3.29354  2.67741  2.69355  4.24690  2.90347  2.73739  3.18146  2.89801  2.37887  2.77519  2.98518  4.58477  3.61503
          0.03228  3.84512  4.56746  0.61958  0.77255  0.48576  0.95510
      5   2.39866  4.24356  3.40446  3.15564  3.94535  3.08363  4.17496  3.06918  3.09806  2.93362  3.98620  3.36915  3.78536  3.49435  3.35785  2.59966  1.21914  2.76708  5.38558  4.16209      5 t x - -
          2.68618  4.42225  2.77519  2.73123  3.46354  2.40513  3.72494  3.29354  2.67741  2.69355  4.24690  2.90347  2.73739  3.18146  2.89801  2.37887  2.77519  2.98518  4.58477  3.61503
          0.03228  3.84512  4.56746  0.61958  0.77255  0.48576  0.95510
      6   2.78660  4.33716  4.08716  3.74980  3.53050  3.69522  4.55638  2.05290  3.61715  2.22254  3.50017  3.94392  4.25751  3.97909  3.83223  3.19732  3.14898  1.06014  5.31020  4.03995      6 v x - -
          2.68618  4.42225  2.77519  2.73123  3.46354  2.40513  3.72494  3.29354  2.67741  2.69355  4.24690  2.90347  2.73739  3.18146  2.89801  2.37887  2.77519  2.98518  4.58477  3.61503
          0.03228  3.84512  4.56746  0.61958  0.77255  0.48576  0.95510
      7   3.12494  4.59553  4.14542  3.78552  3.12592  3.94710  4.44985  2.32892  3.55352  0.90963  3.15810  4.06361  4.38741  3.92841  3.73391  3.51531  3.42058  2.35908  4.99491  3.71178      7 l x - -
          2.68618  4.42225  2.77519  2.73123  3.46354  2.40513  3.72494  3.29354  2.67741  2.69355  4.24690  2.90347  2.73739  3.18146  2.89801  2.37887  2.77519  2.98518  4.58477  3.61503
          0.03228  3.84512  4.56746  0.61958  0.77255  0.48576  0.95510
      8   2.30216  4.22200  3.18326  2.99813  4.04925  2.95242  4.10856  3.56833  3.07004  3.29082  4.21945  3.22705  3.68904  3.42158  3.35667  1.13305  2.78031  3.10943  5.42401  4.13272      8 s x - -
          2.68618  4.42225  2.77519  2.73123  3.46354  2.40513  3.72494  3.29354  2.67741  2.69355  4.24690  2.90347  2.73739  3.18146  2.89801  2.37887  2.77519  2.98518  4.58477  3.61503
          0.03228  3.84512  4.56746  0.61958  0.77255  0.48576  0.95510
      9   2.39866  4.24356  3.40446  3.15564  3.94535  3.08363  4.17496  3.06918  3.09806  2.93362  3.98620  3.36915  3.78536  3.49435  3.35785  2.59966  1.21914  2.76708  5.38558  4.16209      9 t x - -
          2.68618  4.42225  2.77519  2.73123  3.46354  2.40513  3.72494  3.29354  2.67741  2.69355  4.24690  2.90347  2.73739  3.18146  2.89801  2.37887  2.77519  2.98518  4.58477  3.61503
          0.03228  3.84512  4.56746  0.61958  0.77255  0.48576  0.95510
     10   1.05392  4.17904  3.43535  3.22581  4.02564  3.00423  4.25101  3.14710  3.24137  3.02992  4.06508  3.38217  3.74090  3.58513  3.49355  2.52973  2.80522  2.80625  5.45554  4.25283     10 a x - -
          2.68618  4.42225  2.77519  2.73123  3.46354  2.40513  3.72494  3.29354  2.67741  2.69355  4.24690  2.90347  2.73739  3.18146  2.89801  2.37887  2.77519  2.98518  4.58477  3.61503
          0.03228  3.84512  4.56746  0.61958  0.77255  0.48576  0.95510
     11   1.05392  4.17904  3.43535  3.22581  4.02564  3.00423  4.25101  3.14710  3.24137  3.02992  4.06508  3.38217  3.74090  3.58513  3.49355  2.52973  2.80522  2.80625  5.45554  4.25283     11 a x - -
          2.68618  4.42225  2.77519  2.73123  3.46354  2.40513  3.72494  3.29354  2.67741  2.69355  4.24690  2.90347  2.73739  3.18146  2.89801  2.37887  2.77519  2.98518  4.58477  3.61503
          0.03228  3.84512  4.56746  0.61958  0.77255  0.48576  0.95510
     12   3.00986  4.43667  4.29611  3.91117  3.35615  4.03642  4.64462  1.11244  3.73875  1.94820  3.29619  4.16037  4.47059  4.09008  3.93847  3.52938  3.30965  1.84618  5.24106  3.97675     12 i x - -
          2.68618  4.42225  2.77519  2.73123  3.46354  2.40513  3.72494  3.29354  2.67741  2.69355  4.24690  2.90347  2.73739  3.18146  2.89801  2.37887  2.77519  2.98518  4.58477  3.61503
          0.03228  3.84512  4.56746  0.61958  0.77255  0.48576  0.95510
     13   3.12494  4.59553  4.14542  3.78552  3.12592  3.94710  4.44985  2.32892  3.55352  0.90963  3.15810  4.06361  4.38741  3.92841  3.73391  3.51531  3.42058  2.35908  4.99491  3.71178     13 l x - -
          2.68618  4.42225  2.77519  2.73123  3.46354  2.40513  3.72494  3.29354  2.67741  2.69355  4.24690  2.90347  2.73739  3.18146  2.89801  2.37887  2.77519  2.98518  4.58477  3.61503
          0.03228  3.84512  4.56746  0.61958  0.77255  0.48576  0.95510
     14   1.05392  4.17904  3.43535  3.22581  4.02564  3.00423  4.25101  3.14710  3.24137  3.02992  4.06508  3.38217  3.74090  3.58513  3.49355  2.52973  2.80522  2.80625  5.45554  4.25283     14 a x - -
          2.68618  4.42225  2.77519  2.73123  3.46354  2.40513  3.72494  3.29354  2.67741  2.69355  4.24690  2.90347  2.73739  3.18146  2.89801  2.37887  2.77519  2.98518  4.58477  3.61503
          0.03228  3.84512  4.56746  0.61958  0.77255  0.48576  0.95510
     15   3.20826  4.70832  3.79816  3.52274  2.29489  3.79851  3.60680  3.22136  3.38104  2.68226  3.89933  3.69025  4.27315  3.69364  3.57022  3.34756  3.49490  3.09067  3.93749  1.01251     15 y x - -
          2.68618  4.42225  2.77519  2.73123  3.46354  2.40513  3.72494  3.29354  2.67741  2.69355  4.24690  2.90347  2.73739  3.18146  2.89801  2.37887  2.77519  2.98518  4.58477  3.61503
          0.03228  3.84512  4.56746  0.61958  0.77255  0.48576  0.95510
     16   2.96603  4.78773  3.10006  2.85759  3.26638  3.42509  1.20153  3.66469  2.70143  3.16195  4.20304  3.26789  3.97629  3.22357  2.96861  3.03707  3.26862  3.40037  4.73174  3.21808     16 h x - -
          2.68618  4.42225  2.77519  2.73123  3.46354  2.40513  3.72494  3.29354  2.67741  2.69355  4.24690  2.90347  2.73739  3.18146  2.89801  2.37887  2.77519  2.98518  4.58477  3.61503
          0.03228  3.84512  4.56746  0.61958  0.77255  0.48576  0.95510
     17   1.05392  4.17904  3.43535  3.22581  4.02564  3.00423  4.25101  3.14710  3.24137  3.02992  4.06508  3.38217  3.74090  3.58513  3.49355  2.52973  2.80522  2.80625  5.45554  4.25283     17 a x - -
          2.68618  4.42225  2.77519  2.73123  3.46354  2.40513  3.72494  3.29354  2.67741  2.69355  4.24690  2.90347  2.73739  3.18146  2.89801  2.37887  2.77519  2.98518  4.58477  3.61503
          0.03228  3.84512  4.56746  0.61958  0.77255  0.48576  0.95510
     18   2.30216  4.22200  3.18326  2.99813  4.04925  2.95242  4.10856  3.56833  3.07004  3.29082  4.21945  3.22705  3.68904  3.42158  3.35667  1.13305  2.78031  3.10943  5.42401  4.13272     18 s x - -
          2.68618  4.42225  2.77519  2.73123  3.46354  2.40513  3.72494  3.29354  2.67741  2.69355  4.24690  2.90347  2.73739  3.18146  2.89801  2.37887  2.77519  2.98518  4.58477  3.61503
          0.03228  3.84512  4.56746  0.61958  0.77255  0.48576  0.95510
     19   2.63187  4.40959  3.30001  3.19615  4.33816  0.77259  4.31776  3.93145  3.37367  3.58894  4.56475  3.46440  3.79985  3.70005  3.61237  2.80307  3.11100  3.46508  5.44019  4.43927     19 g x - -
          2.68618  4.42225  2.77519  2.73123  3.46354  2.40513  3.72494  3.29354  2.67741  2.69355  4.24690  2.90347  2.73739  3.18146  2.89801  2.37887  2.77519  2.98518  4.58477  3.61503
          0.03228  3.84512  4.56746  0.61958  0.77255  0.48576  0.95510
     20   2.78660  4.33716  4.08716  3.74980  3.53050  3.69522  4.55638  2.05290  3.61715  2.22254  3.50017  3.94392  4.25751  3.97909  3.83223  3.19732  3.14898  1.06014  5.31020  4.03995     20 v x - -
          2.68618  4.42225  2.77519  2.73123  3.46354  2.40513  3.72494  3.29354  2.67741  2.69355  4.24690  2.90347  2.73739  3.18146  2.89801  2.37887  2.77519  2.98518  4.58477  3.61503
          0.03228  3.84512  4.56746  0.61958  0.77255  0.48576  0.95510
     21   2.78660  4.33716  4.08716  3.74980  3.53050  3.69522  4.55638  2.05290  3.61715  2.22254  3.50017  3.94392  4.25751  3.97909  3.83223  3.19732  3.14898  1.06014  5.31020  4.03995     21 v x - -
          2.68618  4.42225  2.77519  2.73123  3.46354  2.40513  3.72494  3.29354  2.67741  2.69355  4.24690  2.90347  2.73739  3.18146  2.89801  2.37887  2.77519  2.98518  4.58477  3.61503
          0.03228  3.84512  4.56746  0.61958  0.77255  0.48576  0.95510
     22   1.05392  4.17904  3.43535  3.22581  4.02564  3.00423  4.25101  3.14710  3.24137  3.02992  4.06508  3.38217  3.74090  3.58513  3.49355  2.52973  2.80522  2.80625  5.45554  4.25283     22 a x - -
          2.68618  4.42225  2.77519  2.73123  3.46354  2.40513  3.72494  3.29354  2.67741  2.69355  4.24690  2.90347  2.73739  3.18146  2.89801  2.37887  2.77519  2.98518  4.58477  3.61503
          0.03228  3.84512  4.56746  0.61958  0.77255  0.48576  0.95510
     23   3.00986  4.43667  4.29611  3.91117  3.35615  4.03642  4.64462  1.11244  3.73875  1.94820  3.29619  4.16037  4.47059  4.09008  3.93847  3.52938  3.30965  1.84618  5.24106  3.97675     23 i x - -
          2.68618  4.42225  2.77519  2.73123  3.46354  2.40513  3.72494  3.29354  2.67741  2.69355  4.24690  2.90347  2.73739  3.18146  2.89801  2.37887  2.77519  2.98518  4.58477  3.61503
          0.03228  3.84512  4.56746  0.61958  0.77255  0.48576  0.95510
     24   2.97527  4.81560  3.46320  2.98046  4.16327  3.46804  3.80557  3.70339  2.22796  3.22432  4.22556  3.34211  3.97227  3.02756  1.02102  3.06097  3.24330  3.42861  5.25761  4.09692     24 r x - -
          2.68618  4.42225  2.77519  2.73123  3.46354  2.40513  3.72494  3.29354  2.67741  2.69355  4.24690  2.90347  2.73739  3.18146  2.89801  2.37887  2.77519  2.98518  4.58477  3.61503
          0.03228  3.84512  4.56746  0.61958  0.77255  0.48576  0.95510
     25   2.96083  5.08389  0.95808  2.31909  4.45739  3.19049  3.90789  4.03947  2.98698  3.65284  4.63070  2.87394  3.84139  3.14725  3.49919  2.92653  3.29894  3.68169  5.63128  4.33527     25 d x - -
          2.68618  4.42225  2.77519  2.73123  3.46354  2.40513  3.72494  3.29354  2.67741  2.69355  4.24690  2.90347  2.73739  3.18146  2.89801  2.37887  2.77519  2.98518  4.58477  3.61503
          0.03228  3.84512  4.56746  0.61958  0.77255  0.48576  0.95510
     26   2.55631  0.99766  4.06838  3.80207  3.80006  3.18472  4.45521  2.93976  3.62896  2.85631  3.97685  3.79636  3.88951  3.97622  3.75806  2.82784  3.02082  2.68610  5.22157  4.08784     26 c x - -
          2.68618  4.42225  2.77519  2.73123  3.46354  2.40513  3.72494  3.29354  2.67741  2.69355  4.24690  2.90347  2.73739  3.18146  2.89801  2.37887  2.77519  2.98518  4.58477  3.61503
          0.03228  3.84512  4.56746  0.61958  0.77255  0.48576  0.95510
     27   2.97527  4.81560  3.46320  2.98046  4.16327  3.46804  3.80557  3.70339  2.22796  3.22432  4.22556  3.34211  3.97227  3.02756  1.02102  3.06097  3.24330  3.42861  5.25761  4.09692     27 r x - -
          2.68618  4.42225  2.77519  2.73123  3.46354  2.40513  3.72494  3.29354  2.67741  2.69355  4.24690  2.90347  2.73739  3.18146  2.89801  2.37887  2.77519  2.98518  4.58477  3.61503
          0.03228  3.84512  4.56746  0.61958  0.77255  0.48576  0.95510
     28   3.12494  4.59553  4.14542  3.78552  3.12592  3.94710  4.44985  2.32892  3.55352  0.90963  3.15810  4.06361  4.38741  3.92841  3.73391  3.51531  3.42058  2.35908  4.99491  3.71178     28 l x - -
          2.68618  4.42225  2.77519  2.73123  3.46354  2.40513  3.72494  3.29354  2.67741  2.69355  4.24690  2.90347  2.73739  3.18146  2.89801  2.37887  2.77519  2.98518  4.58477  3.61503
          0.03228  3.84512  4.56746  0.61958  0.77255  0.48576  0.95510
     29   3.20826  4.70832  3.79816  3.52274  2.29489  3.79851  3.60680  3.22136  3.38104  2.68226  3.89933  3.69025  4.27315  3.69364  3.57022  3.34756  3.49490  3.09067  3.93749  1.01251     29 y x - -
          2.68618  4.42225  2.77519  2.73123  3.46354  2.40513  3.72494  3.29354  2.67741  2.69355  4.24690  2.90347  2.73739  3.18146  2.89801  2.37887  2.77519  2.98518  4.58477  3.61503
          0.03228  3.84512  4.56746  0.61958  0.77255  0.48576  0.95510
     30   3.20826  4.70832  3.79816  3.52274  2.29489  3.79851  3.60680  3.22136  3.38104  2.68226  3.89933  3.69025  4.27315  3.69364  3.57022  3.34756  3.49490  3.09067  3.93749  1.01251     30 y x - -
          2.68618  4.42225  2.77519  2.73123  3.46354  2.40513  3.72494  3.29354  2.67741  2.69355  4.24690  2.90347  2.73739  3.18146  2.89801  2.37887  2.77519  2.98518  4.58477  3.61503
          0.03228  3.84512  4.56746  0.61958  0.77255  0.48576  0.95510
     31   2.55631  0.99766  4.06838  3.80207  3.80006  3.18472  4.45521  2.93976  3.62896  2.85631  3.97685  3.79636  3.88951  3.97622  3.75806  2.82784  3.02082  2.68610  5.22157  4.08784     31 c x - -
          2.68618  4.42225  2.77519  2.73123  3.46354  2.40513  3.72494  3.29354  2.67741  2.69355  4.24690  2.90347  2.73739  3.18146  2.89801  2.37887  2.77519  2.98518  4.58477  3.61503
          0.03228  3.84512  4.56746  0.61958  0.77255  0.48576  0.95510
     32   3.29122  4.67546  4.05002  3.74961  2.63978  3.70007  3.86739  3.31399  3.47254  2.71345  3.94902  3.90427  4.21561  3.86161  3.60560  3.49516  3.59032  3.20357  0.94232  2.64337     32 w x - -
          2.68618  4.42225  2.77519  2.73123  3.46354  2.40513  3.72494  3.29354  2.67741  2.69355  4.24690  2.90347  2.73739  3.18146  2.89801  2.37887  2.77519  2.98518  4.58477  3.61503
          0.03228  3.84512  4.56746  0.61958  0.77255  0.48576  0.95510
     33   2.63187  4.40959  3.30001  3.19615  4.33816  0.77259  4.31776  3.93145  3.37367  3.58894  4.56475  3.46440  3.79985  3.70005  3.61237  2.80307  3.11100  3.46508  5.44019  4.43927     33 g x - -
          2.68618  4.42225  2.77519  2.73123  3.46354  2.40513  3.72494  3.29354  2.67741  2.69355  4.24690  2.90347  2.73739  3.18146  2.89801  2.37887  2.77519  2.98518  4.58477  3.61503
          0.03228  3.84512  4.56746  0.61958  0.77255  0.48576  0.95510
     34   2.71634  4.47784  3.32062  3.15600  4.15289  3.16691  4.23543  3.69160  3.21102  3.32128  4.37021  3.46528  0.88008  3.60065  3.45936  2.88306  3.15583  3.34005  5.34662  4.27330     34 p x - -
          2.68618  4.42225  2.77519  2.73123  3.46354  2.40513  3.72494  3.29354  2.67741  2.69355  4.24690  2.90347  2.73739  3.18146  2.89801  2.37887  2.77519  2.98518  4.58477  3.61503
          0.03228  3.84512  4.56746  0.61958  0.77255  0.48576  0.95510
     35   2.63187  4.40959  3.30001  3.19615  4.33816  0.77259  4.31776  3.93145  3.37367  3.58894  4.56475  3.46440  3.79985  3.70005  3.61237  2.80307  3.11100  3.46508  5.44019  4.43927     35 g x - -
          2.68618  4.42225  2.77519  2.73123  3.46354  2.40513  3.72494  3.29354  2.67741  2.69355  4.24690  2.90347  2.73739  3.18146  2.89801  2.37887  2.77519  2.98518  4.58477  3.61503
          0.03228  3.84512  4.56746  0.61958  0.77255  0.48576  0.95510
     36   2.61427  4.83610  1.83179  2.26165  4.35044  3.12459  3.75182  3.83169  2.70697  3.44084  4.28999  2.78509  3.74088  2.93779  3.20800  1.84580  2.95443  3.41730  5.61902  4.21747     36 d x - -
          2.68618  4.42225  2.77519  2.73123  3.46354  2.40513  3.72494  3.29354  2.67741  2.69355  4.24690  2.90347  2.73739  3.18146  2.89801  2.37887  2.77519  2.98518  4.58477  3.61503
          0.03228  3.84512  4.56746  0.61958  0.77255  0.48576  0.95510
     37   2.80412  5.22070  1.59429  2.10278  4.54000  3.15413  3.71279  4.08692  2.70754  3.63392  4.49170  1.95724  3.77182  2.89051  3.26269  2.73138  3.10804  3.67484  5.76693  4.29686     37 d x - -
          2.68618  4.42225  2.77519  2.73123  3.46354  2.40513  3.72494  3.29354  2.67741  2.69355  4.24690  2.90347  2.73739  3.18146  2.89801  2.37887  2.77519  2.98518  4.58477  3.61503
          0.03228  3.84512  4.56746  0.61958  0.77255  0.48576  0.95510
     38   2.70137  4.69643  2.69428  2.57718  4.05572  3.16610  3.89994  3.76056  2.80154  3.41065  4.36634  1.20742  3.81679  3.17295  3.15502  2.76980  3.08251  3.38553  5.36483  4.00626     38 n x - -
          2.68618  4.42225  2.77519  2.73123  3.46354  2.40513  3.72494  3.29354  2.67741  2.69355  4.24690  2.90347  2.73739  3.18146  2.89801  2.37887  2.77519  2.98518  4.58477  3.61503
          0.03228  3.84512  4.56746  0.61958  0.77255  0.48576  0.95510
     39   2.97527  4.81560  3.46320  2.98046  4.16327  3.46804  3.80557  3.70339  2.22796  3.22432  4.22556  3.34211  3.97227  3.02756  1.02102  3.06097  3.24330  3.42861  5.25761  4.09692     39 r x - -
          2.68618  4.42225  2.77519  2.73123  3.46354  2.40513  3.72494  3.29354  2.67741  2.69355  4.24690  2.90347  2.73739  3.18146  2.89801  2.37887  2.77519  2.98518  4.58477  3.61503
          0.03228  3.84512  4.56746  0.61958  0.77255  0.48576  0.95510
     40   2.64874  4.48978  3.41932  2.88166  3.71241  3.46372  3.79920  2.88673  2.45468  2.65191  3.66740  3.26068  3.92746  3.04074  1.97459  2.81468  2.92530  2.05398  5.12374  3.86286     40 r x - -
          2.68618  4.42225  2.77519  2.73123  3.46354  2.40513  3.72494  3.29354  2.67741  2.69355  4.24690  2.90347  2.73739  3.18146  2.89801  2.37887  2.77519  2.98518  4.58477  3.61503
          0.03228  3.84512  4.56746  0.61958  0.77255  0.48576  0.95510
     41   2.78660  4.33716  4.08716  3.74980  3.53050  3.69522  4.55638  2.05290  3.61715  2.22254  3.50017  3.94392  4.25751  3.97909  3.83223  3.19732  3.14898  1.06014  5.31020  4.03995     41 v x - -
          2.68618  4.42225  2.77519  2.73123  3.46354  2.40513  3.72494  3.29354  2.67741  2.69355  4.24690  2.90347  2.73739  3.18146  2.89801  2.37887  2.77519  2.98518  4.58477  3.61503
          0.03228  3.84512  4.56746  0.61958  0.77255  0.48576  0.95510
     42   2.97577  4.35521  4.51231  4.01798  3.44337  4.21748  4.76978  1.43930  3.89273  1.97181  3.27658  4.26774  4.57021  4.18119  4.11616  3.59746  3.24990  1.29057  5.37100  4.15550     42 v x - -
          2.68618  4.42225  2.77519  2.73123  3.46354  2.40513  3.72494  3.29354  2.67741  2.69355  4.24690  2.90347  2.73739  3.18146  2.89801  2.37887  2.77519  2.98518  4.58477  3.61503
          0.03228  3.84512  4.56746  0.61958  0.77255  0.48576  0.95510
     43   2.63187  4.40959  3.30001  3.19615  4.33816  0.77259  4.31776  3.93145  3.37367  3.58894  4.56475  3.46440  3.79985  3.70005  3.61237  2.80307  3.11100  3.46508  5.44019  4.43927     43 g x - -
          2.68618  4.42225  2.77519  2.73123  3.46354  2.40513  3.72494  3.29354  2.67741  2.69355  4.24690  2.90347  2.73739  3.18146  2.89801  2.37887  2.77519  2.98518  4.58477  3.61503
          0.03228  3.84512  4.56746  0.61958  0.77255  0.48576  0.95510
     44   2.39866  4.24356  3.40446  3.15564  3.94535  3.08363  4.17496  3.06918  3.09806  2.93362  3.98620  3.36915  3.78536  3.49435  3.35785  2.59966  1.21914  2.76708  5.38558  4.16209     44 t x - -
          2.68618  4.42225  2.77519  2.73123  3.46354  2.40513  3.72494  3.29354  2.67741  2.69355  4.24690  2.90347  2.73739  3.18146  2.89801  2.37887  2.77519  2.98518  4.58477  3.61503
          0.03228  3.84512  4.56746  0.61958  0.77255  0.48576  0.95510
     45   2.78660  4.33716  4.08716  3.74980  3.53050  3.69522  4.55638  2.05290  3.61715  2.22254  3.50017  3.94392  4.25751  3.97909  3.83223  3.19732  3.14898  1.06014  5.31020  4.03995     45 v x - -
          2.68618  4.42225  2.77519  2.73123  3.46354  2.40513  3.72494  3.29354  2.67741  2.69355  4.24690  2.90347  2.73739  3.18146  2.89801  2.37887  2.77519  2.98518  4.58477  3.61503
          0.03228  3.84512  4.56746  0.61958  0.77255  0.48576  0.95510
     46   2.96083  5.08389  0.95808  2.31909  4.45739  3.19049  3.90789  4.03947  2.98698  3.65284  4.63070  2.87394  3.84139  3.14725  3.49919  2.92653  3.29894  3.68169  5.63128  4.33527     46 d x - -
          2.68618  4.42225  2.77519  2.73123  3.46354  2.40513  3.72494  3.29354  2.67741  2.69355  4.24690  2.90347  2.73739  3.18146  2.89801  2.37887  2.77519  2.98518  4.58477  3.61503
          0.03228  3.84512  4.56746  0.61958  0.77255  0.48576  0.95510
     47   2.94767  4.90962  3.12180  2.74885  4.28980  3.43969  3.74500  3.71744  1.07635  3.28868  4.25194  3.17440  3.94224  2.93828  2.42776  2.99165  3.20315  3.42689  5.35597  4.16493     47 k x - -
          2.68618  4.42225  2.77519  2.73123  3.46354  2.40513  3.72494  3.29354  2.67741  2.69355  4.24690  2.90347  2.73739  3.18146  2.89801  2.37887  2.77519  2.98518  4.58477  3.61503
          0.03228  3.84512  4.56746  0.61958  0.77255  0.48576  0.95510
     48   2.63187  4.40959  3.30001  3.19615  4.33816  0.77259  4.31776  3.93145  3.37367  3.58894  4.56475  3.46440  3.79985  3.70005  3.61237  2.80307  3.11100  3.46508  5.44019  4.43927     48 g x - -
          2.68618  4.42225  2.77519  2.73123  3.46354  2.40513  3.72494  3.29354  2.67741  2.69355  4.24690  2.90347  2.73739  3.18146  2.89801  2.37887  2.77519  2.98518  4.58477  3.61503
          0.03228  3.84512  4.56746  0.61958  0.77255  0.48576  0.95510
     49   2.64560  4.72186  2.81963  2.52478  4.25677  2.02541  3.73632  3.68111  1.80171  3.28139  4.14559  2.98500  3.80198  2.92213  2.73746  2.70088  2.95862  3.31171  5.43115  4.16205     49 k x - -
          2.68618  4.42225  2.77519  2.73123  3.46354  2.40513  3.72494  3.29354  2.67741  2.69355  4.24690  2.90347  2.73739  3.18146  2.89801  2.37887  2.77519  2.98518  4.58477  3.61503
          0.03228  3.84512  4.56746  0.61958  0.77255  0.48576  0.95510
     50   2.21536  4.15054  3.26647  2.96647  4.08481  2.94086  4.04849  3.41263  2.97655  3.16879  4.04169  3.19060  3.65355  3.31622  3.29105  1.64600  1.89081  2.96789  5.45322  4.20973     50 s x - -
          2.68618  4.42225  2.77519  2.73123  3.46354  2.40513  3.72494  3.29354  2.67741  2.69355  4.24690  2.90347  2.73739  3.18146  2.89801  2.37887  2.77519  2.98518  4.58477  3.61503
          0.03228  3.84512  4.56746  0.61958  0.77255  0.48576  0.95510
     51   3.12494  4.59553  4.14542  3.78552  3.12592  3.94710  4.44985  2.32892  3.55352  0.90963  3.15810  4.06361  4.38741  3.92841  3.73391  3.51531  3.42058  2.35908  4.99491  3.71178     51 l x - -
          2.68618  4.42225  2.77519  2.73123  3.46354  2.40513  3.72494  3.29354  2.67741  2.69355  4.24690  2.90347  2.73739  3.18146  2.89801  2.37887  2.77519  2.98518  4.58477  3.61503
          0.03228  3.84512  4.56746  0.61958  0.77255  0.48576  0.95510
     52   2.66829  4.55576  3.24969  2.76880  3.81379  3.46083  3.77527  2.89634  1.84773  2.74229  3.73210  3.18763  3.91933  2.99440  2.72480  2.81063  2.93491  2.07362  5.19401  3.92795     52 k x - -
          2.68618  4.42225  2.77519  2.73123  3.46354  2.40513  3.72494  3.29354  2.67741  2.69355  4.24690  2.90347  2.73739  3.18146  2.89801  2.37887  2.77519  2.98518  4.58477  3.61503
          0.03228  3.84512  4.56746  0.61958  0.77255  0.48576  0.95510
     53   2.80412  5.22070  1.59429  2.10278  4.54000  3.15413  3.71279  4.08692  2.70754  3.63392  4.49170  1.95724  3.77182  2.89051  3.26269  2.73138  3.10804  3.67484  5.76693  4.29686     53 d x - -
          2.68618  4.42225  2.77519  2.73123  3.46354  2.40513  3.72494  3.29354  2.67741  2.69355  4.24690  2.90347  2.73739  3.18146  2.89801  2.37887  2.77519  2.98518  4.58477  3.61503
          0.03228  3.84512  4.56746  0.61958  0.77255  0.48576  0.95510
     54   3.20826  4.70832  3.79816  3.52274  2.29489  3.79851  3.60680  3.22136  3.38104  2.68226  3.89933  3.69025  4.27315  3.69364  3.57022  3.34756  3.49490  3.09067  3.93749  1.01251     54 y x - -
          2.68618  4.42225  2.77519  2.73123  3.46354  2.40513  3.72494  3.29354  2.67741  2.69355  4.24690  2.90347  2.73739  3.18146  2.89801  2.37887  2.77519  2.98518  4.58477  3.61503
          0.03228  3.84512  4.56746  0.61958  0.77255  0.48576  0.95510
     55   2.62143  4.57969  2.13037  2.56615  3.86044  3.33452  3.83877  2.88235  2.76973  2.83214  3.82077  3.04707  3.86466  3.06583  3.20035  2.73918  2.92282  1.92612  5.30577  3.97294     55 v x - -
          2.68618  4.42225  2.77519  2.73123  3.46354  2.40513  3.72494  3.29354  2.67741  2.69355  4.24690  2.90347  2.73739  3.18146  2.89801  2.37887  2.77519  2.98518  4.58477  3.61503
          0.03228  3.84512  4.56746  0.61958  0.77255  0.48576  0.95510
     56   2.49672  4.57060  2.63571  2.48070  4.28113  2.03787  3.85597  3.80011  2.76437  3.42071  4.27436  1.85427  3.72242  3.07188  3.17239  2.57254  2.89101  3.34517  5.55015  4.22144     56 n x - -
          2.68618  4.42225  2.77519  2.73123  3.46354  2.40513  3.72494  3.29354  2.67741  2.69355  4.24690  2.90347  2.73739  3.18146  2.89801  2.37887  2.77519  2.98518  4.58477  3.61503
          0.03228  3.84512  4.56746  0.61958  0.77255  0.48576  0.95510
     57   2.70355  4.88272  2.44550  1.71716  4.37196  1.96389  3.76305  3.81733  2.65370  3.42151  4.28938  2.83125  3.77995  2.95401  3.09923  2.71082  3.02463  3.43494  5.58469  4.24896     57 e x - -
          2.68618  4.42225  2.77519  2.73123  3.46354  2.40513  3.72494  3.29354  2.67741  2.69355  4.24690  2.90347  2.73739  3.18146  2.89801  2.37887  2.77519  2.98518  4.58477  3.61503
          0.03228  3.84512  4.56746  0.61958  0.77255  0.48576  0.95510
     58   2.72435  4.75857  2.78527  1.86589  3.53167  3.39433  3.64888  3.33427  2.54243  2.95147  3.87736  2.97321  3.86569  2.92252  2.93379  2.77415  2.97254  3.07030  4.97175  2.43903     58 e x - -
          2.68618  4.42225  2.77519  2.73123  3.46354  2.40513  3.72494  3.29354  2.67741  2.69355  4.24690  2.90347  2.73739  3.18146  2.89801  2.37887  2.77519  2.98518  4.58477  3.61503
          0.03228  3.84512  4.56746  0.61958  0.77255  0.48576  0.95510
     59   2.63984  4.27604  3.79702  3.33348  3.51276  3.59698  4.21557  1.76107  3.20646  2.27004  3.42371  3.62525  4.09846  3.56278  3.48697  2.97039  2.05553  2.04199  5.17520  3.93983     59 i x - -
          2.68618  4.42225  2.77519  2.73123  3.46354  2.40513  3.72494  3.29354  2.67741  2.69355  4.24690  2.90347  2.73739  3.18146  2.89801  2.37887  2.77519  2.98518  4.58477  3.61503
          0.03228  3.84512  4.56746  0.61958  0.77255  0.48576  0.95510
     60   2.67214  4.27800  3.86327  3.39951  3.49755  3.65295  4.26370  1.64111  3.26892  2.23139  3.40127  3.68494  4.14270  3.62158  3.54135  3.02750  2.18610  1.98364  5.18442  3.95263     60 i x - -
          2.68618  4.42225  2.77519  2.73123  3.46354  2.40513  3.72494  3.29354  2.67741  2.69355  4.24690  2.90347  2.73739  3.18146  2.89801  2.37887  2.77519  2.98518  4.58477  3.61503
          0.03228  3.84512  4.56746  0.61958  0.77255  0.48576  0.95510
     61   2.63984  4.27604  3.79702  3.33348  3.51276  3.59698  4.21557  1.76107  3.20646  2.27004  3.42371  3.62525  4.09846  3.56278  3.48697  2.97039  2.05553  2.04199  5.17520  3.93983     61 i x - -
          2.68618  4.42225  2.77519  2.73123  3.46354  2.40513  3.72494  3.29354  2.67741  2.69355  4.24690  2.90347  2.73739  3.18146  2.89801  2.37887  2.77519  2.98518  4.58477  3.61503
          0.03228  3.84512  4.56746  0.61958  0.77255  0.48576  0.95510
     62   2.78660  4.33716  4.08716  3.74980  3.53050  3.69522  4.55638  2.05290  3.61715  2.22254  3.50017  3.94392  4.25751  3.97909  3.83223  3.19732  3.14898  1.06014  5.31020  4.03995     62 v x - -
          2.68618  4.42225  2.77519  2.73123  3.46354  2.40513  3.72494  3.29354  2.67741  2.69355  4.24690  2.90347  2.73739  3.18146  2.89801  2.37887  2.77519  2.98518  4.58477  3.61503
          0.03228  3.84512  4.56746  0.61958  0.77255  0.48576  0.95510
     63   2.94380  5.03403  3.32086  2.70987  4.44680  3.56721  3.56753  3.81052  1.46195  3.28982  4.16722  3.12069  3.95474  2.71133  1.67539  2.95264  3.12628  3.49999  5.36232  4.17617     63 k x - -
          2.68618  4.42225  2.77519  2.73123  3.46354  2.40513  3.72494  3.29354  2.67741  2.69355  4.24690  2.90347  2.73739  3.18146  2.89801  2.37887  2.77519  2.98518  4.58477  3.61503
          0.03228  3.84512  4.56746  0.61958  0.77255  0.48576  0.95510
     64   1.05392  4.17904  3.43535  3.22581  4.02564  3.00423  4.25101  3.14710  3.24137  3.02992  4.06508  3.38217  3.74090  3.58513  3.49355  2.52973  2.80522  2.80625  5.45554  4.25283     64 a x - -
          2.68618  4.42225  2.77519  2.73123  3.46354  2.40513  3.72494  3.29354  2.67741  2.69355  4.24690  2.90347  2.73739  3.18146  2.89801  2.37887  2.77519  2.98518  4.58477  3.61503
          0.03228  3.84512  4.56746  0.61958  0.77255  0.48576  0.95510
     65   2.63187  4.40959  3.30001  3.19615  4.33816  0.77259  4.31776  3.93145  3.37367  3.58894  4.56475  3.46440  3.79985  3.70005  3.61237  2.80307  3.11100  3.46508  5.44019  4.43927     65 g x - -
          2.68618  4.42225  2.77519  2.73123  3.46354  2.40513  3.72494  3.29354  2.67741  2.69355  4.24690  2.90347  2.73739  3.18146  2.89801  2.37887  2.77519  2.98518  4.58477  3.61503
          0.03228  3.84512  4.56746  0.61958  0.77255  0.48576  0.95510
     66   2.94767  4.90962  3.12180  2.74885  4.28980  3.43969  3.74500  3.71744  1.07635  3.28868  4.25194  3.17440  3.94224  2.93828  2.42776  2.99165  3.20315  3.42689  5.35597  4.16493     66 k x - -
          2.68618  4.42225  2.77519  2.73123  3.46354  2.40513  3.72494  3.29354  2.67741  2.69355  4.24690  2.90347  2.73739  3.18146  2.89801  2.37887  2.77519  2.98518  4.58477  3.61503
          0.03228  3.84512  4.56746  0.61958  0.77255  0.48576  0.95510
     67   2.96083  5.08389  0.95808  2.31909  4.45739  3.19049  3.90789  4.03947  2.98698  3.65284  4.63070  2.87394  3.84139  3.14725  3.49919  2.92653  3.29894  3.68169  5.63128  4.33527     67 d x - -
          2.68618  4.42225  2.77519  2.73123  3.46354  2.40513  3.72494  3.29354  2.67741  2.69355  4.24690  2.90347  2.73739  3.18146  2.89801  2.37887  2.77519  2.98518  4.58477  3.61503
          0.03228  3.84512  4.56746  0.61958  0.77255  0.48576  0.95510
     68   2.55631  0.99766  4.06838  3.80207  3.80006  3.18472  4.45521  2.93976  3.62896  2.85631  3.97685  3.79636  3.88951  3.97622  3.75806  2.82784  3.02082  2.68610  5.22157  4.08784     68 c x - -
          2.68618  4.42225  2.77519  2.73123  3.46354  2.40513  3.72494  3.29354  2.67741  2.69355  4.24690  2.90347  2.73739  3.18146  2.89801  2.37887  2.77519  2.98518  4.58477  3.61503
          0.03228  3.84512  4.56746  0.61958  0.77255  0.48576  0.95510
     69   2.94767  4.90962  3.12180  2.74885  4.28980  3.43969  3.74500  3.71744  1.07635  3.28868  4.25194  3.17440  3.94224  2.93828  2.42776  2.99165  3.20315  3.42689  5.35597  4.16493     69 k x - -
          2.68618  4.42225  2.77519  2.73123  3.46354  2.40513  3.72494  3.29354  2.67741  2.69355  4.24690  2.90347  2.73739  3.18146  2.89801  2.37887  2.77519  2.98518  4.58477  3.61503
          0.03228  3.84512  4.56746  0.61958  0.77255  0.48576  0.95510
     70   1.56625  4.19602  3.22282  2.93200  4.07631  2.97903  4.04055  3.37298  2.97188  3.12300  4.02523  3.18917  2.20413  3.30499  3.29683  2.43490  2.71256  2.95989  5.44402  4.21090     70 a x - -
          2.68618  4.42225  2.77519  2.73123  3.46354  2.40513  3.72494  3.29354  2.67741  2.69355  4.24690  2.90347  2.73739  3.18146  2.89801  2.37887  2.77519  2.98518  4.58477  3.61503
          0.03228  3.84512  4.56746  0.61958  0.77255  0.48576  0.95510
     71   2.73213  4.69148  2.91199  1.90496  3.75922  3.44195  3.76650  3.00451  2.56732  2.05816  3.73003  3.06814  3.91014  2.98925  2.92989  2.82777  2.98646  2.80985  5.20340  3.88578     71 e x - -
          2.68618  4.42225  2.77519  2.73123  3.46354  2.40513  3.72494  3.29354  2.67741  2.69355  4.24690  2.90347  2.73739  3.18146  2.89801  2.37887  2.77519  2.98518  4.58477  3.61503
          0.03228  3.84512  4.56746  0.61958  0.77255  0.48576  0.95510
     72   3.00986  4.43667  4.29611  3.91117  3.35615  4.03642  4.64462  1.11244  3.73875  1.94820  3.29619  4.16037  4.47059  4.09008  3.93847  3.52938  3.30965  1.84618  5.24106  3.97675     72 i x - -
          2.68618  4.42225  2.77519  2.73123  3.46354  2.40513  3.72494  3.29354  2.67741  2.69355  4.24690  2.90347  2.73739  3.18146  2.89801  2.37887  2.77519  2.98518  4.58477  3.61503
          0.03228  3.84512  4.56746  0.61958  0.77255  0.48576  0.95510
     73   2.70540  4.52496  3.12341  2.13280  3.65784  3.52734  3.86763  1.96580  2.72543  2.53089  3.58922  3.20801  3.97393  3.11872  3.08144  2.88201  2.96109  2.43604  5.16507  3.88181     73 i x - -
          2.68618  4.42225  2.77519  2.73123  3.46354  2.40513  3.72494  3.29354  2.67741  2.69355  4.24690  2.90347  2.73739  3.18146  2.89801  2.37887  2.77519  2.98518  4.58477  3.61503
          0.03228  3.84512  4.56746  0.61958  0.77255  0.48576  0.95510
     74   2.69899  4.91255  1.69904  2.25597  4.46841  1.88706  3.79902  3.96906  2.79738  3.55759  4.42000  2.79070  3.75962  2.99444  3.31301  2.69484  3.04448  3.54330  5.68176  4.31822     74 d x - -
          2.68618  4.42225  2.77519  2.73123  3.46354  2.40513  3.72494  3.29354  2.67741  2.69355  4.24690  2.90347  2.73739  3.18146  2.89801  2.37887  2.77519  2.98518  4.58477  3.61503
          0.03228  3.84512  4.56746  0.61958  0.77255  0.48576  0.95510
     75   2.63187  4.40959  3.30001  3.19615  4.33816  0.77259  4.31776  3.93145  3.37367  3.58894  4.56475  3.46440  3.79985  3.70005  3.61237  2.80307  3.11100  3.46508  5.44019  4.43927     75 g x - -
          2.68618  4.42225  2.77519  2.73123  3.46354  2.40513  3.72494  3.29354  2.67741  2.69355  4.24690  2.90347  2.73739  3.18146  2.89801  2.37887  2.77519  2.98518  4.58477  3.61503
          0.21298  3.84512  1.76935  0.61958  0.77255  0.48576  0.95510
     76   2.79786  4.72889  2.96076  2.63709  4.06804  3.29641  3.67638  3.48735  1.36092  3.10411  4.08930  3.06606  3.82171  2.88928  2.43926  2.86071  3.07359  3.21070  5.21701  4.00410     76 k x - -
          2.68618  4.42225  2.77519  2.73123  3.46354  2.40513  3.72494  3.29354  2.67741  2.69355  4.24690  2.90347  2.73739  3.18146  2.89801  2.37887  2.77519  2.98518  4.58477  3.61503
          0.03856  3.67069  4.39304  0.61958  0.77255  0.61873  0.77355
     77   2.32454  4.16436  3.26425  3.02172  3.80376  3.00615  4.05220  2.90803  2.96045  2.77708  3.85262  3.25685  3.69829  3.36945  3.22176  2.52486  1.57196  2.62600  5.26137  4.02399     77 t x - -
          2.68618  4.42225  2.77519  2.73123  3.46354  2.40513  3.72494  3.29354  2.67741  2.69355  4.24690  2.90347  2.73739  3.18146  2.89801  2.37887  2.77519  2.98518  4.58477  3.61503
          0.03856  3.67069  4.39304  0.61958  0.77255  0.61873  0.77355
     78   2.39134  1.46810  3.84758  3.55029  3.59866  3.04583  4.24353  2.71766  3.37800  2.63765  3.75817  3.59138  3.73717  3.73473  3.53476  2.66051  2.84307  2.47410  5.04721  3.88462     78 c x - -
          2.68618  4.42225  2.77519  2.73123  3.46354  2.40513  3.72494  3.29354  2.67741  2.69355  4.24690  2.90347  2.73739  3.18146  2.89801  2.37887  2.77519  2.98518  4.58477  3.61503
          0.03856  3.67069  4.39304  0.61958  0.77255  0.61873  0.77355
     79   2.78670  4.84587  1.26169  2.25393  4.20059  3.06990  3.78231  3.74635  2.83329  3.39824  4.38463  2.79373  3.71053  3.03139  3.30975  2.78234  3.12602  3.41213  5.40867  4.12367     79 d x - -
          2.68618  4.42225  2.77519  2.73123  3.46354  2.40513  3.72494  3.29354  2.67741  2.69355  4.24690  2.90347  2.73739  3.18146  2.89801  2.37887  2.77519  2.98518  4.58477  3.61503
          0.03856  3.67069  4.39304  0.61958  0.77255  0.61873  0.77355
     80   2.82175  4.40883  3.83247  3.42152  3.14310  3.67762  4.20416  2.30011  3.19597  1.78116  1.83502  3.72058  4.14741  3.59822  3.42290  3.14455  3.12852  2.27909  4.94974  3.68609     80 l x - -
          2.68618  4.42225  2.77519  2.73123  3.46354  2.40513  3.72494  3.29354  2.67741  2.69355  4.24690  2.90347  2.73739  3.18146  2.89801  2.37887  2.77519  2.98518  4.58477  3.61503
          0.03856  3.67069  4.39304  0.61958  0.77255  0.61873  0.77355
     81   2.82175  4.40883  3.83247  3.42152  3.14310  3.67762  4.20416  2.30011  3.19597  1.78116  1.83502  3.72058  4.14741  3.59822  3.42290  3.14455  3.12852  2.27909  4.94974  3.68609     81 l x - -
          2.68618  4.42225  2.77519  2.73123  3.46354  2.40513  3.72494  3.29354  2.67741  2.69355  4.24690  2.90347  2.73739  3.18146  2.89801  2.37887  2.77519  2.98518  4.58477  3.61503
          0.03856  3.67069  4.39304  0.61958  0.77255  0.61873  0.77355
     82   2.52004  4.29713  3.10750  2.92780  3.91638  2.99663  4.01293  3.41914  2.96899  3.06508  4.11585  3.24880  1.30941  3.36524  3.22774  2.68428  2.94893  3.08760  5.14947  4.03873     82 p x - -
          2.68618  4.42225  2.77519  2.73123  3.46354  2.40513  3.72494  3.29354  2.67741  2.69355  4.24690  2.90347  2.73739  3.18146  2.89801  2.37887  2.77519  2.98518  4.58477  3.61503
          0.03856  3.67069  4.39304  0.61958  0.77255  0.61873  0.77355
     83   2.23624  4.14684  3.04729  2.86526  3.87444  2.88111  3.97481  3.37469  2.92338  3.11607  4.06980  3.11650  3.60542  3.29293  3.20781  1.44578  2.70309  2.95689  5.26688  3.95919     83 s x - -
          2.68618  4.42225  2.77519  2.73123  3.46354  2.40513  3.72494  3.29354  2.67741  2.69355  4.24690  2.90347  2.73739  3.18146  2.89801  2.37887  2.77519  2.98518  4.58477  3.61503
          0.03856  3.67069  4.39304  0.61958  0.77255  0.61873  0.77355
     84   3.01350  4.48119  3.95117  3.63822  1.41586  3.72938  3.81658  2.57554  3.55232  2.00108  3.34605  3.79400  4.20231  3.78126  3.72215  3.28740  3.31963  2.54838  4.14769  2.54915     84 f x - -
          2.68618  4.42225  2.77519  2.73123  3.46354  2.40513  3.72494  3.29354  2.67741  2.69355  4.24690  2.90347  2.73739  3.18146  2.89801  2.37887  2.77519  2.98518  4.58477  3.61503
          0.03856  3.67069  4.39304  0.61958  0.77255  0.61873  0.77355
     85   2.23624  4.14684  3.04729  2.86526  3.87444  2.88111  3.97481  3.37469  2.92338  3.11607  4.06980  3.11650  3.60542  3.29293  3.20781  1.44578  2.70309  2.95689  5.26688  3.95919     85 s x - -
          2.68618  4.42225  2.77519  2.73123  3.46354  2.40513  3.72494  3.29354  2.67741  2.69355  4.24690  2.90347  2.73739  3.18146  2.89801  2.37887  2.77519  2.98518  4.58477  3.61503
          0.03856  3.67069  4.39304  0.61958  0.77255  0.61873  0.77355
     86   3.03451  4.47602  3.80271  3.46684  2.51186  3.51948  3.69111  3.05873  3.19589  2.48394  3.70157  3.65933  4.02414  3.59640  3.35694  3.23926  3.32752  2.94388  1.41961  2.52687     86 w x - -
          2.68618  4.42225  2.77519  2.73123  3.46354  2.40513  3.72494  3.29354  2.67741  2.69355  4.24690  2.90347  2.73739  3.18146  2.89801  2.37887  2.77519  2.98518  4.58477  3.61503
          0.03856  3.67069  4.39304  0.61958  0.77255  0.61873  0.77355
     87   2.39134  1.46810  3.84758  3.55029  3.59866  3.04583  4.24353  2.71766  3.37800  2.63765  3.75817  3.59138  3.73717  3.73473  3.53476  2.66051  2.84307  2.47410  5.04721  3.88462     87 c x - -
          2.68618  4.42225  2.77519  2.73123  3.46354  2.40513  3.72494  3.29354  2.67741  2.69355  4.24690  2.90347  2.73739  3.18146  2.89801  2.37887  2.77519  2.98518  4.58477  3.61503
          0.03856  3.67069  4.39304  0.61958  0.77255  0.61873  0.77355
     88   2.93478  4.46405  3.85354  3.50648  3.07735  3.70723  4.22574  2.28930  3.27582  1.17571  3.18874  3.79906  4.18723  3.69408  3.47968  3.27332  3.24407  2.27117  4.86977  3.54301     88 l x - -
          2.68618  4.42225  2.77519  2.73123  3.46354  2.40513  3.72494  3.29354  2.67741  2.69355  4.24690  2.90347  2.73739  3.18146  2.89801  2.37887  2.77519  2.98518  4.58477  3.61503
          0.03856  3.67069  4.39304  0.61958  0.77255  0.61873  0.77355
     89   2.64836  4.25915  3.83090  3.50109  3.41301  3.49740  4.34059  2.10696  3.36461  2.14758  3.42466  3.71911  4.07830  3.74509  3.59348  2.99873  3.02090  1.33201  5.15769  3.87028     89 v x - -
          2.68618  4.42225  2.77519  2.73123  3.46354  2.40513  3.72494  3.29354  2.67741  2.69355  4.24690  2.90347  2.73739  3.18146  2.89801  2.37887  2.77519  2.98518  4.58477  3.61503
          0.03856  3.67069  4.39304  0.61958  0.77255  0.61873  0.77355
     90   2.57017  4.53935  2.63390  2.50482  3.87161  3.05835  3.78837  3.54908  2.68120  3.22424  4.19071  1.57868  3.70626  3.07157  3.01947  2.65218  2.95184  3.19263  5.20378  3.84244     90 n x - -
          2.68618  4.42225  2.77519  2.73123  3.46354  2.40513  3.72494  3.29354  2.67741  2.69355  4.24690  2.90347  2.73739  3.18146  2.89801  2.37887  2.77519  2.98518  4.58477  3.61503
          0.03856  3.67069  4.39304  0.61958  0.77255  0.61873  0.77355
     91   1.35338  4.11171  3.26892  3.06432  3.85907  2.93830  4.10837  2.95791  3.07494  2.84542  3.91231  3.26173  3.65929  3.43917  3.33230  2.47011  2.73376  2.64993  5.30798  4.08717     91 a x - -
          2.68618  4.42225  2.77519  2.73123  3.46354  2.40513  3.72494  3.29354  2.67741  2.69355  4.24690  2.90347  2.73739  3.18146  2.89801  2.37887  2.77519  2.98518  4.58477  3.61503
          0.03856  3.67069  4.39304  0.61958  0.77255  0.61873  0.77355
     92   2.23624  4.14684  3.04729  2.86526  3.87444  2.88111  3.97481  3.37469  2.92338  3.11607  4.06980  3.11650  3.60542  3.29293  3.20781  1.44578  2.70309  2.95689  5.26688  3.95919     92 s x - -
          2.68618  4.42225  2.77519  2.73123  3.46354  2.40513  3.72494  3.29354  2.67741  2.69355  4.24690  2.90347  2.73739  3.18146  2.89801  2.37887  2.77519  2.98518  4.58477  3.61503
          0.03856  3.67069  4.39304  0.61958  0.77255  0.61873  0.77355
     93   2.80626  4.64068  2.95846  2.71034  3.16424  3.29335  1.65600  3.47499  2.56077  2.99079  4.02775  3.12308  3.84176  3.07773  2.83277  2.88248  3.10802  3.21543  4.63067  3.12364     93 h x - -
          2.68618  4.42225  2.77519  2.73123  3.46354  2.40513  3.72494  3.29354  2.67741  2.69355  4.24690  2.90347  2.73739  3.18146  2.89801  2.37887  2.77519  2.98518  4.58477  3.61503
          0.03856  3.67069  4.39304  0.61958  0.77255  0.61873  0.77355
     94   1.35338  4.11171  3.26892  3.06432  3.85907  2.93830  4.10837  2.95791  3.07494  2.84542  3.91231  3.26173  3.65929  3.43917  3.33230  2.47011  2.73376  2.64993  5.30798  4.08717     94 a x - -
          2.68618  4.42225  2.77519  2.73123  3.46354  2.40513  3.72494  3.29354  2.67741  2.69355  4.24690  2.90347  2.73739  3.18146  2.89801  2.37887  2.77519  2.98518  4.58477  3.61503
          0.03856  3.67069  4.39304  0.61958  0.77255  0.61873  0.77355
     95   2.32454  4.16436  3.26425  3.02172  3.80376  3.00615  4.05220  2.90803  2.96045  2.77708  3.85262  3.25685  3.69829  3.36945  3.22176  2.52486  1.57196  2.62600  5.26137  4.02399     95 t x - -
          2.68618  4.42225  2.77519  2.73123  3.46354  2.40513  3.72494  3.29354  2.67741  2.69355  4.24690  2.90347  2.73739  3.18146  2.89801  2.37887  2.77519  2.98518  4.58477  3.61503
          0.03856  3.67069  4.39304  0.61958  0.77255  0.61873  0.77355
     96   2.23624  4.14684  3.04729  2.86526  3.87444  2.88111  3.97481  3.37469  2.92338  3.11607  4.06980  3.11650  3.60542  3.29293  3.20781  1.44578  2.70309  2.95689  5.26688  3.95919     96 s x - -
          2.68618  4.42225  2.77519  2.73123  3.46354  2.40513  3.72494  3.29354  2.67741  2.69355  4.24690  2.90347  2.73739  3.18146  2.89801  2.37887  2.77519  2.98518  4.58477  3.61503
          0.03856  3.67069  4.39304  0.61958  0.77255  0.61873  0.77355
     97   2.52004  4.29713  3.10750  2.92780  3.91638  2.99663  4.01293  3.41914  2.96899  3.06508  4.11585  3.24880  1.30941  3.36524  3.22774  2.68428  2.94893  3.08760  5.14947  4.03873     97 p x - -
          2.68618  4.42225  2.77519  2.73123  3.46354  2.40513  3.72494  3.29354  2.67741  2.69355  4.24690  2.90347  2.73739  3.18146  2.89801  2.37887  2.77519  2.98518  4.58477  3.61503
          0.03856  3.67069  4.39304  0.61958  0.77255  0.61873  0.77355
     98   2.32454  4.16436  3.26425  3.02172  3.80376  3.00615  4.05220  2.90803  2.96045  2.77708  3.85262  3.25685  3.69829  3.36945  3.22176  2.52486  1.57196  2.62600  5.26137  4.02399     98 t x - -
          2.68618  4.42225  2.77519  2.73123  3.46354  2.40513  3.72494  3.29354  2.67741  2.69355  4.24690  2.90347  2.73739  3.18146  2.89801  2.37887  2.77519  2.98518  4.58477  3.61503
          0.03856  3.67069  4.39304  0.61958  0.77255  0.61873  0.77355
     99   2.79227  4.62263  3.26370  2.83607  3.92524  3.30302  3.71200  3.46278  2.21066  3.01714  4.03546  3.20541  3.82682  2.95384  1.34458  2.89329  3.07987  3.19868  5.09848  3.90845     99 r x - -
          2.68618  4.42225  2.77519  2.73123  3.46354  2.40513  3.72494  3.29354  2.67741  2.69355  4.24690  2.90347  2.73739  3.18146  2.89801  2.37887  2.77519  2.98518  4.58477  3.61503
          0.03856  3.67069  4.39304  0.61958  0.77255  0.61873  0.77355
    100   2.44736  4.22782  3.07727  2.95835  4.07616  1.12417  4.07964  3.63596  3.10935  3.31469  4.29930  3.24501  3.61251  3.45271  3.35677  2.61584  2.91348  3.20593  5.21418  4.17527    100 g x - -
          2.68618  4.42225  2.77519  2.73123  3.46354  2.40513  3.72494  3.29354  2.67741  2.69355  4.24690  2.90347  2.73739  3.18146  2.89801  2.37887  2.77519  2.98518  4.58477  3.61503
          0.03856  3.67069  4.39304  0.61958  0.77255  0.61873  0.77355
    101   1.35338  4.11171  3.26892  3.06432  3.85907  2.93830  4.10837  2.95791  3.07494  2.84542  3.91231  3.26173  3.65929  3.43917  3.33230  2.47011  2.73376  2.64993  5.30798  4.08717    101 a x - -
          2.68618  4.42225  2.77519  2.73123  3.46354  2.40513  3.72494  3.29354  2.67741  2.69355  4.24690  2.90347  2.73739  3.18146  2.89801  2.37887  2.77519  2.98518  4.58477  3.61503
          0.03856  3.67069  4.39304  0.61958  0.77255  0.61873  0.77355
    102   2.79227  4.62263  3.26370  2.83607  3.92524  3.30302  3.71200  3.46278  2.21066  3.01714  4.03546  3.20541  3.82682  2.95384  1.34458  2.89329  3.07987  3.19868  5.09848  3.90845    102 r x - -
          2.68618  4.42225  2.77519  2.73123  3.46354  2.40513  3.72494  3.29354  2.67741  2.69355  4.24690  2.90347  2.73739  3.18146  2.89801  2.37887  2.77519  2.98518  4.58477  3.61503
          0.03856  3.67069  4.39304  0.61958  0.77255  0.61873  0.77355
    103   2.79521  4.82934  2.44224  1.35837  4.15365  3.15469  3.74164  3.56689  2.59738  3.22362  4.22028  2.85453  3.75365  2.97082  2.97408  2.80807  3.10279  3.27700  5.36579  4.10196    103 e x - -
          2.68618  4.42225  2.77519  2.73123  3.46354  2.40513  3.72494  3.29354  2.67741  2.69355  4.24690  2.90347  2.73739  3.18146  2.89801  2.37887  2.77519  2.98518  4.58477  3.61503
          0.03856  3.67069  4.39304  0.61958  0.77255  0.61873  0.77355
    104   2.93478  4.46405  3.85354  3.50648  3.07735  3.70723  4.22574  2.28930  3.27582  1.17571  3.18874  3.79906  4.18723  3.69408  3.47968  3.27332  3.24407  2.27117  4.86977  3.54301    104 l x - -
          2.68618  4.42225  2.77519  2.73123  3.46354  2.40513  3.72494  3.29354  2.67741  2.69355  4.24690  2.90347  2.73739  3.18146  2.89801  2.37887  2.77519  2.98518  4.58477  3.61503
          0.03856  3.67069  4.39304  0.61958  0.77255  0.61873  0.77355
    105   2.52004  4.29713  3.10750  2.92780  3.91638  2.99663  4.01293  3.41914  2.96899  3.06508  4.11585  3.24880  1.30941  3.36524  3.22774  2.68428  2.94893  3.08760  5.14947  4.03873    105 p x - -
          2.68618  4.42225  2.77519  2.73123  3.46354  2.40513  3.72494  3.29354  2.67741  2.69355  4.24690  2.90347  2.73739  3.18146  2.89801  2.37887  2.77519  2.98518  4.58477  3.61503
          0.03856  3.67069  4.39304  0.61958  0.77255  0.61873  0.77355
    106   2.78670  4.84587  1.26169  2.25393  4.20059  3.06990  3.78231  3.74635  2.83329  3.39824  4.38463  2.79373  3.71053  3.03139  3.30975  2.78234  3.12602  3.41213  5.40867  4.12367    106 d x - -
          2.68618  4.42225  2.77519  2.73123  3.46354  2.40513  3.72494  3.29354  2.67741  2.69355  4.24690  2.90347  2.73739  3.18146  2.89801  2.37887  2.77519  2.98518  4.58477  3.61503
          0.03856  3.67069  4.39304  0.61958  0.77255  0.61873  0.77355
    107   3.03451  4.47602  3.80271  3.46684  2.51186  3.51948  3.69111  3.05873  3.19589  2.48394  3.70157  3.65933  4.02414  3.59640  3.35694  3.23926  3.32752  2.94388  1.41961  2.52687    107 w x - -
          2.68618  4.42225  2.77519  2.73123  3.46354  2.40513  3.72494  3.29354  2.67741  2.69355  4.24690  2.90347  2.73739  3.18146  2.89801  2.37887  2.77519  2.98518  4.58477  3.61503
          0.03856  3.67069  4.39304  0.61958  0.77255  0.61873  0.77355
    108   2.44736  4.22782  3.07727  2.95835  4.07616  1.12417  4.07964  3.63596  3.10935  3.31469  4.29930  3.24501  3.61251  3.45271  3.35677  2.61584  2.91348  3.20593  5.21418  4.17527    108 g x - -
          2.68618  4.42225  2.77519  2.73123  3.46354  2.40513  3.72494  3.29354  2.67741  2.69355  4.24690  2.90347  2.73739  3.18146  2.89801  2.37887  2.77519  2.98518  4.58477  3.61503
          0.03856  3.67069  4.39304  0.61958  0.77255  0.61873  0.77355
    109   2.23624  4.14684  3.04729  2.86526  3.87444  2.88111  3.97481  3.37469  2.92338  3.11607  4.06980  3.11650  3.60542  3.29293  3.20781  1.44578  2.70309  2.95689  5.26688  3.95919    109 s x - -
          2.68618  4.42225  2.77519  2.73123  3.46354  2.40513  3.72494  3.29354  2.67741  2.69355  4.24690  2.90347  2.73739  3.18146  2.89801  2.37887  2.77519  2.98518  4.58477  3.61503
          0.03856  3.67069  4.39304  0.61958  0.77255  0.61873  0.77355
    110   2.57017  4.53935  2.63390  2.50482  3.87161  3.05835  3.78837  3.54908  2.68120  3.22424  4.19071  1.57868  3.70626  3.07157  3.01947  2.65218  2.95184  3.19263  5.20378  3.84244    110 n x - -
          2.68618  4.42225  2.77519  2.73123  3.46354  2.40513  3.72494  3.29354  2.67741  2.69355  4.24690  2.90347  2.73739  3.18146  2.89801  2.37887  2.77519  2.98518  4.58477  3.61503
          0.03856  3.67069  4.39304  0.61958  0.77255  0.61873  0.77355
    111   3.03451  4.47602  3.80271  3.46684  2.51186  3.51948  3.69111  3.05873  3.19589  2.48394  3.70157  3.65933  4.02414  3.59640  3.35694  3.23926  3.32752  2.94388  1.41961  2.52687    111 w x - -
          2.68618  4.42225  2.77519  2.73123  3.46354  2.40513  3.72494  3.29354  2.67741  2.69355  4.24690  2.90347  2.73739  3.18146  2.89801  2.37887  2.77519  2.98518  4.58477  3.61503
          0.03856  3.67069  4.39304  0.61958  0.77255  0.61873  0.77355
    112   2.32454  4.16436  3.26425  3.02172  3.80376  3.00615  4.05220  2.90803  2.96045  2.77708  3.85262  3.25685  3.69829  3.36945  3.22176  2.52486  1.57196  2.62600  5.26137  4.02399    112 t x - -
          2.68618  4.42225  2.77519  2.73123  3.46354  2.40513  3.72494  3.29354  2.67741  2.69355  4.24690  2.90347  2.73739  3.18146  2.89801  2.37887  2.77519  2.98518  4.58477  3.61503
          0.03856  3.67069  4.39304  0.61958  0.77255  0.61873  0.77355
    113   2.32454  4.16436  3.26425  3.02172  3.80376  3.00615  4.05220  2.90803  2.96045  2.77708  3.85262  3.25685  3.69829  3.36945  3.22176  2.52486  1.57196  2.62600  5.26137  4.02399    113 t x - -
          2.68618  4.42225  2.77519  2.73123  3.46354  2.40513  3.72494  3.29354  2.67741  2.69355  4.24690  2.90347  2.73739  3.18146  2.89801  2.37887  2.77519  2.98518  4.58477  3.61503
          0.03856  3.67069  4.39304  0.61958  0.77255  0.61873  0.77355
    114   2.44736  4.22782  3.07727  2.95835  4.07616  1.12417  4.07964  3.63596  3.10935  3.31469  4.29930  3.24501  3.61251  3.45271  3.35677  2.61584  2.91348  3.20593  5.21418  4.17527    114 g x - -
          2.68618  4.42225  2.77519  2.73123  3.46354  2.40513  3.72494  3.29354  2.67741  2.69355  4.24690  2.90347  2.73739  3.18146  2.89801  2.37887  2.77519  2.98518  4.58477  3.61503
          0.03856  3.67069  4.39304  0.61958  0.77255  0.61873  0.77355
    115   2.32454  4.16436  3.26425  3.02172  3.80376  3.00615  4.05220  2.90803  2.96045  2.77708  3.85262  3.25685  3.69829  3.36945  3.22176  2.52486  1.57196  2.62600  5.26137  4.02399    115 t x - -
          2.68618  4.42225  2.77519  2.73123  3.46354  2.40513  3.72494  3.29354  2.67741  2.69355  4.24690  2.90347  2.73739  3.18146  2.89801  2.37887  2.77519  2.98518  4.58477  3.61503
          0.03856  3.67069  4.39304  0.61958  0.77255  0.41078  1.08807
    116   2.84658  4.96270  3.11870  2.60890  4.27936  3.48736  3.58949  3.72148  2.01383  3.21919  4.10277  3.05350  3.90670  1.96838  1.80110  2.86189  3.05725  3.41073  5.33610  4.08694    116 r x - -
          2.68618  4.42225  2.77519  2.73123  3.46354  2.40513  3.72494  3.29354  2.67741  2.69355  4.24690  2.90347  2.73739  3.18146  2.89801  2.37887  2.77519  2.98518  4.58477  3.61503
          0.03228  3.84512  4.56746  0.61958  0.77255  0.48576  0.95510
    117   2.71634  4.47784  3.32062  3.15600  4.15289  3.16691  4.23543  3.69160  3.21102  3.32128  4.37021  3.46528  0.88008  3.60065  3.45936  2.88306  3.15583  3.34005  5.34662  4.27330    117 p x - -
          2.68618  4.42225  2.77519  2.73123  3.46354  2.40513  3.72494  3.29354  2.67741  2.69355  4.24690  2.90347  2.73739  3.18146  2.89801  2.37887  2.77519  2.98518  4.58477  3.61503
          0.03228  3.84512  4.56746  0.61958  0.77255  0.48576  0.95510
    118   2.71634  4.47784  3.32062  3.15600  4.15289  3.16691  4.23543  3.69160  3.21102  3.32128  4.37021  3.46528  0.88008  3.60065  3.45936  2.88306  3.15583  3.34005  5.34662  4.27330    118 p x - -
          2.68618  4.42225  2.77519  2.73123  3.46354  2.40513  3.72494  3.29354  2.67741  2.69355  4.24690  2.90347  2.73739  3.18146  2.89801  2.37887  2.77519  2.98518  4.58477  3.61503
          0.03228  3.84512  4.56746  0.61958  0.77255  0.48576  0.95510
    119   3.12494  4.59553  4.14542  3.78552  3.12592  3.94710  4.44985  2.32892  3.55352  0.90963  3.15810  4.06361  4.38741  3.92841  3.73391  3.51531  3.42058  2.35908  4.99491  3.71178    119 l x - -
          2.68618  4.42225  2.77519  2.73123  3.46354  2.40513  3.72494  3.29354  2.67741  2.69355  4.24690  2.90347  2.73739  3.18146  2.89801  2.37887  2.77519  2.98518  4.58477  3.61503
          0.03228  3.84512  4.56746  0.61958  0.77255  0.48576  0.95510
    120   2.97527  4.81560  3.46320  2.98046  4.16327  3.46804  3.80557  3.70339  2.22796  3.22432  4.22556  3.34211  3.97227  3.02756  1.02102  3.06097  3.24330  3.42861  5.25761  4.09692    120 r x - -
          2.68618  4.42225  2.77519  2.73123  3.46354  2.40513  3.72494  3.29354  2.67741  2.69355  4.24690  2.90347  2.73739  3.18146  2.89801  2.37887  2.77519  2.98518  4.58477  3.61503
          0.03228  3.84512  4.56746  0.61958  0.77255  0.48576  0.95510
    121   2.96083  5.08389  0.95808  2.31909  4.45739  3.19049  3.90789  4.03947  2.98698  3.65284  4.63070  2.87394  3.84139  3.14725  3.49919  2.92653  3.29894  3.68169  5.63128  4.33527    121 d x - -
          2.68618  4.42225  2.77519  2.73123  3.46354  2.40513  3.72494  3.29354  2.67741  2.69355  4.24690  2.90347  2.73739  3.18146  2.89801  2.37887  2.77519  2.98518  4.58477  3.61503
          0.03228  3.84512  4.56746  0.61958  0.77255  0.48576  0.95510
    122   2.94817  4.50140  4.02025  3.61195  3.19651  3.81370  4.35344  2.36940  3.38140  1.79558  1.43137  3.89272  4.27441  3.76525  3.58987  3.29429  3.25308  2.37227  5.03350  3.79270    122 m x - -
          2.68618  4.42225  2.77519  2.73123  3.46354  2.40513  3.72494  3.29354  2.67741  2.69355  4.24690  2.90347  2.73739  3.18146  2.89801  2.37887  2.77519  2.98518  4.58477  3.61503
          0.03228  3.84512  4.56746  0.61958  0.77255  0.48576  0.95510
    123   2.30216  4.22200  3.18326  2.99813  4.04925  2.95242  4.10856  3.56833  3.07004  3.29082  4.21945  3.22705  3.68904  3.42158  3.35667  1.13305  2.78031  3.10943  5.42401  4.13272    123 s x - -
          2.68618  4.42225  2.77519  2.73123  3.46354  2.40513  3.72494  3.29354  2.67741  2.69355  4.24690  2.90347  2.73739  3.18146  2.89801  2.37887  2.77519  2.98518  4.58477  3.61503
          0.03228  3.84512  4.56746  0.61958  0.77255  0.48576  0.95510
    124   1.05392  4.17904  3.43535  3.22581  4.02564  3.00423  4.25101  3.14710  3.24137  3.02992  4.06508  3.38217  3.74090  3.58513  3.49355  2.52973  2.80522  2.80625  5.45554  4.25283    124 a x - -
          2.68618  4.42225  2.77519  2.73123  3.46354  2.40513  3.72494  3.29354  2.67741  2.69355  4.24690  2.90347  2.73739  3.18146  2.89801  2.37887  2.77519  2.98518  4.58477  3.61503
          0.03228  3.84512  4.56746  0.61958  0.77255  0.48576  0.95510
    125   2.85983  4.84401  2.88567  2.64040  4.00883  3.34840  3.79832  3.63578  2.46319  3.14081  4.16986  3.09974  3.90173  1.28350  2.74773  2.90893  3.15701  3.36728  5.28590  3.97797    125 q x - -
          2.68618  4.42225  2.77519  2.73123  3.46354  2.40513  3.72494  3.29354  2.67741  2.69355  4.24690  2.90347  2.73739  3.18146  2.89801  2.37887  2.77519  2.98518  4.58477  3.61503
          0.03228  3.84512  4.56746  0.61958  0.77255  0.48576  0.95510
    126   2.96083  5.08389  0.95808  2.31909  4.45739  3.19049  3.90789  4.03947  2.98698  3.65284  4.63070  2.87394  3.84139  3.14725  3.49919  2.92653  3.29894  3.68169  5.63128  4.33527    126 d x - -
          2.68618  4.42225  2.77519  2.73123  3.46354  2.40513  3.72494  3.29354  2.67741  2.69355  4.24690  2.90347  2.73739  3.18146  2.89801  2.37887  2.77519  2.98518  4.58477  3.61503
          0.03228  3.84512  4.56746  0.61958  0.77255  0.48576  0.95510
    127   2.30216  4.22200  3.18326  2.99813  4.04925  2.95242  4.10856  3.56833  3.07004  3.29082  4.21945  3.22705  3.68904  3.42158  3.35667  1.13305  2.78031  3.10943  5.42401  4.13272    127 s x - -
          2.68618  4.42225  2.77519  2.73123  3.46354  2.40513  3.72494  3.29354  2.67741  2.69355  4.24690  2.90347  2.73739  3.18146  2.89801  2.37887  2.77519  2.98518  4.58477  3.61503
          0.03228  3.84512  4.56746  0.61958  0.77255  0.48576  0.95510
    128   2.85983  4.84401  2.88567  2.64040  4.00883  3.34840  3.79832  3.63578  2.46319  3.14081  4.16986  3.09974  3.90173  1.28350  2.74773  2.90893  3.15701  3.36728  5.28590  3.97797    128 q x - -
          2.68618  4.42225  2.77519  2.73123  3.46354  2.40513  3.72494  3.29354  2.67741  2.69355  4.24690  2.90347  2.73739  3.18146  2.89801  2.37887  2.77519  2.98518  4.58477  3.61503
          0.03228  3.84512  4.56746  0.61958  0.77255  0.48576  0.95510
    129   2.39866  4.24356  3.40446  3.15564  3.94535  3.08363  4.17496  3.06918  3.09806  2.93362  3.98620  3.36915  3.78536  3.49435  3.35785  2.59966  1.21914  2.76708  5.38558  4.16209    129 t x - -
          2.68618  4.42225  2.77519  2.73123  3.46354  2.40513  3.72494  3.29354  2.67741  2.69355  4.24690  2.90347  2.73739  3.18146  2.89801  2.37887  2.77519  2.98518  4.58477  3.61503
          0.03228  3.84512  4.56746  0.61958  0.77255  0.48576  0.95510
    130   1.05392  4.17904  3.43535  3.22581  4.02564  3.00423  4.25101  3.14710  3.24137  3.02992  4.06508  3.38217  3.74090  3.58513  3.49355  2.52973  2.80522  2.80625  5.45554  4.25283    130 a x - -
          2.68618  4.42225  2.77519  2.73123  3.46354  2.40513  3.72494  3.29354  2.67741  2.69355  4.24690  2.90347  2.73739  3.18146  2.89801  2.37887  2.77519  2.98518  4.58477  3.61503
          0.03228  3.84512  4.56746  0.61958  0.77255  0.48576  0.95510
    131   3.12494  4.59553  4.14542  3.78552  3.12592  3.94710  4.44985  2.32892  3.55352  0.90963  3.15810  4.06361  4.38741  3.92841  3.73391  3.51531  3.42058  2.35908  4.99491  3.71178    131 l x - -
          2.68618  4.42225  2.77519  2.73123  3.46354  2.40513  3.72494  3.29354  2.67741  2.69355  4.24690  2.90347  2.73739  3.18146  2.89801  2.37887  2.77519  2.98518  4.58477  3.61503
          0.03228  3.84512  4.56746  0.61958  0.77255  0.48576  0.95510
    132   2.39866  4.24356  3.40446  3.15564  3.94535  3.08363  4.17496  3.06918  3.09806  2.93362  3.98620  3.36915  3.78536  3.49435  3.35785  2.59966  1.21914  2.76708  5.38558  4.16209    132 t x - -
          2.68618  4.42225  2.77519  2.73123  3.46354  2.40513  3.72494  3.29354  2.67741  2.69355  4.24690  2.90347  2.73739  3.18146  2.89801  2.37887  2.77519  2.98518  4.58477  3.61503
          0.03228  3.84512  4.56746  0.61958  0.77255  0.48576  0.95510
    133   2.97527  4.81560  3.46320  2.98046  4.16327  3.46804  3.80557  3.70339  2.22796  3.22432  4.22556  3.34211  3.97227  3.02756  1.02102  3.06097  3.24330  3.42861  5.25761  4.09692    133 r x - -
          2.68618  4.42225  2.77519  2.73123  3.46354  2.40513  3.72494  3.29354  2.67741  2.69355  4.24690  2.90347  2.73739  3.18146  2.89801  2.37887  2.77519  2.98518  4.58477  3.61503
          0.03228  3.84512  4.56746  0.61958  0.77255  0.48576  0.95510
    134   2.78660  4.33716  4.08716  3.74980  3.53050  3.69522  4.55638  2.05290  3.61715  2.22254  3.50017  3.94392  4.25751  3.97909  3.83223  3.19732  3.14898  1.06014  5.31020  4.03995    134 v x - -
          2.68618  4.42225  2.77519  2.73123  3.46354  2.40513  3.72494  3.29354  2.67741  2.69355  4.24690  2.90347  2.73739  3.18146  2.89801  2.37887  2.77519  2.98518  4.58477  3.61503
          0.03228  3.84512  4.56746  0.61958  0.77255  0.48576  0.95510
    135   2.94817  4.50140  4.02025  3.61195  3.19651  3.81370  4.35344  2.36940  3.38140  1.79558  1.43137  3.89272  4.27441  3.76525  3.58987  3.29429  3.25308  2.37227  5.03350  3.79270    135 m x - -
          2.68618  4.42225  2.77519  2.73123  3.46354  2.40513  3.72494  3.29354  2.67741  2.69355  4.24690  2.90347  2.73739  3.18146  2.89801  2.37887  2.77519  2.98518  4.58477  3.61503
          0.03228  3.84512  4.56746  0.61958  0.77255  0.48576  0.95510
    136   3.20826  4.70832  3.79816  3.52274  2.29489  3.79851  3.60680  3.22136  3.38104  2.68226  3.89933  3.69025  4.27315  3.69364  3.57022  3.34756  3.49490  3.09067  3.93749  1.01251    136 y x - -
          2.68618  4.42225  2.77519  2.73123  3.46354  2.40513  3.72494  3.29354  2.67741  2.69355  4.24690  2.90347  2.73739  3.18146  2.89801  2.37887  2.77519  2.98518  4.58477  3.61503
          0.03228  3.84512  4.56746  0.61958  0.77255  0.48576  0.95510
    137   1.05392  4.17904  3.43535  3.22581  4.02564  3.00423  4.25101  3.14710  3.24137  3.02992  4.06508  3.38217  3.74090  3.58513  3.49355  2.52973  2.80522  2.80625  5.45554  4.25283    137 a x - -
          2.68618  4.42225  2.77519  2.73123  3.46354  2.40513  3.72494  3.29354  2.67741  2.69355  4.24690  2.90347  2.73739  3.18146  2.89801  2.37887  2.77519  2.98518  4.58477  3.61503
          0.03228  3.84512  4.56746  0.61958  0.77255  0.48576  0.95510
    138   2.76180  4.96918  2.67791  2.39246  4.32510  3.32235  3.64016  3.78474  1.79250  3.33828  4.19444  2.02132  3.83078  2.80373  2.59199  2.75822  3.02109  3.43102  5.45999  4.13583    138 k x - -
          2.68618  4.42225  2.77519  2.73123  3.46354  2.40513  3.72494  3.29354  2.67741  2.69355  4.24690  2.90347  2.73739  3.18146  2.89801  2.37887  2.77519  2.98518  4.58477  3.61503
          0.03228  3.84512  4.56746  0.61958  0.77255  0.48576  0.95510
    139   2.55631  0.99766  4.06838  3.80207  3.80006  3.18472  4.45521  2.93976  3.62896  2.85631  3.97685  3.79636  3.88951  3.97622  3.75806  2.82784  3.02082  2.68610  5.22157  4.08784    139 c x - -
          2.68618  4.42225  2.77519  2.73123  3.46354  2.40513  3.72494  3.29354  2.67741  2.69355  4.24690  2.90347  2.73739  3.18146  2.89801  2.37887  2.77519  2.98518  4.58477  3.61503
          0.03228  3.84512  4.56746  0.61958  0.77255  0.48576  0.95510
    140   3.20826  4.70832  3.79816  3.52274  2.29489  3.79851  3.60680  3.22136  3.38104  2.68226  3.89933  3.69025  4.27315  3.69364  3.57022  3.34756  3.49490  3.09067  3.93749  1.01251    140 y x - -
          2.68618  4.42225  2.77519  2.73123  3.46354  2.40513  3.72494  3.29354  2.67741  2.69355  4.24690  2.90347  2.73739  3.18146  2.89801  2.37887  2.77519  2.98518  4.58477  3.61503
          0.03228  3.84512  4.56746  0.61958  0.77255  0.48576  0.95510
    141   2.94767  4.90962  3.12180  2.74885  4.28980  3.43969  3.74500  3.71744  1.07635  3.28868  4.25194  3.17440  3.94224  2.93828  2.42776  2.99165  3.20315  3.42689  5.35597  4.16493    141 k x - -
          2.68618  4.42225  2.77519  2.73123  3.46354  2.40513  3.72494  3.29354  2.67741  2.69355  4.24690  2.90347  2.73739  3.18146  2.89801  2.37887  2.77519  2.98518  4.58477  3.61503
          0.03228  3.84512  4.56746  0.61958  0.77255  0.48576  0.95510
    142   2.91578  4.37589  4.25999  3.77465  1.97772  3.97380  4.20412  2.18210  3.66406  1.85757  3.15622  3.97489  4.35469  3.87902  3.86118  3.33483  3.18656  1.67589  4.65956  3.21604    142 v x - -
          2.68618  4.42225  2.77519  2.73123  3.46354  2.40513  3.72494  3.29354  2.67741  2.69355  4.24690  2.90347  2.73739  3.18146  2.89801  2.37887  2.77519  2.98518  4.58477  3.61503
          0.03228  3.84512  4.56746  0.61958  0.77255  0.48576  0.95510
    143   2.71634  4.47784  3.32062  3.15600  4.15289  3.16691  4.23543  3.69160  3.21102  3.32128  4.37021  3.46528  0.88008  3.60065  3.45936  2.88306  3.15583  3.34005  5.34662  4.27330    143 p x - -
          2.68618  4.42225  2.77519  2.73123  3.46354  2.40513  3.72494  3.29354  2.67741  2.69355  4.24690  2.90347  2.73739  3.18146  2.89801  2.37887  2.77519  2.98518  4.58477  3.61503
          0.03228  3.84512  4.56746  0.61958  0.77255  0.48576  0.95510
    144   2.63187  4.40959  3.30001  3.19615  4.33816  0.77259  4.31776  3.93145  3.37367  3.58894  4.56475  3.46440  3.79985  3.70005  3.61237  2.80307  3.11100  3.46508  5.44019  4.43927    144 g x - -
          2.68618  4.42225  2.77519  2.73123  3.46354  2.40513  3.72494  3.29354  2.67741  2.69355  4.24690  2.90347  2.73739  3.18146  2.89801  2.37887  2.77519  2.98518  4.58477  3.61503
          0.03228  3.84512  4.56746  0.61958  0.77255  0.48576  0.95510
    145   2.78660  4.33716  4.08716  3.74980  3.53050  3.69522  4.55638  2.05290  3.61715  2.22254  3.50017  3.94392  4.25751  3.97909  3.83223  3.19732  3.14898  1.06014  5.31020  4.03995    145 v x - -
          2.68618  4.42225  2.77519  2.73123  3.46354  2.40513  3.72494  3.29354  2.67741  2.69355  4.24690  2.90347  2.73739  3.18146  2.89801  2.37887  2.77519  2.98518  4.58477  3.61503
          0.03228  3.84512  4.56746  0.61958  0.77255  0.48576  0.95510
    146   1.05392  4.17904  3.43535  3.22581  4.02564  3.00423  4.25101  3.14710  3.24137  3.02992  4.06508  3.38217  3.74090  3.58513  3.49355  2.52973  2.80522  2.80625  5.45554  4.25283    146 a x - -
          2.68618  4.42225  2.77519  2.73123  3.46354  2.40513  3.72494  3.29354  2.67741  2.69355  4.24690  2.90347  2.73739  3.18146  2.89801  2.37887  2.77519  2.98518  4.58477  3.61503
          0.03228  3.84512  4.56746  0.61958  0.77255  0.48576  0.95510
    147   2.94767  4.90962  3.12180  2.74885  4.28980  3.43969  3.74500  3.71744  1.07635  3.28868  4.25194  3.17440  3.94224  2.93828  2.42776  2.99165  3.20315  3.42689  5.35597  4.16493    147 k x - -
          2.68618  4.42225  2.77519  2.73123  3.46354  2.40513  3.72494  3.29354  2.67741  2.69355  4.24690  2.90347  2.73739  3.18146  2.89801  2.37887  2.77519  2.98518  4.58477  3.61503
          0.03228  3.84512  4.56746  0.61958  0.77255  0.48576  0.95510
    148   1.05392  4.17904  3.43535  3.22581  4.02564  3.00423  4.25101  3.14710  3.24137  3.02992  4.06508  3.38217  3.74090  3.58513  3.49355  2.52973  2.80522  2.80625  5.45554  4.25283    148 a x - -
          2.68618  4.42225  2.77519  2.73123  3.46354  2.40513  3.72494  3.29354  2.67741  2.69355  4.24690  2.90347  2.73739  3.18146  2.89801  2.37887  2.77519  2.98518  4.58477  3.61503
          0.03228  3.84512  4.56746  0.61958  0.77255  0.48576  0.95510
    149   2.94817  4.50140  4.02025  3.61195  3.19651  3.81370  4.35344  2.36940  3.38140  1.79558  1.43137  3.89272  4.27441  3.76525  3.58987  3.29429  3.25308  2.37227  5.03350  3.79270    149 m x - -
          2.68618  4.42225  2.77519  2.73123  3.46354  2.40513  3.72494  3.29354  2.67741  2.69355  4.24690  2.90347  2.73739  3.18146  2.89801  2.37887  2.77519  2.98518  4.58477  3.61503
          0.03228  3.84512  4.56746  0.61958  0.77255  0.48576  0.95510
    150   2.85983  4.84401  2.88567  2.64040  4.00883  3.34840  3.79832  3.63578  2.46319  3.14081  4.16986  3.09974  3.90173  1.28350  2.74773  2.90893  3.15701  3.36728  5.28590  3.97797    150 q x - -
          2.68618  4.42225  2.77519  2.73123  3.46354  2.40513  3.72494  3.29354  2.67741  2.69355  4.24690  2.90347  2.73739  3.18146  2.89801  2.37887  2.77519  2.98518  4.58477  3.61503
          0.03228  3.84512  4.56746  0.61958  0.77255  0.48576  0.95510
    151   3.00986  4.43667  4.29611  3.91117  3.35615  4.03642  4.64462  1.11244  3.73875  1.94820  3.29619  4.16037  4.47059  4.09008  3.93847  3.52938  3.30965  1.84618  5.24106  3.97675    151 i x - -
          2.68618  4.42225  2.77519  2.73123  3.46354  2.40513  3.72494  3.29354  2.67741  2.69355  4.24690  2.90347  2.73739  3.18146  2.89801  2.37887  2.77519  2.98518  4.58477  3.61503
          0.03228  3.84512  4.56746  0.61958  0.77255  0.48576  0.95510
    152   3.12494  4.59553  4.14542  3.78552  3.12592  3.94710  4.44985  2.32892  3.55352  0.90963  3.15810  4.06361  4.38741  3.92841  3.73391  3.51531  3.42058  2.35908  4.99491  3.71178    152 l x - -
          2.68618  4.42225  2.77519  2.73123  3.46354  2.40513  3.72494  3.29354  2.67741  2.69355  4.24690  2.90347  2.73739  3.18146  2.89801  2.37887  2.77519  2.98518  4.58477  3.61503
          0.03228  3.84512  4.56746  0.61958  0.77255  0.48576  0.95510
    153   2.94767  4.90962  3.12180  2.74885  4.28980  3.43969  3.74500  3.71744  1.07635  3.28868  4.25194  3.17440  3.94224  2.93828  2.42776  2.99165  3.20315  3.42689  5.35597  4.16493    153 k x - -
          2.68618  4.42225  2.77519  2.73123  3.46354  2.40513  3.72494  3.29354  2.67741  2.69355  4.24690  2.90347  2.73739  3.18146  2.89801  2.37887  2.77519  2.98518  4.58477  3.61503
          0.03228  3.84512  4.56746  0.61958  0.77255  0.48576  0.95510
    154   2.30216  4.22200  3.18326  2.99813  4.04925  2.95242  4.10856  3.56833  3.07004  3.29082  4.21945  3.22705  3.68904  3.42158  3.35667  1.13305  2.78031  3.10943  5.42401  4.13272    154 s x - -
          2.68618  4.42225  2.77519  2.73123  3.46354  2.40513  3.72494  3.29354  2.67741  2.69355  4.24690  2.90347  2.73739  3.18146  2.89801  2.37887  2.77519  2.98518  4.58477  3.61503
          0.03228  3.84512  4.56746  0.61958  0.77255  0.48576  0.95510
    155   2.92949  5.03393  2.47722  1.06492  4.37683  3.25694  3.84187  3.82532  2.71900  3.44702  4.42265  2.91850  3.86035  3.05836  3.12471  2.91492  3.23365  3.51214  5.55359  4.27627    155 e x - -
          2.68618  4.42225  2.77519  2.73123  3.46354  2.40513  3.72494  3.29354  2.67741  2.69355  4.24690  2.90347  2.73739  3.18146  2.89801  2.37887  2.77519  2.98518  4.58477  3.61503
          0.03228  3.84512  4.56746  0.61958  0.77255  0.48576  0.95510
    156   2.39866  4.24356  3.40446  3.15564  3.94535  3.08363  4.17496  3.06918  3.09806  2.93362  3.98620  3.36915  3.78536  3.49435  3.35785  2.59966  1.21914  2.76708  5.38558  4.16209    156 t x - -
          2.68618  4.42225  2.77519  2.73123  3.46354  2.40513  3.72494  3.29354  2.67741  2.69355  4.24690  2.90347  2.73739  3.18146  2.89801  2.37887  2.77519  2.98518  4.58477  3.61503
          0.03228  3.84512  4.56746  0.61958  0.77255  0.48576  0.95510
    157   1.05392  4.17904  3.43535  3.22581  4.02564  3.00423  4.25101  3.14710  3.24137  3.02992  4.06508  3.38217  3.74090  3.58513  3.49355  2.52973  2.80522  2.80625  5.45554  4.25283    157 a x - -
          2.68618  4.42225  2.77519  2.73123  3.46354  2.40513  3.72494  3.29354  2.67741  2.69355  4.24690  2.90347  2.73739  3.18146  2.89801  2.37887  2.77519  2.98518  4.58477  3.61503
          0.03228  3.84512  4.56746  0.61958  0.77255  0.48576  0.95510
    158   2.96603  4.78773  3.10006  2.85759  3.26638  3.42509  1.20153  3.66469  2.70143  3.16195  4.20304  3.26789  3.97629  3.22357  2.96861  3.03707  3.26862  3.40037  4.73174  3.21808    158 h x - -
          2.68618  4.42225  2.77519  2.73123  3.46354  2.40513  3.72494  3.29354  2.67741  2.69355  4.24690  2.90347  2.73739  3.18146  2.89801  2.37887  2.77519  2.98518  4.58477  3.61503
          0.03228  3.84512  4.56746  0.61958  0.77255  0.48576  0.95510
    159   2.96083  5.08389  0.95808  2.31909  4.45739  3.19049  3.90789  4.03947  2.98698  3.65284  4.63070  2.87394  3.84139  3.14725  3.49919  2.92653  3.29894  3.68169  5.63128  4.33527    159 d x - -
          2.68618  4.42225  2.77519  2.73123  3.46354  2.40513  3.72494  3.29354  2.67741  2.69355  4.24690  2.90347  2.73739  3.18146  2.89801  2.37887  2.77519  2.98518  4.58477  3.61503
          0.03228  3.84512  4.56746  0.61958  0.77255  0.48576  0.95510
    160   1.05392  4.17904  3.43535  3.22581  4.02564  3.00423  4.25101  3.14710  3.24137  3.02992  4.06508  3.38217  3.74090  3.58513  3.49355  2.52973  2.80522  2.80625  5.45554  4.25283    160 a x - -
          2.68618  4.42225  2.77519  2.73123  3.46354  2.40513  3.72494  3.29354  2.67741  2.69355  4.24690  2.90347  2.73739  3.18146  2.89801  2.37887  2.77519  2.98518  4.58477  3.61503
          0.03228  3.84512  4.56746  0.61958  0.77255  0.48576  0.95510
    161   1.05392  4.17904  3.43535  3.22581  4.02564  3.00423  4.25101  3.14710  3.24137  3.02992  4.06508  3.38217  3.74090  3.58513  3.49355  2.52973  2.80522  2.80625  5.45554  4.25283    161 a x - -
          2.68618  4.42225  2.77519  2.73123  3.46354  2.40513  3.72494  3.29354  2.67741  2.69355  4.24690  2.90347  2.73739  3.18146  2.89801  2.37887  2.77519  2.98518  4.58477  3.61503
          0.03228  3.84512  4.56746  0.61958  0.77255  0.48576  0.95510
    162   2.92949  5.03393  2.47722  1.06492  4.37683  3.25694  3.84187  3.82532  2.71900  3.44702  4.42265  2.91850  3.86035  3.05836  3.12471  2.91492  3.23365  3.51214  5.55359  4.27627    162 e x - -
          2.68618  4.42225  2.77519  2.73123  3.46354  2.40513  3.72494  3.29354  2.67741  2.69355  4.24690  2.90347  2.73739  3.18146  2.89801  2.37887  2.77519  2.98518  4.58477  3.61503
          0.03228  3.84512  4.56746  0.61958  0.77255  0.48576  0.95510
    163   1.05392  4.17904  3.43535  3.22581  4.02564  3.00423  4.25101  3.14710  3.24137  3.02992  4.06508  3.38217  3.74090  3.58513  3.49355  2.52973  2.80522  2.80625  5.45554  4.25283    163 a x - -
          2.68618  4.42225  2.77519  2.73123  3.46354  2.40513  3.72494  3.29354  2.67741  2.69355  4.24690  2.90347  2.73739  3.18146  2.89801  2.37887  2.77519  2.98518  4.58477  3.61503
          0.03228  3.84512  4.56746  0.61958  0.77255  0.48576  0.95510
    164   2.63187  4.40959  3.30001  3.19615  4.33816  0.77259  4.31776  3.93145  3.37367  3.58894  4.56475  3.46440  3.79985  3.70005  3.61237  2.80307  3.11100  3.46508  5.44019  4.43927    164 g x - -
          2.68618  4.42225  2.77519  2.73123  3.46354  2.40513  3.72494  3.29354  2.67741  2.69355  4.24690  2.90347  2.73739  3.18146  2.89801  2.37887  2.77519  2.98518  4.58477  3.61503
          0.03228  3.84512  4.56746  0.61958  0.77255  0.48576  0.95510
    165   2.78660  4.33716  4.08716  3.74980  3.53050  3.69522  4.55638  2.05290  3.61715  2.22254  3.50017  3.94392  4.25751  3.97909  3.83223  3.19732  3.14898  1.06014  5.31020  4.03995    165 v x - -
          2.68618  4.42225  2.77519  2.73123  3.46354  2.40513  3.72494  3.29354  2.67741  2.69355  4.24690  2.90347  2.73739  3.18146  2.89801  2.37887  2.77519  2.98518  4.58477  3.61503
          0.03228  3.84512  4.56746  0.61958  0.77255  0.48576  0.95510
    166   1.05392  4.17904  3.43535  3.22581  4.02564  3.00423  4.25101  3.14710  3.24137  3.02992  4.06508  3.38217  3.74090  3.58513  3.49355  2.52973  2.80522  2.80625  5.45554  4.25283    166 a x - -
          2.68618  4.42225  2.77519  2.73123  3.46354  2.40513  3.72494  3.29354  2.67741  2.69355  4.24690  2.90347  2.73739  3.18146  2.89801  2.37887  2.77519  2.98518  4.58477  3.61503
          0.03228  3.84512  4.56746  0.61958  0.77255  0.48576  0.95510
    167   2.96083  5.08389  0.95808  2.31909  4.45739  3.19049  3.90789  4.03947  2.98698  3.65284  4.63070  2.87394  3.84139  3.14725  3.49919  2.92653  3.29894  3.68169  5.63128  4.33527    167 d x - -
          2.68618  4.42225  2.77519  2.73123  3.46354  2.40513  3.72494  3.29354  2.67741  2.69355  4.24690  2.90347  2.73739  3.18146  2.89801  2.37887  2.77519  2.98518  4.58477  3.61503
          0.03228  3.84512  4.56746  0.61958  0.77255  0.48576  0.95510
    168   3.22409  4.63402  4.20112  3.91072  1.05757  3.91965  3.86601  2.75149  3.81851  2.12803  3.48593  3.98858  4.37910  3.99413  3.94499  3.49523  3.52534  2.74012  4.12377  2.49445    168 f x - -
          2.68618  4.42225  2.77519  2.73123  3.46354  2.40513  3.72494  3.29354  2.67741  2.69355  4.24690  2.90347  2.73739  3.18146  2.89801  2.37887  2.77519  2.98518  4.58477  3.61503
          0.03228  3.84512  4.56746  0.61958  0.77255  0.48576  0.95510
    169   2.70137  4.69643  2.69428  2.57718  4.05572  3.16610  3.89994  3.76056  2.80154  3.41065  4.36634  1.20742  3.81679  3.17295  3.15502  2.76980  3.08251  3.38553  5.36483  4.00626    169 n x - -
          2.68618  4.42225  2.77519  2.73123  3.46354  2.40513  3.72494  3.29354  2.67741  2.69355  4.24690  2.90347  2.73739  3.18146  2.89801  2.37887  2.77519  2.98518  4.58477  3.61503
          0.03228  3.84512  4.56746  0.61958  0.77255  0.48576  0.95510
    170   2.94767  4.90962  3.12180  2.74885  4.28980  3.43969  3.74500  3.71744  1.07635  3.28868  4.25194  3.17440  3.94224  2.93828  2.42776  2.99165  3.20315  3.42689  5.35597  4.16493    170 k x - -
          2.68618  4.42225  2.77519  2.73123  3.46354  2.40513  3.72494  3.29354  2.67741  2.69355  4.24690  2.90347  2.73739  3.18146  2.89801  2.37887  2.77519  2.98518  4.58477  3.61503
          0.03228  3.84512  4.56746  0.61958  0.77255  0.48576  0.95510
    171   2.96083  5.08389  0.95808  2.31909  4.45739  3.19049  3.90789  4.03947  2.98698  3.65284  4.63070  2.87394  3.84139  3.14725  3.49919  2.92653  3.29894  3.68169  5.63128  4.33527    171 d x - -
          2.68618  4.42225  2.77519  2.73123  3.46354  2.40513  3.72494  3.29354  2.67741  2.69355  4.24690  2.90347  2.73739  3.18146  2.89801  2.37887  2.77519  2.98518  4.58477  3.61503
          0.02185  3.83468        *  0.61958  0.77255  0.00000        *
//
