# Supplementary material for: Remote homology clustering identifies lowly conserved families of effector proteins in plant-pathogenic fungi
Source: Microb Genom. 2021 Sep 1;7(9):000637. doi: 10.1099/mgen.0.000637 (PMC8715435; doi:10.1099/mgen.0.000637)
Supplement: Supplementary material 16 [file mgen-7-0637-s0016.zip › hmms/markov-PC_014PA9.hmm]

HMMER3/f [3.3 | Nov 2019]
NAME  markov-PC_014PA9
LENG  179
ALPH  amino
RF    yes
MM    no
CONS  yes
CS    no
MAP   yes
DATE  Thu Jul 23 06:55:45 2020
NSEQ  12
EFFN  0.829102
CKSUM 546351346
STATS LOCAL MSV      -10.4271  0.70677
STATS LOCAL VITERBI  -11.3293  0.70677
STATS LOCAL FORWARD   -4.9384  0.70677
HMM          A        C        D        E        F        G        H        I        K        L        M        N        P        Q        R        S        T        V        W        Y   
            m->m     m->i     m->d     i->m     i->i     d->m     d->d
  COMPO   2.34655  3.80591  2.90875  2.80043  3.42684  2.67620  3.84484  2.96212  2.80418  2.50562  3.69177  2.97588  3.25332  3.09568  3.16646  2.53040  2.74863  2.71206  4.61390  3.56799
          2.68596  4.42313  2.77547  2.73212  3.46322  2.40476  3.72193  3.29392  2.67774  2.69276  4.24253  2.90401  2.73799  3.18235  2.89684  2.37934  2.77517  2.98532  4.58565  3.61591
          0.14848  2.04121  4.81447  3.28144  0.03830  0.00000        *
      1   3.15626  4.67323  4.29293  3.90852  3.32357  4.00229  4.59296  2.52203  3.66301  1.88975  1.01163  4.15720  4.46884  4.03308  3.84140  3.52576  3.46839  2.55258  5.19044  3.96910     48 m x - -
          2.68618  4.42225  2.77519  2.73123  3.46354  2.40513  3.72494  3.29354  2.67741  2.69355  4.24690  2.90347  2.73739  3.18146  2.89801  2.37887  2.77519  2.98518  4.58477  3.61503
          0.02513  4.09212  4.81447  0.61958  0.77255  0.48576  0.95510
      2   2.77597  4.98293  3.18139  2.57334  4.31051  3.53190  3.62141  3.70334  1.80345  3.23800  3.60008  3.05315  3.08485  2.75683  1.80731  2.78846  2.98469  3.37108  5.39814  4.12222     49 k x - -
          2.68618  4.42225  2.77519  2.73123  3.46354  2.40513  3.72494  3.29354  2.67741  2.69355  4.24690  2.90347  2.73739  3.18146  2.89801  2.37887  2.77519  2.98518  4.58477  3.61503
          0.02513  4.09212  4.81447  0.61958  0.77255  0.48576  0.95510
      3   2.57646  4.28253  3.48098  2.91346  2.76725  3.55845  3.81700  2.61643  2.73365  2.32530  3.38842  3.30978  3.94015  3.15933  2.98666  2.51034  2.30463  2.54852  4.86734  3.63418     50 t x - -
          2.68618  4.42225  2.77519  2.73123  3.46354  2.40513  3.72494  3.29354  2.67741  2.69355  4.24690  2.90347  2.73739  3.18146  2.89801  2.37887  2.77519  2.98518  4.58477  3.61503
          0.02513  4.09212  4.81447  0.61958  0.77255  0.48576  0.95510
      4   2.63065  4.49712  3.32360  2.78516  3.71551  3.50638  3.79814  2.99398  2.31956  2.71030  2.77353  3.21627  3.92940  3.04225  2.95806  2.78546  1.87581  2.75621  5.11226  3.85995     51 t x - -
          2.68618  4.42225  2.77519  2.73123  3.46354  2.40513  3.72494  3.29354  2.67741  2.69355  4.24690  2.90347  2.73739  3.18146  2.89801  2.37887  2.77519  2.98518  4.58477  3.61503
          0.02513  4.09212  4.81447  0.61958  0.77255  0.48576  0.95510
      5   2.97965  4.46322  4.24422  3.71906  2.59285  4.03945  4.28389  2.43160  3.59458  1.06749  3.08915  3.98144  3.63235  3.82278  3.80046  3.36679  3.22398  2.44085  4.83101  3.52764     52 l x - -
          2.68618  4.42225  2.77519  2.73123  3.46354  2.40513  3.72494  3.29354  2.67741  2.69355  4.24690  2.90347  2.73739  3.18146  2.89801  2.37887  2.77519  2.98518  4.58477  3.61503
          0.02513  4.09212  4.81447  0.61958  0.77255  0.48576  0.95510
      6   2.22879  4.47212  3.22894  2.67437  3.69066  3.25109  3.74082  3.05897  2.64725  2.63108  3.33605  2.83663  3.16825  2.97779  3.05656  2.69538  2.43231  2.56353  5.07330  3.80370     53 a x - -
          2.68618  4.42225  2.77519  2.73123  3.46354  2.40513  3.72494  3.29354  2.67741  2.69355  4.24690  2.90347  2.73739  3.18146  2.89801  2.37887  2.77519  2.98518  4.58477  3.61503
          0.02513  4.09212  4.81447  0.61958  0.77255  0.48576  0.95510
      7   2.61033  4.52492  3.26263  2.73498  3.76221  3.47404  3.79747  2.81594  2.63582  2.74541  3.67113  3.18012  3.90919  2.44844  3.01110  2.74916  1.85432  2.64986  5.16135  3.89206     54 t x - -
          2.68618  4.42225  2.77519  2.73123  3.46354  2.40513  3.72494  3.29354  2.67741  2.69355  4.24690  2.90347  2.73739  3.18146  2.89801  2.37887  2.77519  2.98518  4.58477  3.61503
          0.02513  4.09212  4.81447  0.61958  0.77255  0.48576  0.95510
      8   1.98821  4.30581  3.46487  2.94386  3.69842  2.57531  3.92527  2.96359  2.89980  2.37452  3.63742  3.29603  3.87324  3.21557  3.25805  2.67381  2.25451  2.49915  5.12433  3.88639     55 a x - -
          2.68618  4.42225  2.77519  2.73123  3.46354  2.40513  3.72494  3.29354  2.67741  2.69355  4.24690  2.90347  2.73739  3.18146  2.89801  2.37887  2.77519  2.98518  4.58477  3.61503
          0.06618  4.09212  3.05055  0.61958  0.77255  0.48576  0.95510
      9   2.21808  4.14393  3.83621  3.26580  2.71905  3.65441  3.97098  2.27649  3.17747  2.00579  3.24307  3.55840  4.03631  3.43808  3.43346  2.78202  2.57511  2.28452  4.77880  3.57054     56 l x - -
          2.68618  4.42225  2.77519  2.73123  3.46354  2.40513  3.72494  3.29354  2.67741  2.69355  4.24690  2.90347  2.73739  3.18146  2.89801  2.37887  2.77519  2.98518  4.58477  3.61503
          0.02617  4.05211  4.77446  0.61958  0.77255  0.45941  0.99875
     10   3.29564  4.62391  4.88163  4.31979  2.57829  4.54005  4.78488  2.07366  4.19814  0.91496  2.91990  4.55208  4.73367  4.28519  4.31087  3.88131  3.51728  2.12505  5.08644  3.92911     57 l x - -
          2.68618  4.42225  2.77519  2.73123  3.46354  2.40513  3.72494  3.29354  2.67741  2.69355  4.24690  2.90347  2.73739  3.18146  2.89801  2.37887  2.77519  2.98518  4.58477  3.61503
          0.02513  4.09212  4.81447  0.61958  0.77255  0.48576  0.95510
     11   2.47387  4.15618  3.89497  3.32041  2.61361  3.69654  4.00030  2.35771  3.22852  1.83233  3.21169  3.60496  3.19932  3.47986  3.47303  2.97639  2.70511  2.22009  4.77724  3.57734     58 l x - -
          2.68618  4.42225  2.77519  2.73123  3.46354  2.40513  3.72494  3.29354  2.67741  2.69355  4.24690  2.90347  2.73739  3.18146  2.89801  2.37887  2.77519  2.98518  4.58477  3.61503
          0.02513  4.09212  4.81447  0.61958  0.77255  0.48576  0.95510
     12   1.83031  4.23657  3.56884  3.09523  3.91939  3.17445  4.07405  3.18691  3.05712  2.97502  3.84942  3.34589  3.80890  3.36064  3.39605  2.01697  1.98788  2.35058  5.32592  4.10158     59 a x - -
          2.68618  4.42225  2.77519  2.73123  3.46354  2.40513  3.72494  3.29354  2.67741  2.69355  4.24690  2.90347  2.73739  3.18146  2.89801  2.37887  2.77519  2.98518  4.58477  3.61503
          0.02513  4.09212  4.81447  0.61958  0.77255  0.48576  0.95510
     13   3.41007  4.75744  4.80234  4.31177  2.60487  4.53838  4.66558  2.31347  4.15470  0.76949  2.96504  4.53391  4.76608  4.28191  4.27671  3.93075  3.64446  2.45519  4.92573  3.59371     60 l x - -
          2.68618  4.42225  2.77519  2.73123  3.46354  2.40513  3.72494  3.29354  2.67741  2.69355  4.24690  2.90347  2.73739  3.18146  2.89801  2.37887  2.77519  2.98518  4.58477  3.61503
          0.02513  4.09212  4.81447  0.61958  0.77255  0.48576  0.95510
     14   1.51659  4.31787  3.40800  2.93292  3.83477  2.94640  3.95464  3.15603  2.90064  2.43231  3.76661  3.26894  3.36247  3.22572  3.25912  2.61558  2.61941  2.84006  5.23390  3.99298     61 a x - -
          2.68618  4.42225  2.77519  2.73123  3.46354  2.40513  3.72494  3.29354  2.67741  2.69355  4.24690  2.90347  2.73739  3.18146  2.89801  2.37887  2.77519  2.98518  4.58477  3.61503
          0.02513  4.09212  4.81447  0.61958  0.77255  0.48576  0.95510
     15   2.31186  4.27468  3.57407  3.01912  2.96843  3.56502  3.89634  2.52575  2.96009  2.26306  3.39777  3.38770  3.97571  3.25866  3.29051  1.98841  2.84040  2.47816  4.89684  3.65266     62 s x - -
          2.68618  4.42225  2.77519  2.73123  3.46354  2.40513  3.72494  3.29354  2.67741  2.69355  4.24690  2.90347  2.73739  3.18146  2.89801  2.37887  2.77519  2.98518  4.58477  3.61503
          0.02513  4.09212  4.81447  0.61958  0.77255  0.48576  0.95510
     16   3.20224  4.54959  4.79326  4.21881  2.86383  4.43480  4.73099  2.19670  4.09843  1.08158  2.25079  4.45236  4.65167  4.20302  4.21823  3.76414  3.42384  1.93146  5.09697  4.00690     63 l x - -
          2.68618  4.42225  2.77519  2.73123  3.46354  2.40513  3.72494  3.29354  2.67741  2.69355  4.24690  2.90347  2.73739  3.18146  2.89801  2.37887  2.77519  2.98518  4.58477  3.61503
          0.02513  4.09212  4.81447  0.61958  0.77255  0.48576  0.95510
     17   3.41051  4.81082  4.54139  4.18773  3.23384  4.25869  4.77510  2.45535  3.95346  0.64524  3.19793  4.44193  4.65976  4.26864  4.09133  3.86365  3.69670  2.54869  5.18703  3.95922     64 L x - -
          2.68618  4.42225  2.77519  2.73123  3.46354  2.40513  3.72494  3.29354  2.67741  2.69355  4.24690  2.90347  2.73739  3.18146  2.89801  2.37887  2.77519  2.98518  4.58477  3.61503
          0.14848  4.09212  2.10966  0.61958  0.77255  0.48576  0.95510
     18   2.52622  4.20225  4.02765  3.46543  2.76031  3.80128  4.15240  2.22867  3.37052  1.81904  3.20433  3.74156  4.17165  3.62237  3.61060  3.09977  2.61344  1.79482  4.89337  3.69063     65 v x - -
          2.68618  4.42225  2.77519  2.73123  3.46354  2.40513  3.72494  3.29354  2.67741  2.69355  4.24690  2.90347  2.73739  3.18146  2.89801  2.37887  2.77519  2.98518  4.58477  3.61503
          0.02838  3.97202  4.69437  0.61958  0.77255  0.60685  0.78760
     19   2.39596  4.22247  3.51315  2.95423  3.16812  3.24280  3.83800  2.46173  2.89625  2.26847  3.36301  3.32652  3.91980  3.19505  3.22825  2.62664  2.27833  2.45808  4.85720  3.62921     66 l x - -
          2.68618  4.42225  2.77519  2.73123  3.46354  2.40513  3.72494  3.29354  2.67741  2.69355  4.24690  2.90347  2.73739  3.18146  2.89801  2.37887  2.77519  2.98518  4.58477  3.61503
          0.02838  3.97202  4.69437  0.61958  0.77255  0.60685  0.78760
     20   2.26923  3.05491  3.52374  3.05017  3.92082  3.06855  4.02742  3.29116  3.00199  2.99951  3.85284  3.27975  2.53495  3.30846  3.33787  1.79867  2.31068  2.89860  5.30741  4.08509     67 s x - -
          2.68623  4.42230  2.77514  2.73129  3.46345  2.40518  3.72500  3.29344  2.67746  2.69360  4.24695  2.90352  2.73745  3.18152  2.89758  2.37892  2.77517  2.98511  4.58482  3.61508
          0.30909  1.35970  4.69437  0.50181  0.92997  0.60685  0.78760
     21   2.55732  3.86268  2.96345  2.80053  3.48288  3.51536  3.77502  2.30087  2.75862  2.43299  3.43108  3.22613  3.90120  2.86439  3.13081  2.75948  2.55230  2.43529  4.92253  3.67776     70 i x - -
          2.68618  4.42225  2.77519  2.73123  3.46354  2.40513  3.72494  3.29354  2.67741  2.69355  4.24690  2.90347  2.73739  3.18146  2.89801  2.37887  2.77519  2.98518  4.58477  3.61503
          0.13242  3.97202  2.25199  0.61958  0.77255  0.60685  0.78760
     22   2.42066  4.48557  3.14547  2.59227  3.62427  3.43804  3.16321  2.89495  2.51685  2.71610  3.58260  3.06062  3.25835  2.88694  2.74556  2.67328  2.78443  2.78923  5.00148  3.06451     71 a x - -
          2.68622  4.42229  2.77523  2.73127  3.46358  2.40517  3.72498  3.29358  2.67745  2.69359  4.24694  2.90350  2.73743  3.18150  2.89796  2.37891  2.77523  2.98453  4.58481  3.61507
          0.39967  1.14150  4.59340  0.21554  1.64045  0.63656  0.75313
     23   2.28852  4.63648  2.99467  2.49187  3.99036  3.07104  3.32116  3.39761  2.42533  3.01521  3.84476  2.97290  3.77880  2.82333  2.46974  2.26656  2.65482  3.06770  5.26339  3.95947     73 s x - -
          2.68605  4.42231  2.77526  2.73130  3.46360  2.40519  3.72501  3.29360  2.67747  2.69361  4.24696  2.90353  2.73726  3.18089  2.89807  2.37893  2.77505  2.98525  4.58483  3.61509
          0.13352  2.16088  4.62921  1.19390  0.36102  0.38964  1.13103
     24   2.21340  4.67260  2.59775  2.50979  3.94232  3.39991  3.70149  3.31899  2.55228  2.97554  3.81761  3.00793  3.12285  2.74631  2.99910  2.66270  2.84504  2.28980  5.26110  3.95028     79 a x - -
          2.68618  4.42225  2.77519  2.73123  3.46354  2.40513  3.72494  3.29354  2.67741  2.69355  4.24690  2.90347  2.73739  3.18146  2.89801  2.37887  2.77519  2.98518  4.58477  3.61503
          0.02513  4.09212  4.81447  0.61958  0.77255  0.48576  0.95510
     25   2.64760  5.01726  2.22967  2.32309  4.31096  3.37037  3.02258  3.76687  2.23033  3.30816  4.09322  2.86549  3.80154  2.74620  2.87993  2.13006  2.88650  3.17276  5.49036  4.10769     80 s x - -
          2.68618  4.42225  2.77519  2.73123  3.46354  2.40513  3.72494  3.29354  2.67741  2.69355  4.24690  2.90347  2.73739  3.18146  2.89801  2.37887  2.77519  2.98518  4.58477  3.61503
          0.02513  4.09212  4.81447  0.61958  0.77255  0.48576  0.95510
     26   1.75518  4.25073  3.62771  3.10666  3.65623  3.38772  4.02372  2.60959  3.04860  2.67408  3.59846  3.41088  3.92121  3.35219  3.37775  2.56616  2.25153  2.15052  5.12184  3.89729     81 a x - -
          2.68618  4.42225  2.77519  2.73123  3.46354  2.40513  3.72494  3.29354  2.67741  2.69355  4.24690  2.90347  2.73739  3.18146  2.89801  2.37887  2.77519  2.98518  4.58477  3.61503
          0.02513  4.09212  4.81447  0.61958  0.77255  0.48576  0.95510
     27   2.30692  4.77114  2.33674  2.43933  4.03527  3.21005  3.65130  3.21239  2.46840  2.69613  3.87892  2.82261  3.81422  2.80911  2.93075  2.41433  2.83625  3.12073  5.31036  3.97764     82 a x - -
          2.68618  4.42225  2.77519  2.73123  3.46354  2.40513  3.72494  3.29354  2.67741  2.69355  4.24690  2.90347  2.73739  3.18146  2.89801  2.37887  2.77519  2.98518  4.58477  3.61503
          0.02513  4.09212  4.81447  0.61958  0.77255  0.48576  0.95510
     28   2.20551  4.81486  2.03948  2.41833  4.37468  2.49559  3.76150  3.82265  2.61760  3.39567  4.19365  2.92340  3.79418  2.91297  3.10274  2.26823  2.65761  3.39718  5.59736  4.23313     83 d x - -
          2.68618  4.42225  2.77519  2.73123  3.46354  2.40513  3.72494  3.29354  2.67741  2.69355  4.24690  2.90347  2.73739  3.18146  2.89801  2.37887  2.77519  2.98518  4.58477  3.61503
          0.02513  4.09212  4.81447  0.61958  0.77255  0.48576  0.95510
     29   1.75940  4.78802  2.57972  2.45275  4.20823  2.81645  3.71526  3.63244  2.52661  3.22823  4.04121  2.95585  3.81210  2.87154  2.56057  2.63295  2.87743  3.26353  5.45220  4.11337     84 a x - -
          2.68618  4.42225  2.77519  2.73123  3.46354  2.40513  3.72494  3.29354  2.67741  2.69355  4.24690  2.90347  2.73739  3.18146  2.89801  2.37887  2.77519  2.98518  4.58477  3.61503
          0.02513  4.09212  4.81447  0.61958  0.77255  0.48576  0.95510
     30   2.72534  4.23518  4.00780  3.43022  3.28522  3.82092  4.12110  2.05348  3.29353  2.13764  2.44246  3.72121  4.17561  3.57746  2.89196  3.10719  2.95955  1.76122  4.89140  3.70133     85 v x - -
          2.68618  4.42225  2.77519  2.73123  3.46354  2.40513  3.72494  3.29354  2.67741  2.69355  4.24690  2.90347  2.73739  3.18146  2.89801  2.37887  2.77519  2.98518  4.58477  3.61503
          0.02513  4.09212  4.81447  0.61958  0.77255  0.48576  0.95510
     31   2.72499  5.04867  2.20528  2.30565  4.44742  2.56654  3.74092  3.91040  2.61907  3.46514  4.27832  2.84994  1.99501  2.71062  3.12256  2.70723  3.00887  3.51314  5.65919  4.26267     86 p x - -
          2.68618  4.42225  2.77519  2.73123  3.46354  2.40513  3.72494  3.29354  2.67741  2.69355  4.24690  2.90347  2.73739  3.18146  2.89801  2.37887  2.77519  2.98518  4.58477  3.61503
          0.02513  4.09212  4.81447  0.61958  0.77255  0.48576  0.95510
     32   2.36301  4.22220  3.72856  3.17494  3.40018  2.94817  3.98743  2.39137  3.09499  1.75298  3.36047  3.50027  4.02290  3.38554  3.39000  2.89587  2.69373  2.24796  4.91174  3.69871     87 l x - -
          2.68618  4.42225  2.77519  2.73123  3.46354  2.40513  3.72494  3.29354  2.67741  2.69355  4.24690  2.90347  2.73739  3.18146  2.89801  2.37887  2.77519  2.98518  4.58477  3.61503
          0.02513  4.09212  4.81447  0.61958  0.77255  0.48576  0.95510
     33   2.43525  4.36746  3.34695  3.08276  4.25818  3.12796  4.19769  3.57869  3.10004  3.30820  4.22472  3.34087  1.25929  3.46276  3.40962  2.60186  2.25245  3.15882  5.61305  4.38201     88 p x - -
          2.68618  4.42225  2.77519  2.73123  3.46354  2.40513  3.72494  3.29354  2.67741  2.69355  4.24690  2.90347  2.73739  3.18146  2.89801  2.37887  2.77519  2.98518  4.58477  3.61503
          0.02513  4.09212  4.81447  0.61958  0.77255  0.48576  0.95510
     34   2.91933  5.41831  1.32552  2.17270  4.77614  3.25490  3.81021  4.30945  2.81339  3.81838  4.65796  2.00533  3.87395  2.97634  3.39581  2.61191  3.22047  3.86957  5.97114  4.47602     89 d x - -
          2.68618  4.42225  2.77519  2.73123  3.46354  2.40513  3.72494  3.29354  2.67741  2.69355  4.24690  2.90347  2.73739  3.18146  2.89801  2.37887  2.77519  2.98518  4.58477  3.61503
          0.02513  4.09212  4.81447  0.61958  0.77255  0.48576  0.95510
     35   2.43038  4.46350  4.12776  3.64424  1.75289  3.94248  3.72118  2.88126  3.53987  2.47177  3.54465  3.78005  4.31395  3.72451  3.73422  3.25647  3.22726  2.72662  4.08107  1.61846     90 y x - -
          2.68618  4.42225  2.77519  2.73123  3.46354  2.40513  3.72494  3.29354  2.67741  2.69355  4.24690  2.90347  2.73739  3.18146  2.89801  2.37887  2.77519  2.98518  4.58477  3.61503
          0.02513  4.09212  4.81447  0.61958  0.77255  0.48576  0.95510
     36   2.59311  4.63745  3.11189  2.60205  3.97268  2.84277  3.72914  3.10359  2.12206  2.99607  3.84416  3.07016  3.85251  2.91584  2.89773  2.67978  1.95183  3.02709  5.27346  3.98405     91 t x - -
          2.68618  4.42225  2.77519  2.73123  3.46354  2.40513  3.72494  3.29354  2.67741  2.69355  4.24690  2.90347  2.73739  3.18146  2.89801  2.37887  2.77519  2.98518  4.58477  3.61503
          0.02513  4.09212  4.81447  0.61958  0.77255  0.48576  0.95510
     37   2.26163  4.31869  3.56934  3.06959  3.67473  3.43597  4.02638  2.72909  3.00514  2.48780  3.60684  3.40469  2.14241  3.33302  3.34052  2.77283  2.86595  1.95929  5.16374  3.92858     92 v x - -
          2.68618  4.42225  2.77519  2.73123  3.46354  2.40513  3.72494  3.29354  2.67741  2.69355  4.24690  2.90347  2.73739  3.18146  2.89801  2.37887  2.77519  2.98518  4.58477  3.61503
          0.02513  4.09212  4.81447  0.61958  0.77255  0.48576  0.95510
     38   2.49750  4.90399  2.79332  2.36962  4.17850  3.39564  3.20709  3.61543  2.11791  3.17934  3.65943  2.74724  3.19341  2.72355  2.83874  2.42102  2.71887  3.09755  5.38444  4.02351     93 k x - -
          2.68618  4.42225  2.77519  2.73123  3.46354  2.40513  3.72494  3.29354  2.67741  2.69355  4.24690  2.90347  2.73739  3.18146  2.89801  2.37887  2.77519  2.98518  4.58477  3.61503
          0.02513  4.09212  4.81447  0.61958  0.77255  0.48576  0.95510
     39   2.52441  5.14217  2.10528  2.16817  4.45361  2.83516  3.62478  3.92741  2.33438  3.43601  4.20786  2.81954  3.21104  2.49803  2.93000  2.53491  2.92355  3.51778  5.59666  4.18409     94 d x - -
          2.68618  4.42225  2.77519  2.73123  3.46354  2.40513  3.72494  3.29354  2.67741  2.69355  4.24690  2.90347  2.73739  3.18146  2.89801  2.37887  2.77519  2.98518  4.58477  3.61503
          0.02513  4.09212  4.81447  0.61958  0.77255  0.48576  0.95510
     40   2.57521  4.15096  3.73538  3.16061  2.75203  3.62003  3.28752  2.35454  3.07965  2.26131  3.25712  3.47664  3.53466  3.12955  3.35261  2.88684  2.80699  2.11342  4.72430  3.08681     95 v x - -
          2.68618  4.42225  2.77519  2.73123  3.46354  2.40513  3.72494  3.29354  2.67741  2.69355  4.24690  2.90347  2.73739  3.18146  2.89801  2.37887  2.77519  2.98518  4.58477  3.61503
          0.02513  4.09212  4.81447  0.61958  0.77255  0.48576  0.95510
     41   2.52300  4.39849  3.49797  3.20452  4.01842  3.23404  4.23690  3.27615  3.16151  3.02800  4.06542  3.45088  1.16177  3.53960  3.45066  2.71036  2.95939  2.57221  5.47792  4.21266     96 p x - -
          2.68618  4.42225  2.77519  2.73123  3.46354  2.40513  3.72494  3.29354  2.67741  2.69355  4.24690  2.90347  2.73739  3.18146  2.89801  2.37887  2.77519  2.98518  4.58477  3.61503
          0.02513  4.09212  4.81447  0.61958  0.77255  0.48576  0.95510
     42   2.93285  4.32017  4.48712  3.92153  3.33504  4.15837  4.52406  1.59040  3.80995  1.62613  2.95599  4.15290  4.46900  4.02449  3.99481  3.47490  2.61452  1.75644  5.11102  3.94892     97 i x - -
          2.68618  4.42225  2.77519  2.73123  3.46354  2.40513  3.72494  3.29354  2.67741  2.69355  4.24690  2.90347  2.73739  3.18146  2.89801  2.37887  2.77519  2.98518  4.58477  3.61503
          0.02513  4.09212  4.81447  0.61958  0.77255  0.48576  0.95510
     43   0.73824  4.31627  3.69936  3.50750  4.28452  3.13369  4.50163  3.44392  3.52980  3.31485  4.32703  3.59717  3.89427  3.85164  3.76114  2.66699  2.95991  3.05967  5.68934  4.51613     98 a x - -
          2.68618  4.42225  2.77519  2.73123  3.46354  2.40513  3.72494  3.29354  2.67741  2.69355  4.24690  2.90347  2.73739  3.18146  2.89801  2.37887  2.77519  2.98518  4.58477  3.61503
          0.02513  4.09212  4.81447  0.61958  0.77255  0.48576  0.95510
     44   2.18724  4.30205  3.49410  3.05117  3.86189  3.25910  4.05444  2.48119  3.00973  2.88526  3.80911  3.34634  3.86471  3.33970  3.34712  1.44592  2.82146  2.74007  5.29909  4.05272     99 s x - -
          2.68618  4.42225  2.77519  2.73123  3.46354  2.40513  3.72494  3.29354  2.67741  2.69355  4.24690  2.90347  2.73739  3.18146  2.89801  2.37887  2.77519  2.98518  4.58477  3.61503
          0.02513  4.09212  4.81447  0.61958  0.77255  0.48576  0.95510
     45   2.34294  4.25387  3.49021  3.22035  4.21118  3.06574  4.26098  3.49014  3.20503  3.29534  4.19347  3.38922  3.79922  3.55393  3.48677  2.26920  1.08343  3.05694  5.60343  4.36843    100 t x - -
          2.68618  4.42225  2.77519  2.73123  3.46354  2.40513  3.72494  3.29354  2.67741  2.69355  4.24690  2.90347  2.73739  3.18146  2.89801  2.37887  2.77519  2.98518  4.58477  3.61503
          0.02513  4.09212  4.81447  0.61958  0.77255  0.48576  0.95510
     46   3.41081  4.74999  4.68739  4.26430  1.13598  4.39756  4.07697  2.58644  4.10486  1.60890  3.26154  4.30120  4.69372  4.19995  4.20129  3.78698  3.65250  2.65258  4.28242  2.67471    101 f x - -
          2.68618  4.42225  2.77519  2.73123  3.46354  2.40513  3.72494  3.29354  2.67741  2.69355  4.24690  2.90347  2.73739  3.18146  2.89801  2.37887  2.77519  2.98518  4.58477  3.61503
          0.02513  4.09212  4.81447  0.61958  0.77255  0.48576  0.95510
     47   3.34700  4.69581  4.48924  4.05886  1.84412  4.25316  3.64379  2.63549  3.91761  2.45740  3.66910  4.01560  4.57184  3.99795  4.03014  3.58390  3.57246  2.92083  3.85340  1.10725    102 y x - -
          2.68618  4.42225  2.77519  2.73123  3.46354  2.40513  3.72494  3.29354  2.67741  2.69355  4.24690  2.90347  2.73739  3.18146  2.89801  2.37887  2.77519  2.98518  4.58477  3.61503
          0.02513  4.09212  4.81447  0.61958  0.77255  0.48576  0.95510
     48   3.72669  5.01835  4.44376  4.20809  2.92634  3.99054  4.19776  3.76582  3.92886  3.12028  4.38844  4.31435  4.52766  4.30492  4.01662  3.92809  4.03946  3.66201  0.53875  2.91786    103 W x - -
          2.68618  4.42225  2.77519  2.73123  3.46354  2.40513  3.72494  3.29354  2.67741  2.69355  4.24690  2.90347  2.73739  3.18146  2.89801  2.37887  2.77519  2.98518  4.58477  3.61503
          0.02513  4.09212  4.81447  0.61958  0.77255  0.48576  0.95510
     49   3.67216  4.91116  4.68108  4.37237  0.91158  4.43297  3.54790  3.30782  4.21533  2.62411  3.90860  4.13476  4.74416  4.18704  4.24457  3.80984  3.89730  3.25185  3.68790  1.61738    104 f x - -
          2.68618  4.42225  2.77519  2.73123  3.46354  2.40513  3.72494  3.29354  2.67741  2.69355  4.24690  2.90347  2.73739  3.18146  2.89801  2.37887  2.77519  2.98518  4.58477  3.61503
          0.02513  4.09212  4.81447  0.61958  0.77255  0.48576  0.95510
     50   2.47838  4.51303  2.95736  2.75198  4.34371  3.12087  4.03413  3.87135  2.93612  3.50775  4.34651  2.43473  3.80546  3.25971  3.31637  1.17877  2.90611  3.37725  5.65291  4.32564    105 s x - -
          2.68618  4.42225  2.77519  2.73123  3.46354  2.40513  3.72494  3.29354  2.67741  2.69355  4.24690  2.90347  2.73739  3.18146  2.89801  2.37887  2.77519  2.98518  4.58477  3.61503
          0.02513  4.09212  4.81447  0.61958  0.77255  0.48576  0.95510
     51   2.47838  4.51303  2.95736  2.75198  4.34371  3.12087  4.03413  3.87135  2.93612  3.50775  4.34651  2.43473  3.80546  3.25971  3.31637  1.17877  2.90611  3.37725  5.65291  4.32564    106 s x - -
          2.68618  4.42225  2.77519  2.73123  3.46354  2.40513  3.72494  3.29354  2.67741  2.69355  4.24690  2.90347  2.73739  3.18146  2.89801  2.37887  2.77519  2.98518  4.58477  3.61503
          0.02513  4.09212  4.81447  0.61958  0.77255  0.48576  0.95510
     52   3.08814  4.47136  4.63896  4.16270  3.50099  4.29765  4.85969  1.89897  4.00249  1.79579  3.37003  4.38523  4.66789  4.30229  4.20361  3.69605  3.36911  0.99792  5.42322  4.18529    107 v x - -
          2.68618  4.42225  2.77519  2.73123  3.46354  2.40513  3.72494  3.29354  2.67741  2.69355  4.24690  2.90347  2.73739  3.18146  2.89801  2.37887  2.77519  2.98518  4.58477  3.61503
          0.02513  4.09212  4.81447  0.61958  0.77255  0.48576  0.95510
     53   3.15928  5.29851  2.60371  0.74884  4.67506  3.42882  4.04225  4.17377  2.95198  3.75795  4.72837  3.08107  4.04567  3.25716  3.37930  3.12272  3.46716  3.83713  5.80493  4.53469    108 e x - -
          2.68618  4.42225  2.77519  2.73123  3.46354  2.40513  3.72494  3.29354  2.67741  2.69355  4.24690  2.90347  2.73739  3.18146  2.89801  2.37887  2.77519  2.98518  4.58477  3.61503
          0.02513  4.09212  4.81447  0.61958  0.77255  0.48576  0.95510
     54   3.07939  4.46893  4.62473  4.15651  3.51938  4.27799  4.86107  1.89685  3.99415  1.86265  3.39407  4.37568  4.66093  4.30265  4.19742  3.68191  3.36520  0.97096  5.43625  4.18986    109 v x - -
          2.68618  4.42225  2.77519  2.73123  3.46354  2.40513  3.72494  3.29354  2.67741  2.69355  4.24690  2.90347  2.73739  3.18146  2.89801  2.37887  2.77519  2.98518  4.58477  3.61503
          0.02513  4.09212  4.81447  0.61958  0.77255  0.48576  0.95510
     55   2.96152  4.70947  3.67983  3.60991  4.73739  0.45846  4.71144  4.39568  3.82074  4.02041  5.00185  3.84490  4.10727  4.12790  4.02756  3.14060  3.45983  3.88154  5.76908  4.84858    110 G x - -
          2.68618  4.42225  2.77519  2.73123  3.46354  2.40513  3.72494  3.29354  2.67741  2.69355  4.24690  2.90347  2.73739  3.18146  2.89801  2.37887  2.77519  2.98518  4.58477  3.61503
          0.02513  4.09212  4.81447  0.61958  0.77255  0.48576  0.95510
     56   3.11639  4.44738  4.80827  4.32737  3.63290  4.43257  5.05561  1.57090  4.20734  2.15023  3.44828  4.53797  4.77541  4.48982  4.41077  3.83156  3.39313  0.93454  5.59303  4.37073    111 v x - -
          2.68618  4.42225  2.77519  2.73123  3.46354  2.40513  3.72494  3.29354  2.67741  2.69355  4.24690  2.90347  2.73739  3.18146  2.89801  2.37887  2.77519  2.98518  4.58477  3.61503
          0.02513  4.09212  4.81447  0.61958  0.77255  0.48576  0.95510
     57   2.86235  0.58611  4.42440  4.21814  4.16573  3.43398  4.81757  3.35179  4.04852  3.25455  4.38490  4.14737  4.15754  4.38583  4.13193  3.13361  3.34799  3.08002  5.52878  4.45032    112 C x - -
          2.68618  4.42225  2.77519  2.73123  3.46354  2.40513  3.72494  3.29354  2.67741  2.69355  4.24690  2.90347  2.73739  3.18146  2.89801  2.37887  2.77519  2.98518  4.58477  3.61503
          0.02513  4.09212  4.81447  0.61958  0.77255  0.48576  0.95510
     58   3.69995  4.95703  4.60011  4.29400  1.72739  4.41605  3.51892  3.41380  4.14315  2.74388  4.01932  4.09285  4.73863  4.14694  4.20201  3.79621  3.92808  3.33656  3.66589  0.83354    113 y x - -
          2.68618  4.42225  2.77519  2.73123  3.46354  2.40513  3.72494  3.29354  2.67741  2.69355  4.24690  2.90347  2.73739  3.18146  2.89801  2.37887  2.77519  2.98518  4.58477  3.61503
          0.02513  4.09212  4.81447  0.61958  0.77255  0.48576  0.95510
     59   2.48213  4.88370  2.27141  2.37895  4.43284  2.75361  3.77700  3.89166  2.65754  3.45675  4.26089  2.69149  3.80800  2.93284  3.15337  1.65452  2.94562  3.46316  5.65427  4.27618    114 s x - -
          2.68618  4.42225  2.77519  2.73123  3.46354  2.40513  3.72494  3.29354  2.67741  2.69355  4.24690  2.90347  2.73739  3.18146  2.89801  2.37887  2.77519  2.98518  4.58477  3.61503
          0.02513  4.09212  4.81447  0.61958  0.77255  0.48576  0.95510
     60   2.64922  4.47561  3.49426  3.06898  3.70784  3.44426  4.05800  2.99656  2.95115  2.60688  2.74730  3.41686  1.48239  3.34896  3.26369  2.83927  2.98805  2.80058  5.23066  3.96500    115 p x - -
          2.68618  4.42225  2.77519  2.73123  3.46354  2.40513  3.72494  3.29354  2.67741  2.69355  4.24690  2.90347  2.73739  3.18146  2.89801  2.37887  2.77519  2.98518  4.58477  3.61503
          0.02513  4.09212  4.81447  0.61958  0.77255  0.48576  0.95510
     61   2.47572  4.66675  3.07896  2.34933  3.87663  3.45357  3.66299  3.26390  2.32527  2.90788  3.14147  3.02297  3.84306  2.43033  2.90763  2.67274  2.71353  2.53603  5.19201  3.89039    116 k x - -
          2.68618  4.42225  2.77519  2.73123  3.46354  2.40513  3.72494  3.29354  2.67741  2.69355  4.24690  2.90347  2.73739  3.18146  2.89801  2.37887  2.77519  2.98518  4.58477  3.61503
          0.02513  4.09212  4.81447  0.61958  0.77255  0.48576  0.95510
     62   1.35285  4.43854  3.34002  2.88912  4.07831  3.25215  3.93811  3.39492  2.70848  3.10064  3.97470  3.23522  3.84260  3.16045  2.47627  2.63046  2.62858  3.03978  5.40118  4.15485    117 a x - -
          2.68618  4.42225  2.77519  2.73123  3.46354  2.40513  3.72494  3.29354  2.67741  2.69355  4.24690  2.90347  2.73739  3.18146  2.89801  2.37887  2.77519  2.98518  4.58477  3.61503
          0.02513  4.09212  4.81447  0.61958  0.77255  0.48576  0.95510
     63   3.26959  5.08237  3.78422  3.25616  4.49353  3.70810  4.00705  4.05531  2.35787  3.53146  4.53064  3.59657  4.20429  3.22062  0.68931  3.34612  3.52331  3.77092  5.48999  4.37835    118 R x - -
          2.68618  4.42225  2.77519  2.73123  3.46354  2.40513  3.72494  3.29354  2.67741  2.69355  4.24690  2.90347  2.73739  3.18146  2.89801  2.37887  2.77519  2.98518  4.58477  3.61503
          0.02513  4.09212  4.81447  0.61958  0.77255  0.48576  0.95510
     64   2.65857  4.38033  4.42054  3.95149  3.62647  4.04755  4.71945  1.93608  3.81866  2.09956  3.48590  4.16716  4.49604  4.13416  4.04733  3.43782  3.22434  1.01424  5.44137  4.21602    119 v x - -
          2.68618  4.42225  2.77519  2.73123  3.46354  2.40513  3.72494  3.29354  2.67741  2.69355  4.24690  2.90347  2.73739  3.18146  2.89801  2.37887  2.77519  2.98518  4.58477  3.61503
          0.02513  4.09212  4.81447  0.61958  0.77255  0.48576  0.95510
     65   1.50199  4.21019  3.59391  3.20282  4.06938  1.92217  4.19530  3.30352  3.19371  3.12140  4.00191  3.38635  3.79000  3.48779  3.51012  2.51639  2.76490  2.33511  5.47522  4.25958    120 a x - -
          2.68618  4.42225  2.77519  2.73123  3.46354  2.40513  3.72494  3.29354  2.67741  2.69355  4.24690  2.90347  2.73739  3.18146  2.89801  2.37887  2.77519  2.98518  4.58477  3.61503
          0.02513  4.09212  4.81447  0.61958  0.77255  0.48576  0.95510
     66   2.31632  4.28381  3.30787  3.09853  4.45945  2.09426  4.26847  3.93812  3.25022  3.60129  4.42153  3.30650  3.75453  3.53136  3.57782  1.09949  2.80995  3.34428  5.77262  4.53998    121 s x - -
          2.68618  4.42225  2.77519  2.73123  3.46354  2.40513  3.72494  3.29354  2.67741  2.69355  4.24690  2.90347  2.73739  3.18146  2.89801  2.37887  2.77519  2.98518  4.58477  3.61503
          0.02513  4.09212  4.81447  0.61958  0.77255  0.48576  0.95510
     67   2.80440  4.39237  2.93127  3.27783  3.57775  3.84243  4.22859  1.39923  3.27072  2.38736  3.48453  3.66105  4.24235  3.57132  3.60311  3.15826  3.06131  1.86104  5.20759  3.96120    122 i x - -
          2.68618  4.42225  2.77519  2.73123  3.46354  2.40513  3.72494  3.29354  2.67741  2.69355  4.24690  2.90347  2.73739  3.18146  2.89801  2.37887  2.77519  2.98518  4.58477  3.61503
          0.02513  4.09212  4.81447  0.61958  0.77255  0.48576  0.95510
     68   2.85573  5.00323  3.07195  2.64444  4.45929  3.48171  3.74514  3.86912  1.24492  3.40455  4.26218  3.10884  2.65427  2.89878  2.55726  2.87627  3.10971  3.51615  5.52474  4.26779    123 k x - -
          2.68618  4.42225  2.77519  2.73123  3.46354  2.40513  3.72494  3.29354  2.67741  2.69355  4.24690  2.90347  2.73739  3.18146  2.89801  2.37887  2.77519  2.98518  4.58477  3.61503
          0.02513  4.09212  4.81447  0.61958  0.77255  0.48576  0.95510
     69   2.67025  4.85986  2.10674  2.41093  4.56471  1.41042  3.92220  4.04599  2.90744  3.63619  4.47160  2.91610  3.83499  3.11232  3.41202  2.47734  3.04541  3.57765  5.82070  4.43624    124 g x - -
          2.68618  4.42225  2.77519  2.73123  3.46354  2.40513  3.72494  3.29354  2.67741  2.69355  4.24690  2.90347  2.73739  3.18146  2.89801  2.37887  2.77519  2.98518  4.58477  3.61503
          0.02513  4.09212  4.81447  0.61958  0.77255  0.48576  0.95510
     70   1.09588  4.17755  3.60161  3.28479  4.28525  2.99553  4.29746  3.60496  3.29573  3.36616  4.21183  3.39571  3.74492  3.58561  3.58966  2.00766  2.43047  3.10462  5.65465  4.45560    125 a x - -
          2.68618  4.42225  2.77519  2.73123  3.46354  2.40513  3.72494  3.29354  2.67741  2.69355  4.24690  2.90347  2.73739  3.18146  2.89801  2.37887  2.77519  2.98518  4.58477  3.61503
          0.02513  4.09212  4.81447  0.61958  0.77255  0.48576  0.95510
     71   3.23585  4.54669  4.91242  4.35735  2.50712  4.51206  4.77153  1.38329  4.22967  1.31917  2.99967  4.54958  4.72598  4.32907  4.33091  3.85824  3.46251  2.10787  5.08341  3.88401    126 l x - -
          2.68618  4.42225  2.77519  2.73123  3.46354  2.40513  3.72494  3.29354  2.67741  2.69355  4.24690  2.90347  2.73739  3.18146  2.89801  2.37887  2.77519  2.98518  4.58477  3.61503
          0.02513  4.09212  4.81447  0.61958  0.77255  0.48576  0.95510
     72   2.90990  5.16936  2.12741  2.37712  4.10205  3.37559  1.44396  3.96818  2.70627  3.50766  4.38600  2.92087  3.93065  3.00849  3.16580  2.87659  3.18575  3.61389  5.44205  3.96256    127 h x - -
          2.68618  4.42225  2.77519  2.73123  3.46354  2.40513  3.72494  3.29354  2.67741  2.69355  4.24690  2.90347  2.73739  3.18146  2.89801  2.37887  2.77519  2.98518  4.58477  3.61503
          0.02513  4.09212  4.81447  0.61958  0.77255  0.48576  0.95510
     73   2.86235  0.58611  4.42440  4.21814  4.16573  3.43398  4.81757  3.35179  4.04852  3.25455  4.38490  4.14737  4.15754  4.38583  4.13193  3.13361  3.34799  3.08002  5.52878  4.45032    128 C x - -
          2.68618  4.42225  2.77519  2.73123  3.46354  2.40513  3.72494  3.29354  2.67741  2.69355  4.24690  2.90347  2.73739  3.18146  2.89801  2.37887  2.77519  2.98518  4.58477  3.61503
          0.02513  4.09212  4.81447  0.61958  0.77255  0.48576  0.95510
     74   2.49275  4.46839  3.11027  2.84065  4.18784  3.18225  4.02800  3.55176  2.89806  3.28209  4.15939  2.49324  3.83652  3.26640  3.24705  2.62836  1.28372  3.15535  5.52950  4.24153    129 t x - -
          2.68618  4.42225  2.77519  2.73123  3.46354  2.40513  3.72494  3.29354  2.67741  2.69355  4.24690  2.90347  2.73739  3.18146  2.89801  2.37887  2.77519  2.98518  4.58477  3.61503
          0.02513  4.09212  4.81447  0.61958  0.77255  0.48576  0.95510
     75   2.24736  4.70496  3.05307  2.74775  3.79426  3.38009  1.46206  3.56283  2.67174  3.18110  4.10188  3.17322  3.93965  3.13211  2.99945  2.81074  3.04423  3.24172  5.19917  3.77495    130 h x - -
          2.68618  4.42225  2.77519  2.73123  3.46354  2.40513  3.72494  3.29354  2.67741  2.69355  4.24690  2.90347  2.73739  3.18146  2.89801  2.37887  2.77519  2.98518  4.58477  3.61503
          0.02513  4.09212  4.81447  0.61958  0.77255  0.48576  0.95510
     76   3.07527  5.05560  3.06790  2.83207  4.25244  3.52402  3.99022  3.92295  2.63882  3.40268  4.43010  3.29159  4.08429  0.88842  2.91615  3.11639  3.37477  3.64059  5.48770  4.19863    131 q x - -
          2.68618  4.42225  2.77519  2.73123  3.46354  2.40513  3.72494  3.29354  2.67741  2.69355  4.24690  2.90347  2.73739  3.18146  2.89801  2.37887  2.77519  2.98518  4.58477  3.61503
          0.02513  4.09212  4.81447  0.61958  0.77255  0.48576  0.95510
     77   2.85690  5.11749  2.49125  1.47595  4.60910  1.73184  3.87159  4.08146  2.78075  3.64868  4.50270  2.90790  3.90042  3.05055  3.25872  2.83676  3.17278  3.67410  5.79247  4.42672    132 e x - -
          2.68618  4.42225  2.77519  2.73123  3.46354  2.40513  3.72494  3.29354  2.67741  2.69355  4.24690  2.90347  2.73739  3.18146  2.89801  2.37887  2.77519  2.98518  4.58477  3.61503
          0.02513  4.09212  4.81447  0.61958  0.77255  0.48576  0.95510
     78   2.83894  5.30702  2.10947  2.23122  4.62100  3.31968  3.71904  4.10952  2.15201  3.61654  4.42722  1.64596  3.85753  2.86310  3.06830  2.77077  3.10062  3.70037  5.76912  4.33577    133 n x - -
          2.68618  4.42225  2.77519  2.73123  3.46354  2.40513  3.72494  3.29354  2.67741  2.69355  4.24690  2.90347  2.73739  3.18146  2.89801  2.37887  2.77519  2.98518  4.58477  3.61503
          0.02513  4.09212  4.81447  0.61958  0.77255  0.48576  0.95510
     79   3.57951  4.97885  4.16993  3.94541  2.33640  4.09183  3.74379  3.55993  3.79701  2.95572  4.21292  4.00448  4.56281  4.04916  3.93337  3.69218  3.86854  3.44151  3.98686  0.66631    134 Y x - -
          2.68618  4.42225  2.77519  2.73123  3.46354  2.40513  3.72494  3.29354  2.67741  2.69355  4.24690  2.90347  2.73739  3.18146  2.89801  2.37887  2.77519  2.98518  4.58477  3.61503
          0.02513  4.09212  4.81447  0.61958  0.77255  0.48576  0.95510
     80   3.24106  5.38558  0.64772  2.49959  4.79574  3.39107  4.14528  4.43722  3.27412  4.00836  4.99671  3.06498  4.05981  3.38858  3.81608  3.18231  3.58617  4.05471  5.91993  4.63935    135 D x - -
          2.68618  4.42225  2.77519  2.73123  3.46354  2.40513  3.72494  3.29354  2.67741  2.69355  4.24690  2.90347  2.73739  3.18146  2.89801  2.37887  2.77519  2.98518  4.58477  3.61503
          0.02513  4.09212  4.81447  0.61958  0.77255  0.48576  0.95510
     81   2.76803  4.28870  3.99615  3.42023  3.36614  3.86240  4.16022  1.78606  3.25366  2.03260  3.28991  3.73376  4.21657  3.57983  2.68690  3.15112  3.00385  1.77159  4.98238  3.78071    136 v x - -
          2.68618  4.42225  2.77519  2.73123  3.46354  2.40513  3.72494  3.29354  2.67741  2.69355  4.24690  2.90347  2.73739  3.18146  2.89801  2.37887  2.77519  2.98518  4.58477  3.61503
          0.02513  4.09212  4.81447  0.61958  0.77255  0.48576  0.95510
     82   3.06942  5.62420  1.00150  1.91029  4.91618  3.26762  3.87093  4.44679  2.94530  3.96198  4.84919  2.74341  3.91997  3.05207  3.56242  2.94150  3.37373  4.02305  6.10098  4.59112    137 d x - -
          2.68618  4.42225  2.77519  2.73123  3.46354  2.40513  3.72494  3.29354  2.67741  2.69355  4.24690  2.90347  2.73739  3.18146  2.89801  2.37887  2.77519  2.98518  4.58477  3.61503
          0.02513  4.09212  4.81447  0.61958  0.77255  0.48576  0.95510
     83   2.92180  4.91582  2.85486  2.76548  4.31567  3.34450  4.12185  4.07969  3.04755  3.70286  4.66110  0.82078  4.00961  3.39968  3.40568  2.98353  3.31379  3.67923  5.59647  4.25187    138 n x - -
          2.68618  4.42225  2.77519  2.73123  3.46354  2.40513  3.72494  3.29354  2.67741  2.69355  4.24690  2.90347  2.73739  3.18146  2.89801  2.37887  2.77519  2.98518  4.58477  3.61503
          0.02513  4.09212  4.81447  0.61958  0.77255  0.48576  0.95510
     84   2.92180  4.91582  2.85486  2.76548  4.31567  3.34450  4.12185  4.07969  3.04755  3.70286  4.66110  0.82078  4.00961  3.39968  3.40568  2.98353  3.31379  3.67923  5.59647  4.25187    139 n x - -
          2.68618  4.42225  2.77519  2.73123  3.46354  2.40513  3.72494  3.29354  2.67741  2.69355  4.24690  2.90347  2.73739  3.18146  2.89801  2.37887  2.77519  2.98518  4.58477  3.61503
          0.02513  4.09212  4.81447  0.61958  0.77255  0.48576  0.95510
     85   2.31673  4.24857  3.46798  3.15594  4.23747  3.04812  4.21362  3.58028  3.16027  3.32586  4.18678  3.34643  3.77191  3.48669  3.46967  1.77554  1.32748  3.11335  5.60325  4.37283    140 t x - -
          2.68618  4.42225  2.77519  2.73123  3.46354  2.40513  3.72494  3.29354  2.67741  2.69355  4.24690  2.90347  2.73739  3.18146  2.89801  2.37887  2.77519  2.98518  4.58477  3.61503
          0.02513  4.09212  4.81447  0.61958  0.77255  0.48576  0.95510
     86   3.16110  4.64925  4.12033  3.62685  2.31189  4.02855  3.60575  3.17538  3.34429  2.69870  3.76942  3.75973  4.38197  3.66129  3.11150  3.34990  3.38615  3.00779  1.56555  1.82993    141 w x - -
          2.68618  4.42225  2.77519  2.73123  3.46354  2.40513  3.72494  3.29354  2.67741  2.69355  4.24690  2.90347  2.73739  3.18146  2.89801  2.37887  2.77519  2.98518  4.58477  3.61503
          0.02513  4.09212  4.81447  0.61958  0.77255  0.48576  0.95510
     87   1.93949  4.22812  3.60588  3.30053  4.18416  3.08403  4.30611  3.29039  3.27340  3.18342  4.11808  3.44093  3.81414  3.60254  3.55362  2.54048  1.16823  2.90710  5.60872  4.40043    142 t x - -
          2.68618  4.42225  2.77519  2.73123  3.46354  2.40513  3.72494  3.29354  2.67741  2.69355  4.24690  2.90347  2.73739  3.18146  2.89801  2.37887  2.77519  2.98518  4.58477  3.61503
          0.02513  4.09212  4.81447  0.61958  0.77255  0.48576  0.95510
     88   3.41051  4.81082  4.54139  4.18773  3.23384  4.25869  4.77510  2.45535  3.95346  0.64524  3.19793  4.44193  4.65976  4.26864  4.09133  3.86365  3.69670  2.54869  5.18703  3.95922    143 L x - -
          2.68618  4.42225  2.77519  2.73123  3.46354  2.40513  3.72494  3.29354  2.67741  2.69355  4.24690  2.90347  2.73739  3.18146  2.89801  2.37887  2.77519  2.98518  4.58477  3.61503
          0.02513  4.09212  4.81447  0.61958  0.77255  0.48576  0.95510
     89   3.06984  4.78457  3.70165  3.57640  4.54367  3.45992  4.63111  4.15160  3.65371  3.75207  4.81489  3.85842  0.50461  4.03562  3.86960  3.24541  3.52970  3.77083  5.66422  4.66905    144 P x - -
          2.68618  4.42225  2.77519  2.73123  3.46354  2.40513  3.72494  3.29354  2.67741  2.69355  4.24690  2.90347  2.73739  3.18146  2.89801  2.37887  2.77519  2.98518  4.58477  3.61503
          0.02513  4.09212  4.81447  0.61958  0.77255  0.48576  0.95510
     90   3.07527  5.05560  3.06790  2.83207  4.25244  3.52402  3.99022  3.92295  2.63882  3.40268  4.43010  3.29159  4.08429  0.88842  2.91615  3.11639  3.37477  3.64059  5.48770  4.19863    145 q x - -
          2.68618  4.42225  2.77519  2.73123  3.46354  2.40513  3.72494  3.29354  2.67741  2.69355  4.24690  2.90347  2.73739  3.18146  2.89801  2.37887  2.77519  2.98518  4.58477  3.61503
          0.02513  4.09212  4.81447  0.61958  0.77255  0.48576  0.95510
     91   2.32337  4.24633  3.47853  3.18345  4.22717  3.05194  4.23319  3.54953  3.18178  3.31529  4.18783  3.36314  3.78034  3.51491  3.47975  2.00872  1.19236  3.09344  5.60255  4.37244    146 t x - -
          2.68618  4.42225  2.77519  2.73123  3.46354  2.40513  3.72494  3.29354  2.67741  2.69355  4.24690  2.90347  2.73739  3.18146  2.89801  2.37887  2.77519  2.98518  4.58477  3.61503
          0.02513  4.09212  4.81447  0.61958  0.77255  0.48576  0.95510
     92   2.86235  0.58611  4.42440  4.21814  4.16573  3.43398  4.81757  3.35179  4.04852  3.25455  4.38490  4.14737  4.15754  4.38583  4.13193  3.13361  3.34799  3.08002  5.52878  4.45032    147 C x - -
          2.68618  4.42225  2.77519  2.73123  3.46354  2.40513  3.72494  3.29354  2.67741  2.69355  4.24690  2.90347  2.73739  3.18146  2.89801  2.37887  2.77519  2.98518  4.58477  3.61503
          0.02513  4.09212  4.81447  0.61958  0.77255  0.48576  0.95510
     93   2.76827  4.25723  4.08065  3.52182  3.29485  3.87555  3.62574  2.00494  3.37781  2.10965  3.28659  3.79647  4.23807  3.66929  3.60984  3.17687  3.00941  1.37984  4.91775  3.67616    148 v x - -
          2.68618  4.42225  2.77519  2.73123  3.46354  2.40513  3.72494  3.29354  2.67741  2.69355  4.24690  2.90347  2.73739  3.18146  2.89801  2.37887  2.77519  2.98518  4.58477  3.61503
          0.02513  4.09212  4.81447  0.61958  0.77255  0.48576  0.95510
     94   0.73824  4.31627  3.69936  3.50750  4.28452  3.13369  4.50163  3.44392  3.52980  3.31485  4.32703  3.59717  3.89427  3.85164  3.76114  2.66699  2.95991  3.05967  5.68934  4.51613    149 a x - -
          2.68618  4.42225  2.77519  2.73123  3.46354  2.40513  3.72494  3.29354  2.67741  2.69355  4.24690  2.90347  2.73739  3.18146  2.89801  2.37887  2.77519  2.98518  4.58477  3.61503
          0.02513  4.09212  4.81447  0.61958  0.77255  0.48576  0.95510
     95   3.41051  4.81082  4.54139  4.18773  3.23384  4.25869  4.77510  2.45535  3.95346  0.64524  3.19793  4.44193  4.65976  4.26864  4.09133  3.86365  3.69670  2.54869  5.18703  3.95922    150 L x - -
          2.68618  4.42225  2.77519  2.73123  3.46354  2.40513  3.72494  3.29354  2.67741  2.69355  4.24690  2.90347  2.73739  3.18146  2.89801  2.37887  2.77519  2.98518  4.58477  3.61503
          0.02513  4.09212  4.81447  0.61958  0.77255  0.48576  0.95510
     96   2.73334  4.79050  3.17026  2.64804  4.08996  3.12074  3.71330  2.79020  1.46131  3.06849  3.94346  3.11118  3.92452  2.88651  2.65066  2.79986  2.97338  3.11209  5.32557  4.04927    151 k x - -
          2.68618  4.42225  2.77519  2.73123  3.46354  2.40513  3.72494  3.29354  2.67741  2.69355  4.24690  2.90347  2.73739  3.18146  2.89801  2.37887  2.77519  2.98518  4.58477  3.61503
          0.02513  4.09212  4.81447  0.61958  0.77255  0.48576  0.95510
     97   3.06984  4.78457  3.70165  3.57640  4.54367  3.45992  4.63111  4.15160  3.65371  3.75207  4.81489  3.85842  0.50461  4.03562  3.86960  3.24541  3.52970  3.77083  5.66422  4.66905    152 P x - -
          2.68618  4.42225  2.77519  2.73123  3.46354  2.40513  3.72494  3.29354  2.67741  2.69355  4.24690  2.90347  2.73739  3.18146  2.89801  2.37887  2.77519  2.98518  4.58477  3.61503
          0.02513  4.09212  4.81447  0.61958  0.77255  0.48576  0.95510
     98   2.85605  4.46972  3.82916  3.27259  3.38214  3.84574  4.08196  2.36303  2.50384  1.32053  3.30402  3.63319  4.20642  3.41978  3.22004  3.15173  3.08855  2.42329  5.03156  3.81414    153 l x - -
          2.68618  4.42225  2.77519  2.73123  3.46354  2.40513  3.72494  3.29354  2.67741  2.69355  4.24690  2.90347  2.73739  3.18146  2.89801  2.37887  2.77519  2.98518  4.58477  3.61503
          0.02513  4.09212  4.81447  0.61958  0.77255  0.48576  0.95510
     99   2.33635  4.29434  3.27144  3.12152  4.49166  1.08826  4.31771  3.98348  3.32460  3.65650  4.48763  3.32281  3.76824  3.59742  3.63618  1.99526  2.84082  3.37847  5.80708  4.57863    154 g x - -
          2.68618  4.42225  2.77519  2.73123  3.46354  2.40513  3.72494  3.29354  2.67741  2.69355  4.24690  2.90347  2.73739  3.18146  2.89801  2.37887  2.77519  2.98518  4.58477  3.61503
          0.02513  4.09212  4.81447  0.61958  0.77255  0.48576  0.95510
    100   2.61218  4.86394  2.86185  2.04752  4.18546  2.64134  3.65135  3.61336  2.34712  3.19505  3.99907  2.92146  3.80775  2.79456  2.90719  2.26198  2.60124  3.06719  5.41368  4.06328    155 e x - -
          2.68618  4.42225  2.77519  2.73123  3.46354  2.40513  3.72494  3.29354  2.67741  2.69355  4.24690  2.90347  2.73739  3.18146  2.89801  2.37887  2.77519  2.98518  4.58477  3.61503
          0.02513  4.09212  4.81447  0.61958  0.77255  0.48576  0.95510
    101   2.16550  4.81498  2.75099  2.03374  4.27626  3.30171  3.78149  3.67154  2.62192  3.29438  4.13137  2.95857  2.03385  2.95248  3.06726  2.68581  2.94933  3.30540  5.53373  4.19470    156 e x - -
          2.68618  4.42225  2.77519  2.73123  3.46354  2.40513  3.72494  3.29354  2.67741  2.69355  4.24690  2.90347  2.73739  3.18146  2.89801  2.37887  2.77519  2.98518  4.58477  3.61503
          0.02513  4.09212  4.81447  0.61958  0.77255  0.48576  0.95510
    102   3.40843  4.76090  4.78660  4.30141  2.67739  4.52909  4.68154  2.30943  4.13952  0.75921  2.97080  4.53011  4.76423  4.27948  4.26603  3.92783  3.64567  2.44780  4.95075  3.62820    157 l x - -
          2.68618  4.42225  2.77519  2.73123  3.46354  2.40513  3.72494  3.29354  2.67741  2.69355  4.24690  2.90347  2.73739  3.18146  2.89801  2.37887  2.77519  2.98518  4.58477  3.61503
          0.02513  4.09212  4.81447  0.61958  0.77255  0.48576  0.95510
    103   2.51098  4.39672  3.41687  3.04435  3.80926  3.27270  4.05423  3.20337  2.97393  2.37069  3.91712  3.34725  3.89629  3.35528  3.29067  1.26605  2.90183  2.90659  5.27720  3.94607    158 s x - -
          2.68618  4.42225  2.77519  2.73123  3.46354  2.40513  3.72494  3.29354  2.67741  2.69355  4.24690  2.90347  2.73739  3.18146  2.89801  2.37887  2.77519  2.98518  4.58477  3.61503
          0.02513  4.09212  4.81447  0.61958  0.77255  0.48576  0.95510
    104   2.58094  4.62490  3.04284  2.56476  3.88851  3.38977  3.72331  3.32267  2.57492  2.96856  3.81405  2.39037  3.84136  2.92251  3.00096  2.30513  2.19716  3.01717  5.22450  3.12193    159 t x - -
          2.68618  4.42225  2.77519  2.73123  3.46354  2.40513  3.72494  3.29354  2.67741  2.69355  4.24690  2.90347  2.73739  3.18146  2.89801  2.37887  2.77519  2.98518  4.58477  3.61503
          0.02513  4.09212  4.81447  0.61958  0.77255  0.48576  0.95510
    105   1.51317  4.57001  3.10784  2.67782  4.13931  2.92649  3.82924  3.54424  2.61081  3.17603  4.01048  2.85656  3.82392  3.01974  2.49794  2.62591  2.85922  3.16943  5.41740  4.13482    160 a x - -
          2.68618  4.42225  2.77519  2.73123  3.46354  2.40513  3.72494  3.29354  2.67741  2.69355  4.24690  2.90347  2.73739  3.18146  2.89801  2.37887  2.77519  2.98518  4.58477  3.61503
          0.02513  4.09212  4.81447  0.61958  0.77255  0.48576  0.95510
    106   3.13127  4.44649  4.85408  4.36791  3.63674  4.47727  5.08911  1.48260  4.25412  2.14468  3.44336  4.57761  4.80256  4.52751  4.45321  3.87385  3.40305  0.97045  5.60626  4.39081    161 v x - -
          2.68618  4.42225  2.77519  2.73123  3.46354  2.40513  3.72494  3.29354  2.67741  2.69355  4.24690  2.90347  2.73739  3.18146  2.89801  2.37887  2.77519  2.98518  4.58477  3.61503
          0.02513  4.09212  4.81447  0.61958  0.77255  0.48576  0.95510
    107   2.83161  4.94238  3.25789  2.67999  4.25285  3.55444  3.02732  3.68708  2.14555  3.23146  4.08315  3.12818  3.95785  2.82104  1.49205  2.86539  2.55991  3.36964  5.36692  4.10191    162 r x - -
          2.68618  4.42225  2.77519  2.73123  3.46354  2.40513  3.72494  3.29354  2.67741  2.69355  4.24690  2.90347  2.73739  3.18146  2.89801  2.37887  2.77519  2.98518  4.58477  3.61503
          0.02513  4.09212  4.81447  0.61958  0.77255  0.48576  0.95510
    108   2.91767  5.46613  1.44654  2.04052  4.75236  3.29227  3.75670  4.26111  2.68807  3.75217  4.57710  2.75076  3.87087  2.03779  3.23738  2.81925  3.18857  3.83895  5.90678  4.42995    163 d x - -
          2.68618  4.42225  2.77519  2.73123  3.46354  2.40513  3.72494  3.29354  2.67741  2.69355  4.24690  2.90347  2.73739  3.18146  2.89801  2.37887  2.77519  2.98518  4.58477  3.61503
          0.02513  4.09212  4.81447  0.61958  0.77255  0.48576  0.95510
    109   1.73108  4.21461  3.48935  3.22583  4.36569  2.98776  4.29999  3.73796  3.28372  3.47241  4.31635  3.36563  3.74621  3.57761  3.58543  1.12777  2.76803  3.19938  5.72053  4.50003    164 s x - -
          2.68618  4.42225  2.77519  2.73123  3.46354  2.40513  3.72494  3.29354  2.67741  2.69355  4.24690  2.90347  2.73739  3.18146  2.89801  2.37887  2.77519  2.98518  4.58477  3.61503
          0.02513  4.09212  4.81447  0.61958  0.77255  0.48576  0.95510
    110   2.86235  0.58611  4.42440  4.21814  4.16573  3.43398  4.81757  3.35179  4.04852  3.25455  4.38490  4.14737  4.15754  4.38583  4.13193  3.13361  3.34799  3.08002  5.52878  4.45032    165 C x - -
          2.68618  4.42225  2.77519  2.73123  3.46354  2.40513  3.72494  3.29354  2.67741  2.69355  4.24690  2.90347  2.73739  3.18146  2.89801  2.37887  2.77519  2.98518  4.58477  3.61503
          0.02513  4.09212  4.81447  0.61958  0.77255  0.48576  0.95510
    111   2.43255  4.74860  3.05854  2.51495  4.01469  3.44126  3.66060  3.39511  1.99197  3.02405  3.85800  3.01227  3.84628  2.51270  2.81459  2.67900  2.45152  2.65859  5.28092  3.97467    166 k x - -
          2.68618  4.42225  2.77519  2.73123  3.46354  2.40513  3.72494  3.29354  2.67741  2.69355  4.24690  2.90347  2.73739  3.18146  2.89801  2.37887  2.77519  2.98518  4.58477  3.61503
          0.02513  4.09212  4.81447  0.61958  0.77255  0.48576  0.95510
    112   2.86352  5.12035  2.57398  2.39823  4.41881  3.34792  3.79118  4.00245  2.56123  3.54046  4.40668  1.36178  3.91333  2.41416  2.95427  2.84351  3.15315  3.62360  5.63383  4.23630    167 n x - -
          2.68618  4.42225  2.77519  2.73123  3.46354  2.40513  3.72494  3.29354  2.67741  2.69355  4.24690  2.90347  2.73739  3.18146  2.89801  2.37887  2.77519  2.98518  4.58477  3.61503
          0.02513  4.09212  4.81447  0.61958  0.77255  0.48576  0.95510
    113   1.02713  4.19473  3.65869  3.36192  4.22969  3.04477  4.35123  3.35306  3.34595  3.24153  4.16205  3.45778  3.79282  3.65485  3.61763  2.50561  2.20566  2.94135  5.64956  4.45175    168 a x - -
          2.68618  4.42225  2.77519  2.73123  3.46354  2.40513  3.72494  3.29354  2.67741  2.69355  4.24690  2.90347  2.73739  3.18146  2.89801  2.37887  2.77519  2.98518  4.58477  3.61503
          0.02513  4.09212  4.81447  0.61958  0.77255  0.48576  0.95510
    114   2.94024  5.14902  2.95965  2.58701  4.55623  3.50674  3.70917  3.99459  1.19030  3.49398  4.34802  2.49008  3.97683  2.85746  2.46389  2.92789  3.17312  3.63710  5.56593  4.28989    169 k x - -
          2.68618  4.42225  2.77519  2.73123  3.46354  2.40513  3.72494  3.29354  2.67741  2.69355  4.24690  2.90347  2.73739  3.18146  2.89801  2.37887  2.77519  2.98518  4.58477  3.61503
          0.02513  4.09212  4.81447  0.61958  0.77255  0.48576  0.95510
    115   2.96152  4.70947  3.67983  3.60991  4.73739  0.45846  4.71144  4.39568  3.82074  4.02041  5.00185  3.84490  4.10727  4.12790  4.02756  3.14060  3.45983  3.88154  5.76908  4.84858    170 G x - -
          2.68618  4.42225  2.77519  2.73123  3.46354  2.40513  3.72494  3.29354  2.67741  2.69355  4.24690  2.90347  2.73739  3.18146  2.89801  2.37887  2.77519  2.98518  4.58477  3.61503
          0.02513  4.09212  4.81447  0.61958  0.77255  0.48576  0.95510
    116   2.57530  4.47457  3.26828  2.72312  3.72523  3.45853  3.77405  2.85343  2.36357  2.76312  3.64163  3.16626  3.88579  3.01211  3.03116  2.49756  1.97851  2.51311  5.10852  3.84465    171 t x - -
          2.68618  4.42225  2.77519  2.73123  3.46354  2.40513  3.72494  3.29354  2.67741  2.69355  4.24690  2.90347  2.73739  3.18146  2.89801  2.37887  2.77519  2.98518  4.58477  3.61503
          0.02513  4.09212  4.81447  0.61958  0.77255  0.48576  0.95510
    117   3.63665  4.87086  4.75605  4.42729  0.87380  4.41982  3.58813  3.24892  4.23558  2.53834  3.82600  4.17113  4.73119  4.20996  4.24644  3.81059  3.86187  3.20971  2.75316  2.01256    172 f x - -
          2.68618  4.42225  2.77519  2.73123  3.46354  2.40513  3.72494  3.29354  2.67741  2.69355  4.24690  2.90347  2.73739  3.18146  2.89801  2.37887  2.77519  2.98518  4.58477  3.61503
          0.02513  4.09212  4.81447  0.61958  0.77255  0.48576  0.95510
    118   2.92489  5.32750  1.95155  2.23540  4.67157  3.26992  3.84583  4.23920  2.83991  3.77991  4.63941  1.26503  3.89444  3.02605  3.38883  2.85538  3.23589  3.81716  5.89438  4.42688    173 n x - -
          2.68618  4.42225  2.77519  2.73123  3.46354  2.40513  3.72494  3.29354  2.67741  2.69355  4.24690  2.90347  2.73739  3.18146  2.89801  2.37887  2.77519  2.98518  4.58477  3.61503
          0.02513  4.09212  4.81447  0.61958  0.77255  0.48576  0.95510
    119   2.63440  4.28770  4.23397  3.68913  3.52981  3.97997  4.43358  1.85330  3.59482  2.21342  3.41773  3.95932  4.36347  3.87267  3.84671  3.30253  2.43820  1.32110  5.20183  3.99391    174 v x - -
          2.68618  4.42225  2.77519  2.73123  3.46354  2.40513  3.72494  3.29354  2.67741  2.69355  4.24690  2.90347  2.73739  3.18146  2.89801  2.37887  2.77519  2.98518  4.58477  3.61503
          0.02513  4.09212  4.81447  0.61958  0.77255  0.48576  0.95510
    120   3.24902  4.55894  4.86690  4.36785  3.37373  4.55717  4.99310  1.04310  4.19371  1.61411  3.21162  4.60366  4.81904  4.44027  4.35816  3.95099  3.50094  1.82991  5.39957  4.20273    175 i x - -
          2.68618  4.42225  2.77519  2.73123  3.46354  2.40513  3.72494  3.29354  2.67741  2.69355  4.24690  2.90347  2.73739  3.18146  2.89801  2.37887  2.77519  2.98518  4.58477  3.61503
          0.02513  4.09212  4.81447  0.61958  0.77255  0.48576  0.95510
    121   2.68995  4.81801  3.09179  2.56287  4.13320  3.46249  3.67456  3.50301  1.76356  3.11276  3.95575  3.04539  3.88132  2.68875  2.67661  2.73649  2.11559  2.97204  5.34576  4.05508    176 k x - -
          2.68618  4.42225  2.77519  2.73123  3.46354  2.40513  3.72494  3.29354  2.67741  2.69355  4.24690  2.90347  2.73739  3.18146  2.89801  2.37887  2.77519  2.98518  4.58477  3.61503
          0.02513  4.09212  4.81447  0.61958  0.77255  0.48576  0.95510
    122   1.95648  4.34361  3.36341  3.13040  4.30930  3.09806  4.25532  3.63317  3.19522  3.36954  4.28292  3.36256  1.21377  3.53021  3.50143  2.58525  2.88365  3.18813  5.66274  4.44227    177 p x - -
          2.68618  4.42225  2.77519  2.73123  3.46354  2.40513  3.72494  3.29354  2.67741  2.69355  4.24690  2.90347  2.73739  3.18146  2.89801  2.37887  2.77519  2.98518  4.58477  3.61503
          0.02513  4.09212  4.81447  0.61958  0.77255  0.48576  0.95510
    123   1.02784  4.26431  3.48015  3.19604  4.26586  3.06080  4.26337  3.57712  3.23286  3.32880  4.21515  3.38023  2.63229  3.54475  3.53773  2.52509  2.81627  3.12156  5.63284  4.42222    178 a x - -
          2.68618  4.42225  2.77519  2.73123  3.46354  2.40513  3.72494  3.29354  2.67741  2.69355  4.24690  2.90347  2.73739  3.18146  2.89801  2.37887  2.77519  2.98518  4.58477  3.61503
          0.02513  4.09212  4.81447  0.61958  0.77255  0.48576  0.95510
    124   1.72298  4.30225  3.34579  2.96399  4.30485  2.48355  4.09053  3.73398  3.01602  3.38137  4.19075  3.23719  2.72705  3.31347  3.39391  1.65628  2.75481  3.21999  5.61620  4.36926    179 s x - -
          2.68618  4.42225  2.77519  2.73123  3.46354  2.40513  3.72494  3.29354  2.67741  2.69355  4.24690  2.90347  2.73739  3.18146  2.89801  2.37887  2.77519  2.98518  4.58477  3.61503
          0.02513  4.09212  4.81447  0.61958  0.77255  0.48576  0.95510
    125   1.58291  4.33018  3.29702  2.91364  4.26400  2.45102  4.05216  3.68739  2.97147  3.33586  4.15046  2.89977  3.74955  3.27240  3.35674  1.85382  2.53614  3.19987  5.57816  4.32438    180 a x - -
          2.68618  4.42225  2.77519  2.73123  3.46354  2.40513  3.72494  3.29354  2.67741  2.69355  4.24690  2.90347  2.73739  3.18146  2.89801  2.37887  2.77519  2.98518  4.58477  3.61503
          0.02513  4.09212  4.81447  0.61958  0.77255  0.48576  0.95510
    126   2.60165  4.67305  2.83656  2.63122  4.33224  3.21438  3.94922  3.75615  2.80128  3.43559  4.30608  1.32547  3.85249  3.15669  3.18964  2.68444  2.38663  3.34368  5.62717  4.28742    181 n x - -
          2.68618  4.42225  2.77519  2.73123  3.46354  2.40513  3.72494  3.29354  2.67741  2.69355  4.24690  2.90347  2.73739  3.18146  2.89801  2.37887  2.77519  2.98518  4.58477  3.61503
          0.02513  4.09212  4.81447  0.61958  0.77255  0.48576  0.95510
    127   1.69286  4.60005  2.47821  2.58190  4.19225  3.23469  3.83527  3.58225  2.71217  3.23182  4.05760  3.03558  3.79868  3.01801  3.15855  2.42252  2.22386  3.19265  5.48467  4.17098    182 a x - -
          2.68618  4.42225  2.77519  2.73123  3.46354  2.40513  3.72494  3.29354  2.67741  2.69355  4.24690  2.90347  2.73739  3.18146  2.89801  2.37887  2.77519  2.98518  4.58477  3.61503
          0.02513  4.09212  4.81447  0.61958  0.77255  0.48576  0.95510
    128   2.21994  4.86044  2.51664  2.24793  4.11841  3.20742  3.62059  3.54303  2.41594  2.96784  3.24024  2.67195  3.80340  2.76193  2.88766  2.62123  2.83901  3.20319  5.35762  4.00722    183 a x - -
          2.68618  4.42225  2.77519  2.73123  3.46354  2.40513  3.72494  3.29354  2.67741  2.69355  4.24690  2.90347  2.73739  3.18146  2.89801  2.37887  2.77519  2.98518  4.58477  3.61503
          0.02513  4.09212  4.81447  0.61958  0.77255  0.48576  0.95510
    129   2.57264  4.59816  2.86656  2.74708  4.48792  1.14504  4.11271  4.03087  3.06242  3.65707  4.51023  2.35493  3.84861  3.35122  3.44723  2.67729  3.01264  3.51599  5.75657  4.46060    184 g x - -
          2.68618  4.42225  2.77519  2.73123  3.46354  2.40513  3.72494  3.29354  2.67741  2.69355  4.24690  2.90347  2.73739  3.18146  2.89801  2.37887  2.77519  2.98518  4.58477  3.61503
          0.02513  4.09212  4.81447  0.61958  0.77255  0.48576  0.95510
    130   2.42039  4.48374  3.11924  2.70276  4.24001  2.25779  3.89658  3.67007  2.76179  3.29029  4.09982  2.85409  2.86148  3.08214  3.18534  1.98954  2.20949  3.22528  5.52209  4.22924    185 s x - -
          2.68618  4.42225  2.77519  2.73123  3.46354  2.40513  3.72494  3.29354  2.67741  2.69355  4.24690  2.90347  2.73739  3.18146  2.89801  2.37887  2.77519  2.98518  4.58477  3.61503
          0.10965  4.09212  2.44017  0.61958  0.77255  0.48576  0.95510
    131   2.99597  4.98197  2.99986  2.75861  4.16834  3.46055  3.91748  3.82196  2.57032  3.31047  4.33629  3.21887  4.01714  1.00833  2.85102  3.03876  3.29369  3.54364  5.41684  4.12041    186 q x - -
          2.68618  4.42225  2.77519  2.73123  3.46354  2.40513  3.72494  3.29354  2.67741  2.69355  4.24690  2.90347  2.73739  3.18146  2.89801  2.37887  2.77519  2.98518  4.58477  3.61503
          0.02731  4.00979  4.73214  0.61958  0.77255  0.57185  0.83122
    132   0.83263  4.26538  3.60627  3.40607  4.19320  3.08582  4.41130  3.33958  3.42596  3.21467  4.23298  3.51960  3.83822  3.75489  3.66575  2.61529  2.90226  2.97013  5.60661  4.42272    187 a x - -
          2.68618  4.42225  2.77519  2.73123  3.46354  2.40513  3.72494  3.29354  2.67741  2.69355  4.24690  2.90347  2.73739  3.18146  2.89801  2.37887  2.77519  2.98518  4.58477  3.61503
          0.02731  4.00979  4.73214  0.61958  0.77255  0.57185  0.83122
    133   2.08464  4.35859  3.39050  2.97033  3.26484  3.41448  3.83834  3.00467  2.92489  2.71616  3.65026  3.31238  3.92907  3.26161  3.24521  2.58714  2.88734  2.75054  4.78214  1.87535    188 y x - -
          2.68618  4.42225  2.77519  2.73123  3.46354  2.40513  3.72494  3.29354  2.67741  2.69355  4.24690  2.90347  2.73739  3.18146  2.89801  2.37887  2.77519  2.98518  4.58477  3.61503
          0.02731  4.00979  4.73214  0.61958  0.77255  0.57185  0.83122
    134   2.89304  5.34809  1.67080  2.16162  4.67309  3.22764  3.78587  4.22789  2.78462  3.75556  4.60818  1.56782  3.84717  2.95952  3.35041  2.81006  3.19553  3.80326  5.88374  4.40286    189 n x - -
          2.68618  4.42225  2.77519  2.73123  3.46354  2.40513  3.72494  3.29354  2.67741  2.69355  4.24690  2.90347  2.73739  3.18146  2.89801  2.37887  2.77519  2.98518  4.58477  3.61503
          0.02731  4.00979  4.73214  0.61958  0.77255  0.57185  0.83122
    135   1.23199  4.14712  3.54076  3.20902  4.17513  2.98253  4.21911  3.44188  3.20495  3.23970  4.10247  3.34598  3.71637  3.50734  3.50226  2.24225  2.11184  2.98695  5.55713  4.35205    190 a x - -
          2.68618  4.42225  2.77519  2.73123  3.46354  2.40513  3.72494  3.29354  2.67741  2.69355  4.24690  2.90347  2.73739  3.18146  2.89801  2.37887  2.77519  2.98518  4.58477  3.61503
          0.02731  4.00979  4.73214  0.61958  0.77255  0.57185  0.83122
    136   3.10258  4.46006  4.69456  4.23113  3.48089  4.35047  4.94280  1.02906  4.07940  1.97650  3.31918  4.45189  4.70382  4.36956  4.27417  3.75945  3.38327  1.62536  5.46218  4.24069    191 i x - -
          2.68618  4.42225  2.77519  2.73123  3.46354  2.40513  3.72494  3.29354  2.67741  2.69355  4.24690  2.90347  2.73739  3.18146  2.89801  2.37887  2.77519  2.98518  4.58477  3.61503
          0.02731  4.00979  4.73214  0.61958  0.77255  0.57185  0.83122
    137   2.72116  4.95771  2.83988  2.43829  4.31686  3.39134  3.65137  3.74593  2.09474  3.29402  4.11854  2.94401  3.85077  2.03183  2.66436  2.05238  2.96756  3.38942  5.46313  4.14151    192 q x - -
          2.68618  4.42225  2.77519  2.73123  3.46354  2.40513  3.72494  3.29354  2.67741  2.69355  4.24690  2.90347  2.73739  3.18146  2.89801  2.37887  2.77519  2.98518  4.58477  3.61503
          0.02731  4.00979  4.73214  0.61958  0.77255  0.57185  0.83122
    138   2.51417  4.94645  2.82296  2.36289  4.27490  3.36726  3.61032  3.71124  1.97059  3.25914  4.05540  2.62427  3.41254  2.57397  2.77236  2.23930  2.87839  3.34168  5.44434  4.09117    193 k x - -
          2.68618  4.42225  2.77519  2.73123  3.46354  2.40513  3.72494  3.29354  2.67741  2.69355  4.24690  2.90347  2.73739  3.18146  2.89801  2.37887  2.77519  2.98518  4.58477  3.61503
          0.02731  4.00979  4.73214  0.61958  0.77255  0.57185  0.83122
    139   2.69114  5.04031  2.76552  2.34681  4.37506  3.12880  3.61136  3.81668  1.85123  3.34031  4.13618  2.37214  3.16618  2.55912  2.72246  2.67134  2.92757  3.43748  5.50163  4.14531    194 k x - -
          2.68618  4.42225  2.77519  2.73123  3.46354  2.40513  3.72494  3.29354  2.67741  2.69355  4.24690  2.90347  2.73739  3.18146  2.89801  2.37887  2.77519  2.98518  4.58477  3.61503
          0.02731  4.00979  4.73214  0.61958  0.77255  0.43547  1.04118
    140   2.36883  4.31865  3.26090  3.13692  4.49408  0.97483  4.34113  4.00020  3.35302  3.68240  4.52747  3.34130  3.78835  3.63202  3.65370  2.23222  2.87614  3.40175  5.80702  4.57914    195 g x - -
          2.68618  4.42225  2.77519  2.73123  3.46354  2.40513  3.72494  3.29354  2.67741  2.69355  4.24690  2.90347  2.73739  3.18146  2.89801  2.37887  2.77519  2.98518  4.58477  3.61503
          0.02513  4.09212  4.81447  0.61958  0.77255  0.48576  0.95510
    141   1.78856  4.58449  3.00831  2.43360  4.13537  2.58668  3.81280  3.54412  2.67057  3.17599  4.00110  3.04792  2.75869  2.99658  3.10500  2.59362  2.64714  3.16513  5.42897  4.12431    196 a x - -
          2.68618  4.42225  2.77519  2.73123  3.46354  2.40513  3.72494  3.29354  2.67741  2.69355  4.24690  2.90347  2.73739  3.18146  2.89801  2.37887  2.77519  2.98518  4.58477  3.61503
          0.02513  4.09212  4.81447  0.61958  0.77255  0.48576  0.95510
    142   1.66114  4.20452  3.47996  3.22053  4.39179  1.36181  4.30548  3.74674  3.30387  3.47875  4.31160  3.35998  3.73890  3.58093  3.61057  2.44347  2.49153  3.20012  5.73810  4.53571    197 g x - -
          2.68618  4.42225  2.77519  2.73123  3.46354  2.40513  3.72494  3.29354  2.67741  2.69355  4.24690  2.90347  2.73739  3.18146  2.89801  2.37887  2.77519  2.98518  4.58477  3.61503
          0.02513  4.09212  4.81447  0.61958  0.77255  0.48576  0.95510
    143   1.36324  4.22801  3.47350  3.25082  4.42348  1.47539  4.34752  3.79559  3.36268  3.52773  4.37089  3.38728  3.75863  3.63463  3.65959  2.47501  2.79550  3.24265  5.75972  4.56771    198 a x - -
          2.68618  4.42225  2.77519  2.73123  3.46354  2.40513  3.72494  3.29354  2.67741  2.69355  4.24690  2.90347  2.73739  3.18146  2.89801  2.37887  2.77519  2.98518  4.58477  3.61503
          0.05275  4.09212  3.36158  0.61958  0.77255  0.48576  0.95510
    144   1.61238  4.51908  2.61272  2.65383  4.32452  1.87999  3.96725  3.73227  2.90838  3.38791  4.21930  3.06773  3.78197  3.17403  3.34253  2.57104  2.86752  3.28128  5.62452  4.32352    199 a x - -
          2.68618  4.42225  2.77519  2.73123  3.46354  2.40513  3.72494  3.29354  2.67741  2.69355  4.24690  2.90347  2.73739  3.18146  2.89801  2.37887  2.77519  2.98518  4.58477  3.61503
          0.02582  4.06520  4.78754  0.61958  0.77255  0.51554  0.90926
    145   1.29087  4.18839  3.46912  3.16916  4.34819  2.25946  4.24752  3.76322  3.24096  3.44791  4.26424  3.32395  3.71281  3.51417  3.56399  1.84866  2.72664  3.20396  5.68648  4.47664    200 a x - -
          2.68618  4.42225  2.77519  2.73123  3.46354  2.40513  3.72494  3.29354  2.67741  2.69355  4.24690  2.90347  2.73739  3.18146  2.89801  2.37887  2.77519  2.98518  4.58477  3.61503
          0.02582  4.06520  4.78754  0.61958  0.77255  0.46758  0.98487
    146   2.17584  4.54544  2.60991  2.63996  4.39991  1.50201  3.98147  3.83597  2.92694  3.46424  4.28514  3.05816  3.78555  3.18300  3.36956  2.25646  2.88166  3.35552  5.68796  4.37705    201 g x - -
          2.68618  4.42225  2.77519  2.73123  3.46354  2.40513  3.72494  3.29354  2.67741  2.69355  4.24690  2.90347  2.73739  3.18146  2.89801  2.37887  2.77519  2.98518  4.58477  3.61503
          0.18213  4.09212  1.89845  0.61958  0.77255  0.48576  0.95510
    147   1.81994  4.60236  2.32057  2.46673  4.20835  2.90073  3.77458  3.62391  2.66263  3.24804  4.06876  2.93702  3.74060  2.95293  3.12280  2.36861  2.61412  3.21785  5.48561  4.15721    202 a x - -
          2.68618  4.42225  2.77519  2.73123  3.46354  2.40513  3.72494  3.29354  2.67741  2.69355  4.24690  2.90347  2.73739  3.18146  2.89801  2.37887  2.77519  2.98518  4.58477  3.61503
          0.06740  3.93934  3.08521  0.61958  0.77255  0.63519  0.75468
    148   2.08953  4.23354  3.10709  2.87143  4.26416  1.54450  4.06335  3.67384  3.01244  3.35234  4.19228  3.14730  2.76442  3.31136  3.36101  2.41590  2.72442  3.16333  5.58111  4.34315    203 g x - -
          2.68618  4.42225  2.77519  2.73123  3.46354  2.40513  3.72494  3.29354  2.67741  2.69355  4.24690  2.90347  2.73739  3.18146  2.89801  2.37887  2.77519  2.98518  4.58477  3.61503
          0.06639  3.90239  3.12261  0.61958  0.77255  0.60927  0.78471
    149   1.62691  4.15682  3.26705  3.05362  4.26870  1.55752  4.18338  3.62123  3.17580  3.36590  4.22620  3.24168  3.66255  3.46444  3.48313  2.39676  2.71043  3.10754  5.60722  4.39996    204 g x - -
          2.68596  4.42238  2.77515  2.73136  3.46349  2.40469  3.72507  3.29367  2.67753  2.69367  4.24702  2.90359  2.73752  3.18159  2.89813  2.37885  2.77494  2.98531  4.58489  3.61516
          0.55386  1.29502  1.88795  1.12674  0.39169  0.47257  0.97657
    150   1.82749  4.59142  2.29991  2.44629  4.26282  2.27698  3.81535  3.67148  2.74465  3.31384  4.14777  2.91451  3.72988  3.00679  3.20709  2.55149  2.84627  3.25096  5.54773  4.21579    212 a x - -
          2.68543  4.42244  2.77478  2.73142  3.46373  2.40511  3.72513  3.29373  2.67760  2.69374  4.24709  2.90366  2.73729  3.18165  2.89820  2.37851  2.77538  2.98537  4.58496  3.61522
          0.37158  1.37426  2.85894  1.52819  0.24453  0.56678  0.83783
    151   2.06225  4.76286  1.94269  2.33983  4.34334  2.88506  3.75041  3.78300  2.65923  3.37799  4.19614  2.84770  3.74577  2.91960  3.15117  2.27052  2.88830  3.36121  5.59168  4.22352    221 d x - -
          2.68618  4.42225  2.77519  2.73123  3.46354  2.40513  3.72494  3.29354  2.67741  2.69355  4.24690  2.90347  2.73739  3.18146  2.89801  2.37887  2.77519  2.98518  4.58477  3.61503
          0.13142  3.92163  2.26967  0.61958  0.77255  0.64984  0.73842
    152   2.41760  4.76578  2.38473  2.16321  4.20129  2.25743  3.68727  3.61367  2.58212  3.23026  4.06529  2.81563  3.74001  2.86310  3.05899  2.60230  2.65688  3.24631  5.47026  4.11489    222 e x - -
          2.68618  4.42225  2.77519  2.73123  3.46354  2.40513  3.72494  3.29354  2.67741  2.69355  4.24690  2.90347  2.73739  3.18146  2.89801  2.37887  2.77519  2.98518  4.58477  3.61503
          0.03301  3.82321  4.54556  0.61958  0.77255  0.72336  0.66382
    153   2.00511  4.13369  3.19559  2.96960  4.12735  2.89142  4.08715  3.48719  3.03771  3.24540  4.13019  3.17765  3.63173  3.36635  3.34125  1.34560  2.67308  3.01238  5.50234  4.24368    223 s x - -
          2.68618  4.42225  2.77519  2.73123  3.46354  2.40513  3.72494  3.29354  2.67741  2.69355  4.24690  2.90347  2.73739  3.18146  2.89801  2.37887  2.77519  2.98518  4.58477  3.61503
          0.03301  3.82321  4.54556  0.61958  0.77255  0.62494  0.76635
    154   1.61402  4.32234  3.11428  2.75123  4.01722  3.10031  3.88693  3.38113  2.76520  3.07132  3.92673  3.10651  3.72278  2.83424  3.12867  2.20087  2.53466  2.99531  5.35713  4.09796    224 a x - -
          2.68618  4.42225  2.77519  2.73123  3.46354  2.40513  3.72494  3.29354  2.67741  2.69355  4.24690  2.90347  2.73739  3.18146  2.89801  2.37887  2.77519  2.98518  4.58477  3.61503
          0.03072  3.89386  4.61620  0.61958  0.77255  0.67188  0.71487
    155   2.66930  4.88777  2.38992  2.31230  4.24001  3.25191  3.69274  3.69874  2.53648  3.28366  4.13055  2.83926  2.04868  2.49598  2.98432  2.67659  2.95394  3.34066  5.48840  4.12436    225 p x - -
          2.68618  4.42225  2.77519  2.73123  3.46354  2.40513  3.72494  3.29354  2.67741  2.69355  4.24690  2.90347  2.73739  3.18146  2.89801  2.37887  2.77519  2.98518  4.58477  3.61503
          0.03072  3.89386  4.61620  0.61958  0.77255  0.53550  0.88038
    156   2.22623  4.85899  1.61090  2.33781  4.38634  3.21006  3.78038  3.73831  2.69672  3.40173  4.24528  2.85892  3.79379  2.95054  3.19453  2.65482  2.55746  3.35111  5.64604  4.26514    226 d x - -
          2.68618  4.42225  2.77519  2.73123  3.46354  2.40513  3.72494  3.29354  2.67741  2.69355  4.24690  2.90347  2.73739  3.18146  2.89801  2.37887  2.77519  2.98518  4.58477  3.61503
          0.12272  3.98586  2.33391  0.61958  0.77255  0.59432  0.80282
    157   2.24707  4.20054  3.15816  2.95982  4.24335  2.60704  4.12129  3.72186  3.08328  3.41156  4.26092  3.19030  3.66364  3.39653  3.39784  1.18360  2.72982  3.18585  5.57415  4.32287    227 s x - -
          2.68618  4.42225  2.77519  2.73123  3.46354  2.40513  3.72494  3.29354  2.67741  2.69355  4.24690  2.90347  2.73739  3.18146  2.89801  2.37887  2.77519  2.98518  4.58477  3.61503
          0.03072  3.89386  4.61620  0.61958  0.77255  0.47415  0.97395
    158   2.70890  5.01184  2.27443  2.28669  4.47519  3.23423  3.76353  3.96391  2.67326  3.52298  4.34502  1.72895  3.81351  2.92794  3.17936  2.05303  3.01868  3.54497  5.69994  4.28975    228 n x - -
          2.68618  4.42225  2.77519  2.73123  3.46354  2.40513  3.72494  3.29354  2.67741  2.69355  4.24690  2.90347  2.73739  3.18146  2.89801  2.37887  2.77519  2.98518  4.58477  3.61503
          0.02680  4.02855  4.75090  0.61958  0.77255  0.55348  0.85554
    159   2.80453  5.31197  1.77730  1.97663  4.61582  2.47957  3.68668  4.10484  2.21773  3.60563  4.40800  2.74864  3.82059  2.82708  3.10197  2.72928  3.06484  3.68841  5.76658  4.31766    229 d x - -
          2.68618  4.42225  2.77519  2.73123  3.46354  2.40513  3.72494  3.29354  2.67741  2.69355  4.24690  2.90347  2.73739  3.18146  2.89801  2.37887  2.77519  2.98518  4.58477  3.61503
          0.15904  4.02855  2.04608  0.61958  0.77255  0.44563  1.02281
    160   2.55162  5.09381  2.04127  2.23362  4.43208  3.27712  3.66389  3.89661  2.51173  3.43715  4.24552  2.78691  3.79417  1.97778  3.00867  2.47302  2.97599  3.50353  5.61871  4.21109    230 q x - -
          2.68618  4.42225  2.77519  2.73123  3.46354  2.40513  3.72494  3.29354  2.67741  2.69355  4.24690  2.90347  2.73739  3.18146  2.89801  2.37887  2.77519  2.98518  4.58477  3.61503
          0.12455  3.97202  2.32007  0.61958  0.77255  0.60685  0.78760
    161   2.79070  5.23655  1.99521  1.62998  4.56443  2.38821  3.68731  4.04694  2.63890  3.57985  4.41304  2.68706  3.77835  2.84842  3.18778  2.71815  3.07263  3.64272  5.75778  4.30897    231 e x - -
          2.68618  4.42225  2.77519  2.73123  3.46354  2.40513  3.72494  3.29354  2.67741  2.69355  4.24690  2.90347  2.73739  3.18146  2.89801  2.37887  2.77519  2.98518  4.58477  3.61503
          0.07177  3.87868  3.02455  0.61958  0.77255  0.68348  0.70291
    162   2.87978  5.35766  1.35964  1.82197  4.64795  3.15647  3.71861  4.14258  2.73963  3.69029  4.56634  2.64379  3.78312  2.89620  3.31622  2.77872  3.17468  3.74432  5.84792  4.37467    232 d x - -
          2.68618  4.42225  2.77519  2.73123  3.46354  2.40513  3.72494  3.29354  2.67741  2.69355  4.24690  2.90347  2.73739  3.18146  2.89801  2.37887  2.77519  2.98518  4.58477  3.61503
          0.03247  3.83938  4.56173  0.61958  0.77255  0.71213  0.67452
    163   1.86043  4.11004  3.24968  2.95882  4.17545  1.87516  4.06750  3.55321  3.03519  3.25901  4.09013  3.16753  3.61154  3.32792  3.36675  2.14830  2.32125  3.04331  5.51732  4.29575    233 a x - -
          2.68626  4.42233  2.77504  2.73131  3.46361  2.40504  3.72502  3.29362  2.67697  2.69362  4.24697  2.90354  2.73747  3.18154  2.89808  2.37887  2.77517  2.98526  4.58485  3.61511
          0.48746  0.97984  4.56173  0.55241  0.85698  0.47565  0.97150
    164   2.93336  5.15052  2.98916  2.56470  4.53736  3.51910  3.63742  3.94736  1.26221  3.42596  4.27637  2.81668  3.95434  2.53105  2.33595  2.91411  3.14094  3.60309  5.50698  4.25023    236 k x - -
          2.68618  4.42225  2.77519  2.73123  3.46354  2.40513  3.72494  3.29354  2.67741  2.69355  4.24690  2.90347  2.73739  3.18146  2.89801  2.37887  2.77519  2.98518  4.58477  3.61503
          0.02731  4.00979  4.73214  0.61958  0.77255  0.57185  0.83122
    165   2.77839  5.15196  2.68407  1.82257  4.48600  3.38707  3.62709  3.92489  1.78900  3.42787  4.23533  2.87071  3.84705  2.60427  2.67583  2.53621  3.00991  3.54528  5.56842  4.21566    237 k x - -
          2.68618  4.42225  2.77519  2.73123  3.46354  2.40513  3.72494  3.29354  2.67741  2.69355  4.24690  2.90347  2.73739  3.18146  2.89801  2.37887  2.77519  2.98518  4.58477  3.61503
          0.02731  4.00979  4.73214  0.61958  0.77255  0.57185  0.83122
    166   2.87265  5.35215  1.30743  2.03215  4.70765  2.89323  3.76561  4.20671  2.76292  3.72837  4.56795  2.71622  3.83449  2.93128  3.34072  2.51122  3.16849  3.78270  5.90510  4.42656    238 d x - -
          2.68618  4.42225  2.77519  2.73123  3.46354  2.40513  3.72494  3.29354  2.67741  2.69355  4.24690  2.90347  2.73739  3.18146  2.89801  2.37887  2.77519  2.98518  4.58477  3.61503
          0.02731  4.00979  4.73214  0.61958  0.77255  0.57185  0.83122
    167   2.70746  4.77673  2.88677  2.61782  4.37286  1.52943  3.85094  3.81004  1.93511  3.40742  4.26994  3.07222  3.87441  3.04125  2.88173  2.76827  3.03892  3.42124  5.54625  4.28127    239 g x - -
          2.68618  4.42225  2.77519  2.73123  3.46354  2.40513  3.72494  3.29354  2.67741  2.69355  4.24690  2.90347  2.73739  3.18146  2.89801  2.37887  2.77519  2.98518  4.58477  3.61503
          0.02731  4.00979  4.73214  0.61958  0.77255  0.57185  0.83122
    168   2.84397  4.60396  3.54571  3.46348  4.59981  0.54550  4.57372  4.23442  3.66332  3.87084  4.84896  3.71026  3.99942  3.97676  3.88270  3.02010  3.33591  3.73625  5.65701  4.70694    240 G x - -
          2.68618  4.42225  2.77519  2.73123  3.46354  2.40513  3.72494  3.29354  2.67741  2.69355  4.24690  2.90347  2.73739  3.18146  2.89801  2.37887  2.77519  2.98518  4.58477  3.61503
          0.02731  4.00979  4.73214  0.61958  0.77255  0.57185  0.83122
    169   2.80348  4.25720  4.22262  3.64325  2.42388  3.92737  4.20650  2.22192  3.52969  1.50464  2.51164  3.88610  3.53955  3.72760  3.71500  3.22193  3.03171  2.30872  4.80369  3.62544    241 l x - -
          2.68618  4.42225  2.77519  2.73123  3.46354  2.40513  3.72494  3.29354  2.67741  2.69355  4.24690  2.90347  2.73739  3.18146  2.89801  2.37887  2.77519  2.98518  4.58477  3.61503
          0.02731  4.00979  4.73214  0.61958  0.77255  0.57185  0.83122
    170   3.31198  4.73459  4.40946  4.05176  3.19272  4.15540  4.66453  2.40621  3.81815  0.72292  3.17608  4.31386  4.56833  4.15352  3.97101  3.74501  3.60065  2.47885  5.11994  3.87435    242 l x - -
          2.68618  4.42225  2.77519  2.73123  3.46354  2.40513  3.72494  3.29354  2.67741  2.69355  4.24690  2.90347  2.73739  3.18146  2.89801  2.37887  2.77519  2.98518  4.58477  3.61503
          0.02731  4.00979  4.73214  0.61958  0.77255  0.57185  0.83122
    171   2.27832  4.24586  3.21669  3.02038  4.39779  1.48033  4.20657  3.87278  3.19003  3.53896  4.36419  3.24317  3.70857  3.47025  3.52017  1.62473  2.76907  3.29055  5.71362  4.47681    243 g x - -
          2.68618  4.42225  2.77519  2.73123  3.46354  2.40513  3.72494  3.29354  2.67741  2.69355  4.24690  2.90347  2.73739  3.18146  2.89801  2.37887  2.77519  2.98518  4.58477  3.61503
          0.02731  4.00979  4.73214  0.61958  0.77255  0.57185  0.83122
    172   2.45422  4.53429  2.80406  2.59411  4.38862  1.76855  3.93524  3.85915  2.84743  3.46932  4.28984  2.20599  3.75271  3.13517  3.27155  2.13370  2.86216  3.36581  5.66171  4.34233    244 g x - -
          2.68618  4.42225  2.77519  2.73123  3.46354  2.40513  3.72494  3.29354  2.67741  2.69355  4.24690  2.90347  2.73739  3.18146  2.89801  2.37887  2.77519  2.98518  4.58477  3.61503
          0.16231  4.00979  2.02732  0.61958  0.77255  0.57185  0.83122
    173   3.16567  4.53670  4.59660  4.03828  3.08364  4.38687  4.68660  1.83624  3.88407  1.08942  2.61249  4.33655  4.60800  4.08131  4.06425  3.72368  3.39346  2.09400  5.12086  4.00743    245 l x - -
          2.68618  4.42225  2.77519  2.73123  3.46354  2.40513  3.72494  3.29354  2.67741  2.69355  4.24690  2.90347  2.73739  3.18146  2.89801  2.37887  2.77519  2.98518  4.58477  3.61503
          0.03120  3.87868  4.60103  0.61958  0.77255  0.68348  0.70291
    174   2.27202  4.20716  3.16382  2.98107  4.24823  1.31914  4.14365  3.61441  3.10288  3.35574  4.24103  3.21194  3.67771  3.42424  3.40589  2.44019  2.39294  3.12460  5.57630  4.35840    246 g x - -
          2.68618  4.42225  2.77519  2.73123  3.46354  2.40513  3.72494  3.29354  2.67741  2.69355  4.24690  2.90347  2.73739  3.18146  2.89801  2.37887  2.77519  2.98518  4.58477  3.61503
          0.03120  3.87868  4.60103  0.61958  0.77255  0.68348  0.70291
    175   2.61010  4.75107  2.78498  2.45121  4.21421  3.26517  3.68436  3.64683  2.00895  3.23654  4.07468  2.71685  3.78996  2.85522  2.75339  1.88351  2.90438  3.27852  5.42239  4.10741    247 s x - -
          2.68618  4.42225  2.77519  2.73123  3.46354  2.40513  3.72494  3.29354  2.67741  2.69355  4.24690  2.90347  2.73739  3.18146  2.89801  2.37887  2.77519  2.98518  4.58477  3.61503
          0.03120  3.87868  4.60103  0.61958  0.77255  0.49350  0.94285
    176   2.77999  4.47321  4.33075  3.78272  3.16473  4.12263  4.46558  2.24435  3.61776  1.31024  1.92457  4.07371  4.43561  3.87471  3.82479  3.45054  3.25306  2.26098  5.06217  3.92388    248 l x - -
          2.68618  4.42225  2.77519  2.73123  3.46354  2.40513  3.72494  3.29354  2.67741  2.69355  4.24690  2.90347  2.73739  3.18146  2.89801  2.37887  2.77519  2.98518  4.58477  3.61503
          0.02731  4.00979  4.73214  0.61958  0.77255  0.57185  0.83122
    177   3.09459  4.46899  4.60545  4.05918  1.98258  4.26940  4.44900  2.19635  3.93388  1.35529  3.00710  4.25758  4.54127  4.07779  4.07627  3.60088  3.32724  1.86537  4.83079  3.51435    249 l x - -
          2.68618  4.42225  2.77519  2.73123  3.46354  2.40513  3.72494  3.29354  2.67741  2.69355  4.24690  2.90347  2.73739  3.18146  2.89801  2.37887  2.77519  2.98518  4.58477  3.61503
          0.02731  4.00979  4.73214  0.61958  0.77255  0.57185  0.83122
    178   2.49611  4.47930  2.93264  2.81514  4.39959  1.10252  4.12864  3.95074  3.08748  3.59929  4.46316  2.68760  3.80000  3.39017  3.43936  2.62174  2.95363  3.43201  5.67795  4.40769    250 g x - -
          2.68618  4.42225  2.77519  2.73123  3.46354  2.40513  3.72494  3.29354  2.67741  2.69355  4.24690  2.90347  2.73739  3.18146  2.89801  2.37887  2.77519  2.98518  4.58477  3.61503
          0.02731  4.00979  4.73214  0.61958  0.77255  0.57185  0.83122
    179   2.76510  4.22907  4.16210  3.58240  2.29168  3.88037  4.15061  2.23859  3.17430  1.68908  2.39156  3.82797  4.21094  3.67653  3.65252  3.17222  2.99370  2.29564  4.77392  3.57560    251 l x - -
          2.68618  4.42225  2.77519  2.73123  3.46354  2.40513  3.72494  3.29354  2.67741  2.69355  4.24690  2.90347  2.73739  3.18146  2.89801  2.37887  2.77519  2.98518  4.58477  3.61503
          0.01847  4.00095        *  0.61958  0.77255  0.00000        *
//
