# Supplementary material for: Remote homology clustering identifies lowly conserved families of effector proteins in plant-pathogenic fungi
Source: Microb Genom. 2021 Sep 1;7(9):000637. doi: 10.1099/mgen.0.000637 (PMC8715435; doi:10.1099/mgen.0.000637)
Supplement: Supplementary material 16 [file mgen-7-0637-s0016.zip › hmms/markov-PC_04XZ1N.hmm]

HMMER3/f [3.3 | Nov 2019]
NAME  markov-PC_04XZ1N
LENG  792
ALPH  amino
RF    yes
MM    no
CONS  yes
CS    no
MAP   yes
DATE  Thu Jul 23 09:14:47 2020
NSEQ  165
EFFN  7.419662
CKSUM 902648798
STATS LOCAL MSV      -12.6444  0.69623
STATS LOCAL VITERBI  -13.5392  0.69623
STATS LOCAL FORWARD   -6.2718  0.69623
HMM          A        C        D        E        F        G        H        I        K        L        M        N        P        Q        R        S        T        V        W        Y   
            m->m     m->i     m->d     i->m     i->i     d->m     d->d
  COMPO   2.62878  4.32914  2.90807  2.50405  3.35158  3.18052  3.68294  2.86724  2.46160  2.49187  3.75832  2.91702  3.36739  3.01967  2.96420  2.57914  2.81827  2.69847  4.61433  3.62727
          2.68618  4.42225  2.77519  2.73123  3.46354  2.40513  3.72494  3.29354  2.67741  2.69355  4.24690  2.90347  2.73739  3.18146  2.89801  2.37887  2.77519  2.98518  4.58477  3.61503
          0.05071  3.40264  4.12498  0.61958  0.77255  0.00000        *
      1   2.87839  4.44864  3.91945  3.50757  3.16367  3.74206  4.27127  2.32750  3.28072  1.78093  1.63517  3.79896  4.20559  3.67304  3.49964  3.21288  3.18319  2.31826  4.98573  3.73421     42 m x - -
          2.68618  4.42225  2.77519  2.73123  3.46354  2.40513  3.72494  3.29354  2.67741  2.69355  4.24690  2.90347  2.73739  3.18146  2.89801  2.37887  2.77519  2.98518  4.58477  3.61503
          0.03555  3.75025  4.47260  0.61958  0.77255  0.48576  0.95510
      2   2.33041  4.50438  3.11093  2.65373  3.87247  3.32930  3.71931  3.03058  1.94986  2.82746  3.76109  3.07932  3.81865  2.92525  2.73038  2.67613  2.84144  2.47618  5.21038  3.94403     43 k x - -
          2.68618  4.42225  2.77519  2.73123  3.46354  2.40513  3.72494  3.29354  2.67741  2.69355  4.24690  2.90347  2.73739  3.18146  2.89801  2.37887  2.77519  2.98518  4.58477  3.61503
          0.03555  3.75025  4.47260  0.61958  0.77255  0.48576  0.95510
      3   2.62866  4.61355  2.65482  2.53024  3.95837  3.10684  3.83460  3.64658  2.73040  3.30908  4.26865  1.39530  3.75490  3.11102  3.07750  2.70306  3.00886  3.28133  5.27927  3.91844     44 n x - -
          2.68618  4.42225  2.77519  2.73123  3.46354  2.40513  3.72494  3.29354  2.67741  2.69355  4.24690  2.90347  2.73739  3.18146  2.89801  2.37887  2.77519  2.98518  4.58477  3.61503
          0.22399  3.75025  1.73069  0.61958  0.77255  0.48576  0.95510
      4   2.92732  4.39034  4.19282  3.66661  3.13767  4.04779  4.41476  1.68408  3.49314  1.64659  2.41594  3.97969  4.37433  3.79709  3.72727  3.39278  3.18051  1.95202  5.05393  3.85792     45 l x - -
          2.68618  4.42225  2.77519  2.73123  3.46354  2.40513  3.72494  3.29354  2.67741  2.69355  4.24690  2.90347  2.73739  3.18146  2.89801  2.37887  2.77519  2.98518  4.58477  3.61503
          0.03795  3.68625  4.40859  0.61958  0.77255  0.41449  1.08080
      5   2.46779  4.28005  3.34935  2.86987  2.79410  3.33249  3.84026  2.85727  2.83151  2.56807  3.52894  3.23475  2.65333  3.15675  3.18069  2.66300  2.30351  2.61818  4.96863  3.67296     46 t x - -
          2.68618  4.42225  2.77519  2.73123  3.46354  2.40513  3.72494  3.29354  2.67741  2.69355  4.24690  2.90347  2.73739  3.18146  2.89801  2.37887  2.77519  2.98518  4.58477  3.61503
          0.03216  3.84896  4.57131  0.61958  0.77255  0.48576  0.95510
      6   2.66671  4.20220  3.89528  3.33071  2.43469  3.72428  3.98042  2.45645  3.22881  1.83171  2.67321  3.61810  4.08892  3.48361  3.47443  2.58392  2.90371  2.33133  4.69673  3.42188     47 l x - -
          2.68618  4.42225  2.77519  2.73123  3.46354  2.40513  3.72494  3.29354  2.67741  2.69355  4.24690  2.90347  2.73739  3.18146  2.89801  2.37887  2.77519  2.98518  4.58477  3.61503
          0.02935  3.93888  4.66123  0.61958  0.77255  0.48576  0.95510
      7   2.19719  4.69659  2.55920  2.44385  3.96244  3.36381  3.66199  3.34637  2.50337  2.99361  2.92579  2.53238  3.80311  2.83755  2.95513  2.63523  2.83052  3.03838  5.26775  3.94494     48 a x - -
          2.68618  4.42225  2.77519  2.73123  3.46354  2.40513  3.72494  3.29354  2.67741  2.69355  4.24690  2.90347  2.73739  3.18146  2.89801  2.37887  2.77519  2.98518  4.58477  3.61503
          0.02824  3.97679  4.69913  0.61958  0.77255  0.48576  0.95510
      8   2.34610  2.11880  3.91634  3.43300  3.60095  3.22700  4.16878  2.70450  3.32256  2.63367  3.56999  3.53790  3.85421  3.59343  3.55703  2.42009  2.29153  2.08850  5.09736  3.90222     49 v x - -
          2.68618  4.42225  2.77519  2.73123  3.46354  2.40513  3.72494  3.29354  2.67741  2.69355  4.24690  2.90347  2.73739  3.18146  2.89801  2.37887  2.77519  2.98518  4.58477  3.61503
          0.02824  3.97679  4.69913  0.61958  0.77255  0.48576  0.95510
      9   1.99801  4.24547  3.47779  2.99714  3.64966  3.31193  3.95079  2.85951  2.93085  1.98122  3.59816  3.31640  3.85744  3.26237  3.25833  2.29692  2.58171  2.59895  5.10238  3.87043     50 l x - -
          2.68618  4.42225  2.77519  2.73123  3.46354  2.40513  3.72494  3.29354  2.67741  2.69355  4.24690  2.90347  2.73739  3.18146  2.89801  2.37887  2.77519  2.98518  4.58477  3.61503
          0.11717  3.97679  2.38794  0.61958  0.77255  0.48576  0.95510
     10   2.57715  4.24869  3.51280  2.96360  2.58896  3.55710  3.81370  2.29453  2.51071  2.38704  3.34009  3.33759  3.94609  3.19101  3.17021  2.66300  2.81559  2.43675  4.78773  3.51062     51 i . - -
          2.68618  4.42225  2.77519  2.73123  3.46354  2.40513  3.72494  3.29354  2.67741  2.69355  4.24690  2.90347  2.73739  3.18146  2.89801  2.37887  2.77519  2.98518  4.58477  3.61503
          0.15259  3.89045  2.11129  0.61958  0.77255  0.43852  1.03561
     11   2.58501  4.84985  2.52893  2.34156  4.10622  3.35472  3.03052  3.54167  2.26882  3.12055  3.55428  2.87034  2.88697  2.72366  2.82116  2.59614  2.81985  3.19897  5.33534  3.98208     52 k x - -
          2.68618  4.42225  2.77519  2.73123  3.46354  2.40513  3.72494  3.29354  2.67741  2.69355  4.24690  2.90347  2.73739  3.18146  2.89801  2.37887  2.77519  2.98518  4.58477  3.61503
          0.03027  3.90851  4.63086  0.61958  0.77255  0.42884  1.05345
     12   2.58017  4.21352  3.61536  3.04749  3.33121  3.03294  3.86957  2.34340  2.96244  1.92287  2.99075  3.40416  3.97371  3.04489  3.26694  2.71188  2.81472  2.44812  4.81306  3.59490     53 l x - -
          2.68618  4.42225  2.77519  2.73123  3.46354  2.40513  3.72494  3.29354  2.67741  2.69355  4.24690  2.90347  2.73739  3.18146  2.89801  2.37887  2.77519  2.98518  4.58477  3.61503
          0.06028  4.06375  3.18647  0.61958  0.77255  0.48576  0.95510
     13   2.08761  4.36147  3.33831  2.81593  3.72738  3.34649  3.84508  3.07397  2.77829  2.78202  2.77061  3.20813  2.55134  3.10631  3.15725  2.43638  2.61851  2.78839  5.12518  3.87411     54 a x - -
          2.68618  4.42225  2.77519  2.73123  3.46354  2.40513  3.72494  3.29354  2.67741  2.69355  4.24690  2.90347  2.73739  3.18146  2.89801  2.37887  2.77519  2.98518  4.58477  3.61503
          0.09846  4.06503  2.56913  0.61958  0.77255  0.46400  0.99091
     14   2.58544  4.40911  3.33518  2.78034  3.58854  3.51329  3.78923  2.61219  2.73682  2.64149  2.87226  2.81657  2.96766  3.06426  3.11966  2.76047  2.25341  2.68412  5.00590  3.75319     55 t x - -
          2.68618  4.42225  2.77519  2.73123  3.46354  2.40513  3.72494  3.29354  2.67741  2.69355  4.24690  2.90347  2.73739  3.18146  2.89801  2.37887  2.77519  2.98518  4.58477  3.61503
          0.02413  4.13221  4.85456  0.61958  0.77255  0.44276  1.02796
     15   2.38904  4.29328  3.61914  3.20652  4.12636  3.16572  4.21031  3.37069  3.16936  3.17671  4.05921  3.41697  3.84812  3.48710  3.49367  1.19381  2.34536  2.43983  5.52469  4.29612     56 s x - -
          2.68618  4.42225  2.77519  2.73123  3.46354  2.40513  3.72494  3.29354  2.67741  2.69355  4.24690  2.90347  2.73739  3.18146  2.89801  2.37887  2.77519  2.98518  4.58477  3.61503
          0.23673  4.19409  1.63112  0.61958  0.77255  0.48576  0.95510
     16   2.70888  5.05884  2.56327  1.74335  4.39865  2.74332  3.65538  3.84772  2.22811  3.38987  4.19865  2.82181  3.80591  2.79874  2.91489  2.34102  2.96605  3.46583  5.57286  4.19021     57 e x - -
          2.68618  4.42225  2.77519  2.73123  3.46354  2.40513  3.72494  3.29354  2.67741  2.69355  4.24690  2.90347  2.73739  3.18146  2.89801  2.37887  2.77519  2.98518  4.58477  3.61503
          0.02800  3.98536  4.70771  0.61958  0.77255  0.69868  0.68765
     17   2.75636  4.75529  3.26578  2.67395  3.98139  3.54823  3.64585  3.35541  1.98805  2.07042  3.83246  3.12168  3.92572  2.49865  2.29356  2.83143  2.96394  3.08872  5.20643  3.96097     58 k x - -
          2.68618  4.42225  2.77519  2.73123  3.46354  2.40513  3.72494  3.29354  2.67741  2.69355  4.24690  2.90347  2.73739  3.18146  2.89801  2.37887  2.77519  2.98518  4.58477  3.61503
          0.02800  3.98536  4.70771  0.61958  0.77255  0.69868  0.68765
     18   3.19455  4.66989  4.08864  3.66825  2.31268  4.03816  3.66500  2.93628  3.46147  2.00361  3.62656  3.80590  4.40868  3.73701  3.65429  3.40225  3.43758  2.84833  3.98373  1.22720     59 y x - -
          2.68618  4.42225  2.77519  2.73123  3.46354  2.40513  3.72494  3.29354  2.67741  2.69355  4.24690  2.90347  2.73739  3.18146  2.89801  2.37887  2.77519  2.98518  4.58477  3.61503
          0.02800  3.98536  4.70771  0.61958  0.77255  0.69868  0.68765
     19   2.37174  4.27413  3.35778  2.97458  3.92972  3.14250  4.02058  3.20367  2.94540  2.98405  3.89448  3.26232  1.74998  3.29276  3.27758  2.34896  2.77648  2.34744  5.33985  4.08095     60 p x - -
          2.68618  4.42225  2.77519  2.73123  3.46354  2.40513  3.72494  3.29354  2.67741  2.69355  4.24690  2.90347  2.73739  3.18146  2.89801  2.37887  2.77519  2.98518  4.58477  3.61503
          0.02800  3.98536  4.70771  0.61958  0.77255  0.69868  0.68765
     20   2.55366  4.41219  3.33999  3.03735  3.86075  1.34496  4.08158  3.23618  3.01280  2.28386  3.97052  3.35137  3.88698  3.39386  3.31708  2.72898  2.95006  2.94283  5.29065  4.00564     61 g x - -
          2.68618  4.42225  2.77519  2.73123  3.46354  2.40513  3.72494  3.29354  2.67741  2.69355  4.24690  2.90347  2.73739  3.18146  2.89801  2.37887  2.77519  2.98518  4.58477  3.61503
          0.02800  3.98536  4.70771  0.61958  0.77255  0.69868  0.68765
     21   3.21265  4.83280  3.70184  3.31388  2.24748  3.92842  2.18832  3.44962  3.14716  2.88901  3.98988  3.55641  4.31763  3.48732  3.40343  3.28284  3.44504  3.26548  3.88727  1.30710     62 y x - -
          2.68618  4.42225  2.77519  2.73123  3.46354  2.40513  3.72494  3.29354  2.67741  2.69355  4.24690  2.90347  2.73739  3.18146  2.89801  2.37887  2.77519  2.98518  4.58477  3.61503
          0.02800  3.98536  4.70771  0.61958  0.77255  0.69868  0.68765
     22   2.78778  5.24727  2.15945  1.95441  4.56109  3.31045  3.65067  4.02806  1.68854  3.53000  4.33531  2.78035  3.81949  2.78730  2.89959  2.72443  3.03605  3.62680  5.67831  4.26856     63 k x - -
          2.68618  4.42225  2.77519  2.73123  3.46354  2.40513  3.72494  3.29354  2.67741  2.69355  4.24690  2.90347  2.73739  3.18146  2.89801  2.37887  2.77519  2.98518  4.58477  3.61503
          0.11611  3.98536  2.39651  0.61958  0.77255  0.69868  0.68765
     23   1.93264  4.38647  3.17922  2.48858  3.78703  3.30935  3.81929  2.95572  2.71227  2.79298  3.69383  3.13831  3.81983  3.05822  3.09530  2.63639  2.44216  2.39775  5.18420  3.92124     64 a x - -
          2.68618  4.42225  2.77519  2.73123  3.46354  2.40513  3.72494  3.29354  2.67741  2.69355  4.24690  2.90347  2.73739  3.18146  2.89801  2.37887  2.77519  2.98518  4.58477  3.61503
          0.03054  3.89979  4.62214  0.61958  0.77255  0.76424  0.62678
     24   2.78107  4.32202  3.93483  3.36003  3.24127  3.85274  4.12019  2.10465  2.84622  1.49746  2.82558  3.69497  4.19019  3.51398  3.44783  3.13807  3.01114  2.24488  4.92989  3.74574     65 l x - -
          2.68618  4.42225  2.77519  2.73123  3.46354  2.40513  3.72494  3.29354  2.67741  2.69355  4.24690  2.90347  2.73739  3.18146  2.89801  2.37887  2.77519  2.98518  4.58477  3.61503
          0.02904  3.94952  4.67186  0.61958  0.77255  0.63649  0.75321
     25   2.38746  4.59440  3.04884  2.25526  3.87349  3.06503  3.69541  2.81673  2.54856  2.91334  3.75745  3.02491  3.81950  2.88840  2.98265  2.25848  2.54001  2.95584  5.20364  3.90553     66 e x - -
          2.68618  4.42225  2.77519  2.73123  3.46354  2.40513  3.72494  3.29354  2.67741  2.69355  4.24690  2.90347  2.73739  3.18146  2.89801  2.37887  2.77519  2.98518  4.58477  3.61503
          0.07651  4.03110  2.88418  0.61958  0.77255  0.69868  0.68765
     26   2.52762  4.57616  2.99752  2.58627  3.98102  3.27509  2.66711  3.45252  2.57041  3.08447  3.92981  3.03506  3.79949  2.95625  2.96244  1.86737  2.43246  3.10433  5.29750  3.97541     67 s x - -
          2.68618  4.42225  2.77519  2.73123  3.46354  2.40513  3.72494  3.29354  2.67741  2.69355  4.24690  2.90347  2.73739  3.18146  2.89801  2.37887  2.77519  2.98518  4.58477  3.61503
          0.02808  3.98267  4.70501  0.61958  0.77255  0.73875  0.64953
     27   2.68195  4.53673  3.16512  2.79248  3.13243  3.45877  3.71226  3.20847  2.78989  2.84872  3.77400  2.82868  3.94377  3.14219  3.13958  2.38473  2.96386  2.94515  4.66129  1.80534     68 y x - -
          2.68618  4.42225  2.77519  2.73123  3.46354  2.40513  3.72494  3.29354  2.67741  2.69355  4.24690  2.90347  2.73739  3.18146  2.89801  2.37887  2.77519  2.98518  4.58477  3.61503
          0.02808  3.98267  4.70501  0.61958  0.77255  0.73875  0.64953
     28   3.19311  4.52757  4.77071  4.21444  2.35834  4.42626  4.63703  1.73881  4.08939  1.16820  2.91818  4.42871  4.64256  4.19597  4.20837  3.76402  3.41691  2.18091  4.96273  3.73780     69 l x - -
          2.68618  4.42225  2.77519  2.73123  3.46354  2.40513  3.72494  3.29354  2.67741  2.69355  4.24690  2.90347  2.73739  3.18146  2.89801  2.37887  2.77519  2.98518  4.58477  3.61503
          0.02808  3.98267  4.70501  0.61958  0.77255  0.73875  0.64953
     29   2.46744  4.73813  3.02878  2.51830  4.01126  3.42729  3.65117  2.84573  1.83672  3.01358  3.86181  2.62007  3.84409  2.82072  2.73459  2.69557  2.87631  3.06100  5.27037  3.97206     70 k x - -
          2.68618  4.42225  2.77519  2.73123  3.46354  2.40513  3.72494  3.29354  2.67741  2.69355  4.24690  2.90347  2.73739  3.18146  2.89801  2.37887  2.77519  2.98518  4.58477  3.61503
          0.02808  3.98267  4.70501  0.61958  0.77255  0.73875  0.64953
     30   2.68922  4.98397  2.75869  1.92157  4.26474  3.38035  3.61447  3.69051  2.11058  2.76521  4.06374  2.45479  3.81798  2.75499  2.74992  2.68085  2.92212  3.34110  5.44037  4.09149     71 e x - -
          2.68618  4.42225  2.77519  2.73123  3.46354  2.40513  3.72494  3.29354  2.67741  2.69355  4.24690  2.90347  2.73739  3.18146  2.89801  2.37887  2.77519  2.98518  4.58477  3.61503
          0.02808  3.98267  4.70501  0.61958  0.77255  0.73875  0.64953
     31   2.69349  4.93004  3.03382  2.47271  4.24228  3.45190  2.97712  3.65362  1.95823  3.19832  4.01220  2.97066  3.84359  2.72441  2.16044  2.40480  2.69333  3.31231  5.36917  4.06637     72 k x - -
          2.68618  4.42225  2.77519  2.73123  3.46354  2.40513  3.72494  3.29354  2.67741  2.69355  4.24690  2.90347  2.73739  3.18146  2.89801  2.37887  2.77519  2.98518  4.58477  3.61503
          0.02808  3.98267  4.70501  0.61958  0.77255  0.73875  0.64953
     32   2.71951  5.07626  2.55994  1.74756  4.41351  2.64535  3.65262  3.86233  2.16030  3.40012  4.20941  2.82089  3.80915  2.79519  2.89393  2.47801  2.97445  3.48022  5.57851  4.19665     73 e x - -
          2.68618  4.42225  2.77519  2.73123  3.46354  2.40513  3.72494  3.29354  2.67741  2.69355  4.24690  2.90347  2.73739  3.18146  2.89801  2.37887  2.77519  2.98518  4.58477  3.61503
          0.02808  3.98267  4.70501  0.61958  0.77255  0.65973  0.72772
     33   2.30510  4.75428  2.86374  2.45655  4.11763  3.32896  3.11275  3.54852  2.50083  3.15596  3.98186  2.06989  3.81034  2.86489  2.93349  2.64206  2.43382  3.20074  5.38201  4.04895     74 n x - -
          2.68632  4.42046  2.77533  2.73102  3.46337  2.40527  3.72508  3.29368  2.67755  2.69350  4.24704  2.90318  2.73753  3.18104  2.89814  2.37887  2.77533  2.98532  4.58370  3.61517
          0.58157  0.94765  2.93128  0.82985  0.57290  0.69868  0.68765
     34   1.94094  4.33808  3.69645  3.24287  3.12879  3.48571  3.91614  2.91294  3.06549  2.56809  3.59259  3.50151  4.00619  3.43686  3.32055  2.87775  2.96446  2.70309  1.90085  3.24193     79 w x - -
          2.68618  4.42225  2.77519  2.73123  3.46354  2.40513  3.72494  3.29354  2.67741  2.69355  4.24690  2.90347  2.73739  3.18146  2.89801  2.37887  2.77519  2.98518  4.58477  3.61503
          0.02800  3.98536  4.70771  0.61958  0.77255  0.41043  1.08876
     35   1.83395  4.29197  3.54778  3.15587  4.37182  2.36259  4.22735  3.79266  3.17826  3.45661  4.26593  3.35943  3.78572  3.46836  3.53122  1.44715  2.14038  3.25794  5.69662  4.47180     80 s x - -
          2.68618  4.42225  2.77519  2.73123  3.46354  2.40513  3.72494  3.29354  2.67741  2.69355  4.24690  2.90347  2.73739  3.18146  2.89801  2.37887  2.77519  2.98518  4.58477  3.61503
          0.02266  4.19409  4.91644  0.61958  0.77255  0.53250  0.88464
     36   3.24444  4.59965  4.56554  4.09714  1.97531  4.23614  3.80112  2.15384  3.95121  2.36160  3.54839  4.07901  4.55584  4.04055  4.05085  3.56079  3.47076  2.75680  4.04032  1.24802     81 y x - -
          2.68618  4.42225  2.77519  2.73123  3.46354  2.40513  3.72494  3.29354  2.67741  2.69355  4.24690  2.90347  2.73739  3.18146  2.89801  2.37887  2.77519  2.98518  4.58477  3.61503
          0.02266  4.19409  4.91644  0.61958  0.77255  0.53250  0.88464
     37   2.65595  4.80184  3.03875  2.19312  3.99614  3.47219  2.94833  3.44089  2.44524  3.05122  3.88000  3.01427  3.86769  2.83610  2.67159  2.70062  2.53886  3.13273  5.27840  2.51416     82 e x - -
          2.68618  4.42225  2.77519  2.73123  3.46354  2.40513  3.72494  3.29354  2.67741  2.69355  4.24690  2.90347  2.73739  3.18146  2.89801  2.37887  2.77519  2.98518  4.58477  3.61503
          0.02266  4.19409  4.91644  0.61958  0.77255  0.53250  0.88464
     38   2.69091  4.52780  3.53483  3.23283  3.96187  1.10296  4.24940  3.33208  3.20404  2.12532  4.07075  3.52780  4.03362  3.57804  3.49781  2.87743  3.09094  3.05144  5.40958  4.13355     83 g x - -
          2.68618  4.42225  2.77519  2.73123  3.46354  2.40513  3.72494  3.29354  2.67741  2.69355  4.24690  2.90347  2.73739  3.18146  2.89801  2.37887  2.77519  2.98518  4.58477  3.61503
          0.02266  4.19409  4.91644  0.61958  0.77255  0.53250  0.88464
     39   3.34456  4.65232  5.00730  4.45260  1.69943  4.57550  4.69879  1.94761  4.31256  1.16795  2.97863  4.60641  4.77250  4.35986  4.37706  3.92023  3.56364  2.38603  4.94367  3.66172     84 l x - -
          2.68618  4.42225  2.77519  2.73123  3.46354  2.40513  3.72494  3.29354  2.67741  2.69355  4.24690  2.90347  2.73739  3.18146  2.89801  2.37887  2.77519  2.98518  4.58477  3.61503
          0.02266  4.19409  4.91644  0.61958  0.77255  0.45761  1.00183
     40   2.23364  4.21545  3.79115  3.23609  2.86421  3.63467  3.98480  2.66041  3.15575  1.61785  3.33470  3.54094  3.46392  3.42752  3.42864  2.71874  2.86967  2.46243  4.84087  3.62228     85 l x - -
          2.68618  4.42225  2.77519  2.73123  3.46354  2.40513  3.72494  3.29354  2.67741  2.69355  4.24690  2.90347  2.73739  3.18146  2.89801  2.37887  2.77519  2.98518  4.58477  3.61503
          0.02183  4.23137  4.95372  0.61958  0.77255  0.48576  0.95510
     41   2.63369  4.40879  3.41293  2.57241  3.58483  3.56539  3.86571  2.87829  2.83318  1.74981  3.53300  3.30249  3.97449  3.16428  3.19371  2.39160  2.69125  2.47498  5.02396  3.78102     86 l x - -
          2.68618  4.42225  2.77519  2.73123  3.46354  2.40513  3.72494  3.29354  2.67741  2.69355  4.24690  2.90347  2.73739  3.18146  2.89801  2.37887  2.77519  2.98518  4.58477  3.61503
          0.02183  4.23137  4.95372  0.61958  0.77255  0.48576  0.95510
     42   2.64945  4.63812  2.57307  2.60821  3.47935  3.49402  3.75020  3.20701  2.64181  1.88264  3.73883  2.67356  3.90569  2.96798  3.07334  2.58941  2.88831  2.93756  5.16884  3.86122     87 l x - -
          2.68618  4.42225  2.77519  2.73123  3.46354  2.40513  3.72494  3.29354  2.67741  2.69355  4.24690  2.90347  2.73739  3.18146  2.89801  2.37887  2.77519  2.98518  4.58477  3.61503
          0.02183  4.23137  4.95372  0.61958  0.77255  0.48576  0.95510
     43   2.46243  3.46224  3.13196  2.63323  3.95209  3.43079  2.12656  3.39596  2.59584  3.03697  3.88070  2.23498  3.88684  2.96802  3.00735  2.70763  2.89216  3.08325  5.27906  3.96259     88 h x - -
          2.68618  4.42225  2.77519  2.73123  3.46354  2.40513  3.72494  3.29354  2.67741  2.69355  4.24690  2.90347  2.73739  3.18146  2.89801  2.37887  2.77519  2.98518  4.58477  3.61503
          0.02183  4.23137  4.95372  0.61958  0.77255  0.48576  0.95510
     44   2.64272  4.91958  2.99236  2.43513  4.18329  3.44914  2.83612  3.61568  2.38891  3.18691  3.98420  2.53577  3.46474  2.57766  2.35745  2.65457  2.87193  2.82706  5.39515  3.58171     89 r x - -
          2.68618  4.42225  2.77519  2.73123  3.46354  2.40513  3.72494  3.29354  2.67741  2.69355  4.24690  2.90347  2.73739  3.18146  2.89801  2.37887  2.77519  2.98518  4.58477  3.61503
          0.02183  4.23137  4.95372  0.61958  0.77255  0.48576  0.95510
     45   2.77887  5.24166  2.00012  2.29629  4.56216  3.37764  3.71059  4.04054  2.53982  3.55018  4.33354  2.08138  3.86557  2.43352  3.05138  2.72920  2.30528  3.62846  5.71184  4.28938     90 d x - -
          2.68618  4.42225  2.77519  2.73123  3.46354  2.40513  3.72494  3.29354  2.67741  2.69355  4.24690  2.90347  2.73739  3.18146  2.89801  2.37887  2.77519  2.98518  4.58477  3.61503
          0.02183  4.23137  4.95372  0.61958  0.77255  0.48576  0.95510
     46   2.17525  4.75078  2.87672  2.52170  4.07775  3.40975  3.71681  3.48579  2.53678  3.10500  3.92372  2.52771  3.09318  2.87824  2.99307  2.65489  2.24528  2.77629  5.35714  4.03236     91 a x - -
          2.68618  4.42225  2.77519  2.73123  3.46354  2.40513  3.72494  3.29354  2.67741  2.69355  4.24690  2.90347  2.73739  3.18146  2.89801  2.37887  2.77519  2.98518  4.58477  3.61503
          0.02183  4.23137  4.95372  0.61958  0.77255  0.48576  0.95510
     47   2.72688  4.18833  4.18557  3.61887  3.23574  3.84367  4.15400  1.51080  3.48903  2.27753  3.28303  3.82860  4.21401  3.72733  3.67623  2.87680  2.96706  1.94938  4.80887  2.72684     92 i x - -
          2.68618  4.42225  2.77519  2.73123  3.46354  2.40513  3.72494  3.29354  2.67741  2.69355  4.24690  2.90347  2.73739  3.18146  2.89801  2.37887  2.77519  2.98518  4.58477  3.61503
          0.02183  4.23137  4.95372  0.61958  0.77255  0.48576  0.95510
     48   3.16927  4.46808  4.98622  4.43173  2.48266  4.49739  4.87119  1.26780  4.30743  1.79146  3.21214  4.58230  4.75262  4.44359  4.40717  3.84591  3.40545  1.58949  5.25361  4.07918     93 i x - -
          2.68618  4.42225  2.77519  2.73123  3.46354  2.40513  3.72494  3.29354  2.67741  2.69355  4.24690  2.90347  2.73739  3.18146  2.89801  2.37887  2.77519  2.98518  4.58477  3.61503
          0.02183  4.23137  4.95372  0.61958  0.77255  0.48576  0.95510
     49   1.65007  4.51524  3.26318  2.77070  4.01741  3.32876  3.88857  3.40098  2.76482  2.79744  3.91179  2.70446  3.86140  3.09914  3.17394  2.19203  2.41609  3.05644  5.35608  4.07905     94 a x - -
          2.68618  4.42225  2.77519  2.73123  3.46354  2.40513  3.72494  3.29354  2.67741  2.69355  4.24690  2.90347  2.73739  3.18146  2.89801  2.37887  2.77519  2.98518  4.58477  3.61503
          0.34968  4.23137  1.27098  0.61958  0.77255  0.48576  0.95510
     50   2.23638  4.17952  3.27454  3.01751  4.18012  2.94371  4.11926  3.54045  3.05300  3.28614  4.15967  3.22550  3.67712  3.39033  3.35953  1.25474  2.35734  3.06226  5.54471  4.29406     95 s . - -
          2.68618  4.42225  2.77519  2.73123  3.46354  2.40513  3.72494  3.29354  2.67741  2.69355  4.24690  2.90347  2.73739  3.18146  2.89801  2.37887  2.77519  2.98518  4.58477  3.61503
          0.03017  3.91185  4.63420  0.61958  0.77255  0.33328  1.26080
     51   2.62613  4.47012  3.33519  2.77217  3.62878  3.55626  3.79626  2.62520  2.73494  2.45017  3.28699  3.22203  3.28697  2.58395  3.12855  2.10265  2.85897  2.59964  5.03839  3.78085     96 s x - -
          2.68618  4.42225  2.77519  2.73123  3.46354  2.40513  3.72494  3.29354  2.67741  2.69355  4.24690  2.90347  2.73739  3.18146  2.89801  2.37887  2.77519  2.98518  4.58477  3.61503
          0.05007  4.26334  3.35914  0.61958  0.77255  0.48576  0.95510
     52   2.61592  4.37265  3.43270  2.70517  3.16701  3.56976  3.84035  2.87914  2.84016  1.83672  3.48377  3.29844  3.26904  3.15324  3.20295  2.39479  2.69918  2.64985  4.96094  3.71909     97 l x - -
          2.68618  4.42225  2.77519  2.73123  3.46354  2.40513  3.72494  3.29354  2.67741  2.69355  4.24690  2.90347  2.73739  3.18146  2.89801  2.37887  2.77519  2.98518  4.58477  3.61503
          0.02175  4.23501  4.95736  0.61958  0.77255  0.46330  0.99211
     53   2.46473  4.44632  3.35481  2.63854  3.09718  3.55057  3.80959  2.80733  2.76452  2.67736  3.55712  3.23762  2.93989  3.08363  3.15457  2.08001  2.85556  2.43455  5.02836  3.77372     98 s x - -
          2.68618  4.42225  2.77519  2.73123  3.46354  2.40513  3.72494  3.29354  2.67741  2.69355  4.24690  2.90347  2.73739  3.18146  2.89801  2.37887  2.77519  2.98518  4.58477  3.61503
          0.02113  4.26334  4.98568  0.61958  0.77255  0.48576  0.95510
     54   2.45875  4.71982  3.10236  2.42470  3.93652  3.17710  3.69854  2.93774  2.52702  2.68399  3.80519  3.04827  3.52593  2.87518  2.54596  2.19863  2.69552  3.04047  5.24793  3.93829     99 s x - -
          2.68618  4.42225  2.77519  2.73123  3.46354  2.40513  3.72494  3.29354  2.67741  2.69355  4.24690  2.90347  2.73739  3.18146  2.89801  2.37887  2.77519  2.98518  4.58477  3.61503
          0.02113  4.26334  4.98568  0.61958  0.77255  0.48576  0.95510
     55   2.24055  5.18821  2.20078  2.35981  4.64958  3.34022  3.86831  4.12041  2.79194  3.67881  4.50040  1.36131  3.92288  3.02853  3.31604  2.81454  3.14942  3.69757  5.86006  4.43620    100 n x - -
          2.68618  4.42225  2.77519  2.73123  3.46354  2.40513  3.72494  3.29354  2.67741  2.69355  4.24690  2.90347  2.73739  3.18146  2.89801  2.37887  2.77519  2.98518  4.58477  3.61503
          0.02113  4.26334  4.98568  0.61958  0.77255  0.48576  0.95510
     56   2.67828  4.98711  2.96672  2.44410  4.29655  3.16662  3.66659  3.73267  1.86794  3.28662  3.40488  2.15841  3.86129  2.79509  2.84647  2.39557  2.91445  3.36678  5.47761  4.12336    101 k x - -
          2.68618  4.42225  2.77519  2.73123  3.46354  2.40513  3.72494  3.29354  2.67741  2.69355  4.24690  2.90347  2.73739  3.18146  2.89801  2.37887  2.77519  2.98518  4.58477  3.61503
          0.02064  4.28667  5.00902  0.61958  0.77255  0.48576  0.95510
     57   2.71414  4.27637  4.03476  3.49082  3.26644  3.72384  4.10048  2.62156  3.32865  2.38899  3.40107  3.72277  4.15870  3.62561  3.55186  3.04715  2.40272  1.96638  1.85207  3.53009    102 w x - -
          2.68618  4.42225  2.77519  2.73123  3.46354  2.40513  3.72494  3.29354  2.67741  2.69355  4.24690  2.90347  2.73739  3.18146  2.89801  2.37887  2.77519  2.98518  4.58477  3.61503
          0.02064  4.28667  5.00902  0.61958  0.77255  0.48576  0.95510
     58   2.86164  5.24771  2.45266  2.50613  4.62369  3.54045  3.67925  4.05722  1.57224  3.52309  4.31424  3.02092  3.94977  2.79531  1.82758  2.82610  3.07692  3.66406  5.62315  4.29782    103 k x - -
          2.68618  4.42225  2.77519  2.73123  3.46354  2.40513  3.72494  3.29354  2.67741  2.69355  4.24690  2.90347  2.73739  3.18146  2.89801  2.37887  2.77519  2.98518  4.58477  3.61503
          0.02064  4.28667  5.00902  0.61958  0.77255  0.48576  0.95510
     59   2.73379  5.23283  2.57585  2.01907  4.56897  3.42170  3.65671  4.04936  2.05864  3.52738  4.28412  2.05108  3.85441  2.49413  2.69715  2.68667  2.96883  3.62036  5.65872  4.24940    104 e x - -
          2.68618  4.42225  2.77519  2.73123  3.46354  2.40513  3.72494  3.29354  2.67741  2.69355  4.24690  2.90347  2.73739  3.18146  2.89801  2.37887  2.77519  2.98518  4.58477  3.61503
          0.02064  4.28667  5.00902  0.61958  0.77255  0.48576  0.95510
     60   2.70177  4.40510  3.20494  3.02858  3.50095  3.66919  3.96107  2.46413  2.98693  1.59437  3.45380  3.42941  2.66997  3.29508  3.32992  2.94072  2.94284  2.56211  5.00833  3.77354    105 l x - -
          2.68618  4.42225  2.77519  2.73123  3.46354  2.40513  3.72494  3.29354  2.67741  2.69355  4.24690  2.90347  2.73739  3.18146  2.89801  2.37887  2.77519  2.98518  4.58477  3.61503
          0.02064  4.28667  5.00902  0.61958  0.77255  0.48576  0.95510
     61   2.87450  5.14930  2.90275  2.52349  4.31553  3.51600  2.13600  3.92820  2.40463  3.44937  4.27729  1.68862  3.97208  2.90067  2.56213  2.86097  3.11188  3.56901  5.50921  4.12434    106 n x - -
          2.68618  4.42225  2.77519  2.73123  3.46354  2.40513  3.72494  3.29354  2.67741  2.69355  4.24690  2.90347  2.73739  3.18146  2.89801  2.37887  2.77519  2.98518  4.58477  3.61503
          0.05663  4.28667  3.18685  0.61958  0.77255  0.48576  0.95510
     62   1.77854  4.57150  3.16728  2.75947  4.24446  2.70519  3.95232  3.63961  2.82061  3.29412  4.11928  1.78184  3.85672  3.14469  3.24081  2.62986  2.88522  2.84785  5.54518  4.25136    107 a x - -
          2.68618  4.42225  2.77519  2.73123  3.46354  2.40513  3.72494  3.29354  2.67741  2.69355  4.24690  2.90347  2.73739  3.18146  2.89801  2.37887  2.77519  2.98518  4.58477  3.61503
          0.02139  4.25143  4.97378  0.61958  0.77255  0.53250  0.88464
     63   2.62432  3.55179  3.62347  3.05267  2.66074  3.63287  3.20933  2.48915  2.98640  2.46126  3.06147  3.42128  4.00920  2.22600  3.30478  2.88808  2.85604  2.53710  4.84693  3.61239    108 q x - -
          2.68618  4.42225  2.77519  2.73123  3.46354  2.40513  3.72494  3.29354  2.67741  2.69355  4.24690  2.90347  2.73739  3.18146  2.89801  2.37887  2.77519  2.98518  4.58477  3.61503
          0.29407  4.25143  1.42490  0.61958  0.77255  0.53250  0.88464
     64   3.52892  4.86246  4.26752  4.00221  2.78956  3.85973  4.04474  3.55831  3.72248  2.93328  4.18674  4.12871  4.38711  4.10426  3.83064  3.73149  3.83525  3.45176  0.68543  2.78592    109 W x - -
          2.68618  4.42225  2.77519  2.73123  3.46354  2.40513  3.72494  3.29354  2.67741  2.69355  4.24690  2.90347  2.73739  3.18146  2.89801  2.37887  2.77519  2.98518  4.58477  3.61503
          0.02800  3.98536  4.70771  0.61958  0.77255  0.71796  0.66893
     65   2.61602  4.19515  3.80746  3.24270  3.32905  3.65613  3.99979  2.47755  3.14930  2.16599  2.35566  3.55276  4.05088  3.43022  3.42270  2.57842  2.58916  1.97645  4.85864  3.65183    110 v x - -
          2.68618  4.42225  2.77519  2.73123  3.46354  2.40513  3.72494  3.29354  2.67741  2.69355  4.24690  2.90347  2.73739  3.18146  2.89801  2.37887  2.77519  2.98518  4.58477  3.61503
          0.02549  4.07792  4.80027  0.61958  0.77255  0.75702  0.63311
     66   2.79779  5.23121  2.28200  2.24982  4.50817  3.33366  3.16502  4.00184  2.33536  3.51911  4.32674  1.64495  3.84514  2.83169  3.00304  2.74253  3.05021  3.60879  5.67422  4.25505    111 n x - -
          2.68618  4.42225  2.77519  2.73123  3.46354  2.40513  3.72494  3.29354  2.67741  2.69355  4.24690  2.90347  2.73739  3.18146  2.89801  2.37887  2.77519  2.98518  4.58477  3.61503
          0.02549  4.07792  4.80027  0.61958  0.77255  0.75702  0.63311
     67   2.66130  4.86419  2.98438  2.48363  4.18149  3.07883  2.48138  3.62307  2.33997  3.19401  4.01100  2.98329  3.84548  2.80139  2.27595  2.19316  2.90562  3.27742  5.38116  4.05644    112 s x - -
          2.68618  4.42225  2.77519  2.73123  3.46354  2.40513  3.72494  3.29354  2.67741  2.69355  4.24690  2.90347  2.73739  3.18146  2.89801  2.37887  2.77519  2.98518  4.58477  3.61503
          0.02549  4.07792  4.80027  0.61958  0.77255  0.34723  1.22636
     68   3.32682  4.63326  5.07975  4.51508  1.50407  4.58196  4.78604  1.54771  4.36952  1.61098  2.89096  4.64787  4.80122  4.43137  4.42597  3.92410  3.54983  2.32686  5.06653  3.82871    113 f x - -
          2.68618  4.42225  2.77519  2.73123  3.46354  2.40513  3.72494  3.29354  2.67741  2.69355  4.24690  2.90347  2.73739  3.18146  2.89801  2.37887  2.77519  2.98518  4.58477  3.61503
          0.01952  4.34208  5.06443  0.61958  0.77255  0.48576  0.95510
     69   2.57489  4.60179  3.44358  2.93763  3.72230  3.65244  3.94266  3.01142  2.77756  1.57085  3.63571  3.36566  4.07111  2.08060  3.10989  2.94628  2.88283  2.82484  5.19175  3.94953    114 l x - -
          2.68618  4.42225  2.77519  2.73123  3.46354  2.40513  3.72494  3.29354  2.67741  2.69355  4.24690  2.90347  2.73739  3.18146  2.89801  2.37887  2.77519  2.98518  4.58477  3.61503
          0.05599  4.34208  3.18349  0.61958  0.77255  0.48576  0.95510
     70   2.55131  4.98913  3.08714  2.51102  4.27622  3.51387  3.66669  3.32228  1.85530  3.24893  3.66080  3.02374  3.89865  1.92255  2.61041  2.73178  2.94459  3.34796  5.44224  4.11588    115 k x - -
          2.68618  4.42225  2.77519  2.73123  3.46354  2.40513  3.72494  3.29354  2.67741  2.69355  4.24690  2.90347  2.73739  3.18146  2.89801  2.37887  2.77519  2.98518  4.58477  3.61503
          0.04030  4.30633  3.64913  0.61958  0.77255  0.53579  0.87998
     71   2.49055  5.25826  2.66211  1.61023  4.58966  3.43153  3.75207  4.04480  2.52117  3.56187  4.36584  2.92136  3.92187  1.80488  2.97612  2.80333  3.09637  3.65116  5.72455  4.33036    116 e x - -
          2.68618  4.42225  2.77519  2.73123  3.46354  2.40513  3.72494  3.29354  2.67741  2.69355  4.24690  2.90347  2.73739  3.18146  2.89801  2.37887  2.77519  2.98518  4.58477  3.61503
          0.02064  4.28667  5.00902  0.61958  0.77255  0.56155  0.84473
     72   1.79900  4.34738  3.73381  3.18642  3.50799  3.68481  4.03953  2.63855  2.83150  1.78560  3.45693  3.53696  4.09776  3.40480  3.37818  2.97513  2.95166  2.21749  5.02140  3.80355    117 l x - -
          2.68618  4.42225  2.77519  2.73123  3.46354  2.40513  3.72494  3.29354  2.67741  2.69355  4.24690  2.90347  2.73739  3.18146  2.89801  2.37887  2.77519  2.98518  4.58477  3.61503
          0.02064  4.28667  5.00902  0.61958  0.77255  0.51792  0.90574
     73   2.91636  5.19849  3.22587  2.64305  4.59590  3.61969  3.69510  3.99627  1.69938  3.47289  4.28457  2.96000  2.23258  2.81745  1.83225  2.90172  3.12093  3.63168  5.57293  4.30025    118 k x - -
          2.68618  4.42225  2.77519  2.73123  3.46354  2.40513  3.72494  3.29354  2.67741  2.69355  4.24690  2.90347  2.73739  3.18146  2.89801  2.37887  2.77519  2.98518  4.58477  3.61503
          0.02023  4.30633  5.02867  0.61958  0.77255  0.53579  0.87998
     74   2.57821  4.98195  3.02290  2.35758  4.22443  3.50609  2.06025  3.67406  2.00764  3.24112  4.05224  3.01887  3.90570  2.82760  2.79557  2.74599  2.96011  3.33623  5.42733  3.20679    119 k x - -
          2.68618  4.42225  2.77519  2.73123  3.46354  2.40513  3.72494  3.29354  2.67741  2.69355  4.24690  2.90347  2.73739  3.18146  2.89801  2.37887  2.77519  2.98518  4.58477  3.61503
          0.02023  4.30633  5.02867  0.61958  0.77255  0.53579  0.87998
     75   2.66615  4.72390  3.12760  2.39635  3.90961  3.51512  3.72680  3.32119  2.55166  2.33296  3.80533  3.08586  2.74766  2.35714  2.97858  2.74139  2.89699  3.03657  5.23607  2.97143    120 l x - -
          2.68618  4.42225  2.77519  2.73123  3.46354  2.40513  3.72494  3.29354  2.67741  2.69355  4.24690  2.90347  2.73739  3.18146  2.89801  2.37887  2.77519  2.98518  4.58477  3.61503
          0.07628  4.30633  2.81401  0.61958  0.77255  0.53579  0.87998
     76   2.67375  4.33781  3.00756  2.74662  2.21474  3.65686  3.92446  1.96658  3.01508  2.48280  3.42538  3.42164  4.04390  3.30194  3.34737  2.92988  2.90848  2.51432  4.90251  3.64470    121 i x - -
          2.68618  4.42225  2.77519  2.73123  3.46354  2.40513  3.72494  3.29354  2.67741  2.69355  4.24690  2.90347  2.73739  3.18146  2.89801  2.37887  2.77519  2.98518  4.58477  3.61503
          0.02139  4.25143  4.97378  0.61958  0.77255  0.60494  0.78990
     77   2.84703  4.85454  3.39334  2.76967  4.10456  3.64612  3.72694  2.15537  2.10034  3.06860  3.93673  3.21505  4.01558  2.54681  1.79665  2.91951  3.05143  3.18742  5.30620  4.06735    122 r x - -
          2.68618  4.42225  2.77519  2.73123  3.46354  2.40513  3.72494  3.29354  2.67741  2.69355  4.24690  2.90347  2.73739  3.18146  2.89801  2.37887  2.77519  2.98518  4.58477  3.61503
          0.02139  4.25143  4.97378  0.61958  0.77255  0.60494  0.78990
     78   3.04967  5.50054  1.90218  2.29500  4.84697  3.35058  3.94379  4.42876  2.96517  3.94962  4.81207  1.08977  3.98752  3.12367  3.53726  2.96311  3.36319  3.99183  6.05751  4.57008    123 n x - -
          2.68618  4.42225  2.77519  2.73123  3.46354  2.40513  3.72494  3.29354  2.67741  2.69355  4.24690  2.90347  2.73739  3.18146  2.89801  2.37887  2.77519  2.98518  4.58477  3.61503
          0.07282  4.25143  2.88261  0.61958  0.77255  0.60494  0.78990
     79   2.66620  4.54372  3.27686  2.45975  3.71521  3.56547  3.80343  2.62456  2.67659  2.71710  3.62927  3.20605  3.95714  2.31512  3.06194  2.81439  2.89957  1.96203  5.12218  3.85653    124 v x - -
          2.68618  4.42225  2.77519  2.73123  3.46354  2.40513  3.72494  3.29354  2.67741  2.69355  4.24690  2.90347  2.73739  3.18146  2.89801  2.37887  2.77519  2.98518  4.58477  3.61503
          0.02250  4.20112  4.92346  0.61958  0.77255  0.66142  0.72592
     80   2.74704  5.11546  2.71775  1.86476  4.44683  3.39971  3.69341  3.89729  2.21914  3.42993  4.22547  2.90330  2.23011  2.82626  2.91773  2.41863  2.99415  3.51172  5.60418  4.22457    125 e x - -
          2.68618  4.42225  2.77519  2.73123  3.46354  2.40513  3.72494  3.29354  2.67741  2.69355  4.24690  2.90347  2.73739  3.18146  2.89801  2.37887  2.77519  2.98518  4.58477  3.61503
          0.02250  4.20112  4.92346  0.61958  0.77255  0.66142  0.72592
     81   2.74317  4.18696  4.27991  3.71068  2.02716  3.87060  4.19168  1.83420  3.58379  2.17678  3.23071  3.89082  4.23835  3.79356  3.74773  2.69765  2.98540  1.97835  4.79555  3.55360    126 i x - -
          2.68618  4.42225  2.77519  2.73123  3.46354  2.40513  3.72494  3.29354  2.67741  2.69355  4.24690  2.90347  2.73739  3.18146  2.89801  2.37887  2.77519  2.98518  4.58477  3.61503
          0.09256  4.20112  2.61141  0.61958  0.77255  0.56031  0.84637
     82   3.46959  4.76701  4.69899  4.28682  1.67191  4.38243  3.70284  3.07303  4.12927  1.82242  3.68234  4.15543  4.68277  4.14985  4.18714  3.72012  3.68946  3.01813  3.88007  1.24253    127 y x - -
          2.68623  4.42230  2.77525  2.73128  3.46359  2.40518  3.72500  3.29277  2.67746  2.69360  4.24695  2.90310  2.73745  3.18152  2.89806  2.37892  2.77525  2.98524  4.58482  3.61508
          0.83453  1.17363  1.35993  0.17571  1.82548  0.54892  0.86174
     83   1.77876  4.61121  2.33639  2.49419  4.25936  3.16142  3.82363  3.66948  2.72658  3.30721  4.13392  2.95878  3.75914  3.00777  3.18481  1.97361  2.85185  3.25371  5.54203  4.21025    129 a x - -
          2.68618  4.42225  2.77519  2.73123  3.46354  2.40513  3.72494  3.29354  2.67741  2.69355  4.24690  2.90347  2.73739  3.18146  2.89801  2.37887  2.77519  2.98518  4.58477  3.61503
          0.02800  3.98536  4.70771  0.61958  0.77255  0.84914  0.55823
     84   3.17292  4.52052  4.72977  4.16751  3.16419  4.42393  4.75295  1.58167  4.02357  1.47740  1.88706  4.42248  4.65318  4.19187  4.17489  3.76197  3.40174  2.07708  5.16642  4.06258    130 l x - -
          2.68618  4.42225  2.77519  2.73123  3.46354  2.40513  3.72494  3.29354  2.67741  2.69355  4.24690  2.90347  2.73739  3.18146  2.89801  2.37887  2.77519  2.98518  4.58477  3.61503
          0.02700  4.02103  4.74338  0.61958  0.77255  0.84914  0.55823
     85   2.60541  5.13711  2.66952  1.72352  4.48126  3.38465  3.65346  3.89619  1.77111  3.42595  4.24766  2.88305  3.86044  2.79191  2.70546  2.76201  3.03380  3.52702  5.58103  4.23248    131 e x - -
          2.68618  4.42225  2.77519  2.73123  3.46354  2.40513  3.72494  3.29354  2.67741  2.69355  4.24690  2.90347  2.73739  3.18146  2.89801  2.37887  2.77519  2.98518  4.58477  3.61503
          0.02700  4.02103  4.74338  0.61958  0.77255  0.84914  0.55823
     86   2.66919  5.02319  2.60581  1.77535  4.30817  3.40006  3.63218  3.74759  2.12194  3.29691  2.99713  2.89227  3.82345  2.76004  2.86439  2.65542  2.90378  3.37865  5.48789  4.11489    132 e x - -
          2.68618  4.42225  2.77519  2.73123  3.46354  2.40513  3.72494  3.29354  2.67741  2.69355  4.24690  2.90347  2.73739  3.18146  2.89801  2.37887  2.77519  2.98518  4.58477  3.61503
          0.02383  4.14452  4.86687  0.61958  0.77255  0.84914  0.55823
     87   2.63747  3.79999  3.22664  2.69233  4.17752  3.40476  3.76640  3.55687  1.40353  3.18237  4.02273  3.13019  3.88625  2.93645  2.74995  2.32902  2.92505  3.21101  5.39894  4.12078    133 k x - -
          2.68618  4.42225  2.77519  2.73123  3.46354  2.40513  3.72494  3.29354  2.67741  2.69355  4.24690  2.90347  2.73739  3.18146  2.89801  2.37887  2.77519  2.98518  4.58477  3.61503
          0.02383  4.14452  4.86687  0.61958  0.77255  0.31135  1.31848
     88   2.69093  4.29911  3.78029  3.20531  3.42052  3.72077  3.99216  2.51024  2.95566  1.80769  3.26404  3.54721  4.09587  3.40789  2.74457  2.83912  2.24602  2.25756  4.89792  3.68441    134 l . - -
          2.68618  4.42225  2.77519  2.73123  3.46354  2.40513  3.72494  3.29354  2.67741  2.69355  4.24690  2.90347  2.73739  3.18146  2.89801  2.37887  2.77519  2.98518  4.58477  3.61503
          0.06991  4.47068  2.88097  0.61958  0.77255  0.48576  0.95510
     89   2.44238  4.25056  2.85933  2.43356  4.31363  2.65330  3.33940  3.75946  2.37563  3.30749  4.08518  2.30159  3.86564  2.78884  2.54831  2.60728  2.74596  3.38626  5.49805  3.56809    135 n . - -
          2.68618  4.42225  2.77519  2.73123  3.46354  2.40513  3.72494  3.29354  2.67741  2.69355  4.24690  2.90347  2.73739  3.18146  2.89801  2.37887  2.77519  2.98518  4.58477  3.61503
          0.01806  4.41883  5.14118  0.61958  0.77255  0.56634  0.83840
     90   2.00359  4.98605  2.92451  2.26499  4.25813  3.48398  3.68103  3.36689  1.91002  3.04949  3.79023  2.85996  3.87627  2.80940  2.92151  2.58565  2.90943  3.33644  5.46544  4.10586    136 k . - -
          2.68618  4.42225  2.77519  2.73123  3.46354  2.40513  3.72494  3.29354  2.67741  2.69355  4.24690  2.90347  2.73739  3.18146  2.89801  2.37887  2.77519  2.98518  4.58477  3.61503
          0.21787  4.41883  1.69432  0.61958  0.77255  0.56634  0.83840
     91   2.54778  4.58453  3.17914  2.40511  2.68072  3.09419  3.41532  3.14910  2.62253  2.81504  3.67454  2.95207  3.89967  2.76554  3.04468  2.73802  2.85776  2.88425  5.10919  2.73142    137 e . - -
          2.68618  4.42225  2.77519  2.73123  3.46354  2.40513  3.72494  3.29354  2.67741  2.69355  4.24690  2.90347  2.73739  3.18146  2.89801  2.37887  2.77519  2.98518  4.58477  3.61503
          0.09312  4.22297  2.60018  0.61958  0.77255  0.79649  0.59949
     92   2.61413  4.11974  2.85750  2.41170  4.15986  3.15372  3.27033  3.58992  2.38525  3.05185  3.96102  2.61230  3.81533  2.75602  2.12275  2.48957  2.84648  3.24176  5.37721  4.02772    138 r . - -
          2.68618  4.42225  2.77519  2.73123  3.46354  2.40513  3.72494  3.29354  2.67741  2.69355  4.24690  2.90347  2.73739  3.18146  2.89801  2.37887  2.77519  2.98518  4.58477  3.61503
          0.02362  4.15347  4.87581  0.61958  0.77255  0.85833  0.55142
     93   2.49192  4.74899  2.91336  2.41898  3.97771  3.44028  3.65524  2.91469  2.46984  2.80969  3.82965  2.80810  3.14199  2.81860  2.78945  2.17232  2.83622  3.07626  5.26644  3.94409    139 s . - -
          2.68646  4.42253  2.77542  2.73134  3.46358  2.40510  3.72492  3.29310  2.67715  2.69368  4.24718  2.90355  2.73745  3.18162  2.89819  2.37883  2.77525  2.98460  4.58505  3.61426
          0.35460  1.23472  4.87581  1.58605  0.22908  0.34400  1.23419
     94   2.55978  4.43761  2.86439  2.05196  4.25647  3.49869  3.69710  3.69103  2.42195  3.26043  3.70001  2.60268  3.89035  2.58912  2.94750  2.58991  2.67015  2.38113  5.47100  4.11240    148 e x - -
          2.68618  4.42225  2.77519  2.73123  3.46354  2.40513  3.72494  3.29354  2.67741  2.69355  4.24690  2.90347  2.73739  3.18146  2.89801  2.37887  2.77519  2.98518  4.58477  3.61503
          0.27126  4.47211  1.48652  0.61958  0.77255  0.52277  0.89863
     95   2.36313  4.71650  3.08580  2.53321  3.93388  3.37299  3.30863  2.78500  2.51200  2.86278  3.80177  2.93583  3.86404  2.24607  2.95473  2.41684  2.73113  3.03795  5.24266  3.93278    149 q x - -
          2.68618  4.42225  2.77519  2.73123  3.46354  2.40513  3.72494  3.29354  2.67741  2.69355  4.24690  2.90347  2.73739  3.18146  2.89801  2.37887  2.77519  2.98518  4.58477  3.61503
          0.05118  4.22286  3.34558  0.61958  0.77255  0.82554  0.57625
     96   2.61017  4.46688  3.29260  2.36687  3.63574  3.25548  3.77710  2.41880  2.70660  2.64125  2.97433  3.19319  3.92021  3.03601  3.10219  2.18690  2.84505  2.74054  5.03971  3.77918    150 s x - -
          2.68618  4.42225  2.77519  2.73123  3.46354  2.40513  3.72494  3.29354  2.67741  2.69355  4.24690  2.90347  2.73739  3.18146  2.89801  2.37887  2.77519  2.98518  4.58477  3.61503
          0.02266  4.19433  4.91668  0.61958  0.77255  0.65418  0.73369
     97   2.65454  2.97409  3.18677  2.62322  3.87019  3.52777  3.19975  3.12533  2.57819  2.91213  3.39138  2.78941  3.91375  2.58627  2.27074  2.74500  2.88490  2.80751  5.20693  3.91467    151 r x - -
          2.68618  4.42225  2.77519  2.73123  3.46354  2.40513  3.72494  3.29354  2.67741  2.69355  4.24690  2.90347  2.73739  3.18146  2.89801  2.37887  2.77519  2.98518  4.58477  3.61503
          0.09102  4.33142  2.60567  0.61958  0.77255  0.75361  0.63614
     98   2.57974  4.90702  3.00420  2.23481  4.16689  3.45845  3.65340  3.59317  2.23000  3.17297  3.79649  2.97389  3.51073  2.79051  2.59026  2.24149  2.87684  3.25166  5.39225  2.73756    152 k x - -
          2.68618  4.42225  2.77519  2.73123  3.46354  2.40513  3.72494  3.29354  2.67741  2.69355  4.24690  2.90347  2.73739  3.18146  2.89801  2.37887  2.77519  2.98518  4.58477  3.61503
          0.02088  4.27500  4.99735  0.61958  0.77255  0.73075  0.65691
     99   2.07385  3.29069  3.37595  2.40845  3.65096  3.22988  3.83264  2.76245  2.78507  2.71504  3.59133  3.25406  3.95237  3.10386  3.17607  2.56463  2.48588  2.60497  5.06096  3.80641    153 a x - -
          2.68618  4.42225  2.77519  2.73123  3.46354  2.40513  3.72494  3.29354  2.67741  2.69355  4.24690  2.90347  2.73739  3.18146  2.89801  2.37887  2.77519  2.98518  4.58477  3.61503
          0.01998  4.31881  5.04116  0.61958  0.77255  0.78101  0.61238
    100   2.34535  4.81233  3.07352  2.51464  3.69417  2.87417  3.69079  3.22050  1.84826  3.00281  3.67916  3.02809  3.87607  2.59706  2.94228  2.69383  2.81818  3.13930  5.32160  3.99677    154 k x - -
          2.68618  4.42225  2.77519  2.73123  3.46354  2.40513  3.72494  3.29354  2.67741  2.69355  4.24690  2.90347  2.73739  3.18146  2.89801  2.37887  2.77519  2.98518  4.58477  3.61503
          0.03768  4.31881  3.74390  0.61958  0.77255  0.63392  0.75610
    101   2.54273  5.12069  2.61284  2.09761  4.44453  3.44163  3.63247  3.52695  2.15393  3.41676  4.16736  2.56942  3.47132  2.73636  2.62373  2.39816  2.89343  3.10566  5.56616  4.16839    155 e x - -
          2.68618  4.42225  2.77519  2.73123  3.46354  2.40513  3.72494  3.29354  2.67741  2.69355  4.24690  2.90347  2.73739  3.18146  2.89801  2.37887  2.77519  2.98518  4.58477  3.61503
          0.01900  4.36868  5.09103  0.61958  0.77255  0.72518  0.66211
    102   2.87373  4.33128  3.58232  3.71717  2.93048  3.99251  4.26289  2.04802  3.60724  1.18375  3.20466  3.95007  4.32980  3.81441  3.79489  3.28628  3.10374  2.38705  4.87724  3.48121    156 l x - -
          2.68618  4.42225  2.77519  2.73123  3.46354  2.40513  3.72494  3.29354  2.67741  2.69355  4.24690  2.90347  2.73739  3.18146  2.89801  2.37887  2.77519  2.98518  4.58477  3.61503
          0.03145  4.36868  4.00108  0.61958  0.77255  0.72518  0.66211
    103   2.67547  5.09315  2.81205  1.86549  4.40198  3.45935  3.41619  3.86240  2.01074  3.05043  3.38586  2.94242  3.48237  2.76231  2.88366  2.41407  2.90666  3.46432  5.54727  4.16035    157 e x - -
          2.68618  4.42225  2.77519  2.73123  3.46354  2.40513  3.72494  3.29354  2.67741  2.69355  4.24690  2.90347  2.73739  3.18146  2.89801  2.37887  2.77519  2.98518  4.58477  3.61503
          0.02863  4.40221  4.13708  0.61958  0.77255  0.73941  0.64893
    104   2.66794  5.01900  2.66055  2.42778  4.30407  3.46704  3.66165  2.93736  2.27628  3.18353  4.07640  2.57863  3.54519  2.78231  2.39415  2.25931  2.89907  3.37708  5.48900  3.66141    158 s x - -
          2.68618  4.42225  2.77519  2.73123  3.46354  2.40513  3.72494  3.29354  2.67741  2.69355  4.24690  2.90347  2.73739  3.18146  2.89801  2.37887  2.77519  2.98518  4.58477  3.61503
          0.08542  4.39214  2.66639  0.61958  0.77255  0.75140  0.63810
    105   2.76294  4.34138  4.15667  3.60487  2.58202  3.90480  3.22466  2.45763  3.48839  2.09740  3.43048  3.79211  4.26348  3.69773  3.68510  3.19315  3.09137  2.60198  4.39597  1.53841    159 y x - -
          2.68618  4.42225  2.77519  2.73123  3.46354  2.40513  3.72494  3.29354  2.67741  2.69355  4.24690  2.90347  2.73739  3.18146  2.89801  2.37887  2.77519  2.98518  4.58477  3.61503
          0.02912  4.32654  4.16758  0.61958  0.77255  0.67639  0.71018
    106   2.44886  4.38662  3.53192  2.96554  2.88980  3.63660  3.88997  2.88750  2.67111  2.59954  3.37406  2.89862  3.74037  3.22115  3.26610  2.88249  2.53735  2.66188  2.31536  3.72836    160 w x - -
          2.68618  4.42225  2.77519  2.73123  3.46354  2.40513  3.72494  3.29354  2.67741  2.69355  4.24690  2.90347  2.73739  3.18146  2.89801  2.37887  2.77519  2.98518  4.58477  3.61503
          0.07059  4.39542  2.88557  0.61958  0.77255  0.76135  0.62930
    107   2.70648  5.17693  2.35074  2.25731  4.50267  2.63395  3.65751  3.97691  1.80041  3.47284  4.22935  2.71320  3.85328  2.76598  2.82638  2.67033  2.94108  3.23640  5.61902  4.21514    161 k x - -
          2.68618  4.42225  2.77519  2.73123  3.46354  2.40513  3.72494  3.29354  2.67741  2.69355  4.24690  2.90347  2.73739  3.18146  2.89801  2.37887  2.77519  2.98518  4.58477  3.61503
          0.03414  4.34431  3.88351  0.61958  0.77255  0.81800  0.58217
    108   2.54669  4.94242  2.94942  1.61978  4.25832  2.56216  3.70693  3.46685  2.49467  3.26474  3.83691  2.98558  3.87060  2.84481  2.96338  2.48342  2.91946  3.32502  5.48032  4.12512    162 e x - -
          2.68618  4.42225  2.77519  2.73123  3.46354  2.40513  3.72494  3.29354  2.67741  2.69355  4.24690  2.90347  2.73739  3.18146  2.89801  2.37887  2.77519  2.98518  4.58477  3.61503
          0.01976  4.32993  5.05227  0.61958  0.77255  0.78736  0.60705
    109   2.48788  4.91316  2.72889  2.46168  4.16831  3.47162  3.12249  3.26776  2.39736  3.17903  3.97918  2.65729  3.47999  2.66898  2.78739  2.67306  2.84223  2.32283  5.40372  4.05517    163 v x - -
          2.68618  4.42225  2.77519  2.73123  3.46354  2.40513  3.72494  3.29354  2.67741  2.69355  4.24690  2.90347  2.73739  3.18146  2.89801  2.37887  2.77519  2.98518  4.58477  3.61503
          0.16086  4.34959  1.99749  0.61958  0.77255  0.81242  0.58660
    110   2.64921  4.19978  3.69126  3.30549  3.34024  3.70793  4.02773  1.68547  3.21419  1.99751  3.32357  3.44780  4.09211  3.48688  3.47316  2.70563  2.83181  2.22703  4.85358  3.64417    164 i x - -
          2.68618  4.42225  2.77519  2.73123  3.46354  2.40513  3.72494  3.29354  2.67741  2.69355  4.24690  2.90347  2.73739  3.18146  2.89801  2.37887  2.77519  2.98518  4.58477  3.61503
          0.04886  4.21101  3.41559  0.61958  0.77255  0.88771  0.53035
    111   2.46210  4.59128  3.09843  2.62211  3.78709  3.49365  3.72823  3.03612  2.54906  2.66377  3.68979  2.76805  3.88677  2.86912  3.02520  2.66978  2.00326  2.67003  5.14480  3.85961    165 t x - -
          2.68615  4.42233  2.77503  2.73131  3.46362  2.40521  3.72502  3.29341  2.67749  2.69363  4.24697  2.90324  2.73747  3.18116  2.89796  2.37895  2.77527  2.98507  4.58485  3.61511
          0.30733  1.35714  4.93405  0.57387  0.82860  0.88852  0.52978
    112   2.62743  3.79395  3.04753  1.88088  4.02319  3.38463  3.67141  3.43365  2.29620  3.04779  3.69434  3.00568  3.38558  2.76969  2.93399  2.59531  2.85893  2.73630  5.30257  3.82294    168 e x - -
          2.68655  4.42144  2.77514  2.73131  3.46395  2.40543  3.72503  3.29356  2.67678  2.69315  4.24731  2.90295  2.73769  3.18140  2.89791  2.37844  2.77561  2.98554  4.58518  3.61544
          0.69462  0.70558  4.97431  1.39982  0.28321  0.53408  0.88239
    113   2.67603  4.45980  3.17663  2.89491  3.60669  3.32031  3.18029  2.28700  2.80500  2.44418  3.40236  2.83534  3.82705  3.17059  3.04207  2.75705  2.90768  2.23848  4.55547  3.50172    175 v . - -
          2.68618  4.42225  2.77519  2.73123  3.46354  2.40513  3.72494  3.29354  2.67741  2.69355  4.24690  2.90347  2.73739  3.18146  2.89801  2.37887  2.77519  2.98518  4.58477  3.61503
          0.07151  4.44815  2.85931  0.61958  0.77255  0.71186  0.67478
    114   2.32080  4.79257  2.85006  2.55274  3.68042  3.51180  3.72121  2.91728  2.04947  3.04249  3.67004  2.85748  3.52696  2.88841  2.99683  2.66320  2.59892  2.77181  5.30965  3.99098    176 k . - -
          2.68618  4.42225  2.77519  2.73123  3.46354  2.40513  3.72494  3.29354  2.67741  2.69355  4.24690  2.90347  2.73739  3.18146  2.89801  2.37887  2.77519  2.98518  4.58477  3.61503
          0.04651  4.39515  3.40808  0.61958  0.77255  0.77659  0.61613
    115   2.67068  4.72184  2.84781  2.61159  3.41876  3.53355  3.74298  3.30998  2.57376  2.20460  3.79853  3.10786  3.92092  2.61944  2.11521  2.75012  2.90125  2.84960  5.24385  3.94181    177 r . - -
          2.68618  4.42225  2.77519  2.73123  3.46354  2.40513  3.72494  3.29354  2.67741  2.69355  4.24690  2.90347  2.73739  3.18146  2.89801  2.37887  2.77519  2.98518  4.58477  3.61503
          0.17959  4.36766  1.88583  0.61958  0.77255  0.80733  0.59067
    116   2.70158  5.03333  3.01227  2.24819  4.34427  3.47361  3.62597  3.77478  1.73963  2.95621  4.09300  2.60844  3.86197  2.74721  2.42518  2.69381  2.92356  3.10476  5.46860  4.12823    178 k . - -
          2.68630  4.42158  2.77571  2.73096  3.46342  2.40544  3.72443  3.29361  2.67743  2.69278  4.24618  2.90327  2.73742  3.18110  2.89822  2.37902  2.77528  2.98561  4.58535  3.61488
          0.85845  0.70761  2.48462  1.75909  0.18898  0.83048  0.57242
    117   2.62329  4.88717  2.96735  1.78722  3.91850  3.43252  3.63453  3.43651  2.37669  3.02999  3.95396  2.94775  3.29311  2.51891  2.87644  2.60287  2.85475  3.00887  5.37538  4.02620    193 e x - -
          2.68618  4.42225  2.77519  2.73123  3.46354  2.40513  3.72494  3.29354  2.67741  2.69355  4.24690  2.90347  2.73739  3.18146  2.89801  2.37887  2.77519  2.98518  4.58477  3.61503
          0.06617  4.19738  3.01601  0.61958  0.77255  0.74437  0.64442
    118   2.69686  4.97504  2.90009  1.73975  4.26753  3.44514  3.69179  3.68496  2.25318  3.26659  4.07153  2.96739  3.87207  2.83076  2.91349  2.19748  2.93687  2.67444  5.47878  4.12536    194 e x - -
          2.68618  4.42225  2.77519  2.73123  3.46354  2.40513  3.72494  3.29354  2.67741  2.69355  4.24690  2.90347  2.73739  3.18146  2.89801  2.37887  2.77519  2.98518  4.58477  3.61503
          0.02094  4.27261  4.99495  0.61958  0.77255  0.90128  0.52096
    119   2.58023  4.91668  3.01047  2.17230  4.18101  3.46462  3.65595  3.17270  1.83718  3.18128  3.98379  2.97979  3.85625  2.58894  2.85655  2.67335  2.71423  2.84023  5.39978  4.05675    195 k x - -
          2.68618  4.42225  2.77519  2.73123  3.46354  2.40513  3.72494  3.29354  2.67741  2.69355  4.24690  2.90347  2.73739  3.18146  2.89801  2.37887  2.77519  2.98518  4.58477  3.61503
          0.02094  4.27261  4.99495  0.61958  0.77255  0.87624  0.53845
    120   2.65068  4.96872  2.95730  1.79838  4.04864  3.16853  3.64561  2.91666  2.29064  3.24277  4.03078  2.67176  3.67311  2.77291  2.71183  2.65275  2.88197  3.32196  5.44426  4.08269    196 e x - -
          2.68618  4.42225  2.77519  2.73123  3.46354  2.40513  3.72494  3.29354  2.67741  2.69355  4.24690  2.90347  2.73739  3.18146  2.89801  2.37887  2.77519  2.98518  4.58477  3.61503
          0.04858  4.28399  3.39217  0.61958  0.77255  0.85753  0.55201
    121   2.63584  4.74736  2.58431  2.48699  3.31793  3.48738  3.69814  3.11690  2.41275  2.70668  3.60346  2.22935  3.87621  2.86988  2.97631  2.69660  2.86728  2.86551  5.26719  3.95203    197 n x - -
          2.68618  4.42225  2.77519  2.73123  3.46354  2.40513  3.72494  3.29354  2.67741  2.69355  4.24690  2.90347  2.73739  3.18146  2.89801  2.37887  2.77519  2.98518  4.58477  3.61503
          0.03520  4.29197  3.86756  0.61958  0.77255  0.83603  0.56815
    122   2.37678  4.17675  3.91170  2.91407  2.58539  3.35028  3.99708  2.42640  3.24064  2.01447  2.96314  3.61252  3.56773  3.30895  3.48210  2.98252  2.77145  2.30687  4.34276  3.57981    198 l x - -
          2.68618  4.42225  2.77519  2.73123  3.46354  2.40513  3.72494  3.29354  2.67741  2.69355  4.24690  2.90347  2.73739  3.18146  2.89801  2.37887  2.77519  2.98518  4.58477  3.61503
          0.01931  4.35265  5.07500  0.61958  0.77255  0.88712  0.53076
    123   2.61016  5.05776  2.85467  2.05183  4.35873  3.18648  3.64672  3.81434  2.40352  3.34474  3.88478  2.38329  3.47399  2.76035  2.88778  2.25873  2.62641  3.31129  5.51955  3.64677    199 e x - -
          2.68618  4.42225  2.77519  2.73123  3.46354  2.40513  3.72494  3.29354  2.67741  2.69355  4.24690  2.90347  2.73739  3.18146  2.89801  2.37887  2.77519  2.98518  4.58477  3.61503
          0.01902  4.36766  5.09000  0.61958  0.77255  0.77937  0.61377
    124   2.67584  4.89205  3.06644  2.50817  4.13698  3.11549  3.29981  3.43228  2.48952  2.51013  3.96224  2.92697  2.96886  2.70278  2.32288  2.41154  2.90677  3.06434  5.38994  4.05268    200 r x - -
          2.68618  4.42225  2.77519  2.73123  3.46354  2.40513  3.72494  3.29354  2.67741  2.69355  4.24690  2.90347  2.73739  3.18146  2.89801  2.37887  2.77519  2.98518  4.58477  3.61503
          0.01816  4.41331  5.13566  0.61958  0.77255  0.80079  0.59597
    125   2.54375  4.82652  3.10751  2.54907  4.05176  3.51765  3.72445  3.01943  2.30552  2.89743  3.90154  2.95732  2.75621  2.27855  2.99242  2.57891  2.74305  2.98939  5.33855  3.44172    201 q x - -
          2.68618  4.42225  2.77519  2.73123  3.46354  2.40513  3.72494  3.29354  2.67741  2.69355  4.24690  2.90347  2.73739  3.18146  2.89801  2.37887  2.77519  2.98518  4.58477  3.61503
          0.01789  4.42853  5.15087  0.61958  0.77255  0.66078  0.72660
    126   2.52189  4.07503  3.42951  2.78498  3.68187  3.21838  3.87804  2.83154  2.77026  2.70093  3.19998  3.17529  3.25101  3.15225  3.05822  2.11302  2.81809  2.62709  5.09464  2.74962    202 s x - -
          2.68618  4.42225  2.77519  2.73123  3.46354  2.40513  3.72494  3.29354  2.67741  2.69355  4.24690  2.90347  2.73739  3.18146  2.89801  2.37887  2.77519  2.98518  4.58477  3.61503
          0.01628  4.52207  5.24442  0.61958  0.77255  0.74204  0.64654
    127   2.57319  4.95102  2.92080  2.41329  3.97748  3.31934  3.72531  3.26168  1.87589  3.03343  4.01769  2.85751  3.32606  2.86532  2.98264  2.66508  2.73755  2.89800  5.44413  3.17554    203 k x - -
          2.68618  4.42225  2.77519  2.73123  3.46354  2.40513  3.72494  3.29354  2.67741  2.69355  4.24690  2.90347  2.73739  3.18146  2.89801  2.37887  2.77519  2.98518  4.58477  3.61503
          0.01628  4.52207  5.24442  0.61958  0.77255  0.74204  0.64654
    128   2.60624  3.70620  3.13201  2.46507  3.77229  3.25170  3.62391  3.57736  2.05296  2.97596  2.94358  2.81213  3.35597  2.81294  2.71856  2.68969  2.70943  3.25559  5.42817  3.64033    204 k x - -
          2.68618  4.42225  2.77519  2.73123  3.46354  2.40513  3.72494  3.29354  2.67741  2.69355  4.24690  2.90347  2.73739  3.18146  2.89801  2.37887  2.77519  2.98518  4.58477  3.61503
          0.01504  4.60013  5.32248  0.61958  0.77255  0.74204  0.64654
    129   2.39350  3.06092  3.05439  2.82886  3.49858  3.71872  3.96407  2.54021  2.76244  2.75236  2.83150  3.18341  4.09972  3.26477  3.21969  2.42880  2.51161  2.68179  5.11126  3.28368    205 a x - -
          2.68618  4.42225  2.77519  2.73123  3.46354  2.40513  3.72494  3.29354  2.67741  2.69355  4.24690  2.90347  2.73739  3.18146  2.89801  2.37887  2.77519  2.98518  4.58477  3.61503
          0.04143  4.68918  3.46143  0.61958  0.77255  0.74204  0.64654
    130   2.56781  5.05918  2.87799  2.61446  4.13518  3.40371  3.86710  3.38405  2.66197  3.03348  2.16869  2.62986  3.79972  2.86150  2.36468  2.66860  2.68735  3.00584  5.55770  4.21768    206 m x - -
          2.68618  4.42225  2.77519  2.73123  3.46354  2.40513  3.72494  3.29354  2.67741  2.69355  4.24690  2.90347  2.73739  3.18146  2.89801  2.37887  2.77519  2.98518  4.58477  3.61503
          0.02840  4.89679  3.88584  0.61958  0.77255  0.78419  0.60971
    131   2.83792  4.79282  3.01611  2.51813  4.16183  3.80662  4.00424  3.53747  2.54116  3.47882  1.73143  2.63358  4.03518  3.13385  2.93552  2.09239  2.59846  3.64534  5.77883  3.98221    207 m x - -
          2.68618  4.42225  2.77519  2.73123  3.46354  2.40513  3.72494  3.29354  2.67741  2.69355  4.24690  2.90347  2.73739  3.18146  2.89801  2.37887  2.77519  2.98518  4.58477  3.61503
          0.00777  5.25704  5.97939  0.61958  0.77255  0.81559  0.58408
    132   2.99938  4.44555  3.17752  2.77737  3.96302  3.29331  4.00326  3.15157  2.70635  3.38394  4.11205  2.74918  2.52108  2.78713  2.75285  1.89136  1.98601  3.59061  5.79532  4.43240    208 s x - -
          2.68618  4.42225  2.77519  2.73123  3.46354  2.40513  3.72494  3.29354  2.67741  2.69355  4.24690  2.90347  2.73739  3.18146  2.89801  2.37887  2.77519  2.98518  4.58477  3.61503
          0.01622  5.26488  4.51730  0.61958  0.77255  0.69991  0.68643
    133   2.97911  4.45233  4.96202  3.87833  3.44199  4.23220  4.56335  0.99916  4.15320  2.09082  3.14817  4.10241  3.84264  4.29821  4.18696  3.54090  3.26162  2.12159  5.07775  3.16262    209 i x - -
          2.68618  4.42225  2.77519  2.73123  3.46354  2.40513  3.72494  3.29354  2.67741  2.69355  4.24690  2.90347  2.73739  3.18146  2.89801  2.37887  2.77519  2.98518  4.58477  3.61503
          0.00758  5.28148  6.00382  0.61958  0.77255  0.78303  0.61068
    134   3.01871  5.17290  3.44510  2.77783  4.39916  3.47955  3.92121  3.51554  2.74448  3.16539  4.24800  2.86789  4.24871  3.22721  3.26658  2.53106  1.05304  3.49820  5.68437  3.61352    210 t x - -
          2.68618  4.42225  2.77519  2.73123  3.46354  2.40513  3.72494  3.29354  2.67741  2.69355  4.24690  2.90347  2.73739  3.18146  2.89801  2.37887  2.77519  2.98518  4.58477  3.61503
          0.00758  5.28148  6.00382  0.61958  0.77255  0.74606  0.64289
    135   3.06006  4.50517  4.64839  3.79035  3.52298  3.61387  4.26060  2.49455  3.72774  0.84428  3.46962  3.80876  3.97153  3.91567  3.88782  3.47493  3.22648  2.53092  5.11974  3.37881    211 l x - -
          2.68618  4.42225  2.77520  2.73123  3.46354  2.40513  3.72495  3.29354  2.67741  2.69355  4.24690  2.90347  2.73740  3.18146  2.89797  2.37887  2.77520  2.98518  4.58477  3.61503
          0.01163  4.69609  6.01781  0.55852  0.84877  0.76567  0.62553
    136   3.00773  4.59791  4.15249  3.72926  1.39892  3.94824  3.89702  2.85141  3.55708  1.97025  3.61503  2.60421  4.49268  3.89242  3.73474  2.48467  3.08792  2.85639  5.20146  3.21020    213 f x - -
          2.68618  4.42225  2.77519  2.73123  3.46354  2.40513  3.72494  3.29354  2.67741  2.69355  4.24690  2.90347  2.73739  3.18146  2.89801  2.37887  2.77519  2.98518  4.58477  3.61503
          0.00744  5.29987  6.02221  0.61958  0.77255  0.76567  0.62553
    137   2.85888  0.87146  4.43762  4.06554  3.50890  4.19142  4.50557  2.63087  3.81212  2.61859  3.46972  4.22194  3.98099  4.12424  3.78937  3.48517  3.15048  2.72783  5.13354  3.71975    214 c x - -
          2.68618  4.42225  2.77519  2.73123  3.46354  2.40513  3.72494  3.29354  2.67741  2.69355  4.24690  2.90347  2.73739  3.18146  2.89801  2.37887  2.77519  2.98518  4.58477  3.61503
          0.01504  5.30819  4.60745  0.61958  0.77255  0.71667  0.67017
    138   3.07070  4.47937  4.83285  4.01769  3.57482  4.21643  4.33995  2.13339  4.05622  0.92244  3.20781  4.30985  3.98759  3.74282  3.70832  3.04052  3.16294  2.43797  4.68656  3.91660    215 l x - -
          2.68618  4.42225  2.77519  2.73123  3.46354  2.40513  3.72494  3.29354  2.67741  2.69355  4.24690  2.90347  2.73739  3.18146  2.89801  2.37887  2.77519  2.98518  4.58477  3.61503
          0.25649  5.30867  1.50829  0.61958  0.77255  0.71812  0.66878
    139   2.95175  3.79738  4.77971  4.17408  3.44468  3.74794  4.43566  1.99024  3.60632  2.15250  3.46654  3.97718  4.47249  3.94296  4.04472  3.41360  3.02159  1.08090  4.97219  3.57379    216 v x - -
          2.68625  4.42224  2.77519  2.73121  3.46372  2.40520  3.72472  3.29327  2.67722  2.69362  4.24687  2.90342  2.73752  3.18136  2.89777  2.37888  2.77534  2.98529  4.58465  3.61521
          0.16770  2.65285  2.47760  1.58213  0.23009  0.38186  1.14756
    140   2.49310  5.00100  3.03249  2.31854  3.74915  3.55373  3.61940  3.04472  2.71941  2.78783  3.69516  3.51232  4.29654  2.67231  3.43851  2.89255  2.96639  1.67295  4.45640  3.37378    227 v x - -
          2.68618  4.42225  2.77519  2.73123  3.46354  2.40513  3.72494  3.29354  2.67741  2.69355  4.24690  2.90347  2.73739  3.18146  2.89801  2.37887  2.77519  2.98518  4.58477  3.61503
          0.30216  5.28434  1.36372  0.61958  0.77255  0.59508  0.80189
    141   2.76058  4.84639  3.13181  2.71091  4.47997  2.08682  3.93038  3.41932  1.41012  3.48499  3.74673  3.14491  3.87295  3.06132  3.10074  2.65393  2.96761  3.33232  5.05548  4.34059    228 k x - -
          2.68618  4.42225  2.77519  2.73123  3.46354  2.40513  3.72494  3.29354  2.67741  2.69355  4.24690  2.90347  2.73739  3.18146  2.89801  2.37887  2.77519  2.98518  4.58477  3.61503
          0.00915  5.09405  5.81640  0.61958  0.77255  0.37950  1.15265
    142   2.88579  5.52970  2.67666  1.94856  4.86126  1.32553  4.01706  4.05873  2.75945  3.29550  4.57517  3.05531  4.22027  3.11863  2.62804  2.89418  3.28302  3.66684  5.97102  4.56765    229 g x - -
          2.68618  4.42225  2.77519  2.73123  3.46354  2.40513  3.72494  3.29354  2.67741  2.69355  4.24690  2.90347  2.73739  3.18146  2.89801  2.37887  2.77519  2.98518  4.58477  3.61503
          0.00704  5.35574  6.07809  0.61958  0.77255  0.76860  0.62299
    143   3.03911  5.53465  2.93153  2.50080  4.44819  3.40091  3.72285  3.91027  2.46748  3.66801  4.57698  1.14675  4.00197  2.78238  3.03887  2.89714  2.84308  3.71122  5.97112  4.08441    230 n x - -
          2.68618  4.42225  2.77519  2.73123  3.46354  2.40513  3.72494  3.29354  2.67741  2.69355  4.24690  2.90347  2.73739  3.18146  2.89801  2.37887  2.77519  2.98518  4.58477  3.61503
          0.03432  5.35574  3.53986  0.61958  0.77255  0.76860  0.62299
    144   2.76200  5.26968  3.19096  2.68646  4.15166  3.86072  3.81775  3.30581  2.67542  2.92385  3.96426  3.28416  2.06371  2.98152  3.32208  2.55747  1.56228  3.44600  5.76578  4.42299    231 t x - -
          2.68618  4.42225  2.77519  2.73123  3.46354  2.40513  3.72494  3.29354  2.67741  2.69355  4.24690  2.90347  2.73739  3.18146  2.89801  2.37887  2.77519  2.98518  4.58477  3.61503
          0.07564  5.33286  2.68796  0.61958  0.77255  0.79619  0.59974
    145   2.77426  4.63978  3.53436  3.58304  3.26545  3.70540  4.35386  2.82088  3.43846  2.22516  3.53485  3.26292  4.07538  3.78334  3.65335  2.80035  1.58321  2.49038  5.23733  2.22325    232 t x - -
          2.68618  4.42225  2.77519  2.73123  3.46354  2.40513  3.72494  3.29354  2.67741  2.69355  4.24690  2.90347  2.73739  3.18146  2.89801  2.37887  2.77519  2.98518  4.58477  3.61503
          0.04870  5.28392  3.15919  0.61958  0.77255  0.70800  0.67851
    146   1.56080  5.13955  2.80769  1.92219  4.36513  3.78819  3.35225  4.31011  2.47520  3.79743  4.53991  3.08682  4.18143  2.92006  3.01263  2.43693  2.96984  3.23010  5.93542  3.45619    233 a x - -
          2.68618  4.42225  2.77519  2.73123  3.46354  2.40513  3.72494  3.29354  2.67741  2.69355  4.24690  2.90347  2.73739  3.18146  2.89801  2.37887  2.77519  2.98518  4.58477  3.61503
          0.00746  5.29803  6.02037  0.61958  0.77255  0.73434  0.65358
    147   3.03893  5.52852  3.02020  2.56875  4.86465  3.81186  3.67526  3.96049  2.46877  3.82971  4.57195  1.20268  3.93142  3.06949  3.04203  2.01629  3.27028  3.39896  5.96611  4.56045    234 n x - -
          2.68619  4.42226  2.77520  2.73124  3.46355  2.40513  3.72495  3.29355  2.67741  2.69356  4.24690  2.90347  2.73740  3.18147  2.89794  2.37888  2.77512  2.98519  4.58478  3.61504
          0.02299  3.89267  6.06067  0.43347  1.04485  0.85840  0.55137
    148   1.04955  3.35498  3.47311  3.08549  4.18450  3.77572  4.17586  2.96890  2.95442  3.23724  4.09570  3.16222  3.49728  3.27556  3.30401  2.71326  3.13226  2.98596  5.55402  4.27410    236 a x - -
          2.68618  4.42225  2.77519  2.73123  3.46354  2.40513  3.72494  3.29354  2.67741  2.69355  4.24690  2.90347  2.73739  3.18146  2.89801  2.37887  2.77519  2.98518  4.58477  3.61503
          0.02514  5.33833  3.91072  0.61958  0.77255  0.85840  0.55137
    149   3.14751  4.64805  4.83580  4.25385  0.66722  4.33240  4.50976  3.02135  4.06886  2.81819  3.76283  4.35658  4.69656  3.99633  3.64846  3.52043  3.23856  2.82035  4.43986  3.41963    237 F x - -
          2.68618  4.42225  2.77519  2.73123  3.46354  2.40513  3.72494  3.29354  2.67741  2.69355  4.24690  2.90347  2.73739  3.18146  2.89801  2.37887  2.77519  2.98518  4.58477  3.61503
          0.00729  5.32048  6.04282  0.61958  0.77255  0.85293  0.55542
    150   2.08757  5.52449  3.27893  1.67939  4.86427  3.63335  3.55784  4.34647  2.55933  3.82751  4.30678  2.98041  2.42011  2.96444  3.13605  1.93730  3.11718  3.75271  5.96037  4.55267    238 e x - -
          2.68618  4.42225  2.77519  2.73123  3.46354  2.40513  3.72494  3.29354  2.67741  2.69355  4.24690  2.90347  2.73739  3.18146  2.89801  2.37887  2.77519  2.98518  4.58477  3.61503
          0.02831  5.32899  3.76953  0.61958  0.77255  0.83475  0.56913
    151   2.99186  4.33966  4.34273  3.74606  3.49894  3.92670  4.51978  1.90616  3.54773  2.70008  3.62449  4.25407  4.57173  4.00171  3.99263  3.35997  3.30686  0.90901  5.12439  3.63058    239 v x - -
          2.68627  4.42234  2.77524  2.73117  3.46363  2.40507  3.72504  3.29318  2.67736  2.69364  4.24699  2.90343  2.73749  3.18156  2.89800  2.37881  2.77515  2.98514  4.58486  3.61512
          0.03621  3.80132  4.32563  1.59120  0.22776  0.91676  0.51051
    152   3.01908  5.52898  1.61716  1.98125  4.58993  3.79289  3.27104  4.04471  2.00485  3.58631  4.13031  2.57090  4.18638  3.02734  2.82831  2.80091  3.07288  3.69682  5.96182  4.55107    250 d x - -
          2.68618  4.42225  2.77519  2.73123  3.46354  2.40513  3.72494  3.29354  2.67741  2.69355  4.24690  2.90347  2.73739  3.18146  2.89801  2.37887  2.77519  2.98518  4.58477  3.61503
          0.01492  5.31636  4.61562  0.61958  0.77255  0.89248  0.52702
    153   3.09007  4.46939  5.01694  4.40462  3.34633  4.25672  4.19864  0.82582  3.91787  2.44321  3.19358  4.40666  4.35786  4.33536  4.21878  3.56680  3.32221  2.11015  4.44647  3.72712    251 i x - -
          2.68618  4.42226  2.77520  2.73124  3.46354  2.40513  3.72495  3.29355  2.67741  2.69355  4.24690  2.90334  2.73740  3.18147  2.89801  2.37887  2.77520  2.98519  4.58477  3.61504
          0.02287  4.06112  5.22406  0.46484  0.98950  0.94160  0.49430
    154   2.79961  5.03927  1.84559  1.77909  4.28598  3.41503  3.99229  3.98931  2.67842  3.56522  3.88691  2.13356  3.84416  3.00445  3.22123  2.28054  3.25964  3.91137  5.96059  4.39220    253 e x - -
          2.68618  4.42225  2.77519  2.73123  3.46354  2.40513  3.72494  3.29354  2.67741  2.69355  4.24690  2.90347  2.73739  3.18146  2.89801  2.37887  2.77519  2.98518  4.58477  3.61503
          0.01873  5.33471  4.28787  0.61958  0.77255  0.85808  0.55161
    155   3.03117  5.50131  3.05819  2.74008  3.96502  2.76697  4.00007  3.46979  1.33219  3.35711  4.54639  3.03319  3.58048  3.03584  2.57659  2.41967  2.62229  3.88300  5.94403  4.54343    254 k x - -
          2.68629  4.42236  2.77524  2.73125  3.46365  2.40524  3.72506  3.29344  2.67718  2.69364  4.24679  2.90301  2.73751  3.18147  2.89807  2.37891  2.77493  2.98530  4.58488  3.61514
          0.14637  2.01120  6.06050  0.45476  1.00677  0.89729  0.52370
    156   2.95801  5.54012  1.57483  2.36127  4.60124  2.72734  4.00293  4.11041  2.55075  3.74871  4.08715  2.17924  4.20877  2.78943  3.16131  2.73246  2.82894  3.18668  5.97546  4.23003    258 d x - -
          2.68618  4.42225  2.77519  2.73123  3.46354  2.40513  3.72494  3.29354  2.67741  2.69355  4.24690  2.90347  2.73739  3.18146  2.89801  2.37887  2.77519  2.98518  4.58477  3.61503
          0.08860  5.35807  2.52480  0.61958  0.77255  0.84661  0.56013
    157   2.59976  5.51047  2.95761  2.24131  4.42400  3.78758  3.97512  4.18589  1.36319  3.25033  4.13380  3.25700  3.95005  2.29480  2.75813  2.71388  3.02686  3.37702  5.94617  4.53833    259 k x - -
          2.68618  4.42225  2.77519  2.73123  3.46354  2.40513  3.72494  3.29354  2.67741  2.69355  4.24690  2.90347  2.73739  3.18146  2.89801  2.37887  2.77519  2.98518  4.58477  3.61503
          0.01514  5.30139  4.60065  0.61958  0.77255  0.71474  0.67201
    158   2.82826  4.85158  3.70167  3.32161  3.52600  4.04001  4.28945  3.36374  3.28328  1.74835  3.95418  3.50048  3.19157  3.59341  3.36594  1.81691  1.75377  2.85359  5.42883  4.18531    260 l x - -
          2.68618  4.42225  2.77519  2.73123  3.46354  2.40513  3.72494  3.29354  2.67741  2.69355  4.24690  2.90347  2.73739  3.18146  2.89801  2.37887  2.77519  2.98518  4.58477  3.61503
          0.00691  5.37353  6.09587  0.61958  0.77255  0.93706  0.49722
    159   3.23191  4.66706  5.07514  4.50299  3.83013  3.47893  4.84104  1.15889  4.01602  2.80658  3.81915  4.34304  4.05118  4.51464  4.41048  3.76846  3.51967  1.09797  5.39450  4.20980    261 v x - -
          2.68618  4.42225  2.77519  2.73123  3.46354  2.40513  3.72494  3.29354  2.67741  2.69355  4.24690  2.90347  2.73739  3.18146  2.89801  2.37887  2.77519  2.98518  4.58477  3.61503
          0.00945  5.37353  5.34523  0.61958  0.77255  0.91833  0.50947
    160   2.74015  4.00579  2.81372  2.93846  4.09697  2.30484  4.12079  3.78658  2.93069  3.50174  4.10953  3.08136  3.99523  3.27820  3.39015  1.16962  3.30047  2.97746  5.75533  4.42786    262 s x - -
          2.68618  4.42225  2.77519  2.73123  3.46354  2.40513  3.72494  3.29354  2.67741  2.69355  4.24690  2.90347  2.73739  3.18146  2.89801  2.37887  2.77519  2.98518  4.58477  3.61503
          0.02226  5.37972  4.05085  0.61958  0.77255  0.93622  0.49776
    161   2.65697  5.55198  2.39617  1.82859  3.63933  3.50171  2.24980  4.20346  1.76965  3.69738  4.59286  2.91411  3.86238  3.10097  3.02883  3.00586  3.27438  3.75680  5.98512  4.57465    263 k x - -
          2.68618  4.42225  2.77519  2.73123  3.46354  2.40513  3.72494  3.29354  2.67741  2.69355  4.24690  2.90347  2.73739  3.18146  2.89801  2.37887  2.77519  2.98518  4.58477  3.61503
          0.00987  5.36443  5.27129  0.61958  0.77255  0.87377  0.54021
    162   2.88062  3.93462  4.90580  3.81283  2.65874  4.27209  4.59791  2.95878  3.75846  0.71921  3.48833  4.37373  4.40408  4.29058  4.19497  3.49664  3.29925  2.77397  5.14966  3.96960    264 l x - -
          2.68618  4.42225  2.77519  2.73123  3.46354  2.40513  3.72494  3.29354  2.67741  2.69355  4.24690  2.90347  2.73739  3.18146  2.89801  2.37887  2.77519  2.98518  4.58477  3.61503
          0.01898  5.38506  4.25352  0.61958  0.77255  0.94157  0.49432
    163   3.09331  4.43967  3.08909  2.69833  4.89062  3.86700  4.04082  4.04436  0.84321  3.84811  4.59951  3.07519  4.01328  3.09173  2.57414  3.02386  3.32132  3.94063  5.38209  4.59600    265 k x - -
          2.68618  4.42225  2.77519  2.73123  3.46354  2.40513  3.72494  3.29354  2.67741  2.69355  4.24690  2.90347  2.73739  3.18146  2.89801  2.37887  2.77519  2.98518  4.58477  3.61503
          0.02172  5.37300  4.08339  0.61958  0.77255  0.97258  0.47499
    164   3.04663  5.55905  1.97246  1.58399  4.90470  3.81682  4.00565  4.39112  1.78797  3.52562  4.11918  2.83045  4.21183  2.90404  2.99147  2.49112  3.27792  3.95006  5.99093  4.57947    266 e x - -
          2.68618  4.42225  2.77519  2.73123  3.46354  2.40513  3.72494  3.29354  2.67741  2.69355  4.24690  2.90347  2.73739  3.18146  2.89801  2.37887  2.77519  2.98518  4.58477  3.61503
          0.03981  5.35830  3.37200  0.61958  0.77255  1.00865  0.45367
    165   1.25516  4.60959  4.33306  3.48417  3.72091  4.13674  4.10149  2.97149  3.54260  1.82233  3.56572  4.03703  4.33021  3.91393  3.60943  2.90861  3.11081  2.01076  5.21413  4.01202    267 a x - -
          2.68618  4.42225  2.77519  2.73123  3.46354  2.40513  3.72494  3.29354  2.67741  2.69355  4.24690  2.90347  2.73739  3.18146  2.89801  2.37887  2.77519  2.98518  4.58477  3.61503
          0.03362  5.32574  3.56853  0.61958  0.77255  1.08248  0.41363
    166   3.41274  4.94055  5.60160  5.03860  4.04061  4.97732  5.39990  0.50518  4.52049  2.36956  3.52587  5.11528  5.27089  5.03803  4.94377  4.32447  3.88417  2.23546  5.82846  4.19649    268 I x - -
          2.68618  4.42225  2.77519  2.73123  3.46354  2.40513  3.72494  3.29354  2.67741  2.69355  4.24690  2.90347  2.73739  3.18146  2.89801  2.37887  2.77519  2.98518  4.58477  3.61503
          0.00745  5.29956  6.02191  0.61958  0.77255  1.13655  0.38702
    167   3.53962  5.82721  3.93632  3.26080  5.26167  4.23614  4.21941  4.64004  0.59703  3.67476  4.37863  3.60024  4.59166  2.56264  2.62732  3.26499  3.72097  3.97055  6.12767  4.89047    269 K x - -
          2.68618  4.42225  2.77519  2.73123  3.46354  2.40513  3.72494  3.29354  2.67741  2.69355  4.24690  2.90347  2.73739  3.18146  2.89801  2.37887  2.77519  2.98518  4.58477  3.61503
          0.03106  5.29956  3.66541  0.61958  0.77255  1.11782  0.39600
    168   1.29954  5.46872  2.81191  1.96632  4.62722  3.78321  3.97237  4.00969  2.28679  3.76616  4.03781  3.06229  4.17636  3.07491  2.93250  2.88921  3.18171  3.24940  5.91248  4.51288    270 a x - -
          2.68618  4.42225  2.77519  2.73123  3.46354  2.40513  3.72494  3.29354  2.67741  2.69355  4.24690  2.90347  2.73739  3.18146  2.89801  2.37887  2.77519  2.98518  4.58477  3.61503
          0.00760  5.27925  6.00159  0.61958  0.77255  0.77819  0.61477
    169   2.90186  5.53488  3.10452  1.74532  4.87325  3.72897  4.00456  3.96124  1.25072  3.18768  4.09311  3.03697  4.21043  3.10320  2.96564  2.87493  2.81223  3.92194  5.97139  4.56501    271 k x - -
          2.68618  4.42225  2.77519  2.73123  3.46354  2.40513  3.72494  3.29354  2.67741  2.69355  4.24690  2.90347  2.73739  3.18146  2.89801  2.37887  2.77519  2.98518  4.58477  3.61503
          0.01921  5.35671  4.24654  0.61958  0.77255  1.01243  0.45151
    170   3.03611  4.25920  3.22069  2.58356  4.78546  3.56285  4.01222  3.19091  1.32843  3.36433  3.57383  2.04335  4.21466  2.50697  3.15738  3.01359  3.09894  3.77844  5.92189  4.53035    272 k x - -
          2.68618  4.42225  2.77519  2.73123  3.46354  2.40513  3.72494  3.29354  2.67741  2.69355  4.24690  2.90347  2.73739  3.18146  2.89801  2.37887  2.77519  2.98518  4.58477  3.61503
          0.06560  5.34462  2.83491  0.61958  0.77255  1.04063  0.43577
    171   2.28913  5.46845  3.02907  2.71755  4.33524  3.64186  2.96286  4.26628  2.22835  3.52834  4.51430  3.26236  2.27895  2.22433  3.20825  2.30433  2.58739  3.27220  5.91305  3.81278    273 q x - -
          2.68618  4.42225  2.77519  2.73123  3.46354  2.40513  3.72494  3.29354  2.67741  2.69355  4.24690  2.90347  2.73739  3.18146  2.89801  2.37887  2.77519  2.98518  4.58477  3.61503
          0.03729  5.28656  3.45624  0.61958  0.77255  1.10169  0.40393
    172   2.76719  5.39605  3.07512  2.73847  4.69681  3.79094  3.98331  3.52456  2.56654  3.20112  4.44870  2.00896  1.95369  1.93684  3.22189  2.89171  3.07236  3.44360  4.86505  4.47381    274 q x - -
          2.68618  4.42225  2.77519  2.73123  3.46354  2.40513  3.72494  3.29354  2.67741  2.69355  4.24690  2.90347  2.73739  3.18146  2.89801  2.37887  2.77519  2.98518  4.58477  3.61503
          0.02083  5.26745  4.16976  0.61958  0.77255  1.19739  0.35951
    173   2.83089  4.63281  1.91593  2.16787  3.43761  3.32581  3.96476  4.22286  2.44306  3.56912  4.48395  2.92214  3.95856  2.99268  3.19860  2.69889  1.99447  2.87214  5.88506  4.19953    275 d x - -
          2.68618  4.42225  2.77519  2.73123  3.46354  2.40513  3.72494  3.29354  2.67741  2.69355  4.24690  2.90347  2.73739  3.18146  2.89801  2.37887  2.77519  2.98518  4.58477  3.61503
          0.00779  5.25441  5.97676  0.61958  0.77255  1.18104  0.36667
    174   3.15890  4.57566  4.41043  3.94907  0.76688  4.28272  4.50807  2.99723  4.06771  2.34192  3.26012  4.32970  3.82117  4.24324  4.16944  3.58450  3.39043  2.82208  4.20473  3.72116    276 f x - -
          2.68618  4.42225  2.77519  2.73123  3.46354  2.40513  3.72494  3.29354  2.67741  2.69355  4.24690  2.90347  2.73739  3.18146  2.89801  2.37887  2.77519  2.98518  4.58477  3.61503
          0.01191  5.26120  5.01265  0.61958  0.77255  0.91646  0.51072
    175   1.46897  5.48616  1.70314  2.45905  4.81149  3.80388  3.39801  3.98770  2.45301  3.63156  4.27841  3.11854  4.10299  3.09692  3.22615  2.99514  3.05073  3.41494  5.93081  4.53197    277 a x - -
          2.68618  4.42225  2.77519  2.73123  3.46354  2.40513  3.72494  3.29354  2.67741  2.69355  4.24690  2.90347  2.73739  3.18146  2.89801  2.37887  2.77519  2.98518  4.58477  3.61503
          0.00730  5.31900  6.04135  0.61958  0.77255  1.10990  0.39987
    176   3.05151  5.55846  2.71587  2.65446  4.89907  2.11927  3.06343  4.38404  2.60719  3.79157  4.60154  1.35232  4.21081  2.97465  3.13953  2.65655  3.03621  3.94694  5.99249  4.47412    278 n x - -
          2.68618  4.42225  2.77519  2.73123  3.46354  2.40513  3.72494  3.29354  2.67741  2.69355  4.24690  2.90347  2.73739  3.18146  2.89801  2.37887  2.77519  2.98518  4.58477  3.61503
          0.00730  5.31900  6.04135  0.61958  0.77255  1.10990  0.39987
    177   3.13334  4.50637  4.11071  4.45926  2.22642  4.30963  4.64203  1.69359  4.25413  2.28317  3.61531  4.46070  4.66936  4.39135  4.03892  3.62182  3.36601  1.18732  5.13745  3.31331    279 v x - -
          2.68618  4.42225  2.77519  2.73123  3.46354  2.40513  3.72494  3.29354  2.67741  2.69355  4.24690  2.90347  2.73739  3.18146  2.89801  2.37887  2.77519  2.98518  4.58477  3.61503
          0.00730  5.31900  6.04135  0.61958  0.77255  0.94888  0.48968
    178   2.49418  5.52337  1.43171  2.37441  4.85877  3.47122  4.00099  3.78012  2.43056  3.37131  4.56666  3.28359  2.42603  3.10055  3.11920  2.66957  3.03982  3.90882  5.96187  4.27370    280 d x - -
          2.68618  4.42225  2.77519  2.73123  3.46354  2.40513  3.72494  3.29354  2.67741  2.69355  4.24690  2.90347  2.73739  3.18146  2.89801  2.37887  2.77519  2.98518  4.58477  3.61503
          0.00710  5.34633  6.06868  0.61958  0.77255  1.05059  0.43037
    179   1.09715  5.19780  3.14020  2.93032  4.43225  3.55625  3.89843  3.73587  2.92252  3.07615  4.28262  3.25134  2.86295  3.26890  3.37962  2.62137  2.82312  2.99482  5.72013  4.39682    281 a x - -
          2.68618  4.42225  2.77519  2.73123  3.46354  2.40513  3.72494  3.29354  2.67741  2.69355  4.24690  2.90347  2.73739  3.18146  2.89801  2.37887  2.77519  2.98518  4.58477  3.61503
          0.02268  5.34633  4.03662  0.61958  0.77255  0.97294  0.47477
    180   2.89387  5.54752  1.56617  2.61869  4.89203  3.43968  3.56908  4.37751  1.58967  3.69575  4.27892  2.50471  4.20524  3.09553  2.87341  2.87940  3.09150  3.93788  5.98035  4.26819    282 d x - -
          2.68618  4.42225  2.77519  2.73123  3.46354  2.40513  3.72494  3.29354  2.67741  2.69355  4.24690  2.90347  2.73739  3.18146  2.89801  2.37887  2.77519  2.98518  4.58477  3.61503
          0.00707  5.35082  6.07316  0.61958  0.77255  1.05710  0.42689
    181   2.91100  5.54895  1.86917  2.17344  4.49861  3.40820  3.53143  4.05252  1.68757  3.85458  4.58940  2.82236  4.20314  2.45995  2.83712  2.99817  2.76893  3.79289  5.98109  4.56962    283 k x - -
          2.68618  4.42225  2.77519  2.73123  3.46354  2.40513  3.72494  3.29354  2.67741  2.69355  4.24690  2.90347  2.73739  3.18146  2.89801  2.37887  2.77519  2.98518  4.58477  3.61503
          0.00707  5.35082  6.07316  0.61958  0.77255  1.05710  0.42689
    182   2.97057  4.54796  4.07280  4.20837  3.63678  4.26052  4.58266  2.23448  4.04862  0.74892  3.40886  4.32609  3.98542  4.23413  3.92819  3.38489  3.35742  2.71520  5.16912  3.98755    284 l x - -
          2.68618  4.42225  2.77519  2.73123  3.46354  2.40513  3.72494  3.29354  2.67741  2.69355  4.24690  2.90347  2.73739  3.18146  2.89801  2.37887  2.77519  2.98518  4.58477  3.61503
          0.01390  5.35082  4.70422  0.61958  0.77255  0.97156  0.47561
    183   2.92063  5.52192  3.15647  2.64653  4.85417  3.82404  4.01084  3.58999  1.14078  3.66506  4.56632  3.14105  4.21693  2.95476  2.32838  2.64895  2.60927  3.41620  5.96156  4.56052    285 k x - -
          2.68618  4.42225  2.77519  2.73123  3.46354  2.40513  3.72494  3.29354  2.67741  2.69355  4.24690  2.90347  2.73739  3.18146  2.89801  2.37887  2.77519  2.98518  4.58477  3.61503
          0.00702  5.35776  6.08011  0.61958  0.77255  1.04122  0.43545
    184   3.49789  4.87877  5.25320  4.64199  3.71676  4.66527  4.96188  2.71465  3.88074  0.48311  3.39217  4.74838  4.97630  4.58087  3.84203  3.98005  3.72305  2.89899  5.44277  3.92901    286 L x - -
          2.68618  4.42225  2.77519  2.73123  3.46354  2.40513  3.72494  3.29354  2.67741  2.69355  4.24690  2.90347  2.73739  3.18146  2.89801  2.37887  2.77519  2.98518  4.58477  3.61503
          0.00695  5.36838  6.09073  0.61958  0.77255  0.95719  0.48446
    185   3.41350  4.84956  4.92434  4.33624  3.40596  4.49602  4.22668  2.97313  4.06096  2.79700  3.65508  4.46502  4.84940  4.33955  3.38835  3.79958  3.64164  2.91416  0.63401  3.67746    287 W x - -
          2.68618  4.42225  2.77519  2.73123  3.46354  2.40513  3.72494  3.29354  2.67741  2.69355  4.24690  2.90347  2.73739  3.18146  2.89801  2.37887  2.77519  2.98518  4.58477  3.61503
          0.01187  5.38985  4.92905  0.61958  0.77255  1.00978  0.45303
    186   3.07570  4.60183  3.34691  2.61878  4.86334  3.68616  4.03612  4.10198  0.93146  3.53229  4.38258  3.15848  4.03166  2.38757  2.97479  3.04730  3.06580  3.77393  5.97277  4.57977    288 k x - -
          2.68618  4.42225  2.77519  2.73123  3.46354  2.40513  3.72494  3.29354  2.67741  2.69355  4.24690  2.90347  2.73739  3.18146  2.89801  2.37887  2.77519  2.98518  4.58477  3.61503
          0.02598  5.38482  3.86039  0.61958  0.77255  0.98589  0.46698
    187   2.93967  4.18416  4.84521  3.72491  3.41508  3.77134  4.57426  2.84584  3.56094  2.71716  3.22188  4.33687  4.61964  3.99302  4.16550  3.38441  3.34351  0.74445  3.85792  3.96150    289 v x - -
          2.68617  4.42230  2.77504  2.73108  3.46359  2.40518  3.72500  3.29359  2.67746  2.69360  4.24665  2.90336  2.73745  3.18151  2.89806  2.37882  2.77525  2.98523  4.58482  3.61508
          0.04264  3.64057  4.16634  1.04263  0.43468  1.05394  0.42857
    188   2.91566  5.55235  2.31826  1.71576  4.89612  3.55792  4.00596  4.38122  2.59105  3.42882  4.05054  2.42572  2.23188  3.10275  3.13061  2.32632  2.90109  3.94230  5.98580  4.31851    294 e x - -
          2.68618  4.42225  2.77519  2.73123  3.46354  2.40513  3.72494  3.29354  2.67741  2.69355  4.24690  2.90347  2.73739  3.18146  2.89801  2.37887  2.77519  2.98518  4.58477  3.61503
          0.01768  5.36641  4.35400  0.61958  0.77255  1.08447  0.41261
    189   3.09662  4.63704  4.03828  3.77192  3.67850  4.16028  4.44520  0.85757  3.11922  2.64181  3.74949  3.53268  4.53299  3.47308  3.68963  3.29342  3.32831  2.33427  5.24182  4.03975    295 i x - -
          2.68618  4.42225  2.77519  2.73123  3.46354  2.40513  3.72494  3.29354  2.67741  2.69355  4.24690  2.90347  2.73739  3.18146  2.89801  2.37887  2.77519  2.98518  4.58477  3.61503
          0.00704  5.35576  6.07811  0.61958  0.77255  1.07224  0.41892
    190   2.96272  5.45957  3.15481  2.78539  3.86274  2.65952  4.03470  4.22846  2.78782  3.75231  4.34992  3.05898  1.86037  2.92573  3.04864  1.44862  3.10170  3.83235  5.92113  4.53546    296 s x - -
          2.68619  4.42226  2.77521  2.73118  3.46355  2.40514  3.72496  3.29347  2.67736  2.69356  4.24691  2.90348  2.73735  3.18148  2.89802  2.37888  2.77521  2.98520  4.58478  3.61504
          0.04513  4.08161  3.60284  0.66024  0.72718  1.09581  0.40687
    191   2.89918  4.63648  1.65314  3.70378  3.08233  2.25765  4.41403  2.60314  3.62122  1.85677  3.49896  3.76892  4.25283  3.82174  3.88292  3.25654  3.16327  2.56796  4.40746  3.91484    300 d x - -
          2.68618  4.42225  2.77519  2.73123  3.46354  2.40513  3.72494  3.29354  2.67741  2.69355  4.24690  2.90347  2.73739  3.18146  2.89801  2.37887  2.77519  2.98518  4.58477  3.61503
          0.00938  5.33985  5.39432  0.61958  0.77255  1.14947  0.38097
    192   2.77418  5.52363  1.32226  1.99961  4.86061  3.23735  3.78339  3.83201  2.34906  3.18547  4.56651  3.12755  4.20149  3.09538  3.12176  2.99785  2.98144  3.46702  5.96111  4.55490    301 d x - -
          2.68618  4.42225  2.77519  2.73123  3.46354  2.40513  3.72494  3.29354  2.67741  2.69355  4.24690  2.90347  2.73739  3.18146  2.89801  2.37887  2.77519  2.98518  4.58477  3.61503
          0.22236  5.33763  1.63697  0.61958  0.77255  1.15397  0.37889
    193   2.68835  4.40604  2.85156  1.95294  4.76801  3.37980  2.12236  3.59787  2.19629  3.73105  4.46984  2.96366  4.09795  2.52515  2.73833  2.72047  3.16015  3.18485  5.86352  3.99378    302 e x - -
          2.68618  4.42225  2.77519  2.73123  3.46354  2.40513  3.72494  3.29354  2.67741  2.69355  4.24690  2.90347  2.73739  3.18146  2.89801  2.37887  2.77519  2.98518  4.58477  3.61503
          0.09382  5.12415  2.48174  0.61958  0.77255  0.69952  0.68681
    194   2.86420  5.48061  2.42913  1.86661  4.33804  3.51380  2.32013  4.29511  2.65570  2.49670  4.20667  2.99410  3.71128  2.60172  3.04526  2.59487  3.17432  3.34286  5.91916  3.77048    303 e x - -
          2.68618  4.42225  2.77519  2.73123  3.46354  2.40513  3.72494  3.29354  2.67741  2.69355  4.24690  2.90347  2.73739  3.18146  2.89801  2.37887  2.77519  2.98518  4.58477  3.61503
          0.03329  5.26251  3.59155  0.61958  0.77255  0.97226  0.47518
    195   2.89512  5.43342  1.44189  2.71533  4.73889  3.38070  4.00296  3.84379  2.66371  3.64090  4.48560  1.81280  4.20240  3.11433  3.24340  2.78435  3.10202  2.88888  5.89100  3.84823    304 d x - -
          2.68620  4.42227  2.77507  2.73125  3.46356  2.40514  3.72496  3.29356  2.67742  2.69357  4.24691  2.90348  2.73741  3.18148  2.89802  2.37888  2.77507  2.98520  4.58479  3.61505
          0.03451  3.85407  4.36413  0.64727  0.74123  1.05412  0.42848
    196   2.82320  5.52980  1.44151  1.76549  4.87322  3.49588  3.98386  4.35814  2.30098  3.56250  3.77665  3.05611  3.83275  2.84153  3.05778  2.94689  3.25391  3.51156  5.96336  4.55321    307 d x - -
          2.68618  4.42225  2.77519  2.73123  3.46354  2.40513  3.72494  3.29354  2.67741  2.69355  4.24690  2.90347  2.73739  3.18146  2.89801  2.37887  2.77519  2.98518  4.58477  3.61503
          0.02565  5.31966  3.89067  0.61958  0.77255  1.08525  0.41221
    197   3.02146  5.10984  3.04158  2.64701  4.31984  3.79859  3.24659  3.89876  1.76225  2.47250  4.55294  2.71491  2.73270  1.83146  2.97429  2.98803  3.25257  3.89559  5.94791  4.54277    308 k x - -
          2.68715  4.42287  2.77621  2.73098  3.46412  2.40657  3.72620  3.29085  2.67645  2.69130  4.24800  2.90120  2.73778  3.18239  2.89939  2.37986  2.77440  2.98318  4.58622  3.61622
          0.66477  0.75909  4.04482  1.66890  0.20881  1.13170  0.38932
    198   2.56792  4.55742  3.78197  3.60156  3.36197  3.92328  4.46091  2.48120  3.78471  1.25799  3.67181  2.69194  4.24696  4.01221  3.98085  3.25169  3.29925  1.82138  5.16754  3.97342    320 l x - -
          2.68618  4.42225  2.77519  2.73123  3.46354  2.40513  3.72494  3.29354  2.67741  2.69355  4.24690  2.90347  2.73739  3.18146  2.89801  2.37887  2.77519  2.98518  4.58477  3.61503
          0.13932  5.31349  2.07846  0.61958  0.77255  0.96801  0.47778
    199   2.90385  5.12879  3.42885  2.80329  4.35059  3.83425  4.04208  3.40972  2.07617  2.99221  3.87829  1.98327  4.01689  3.20645  3.04574  2.02137  3.22008  2.60701  2.78567  4.32204    321 n x - -
          2.68618  4.42225  2.77519  2.73123  3.46354  2.40513  3.72494  3.29354  2.67741  2.69355  4.24690  2.90347  2.73739  3.18146  2.89801  2.37887  2.77519  2.98518  4.58477  3.61503
          0.00799  5.22918  5.95152  0.61958  0.77255  1.07904  0.41540
    200   2.83054  4.90224  3.48184  2.85045  4.06538  3.94767  4.18138  1.82414  3.01417  2.48616  3.99675  1.46152  4.03676  3.43354  3.51370  2.83083  3.25931  3.19099  4.12863  4.19790    322 n x - -
          2.68618  4.42225  2.77519  2.73123  3.46354  2.40513  3.72494  3.29354  2.67741  2.69355  4.24690  2.90347  2.73739  3.18146  2.89801  2.37887  2.77519  2.98518  4.58477  3.61503
          0.00759  5.28029  6.00263  0.61958  0.77255  0.64645  0.74214
    201   2.90059  5.42099  3.05283  2.30551  3.72709  3.20298  4.06941  3.66469  1.83111  1.51311  4.47851  3.23124  3.17172  3.19057  3.31406  2.82557  3.22602  3.77800  5.89254  4.52226    323 l x - -
          2.68618  4.42225  2.77519  2.73123  3.46354  2.40513  3.72494  3.29354  2.67741  2.69355  4.24690  2.90347  2.73739  3.18146  2.89801  2.37887  2.77519  2.98518  4.58477  3.61503
          0.00666  5.41124  6.13359  0.61958  0.77255  0.88507  0.53219
    202   2.85655  5.57869  2.38740  1.97146  4.49306  3.67745  4.03717  3.50523  2.23303  3.88272  4.62012  2.92325  4.24320  2.55310  3.26535  2.15858  2.09354  2.98614  6.01313  4.60393    324 e x - -
          2.68618  4.42225  2.77519  2.73123  3.46354  2.40513  3.72494  3.29354  2.67741  2.69355  4.24690  2.90347  2.73739  3.18146  2.89801  2.37887  2.77519  2.98518  4.58477  3.61503
          0.01413  5.42646  4.64226  0.61958  0.77255  0.94547  0.49184
    203   3.01753  5.27342  2.86250  2.00220  3.51530  3.92373  3.97304  3.43548  2.35051  1.40260  4.00334  3.18042  4.08016  3.28239  3.03412  3.12744  3.22683  3.12639  5.77928  3.95723    325 l x - -
          2.68618  4.42225  2.77519  2.73123  3.46354  2.40513  3.72494  3.29354  2.67741  2.69355  4.24690  2.90347  2.73739  3.18146  2.89801  2.37887  2.77519  2.98518  4.58477  3.61503
          0.00654  5.42883  6.15117  0.61958  0.77255  0.81387  0.58544
    204   2.96019  5.53489  3.08739  1.92447  4.61907  3.63357  3.75541  3.59135  2.68864  1.89277  3.63694  2.13079  3.77774  2.40992  3.32087  3.08608  2.95433  3.79544  5.98796  3.50197    326 l x - -
          2.68618  4.42225  2.77519  2.73123  3.46354  2.40513  3.72494  3.29354  2.67741  2.69355  4.24690  2.90347  2.73739  3.18146  2.89801  2.37887  2.77519  2.98518  4.58477  3.61503
          0.04098  5.48230  3.32441  0.61958  0.77255  0.74072  0.64773
    205   3.10612  5.01233  1.57496  2.15731  4.04890  1.97276  4.07625  3.76137  2.57840  3.44500  3.97556  2.92760  3.79989  3.17892  3.30813  2.68335  3.19007  3.87967  6.01518  4.14151    327 d x - -
          2.68618  4.42225  2.77519  2.73123  3.46354  2.40513  3.72494  3.29354  2.67741  2.69355  4.24690  2.90347  2.73739  3.18146  2.89801  2.37887  2.77519  2.98518  4.58477  3.61503
          0.00847  5.48303  5.45473  0.61958  0.77255  0.93247  0.50018
    206   2.94776  4.16663  3.29023  2.49277  4.38365  1.76401  3.63328  3.82181  2.29256  3.77089  3.91127  2.53850  4.07979  3.08475  3.31574  1.70625  3.15926  3.83314  6.01536  4.61776    328 s x - -
          2.68618  4.42225  2.77519  2.73123  3.46354  2.40513  3.72494  3.29354  2.67741  2.69355  4.24690  2.90347  2.73739  3.18146  2.89801  2.37887  2.77519  2.98518  4.58477  3.61503
          0.00613  5.49273  6.21508  0.61958  0.77255  0.93905  0.49594
    207   2.69487  5.59987  1.60082  1.96345  4.24871  3.79278  4.07549  3.82184  2.35278  3.60707  4.27478  2.75690  4.04740  3.08988  2.96178  3.00682  2.83288  2.59458  6.03789  4.48649    329 d x - -
          2.68636  4.42243  2.77538  2.72957  3.46372  2.40521  3.72513  3.29372  2.67730  2.69360  4.24625  2.90365  2.73758  3.18165  2.89798  2.37900  2.77538  2.98537  4.58495  3.61521
          0.25602  1.52044  4.92549  0.29247  1.37207  0.82025  0.58039
    208   3.12589  5.46953  3.24795  1.27625  4.50946  3.78161  3.73655  3.81439  2.55562  2.11795  3.39010  3.36647  4.31983  3.10962  2.88331  2.89709  2.86375  3.23703  5.94202  3.90593    333 e x - -
          2.68618  4.42225  2.77519  2.73123  3.46354  2.40513  3.72494  3.29354  2.67741  2.69355  4.24690  2.90347  2.73739  3.18146  2.89801  2.37887  2.77519  2.98518  4.58477  3.61503
          0.21893  5.51053  1.64725  0.61958  0.77255  0.85325  0.55517
    209   2.92024  4.52992  4.61953  4.02862  3.40015  4.18924  4.49818  2.76649  3.75611  0.79490  3.10847  3.30042  4.22768  4.10090  3.72833  3.08277  3.20365  2.78134  5.14369  3.95537    334 l x - -
          2.68618  4.42225  2.77519  2.73123  3.46354  2.40513  3.72494  3.29354  2.67741  2.69355  4.24690  2.90347  2.73739  3.18146  2.89801  2.37887  2.77519  2.98518  4.58477  3.61503
          0.01456  5.31842  4.65051  0.61958  0.77255  0.46699  0.98587
    210   2.81929  4.86446  3.06578  2.73396  3.78774  3.71935  3.83876  4.11027  2.56617  1.30607  4.47949  3.01451  3.25928  3.21651  3.16221  2.12948  3.23882  3.49850  5.90158  4.12357    335 l x - -
          2.68618  4.42225  2.77519  2.73123  3.46354  2.40513  3.72494  3.29354  2.67741  2.69355  4.24690  2.90347  2.73739  3.18146  2.89801  2.37887  2.77519  2.98518  4.58477  3.61503
          0.00599  5.51686  6.23921  0.61958  0.77255  0.87383  0.54017
    211   1.27646  4.43974  3.38048  2.98416  3.38515  3.64597  4.23736  3.78077  2.80276  2.91605  4.27315  3.54793  1.81964  3.42940  3.53022  2.96958  3.01168  3.49816  5.72269  4.42383    336 a x - -
          2.68618  4.42225  2.77519  2.73123  3.46354  2.40513  3.72494  3.29354  2.67741  2.69355  4.24690  2.90347  2.73739  3.18146  2.89801  2.37887  2.77519  2.98518  4.58477  3.61503
          0.00596  5.52198  6.24433  0.61958  0.77255  0.85233  0.55586
    212   2.81702  4.59960  4.72487  4.46791  3.03673  4.36812  4.37051  1.39255  4.27374  1.62063  2.73235  4.49830  3.84308  4.13428  4.08578  3.26963  2.10296  2.76744  5.21987  4.04160    337 i x - -
          2.68618  4.42225  2.77519  2.73123  3.46354  2.40513  3.72494  3.29354  2.67741  2.69355  4.24690  2.90347  2.73739  3.18146  2.89801  2.37887  2.77519  2.98518  4.58477  3.61503
          0.01170  5.53824  4.86693  0.61958  0.77255  0.82746  0.57476
    213   3.09227  5.64393  2.56547  2.62975  4.98832  3.90897  4.09606  3.97228  1.87524  3.47251  4.68477  1.88320  4.08126  3.05813  2.21939  2.00262  3.04431  3.88669  5.12283  4.38827    338 k x - -
          2.68610  4.42228  2.77522  2.73126  3.46357  2.40511  3.72497  3.29357  2.67738  2.69358  4.24692  2.90336  2.73742  3.18149  2.89803  2.37890  2.77511  2.98521  4.58480  3.61506
          0.01103  4.70392  6.26139  1.10609  0.40175  0.83228  0.57103
    214   3.10054  5.65576  2.55194  1.65383  4.65387  3.91709  4.10439  4.48748  1.22197  3.87532  4.29401  3.10292  3.60243  3.12650  3.03691  2.98212  2.95191  4.04665  6.08804  4.67690    347 k x - -
          2.68618  4.42225  2.77519  2.73123  3.46354  2.40513  3.72494  3.29354  2.67741  2.69355  4.24690  2.90347  2.73739  3.18146  2.89801  2.37887  2.77519  2.98518  4.58477  3.61503
          0.00578  5.55284  6.27519  0.61958  0.77255  0.81238  0.58663
    215   3.10954  4.60949  4.65894  4.50566  3.06221  4.38533  4.71522  0.84397  3.69964  2.31622  3.63941  4.06943  4.44187  4.45090  4.33962  3.34565  3.36782  2.19107  5.23056  3.30690    348 i x - -
          2.68618  4.42225  2.77519  2.73123  3.46354  2.40513  3.72494  3.29354  2.67741  2.69355  4.24690  2.90347  2.73739  3.18146  2.89801  2.37887  2.77519  2.98518  4.58477  3.61503
          0.01656  5.55853  4.37686  0.61958  0.77255  0.81015  0.58841
    216   2.98653  5.52893  3.17715  2.83636  3.90885  1.86181  3.92304  3.93486  2.89296  3.06231  4.58306  2.72739  4.23031  3.03662  2.63977  1.41612  3.37797  3.76284  5.18935  4.33132    349 s x - -
          2.68618  4.42225  2.77519  2.73123  3.46354  2.40513  3.72494  3.29354  2.67741  2.69355  4.24690  2.90347  2.73739  3.18146  2.89801  2.37887  2.77519  2.98518  4.58477  3.61503
          0.00578  5.55125  6.27359  0.61958  0.77255  0.81986  0.58070
    217   3.14989  5.26201  1.77585  2.15624  5.00171  3.76974  4.11101  4.06687  1.33777  3.96250  4.69876  3.00636  4.31731  3.10712  3.11932  3.11267  2.65419  3.45460  6.09103  4.37584    350 k x - -
          2.68618  4.42225  2.77519  2.73123  3.46354  2.40513  3.72494  3.29354  2.67741  2.69355  4.24690  2.90347  2.73739  3.18146  2.89801  2.37887  2.77519  2.98518  4.58477  3.61503
          0.00571  5.56441  6.28676  0.61958  0.77255  0.84376  0.56228
    218   2.77153  4.87771  3.24614  3.03192  4.06753  3.81973  2.21366  3.00926  2.95402  3.25871  4.26146  3.32410  3.96805  3.48033  3.46673  2.95628  3.40577  3.08503  5.71498  1.24073    351 y x - -
          2.68618  4.42225  2.77519  2.73123  3.46354  2.40513  3.72494  3.29354  2.67741  2.69355  4.24690  2.90347  2.73739  3.18146  2.89801  2.37887  2.77519  2.98518  4.58477  3.61503
          0.00571  5.56441  6.28676  0.61958  0.77255  0.73997  0.64842
    219   3.23417  4.64985  4.95908  4.01430  1.07756  4.37485  4.69296  2.99792  3.75465  2.39716  3.76717  4.45463  4.74097  3.53504  4.08187  3.44215  3.18452  2.72580  1.96272  3.48512    352 f x - -
          2.68618  4.42225  2.77519  2.73123  3.46354  2.40513  3.72494  3.29354  2.67741  2.69355  4.24690  2.90347  2.73739  3.18146  2.89801  2.37887  2.77519  2.98518  4.58477  3.61503
          0.01163  5.57789  4.85584  0.61958  0.77255  0.63597  0.75379
    220   2.92723  4.40747  2.92578  2.52900  4.51527  3.57564  3.95963  3.71275  2.53079  3.60441  4.69022  2.64046  2.04380  3.03016  3.28722  2.21806  1.80432  3.66657  6.08654  4.21788    353 t x - -
          2.68618  4.42225  2.77519  2.73123  3.46354  2.40513  3.72494  3.29354  2.67741  2.69355  4.24690  2.90347  2.73739  3.18146  2.89801  2.37887  2.77519  2.98518  4.58477  3.61503
          0.04323  5.59301  3.25497  0.61958  0.77255  0.73776  0.65044
    221   3.06787  5.64878  2.13856  1.62050  4.22904  3.05163  4.10619  3.69186  2.18500  3.50273  4.69012  2.81478  3.79933  3.20334  3.33427  2.10313  2.95479  3.35364  6.08300  4.67357    354 e x - -
          2.68621  4.42228  2.77513  2.73126  3.46357  2.40513  3.72497  3.29357  2.67735  2.69358  4.24693  2.90341  2.73743  3.18149  2.89804  2.37876  2.77523  2.98521  4.58480  3.61506
          0.03196  3.99094  4.34512  0.84130  0.56414  0.67797  0.70856
    222   2.90325  4.58432  2.77233  2.59918  5.01198  3.35576  4.11914  4.49758  1.55131  3.32605  4.13251  3.08491  3.30687  2.15405  3.16066  2.05858  2.84400  3.60533  6.10045  4.68981    358 k x - -
          2.68618  4.42225  2.77519  2.73123  3.46354  2.40513  3.72494  3.29354  2.67741  2.69355  4.24690  2.90347  2.73739  3.18146  2.89801  2.37887  2.77519  2.98518  4.58477  3.61503
          0.00561  5.58103  6.30338  0.61958  0.77255  0.79404  0.60151
    223   2.93962  5.28302  3.46229  3.02359  4.49522  3.62389  3.90290  3.80536  2.73518  2.54340  4.36178  3.59484  0.97085  3.42130  3.37089  2.92399  3.27451  3.23087  5.80461  4.00668    359 p x - -
          2.68597  4.42248  2.77492  2.73121  3.46316  2.40517  3.72517  3.29336  2.67720  2.69366  4.24712  2.90356  2.73738  3.18137  2.89823  2.37897  2.77533  2.98523  4.58499  3.61526
          0.06434  2.90639  4.87481  1.57246  0.23261  0.80783  0.59027
    224   1.67584  4.79627  3.27165  2.66920  4.81980  3.86652  4.15443  3.59084  2.48418  3.51596  4.58545  3.09734  1.62104  3.10979  3.23839  2.79384  3.18940  2.80752  5.99702  4.62202    379 p x - -
          2.68618  4.42225  2.77519  2.73123  3.46354  2.40513  3.72494  3.29354  2.67741  2.69355  4.24690  2.90347  2.73739  3.18146  2.89801  2.37887  2.77519  2.98518  4.58477  3.61503
          0.00563  5.57829  6.30064  0.61958  0.77255  0.76980  0.62195
    225   3.08727  5.67292  2.03138  1.85354  4.53540  3.04051  4.12208  4.50445  1.38832  3.20904  4.71355  3.11371  3.99182  3.16101  2.94187  2.96165  3.33917  3.82569  6.10539  4.69424    380 k x - -
          2.68620  4.42227  2.77521  2.73125  3.46356  2.40509  3.72496  3.29343  2.67742  2.69357  4.24691  2.90348  2.73741  3.18148  2.89802  2.37884  2.77521  2.98520  4.58479  3.61488
          0.01174  4.62015  6.30806  0.85082  0.55698  0.74379  0.64494
    226   3.05152  5.68018  3.28659  1.26272  5.02563  3.94428  3.70395  3.98946  1.46863  3.75668  4.72113  2.98449  4.33786  3.22694  2.65467  2.96913  3.12053  4.07111  6.11179  4.70245    385 e x - -
          2.68618  4.42225  2.77519  2.73123  3.46354  2.40513  3.72494  3.29354  2.67741  2.69355  4.24690  2.90347  2.73739  3.18146  2.89801  2.37887  2.77519  2.98518  4.58477  3.61503
          0.00555  5.59296  6.31531  0.61958  0.77255  0.77474  0.61771
    227   3.06569  3.44337  3.24260  2.75233  3.75864  3.79462  1.16375  3.85397  2.81533  3.69450  4.54293  2.52530  4.37406  3.21555  2.96825  3.10111  2.99501  3.65608  5.96205  3.31662    386 h x - -
          2.68618  4.42225  2.77519  2.73123  3.46354  2.40513  3.72494  3.29354  2.67741  2.69355  4.24690  2.90347  2.73739  3.18146  2.89801  2.37887  2.77519  2.98518  4.58477  3.61503
          0.00810  5.59296  5.43984  0.61958  0.77255  0.70907  0.67747
    228   3.24512  4.69179  3.96916  4.01991  3.50159  4.10305  4.67705  0.74263  3.67304  2.38004  3.69244  4.07470  4.73400  4.29456  3.69197  3.52215  3.03617  2.56127  5.30651  4.11941    387 i x - -
          2.68619  4.42226  2.77521  2.73124  3.46355  2.40514  3.72496  3.29343  2.67742  2.69345  4.24691  2.90348  2.73741  3.18147  2.89802  2.37888  2.77521  2.98519  4.58478  3.61504
          0.02978  3.94903  4.59817  0.39759  1.11454  0.75290  0.63676
    229   3.03400  5.49797  3.36327  2.81455  3.98514  3.72591  0.91068  4.20513  2.90231  3.77053  4.55961  3.25611  4.38502  3.13500  3.27640  2.95846  3.25339  3.84803  5.97730  2.84196    389 h x - -
          2.68618  4.42225  2.77519  2.73123  3.46354  2.40513  3.72494  3.29354  2.67741  2.69355  4.24690  2.90347  2.73739  3.18146  2.89801  2.37887  2.77519  2.98518  4.58477  3.61503
          0.00554  5.59456  6.31691  0.61958  0.77255  0.73761  0.65058
    230   3.11165  4.65633  5.09869  3.57986  3.75436  4.42051  4.31848  1.29196  4.30586  2.57116  3.36344  4.35781  4.78487  4.46254  4.36037  2.99590  3.30267  1.17086  5.28285  4.10341    390 v x - -
          2.68618  4.42225  2.77519  2.73123  3.46354  2.40513  3.72494  3.29354  2.67741  2.69355  4.24690  2.90347  2.73739  3.18146  2.89801  2.37887  2.77519  2.98518  4.58477  3.61503
          0.00551  5.60039  6.32274  0.61958  0.77255  0.76264  0.62818
    231   3.25663  3.93761  5.22758  4.61192  3.32023  4.42745  4.76161  1.00845  4.23158  1.49615  3.31473  4.59219  4.79055  4.52499  4.13404  3.30256  3.40228  2.47199  4.29418  4.07704    391 i x - -
          2.68618  4.42225  2.77519  2.73123  3.46354  2.40513  3.72494  3.29354  2.67741  2.69355  4.24690  2.90347  2.73739  3.18146  2.89801  2.37887  2.77519  2.98518  4.58477  3.61503
          0.00551  5.60039  6.32274  0.61958  0.77255  0.74600  0.64295
    232   3.25077  4.66037  5.20219  4.59268  3.35130  3.76591  4.36701  1.91378  4.12518  2.43336  3.78110  4.21404  4.81581  4.53083  4.41433  3.76405  3.51502  0.75281  5.29453  4.11611    392 v x - -
          2.68618  4.42225  2.77519  2.73123  3.46354  2.40513  3.72494  3.29354  2.67741  2.69355  4.24690  2.90347  2.73739  3.18146  2.89801  2.37887  2.77519  2.98518  4.58477  3.61503
          0.00550  5.60240  6.32474  0.61958  0.77255  0.75478  0.63509
    233   3.11495  5.67367  3.31721  1.33155  4.67980  3.67941  4.13302  4.49917  2.73311  3.81339  4.71520  3.36008  4.33904  1.97230  2.97533  1.85285  2.90127  3.66237  6.10827  4.10093    393 e x - -
          2.68618  4.42225  2.77519  2.73123  3.46354  2.40513  3.72494  3.29354  2.67741  2.69355  4.24690  2.90347  2.73739  3.18146  2.89801  2.37887  2.77519  2.98518  4.58477  3.61503
          0.01035  5.60240  5.01978  0.61958  0.77255  0.75478  0.63509
    234   3.08110  3.69359  3.49373  2.85895  3.43519  4.02476  3.57532  3.75643  2.89293  2.35840  4.41875  3.49924  1.61175  2.43652  2.21825  2.79130  3.41540  3.28106  5.85534  4.05595    394 p x - -
          2.68618  4.42225  2.77519  2.73123  3.46354  2.40513  3.72494  3.29354  2.67741  2.69355  4.24690  2.90347  2.73739  3.18146  2.89801  2.37887  2.77519  2.98518  4.58477  3.61503
          0.01562  5.59757  4.44054  0.61958  0.77255  0.77355  0.61873
    235   3.19704  4.94247  4.14594  3.58296  3.82404  4.20842  4.48463  3.34272  3.51015  2.44177  4.06084  3.75971  0.76173  3.38023  3.68573  3.24717  3.16519  3.14315  5.53835  4.30831    395 p x - -
          2.68618  4.42225  2.77519  2.73123  3.46354  2.40513  3.72494  3.29354  2.67741  2.69355  4.24690  2.90347  2.73739  3.18146  2.89801  2.37887  2.77519  2.98518  4.58477  3.61503
          0.23457  5.59053  1.58300  0.61958  0.77255  0.81123  0.58755
    236   2.00119  5.31707  3.24345  1.56094  3.78433  3.59663  4.06757  3.69595  2.54980  3.37290  4.02136  3.38253  3.25593  3.16370  3.32254  2.79429  2.94324  2.21420  5.80629  4.45562    396 e x - -
          2.68618  4.42225  2.77519  2.73123  3.46354  2.40513  3.72494  3.29354  2.67741  2.69355  4.24690  2.90347  2.73739  3.18146  2.89801  2.37887  2.77519  2.98518  4.58477  3.61503
          0.01375  5.36295  4.71347  0.61958  0.77255  1.36979  0.29324
    237   2.62733  5.40346  3.18303  2.70482  3.66402  3.84287  3.85009  3.60677  2.31066  3.64931  4.45978  3.02401  3.64258  3.15628  3.08886  1.47378  2.07315  2.97738  5.87232  4.49913    397 s x - -
          2.68618  4.42225  2.77519  2.73123  3.46354  2.40513  3.72494  3.29354  2.67741  2.69355  4.24690  2.90347  2.73739  3.18146  2.89801  2.37887  2.77519  2.98518  4.58477  3.61503
          0.00703  5.35623  6.07857  0.61958  0.77255  1.38094  0.28947
    238   2.61356  4.56158  3.19894  2.67513  4.52729  3.61773  4.07515  3.46494  2.66872  3.35129  4.34848  3.32308  3.31179  3.21849  3.05936  2.75921  1.13881  3.09168  5.77685  4.43443    398 t x - -
          2.68618  4.42225  2.77519  2.73123  3.46354  2.40513  3.72494  3.29354  2.67741  2.69355  4.24690  2.90347  2.73739  3.18146  2.89801  2.37887  2.77519  2.98518  4.58477  3.61503
          0.00703  5.35623  6.07857  0.61958  0.77255  1.34584  0.30154
    239   1.63266  4.56160  3.07406  2.47773  4.80912  3.54981  4.01747  3.95168  2.19949  3.54763  4.53760  2.75662  3.52389  3.12281  3.01206  2.75119  2.13512  2.84805  5.93859  4.54387    399 a x - -
          2.68618  4.42225  2.77519  2.73123  3.46354  2.40513  3.72494  3.29354  2.67741  2.69355  4.24690  2.90347  2.73739  3.18146  2.89801  2.37887  2.77519  2.98518  4.58477  3.61503
          0.00700  5.36167  6.08402  0.61958  0.77255  1.37192  0.29252
    240   2.30111  5.43136  3.17808  2.66862  4.72781  3.57748  3.73733  3.40094  2.41917  3.41655  4.48517  3.08171  4.10713  3.14799  3.13950  2.42064  1.28304  3.79560  5.89430  4.04249    400 t x - -
          2.68618  4.42225  2.77519  2.73123  3.46354  2.40513  3.72494  3.29354  2.67741  2.69355  4.24690  2.90347  2.73739  3.18146  2.89801  2.37887  2.77519  2.98518  4.58477  3.61503
          0.00700  5.36167  6.08402  0.61958  0.77255  1.37192  0.29252
    241   2.79227  5.44863  3.04240  2.65706  4.16726  3.84364  4.03600  4.20513  2.67382  3.11746  4.06570  2.91661  4.23593  2.97656  2.51541  1.21271  2.85835  3.40565  5.90884  3.66515    401 s x - -
          2.68618  4.42225  2.77519  2.73123  3.46354  2.40513  3.72494  3.29354  2.67741  2.69355  4.24690  2.90347  2.73739  3.18146  2.89801  2.37887  2.77519  2.98518  4.58477  3.61503
          0.02773  5.37357  3.78472  0.61958  0.77255  1.37192  0.29252
    242   2.49250  5.54749  2.97147  2.43007  4.89244  3.60651  3.37078  3.80073  2.51853  3.60730  4.58818  1.89998  3.69144  2.45780  2.95589  1.82847  2.81845  3.93807  5.98024  4.56935    402 s x - -
          2.68618  4.42225  2.77519  2.73123  3.46354  2.40513  3.72494  3.29354  2.67741  2.69355  4.24690  2.90347  2.73739  3.18146  2.89801  2.37887  2.77519  2.98518  4.58477  3.61503
          0.16645  5.35289  1.90648  0.61958  0.77255  1.40590  0.28123
    243   2.79096  4.08365  3.16001  1.84890  3.94187  3.09480  3.93844  3.29174  2.50696  3.60232  4.01140  2.85796  4.14078  2.71798  1.86667  2.54286  2.96824  3.34463  5.85085  4.45837    403 e x - -
          2.68618  4.42225  2.77519  2.73123  3.46354  2.40513  3.72494  3.29354  2.67741  2.69355  4.24690  2.90347  2.73739  3.18146  2.89801  2.37887  2.77519  2.98518  4.58477  3.61503
          0.06884  5.19471  2.79719  0.61958  0.77255  0.99733  0.46023
    244   2.91374  5.05216  2.90100  1.69736  4.22919  3.58091  3.97760  3.33860  2.43947  2.72579  4.50775  2.83244  3.97334  2.65488  2.24224  2.85509  3.08460  2.85819  5.90750  3.76178    404 e . - -
          2.68627  4.42235  2.77529  2.73006  3.46363  2.40522  3.72504  3.29363  2.67744  2.69357  4.24699  2.90356  2.73749  3.18156  2.89810  2.37893  2.77529  2.98524  4.58486  3.61513
          0.39587  1.71097  1.92268  0.11233  2.24196  1.29303  0.32081
    245   2.80637  5.28528  3.28679  2.43747  4.56225  3.76220  3.95794  3.43831  2.40301  2.58026  4.34468  3.26321  3.77258  1.46556  3.13815  2.51639  2.66424  3.11817  5.76097  4.39575    406 q x - -
          2.68618  4.42225  2.77519  2.73123  3.46354  2.40513  3.72494  3.29354  2.67741  2.69355  4.24690  2.90347  2.73739  3.18146  2.89801  2.37887  2.77519  2.98518  4.58477  3.61503
          0.03097  5.17484  3.69544  0.61958  0.77255  1.63765  0.21621
    246   2.94362  4.98457  3.21755  1.28630  4.71189  3.62950  3.91685  3.78430  2.43181  3.02187  4.43932  2.91283  4.12004  2.78447  2.81920  2.54882  2.56834  3.32051  5.83982  4.44483    407 e . - -
          2.68637  4.42206  2.77553  2.73121  3.46388  2.40542  3.72528  3.29341  2.67752  2.69213  4.24723  2.90355  2.73734  3.18163  2.89797  2.37881  2.77553  2.98510  4.58458  3.61488
          0.54705  0.88926  4.56763  0.55642  0.85157  0.66578  0.72129
    247   2.96883  5.06107  3.00885  2.24388  3.54150  3.99000  4.21327  2.94585  2.91088  1.62492  3.88702  3.46876  3.94359  3.24231  2.76937  2.85113  2.97228  2.12234  5.60676  4.16570    410 l x - -
          2.68618  4.42225  2.77519  2.73123  3.46354  2.40513  3.72494  3.29354  2.67741  2.69355  4.24690  2.90347  2.73739  3.18146  2.89801  2.37887  2.77519  2.98518  4.58477  3.61503
          0.32239  5.42389  1.30500  0.61958  0.77255  0.67890  0.70760
    248   2.86464  5.31876  2.81946  1.74639  4.10561  3.80344  3.99982  3.46819  2.48549  1.74617  3.96341  3.20902  4.19484  3.03205  2.53326  2.99992  2.91671  3.29276  5.79607  4.43220    411 l . - -
          2.68618  4.42225  2.77519  2.73123  3.46354  2.40513  3.72494  3.29354  2.67741  2.69355  4.24690  2.90347  2.73739  3.18146  2.89801  2.37887  2.77519  2.98518  4.58477  3.61503
          0.01131  5.26001  5.10688  0.61958  0.77255  1.53854  0.24168
    249   2.72807  5.06178  2.18899  1.84199  4.81827  3.76714  3.60591  3.86981  2.40515  2.38591  4.52420  3.10314  4.16042  2.54516  2.74933  2.77996  2.79810  3.08117  5.91899  4.51303    412 e . - -
          2.68618  4.42225  2.77519  2.73123  3.46354  2.40513  3.72494  3.29354  2.67741  2.69355  4.24690  2.90347  2.73739  3.18146  2.89801  2.37887  2.77519  2.98518  4.58477  3.61503
          0.02045  5.25647  4.19793  0.61958  0.77255  1.54304  0.24046
    250   2.54238  5.46302  3.20559  1.74830  4.79472  3.61626  3.64359  3.21027  2.26080  3.10462  4.03287  3.17716  3.80619  2.34318  2.36074  2.90462  2.55247  3.40549  5.90378  4.50106    413 e . - -
          2.68459  4.42263  2.77677  2.73039  3.46410  2.40669  3.72436  3.29161  2.67758  2.69219  4.24831  2.90354  2.73862  3.18055  2.89831  2.37973  2.77545  2.98233  4.58489  3.61623
          1.36587  0.39166  2.67505  1.63455  0.21696  0.53180  0.88563
    251   2.95684  5.47959  3.32560  1.54604  3.90972  3.61219  3.77355  4.11053  2.56559  3.17766  4.53363  3.38136  3.76921  3.19978  3.28520  1.39125  3.11635  3.49318  4.61341  4.56421    479 s x - -
          2.68618  4.42225  2.77519  2.73123  3.46354  2.40513  3.72494  3.29354  2.67741  2.69355  4.24690  2.90347  2.73739  3.18146  2.89801  2.37887  2.77519  2.98518  4.58477  3.61503
          0.33779  5.45909  1.26444  0.61958  0.77255  1.14531  0.38291
    252   2.97571  3.86807  4.40392  3.51489  3.31818  4.07181  3.95956  2.87683  3.39251  0.87289  3.24175  3.69914  4.44179  3.92715  3.63633  3.21686  2.97011  2.71648  5.07210  3.87874    480 l . - -
          2.68618  4.42225  2.77519  2.73123  3.46354  2.40513  3.72494  3.29354  2.67741  2.69355  4.24690  2.90347  2.73739  3.18146  2.89801  2.37887  2.77519  2.98518  4.58477  3.61503
          0.06228  5.14254  2.90893  0.61958  0.77255  1.67083  0.20837
    253   2.95598  5.45266  3.01306  2.15963  4.80416  3.72192  3.89601  4.28257  1.92893  3.59136  4.49464  3.09449  4.11420  1.58449  2.08382  2.91844  3.18416  3.71644  5.87429  4.20456    481 q . - -
          2.68618  4.42225  2.77519  2.73123  3.46354  2.40513  3.72494  3.29354  2.67741  2.69355  4.24690  2.90347  2.73739  3.18146  2.89801  2.37887  2.77519  2.98518  4.58477  3.61503
          0.01765  5.08946  4.48008  0.61958  0.77255  1.27065  0.32941
    254   1.47563  5.44139  3.22171  1.98981  4.41768  3.59108  3.85866  4.25119  1.92411  3.74118  4.48555  3.21203  3.76459  2.80604  2.86375  2.82572  2.95836  3.56892  5.88121  4.47856    482 a x - -
          2.68618  4.42225  2.77519  2.73123  3.46354  2.40513  3.72494  3.29354  2.67741  2.69355  4.24690  2.90347  2.73739  3.18146  2.89801  2.37887  2.77519  2.98518  4.58477  3.61503
          0.08105  5.18943  2.62721  0.61958  0.77255  1.51559  0.24805
    255   2.46614  4.83906  3.36494  2.96971  4.00403  3.61947  4.10629  3.23023  2.66982  1.13246  3.93324  3.43217  4.25821  3.16586  3.43479  2.65037  3.08998  2.99527  5.39777  4.03999    483 l . - -
          2.68618  4.42225  2.77519  2.73123  3.46354  2.40513  3.72494  3.29354  2.67741  2.69355  4.24690  2.90347  2.73739  3.18146  2.89801  2.37887  2.77519  2.98518  4.58477  3.61503
          0.03816  5.13886  3.45539  0.61958  0.77255  1.67448  0.20752
    256   3.20482  4.57681  5.05884  4.45683  2.55306  4.37341  4.47543  2.42210  4.26207  0.73317  3.47314  4.49495  4.70646  4.38358  4.07554  3.68683  3.15727  2.75433  5.10460  3.57038    484 l . - -
          2.68618  4.42225  2.77520  2.73124  3.46354  2.40513  3.72495  3.29354  2.67741  2.69347  4.24690  2.90347  2.73740  3.18147  2.89801  2.37887  2.77520  2.98519  4.58477  3.61503
          0.34458  4.03855  1.29514  0.49381  0.94237  0.61728  0.77525
    257   2.93362  4.58889  3.16905  2.64001  4.33104  3.76110  3.95218  3.76961  2.11845  3.68580  4.28073  1.74791  3.98535  2.80069  2.86974  2.56712  1.99197  3.04497  5.84989  4.46119    486 n x - -
          2.68618  4.42225  2.77519  2.73123  3.46354  2.40513  3.72494  3.29354  2.67741  2.69355  4.24690  2.90347  2.73739  3.18146  2.89801  2.37887  2.77519  2.98518  4.58477  3.61503
          0.03418  5.21610  3.56942  0.61958  0.77255  0.91129  0.51418
    258   2.66306  5.54322  3.43800  2.75685  4.87350  3.73919  3.87690  4.05875  0.85101  3.72060  4.59453  3.24306  4.29997  3.11095  2.67153  3.08756  3.36369  3.19546  5.96996  4.60761    487 k x - -
          2.68618  4.42225  2.77519  2.73123  3.46354  2.40513  3.72494  3.29354  2.67741  2.69355  4.24690  2.90347  2.73739  3.18146  2.89801  2.37887  2.77519  2.98518  4.58477  3.61503
          0.05049  5.35226  3.11227  0.61958  0.77255  1.37460  0.29161
    259   2.94736  4.89204  3.09275  1.76938  3.83461  3.53838  3.98665  3.48468  2.05174  3.69816  4.53985  3.17629  3.76501  2.87263  3.15137  1.52372  3.25011  3.64760  5.93668  4.53441    488 s x - -
          2.68618  4.42225  2.77519  2.73123  3.46354  2.40513  3.72494  3.29354  2.67741  2.69355  4.24690  2.90347  2.73739  3.18146  2.89801  2.37887  2.77519  2.98518  4.58477  3.61503
          0.03685  5.31439  3.46555  0.61958  0.77255  1.40423  0.28178
    260   2.94750  4.61968  4.25252  2.81309  3.73597  4.11027  4.39350  2.09024  3.50295  2.56794  3.73167  3.98298  4.48410  3.85529  3.51823  2.13121  2.48959  1.38369  5.22426  4.01783    489 v x - -
          2.68618  4.42225  2.77519  2.73123  3.46354  2.40513  3.72494  3.29354  2.67741  2.69355  4.24690  2.90347  2.73739  3.18146  2.89801  2.37887  2.77519  2.98518  4.58477  3.61503
          0.00748  5.29525  6.01760  0.61958  0.77255  0.46700  0.98585
    261   3.10234  5.04013  3.16424  2.66705  3.84041  3.95581  1.71497  3.79242  2.67984  3.74200  4.40061  2.72201  3.96435  3.09843  3.31174  2.58998  2.81853  2.49889  5.94570  2.26927    490 h . - -
          2.68618  4.42225  2.77519  2.73123  3.46354  2.40513  3.72494  3.29354  2.67741  2.69355  4.24690  2.90347  2.73739  3.18146  2.89801  2.37887  2.77519  2.98518  4.58477  3.61503
          0.30416  5.54996  1.35335  0.61958  0.77255  0.97771  0.47188
    262   2.68225  2.09812  3.13981  2.61627  4.17505  2.34661  3.58100  3.04612  2.46144  2.70327  4.23227  3.19833  3.98913  2.97307  2.99253  2.92421  2.90196  3.22005  5.09494  3.73361    491 c . - -
          2.68757  4.41713  2.77632  2.73152  3.46087  2.40651  3.72347  3.29157  2.67796  2.69229  4.24588  2.90451  2.73916  3.18091  2.89830  2.37935  2.77434  2.98455  4.58597  3.61015
          1.69379  0.74094  1.08024  1.97873  0.14878  0.43628  1.03969
    263   1.74518  5.30083  2.75639  1.88335  3.55051  3.29414  4.00572  3.70496  2.65736  2.87992  3.83123  2.99476  4.19938  3.13497  2.99820  2.81729  3.10473  2.73005  5.78232  4.08120    516 a x - -
          2.68618  4.42225  2.77519  2.73123  3.46354  2.40513  3.72494  3.29354  2.67741  2.69355  4.24690  2.90347  2.73739  3.18146  2.89801  2.37887  2.77519  2.98518  4.58477  3.61503
          0.12471  5.26123  2.18876  0.61958  0.77255  1.53698  0.24211
    264   3.04871  4.49934  4.58720  4.00172  0.85373  4.15517  4.40680  2.94378  3.84531  2.57007  3.49787  3.98328  4.52290  3.82742  3.63736  3.17082  3.24028  2.54530  5.00353  3.36379    517 f . - -
          2.68618  4.42225  2.77519  2.73123  3.46354  2.40513  3.72494  3.29354  2.67741  2.69355  4.24690  2.90347  2.73739  3.18146  2.89801  2.37887  2.77519  2.98518  4.58477  3.61503
          0.01302  5.16013  4.93469  0.61958  0.77255  1.47254  0.26051
    265   3.03153  5.64470  1.00870  2.61632  4.97499  3.79585  4.05891  4.46475  2.62435  3.94388  4.69769  2.20647  3.67965  3.16857  3.19700  2.91028  3.08252  4.02901  6.07996  4.36763    518 d x - -
          2.68618  4.42225  2.77519  2.73123  3.46354  2.40513  3.72494  3.29354  2.67741  2.69355  4.24690  2.90347  2.73739  3.18146  2.89801  2.37887  2.77519  2.98518  4.58477  3.61503
          0.03212  5.19526  3.64722  0.61958  0.77255  1.39882  0.28354
    266   3.17236  4.54787  5.00839  3.26713  3.38994  4.36480  4.71029  1.92086  4.23885  2.38636  3.65780  4.47769  4.38511  4.40380  4.30636  3.67745  3.40691  0.84209  5.23807  3.70759    519 v . - -
          2.68618  4.42225  2.77519  2.73123  3.46354  2.40513  3.72494  3.29354  2.67741  2.69355  4.24690  2.90347  2.73739  3.18146  2.89801  2.37887  2.77519  2.98518  4.58477  3.61503
          0.02690  5.21857  3.85714  0.61958  0.77255  1.60516  0.22422
    267   3.07220  4.21819  4.86651  3.79683  3.38637  4.23801  4.57187  1.49854  3.37030  2.50810  3.59121  4.34000  4.59967  4.26178  4.16742  3.28973  3.01047  1.14346  5.12051  3.93831    520 v . - -
          2.68618  4.42225  2.77519  2.73123  3.46354  2.40513  3.72494  3.29354  2.67741  2.69355  4.24690  2.90347  2.73739  3.18146  2.89801  2.37887  2.77519  2.98518  4.58477  3.61503
          0.04533  5.19990  3.24942  0.61958  0.77255  1.62613  0.21901
    268   3.21098  4.65808  4.81771  4.30103  3.84732  3.76814  4.78847  2.69531  4.11132  2.36345  3.83192  4.07276  4.74030  4.11584  4.24938  3.66541  3.47870  0.60824  5.42655  4.22479    521 V . - -
          2.68618  4.42225  2.77519  2.73123  3.46354  2.40513  3.72494  3.29354  2.67741  2.69355  4.24690  2.90347  2.73739  3.18146  2.89801  2.37887  2.77519  2.98518  4.58477  3.61503
          0.00854  5.16312  5.88546  0.61958  0.77255  1.29528  0.31996
    269   2.98460  5.46241  3.24640  2.39308  4.79402  3.76346  3.21110  3.97249  2.44156  3.56995  4.00971  2.24588  3.96961  2.99099  2.64162  1.43026  2.81295  3.57787  5.90316  4.20939    522 s x - -
          2.68618  4.42225  2.77519  2.73123  3.46354  2.40513  3.72494  3.29354  2.67741  2.69355  4.24690  2.90347  2.73739  3.18146  2.89801  2.37887  2.77519  2.98518  4.58477  3.61503
          0.01760  5.24280  4.40970  0.61958  0.77255  1.50027  0.25240
    270   2.91299  5.27709  3.38569  2.84400  4.55200  3.40904  4.04988  3.83711  2.75265  3.09804  4.36269  3.14216  1.08637  2.88729  3.10360  2.48156  3.26624  3.63473  5.78147  4.43873    523 p x - -
          2.68618  4.42225  2.77519  2.73123  3.46354  2.40513  3.72494  3.29354  2.67741  2.69355  4.24690  2.90347  2.73739  3.18146  2.89801  2.37887  2.77519  2.98518  4.58477  3.61503
          0.03061  5.24678  3.69373  0.61958  0.77255  1.42676  0.27455
    271   3.00508  5.49270  3.19139  2.60272  4.21920  3.77890  3.96137  3.99867  1.02966  3.79301  4.53580  2.86236  3.62419  2.84178  2.48911  2.80700  3.07446  3.88103  5.92554  4.52421    524 k x - -
          2.68618  4.42225  2.77519  2.73123  3.46354  2.40513  3.72494  3.29354  2.67741  2.69355  4.24690  2.90347  2.73739  3.18146  2.89801  2.37887  2.77519  2.98518  4.58477  3.61503
          0.05149  5.25107  3.10230  0.61958  0.77255  1.42609  0.27476
    272   3.03689  5.41266  3.34742  2.78090  4.72030  3.45811  3.66511  3.77672  2.27445  3.30841  4.46678  3.00598  4.11869  2.80430  1.11604  3.02415  2.82280  3.78380  4.21568  4.49472    525 r x - -
          2.68618  4.42225  2.77519  2.73123  3.46354  2.40513  3.72494  3.29354  2.67741  2.69355  4.24690  2.90347  2.73739  3.18146  2.89801  2.37887  2.77519  2.98518  4.58477  3.61503
          0.09549  5.23413  2.45638  0.61958  0.77255  0.49702  0.93736
    273   2.99178  5.48379  3.27247  2.78284  4.39326  3.89341  3.02277  3.70046  2.58718  3.76798  3.61987  2.92061  3.90904  2.98089  2.97247  2.70490  1.11224  3.50454  5.94686  4.56749    526 t x - -
          2.68620  4.42227  2.77521  2.73125  3.46355  2.40514  3.72496  3.29356  2.67738  2.69356  4.24691  2.90348  2.73741  3.18141  2.89797  2.37882  2.77521  2.98514  4.58478  3.61505
          0.01078  4.74895  6.18575  0.92050  0.50803  0.77330  0.61894
    274   2.05475  5.62948  3.16975  2.62935  4.96763  3.61293  4.09956  4.44865  1.18516  3.34857  4.32305  2.73216  4.22368  2.98485  3.08041  2.70526  3.36672  3.02636  6.06628  4.65966    533 k x - -
          2.68618  4.42225  2.77519  2.73123  3.46354  2.40513  3.72494  3.29354  2.67741  2.69355  4.24690  2.90347  2.73739  3.18146  2.89801  2.37887  2.77519  2.98518  4.58477  3.61503
          0.01231  5.53842  4.79084  0.61958  0.77255  0.92969  0.50199
    275   2.26368  5.08966  3.33946  2.88278  4.30824  1.79423  3.80640  3.94765  2.40764  3.82910  4.41916  2.92999  3.29606  3.24064  3.31975  2.16839  2.02011  3.71286  6.00251  4.28413    534 g x - -
          2.68669  4.42323  2.77608  2.73162  3.46445  2.40476  3.72546  3.29430  2.67572  2.69401  4.24788  2.90310  2.73830  3.18225  2.89657  2.37885  2.77556  2.98530  4.58383  3.61118
          0.26750  1.47218  5.24279  1.75059  0.19076  0.75372  0.63604
    276   3.09785  4.91216  3.83290  3.49451  1.04669  3.50931  4.44660  3.02745  3.28315  2.76191  3.67427  2.80015  4.34319  3.65287  3.11340  2.76626  3.21143  2.86778  5.49590  3.91313    544 f x - -
          2.68618  4.42225  2.77519  2.73123  3.46354  2.40513  3.72494  3.29354  2.67741  2.69355  4.24690  2.90347  2.73739  3.18146  2.89801  2.37887  2.77519  2.98518  4.58477  3.61503
          0.08952  5.58077  2.50279  0.61958  0.77255  0.91205  0.51366
    277   2.98866  4.76119  3.37058  2.56582  4.94628  3.89101  4.07813  4.21451  1.23294  2.92149  4.65054  2.55592  4.28420  2.39457  2.74336  2.45301  3.06962  3.71819  6.04441  4.63836    545 k x - -
          2.68618  4.42225  2.77519  2.73123  3.46354  2.40513  3.72494  3.29354  2.67741  2.69355  4.24690  2.90347  2.73739  3.18146  2.89801  2.37887  2.77519  2.98518  4.58477  3.61503
          0.00910  5.49736  5.30692  0.61958  0.77255  1.08776  0.41094
    278   3.30166  4.84980  4.57378  3.97840  3.58472  4.13455  4.57415  3.33263  3.67587  2.94834  3.97868  4.23515  4.71466  3.85267  3.07763  3.39000  3.37341  2.95858  0.66775  4.09745    546 W x - -
          2.68618  4.42225  2.77519  2.73123  3.46354  2.40513  3.72494  3.29354  2.67741  2.69355  4.24690  2.90347  2.73739  3.18146  2.89801  2.37887  2.77519  2.98518  4.58477  3.61503
          0.02872  5.50231  3.72015  0.61958  0.77255  1.03078  0.44119
    279   2.64943  4.49190  3.80832  3.02990  4.03264  4.06172  4.29403  2.47245  2.99586  3.24513  3.89894  2.91534  4.07351  3.28890  3.40615  2.79870  1.15260  2.66070  5.58015  4.31500    547 t x - -
          2.68615  4.42227  2.77521  2.73125  3.46346  2.40514  3.72496  3.29356  2.67742  2.69356  4.24691  2.90343  2.73737  3.18148  2.89802  2.37888  2.77516  2.98514  4.58478  3.61505
          0.01692  4.77991  4.78149  0.92050  0.50803  1.07826  0.41580
    280   1.93782  4.61714  4.35033  4.44270  3.47772  4.38524  4.71835  1.92547  4.26177  2.72299  3.73970  4.49907  4.74899  4.42260  4.32422  3.27464  2.96565  1.02167  5.25722  3.90033    554 v x - -
          2.68618  4.42225  2.77519  2.73123  3.46354  2.40513  3.72494  3.29354  2.67741  2.69355  4.24690  2.90347  2.73739  3.18146  2.89801  2.37887  2.77519  2.98518  4.58477  3.61503
          0.02444  5.49829  3.90944  0.61958  0.77255  1.14358  0.38372
    281   3.06823  5.58982  2.26898  2.82092  4.91833  3.89229  4.08815  4.39281  2.83332  3.68773  4.63731  1.11191  3.75434  3.07465  3.20807  2.67196  2.42598  3.78129  6.03431  4.21756    555 n x - -
          2.68618  4.42225  2.77519  2.73123  3.46354  2.40513  3.72494  3.29354  2.67741  2.69355  4.24690  2.90347  2.73739  3.18146  2.89801  2.37887  2.77519  2.98518  4.58477  3.61503
          0.01706  5.48006  4.36281  0.61958  0.77255  1.17110  0.37110
    282   3.16056  4.22323  4.64419  3.98668  3.73448  4.26621  3.95843  1.01239  3.64004  2.58879  3.49551  3.91770  4.09941  3.91080  2.50008  3.13078  3.24909  2.17135  5.24352  3.80148    556 i x - -
          2.68619  4.42226  2.77521  2.73115  3.46355  2.40514  3.72496  3.29355  2.67742  2.69356  4.24691  2.90348  2.73741  3.18136  2.89794  2.37888  2.77521  2.98520  4.58478  3.61504
          0.03820  3.60647  4.57229  0.36040  1.19534  1.16934  0.37189
    283   3.09880  5.60888  2.47386  1.12249  4.95357  3.01022  4.05938  4.43936  2.55861  3.86044  4.15925  2.70406  4.26556  3.00631  2.80765  2.97158  2.94869  3.33941  6.04169  4.63079    558 e x - -
          2.68618  4.42225  2.77519  2.73123  3.46354  2.40513  3.72494  3.29354  2.67741  2.69355  4.24690  2.90347  2.73739  3.18146  2.89801  2.37887  2.77519  2.98518  4.58477  3.61503
          0.02990  5.46806  3.67927  0.61958  0.77255  1.06288  0.42382
    284   2.98137  4.17915  2.28778  2.47864  4.94205  3.87387  2.15572  4.28567  2.62259  3.73412  3.38348  2.98800  4.26726  1.68900  3.01936  3.00722  2.49359  3.98932  6.03552  4.62682    559 q x - -
          2.68618  4.42225  2.77519  2.73123  3.46354  2.40513  3.72494  3.29354  2.67741  2.69355  4.24690  2.90347  2.73739  3.18146  2.89801  2.37887  2.77519  2.98518  4.58477  3.61503
          0.03022  5.47154  3.66668  0.61958  0.77255  1.14358  0.38372
    285   1.10446  4.71302  4.33410  3.54043  3.82871  3.93108  4.47905  2.64956  3.39723  2.72675  3.82470  4.06658  4.57109  3.83976  3.48750  3.28075  2.83904  1.73492  5.31502  4.10827    560 a x - -
          2.68618  4.42225  2.77519  2.73123  3.46354  2.40513  3.72494  3.29354  2.67741  2.69355  4.24690  2.90347  2.73739  3.18146  2.89801  2.37887  2.77519  2.98518  4.58477  3.61503
          0.00635  5.45803  6.18037  0.61958  0.77255  1.02834  0.44254
    286   2.96341  5.02687  3.74708  3.08927  4.00736  3.53812  3.96802  3.21478  3.20906  3.08555  3.89458  3.69790  3.68118  3.53493  3.43737  2.57613  0.88989  3.10597  5.58524  4.31845    561 t x - -
          2.68618  4.42225  2.77519  2.73123  3.46354  2.40513  3.72494  3.29354  2.67741  2.69355  4.24690  2.90347  2.73739  3.18146  2.89801  2.37887  2.77519  2.98518  4.58477  3.61503
          0.00615  5.49069  6.21304  0.61958  0.77255  1.17207  0.37067
    287   3.19132  4.40740  5.00463  4.39854  3.43656  4.34382  4.38723  2.71025  3.88418  0.62684  3.32862  4.45503  4.33337  4.04215  3.87215  3.64873  3.34474  2.72990  5.20795  4.02949    562 L x - -
          2.68618  4.42225  2.77519  2.73123  3.46354  2.40513  3.72494  3.29354  2.67741  2.69355  4.24690  2.90347  2.73739  3.18146  2.89801  2.37887  2.77519  2.98518  4.58477  3.61503
          0.01531  5.49069  4.50362  0.61958  0.77255  1.17207  0.37067
    288   2.79925  5.62743  1.97538  1.37695  4.97263  3.76338  4.07308  4.45946  1.91096  3.81991  4.66842  2.89304  3.84962  3.08760  3.30372  2.64114  3.28132  3.96573  6.05965  4.05634    563 e x - -
          2.68618  4.42225  2.77519  2.73123  3.46354  2.40513  3.72494  3.29354  2.67741  2.69355  4.24690  2.90347  2.73739  3.18146  2.89801  2.37887  2.77519  2.98518  4.58477  3.61503
          0.00620  5.48159  6.20393  0.61958  0.77255  1.11103  0.39931
    289   2.67707  5.17922  1.96073  2.37952  4.20346  1.41510  4.02441  4.34201  2.83334  3.55842  4.13474  3.10922  4.05856  3.19289  3.16986  2.59976  3.34377  3.40368  6.00577  4.61169    564 g x - -
          2.68618  4.42225  2.77519  2.73123  3.46354  2.40513  3.72494  3.29354  2.67741  2.69355  4.24690  2.90347  2.73739  3.18146  2.89801  2.37887  2.77519  2.98518  4.58477  3.61503
          0.00613  5.49302  6.21536  0.61958  0.77255  1.09026  0.40967
    290   4.20830  5.49025  4.50092  5.50173  2.39766  5.46959  5.71245  2.82309  5.33249  0.37156  3.52183  5.60733  5.63191  5.28894  5.02877  4.81857  4.41880  3.38065  5.89533  4.80740    565 L x - -
          2.68618  4.42225  2.77519  2.73123  3.46354  2.40513  3.72494  3.29354  2.67741  2.69355  4.24690  2.90347  2.73739  3.18146  2.89801  2.37887  2.77519  2.98518  4.58477  3.61503
          0.00607  5.50354  6.22589  0.61958  0.77255  1.14163  0.38463
    291   3.96866  6.13436  4.48533  3.70243  5.63655  4.60375  3.92041  4.95993  0.43427  3.87124  5.20535  4.09807  4.93632  3.59289  2.38771  3.32999  4.11416  3.64769  6.36256  5.20973    566 K x - -
          2.68618  4.42225  2.77519  2.73123  3.46354  2.40513  3.72494  3.29354  2.67741  2.69355  4.24690  2.90347  2.73739  3.18146  2.89801  2.37887  2.77519  2.98518  4.58477  3.61503
          0.00809  5.50354  5.52604  0.61958  0.77255  1.09031  0.40964
    292   2.99439  5.63737  2.38950  1.29555  4.98314  3.27704  4.08337  4.46999  2.10411  3.61420  4.67805  2.51051  4.28927  3.05215  3.09287  2.77761  2.65207  4.02843  6.06941  4.65739    567 e x - -
          2.68618  4.42225  2.77519  2.73123  3.46354  2.40513  3.72494  3.29354  2.67741  2.69355  4.24690  2.90347  2.73739  3.18146  2.89801  2.37887  2.77519  2.98518  4.58477  3.61503
          0.00604  5.50847  6.23081  0.61958  0.77255  1.09272  0.40842
    293   2.88945  5.45782  3.45693  2.70591  3.12037  3.93299  2.48010  3.86929  2.06646  3.41122  4.51701  3.43366  4.16053  2.79628  2.65129  2.16288  2.63831  3.18389  5.58432  2.38832    568 k x - -
          2.68618  4.42225  2.77519  2.73123  3.46354  2.40513  3.72494  3.29354  2.67741  2.69355  4.24690  2.90347  2.73739  3.18146  2.89801  2.37887  2.77519  2.98518  4.58477  3.61503
          0.03072  5.51338  3.64117  0.61958  0.77255  1.11738  0.39621
    294   3.19720  4.57393  5.14013  4.52656  3.45841  4.14940  4.69782  0.80010  4.31631  1.91928  3.30025  4.52122  3.80826  4.45015  4.04380  3.67654  3.42924  2.58067  4.65390  3.71706    569 i x - -
          2.68618  4.42225  2.77519  2.73123  3.46354  2.40513  3.72494  3.29354  2.67741  2.69355  4.24690  2.90347  2.73739  3.18146  2.89801  2.37887  2.77519  2.98518  4.58477  3.61503
          0.01666  5.48882  4.39113  0.61958  0.77255  1.09192  0.40883
    295   3.08581  2.69709  4.38988  3.81190  2.44867  3.99143  4.03969  2.91633  3.72538  2.52888  3.82874  3.53614  4.59685  3.44995  1.32305  3.27951  3.27785  2.92614  5.31982  2.53754    570 r x - -
          2.68618  4.42225  2.77519  2.73123  3.46354  2.40513  3.72494  3.29354  2.67741  2.69355  4.24690  2.90347  2.73739  3.18146  2.89801  2.37887  2.77519  2.98518  4.58477  3.61503
          0.02477  5.49024  3.89530  0.61958  0.77255  1.05731  0.42677
    296   2.25006  5.61761  2.75512  1.81455  4.59564  3.10104  3.81648  4.35812  1.70617  3.60252  4.65831  2.79481  4.27461  3.12294  3.10376  2.61350  2.62981  3.35475  6.05038  4.63952    571 k x - -
          2.68624  4.42242  2.77530  2.73135  3.46348  2.40529  3.72484  3.29371  2.67757  2.69315  4.24706  2.90346  2.73716  3.18163  2.89804  2.37892  2.77531  2.98527  4.58494  3.61366
          0.14530  2.54923  2.86309  1.10801  0.40080  1.17757  0.36821
    297   3.09036  3.39488  3.89246  2.76887  3.55267  4.18022  4.17528  2.39628  2.88947  2.04303  1.84066  3.62253  4.01519  3.92151  3.36687  3.10608  2.94241  2.62284  5.29588  2.66885    583 m x - -
          2.68620  4.42227  2.77521  2.73125  3.46355  2.40514  3.72496  3.29356  2.67742  2.69356  4.24691  2.90316  2.73741  3.18148  2.89802  2.37888  2.77521  2.98520  4.58478  3.61505
          0.05434  3.42979  3.88735  0.33617  1.25351  1.29689  0.31935
    298   3.09234  3.95758  3.35584  1.96137  2.44133  3.99202  3.21560  3.05604  3.11103  2.82733  4.12448  3.31256  3.74911  3.44237  3.13251  3.05792  3.16260  3.33094  5.58372  1.69847    585 y x - -
          2.68618  4.42225  2.77519  2.73123  3.46354  2.40513  3.72494  3.29354  2.67741  2.69355  4.24690  2.90347  2.73739  3.18146  2.89801  2.37887  2.77519  2.98518  4.58477  3.61503
          0.05616  5.41311  2.99260  0.61958  0.77255  0.81647  0.58338
    299   2.93633  5.59775  3.34463  2.69891  4.94026  3.21468  3.63160  3.86980  1.56835  3.90189  3.96450  2.60726  3.48918  1.89516  3.00197  2.85330  2.27668  3.83032  6.03192  4.62265    586 k x - -
          2.68618  4.42225  2.77519  2.73123  3.46354  2.40513  3.72494  3.29354  2.67741  2.69355  4.24690  2.90347  2.73739  3.18146  2.89801  2.37887  2.77519  2.98518  4.58477  3.61503
          0.00633  5.46124  6.18358  0.61958  0.77255  1.23721  0.34276
    300   3.12628  3.82029  3.52448  3.12497  2.08003  3.88480  3.64139  2.98293  3.25905  2.66744  4.05011  3.47641  1.68000  3.10114  3.65062  2.69123  2.30493  3.23659  5.51995  4.26530    587 p x - -
          2.68618  4.42225  2.77519  2.73123  3.46354  2.40513  3.72494  3.29354  2.67741  2.69355  4.24690  2.90347  2.73739  3.18146  2.89801  2.37887  2.77519  2.98518  4.58477  3.61503
          0.00633  5.46124  6.18358  0.61958  0.77255  1.23721  0.34276
    301   3.06487  4.75565  3.24945  3.08330  3.94833  3.56307  4.21616  3.75924  3.06874  2.74215  4.25186  3.57666  0.93866  3.29336  3.15088  2.86222  3.06754  3.47494  5.70101  4.40294    588 p x - -
          2.68637  4.42140  2.77395  2.73127  3.46373  2.40532  3.72488  3.29373  2.67734  2.69369  4.24709  2.90342  2.73759  3.18151  2.89809  2.37902  2.77524  2.98525  4.58435  3.61507
          0.26533  1.61160  3.39682  0.44448  1.02488  1.12017  0.39486
    302   1.44810  5.56064  3.04124  2.05894  4.89055  2.42828  3.75218  3.86636  2.79579  3.85945  4.60533  2.99361  4.04436  3.09460  3.15039  2.24844  3.08007  3.54506  4.91486  4.60089    597 a x - -
          2.68618  4.42225  2.77519  2.73123  3.46354  2.40513  3.72494  3.29354  2.67741  2.69355  4.24690  2.90347  2.73739  3.18146  2.89801  2.37887  2.77519  2.98518  4.58477  3.61503
          0.04364  5.44680  3.25982  0.61958  0.77255  1.04086  0.43564
    303   3.07463  4.79641  3.77641  3.23406  3.67455  4.13475  4.39792  3.17158  3.28914  0.87238  3.90277  3.62093  3.95173  3.77061  3.65278  3.38822  2.17439  3.00271  5.38573  4.16185    598 l x - -
          2.68618  4.42225  2.77519  2.73123  3.46354  2.40513  3.72494  3.29354  2.67741  2.69355  4.24690  2.90347  2.73739  3.18146  2.89801  2.37887  2.77519  2.98518  4.58477  3.61503
          0.02131  5.44591  4.08839  0.61958  0.77255  1.19921  0.35872
    304   3.28855  5.82542  2.52535  0.75380  5.16040  3.50907  4.21419  4.65512  2.48409  3.76280  4.87733  3.40594  3.93703  2.86038  3.50675  3.23220  3.52887  4.12006  6.25493  4.82352    599 e x - -
          2.68618  4.42225  2.77519  2.73123  3.46354  2.40513  3.72494  3.29354  2.67741  2.69355  4.24690  2.90347  2.73739  3.18146  2.89801  2.37887  2.77519  2.98518  4.58477  3.61503
          0.04385  5.44129  3.25541  0.61958  0.77255  1.27802  0.32655
    305   3.08125  5.56603  2.40981  2.77535  4.28983  3.85077  4.04399  4.37861  2.02386  3.86638  4.61074  1.11775  4.00859  3.14490  3.12061  2.83216  3.31289  3.67648  6.00471  4.22691    600 n x - -
          2.68618  4.42225  2.77519  2.73123  3.46354  2.40513  3.72494  3.29354  2.67741  2.69355  4.24690  2.90347  2.73739  3.18146  2.89801  2.37887  2.77519  2.98518  4.58477  3.61503
          0.02243  5.40415  4.03533  0.61958  0.77255  1.17997  0.36714
    306   3.45814  6.03669  0.93404  1.75084  4.69628  2.94244  4.34972  4.86874  2.81437  4.33299  5.10229  2.61687  4.50102  3.47189  3.74311  2.91404  3.71049  4.41848  6.46530  5.00264    601 d x - -
          2.68618  4.42225  2.77519  2.73123  3.46354  2.40513  3.72494  3.29354  2.67741  2.69355  4.24690  2.90347  2.73739  3.18146  2.89801  2.37887  2.77519  2.98518  4.58477  3.61503
          0.00663  5.41523  6.13757  0.61958  0.77255  1.02179  0.44621
    307   2.95018  3.86892  2.76963  2.73201  4.79778  1.34961  2.36538  3.97783  2.83929  3.78325  4.54972  3.16422  3.92694  3.19730  2.94488  2.57123  3.33081  3.39556  5.95731  3.76130    602 g x - -
          2.68618  4.42225  2.77519  2.73123  3.46354  2.40513  3.72494  3.29354  2.67741  2.69355  4.24690  2.90347  2.73739  3.18146  2.89801  2.37887  2.77519  2.98518  4.58477  3.61503
          0.01786  5.46551  4.30692  0.61958  0.77255  1.14629  0.38245
    308   1.03365  4.72127  4.32181  3.49769  3.83718  3.81688  4.47749  1.98785  3.66674  2.54812  3.56116  3.73813  4.18858  3.93071  3.31901  3.17584  3.11006  2.72736  5.32220  4.11436    603 a x - -
          2.68618  4.42225  2.77519  2.73123  3.46354  2.40513  3.72494  3.29354  2.67741  2.69355  4.24690  2.90347  2.73739  3.18146  2.89801  2.37887  2.77519  2.98518  4.58477  3.61503
          0.00630  5.46578  6.18812  0.61958  0.77255  0.99652  0.46071
    309   3.03339  4.68272  4.53264  2.82826  3.48857  4.25965  4.55476  2.44606  3.57355  2.37778  3.79635  3.59937  3.68100  4.08296  4.06086  3.18856  2.35116  1.07058  5.29099  4.09406    604 v x - -
          2.68618  4.42225  2.77519  2.73123  3.46354  2.40513  3.72494  3.29354  2.67741  2.69355  4.24690  2.90347  2.73739  3.18146  2.89801  2.37887  2.77519  2.98518  4.58477  3.61503
          0.01493  5.50075  4.53437  0.61958  0.77255  1.14835  0.38149
    310   3.17611  4.62288  4.16398  4.16431  3.51467  4.29684  4.60762  1.77758  3.56144  0.94269  3.73881  4.32352  4.19113  3.59302  3.68797  3.37566  3.14083  2.62975  5.23738  4.05033    605 l x - -
          2.68618  4.42225  2.77519  2.73123  3.46354  2.40513  3.72494  3.29354  2.67741  2.69355  4.24690  2.90347  2.73739  3.18146  2.89801  2.37887  2.77519  2.98518  4.58477  3.61503
          0.00614  5.49196  6.21431  0.61958  0.77255  1.16912  0.37199
    311   2.65235  5.56763  2.95933  2.82582  4.47435  3.23710  4.08317  3.50725  2.21724  3.61225  4.61417  1.42846  4.28660  3.04862  3.10394  2.32239  2.67175  3.15330  6.01381  4.32673    606 n x - -
          2.68618  4.42225  2.77519  2.73123  3.46354  2.40513  3.72494  3.29354  2.67741  2.69355  4.24690  2.90347  2.73739  3.18146  2.89801  2.37887  2.77519  2.98518  4.58477  3.61503
          0.02711  5.49196  3.78875  0.61958  0.77255  1.16912  0.37199
    312   3.16941  3.63063  5.09819  4.48524  1.57206  4.33495  3.77528  1.71599  4.27772  2.28073  2.68120  4.48586  4.40761  4.11034  2.41324  3.64473  3.40158  2.43758  5.17064  3.72108    607 f x - -
          2.68618  4.42225  2.77519  2.73123  3.46354  2.40513  3.72494  3.29354  2.67741  2.69355  4.24690  2.90347  2.73739  3.18146  2.89801  2.37887  2.77519  2.98518  4.58477  3.61503
          0.03042  5.47112  3.65921  0.61958  0.77255  1.13045  0.38992
    313   3.15477  4.60916  4.39506  2.72701  3.44250  4.02888  4.57970  1.90674  3.41091  2.12337  2.42576  4.28553  4.63923  4.18476  3.95663  2.52419  2.80660  1.61654  5.22286  4.03454    608 v x - -
          2.68618  4.42225  2.77519  2.73123  3.46354  2.40513  3.72494  3.29354  2.67741  2.69355  4.24690  2.90347  2.73739  3.18146  2.89801  2.37887  2.77519  2.98518  4.58477  3.61503
          0.00634  5.45951  6.18186  0.61958  0.77255  1.08448  0.41260
    314   3.14399  2.36860  3.69930  3.20266  3.59945  4.11258  3.65118  2.65525  3.08697  2.95776  3.77663  1.69314  4.13214  3.67892  3.42421  2.31031  3.21844  2.54823  4.94863  2.89885    609 n x - -
          2.68703  4.42212  2.77262  2.73174  3.46456  2.40355  3.72500  3.29337  2.67664  2.69399  4.24651  2.90227  2.73873  3.18234  2.89832  2.37876  2.77626  2.98599  4.58597  3.61616
          1.83873  0.20532  3.62692  1.02824  0.44260  1.11676  0.39651
    315   3.02057  4.34259  2.40546  2.36827  4.87855  2.25035  4.07028  3.74661  2.22791  3.23171  4.02818  2.99578  4.27374  3.02645  3.24421  1.84014  2.74411  3.40973  5.15272  3.80239    620 s x - -
          2.68618  4.42225  2.77519  2.73123  3.46354  2.40513  3.72494  3.29354  2.67741  2.69355  4.24690  2.90347  2.73739  3.18146  2.89801  2.37887  2.77519  2.98518  4.58477  3.61503
          0.19901  5.46821  1.73590  0.61958  0.77255  1.18819  0.36352
    316   3.00790  5.51238  2.39266  1.77026  4.85462  1.72283  3.55731  3.92525  2.10809  3.60323  4.55402  3.24821  4.17459  3.06639  3.03014  2.75501  3.23920  3.90155  5.94643  4.11634    621 g x - -
          2.68618  4.42225  2.77519  2.73123  3.46354  2.40513  3.72494  3.29354  2.67741  2.69355  4.24690  2.90347  2.73739  3.18146  2.89801  2.37887  2.77519  2.98518  4.58477  3.61503
          0.01634  5.28255  4.49835  0.61958  0.77255  1.15690  0.37755
    317   3.04267  5.50482  3.31125  2.63231  4.83202  3.46295  4.00956  3.03329  1.26973  3.53563  4.55068  2.94533  3.82408  2.89843  2.07332  2.79940  2.97866  3.39786  5.94725  4.55019    622 k x - -
          2.68618  4.42225  2.77519  2.73123  3.46354  2.40513  3.72494  3.29354  2.67741  2.69355  4.24690  2.90347  2.73739  3.18146  2.89801  2.37887  2.77519  2.98518  4.58477  3.61503
          0.02010  5.34704  4.19058  0.61958  0.77255  1.39099  0.28612
    318   2.78929  4.18815  3.44034  3.15618  2.68458  3.72134  3.32550  3.31771  3.23774  2.70576  3.02123  3.42774  4.41351  3.43015  3.33033  2.87019  3.29673  3.08895  5.39120  1.29927    623 y x - -
          2.68618  4.42225  2.77519  2.73123  3.46354  2.40513  3.72494  3.29354  2.67741  2.69355  4.24690  2.90347  2.73739  3.18146  2.89801  2.37887  2.77519  2.98518  4.58477  3.61503
          0.01647  5.34232  4.46122  0.61958  0.77255  1.36961  0.29331
    319   3.00817  4.27131  3.65985  2.87361  3.52245  3.47745  3.38104  2.91350  3.02411  2.67214  4.08596  3.19263  4.34176  3.25831  2.98402  1.18523  3.01267  3.11581  5.54549  3.68901    624 s x - -
          2.68618  4.42225  2.77519  2.73123  3.46354  2.40513  3.72494  3.29354  2.67741  2.69355  4.24690  2.90347  2.73739  3.18146  2.89801  2.37887  2.77519  2.98518  4.58477  3.61503
          0.02012  5.34598  4.18952  0.61958  0.77255  1.44394  0.26918
    320   3.04154  5.20775  3.46381  2.68793  4.09543  3.54540  4.08609  3.58503  2.41287  3.17425  4.28148  3.42050  1.14390  3.24403  3.16454  2.55956  3.22146  3.16465  5.71687  4.07953    625 p x - -
          2.68618  4.42225  2.77519  2.73123  3.46354  2.40513  3.72494  3.29354  2.67741  2.69355  4.24690  2.90347  2.73739  3.18146  2.89801  2.37887  2.77519  2.98518  4.58477  3.61503
          0.03540  5.33306  3.50815  0.61958  0.77255  0.79408  0.60147
    321   2.98650  5.59144  3.16523  2.33252  4.93435  3.86061  3.21171  4.41875  1.95828  2.60563  4.49991  3.20070  3.64043  2.23999  1.90262  2.84629  2.55538  3.90357  4.90779  4.26838    626 r x - -
          2.68649  4.42107  2.77555  2.73026  3.46305  2.40688  3.72583  3.28971  2.67787  2.69420  4.24760  2.90493  2.73932  3.18050  2.89853  2.37690  2.77471  2.98280  4.58650  3.61675
          0.26095  1.58825  3.67308  2.60693  0.07662  1.05305  0.42905
    322   2.62997  5.56143  2.20896  2.60068  4.50672  3.66679  4.06382  2.97955  2.73944  3.85921  4.60714  1.47733  3.74018  3.16631  3.29615  2.30857  2.59212  3.82296  6.00521  4.60516    659 n x - -
          2.68618  4.42225  2.77519  2.73123  3.46354  2.40513  3.72494  3.29354  2.67741  2.69355  4.24690  2.90347  2.73739  3.18146  2.89801  2.37887  2.77519  2.98518  4.58477  3.61503
          0.02952  5.45726  3.69589  0.61958  0.77255  1.24555  0.33937
    323   3.24312  5.74205  0.81761  2.71507  5.06586  3.92898  4.18287  4.54925  2.91159  3.53938  4.79468  2.44895  3.64207  3.12280  3.32508  3.19690  3.35850  4.12251  6.18051  3.91034    660 d x - -
          2.68618  4.42225  2.77519  2.73123  3.46354  2.40513  3.72494  3.29354  2.67741  2.69355  4.24690  2.90347  2.73739  3.18146  2.89801  2.37887  2.77519  2.98518  4.58477  3.61503
          0.01545  5.43424  4.51309  0.61958  0.77255  1.10582  0.40188
    324   2.94378  5.58870  3.04896  1.82729  4.92893  3.60889  3.51160  3.92107  2.57918  2.37288  4.63063  3.01858  3.54375  1.60684  3.12705  2.84551  3.13421  3.31142  6.02428  4.61627    661 q x - -
          2.68618  4.42225  2.77519  2.73123  3.46354  2.40513  3.72494  3.29354  2.67741  2.69355  4.24690  2.90347  2.73739  3.18146  2.89801  2.37887  2.77519  2.98518  4.58477  3.61503
          0.02455  5.45410  3.91317  0.61958  0.77255  1.18987  0.36278
    325   2.66558  5.58134  1.33916  2.06282  4.39027  3.37330  3.68437  4.01128  2.68964  3.02557  4.62367  2.86458  4.25476  3.01420  3.27834  2.45053  3.17645  3.96860  6.01778  4.26373    662 d x - -
          2.68618  4.42225  2.77519  2.73123  3.46354  2.40513  3.72494  3.29354  2.67741  2.69355  4.24690  2.90347  2.73739  3.18146  2.89801  2.37887  2.77519  2.98518  4.58477  3.61503
          0.04675  5.44505  3.18554  0.61958  0.77255  0.80459  0.59288
    326   2.99843  4.64293  4.33844  3.56349  1.61228  4.28750  4.59337  3.00093  3.70623  1.08500  3.51259  3.29756  4.65648  4.18181  3.91768  3.41518  3.41016  2.75085  5.25540  4.06540    663 l x - -
          2.68601  4.41764  2.77572  2.73198  3.46436  2.40604  3.72572  3.28889  2.67807  2.69369  4.24586  2.90428  2.73828  3.18235  2.89877  2.37825  2.77423  2.98560  4.57394  3.61566
          0.38578  1.18160  4.32077  1.51188  0.24910  0.96544  0.47935
    327   2.76901  2.85482  3.32562  2.78994  4.07475  3.95248  4.15244  4.07859  2.88532  3.20625  4.46096  3.46831  4.03062  2.09983  1.49454  2.37325  2.83309  3.42148  4.85646  4.05320    670 r x - -
          2.68618  4.42225  2.77519  2.73123  3.46354  2.40513  3.72494  3.29354  2.67741  2.69355  4.24690  2.90347  2.73739  3.18146  2.89801  2.37887  2.77519  2.98518  4.58477  3.61503
          0.02520  5.51852  3.86945  0.61958  0.77255  0.91333  0.51281
    328   2.81075  5.64259  2.89558  1.55808  4.59945  2.87882  3.88698  4.07374  2.16598  3.94816  3.66160  2.12136  4.29736  2.71044  2.65674  2.88092  3.10004  3.72673  6.07486  4.66350    671 e x - -
          2.68618  4.42225  2.77519  2.73123  3.46354  2.40513  3.72494  3.29354  2.67741  2.69355  4.24690  2.90347  2.73739  3.18146  2.89801  2.37887  2.77519  2.98518  4.58477  3.61503
          0.01945  5.53105  4.17992  0.61958  0.77255  1.09880  0.40537
    329   3.19677  4.58506  5.07461  4.13227  2.70401  4.35656  4.68555  1.98937  3.68273  2.34804  1.33614  4.49036  2.77262  3.97770  3.90146  3.42893  3.03729  2.56039  4.38763  3.36624    672 m x - -
          2.68618  4.42225  2.77519  2.73123  3.46354  2.40513  3.72494  3.29354  2.67741  2.69355  4.24690  2.90347  2.73739  3.18146  2.89801  2.37887  2.77519  2.98518  4.58477  3.61503
          0.00598  5.51758  6.23993  0.61958  0.77255  0.94453  0.49243
    330   2.94521  5.29195  3.60812  3.00788  4.51220  3.67652  3.96887  3.66421  2.04000  1.03825  4.09096  3.32843  4.16723  2.83396  3.37730  2.85002  3.19549  3.61369  5.80684  4.48877    673 l x - -
          2.68749  4.42379  2.77330  2.73211  3.46299  2.40643  3.72552  3.29125  2.67800  2.69199  4.24758  2.90429  2.73764  3.18286  2.89838  2.37909  2.77585  2.98028  4.58686  3.61519
          0.42791  1.07685  4.89759  2.11727  0.12824  1.06384  0.42332
    331   3.10254  4.26417  3.57440  3.01606  3.67890  3.24079  3.66558  3.41946  2.77834  2.90773  4.24083  3.28610  3.73240  1.72551  2.01631  2.62822  2.30162  3.33234  4.66022  3.90730    706 q x - -
          2.68618  4.42225  2.77519  2.73123  3.46354  2.40513  3.72494  3.29354  2.67741  2.69355  4.24690  2.90347  2.73739  3.18146  2.89801  2.37887  2.77519  2.98518  4.58477  3.61503
          0.37657  5.53861  1.17163  0.61958  0.77255  1.07890  0.41547
    332   2.97467  4.11889  3.48332  2.87458  3.63457  3.94097  4.18949  2.69530  2.76226  1.47569  3.42636  3.65589  4.32130  2.63698  3.31618  2.37531  3.02100  2.50236  5.30520  4.06478    707 l x - -
          2.68618  4.42225  2.77519  2.73123  3.46354  2.40513  3.72494  3.29354  2.67741  2.69355  4.24690  2.90347  2.73739  3.18146  2.89801  2.37887  2.77519  2.98518  4.58477  3.61503
          0.00848  5.17051  5.89285  0.61958  0.77255  1.67898  0.20649
    333   2.87431  3.78180  4.56573  4.18805  1.23871  4.14578  4.46937  2.62976  4.00774  1.67590  3.51514  3.90516  4.51110  3.65202  3.66992  3.44959  3.22785  2.53755  5.01544  3.46251    708 f x - -
          2.68618  4.42225  2.77519  2.73123  3.46354  2.40513  3.72494  3.29354  2.67741  2.69355  4.24690  2.90347  2.73739  3.18146  2.89801  2.37887  2.77519  2.98518  4.58477  3.61503
          0.00848  5.17051  5.89285  0.61958  0.77255  1.67898  0.20649
    334   2.64505  4.50021  3.97245  3.28603  3.53500  4.07325  4.36764  2.26851  3.65271  2.48836  3.61383  4.00824  4.44433  3.55901  3.30892  3.35212  3.01035  1.03678  5.10914  3.74797    709 v x - -
          2.68618  4.42225  2.77519  2.73123  3.46354  2.40513  3.72494  3.29354  2.67741  2.69355  4.24690  2.90347  2.73739  3.18146  2.89801  2.37887  2.77519  2.98518  4.58477  3.61503
          0.00848  5.17051  5.89285  0.61958  0.77255  1.67898  0.20649
    335   2.84438  4.49012  3.39090  2.61677  4.17001  3.80201  4.00921  3.42369  2.43772  2.58498  4.18686  2.99615  4.19106  2.86728  3.28078  1.24466  3.07824  3.23269  5.62428  3.87652    710 s x - -
          2.68618  4.42225  2.77519  2.73123  3.46354  2.40513  3.72494  3.29354  2.67741  2.69355  4.24690  2.90347  2.73739  3.18146  2.89801  2.37887  2.77519  2.98518  4.58477  3.61503
          0.00848  5.17051  5.89285  0.61958  0.77255  1.44176  0.26986
    336   2.72603  4.12286  3.11122  2.68876  4.13938  3.51433  3.64894  2.64842  1.47190  3.65887  4.42535  2.08947  4.15990  2.99329  2.74707  2.96072  2.99392  3.64838  5.83280  4.45044    711 k x - -
          2.68618  4.42225  2.77519  2.73123  3.46354  2.40513  3.72494  3.29354  2.67741  2.69355  4.24690  2.90347  2.73739  3.18146  2.89801  2.37887  2.77519  2.98518  4.58477  3.61503
          0.01670  5.21859  4.49654  0.61958  0.77255  1.59604  0.22652
    337   2.97247  5.47809  2.85105  2.66655  4.82114  3.16215  3.42238  4.30558  1.83113  3.78240  4.51940  1.64289  3.48055  2.88759  2.83588  2.54324  3.05382  3.02034  5.91186  4.50226    712 n x - -
          2.68621  4.42228  2.77522  2.73126  3.46357  2.40515  3.72497  3.29357  2.67743  2.69358  4.24644  2.90349  2.73742  3.18131  2.89790  2.37890  2.77522  2.98521  4.58480  3.61478
          0.05164  3.04294  5.93806  0.44460  1.02465  1.63095  0.21784
    338   2.84743  5.44389  2.74836  2.57591  4.40170  3.50706  3.94010  3.73641  2.50295  3.48126  4.09736  1.39958  4.14444  2.88649  2.92374  2.16580  2.92482  3.82601  5.88615  4.02580    715 n x - -
          2.68618  4.42225  2.77519  2.73123  3.46354  2.40513  3.72494  3.29354  2.67741  2.69355  4.24690  2.90347  2.73739  3.18146  2.89801  2.37887  2.77519  2.98518  4.58477  3.61503
          0.00810  5.21571  5.93806  0.61958  0.77255  1.55705  0.23668
    339   2.87432  4.60766  4.13558  3.33169  2.07263  4.05135  4.32689  3.07818  3.03858  1.31342  3.23758  3.73877  3.75034  3.26951  3.48562  2.98297  2.65830  2.76930  5.20553  3.99404    716 l x - -
          2.68618  4.42225  2.77519  2.73123  3.46354  2.40513  3.72494  3.29354  2.67741  2.69355  4.24690  2.90347  2.73739  3.18146  2.89801  2.37887  2.77519  2.98518  4.58477  3.61503
          0.00799  5.22911  5.95146  0.61958  0.77255  1.50022  0.25242
    340   2.87024  5.46103  2.95107  2.70199  4.79013  3.56420  3.95990  3.59882  1.10591  3.46607  4.50652  2.62040  4.16531  3.06208  2.62504  2.87306  2.86837  3.54626  5.90298  4.50385    717 k x - -
          2.68618  4.42225  2.77519  2.73123  3.46354  2.40513  3.72494  3.29354  2.67741  2.69355  4.24690  2.90347  2.73739  3.18146  2.89801  2.37887  2.77519  2.98518  4.58477  3.61503
          0.00783  5.25015  5.97250  0.61958  0.77255  1.59117  0.22776
    341   3.04030  4.42940  4.91222  4.30317  1.09444  4.19936  4.52699  2.61958  3.78808  1.92796  3.31458  3.87402  4.56386  4.25617  4.14827  2.99192  3.09663  2.46907  4.28362  3.62868    718 f x - -
          2.68618  4.42225  2.77519  2.73123  3.46354  2.40513  3.72494  3.29354  2.67741  2.69355  4.24690  2.90347  2.73739  3.18146  2.89801  2.37887  2.77519  2.98518  4.58477  3.61503
          0.00783  5.25015  5.97250  0.61958  0.77255  1.50933  0.24982
    342   2.89219  3.58358  4.14468  3.57054  3.74963  4.06789  3.90194  2.55627  3.05004  2.56190  3.66722  3.75235  4.44298  3.24427  3.78763  2.82625  1.16422  2.37923  5.22817  4.01594    719 t x - -
          2.68618  4.42225  2.77519  2.73123  3.46354  2.40513  3.72494  3.29354  2.67741  2.69355  4.24690  2.90347  2.73739  3.18146  2.89801  2.37887  2.77519  2.98518  4.58477  3.61503
          0.00771  5.26454  5.98688  0.61958  0.77255  1.50274  0.25170
    343   3.62340  4.91740  5.62563  5.05510  3.10926  4.94702  5.35497  2.01656  4.89105  2.30312  3.25940  5.10447  5.23538  5.01583  4.40665  4.29258  3.86050  0.61183  5.75195  4.59714    720 V x - -
          2.68618  4.42225  2.77519  2.73123  3.46354  2.40513  3.72494  3.29354  2.67741  2.69355  4.24690  2.90347  2.73739  3.18146  2.89801  2.37887  2.77519  2.98518  4.58477  3.61503
          0.02098  5.27677  4.15720  0.61958  0.77255  1.55830  0.23635
    344   2.68587  4.79715  3.52922  3.08034  1.52492  3.31875  4.22388  2.82396  3.05347  2.14440  3.89729  3.40570  4.07573  3.25023  3.15781  2.56806  3.02599  2.84027  5.37147  4.12670    721 f x - -
          2.68618  4.42225  2.77519  2.73123  3.46354  2.40513  3.72494  3.29354  2.67741  2.69355  4.24690  2.90347  2.73739  3.18146  2.89801  2.37887  2.77519  2.98518  4.58477  3.61503
          0.02407  5.26351  3.98412  0.61958  0.77255  1.52457  0.24554
    345   3.20413  4.57555  4.56791  4.46476  3.70189  4.40149  4.75250  0.80187  4.28266  2.24915  3.33954  4.52124  4.75443  4.44916  3.77745  3.43709  3.43924  1.97801  5.27621  4.09510    722 i x - -
          2.68618  4.42225  2.77519  2.73123  3.46354  2.40513  3.72494  3.29354  2.67741  2.69355  4.24690  2.90347  2.73739  3.18146  2.89801  2.37887  2.77519  2.98518  4.58477  3.61503
          0.00778  5.25604  5.97839  0.61958  0.77255  1.28372  0.32435
    346   3.02310  5.51528  3.03254  1.02854  4.04584  2.95912  3.98681  4.33280  2.58183  3.81705  4.55829  3.16562  4.19167  2.70170  3.07041  2.61079  3.25445  3.45349  5.95263  4.17783    723 e x - -
          2.68618  4.42225  2.77519  2.73123  3.46354  2.40513  3.72494  3.29354  2.67741  2.69355  4.24690  2.90347  2.73739  3.18146  2.89801  2.37887  2.77519  2.98518  4.58477  3.61503
          0.04079  5.31353  3.35100  0.61958  0.77255  1.39223  0.28571
    347   2.75373  4.99703  3.34216  2.92090  3.80026  3.61427  4.15113  3.27490  3.03547  3.22986  4.08671  3.45620  4.31253  3.03298  3.46105  3.14660  0.92638  3.10968  5.54381  3.86314    724 t x - -
          2.68618  4.42225  2.77519  2.73123  3.46354  2.40513  3.72494  3.29354  2.67741  2.69355  4.24690  2.90347  2.73739  3.18146  2.89801  2.37887  2.77519  2.98518  4.58477  3.61503
          0.02524  5.30062  3.91525  0.61958  0.77255  0.74162  0.64691
    348   2.63721  5.21223  3.58382  3.02462  4.42504  3.96894  4.18058  3.51118  2.70768  2.91053  4.29229  3.46619  1.29725  3.26439  3.25686  1.85486  3.09367  3.38279  5.73509  4.16222    725 p x - -
          2.68618  4.42225  2.77519  2.73123  3.46354  2.40513  3.72494  3.29354  2.67741  2.69355  4.24690  2.90347  2.73739  3.18146  2.89801  2.37887  2.77519  2.98518  4.58477  3.61503
          0.02012  5.46212  4.15572  0.61958  0.77255  1.11897  0.39544
    349   3.11968  4.31706  3.44462  3.10199  4.05379  3.72078  4.21971  2.92496  3.04395  2.48108  4.21147  3.59181  3.53860  2.06911  3.16789  1.30842  2.92374  3.11241  5.66450  4.37289    726 s x - -
          2.68621  4.42228  2.77523  2.73127  3.46344  2.40508  3.72498  3.29357  2.67738  2.69348  4.24693  2.90339  2.73743  3.18150  2.89804  2.37883  2.77523  2.98522  4.58480  3.61506
          0.16066  3.18611  2.23414  0.47606  0.97081  1.08686  0.41140
    350   3.05896  4.68708  3.16348  2.69612  4.87436  3.83648  3.76187  4.35134  1.11213  3.38407  4.09835  3.30860  3.47201  2.07273  2.76679  2.95986  3.18768  3.60629  5.97832  4.57612    729 k x - -
          2.68624  4.42240  2.77520  2.73122  3.46349  2.40514  3.72509  3.29345  2.67756  2.69354  4.24705  2.90328  2.73748  3.18161  2.89816  2.37868  2.77481  2.98533  4.58492  3.61518
          0.08290  2.70268  4.37928  1.21697  0.35116  0.74989  0.63945
    351   1.95670  5.57620  3.25783  2.73855  4.90004  3.44478  4.08930  3.89988  2.74142  3.52872  4.62269  3.13443  1.51540  2.93503  2.90592  2.14285  2.95698  3.95543  6.02196  4.62430    734 p x - -
          2.68618  4.42225  2.77519  2.73123  3.46354  2.40513  3.72494  3.29354  2.67741  2.69355  4.24690  2.90347  2.73739  3.18146  2.89801  2.37887  2.77519  2.98518  4.58477  3.61503
          0.00607  5.50304  6.22539  0.61958  0.77255  1.10107  0.40424
    352   2.90823  4.78466  3.81593  3.68446  0.84203  3.39955  4.01981  3.25878  3.43057  2.67667  3.89367  4.02811  4.10061  3.89284  3.64733  3.10247  3.40607  2.94009  5.37960  3.46097    735 f x - -
          2.68618  4.42225  2.77519  2.73123  3.46354  2.40513  3.72494  3.29354  2.67741  2.69355  4.24690  2.90347  2.73739  3.18146  2.89801  2.37887  2.77519  2.98518  4.58477  3.61503
          0.04593  5.51214  3.19768  0.61958  0.77255  1.13643  0.38708
    353   2.91902  5.49576  3.24770  2.76840  4.43152  3.89796  4.09088  3.90793  2.77459  3.53477  4.54925  2.33383  3.92673  3.18708  2.97977  1.01060  2.93321  3.49491  5.95760  4.57672    736 s x - -
          2.68618  4.42225  2.77519  2.73123  3.46354  2.40513  3.72494  3.29354  2.67741  2.69355  4.24690  2.90347  2.73739  3.18146  2.89801  2.37887  2.77519  2.98518  4.58477  3.61503
          0.01691  5.47382  4.37613  0.61958  0.77255  1.18633  0.36433
    354   2.99517  5.59767  1.59279  2.10271  4.93712  3.87478  4.06316  4.41926  2.61178  2.88156  4.63989  2.88767  4.26866  3.00730  3.19433  1.70221  3.18168  3.80823  4.75616  4.62591    737 d x - -
          2.68618  4.42225  2.77519  2.73123  3.46354  2.40513  3.72494  3.29354  2.67741  2.69355  4.24690  2.90347  2.73739  3.18146  2.89801  2.37887  2.77519  2.98518  4.58477  3.61503
          0.04866  5.46987  3.13989  0.61958  0.77255  1.24217  0.34074
    355   3.25984  4.71745  4.73497  3.36592  2.88115  3.89633  4.54488  3.16975  3.89544  2.86686  3.83515  4.32939  4.71882  4.23389  4.18474  3.64471  3.23805  2.83671  0.88220  2.38772    738 w x - -
          2.68618  4.42225  2.77519  2.73123  3.46354  2.40513  3.72494  3.29354  2.67741  2.69355  4.24690  2.90347  2.73739  3.18146  2.89801  2.37887  2.77519  2.98518  4.58477  3.61503
          0.00655  5.42776  6.15010  0.61958  0.77255  0.94609  0.49144
    356   3.07322  3.67766  3.57320  2.73684  4.47403  3.97398  3.89621  3.37090  2.85707  3.04391  4.33159  3.22302  3.97150  3.30590  3.00695  2.19991  1.11275  3.45806  5.77159  4.29493    739 t x - -
          2.68618  4.42225  2.77519  2.73123  3.46354  2.40513  3.72494  3.29354  2.67741  2.69355  4.24690  2.90347  2.73739  3.18146  2.89801  2.37887  2.77519  2.98518  4.58477  3.61503
          0.02172  5.49141  4.05310  0.61958  0.77255  1.04813  0.43170
    357   3.19171  4.58198  5.05402  4.44599  0.95676  4.34924  4.67262  3.01399  3.86980  1.73268  3.45276  4.29689  4.71366  4.40146  4.17306  3.27722  3.22781  2.58331  5.19376  3.29599    740 f x - -
          2.68618  4.42225  2.77519  2.73123  3.46354  2.40513  3.72494  3.29354  2.67741  2.69355  4.24690  2.90347  2.73739  3.18146  2.89801  2.37887  2.77519  2.98518  4.58477  3.61503
          0.02553  5.49714  3.85811  0.61958  0.77255  1.18187  0.36630
    358   2.81155  5.60045  3.06130  2.54681  4.69715  3.56356  3.72266  4.42259  2.56020  3.63706  4.49425  3.00343  1.47011  2.70533  3.19145  1.85028  3.15728  3.98828  4.94785  4.62848    741 p x - -
          2.68618  4.42225  2.77519  2.73123  3.46354  2.40513  3.72494  3.29354  2.67741  2.69355  4.24690  2.90347  2.73739  3.18146  2.89801  2.37887  2.77519  2.98518  4.58477  3.61503
          0.03653  5.47784  3.45171  0.61958  0.77255  1.22510  0.34776
    359   2.84368  4.87970  2.67939  2.60641  4.93160  3.86117  4.04847  4.16334  1.20127  3.39878  4.63105  3.02130  4.25457  2.75959  2.99182  2.07924  3.20325  3.97858  6.02404  3.75873    742 k x - -
          2.68618  4.42225  2.77519  2.73123  3.46354  2.40513  3.72494  3.29354  2.67741  2.69355  4.24690  2.90347  2.73739  3.18146  2.89801  2.37887  2.77519  2.98518  4.58477  3.61503
          0.01144  5.44772  4.95157  0.61958  0.77255  1.27017  0.32959
    360   2.86947  4.24317  5.01358  3.73983  3.19533  4.31045  4.63857  2.39547  3.56791  2.61107  2.18337  4.43852  4.45679  3.86455  4.25672  3.46356  3.38466  0.97848  5.16388  3.74532    743 v x - -
          2.68618  4.42225  2.77519  2.73123  3.46354  2.40513  3.72494  3.29354  2.67741  2.69355  4.24690  2.90347  2.73739  3.18146  2.89801  2.37887  2.77519  2.98518  4.58477  3.61503
          0.00643  5.44518  6.16753  0.61958  0.77255  1.21214  0.35320
    361   3.09415  1.27152  3.08459  2.69709  4.74805  3.83452  3.97291  4.19606  1.91223  3.54677  4.06564  3.00924  4.28381  3.06768  2.98047  2.96914  3.27034  3.63520  5.92546  3.71114    744 c x - -
          2.68618  4.42225  2.77519  2.73123  3.46354  2.40513  3.72494  3.29354  2.67741  2.69355  4.24690  2.90347  2.73739  3.18146  2.89801  2.37887  2.77519  2.98518  4.58477  3.61503
          0.01434  5.44776  4.61220  0.61958  0.77255  1.21068  0.35381
    362   2.54506  5.59628  2.96780  1.98144  4.94116  3.85996  3.98118  4.27453  2.44554  3.90148  4.63700  2.98791  4.01743  1.63938  2.55614  2.52280  2.56530  3.33882  4.75808  4.61825    745 q x - -
          2.68618  4.42225  2.77519  2.73123  3.46354  2.40513  3.72494  3.29354  2.67741  2.69355  4.24690  2.90347  2.73739  3.18146  2.89801  2.37887  2.77519  2.98518  4.58477  3.61503
          0.02237  5.44834  4.02776  0.61958  0.77255  1.20107  0.35792
    363   2.96927  4.57282  4.83824  3.85475  2.96347  4.28521  4.60425  2.87317  4.08076  0.78207  3.68920  4.35282  4.11983  4.26316  3.75396  2.79511  3.05723  2.53269  5.19033  4.00707    746 l x - -
          2.68618  4.42225  2.77519  2.73123  3.46354  2.40513  3.72494  3.29354  2.67741  2.69355  4.24690  2.90347  2.73739  3.18146  2.89801  2.37887  2.77519  2.98518  4.58477  3.61503
          0.01783  5.44226  4.31647  0.61958  0.77255  1.22575  0.34749
    364   3.21816  4.64902  3.86696  3.99071  1.81836  4.33768  4.58550  2.81394  4.09682  2.69420  3.53087  4.37033  4.70319  4.28199  4.21843  3.46399  3.29563  2.89961  5.14163  0.98759    747 y x - -
          2.68618  4.42225  2.77519  2.73123  3.46354  2.40513  3.72494  3.29354  2.67741  2.69355  4.24690  2.90347  2.73739  3.18146  2.89801  2.37887  2.77519  2.98518  4.58477  3.61503
          0.01739  5.43887  4.35059  0.61958  0.77255  1.24863  0.33813
    365   3.09231  5.48350  3.38320  2.26868  4.30811  1.18037  4.07779  4.24047  2.11725  3.52968  4.54027  3.19915  4.27638  3.19192  3.31407  2.68233  3.03830  3.23740  5.94729  4.56653    748 g x - -
          2.68618  4.42225  2.77519  2.73123  3.46354  2.40513  3.72494  3.29354  2.67741  2.69355  4.24690  2.90347  2.73739  3.18146  2.89801  2.37887  2.77519  2.98518  4.58477  3.61503
          0.00651  5.43356  6.15591  0.61958  0.77255  1.12479  0.39263
    366   3.02322  4.58000  4.92888  4.32779  3.15163  4.31563  4.63820  2.24010  4.14716  0.73901  3.69144  3.58606  4.68143  3.96432  3.83308  3.38060  3.33667  2.82421  5.19784  4.01682    749 l x - -
          2.68618  4.42225  2.77519  2.73123  3.46354  2.40513  3.72494  3.29354  2.67741  2.69355  4.24690  2.90347  2.73739  3.18146  2.89801  2.37887  2.77519  2.98518  4.58477  3.61503
          0.27867  5.45984  1.43148  0.61958  0.77255  1.14737  0.38195
    367   2.79133  4.28492  2.96995  2.69209  4.71861  2.64371  3.63292  2.96862  2.23876  3.29517  4.45263  2.18374  3.88898  2.78538  3.04236  2.27982  2.31854  3.55327  5.85517  4.01891    750 n x - -
          2.68618  4.42225  2.77519  2.73123  3.46354  2.40513  3.72494  3.29354  2.67741  2.69355  4.24690  2.90347  2.73739  3.18146  2.89801  2.37887  2.77519  2.98518  4.58477  3.61503
          0.14143  5.20773  2.06819  0.61958  0.77255  0.62603  0.76509
    368   2.14496  4.20929  2.71105  2.25992  3.88444  2.06264  3.87628  3.83856  2.62810  3.51891  4.51396  3.12313  4.09864  3.14329  3.11445  1.95606  3.14236  3.12460  5.91967  4.19176    751 s x - -
          2.68618  4.42225  2.77519  2.73123  3.46354  2.40513  3.72494  3.29354  2.67741  2.69355  4.24690  2.90347  2.73739  3.18146  2.89801  2.37887  2.77519  2.98518  4.58477  3.61503
          0.02810  5.37435  3.76918  0.61958  0.77255  0.87049  0.54257
    369   2.97011  4.60834  1.39285  1.65735  4.94692  3.24962  3.94194  4.43227  2.59178  3.90795  3.92143  2.83528  4.04155  3.02886  3.28481  2.60345  3.19379  3.99317  6.03662  4.62590    752 d x - -
          2.68656  4.42263  2.77412  2.73151  3.46392  2.40548  3.72502  3.29297  2.67775  2.69383  4.24728  2.90328  2.73761  3.18171  2.89827  2.37850  2.77416  2.98534  4.58515  3.61515
          1.22903  0.68153  1.60157  0.18933  1.75741  1.08848  0.41057
    370   2.76730  5.50080  2.26542  1.79355  4.22820  3.19304  3.95519  4.32924  2.42506  3.42005  4.54189  2.91682  2.39193  3.05204  2.86658  2.19570  3.22489  3.54423  5.93440  4.52432    758 e x - -
          2.68627  4.42244  2.77517  2.73132  3.46373  2.40524  3.72514  3.29325  2.67718  2.69374  4.24608  2.90328  2.73759  3.18149  2.89795  2.37884  2.77514  2.98510  4.58428  3.61523
          0.05746  3.02085  4.94990  1.75580  0.18967  1.38207  0.28909
    371   2.73158  5.52733  1.40677  2.64922  4.86662  3.79033  3.82404  3.74818  2.54357  3.83012  4.57030  1.90375  3.22058  2.70957  3.22074  2.86299  3.25797  3.69578  5.96277  4.55291    779 d x - -
          2.68618  4.42225  2.77519  2.73123  3.46354  2.40513  3.72494  3.29354  2.67741  2.69355  4.24690  2.90347  2.73739  3.18146  2.89801  2.37887  2.77519  2.98518  4.58477  3.61503
          0.03572  5.29149  3.50467  0.61958  0.77255  1.52516  0.24537
    372   2.74038  5.33774  3.32623  2.67580  4.11670  3.34085  3.52557  4.05716  2.77396  3.33231  4.39838  3.00357  1.12856  2.79883  3.11318  2.87316  3.15964  3.69262  5.81340  4.44790    780 p x - -
          2.68618  4.42225  2.77519  2.73123  3.46354  2.40513  3.72494  3.29354  2.67741  2.69355  4.24690  2.90347  2.73739  3.18146  2.89801  2.37887  2.77519  2.98518  4.58477  3.61503
          0.00772  5.26349  5.98583  0.61958  0.77255  0.65652  0.73117
    373   2.80501  4.86692  2.25275  2.74210  4.19571  3.34533  4.08716  3.95691  2.74342  3.31440  4.58196  3.09256  4.28868  3.09158  3.10136  1.37404  2.08180  3.68152  5.98604  4.59702    781 s x - -
          2.68618  4.42225  2.77519  2.73123  3.46354  2.40513  3.72494  3.29354  2.67741  2.69355  4.24690  2.90347  2.73739  3.18146  2.89801  2.37887  2.77519  2.98518  4.58477  3.61503
          0.01428  5.48398  4.60288  0.61958  0.77255  1.19203  0.36184
    374   3.12121  4.11435  5.15201  4.53588  3.02402  4.34736  4.68135  1.89965  4.31815  1.38492  2.26550  4.34176  4.71051  4.44669  4.32200  3.65923  3.17507  2.42261  3.69105  2.23501    782 l x - -
          2.68618  4.42225  2.77519  2.73123  3.46354  2.40513  3.72494  3.29354  2.67741  2.69355  4.24690  2.90347  2.73739  3.18146  2.89801  2.37887  2.77519  2.98518  4.58477  3.61503
          0.01020  5.47594  5.12271  0.61958  0.77255  1.00545  0.45552
    375   2.88099  5.56692  1.85445  2.68506  4.88725  3.49419  4.09045  3.09605  2.83553  3.41081  4.29736  2.73717  3.94823  2.87270  3.02442  1.80585  2.22273  3.71424  4.97772  4.07012    783 s x - -
          2.68618  4.42225  2.77519  2.73123  3.46354  2.40513  3.72494  3.29354  2.67741  2.69355  4.24690  2.90347  2.73739  3.18146  2.89801  2.37887  2.77519  2.98518  4.58477  3.61503
          0.03169  5.50242  3.60777  0.61958  0.77255  1.00270  0.45710
    376   2.87311  3.69804  2.74530  2.40227  4.14216  3.39827  3.82843  3.00074  3.14988  3.08874  3.65741  3.13437  4.42141  3.10695  3.17556  3.09939  3.13043  1.31362  4.79804  3.86252    784 v x - -
          2.68618  4.42225  2.77519  2.73123  3.46354  2.40513  3.72494  3.29354  2.67741  2.69355  4.24690  2.90347  2.73739  3.18146  2.89801  2.37887  2.77519  2.98518  4.58477  3.61503
          0.02018  5.49809  4.14246  0.61958  0.77255  1.07903  0.41540
    377   3.13091  4.58702  4.98627  3.81062  1.16910  4.33600  4.36550  2.55326  4.19956  1.70338  3.70489  4.15349  4.70124  3.94885  3.92837  3.46231  3.41794  2.79207  5.19958  2.44724    785 f x - -
          2.68618  4.42225  2.77519  2.73123  3.46354  2.40513  3.72494  3.29354  2.67741  2.69355  4.24690  2.90347  2.73739  3.18146  2.89801  2.37887  2.77519  2.98518  4.58477  3.61503
          0.00612  5.49529  6.21764  0.61958  0.77255  1.16601  0.37340
    378   2.94277  5.37438  3.50654  2.88791  4.16777  3.96185  3.95999  4.04425  2.85108  2.90740  4.44520  3.18310  1.00005  2.88592  3.41904  2.38898  3.37788  3.71277  5.87107  4.53011    786 p x - -
          2.68618  4.42225  2.77519  2.73123  3.46354  2.40513  3.72494  3.29354  2.67741  2.69355  4.24690  2.90347  2.73739  3.18146  2.89801  2.37887  2.77519  2.98518  4.58477  3.61503
          0.01655  5.49529  4.39760  0.61958  0.77255  1.00431  0.45617
    379   2.89102  4.02562  3.77744  2.82598  3.39418  4.05617  3.54674  3.05361  2.74125  2.31739  4.15263  2.47497  2.39891  3.33514  2.95605  2.91717  2.67423  2.12164  5.61464  3.51582    787 v x - -
          2.68618  4.42225  2.77519  2.73123  3.46354  2.40513  3.72494  3.29354  2.67741  2.69355  4.24690  2.90347  2.73739  3.18146  2.89801  2.37887  2.77519  2.98518  4.58477  3.61503
          0.02290  5.50823  3.98520  0.61958  0.77255  1.06032  0.42518
    380   3.18577  4.37064  4.89973  3.25750  0.81782  3.96664  4.64294  2.69791  4.13615  2.45749  3.72086  4.23459  4.33624  3.89376  4.08385  3.62482  3.41787  2.76099  4.74412  3.19968    788 f x - -
          2.68623  4.42230  2.77512  2.73106  3.46359  2.40518  3.72499  3.29340  2.67735  2.69349  4.24694  2.90351  2.73734  3.18151  2.89805  2.37892  2.77524  2.98523  4.58482  3.61508
          0.05367  3.32279  4.12256  0.74066  0.64779  1.10451  0.40253
    381   2.98232  5.21039  2.55932  2.40689  4.66746  3.51304  3.19247  3.54976  2.49717  3.92365  4.24155  2.69634  4.06819  2.69128  2.87570  1.71707  2.09645  3.65217  6.05198  4.47114    794 s x - -
          2.68618  4.42225  2.77519  2.73123  3.46354  2.40513  3.72494  3.29354  2.67741  2.69355  4.24690  2.90347  2.73739  3.18146  2.89801  2.37887  2.77519  2.98518  4.58477  3.61503
          0.01449  5.49375  4.57800  0.61958  0.77255  1.15744  0.37730
    382   3.07270  1.05709  4.16541  3.57121  3.78848  2.53424  4.54270  2.44990  3.82388  2.60494  3.79394  3.83254  4.61989  4.06414  3.43929  3.52673  3.39955  2.56005  5.28806  3.93628    795 c x - -
          2.68618  4.42225  2.77519  2.73123  3.46354  2.40513  3.72494  3.29354  2.67741  2.69355  4.24690  2.90347  2.73739  3.18146  2.89801  2.37887  2.77519  2.98518  4.58477  3.61503
          0.02331  5.48708  3.96877  0.61958  0.77255  0.82335  0.57796
    383   3.13160  4.90398  2.86561  2.06762  3.60604  1.27447  3.30392  4.37345  2.58760  3.70418  4.63022  3.23060  3.67684  3.13143  3.33786  2.92105  3.36280  2.89669  6.03049  4.63449    796 g x - -
          2.68618  4.42225  2.77519  2.73123  3.46354  2.40513  3.72494  3.29354  2.67741  2.69355  4.24690  2.90347  2.73739  3.18146  2.89801  2.37887  2.77519  2.98518  4.58477  3.61503
          0.02226  5.52776  4.01537  0.61958  0.77255  1.00911  0.45341
    384   2.86023  2.56959  3.92598  3.66908  3.16513  4.19999  3.91870  2.43422  3.39828  2.56917  3.90100  2.38783  3.77415  3.88124  2.90493  1.97886  3.25714  2.51112  5.38757  2.61282    797 s x - -
          2.68618  4.42225  2.77519  2.73123  3.46354  2.40513  3.72494  3.29354  2.67741  2.69355  4.24690  2.90347  2.73739  3.18146  2.89801  2.37887  2.77519  2.98518  4.58477  3.61503
          0.00872  5.51663  5.36846  0.61958  0.77255  1.10084  0.40436
    385   1.97229  4.36936  3.21890  2.89732  4.45204  3.87382  4.20604  3.36543  1.79927  3.14006  3.56322  3.19048  3.99890  3.38063  3.48714  2.68649  2.59014  1.88359  5.76221  4.44983    798 k x - -
          2.68618  4.42225  2.77519  2.73123  3.46354  2.40513  3.72494  3.29354  2.67741  2.69355  4.24690  2.90347  2.73739  3.18146  2.89801  2.37887  2.77519  2.98518  4.58477  3.61503
          0.08258  5.51391  2.58723  0.61958  0.77255  0.89087  0.52814
    386   3.05438  5.61033  1.70217  1.90220  4.95559  3.42371  4.05969  4.04679  1.96416  3.48777  4.65098  2.39430  3.62490  3.15601  3.13690  2.92866  2.65048  3.78103  6.04287  4.63172    799 d x - -
          2.68618  4.42225  2.77519  2.73123  3.46354  2.40513  3.72494  3.29354  2.67741  2.69355  4.24690  2.90347  2.73739  3.18146  2.89801  2.37887  2.77519  2.98518  4.58477  3.61503
          0.14332  5.47135  2.04551  0.61958  0.77255  1.12579  0.39215
    387   2.94652  4.51345  4.74397  3.78604  2.88494  3.81192  4.00300  2.37603  3.70659  1.17524  3.27733  4.27271  3.33578  4.18073  4.10839  3.06190  2.14237  2.60018  5.12973  3.94540    800 l x - -
          2.68618  4.42225  2.77520  2.73124  3.46354  2.40513  3.72495  3.29346  2.67741  2.69355  4.24690  2.90343  2.73740  3.18147  2.89801  2.37887  2.77520  2.98519  4.58477  3.61503
          0.21753  4.29010  1.70489  0.49759  0.93647  1.43405  0.27226
    388   2.93632  5.44732  2.56865  2.16107  4.79249  3.25370  3.89681  4.27856  1.91855  3.48768  4.48801  2.04524  4.10316  2.88160  2.74573  2.29702  2.64715  3.53081  5.87986  4.46879    802 k x - -
          2.68618  4.42225  2.77519  2.73123  3.46354  2.40513  3.72494  3.29354  2.67741  2.69355  4.24690  2.90347  2.73739  3.18146  2.89801  2.37887  2.77519  2.98518  4.58477  3.61503
          0.04777  5.13842  3.19968  0.61958  0.77255  1.63035  0.21798
    389   2.93673  5.43203  1.68859  2.17025  4.76918  3.53170  3.89856  3.62761  2.64030  3.73404  3.96707  2.26963  4.10186  2.84316  3.13336  2.03865  2.87078  3.81857  5.86915  4.46096    803 d x - -
          2.68618  4.42225  2.77519  2.73123  3.46354  2.40513  3.72494  3.29354  2.67741  2.69355  4.24690  2.90347  2.73739  3.18146  2.89801  2.37887  2.77519  2.98518  4.58477  3.61503
          0.02486  5.10904  3.98946  0.61958  0.77255  0.61587  0.77690
    390   2.51014  5.58112  2.10714  1.48837  4.46568  3.67368  3.83573  3.28908  2.26635  3.88586  4.62211  3.08691  3.62419  3.13159  2.96696  2.61779  2.77299  3.79280  6.01455  4.60435    804 e x - -
          2.68618  4.42225  2.77519  2.73123  3.46354  2.40513  3.72494  3.29354  2.67741  2.69355  4.24690  2.90347  2.73739  3.18146  2.89801  2.37887  2.77519  2.98518  4.58477  3.61503
          0.01300  5.42381  4.76662  0.61958  0.77255  0.62752  0.76338
    391   3.06282  5.63138  3.03009  2.43813  3.16762  3.74527  4.10140  3.68487  1.54757  3.62304  4.67386  2.75708  2.65645  2.87496  3.16722  2.24668  2.68484  3.31853  6.06823  4.33325    805 k x - -
          2.68618  4.42225  2.77519  2.73123  3.46354  2.40513  3.72494  3.29354  2.67741  2.69355  4.24690  2.90347  2.73739  3.18146  2.89801  2.37887  2.77519  2.98518  4.58477  3.61503
          0.07215  5.54244  2.72279  0.61958  0.77255  0.89382  0.52609
    392   2.92891  4.40893  3.37879  3.09524  4.01452  4.00579  3.61009  2.97044  2.89272  3.39796  4.24356  3.39551  2.91626  3.25129  3.51834  1.21373  3.18079  3.31251  5.69435  2.27549    806 s x - -
          2.68618  4.42225  2.77519  2.73123  3.46354  2.40513  3.72494  3.29354  2.67741  2.69355  4.24690  2.90347  2.73739  3.18146  2.89801  2.37887  2.77519  2.98518  4.58477  3.61503
          0.00614  5.49203  6.21438  0.61958  0.77255  1.07023  0.41996
    393   3.11508  5.62245  2.96627  2.26836  4.96628  3.63318  4.07623  4.45123  1.66408  3.54347  4.66348  3.35712  3.78873  1.47456  2.91794  2.87326  3.18624  2.96741  6.05577  4.18127    807 q x - -
          2.68618  4.42225  2.77519  2.73123  3.46354  2.40513  3.72494  3.29354  2.67741  2.69355  4.24690  2.90347  2.73739  3.18146  2.89801  2.37887  2.77519  2.98518  4.58477  3.61503
          0.00608  5.50104  6.22339  0.61958  0.77255  0.88758  0.53044
    394   2.00626  4.56705  2.41997  1.51601  4.97148  3.90817  3.79926  4.38312  2.19806  3.68365  4.67336  3.32077  4.30154  2.91804  3.23227  2.79906  2.91766  2.66877  6.06706  4.65912    808 e x - -
          2.68618  4.42225  2.77519  2.73123  3.46354  2.40513  3.72494  3.29354  2.67741  2.69355  4.24690  2.90347  2.73739  3.18146  2.89801  2.37887  2.77519  2.98518  4.58477  3.61503
          0.01237  5.53406  4.78648  0.61958  0.77255  0.86629  0.54561
    395   2.25809  4.61352  5.03954  4.43346  3.42845  3.89403  4.32510  1.46752  4.24839  2.47362  3.25581  4.24090  4.24486  4.40580  4.05029  2.24916  2.97538  1.63638  5.23305  3.98210    809 i x - -
          2.68618  4.42225  2.77519  2.73123  3.46354  2.40513  3.72494  3.29354  2.67741  2.69355  4.24690  2.90347  2.73739  3.18146  2.89801  2.37887  2.77519  2.98518  4.58477  3.61503
          0.02320  5.54978  3.96093  0.61958  0.77255  0.89067  0.52828
    396   3.11541  4.59481  5.14300  4.53009  2.72758  3.59033  4.71178  1.93218  4.32274  1.24656  3.35203  4.53088  4.74412  4.25991  2.77605  2.79119  3.14012  2.18331  4.45513  3.83666    810 l x - -
          2.68618  4.42225  2.77519  2.73123  3.46354  2.40513  3.72494  3.29354  2.67741  2.69355  4.24690  2.90347  2.73739  3.18146  2.89801  2.37887  2.77519  2.98518  4.58477  3.61503
          0.01757  5.54458  4.30438  0.61958  0.77255  0.93060  0.50140
    397   2.92697  4.51204  2.92990  1.75657  4.28960  2.99372  4.09738  3.65408  1.55689  3.95036  4.68619  2.54768  3.58229  3.19393  2.56546  2.82251  3.11681  4.03565  6.07843  4.12501    811 k x - -
          2.68618  4.42225  2.77519  2.73123  3.46354  2.40513  3.72494  3.29354  2.67741  2.69355  4.24690  2.90347  2.73739  3.18146  2.89801  2.37887  2.77519  2.98518  4.58477  3.61503
          0.00778  5.54162  5.56412  0.61958  0.77255  1.00535  0.45558
    398   3.13648  5.61421  3.10950  2.80441  4.53509  2.44842  1.55936  4.33178  2.10209  3.01688  4.65847  2.75932  4.30857  3.02494  3.18520  2.61996  2.83471  3.54156  6.05512  4.07611    812 h x - -
          2.68618  4.42225  2.77519  2.73123  3.46354  2.40513  3.72494  3.29354  2.67741  2.69355  4.24690  2.90347  2.73739  3.18146  2.89801  2.37887  2.77519  2.98518  4.58477  3.61503
          0.01156  5.53969  4.88390  0.61958  0.77255  0.96189  0.48154
    399   3.22674  4.47151  5.17148  4.55787  3.17137  4.39536  4.12616  2.59656  4.34723  0.83479  3.60862  4.16922  4.25225  4.48092  4.36191  3.70623  3.45882  1.72866  5.22361  3.86092    813 l x - -
          2.68618  4.42225  2.77519  2.73123  3.46354  2.40513  3.72494  3.29354  2.67741  2.69355  4.24690  2.90347  2.73739  3.18146  2.89801  2.37887  2.77519  2.98518  4.58477  3.61503
          0.01810  5.53835  4.26807  0.61958  0.77255  1.00881  0.45358
    400   2.95014  3.51273  5.15511  4.54011  2.71611  4.08981  4.69861  1.80259  3.66536  1.80656  1.65590  4.10331  4.38678  4.00336  4.33606  3.67639  3.21262  2.33787  5.19389  3.32772    814 m x - -
          2.68618  4.42225  2.77519  2.73123  3.46354  2.40513  3.72494  3.29354  2.67741  2.69355  4.24690  2.90347  2.73739  3.18146  2.89801  2.37887  2.77519  2.98518  4.58477  3.61503
          0.01902  5.51512  4.21221  0.61958  0.77255  1.04286  0.43455
    401   1.62209  5.61484  2.33129  1.87973  4.58483  3.04432  4.07830  4.43794  2.61465  3.65671  4.41607  2.69165  4.28410  3.12257  3.25978  2.95542  2.36858  3.63318  6.05033  4.34807    815 a x - -
          2.68618  4.42225  2.77519  2.73123  3.46354  2.40513  3.72494  3.29354  2.67741  2.69355  4.24690  2.90347  2.73739  3.18146  2.89801  2.37887  2.77519  2.98518  4.58477  3.61503
          0.00608  5.50218  6.22452  0.61958  0.77255  0.97455  0.47379
    402   2.89458  5.63344  1.98917  1.12185  4.97464  3.90149  3.93438  3.49088  2.66564  3.93703  4.67539  3.11596  4.29689  3.06520  3.11032  2.63078  3.36188  3.34063  6.06815  4.65871    816 e x - -
          2.68618  4.42225  2.77519  2.73123  3.46354  2.40513  3.72494  3.29354  2.67741  2.69355  4.24690  2.90347  2.73739  3.18146  2.89801  2.37887  2.77519  2.98518  4.58477  3.61503
          0.01660  5.51633  4.38655  0.61958  0.77255  1.03959  0.43634
    403   3.31888  4.68016  5.25148  4.64737  2.83750  4.49287  4.82356  1.84635  4.44185  0.75816  3.55786  4.64846  4.47797  4.56379  4.45419  3.44847  3.33591  2.74965  5.29187  4.13852    817 l x - -
          2.68618  4.42225  2.77519  2.73123  3.46354  2.40513  3.72494  3.29354  2.67741  2.69355  4.24690  2.90347  2.73739  3.18146  2.89801  2.37887  2.77519  2.98518  4.58477  3.61503
          0.00605  5.50578  6.22813  0.61958  0.77255  0.97693  0.47235
    404   2.32007  5.62434  2.98634  2.07629  4.96511  3.73984  4.08677  4.20184  1.66768  2.43072  4.28303  2.00619  3.94800  3.18450  3.01341  3.08822  3.07312  3.85174  6.05959  4.65127    818 k x - -
          2.68618  4.42225  2.77519  2.73123  3.46354  2.40513  3.72494  3.29354  2.67741  2.69355  4.24690  2.90347  2.73739  3.18146  2.89801  2.37887  2.77519  2.98518  4.58477  3.61503
          0.01876  5.51820  4.22859  0.61958  0.77255  1.03448  0.43914
    405   2.36458  4.84849  4.09757  3.24517  2.47974  4.15642  4.41524  3.21093  3.33567  1.88130  2.73154  3.63566  4.53464  3.58045  2.38119  2.27622  2.18579  3.08043  5.43489  4.20691    819 l x - -
          2.68618  4.42225  2.77519  2.73123  3.46354  2.40513  3.72494  3.29354  2.67741  2.69355  4.24690  2.90347  2.73739  3.18146  2.89801  2.37887  2.77519  2.98518  4.58477  3.61503
          0.00606  5.50550  6.22785  0.61958  0.77255  1.06842  0.42091
    406   3.00125  3.94418  3.64216  2.89060  3.56686  4.00578  4.09337  3.60049  2.06597  2.70447  3.55924  3.45402  4.39309  3.14173  1.22661  2.86088  3.36948  3.18348  5.72130  3.91984    820 r x - -
          2.68618  4.42225  2.77519  2.73123  3.46354  2.40513  3.72494  3.29354  2.67741  2.69355  4.24690  2.90347  2.73739  3.18146  2.89801  2.37887  2.77519  2.98518  4.58477  3.61503
          0.01638  5.50550  4.40781  0.61958  0.77255  1.06842  0.42091
    407   3.16049  4.79305  3.89107  3.62616  2.66930  4.17929  2.26843  2.93472  3.10011  1.65133  3.90075  3.98462  4.55561  2.16217  3.59791  3.02947  3.26155  2.46940  5.38619  2.87317    821 l x - -
          2.68618  4.42225  2.77519  2.73123  3.46354  2.40513  3.72494  3.29354  2.67741  2.69355  4.24690  2.90347  2.73739  3.18146  2.89801  2.37887  2.77519  2.98518  4.58477  3.61503
          0.00612  5.49524  6.21759  0.61958  0.77255  0.97468  0.47371
    408   2.57630  5.62438  2.04196  2.50622  4.35245  3.40100  4.08258  4.01166  1.23469  3.92845  4.43352  3.23104  4.28866  3.08113  2.74319  2.93719  3.10752  3.43610  6.05874  4.64952    822 k x - -
          2.68600  4.42242  2.77537  2.73141  3.46371  2.40524  3.72512  3.29349  2.67758  2.69372  4.24707  2.90364  2.73751  3.18164  2.89818  2.37899  2.77338  2.98527  4.58494  3.61520
          0.31340  1.35427  4.51857  0.06755  2.72845  0.94947  0.48930
    409   2.23164  2.45125  4.68818  4.09939  3.49630  4.29687  4.60232  2.52591  3.69143  2.70192  3.42844  2.54407  4.66592  4.18765  4.14215  2.05373  1.93306  2.25342  5.26791  3.90659    824 t x - -
          2.68618  4.42225  2.77519  2.73123  3.46354  2.40513  3.72494  3.29354  2.67741  2.69355  4.24690  2.90347  2.73739  3.18146  2.89801  2.37887  2.77519  2.98518  4.58477  3.61503
          0.00599  5.51709  6.23943  0.61958  0.77255  1.02047  0.44695
    410   2.95735  4.78942  4.25575  3.68266  3.50271  4.20483  4.12147  1.64507  3.50543  2.89059  3.39688  4.02795  2.87612  2.90417  3.49335  3.11958  1.38889  3.05343  5.38504  3.79829    825 t x - -
          2.68618  4.42225  2.77519  2.73123  3.46354  2.40513  3.72494  3.29354  2.67741  2.69355  4.24690  2.90347  2.73739  3.18146  2.89801  2.37887  2.77519  2.98518  4.58477  3.61503
          0.01173  5.51932  4.87233  0.61958  0.77255  1.03141  0.44084
    411   3.15733  5.40382  3.51507  2.91784  4.65918  3.70187  2.21028  4.08413  2.94983  3.22964  4.47354  3.12478  1.09856  3.31275  3.14274  2.84604  3.18264  3.74669  5.89543  3.79848    826 p x - -
          2.68618  4.42225  2.77519  2.73123  3.46354  2.40513  3.72494  3.29354  2.67741  2.69355  4.24690  2.90347  2.73739  3.18146  2.89801  2.37887  2.77519  2.98518  4.58477  3.61503
          0.25263  5.51360  1.51772  0.61958  0.77255  1.04697  0.43232
    412   3.45218  4.77990  5.36820  4.07248  3.94061  4.72792  5.13295  0.80872  4.62969  1.67659  3.86403  4.86223  5.05701  4.80291  4.69769  3.43944  3.69282  1.98773  5.61828  4.43747    827 i x - -
          2.68618  4.42225  2.77519  2.73123  3.46354  2.40513  3.72494  3.29354  2.67741  2.69355  4.24690  2.90347  2.73739  3.18146  2.89801  2.37887  2.77519  2.98518  4.58477  3.61503
          0.00768  5.26865  5.99100  0.61958  0.77255  1.35380  0.29875
    413   2.90684  5.41122  2.14311  2.75128  4.17678  3.50508  3.99654  3.43969  2.66890  3.25177  4.13508  2.46004  3.76968  3.10916  2.99167  1.98109  1.85342  3.58069  5.87107  4.48819    828 t x - -
          2.68618  4.42225  2.77519  2.73123  3.46354  2.40513  3.72494  3.29354  2.67741  2.69355  4.24690  2.90347  2.73739  3.18146  2.89801  2.37887  2.77519  2.98518  4.58477  3.61503
          0.07247  5.29589  2.73494  0.61958  0.77255  0.76192  0.62880
    414   3.05432  4.31169  4.59136  4.00359  3.54987  3.51696  3.98167  2.05941  3.11348  1.84522  2.78145  4.20585  3.86294  3.79590  3.15581  1.81027  3.00233  2.37156  4.46725  3.77305    829 s x - -
          2.68618  4.42225  2.77520  2.73123  3.46354  2.40509  3.72495  3.29354  2.67741  2.69355  4.24690  2.90347  2.73740  3.18146  2.89801  2.37887  2.77520  2.98518  4.58477  3.61503
          0.45251  4.64187  1.03752  0.53895  0.87553  0.89228  0.52716
    415   2.73846  5.36086  2.86485  2.38407  4.68253  2.44668  3.19169  4.15236  2.54457  2.05999  4.40777  2.72001  3.31550  2.98444  2.97146  2.27079  2.92901  3.73887  5.80779  3.76339    831 l x - -
          2.68618  4.42225  2.77519  2.73123  3.46354  2.40513  3.72494  3.29354  2.67741  2.69355  4.24690  2.90347  2.73739  3.18146  2.89801  2.37887  2.77519  2.98518  4.58477  3.61503
          0.16203  5.07223  1.94272  0.61958  0.77255  0.39590  1.11802
    416   1.66806  5.44021  3.22241  2.48989  4.72848  3.00797  3.83770  3.64590  2.75904  3.11722  3.74980  3.19571  3.97932  3.02610  3.14228  1.83258  2.67642  3.52234  5.90848  3.35635    832 a x - -
          2.68618  4.42225  2.77519  2.73123  3.46354  2.40513  3.72494  3.29354  2.67741  2.69355  4.24690  2.90347  2.73739  3.18146  2.89801  2.37887  2.77519  2.98518  4.58477  3.61503
          0.00658  5.42248  6.14483  0.61958  0.77255  0.71500  0.67176
    417   3.00281  4.44886  3.29428  2.36095  4.64548  3.95498  3.83097  3.44241  2.86762  3.50266  4.45740  1.24676  4.34555  3.29363  3.19911  2.75576  3.06934  2.58331  5.88288  2.81989    833 n x - -
          2.68618  4.42225  2.77519  2.73123  3.46354  2.40513  3.72494  3.29354  2.67741  2.69355  4.24690  2.90347  2.73739  3.18146  2.89801  2.37887  2.77519  2.98518  4.58477  3.61503
          0.01505  5.52049  4.51608  0.61958  0.77255  0.90046  0.52152
    418   2.74225  5.68723  2.98120  0.77771  5.02895  3.92928  3.71112  4.51367  2.61426  3.78906  4.73088  3.39631  4.33437  3.11019  3.02092  3.00400  3.27036  4.07649  6.11911  4.70778    834 e x - -
          2.68618  4.42225  2.77519  2.73123  3.46354  2.40513  3.72494  3.29354  2.67741  2.69355  4.24690  2.90347  2.73739  3.18146  2.89801  2.37887  2.77519  2.98518  4.58477  3.61503
          0.00594  5.52409  6.24644  0.61958  0.77255  0.93695  0.49728
    419   0.84876  5.10937  3.74719  2.92630  4.28868  3.74648  4.27778  3.46761  3.10951  3.28209  3.59314  3.66532  4.09065  3.23014  3.58903  2.96672  2.65488  3.40780  5.65764  3.54474    835 a x - -
          2.68618  4.42225  2.77519  2.73123  3.46354  2.40513  3.72494  3.29354  2.67741  2.69355  4.24690  2.90347  2.73739  3.18146  2.89801  2.37887  2.77519  2.98518  4.58477  3.61503
          0.00593  5.52624  6.24859  0.61958  0.77255  0.92523  0.50491
    420   3.00073  4.63784  3.24719  2.76559  4.89642  3.45245  4.11018  4.23221  2.44529  3.78520  4.62665  2.91196  4.17066  3.00149  3.34417  1.89883  1.17709  3.70358  6.02803  4.63422    836 t x - -
          2.68618  4.42225  2.77519  2.73123  3.46354  2.40513  3.72494  3.29354  2.67741  2.69355  4.24690  2.90347  2.73739  3.18146  2.89801  2.37887  2.77519  2.98518  4.58477  3.61503
          0.02859  5.53324  3.72011  0.61958  0.77255  0.95757  0.48423
    421   2.91209  4.42147  3.41296  2.78452  4.85853  3.91461  3.33457  3.94932  1.24198  3.83784  4.13893  3.27689  3.99328  3.09257  1.68621  2.99061  3.19898  3.39181  6.00144  4.13232    837 k x - -
          2.68618  4.42225  2.77519  2.73123  3.46354  2.40513  3.72494  3.29354  2.67741  2.69355  4.24690  2.90347  2.73739  3.18146  2.89801  2.37887  2.77519  2.98518  4.58477  3.61503
          0.00603  5.51067  6.23302  0.61958  0.77255  0.86165  0.54898
    422   3.09285  2.89182  3.54559  2.92154  4.19143  3.71583  4.18109  4.00981  2.71579  3.41389  4.42312  3.35914  3.97970  3.33016  2.08511  1.18117  2.75877  3.35499  5.85429  4.51837    838 s x - -
          2.68618  4.42225  2.77519  2.73123  3.46354  2.40513  3.72494  3.29354  2.67741  2.69355  4.24690  2.90347  2.73739  3.18146  2.89801  2.37887  2.77519  2.98518  4.58477  3.61503
          0.06121  5.53324  2.89283  0.61958  0.77255  0.95757  0.48423
    423   2.98745  4.49750  3.57707  1.76035  4.44954  3.97121  4.05172  1.97730  2.63190  2.04790  4.31186  3.38333  4.19502  2.22803  3.27708  3.04947  3.19547  3.21951  5.75341  4.43800    839 e x - -
          2.68619  4.42226  2.77521  2.73124  3.46355  2.40514  3.72496  3.29355  2.67742  2.69346  4.24691  2.90348  2.73741  3.18148  2.89802  2.37888  2.77521  2.98520  4.58478  3.61478
          0.04320  4.22217  3.58933  0.64301  0.74594  1.06711  0.42160
    424   4.65374  5.82146  6.02121  5.73686  1.33398  5.49860  4.56594  3.76762  5.51832  3.28969  4.09617  5.25503  4.62461  5.34779  5.40163  4.86084  4.86763  4.21988  3.98956  0.59788    842 Y x - -
          2.68618  4.42225  2.77519  2.73123  3.46354  2.40513  3.72494  3.29354  2.67741  2.69355  4.24690  2.90347  2.73739  3.18146  2.89801  2.37887  2.77519  2.98518  4.58477  3.61503
          0.01193  5.45787  4.88046  0.61958  0.77255  1.15451  0.37865
    425   3.12520  4.66538  5.19780  4.59968  3.50153  4.49351  4.84858  1.45740  4.41213  2.55395  3.79578  4.63145  4.85051  4.56699  4.15849  2.23860  3.34034  1.10542  5.36094  4.17959    843 v x - -
          2.68618  4.42225  2.77519  2.73123  3.46354  2.40513  3.72494  3.29354  2.67741  2.69355  4.24690  2.90347  2.73739  3.18146  2.89801  2.37887  2.77519  2.98518  4.58477  3.61503
          0.02064  5.45233  4.12659  0.61958  0.77255  1.16705  0.37293
    426   2.97091  2.28676  3.67098  2.62157  4.12580  3.47522  3.03481  3.65994  3.09467  3.32298  4.17683  3.37840  4.38084  3.42954  3.52363  1.71907  3.33893  3.24116  5.63130  1.79889    844 s x - -
          2.68618  4.42225  2.77519  2.73123  3.46354  2.40513  3.72494  3.29354  2.67741  2.69355  4.24690  2.90347  2.73739  3.18146  2.89801  2.37887  2.77519  2.98518  4.58477  3.61503
          0.00648  5.43818  6.16052  0.61958  0.77255  0.90168  0.52069
    427   2.35464  2.70181  3.39121  2.99627  3.93356  3.96448  3.56906  3.90421  2.98732  3.26503  4.10411  3.35053  3.05345  3.26783  2.81072  1.26883  2.87023  3.52877  5.78389  4.46046    845 s x - -
          2.68618  4.42225  2.77519  2.73123  3.46354  2.40513  3.72494  3.29354  2.67741  2.69355  4.24690  2.90347  2.73739  3.18146  2.89801  2.37887  2.77519  2.98518  4.58477  3.61503
          0.00618  5.48560  6.20795  0.61958  0.77255  1.03914  0.43658
    428   3.20255  4.57811  5.14821  4.53635  2.59092  4.09566  4.68576  1.79549  4.32448  2.54761  3.35359  3.76815  4.73205  4.45616  4.33697  3.68019  3.43464  2.25746  4.77821  1.16430    846 y x - -
          2.68618  4.42225  2.77519  2.73123  3.46354  2.40513  3.72494  3.29354  2.67741  2.69355  4.24690  2.90347  2.73739  3.18146  2.89801  2.37887  2.77519  2.98518  4.58477  3.61503
          0.00614  5.49232  6.21467  0.61958  0.77255  0.94464  0.49236
    429   3.19336  4.80963  5.34651  4.74502  3.73804  4.32222  4.97743  1.93458  4.55088  0.62041  3.48079  4.77630  4.15956  4.67873  4.58149  3.94766  3.43111  2.87108  5.44799  4.29202    847 L x - -
          2.68618  4.42225  2.77519  2.73123  3.46354  2.40513  3.72494  3.29354  2.67741  2.69355  4.24690  2.90347  2.73739  3.18146  2.89801  2.37887  2.77519  2.98518  4.58477  3.61503
          0.00603  5.51014  6.23248  0.61958  0.77255  0.97936  0.47088
    430   2.16131  4.69282  4.53631  3.95374  3.80009  4.26717  2.44036  2.85498  3.85074  1.99449  3.67498  3.51100  3.74189  3.75394  3.70061  3.18065  3.15316  1.59627  5.30053  2.42623    848 v x - -
          2.68618  4.42225  2.77519  2.73123  3.46354  2.40513  3.72494  3.29354  2.67741  2.69355  4.24690  2.90347  2.73739  3.18146  2.89801  2.37887  2.77519  2.98518  4.58477  3.61503
          0.04411  5.51607  3.24088  0.61958  0.77255  1.00734  0.45443
    431   1.45538  5.56078  3.14849  2.82158  4.88433  2.03030  3.36161  4.06327  2.71819  3.85755  4.60896  3.36567  3.99907  3.05423  3.00173  1.93678  3.06035  3.94019  6.00856  4.61188    849 a x - -
          2.68618  4.42225  2.77519  2.73123  3.46354  2.40513  3.72494  3.29354  2.67741  2.69355  4.24690  2.90347  2.73739  3.18146  2.89801  2.37887  2.77519  2.98518  4.58477  3.61503
          0.01018  5.47819  5.12495  0.61958  0.77255  1.06727  0.42151
    432   2.06375  4.70292  4.66875  4.09957  3.86604  1.51559  4.65847  2.33196  3.98379  2.95420  3.87301  4.28772  4.24679  4.20907  3.70938  3.32311  3.25055  1.43925  5.37108  4.17962    850 v x - -
          2.68600  4.42254  2.77511  2.73117  3.46259  2.40518  3.72524  3.29363  2.67770  2.69343  4.24666  2.90361  2.73736  3.18175  2.89830  2.37852  2.77549  2.98502  4.58506  3.61532
          0.06668  3.06112  4.03607  1.99102  0.14683  0.85172  0.55631
    433   1.13126  4.16493  3.81586  3.74264  3.54052  4.25331  4.54649  2.96005  3.59694  2.63539  3.80673  4.17936  4.16184  4.06136  4.04471  3.30896  2.48247  1.70413  5.30061  4.10196    869 a x - -
          2.68618  4.42225  2.77519  2.73123  3.46354  2.40513  3.72494  3.29354  2.67741  2.69355  4.24690  2.90347  2.73739  3.18146  2.89801  2.37887  2.77519  2.98518  4.58477  3.61503
          0.01355  5.50233  4.66923  0.61958  0.77255  1.02755  0.44299
    434   3.03865  5.42869  3.15680  2.79816  3.95562  3.65419  3.82019  3.75838  2.89993  3.34181  4.48988  1.67360  4.32041  3.25453  3.04670  1.42269  3.10919  3.23241  5.90893  3.28412    870 s x - -
          2.68618  4.42225  2.77519  2.73123  3.46354  2.40513  3.72494  3.29354  2.67741  2.69355  4.24690  2.90347  2.73739  3.18146  2.89801  2.37887  2.77519  2.98518  4.58477  3.61503
          0.01251  5.49723  4.78792  0.61958  0.77255  1.05836  0.42622
    435   3.17269  2.46966  4.68243  4.09315  2.51928  3.64398  4.24299  2.18112  3.96585  1.57247  3.75239  2.39109  3.29161  3.56800  3.51208  3.21950  2.94525  2.78347  5.24960  4.05970    871 l x - -
          2.68618  4.42225  2.77519  2.73123  3.46354  2.40513  3.72494  3.29354  2.67741  2.69355  4.24690  2.90347  2.73739  3.18146  2.89801  2.37887  2.77519  2.98518  4.58477  3.61503
          0.00615  5.49087  6.21322  0.61958  0.77255  1.02027  0.44707
    436   4.45353  5.70403  5.79623  5.42716  0.97324  5.34585  3.95770  4.23988  5.22424  2.65608  4.85916  4.17289  5.66069  5.18691  4.43398  3.93912  4.67287  4.09125  4.73502  0.94821    872 y x - -
          2.68618  4.42225  2.77519  2.73123  3.46354  2.40513  3.72494  3.29354  2.67741  2.69355  4.24690  2.90347  2.73739  3.18146  2.89801  2.37887  2.77519  2.98518  4.58477  3.61503
          0.01425  5.49833  4.59927  0.61958  0.77255  1.01244  0.45151
    437   3.11458  5.04992  2.02274  1.71202  4.97287  2.46649  4.07450  4.45941  1.63884  3.63167  4.66776  3.11419  3.65107  3.06059  3.02769  3.01027  3.19164  4.01816  6.05928  4.64774    873 k x - -
          2.68618  4.42225  2.77519  2.73123  3.46354  2.40513  3.72494  3.29354  2.67741  2.69355  4.24690  2.90347  2.73739  3.18146  2.89801  2.37887  2.77519  2.98518  4.58477  3.61503
          0.05545  5.49608  2.99889  0.61958  0.77255  0.96066  0.48230
    438   3.05304  5.60437  2.04333  2.24583  4.94781  1.43238  4.05781  4.13689  2.40865  3.90894  4.64559  2.60934  3.75631  3.01039  3.24685  2.89644  3.32814  3.84695  5.29157  4.39109    874 g x - -
          2.68618  4.42225  2.77519  2.73123  3.46354  2.40513  3.72494  3.29354  2.67741  2.69355  4.24690  2.90347  2.73739  3.18146  2.89801  2.37887  2.77519  2.98518  4.58477  3.61503
          0.01017  5.46172  5.13731  0.61958  0.77255  0.88844  0.52984
    439   3.10859  5.62062  2.75219  1.89485  4.96641  3.88200  3.85775  3.64978  1.34742  3.67555  4.46734  2.53281  4.27549  2.50555  2.94998  2.97028  2.88785  3.91801  6.05279  4.64158    875 k x - -
          2.68618  4.42225  2.77519  2.73123  3.46354  2.40513  3.72494  3.29354  2.67741  2.69355  4.24690  2.90347  2.73739  3.18146  2.89801  2.37887  2.77519  2.98518  4.58477  3.61503
          0.01540  5.48966  4.49617  0.61958  0.77255  1.05741  0.42672
    440   3.23806  4.36517  5.20178  4.58982  1.18376  4.41596  4.74831  2.19640  4.37781  2.11377  3.70087  4.57695  4.77419  4.21416  4.38720  3.50899  3.47040  1.60557  5.23217  3.76478    876 f x - -
          2.68618  4.42225  2.77519  2.73123  3.46354  2.40513  3.72494  3.29354  2.67741  2.69355  4.24690  2.90347  2.73739  3.18146  2.89801  2.37887  2.77519  2.98518  4.58477  3.61503
          0.01781  5.48047  4.30604  0.61958  0.77255  0.95534  0.48561
    441   3.11394  4.57448  3.43066  1.86935  4.23679  3.62705  4.10813  3.41186  1.06121  3.65391  4.33843  3.40952  4.30572  3.08570  3.18632  3.10907  2.87840  3.40020  5.93804  4.35949    877 k x - -
          2.68618  4.42225  2.77519  2.73123  3.46354  2.40513  3.72494  3.29354  2.67741  2.69355  4.24690  2.90347  2.73739  3.18146  2.89801  2.37887  2.77519  2.98518  4.58477  3.61503
          0.01647  5.48704  4.40651  0.61958  0.77255  0.93695  0.49729
    442   3.27069  4.64621  4.63162  4.56359  3.76152  4.45211  4.79648  1.31968  4.10423  1.64153  3.76995  4.59013  3.55962  4.52181  4.41091  3.40835  3.50494  1.41527  5.31006  4.13055    878 i x - -
          2.68618  4.42225  2.77519  2.73123  3.46354  2.40513  3.72494  3.29354  2.67741  2.69355  4.24690  2.90347  2.73739  3.18146  2.89801  2.37887  2.77519  2.98518  4.58477  3.61503
          0.00612  5.49501  6.21736  0.61958  0.77255  1.04337  0.43427
    443   3.17511  2.33799  4.67523  3.91179  3.47292  4.28346  4.04578  1.95336  3.03551  2.78272  3.75719  3.87739  4.65247  3.87806  1.98277  3.17700  3.40715  2.12441  4.14255  2.34211    879 i x - -
          2.68618  4.42225  2.77519  2.73123  3.46354  2.40513  3.72494  3.29354  2.67741  2.69355  4.24690  2.90347  2.73739  3.18146  2.89801  2.37887  2.77519  2.98518  4.58477  3.61503
          0.03453  5.49501  3.51215  0.61958  0.77255  1.04337  0.43427
    444   3.20600  5.27007  3.67024  3.13461  4.50683  3.72231  4.26587  3.90407  2.93831  3.28504  4.37879  3.62527  0.79167  3.06099  3.35063  2.72891  3.44262  3.40188  5.80804  4.02927    880 p x - -
          2.68618  4.42225  2.77519  2.73123  3.46354  2.40513  3.72494  3.29354  2.67741  2.69355  4.24690  2.90347  2.73739  3.18146  2.89801  2.37887  2.77519  2.98518  4.58477  3.61503
          0.01584  5.46678  4.46582  0.61958  0.77255  1.09913  0.40521
    445   3.14255  5.63943  3.16748  1.03753  4.97815  3.77015  4.09573  4.08395  2.78382  3.94033  4.37990  3.36436  4.11449  1.64466  3.16030  3.03065  3.34083  4.02714  6.07322  4.66552    881 e x - -
          2.68618  4.42225  2.77519  2.73123  3.46354  2.40513  3.72494  3.29354  2.67741  2.69355  4.24690  2.90347  2.73739  3.18146  2.89801  2.37887  2.77519  2.98518  4.58477  3.61503
          0.00634  5.45943  6.18178  0.61958  0.77255  1.13192  0.38922
    446   2.97459  5.50526  3.29906  2.69894  3.56175  3.78666  3.63553  4.26841  1.11273  3.65248  4.55682  3.37288  3.78725  2.98263  2.98466  2.94606  3.32862  3.60878  5.96217  2.22616    882 k x - -
          2.68618  4.42225  2.77519  2.73123  3.46354  2.40513  3.72494  3.29354  2.67741  2.69355  4.24690  2.90347  2.73739  3.18146  2.89801  2.37887  2.77519  2.98518  4.58477  3.61503
          0.00636  5.45731  6.17965  0.61958  0.77255  1.13192  0.38922
    447   2.97374  5.45459  3.31478  1.74084  4.60952  3.66849  3.96821  4.18787  2.72359  2.00498  4.51115  1.90284  3.79114  2.97089  3.33459  3.09145  3.04317  2.55701  5.92395  3.90596    883 e x - -
          2.68618  4.42225  2.77519  2.73123  3.46354  2.40513  3.72494  3.29354  2.67741  2.69355  4.24690  2.90347  2.73739  3.18146  2.89801  2.37887  2.77519  2.98518  4.58477  3.61503
          0.00636  5.45731  6.17965  0.61958  0.77255  1.09322  0.40817
    448   3.42870  4.76865  5.40209  4.81009  3.91520  4.66853  5.04292  1.00191  4.37820  1.94517  3.49390  4.82453  5.01119  4.48857  4.65051  3.69479  3.41281  1.39711  5.52366  4.34386    884 i x - -
          2.68618  4.42225  2.77519  2.73123  3.46354  2.40513  3.72494  3.29354  2.67741  2.69355  4.24690  2.90347  2.73739  3.18146  2.89801  2.37887  2.77519  2.98518  4.58477  3.61503
          0.00988  5.46274  5.18736  0.61958  0.77255  1.11912  0.39537
    449   2.88986  4.46635  3.40540  1.93425  4.05504  3.89417  4.08781  4.21110  2.70217  3.51920  4.35997  3.38625  4.28620  2.99440  2.90178  1.35133  2.07846  3.62235  5.93541  4.55926    885 s x - -
          2.68618  4.42225  2.77519  2.73123  3.46354  2.40513  3.72494  3.29354  2.67741  2.69355  4.24690  2.90347  2.73739  3.18146  2.89801  2.37887  2.77519  2.98518  4.58477  3.61503
          0.00634  5.45921  6.18155  0.61958  0.77255  1.03879  0.43677
    450   2.77193  5.50788  3.18259  3.06269  5.04640  0.62885  4.47453  4.49123  3.30631  4.06595  4.86417  3.67323  4.24807  3.62527  3.24283  2.97034  3.50538  3.66832  6.27176  4.92041    886 G x - -
          2.68618  4.42225  2.77520  2.73123  3.46354  2.40513  3.72495  3.29354  2.67741  2.69355  4.24667  2.90347  2.73740  3.18146  2.89801  2.37887  2.77520  2.98518  4.58477  3.61503
          0.01124  4.69530  6.19425  0.53589  0.87984  1.09698  0.40628
    451   2.99583  5.53579  3.38205  2.74325  4.85016  3.79786  2.78116  3.67485  2.33935  2.90644  4.22049  3.21434  1.93953  3.05880  2.28721  1.96997  2.93295  3.62477  5.98722  4.59578    888 p x - -
          2.68618  4.42225  2.77519  2.73123  3.46354  2.40513  3.72494  3.29354  2.67741  2.69355  4.24690  2.90347  2.73739  3.18146  2.89801  2.37887  2.77519  2.98518  4.58477  3.61503
          0.02259  5.47191  4.01021  0.61958  0.77255  1.01446  0.45036
    452   3.06767  5.18829  3.60652  2.97732  3.67804  3.97957  2.15245  3.79067  2.99971  3.25566  3.86193  1.18686  4.17128  3.37529  3.00563  3.07112  3.20906  3.50123  4.64203  3.06199    889 n x - -
          2.68618  4.42225  2.77519  2.73123  3.46354  2.40513  3.72494  3.29354  2.67741  2.69355  4.24690  2.90347  2.73739  3.18146  2.89801  2.37887  2.77519  2.98518  4.58477  3.61503
          0.01037  5.46752  5.10075  0.61958  0.77255  1.10767  0.40097
    453   3.87071  6.14143  3.19477  3.20559  5.59199  0.38039  4.74601  4.46451  3.28219  4.56837  5.44153  3.80201  4.85322  3.63300  3.62759  3.83021  4.16692  4.65216  6.73313  5.37334    890 G x - -
          2.68618  4.42225  2.77519  2.73123  3.46354  2.40513  3.72494  3.29354  2.67741  2.69355  4.24690  2.90347  2.73739  3.18146  2.89801  2.37887  2.77519  2.98518  4.58477  3.61503
          0.01258  5.46347  4.79556  0.61958  0.77255  1.07815  0.41586
    454   3.16008  5.64094  3.37677  2.75347  4.99238  3.92776  1.76930  4.46461  1.72063  3.62629  4.41874  3.22336  4.31718  2.13530  2.06195  3.12487  3.38647  3.95136  6.05944  3.43571    891 k x - -
          2.68618  4.42225  2.77519  2.73123  3.46354  2.40513  3.72494  3.29354  2.67741  2.69355  4.24690  2.90347  2.73739  3.18146  2.89801  2.37887  2.77519  2.98518  4.58477  3.61503
          0.01273  5.46275  4.77827  0.61958  0.77255  1.11909  0.39538
    455   3.14750  5.54447  3.20738  2.62060  4.64077  0.75167  4.20536  4.14409  2.97991  3.83504  4.62730  3.47106  4.38805  3.24843  3.06006  2.95451  3.45765  3.91313  5.65636  4.66521    892 g x - -
          2.68618  4.42225  2.77519  2.73123  3.46354  2.40513  3.72494  3.29354  2.67741  2.69355  4.24690  2.90347  2.73739  3.18146  2.89801  2.37887  2.77519  2.98518  4.58477  3.61503
          0.02075  5.45638  4.11861  0.61958  0.77255  1.04862  0.43143
    456   3.10436  5.46204  3.26483  2.85933  4.74967  3.81439  4.09559  3.57955  2.75468  3.55310  4.38490  2.01970  1.16028  3.01380  3.18127  2.76590  3.33555  3.82162  5.93041  4.15881    893 p x - -
          2.68618  4.42225  2.77519  2.73123  3.46354  2.40513  3.72494  3.29354  2.67741  2.69355  4.24690  2.90347  2.73739  3.18146  2.89801  2.37887  2.77519  2.98518  4.58477  3.61503
          0.01618  5.45452  4.44212  0.61958  0.77255  1.09417  0.40770
    457   3.13791  4.56279  5.09574  4.48525  3.49992  4.35074  4.68388  2.14481  4.15877  1.23068  3.67444  4.49593  4.12877  4.02329  4.03461  3.52079  3.41509  1.28239  5.19117  4.01457    894 l x - -
          2.68618  4.42225  2.77519  2.73123  3.46354  2.40513  3.72494  3.29354  2.67741  2.69355  4.24690  2.90347  2.73739  3.18146  2.89801  2.37887  2.77519  2.98518  4.58477  3.61503
          0.01680  5.45108  4.39285  0.61958  0.77255  1.11716  0.39632
    458   3.14953  5.46272  0.76055  2.80250  4.73257  3.84704  4.14506  3.60020  2.88145  3.73525  4.27247  3.32773  3.78646  3.21668  3.35723  3.15085  3.22023  3.81301  4.70448  4.57814    895 d x - -
          2.68618  4.42225  2.77520  2.73123  3.46348  2.40513  3.72495  3.29354  2.67738  2.69355  4.24690  2.90347  2.73740  3.18147  2.89801  2.37887  2.77520  2.98519  4.58477  3.61503
          0.02871  4.94027  3.85604  0.62759  0.76331  1.16032  0.37598
    459   3.12437  4.37556  5.10647  4.50116  1.35868  4.35057  4.62963  2.81259  4.29369  2.42887  3.29460  4.28056  4.71286  4.07765  4.31191  3.66140  3.25263  2.81698  2.13093  1.88605    898 f x - -
          2.68618  4.42225  2.77519  2.73123  3.46354  2.40513  3.72494  3.29354  2.67741  2.69355  4.24690  2.90347  2.73739  3.18146  2.89801  2.37887  2.77519  2.98518  4.58477  3.61503
          0.01770  5.42038  4.33406  0.61958  0.77255  1.20214  0.35746
    460   1.15384  4.02304  4.21263  3.51880  3.83331  2.76840  4.14395  2.67034  3.47809  2.91691  3.82301  3.97592  4.27042  3.84258  3.56480  2.91605  2.89975  2.01962  5.31068  4.09778    899 a x - -
          2.68618  4.42225  2.77519  2.73123  3.46354  2.40513  3.72494  3.29354  2.67741  2.69355  4.24690  2.90347  2.73739  3.18146  2.89801  2.37887  2.77519  2.98518  4.58477  3.61503
          0.02230  5.39926  4.04363  0.61958  0.77255  1.20074  0.35806
    461   3.01292  4.51341  5.05824  4.44676  3.29403  4.30270  4.63583  0.93399  3.85125  2.04785  3.42547  3.98303  4.66566  4.24261  4.26481  3.53582  3.36669  2.00514  5.14080  3.68482    900 i x - -
          2.68618  4.42225  2.77519  2.73123  3.46354  2.40513  3.72494  3.29354  2.67741  2.69355  4.24690  2.90347  2.73739  3.18146  2.89801  2.37887  2.77519  2.98518  4.58477  3.61503
          0.01224  5.38743  4.88080  0.61958  0.77255  1.19921  0.35872
    462   3.02391  5.55313  1.94298  1.59313  4.89217  3.83282  4.02053  3.26579  1.80748  3.41460  4.59544  3.30264  4.22627  2.88311  2.99078  2.86236  3.28829  3.23616  5.98933  4.21598    901 e x - -
          2.68618  4.42225  2.77519  2.73123  3.46354  2.40513  3.72494  3.29354  2.67741  2.69355  4.24690  2.90347  2.73739  3.18146  2.89801  2.37887  2.77519  2.98518  4.58477  3.61503
          0.01326  5.38949  4.75548  0.61958  0.77255  1.20116  0.35788
    463   2.86281  2.48692  4.85587  3.77212  3.62629  4.25985  4.58091  2.05815  4.08650  1.42942  2.77117  4.34503  4.62591  3.13319  3.94468  2.26904  3.16106  2.58780  5.14819  3.96637    902 l x - -
          2.68618  4.42225  2.77519  2.73123  3.46354  2.40513  3.72494  3.29354  2.67741  2.69355  4.24690  2.90347  2.73739  3.18146  2.89801  2.37887  2.77519  2.98518  4.58477  3.61503
          0.25147  5.38961  1.52427  0.61958  0.77255  1.03600  0.43831
    464   2.99417  2.48697  4.28315  3.70253  3.37052  4.06550  3.70592  2.34891  2.81339  2.02359  3.63655  3.97620  3.95453  3.85439  1.76551  3.12105  3.22605  2.31694  5.12928  3.92875    903 r x - -
          2.68618  4.42225  2.77519  2.73123  3.46354  2.40513  3.72494  3.29354  2.67741  2.69355  4.24690  2.90347  2.73739  3.18146  2.89801  2.37887  2.77519  2.98518  4.58477  3.61503
          0.00837  5.18350  5.90585  0.61958  0.77255  0.67543  0.71118
    465   3.06994  5.57974  2.86036  2.71343  4.92420  2.04392  4.02982  4.40992  2.65214  3.88471  4.62100  3.00311  3.38617  1.65552  2.66210  2.17446  2.66875  3.97014  6.01265  4.60165    904 q x - -
          2.68622  4.42229  2.77488  2.73127  3.46358  2.40509  3.72499  3.29358  2.67745  2.69359  4.24694  2.90351  2.73732  3.18151  2.89805  2.37891  2.77524  2.98523  4.58481  3.61479
          0.41256  2.57839  1.33883  0.20147  1.70115  1.00971  0.45307
    466   2.74422  5.03401  3.43157  2.75156  4.24287  3.81058  4.02427  3.38056  2.62452  3.27949  3.53570  2.92554  3.79370  3.20400  3.30437  2.88019  1.08957  3.34944  5.56001  3.88978    906 t x - -
          2.68618  4.42225  2.77519  2.73123  3.46354  2.40513  3.72494  3.29354  2.67741  2.69355  4.24690  2.90347  2.73739  3.18146  2.89801  2.37887  2.77519  2.98518  4.58477  3.61503
          0.02478  5.14243  3.98262  0.61958  0.77255  0.54352  0.86917
    467   1.91721  5.55355  2.17381  2.70970  4.20496  2.18911  3.89147  4.22735  2.69052  2.80091  4.59806  2.36622  4.24998  3.07985  3.05932  2.34813  3.23081  3.93640  5.99497  4.59284    907 a x - -
          2.68618  4.42225  2.77519  2.73123  3.46354  2.40513  3.72494  3.29354  2.67741  2.69355  4.24690  2.90347  2.73739  3.18146  2.89801  2.37887  2.77519  2.98518  4.58477  3.61503
          0.03927  5.42904  3.37792  0.61958  0.77255  1.00110  0.45804
    468   2.95926  4.42358  3.52607  2.84973  3.93130  3.55195  3.81657  3.08465  1.66814  3.06999  4.09557  3.47901  4.31996  3.25409  1.75582  2.82303  2.28683  3.12328  5.73880  4.05102    908 k x - -
          2.68618  4.42225  2.77519  2.73123  3.46354  2.40513  3.72494  3.29354  2.67741  2.69355  4.24690  2.90347  2.73739  3.18146  2.89801  2.37887  2.77519  2.98518  4.58477  3.61503
          0.05539  5.41846  3.00682  0.61958  0.77255  1.01047  0.45263
    469   3.12274  3.72176  4.99280  4.38381  3.60599  4.16119  4.61047  1.25046  4.18897  2.44130  3.50904  4.02914  4.11912  3.55195  4.23033  3.58895  1.76253  2.15247  3.52543  3.95470    909 i x - -
          2.68618  4.42225  2.77519  2.73123  3.46354  2.40513  3.72494  3.29354  2.67741  2.69355  4.24690  2.90347  2.73739  3.18146  2.89801  2.37887  2.77519  2.98518  4.58477  3.61503
          0.01271  5.39491  4.81750  0.61958  0.77255  0.89484  0.52539
    470   2.78233  4.52862  5.08153  4.46840  3.19113  4.31525  4.64725  1.62045  4.14461  2.09612  3.17417  4.46734  4.67917  4.02143  3.22745  3.33186  3.38132  1.29360  5.15025  3.24474    910 v x - -
          2.68618  4.42225  2.77519  2.73123  3.46354  2.40513  3.72494  3.29354  2.67741  2.69355  4.24690  2.90347  2.73739  3.18146  2.89801  2.37887  2.77519  2.98518  4.58477  3.61503
          0.02332  5.43686  3.97918  0.61958  0.77255  1.01649  0.44920
    471   3.02836  3.62445  4.21514  3.37100  3.85244  1.12264  4.05281  3.07371  3.57322  2.62287  3.84125  3.98340  4.10737  3.71715  3.62807  2.58905  2.93126  2.55260  4.36834  3.25702    911 g x - -
          2.68618  4.42225  2.77519  2.73123  3.46354  2.40513  3.72494  3.29354  2.67741  2.69355  4.24690  2.90347  2.73739  3.18146  2.89801  2.37887  2.77519  2.98518  4.58477  3.61503
          0.00943  5.43082  5.29807  0.61958  0.77255  1.03192  0.44055
    472   3.15168  3.89455  3.51399  4.37364  3.64324  4.30630  4.63303  2.00084  4.18781  1.85272  3.23296  4.23280  4.09587  4.34470  3.66239  3.20136  3.38391  1.10913  5.16922  3.98984    912 v x - -
          2.68618  4.42225  2.77519  2.73123  3.46354  2.40513  3.72494  3.29354  2.67741  2.69355  4.24690  2.90347  2.73739  3.18146  2.89801  2.37887  2.77519  2.98518  4.58477  3.61503
          0.01559  5.44033  4.49836  0.61958  0.77255  0.92839  0.50284
    473   3.15903  4.57597  4.56850  4.27804  3.46948  4.29949  4.61990  2.40488  4.11362  2.64614  3.69358  4.37750  4.27313  4.29043  3.90764  3.33430  1.10786  1.64210  5.19466  3.20171    913 t x - -
          2.68625  4.42232  2.77527  2.73131  3.46361  2.40503  3.72502  3.29361  2.67748  2.69362  4.24644  2.90354  2.73747  3.18154  2.89808  2.37886  2.77478  2.98496  4.58484  3.61510
          0.06226  2.98506  4.62289  0.83192  0.57130  0.99194  0.46339
    474   2.99546  5.68185  3.41590  0.84948  4.74816  3.94621  3.95518  4.50945  2.09606  3.97744  4.72623  3.22773  4.34267  3.07347  2.66229  3.15832  3.27006  4.07943  6.09477  4.70669    919 e x - -
          2.68618  4.42225  2.77519  2.73123  3.46354  2.40513  3.72494  3.29354  2.67741  2.69355  4.24690  2.90347  2.73739  3.18146  2.89801  2.37887  2.77519  2.98518  4.58477  3.61503
          0.02194  5.45383  4.05002  0.61958  0.77255  1.03471  0.43902
    475   2.02698  3.41610  4.73942  3.55092  3.69431  4.27148  4.58397  2.89737  3.72911  2.63086  3.44618  4.30190  4.63941  4.20422  3.45898  3.47142  3.21671  0.91189  5.21009  4.02325    920 v x - -
          2.68618  4.42225  2.77519  2.73123  3.46354  2.40513  3.72494  3.29354  2.67741  2.69355  4.24690  2.90347  2.73739  3.18146  2.89801  2.37887  2.77519  2.98518  4.58477  3.61503
          0.00646  5.44072  6.16307  0.61958  0.77255  0.99219  0.46325
    476   3.22116  5.65467  3.28970  2.92547  4.99905  3.98039  3.77703  4.45598  0.72430  3.64541  4.70307  3.03741  4.36981  3.08446  3.08024  3.19191  3.16859  4.04755  6.06758  3.48457    921 k x - -
          2.68618  4.42225  2.77519  2.73123  3.46354  2.40513  3.72494  3.29354  2.67741  2.69355  4.24690  2.90347  2.73739  3.18146  2.89801  2.37887  2.77519  2.98518  4.58477  3.61503
          0.00638  5.45408  6.17642  0.61958  0.77255  1.05070  0.43031
    477   2.85472  5.58986  2.20278  2.78479  4.31636  3.66741  3.23511  3.60789  1.40472  3.64428  4.63153  3.08013  3.38422  3.10135  2.03553  2.93088  3.31946  3.97850  6.02473  4.29240    922 k x - -
          2.68618  4.42225  2.77519  2.73123  3.46354  2.40513  3.72494  3.29354  2.67741  2.69355  4.24690  2.90347  2.73739  3.18146  2.89801  2.37887  2.77519  2.98518  4.58477  3.61503
          0.00639  5.45127  6.17361  0.61958  0.77255  1.01147  0.45206
    478   3.08879  5.60155  1.68959  1.39691  4.94620  3.80087  4.04570  4.43275  2.06057  3.67442  4.07484  3.00738  4.25040  3.07583  3.05064  2.71471  3.32060  3.99213  6.03341  4.62114    923 e x - -
          2.68618  4.42225  2.77519  2.73123  3.46354  2.40513  3.72494  3.29354  2.67741  2.69355  4.24690  2.90347  2.73739  3.18146  2.89801  2.37887  2.77519  2.98518  4.58477  3.61503
          0.00664  5.41364  6.13599  0.61958  0.77255  1.03661  0.43797
    479   3.34872  5.86359  0.69739  2.62363  5.18286  3.83852  4.26806  4.05552  3.00568  4.15860  4.92651  2.60560  4.43595  3.38689  3.26190  3.13311  3.54623  3.86294  6.30352  4.87105    924 d x - -
          2.68618  4.42225  2.77519  2.73123  3.46354  2.40513  3.72494  3.29354  2.67741  2.69355  4.24690  2.90347  2.73739  3.18146  2.89801  2.37887  2.77519  2.98518  4.58477  3.61503
          0.00664  5.41364  6.13599  0.61958  0.77255  0.84908  0.55828
    480   3.00563  4.54622  5.00545  3.93170  1.00451  4.31124  4.62189  1.69903  3.99264  2.51897  3.66122  3.92064  4.67512  4.35742  4.24975  3.61874  3.38785  2.78762  3.98507  3.93453    925 f x - -
          2.68607  4.42226  2.77521  2.73125  3.46355  2.40514  3.72496  3.29333  2.67742  2.69356  4.24691  2.90348  2.73741  3.18148  2.89802  2.37888  2.77521  2.98520  4.58478  3.61505
          0.01998  4.03931  6.13255  0.64558  0.74309  0.96064  0.48231
    481   3.07241  4.52684  2.72351  2.72722  3.48328  3.39463  3.95382  4.01846  1.85403  3.06803  3.01470  2.28714  4.26799  2.55500  3.31839  2.70485  3.09959  2.41906  5.88135  3.68820    928 k x - -
          2.68618  4.42225  2.77519  2.73123  3.46354  2.40513  3.72494  3.29354  2.67741  2.69355  4.24690  2.90347  2.73739  3.18146  2.89801  2.37887  2.77519  2.98518  4.58477  3.61503
          0.00666  5.41021  6.13255  0.61958  0.77255  0.90948  0.51539
    482   2.95389  5.55241  3.01187  2.78702  4.88429  3.85813  3.54221  3.76981  1.41987  3.60448  4.59714  3.33155  4.25071  1.40114  3.08247  2.92489  3.31047  3.93614  4.99141  4.21099    929 q x - -
          2.68618  4.42225  2.77519  2.73123  3.46354  2.40513  3.72494  3.29354  2.67741  2.69355  4.24690  2.90347  2.73739  3.18146  2.89801  2.37887  2.77519  2.98518  4.58477  3.61503
          0.00663  5.41530  6.13765  0.61958  0.77255  0.89516  0.52517
    483   2.79131  4.95004  3.12797  2.67188  4.21526  0.86715  4.12855  4.09911  2.91170  3.67439  4.25739  3.21429  4.31035  3.26322  3.08827  3.12019  3.25875  3.74668  5.88997  4.53524    930 g x - -
          2.68618  4.42225  2.77519  2.73123  3.46354  2.40513  3.72494  3.29354  2.67741  2.69355  4.24690  2.90347  2.73739  3.18146  2.89801  2.37887  2.77519  2.98518  4.58477  3.61503
          0.05058  5.42194  3.10324  0.61958  0.77255  0.84311  0.56277
    484   3.13085  4.50703  5.07789  4.46452  1.89200  4.06983  4.63337  1.75060  4.25369  2.33944  3.48330  3.89558  4.66353  4.16926  4.26840  3.48858  3.36316  1.27485  5.13110  3.68017    931 v x - -
          2.68618  4.42225  2.77519  2.73123  3.46354  2.40513  3.72494  3.29354  2.67741  2.69355  4.24690  2.90347  2.73739  3.18146  2.89801  2.37887  2.77519  2.98518  4.58477  3.61503
          0.01369  5.39046  4.70597  0.61958  0.77255  1.00476  0.45591
    485   0.85938  4.89525  3.74052  3.31635  3.91947  2.69296  4.30994  3.34704  3.28119  3.14793  4.02756  3.74340  4.42374  3.59590  3.44509  2.97327  2.89934  2.96386  4.89430  4.24989    932 a x - -
          2.68618  4.42225  2.77519  2.73123  3.46354  2.40513  3.72494  3.29354  2.67741  2.69355  4.24690  2.90347  2.73739  3.18146  2.89801  2.37887  2.77519  2.98518  4.58477  3.61503
          0.01951  5.37648  4.22002  0.61958  0.77255  1.02155  0.44634
    486   3.24470  5.64814  3.48884  2.84584  4.55220  4.01655  3.76489  4.41423  2.75041  3.92245  4.71375  3.50587  4.42259  0.67960  3.02300  2.99402  3.32493  4.03732  6.06600  4.72699    933 Q x - -
          2.68618  4.42225  2.77519  2.73123  3.46354  2.40513  3.72494  3.29354  2.67741  2.69355  4.24690  2.90347  2.73739  3.18146  2.89801  2.37887  2.77519  2.98518  4.58477  3.61503
          0.00698  5.36395  6.08629  0.61958  0.77255  0.97526  0.47336
    487   2.14602  2.61596  3.24405  2.96493  4.16939  3.66924  4.12846  3.80215  2.95453  3.43100  3.86169  1.41544  3.92475  3.29914  3.40689  2.44465  2.85012  3.40108  5.70186  3.88192    934 n x - -
          2.68618  4.42225  2.77519  2.73123  3.46354  2.40513  3.72494  3.29354  2.67741  2.69355  4.24690  2.90347  2.73739  3.18146  2.89801  2.37887  2.77519  2.98518  4.58477  3.61503
          0.01485  5.37581  4.59402  0.61958  0.77255  1.02314  0.44545
    488   1.30539  5.18156  3.28197  2.82885  4.39948  3.82993  4.11957  3.80411  2.65781  2.91647  3.60226  3.46256  3.96190  3.28854  3.39671  2.39124  2.05757  3.07075  5.70027  4.38313    935 a x - -
          2.68618  4.42225  2.77519  2.73123  3.46354  2.40513  3.72494  3.29354  2.67741  2.69355  4.24690  2.90347  2.73739  3.18146  2.89801  2.37887  2.77519  2.98518  4.58477  3.61503
          0.00695  5.36792  6.09026  0.61958  0.77255  0.96195  0.48151
    489   3.16998  4.59837  5.13351  4.53163  3.70902  4.41814  4.40028  2.22491  4.33618  2.60367  3.28090  4.55706  4.77448  4.48808  4.37581  3.44017  3.46263  0.66505  5.26946  3.72477    936 V x - -
          2.68618  4.42225  2.77519  2.73123  3.46354  2.40513  3.72494  3.29354  2.67741  2.69355  4.24690  2.90347  2.73739  3.18146  2.89801  2.37887  2.77519  2.98518  4.58477  3.61503
          0.00691  5.37443  6.09678  0.61958  0.77255  1.01206  0.45173
    490   3.42796  5.73777  3.35607  3.09611  5.05995  4.11076  4.26206  4.50081  2.71586  4.00488  4.81454  3.53342  4.52571  0.59525  3.02189  3.18012  3.64537  4.13746  4.43640  4.80998    937 Q x - -
          2.68618  4.42225  2.77519  2.73123  3.46354  2.40513  3.72494  3.29354  2.67741  2.69355  4.24690  2.90347  2.73739  3.18146  2.89801  2.37887  2.77519  2.98518  4.58477  3.61503
          0.00691  5.37443  6.09678  0.61958  0.77255  0.82073  0.58001
    491   2.51510  3.04441  5.10026  4.48477  3.27583  3.80995  4.63758  2.32810  4.26917  1.06955  2.19869  4.46725  4.66718  4.39940  4.27632  3.61550  3.36631  2.70854  4.35967  3.47201    938 l x - -
          2.68630  4.42238  2.77532  2.73136  3.46366  2.40525  3.72275  3.29366  2.67753  2.69367  4.24702  2.90341  2.73752  3.18013  2.89813  2.37899  2.77532  2.98531  4.58489  3.61516
          0.23770  1.56359  6.12793  0.08940  2.45902  0.88116  0.53495
    492   2.11707  4.69682  3.19371  1.03383  4.65781  3.88380  4.08148  3.54793  2.85463  3.45073  4.44777  3.20954  4.27541  3.20928  3.26453  2.92787  2.86822  3.26954  5.86653  4.33894    940 e x - -
          2.68618  4.42225  2.77519  2.73123  3.46354  2.40513  3.72494  3.29354  2.67741  2.69355  4.24690  2.90347  2.73739  3.18146  2.89801  2.37887  2.77519  2.98518  4.58477  3.61503
          0.00906  5.41319  5.38985  0.61958  0.77255  0.91144  0.51407
    493   2.87164  5.02591  3.71255  3.15470  3.82487  3.73288  3.86899  3.49302  3.03541  3.07015  4.12546  3.53267  4.38583  3.26769  3.54273  0.79927  3.33102  2.98031  5.58414  4.30907    941 s x - -
          2.68618  4.42225  2.77519  2.73123  3.46354  2.40513  3.72494  3.29354  2.67741  2.69355  4.24690  2.90347  2.73739  3.18146  2.89801  2.37887  2.77519  2.98518  4.58477  3.61503
          0.01317  5.40394  4.75735  0.61958  0.77255  0.91810  0.50962
    494   1.84417  3.72542  4.74196  4.14703  3.44266  4.24312  4.55714  2.30005  3.84840  2.39325  3.02495  4.28700  4.61053  3.80659  4.12566  1.50156  2.39666  2.69015  5.16778  3.67015    942 s x - -
          2.68618  4.42225  2.77519  2.73123  3.46354  2.40513  3.72494  3.29354  2.67741  2.69355  4.24690  2.90347  2.73739  3.18146  2.89801  2.37887  2.77519  2.98518  4.58477  3.61503
          0.01158  5.39116  4.96745  0.61958  0.77255  0.89030  0.52854
    495   2.91514  5.23859  3.33702  2.74269  4.46255  3.80183  4.14272  3.86988  2.95628  1.05405  4.31581  3.24836  4.32359  2.10189  3.17393  2.99841  3.16033  3.42508  5.75188  4.43058    943 l x - -
          2.68618  4.42225  2.77519  2.73123  3.46354  2.40513  3.72494  3.29354  2.67741  2.69355  4.24690  2.90347  2.73739  3.18146  2.89801  2.37887  2.77519  2.98518  4.58477  3.61503
          0.00678  5.39323  6.11558  0.61958  0.77255  0.84958  0.55791
    496   2.95449  3.79675  3.77607  3.10027  3.72040  3.10934  3.57589  3.49210  3.18526  2.77893  3.72626  3.56664  4.40108  3.50836  2.56396  1.34537  2.08634  3.09790  4.48278  4.25624    944 s x - -
          2.68618  4.42225  2.77519  2.73123  3.46354  2.40513  3.72494  3.29354  2.67741  2.69355  4.24690  2.90347  2.73739  3.18146  2.89801  2.37887  2.77519  2.98518  4.58477  3.61503
          0.10291  5.40548  2.37195  0.61958  0.77255  0.78500  0.60903
    497   2.86526  2.94293  3.28203  2.76131  4.07410  3.27451  4.07388  3.60929  2.64502  3.48516  4.29937  1.35024  4.25903  3.22593  3.01900  2.83272  3.26725  3.26485  5.73238  2.58873    945 n x - -
          2.68618  4.42225  2.77519  2.73123  3.46354  2.40513  3.72494  3.29354  2.67741  2.69355  4.24690  2.90347  2.73739  3.18146  2.89801  2.37887  2.77519  2.98518  4.58477  3.61503
          0.01673  5.32863  4.44435  0.61958  0.77255  0.59339  0.80397
    498   2.95263  4.99262  3.33059  2.65006  4.89594  3.84939  3.28618  4.37488  2.17902  3.55598  4.60294  2.72255  3.25055  2.87379  1.23043  2.82840  3.00317  3.94565  4.87879  4.17912    946 r x - -
          2.68635  4.42246  2.77541  2.73144  3.46375  2.40526  3.72516  3.29375  2.67612  2.69358  4.24711  2.90334  2.73761  3.18167  2.89715  2.37908  2.77524  2.98539  4.58498  3.61524
          0.28914  1.49784  3.59438  0.46189  0.99449  0.86887  0.54373
    499   3.11921  5.53377  3.47819  2.83408  4.84976  3.94644  4.10469  3.68350  0.72646  3.73068  4.34248  3.22772  3.97603  3.06185  3.19681  2.85179  3.39387  3.91038  5.97004  4.35579    951 k x - -
          2.68618  4.42225  2.77519  2.73123  3.46354  2.40513  3.72494  3.29354  2.67741  2.69355  4.24690  2.90347  2.73739  3.18146  2.89801  2.37887  2.77519  2.98518  4.58477  3.61503
          0.15242  5.38947  1.98917  0.61958  0.77255  0.86442  0.54696
    500   3.17780  3.69006  3.98479  3.31884  4.77540  4.19123  3.39137  4.00134  2.65098  3.62113  4.56551  3.75288  4.55717  3.19619  0.64409  3.39480  3.61966  3.78065  5.89210  4.66708    952 R x - -
          2.68618  4.42225  2.77519  2.73123  3.46354  2.40513  3.72494  3.29354  2.67741  2.69355  4.24690  2.90347  2.73739  3.18146  2.89801  2.37887  2.77519  2.98518  4.58477  3.61503
          0.02179  5.25823  4.11369  0.61958  0.77255  1.22145  0.34928
    501   3.00417  5.38867  3.31025  2.75384  4.70371  3.26684  3.99059  3.98219  1.04394  3.57710  4.00458  3.16193  3.55675  3.10477  3.20675  2.49657  2.43913  3.76683  5.85924  4.48247    953 k x - -
          2.68618  4.42225  2.77519  2.73123  3.46354  2.40513  3.72494  3.29354  2.67741  2.69355  4.24690  2.90347  2.73739  3.18146  2.89801  2.37887  2.77519  2.98518  4.58477  3.61503
          0.01245  5.24431  4.94868  0.61958  0.77255  1.15152  0.38002
    502   1.22301  4.30964  4.23859  3.66107  3.15067  4.08054  4.07602  2.96969  3.53026  2.78015  3.69149  3.96100  4.02060  3.53023  3.17084  3.35039  3.05907  2.37544  5.18227  2.12891    954 a x - -
          2.68618  4.42225  2.77519  2.73123  3.46354  2.40513  3.72494  3.29354  2.67741  2.69355  4.24690  2.90347  2.73739  3.18146  2.89801  2.37887  2.77519  2.98518  4.58477  3.61503
          0.06897  5.24313  2.79095  0.61958  0.77255  1.13000  0.39013
    503   2.94956  4.42500  1.46817  2.45006  4.84639  3.75671  3.63971  4.32981  2.71625  3.81201  4.55564  1.92197  4.16477  2.92228  3.21248  2.30303  2.81141  3.89645  5.94706  4.53515    955 d x - -
          2.68618  4.42225  2.77519  2.73123  3.46354  2.40513  3.72494  3.29354  2.67741  2.69355  4.24690  2.90347  2.73739  3.18146  2.89801  2.37887  2.77519  2.98518  4.58477  3.61503
          0.02062  5.20038  4.20689  0.61958  0.77255  0.88035  0.53552
    504   2.97879  5.57948  2.27756  1.10167  4.92022  3.79852  4.01347  4.40843  2.58412  3.88295  4.48252  2.57528  4.21119  2.96583  3.26408  2.85829  2.64871  3.82365  6.01230  4.59511    956 e x - -
          2.68618  4.42225  2.77519  2.73123  3.46354  2.40513  3.72494  3.29354  2.67741  2.69355  4.24690  2.90347  2.73739  3.18146  2.89801  2.37887  2.77519  2.98518  4.58477  3.61503
          0.00762  5.27663  5.99898  0.61958  0.77255  1.00850  0.45376
    505   2.10657  4.79166  3.17722  2.69065  3.74626  3.62202  4.26268  1.92154  2.97350  2.85801  1.73559  3.51186  4.39341  3.57979  3.63795  3.25440  3.07569  2.76415  5.37005  4.13075    957 m x - -
          2.68618  4.42225  2.77519  2.73123  3.46354  2.40513  3.72494  3.29354  2.67741  2.69355  4.24690  2.90347  2.73739  3.18146  2.89801  2.37887  2.77519  2.98518  4.58477  3.61503
          0.02226  5.30411  4.07198  0.61958  0.77255  1.05560  0.42769
    506   2.54628  5.52021  1.79844  1.47887  4.86417  2.80433  3.71573  4.34993  2.59684  3.82502  4.45740  2.93321  3.91929  3.06751  3.02248  2.76893  3.24190  3.73714  5.95329  4.25413    958 e x - -
          2.68618  4.42225  2.77519  2.73123  3.46354  2.40513  3.72494  3.29354  2.67741  2.69355  4.24690  2.90347  2.73739  3.18146  2.89801  2.37887  2.77519  2.98518  4.58477  3.61503
          0.00756  5.28495  6.00729  0.61958  0.77255  0.82431  0.57721
    507   3.05468  5.52813  1.97586  1.56160  4.85555  3.16574  3.65281  4.33100  2.74941  2.09619  3.59137  2.74609  4.22123  3.12325  3.25931  2.72858  3.28689  3.90943  5.97069  4.56762    959 e . - -
          2.68618  4.42225  2.77519  2.73123  3.46354  2.40513  3.72494  3.29354  2.67741  2.69355  4.24690  2.90347  2.73739  3.18146  2.89801  2.37887  2.77519  2.98518  4.58477  3.61503
          0.01130  5.34019  5.04455  0.61958  0.77255  1.00190  0.45757
    508   2.91282  5.53717  2.48718  1.87069  4.88121  2.54457  3.26138  4.36646  2.72529  3.36901  4.57811  3.17262  4.19646  2.68332  2.05970  2.50018  2.87743  3.81913  5.97045  3.17951    960 e . - -
          2.68618  4.42225  2.77519  2.73123  3.46354  2.40513  3.72494  3.29354  2.67741  2.69355  4.24690  2.90347  2.73739  3.18146  2.89801  2.37887  2.77519  2.98518  4.58477  3.61503
          0.02285  5.33606  4.02966  0.61958  0.77255  1.01159  0.45199
    509   2.89544  5.53096  2.61663  1.91564  4.48895  3.79477  3.57090  4.36157  2.47097  3.78565  4.08117  2.92451  3.26687  2.62163  2.66891  2.29792  2.24180  3.92146  5.96379  2.83314    961 e . - -
          2.68618  4.42225  2.77519  2.73123  3.46354  2.40513  3.72494  3.29354  2.67741  2.69355  4.24690  2.90347  2.73739  3.18146  2.89801  2.37887  2.77519  2.98518  4.58477  3.61503
          0.25660  5.32050  1.50762  0.61958  0.77255  1.04697  0.43232
    510   2.69846  4.92426  2.56972  2.55267  2.37431  2.52585  4.01838  3.31953  2.71001  2.75620  3.71090  3.16671  3.90116  3.22105  3.06470  2.75967  3.04180  2.39958  4.66068  3.53949    962 f . - -
          2.68618  4.42225  2.77519  2.73123  3.46354  2.40513  3.72494  3.29354  2.67741  2.69355  4.24690  2.90347  2.73739  3.18146  2.89801  2.37887  2.77519  2.98518  4.58477  3.61503
          0.02482  5.07324  4.00320  0.61958  0.77255  1.44276  0.26955
    511   2.91959  4.46704  3.16720  3.32596  1.97508  2.31443  4.26711  2.46816  3.25540  2.24172  2.92646  3.87190  3.87706  3.74732  3.51717  3.25295  3.06120  2.16937  5.07044  3.86686    963 f . - -
          2.68642  4.42227  2.77386  2.73121  3.46407  2.40511  3.72528  3.29399  2.67726  2.69401  4.24646  2.90360  2.73757  3.18169  2.89778  2.37880  2.77487  2.98515  4.58542  3.61568
          0.78968  0.67398  3.31497  1.07566  0.41714  0.35770  1.20158
    512   2.91953  5.55558  2.02757  2.57363  4.90062  3.08668  4.00589  3.97896  1.71975  3.55897  4.12889  2.71036  4.14127  2.88608  2.12133  2.60286  2.95722  3.74320  5.98827  4.57737    984 k x - -
          2.68618  4.42225  2.77519  2.73123  3.46354  2.40513  3.72494  3.29354  2.67741  2.69355  4.24690  2.90347  2.73739  3.18146  2.89801  2.37887  2.77519  2.98518  4.58477  3.61503
          0.38761  5.36866  1.14993  0.61958  0.77255  0.83086  0.57212
    513   2.60694  5.19004  3.15039  2.34467  4.46031  3.69126  3.88813  3.47865  1.57844  3.13037  3.74600  2.86670  4.08244  3.01642  2.63362  2.88851  2.95623  2.37481  5.67018  3.82533    985 k x - -
          2.68618  4.42225  2.77519  2.73123  3.46354  2.40513  3.72494  3.29354  2.67741  2.69355  4.24690  2.90347  2.73739  3.18146  2.89801  2.37887  2.77519  2.98518  4.58477  3.61503
          0.04814  5.00628  3.21130  0.61958  0.77255  0.35587  1.20585
    514   2.52393  3.19416  4.62399  4.36266  3.59261  4.26600  4.59573  2.75265  3.98192  2.48719  2.10524  4.39522  4.63075  4.32017  4.07417  3.33204  2.78555  1.07271  5.12033  3.94183    986 v x - -
          2.68618  4.42225  2.77519  2.73123  3.46354  2.40513  3.72494  3.29354  2.67741  2.69355  4.24690  2.90347  2.73739  3.18146  2.89801  2.37887  2.77519  2.98518  4.58477  3.61503
          0.00701  5.36032  6.08266  0.61958  0.77255  0.85364  0.55489
    515   4.18796  5.44363  5.72599  5.33425  0.86548  5.14596  4.48962  3.12670  4.59098  3.50492  4.58697  5.01226  5.46590  5.06261  5.06237  3.97657  4.09126  3.79632  2.27677  1.36179    987 f x - -
          2.68618  4.42225  2.77519  2.73123  3.46354  2.40513  3.72494  3.29354  2.67741  2.69355  4.24690  2.90347  2.73739  3.18146  2.89801  2.37887  2.77519  2.98518  4.58477  3.61503
          0.00693  5.37067  6.09302  0.61958  0.77255  0.79944  0.59707
    516   3.05759  3.18287  3.30318  3.00695  4.44348  0.86872  4.20334  3.84306  2.98545  3.38526  4.31434  3.44942  4.36232  3.16818  3.12549  3.18753  3.27407  3.34009  5.75332  4.44768    988 g x - -
          2.68618  4.42225  2.77519  2.73123  3.46354  2.40513  3.72494  3.29354  2.67741  2.69355  4.24690  2.90347  2.73739  3.18146  2.89801  2.37887  2.77519  2.98518  4.58477  3.61503
          0.00683  5.38520  6.10754  0.61958  0.77255  0.85154  0.55645
    517   3.33084  4.69837  5.17861  4.59070  3.83089  4.24959  4.89790  0.56731  4.40671  2.67872  3.45793  4.00152  4.88918  4.58476  4.47761  3.85610  3.48647  2.38766  5.42215  3.85712    989 I x - -
          2.68620  4.42227  2.77517  2.73125  3.46346  2.40511  3.72496  3.29356  2.67734  2.69348  4.24692  2.90349  2.73741  3.18148  2.89803  2.37889  2.77521  2.98520  4.58479  3.61505
          0.02611  4.65968  4.11667  0.98109  0.46985  0.75709  0.63305
    518   3.70177  4.99151  5.63157  4.30364  4.29754  5.07162  5.55440  1.50719  4.91018  2.96085  4.16535  5.19418  5.38298  5.16232  4.06942  4.43168  3.78435  0.59108  6.05416  4.85084    997 V x - -
          2.68618  4.42225  2.77519  2.73123  3.46354  2.40513  3.72494  3.29354  2.67741  2.69355  4.24690  2.90347  2.73739  3.18146  2.89801  2.37887  2.77519  2.98518  4.58477  3.61503
          0.01206  5.36907  4.91567  0.61958  0.77255  0.81768  0.58242
    519   2.94703  5.21223  3.68388  2.97926  4.61627  3.94119  4.34254  4.01462  2.90894  3.52887  4.48175  3.64928  4.41885  3.52360  3.58592  1.92147  0.85671  3.45035  5.91468  4.61495    998 t x - -
          2.68618  4.42225  2.77519  2.73123  3.46354  2.40513  3.72494  3.29354  2.67741  2.69355  4.24690  2.90347  2.73739  3.18146  2.89801  2.37887  2.77519  2.98518  4.58477  3.61503
          0.01739  5.36883  4.37534  0.61958  0.77255  0.79076  0.60422
    520   3.44353  5.92143  0.81826  2.89729  5.25548  3.98168  4.36441  4.73909  2.99722  4.24593  4.29532  2.75480  4.50033  3.49913  3.75066  3.38391  1.82318  4.31951  6.40721  4.97044    999 d x - -
          2.68624  4.42212  2.77526  2.73129  3.46345  2.40516  3.72501  3.29348  2.67733  2.69344  4.24647  2.90344  2.73739  3.18147  2.89803  2.37893  2.77518  2.98520  4.58483  3.61509
          0.02590  4.76042  4.07433  1.63103  0.21782  0.82858  0.57389
    521   0.59635  5.17906  4.30942  4.06411  5.47595  1.77423  5.22060  4.93665  3.95619  4.57580  5.36733  4.24380  4.66291  3.88509  4.54308  2.36353  3.69944  4.29339  6.77545  5.56167   1027 A x - -
          2.68618  4.42225  2.77519  2.73123  3.46354  2.40513  3.72494  3.29354  2.67741  2.69355  4.24690  2.90347  2.73739  3.18146  2.89801  2.37887  2.77519  2.98518  4.58477  3.61503
          0.00706  5.35291  6.07526  0.61958  0.77255  0.84494  0.56139
    522   2.93097  5.27526  3.43800  1.32380  4.52015  3.73816  4.07962  3.57808  2.39833  2.95301  3.87575  3.40253  4.26769  3.22459  3.09218  2.37684  3.20283  2.12856  5.77314  4.43276   1028 e x - -
          2.68618  4.42225  2.77519  2.73123  3.46354  2.40513  3.72494  3.29354  2.67741  2.69355  4.24690  2.90347  2.73739  3.18146  2.89801  2.37887  2.77519  2.98518  4.58477  3.61503
          0.00702  5.35891  6.08126  0.61958  0.77255  0.80091  0.59587
    523   2.96708  5.54111  2.07655  1.83142  4.26883  3.81316  4.00074  4.25423  1.39746  3.62496  3.71057  3.10533  4.20674  3.09823  3.08956  2.81057  3.01479  3.92994  5.97574  4.56689   1029 k x - -
          2.68618  4.42225  2.77519  2.73123  3.46354  2.40513  3.72494  3.29354  2.67741  2.69355  4.24690  2.90347  2.73739  3.18146  2.89801  2.37887  2.77519  2.98518  4.58477  3.61503
          0.00706  5.35335  6.07570  0.61958  0.77255  0.83792  0.56671
    524   4.16518  5.45256  5.62225  5.21844  1.72622  5.10647  4.49354  3.93709  5.01080  3.33222  4.56677  4.96965  4.02246  5.00364  4.99907  4.10179  4.39474  3.39282  0.59921  2.92569   1030 W x - -
          2.68618  4.42225  2.77519  2.73123  3.46354  2.40513  3.72494  3.29354  2.67741  2.69355  4.24690  2.90347  2.73739  3.18146  2.89801  2.37887  2.77519  2.98518  4.58477  3.61503
          0.00706  5.35335  6.07570  0.61958  0.77255  0.83792  0.56671
    525   3.10051  3.90039  5.01891  4.40726  2.57629  4.26447  3.21596  2.54541  3.93081  2.41396  3.60052  4.41136  4.62847  4.34079  4.04078  3.40012  3.33265  1.82201  4.59620  1.28196   1031 y x - -
          2.68618  4.42225  2.77519  2.73123  3.46354  2.40513  3.72494  3.29354  2.67741  2.69355  4.24690  2.90347  2.73739  3.18146  2.89801  2.37887  2.77519  2.98518  4.58477  3.61503
          0.03744  5.34954  3.44196  0.61958  0.77255  0.83792  0.56671
    526   3.09757  4.48371  4.97791  4.36963  1.03648  3.51618  4.57327  1.78362  3.79436  2.55605  3.26492  4.38996  4.62033  4.18898  4.20533  3.50243  3.32963  2.72785  3.97448  3.88624   1032 f x - -
          2.68618  4.42225  2.77519  2.73123  3.46354  2.40513  3.72494  3.29354  2.67741  2.69355  4.24690  2.90347  2.73739  3.18146  2.89801  2.37887  2.77519  2.98518  4.58477  3.61503
          0.00730  5.31940  6.04174  0.61958  0.77255  0.91813  0.50960
    527   3.07080  4.45577  4.96824  4.35744  3.45007  3.98643  4.56311  2.04118  4.15676  1.79027  1.46260  3.61151  4.59720  4.30049  3.83667  3.54146  2.43766  2.35620  4.28114  3.89924   1033 m x - -
          2.68618  4.42225  2.77519  2.73123  3.46354  2.40513  3.72494  3.29354  2.67741  2.69355  4.24690  2.90347  2.73739  3.18146  2.89801  2.37887  2.77519  2.98518  4.58477  3.61503
          0.00742  5.30357  6.02592  0.61958  0.77255  0.88205  0.53432
    528   3.07788  5.55727  3.32438  1.12670  4.90406  3.84155  4.01526  4.37684  1.63005  3.77925  4.60161  3.31224  4.01024  2.96730  2.94041  2.80900  3.30561  3.48814  5.98029  4.35559   1034 e x - -
          2.68744  4.42331  2.77562  2.73215  3.46484  2.40555  3.72486  3.29191  2.67690  2.69262  4.24719  2.90268  2.73845  3.18164  2.89881  2.37788  2.77506  2.98319  4.58621  3.61504
          0.29484  1.37457  6.03182  2.24877  0.11152  0.72375  0.66345
    529   3.04986  1.11471  2.57897  2.57519  4.51068  3.58859  4.07873  3.93042  2.84522  3.39877  4.33827  3.19815  4.26432  3.11492  3.24686  2.91965  3.10601  3.38387  5.76757  3.96902   1096 c x - -
          2.68673  4.42244  2.77556  2.73147  3.46408  2.40585  3.72576  3.29335  2.67737  2.69253  4.24736  2.90124  2.73752  3.18172  2.89853  2.37894  2.77494  2.98475  4.58489  3.61483
          0.35622  1.40378  2.91844  2.17090  0.12112  0.82027  0.58038
    530   2.86781  5.41489  2.49074  2.54913  4.26028  3.66410  3.97429  3.82095  2.50839  3.24572  3.25758  2.55644  4.17557  3.08361  3.21080  1.42398  2.50322  3.78605  5.86976  4.48160   1181 s x - -
          2.68618  4.42225  2.77519  2.73123  3.46354  2.40513  3.72494  3.29354  2.67741  2.69355  4.24690  2.90347  2.73739  3.18146  2.89801  2.37887  2.77519  2.98518  4.58477  3.61503
          0.29311  5.26090  1.39082  0.61958  0.77255  0.88845  0.52983
    531   2.89548  4.48941  3.43709  3.44281  3.60762  3.61733  4.20859  2.79276  3.31226  1.42951  2.24448  3.43237  4.30790  3.22731  3.22276  3.12430  3.12734  2.58177  5.08724  2.77199   1182 l x - -
          2.68618  4.42225  2.77519  2.73123  3.46354  2.40513  3.72494  3.29354  2.67741  2.69355  4.24690  2.90347  2.73739  3.18146  2.89801  2.37887  2.77519  2.98518  4.58477  3.61503
          0.01013  4.99357  5.71591  0.61958  0.77255  0.75454  0.63530
    532   2.97862  4.19500  1.24720  2.61923  4.75925  3.45656  3.67193  4.06526  2.58777  3.73325  4.48652  2.12069  4.14578  3.05287  3.18955  2.62631  3.21153  3.50837  5.88448  4.48488   1183 d x - -
          2.68618  4.42225  2.77519  2.73123  3.46354  2.40513  3.72494  3.29354  2.67741  2.69355  4.24690  2.90347  2.73739  3.18146  2.89801  2.37887  2.77519  2.98518  4.58477  3.61503
          0.00848  5.17016  5.89251  0.61958  0.77255  0.95372  0.48663
    533   2.80148  5.50891  1.66507  2.17338  4.84980  3.07855  3.81462  4.16156  2.70169  3.65486  4.55248  1.86071  4.15765  3.05587  3.13198  2.38513  3.00403  3.89766  5.94329  4.53011   1184 d x - -
          2.68618  4.42225  2.77519  2.73123  3.46354  2.40513  3.72494  3.29354  2.67741  2.69355  4.24690  2.90347  2.73739  3.18146  2.89801  2.37887  2.77519  2.98518  4.58477  3.61503
          0.04659  5.20653  3.21786  0.61958  0.77255  0.57224  0.83071
    534   2.86559  5.53556  2.81624  1.45259  4.87932  3.07789  3.98020  4.21694  2.57437  3.84029  4.57744  2.53479  4.18378  1.75483  3.21511  2.78111  3.25486  3.53962  5.96822  4.55521   1185 e x - -
          2.68618  4.42225  2.77519  2.73123  3.46354  2.40513  3.72494  3.29354  2.67741  2.69355  4.24690  2.90347  2.73739  3.18146  2.89801  2.37887  2.77519  2.98518  4.58477  3.61503
          0.00759  5.28089  6.00324  0.61958  0.77255  0.70496  0.68147
    535   3.02639  5.53764  1.95674  2.17469  4.88241  1.75707  3.98599  4.25373  2.48287  3.84272  4.57867  2.88880  4.19167  2.83985  2.54853  2.66448  3.09596  3.53360  5.97018  4.55872   1186 g x - -
          2.68607  4.42172  2.77529  2.73133  3.46340  2.40514  3.72504  3.29364  2.67741  2.69343  4.24700  2.90342  2.73749  3.18156  2.89811  2.37882  2.77529  2.98502  4.58487  3.61484
          0.08607  2.52459  6.03982  0.79349  0.60196  0.81327  0.58592
    536   3.02153  4.56130  3.13088  2.58828  4.39317  3.45046  3.99675  3.60487  1.46672  3.35834  4.14064  2.71874  3.14500  3.10296  1.90424  2.99777  3.08299  3.43647  5.91220  4.04741   1190 k x - -
          2.68618  4.42225  2.77519  2.73123  3.46354  2.40513  3.72494  3.29354  2.67741  2.69355  4.24690  2.90347  2.73739  3.18146  2.89801  2.37887  2.77519  2.98518  4.58477  3.61503
          0.03303  5.31747  3.59034  0.61958  0.77255  0.81327  0.58592
    537   3.04615  4.66519  3.64420  3.48033  3.78704  3.86500  4.02090  2.84351  3.29230  2.15598  3.50527  3.88883  1.34922  3.75190  3.77570  3.03908  2.95486  2.00741  5.26025  4.04435   1191 p x - -
          2.68618  4.42225  2.77519  2.73123  3.46354  2.40513  3.72494  3.29354  2.67741  2.69355  4.24690  2.90347  2.73739  3.18146  2.89801  2.37887  2.77519  2.98518  4.58477  3.61503
          0.00750  5.29194  6.01429  0.61958  0.77255  0.77929  0.61384
    538   3.01610  5.51992  2.91935  1.94042  4.86222  3.58980  3.97804  4.34614  1.86023  3.73650  4.56134  3.14519  4.18421  2.99094  2.51253  1.63000  3.07982  3.24564  5.02849  4.16912   1192 s x - -
          2.68618  4.42225  2.77519  2.73123  3.46354  2.40513  3.72494  3.29354  2.67741  2.69355  4.24690  2.90347  2.73739  3.18146  2.89801  2.37887  2.77519  2.98518  4.58477  3.61503
          0.00737  5.30929  6.03163  0.61958  0.77255  0.56181  0.84439
    539   3.02133  4.49183  4.52328  4.38307  0.98607  4.26622  4.59207  2.78282  3.92870  2.47708  3.44103  4.40274  4.63044  4.11305  4.21902  3.47445  3.33769  1.85084  4.40780  3.40787   1193 f x - -
          2.68618  4.42225  2.77519  2.73123  3.46354  2.40513  3.72494  3.29354  2.67741  2.69355  4.24690  2.90347  2.73739  3.18146  2.89801  2.37887  2.77519  2.98518  4.58477  3.61503
          0.01511  5.35853  4.57673  0.61958  0.77255  0.68885  0.69746
    540   3.04440  5.45688  3.19494  2.69478  3.53446  3.83328  3.47414  4.22351  1.08332  2.67198  4.01157  3.04387  4.22544  2.99996  2.62044  2.95481  3.17779  3.82730  5.91181  4.24238   1194 k x - -
          2.68618  4.42225  2.77519  2.73123  3.46354  2.40513  3.72494  3.29354  2.67741  2.69355  4.24690  2.90347  2.73739  3.18146  2.89801  2.37887  2.77519  2.98518  4.58477  3.61503
          0.01772  5.35049  4.35700  0.61958  0.77255  0.71487  0.67189
    541   3.00705  4.52307  4.73391  4.13787  3.52728  4.22033  4.53532  2.83023  3.98294  0.80188  3.63498  4.27056  4.58715  3.49125  3.71971  2.94645  3.13362  2.29493  5.13885  3.64667   1195 l x - -
          2.68629  4.41954  2.77531  2.73128  3.46365  2.40524  3.72475  3.29365  2.67752  2.69366  4.24701  2.90349  2.73751  3.18157  2.89812  2.37831  2.77531  2.98529  4.58488  3.61514
          0.23723  1.60442  4.58722  0.09846  2.36698  0.74779  0.64134
    542   2.99230  4.00649  3.47878  3.23102  4.05176  3.98614  4.24445  3.42681  3.19895  2.76176  3.99820  3.38068  4.37858  3.51848  3.58929  0.82939  3.12119  3.18241  4.81031  3.80506   1197 s x - -
          2.68618  4.42225  2.77519  2.73123  3.46354  2.40513  3.72494  3.29354  2.67741  2.69355  4.24690  2.90347  2.73739  3.18146  2.89801  2.37887  2.77519  2.98518  4.58477  3.61503
          0.00728  5.32226  6.04461  0.61958  0.77255  0.72513  0.66216
    543   3.02540  5.53371  2.92565  1.85152  4.87792  3.35936  3.98624  4.36315  1.54538  2.70827  4.57468  2.94304  3.00781  3.08295  2.52317  2.80412  3.04442  3.74507  5.96679  4.55653   1198 k x - -
          2.68619  4.42241  2.77536  2.73140  3.46370  2.40529  3.72490  3.29357  2.67750  2.69336  4.24668  2.90353  2.73731  3.18163  2.89803  2.37857  2.77474  2.98535  4.58493  3.61519
          0.34902  1.23010  6.04893  0.07138  2.67519  0.59855  0.79763
    544   2.66602  5.25909  3.44506  2.89205  4.50545  3.41637  3.83499  3.92369  2.82529  3.18063  4.33551  2.92989  1.10530  3.17025  3.35022  2.59477  2.97634  3.46011  5.76595  4.07896   1200 p x - -
          2.68653  4.42268  2.77540  2.73162  3.46300  2.40542  3.72537  3.29319  2.67775  2.69283  4.24733  2.90365  2.73582  3.18178  2.89844  2.37863  2.77509  2.98547  4.58520  3.61534
          0.30877  1.61857  2.69607  1.27039  0.32951  0.61117  0.78245
    545   2.79636  4.43790  5.00269  4.38939  3.30342  4.22918  4.56248  1.78715  4.17967  2.06660  2.87042  4.38429  4.04347  4.31534  4.19607  2.99967  3.10103  1.28244  5.06239  3.13940   1206 v x - -
          2.68618  4.42225  2.77519  2.73123  3.46354  2.40513  3.72494  3.29354  2.67741  2.69355  4.24690  2.90347  2.73739  3.18146  2.89801  2.37887  2.77519  2.98518  4.58477  3.61503
          0.02853  5.27548  3.77188  0.61958  0.77255  0.79703  0.59904
    546   2.85745  4.55949  4.31708  3.73701  2.83425  4.10069  4.39030  2.46454  3.30439  2.67443  3.40211  2.42700  4.47284  3.89025  3.61453  3.02415  1.50528  1.95984  5.16507  3.96438   1207 t x - -
          2.68619  4.42226  2.77521  2.73124  3.46355  2.40514  3.72496  3.29355  2.67742  2.69347  4.24691  2.90348  2.73741  3.18147  2.89802  2.37888  2.77516  2.98513  4.58478  3.61504
          0.22641  4.48445  1.65378  0.79954  0.59699  0.65725  0.73038
    547   3.06230  4.46615  4.77612  4.18912  3.53124  4.21711  3.91886  2.19126  4.00653  2.55645  3.58555  3.85420  4.57926  4.20471  4.10555  3.52506  3.29671  0.78965  5.08352  3.52419   1212 v x - -
          2.68618  4.42225  2.77520  2.73123  3.46354  2.40513  3.72495  3.29354  2.67741  2.69355  4.24690  2.90341  2.73740  3.18146  2.89801  2.37887  2.77520  2.98518  4.58477  3.61503
          0.04903  4.32467  3.36357  0.53729  0.87786  0.45719  1.00255
    548   2.52099  5.20914  2.58887  2.55700  4.44954  3.64129  4.03259  2.85863  2.51704  3.46854  4.06758  2.55432  3.89437  3.18079  3.29587  2.88624  3.23107  1.50491  5.71013  3.80700   1214 v x - -
          2.68618  4.42225  2.77519  2.73123  3.46354  2.40513  3.72494  3.29354  2.67741  2.69355  4.24690  2.90347  2.73739  3.18146  2.89801  2.37887  2.77519  2.98518  4.58477  3.61503
          0.00777  5.25715  5.97950  0.61958  0.77255  0.66335  0.72385
    549   2.73211  3.57382  4.42973  3.63998  3.42267  4.14153  4.43786  3.00899  3.45167  2.60210  3.66984  4.08783  3.84255  3.97348  3.75158  2.56649  2.94909  2.71645  3.84128  1.10730   1215 y x - -
          2.68618  4.42225  2.77519  2.73123  3.46354  2.40513  3.72494  3.29354  2.67741  2.69355  4.24690  2.90347  2.73739  3.18146  2.89801  2.37887  2.77519  2.98518  4.58477  3.61503
          0.00750  5.29265  6.01500  0.61958  0.77255  0.66504  0.72207
    550   3.01582  5.50868  2.78692  1.95617  4.22633  2.34652  3.98021  3.49657  1.83077  3.81079  4.32753  2.74260  4.03295  2.95118  3.20938  2.39948  3.02492  2.83336  5.94585  4.30655   1216 k x - -
          2.68641  4.42252  2.77532  2.73127  3.46329  2.40534  3.72522  3.29381  2.67750  2.69245  4.24665  2.90368  2.73767  3.18137  2.89818  2.37878  2.77458  2.98546  4.58504  3.61530
          0.28921  1.39134  6.03147  0.68591  0.70044  0.71340  0.67330
    551   3.01573  4.51822  1.42475  2.47601  4.86143  3.52922  3.59814  4.34530  2.31199  3.44507  4.33523  2.88135  4.01534  3.07519  2.56468  2.18323  3.18242  3.90837  5.95375  3.91666   1219 d x - -
          2.68618  4.42225  2.77519  2.73123  3.46354  2.40513  3.72494  3.29354  2.67741  2.69355  4.24690  2.90347  2.73739  3.18146  2.89801  2.37887  2.77519  2.98518  4.58477  3.61503
          0.01377  5.30913  4.74088  0.61958  0.77255  0.71340  0.67330
    552   2.71003  5.52333  2.29559  1.40250  4.86772  3.57942  3.97474  3.94529  2.14207  3.82832  4.33715  2.29849  4.18088  2.89722  3.20285  2.78687  3.24514  3.64269  5.95635  4.13651   1220 e x - -
          2.68618  4.42225  2.77519  2.73123  3.46354  2.40513  3.72494  3.29354  2.67741  2.69355  4.24690  2.90347  2.73739  3.18146  2.89801  2.37887  2.77519  2.98518  4.58477  3.61503
          0.02980  5.30278  3.71387  0.61958  0.77255  0.69382  0.69247
    553   2.84908  5.46977  1.47957  2.71840  4.36226  3.31422  3.97747  3.75855  2.40325  3.26833  4.19552  1.88028  4.18115  3.08054  3.05691  2.59683  3.23830  3.84985  5.91444  4.51562   1221 d x - -
          2.68618  4.42225  2.77519  2.73123  3.46354  2.40513  3.72494  3.29354  2.67741  2.69355  4.24690  2.90347  2.73739  3.18146  2.89801  2.37887  2.77519  2.98518  4.58477  3.61503
          0.01482  5.28706  4.64047  0.61958  0.77255  0.69711  0.68920
    554   3.07111  4.20854  4.23046  4.33283  3.54947  4.23067  4.55932  2.48884  4.13779  1.26550  1.58171  3.96168  4.59450  4.28615  4.17879  3.53810  2.84473  2.67715  3.31688  3.90247   1222 l x - -
          2.68618  4.42225  2.77519  2.73123  3.46354  2.40513  3.72494  3.29354  2.67741  2.69355  4.24690  2.90347  2.73739  3.18146  2.89801  2.37887  2.77519  2.98518  4.58477  3.61503
          0.00749  5.29364  6.01599  0.61958  0.77255  0.75934  0.63107
    555   2.64188  5.49429  3.17539  1.71342  4.30606  3.14700  3.87603  3.77973  2.17846  3.31429  4.53768  3.09923  4.17937  1.75306  2.91004  2.97561  3.23965  3.12534  5.93319  4.04798   1223 e x - -
          2.68618  4.42225  2.77519  2.73123  3.46354  2.40513  3.72494  3.29354  2.67741  2.69355  4.24690  2.90347  2.73739  3.18146  2.89801  2.37887  2.77519  2.98518  4.58477  3.61503
          0.00749  5.29364  6.01599  0.61958  0.77255  0.75934  0.63107
    556   2.62239  5.51760  2.34629  1.96564  4.86188  2.81106  3.96967  4.10166  2.33609  3.82255  4.55851  2.37384  4.17588  2.93388  3.09528  2.68775  2.04314  3.28763  5.95073  4.54014   1224 e x - -
          2.68621  4.42229  2.77511  2.73116  3.46357  2.40516  3.72498  3.29357  2.67744  2.69347  4.24693  2.90350  2.73743  3.18150  2.89804  2.37882  2.77523  2.98522  4.58408  3.61507
          0.04796  3.11467  6.01599  0.56116  0.84525  0.71632  0.67050
    557   2.89672  5.51784  2.78164  2.70811  4.86078  2.92787  3.97440  4.34486  1.56266  3.62130  3.05195  2.79068  2.37499  2.69081  2.47919  2.86122  3.24427  3.90736  5.95157  4.54245   1228 k x - -
          2.68618  4.42225  2.77519  2.73123  3.46354  2.40513  3.72494  3.29354  2.67741  2.69355  4.24690  2.90347  2.73739  3.18146  2.89801  2.37887  2.77519  2.98518  4.58477  3.61503
          0.02000  5.30077  4.21249  0.61958  0.77255  0.67153  0.71524
    558   2.39256  4.48191  4.96785  4.36137  3.58307  3.82062  4.59504  2.17892  4.16766  2.41843  3.60226  4.39237  4.62421  4.04942  4.21118  3.56934  3.13146  0.88963  4.12105  3.93811   1229 v x - -
          2.68618  4.42225  2.77519  2.73123  3.46354  2.40513  3.72494  3.29354  2.67741  2.69355  4.24690  2.90347  2.73739  3.18146  2.89801  2.37887  2.77519  2.98518  4.58477  3.61503
          0.00745  5.29957  6.02192  0.61958  0.77255  0.60704  0.78737
    559   2.90811  4.78679  3.28168  1.34004  4.86905  3.20892  3.76241  4.00484  1.64927  3.83008  4.56914  3.27203  4.19594  2.83098  2.57718  2.89403  3.12650  3.74527  5.96089  4.55429   1230 e x - -
          2.68618  4.42225  2.77519  2.73123  3.46354  2.40513  3.72494  3.29354  2.67741  2.69355  4.24690  2.90347  2.73739  3.18146  2.89801  2.37887  2.77519  2.98518  4.58477  3.61503
          0.01295  5.32268  4.82991  0.61958  0.77255  0.67075  0.71605
    560   2.89911  5.51963  2.86593  2.46240  4.86112  3.53811  3.98040  3.73144  1.23804  3.82311  4.06320  2.47396  4.18675  3.07803  2.31413  2.98257  2.90271  3.60381  5.95421  4.54603   1231 k x - -
          2.68618  4.42225  2.77519  2.73123  3.46354  2.40513  3.72494  3.29354  2.67741  2.69355  4.24690  2.90347  2.73739  3.18146  2.89801  2.37887  2.77519  2.98518  4.58477  3.61503
          0.02083  5.31151  4.15505  0.61958  0.77255  0.68877  0.69755
    561   2.94246  4.63820  5.25912  4.66305  3.26477  4.51969  4.88483  2.04838  4.06830  1.71297  3.48090  4.67518  4.86386  4.61283  4.49816  3.84198  3.26743  0.93743  5.36512  4.18828   1232 v x - -
          2.68618  4.42225  2.77519  2.73123  3.46354  2.40513  3.72494  3.29354  2.67741  2.69355  4.24690  2.90347  2.73739  3.18146  2.89801  2.37887  2.77519  2.98518  4.58477  3.61503
          0.01179  5.29814  5.00250  0.61958  0.77255  0.72969  0.65790
    562   2.94309  4.26122  5.00383  4.39621  1.92145  4.28638  4.61810  2.67667  4.19947  0.91213  3.57633  4.42321  4.64618  4.34209  3.86455  3.11119  3.35659  2.65199  5.12506  3.94966   1233 l x - -
          2.68618  4.42225  2.77519  2.73123  3.46354  2.40513  3.72494  3.29354  2.67741  2.69355  4.24690  2.90347  2.73739  3.18146  2.89801  2.37887  2.77519  2.98518  4.58477  3.61503
          0.01912  5.28911  4.27671  0.61958  0.77255  0.64967  0.73860
    563   2.93664  5.41539  3.12694  1.90947  4.72070  1.27622  3.98836  3.87195  2.74122  3.61413  4.03439  3.20194  4.18854  2.99326  2.96624  2.69439  3.23829  3.33313  5.87330  4.48802   1234 g x - -
          2.68618  4.42225  2.77519  2.73123  3.46354  2.40513  3.72494  3.29354  2.67741  2.69355  4.24690  2.90347  2.73739  3.18146  2.89801  2.37887  2.77519  2.98518  4.58477  3.61503
          0.00763  5.27559  5.99793  0.61958  0.77255  0.64949  0.73880
    564   3.03118  4.03556  3.71808  3.15472  4.05296  3.95711  1.31308  2.88990  3.12501  3.11504  3.61716  3.25175  4.34033  2.17853  3.15302  3.02688  3.09188  3.02156  4.59641  3.48892   1235 h x - -
          2.68618  4.42225  2.77519  2.73123  3.46354  2.40513  3.72494  3.29354  2.67741  2.69355  4.24690  2.90347  2.73739  3.18146  2.89801  2.37887  2.77519  2.98518  4.58477  3.61503
          0.02566  5.28927  3.89790  0.61958  0.77255  0.55851  0.84877
    565   3.17963  4.60398  4.81941  4.21964  3.57123  4.31712  4.63156  0.70214  3.34752  2.33496  3.70877  4.35859  4.67986  4.24077  3.69264  3.47422  3.22791  2.68704  5.25493  4.06956   1236 i x - -
          2.68618  4.42225  2.77519  2.73123  3.46354  2.40513  3.72494  3.29354  2.67741  2.69355  4.24690  2.90347  2.73739  3.18146  2.89801  2.37887  2.77519  2.98518  4.58477  3.61503
          0.00752  5.28977  6.01212  0.61958  0.77255  0.67347  0.71322
    566   1.89119  4.73461  3.96237  3.08108  3.61538  4.03133  4.28885  2.63772  2.06964  2.53467  3.83928  3.55007  4.40982  3.63997  3.56120  2.98344  3.05071  1.59275  5.32021  4.09081   1237 v x - -
          2.68618  4.42225  2.77519  2.73123  3.46354  2.40513  3.72494  3.29354  2.67741  2.69355  4.24690  2.90347  2.73739  3.18146  2.89801  2.37887  2.77519  2.98518  4.58477  3.61503
          0.00752  5.28977  6.01212  0.61958  0.77255  0.63853  0.75092
    567   3.22380  4.89093  4.05534  3.45606  3.65507  3.26832  4.37210  3.40223  3.20757  3.10363  4.01645  3.58285  4.56237  3.79507  3.70723  3.46037  3.34883  3.18403  0.75567  3.58752   1238 w x - -
          2.68618  4.42225  2.77519  2.73123  3.46354  2.40513  3.72494  3.29354  2.67741  2.69355  4.24690  2.90347  2.73739  3.18146  2.89801  2.37887  2.77519  2.98518  4.58477  3.61503
          0.00753  5.28840  6.01074  0.61958  0.77255  0.58751  0.81127
    568   2.94306  3.87170  4.96433  4.35312  3.37271  3.97994  4.55385  2.59907  4.15110  0.88979  3.14452  4.36600  4.58736  3.68515  3.81812  3.53214  3.13408  2.10457  5.06512  3.56645   1239 l x - -
          2.68618  4.42225  2.77519  2.73123  3.46354  2.40513  3.72494  3.29354  2.67741  2.69355  4.24690  2.90347  2.73739  3.18146  2.89801  2.37887  2.77519  2.98518  4.58477  3.61503
          0.00757  5.28292  6.00526  0.61958  0.77255  0.61814  0.77424
    569   2.98389  4.50528  5.03723  4.12719  2.20208  4.29569  4.62462  2.44363  4.22391  0.85663  3.32253  4.44030  4.65127  4.35801  4.01269  3.48361  3.35847  2.61017  5.11941  3.80003   1240 l x - -
          2.68618  4.42225  2.77519  2.73123  3.46354  2.40513  3.72494  3.29354  2.67741  2.69355  4.24690  2.90347  2.73739  3.18146  2.89801  2.37887  2.77519  2.98518  4.58477  3.61503
          0.00757  5.28292  6.00526  0.61958  0.77255  0.46830  0.98368
    570   2.99598  5.49379  2.32761  1.17340  4.47140  3.66291  3.83199  4.02860  2.40218  3.46691  3.80647  3.07034  4.16503  2.92075  2.98079  2.73699  3.07112  3.60083  5.92969  4.52201   1241 e x - -
          2.68671  4.42193  2.77544  2.73098  3.46353  2.40541  3.72521  3.29313  2.67756  2.69347  4.24652  2.90343  2.73807  3.17949  2.89793  2.37828  2.77581  2.98540  4.58362  3.61551
          0.19054  1.76620  5.99050  1.91028  0.16021  0.52699  0.89253
    571   2.79419  5.47172  3.26214  1.13617  4.80179  3.12597  3.96628  3.96730  2.31855  3.13479  4.51659  3.25172  4.17122  2.82518  2.83417  2.66230  3.07303  3.49003  5.91323  4.51236   1250 e x - -
          2.68618  4.42225  2.77519  2.73123  3.46354  2.40513  3.72494  3.29354  2.67741  2.69355  4.24690  2.90347  2.73739  3.18146  2.89801  2.37887  2.77519  2.98518  4.58477  3.61503
          0.14262  5.26815  2.05754  0.61958  0.77255  0.52699  0.89253
    572   1.26932  4.48320  4.27024  3.68947  3.59283  3.70404  4.32756  2.49926  3.26067  2.40789  2.82634  3.95548  3.65973  3.69903  3.82172  2.91930  3.09387  2.15230  5.09008  3.89064   1251 a x - -
          2.68618  4.42225  2.77519  2.73123  3.46354  2.40513  3.72494  3.29354  2.67741  2.69355  4.24690  2.90347  2.73739  3.18146  2.89801  2.37887  2.77519  2.98518  4.58477  3.61503
          0.03615  5.11833  3.52270  0.61958  0.77255  0.89385  0.52607
    573   2.81234  5.31296  3.02363  2.50066  4.61247  3.71324  3.90504  3.91374  2.51069  3.02389  4.36619  3.20129  4.10564  1.17523  2.98423  2.74477  3.07366  3.41645  5.77335  3.71196   1252 q x - -
          2.68618  4.42225  2.77519  2.73123  3.46354  2.40513  3.72494  3.29354  2.67741  2.69355  4.24690  2.90347  2.73739  3.18146  2.89801  2.37887  2.77519  2.98518  4.58477  3.61503
          0.00918  5.09135  5.81370  0.61958  0.77255  0.81984  0.58072
    574   2.76064  5.42173  3.02392  2.35827  4.75950  3.70875  3.89463  3.85951  1.13855  3.72276  3.97748  3.02177  4.10180  2.76158  2.68813  2.69386  3.16367  3.80854  5.85774  3.90914   1253 k x - -
          2.68618  4.42225  2.77519  2.73123  3.46354  2.40513  3.72494  3.29354  2.67741  2.69355  4.24690  2.90347  2.73739  3.18146  2.89801  2.37887  2.77519  2.98518  4.58477  3.61503
          0.00893  5.11833  5.84067  0.61958  0.77255  0.89385  0.52607
    575   2.43201  4.91214  3.27979  2.65661  4.09430  3.83280  4.05646  3.27343  2.93728  2.08231  4.00071  3.43838  1.56622  3.06021  3.36398  2.67291  3.17433  3.21211  3.98814  4.17333   1254 p x - -
          2.68620  4.42227  2.77521  2.73125  3.46356  2.40515  3.72496  3.29356  2.67728  2.69342  4.24692  2.90348  2.73741  3.18148  2.89803  2.37889  2.77521  2.98520  4.58479  3.61505
          0.04881  3.60655  3.88786  0.64876  0.73960  0.89385  0.52607
    576   2.65221  5.17891  1.48287  2.37408  4.43545  3.57254  3.79524  3.39782  2.71633  3.00788  3.21750  3.02715  4.12292  3.06888  3.18765  2.80221  2.69305  2.90324  5.66867  4.31850   1257 d x - -
          2.68618  4.42225  2.77519  2.73123  3.46354  2.40513  3.72494  3.29354  2.67741  2.69355  4.24690  2.90347  2.73739  3.18146  2.89801  2.37887  2.77519  2.98518  4.58477  3.61503
          0.01347  5.07875  4.94026  0.61958  0.77255  0.86412  0.54719
    577   2.79395  5.39438  2.99805  1.71402  4.72662  3.41685  3.88168  4.20357  2.34868  3.16441  4.16077  3.16540  3.74264  2.98236  2.96245  1.57609  2.81791  3.77815  5.83485  4.33210   1258 s x - -
          2.68618  4.42225  2.77519  2.73123  3.46354  2.40513  3.72494  3.29354  2.67741  2.69355  4.24690  2.90347  2.73739  3.18146  2.89801  2.37887  2.77519  2.98518  4.58477  3.61503
          0.03105  5.08837  3.71299  0.61958  0.77255  0.91120  0.51424
    578   1.56850  5.25698  2.53168  2.48379  4.54178  3.64082  3.90296  3.98694  2.66790  2.58496  4.31512  2.97922  3.10931  3.02383  2.99548  2.54515  2.95418  3.01668  5.72878  4.35785   1259 a x - -
          2.68618  4.42225  2.77519  2.73123  3.46354  2.40513  3.72494  3.29354  2.67741  2.69355  4.24690  2.90347  2.73739  3.18146  2.89801  2.37887  2.77519  2.98518  4.58477  3.61503
          0.02731  5.06330  3.88164  0.61958  0.77255  0.85156  0.55643
    579   2.75870  5.10473  3.08680  2.35135  4.17812  3.32775  3.75147  3.36291  2.51299  1.94647  4.17412  2.77681  4.10700  3.06664  3.01996  2.00500  3.12014  2.76551  5.60438  3.83286   1260 l x - -
          2.68618  4.42225  2.77519  2.73123  3.46354  2.40513  3.72494  3.29354  2.67741  2.69355  4.24690  2.90347  2.73739  3.18146  2.89801  2.37887  2.77519  2.98518  4.58477  3.61503
          0.00987  5.01891  5.74126  0.61958  0.77255  0.84418  0.56196
    580   2.65962  5.40066  2.40756  2.49720  4.74475  3.20632  3.85343  3.98126  2.28759  3.39209  4.44165  2.04699  4.05975  2.02771  2.49016  2.64139  3.12365  3.64665  5.83382  4.42356   1261 q . - -
          2.68618  4.42225  2.77519  2.73123  3.46354  2.40513  3.72494  3.29354  2.67741  2.69355  4.24690  2.90347  2.73739  3.18146  2.89801  2.37887  2.77519  2.98518  4.58477  3.61503
          0.02430  5.03790  4.04440  0.61958  0.77255  0.90293  0.51983
    581   2.80084  5.29922  3.05600  2.30121  4.61066  3.13798  3.85112  3.88169  2.28336  3.23740  4.34893  2.89790  3.70211  2.91818  2.61747  1.90445  2.95135  2.17333  5.75257  4.36297   1262 s . - -
          2.68618  4.42225  2.77519  2.73123  3.46354  2.40513  3.72494  3.29354  2.67741  2.69355  4.24690  2.90347  2.73739  3.18146  2.89801  2.37887  2.77519  2.98518  4.58477  3.61503
          0.01732  4.98981  4.56975  0.61958  0.77255  0.93028  0.50161
    582   2.85248  5.34831  2.81315  1.98265  4.68776  2.47307  3.81469  3.93359  1.67617  3.29851  4.39071  2.94606  4.02085  2.91313  2.53291  2.71607  3.08353  3.31133  5.78393  4.37722   1263 k . - -
          2.68618  4.42225  2.77519  2.73123  3.46354  2.40513  3.72494  3.29354  2.67741  2.69355  4.24690  2.90347  2.73739  3.18146  2.89801  2.37887  2.77519  2.98518  4.58477  3.61503
          0.33391  4.93464  1.28485  0.61958  0.77255  0.94283  0.49352
    583   2.47295  5.11544  3.01624  1.85056  4.41590  2.85688  3.70437  3.87099  2.21505  3.17214  4.16844  2.84622  3.71295  2.81766  2.61783  2.70620  2.86609  2.88669  5.57559  3.74784   1264 e . - -
          2.68639  4.42246  2.77530  2.73118  3.46351  2.40505  3.72516  3.29349  2.67684  2.69366  4.24659  2.90361  2.73761  3.18141  2.89774  2.37891  2.77529  2.98509  4.58498  3.61525
          0.72422  0.69411  4.14891  0.51436  0.91102  0.56277  0.84310
    584   2.65096  5.29371  3.01894  1.57586  4.62508  3.59528  3.61260  3.67656  2.42525  3.59300  4.33809  3.06822  3.74670  2.47802  2.56136  2.45575  2.53989  3.27338  5.73455  4.33230   1270 e x - -
          2.68618  4.42225  2.77519  2.73123  3.46354  2.40513  3.72494  3.29354  2.67741  2.69355  4.24690  2.90347  2.73739  3.18146  2.89801  2.37887  2.77519  2.98518  4.58477  3.61503
          0.03658  4.84830  3.57294  0.61958  0.77255  0.82326  0.57803
    585   2.83916  4.64191  3.18884  2.52201  4.41051  3.48884  3.83392  3.84226  2.39431  3.14516  4.19949  3.15375  2.66575  2.96358  1.46392  2.71236  2.88752  3.21290  5.61146  4.25985   1271 r x - -
          2.68618  4.42225  2.77519  2.73123  3.46354  2.40513  3.72494  3.29354  2.67741  2.69355  4.24690  2.90347  2.73739  3.18146  2.89801  2.37887  2.77519  2.98518  4.58477  3.61503
          0.01180  4.84160  5.56394  0.61958  0.77255  0.94683  0.49097
    586   2.68933  3.70024  3.36817  1.97710  3.31579  3.43132  3.70719  3.37153  2.45210  3.03286  3.88532  3.21784  4.08203  3.12539  3.22063  2.41106  2.78747  2.04680  5.34011  3.64717   1272 e x - -
          2.68618  4.42225  2.77519  2.73123  3.46354  2.40513  3.72494  3.29354  2.67741  2.69355  4.24690  2.90347  2.73739  3.18146  2.89801  2.37887  2.77519  2.98518  4.58477  3.61503
          0.01206  4.81945  5.54180  0.61958  0.77255  0.80030  0.59637
    587   2.52893  4.25375  4.56485  3.96464  2.84643  3.98014  4.30057  1.29179  3.79879  2.15834  2.97286  4.06075  4.01087  3.28723  3.89042  3.00882  3.00267  2.41000  4.87205  3.41460   1273 i x - -
          2.68618  4.42225  2.77519  2.73123  3.46354  2.40513  3.72494  3.29354  2.67741  2.69355  4.24690  2.90347  2.73739  3.18146  2.89801  2.37887  2.77519  2.98518  4.58477  3.61503
          0.01167  4.85257  5.57492  0.61958  0.77255  0.29904  1.35299
    588   2.90122  5.34318  3.01847  2.61988  4.31425  3.68294  3.86738  3.62711  1.15501  3.38862  4.39120  3.16142  3.67682  2.72376  2.59312  2.58656  3.02784  3.72154  5.78763  4.39761   1274 k x - -
          2.68618  4.42225  2.77519  2.73123  3.46354  2.40513  3.72494  3.29354  2.67741  2.69355  4.24690  2.90347  2.73739  3.18146  2.89801  2.37887  2.77519  2.98518  4.58477  3.61503
          0.01290  5.02416  5.07738  0.61958  0.77255  0.48576  0.95510
    589   2.82538  4.22816  3.30243  2.74184  4.16156  3.72722  3.92630  3.25520  2.11200  3.26562  3.95690  2.92364  4.11617  3.02637  1.35731  2.69220  3.12716  3.13816  5.59200  4.26063   1275 r x - -
          2.68618  4.42225  2.77519  2.73123  3.46354  2.40513  3.72494  3.29354  2.67741  2.69355  4.24690  2.90347  2.73739  3.18146  2.89801  2.37887  2.77519  2.98518  4.58477  3.61503
          0.00997  5.00923  5.73158  0.61958  0.77255  0.49451  0.94127
    590   2.35219  5.01720  3.24282  2.76454  4.23798  3.72719  3.17230  3.64471  2.53682  2.89087  3.79634  3.09994  3.61630  2.96417  2.69266  2.46145  2.95358  1.69765  5.53231  4.08903   1276 v x - -
          2.68618  4.42225  2.77519  2.73123  3.46354  2.40513  3.72494  3.29354  2.67741  2.69355  4.24690  2.90347  2.73739  3.18146  2.89801  2.37887  2.77519  2.98518  4.58477  3.61503
          0.02814  4.99556  3.86403  0.61958  0.77255  0.49451  0.94127
    591   2.63530  4.89698  2.84115  2.51946  4.59931  3.57160  3.83173  4.06276  1.71449  3.17611  3.88436  2.93288  4.03472  2.83887  1.76622  2.83436  3.08692  3.28208  4.92353  4.34746   1277 k x - -
          2.68619  4.42199  2.77525  2.73121  3.46360  2.40515  3.72500  3.29341  2.67747  2.69361  4.24696  2.90353  2.73746  3.18152  2.89807  2.37885  2.77476  2.98524  4.58483  3.61509
          0.22137  1.80521  3.37728  0.15985  1.91239  0.54259  0.87046
    592   2.55556  4.36622  2.99798  2.10578  4.34789  3.29794  3.83794  3.50698  2.56392  3.35734  4.15493  3.15222  4.02840  2.97381  3.09259  1.47680  2.78098  3.26185  4.73542  4.22778   1279 s x - -
          2.68618  4.42225  2.77519  2.73123  3.46354  2.40513  3.72494  3.29354  2.67741  2.69355  4.24690  2.90347  2.73739  3.18146  2.89801  2.37887  2.77519  2.98518  4.58477  3.61503
          0.01805  4.85438  4.59564  0.61958  0.77255  0.56238  0.84362
    593   2.80025  5.16659  2.80676  2.55434  4.45637  2.21716  3.79217  3.32822  2.28770  2.63496  3.82018  2.52121  3.50455  2.91017  2.88210  2.34971  2.84924  3.52719  5.63399  4.25924   1280 g x - -
          2.68618  4.42225  2.77519  2.73123  3.46354  2.40513  3.72494  3.29354  2.67741  2.69355  4.24690  2.90347  2.73739  3.18146  2.89801  2.37887  2.77519  2.98518  4.58477  3.61503
          0.02423  4.80394  4.15115  0.61958  0.77255  0.58584  0.81337
    594   2.56675  5.28556  2.91144  1.75860  4.61642  2.54926  3.76811  4.09386  2.34316  3.03963  4.33159  2.83243  3.96953  2.73717  3.00618  2.08222  3.03727  3.66887  5.72650  4.32160   1281 e x - -
          2.68618  4.42225  2.77519  2.73123  3.46354  2.40513  3.72494  3.29354  2.67741  2.69355  4.24690  2.90347  2.73739  3.18146  2.89801  2.37887  2.77519  2.98518  4.58477  3.61503
          0.22917  4.76833  1.62806  0.61958  0.77255  0.50213  0.92948
    595   2.77281  5.27501  2.44009  1.89049  4.61038  3.50849  3.72474  4.09410  2.11109  3.29805  4.32148  2.05509  3.92194  2.82764  2.97388  2.43277  3.00700  3.50853  5.71090  4.29782   1282 e x - -
          2.68618  4.42225  2.77519  2.73123  3.46354  2.40513  3.72494  3.29354  2.67741  2.69355  4.24690  2.90347  2.73739  3.18146  2.89801  2.37887  2.77519  2.98518  4.58477  3.61503
          0.01512  4.59529  5.31763  0.61958  0.77255  0.88783  0.53026
    596   2.66340  4.53662  3.48051  2.41092  3.57442  3.67388  3.91473  2.39728  2.35476  1.91261  3.63498  3.35580  3.63198  3.19780  3.26453  2.73265  2.85879  2.58035  5.10726  3.85641   1283 l x - -
          2.68618  4.42225  2.77519  2.73123  3.46354  2.40513  3.72494  3.29354  2.67741  2.69355  4.24690  2.90347  2.73739  3.18146  2.89801  2.37887  2.77519  2.98518  4.58477  3.61503
          0.01512  4.59529  5.31763  0.61958  0.77255  0.88783  0.53026
    597   2.42566  4.75890  2.93224  2.45535  3.53401  3.60001  3.81692  3.21778  2.37522  2.94162  3.56582  3.03070  3.74935  3.01125  3.11130  2.59395  2.32198  2.49071  3.45267  3.99578   1284 t x - -
          2.68618  4.42225  2.77519  2.73123  3.46354  2.40513  3.72494  3.29354  2.67741  2.69355  4.24690  2.90347  2.73739  3.18146  2.89801  2.37887  2.77519  2.98518  4.58477  3.61503
          0.05721  4.59529  3.08986  0.61958  0.77255  0.88783  0.53026
    598   2.70487  5.16380  2.65570  2.08897  4.48770  2.80467  3.67604  3.95901  2.15198  3.45999  3.96766  2.91024  3.22428  2.66702  2.83357  2.50269  2.75556  3.05794  5.60932  3.44320   1285 e x - -
          2.68618  4.42225  2.77519  2.73123  3.46354  2.40513  3.72494  3.29354  2.67741  2.69355  4.24690  2.90347  2.73739  3.18146  2.89801  2.37887  2.77519  2.98518  4.58477  3.61503
          0.01625  4.52339  5.24573  0.61958  0.77255  0.86189  0.54881
    599   2.70806  4.84553  3.14969  2.56339  3.35281  3.55406  3.76212  3.21948  1.83803  3.09609  3.27982  2.64148  3.57010  2.84011  3.03501  2.34717  2.88631  3.05564  5.36029  3.58808   1286 k x - -
          2.68618  4.42225  2.77519  2.73123  3.46354  2.40513  3.72494  3.29354  2.67741  2.69355  4.24690  2.90347  2.73739  3.18146  2.89801  2.37887  2.77519  2.98518  4.58477  3.61503
          0.07339  4.53675  2.81251  0.61958  0.77255  0.90636  0.51750
    600   2.67238  4.83282  2.91581  2.39266  3.63048  3.46191  3.53136  3.01242  2.40014  2.55419  3.90683  3.05468  3.60183  2.80406  2.84318  2.23567  2.47522  3.09071  5.34337  4.01754   1287 s x - -
          2.68618  4.42225  2.77519  2.73123  3.46354  2.40513  3.72494  3.29354  2.67741  2.69355  4.24690  2.90347  2.73739  3.18146  2.89801  2.37887  2.77519  2.98518  4.58477  3.61503
          0.01798  4.42313  5.14548  0.61958  0.77255  0.92388  0.50580
    601   2.66115  5.08379  2.42734  2.12291  4.39416  3.29746  3.63912  3.46364  2.15817  2.89217  4.13389  2.82782  3.84104  2.50405  2.72325  2.64103  2.74078  3.45568  4.52153  4.14909   1288 e x - -
          2.68609  4.42232  2.77523  2.73109  3.46361  2.40520  3.72502  3.29340  2.67745  2.69354  4.24697  2.90350  2.73738  3.18145  2.89808  2.37891  2.77527  2.98515  4.58484  3.61469
          0.09844  2.43484  5.09254  1.15256  0.37954  0.73665  0.65146
    602   2.65920  3.03123  4.14073  3.41126  2.99148  3.76460  4.06870  2.32879  3.32979  1.84999  3.24597  3.51950  4.13388  3.64673  3.18795  2.84306  2.60887  2.10824  4.74281  3.27126   1294 l x - -
          2.68618  4.42225  2.77519  2.73123  3.46354  2.40513  3.72494  3.29354  2.67741  2.69355  4.24690  2.90347  2.73739  3.18146  2.89801  2.37887  2.77519  2.98518  4.58477  3.61503
          0.06989  4.41186  2.89362  0.61958  0.77255  0.85404  0.55459
    603   2.65277  5.02350  2.90265  2.13650  4.31617  3.15954  3.33751  3.41064  2.16703  3.30534  4.07897  2.94004  3.84017  2.75759  2.43276  2.38882  2.73171  2.90728  5.48824  4.11348   1295 e x - -
          2.68618  4.42225  2.77519  2.73123  3.46354  2.40513  3.72494  3.29354  2.67741  2.69355  4.24690  2.90347  2.73739  3.18146  2.89801  2.37887  2.77519  2.98518  4.58477  3.61503
          0.03867  4.33155  3.69754  0.61958  0.77255  0.90627  0.51756
    604   2.64433  4.90860  2.83968  2.44892  3.68958  3.30607  3.51258  3.59329  2.08128  2.99771  3.97390  2.58141  3.85183  2.55397  2.91240  2.66130  2.84766  3.03916  5.39675  2.90002   1296 k x - -
          2.68618  4.42225  2.77519  2.73123  3.46354  2.40513  3.72494  3.29354  2.67741  2.69355  4.24690  2.90347  2.73739  3.18146  2.89801  2.37887  2.77519  2.98518  4.58477  3.61503
          0.04741  4.31298  3.41392  0.61958  0.77255  0.34253  1.23776
    605   2.72468  5.05819  2.74163  2.25325  3.70602  3.45289  3.72332  3.49830  2.14751  2.19700  4.11705  3.02781  3.91970  2.71014  2.54295  2.47913  2.91784  3.41278  5.53231  4.16593   1297 k x - -
          2.68618  4.42225  2.77519  2.73123  3.46354  2.40513  3.72494  3.29354  2.67741  2.69355  4.24690  2.90347  2.73739  3.18146  2.89801  2.37887  2.77519  2.98518  4.58477  3.61503
          0.03858  4.58264  3.58915  0.61958  0.77255  0.52382  0.89711
    606   2.56708  4.83398  3.14521  2.59061  4.07536  2.92995  3.76314  3.19076  2.46836  3.10446  3.62010  2.75507  2.04755  2.92772  3.03394  2.47444  2.84034  3.05571  5.36659  4.04620   1298 p x - -
          2.68618  4.42225  2.77519  2.73123  3.46354  2.40513  3.72494  3.29354  2.67741  2.69355  4.24690  2.90347  2.73739  3.18146  2.89801  2.37887  2.77519  2.98518  4.58477  3.61503
          0.09503  4.50744  2.53038  0.61958  0.77255  0.55103  0.85886
    607   2.68177  4.15212  2.93032  2.44964  4.29948  3.48332  3.67573  3.74075  1.71005  3.29414  3.31280  2.82291  3.24777  2.53811  2.78649  2.68082  2.74500  3.31355  5.48902  4.12379   1299 k x - -
          2.68618  4.42225  2.77519  2.73123  3.46354  2.40513  3.72494  3.29354  2.67741  2.69355  4.24690  2.90347  2.73739  3.18146  2.89801  2.37887  2.77519  2.98518  4.58477  3.61503
          0.01791  4.42733  5.14968  0.61958  0.77255  0.41460  1.08058
    608   2.52606  4.26797  3.86592  2.85567  2.91599  3.74316  4.02316  1.81573  3.15357  2.26403  3.11390  2.92274  3.93788  3.47545  3.32712  3.00999  2.87732  2.31293  4.86907  3.66106   1300 i x - -
          2.68619  4.42226  2.77521  2.73124  3.46355  2.40514  3.72496  3.29355  2.67742  2.69335  4.24691  2.90348  2.73741  3.18148  2.89802  2.37888  2.77521  2.98520  4.58478  3.61504
          0.25154  2.69391  1.86576  0.36976  1.17410  0.51201  0.91452
    609   2.68375  4.76689  3.16348  2.59690  3.98353  3.53163  3.41444  3.17429  2.38620  3.00997  2.24861  2.67703  3.50399  2.89985  2.34972  2.75043  2.91147  3.08764  5.27866  3.97840   1302 m x - -
          2.68618  4.42225  2.77519  2.73123  3.46354  2.40513  3.72494  3.29354  2.67741  2.69355  4.24690  2.90347  2.73739  3.18146  2.89801  2.37887  2.77519  2.98518  4.58477  3.61503
          0.21288  4.34407  1.72167  0.61958  0.77255  0.73547  0.65255
    610   2.47895  4.44838  3.29453  2.77979  3.94026  2.70114  3.86919  3.32400  2.75784  2.99587  3.41145  3.18023  3.37261  3.08982  3.16043  1.61298  2.69808  2.77888  5.29197  4.02287   1303 s x - -
          2.68618  4.42225  2.77519  2.73123  3.46354  2.40513  3.72494  3.29354  2.67741  2.69355  4.24690  2.90347  2.73739  3.18146  2.89801  2.37887  2.77519  2.98518  4.58477  3.61503
          0.02358  4.15477  4.87711  0.61958  0.77255  0.33375  1.25960
    611   2.69962  5.05982  2.75882  2.34810  4.35027  3.26333  3.69241  3.79789  2.45745  2.81149  4.12020  2.98582  3.25757  2.48094  2.93850  1.82301  2.76423  3.29028  5.53161  4.15756   1304 s x - -
          2.68618  4.42225  2.77519  2.73123  3.46354  2.40513  3.72494  3.29354  2.67741  2.69355  4.24690  2.90347  2.73739  3.18146  2.89801  2.37887  2.77519  2.98518  4.58477  3.61503
          0.01694  4.48219  5.20454  0.61958  0.77255  0.53560  0.88024
    612   2.52363  5.13529  2.98426  1.65082  4.45265  3.49072  3.67563  3.53882  2.09152  3.42434  4.18609  2.97222  3.88446  2.45734  2.75626  2.69056  2.78008  3.37891  5.58127  4.19795   1305 e x - -
          2.68618  4.42225  2.77519  2.73123  3.46354  2.40513  3.72494  3.29354  2.67741  2.69355  4.24690  2.90347  2.73739  3.18146  2.89801  2.37887  2.77519  2.98518  4.58477  3.61503
          0.24211  4.47299  1.59152  0.61958  0.77255  0.53560  0.88024
    613   3.15260  4.54727  4.61358  4.04697  2.47710  4.30846  4.51135  2.20527  3.90664  0.95662  2.98164  4.27813  4.56481  3.63119  4.05133  3.62536  3.37432  2.46537  4.93219  3.71377   1306 l x - -
          2.68618  4.42225  2.77519  2.73123  3.46354  2.40513  3.72494  3.29354  2.67741  2.69355  4.24690  2.90347  2.73739  3.18146  2.89801  2.37887  2.77519  2.98518  4.58477  3.61503
          0.02295  4.18160  4.90395  0.61958  0.77255  0.80845  0.58977
    614   2.88149  5.41634  2.11252  1.41012  4.72678  3.35411  3.74119  4.22015  2.01806  3.70286  4.50151  2.81267  3.88724  2.87733  3.10518  2.79939  3.13785  3.79426  5.84558  4.39651   1307 e x - -
          2.68618  4.42225  2.77519  2.73123  3.46354  2.40513  3.72494  3.29354  2.67741  2.69355  4.24690  2.90347  2.73739  3.18146  2.89801  2.37887  2.77519  2.98518  4.58477  3.61503
          0.02295  4.18160  4.90395  0.61958  0.77255  0.80845  0.58977
    615   2.32517  4.38391  3.69432  3.22354  3.35263  3.66288  3.64526  2.70778  3.05520  1.31536  3.40501  3.55117  4.10538  3.43349  3.32013  3.00283  3.00406  2.56340  4.93554  3.65453   1308 l x - -
          2.68618  4.42225  2.77519  2.73123  3.46354  2.40513  3.72494  3.29354  2.67741  2.69355  4.24690  2.90347  2.73739  3.18146  2.89801  2.37887  2.77519  2.98518  4.58477  3.61503
          0.02389  4.14189  4.86423  0.61958  0.77255  0.48783  0.95180
    616   2.88058  4.34635  4.32167  3.76519  2.43263  3.97058  4.24790  2.51342  3.63753  1.18194  3.21521  3.96686  4.33216  3.84519  3.81235  2.70337  3.12412  2.34782  4.81499  3.53324   1309 l x - -
          2.68618  4.42225  2.77519  2.73123  3.46354  2.40513  3.72494  3.29354  2.67741  2.69355  4.24690  2.90347  2.73739  3.18146  2.89801  2.37887  2.77519  2.98518  4.58477  3.61503
          0.01996  4.31963  5.04198  0.61958  0.77255  0.62404  0.76739
    617   2.69446  5.10599  2.93951  2.28596  4.42915  2.84553  3.64340  3.66041  1.71930  3.39516  4.16242  2.61654  3.85658  2.75497  2.64752  2.41547  2.92369  3.48693  5.54898  4.17315   1310 k x - -
          2.68618  4.42225  2.77519  2.73123  3.46354  2.40513  3.72494  3.29354  2.67741  2.69355  4.24690  2.90347  2.73739  3.18146  2.89801  2.37887  2.77519  2.98518  4.58477  3.61503
          0.01996  4.31963  5.04198  0.61958  0.77255  0.62404  0.76739
    618   2.35103  4.96803  2.98670  2.44323  4.24788  3.46235  3.66208  3.68202  2.21786  3.24561  4.03736  2.79299  3.85923  1.94528  2.87536  2.42228  2.89863  3.05713  5.44853  3.83053   1311 q x - -
          2.68618  4.42225  2.77519  2.73123  3.46354  2.40513  3.72494  3.29354  2.67741  2.69355  4.24690  2.90347  2.73739  3.18146  2.89801  2.37887  2.77519  2.98518  4.58477  3.61503
          0.01996  4.31963  5.04198  0.61958  0.77255  0.44354  1.02655
    619   2.67951  4.61992  3.28253  2.71701  3.04579  3.57464  3.78933  2.78517  2.65579  2.52896  3.70660  2.79647  3.95848  2.58727  2.04409  2.79936  2.90950  2.86701  5.15807  3.87905   1312 r x - -
          2.68618  4.42225  2.77519  2.73123  3.46354  2.40513  3.72494  3.29354  2.67741  2.69355  4.24690  2.90347  2.73739  3.18146  2.89801  2.37887  2.77519  2.98518  4.58477  3.61503
          0.01852  4.39399  5.11634  0.61958  0.77255  0.51201  0.91452
    620   2.46218  4.52315  4.83366  4.32121  3.65548  4.43785  4.96537  0.95152  4.18876  1.99823  3.49245  4.52037  4.77900  4.44411  4.36960  3.80599  3.43267  1.86225  5.52109  4.33248   1313 i x - -
          2.68618  4.42225  2.77519  2.73123  3.46354  2.40513  3.72494  3.29354  2.67741  2.69355  4.24690  2.90347  2.73739  3.18146  2.89801  2.37887  2.77519  2.98518  4.58477  3.61503
          0.01868  4.38547  5.10782  0.61958  0.77255  0.46969  0.98134
    621   2.66345  4.63112  3.23452  2.17362  3.61146  3.32148  3.41750  2.85932  2.65833  2.86495  3.72227  3.16013  3.94021  2.99433  3.08334  2.77421  1.93931  2.61674  5.17883  3.89504   1314 t x - -
          2.68618  4.42225  2.77519  2.73123  3.46354  2.40513  3.72494  3.29354  2.67741  2.69355  4.24690  2.90347  2.73739  3.18146  2.89801  2.37887  2.77519  2.98518  4.58477  3.61503
          0.10775  4.38809  2.41102  0.61958  0.77255  0.48576  0.95510
    622   2.78553  5.28107  2.21361  1.48852  4.60366  3.00974  3.70893  4.08696  2.51399  3.57962  4.35042  2.87615  3.87843  2.82880  2.60143  2.73203  2.84617  3.66386  5.72761  4.30282   1315 e x - -
          2.68618  4.42225  2.77519  2.73123  3.46354  2.40513  3.72494  3.29354  2.67741  2.69355  4.24690  2.90347  2.73739  3.18146  2.89801  2.37887  2.77519  2.98518  4.58477  3.61503
          0.09400  4.30068  2.57494  0.61958  0.77255  0.60619  0.78839
    623   2.93300  3.03840  4.57586  4.02670  3.30882  4.07842  4.55865  2.16785  3.87376  1.14386  3.19804  4.19115  4.45400  4.08277  4.02530  3.42813  3.20028  1.88506  5.10484  3.93460   1316 l x - -
          2.68618  4.42225  2.77519  2.73123  3.46354  2.40513  3.72494  3.29354  2.67741  2.69355  4.24690  2.90347  2.73739  3.18146  2.89801  2.37887  2.77519  2.98518  4.58477  3.61503
          0.08732  4.16966  2.68588  0.61958  0.77255  0.50011  0.93259
    624   2.94170  5.50608  1.97058  1.26549  4.80742  3.35235  3.78612  4.31198  2.27318  3.79188  4.60087  2.80717  3.91316  2.92920  3.22671  2.84602  3.20626  3.88026  5.93737  4.46570   1317 e x - -
          2.68618  4.42225  2.77519  2.73123  3.46354  2.40513  3.72494  3.29354  2.67741  2.69355  4.24690  2.90347  2.73739  3.18146  2.89801  2.37887  2.77519  2.98518  4.58477  3.61503
          0.10302  4.21221  2.48797  0.61958  0.77255  0.49742  0.93674
    625   1.56765  4.35689  3.86129  3.33888  2.28849  3.74220  3.89578  2.78932  3.26203  2.46497  3.46556  3.61320  4.14951  3.51909  3.52977  3.04203  3.02000  2.60499  4.53272  2.55399   1318 a x - -
          2.68618  4.42225  2.77519  2.73123  3.46354  2.40513  3.72494  3.29354  2.67741  2.69355  4.24690  2.90347  2.73739  3.18146  2.89801  2.37887  2.77519  2.98518  4.58477  3.61503
          0.02225  4.21233  4.93468  0.61958  0.77255  0.60474  0.79013
    626   2.83749  5.16001  3.11625  2.54769  4.52262  3.55654  3.64969  3.63899  1.42918  3.42244  4.22340  2.60148  3.94203  2.32628  2.41398  2.81805  3.04499  3.56781  5.53543  4.23577   1319 k x - -
          2.68618  4.42225  2.77519  2.73123  3.46354  2.40513  3.72494  3.29354  2.67741  2.69355  4.24690  2.90347  2.73739  3.18146  2.89801  2.37887  2.77519  2.98518  4.58477  3.61503
          0.02182  4.23154  4.95388  0.61958  0.77255  0.62292  0.76868
    627   2.79650  5.17765  2.65058  2.19457  4.47011  3.40415  2.67742  3.95048  2.52293  3.48159  4.28450  1.70883  3.88940  2.86496  2.99272  2.39030  3.04631  3.56623  5.64558  4.24842   1320 n x - -
          2.68618  4.42225  2.77519  2.73123  3.46354  2.40513  3.72494  3.29354  2.67741  2.69355  4.24690  2.90347  2.73739  3.18146  2.89801  2.37887  2.77519  2.98518  4.58477  3.61503
          0.02182  4.23154  4.95388  0.61958  0.77255  0.62292  0.76868
    628   2.82156  5.57466  1.18344  1.91289  4.86572  3.33675  3.82734  4.37326  2.49468  3.86229  4.69055  2.79142  3.93025  2.98162  3.36276  2.88911  3.27328  3.94336  6.02087  4.52691   1321 d x - -
          2.68618  4.42225  2.77519  2.73123  3.46354  2.40513  3.72494  3.29354  2.67741  2.69355  4.24690  2.90347  2.73739  3.18146  2.89801  2.37887  2.77519  2.98518  4.58477  3.61503
          0.02228  4.21099  4.93334  0.61958  0.77255  0.62292  0.76868
    629   2.17338  5.01327  2.49753  2.40395  4.35191  3.41041  3.67556  3.77410  1.66394  3.33778  4.13266  2.93463  3.85043  2.80579  2.88133  2.68164  2.93320  3.22917  5.52773  4.16191   1322 k x - -
          2.68618  4.42225  2.77519  2.73123  3.46354  2.40513  3.72494  3.29354  2.67741  2.69355  4.24690  2.90347  2.73739  3.18146  2.89801  2.37887  2.77519  2.98518  4.58477  3.61503
          0.02228  4.21099  4.93334  0.61958  0.77255  0.62292  0.76868
    630   2.73448  4.46541  3.59247  2.99362  3.55719  3.67670  3.86480  2.88450  2.27650  1.63364  2.87756  3.38830  4.04501  3.15868  2.71354  2.94504  2.95676  2.69913  5.01053  3.79198   1323 l x - -
          2.68618  4.42225  2.77519  2.73123  3.46354  2.40513  3.72494  3.29354  2.67741  2.69355  4.24690  2.90347  2.73739  3.18146  2.89801  2.37887  2.77519  2.98518  4.58477  3.61503
          0.02228  4.21099  4.93334  0.61958  0.77255  0.62292  0.76868
    631   2.73728  5.10820  2.80842  1.50814  4.41607  3.43079  3.66503  3.86484  2.38787  3.39303  3.83427  2.44499  3.86605  2.79191  2.61149  2.71426  2.97226  3.48537  5.55799  4.18742   1324 e x - -
          2.68618  4.42225  2.77519  2.73123  3.46354  2.40513  3.72494  3.29354  2.67741  2.69355  4.24690  2.90347  2.73739  3.18146  2.89801  2.37887  2.77519  2.98518  4.58477  3.61503
          0.18007  4.21099  1.89744  0.61958  0.77255  0.62292  0.76868
    632   1.08452  4.16171  3.50648  3.24573  4.27194  2.96135  4.28671  3.59770  3.28753  3.37023  4.23146  3.36156  3.72059  3.58185  3.57272  1.93862  2.73430  3.09472  5.64856  4.43494   1325 a x - -
          2.68618  4.42225  2.77519  2.73123  3.46354  2.40513  3.72494  3.29354  2.67741  2.69355  4.24690  2.90347  2.73739  3.18146  2.89801  2.37887  2.77519  2.98518  4.58477  3.61503
          0.02665  4.03406  4.75640  0.61958  0.77255  0.77085  0.62105
    633   2.89881  5.25782  2.52358  1.32662  4.58867  3.36727  3.71506  4.02416  2.05129  3.54857  4.39692  2.86455  3.89404  2.86709  2.81657  2.84382  3.14889  3.65494  5.68828  4.32541   1326 e x - -
          2.68618  4.42225  2.77519  2.73123  3.46354  2.40513  3.72494  3.29354  2.67741  2.69355  4.24690  2.90347  2.73739  3.18146  2.89801  2.37887  2.77519  2.98518  4.58477  3.61503
          0.02665  4.03406  4.75640  0.61958  0.77255  0.77085  0.62105
    634   2.59274  4.56604  3.03658  2.73376  3.94360  3.29749  3.91633  3.24212  2.78169  3.06159  4.00571  1.52828  3.88132  3.15803  3.15036  2.71410  2.94247  2.35874  5.35228  3.99808   1327 n x - -
          2.68618  4.42225  2.77519  2.73123  3.46354  2.40513  3.72494  3.29354  2.67741  2.69355  4.24690  2.90347  2.73739  3.18146  2.89801  2.37887  2.77519  2.98518  4.58477  3.61503
          0.02665  4.03406  4.75640  0.61958  0.77255  0.68539  0.70096
    635   0.98165  4.21248  3.51834  3.28946  4.37984  2.22514  4.35629  3.72732  3.37649  3.48110  4.33502  3.40721  3.76033  3.65411  3.66098  2.47744  2.79183  3.19702  5.72780  4.54072   1328 a x - -
          2.68618  4.42225  2.77519  2.73123  3.46354  2.40513  3.72494  3.29354  2.67741  2.69355  4.24690  2.90347  2.73739  3.18146  2.89801  2.37887  2.77519  2.98518  4.58477  3.61503
          0.02534  4.08393  4.80628  0.61958  0.77255  0.72870  0.65882
    636   2.88399  5.17718  2.71944  1.31070  4.51521  3.43010  3.72091  3.95952  2.36957  3.47988  4.32681  2.95390  3.92177  2.87004  2.26534  2.85347  3.12660  3.60005  5.61033  4.28144   1329 e x - -
          2.68618  4.42225  2.77519  2.73123  3.46354  2.40513  3.72494  3.29354  2.67741  2.69355  4.24690  2.90347  2.73739  3.18146  2.89801  2.37887  2.77519  2.98518  4.58477  3.61503
          0.07653  4.08393  2.86770  0.61958  0.77255  0.72870  0.65882
    637   3.17254  4.57526  4.61297  4.11402  3.20994  4.32325  4.75655  2.09907  3.93266  0.99153  3.06032  4.36774  4.63694  4.17712  4.10844  3.70825  3.43534  1.79896  5.21793  4.04482   1330 l x - -
          2.68624  4.42231  2.77525  2.73129  3.46360  2.40518  3.72500  3.29360  2.67747  2.69361  4.24695  2.90352  2.73745  3.18152  2.89699  2.37893  2.77525  2.98524  4.58483  3.61509
          0.51689  0.92878  4.75640  0.16384  1.88969  0.77085  0.62105
    638   2.90367  4.90212  3.33412  2.78929  4.07269  3.60893  3.72754  3.39440  1.30075  2.42218  3.98453  3.21789  4.01936  2.90740  2.44799  2.96868  3.12211  3.16371  5.30997  4.04439   1332 k x - -
          2.68618  4.42225  2.77519  2.73123  3.46354  2.40513  3.72494  3.29354  2.67741  2.69355  4.24690  2.90347  2.73739  3.18146  2.89801  2.37887  2.77519  2.98518  4.58477  3.61503
          0.02665  4.03406  4.75640  0.61958  0.77255  0.77085  0.62105
    639   2.86252  5.14861  2.43371  1.19468  4.59945  2.44401  3.83305  4.07248  2.73860  3.63665  4.49564  2.86491  3.87846  3.01060  3.21767  2.82919  3.16937  3.67261  5.77376  4.40151   1333 e x - -
          2.68618  4.42225  2.77519  2.73123  3.46354  2.40513  3.72494  3.29354  2.67741  2.69355  4.24690  2.90347  2.73739  3.18146  2.89801  2.37887  2.77519  2.98518  4.58477  3.61503
          0.02665  4.03406  4.75640  0.61958  0.77255  0.77085  0.62105
    640   2.82560  5.02767  2.64826  2.42835  3.98169  3.36239  2.72863  3.86854  2.54626  3.40813  4.28216  1.49342  3.90097  2.95340  2.93745  2.81935  3.10483  3.51245  5.32393  3.85090   1334 n x - -
          2.68618  4.42225  2.77519  2.73123  3.46354  2.40513  3.72494  3.29354  2.67741  2.69355  4.24690  2.90347  2.73739  3.18146  2.89801  2.37887  2.77519  2.98518  4.58477  3.61503
          0.02665  4.03406  4.75640  0.61958  0.77255  0.77085  0.62105
    641   2.63694  4.33284  3.78060  3.32468  3.63655  3.54506  4.22799  2.05362  3.20403  2.44660  3.56371  3.60751  4.08449  3.56255  3.49227  2.92596  1.52600  2.24628  5.25074  4.01097   1335 t x - -
          2.68618  4.42225  2.77519  2.73123  3.46354  2.40513  3.72494  3.29354  2.67741  2.69355  4.24690  2.90347  2.73739  3.18146  2.89801  2.37887  2.77519  2.98518  4.58477  3.61503
          0.02665  4.03406  4.75640  0.61958  0.77255  0.77085  0.62105
    642   2.25850  5.00139  2.52813  1.31534  4.43372  3.28617  3.80263  3.77114  2.66477  3.43012  4.30997  2.88875  3.86235  2.97661  3.11871  2.76917  3.07427  3.41769  5.67467  4.30248   1336 e x - -
          2.68618  4.42225  2.77519  2.73123  3.46354  2.40513  3.72494  3.29354  2.67741  2.69355  4.24690  2.90347  2.73739  3.18146  2.89801  2.37887  2.77519  2.98518  4.58477  3.61503
          0.02665  4.03406  4.75640  0.61958  0.77255  0.51061  0.91661
    643   2.98182  4.37664  4.52878  3.96612  2.98032  4.11999  4.26559  1.44489  3.77065  1.82045  3.17304  4.11411  4.43740  3.97558  3.90044  3.44013  3.21337  2.29655  2.43235  3.34096   1337 i x - -
          2.68618  4.42225  2.77519  2.73123  3.46354  2.40513  3.72494  3.29354  2.67741  2.69355  4.24690  2.90347  2.73739  3.18146  2.89801  2.37887  2.77519  2.98518  4.58477  3.61503
          0.02273  4.19139  4.91373  0.61958  0.77255  0.54526  0.86676
    644   2.73976  4.62118  3.39515  2.59916  3.77979  3.62223  3.79185  2.53856  2.52136  2.28892  3.68077  3.25197  3.99843  3.01835  1.82197  2.87750  2.96146  2.84671  5.15084  3.90162   1338 r x - -
          2.68618  4.42225  2.77519  2.73123  3.46354  2.40513  3.72494  3.29354  2.67741  2.69355  4.24690  2.90347  2.73739  3.18146  2.89801  2.37887  2.77519  2.98518  4.58477  3.61503
          0.02185  4.23017  4.95252  0.61958  0.77255  0.57864  0.82248
    645   2.49134  4.90256  1.91397  2.43800  4.18800  3.42628  3.68404  3.59282  2.47996  2.75843  4.00725  2.96329  3.85191  2.82837  2.74893  2.67561  2.47158  3.25269  5.42880  4.07872   1339 d x - -
          2.68618  4.42225  2.77519  2.73123  3.46354  2.40513  3.72494  3.29354  2.67741  2.69355  4.24690  2.90347  2.73739  3.18146  2.89801  2.37887  2.77519  2.98518  4.58477  3.61503
          0.22277  4.23017  1.68659  0.61958  0.77255  0.57864  0.82248
    646   2.85889  4.60582  3.31780  2.39156  3.54141  3.66915  3.99869  2.74133  2.86784  1.34215  3.50610  3.39384  4.10946  3.29082  3.17660  3.05867  3.11132  2.62631  5.13554  3.86922   1340 l x - -
          2.68624  4.42231  2.77525  2.73129  3.46360  2.40518  3.72500  3.29360  2.67747  2.69361  4.24695  2.90352  2.73745  3.18152  2.89699  2.37893  2.77525  2.98524  4.58483  3.61509
          0.51689  0.92878  4.75640  0.16384  1.88969  0.45023  1.01469
    647   2.64889  4.36615  3.50012  2.58363  3.50810  3.25323  3.86621  1.85826  2.84169  2.22770  3.46743  3.35008  3.99843  3.19183  2.90425  2.87435  2.88113  2.58976  4.95511  3.72259   1342 i x - -
          2.68618  4.42225  2.77519  2.73123  3.46354  2.40513  3.72494  3.29354  2.67741  2.69355  4.24690  2.90347  2.73739  3.18146  2.89801  2.37887  2.77519  2.98518  4.58477  3.61503
          0.02185  4.23017  4.95252  0.61958  0.77255  0.57864  0.82248
    648   2.75677  4.47661  3.59400  3.03064  2.71899  3.71522  3.92609  2.13090  1.79221  2.46460  3.48981  3.43443  4.08986  3.25263  3.18094  2.98059  2.98832  2.57254  4.98263  3.69138   1343 k x - -
          2.68618  4.42225  2.77519  2.73123  3.46354  2.40513  3.72494  3.29354  2.67741  2.69355  4.24690  2.90347  2.73739  3.18146  2.89801  2.37887  2.77519  2.98518  4.58477  3.61503
          0.02185  4.23017  4.95252  0.61958  0.77255  0.57864  0.82248
    649   3.09199  4.71471  3.86200  3.42429  3.35944  3.97871  4.24554  2.72744  3.11668  0.96316  3.32947  3.78912  4.36894  2.72656  3.35223  3.36359  3.33836  2.74628  5.11717  3.86073   1344 l x - -
          2.68618  4.42225  2.77519  2.73123  3.46354  2.40513  3.72494  3.29354  2.67741  2.69355  4.24690  2.90347  2.73739  3.18146  2.89801  2.37887  2.77519  2.98518  4.58477  3.61503
          0.02185  4.23017  4.95252  0.61958  0.77255  0.57864  0.82248
    650   2.62407  4.74090  3.09152  2.64714  4.28413  3.36072  3.82505  3.68840  2.07731  3.29720  4.12030  3.10278  3.88088  2.99083  2.94655  1.55451  2.36924  3.30642  5.51429  4.21214   1345 s x - -
          2.68618  4.42225  2.77519  2.73123  3.46354  2.40513  3.72494  3.29354  2.67741  2.69355  4.24690  2.90347  2.73739  3.18146  2.89801  2.37887  2.77519  2.98518  4.58477  3.61503
          0.02185  4.23017  4.95252  0.61958  0.77255  0.57864  0.82248
    651   2.73460  4.35770  3.90448  3.40341  3.55801  3.71640  4.24188  2.40943  3.29706  2.22029  3.49810  3.70207  2.38810  3.62057  3.57975  3.05925  3.03054  1.40921  5.16434  3.93320   1346 v x - -
          2.68618  4.42225  2.77519  2.73123  3.46354  2.40513  3.72494  3.29354  2.67741  2.69355  4.24690  2.90347  2.73739  3.18146  2.89801  2.37887  2.77519  2.98518  4.58477  3.61503
          0.02273  4.19139  4.91373  0.61958  0.77255  0.57864  0.82248
    652   2.58129  4.65488  2.96831  2.40316  4.29267  3.27095  3.92006  3.68712  2.77150  3.33415  4.17102  3.10005  3.86196  3.11142  3.18369  1.32218  2.41735  3.28854  5.57733  4.27087   1347 s x - -
          2.68618  4.42225  2.77519  2.73123  3.46354  2.40513  3.72494  3.29354  2.67741  2.69355  4.24690  2.90347  2.73739  3.18146  2.89801  2.37887  2.77519  2.98518  4.58477  3.61503
          0.02273  4.19139  4.91373  0.61958  0.77255  0.57864  0.82248
    653   3.02862  5.65412  1.30610  1.58554  4.93308  3.31829  3.83656  4.46468  2.83413  3.93541  4.77089  2.76652  3.92943  2.62654  3.42990  2.90488  3.30998  4.02130  6.08545  4.56645   1348 d x - -
          2.68618  4.42225  2.77519  2.73123  3.46354  2.40513  3.72494  3.29354  2.67741  2.69355  4.24690  2.90347  2.73739  3.18146  2.89801  2.37887  2.77519  2.98518  4.58477  3.61503
          0.02273  4.19139  4.91373  0.61958  0.77255  0.57864  0.82248
    654   1.51086  4.80045  2.03600  2.50663  4.43392  3.25887  3.88589  3.86067  2.78927  3.47315  4.29139  2.99642  3.85115  3.05788  3.26966  2.25666  2.97240  3.43222  5.69055  4.33458   1349 a x - -
          2.68618  4.42225  2.77519  2.73123  3.46354  2.40513  3.72494  3.29354  2.67741  2.69355  4.24690  2.90347  2.73739  3.18146  2.89801  2.37887  2.77519  2.98518  4.58477  3.61503
          0.02273  4.19139  4.91373  0.61958  0.77255  0.57864  0.82248
    655   2.68355  4.73638  3.08539  1.75489  3.90777  3.51171  3.73257  2.65435  2.53660  2.52965  3.78384  3.07940  3.91187  2.69963  2.95141  2.75917  2.91526  2.97335  5.25779  3.95558   1350 e x - -
          2.68618  4.42225  2.77519  2.73123  3.46354  2.40513  3.72494  3.29354  2.67741  2.69355  4.24690  2.90347  2.73739  3.18146  2.89801  2.37887  2.77519  2.98518  4.58477  3.61503
          0.13279  4.19139  2.21432  0.61958  0.77255  0.57864  0.82248
    656   2.48053  4.38245  3.61460  3.13334  3.51547  3.67225  4.03786  1.54991  2.98474  2.38954  3.45156  3.50134  4.09810  2.71842  3.27771  2.99629  2.98147  2.34960  5.07025  3.83982   1351 i x - -
          2.68618  4.42225  2.77519  2.73123  3.46354  2.40513  3.72494  3.29354  2.67741  2.69355  4.24690  2.90347  2.73739  3.18146  2.89801  2.37887  2.77519  2.98518  4.58477  3.61503
          0.02534  4.08393  4.80628  0.61958  0.77255  0.49997  0.93279
    657   1.56056  4.64092  3.01576  2.40547  4.19742  3.29329  3.85721  3.60666  2.71405  3.23762  4.06394  3.08093  2.76011  3.04095  3.14735  2.27185  2.88771  3.22520  5.48768  4.18033   1352 a x - -
          2.68618  4.42225  2.77519  2.73123  3.46354  2.40513  3.72494  3.29354  2.67741  2.69355  4.24690  2.90347  2.73739  3.18146  2.89801  2.37887  2.77519  2.98518  4.58477  3.61503
          0.02273  4.19139  4.91373  0.61958  0.77255  0.57864  0.82248
    658   2.86828  5.29525  2.57562  1.33124  4.62138  3.39932  3.73433  4.09335  2.49413  3.59567  4.40535  2.31752  3.90702  2.87314  2.64026  2.81239  3.11804  3.69516  5.73671  4.33913   1353 e x - -
          2.68618  4.42225  2.77519  2.73123  3.46354  2.40513  3.72494  3.29354  2.67741  2.69355  4.24690  2.90347  2.73739  3.18146  2.89801  2.37887  2.77519  2.98518  4.58477  3.61503
          0.10545  4.19139  2.46564  0.61958  0.77255  0.57864  0.82248
    659   2.70337  4.43438  3.43888  2.69050  3.55833  3.60895  3.95270  2.71896  2.87764  1.55458  3.49321  3.38209  4.03901  3.25940  3.19645  2.92816  2.39088  2.54087  5.07337  3.83810   1354 l x - -
          2.68618  4.42225  2.77519  2.73123  3.46354  2.40513  3.72494  3.29354  2.67741  2.69355  4.24690  2.90347  2.73739  3.18146  2.89801  2.37887  2.77519  2.98518  4.58477  3.61503
          0.02466  4.11060  4.83294  0.61958  0.77255  0.51666  0.90760
    660   2.78025  5.08492  2.97664  2.49139  4.45600  2.84424  3.66643  3.87802  1.52517  3.39204  4.19554  2.99971  3.90457  2.33113  2.62604  2.76967  2.73687  3.50548  5.53551  4.21566   1355 k x - -
          2.68618  4.42225  2.77519  2.73123  3.46354  2.40513  3.72494  3.29354  2.67741  2.69355  4.24690  2.90347  2.73739  3.18146  2.89801  2.37887  2.77519  2.98518  4.58477  3.61503
          0.02273  4.19139  4.91373  0.61958  0.77255  0.43178  1.04798
    661   2.93835  5.12200  3.23778  2.70428  4.54972  2.81087  3.71990  3.94948  2.15815  3.44278  4.28136  3.16054  4.02074  2.40435  1.31451  2.94396  3.15570  3.60016  5.54416  4.29877   1356 r x - -
          2.68618  4.42225  2.77519  2.73123  3.46354  2.40513  3.72494  3.29354  2.67741  2.69355  4.24690  2.90347  2.73739  3.18146  2.89801  2.37887  2.77519  2.98518  4.58477  3.61503
          0.02198  4.22461  4.94696  0.61958  0.77255  0.48576  0.95510
    662   2.71041  4.67729  3.29153  2.74142  2.84045  3.54401  3.76874  3.28767  2.54225  2.90741  3.80491  3.19396  2.62136  2.99835  1.79089  2.81382  2.95483  3.02343  5.13901  3.80452   1357 r x - -
          2.68618  4.42225  2.77519  2.73123  3.46354  2.40513  3.72494  3.29354  2.67741  2.69355  4.24690  2.90347  2.73739  3.18146  2.89801  2.37887  2.77519  2.98518  4.58477  3.61503
          0.02198  4.22461  4.94696  0.61958  0.77255  0.48576  0.95510
    663   2.94742  5.22715  2.80364  2.51917  4.61386  3.48574  3.78721  4.08519  1.74371  3.59422  4.43521  1.44942  3.99089  2.93766  2.72918  2.92147  3.20045  3.70655  5.68787  4.35724   1358 n x - -
          2.68618  4.42225  2.77519  2.73123  3.46354  2.40513  3.72494  3.29354  2.67741  2.69355  4.24690  2.90347  2.73739  3.18146  2.89801  2.37887  2.77519  2.98518  4.58477  3.61503
          0.02198  4.22461  4.94696  0.61958  0.77255  0.48576  0.95510
    664   2.37817  4.82378  3.02421  2.52811  4.10326  3.46251  3.71099  2.90539  2.15666  3.11381  3.94714  1.91623  3.88496  2.87263  2.88829  2.72049  2.91797  3.16138  5.36546  4.04700   1359 n x - -
          2.68618  4.42225  2.77519  2.73123  3.46354  2.40513  3.72494  3.29354  2.67741  2.69355  4.24690  2.90347  2.73739  3.18146  2.89801  2.37887  2.77519  2.98518  4.58477  3.61503
          0.02198  4.22461  4.94696  0.61958  0.77255  0.48576  0.95510
    665   2.86685  5.28494  2.57111  1.46801  4.63056  2.22765  3.75979  4.09447  2.20654  3.60688  4.41569  2.88941  3.91378  2.90042  3.01243  2.81487  3.12365  3.69403  5.76175  4.36129   1360 e x - -
          2.68618  4.42225  2.77519  2.73123  3.46354  2.40513  3.72494  3.29354  2.67741  2.69355  4.24690  2.90347  2.73739  3.18146  2.89801  2.37887  2.77519  2.98518  4.58477  3.61503
          0.02198  4.22461  4.94696  0.61958  0.77255  0.48576  0.95510
    666   2.96732  4.47990  4.13469  3.58788  1.46339  3.97538  4.00061  2.71240  3.36317  1.84061  3.34497  3.82834  4.32625  3.67711  2.78108  3.28215  3.19982  2.63281  4.53738  3.05924   1361 f x - -
          2.68618  4.42225  2.77519  2.73123  3.46354  2.40513  3.72494  3.29354  2.67741  2.69355  4.24690  2.90347  2.73739  3.18146  2.89801  2.37887  2.77519  2.98518  4.58477  3.61503
          0.02198  4.22461  4.94696  0.61958  0.77255  0.48576  0.95510
    667   2.41108  4.25267  4.19499  3.62230  3.18293  3.89563  4.17625  2.14568  3.49396  1.42237  3.19096  3.85445  4.24551  3.72469  3.68675  3.19129  3.01902  2.29948  4.81648  2.74252   1362 l x - -
          2.68618  4.42225  2.77519  2.73123  3.46354  2.40513  3.72494  3.29354  2.67741  2.69355  4.24690  2.90347  2.73739  3.18146  2.89801  2.37887  2.77519  2.98518  4.58477  3.61503
          0.02198  4.22461  4.94696  0.61958  0.77255  0.48576  0.95510
    668   2.48785  5.17641  3.28053  2.66562  4.57202  3.63039  3.66540  3.95508  1.87560  3.43036  4.25293  3.13260  4.00458  2.29822  1.52641  2.91853  3.12357  3.60499  5.52697  4.27754   1363 r x - -
          2.68618  4.42225  2.77519  2.73123  3.46354  2.40513  3.72494  3.29354  2.67741  2.69355  4.24690  2.90347  2.73739  3.18146  2.89801  2.37887  2.77519  2.98518  4.58477  3.61503
          0.02198  4.22461  4.94696  0.61958  0.77255  0.48576  0.95510
    669   1.34604  4.39116  3.51228  3.05622  3.88047  3.34876  4.06644  3.13134  3.00762  2.40043  3.82241  3.37902  2.72404  3.34533  3.35087  2.71540  2.88902  2.84448  5.31655  4.07190   1364 a x - -
          2.68618  4.42225  2.77519  2.73123  3.46354  2.40513  3.72494  3.29354  2.67741  2.69355  4.24690  2.90347  2.73739  3.18146  2.89801  2.37887  2.77519  2.98518  4.58477  3.61503
          0.12816  4.22461  2.24755  0.61958  0.77255  0.48576  0.95510
    670   2.09895  4.59361  2.90595  2.65008  4.39262  3.16883  3.95585  3.83250  2.83875  3.46083  4.28350  1.52208  3.81009  3.14896  3.25886  2.15804  2.90333  3.36649  5.66569  4.34725   1365 n x - -
          2.68618  4.42225  2.77519  2.73123  3.46354  2.40513  3.72494  3.29354  2.67741  2.69355  4.24690  2.90347  2.73739  3.18146  2.89801  2.37887  2.77519  2.98518  4.58477  3.61503
          0.02441  4.12086  4.84321  0.61958  0.77255  0.60619  0.78839
    671   2.84352  4.85665  3.31586  2.79374  4.17640  3.56838  3.78585  3.36642  1.25185  3.08935  4.03787  3.22446  4.01154  2.95964  2.57009  2.92069  3.09156  2.51734  5.40359  4.14402   1366 k x - -
          2.68618  4.42225  2.77519  2.73123  3.46354  2.40513  3.72494  3.29354  2.67741  2.69355  4.24690  2.90347  2.73739  3.18146  2.89801  2.37887  2.77519  2.98518  4.58477  3.61503
          0.02441  4.12086  4.84321  0.61958  0.77255  0.60619  0.78839
    672   2.71370  4.93183  2.82455  1.60021  4.05508  3.42465  3.67455  3.61415  2.46941  3.19626  4.02913  2.53043  3.86708  2.84587  2.90388  2.72604  2.95310  3.28632  3.43950  3.95254   1367 e x - -
          2.68618  4.42225  2.77519  2.73123  3.46354  2.40513  3.72494  3.29354  2.67741  2.69355  4.24690  2.90347  2.73739  3.18146  2.89801  2.37887  2.77519  2.98518  4.58477  3.61503
          0.02441  4.12086  4.84321  0.61958  0.77255  0.60619  0.78839
    673   3.15200  4.61433  4.20886  3.76156  2.49441  4.07782  3.82364  2.24503  3.58099  2.38598  3.58300  3.90159  4.44696  3.83171  3.76894  3.42660  3.39779  2.68029  4.16598  1.17883   1368 y x - -
          2.68618  4.42225  2.77519  2.73123  3.46354  2.40513  3.72494  3.29354  2.67741  2.69355  4.24690  2.90347  2.73739  3.18146  2.89801  2.37887  2.77519  2.98518  4.58477  3.61503
          0.02441  4.12086  4.84321  0.61958  0.77255  0.60619  0.78839
    674   2.86023  5.28380  1.99681  2.23540  4.70218  2.55464  3.81314  4.21126  2.77518  3.73352  4.56038  1.48621  3.87355  2.97519  3.32834  2.79928  3.16278  3.77543  5.89537  4.43939   1369 n x - -
          2.68618  4.42225  2.77519  2.73123  3.46354  2.40513  3.72494  3.29354  2.67741  2.69355  4.24690  2.90347  2.73739  3.18146  2.89801  2.37887  2.77519  2.98518  4.58477  3.61503
          0.02441  4.12086  4.84321  0.61958  0.77255  0.41721  1.07553
    675   3.10250  5.71998  1.58616  1.11604  5.00647  3.33675  3.90003  4.54493  2.94108  4.02590  4.88356  2.79438  3.97085  3.06758  3.55626  2.97085  3.39506  4.10203  6.16645  4.64212   1370 e x - -
          2.68618  4.42225  2.77519  2.73123  3.46354  2.40513  3.72494  3.29354  2.67741  2.69355  4.24690  2.90347  2.73739  3.18146  2.89801  2.37887  2.77519  2.98518  4.58477  3.61503
          0.02198  4.22461  4.94696  0.61958  0.77255  0.48576  0.95510
    676   2.89465  5.23858  3.06300  2.23345  4.62708  3.56491  3.66161  4.03890  1.93571  3.49860  4.30278  2.46034  3.96407  2.78042  1.58823  2.86220  3.09947  3.66068  5.58940  4.29583   1371 r x - -
          2.68618  4.42225  2.77519  2.73123  3.46354  2.40513  3.72494  3.29354  2.67741  2.69355  4.24690  2.90347  2.73739  3.18146  2.89801  2.37887  2.77519  2.98518  4.58477  3.61503
          0.02198  4.22461  4.94696  0.61958  0.77255  0.48576  0.95510
    677   2.67243  4.69489  3.23093  2.66070  3.94668  3.51254  3.73540  3.31920  2.47031  2.95574  2.92910  3.13056  3.12767  2.92370  1.84441  2.76030  2.54643  3.03650  5.24811  3.97043   1372 r x - -
          2.68618  4.42225  2.77519  2.73123  3.46354  2.40513  3.72494  3.29354  2.67741  2.69355  4.24690  2.90347  2.73739  3.18146  2.89801  2.37887  2.77519  2.98518  4.58477  3.61503
          0.02198  4.22461  4.94696  0.61958  0.77255  0.48576  0.95510
    678   2.88896  5.37269  1.39925  1.92903  4.69015  3.31333  3.77948  4.16110  2.71674  3.69288  4.51634  2.79195  3.88364  2.93210  3.27028  2.81210  2.40688  3.75253  5.87211  4.41277   1373 d x - -
          2.68618  4.42225  2.77519  2.73123  3.46354  2.40513  3.72494  3.29354  2.67741  2.69355  4.24690  2.90347  2.73739  3.18146  2.89801  2.37887  2.77519  2.98518  4.58477  3.61503
          0.02378  4.14657  4.86892  0.61958  0.77255  0.48576  0.95510
    679   1.49434  4.33131  3.53688  3.05887  3.77273  3.36510  4.04015  2.42966  3.01160  2.76582  3.70892  3.38103  2.73291  3.33555  3.35231  2.71863  2.85675  2.66347  5.22982  3.99342   1374 a x - -
          2.68618  4.42225  2.77519  2.73123  3.46354  2.40513  3.72494  3.29354  2.67741  2.69355  4.24690  2.90347  2.73739  3.18146  2.89801  2.37887  2.77519  2.98518  4.58477  3.61503
          0.02378  4.14657  4.86892  0.61958  0.77255  0.48576  0.95510
    680   2.68650  4.72712  3.02255  1.69751  3.78440  3.48722  3.72591  3.25139  2.58219  2.92308  3.81471  3.06629  3.90805  2.94043  3.00359  2.76123  2.92580  2.57586  5.16964  2.88353   1375 e x - -
          2.68618  4.42225  2.77519  2.73123  3.46354  2.40513  3.72494  3.29354  2.67741  2.69355  4.24690  2.90347  2.73739  3.18146  2.89801  2.37887  2.77519  2.98518  4.58477  3.61503
          0.02378  4.14657  4.86892  0.61958  0.77255  0.48576  0.95510
    681   2.73125  4.57174  3.26288  2.88926  3.72817  3.53533  3.97167  1.98007  2.87080  2.77209  3.77838  1.70637  4.03217  3.25162  3.22267  2.90351  3.02326  2.64263  5.21615  3.88248   1376 n x - -
          2.68618  4.42225  2.77519  2.73123  3.46354  2.40513  3.72494  3.29354  2.67741  2.69355  4.24690  2.90347  2.73739  3.18146  2.89801  2.37887  2.77519  2.98518  4.58477  3.61503
          0.02378  4.14657  4.86892  0.61958  0.77255  0.48576  0.95510
    682   1.56650  4.60311  3.08423  2.66309  4.02728  3.33133  2.75552  3.46870  2.66418  3.10919  3.95715  3.10754  2.93846  3.03171  3.06342  2.66893  2.88467  3.12605  5.35098  4.04318   1377 a x - -
          2.68618  4.42225  2.77519  2.73123  3.46354  2.40513  3.72494  3.29354  2.67741  2.69355  4.24690  2.90347  2.73739  3.18146  2.89801  2.37887  2.77519  2.98518  4.58477  3.61503
          0.02378  4.14657  4.86892  0.61958  0.77255  0.48576  0.95510
    683   2.84136  4.83750  3.33660  2.81089  4.14857  3.58201  3.80488  3.30698  1.28407  3.06031  4.01250  3.24188  4.02252  2.98258  2.61162  2.92748  3.08979  2.37441  5.39839  4.13893   1378 k x - -
          2.68618  4.42225  2.77519  2.73123  3.46354  2.40513  3.72494  3.29354  2.67741  2.69355  4.24690  2.90347  2.73739  3.18146  2.89801  2.37887  2.77519  2.98518  4.58477  3.61503
          0.02378  4.14657  4.86892  0.61958  0.77255  0.48576  0.95510
    684   2.98504  4.62288  3.91148  3.36629  3.42756  3.86845  4.10941  2.75580  2.86012  1.10446  3.41149  3.69995  4.26326  3.44215  2.45548  3.24468  3.22887  2.70403  5.07511  3.82830   1379 l x - -
          2.68618  4.42225  2.77519  2.73123  3.46354  2.40513  3.72494  3.29354  2.67741  2.69355  4.24690  2.90347  2.73739  3.18146  2.89801  2.37887  2.77519  2.98518  4.58477  3.61503
          0.02378  4.14657  4.86892  0.61958  0.77255  0.48576  0.95510
    685   2.75567  4.59222  3.44967  2.88268  3.78172  3.65662  3.88092  2.38967  1.66384  2.66938  3.66718  3.32104  4.04666  3.10728  2.94965  2.92853  2.99164  2.16595  5.21890  3.96318   1380 k x - -
          2.68618  4.42225  2.77519  2.73123  3.46354  2.40513  3.72494  3.29354  2.67741  2.69355  4.24690  2.90347  2.73739  3.18146  2.89801  2.37887  2.77519  2.98518  4.58477  3.61503
          0.02378  4.14657  4.86892  0.61958  0.77255  0.48576  0.95510
    686   1.67572  4.80222  2.96592  2.54220  4.06981  3.42426  2.78640  3.53273  2.48489  3.13838  3.98366  3.03369  3.88515  2.48709  2.87489  2.73737  2.94591  3.21149  5.34828  4.01859   1381 a x - -
          2.68618  4.42225  2.77519  2.73123  3.46354  2.40513  3.72494  3.29354  2.67741  2.69355  4.24690  2.90347  2.73739  3.18146  2.89801  2.37887  2.77519  2.98518  4.58477  3.61503
          0.02378  4.14657  4.86892  0.61958  0.77255  0.48576  0.95510
    687   2.83186  5.22997  2.68603  1.50667  4.53458  3.42424  2.72617  4.00339  2.08433  3.50141  4.30755  2.90135  3.89206  2.81254  2.76980  2.78633  3.06537  3.61848  5.63086  4.25924   1382 e x - -
          2.68618  4.42225  2.77519  2.73123  3.46354  2.40513  3.72494  3.29354  2.67741  2.69355  4.24690  2.90347  2.73739  3.18146  2.89801  2.37887  2.77519  2.98518  4.58477  3.61503
          0.02378  4.14657  4.86892  0.61958  0.77255  0.48576  0.95510
    688   2.73125  4.57174  3.26288  2.88926  3.72817  3.53533  3.97167  1.98007  2.87080  2.77209  3.77838  1.70637  4.03217  3.25162  3.22267  2.90351  3.02326  2.64263  5.21615  3.88248   1383 n x - -
          2.68618  4.42225  2.77519  2.73123  3.46354  2.40513  3.72494  3.29354  2.67741  2.69355  4.24690  2.90347  2.73739  3.18146  2.89801  2.37887  2.77519  2.98518  4.58477  3.61503
          0.02378  4.14657  4.86892  0.61958  0.77255  0.48576  0.95510
    689   2.64300  4.47071  3.36398  2.87308  3.73982  3.50865  3.88260  2.92851  2.35943  2.74796  3.67012  3.28327  2.85481  3.14689  3.06531  2.82123  2.91485  1.66010  5.15247  3.90367   1384 v x - -
          2.68618  4.42225  2.77519  2.73123  3.46354  2.40513  3.72494  3.29354  2.67741  2.69355  4.24690  2.90347  2.73739  3.18146  2.89801  2.37887  2.77519  2.98518  4.58477  3.61503
          0.02378  4.14657  4.86892  0.61958  0.77255  0.48576  0.95510
    690   3.21850  5.35874  2.64149  0.68984  4.74404  3.47308  4.09590  4.25466  3.01370  3.83130  4.80304  3.12697  4.09364  3.31200  3.44418  3.17830  3.52799  3.91364  5.86308  4.59769   1385 E x - -
          2.68618  4.42225  2.77519  2.73123  3.46354  2.40513  3.72494  3.29354  2.67741  2.69355  4.24690  2.90347  2.73739  3.18146  2.89801  2.37887  2.77519  2.98518  4.58477  3.61503
          0.02378  4.14657  4.86892  0.61958  0.77255  0.48576  0.95510
    691   3.62958  4.95325  4.61692  4.39127  0.65107  4.23842  4.03033  3.12891  4.29379  2.43895  3.82294  4.33989  4.69665  4.38771  4.34521  3.87970  3.93380  3.13847  4.21268  2.55132   1386 F x - -
          2.68618  4.42225  2.77519  2.73123  3.46354  2.40513  3.72494  3.29354  2.67741  2.69355  4.24690  2.90347  2.73739  3.18146  2.89801  2.37887  2.77519  2.98518  4.58477  3.61503
          0.02378  4.14657  4.86892  0.61958  0.77255  0.48576  0.95510
    692   2.74701  4.55767  3.52289  2.92849  3.66830  3.64593  3.85636  2.90398  2.59218  2.55236  2.72889  3.34181  4.03346  3.10459  1.75075  2.92263  2.98099  2.36322  5.11919  3.88322   1387 r x - -
          2.68618  4.42225  2.77519  2.73123  3.46354  2.40513  3.72494  3.29354  2.67741  2.69355  4.24690  2.90347  2.73739  3.18146  2.89801  2.37887  2.77519  2.98518  4.58477  3.61503
          0.02378  4.14657  4.86892  0.61958  0.77255  0.48576  0.95510
    693   2.15189  5.13081  1.14748  2.34384  4.66124  3.27022  3.92393  4.06239  2.92826  3.70572  4.58035  2.88890  3.90763  3.10746  3.47046  2.82855  3.18979  3.65376  5.91147  4.48653   1388 d x - -
          2.68618  4.42225  2.77519  2.73123  3.46354  2.40513  3.72494  3.29354  2.67741  2.69355  4.24690  2.90347  2.73739  3.18146  2.89801  2.37887  2.77519  2.98518  4.58477  3.61503
          0.02378  4.14657  4.86892  0.61958  0.77255  0.48576  0.95510
    694   2.83610  4.85676  3.35992  2.74720  4.08597  3.61578  3.70274  2.64418  2.22005  3.02971  3.93057  3.19014  3.99371  2.45162  1.57758  2.90275  3.04417  3.18168  5.29538  4.04710   1389 r x - -
          2.68618  4.42225  2.77519  2.73123  3.46354  2.40513  3.72494  3.29354  2.67741  2.69355  4.24690  2.90347  2.73739  3.18146  2.89801  2.37887  2.77519  2.98518  4.58477  3.61503
          0.02378  4.14657  4.86892  0.61958  0.77255  0.48576  0.95510
    695   2.33600  4.41925  3.50313  3.00227  3.41241  3.60622  2.83631  2.85362  2.85418  1.59467  3.49666  3.38513  4.02663  3.24293  3.16133  2.91001  2.94534  2.66296  4.91946  3.61321   1390 l x - -
          2.68618  4.42225  2.77519  2.73123  3.46354  2.40513  3.72494  3.29354  2.67741  2.69355  4.24690  2.90347  2.73739  3.18146  2.89801  2.37887  2.77519  2.98518  4.58477  3.61503
          0.13932  4.14657  2.16951  0.61958  0.77255  0.48576  0.95510
    696   2.44887  4.29403  3.48743  3.24264  4.02788  3.13108  4.25485  3.16311  3.18693  3.02424  4.07060  3.44130  3.84010  3.57846  3.44236  2.65089  1.06423  2.85098  5.45985  4.24454   1391 t x - -
          2.68618  4.42225  2.77519  2.73123  3.46354  2.40513  3.72494  3.29354  2.67741  2.69355  4.24690  2.90347  2.73739  3.18146  2.89801  2.37887  2.77519  2.98518  4.58477  3.61503
          0.02935  3.93883  4.66118  0.61958  0.77255  0.60619  0.78839
    697   3.03296  4.99915  3.21335  2.82254  4.40074  3.51518  3.79644  3.83418  0.95104  3.38485  4.34284  3.24405  4.01092  2.98424  2.44499  3.07065  3.28135  3.53826  5.42823  4.25058   1392 k x - -
          2.68618  4.42225  2.77519  2.73123  3.46354  2.40513  3.72494  3.29354  2.67741  2.69355  4.24690  2.90347  2.73739  3.18146  2.89801  2.37887  2.77519  2.98518  4.58477  3.61503
          0.02935  3.93883  4.66118  0.61958  0.77255  0.60619  0.78839
    698   2.86047  4.38481  4.21697  3.88224  3.59884  3.79232  4.67257  2.04804  3.75102  2.27442  3.55401  4.06139  4.34919  4.10608  3.95711  3.30008  3.22045  0.94526  5.39446  4.13015   1393 v x - -
          2.68618  4.42225  2.77519  2.73123  3.46354  2.40513  3.72494  3.29354  2.67741  2.69355  4.24690  2.90347  2.73739  3.18146  2.89801  2.37887  2.77519  2.98518  4.58477  3.61503
          0.02935  3.93883  4.66118  0.61958  0.77255  0.60619  0.78839
    699   3.00978  5.13405  2.51628  0.93464  4.48866  3.31714  3.90978  3.95574  2.79867  3.56224  4.53342  2.97124  3.92489  3.12410  3.21433  2.98549  3.31455  3.63276  5.64774  4.37009   1394 e x - -
          2.68618  4.42225  2.77519  2.73123  3.46354  2.40513  3.72494  3.29354  2.67741  2.69355  4.24690  2.90347  2.73739  3.18146  2.89801  2.37887  2.77519  2.98518  4.58477  3.61503
          0.02935  3.93883  4.66118  0.61958  0.77255  0.41721  1.07553
    700   3.04537  5.02823  3.04214  2.80411  4.22123  3.50018  3.96261  3.88530  2.61264  3.36829  4.39491  3.26398  4.05897  0.93097  2.89131  3.08700  3.34412  3.60437  5.46130  4.16939   1395 q x - -
          2.68618  4.42225  2.77519  2.73123  3.46354  2.40513  3.72494  3.29354  2.67741  2.69355  4.24690  2.90347  2.73739  3.18146  2.89801  2.37887  2.77519  2.98518  4.58477  3.61503
          0.02591  4.06207  4.78441  0.61958  0.77255  0.48576  0.95510
    701   2.85722  5.10555  2.69297  2.43950  4.47480  3.38907  3.73657  3.95314  1.93757  3.49117  4.34174  1.52367  3.91191  2.89757  2.73599  2.84090  3.12227  3.58302  5.60130  4.26054   1396 n x - -
          2.68618  4.42225  2.77519  2.73123  3.46354  2.40513  3.72494  3.29354  2.67741  2.69355  4.24690  2.90347  2.73739  3.18146  2.89801  2.37887  2.77519  2.98518  4.58477  3.61503
          0.02591  4.06207  4.78441  0.61958  0.77255  0.48576  0.95510
    702   2.86577  4.76706  3.34139  2.84388  3.30756  3.62077  3.71427  3.36251  2.53133  2.88895  3.86901  3.26594  4.03594  1.56050  2.82904  2.95581  3.09930  3.13398  2.81532  3.29588   1397 q x - -
          2.68618  4.42225  2.77519  2.73123  3.46354  2.40513  3.72494  3.29354  2.67741  2.69355  4.24690  2.90347  2.73739  3.18146  2.89801  2.37887  2.77519  2.98518  4.58477  3.61503
          0.02591  4.06207  4.78441  0.61958  0.77255  0.48576  0.95510
    703   2.30177  4.26963  3.28024  3.06911  4.43074  2.08368  4.24080  3.90735  3.21969  3.57139  4.39323  3.28305  3.73732  3.50283  3.54892  1.14329  2.79304  3.32035  5.74492  4.51008   1398 s x - -
          2.68618  4.42225  2.77519  2.73123  3.46354  2.40513  3.72494  3.29354  2.67741  2.69355  4.24690  2.90347  2.73739  3.18146  2.89801  2.37887  2.77519  2.98518  4.58477  3.61503
          0.02591  4.06207  4.78441  0.61958  0.77255  0.48576  0.95510
    704   3.36741  4.70614  4.79059  4.28990  2.12796  4.49700  4.50541  2.34029  4.14359  0.90587  2.96786  4.46846  4.72177  4.23969  4.25143  3.86800  3.59529  2.47550  4.74888  3.34469   1399 l x - -
          2.68618  4.42225  2.77519  2.73123  3.46354  2.40513  3.72494  3.29354  2.67741  2.69355  4.24690  2.90347  2.73739  3.18146  2.89801  2.37887  2.77519  2.98518  4.58477  3.61503
          0.02591  4.06207  4.78441  0.61958  0.77255  0.48576  0.95510
    705   2.82948  4.47945  3.67993  3.17894  3.60463  3.76304  4.05335  1.45837  2.24882  2.44696  3.53873  3.54958  4.17045  3.35796  3.08994  3.10934  3.07727  2.29990  5.15318  3.91274   1400 i x - -
          2.68618  4.42225  2.77519  2.73123  3.46354  2.40513  3.72494  3.29354  2.67741  2.69355  4.24690  2.90347  2.73739  3.18146  2.89801  2.37887  2.77519  2.98518  4.58477  3.61503
          0.02591  4.06207  4.78441  0.61958  0.77255  0.48576  0.95510
    706   2.10761  5.04689  1.27931  2.31618  4.56842  3.23084  3.87122  3.95709  2.85976  3.61045  4.48344  2.85676  3.85938  3.05403  3.39095  2.77125  3.12089  3.55759  5.82499  4.41019   1401 d x - -
          2.68618  4.42225  2.77519  2.73123  3.46354  2.40513  3.72494  3.29354  2.67741  2.69355  4.24690  2.90347  2.73739  3.18146  2.89801  2.37887  2.77519  2.98518  4.58477  3.61503
          0.15259  4.06207  2.08501  0.61958  0.77255  0.48576  0.95510
    707   2.77885  4.77745  2.74585  2.63805  4.15140  3.22879  3.97524  3.87614  2.88452  3.51552  4.47044  1.04577  3.88394  3.24818  3.24137  2.84356  3.16295  3.49165  5.44972  4.09502   1402 n x - -
          2.68618  4.42225  2.77519  2.73123  3.46354  2.40513  3.72494  3.29354  2.67741  2.69355  4.24690  2.90347  2.73739  3.18146  2.89801  2.37887  2.77519  2.98518  4.58477  3.61503
          0.02935  3.93883  4.66118  0.61958  0.77255  0.60619  0.78839
    708   2.34811  4.26935  3.26454  3.08344  4.14256  2.99802  4.19144  3.67416  3.16167  3.38930  4.30989  3.29757  3.74231  3.50582  3.44563  0.99526  2.83322  3.19475  5.50976  4.22644   1403 s x - -
          2.68618  4.42225  2.77519  2.73123  3.46354  2.40513  3.72494  3.29354  2.67741  2.69355  4.24690  2.90347  2.73739  3.18146  2.89801  2.37887  2.77519  2.98518  4.58477  3.61503
          0.02935  3.93883  4.66118  0.61958  0.77255  0.60619  0.78839
    709   2.34811  4.26935  3.26454  3.08344  4.14256  2.99802  4.19144  3.67416  3.16167  3.38930  4.30989  3.29757  3.74231  3.50582  3.44563  0.99526  2.83322  3.19475  5.50976  4.22644   1404 s x - -
          2.68618  4.42225  2.77519  2.73123  3.46354  2.40513  3.72494  3.29354  2.67741  2.69355  4.24690  2.90347  2.73739  3.18146  2.89801  2.37887  2.77519  2.98518  4.58477  3.61503
          0.02935  3.93883  4.66118  0.61958  0.77255  0.60619  0.78839
    710   2.77885  4.77745  2.74585  2.63805  4.15140  3.22879  3.97524  3.87614  2.88452  3.51552  4.47044  1.04577  3.88394  3.24818  3.24137  2.84356  3.16295  3.49165  5.44972  4.09502   1405 n x - -
          2.68618  4.42225  2.77519  2.73123  3.46354  2.40513  3.72494  3.29354  2.67741  2.69355  4.24690  2.90347  2.73739  3.18146  2.89801  2.37887  2.77519  2.98518  4.58477  3.61503
          0.02935  3.93883  4.66118  0.61958  0.77255  0.60619  0.78839
    711   2.44887  4.29403  3.48743  3.24264  4.02788  3.13108  4.25485  3.16311  3.18693  3.02424  4.07060  3.44130  3.84010  3.57846  3.44236  2.65089  1.06423  2.85098  5.45985  4.24454   1406 t x - -
          2.68618  4.42225  2.77519  2.73123  3.46354  2.40513  3.72494  3.29354  2.67741  2.69355  4.24690  2.90347  2.73739  3.18146  2.89801  2.37887  2.77519  2.98518  4.58477  3.61503
          0.02935  3.93883  4.66118  0.61958  0.77255  0.60619  0.78839
    712   3.06870  4.87426  3.19158  2.95830  3.33199  3.50426  1.00990  3.78187  2.79958  3.26748  4.31567  3.36491  4.06050  3.32543  3.06127  3.13881  3.37436  3.51573  4.79616  3.28100   1407 h x - -
          2.68618  4.42225  2.77519  2.73123  3.46354  2.40513  3.72494  3.29354  2.67741  2.69355  4.24690  2.90347  2.73739  3.18146  2.89801  2.37887  2.77519  2.98518  4.58477  3.61503
          0.02935  3.93883  4.66118  0.61958  0.77255  0.60619  0.78839
    713   2.34811  4.26935  3.26454  3.08344  4.14256  2.99802  4.19144  3.67416  3.16167  3.38930  4.30989  3.29757  3.74231  3.50582  3.44563  0.99526  2.83322  3.19475  5.50976  4.22644   1408 s x - -
          2.68618  4.42225  2.77519  2.73123  3.46354  2.40513  3.72494  3.29354  2.67741  2.69355  4.24690  2.90347  2.73739  3.18146  2.89801  2.37887  2.77519  2.98518  4.58477  3.61503
          0.02935  3.93883  4.66118  0.61958  0.77255  0.41721  1.07553
    714   2.56497  4.36646  3.53103  3.12272  2.37185  3.37465  3.94242  3.08333  3.10333  2.75448  3.74838  3.40714  3.94911  3.40542  3.42006  1.43704  2.92293  2.82615  4.81839  3.34696   1409 s x - -
          2.68618  4.42225  2.77519  2.73123  3.46354  2.40513  3.72494  3.29354  2.67741  2.69355  4.24690  2.90347  2.73739  3.18146  2.89801  2.37887  2.77519  2.98518  4.58477  3.61503
          0.02591  4.06207  4.78441  0.61958  0.77255  0.48576  0.95510
    715   2.57856  4.68317  2.73755  2.56125  4.36733  3.16737  3.92706  3.91043  2.81419  3.52306  4.36668  1.42869  3.81862  3.13272  3.22672  2.03327  2.96862  3.44722  5.65294  4.28665   1410 n x - -
          2.68618  4.42225  2.77519  2.73123  3.46354  2.40513  3.72494  3.29354  2.67741  2.69355  4.24690  2.90347  2.73739  3.18146  2.89801  2.37887  2.77519  2.98518  4.58477  3.61503
          0.02591  4.06207  4.78441  0.61958  0.77255  0.48576  0.95510
    716   2.84074  2.62012  4.37374  3.89861  1.39289  3.80248  4.08011  2.56536  3.75165  2.22300  3.38901  3.95186  4.27173  3.93471  3.88528  3.19807  3.14390  2.44160  4.48743  2.98620   1411 f x - -
          2.68618  4.42225  2.77519  2.73123  3.46354  2.40513  3.72494  3.29354  2.67741  2.69355  4.24690  2.90347  2.73739  3.18146  2.89801  2.37887  2.77519  2.98518  4.58477  3.61503
          0.02591  4.06207  4.78441  0.61958  0.77255  0.48576  0.95510
    717   2.57856  4.68317  2.73755  2.56125  4.36733  3.16737  3.92706  3.91043  2.81419  3.52306  4.36668  1.42869  3.81862  3.13272  3.22672  2.03327  2.96862  3.44722  5.65294  4.28665   1412 n x - -
          2.68618  4.42225  2.77519  2.73123  3.46354  2.40513  3.72494  3.29354  2.67741  2.69355  4.24690  2.90347  2.73739  3.18146  2.89801  2.37887  2.77519  2.98518  4.58477  3.61503
          0.02591  4.06207  4.78441  0.61958  0.77255  0.48576  0.95510
    718   2.41835  4.33910  3.38228  3.21105  4.27088  3.06601  4.31353  3.82123  3.29779  3.52817  4.44090  3.40229  3.82133  3.63284  3.57503  0.83723  2.91344  3.31422  5.62886  4.35659   1413 s x - -
          2.68618  4.42225  2.77519  2.73123  3.46354  2.40513  3.72494  3.29354  2.67741  2.69355  4.24690  2.90347  2.73739  3.18146  2.89801  2.37887  2.77519  2.98518  4.58477  3.61503
          0.02591  4.06207  4.78441  0.61958  0.77255  0.48576  0.95510
    719   2.96017  4.45483  4.38457  4.05744  3.69570  3.91635  4.82866  2.06027  3.92819  2.35221  3.63571  4.21579  4.46913  4.27610  4.12188  3.43489  3.31889  0.81549  5.51091  4.25266   1414 v x - -
          2.68618  4.42225  2.77519  2.73123  3.46354  2.40513  3.72494  3.29354  2.67741  2.69355  4.24690  2.90347  2.73739  3.18146  2.89801  2.37887  2.77519  2.98518  4.58477  3.61503
          0.02591  4.06207  4.78441  0.61958  0.77255  0.48576  0.95510
    720   1.42148  4.60872  3.11071  2.73741  4.17063  3.31036  3.86817  3.47065  2.05015  3.17454  4.05886  3.14949  3.87338  3.06840  2.90356  2.71034  2.94007  3.13137  5.44633  4.17957   1415 a x - -
          2.68618  4.42225  2.77519  2.73123  3.46354  2.40513  3.72494  3.29354  2.67741  2.69355  4.24690  2.90347  2.73739  3.18146  2.89801  2.37887  2.77519  2.98518  4.58477  3.61503
          0.02591  4.06207  4.78441  0.61958  0.77255  0.48576  0.95510
    721   2.91584  5.36718  1.29843  2.22062  4.68019  3.29955  3.77268  4.17610  2.08003  3.69961  4.54398  2.79086  3.87963  2.93317  3.17642  2.83603  3.19253  3.77357  5.83922  4.40144   1416 d x - -
          2.68618  4.42225  2.77519  2.73123  3.46354  2.40513  3.72494  3.29354  2.67741  2.69355  4.24690  2.90347  2.73739  3.18146  2.89801  2.37887  2.77519  2.98518  4.58477  3.61503
          0.15259  4.06207  2.08501  0.61958  0.77255  0.48576  0.95510
    722   2.93392  4.92145  2.94729  2.70307  4.09878  3.41013  3.86195  3.73971  2.51928  3.23548  4.26149  3.16338  3.96455  1.12060  2.80216  2.97888  3.23085  3.46527  5.35907  4.05721   1417 q x - -
          2.68618  4.42225  2.77519  2.73123  3.46354  2.40513  3.72494  3.29354  2.67741  2.69355  4.24690  2.90347  2.73739  3.18146  2.89801  2.37887  2.77519  2.98518  4.58477  3.61503
          0.02935  3.93883  4.66118  0.61958  0.77255  0.60619  0.78839
    723   0.92222  4.22564  3.53031  3.32476  4.11877  3.04838  4.33892  3.25425  3.34273  3.13278  4.15742  3.45749  3.79388  3.67784  3.58863  2.57541  2.85736  2.89717  5.53931  4.34695   1418 a x - -
          2.68618  4.42225  2.77519  2.73123  3.46354  2.40513  3.72494  3.29354  2.67741  2.69355  4.24690  2.90347  2.73739  3.18146  2.89801  2.37887  2.77519  2.98518  4.58477  3.61503
          0.02935  3.93883  4.66118  0.61958  0.77255  0.60619  0.78839
    724   2.84058  4.58685  3.45493  3.30356  4.29298  3.27061  4.37554  3.85546  3.36653  3.47512  4.52783  3.60356  0.71301  3.75330  3.60453  3.01015  3.28738  3.49327  5.46134  4.41457   1419 p x - -
          2.68618  4.42225  2.77519  2.73123  3.46354  2.40513  3.72494  3.29354  2.67741  2.69355  4.24690  2.90347  2.73739  3.18146  2.89801  2.37887  2.77519  2.98518  4.58477  3.61503
          0.02935  3.93883  4.66118  0.61958  0.77255  0.60619  0.78839
    725   2.44887  4.29403  3.48743  3.24264  4.02788  3.13108  4.25485  3.16311  3.18693  3.02424  4.07060  3.44130  3.84010  3.57846  3.44236  2.65089  1.06423  2.85098  5.45985  4.24454   1420 t x - -
          2.68618  4.42225  2.77519  2.73123  3.46354  2.40513  3.72494  3.29354  2.67741  2.69355  4.24690  2.90347  2.73739  3.18146  2.89801  2.37887  2.77519  2.98518  4.58477  3.61503
          0.02935  3.93883  4.66118  0.61958  0.77255  0.60619  0.78839
    726   2.86047  4.38481  4.21697  3.88224  3.59884  3.79232  4.67257  2.04804  3.75102  2.27442  3.55401  4.06139  4.34919  4.10608  3.95711  3.30008  3.22045  0.94526  5.39446  4.13015   1421 v x - -
          2.68618  4.42225  2.77519  2.73123  3.46354  2.40513  3.72494  3.29354  2.67741  2.69355  4.24690  2.90347  2.73739  3.18146  2.89801  2.37887  2.77519  2.98518  4.58477  3.61503
          0.02935  3.93883  4.66118  0.61958  0.77255  0.60619  0.78839
    727   3.08280  4.48327  4.42954  4.04794  3.41918  4.13779  4.76386  0.99938  3.87735  1.99181  3.34438  4.28399  4.56274  4.21889  4.06635  3.63960  3.38084  1.84916  5.32364  4.06757   1422 i x - -
          2.68618  4.42225  2.77519  2.73123  3.46354  2.40513  3.72494  3.29354  2.67741  2.69355  4.24690  2.90347  2.73739  3.18146  2.89801  2.37887  2.77519  2.98518  4.58477  3.61503
          0.02935  3.93883  4.66118  0.61958  0.77255  0.60619  0.78839
    728   3.06870  4.87426  3.19158  2.95830  3.33199  3.50426  1.00990  3.78187  2.79958  3.26748  4.31567  3.36491  4.06050  3.32543  3.06127  3.13881  3.37436  3.51573  4.79616  3.28100   1423 h x - -
          2.68618  4.42225  2.77519  2.73123  3.46354  2.40513  3.72494  3.29354  2.67741  2.69355  4.24690  2.90347  2.73739  3.18146  2.89801  2.37887  2.77519  2.98518  4.58477  3.61503
          0.02935  3.93883  4.66118  0.61958  0.77255  0.60619  0.78839
    729   3.06870  4.87426  3.19158  2.95830  3.33199  3.50426  1.00990  3.78187  2.79958  3.26748  4.31567  3.36491  4.06050  3.32543  3.06127  3.13881  3.37436  3.51573  4.79616  3.28100   1424 h x - -
          2.68618  4.42225  2.77519  2.73123  3.46354  2.40513  3.72494  3.29354  2.67741  2.69355  4.24690  2.90347  2.73739  3.18146  2.89801  2.37887  2.77519  2.98518  4.58477  3.61503
          0.02935  3.93883  4.66118  0.61958  0.77255  0.60619  0.78839
    730   3.00978  5.13405  2.51628  0.93464  4.48866  3.31714  3.90978  3.95574  2.79867  3.56224  4.53342  2.97124  3.92489  3.12410  3.21433  2.98549  3.31455  3.63276  5.64774  4.37009   1425 e x - -
          2.68618  4.42225  2.77519  2.73123  3.46354  2.40513  3.72494  3.29354  2.67741  2.69355  4.24690  2.90347  2.73739  3.18146  2.89801  2.37887  2.77519  2.98518  4.58477  3.61503
          0.02935  3.93883  4.66118  0.61958  0.77255  0.41721  1.07553
    731   3.15488  5.11716  3.34287  2.93399  4.54721  3.61921  3.87831  3.98948  0.80520  3.51518  4.47030  3.34860  4.10937  3.06184  2.48620  3.18674  3.39596  3.68799  5.52679  4.36878   1426 k x - -
          2.68618  4.42225  2.77519  2.73123  3.46354  2.40513  3.72494  3.29354  2.67741  2.69355  4.24690  2.90347  2.73739  3.18146  2.89801  2.37887  2.77519  2.98518  4.58477  3.61503
          0.15259  4.06207  2.08501  0.61958  0.77255  0.48576  0.95510
    732   2.84058  4.58685  3.45493  3.30356  4.29298  3.27061  4.37554  3.85546  3.36653  3.47512  4.52783  3.60356  0.71301  3.75330  3.60453  3.01015  3.28738  3.49327  5.46134  4.41457   1427 p x - -
          2.68618  4.42225  2.77519  2.73123  3.46354  2.40513  3.72494  3.29354  2.67741  2.69355  4.24690  2.90347  2.73739  3.18146  2.89801  2.37887  2.77519  2.98518  4.58477  3.61503
          0.02935  3.93883  4.66118  0.61958  0.77255  0.60619  0.78839
    733   3.22986  4.67251  4.29594  3.93618  3.16142  4.06628  4.57109  2.36919  3.70327  0.79765  3.16381  4.20521  4.49028  4.05573  3.86845  3.64499  3.52113  2.42374  5.06469  3.80331   1428 l x - -
          2.68618  4.42225  2.77519  2.73123  3.46354  2.40513  3.72494  3.29354  2.67741  2.69355  4.24690  2.90347  2.73739  3.18146  2.89801  2.37887  2.77519  2.98518  4.58477  3.61503
          0.02935  3.93883  4.66118  0.61958  0.77255  0.60619  0.78839
    734   2.86047  4.38481  4.21697  3.88224  3.59884  3.79232  4.67257  2.04804  3.75102  2.27442  3.55401  4.06139  4.34919  4.10608  3.95711  3.30008  3.22045  0.94526  5.39446  4.13015   1429 v x - -
          2.68618  4.42225  2.77519  2.73123  3.46354  2.40513  3.72494  3.29354  2.67741  2.69355  4.24690  2.90347  2.73739  3.18146  2.89801  2.37887  2.77519  2.98518  4.58477  3.61503
          0.02935  3.93883  4.66118  0.61958  0.77255  0.60619  0.78839
    735   3.06131  5.19928  0.82737  2.37747  4.58530  3.26131  3.99016  4.18866  3.08694  3.78523  4.76487  2.93713  3.91881  3.22948  3.61209  3.01625  3.40133  3.82082  5.74098  4.44736   1430 d x - -
          2.68618  4.42225  2.77519  2.73123  3.46354  2.40513  3.72494  3.29354  2.67741  2.69355  4.24690  2.90347  2.73739  3.18146  2.89801  2.37887  2.77519  2.98518  4.58477  3.61503
          0.02935  3.93883  4.66118  0.61958  0.77255  0.60619  0.78839
    736   2.44887  4.29403  3.48743  3.24264  4.02788  3.13108  4.25485  3.16311  3.18693  3.02424  4.07060  3.44130  3.84010  3.57846  3.44236  2.65089  1.06423  2.85098  5.45985  4.24454   1431 t x - -
          2.68618  4.42225  2.77519  2.73123  3.46354  2.40513  3.72494  3.29354  2.67741  2.69355  4.24690  2.90347  2.73739  3.18146  2.89801  2.37887  2.77519  2.98518  4.58477  3.61503
          0.02935  3.93883  4.66118  0.61958  0.77255  0.60619  0.78839
    737   3.22986  4.67251  4.29594  3.93618  3.16142  4.06628  4.57109  2.36919  3.70327  0.79765  3.16381  4.20521  4.49028  4.05573  3.86845  3.64499  3.52113  2.42374  5.06469  3.80331   1432 l x - -
          2.68618  4.42225  2.77519  2.73123  3.46354  2.40513  3.72494  3.29354  2.67741  2.69355  4.24690  2.90347  2.73739  3.18146  2.89801  2.37887  2.77519  2.98518  4.58477  3.61503
          0.02935  3.93883  4.66118  0.61958  0.77255  0.60619  0.78839
    738   3.22986  4.67251  4.29594  3.93618  3.16142  4.06628  4.57109  2.36919  3.70327  0.79765  3.16381  4.20521  4.49028  4.05573  3.86845  3.64499  3.52113  2.42374  5.06469  3.80331   1433 l x - -
          2.68618  4.42225  2.77519  2.73123  3.46354  2.40513  3.72494  3.29354  2.67741  2.69355  4.24690  2.90347  2.73739  3.18146  2.89801  2.37887  2.77519  2.98518  4.58477  3.61503
          0.02935  3.93883  4.66118  0.61958  0.77255  0.60619  0.78839
    739   2.84058  4.58685  3.45493  3.30356  4.29298  3.27061  4.37554  3.85546  3.36653  3.47512  4.52783  3.60356  0.71301  3.75330  3.60453  3.01015  3.28738  3.49327  5.46134  4.41457   1434 p x - -
          2.68618  4.42225  2.77519  2.73123  3.46354  2.40513  3.72494  3.29354  2.67741  2.69355  4.24690  2.90347  2.73739  3.18146  2.89801  2.37887  2.77519  2.98518  4.58477  3.61503
          0.02935  3.93883  4.66118  0.61958  0.77255  0.60619  0.78839
    740   3.00978  5.13405  2.51628  0.93464  4.48866  3.31714  3.90978  3.95574  2.79867  3.56224  4.53342  2.97124  3.92489  3.12410  3.21433  2.98549  3.31455  3.63276  5.64774  4.37009   1435 e x - -
          2.68618  4.42225  2.77519  2.73123  3.46354  2.40513  3.72494  3.29354  2.67741  2.69355  4.24690  2.90347  2.73739  3.18146  2.89801  2.37887  2.77519  2.98518  4.58477  3.61503
          0.02935  3.93883  4.66118  0.61958  0.77255  0.60619  0.78839
    741   3.06131  5.19928  0.82737  2.37747  4.58530  3.26131  3.99016  4.18866  3.08694  3.78523  4.76487  2.93713  3.91881  3.22948  3.61209  3.01625  3.40133  3.82082  5.74098  4.44736   1436 d x - -
          2.68618  4.42225  2.77519  2.73123  3.46354  2.40513  3.72494  3.29354  2.67741  2.69355  4.24690  2.90347  2.73739  3.18146  2.89801  2.37887  2.77519  2.98518  4.58477  3.61503
          0.02935  3.93883  4.66118  0.61958  0.77255  0.60619  0.78839
    742   3.03296  4.99915  3.21335  2.82254  4.40074  3.51518  3.79644  3.83418  0.95104  3.38485  4.34284  3.24405  4.01092  2.98424  2.44499  3.07065  3.28135  3.53826  5.42823  4.25058   1437 k x - -
          2.68618  4.42225  2.77519  2.73123  3.46354  2.40513  3.72494  3.29354  2.67741  2.69355  4.24690  2.90347  2.73739  3.18146  2.89801  2.37887  2.77519  2.98518  4.58477  3.61503
          0.02935  3.93883  4.66118  0.61958  0.77255  0.60619  0.78839
    743   3.00978  5.13405  2.51628  0.93464  4.48866  3.31714  3.90978  3.95574  2.79867  3.56224  4.53342  2.97124  3.92489  3.12410  3.21433  2.98549  3.31455  3.63276  5.64774  4.37009   1438 e x - -
          2.68618  4.42225  2.77519  2.73123  3.46354  2.40513  3.72494  3.29354  2.67741  2.69355  4.24690  2.90347  2.73739  3.18146  2.89801  2.37887  2.77519  2.98518  4.58477  3.61503
          0.02935  3.93883  4.66118  0.61958  0.77255  0.60619  0.78839
    744   2.44887  4.29403  3.48743  3.24264  4.02788  3.13108  4.25485  3.16311  3.18693  3.02424  4.07060  3.44130  3.84010  3.57846  3.44236  2.65089  1.06423  2.85098  5.45985  4.24454   1439 t x - -
          2.68618  4.42225  2.77519  2.73123  3.46354  2.40513  3.72494  3.29354  2.67741  2.69355  4.24690  2.90347  2.73739  3.18146  2.89801  2.37887  2.77519  2.98518  4.58477  3.61503
          0.02935  3.93883  4.66118  0.61958  0.77255  0.60619  0.78839
    745   2.86047  4.38481  4.21697  3.88224  3.59884  3.79232  4.67257  2.04804  3.75102  2.27442  3.55401  4.06139  4.34919  4.10608  3.95711  3.30008  3.22045  0.94526  5.39446  4.13015   1440 v x - -
          2.68618  4.42225  2.77519  2.73123  3.46354  2.40513  3.72494  3.29354  2.67741  2.69355  4.24690  2.90347  2.73739  3.18146  2.89801  2.37887  2.77519  2.98518  4.58477  3.61503
          0.02935  3.93883  4.66118  0.61958  0.77255  0.60619  0.78839
    746   0.92222  4.22564  3.53031  3.32476  4.11877  3.04838  4.33892  3.25425  3.34273  3.13278  4.15742  3.45749  3.79388  3.67784  3.58863  2.57541  2.85736  2.89717  5.53931  4.34695   1441 a x - -
          2.68618  4.42225  2.77519  2.73123  3.46354  2.40513  3.72494  3.29354  2.67741  2.69355  4.24690  2.90347  2.73739  3.18146  2.89801  2.37887  2.77519  2.98518  4.58477  3.61503
          0.02935  3.93883  4.66118  0.61958  0.77255  0.60619  0.78839
    747   3.34319  4.72553  4.32965  4.05685  0.90911  4.01724  3.90734  2.85880  3.96223  2.21363  3.57923  4.09414  4.47441  4.11195  4.06556  3.60965  3.64439  2.85435  4.13695  2.49573   1442 f x - -
          2.68618  4.42225  2.77519  2.73123  3.46354  2.40513  3.72494  3.29354  2.67741  2.69355  4.24690  2.90347  2.73739  3.18146  2.89801  2.37887  2.77519  2.98518  4.58477  3.61503
          0.02935  3.93883  4.66118  0.61958  0.77255  0.60619  0.78839
    748   3.22986  4.67251  4.29594  3.93618  3.16142  4.06628  4.57109  2.36919  3.70327  0.79765  3.16381  4.20521  4.49028  4.05573  3.86845  3.64499  3.52113  2.42374  5.06469  3.80331   1443 l x - -
          2.68618  4.42225  2.77519  2.73123  3.46354  2.40513  3.72494  3.29354  2.67741  2.69355  4.24690  2.90347  2.73739  3.18146  2.89801  2.37887  2.77519  2.98518  4.58477  3.61503
          0.02935  3.93883  4.66118  0.61958  0.77255  0.60619  0.78839
    749   2.77885  4.77745  2.74585  2.63805  4.15140  3.22879  3.97524  3.87614  2.88452  3.51552  4.47044  1.04577  3.88394  3.24818  3.24137  2.84356  3.16295  3.49165  5.44972  4.09502   1444 n x - -
          2.68618  4.42225  2.77519  2.73123  3.46354  2.40513  3.72494  3.29354  2.67741  2.69355  4.24690  2.90347  2.73739  3.18146  2.89801  2.37887  2.77519  2.98518  4.58477  3.61503
          0.02935  3.93883  4.66118  0.61958  0.77255  0.60619  0.78839
    750   3.00978  5.13405  2.51628  0.93464  4.48866  3.31714  3.90978  3.95574  2.79867  3.56224  4.53342  2.97124  3.92489  3.12410  3.21433  2.98549  3.31455  3.63276  5.64774  4.37009   1445 e x - -
          2.68618  4.42225  2.77519  2.73123  3.46354  2.40513  3.72494  3.29354  2.67741  2.69355  4.24690  2.90347  2.73739  3.18146  2.89801  2.37887  2.77519  2.98518  4.58477  3.61503
          0.02935  3.93883  4.66118  0.61958  0.77255  0.60619  0.78839
    751   3.00978  5.13405  2.51628  0.93464  4.48866  3.31714  3.90978  3.95574  2.79867  3.56224  4.53342  2.97124  3.92489  3.12410  3.21433  2.98549  3.31455  3.63276  5.64774  4.37009   1446 e x - -
          2.68618  4.42225  2.77519  2.73123  3.46354  2.40513  3.72494  3.29354  2.67741  2.69355  4.24690  2.90347  2.73739  3.18146  2.89801  2.37887  2.77519  2.98518  4.58477  3.61503
          0.02935  3.93883  4.66118  0.61958  0.77255  0.60619  0.78839
    752   3.06870  4.87426  3.19158  2.95830  3.33199  3.50426  1.00990  3.78187  2.79958  3.26748  4.31567  3.36491  4.06050  3.32543  3.06127  3.13881  3.37436  3.51573  4.79616  3.28100   1447 h x - -
          2.68618  4.42225  2.77519  2.73123  3.46354  2.40513  3.72494  3.29354  2.67741  2.69355  4.24690  2.90347  2.73739  3.18146  2.89801  2.37887  2.77519  2.98518  4.58477  3.61503
          0.02935  3.93883  4.66118  0.61958  0.77255  0.60619  0.78839
    753   3.03296  4.99915  3.21335  2.82254  4.40074  3.51518  3.79644  3.83418  0.95104  3.38485  4.34284  3.24405  4.01092  2.98424  2.44499  3.07065  3.28135  3.53826  5.42823  4.25058   1448 k x - -
          2.68618  4.42225  2.77519  2.73123  3.46354  2.40513  3.72494  3.29354  2.67741  2.69355  4.24690  2.90347  2.73739  3.18146  2.89801  2.37887  2.77519  2.98518  4.58477  3.61503
          0.02935  3.93883  4.66118  0.61958  0.77255  0.60619  0.78839
    754   3.03296  4.99915  3.21335  2.82254  4.40074  3.51518  3.79644  3.83418  0.95104  3.38485  4.34284  3.24405  4.01092  2.98424  2.44499  3.07065  3.28135  3.53826  5.42823  4.25058   1449 k x - -
          2.68618  4.42225  2.77519  2.73123  3.46354  2.40513  3.72494  3.29354  2.67741  2.69355  4.24690  2.90347  2.73739  3.18146  2.89801  2.37887  2.77519  2.98518  4.58477  3.61503
          0.02935  3.93883  4.66118  0.61958  0.77255  0.60619  0.78839
    755   3.03296  4.99915  3.21335  2.82254  4.40074  3.51518  3.79644  3.83418  0.95104  3.38485  4.34284  3.24405  4.01092  2.98424  2.44499  3.07065  3.28135  3.53826  5.42823  4.25058   1450 k x - -
          2.68618  4.42225  2.77519  2.73123  3.46354  2.40513  3.72494  3.29354  2.67741  2.69355  4.24690  2.90347  2.73739  3.18146  2.89801  2.37887  2.77519  2.98518  4.58477  3.61503
          0.02935  3.93883  4.66118  0.61958  0.77255  0.60619  0.78839
    756   2.86047  4.38481  4.21697  3.88224  3.59884  3.79232  4.67257  2.04804  3.75102  2.27442  3.55401  4.06139  4.34919  4.10608  3.95711  3.30008  3.22045  0.94526  5.39446  4.13015   1451 v x - -
          2.68618  4.42225  2.77519  2.73123  3.46354  2.40513  3.72494  3.29354  2.67741  2.69355  4.24690  2.90347  2.73739  3.18146  2.89801  2.37887  2.77519  2.98518  4.58477  3.61503
          0.02935  3.93883  4.66118  0.61958  0.77255  0.60619  0.78839
    757   2.34811  4.26935  3.26454  3.08344  4.14256  2.99802  4.19144  3.67416  3.16167  3.38930  4.30989  3.29757  3.74231  3.50582  3.44563  0.99526  2.83322  3.19475  5.50976  4.22644   1452 s x - -
          2.68618  4.42225  2.77519  2.73123  3.46354  2.40513  3.72494  3.29354  2.67741  2.69355  4.24690  2.90347  2.73739  3.18146  2.89801  2.37887  2.77519  2.98518  4.58477  3.61503
          0.02935  3.93883  4.66118  0.61958  0.77255  0.60619  0.78839
    758   2.77885  4.77745  2.74585  2.63805  4.15140  3.22879  3.97524  3.87614  2.88452  3.51552  4.47044  1.04577  3.88394  3.24818  3.24137  2.84356  3.16295  3.49165  5.44972  4.09502   1453 n x - -
          2.68618  4.42225  2.77519  2.73123  3.46354  2.40513  3.72494  3.29354  2.67741  2.69355  4.24690  2.90347  2.73739  3.18146  2.89801  2.37887  2.77519  2.98518  4.58477  3.61503
          0.02935  3.93883  4.66118  0.61958  0.77255  0.60619  0.78839
    759   3.00978  5.13405  2.51628  0.93464  4.48866  3.31714  3.90978  3.95574  2.79867  3.56224  4.53342  2.97124  3.92489  3.12410  3.21433  2.98549  3.31455  3.63276  5.64774  4.37009   1454 e x - -
          2.68618  4.42225  2.77519  2.73123  3.46354  2.40513  3.72494  3.29354  2.67741  2.69355  4.24690  2.90347  2.73739  3.18146  2.89801  2.37887  2.77519  2.98518  4.58477  3.61503
          0.02935  3.93883  4.66118  0.61958  0.77255  0.60619  0.78839
    760   3.08280  4.48327  4.42954  4.04794  3.41918  4.13779  4.76386  0.99938  3.87735  1.99181  3.34438  4.28399  4.56274  4.21889  4.06635  3.63960  3.38084  1.84916  5.32364  4.06757   1455 i x - -
          2.68618  4.42225  2.77519  2.73123  3.46354  2.40513  3.72494  3.29354  2.67741  2.69355  4.24690  2.90347  2.73739  3.18146  2.89801  2.37887  2.77519  2.98518  4.58477  3.61503
          0.02935  3.93883  4.66118  0.61958  0.77255  0.60619  0.78839
    761   3.08067  4.91507  3.57813  3.07546  4.28647  3.55588  3.87300  3.83281  2.26508  3.33669  4.33518  3.43011  4.05527  3.09007  0.88169  3.16166  3.34213  3.55390  5.34265  4.19946   1456 r x - -
          2.68618  4.42225  2.77519  2.73123  3.46354  2.40513  3.72494  3.29354  2.67741  2.69355  4.24690  2.90347  2.73739  3.18146  2.89801  2.37887  2.77519  2.98518  4.58477  3.61503
          0.02935  3.93883  4.66118  0.61958  0.77255  0.60619  0.78839
    762   2.93392  4.92145  2.94729  2.70307  4.09878  3.41013  3.86195  3.73971  2.51928  3.23548  4.26149  3.16338  3.96455  1.12060  2.80216  2.97888  3.23085  3.46527  5.35907  4.05721   1457 q x - -
          2.68618  4.42225  2.77519  2.73123  3.46354  2.40513  3.72494  3.29354  2.67741  2.69355  4.24690  2.90347  2.73739  3.18146  2.89801  2.37887  2.77519  2.98518  4.58477  3.61503
          0.02935  3.93883  4.66118  0.61958  0.77255  0.60619  0.78839
    763   3.08067  4.91507  3.57813  3.07546  4.28647  3.55588  3.87300  3.83281  2.26508  3.33669  4.33518  3.43011  4.05527  3.09007  0.88169  3.16166  3.34213  3.55390  5.34265  4.19946   1458 r x - -
          2.68618  4.42225  2.77519  2.73123  3.46354  2.40513  3.72494  3.29354  2.67741  2.69355  4.24690  2.90347  2.73739  3.18146  2.89801  2.37887  2.77519  2.98518  4.58477  3.61503
          0.02935  3.93883  4.66118  0.61958  0.77255  0.60619  0.78839
    764   2.77885  4.77745  2.74585  2.63805  4.15140  3.22879  3.97524  3.87614  2.88452  3.51552  4.47044  1.04577  3.88394  3.24818  3.24137  2.84356  3.16295  3.49165  5.44972  4.09502   1459 n x - -
          2.68618  4.42225  2.77519  2.73123  3.46354  2.40513  3.72494  3.29354  2.67741  2.69355  4.24690  2.90347  2.73739  3.18146  2.89801  2.37887  2.77519  2.98518  4.58477  3.61503
          0.02935  3.93883  4.66118  0.61958  0.77255  0.60619  0.78839
    765   3.08067  4.91507  3.57813  3.07546  4.28647  3.55588  3.87300  3.83281  2.26508  3.33669  4.33518  3.43011  4.05527  3.09007  0.88169  3.16166  3.34213  3.55390  5.34265  4.19946   1460 r x - -
          2.68618  4.42225  2.77519  2.73123  3.46354  2.40513  3.72494  3.29354  2.67741  2.69355  4.24690  2.90347  2.73739  3.18146  2.89801  2.37887  2.77519  2.98518  4.58477  3.61503
          0.02935  3.93883  4.66118  0.61958  0.77255  0.60619  0.78839
    766   3.00978  5.13405  2.51628  0.93464  4.48866  3.31714  3.90978  3.95574  2.79867  3.56224  4.53342  2.97124  3.92489  3.12410  3.21433  2.98549  3.31455  3.63276  5.64774  4.37009   1461 e x - -
          2.68618  4.42225  2.77519  2.73123  3.46354  2.40513  3.72494  3.29354  2.67741  2.69355  4.24690  2.90347  2.73739  3.18146  2.89801  2.37887  2.77519  2.98518  4.58477  3.61503
          0.02935  3.93883  4.66118  0.61958  0.77255  0.60619  0.78839
    767   3.03296  4.99915  3.21335  2.82254  4.40074  3.51518  3.79644  3.83418  0.95104  3.38485  4.34284  3.24405  4.01092  2.98424  2.44499  3.07065  3.28135  3.53826  5.42823  4.25058   1462 k x - -
          2.68618  4.42225  2.77519  2.73123  3.46354  2.40513  3.72494  3.29354  2.67741  2.69355  4.24690  2.90347  2.73739  3.18146  2.89801  2.37887  2.77519  2.98518  4.58477  3.61503
          0.02935  3.93883  4.66118  0.61958  0.77255  0.60619  0.78839
    768   3.03296  4.99915  3.21335  2.82254  4.40074  3.51518  3.79644  3.83418  0.95104  3.38485  4.34284  3.24405  4.01092  2.98424  2.44499  3.07065  3.28135  3.53826  5.42823  4.25058   1463 k x - -
          2.68618  4.42225  2.77519  2.73123  3.46354  2.40513  3.72494  3.29354  2.67741  2.69355  4.24690  2.90347  2.73739  3.18146  2.89801  2.37887  2.77519  2.98518  4.58477  3.61503
          0.02935  3.93883  4.66118  0.61958  0.77255  0.60619  0.78839
    769   3.22986  4.67251  4.29594  3.93618  3.16142  4.06628  4.57109  2.36919  3.70327  0.79765  3.16381  4.20521  4.49028  4.05573  3.86845  3.64499  3.52113  2.42374  5.06469  3.80331   1464 l x - -
          2.68618  4.42225  2.77519  2.73123  3.46354  2.40513  3.72494  3.29354  2.67741  2.69355  4.24690  2.90347  2.73739  3.18146  2.89801  2.37887  2.77519  2.98518  4.58477  3.61503
          0.02935  3.93883  4.66118  0.61958  0.77255  0.60619  0.78839
    770   2.93392  4.92145  2.94729  2.70307  4.09878  3.41013  3.86195  3.73971  2.51928  3.23548  4.26149  3.16338  3.96455  1.12060  2.80216  2.97888  3.23085  3.46527  5.35907  4.05721   1465 q x - -
          2.68618  4.42225  2.77519  2.73123  3.46354  2.40513  3.72494  3.29354  2.67741  2.69355  4.24690  2.90347  2.73739  3.18146  2.89801  2.37887  2.77519  2.98518  4.58477  3.61503
          0.02935  3.93883  4.66118  0.61958  0.77255  0.60619  0.78839
    771   3.08067  4.91507  3.57813  3.07546  4.28647  3.55588  3.87300  3.83281  2.26508  3.33669  4.33518  3.43011  4.05527  3.09007  0.88169  3.16166  3.34213  3.55390  5.34265  4.19946   1466 r x - -
          2.68618  4.42225  2.77519  2.73123  3.46354  2.40513  3.72494  3.29354  2.67741  2.69355  4.24690  2.90347  2.73739  3.18146  2.89801  2.37887  2.77519  2.98518  4.58477  3.61503
          0.02935  3.93883  4.66118  0.61958  0.77255  0.60619  0.78839
    772   3.00978  5.13405  2.51628  0.93464  4.48866  3.31714  3.90978  3.95574  2.79867  3.56224  4.53342  2.97124  3.92489  3.12410  3.21433  2.98549  3.31455  3.63276  5.64774  4.37009   1467 e x - -
          2.68618  4.42225  2.77519  2.73123  3.46354  2.40513  3.72494  3.29354  2.67741  2.69355  4.24690  2.90347  2.73739  3.18146  2.89801  2.37887  2.77519  2.98518  4.58477  3.61503
          0.02935  3.93883  4.66118  0.61958  0.77255  0.60619  0.78839
    773   2.34811  4.26935  3.26454  3.08344  4.14256  2.99802  4.19144  3.67416  3.16167  3.38930  4.30989  3.29757  3.74231  3.50582  3.44563  0.99526  2.83322  3.19475  5.50976  4.22644   1468 s x - -
          2.68618  4.42225  2.77519  2.73123  3.46354  2.40513  3.72494  3.29354  2.67741  2.69355  4.24690  2.90347  2.73739  3.18146  2.89801  2.37887  2.77519  2.98518  4.58477  3.61503
          0.02935  3.93883  4.66118  0.61958  0.77255  0.60619  0.78839
    774   2.34811  4.26935  3.26454  3.08344  4.14256  2.99802  4.19144  3.67416  3.16167  3.38930  4.30989  3.29757  3.74231  3.50582  3.44563  0.99526  2.83322  3.19475  5.50976  4.22644   1469 s x - -
          2.68618  4.42225  2.77519  2.73123  3.46354  2.40513  3.72494  3.29354  2.67741  2.69355  4.24690  2.90347  2.73739  3.18146  2.89801  2.37887  2.77519  2.98518  4.58477  3.61503
          0.02935  3.93883  4.66118  0.61958  0.77255  0.60619  0.78839
    775   2.44887  4.29403  3.48743  3.24264  4.02788  3.13108  4.25485  3.16311  3.18693  3.02424  4.07060  3.44130  3.84010  3.57846  3.44236  2.65089  1.06423  2.85098  5.45985  4.24454   1470 t x - -
          2.68618  4.42225  2.77519  2.73123  3.46354  2.40513  3.72494  3.29354  2.67741  2.69355  4.24690  2.90347  2.73739  3.18146  2.89801  2.37887  2.77519  2.98518  4.58477  3.61503
          0.02935  3.93883  4.66118  0.61958  0.77255  0.60619  0.78839
    776   3.03296  4.99915  3.21335  2.82254  4.40074  3.51518  3.79644  3.83418  0.95104  3.38485  4.34284  3.24405  4.01092  2.98424  2.44499  3.07065  3.28135  3.53826  5.42823  4.25058   1471 k x - -
          2.68618  4.42225  2.77519  2.73123  3.46354  2.40513  3.72494  3.29354  2.67741  2.69355  4.24690  2.90347  2.73739  3.18146  2.89801  2.37887  2.77519  2.98518  4.58477  3.61503
          0.02935  3.93883  4.66118  0.61958  0.77255  0.60619  0.78839
    777   3.06131  5.19928  0.82737  2.37747  4.58530  3.26131  3.99016  4.18866  3.08694  3.78523  4.76487  2.93713  3.91881  3.22948  3.61209  3.01625  3.40133  3.82082  5.74098  4.44736   1472 d x - -
          2.68618  4.42225  2.77519  2.73123  3.46354  2.40513  3.72494  3.29354  2.67741  2.69355  4.24690  2.90347  2.73739  3.18146  2.89801  2.37887  2.77519  2.98518  4.58477  3.61503
          0.02935  3.93883  4.66118  0.61958  0.77255  0.60619  0.78839
    778   3.22986  4.67251  4.29594  3.93618  3.16142  4.06628  4.57109  2.36919  3.70327  0.79765  3.16381  4.20521  4.49028  4.05573  3.86845  3.64499  3.52113  2.42374  5.06469  3.80331   1473 l x - -
          2.68618  4.42225  2.77519  2.73123  3.46354  2.40513  3.72494  3.29354  2.67741  2.69355  4.24690  2.90347  2.73739  3.18146  2.89801  2.37887  2.77519  2.98518  4.58477  3.61503
          0.02935  3.93883  4.66118  0.61958  0.77255  0.60619  0.78839
    779   2.34811  4.26935  3.26454  3.08344  4.14256  2.99802  4.19144  3.67416  3.16167  3.38930  4.30989  3.29757  3.74231  3.50582  3.44563  0.99526  2.83322  3.19475  5.50976  4.22644   1474 s x - -
          2.68618  4.42225  2.77519  2.73123  3.46354  2.40513  3.72494  3.29354  2.67741  2.69355  4.24690  2.90347  2.73739  3.18146  2.89801  2.37887  2.77519  2.98518  4.58477  3.61503
          0.02935  3.93883  4.66118  0.61958  0.77255  0.41721  1.07553
    780   2.83682  5.12760  2.51739  1.28348  4.51977  3.31930  3.79752  3.97424  2.65306  3.53775  4.39263  2.88674  2.55375  2.96475  3.11572  2.80989  3.12443  3.59505  5.70402  4.33417   1475 e x - -
          2.68618  4.42225  2.77519  2.73123  3.46354  2.40513  3.72494  3.29354  2.67741  2.69355  4.24690  2.90347  2.73739  3.18146  2.89801  2.37887  2.77519  2.98518  4.58477  3.61503
          0.02591  4.06207  4.78441  0.61958  0.77255  0.48576  0.95510
    781   2.84798  5.20000  1.37904  2.31592  4.52199  3.33764  3.75498  4.02799  2.57991  3.55987  4.39842  2.86687  3.87801  2.91279  2.28333  2.80393  3.11775  3.64092  5.68593  4.29602   1476 d x - -
          2.68618  4.42225  2.77519  2.73123  3.46354  2.40513  3.72494  3.29354  2.67741  2.69355  4.24690  2.90347  2.73739  3.18146  2.89801  2.37887  2.77519  2.98518  4.58477  3.61503
          0.02591  4.06207  4.78441  0.61958  0.77255  0.48576  0.95510
    782   1.14223  4.18398  3.62487  3.30938  4.18663  3.03869  4.30235  3.31848  3.29015  3.20032  4.11596  3.42583  3.77670  3.60099  3.57103  2.49268  2.02823  2.91361  5.60363  4.40196   1477 a x - -
          2.68618  4.42225  2.77519  2.73123  3.46354  2.40513  3.72494  3.29354  2.67741  2.69355  4.24690  2.90347  2.73739  3.18146  2.89801  2.37887  2.77519  2.98518  4.58477  3.61503
          0.02591  4.06207  4.78441  0.61958  0.77255  0.48576  0.95510
    783   2.82084  0.62536  4.37839  4.16414  4.11660  3.40024  4.76997  3.29591  3.99363  3.20090  4.32976  4.10107  4.12168  4.33214  4.08297  3.09228  3.30387  3.02665  5.48804  4.40186   1478 C x - -
          2.68618  4.42225  2.77519  2.73123  3.46354  2.40513  3.72494  3.29354  2.67741  2.69355  4.24690  2.90347  2.73739  3.18146  2.89801  2.37887  2.77519  2.98518  4.58477  3.61503
          0.02591  4.06207  4.78441  0.61958  0.77255  0.48576  0.95510
    784   3.36741  4.70614  4.79059  4.28990  2.12796  4.49700  4.50541  2.34029  4.14359  0.90587  2.96786  4.46846  4.72177  4.23969  4.25143  3.86800  3.59529  2.47550  4.74888  3.34469   1479 l x - -
          2.68618  4.42225  2.77519  2.73123  3.46354  2.40513  3.72494  3.29354  2.67741  2.69355  4.24690  2.90347  2.73739  3.18146  2.89801  2.37887  2.77519  2.98518  4.58477  3.61503
          0.02591  4.06207  4.78441  0.61958  0.77255  0.48576  0.95510
    785   3.37413  4.78247  4.49317  4.13786  3.21823  4.22095  4.73446  2.43668  3.90380  0.67256  3.18905  4.39491  4.62625  4.22640  4.04722  3.81999  3.66117  2.52249  5.16215  3.92791   1480 L x - -
          2.68618  4.42225  2.77519  2.73123  3.46354  2.40513  3.72494  3.29354  2.67741  2.69355  4.24690  2.90347  2.73739  3.18146  2.89801  2.37887  2.77519  2.98518  4.58477  3.61503
          0.02591  4.06207  4.78441  0.61958  0.77255  0.48576  0.95510
    786   3.16514  4.50350  4.74251  4.23245  2.29144  4.38126  4.59585  1.21043  4.10452  1.78210  3.13634  4.40567  4.66116  4.26046  4.23860  3.74421  3.40875  2.02656  4.94439  3.58939   1481 i x - -
          2.68618  4.42225  2.77519  2.73123  3.46354  2.40513  3.72494  3.29354  2.67741  2.69355  4.24690  2.90347  2.73739  3.18146  2.89801  2.37887  2.77519  2.98518  4.58477  3.61503
          0.02591  4.06207  4.78441  0.61958  0.77255  0.48576  0.95510
    787   2.77933  4.65597  3.19202  2.84918  2.32382  3.51519  3.77946  3.25362  2.90629  2.87700  3.87914  1.56251  4.01642  3.23120  3.27400  2.89391  3.07282  3.01509  4.68852  3.12833   1482 n x - -
          2.68618  4.42225  2.77519  2.73123  3.46354  2.40513  3.72494  3.29354  2.67741  2.69355  4.24690  2.90347  2.73739  3.18146  2.89801  2.37887  2.77519  2.98518  4.58477  3.61503
          0.02591  4.06207  4.78441  0.61958  0.77255  0.48576  0.95510
    788   2.84058  4.58685  3.45493  3.30356  4.29298  3.27061  4.37554  3.85546  3.36653  3.47512  4.52783  3.60356  0.71301  3.75330  3.60453  3.01015  3.28738  3.49327  5.46134  4.41457   1483 p x - -
          2.68618  4.42225  2.77519  2.73123  3.46354  2.40513  3.72494  3.29354  2.67741  2.69355  4.24690  2.90347  2.73739  3.18146  2.89801  2.37887  2.77519  2.98518  4.58477  3.61503
          0.02935  3.93883  4.66118  0.61958  0.77255  0.48576  0.95510
    789   2.84058  4.58685  3.45493  3.30356  4.29298  3.27061  4.37554  3.85546  3.36653  3.47512  4.52783  3.60356  0.71301  3.75330  3.60453  3.01015  3.28738  3.49327  5.46134  4.41457   1484 p x - -
          2.68618  4.42225  2.77519  2.73123  3.46354  2.40513  3.72494  3.29354  2.67741  2.69355  4.24690  2.90347  2.73739  3.18146  2.89801  2.37887  2.77519  2.98518  4.58477  3.61503
          0.02935  3.93883  4.66118  0.61958  0.77255  0.48576  0.95510
    790   2.84058  4.58685  3.45493  3.30356  4.29298  3.27061  4.37554  3.85546  3.36653  3.47512  4.52783  3.60356  0.71301  3.75330  3.60453  3.01015  3.28738  3.49327  5.46134  4.41457   1485 p x - -
          2.68618  4.42225  2.77519  2.73123  3.46354  2.40513  3.72494  3.29354  2.67741  2.69355  4.24690  2.90347  2.73739  3.18146  2.89801  2.37887  2.77519  2.98518  4.58477  3.61503
          0.02935  3.93883  4.66118  0.61958  0.77255  0.48576  0.95510
    791   3.22986  4.67251  4.29594  3.93618  3.16142  4.06628  4.57109  2.36919  3.70327  0.79765  3.16381  4.20521  4.49028  4.05573  3.86845  3.64499  3.52113  2.42374  5.06469  3.80331   1486 l x - -
          2.68618  4.42225  2.77519  2.73123  3.46354  2.40513  3.72494  3.29354  2.67741  2.69355  4.24690  2.90347  2.73739  3.18146  2.89801  2.37887  2.77519  2.98518  4.58477  3.61503
          0.02935  3.93883  4.66118  0.61958  0.77255  0.48576  0.95510
    792   3.22986  4.67251  4.29594  3.93618  3.16142  4.06628  4.57109  2.36919  3.70327  0.79765  3.16381  4.20521  4.49028  4.05573  3.86845  3.64499  3.52113  2.42374  5.06469  3.80331   1487 l x - -
          2.68618  4.42225  2.77519  2.73123  3.46354  2.40513  3.72494  3.29354  2.67741  2.69355  4.24690  2.90347  2.73739  3.18146  2.89801  2.37887  2.77519  2.98518  4.58477  3.61503
          0.01985  3.92933        *  0.61958  0.77255  0.00000        *
//
