# Supplementary material for: Remote homology clustering identifies lowly conserved families of effector proteins in plant-pathogenic fungi
Source: Microb Genom. 2021 Sep 1;7(9):000637. doi: 10.1099/mgen.0.000637 (PMC8715435; doi:10.1099/mgen.0.000637)
Supplement: Supplementary material 16 [file mgen-7-0637-s0016.zip › hmms/markov-PC_043ENH.hmm]

HMMER3/f [3.3 | Nov 2019]
NAME  markov-PC_043ENH
LENG  283
ALPH  amino
RF    yes
MM    no
CONS  yes
CS    no
MAP   yes
DATE  Thu Jul 23 07:04:58 2020
NSEQ  490
EFFN  9.648819
CKSUM 4000290910
STATS LOCAL MSV      -11.2902  0.70177
STATS LOCAL VITERBI  -12.6095  0.70177
STATS LOCAL FORWARD   -5.1402  0.70177
HMM          A        C        D        E        F        G        H        I        K        L        M        N        P        Q        R        S        T        V        W        Y   
            m->m     m->i     m->d     i->m     i->i     d->m     d->d
  COMPO   2.46342  3.47419  3.06000  2.83511  3.25021  2.71593  3.64201  3.01909  2.86929  2.60719  3.71385  2.90911  3.34871  3.03368  2.97348  2.51928  2.58948  2.72254  5.01418  3.62657
          2.68618  4.42225  2.77519  2.73123  3.46354  2.40513  3.72494  3.29354  2.67741  2.69355  4.24690  2.90347  2.73739  3.18146  2.89801  2.37887  2.77519  2.98518  4.58477  3.61503
          0.03719  3.70611  4.42846  0.61958  0.77255  0.00000        *
      1   2.84692  4.42613  3.87175  3.45982  3.15144  3.70715  4.23400  2.31133  3.23395  1.77936  1.74207  3.75565  4.17358  3.63137  3.45743  3.17520  3.15251  2.29582  4.96540  3.70763      1 m x - -
          2.68618  4.42225  2.77519  2.73123  3.46354  2.40513  3.72494  3.29354  2.67741  2.69355  4.24690  2.90347  2.73739  3.18146  2.89801  2.37887  2.77519  2.98518  4.58477  3.61503
          0.03719  3.70611  4.42846  0.61958  0.77255  0.48576  0.95510
      2   2.82880  4.66405  3.30356  2.86184  3.97609  3.33804  3.72730  3.51290  2.20721  3.06017  4.07314  3.23037  3.85624  2.96339  1.26976  2.92575  3.11124  3.24617  5.13205  3.94765      2 r x - -
          2.68618  4.42225  2.77519  2.73123  3.46354  2.40513  3.72494  3.29354  2.67741  2.69355  4.24690  2.90347  2.73739  3.18146  2.89801  2.37887  2.77519  2.98518  4.58477  3.61503
          0.03719  3.70611  4.42846  0.61958  0.77255  0.48576  0.95510
      3   2.24713  4.16061  3.07356  2.88957  3.91135  2.89406  4.00008  3.41489  2.95101  3.15160  4.09852  3.13671  3.62070  3.31610  3.23681  1.37462  2.71613  2.98795  5.29957  3.99564      3 s x - -
          2.68618  4.42225  2.77519  2.73123  3.46354  2.40513  3.72494  3.29354  2.67741  2.69355  4.24690  2.90347  2.73739  3.18146  2.89801  2.37887  2.77519  2.98518  4.58477  3.61503
          0.03719  3.70611  4.42846  0.61958  0.77255  0.48576  0.95510
      4   2.67705  4.27416  3.88558  3.55233  3.43615  3.54055  4.38499  2.08984  3.41685  2.15986  3.43668  3.76610  4.11644  3.79269  3.64344  3.04053  3.04669  1.26845  5.18893  3.90596      4 v x - -
          2.68618  4.42225  2.77519  2.73123  3.46354  2.40513  3.72494  3.29354  2.67741  2.69355  4.24690  2.90347  2.73739  3.18146  2.89801  2.37887  2.77519  2.98518  4.58477  3.61503
          0.03719  3.70611  4.42846  0.61958  0.77255  0.48576  0.95510
      5   3.02081  4.57753  3.59668  3.30247  2.33426  3.63904  3.56520  3.05420  3.16460  2.54965  3.74981  3.52818  4.12102  3.51155  3.37958  3.17182  3.30914  2.91811  3.96893  1.29691      5 y x - -
          2.68618  4.42225  2.77519  2.73123  3.46354  2.40513  3.72494  3.29354  2.67741  2.69355  4.24690  2.90347  2.73739  3.18146  2.89801  2.37887  2.77519  2.98518  4.58477  3.61503
          0.03719  3.70611  4.42846  0.61958  0.77255  0.48576  0.95510
      6   2.48096  4.26302  3.11918  3.00236  4.12916  1.04028  4.12525  3.69472  3.15937  3.36901  4.35028  3.28572  3.64884  3.49866  3.40639  2.64966  2.94965  3.25668  5.26109  4.22818      6 g x - -
          2.68618  4.42225  2.77519  2.73123  3.46354  2.40513  3.72494  3.29354  2.67741  2.69355  4.24690  2.90347  2.73739  3.18146  2.89801  2.37887  2.77519  2.98518  4.58477  3.61503
          0.03719  3.70611  4.42846  0.61958  0.77255  0.48576  0.95510
      7   3.19755  4.70889  4.34365  3.96512  3.35216  4.03724  4.63959  2.55544  3.71665  1.91381  0.95043  4.20768  4.50615  4.08496  3.88942  3.57038  3.51168  2.59060  5.22323  4.00475      7 m x - -
          2.68618  4.42225  2.77519  2.73123  3.46354  2.40513  3.72494  3.29354  2.67741  2.69355  4.24690  2.90347  2.73739  3.18146  2.89801  2.37887  2.77519  2.98518  4.58477  3.61503
          0.02405  4.13525  4.85760  0.61958  0.77255  0.48576  0.95510
      8   2.58927  4.51342  3.21561  2.66558  3.70822  3.15296  2.65582  2.81776  2.62589  2.58402  3.63176  3.12981  3.88158  2.96992  3.03172  2.47990  2.32752  2.82632  5.08530  3.81027      8 t x - -
          2.68618  4.42225  2.77519  2.73123  3.46354  2.40513  3.72494  3.29354  2.67741  2.69355  4.24690  2.90347  2.73739  3.18146  2.89801  2.37887  2.77519  2.98518  4.58477  3.61503
          0.06988  4.13525  2.96630  0.61958  0.77255  0.48576  0.95510
      9   3.14676  4.51193  4.57217  4.05780  2.17905  4.20312  3.96894  2.62731  3.89416  1.26228  3.20687  4.11150  4.49773  4.00226  3.99317  3.52657  3.36981  2.63618  2.44067  2.68060      9 l x - -
          2.68618  4.42225  2.77519  2.73123  3.46354  2.40513  3.72494  3.29354  2.67741  2.69355  4.24690  2.90347  2.73739  3.18146  2.89801  2.37887  2.77519  2.98518  4.58477  3.61503
          0.02517  4.09054  4.81289  0.61958  0.77255  0.53639  0.87913
     10   2.63603  4.62665  2.77119  2.60142  3.13042  3.49262  3.20191  3.21319  2.60356  2.85248  3.72055  3.08237  3.88729  2.93323  3.03251  2.23512  2.86939  2.94226  4.93461  2.53295     10 s x - -
          2.68618  4.42225  2.77519  2.73123  3.46354  2.40513  3.72494  3.29354  2.67741  2.69355  4.24690  2.90347  2.73739  3.18146  2.89801  2.37887  2.77519  2.98518  4.58477  3.61503
          0.02517  4.09054  4.81289  0.61958  0.77255  0.53639  0.87913
     11   2.70205  4.25284  3.87845  3.33778  1.76291  3.70622  3.81719  2.74000  3.23698  2.42263  3.37969  3.58433  3.37720  3.48594  3.47853  2.60331  2.94519  2.54374  3.30431  2.94669     11 f x - -
          2.68618  4.42225  2.77519  2.73123  3.46354  2.40513  3.72494  3.29354  2.67741  2.69355  4.24690  2.90347  2.73739  3.18146  2.89801  2.37887  2.77519  2.98518  4.58477  3.61503
          0.21666  4.09054  1.72562  0.61958  0.77255  0.53639  0.87913
     12   2.32563  4.45020  3.30986  2.82738  2.56017  3.50768  2.35756  2.99064  2.76530  2.63023  3.58582  3.22849  3.93588  3.11057  3.11630  2.80219  2.90062  2.76476  4.62102  3.13562     12 a x - -
          2.68618  4.42225  2.77519  2.73123  3.46354  2.40513  3.72494  3.29354  2.67741  2.69355  4.24690  2.90347  2.73739  3.18146  2.89801  2.37887  2.77519  2.98518  4.58477  3.61503
          0.03040  3.90429  4.62663  0.61958  0.77255  0.70483  0.68160
     13   2.81621  5.06304  2.93815  2.14306  4.41300  3.46135  3.58107  3.81594  2.07718  3.31456  4.14955  2.96485  3.87805  2.36449  1.79440  2.80117  3.02407  3.47308  5.43652  4.15997     13 r x - -
          2.68618  4.42225  2.77519  2.73123  3.46354  2.40513  3.72494  3.29354  2.67741  2.69355  4.24690  2.90347  2.73739  3.18146  2.89801  2.37887  2.77519  2.98518  4.58477  3.61503
          0.11894  3.90429  2.38611  0.61958  0.77255  0.58834  0.81023
     14   2.65833  4.80464  2.63764  1.73996  4.20898  3.26583  3.73575  3.51708  2.55532  3.20493  4.08731  2.90111  3.81013  2.91582  2.97388  2.69325  2.10437  3.19106  5.48067  4.14427     14 e x - -
          2.68618  4.42225  2.77519  2.73123  3.46354  2.40513  3.72494  3.29354  2.67741  2.69355  4.24690  2.90347  2.73739  3.18146  2.89801  2.37887  2.77519  2.98518  4.58477  3.61503
          0.11737  3.90272  2.40174  0.61958  0.77255  0.51511  0.90990
     15   2.79697  4.26235  4.21957  3.63580  2.76244  3.91029  4.19607  1.94301  3.49528  2.00714  1.89893  3.87031  4.25083  3.72552  2.97169  3.20275  3.02687  2.35841  4.83935  3.65399     15 m x - -
          2.68618  4.42225  2.77519  2.73123  3.46354  2.40513  3.72494  3.29354  2.67741  2.69355  4.24690  2.90347  2.73739  3.18146  2.89801  2.37887  2.77519  2.98518  4.58477  3.61503
          0.02163  4.24026  4.96261  0.61958  0.77255  0.38939  1.13156
     16   2.66045  3.80276  2.90888  2.50725  4.09023  3.49307  3.22897  2.67854  2.20895  2.94026  3.92515  2.75138  3.88270  2.68988  2.76279  2.53521  2.58669  3.18467  5.35740  4.02435     16 k x - -
          2.68618  4.42225  2.77519  2.73123  3.46354  2.40513  3.72494  3.29354  2.67741  2.69355  4.24690  2.90347  2.73739  3.18146  2.89801  2.37887  2.77519  2.98518  4.58477  3.61503
          0.01884  4.37681  5.09915  0.61958  0.77255  0.48576  0.95510
     17   2.16415  4.21776  4.18145  3.60680  3.36462  3.86462  4.20230  1.75260  3.49675  1.94245  3.34144  3.44545  4.23576  3.73479  3.70092  3.15884  2.75508  1.94915  4.91141  3.71455     17 i x - -
          2.68618  4.42225  2.77519  2.73123  3.46354  2.40513  3.72494  3.29354  2.67741  2.69355  4.24690  2.90347  2.73739  3.18146  2.89801  2.37887  2.77519  2.98518  4.58477  3.61503
          0.01884  4.37681  5.09915  0.61958  0.77255  0.48576  0.95510
     18   2.34337  5.10698  2.49077  2.28433  4.41526  3.45102  3.65706  3.87660  2.31187  2.81538  4.16014  2.93291  3.31465  2.04225  2.89779  2.66322  2.91834  3.47808  5.56118  4.17149     18 q x - -
          2.68618  4.42225  2.77519  2.73123  3.46354  2.40513  3.72494  3.29354  2.67741  2.69355  4.24690  2.90347  2.73739  3.18146  2.89801  2.37887  2.77519  2.98518  4.58477  3.61503
          0.01884  4.37681  5.09915  0.61958  0.77255  0.48576  0.95510
     19   2.32592  2.47766  3.28961  2.73519  3.81275  3.52467  3.81542  3.19493  2.44547  2.68603  3.72595  2.92583  3.48374  3.04188  3.12034  2.28162  2.73425  2.92222  5.18347  3.90899     19 s x - -
          2.68618  4.42225  2.77519  2.73123  3.46354  2.40513  3.72494  3.29354  2.67741  2.69355  4.24690  2.90347  2.73739  3.18146  2.89801  2.37887  2.77519  2.98518  4.58477  3.61503
          0.04859  4.37681  3.35632  0.61958  0.77255  0.48576  0.95510
     20   2.65209  4.86263  2.44890  2.48841  3.71059  3.48088  3.68365  3.19888  2.21503  2.83611  3.93252  3.00913  3.87085  2.83157  2.53036  2.48663  2.71940  3.19597  5.36266  3.21116     20 k x - -
          2.68618  4.42225  2.77519  2.73123  3.46354  2.40513  3.72494  3.29354  2.67741  2.69355  4.24690  2.90347  2.73739  3.18146  2.89801  2.37887  2.77519  2.98518  4.58477  3.61503
          0.09383  4.34762  2.56886  0.61958  0.77255  0.52833  0.89059
     21   2.48621  4.87614  2.68253  2.45553  4.13242  3.45280  3.66419  3.55648  2.45248  3.14686  3.95221  2.97879  3.29980  2.80712  2.40254  2.52294  2.63333  3.22075  5.37685  2.66533     21 r x - -
          2.68618  4.42225  2.77519  2.73123  3.46354  2.40513  3.72494  3.29354  2.67741  2.69355  4.24690  2.90347  2.73739  3.18146  2.89801  2.37887  2.77519  2.98518  4.58477  3.61503
          0.12269  4.27469  2.28724  0.61958  0.77255  0.62273  0.76890
     22   2.11070  4.27069  3.56211  2.99215  3.39961  3.59198  3.85824  2.57407  2.91919  2.13085  3.37925  3.37064  3.97385  3.22392  2.97663  2.36451  2.83058  2.53878  3.96657  3.63195     22 a x - -
          2.68618  4.42225  2.77519  2.73123  3.46354  2.40513  3.72494  3.29354  2.67741  2.69355  4.24690  2.90347  2.73739  3.18146  2.89801  2.37887  2.77519  2.98518  4.58477  3.61503
          0.02310  4.17510  4.89745  0.61958  0.77255  0.72965  0.65793
     23   2.65130  4.68323  3.12976  2.59364  3.19581  3.50209  2.83267  3.28717  2.58020  2.91815  3.77648  2.59025  3.89594  2.92192  3.01244  2.07615  2.88478  3.00619  5.01519  3.07880     23 s x - -
          2.68618  4.42225  2.77519  2.73123  3.46354  2.40513  3.72494  3.29354  2.67741  2.69355  4.24690  2.90347  2.73739  3.18146  2.89801  2.37887  2.77519  2.98518  4.58477  3.61503
          0.02310  4.17510  4.89745  0.61958  0.77255  0.60041  0.79537
     24   2.49785  5.01723  2.95738  2.43011  4.36275  2.54703  3.64971  3.80530  1.97797  3.33661  4.11836  2.78810  3.84966  2.77098  2.39994  2.31603  2.91296  3.42110  5.50593  4.14909     24 k x - -
          2.68611  4.42240  2.77534  2.73115  3.46369  2.40513  3.72509  3.29369  2.67736  2.69346  4.24610  2.90340  2.73715  3.18161  2.89815  2.37889  2.77534  2.98503  4.58492  3.61518
          0.31805  1.32635  4.96387  1.02405  0.44494  0.46992  0.98097
     25   1.97148  4.38812  3.51420  2.95818  3.59971  3.55848  3.90903  2.94578  2.91241  2.36852  3.55641  3.35363  3.56564  3.22163  3.17436  2.31740  2.59083  2.16890  5.03398  3.79639     29 a x - -
          2.68618  4.42225  2.77519  2.73123  3.46354  2.40513  3.72494  3.29354  2.67741  2.69355  4.24690  2.90347  2.73739  3.18146  2.89801  2.37887  2.77519  2.98518  4.58477  3.61503
          0.01943  4.34647  5.06882  0.61958  0.77255  0.54583  0.86597
     26   2.65206  4.12954  4.10910  3.52234  2.71482  3.75329  3.35725  2.57371  3.14385  1.78066  2.68226  3.73149  4.12221  3.62276  3.58286  3.03900  2.69423  2.21140  4.73235  2.84458     30 l x - -
          2.68618  4.42225  2.77519  2.73123  3.46354  2.40513  3.72494  3.29354  2.67741  2.69355  4.24690  2.90347  2.73739  3.18146  2.89801  2.37887  2.77519  2.98518  4.58477  3.61503
          0.03033  4.37197  4.05999  0.61958  0.77255  0.54583  0.86597
     27   2.64823  4.41595  3.47679  2.91346  3.57987  3.60225  3.87542  2.73178  2.86452  2.49779  3.53439  3.33107  2.63602  3.18068  2.99516  2.30055  2.69353  2.07163  5.01249  3.77076     31 v x - -
          2.68618  4.42225  2.77519  2.73123  3.46354  2.40513  3.72494  3.29354  2.67741  2.69355  4.24690  2.90347  2.73739  3.18146  2.89801  2.37887  2.77519  2.98518  4.58477  3.61503
          0.21072  4.36080  1.73030  0.61958  0.77255  0.56146  0.84484
     28   2.05680  3.76662  3.33790  2.79425  3.74901  3.05107  3.83633  3.12560  2.76546  2.43146  3.67581  2.78085  3.87327  3.08751  3.16041  2.26950  2.51697  2.84014  5.13766  3.87945     32 a x - -
          2.68618  4.42225  2.77519  2.73123  3.46354  2.40513  3.72494  3.29354  2.67741  2.69355  4.24690  2.90347  2.73739  3.18146  2.89801  2.37887  2.77519  2.98518  4.58477  3.61503
          0.02315  4.17322  4.89557  0.61958  0.77255  0.67742  0.70913
     29   2.29661  4.81692  3.04830  2.50443  4.10671  3.44602  3.68054  3.51950  2.26381  2.92837  3.93542  3.01091  2.47563  2.83287  2.65432  2.30725  2.87784  3.18931  5.35502  4.03129     33 k x - -
          2.68618  4.42225  2.77519  2.73123  3.46354  2.40513  3.72494  3.29354  2.67741  2.69355  4.24690  2.90347  2.73739  3.18146  2.89801  2.37887  2.77519  2.98518  4.58477  3.61503
          0.02203  4.22219  4.94454  0.61958  0.77255  0.72575  0.66158
     30   2.62581  4.75718  3.06752  2.51252  3.98694  3.46577  3.67702  3.39220  2.48070  2.68492  3.84105  2.78599  3.01488  2.60276  2.65313  2.29622  2.85841  2.63250  5.27597  3.95916     34 s x - -
          2.68618  4.42225  2.77519  2.73123  3.46354  2.40513  3.72494  3.29354  2.67741  2.69355  4.24690  2.90347  2.73739  3.18146  2.89801  2.37887  2.77519  2.98518  4.58477  3.61503
          0.02203  4.22219  4.94454  0.61958  0.77255  0.37956  1.15252
     31   2.39354  5.04071  2.97925  2.06968  3.90251  3.46814  3.66139  3.78151  2.41701  3.05769  4.09711  2.96117  3.24347  2.51559  2.31290  2.36697  2.90420  3.40292  5.50655  4.13257     35 e x - -
          2.68618  4.42225  2.77519  2.73123  3.46354  2.40513  3.72494  3.29354  2.67741  2.69355  4.24690  2.90347  2.73739  3.18146  2.89801  2.37887  2.77519  2.98518  4.58477  3.61503
          0.01838  4.40156  5.12390  0.61958  0.77255  0.50236  0.92913
     32   2.28984  5.01004  2.96663  2.45665  4.34067  2.60911  3.20871  3.78569  2.47523  3.33804  4.12152  2.98605  2.59029  2.29915  2.94821  2.46543  2.93051  3.40736  5.53056  4.16364     36 a x - -
          2.68618  4.42225  2.77519  2.73123  3.46354  2.40513  3.72494  3.29354  2.67741  2.69355  4.24690  2.90347  2.73739  3.18146  2.89801  2.37887  2.77519  2.98518  4.58477  3.61503
          0.01838  4.40156  5.12390  0.61958  0.77255  0.50236  0.92913
     33   2.08070  4.44583  3.46267  2.90553  3.63924  3.19995  3.88940  3.00077  2.86811  2.34119  3.58997  3.32431  3.99194  3.18195  3.24412  1.94543  2.73690  2.56280  5.06239  3.39862     37 s x - -
          2.68618  4.42225  2.77519  2.73123  3.46354  2.40513  3.72494  3.29354  2.67741  2.69355  4.24690  2.90347  2.73739  3.18146  2.89801  2.37887  2.77519  2.98518  4.58477  3.61503
          0.01838  4.40156  5.12390  0.61958  0.77255  0.50236  0.92913
     34   2.72845  4.14742  4.38617  3.79732  2.36844  3.85940  4.11613  2.14869  3.64199  1.91577  3.22969  3.90828  4.21992  3.81803  3.74992  2.73382  2.96019  2.25568  4.65516  2.18938     38 l x - -
          2.68618  4.42225  2.77519  2.73123  3.46354  2.40513  3.72494  3.29354  2.67741  2.69355  4.24690  2.90347  2.73739  3.18146  2.89801  2.37887  2.77519  2.98518  4.58477  3.61503
          0.15032  4.40156  2.06111  0.61958  0.77255  0.50236  0.92913
     35   2.67749  5.15087  2.45224  2.21803  4.48327  3.41963  3.62551  3.95720  1.87300  3.44736  4.20049  2.89191  3.19285  2.73115  2.52331  2.34468  2.90983  3.53585  5.58731  4.18724     39 k x - -
          2.68618  4.42225  2.77519  2.73123  3.46354  2.40513  3.72494  3.29354  2.67741  2.69355  4.24690  2.90347  2.73739  3.18146  2.89801  2.37887  2.77519  2.98518  4.58477  3.61503
          0.15844  4.27218  2.02059  0.61958  0.77255  0.67210  0.71464
     36   2.59924  4.45519  3.29145  2.72973  3.10023  3.51953  3.75451  2.98917  2.66898  2.31809  3.55354  3.18041  3.90615  2.66160  2.79599  2.58585  2.25833  2.74407  5.01507  3.75354     40 t x - -
          2.68618  4.42225  2.77519  2.73123  3.46354  2.40513  3.72494  3.29354  2.67741  2.69355  4.24690  2.90347  2.73739  3.18146  2.89801  2.37887  2.77519  2.98518  4.58477  3.61503
          0.02399  4.13773  4.86007  0.61958  0.77255  0.80506  0.59251
     37   2.72062  4.20650  4.05028  3.48674  2.59976  3.78015  3.87373  2.65387  3.37237  1.82589  3.13523  3.02349  4.14275  3.58876  3.57106  3.06580  2.95106  2.46997  2.63572  2.67826     41 l x - -
          2.68618  4.42225  2.77519  2.73123  3.46354  2.40513  3.72494  3.29354  2.67741  2.69355  4.24690  2.90347  2.73739  3.18146  2.89801  2.37887  2.77519  2.98518  4.58477  3.61503
          0.07111  4.15681  2.93770  0.61958  0.77255  0.61415  0.77893
     38   2.44191  5.01365  2.91498  2.01232  4.31590  2.82515  3.61905  3.76748  2.26647  3.30251  3.85308  2.91156  3.28244  2.73565  2.65480  2.34717  2.86711  3.38291  5.48076  4.10368     42 e x - -
          2.68618  4.42225  2.77519  2.73123  3.46354  2.40513  3.72494  3.29354  2.67741  2.69355  4.24690  2.90347  2.73739  3.18146  2.89801  2.37887  2.77519  2.98518  4.58477  3.61503
          0.19382  4.23248  1.82214  0.61958  0.77255  0.74952  0.63978
     39   2.59450  4.82508  2.75079  2.41702  3.82690  3.41636  2.92516  3.49496  2.22996  2.87502  3.41204  2.93917  3.80661  2.75842  2.57165  2.42459  2.82516  3.16297  5.31802  3.97714     43 k x - -
          2.68618  4.42225  2.77519  2.73123  3.46354  2.40513  3.72494  3.29354  2.67741  2.69355  4.24690  2.90347  2.73739  3.18146  2.89801  2.37887  2.77519  2.98518  4.58477  3.61503
          0.09675  4.09995  2.58177  0.61958  0.77255  0.62660  0.76444
     40   2.61017  4.56925  3.09249  2.63352  3.45861  3.50380  3.72696  3.13306  2.60998  2.80078  3.50141  3.11349  3.05270  2.66873  2.64159  2.59434  2.84164  2.33665  5.11480  3.28900     44 v x - -
          2.68618  4.42225  2.77519  2.73123  3.46354  2.40513  3.72494  3.29354  2.67741  2.69355  4.24690  2.90347  2.73739  3.18146  2.89801  2.37887  2.77519  2.98518  4.58477  3.61503
          0.25959  4.20901  1.54284  0.61958  0.77255  0.53287  0.88411
     41   2.39655  4.65088  3.11123  2.55383  3.87529  3.45566  3.68972  3.07455  2.52564  2.91377  3.57753  3.04720  3.19204  2.79404  2.67213  2.37102  2.27786  2.97912  5.19961  3.89932     45 t x - -
          2.68618  4.42225  2.77519  2.73123  3.46354  2.40513  3.72494  3.29354  2.67741  2.69355  4.24690  2.90347  2.73739  3.18146  2.89801  2.37887  2.77519  2.98518  4.58477  3.61503
          0.02347  4.15955  4.88190  0.61958  0.77255  0.37666  1.15884
     42   2.21836  4.92362  3.05320  2.03395  3.62300  3.37184  3.37187  3.48900  2.49176  3.18829  3.99135  2.88653  3.35846  2.84363  2.88162  2.59202  2.44607  3.00046  5.41812  4.07278     46 e x - -
          2.68618  4.42225  2.77519  2.73123  3.46354  2.40513  3.72494  3.29354  2.67741  2.69355  4.24690  2.90347  2.73739  3.18146  2.89801  2.37887  2.77519  2.98518  4.58477  3.61503
          0.01761  4.44385  5.16620  0.61958  0.77255  0.55510  0.85334
     43   2.43333  4.36917  3.63090  2.98971  3.50016  3.68339  3.34737  2.45151  3.00866  1.96455  3.10896  3.44857  3.58123  3.19280  3.34474  2.35651  2.60180  2.57692  4.95639  3.72929     47 l x - -
          2.68618  4.42225  2.77519  2.73123  3.46354  2.40513  3.72494  3.29354  2.67741  2.69355  4.24690  2.90347  2.73739  3.18146  2.89801  2.37887  2.77519  2.98518  4.58477  3.61503
          0.01690  4.48450  5.20685  0.61958  0.77255  0.55510  0.85334
     44   2.54292  4.65860  3.29393  2.73267  3.50610  3.60026  3.82440  3.22065  2.25635  2.45348  3.26503  3.21187  3.07776  2.66950  3.13557  2.46696  2.62024  2.80964  5.20586  3.23719     48 k x - -
          2.68618  4.42225  2.77519  2.73123  3.46354  2.40513  3.72494  3.29354  2.67741  2.69355  4.24690  2.90347  2.73739  3.18146  2.89801  2.37887  2.77519  2.98518  4.58477  3.61503
          0.01616  4.52935  5.25170  0.61958  0.77255  0.55510  0.85334
     45   2.57464  4.75349  3.25790  2.33787  3.56995  3.12533  2.94754  2.57444  2.57161  2.86264  3.06242  3.19089  3.50248  3.02057  2.83370  2.62771  2.65686  3.05992  5.28915  3.65081     49 e x - -
          2.68618  4.42225  2.77519  2.73123  3.46354  2.40513  3.72494  3.29354  2.67741  2.69355  4.24690  2.90347  2.73739  3.18146  2.89801  2.37887  2.77519  2.98518  4.58477  3.61503
          0.01497  4.60506  5.32740  0.61958  0.77255  0.55510  0.85334
     46   2.15455  4.41309  3.31565  2.75475  3.32648  3.63417  3.10686  2.82443  2.68891  2.70186  3.32262  2.55655  4.01997  2.61244  2.83111  2.65670  2.81632  2.94270  5.26146  3.97683     50 a x - -
          2.68618  4.42225  2.77519  2.73123  3.46354  2.40513  3.72494  3.29354  2.67741  2.69355  4.24690  2.90347  2.73739  3.18146  2.89801  2.37887  2.77519  2.98518  4.58477  3.61503
          0.01439  4.64436  5.36670  0.61958  0.77255  0.46937  0.98188
     47   2.77151  3.50996  3.61906  2.97480  2.67601  3.78608  3.84677  2.75403  2.75506  2.52299  2.43415  3.30043  3.57553  3.21494  3.24977  3.04163  2.49179  2.27043  5.00518  3.28789     51 v x - -
          2.68618  4.42225  2.77519  2.73123  3.46354  2.40513  3.72494  3.29354  2.67741  2.69355  4.24690  2.90347  2.73739  3.18146  2.89801  2.37887  2.77519  2.98518  4.58477  3.61503
          0.01343  4.71261  5.43496  0.61958  0.77255  0.50236  0.92913
     48   2.79725  4.16020  4.21053  4.12222  3.53457  4.23105  4.54441  2.50378  3.97782  2.47082  1.00599  3.80120  4.47333  4.17324  3.83387  2.68662  3.09708  2.54125  5.16176  3.97570     52 m x - -
          2.68618  4.42225  2.77519  2.73123  3.46354  2.40513  3.72494  3.29354  2.67741  2.69355  4.24690  2.90347  2.73739  3.18146  2.89801  2.37887  2.77519  2.98518  4.58477  3.61503
          0.05747  5.37474  2.97160  0.61958  0.77255  0.47553  0.97169
     49   2.75604  5.06843  3.74600  3.22570  2.67027  4.21444  3.95805  2.92245  3.09650  2.81609  1.44263  3.69259  4.15331  2.73604  3.09508  2.17808  3.42850  3.18201  4.43051  3.97742     53 m x - -
          2.68618  4.42225  2.77519  2.73123  3.46354  2.40513  3.72494  3.29354  2.67741  2.69355  4.24690  2.90347  2.73739  3.18146  2.89801  2.37887  2.77519  2.98518  4.58477  3.61503
          0.02168  5.69333  4.01311  0.61958  0.77255  0.38627  1.13814
     50   2.96349  4.75881  4.55585  4.20509  1.16730  4.30917  3.98458  2.82862  4.01047  1.81984  3.09675  4.15335  4.03845  4.23335  3.52455  2.54979  3.40312  2.87402  4.79139  3.40526     54 f x - -
          2.68618  4.42225  2.77519  2.73123  3.46354  2.40513  3.72494  3.29354  2.67741  2.69355  4.24690  2.90347  2.73739  3.18146  2.89801  2.37887  2.77519  2.98518  4.58477  3.61503
          0.07286  5.73063  2.70272  0.61958  0.77255  0.57445  0.82785
     51   2.72533  5.60249  3.40970  2.97776  3.29320  3.43026  3.66834  3.94707  2.41028  3.22291  3.64727  2.84273  2.89108  3.14272  2.69645  1.57379  2.33269  3.54357  5.41538  4.21637     55 s x - -
          2.68618  4.42225  2.77519  2.73123  3.46354  2.40513  3.72494  3.29354  2.67741  2.69355  4.24690  2.90347  2.73739  3.18146  2.89801  2.37887  2.77519  2.98518  4.58477  3.61503
          0.20458  5.69135  1.70576  0.61958  0.77255  0.71797  0.66893
     52   2.73898  4.65485  4.28371  4.05549  2.09064  4.32370  4.44087  2.38002  3.18106  1.59199  2.87920  3.89612  3.91107  3.72105  3.53229  2.73054  2.70515  2.38456  4.88398  3.62054     56 l x - -
          2.68618  4.42225  2.77519  2.73123  3.46354  2.40513  3.72494  3.29354  2.67741  2.69355  4.24690  2.90347  2.73739  3.18146  2.89801  2.37887  2.77519  2.98518  4.58477  3.61503
          0.30144  5.54087  1.36132  0.61958  0.77255  0.95245  0.48743
     53   2.34311  3.61548  4.71480  3.82429  2.50501  4.06692  4.03187  2.46363  2.91733  2.11440  2.92905  4.00044  3.40828  3.94023  3.79303  2.87627  2.20744  2.05526  4.65107  3.96039     57 v x - -
          2.68618  4.42225  2.77519  2.73123  3.46354  2.40513  3.72494  3.29354  2.67741  2.69355  4.24690  2.90347  2.73739  3.18146  2.89801  2.37887  2.77519  2.98518  4.58477  3.61503
          0.22030  5.35282  1.64513  0.61958  0.77255  0.55328  0.85580
     54   2.21043  4.40819  4.20119  3.72348  2.45215  3.87539  4.38003  2.52394  2.78663  1.97051  3.47633  3.45480  4.17164  3.48700  2.94045  2.43937  2.60701  2.52430  5.34319  3.46530     58 l x - -
          2.68579  4.42246  2.77541  2.73141  3.46363  2.40532  3.72497  3.29254  2.67762  2.69358  4.24696  2.90355  2.73716  3.18163  2.89822  2.37879  2.77517  2.98496  4.58498  3.61524
          0.54803  1.12964  2.31502  0.05642  2.90293  0.65511  0.73269
     55   1.94134  4.55654  4.93172  4.33335  2.42817  4.19782  3.19507  2.40406  3.63940  1.67626  3.20712  3.73739  4.45134  4.19083  3.82134  2.74697  2.56759  2.34732  5.28061  3.76219     60 l x - -
          2.68618  4.42225  2.77519  2.73123  3.46354  2.40513  3.72494  3.29354  2.67741  2.69355  4.24690  2.90347  2.73739  3.18146  2.89801  2.37887  2.77519  2.98518  4.58477  3.61503
          0.11221  5.59358  2.27867  0.61958  0.77255  0.38379  1.14343
     56   2.31027  3.99175  5.10242  4.49796  2.44692  4.03828  4.78018  2.50650  3.92826  1.56118  3.77859  4.40408  3.33308  3.63996  4.16741  2.35012  2.43977  2.08047  5.32692  4.09820     61 l x - -
          2.68618  4.42225  2.77519  2.73123  3.46354  2.40513  3.72494  3.29354  2.67741  2.69355  4.24690  2.90347  2.73739  3.18146  2.89801  2.37887  2.77519  2.98518  4.58477  3.61503
          0.23683  5.68950  1.57265  0.61958  0.77255  0.62759  0.76330
     57   1.88028  4.64073  4.86668  4.27019  3.17016  3.85566  4.50840  2.44122  3.35452  1.87336  3.40652  4.15837  4.22796  4.30499  4.11437  2.38274  2.02372  2.11985  5.25692  3.75358     62 l x - -
          2.68577  4.42238  2.77557  2.73161  3.46266  2.40523  3.72484  3.29285  2.67779  2.69296  4.24728  2.90385  2.73777  3.18184  2.89839  2.37878  2.77517  2.98426  4.58515  3.61508
          0.82276  1.17216  1.38196  0.56107  0.84536  0.50574  0.92397
     58   1.49027  3.54781  4.95365  4.35077  2.79460  4.09632  4.03096  2.78770  3.51692  1.88018  3.57195  4.29216  4.15333  4.34348  4.17910  2.84848  2.47368  2.03326  5.20886  3.80659     68 a x - -
          2.68618  4.42225  2.77519  2.73123  3.46354  2.40513  3.72494  3.29354  2.67741  2.69355  4.24690  2.90347  2.73739  3.18146  2.89801  2.37887  2.77519  2.98518  4.58477  3.61503
          0.32003  5.49887  1.31013  0.61958  0.77255  0.46481  0.98955
     59   2.03403  4.11400  5.07506  4.46433  2.04066  4.28057  4.57559  2.76950  4.26405  1.60550  3.22454  4.20975  4.13936  4.40803  3.94045  2.64371  2.62631  2.00941  5.18519  4.00764     69 l x - -
          2.68618  4.42225  2.77519  2.73123  3.46354  2.40513  3.72494  3.29354  2.67741  2.69355  4.24690  2.90347  2.73739  3.18146  2.89801  2.37887  2.77519  2.98518  4.58477  3.61503
          0.06475  5.48858  2.83769  0.61958  0.77255  0.37240  1.16820
     60   1.63110  4.70721  5.21834  4.08615  2.56234  3.62585  4.81384  2.41838  4.29071  1.77574  3.77714  4.34896  4.19535  4.41836  4.25375  3.23799  2.99331  1.63835  4.59090  4.01164     70 a x - -
          2.68538  4.42250  2.77528  2.73122  3.46324  2.40528  3.72497  3.29365  2.67765  2.69360  4.24703  2.90358  2.73756  3.18171  2.89825  2.37846  2.77527  2.98527  4.58469  3.61515
          0.07026  3.10638  3.76857  1.70124  0.20145  0.86602  0.54580
     61   1.37047  4.33087  5.06850  4.60522  3.22228  4.10054  4.48904  2.32239  4.40582  1.77465  3.31190  4.20919  4.59620  4.41815  3.95129  2.81789  2.66386  2.08588  5.12466  4.08169     97 a x - -
          2.68618  4.42225  2.77519  2.73123  3.46354  2.40513  3.72494  3.29354  2.67741  2.69355  4.24690  2.90347  2.73739  3.18146  2.89801  2.37887  2.77519  2.98518  4.58477  3.61503
          0.05499  5.71384  2.99170  0.61958  0.77255  0.64076  0.74844
     62   1.38963  4.18340  4.40750  4.60872  2.89084  3.87051  4.82047  2.36931  4.40988  1.97520  3.54609  4.48128  3.67221  4.55511  4.44438  3.05275  2.67861  1.83725  5.33680  4.08799     98 a x - -
          2.68618  4.42225  2.77519  2.73123  3.46354  2.40513  3.72494  3.29354  2.67741  2.69355  4.24690  2.90347  2.73739  3.18146  2.89801  2.37887  2.77519  2.98518  4.58477  3.61503
          0.02700  5.72271  3.75633  0.61958  0.77255  0.36358  1.18805
     63   1.43177  4.77447  5.25930  4.40026  2.63309  3.97975  4.68541  2.80761  4.45447  1.50715  3.64861  4.31194  4.71625  4.47773  4.17072  2.81237  2.73282  2.12258  4.93995  4.21672     99 a x - -
          2.68618  4.42225  2.77519  2.73123  3.46354  2.40513  3.72494  3.29354  2.67741  2.69355  4.24690  2.90347  2.73739  3.18146  2.89801  2.37887  2.77519  2.98518  4.58477  3.61503
          0.00720  5.80536  5.48054  0.61958  0.77255  0.52576  0.89429
     64   1.38055  4.35706  5.31331  3.93210  2.54435  3.26522  4.90113  2.53469  4.49956  1.73145  3.21317  4.63916  4.18836  4.64173  4.40759  2.91363  2.83830  2.34345  5.41236  3.93806    100 a x - -
          2.68618  4.42225  2.77519  2.73123  3.46354  2.40513  3.72494  3.29354  2.67741  2.69355  4.24690  2.90347  2.73739  3.18146  2.89801  2.37887  2.77519  2.98518  4.58477  3.61503
          0.01417  5.83639  4.49667  0.61958  0.77255  0.40659  1.09636
     65   1.37304  4.39261  5.26815  3.81764  2.53327  3.08481  4.90795  2.46681  4.36026  1.72224  3.27452  4.33776  4.38046  4.54426  4.32112  2.78837  3.17387  2.41703  5.43915  4.26025    101 a x - -
          2.68618  4.42225  2.77519  2.73123  3.46354  2.40513  3.72494  3.29354  2.67741  2.69355  4.24690  2.90347  2.73739  3.18146  2.89801  2.37887  2.77519  2.98518  4.58477  3.61503
          0.00423  5.86353  6.58588  0.61958  0.77255  0.47156  0.97824
     66   2.10100  4.52317  5.34069  4.72910  2.56648  2.66579  4.67965  2.44554  4.26890  2.00444  3.71981  4.73937  3.96763  4.56698  4.15259  2.33487  2.52339  1.69725  4.62646  4.25871    102 v x - -
          2.68618  4.42225  2.77519  2.73123  3.46354  2.40513  3.72494  3.29354  2.67741  2.69355  4.24690  2.90347  2.73739  3.18146  2.89801  2.37887  2.77519  2.98518  4.58477  3.61503
          0.00666  5.87073  5.56837  0.61958  0.77255  0.47656  0.96999
     67   1.50086  4.56762  4.46616  3.51010  3.45870  3.29794  4.17108  2.64730  3.89319  2.46087  3.73172  3.63647  3.31041  3.49034  3.75627  2.35172  2.74842  2.00436  5.59093  3.63161    103 a x - -
          2.68618  4.42225  2.77519  2.73123  3.46354  2.40513  3.72494  3.29354  2.67741  2.69355  4.24690  2.90347  2.73739  3.18146  2.89801  2.37887  2.77519  2.98518  4.58477  3.61503
          0.00499  5.87051  6.14046  0.61958  0.77255  0.49196  0.94528
     68   2.11831  5.49159  3.71636  2.78462  3.99394  1.97353  4.13774  3.74741  3.01226  2.29337  4.06031  3.58599  3.69030  2.91095  3.35007  2.07862  2.86909  2.55384  5.60001  3.92330    104 g x - -
          2.68618  4.42225  2.77519  2.73123  3.46354  2.40513  3.72494  3.29354  2.67741  2.69355  4.24690  2.90347  2.73739  3.18146  2.89801  2.37887  2.77519  2.98518  4.58477  3.61503
          0.00504  5.87066  6.11713  0.61958  0.77255  0.49258  0.94429
     69   1.79256  4.54007  3.85455  3.19787  3.37102  2.97286  4.65851  2.99403  3.59319  2.62025  4.05212  3.92788  3.83747  3.62260  3.49304  2.98678  3.00210  1.26605  5.65386  4.26382    105 v x - -
          2.68618  4.42225  2.77519  2.73123  3.46354  2.40513  3.72494  3.29354  2.67741  2.69355  4.24690  2.90347  2.73739  3.18146  2.89801  2.37887  2.77519  2.98518  4.58477  3.61503
          0.00420  5.87061  6.59295  0.61958  0.77255  0.49237  0.94463
     70   1.90527  4.97838  3.57434  2.93728  4.65488  3.60831  3.56552  3.98650  2.64747  3.32056  4.68748  2.30444  3.89340  2.64927  2.02961  2.67801  2.84581  2.38646  5.98920  3.90559    106 a x - -
          2.68618  4.42225  2.77519  2.73123  3.46354  2.40513  3.72494  3.29354  2.67741  2.69355  4.24690  2.90347  2.73739  3.18146  2.89801  2.37887  2.77519  2.98518  4.58477  3.61503
          0.00419  5.87265  6.59500  0.61958  0.77255  0.49591  0.93908
     71   1.00480  5.60154  3.51630  3.05637  4.13823  3.26803  4.15811  4.07337  2.89398  2.90759  4.08254  3.59912  4.11042  2.49354  3.24015  2.48484  3.23955  3.48790  5.02440  4.21852    107 a x - -
          2.68618  4.42225  2.77519  2.73123  3.46354  2.40513  3.72494  3.29354  2.67741  2.69355  4.24690  2.90347  2.73739  3.18146  2.89801  2.37887  2.77519  2.98518  4.58477  3.61503
          0.00418  5.87473  6.59708  0.61958  0.77255  0.49591  0.93908
     72   1.93698  5.36082  3.41595  0.80900  5.14594  3.66145  4.30575  4.19063  3.04641  3.99686  4.71294  3.49031  4.50981  3.25679  3.19163  2.76416  3.56945  4.13721  6.25622  4.85393    108 e x - -
          2.68618  4.42225  2.77519  2.73123  3.46354  2.40513  3.72494  3.29354  2.67741  2.69355  4.24690  2.90347  2.73739  3.18146  2.89801  2.37887  2.77519  2.98518  4.58477  3.61503
          0.00418  5.87473  6.59708  0.61958  0.77255  0.49591  0.93908
     73   2.47406  5.82713  2.68183  2.97141  4.60548  2.98543  4.30004  4.64471  2.91566  3.92093  4.12162  3.29835  4.30125  2.67139  3.19607  1.40504  1.71437  3.84782  6.26459  4.60514    109 s x - -
          2.68618  4.42225  2.77519  2.73123  3.46354  2.40513  3.72494  3.29354  2.67741  2.69355  4.24690  2.90347  2.73739  3.18146  2.89801  2.37887  2.77519  2.98518  4.58477  3.61503
          0.00417  5.87765  6.60000  0.61958  0.77255  0.49591  0.93908
     74   4.65912  6.56401  4.48225  4.26822  4.49735  4.77146  0.22368  5.40179  3.74497  4.79145  4.99428  4.33266  5.57833  3.80068  3.94547  4.64413  4.89300  5.13500  6.01128  4.05498    110 H x - -
          2.68618  4.42225  2.77519  2.73123  3.46354  2.40513  3.72494  3.29354  2.67741  2.69355  4.24690  2.90347  2.73739  3.18146  2.89801  2.37887  2.77519  2.98518  4.58477  3.61503
          0.00415  5.88193  6.60428  0.61958  0.77255  0.49591  0.93908
     75   3.05627  5.79577  3.61100  2.70011  5.11842  3.70938  3.79840  3.73815  2.30709  3.41174  4.84238  3.22589  4.18799  2.63024  3.25074  2.61838  1.05720  3.24970  5.66654  4.57831    111 t x - -
          2.68618  4.42225  2.77519  2.73123  3.46354  2.40513  3.72494  3.29354  2.67741  2.69355  4.24690  2.90347  2.73739  3.18146  2.89801  2.37887  2.77519  2.98518  4.58477  3.61503
          0.00415  5.88193  6.60428  0.61958  0.77255  0.49591  0.93908
     76   4.10711  5.37726  6.16976  5.62314  2.38964  5.49965  5.97669  1.17543  5.47572  2.82758  4.20784  5.66719  5.46480  5.64604  5.53310  4.37046  4.21304  0.82496  6.39769  5.20672    112 v x - -
          2.68618  4.42225  2.77519  2.73123  3.46354  2.40513  3.72494  3.29354  2.67741  2.69355  4.24690  2.90347  2.73739  3.18146  2.89801  2.37887  2.77519  2.98518  4.58477  3.61503
          0.00412  5.89032  6.61266  0.61958  0.77255  0.49591  0.93908
     77   3.22437  5.83164  3.48846  2.87301  4.70024  3.92310  2.51523  3.75431  2.63648  4.08092  4.87490  2.78761  4.51543  3.06278  2.45334  2.42319  1.17316  3.71532  5.88591  4.55499    113 t x - -
          2.68618  4.42225  2.77519  2.73123  3.46354  2.40513  3.72494  3.29354  2.67741  2.69355  4.24690  2.90347  2.73739  3.18146  2.89801  2.37887  2.77519  2.98518  4.58477  3.61503
          0.00411  5.89187  6.61422  0.61958  0.77255  0.49591  0.93908
     78   3.83996  4.79498  5.81785  5.20663  0.70924  5.04117  5.36478  2.80772  4.99970  1.68084  2.82346  5.20839  5.35490  5.08160  4.99029  4.13464  4.06741  2.61159  5.76980  4.33974    114 f x - -
          2.68618  4.42225  2.77519  2.73123  3.46354  2.40513  3.72494  3.29354  2.67741  2.69355  4.24690  2.90347  2.73739  3.18146  2.89801  2.37887  2.77519  2.98518  4.58477  3.61503
          0.00591  5.89568  5.76406  0.61958  0.77255  0.49591  0.93908
     79   3.26861  5.78900  2.52959  2.94456  4.94846  4.13356  3.36484  2.85894  2.76399  3.53849  4.83720  2.43075  4.34139  2.91836  3.01385  3.08451  1.48968  2.07250  6.23902  4.78132    115 t x - -
          2.68618  4.42225  2.77519  2.73123  3.46354  2.40513  3.72494  3.29354  2.67741  2.69355  4.24690  2.90347  2.73739  3.18146  2.89801  2.37887  2.77519  2.98518  4.58477  3.61503
          0.00410  5.89387  6.61622  0.61958  0.77255  0.50816  0.92030
     80   3.89992  6.13914  4.01947  3.99597  6.19943  4.52394  5.50794  5.74448  4.43622  5.30935  6.15836  0.20970  5.26333  4.13913  4.82524  3.64911  3.79547  4.75026  7.42621  5.39948    116 N x - -
          2.68619  4.42226  2.77520  2.73124  3.46355  2.40514  3.72495  3.29355  2.67741  2.69351  4.24691  2.90347  2.73740  3.18147  2.89796  2.37888  2.77516  2.98519  4.58478  3.61504
          0.00739  5.11237  6.61622  0.72181  0.66528  0.50816  0.92030
     81   3.17637  5.85234  3.22575  3.03963  4.77948  4.02793  3.39872  4.09869  2.12113  3.04535  4.89339  1.33384  4.16833  2.34025  1.97250  3.09575  3.51336  4.05868  6.28582  4.81694    120 n x - -
          2.68618  4.42225  2.77519  2.73123  3.46354  2.40513  3.72494  3.29354  2.67741  2.69355  4.24690  2.90347  2.73739  3.18146  2.89801  2.37887  2.77519  2.98518  4.58477  3.61503
          0.00410  5.89387  6.61622  0.61958  0.77255  0.50816  0.92030
     82   3.54716  0.19109  6.04591  5.82618  4.37691  4.00221  6.09788  4.44302  5.59962  4.52641  5.48164  5.27075  4.85637  5.73939  5.59164  3.95756  4.21773  4.15089  6.81649  5.16014    121 C x - -
          2.68618  4.42225  2.77519  2.73123  3.46354  2.40513  3.72494  3.29354  2.67741  2.69355  4.24690  2.90347  2.73739  3.18146  2.89801  2.37887  2.77519  2.98518  4.58477  3.61503
          0.00558  5.89387  5.87578  0.61958  0.77255  0.48813  0.95133
     83   3.07115  4.84961  3.32971  2.87926  5.15489  0.80614  4.31584  4.19098  2.63874  4.12330  4.86867  3.29582  3.46582  3.26876  3.28091  2.67529  3.29330  4.01283  6.26549  4.86337    122 g x - -
          2.68618  4.42225  2.77519  2.73123  3.46354  2.40513  3.72494  3.29354  2.67741  2.69355  4.24690  2.90347  2.73739  3.18146  2.89801  2.37887  2.77519  2.98518  4.58477  3.61503
          0.00410  5.89421  6.61656  0.61958  0.77255  0.50588  0.92375
     84   3.32620  5.75338  3.41933  2.75393  2.10520  3.80491  2.50318  4.31312  2.63278  3.58096  4.62610  3.04351  4.53604  3.21324  2.70618  1.98539  2.58883  3.60229  4.49679  2.30833    123 s x - -
          2.68618  4.42225  2.77519  2.73123  3.46354  2.40513  3.72494  3.29354  2.67741  2.69355  4.24690  2.90347  2.73739  3.18146  2.89801  2.37887  2.77519  2.98518  4.58477  3.61503
          0.00490  5.89583  6.14619  0.61958  0.77255  0.50588  0.92375
     85   2.69859  5.44064  3.22752  2.93207  4.73855  0.83021  4.32346  4.61567  2.93477  4.03589  4.86327  3.00653  3.63832  3.42655  3.30238  2.96163  2.69474  4.19710  6.26171  4.86258    124 g x - -
          2.68618  4.42225  2.77519  2.73123  3.46354  2.40513  3.72494  3.29354  2.67741  2.69355  4.24690  2.90347  2.73739  3.18146  2.89801  2.37887  2.77519  2.98518  4.58477  3.61503
          0.01448  5.89503  4.45498  0.61958  0.77255  0.51132  0.91555
     86   3.20248  4.92006  4.82953  3.65288  3.29164  3.81912  4.81710  2.46115  4.07348  2.91537  3.94456  3.28319  4.88910  4.27804  3.56710  3.55273  0.91626  1.97610  5.52948  4.09683    125 t x - -
          2.68618  4.42211  2.77520  2.73124  3.46354  2.40513  3.72495  3.29355  2.67741  2.69355  4.24690  2.90347  2.73740  3.18143  2.89801  2.37885  2.77520  2.98519  4.58477  3.61497
          0.29552  5.40787  1.38081  0.72733  0.66009  0.57821  0.82303
     87   2.73053  5.00834  4.47497  3.95480  3.86780  4.21843  4.78819  3.58010  3.77802  3.32890  4.29749  4.23816  0.54365  4.04892  4.16485  3.43943  3.30391  3.16389  5.77782  4.48823    130 P x - -
          2.68618  4.42225  2.77519  2.73123  3.46354  2.40513  3.72494  3.29354  2.67741  2.69355  4.24690  2.90347  2.73739  3.18146  2.89801  2.37887  2.77519  2.98518  4.58477  3.61503
          0.00550  5.60083  6.32318  0.61958  0.77255  0.15832  1.92123
     88   3.08061  5.04492  3.76317  3.30923  4.55976  3.64987  4.44736  2.79049  2.78132  3.02764  3.08187  3.29400  3.51309  2.50411  3.24579  3.04275  1.37463  2.34123  5.69445  3.37415    131 t x - -
          2.68618  4.42225  2.77519  2.73123  3.46354  2.40513  3.72494  3.29354  2.67741  2.69355  4.24690  2.90347  2.73739  3.18146  2.89801  2.37887  2.77519  2.98518  4.58477  3.61503
          0.00618  5.89825  5.67948  0.61958  0.77255  0.50232  0.92919
     89   3.15944  4.83231  5.41636  4.80129  2.58257  4.34753  4.95906  2.78298  4.58706  0.86701  2.77701  4.70515  2.22237  4.35833  4.59667  3.86367  3.28541  2.71961  5.04743  4.14219    132 l x - -
          2.68618  4.42225  2.77519  2.73123  3.46354  2.40513  3.72494  3.29354  2.67741  2.69355  4.24690  2.90347  2.73739  3.18146  2.89801  2.37887  2.77519  2.98518  4.58477  3.61503
          0.11313  5.90390  2.26105  0.61958  0.77255  0.51992  0.90281
     90   2.62053  5.26353  3.70580  3.00036  3.88353  3.88789  3.66017  2.45575  2.39669  2.29016  3.99268  3.58808  4.44574  2.71918  2.50235  3.11105  2.86870  1.84531  4.13331  3.82305    133 v x - -
          2.68616  4.42227  2.77520  2.73126  3.46356  2.40513  3.72497  3.29356  2.67742  2.69355  4.24692  2.90348  2.73740  3.18149  2.89798  2.37879  2.77520  2.98521  4.58479  3.61501
          0.04058  3.75657  4.11022  0.46972  0.98131  0.28616  1.39087
     91   2.66851  5.27401  3.07450  3.18311  3.64598  2.91153  4.53632  2.07146  3.01691  2.78968  4.19801  3.91407  4.55723  2.05694  3.43433  2.48791  3.25782  2.28710  3.55342  2.93846    142 q x - -
          2.68618  4.42225  2.77519  2.73123  3.46354  2.40513  3.72494  3.29354  2.67741  2.69355  4.24690  2.90347  2.73739  3.18146  2.89801  2.37887  2.77519  2.98518  4.58477  3.61503
          0.09266  5.89156  2.45655  0.61958  0.77255  0.49022  0.94801
     92   2.31928  5.23945  2.86662  2.33169  4.44062  2.54979  3.11922  4.05430  2.57914  3.05554  4.78882  2.52854  2.51746  1.95210  3.44563  2.78801  3.44116  3.92078  6.23958  4.60540    143 q x - -
          2.68619  4.42226  2.77520  2.73124  3.46355  2.40514  3.72495  3.29355  2.67742  2.69353  4.24690  2.90347  2.73738  3.18147  2.89799  2.37884  2.77520  2.98519  4.58478  3.61498
          0.08039  5.36549  2.62329  0.80755  0.59050  0.30210  1.34426
     93   2.56064  5.80976  2.57586  2.65215  4.43916  1.63291  4.02729  4.63225  3.01091  3.93554  4.85174  1.56145  3.87494  3.31418  3.31722  2.47819  3.34427  4.19769  5.39003  3.91877    150 n x - -
          2.68618  4.42225  2.77519  2.73123  3.46354  2.40513  3.72494  3.29354  2.67741  2.69355  4.24690  2.90347  2.73739  3.18146  2.89801  2.37887  2.77519  2.98518  4.58477  3.61503
          0.05467  5.83899  2.99001  0.61958  0.77255  0.33614  1.25359
     94   2.61045  5.65654  2.62148  3.09599  3.12492  1.59226  3.27994  3.26253  3.00241  3.83980  4.71635  2.62920  4.07143  3.39709  3.03300  2.74091  2.37725  3.28426  3.75742  4.36787    151 g x - -
          2.68618  4.42225  2.77519  2.73123  3.46354  2.40513  3.72494  3.29354  2.67741  2.69355  4.24690  2.90347  2.73739  3.18146  2.89801  2.37887  2.77519  2.98518  4.58477  3.61503
          0.27975  5.85949  1.42224  0.61958  0.77255  0.52607  0.89385
     95   2.27241  5.69338  3.04041  2.61341  5.03916  2.28908  4.14157  4.52563  2.36824  3.81455  4.65341  1.92745  3.39828  2.49100  2.53389  2.54464  3.06554  3.46960  6.12564  4.33433    152 n x - -
          2.68618  4.42225  2.77519  2.73123  3.46354  2.40513  3.72494  3.29354  2.67741  2.69355  4.24690  2.90347  2.73739  3.18146  2.89801  2.37887  2.77519  2.98518  4.58477  3.61503
          0.04411  5.62203  3.23071  0.61958  0.77255  0.59607  0.80068
     96   2.99574  2.61844  4.69778  3.59460  3.64481  3.10352  4.29435  2.08349  3.80522  2.78571  3.87268  3.03479  4.16514  3.74304  3.97252  3.37843  1.99918  1.45953  5.44609  4.24957    153 v x - -
          2.68618  4.42225  2.77519  2.73123  3.46354  2.40513  3.72494  3.29354  2.67741  2.69355  4.24690  2.90347  2.73739  3.18146  2.89801  2.37887  2.77519  2.98518  4.58477  3.61503
          0.01189  5.74917  4.75198  0.61958  0.77255  0.54349  0.86921
     97   3.22688  4.80166  5.13026  4.52598  2.87246  2.61531  4.45250  2.75170  3.88851  1.22239  3.91979  4.14505  2.72103  4.09954  4.49762  3.52574  3.06502  1.78273  4.84334  3.38621    154 l . - -
          2.68618  4.42225  2.77519  2.73123  3.46354  2.40513  3.72494  3.29354  2.67741  2.69355  4.24690  2.90347  2.73739  3.18146  2.89801  2.37887  2.77519  2.98518  4.58477  3.61503
          0.06326  5.83539  2.84080  0.61958  0.77255  0.90446  0.51879
     98   3.12320  5.33311  3.82133  3.26137  3.85832  3.11161  3.47201  3.44359  3.16040  2.43894  4.41687  3.47963  3.81375  2.53038  3.49485  1.21849  2.90594  3.33362  5.86725  2.67631    155 s . - -
          2.68618  4.42225  2.77519  2.73123  3.46354  2.40513  3.72494  3.29354  2.67741  2.69355  4.24690  2.90347  2.73739  3.18146  2.89801  2.37887  2.77519  2.98518  4.58477  3.61503
          0.01064  5.77674  4.89474  0.61958  0.77255  1.12250  0.39373
     99   2.88418  5.61655  3.53123  3.04484  4.51012  2.63910  3.86835  4.30989  2.98545  3.41070  4.25666  3.10174  4.05338  3.25445  3.43701  1.52958  1.31487  3.92510  6.09025  4.72213    156 t . - -
          2.68618  4.42225  2.77519  2.73123  3.46354  2.40513  3.72494  3.29354  2.67741  2.69355  4.24690  2.90347  2.73739  3.18146  2.89801  2.37887  2.77519  2.98518  4.58477  3.61503
          0.11647  5.77074  2.23657  0.61958  0.77255  1.14172  0.38459
    100   3.07432  5.64352  3.18389  2.64399  4.95805  1.03876  4.19178  3.63447  2.92872  3.83369  4.69529  3.09262  2.68601  3.30005  3.24027  2.90285  2.58831  3.90179  6.09816  4.70721    157 g . - -
          2.68618  4.42225  2.77519  2.73123  3.46354  2.40513  3.72494  3.29354  2.67741  2.69355  4.24690  2.90347  2.73739  3.18146  2.89801  2.37887  2.77519  2.98518  4.58477  3.61503
          0.08609  5.65946  2.53820  0.61958  0.77255  1.42920  0.27378
    101   2.07885  5.37206  2.74908  2.43146  4.73968  1.61545  4.09429  4.41564  2.75386  3.79144  4.70743  3.04592  3.64505  2.43049  2.51705  2.61396  3.18833  4.05710  5.66270  4.68886    158 g . - -
          2.68633  4.41767  2.77546  2.73154  3.46404  2.40327  3.72551  3.29403  2.67789  2.69407  4.24747  2.90341  2.73713  3.18193  2.89848  2.37872  2.77529  2.98545  4.58534  3.61552
          0.45062  1.04599  4.47221  0.79011  0.60476  0.69600  0.69031
    102   1.98782  5.75432  1.79005  2.59362  5.09831  2.91355  4.20730  4.39701  2.77154  3.94896  4.79537  3.25657  2.30878  3.23762  3.30024  2.06215  2.65102  4.00786  6.18769  4.77728    191 d x - -
          2.68618  4.42225  2.77519  2.73123  3.46354  2.40513  3.72494  3.29354  2.67741  2.69355  4.24690  2.90347  2.73739  3.18146  2.89801  2.37887  2.77519  2.98518  4.58477  3.61503
          0.01163  5.73126  4.78921  0.61958  0.77255  0.59559  0.80126
    103   2.30521  4.83334  4.97178  3.97604  2.30909  2.83590  4.17132  3.17933  4.01800  2.80214  3.94948  4.53675  4.44510  4.23573  4.00320  3.41438  2.99078  2.43002  4.07078  1.17054    192 y x - -
          2.68618  4.42225  2.77519  2.73123  3.46354  2.40513  3.72494  3.29354  2.67741  2.69355  4.24690  2.90347  2.73739  3.18146  2.89801  2.37887  2.77519  2.98518  4.58477  3.61503
          0.47172  5.81904  0.98590  0.61958  0.77255  0.97150  0.47564
    104   2.85707  5.03725  3.46071  2.97672  4.22271  3.79797  3.89579  3.18695  2.90218  3.25103  4.12900  3.45168  4.34303  3.39728  3.47091  2.94375  0.89592  2.85040  5.58495  4.30120    193 t x - -
          2.68618  4.42225  2.77519  2.73123  3.46354  2.40513  3.72494  3.29354  2.67741  2.69355  4.24690  2.90347  2.73739  3.18146  2.89801  2.37887  2.77519  2.98518  4.58477  3.61503
          0.02878  5.35437  3.74481  0.61958  0.77255  0.20580  1.68200
    105   2.23952  5.50913  2.81387  2.81510  3.75766  3.72075  3.22494  3.27777  2.96877  3.67275  4.74497  3.09945  3.27383  3.35955  3.52715  1.61452  1.99770  2.81385  6.15666  4.18146    194 s x - -
          2.68618  4.42225  2.77519  2.73123  3.46354  2.40513  3.72494  3.29354  2.67741  2.69355  4.24690  2.90347  2.73739  3.18146  2.89801  2.37887  2.77519  2.98518  4.58477  3.61503
          0.58890  5.84678  0.81606  0.61958  0.77255  0.63459  0.75535
    106   2.91084  4.55779  4.19629  3.67242  2.26920  2.89767  4.34790  2.03219  3.67911  2.68175  3.60567  3.70757  4.16855  3.99394  3.87912  2.39945  2.51057  2.43873  5.16695  2.06230    195 i . - -
          2.68618  4.42225  2.77519  2.73123  3.46354  2.40513  3.72494  3.29354  2.67741  2.69355  4.24690  2.90347  2.73739  3.18146  2.89801  2.37887  2.77519  2.98518  4.58477  3.61503
          0.03737  5.30585  3.45100  0.61958  0.77255  0.14819  1.98243
    107   3.22267  5.83694  2.58347  2.80485  5.18107  3.25581  3.85878  4.20803  2.73686  3.56419  4.87784  1.21572  4.25794  2.78522  3.46949  2.40050  2.21825  3.82630  6.27018  4.28990    196 n x - -
          2.68618  4.42225  2.77519  2.73123  3.46354  2.40513  3.72494  3.29354  2.67741  2.69355  4.24690  2.90347  2.73739  3.18146  2.89801  2.37887  2.77519  2.98518  4.58477  3.61503
          0.00947  5.86793  5.02185  0.61958  0.77255  0.72953  0.65804
    108   2.55664  5.55341  3.42820  2.88014  4.89006  0.82290  4.13537  4.37034  3.07658  3.57923  4.59242  3.37397  3.46885  3.29315  3.37180  2.81517  3.14940  3.87926  6.18912  4.80780    197 g x - -
          2.68618  4.42225  2.77519  2.73123  3.46354  2.40513  3.72494  3.29354  2.67741  2.69355  4.24690  2.90347  2.73739  3.18146  2.89801  2.37887  2.77519  2.98518  4.58477  3.61503
          0.05271  5.86753  3.02597  0.61958  0.77255  0.69609  0.69021
    109   2.15567  5.78140  3.24293  2.60725  4.51463  3.57912  4.22423  4.58895  2.98900  3.38574  4.82571  3.41989  1.22563  2.76716  2.82603  2.46269  3.28913  3.72444  6.22245  4.16915    198 p x - -
          2.68459  4.42361  2.77730  2.73281  3.46498  2.40311  3.72604  3.29090  2.67778  2.69335  4.24741  2.90437  2.73685  3.17945  2.89969  2.37848  2.77502  2.98584  4.58523  3.61622
          0.59006  1.05380  2.33207  2.12727  0.12688  0.95369  0.48665
    110   2.42546  4.79553  4.59434  4.11858  2.20928  3.97825  3.96861  2.17442  3.03964  1.50204  3.55098  4.01581  4.49683  3.00842  3.97893  3.04827  2.73466  2.90953  4.07401  3.33801    238 l x - -
          2.68618  4.42225  2.77519  2.73123  3.46354  2.40513  3.72494  3.29354  2.67741  2.69355  4.24690  2.90347  2.73739  3.18146  2.89801  2.37887  2.77519  2.98518  4.58477  3.61503
          0.19696  5.72929  1.73994  0.61958  0.77255  0.96267  0.48106
    111   2.87986  5.59503  3.19328  2.19695  4.31864  3.50104  3.88949  2.25048  2.54312  3.43969  4.31446  2.58178  3.69831  2.90947  3.20287  2.22075  2.09631  2.95880  5.55577  4.43412    239 t x - -
          2.68190  4.42392  2.77659  2.73290  3.46428  2.40587  3.72616  3.28747  2.67904  2.69412  4.24834  2.90452  2.73675  3.18281  2.89951  2.37908  2.77426  2.98254  4.58552  3.61583
          1.46318  0.51855  1.75377  1.32081  0.31050  0.38252  1.14615
    112   2.35202  4.80389  2.62096  2.24237  3.99419  3.16211  4.21560  3.61937  2.81446  2.72606  4.56558  2.98802  4.27292  3.05005  3.23098  2.01175  2.89331  3.17978  5.84521  2.35696    244 s . - -
          2.68636  4.42266  2.77591  2.73189  3.46368  2.40489  3.72489  3.29347  2.67779  2.69360  4.24764  2.90317  2.73792  3.18169  2.89793  2.37929  2.77545  2.98519  4.56588  3.61472
          1.20359  0.74603  1.48882  0.94740  0.49061  0.44344  1.02673
    113   2.52840  4.55639  2.73201  2.95451  3.89842  2.93598  3.98913  3.65288  2.80394  2.13097  4.19693  2.36147  3.62943  3.35207  3.02628  2.60935  2.98176  2.06010  4.95639  4.05616    273 v x - -
          2.68572  4.42231  2.77532  2.73145  3.46378  2.40395  3.72518  3.29378  2.67761  2.69379  4.24695  2.90366  2.73756  3.18166  2.89822  2.37877  2.77542  2.98528  4.58501  3.61527
          0.61170  1.16300  1.93086  0.05075  3.00619  0.62326  0.76829
    114   1.69711  4.90164  4.01972  3.62180  4.03139  1.18537  4.52431  3.02868  3.62111  2.86205  3.93976  3.84349  4.28482  3.79431  3.94235  2.86453  3.16457  2.74334  4.11788  3.82920    275 g x - -
          2.68614  4.42186  2.77523  2.73127  3.46357  2.40510  3.72498  3.29344  2.67744  2.69351  4.24657  2.90350  2.73743  3.18150  2.89795  2.37890  2.77523  2.98522  4.58480  3.61506
          0.02439  4.60470  4.26238  1.14351  0.38375  0.76129  0.62935
    115   3.04668  4.72931  4.12484  3.90486  3.74340  4.39918  4.02181  1.18284  3.75255  2.65119  3.54136  3.93921  4.46667  3.95673  1.76306  3.28487  2.92507  2.50809  5.46812  3.66076    283 i x - -
          2.68618  4.42225  2.77519  2.73123  3.46354  2.40513  3.72494  3.29354  2.67741  2.69355  4.24690  2.90347  2.73739  3.18146  2.89801  2.37887  2.77519  2.98518  4.58477  3.61503
          0.00474  5.74930  6.47164  0.61958  0.77255  1.10397  0.40280
    116   0.92962  4.78114  4.64754  4.40954  3.47781  4.06148  4.79824  2.01646  4.25710  2.72809  3.55354  3.47999  4.38755  4.44467  4.13719  2.94114  3.50693  2.32387  5.23129  3.88323    284 a x - -
          2.68618  4.42225  2.77519  2.73123  3.46354  2.40513  3.72494  3.29354  2.67741  2.69355  4.24690  2.90347  2.73739  3.18146  2.89801  2.37887  2.77519  2.98518  4.58477  3.61503
          0.01637  5.76251  4.33601  0.61958  0.77255  1.18666  0.36419
    117   3.14974  3.06562  4.87452  4.20779  1.94681  4.48301  4.79989  3.19599  4.00111  2.77527  3.89252  3.63449  4.48494  3.87821  4.16128  2.98470  3.33173  2.85344  2.34833  1.30794    285 y x - -
          2.68618  4.42225  2.77520  2.73123  3.46354  2.40513  3.72494  3.29354  2.67741  2.69353  4.24690  2.90347  2.73740  3.18146  2.89801  2.37887  2.77520  2.98518  4.58477  3.61503
          0.01200  5.34616  4.93857  0.58005  0.82069  0.73853  0.64973
    118   2.32866  5.07730  3.26069  3.61418  3.77165  2.71915  3.81784  2.97359  3.57742  1.00301  4.03159  3.01774  4.51813  3.43488  3.89302  3.42896  3.34576  2.81368  5.65862  4.34503    287 l x - -
          2.68618  4.42225  2.77519  2.73123  3.46354  2.40513  3.72494  3.29354  2.67741  2.69355  4.24690  2.90347  2.73739  3.18146  2.89801  2.37887  2.77519  2.98518  4.58477  3.61503
          0.01803  5.81511  4.20753  0.61958  0.77255  0.39293  1.12417
    119   2.84451  4.82145  2.18035  2.86927  4.83414  3.00504  3.96606  4.54839  2.67571  3.82962  4.52810  2.86978  4.45414  1.07648  3.30794  2.99162  3.24281  3.78675  5.42151  4.30034    288 q x - -
          2.68618  4.42225  2.77519  2.73123  3.46354  2.40513  3.72494  3.29354  2.67741  2.69355  4.24690  2.90347  2.73739  3.18146  2.89801  2.37887  2.77519  2.98518  4.58477  3.61503
          0.51639  5.88666  0.91491  0.61958  0.77255  0.67155  0.71522
    120   2.94123  5.37812  2.88744  2.82111  4.65227  2.55436  4.06547  3.93540  2.83731  3.30745  4.31250  2.66414  3.78068  3.16288  3.28237  2.89102  1.15124  3.37723  5.85744  4.29150    289 t x - -
          2.68618  4.42225  2.77519  2.73123  3.46354  2.40513  3.72494  3.29354  2.67741  2.69355  4.24690  2.90347  2.73739  3.18146  2.89801  2.37887  2.77519  2.98518  4.58477  3.61503
          0.11784  5.38476  2.23887  0.61958  0.77255  0.20376  1.69094
    121   2.79665  5.48269  2.77509  2.88431  3.32405  1.37339  4.29563  4.13271  3.05938  3.85499  4.71108  2.39772  4.03439  3.17660  3.47192  3.01720  2.03136  3.39830  5.50269  3.83602    290 g . - -
          2.68613  4.42136  2.77496  2.73150  3.46375  2.40436  3.72519  3.29381  2.67764  2.69380  4.24717  2.90370  2.73744  3.18172  2.89819  2.37850  2.77530  2.98526  4.58496  3.61522
          0.86963  1.89180  0.84376  0.68163  0.70480  0.41488  1.08004
    122   2.24283  4.00276  3.13216  2.74963  4.76034  1.21503  4.00481  4.21577  2.66431  3.74619  4.51322  2.72129  4.03736  3.11652  3.10644  2.66538  3.25642  3.61563  5.92092  4.17707    300 g x - -
          2.68618  4.42225  2.77519  2.73123  3.46354  2.40513  3.72494  3.29354  2.67741  2.69355  4.24690  2.90347  2.73739  3.18146  2.89801  2.37887  2.77519  2.98518  4.58477  3.61503
          0.07736  5.39530  2.66064  0.61958  0.77255  0.11731  2.20100
    123   2.50046  4.29723  2.37664  2.58660  5.19262  2.21677  4.09789  4.31668  2.58989  3.99645  4.80203  1.99355  3.52404  3.09497  3.07972  1.83603  3.26555  3.71188  6.27929  4.68352    301 s x - -
          2.68618  4.42225  2.77519  2.73123  3.46354  2.40513  3.72494  3.29354  2.67741  2.69355  4.24690  2.90347  2.73739  3.18146  2.89801  2.37887  2.77519  2.98518  4.58477  3.61503
          0.00667  5.87857  5.55951  0.61958  0.77255  0.74809  0.64107
    124   3.42337  0.22166  5.38143  5.19485  5.56997  3.68629  5.21665  4.99567  4.78615  4.71274  5.57139  4.07958  5.20904  5.38195  5.22602  3.67551  4.18480  4.21485  6.99475  5.24810    302 C x - -
          2.68618  4.42225  2.77519  2.73123  3.46354  2.40513  3.72494  3.29354  2.67741  2.69355  4.24690  2.90347  2.73739  3.18146  2.89801  2.37887  2.77519  2.98518  4.58477  3.61503
          0.00415  5.88316  6.60550  0.61958  0.77255  0.77469  0.61776
    125   3.19251  4.98820  2.83706  2.77741  5.16179  0.94631  4.30556  4.20127  2.78104  3.12058  4.87007  3.15462  4.41633  2.83621  3.44548  2.49419  3.14960  4.21198  6.26544  4.86055    303 g x - -
          2.68616  4.42238  2.77532  2.73106  3.46367  2.40491  3.72507  3.29367  2.67754  2.69360  4.24678  2.90316  2.73752  3.18159  2.89800  2.37894  2.77519  2.98522  4.58490  3.61475
          0.11618  2.22253  6.60550  0.27043  1.43992  0.49662  0.93798
    126   2.07426  5.67918  2.88513  2.93719  2.14484  3.43535  3.62600  3.45092  3.03828  2.34183  4.74007  2.73485  2.78955  3.22358  3.57477  2.15036  3.08899  3.64319  6.15875  4.06487    308 a x - -
          2.68623  4.41927  2.77511  2.73121  3.46351  2.40520  3.72511  3.29365  2.67757  2.69366  4.24706  2.90356  2.73751  3.18154  2.89804  2.37899  2.77530  2.98523  4.58260  3.61453
          0.06409  2.87991  5.12690  1.02658  0.44352  0.61483  0.77812
    127   3.02405  5.48433  2.16756  2.96088  5.20171  3.09703  4.18188  4.68596  2.36748  3.19575  4.90037  1.13252  4.44249  3.23374  3.46203  2.33501  3.43307  4.09945  5.70376  4.60934    316 n x - -
          2.68618  4.42225  2.77519  2.73123  3.46354  2.40513  3.72494  3.29354  2.67741  2.69355  4.24690  2.90347  2.73739  3.18146  2.89801  2.37887  2.77519  2.98518  4.58477  3.61503
          0.04103  5.90810  3.28401  0.61958  0.77255  0.59407  0.80313
    128   3.14786  4.24309  4.58377  4.83724  5.59687  0.24773  5.75683  4.61273  4.31751  4.70641  5.54141  4.85469  5.12820  5.09389  5.10738  3.38209  3.72955  4.49205  6.98708  5.32137    317 G x - -
          2.68618  4.42225  2.77519  2.73123  3.46354  2.40513  3.72494  3.29354  2.67741  2.69355  4.24690  2.90347  2.73739  3.18146  2.89801  2.37887  2.77519  2.98518  4.58477  3.61503
          0.00418  5.87584  6.59818  0.61958  0.77255  0.75630  0.63375
    129   2.72082  5.14806  2.80250  0.99287  5.16078  3.34450  4.30358  4.08138  3.00392  3.95978  4.55564  2.86369  4.41458  3.02115  3.45553  2.85168  3.12651  2.48157  6.26397  4.60462    318 e x - -
          2.68618  4.42225  2.77519  2.73123  3.46354  2.40513  3.72494  3.29354  2.67741  2.69355  4.24690  2.90347  2.73739  3.18146  2.89801  2.37887  2.77519  2.98518  4.58477  3.61503
          0.00630  5.88147  5.65843  0.61958  0.77255  0.40342  1.10271
    130   2.99889  5.87538  2.66825  2.42486  4.72176  1.61977  3.61414  4.70837  2.67280  4.18115  4.91575  1.67337  3.20076  3.02845  3.15415  2.61146  3.49679  4.18561  6.30738  4.21009    319 g x - -
          2.68618  4.42225  2.77519  2.73123  3.46354  2.40513  3.72494  3.29354  2.67741  2.69355  4.24690  2.90347  2.73739  3.18146  2.89801  2.37887  2.77519  2.98518  4.58477  3.61503
          0.00399  5.92103  6.64338  0.61958  0.77255  0.53487  0.88127
    131   3.73737  0.18069  4.04031  4.23553  6.15064  3.84226  6.06718  5.58027  5.28930  4.70332  6.13684  4.90588  5.30351  5.41480  5.54406  3.88050  4.37893  4.92510  7.52301  6.33758    320 C x - -
          2.68618  4.42225  2.77519  2.73123  3.46354  2.40513  3.72494  3.29354  2.67741  2.69355  4.24690  2.90347  2.73739  3.18146  2.89801  2.37887  2.77519  2.98518  4.58477  3.61503
          0.00398  5.92342  6.64576  0.61958  0.77255  0.54620  0.86548
    132   3.14071  3.69366  4.96281  4.27891  3.93560  2.59233  4.71817  2.90684  4.24735  2.36538  3.64134  4.40050  4.33323  4.29616  4.41388  2.25293  0.92513  3.01545  5.53599  4.34590    321 t x - -
          2.68618  4.42225  2.77519  2.73123  3.46354  2.40513  3.72494  3.29354  2.67741  2.69355  4.24690  2.90347  2.73739  3.18146  2.89801  2.37887  2.77519  2.98518  4.58477  3.61503
          0.00692  5.92342  5.46779  0.61958  0.77255  0.50220  0.92937
    133   2.46467  4.87514  3.81418  4.20417  3.92722  4.42756  4.72253  2.02598  4.45098  1.51641  2.14735  4.70397  4.85768  4.24414  3.99158  3.03680  2.22391  2.09232  5.49346  4.09552    322 l x - -
          2.68618  4.42225  2.77519  2.73123  3.46354  2.40513  3.72494  3.29354  2.67741  2.69355  4.24690  2.90347  2.73739  3.18146  2.89801  2.37887  2.77519  2.98518  4.58477  3.61503
          0.00398  5.92439  6.64674  0.61958  0.77255  0.53965  0.87456
    134   2.65442  4.67166  5.43190  4.81697  3.14372  4.00741  4.97523  2.11712  4.60290  2.02093  3.68203  4.80267  5.00535  4.73501  3.88211  3.16548  2.49735  1.00821  5.47025  4.29416    323 v x - -
          2.68618  4.42225  2.77519  2.73123  3.46354  2.40513  3.72494  3.29354  2.67741  2.69355  4.24690  2.90347  2.73739  3.18146  2.89801  2.37887  2.77519  2.98518  4.58477  3.61503
          0.00398  5.92439  6.64674  0.61958  0.77255  0.53965  0.87456
    135   3.39293  5.89305  3.16181  0.60383  5.23174  4.01419  3.99569  4.71466  3.00931  4.19547  3.83227  3.13748  4.55583  3.24627  3.47734  3.10964  3.38050  3.63752  6.32864  4.91909    324 E x - -
          2.68618  4.42225  2.77519  2.73123  3.46354  2.40513  3.72494  3.29354  2.67741  2.69355  4.24690  2.90347  2.73739  3.18146  2.89801  2.37887  2.77519  2.98518  4.58477  3.61503
          0.00398  5.92439  6.64674  0.61958  0.77255  0.50650  0.92282
    136   2.78911  2.80883  5.43840  4.82293  1.55267  3.62994  4.97627  2.23763  4.60740  2.47526  2.46141  4.80557  4.47706  4.73830  3.88448  3.95398  1.72502  2.74292  5.46958  3.92162    325 f x - -
          2.68618  4.42225  2.77519  2.73123  3.46354  2.40513  3.72494  3.29354  2.67741  2.69355  4.24690  2.90347  2.73739  3.18146  2.89801  2.37887  2.77519  2.98518  4.58477  3.61503
          0.00397  5.92731  6.64965  0.61958  0.77255  0.51980  0.90297
    137   3.07066  5.69675  3.25541  3.16139  4.97447  3.69236  4.38794  3.95246  3.08718  3.87477  4.76194  2.22506  4.34013  3.51474  3.63689  1.98971  1.00396  3.25652  6.17979  4.60660    326 t x - -
          2.68618  4.42225  2.77519  2.73123  3.46354  2.40513  3.72494  3.29354  2.67741  2.69355  4.24690  2.90347  2.73739  3.18146  2.89801  2.37887  2.77519  2.98518  4.58477  3.61503
          0.00397  5.92731  6.64965  0.61958  0.77255  0.51980  0.90297
    138   3.39528  4.87417  4.51346  4.72563  2.70994  4.36374  4.96628  3.20086  4.53422  0.51515  3.18576  3.73927  5.00280  4.68650  4.38144  3.84305  3.71415  3.05718  5.49280  4.31397    327 L x - -
          2.68618  4.42225  2.77519  2.73123  3.46354  2.40513  3.72494  3.29354  2.67741  2.69355  4.24690  2.90347  2.73739  3.18146  2.89801  2.37887  2.77519  2.98518  4.58477  3.61503
          0.00397  5.92731  6.64965  0.61958  0.77255  0.51980  0.90297
    139   2.67315  5.36220  2.22184  2.61362  5.05956  3.55321  4.32919  2.72721  2.24385  3.16368  4.78152  2.77390  3.89684  2.46574  2.53272  2.67551  2.87965  2.39554  6.30384  4.68403    328 d x - -
          2.68618  4.42225  2.77519  2.73123  3.46354  2.40513  3.72494  3.29354  2.67741  2.69355  4.24690  2.90347  2.73739  3.18146  2.89801  2.37887  2.77519  2.98518  4.58477  3.61503
          0.04854  5.92773  3.10747  0.61958  0.77255  0.51014  0.91732
    140   2.87630  5.82344  2.86525  2.85694  5.15673  3.06623  4.30808  4.36905  2.92821  3.84908  4.86753  0.89010  4.14124  3.40842  3.53864  2.54542  2.72192  3.85170  5.66256  4.85982    329 n x - -
          2.68618  4.42225  2.77519  2.73123  3.46354  2.40513  3.72494  3.29354  2.67741  2.69355  4.24690  2.90347  2.73739  3.18146  2.89801  2.37887  2.77519  2.98518  4.58477  3.61503
          0.06083  5.88421  2.87820  0.61958  0.77255  0.77713  0.61567
    141   2.70662  5.48240  2.81236  2.74017  4.51969  1.77018  4.08475  4.17443  2.96162  3.65692  4.81638  3.45396  1.57911  3.26167  3.08828  2.41904  2.92120  3.48203  6.21481  4.81540    330 p x - -
          2.68619  4.42215  2.77521  2.73127  3.46357  2.40513  3.72498  3.29353  2.67744  2.69349  4.24682  2.90350  2.73738  3.18138  2.89801  2.37889  2.77523  2.98515  4.58449  3.61501
          0.17231  5.36649  1.87333  1.35273  0.29912  0.33154  1.26519
    142   2.14458  5.76492  2.47213  2.70793  4.96759  2.26627  4.07887  4.14252  2.88655  3.96665  4.80710  2.71967  3.80691  3.04500  3.13525  2.47081  1.74204  3.18515  5.53788  4.00972    354 t x - -
          2.68618  4.42225  2.77519  2.73123  3.46354  2.40513  3.72494  3.29354  2.67741  2.69355  4.24690  2.90347  2.73739  3.18146  2.89801  2.37887  2.77519  2.98518  4.58477  3.61503
          0.25601  5.76911  1.50175  0.61958  0.77255  1.01147  0.45206
    143   2.63180  3.59530  2.91457  2.80468  4.10445  2.78099  3.80144  4.22848  2.59578  3.85769  4.48067  2.59648  3.20601  2.84157  3.34369  1.73747  2.03446  3.32108  6.05090  4.65150    355 s . - -
          2.68639  4.42293  2.77538  2.73148  3.46413  2.40468  3.72560  3.29360  2.67794  2.69363  4.24758  2.90330  2.73441  3.18201  2.89861  2.37894  2.77529  2.98537  4.58545  3.61571
          1.15668  0.66160  1.77521  0.61982  0.77228  0.90794  0.51643
    144   2.68657  4.85227  3.53200  3.06864  3.00365  1.46305  4.21977  3.67298  2.75222  3.43513  4.31074  3.02269  2.84655  3.39914  3.24818  2.45099  2.73063  3.43727  4.99377  3.02832    363 g x - -
          2.68618  4.42225  2.77519  2.73123  3.46354  2.40513  3.72494  3.29354  2.67741  2.69355  4.24690  2.90347  2.73739  3.18146  2.89801  2.37887  2.77519  2.98518  4.58477  3.61503
          0.19830  5.52614  1.73788  0.61958  0.77255  0.72965  0.65793
    145   2.11984  3.54836  3.46571  2.88292  4.45479  2.05460  4.19780  3.28381  2.87098  3.56549  4.32520  2.49905  4.24869  3.31958  3.37911  1.94456  2.14934  3.63967  5.52842  4.07571    364 s x - -
          2.68618  4.42225  2.77519  2.73123  3.46354  2.40513  3.72494  3.29354  2.67741  2.69355  4.24690  2.90347  2.73739  3.18146  2.89801  2.37887  2.77519  2.98518  4.58477  3.61503
          0.01555  5.56524  4.45706  0.61958  0.77255  0.40003  1.10957
    146   2.78414  4.66324  4.38271  3.86753  2.87513  1.39420  4.75498  2.81949  3.63940  2.49676  3.71513  4.25512  2.76467  2.93762  4.22488  2.84436  3.28288  2.30204  4.51754  3.26348    365 g x - -
          2.68618  4.42225  2.77519  2.73123  3.46354  2.40513  3.72494  3.29354  2.67741  2.69355  4.24690  2.90347  2.73739  3.18146  2.89801  2.37887  2.77519  2.98518  4.58477  3.61503
          0.00497  5.82675  6.20970  0.61958  0.77255  0.67447  0.71218
    147   2.73642  3.90616  3.52047  3.09428  4.37786  3.83575  3.95074  4.42524  3.09286  3.54471  4.74894  2.33585  4.46148  2.37109  3.18357  0.99259  3.27819  3.58012  5.44039  4.78942    366 s x - -
          2.68618  4.42225  2.77519  2.73123  3.46354  2.40513  3.72494  3.29354  2.67741  2.69355  4.24690  2.90347  2.73739  3.18146  2.89801  2.37887  2.77519  2.98518  4.58477  3.61503
          0.00422  5.86585  6.58819  0.61958  0.77255  0.42966  1.05191
    148   2.22106  3.91356  3.22042  2.92816  4.58528  3.23844  3.76898  4.55049  3.09419  3.62530  4.55786  3.04461  3.92368  2.33416  3.53949  1.18086  2.97655  3.77724  4.93856  3.46521    367 s x - -
          2.68618  4.42225  2.77519  2.73123  3.46354  2.40513  3.72494  3.29354  2.67741  2.69355  4.24690  2.90347  2.73739  3.18146  2.89801  2.37887  2.77519  2.98518  4.58477  3.61503
          0.03134  5.91483  3.57003  0.61958  0.77255  0.57559  0.82639
    149   1.67357  2.83801  4.76552  4.54482  3.95769  4.04342  4.89753  2.76889  4.38341  2.93389  3.94913  4.65087  4.49588  4.56251  3.69203  3.48899  1.47911  2.19069  5.47801  2.18478    368 t x - -
          2.68618  4.42225  2.77519  2.73123  3.46354  2.40513  3.72494  3.29354  2.67741  2.69355  4.24690  2.90347  2.73739  3.18146  2.89801  2.37887  2.77519  2.98518  4.58477  3.61503
          0.00597  5.89024  5.75044  0.61958  0.77255  0.71867  0.66826
    150   3.17723  5.84585  0.71820  2.78918  4.75166  3.60103  4.04556  4.29074  3.06206  4.14682  4.88959  2.75787  4.52471  3.21643  3.48585  2.97055  3.22927  4.06817  6.28430  4.25309    369 d x - -
          2.68618  4.42225  2.77519  2.73123  3.46354  2.40513  3.72494  3.29354  2.67741  2.69355  4.24690  2.90347  2.73739  3.18146  2.89801  2.37887  2.77519  2.98518  4.58477  3.61503
          0.00886  5.89087  5.10610  0.61958  0.77255  0.74248  0.64614
    151   3.36594  4.82170  5.41453  4.35108  3.06611  4.61793  4.62075  0.75213  4.58346  1.85024  3.82665  4.56115  4.98136  4.71417  4.59067  3.78557  3.50686  2.48613  5.44429  3.30989    370 i x - -
          2.68616  4.42208  2.77520  2.73124  3.46355  2.40514  3.72495  3.29355  2.67742  2.69350  4.24691  2.90348  2.73737  3.18147  2.89802  2.37888  2.77520  2.98519  4.58478  3.61504
          0.01871  5.32026  4.29467  0.80436  0.59308  0.76725  0.62416
    152   3.29052  5.34281  3.32853  3.09845  4.69879  4.16000  4.35898  3.71563  3.05494  3.66224  4.68966  2.91130  4.28801  3.20702  3.61208  0.91060  1.90712  3.39882  6.11219  4.49593    376 s x - -
          2.68618  4.42225  2.77519  2.73123  3.46354  2.40513  3.72494  3.29354  2.67741  2.69355  4.24690  2.90347  2.73739  3.18146  2.89801  2.37887  2.77519  2.98518  4.58477  3.61503
          0.00419  5.87377  6.59612  0.61958  0.77255  0.50757  0.92119
    153   3.32466  5.20617  4.10369  3.60520  4.05483  4.20816  4.36836  3.40128  3.40654  0.91493  3.76698  2.17536  3.84257  3.22648  2.83251  3.21514  3.10808  3.04708  5.77714  4.52784    377 l x - -
          2.68618  4.42225  2.77519  2.73123  3.46354  2.40513  3.72494  3.29354  2.67741  2.69355  4.24690  2.90347  2.73739  3.18146  2.89801  2.37887  2.77519  2.98518  4.58477  3.61503
          0.02441  5.90768  3.84453  0.61958  0.77255  0.51048  0.91681
    154   3.01846  4.98652  3.66719  3.19802  3.75402  4.48598  4.76939  0.79196  3.98098  2.81925  3.99496  4.03713  3.63116  3.99696  3.87242  3.24852  3.00545  2.34152  5.58878  4.30759    378 i x - -
          2.68618  4.42225  2.77519  2.73123  3.46354  2.40513  3.72494  3.29354  2.67741  2.69355  4.24690  2.90347  2.73739  3.18146  2.89801  2.37887  2.77519  2.98518  4.58477  3.61503
          0.27771  5.90056  1.42817  0.61958  0.77255  0.67337  0.71333
    155   2.15226  5.62791  2.89225  2.82532  4.55334  3.82824  3.54015  4.40991  2.86054  3.92074  4.67638  3.34133  1.27833  3.12852  3.39967  2.16077  2.78322  3.84972  5.49053  4.41666    379 p x - -
          2.68631  4.42256  2.77543  2.73117  3.46385  2.40407  3.72525  3.29383  2.67770  2.69349  4.24721  2.90325  2.73722  3.18111  2.89832  2.37899  2.77537  2.98548  4.58457  3.61534
          0.09704  2.39975  6.35242  1.40828  0.28046  1.52273  0.24605
    156   3.04094  5.69538  3.36615  2.60953  5.01812  3.84662  4.19266  4.38592  3.01141  3.99938  4.56279  2.48905  0.83221  3.36161  3.29087  3.10556  3.10197  4.07868  6.16322  4.77049    392 p x - -
          2.68620  4.42227  2.77522  2.73125  3.46348  2.40515  3.72487  3.29356  2.67743  2.69353  4.24675  2.90349  2.73742  3.18143  2.89803  2.37886  2.77518  2.98516  4.58479  3.61496
          0.01621  5.01233  4.66497  1.03339  0.43974  0.20177  1.69981
    157   3.13687  5.12117  3.14328  2.81904  3.48254  3.99648  1.12095  4.57011  3.05318  2.85119  4.84012  3.31213  3.74789  2.25005  3.30591  2.58005  3.51340  3.96879  6.24286  3.86281    402 h x - -
          2.68618  4.42225  2.77519  2.73123  3.46354  2.40513  3.72494  3.29354  2.67741  2.69355  4.24690  2.90347  2.73739  3.18146  2.89801  2.37887  2.77519  2.98518  4.58477  3.61503
          0.00957  5.90735  4.99050  0.61958  0.77255  0.59687  0.79969
    158   1.82867  5.52227  3.43810  2.59352  4.17720  1.97678  4.23553  4.28469  2.38226  3.86466  4.89200  3.16088  4.42250  2.67314  2.99833  2.35608  2.37957  2.93849  6.28608  4.59687    403 a x - -
          2.68619  4.42226  2.77520  2.73124  3.46354  2.40513  3.72495  3.29355  2.67736  2.69355  4.24690  2.90347  2.73740  3.18147  2.89801  2.37887  2.77520  2.98512  4.58477  3.61504
          0.16131  4.57582  1.97563  0.45265  1.01045  0.56240  0.84360
    159   3.36571  3.71190  4.57298  4.49997  0.95214  4.53094  4.85899  3.12365  4.47482  2.52556  3.86423  4.53584  4.69876  4.61189  4.49463  3.51230  3.35026  2.68415  4.08969  1.78429    405 f x - -
          2.68618  4.42225  2.77519  2.73123  3.46354  2.40513  3.72494  3.29354  2.67741  2.69355  4.24690  2.90347  2.73739  3.18146  2.89801  2.37887  2.77519  2.98518  4.58477  3.61503
          0.44623  5.76867  1.03047  0.61958  0.77255  1.16821  0.37240
    160   2.98339  5.47261  3.10714  2.67735  4.62225  3.70747  3.57747  4.25598  2.65028  3.60257  4.52081  2.00127  3.65642  2.98310  3.17771  2.12242  1.60247  3.09975  5.92257  3.71894    406 t x - -
          2.68618  4.42225  2.77519  2.73123  3.46354  2.40513  3.72494  3.29354  2.67741  2.69355  4.24690  2.90347  2.73739  3.18146  2.89801  2.37887  2.77519  2.98518  4.58477  3.61503
          0.05333  5.33792  3.05492  0.61958  0.77255  0.11048  2.25763
    161   3.25029  5.59180  3.16428  3.09391  2.29442  3.82875  3.31491  3.32231  3.06807  3.37580  4.66017  2.49483  4.21894  2.41326  3.40926  1.84295  3.29683  2.19835  5.88921  2.88431    407 s . - -
          2.68480  4.42339  2.77744  2.73334  3.46458  2.40675  3.72716  3.29250  2.67936  2.69400  4.24007  2.90546  2.73627  3.18096  2.89990  2.37703  2.77142  2.98010  4.58734  3.61725
          2.40126  0.10249  4.98911  1.06345  0.42352  0.44213  1.02908
    162   2.42687  4.80237  3.35649  2.62415  4.53864  1.33531  3.67081  4.14012  2.85792  4.08650  4.58407  3.36774  4.52933  2.72582  2.62641  1.97661  3.11239  3.92576  6.29422  4.72332    434 g x - -
          2.68618  4.42225  2.77519  2.73123  3.46354  2.40513  3.72494  3.29354  2.67741  2.69355  4.24690  2.90347  2.73739  3.18146  2.89801  2.37887  2.77519  2.98518  4.58477  3.61503
          0.00708  5.91730  5.43401  0.61958  0.77255  0.57529  0.82677
    163   3.41269  4.23743  4.93770  4.46955  0.72762  4.49073  4.96608  2.02360  4.59336  2.76107  3.45002  4.79343  4.25865  4.72561  4.47666  3.87474  3.39684  2.70703  5.46143  3.59037    435 f x - -
          2.68618  4.42225  2.77519  2.73123  3.46354  2.40513  3.72494  3.29354  2.67741  2.69355  4.24690  2.90347  2.73739  3.18146  2.89801  2.37887  2.77519  2.98518  4.58477  3.61503
          0.00402  5.91423  6.63658  0.61958  0.77255  0.59483  0.80219
    164   2.51385  5.07510  3.45459  2.44912  4.81215  1.88066  4.12923  4.26973  2.53796  3.88258  4.61116  2.61289  4.25721  2.70864  3.05158  1.69278  2.70757  3.89570  4.73934  4.31382    436 s x - -
          2.68618  4.42225  2.77519  2.73123  3.46354  2.40513  3.72494  3.29354  2.67741  2.69355  4.24690  2.90347  2.73739  3.18146  2.89801  2.37887  2.77519  2.98518  4.58477  3.61503
          0.01195  5.91423  4.69060  0.61958  0.77255  0.55447  0.85420
    165   2.66335  4.71353  5.35736  4.74649  2.31503  3.54722  4.95142  3.19931  4.54573  2.51484  3.43775  4.76200  3.83937  4.43004  4.29970  3.08942  3.46807  2.82683  3.11486  0.98610    437 y x - -
          2.68618  4.42225  2.77519  2.73123  3.46354  2.40513  3.72494  3.29354  2.67741  2.69355  4.24690  2.90347  2.73740  3.18146  2.89801  2.37885  2.77519  2.98518  4.58477  3.61503
          0.10862  5.55419  2.31210  0.58618  0.81294  0.53523  0.88077
    166   2.80001  4.61479  3.94393  3.68173  2.00859  4.18097  4.25644  2.65123  3.12818  2.82953  3.99064  3.03302  4.50009  4.01610  4.06241  2.69538  2.11745  2.69191  4.90275  1.76219    439 y x - -
          2.68624  4.42231  2.77526  2.73130  3.46351  2.40505  3.72501  3.29324  2.67747  2.69361  4.24696  2.90299  2.73746  3.18153  2.89807  2.37893  2.77524  2.98521  4.58483  3.61498
          0.05617  3.44922  3.77884  0.79744  0.59871  1.05930  0.42572
    167   3.06696  5.20377  2.24799  2.94285  5.11709  1.86452  4.19503  4.32817  2.94723  4.08146  4.82192  1.24771  3.33703  3.17337  3.32484  2.76058  3.51683  4.16602  5.37561  4.67388    443 n x - -
          2.68618  4.42225  2.77519  2.73123  3.46354  2.40513  3.72494  3.29354  2.67741  2.69355  4.24690  2.90347  2.73739  3.18146  2.89801  2.37887  2.77519  2.98518  4.58477  3.61503
          0.09400  5.79420  2.44557  0.61958  0.77255  1.10997  0.39983
    168   2.86684  4.86170  3.33219  2.88951  4.94358  0.85343  4.04245  4.40052  2.83144  3.65792  4.69340  3.35513  3.58754  3.27417  3.21583  2.59970  3.24605  3.80151  6.10016  4.71661    444 g x - -
          2.68618  4.42225  2.77519  2.73123  3.46354  2.40513  3.72494  3.29354  2.67741  2.69355  4.24690  2.90347  2.73739  3.18146  2.89801  2.37887  2.77519  2.98518  4.58477  3.61503
          0.00838  5.70770  5.29401  0.61958  0.77255  0.49797  0.93589
    169   2.56367  0.99744  3.41011  3.11442  4.56663  2.72069  4.11070  3.54984  2.77248  3.61135  4.60640  3.23893  3.76681  3.38624  3.63035  2.70287  3.52586  3.73155  6.03803  4.56559    445 c x - -
          2.68583  4.41427  2.77532  2.73154  3.46385  2.40479  3.72532  3.29379  2.67759  2.69378  4.24727  2.90384  2.73759  3.18142  2.89821  2.37883  2.77532  2.98525  4.58514  3.61527
          0.26155  1.70573  3.02616  0.77176  0.62027  0.75449  0.63535
    170   2.78246  5.80983  1.26286  2.68104  5.15462  2.06263  4.25997  3.86458  2.79882  3.83502  4.85065  2.55924  3.75949  2.89287  3.42177  2.65612  3.17899  4.20034  6.24262  4.83157    451 d x - -
          2.68618  4.42225  2.77519  2.73123  3.46354  2.40513  3.72494  3.29354  2.67741  2.69355  4.24690  2.90347  2.73739  3.18146  2.89801  2.37887  2.77519  2.98518  4.58477  3.61503
          0.07431  5.81731  2.67891  0.61958  0.77255  0.44165  1.02995
    171   3.10344  2.35781  3.32294  3.05062  4.95045  1.12420  3.90075  4.39585  2.80365  3.43063  4.72307  2.78074  4.05328  3.33257  3.53623  2.60587  2.96911  3.57479  6.13667  4.49576    452 g x - -
          2.68618  4.42225  2.77519  2.73123  3.46354  2.40513  3.72494  3.29354  2.67741  2.69355  4.24690  2.90347  2.73739  3.18146  2.89801  2.37887  2.77519  2.98518  4.58477  3.61503
          0.03778  5.83141  3.37735  0.61958  0.77255  0.78352  0.61027
    172   1.93729  5.79979  2.70986  2.41288  4.70549  2.65850  3.69886  3.52342  2.79349  2.92055  4.84166  3.17175  4.05486  2.27001  2.92087  2.80238  2.35800  2.87145  6.23524  4.59480    453 a x - -
          2.68618  4.42225  2.77519  2.73123  3.46354  2.40513  3.72494  3.29354  2.67741  2.69355  4.24690  2.90347  2.73739  3.18146  2.89801  2.37887  2.77519  2.98518  4.58477  3.61503
          0.01044  5.82176  4.90367  0.61958  0.77255  0.91003  0.51502
    173   3.07629  5.69699  3.54810  2.80927  4.63873  1.03449  4.21558  4.14783  2.69699  3.70520  4.75074  3.44423  3.53702  3.41273  3.45270  2.27462  2.25658  4.06137  5.42839  4.56645    454 g x - -
          2.68618  4.42225  2.77519  2.73123  3.46354  2.40513  3.72494  3.29354  2.67741  2.69355  4.24690  2.90347  2.73739  3.18146  2.89801  2.37887  2.77519  2.98518  4.58477  3.61503
          0.01786  5.82882  4.21563  0.61958  0.77255  0.63145  0.75891
    174   1.24980  4.02556  3.24272  2.76360  4.63033  3.15490  4.13965  4.56513  2.30089  3.16367  4.71469  2.80661  4.26167  3.00216  2.84843  3.01028  3.22496  2.55808  5.64340  4.49400    455 a x - -
          2.68618  4.42225  2.77519  2.73123  3.46354  2.40513  3.72494  3.29354  2.67741  2.69355  4.24690  2.90347  2.73739  3.18146  2.89801  2.37887  2.77519  2.98518  4.58477  3.61503
          0.04450  5.85772  3.20240  0.61958  0.77255  0.69909  0.68724
    175   2.94860  5.36458  1.85368  2.86866  3.56288  3.64294  3.98504  4.20739  2.96565  3.87478  4.70520  2.26399  4.18954  2.65450  3.28546  2.24426  1.72247  3.77677  6.23665  3.73802    456 t x - -
          2.68618  4.42225  2.77519  2.73123  3.46354  2.40513  3.72494  3.29354  2.67741  2.69355  4.24690  2.90347  2.73739  3.18146  2.89801  2.37887  2.77519  2.98518  4.58477  3.61503
          0.04089  5.83733  3.29278  0.61958  0.77255  0.60568  0.78900
    176   3.42974  0.31349  5.46127  5.00503  4.51782  4.13731  5.44888  4.05974  4.78775  3.60047  4.20633  3.78546  5.08513  5.02770  4.89672  3.45328  3.95053  3.77551  5.76394  4.97264    457 C x - -
          2.68618  4.42225  2.77519  2.73123  3.46354  2.40513  3.72494  3.29354  2.67741  2.69355  4.24690  2.90347  2.73739  3.18146  2.89801  2.37887  2.77519  2.98518  4.58477  3.61503
          0.00906  5.84346  5.09649  0.61958  0.77255  0.94780  0.49036
    177   2.08603  4.42344  2.97759  3.01584  4.85217  3.00906  4.14440  4.17834  2.76790  3.15597  4.62529  2.65857  3.26732  3.17701  2.95980  2.53211  1.41100  4.05361  5.48767  4.28269    458 t x - -
          2.68621  4.42228  2.77519  2.73127  3.46355  2.40497  3.72498  3.29357  2.67744  2.69358  4.24693  2.90330  2.73737  3.18150  2.89804  2.37889  2.77523  2.98522  4.58480  3.61506
          0.02559  3.86769  5.43621  0.68505  0.70131  0.74558  0.64333
    178   2.91729  5.81048  2.42719  2.59498  4.60752  2.79874  3.94261  4.49919  2.87079  4.02981  4.86185  2.03134  3.68745  3.31444  3.50887  1.37453  2.61515  3.94279  6.02320  3.64832    463 s x - -
          2.68578  4.42236  2.77524  2.73133  3.46351  2.40519  3.72497  3.29354  2.67752  2.69360  4.24686  2.90358  2.73721  3.18133  2.89800  2.37895  2.77527  2.98521  4.58447  3.61506
          0.06849  2.76288  5.77911  0.63654  0.75315  0.82801  0.57433
    179   1.25406  5.16966  3.41219  2.72351  4.79781  3.29140  4.29001  4.50462  2.70412  3.90112  4.83237  3.21844  2.33163  3.19674  3.43836  1.85301  3.38455  3.39803  6.21154  4.73776    488 a x - -
          2.68618  4.42225  2.77519  2.73123  3.46354  2.40513  3.72494  3.29354  2.67741  2.69355  4.24690  2.90347  2.73739  3.18146  2.89801  2.37887  2.77519  2.98518  4.58477  3.61503
          0.00493  5.85811  6.18248  0.61958  0.77255  0.77098  0.62094
    180   3.10653  5.82006  1.81355  2.90483  4.51916  2.51617  4.17977  4.66126  2.71040  3.88414  4.87117  1.60147  4.49092  3.16264  3.32290  2.19297  2.39392  4.00055  6.24429  4.70997    489 n x - -
          2.68618  4.42225  2.77519  2.73123  3.46354  2.40513  3.72494  3.29354  2.67741  2.69355  4.24690  2.90347  2.73739  3.18146  2.89801  2.37887  2.77519  2.98518  4.58477  3.61503
          0.00669  5.86662  5.56228  0.61958  0.77255  0.67676  0.70980
    181   3.34244  0.45639  5.09371  4.49494  4.05172  4.56407  4.70402  3.40606  3.98850  3.04132  4.15847  4.56727  4.97630  4.51133  3.61764  3.75283  3.67908  3.15026  5.63287  4.45875    490 C x - -
          2.68618  4.42225  2.77519  2.73123  3.46354  2.40513  3.72494  3.29354  2.67741  2.69355  4.24690  2.90347  2.73739  3.18146  2.89801  2.37887  2.77519  2.98518  4.58477  3.61503
          0.01076  5.87665  4.84158  0.61958  0.77255  0.76570  0.62551
    182   2.87224  4.63057  2.62798  2.84924  5.09746  2.62428  4.18465  4.25857  2.72740  3.92436  4.86282  2.40492  1.43719  3.09852  3.44734  2.31080  2.80631  3.80642  5.56524  4.40305    491 p x - -
          2.68618  4.42225  2.77519  2.73123  3.46354  2.40513  3.72494  3.29354  2.67741  2.69355  4.24690  2.90347  2.73739  3.18146  2.89801  2.37887  2.77519  2.98518  4.58477  3.61503
          0.49907  5.86806  0.94142  0.61958  0.77255  0.79860  0.59776
    183   2.79554  2.08172  2.82071  2.57699  3.95924  2.56127  3.94826  3.86364  2.66400  3.54252  4.40117  2.60600  2.95778  3.09909  3.26044  2.83465  2.16618  3.49089  5.88604  4.17530    492 c x - -
          2.68616  4.42233  2.77496  2.73148  3.46378  2.40523  3.72509  3.29378  2.67695  2.69379  4.24714  2.90331  2.73764  3.18163  2.89817  2.37856  2.77461  2.98543  4.58501  3.61528
          1.91775  0.87921  0.82564  0.04953  3.02992  0.22640  1.59653
    184   2.53539  5.62993  2.38682  2.30942  4.88510  3.17801  3.69400  4.08949  2.80098  3.36053  4.37769  2.47315  3.92624  2.21219  3.27587  2.63387  1.79251  3.69609  6.05460  4.57748    494 t x - -
          2.68618  4.42220  2.77519  2.73123  3.46354  2.40513  3.72494  3.29354  2.67741  2.69355  4.24690  2.90347  2.73739  3.18146  2.89801  2.37887  2.77519  2.98518  4.58477  3.61503
          0.03603  5.37132  3.48207  0.60407  0.79095  0.30098  1.34744
    185   0.66128  5.50743  3.63110  2.94937  4.60241  3.33120  4.24656  3.88389  3.12249  3.48584  4.58807  3.28830  3.56501  3.46276  3.63215  3.19739  3.44382  3.59431  6.00507  4.68749    496 A x - -
          2.68618  4.42225  2.77519  2.73123  3.46354  2.40513  3.72494  3.29354  2.67741  2.69355  4.24690  2.90347  2.73739  3.18146  2.89801  2.37887  2.77519  2.98518  4.58477  3.61503
          0.01584  5.83430  4.35905  0.61958  0.77255  0.83365  0.56998
    186   2.73111  4.49438  4.74979  4.41710  1.08394  3.57373  4.86748  2.93024  4.02819  2.63265  3.81452  4.64700  4.77550  4.16009  3.68115  3.43979  3.57792  2.95467  3.37733  1.84033    497 f x - -
          2.68618  4.42226  2.77520  2.73124  3.46347  2.40513  3.72495  3.29355  2.67741  2.69352  4.24674  2.90347  2.73740  3.18147  2.89801  2.37887  2.77520  2.98519  4.58477  3.61504
          0.02945  5.21681  3.74671  0.69779  0.68853  0.83178  0.57141
    187   2.90470  4.75211  3.10811  3.11860  2.80824  3.65557  1.64143  4.03842  2.99903  2.98219  4.51193  3.53870  2.51118  3.33800  2.65324  2.86003  2.71894  3.08182  5.99419  2.97627    501 h x - -
          2.68618  4.42225  2.77519  2.73123  3.46354  2.40513  3.72494  3.29354  2.67741  2.69355  4.24690  2.90347  2.73739  3.18146  2.89801  2.37887  2.77519  2.98518  4.58477  3.61503
          0.01646  5.82217  4.31509  0.61958  0.77255  0.89749  0.52356
    188   2.61718  5.78079  2.76947  2.67991  4.32740  3.03526  3.97104  3.67742  2.38540  3.69275  4.83292  2.94592  2.49900  2.36122  3.41724  2.41166  2.42591  2.20942  6.20765  4.54272    502 v x - -
          2.68623  4.42063  2.77523  2.73140  3.46335  2.40452  3.72498  3.29377  2.67764  2.69376  4.24713  2.90342  2.73757  3.18170  2.89822  2.37869  2.77525  2.98542  4.58500  3.61458
          0.19714  1.77613  4.64227  0.43717  1.03808  0.89975  0.52200
    189   2.66565  5.33864  2.26242  3.03488  3.85990  2.73270  4.28129  4.27221  3.00123  4.00714  4.76548  3.27359  1.45499  3.10083  3.49338  2.20466  2.37850  4.01375  5.15758  4.63913    508 p x - -
          2.68618  4.42225  2.77520  2.73123  3.46354  2.40513  3.72494  3.29354  2.67741  2.69355  4.24690  2.90347  2.73740  3.18146  2.89801  2.37885  2.77520  2.98518  4.58477  3.61503
          0.20019  5.41791  1.73167  0.58106  0.81940  0.99269  0.46295
    190   3.12350  5.66158  1.70389  2.74266  5.00703  2.79759  4.05109  3.92600  2.85726  3.97708  4.71442  2.35318  2.97305  3.19870  3.37742  2.54711  1.69188  3.98406  5.56441  4.58982    510 t x - -
          2.68618  4.42225  2.77519  2.73123  3.46354  2.40513  3.72494  3.29354  2.67741  2.69355  4.24690  2.90347  2.73739  3.18146  2.89801  2.37887  2.77519  2.98518  4.58477  3.61503
          0.04030  5.62512  3.32732  0.61958  0.77255  0.49686  0.93762
    191   3.15516  5.76471  1.38910  2.41587  5.11548  3.27741  3.76672  3.56095  2.97245  3.48215  3.45463  2.19405  3.98457  2.75035  3.31672  2.36806  2.91127  4.00304  6.18984  4.79946    511 d x - -
          2.68618  4.42225  2.77519  2.73123  3.46354  2.40513  3.72494  3.29354  2.67741  2.69355  4.24690  2.90347  2.73739  3.18146  2.89801  2.37887  2.77519  2.98518  4.58477  3.61503
          0.09818  5.78281  2.40316  0.61958  0.77255  0.66474  0.72238
    192   2.77241  3.54111  2.20231  2.84874  4.49984  2.71781  4.22571  4.32251  2.73707  4.01538  4.55077  2.35114  3.71915  2.99569  3.45975  2.18044  2.00349  3.77523  5.12943  2.74863    512 t x - -
          2.68657  4.41281  2.77535  2.73197  3.46443  2.40301  3.72541  3.29412  2.67840  2.69421  4.24740  2.90293  2.73786  3.18191  2.89830  2.37930  2.77529  2.98480  4.58573  3.61380
          0.45366  1.05224  4.16418  1.16858  0.37224  0.46744  0.98511
    193   3.03388  3.46073  2.11769  2.84150  3.05094  1.95188  3.81852  4.18574  3.00634  4.00462  4.80998  2.98667  3.19900  2.09821  3.30572  2.80742  2.85686  3.45143  3.70301  4.21949    525 g x - -
          2.68618  4.42225  2.77519  2.73123  3.46354  2.40513  3.72494  3.29354  2.67741  2.69355  4.24690  2.90347  2.73739  3.18146  2.89801  2.37887  2.77519  2.98518  4.58477  3.61503
          0.00915  5.84724  5.07949  0.61958  0.77255  0.61386  0.77926
    194   1.84083  5.46443  3.43586  2.90775  4.58878  2.74265  4.30852  3.51677  2.78856  2.98553  4.58241  3.38956  3.28678  2.93544  3.25882  2.34052  3.01804  1.66665  5.87932  4.52549    526 v x - -
          2.68606  4.41980  2.77541  2.73144  3.46375  2.40534  3.72516  3.29375  2.67762  2.69376  4.24701  2.90368  2.73586  3.18157  2.89822  2.37877  2.77529  2.98540  4.58498  3.61507
          0.31091  1.51311  3.05771  0.05635  2.90424  0.75411  0.63569
    195   3.20436  3.95527  4.71659  3.92066  3.63767  3.78788  4.75487  2.66156  4.03430  2.13864  4.00916  3.88425  2.58057  1.27789  3.99335  3.44448  3.19252  1.93607  5.50306  4.15228    528 q x - -
          2.68618  4.42225  2.77519  2.73123  3.46354  2.40513  3.72494  3.29354  2.67741  2.69355  4.24690  2.90347  2.73739  3.18146  2.89801  2.37887  2.77519  2.98518  4.58477  3.61503
          0.00650  5.82316  5.65008  0.61958  0.77255  0.54810  0.86286
    196   2.95305  5.30185  3.98005  3.05227  4.06403  4.27202  4.40586  2.87567  2.77761  2.86020  4.39245  3.64482  4.49694  3.05956  2.02667  2.91929  2.79868  1.20337  5.85262  4.46511    529 v x - -
          2.68618  4.42225  2.77519  2.73123  3.46354  2.40513  3.72494  3.29354  2.67741  2.69355  4.24690  2.90347  2.73739  3.18146  2.89801  2.37887  2.77519  2.98518  4.58477  3.61503
          0.00420  5.87026  6.59261  0.61958  0.77255  0.71280  0.67388
    197   1.98361  4.48796  3.44410  2.49003  4.24573  2.33181  3.63583  3.50734  2.99006  3.80579  4.53036  3.36734  3.89950  1.53955  3.51342  2.76336  2.93431  3.08508  5.27730  3.95427    530 q x - -
          2.68622  4.42229  2.77524  2.73128  3.46358  2.40517  3.72403  3.29358  2.67745  2.69359  4.24694  2.90351  2.73744  3.18151  2.89805  2.37891  2.77524  2.98523  4.58255  3.61508
          0.02792  3.64304  6.59687  0.66425  0.72290  0.63965  0.74967
    198   3.17392  0.56141  3.55639  3.73006  4.23204  4.43006  4.75599  3.58720  3.87213  3.24911  4.21611  4.27522  4.45937  3.83313  4.17853  3.29940  3.45421  3.01069  5.01744  4.48349    533 C x - -
          2.68618  4.42225  2.77519  2.73123  3.46354  2.40513  3.72494  3.29354  2.67741  2.69355  4.24690  2.90347  2.73739  3.18146  2.89801  2.37887  2.77519  2.98518  4.58477  3.61503
          0.00415  5.88372  6.60607  0.61958  0.77255  0.68651  0.69983
    199   2.74657  4.04416  2.90675  1.96800  4.62233  2.70527  4.15095  3.47438  2.84256  3.02395  4.88432  2.52965  3.08649  1.99398  3.37252  2.51930  2.58456  3.69856  6.27724  4.86787    534 e x - -
          2.68618  4.42225  2.77519  2.73123  3.46354  2.40513  3.72494  3.29354  2.67741  2.69355  4.24690  2.90347  2.73739  3.18146  2.89801  2.37887  2.77519  2.98518  4.58477  3.61503
          0.00669  5.88372  5.55162  0.61958  0.77255  0.68651  0.69983
    200   1.55700  5.83851  2.83622  2.73799  5.17966  2.91014  4.26144  4.42401  2.91377  3.65306  4.88020  2.66170  3.74768  3.04204  3.05562  2.37289  2.10062  2.58248  6.27354  4.86496    535 a x - -
          2.68612  4.42228  2.77522  2.73126  3.46356  2.40506  3.72497  3.29357  2.67743  2.69357  4.24649  2.90342  2.73742  3.18149  2.89803  2.37885  2.77522  2.98521  4.58479  3.61506
          0.04175  3.48315  4.58694  0.26795  1.44793  0.49732  0.93690
    201   2.58666  5.85782  1.69201  2.55953  5.20363  2.51004  4.06303  4.53994  2.98381  4.11140  4.89832  1.86897  2.39025  3.14584  3.26321  2.52876  3.35697  3.90915  6.29002  4.87847    537 d . - -
          2.68618  4.42225  2.77519  2.73123  3.46354  2.40513  3.72494  3.29354  2.67741  2.69355  4.24690  2.90347  2.73739  3.18146  2.89801  2.37887  2.77519  2.98518  4.58477  3.61503
          0.00606  5.89267  5.71959  0.61958  0.77255  0.59108  0.80683
    202   3.14160  5.85903  1.75801  2.88083  4.77872  2.97631  4.02878  4.68877  2.98818  3.89486  4.90007  1.11120  4.29088  3.30118  2.88971  2.78754  3.23710  4.17803  6.29213  4.88130    538 n x - -
          2.68618  4.42225  2.77518  2.73123  3.46354  2.40513  3.72495  3.29354  2.67741  2.69355  4.24690  2.90347  2.73740  3.18146  2.89799  2.37887  2.77520  2.98518  4.58477  3.61503
          0.04908  5.57499  3.12122  0.62440  0.76697  0.62267  0.76897
    203   2.19264  3.87837  4.64032  3.85018  3.76916  3.54107  4.27963  2.93861  3.47878  2.88316  4.03970  4.29327  4.55790  3.66366  3.37718  2.89737  3.10584  0.88552  5.53172  4.32909    541 v x - -
          2.68618  4.42225  2.77519  2.73123  3.46354  2.40513  3.72494  3.29354  2.67741  2.69355  4.24690  2.90347  2.73739  3.18146  2.89801  2.37887  2.77519  2.98518  4.58477  3.61503
          0.00435  5.83454  6.55689  0.61958  0.77255  0.73559  0.65243
    204   2.83832  5.31911  2.19562  3.01466  4.87402  1.61684  4.27959  4.63053  2.97207  4.11314  4.85304  1.55708  3.69749  3.21936  3.08224  2.55162  3.32274  3.92648  5.88193  4.32613    542 n x - -
          2.68618  4.42225  2.77519  2.73123  3.46354  2.40513  3.72494  3.29354  2.67741  2.69355  4.24690  2.90347  2.73739  3.18146  2.89801  2.37887  2.77519  2.98518  4.58477  3.61503
          0.01146  5.84613  4.76694  0.61958  0.77255  0.38649  1.13769
    205   3.19175  4.22953  5.42142  4.80505  2.40173  4.34190  4.55895  1.51643  4.37152  1.17661  2.93106  4.78139  4.68003  4.71514  4.58976  3.81424  3.53887  2.44961  4.26986  3.33233    543 l x - -
          2.68619  4.42226  2.77520  2.73124  3.46354  2.40513  3.72495  3.29348  2.67741  2.69355  4.24690  2.90347  2.73740  3.18141  2.89801  2.37887  2.77520  2.98514  4.58477  3.61504
          0.00668  5.23904  6.60759  0.70212  0.68426  0.58090  0.81961
    206   1.67549  5.20688  3.40754  2.43119  4.53865  3.88568  3.45253  3.55633  2.61072  2.74588  4.40895  2.54419  4.53270  3.19493  3.23961  2.76326  1.97462  2.94061  4.55625  4.57494    547 a x - -
          2.68618  4.42225  2.77519  2.73123  3.46354  2.40513  3.72494  3.29354  2.67741  2.69355  4.24690  2.90347  2.73739  3.18146  2.89801  2.37887  2.77519  2.98518  4.58477  3.61503
          0.00416  5.88004  6.60238  0.61958  0.77255  0.58090  0.81961
    207   3.10646  4.30340  5.40582  4.20631  3.02679  3.31950  4.93999  0.85396  4.57355  2.39311  3.48131  4.77049  4.56196  4.70361  4.50055  3.88194  3.34329  1.86120  5.00136  4.19032    548 i x - -
          2.68618  4.42225  2.77520  2.73124  3.46354  2.40513  3.72484  3.29354  2.67741  2.69355  4.24690  2.90347  2.73740  3.18147  2.89801  2.37884  2.77520  2.98519  4.58477  3.61503
          0.00693  5.19525  6.59649  0.63084  0.75959  0.54778  0.86329
    208   3.27474  5.23218  3.45291  2.48047  4.58155  4.14124  4.33686  2.81373  2.76285  3.72608  4.56434  3.20383  4.44245  3.01026  3.29804  2.46866  1.00846  3.14426  6.14784  4.47983    551 t x - -
          2.68615  4.42227  2.77521  2.73125  3.46355  2.40511  3.72496  3.29355  2.67737  2.69356  4.24691  2.90348  2.73741  3.18148  2.89796  2.37888  2.77521  2.98513  4.58478  3.61505
          0.00760  5.08365  6.58953  0.87970  0.53599  0.51053  0.91673
    209   3.03405  4.41244  3.87727  4.64742  0.68235  4.58197  4.90755  2.84615  4.46201  2.70164  3.94376  3.90215  4.75222  4.53328  4.51903  3.20306  3.61982  2.91520  4.55264  3.04293    557 F x - -
          2.68618  4.42225  2.77519  2.73123  3.46354  2.40513  3.72494  3.29354  2.67741  2.69355  4.24690  2.90347  2.73739  3.18146  2.89801  2.37887  2.77519  2.98518  4.58477  3.61503
          0.00737  5.86797  5.39946  0.61958  0.77255  0.53138  0.88623
    210   3.18664  0.88674  3.07397  2.86776  4.27784  4.11476  4.24954  3.62051  3.16125  2.96231  4.14287  3.71744  4.41140  3.46477  3.12559  3.00595  2.93066  3.40482  5.74608  4.46086    558 c x - -
          2.68618  4.42225  2.77519  2.73123  3.46354  2.40513  3.72494  3.29354  2.67741  2.69355  4.24690  2.90347  2.73739  3.18146  2.89801  2.37887  2.77519  2.98518  4.58477  3.61503
          0.00526  5.64665  6.36900  0.61958  0.77255  0.55137  0.85840
    211   2.64671  4.65839  3.01677  2.49688  3.14269  3.19547  3.53794  3.75015  2.63257  3.20521  4.05756  2.73813  2.51392  2.94756  2.88882  1.95657  3.03462  2.91679  5.65407  3.85846    559 s x - -
          2.68618  4.42225  2.77519  2.73123  3.46354  2.40513  3.72494  3.29354  2.67741  2.69355  4.24690  2.90347  2.73739  3.18146  2.89801  2.37887  2.77519  2.98518  4.58477  3.61503
          0.06735  4.99482  2.84112  0.61958  0.77255  0.55137  0.85840
    212   2.82047  4.22304  2.32497  2.56517  3.74741  3.04291  3.54198  3.43434  2.52997  2.45914  3.84341  3.20796  3.30580  2.99868  2.65421  2.75468  2.50685  2.81320  4.54893  3.96617    560 d x - -
          2.68618  4.42225  2.77519  2.73123  3.46354  2.40513  3.72494  3.29354  2.67741  2.69355  4.24690  2.90347  2.73739  3.18146  2.89801  2.37887  2.77519  2.98518  4.58477  3.61503
          0.01168  4.85148  5.57383  0.61958  0.77255  0.61336  0.77985
    213   2.10737  5.03537  3.00458  2.59274  3.95394  3.38042  3.83310  3.21877  2.48882  2.26024  3.92260  3.09909  3.54708  2.50112  2.65637  2.57240  2.69369  3.31299  5.53226  4.19038    561 a x - -
          2.68618  4.42225  2.77519  2.73123  3.46354  2.40513  3.72494  3.29354  2.67741  2.69355  4.24690  2.90347  2.73739  3.18146  2.89801  2.37887  2.77519  2.98518  4.58477  3.61503
          0.02668  4.81628  4.00463  0.61958  0.77255  0.40711  1.09534
    214   2.51596  5.20603  2.37578  2.56096  4.25919  2.98002  3.50116  3.69179  2.56058  3.33378  4.25964  2.90922  3.17601  2.87599  2.77405  2.75046  1.83945  3.18277  5.66836  4.28802    562 t x - -
          2.68618  4.42225  2.77519  2.73123  3.46354  2.40513  3.72494  3.29354  2.67741  2.69355  4.24690  2.90347  2.73739  3.18146  2.89801  2.37887  2.77519  2.98518  4.58477  3.61503
          0.01170  4.84979  5.57213  0.61958  0.77255  0.46090  0.99618
    215   2.27435  5.26485  2.65247  2.44304  4.29572  2.70767  3.22364  4.05821  2.52472  2.65682  4.31148  3.06752  3.23537  2.30730  2.82799  2.39753  2.89712  3.64348  5.71112  4.31399    563 a x - -
          2.68618  4.42225  2.77519  2.73123  3.46354  2.40513  3.72494  3.29354  2.67741  2.69355  4.24690  2.90347  2.73739  3.18146  2.89801  2.37887  2.77519  2.98518  4.58477  3.61503
          0.01195  4.82880  5.55115  0.61958  0.77255  0.48576  0.95510
    216   2.37899  3.45735  2.38234  2.75883  2.75572  3.48103  3.26709  3.43646  2.69469  2.72779  3.92861  3.25499  3.25664  2.81579  2.83603  2.82292  2.98528  2.65225  5.37814  3.80634    564 a x - -
          2.68618  4.42225  2.77519  2.73123  3.46354  2.40513  3.72494  3.29354  2.67741  2.69355  4.24690  2.90347  2.73739  3.18146  2.89801  2.37887  2.77519  2.98518  4.58477  3.61503
          0.03390  4.80826  3.68194  0.61958  0.77255  0.48576  0.95510
    217   2.12893  4.57713  3.56272  2.99754  3.72519  3.73880  3.98197  2.68596  2.80102  2.37306  3.67648  3.43100  3.75761  2.68744  2.81309  2.78287  2.22028  2.41372  4.22421  3.90193    565 a x - -
          2.68618  4.42225  2.77519  2.73123  3.46354  2.40513  3.72494  3.29354  2.67741  2.69355  4.24690  2.90347  2.73739  3.18146  2.89801  2.37887  2.77519  2.98518  4.58477  3.61503
          0.02182  4.75453  4.34537  0.61958  0.77255  0.45676  1.00329
    218   2.64665  5.26226  2.28269  2.07038  4.59404  3.15995  3.15253  3.75228  2.49084  3.56188  4.30655  3.03389  3.64871  2.72025  2.83556  2.04593  2.87183  2.97845  5.70298  4.30001    566 s x - -
          2.68618  4.42225  2.77519  2.73123  3.46354  2.40513  3.72494  3.29354  2.67741  2.69355  4.24690  2.90347  2.73739  3.18146  2.89801  2.37887  2.77519  2.98518  4.58477  3.61503
          0.01283  4.75788  5.48023  0.61958  0.77255  0.50496  0.92516
    219   1.91487  5.03489  3.14093  2.58351  3.96367  3.59370  3.31083  3.71732  2.57809  2.90589  4.10055  2.42176  3.66088  2.78657  2.49222  2.37426  3.00632  3.08849  5.52536  3.81767    567 a x - -
          2.68618  4.42225  2.77519  2.73123  3.46354  2.40513  3.72494  3.29354  2.67741  2.69355  4.24690  2.90347  2.73739  3.18146  2.89801  2.37887  2.77519  2.98518  4.58477  3.61503
          0.01316  4.73290  5.45524  0.61958  0.77255  0.50496  0.92516
    220   2.53180  4.98728  3.16001  2.33795  4.23429  2.50429  3.80847  3.65243  2.60482  2.49796  4.06249  3.13005  3.99287  2.08207  3.06867  2.39899  3.00804  2.75402  5.49216  4.15438    568 q x - -
          2.68618  4.42225  2.77519  2.73123  3.46354  2.40513  3.72494  3.29354  2.67741  2.69355  4.24690  2.90347  2.73739  3.18146  2.89801  2.37887  2.77519  2.98518  4.58477  3.61503
          0.01336  4.71821  5.44055  0.61958  0.77255  0.50496  0.92516
    221   2.76478  5.06619  3.10777  2.44978  4.33454  2.34416  2.73689  3.76949  2.34187  2.97447  3.71073  3.08154  3.80147  2.54462  3.02052  2.48546  2.60767  2.82044  5.54768  4.18891    569 k x - -
          2.68618  4.42225  2.77519  2.73123  3.46354  2.40513  3.72494  3.29354  2.67741  2.69355  4.24690  2.90347  2.73739  3.18146  2.89801  2.37887  2.77519  2.98518  4.58477  3.61503
          0.01356  4.70334  5.42569  0.61958  0.77255  0.47395  0.97429
    222   2.52746  5.18142  2.89323  2.40461  4.48837  3.55620  3.06050  3.94824  2.32751  2.87345  4.23239  3.04019  3.53909  2.35845  2.98460  2.07879  2.48750  3.07218  5.63761  4.25099    570 s x - -
          2.68567  4.42231  2.77525  2.73129  3.46359  2.40518  3.72500  3.29340  2.67746  2.69360  4.24695  2.90352  2.73726  3.18152  2.89806  2.37892  2.77525  2.98524  4.58483  3.61509
          0.37193  1.63116  2.16373  0.16685  1.87293  0.48576  0.95510
    223   2.73630  4.92441  3.14552  2.58520  4.16127  3.10247  3.00821  3.29718  2.33918  2.83219  3.99614  3.10180  3.95709  2.92016  2.03870  2.65823  2.45644  3.25582  5.42597  3.17114    572 r x - -
          2.68618  4.42225  2.77519  2.73123  3.46354  2.40513  3.72494  3.29354  2.67741  2.69355  4.24690  2.90347  2.73739  3.18146  2.89801  2.37887  2.77519  2.98518  4.58477  3.61503
          0.01512  4.59541  5.31776  0.61958  0.77255  0.69587  0.69043
    224   2.72626  4.66267  3.33788  2.77800  3.50053  3.16373  3.42160  3.22621  2.75537  2.74422  3.00273  3.25132  2.69658  3.08706  3.17417  1.74952  2.79423  2.96417  5.21893  3.94201    573 s x - -
          2.68618  4.42225  2.77519  2.73123  3.46354  2.40513  3.72494  3.29354  2.67741  2.69355  4.24690  2.90347  2.73739  3.18146  2.89801  2.37887  2.77519  2.98518  4.58477  3.61503
          0.01512  4.59541  5.31776  0.61958  0.77255  0.44175  1.02976
    225   2.50388  3.11840  3.30830  2.75405  3.57332  3.31637  3.21582  3.37284  2.73866  3.02828  3.87556  2.82415  1.95598  3.07533  3.17151  2.36758  2.98602  3.08863  5.32675  4.03543    574 p x - -
          2.68618  4.42225  2.77519  2.73123  3.46354  2.40513  3.72494  3.29354  2.67741  2.69355  4.24690  2.90347  2.73739  3.18146  2.89801  2.37887  2.77519  2.98518  4.58477  3.61503
          0.03589  4.65651  3.65932  0.61958  0.77255  0.45324  1.00941
    226   1.97034  2.54670  4.03273  3.47887  3.56911  3.01325  4.19797  2.91353  3.39507  1.70873  3.56218  3.72857  2.95974  3.65270  3.65205  3.01869  2.63636  2.68580  5.05196  3.84993    575 l x - -
          2.68618  4.42225  2.77519  2.73123  3.46354  2.40513  3.72494  3.29354  2.67741  2.69355  4.24690  2.90347  2.73739  3.18146  2.89801  2.37887  2.77519  2.98518  4.58477  3.61503
          0.01412  4.66325  5.38560  0.61958  0.77255  0.52717  0.89226
    227   2.34501  5.05200  3.10691  2.54917  4.32093  3.56885  3.04245  3.75341  2.52886  2.44511  4.11561  2.77731  3.58514  2.75083  2.01745  2.64082  2.67726  3.40147  5.53299  4.17855    576 r x - -
          2.68618  4.42225  2.77519  2.73123  3.46354  2.40513  3.72494  3.29354  2.67741  2.69355  4.24690  2.90347  2.73739  3.18146  2.89801  2.37887  2.77519  2.98518  4.58477  3.61503
          0.01412  4.66325  5.38560  0.61958  0.77255  0.46071  0.99651
    228   2.75976  4.89483  3.19937  2.33213  2.40987  2.46202  3.81428  3.52203  2.63353  2.85459  3.97117  3.15406  3.30286  2.48349  3.01655  2.48608  2.99121  3.21684  5.40978  3.63068    577 e x - -
          2.68618  4.42225  2.77519  2.73123  3.46354  2.40513  3.72494  3.29354  2.67741  2.69355  4.24690  2.90347  2.73739  3.18146  2.89801  2.37887  2.77519  2.98518  4.58477  3.61503
          0.06571  4.68403  2.91225  0.61958  0.77255  0.48576  0.95510
    229   2.47382  3.36175  3.87235  3.29727  2.72876  3.76804  4.04643  2.77238  3.22087  1.84051  3.16420  2.72934  4.14257  2.48194  3.49955  3.03338  2.95715  2.44474  4.90771  3.69788    578 l x - -
          2.68618  4.42225  2.77519  2.73123  3.46354  2.40513  3.72494  3.29354  2.67741  2.69355  4.24690  2.90347  2.73739  3.18146  2.89801  2.37887  2.77519  2.98518  4.58477  3.61503
          0.15731  4.58499  1.99986  0.61958  0.77255  0.55235  0.85707
    230   2.90762  4.31724  4.52483  3.95183  3.40769  4.08447  4.45086  1.78494  3.81842  1.50149  3.34604  4.12519  4.43600  4.02720  3.97042  2.46602  3.14856  1.75585  5.05018  3.86827    579 l x - -
          2.68618  4.42225  2.77519  2.73123  3.46354  2.40513  3.72494  3.29354  2.67741  2.69355  4.24690  2.90347  2.73739  3.18146  2.89801  2.37887  2.77519  2.98518  4.58477  3.61503
          0.01738  4.45717  5.17951  0.61958  0.77255  0.76788  0.62361
    231   2.31549  4.89971  2.88731  2.51901  4.16137  3.50193  3.71797  3.03383  2.50912  3.17739  3.98494  3.03845  3.31832  2.86342  2.10820  2.47397  2.40155  3.24812  5.41283  4.07369    580 r x - -
          2.68640  4.42247  2.77516  2.73145  3.46376  2.40535  3.72516  3.29376  2.67763  2.69377  4.24712  2.90319  2.73737  3.18168  2.89753  2.37791  2.77518  2.98540  4.58499  3.61525
          0.72961  0.88031  2.27059  0.80760  0.59046  0.76788  0.62361
    232   1.26393  4.37894  3.76463  3.29301  3.88952  3.42637  4.22632  2.98813  3.22041  2.36227  3.82452  3.55350  4.02241  3.54238  3.53400  2.80251  2.12643  2.72442  5.36741  4.14499    584 a x - -
          2.68618  4.42225  2.77519  2.73123  3.46354  2.40513  3.72494  3.29354  2.67741  2.69355  4.24690  2.90347  2.73739  3.18146  2.89801  2.37887  2.77519  2.98518  4.58477  3.61503
          0.01951  4.34262  5.06497  0.61958  0.77255  0.88043  0.53547
    233   2.63841  3.67092  2.23576  2.46667  4.23884  2.45606  3.69289  3.67119  2.47445  3.24650  4.04069  2.98589  3.85241  2.82852  2.45212  2.65790  2.58152  3.30703  5.45834  4.10607    585 d x - -
          2.68618  4.42225  2.77519  2.73123  3.46354  2.40513  3.72494  3.29354  2.67741  2.69355  4.24690  2.90347  2.73739  3.18146  2.89801  2.37887  2.77519  2.98518  4.58477  3.61503
          0.02020  4.30794  5.03029  0.61958  0.77255  0.88043  0.53547
    234   2.10617  4.88174  2.53558  2.20569  2.57248  3.44985  3.70831  3.53688  2.54187  3.14564  3.96760  2.66209  3.87584  2.86805  3.01365  2.71104  2.92201  3.21528  5.39109  4.04720    586 a x - -
          2.68635  4.42242  2.77537  2.73082  3.46371  2.40530  3.72512  3.29371  2.67758  2.69372  4.24707  2.90364  2.73757  3.18164  2.89818  2.37755  2.77537  2.98536  4.58494  3.61521
          0.92041  0.78446  1.92910  0.68248  0.70393  0.58221  0.81794
    235   2.43350  4.91318  2.16753  2.56394  4.70573  1.14937  4.07155  4.16160  3.06829  3.76851  4.60406  3.05495  3.94088  3.26509  3.56927  2.79343  3.14205  3.67672  5.96109  4.59167    589 g x - -
          2.68618  4.42225  2.77519  2.73123  3.46354  2.40513  3.72494  3.29354  2.67741  2.69355  4.24690  2.90347  2.73739  3.18146  2.89801  2.37887  2.77519  2.98518  4.58477  3.61503
          0.02056  4.29061  5.01296  0.61958  0.77255  0.86336  0.54774
    236   2.70059  5.14969  2.36192  2.35702  4.47653  3.42500  3.65066  3.94484  1.82542  3.44739  4.21028  2.90340  3.84628  2.44655  2.87715  2.40932  2.47480  3.53354  5.59792  4.20142    590 k x - -
          2.68618  4.42225  2.77519  2.73123  3.46354  2.40513  3.72494  3.29354  2.67741  2.69355  4.24690  2.90347  2.73739  3.18146  2.89801  2.37887  2.77519  2.98518  4.58477  3.61503
          0.02056  4.29061  5.01296  0.61958  0.77255  0.86336  0.54774
    237   2.64068  4.62864  3.21140  2.67517  3.86157  3.49597  3.04577  3.25661  2.62405  2.91404  3.32541  3.14566  2.51330  2.98810  3.03216  2.74616  1.92056  2.97580  5.21247  3.92295    591 t x - -
          2.68618  4.42225  2.77519  2.73123  3.46354  2.40513  3.72494  3.29354  2.67741  2.69355  4.24690  2.90347  2.73739  3.18146  2.89801  2.37887  2.77519  2.98518  4.58477  3.61503
          0.02056  4.29061  5.01296  0.61958  0.77255  0.73661  0.65149
    238   2.68363  4.99074  2.93323  2.25496  4.27546  2.57440  2.52659  3.71417  2.46824  3.27898  4.07149  2.64875  3.86955  2.81914  2.94221  2.32769  2.92099  2.86242  5.48446  4.12142    592 e x - -
          2.68625  4.42233  2.77527  2.73131  3.46361  2.40520  3.72502  3.29362  2.67748  2.69362  4.24697  2.90354  2.73688  3.18154  2.89808  2.37853  2.77527  2.98526  4.58484  3.61511
          0.45566  1.65213  1.74683  0.67255  0.71418  0.80468  0.59281
    239   1.75245  4.30383  3.42235  3.08616  4.41067  1.54901  4.21039  3.84530  3.16417  3.49720  4.30327  3.31445  3.00279  3.44655  3.52509  2.05813  2.79162  3.29229  5.72527  4.49284    595 g x - -
          2.68618  4.42225  2.77519  2.73123  3.46354  2.40513  3.72494  3.29354  2.67741  2.69355  4.24690  2.90347  2.73739  3.18146  2.89801  2.37887  2.77519  2.98518  4.58477  3.61503
          0.02335  4.16483  4.88718  0.61958  0.77255  0.96987  0.47664
    240   3.07079  4.80675  3.80356  3.74497  4.86210  0.39327  4.83729  4.54284  3.96544  4.15643  5.14171  3.96918  4.20634  4.26701  4.15979  3.25264  3.57459  4.01448  5.86981  4.97734    596 G x - -
          2.68618  4.42225  2.77519  2.73123  3.46354  2.40513  3.72494  3.29354  2.67741  2.69355  4.24690  2.90347  2.73739  3.18146  2.89801  2.37887  2.77519  2.98518  4.58477  3.61503
          0.02335  4.16483  4.88718  0.61958  0.77255  0.96987  0.47664
    241   2.87350  4.87782  3.49572  2.93246  4.39468  3.55237  3.82034  3.73795  2.23000  3.31666  4.22070  3.30611  4.03527  2.98997  1.14593  2.95139  2.50836  3.41507  5.48809  4.27982    597 r x - -
          2.68618  4.42225  2.77519  2.73123  3.46354  2.40513  3.72494  3.29354  2.67741  2.69355  4.24690  2.90347  2.73739  3.18146  2.89801  2.37887  2.77519  2.98518  4.58477  3.61503
          0.02335  4.16483  4.88718  0.61958  0.77255  0.96987  0.47664
    242   2.73529  5.14035  2.07512  2.29907  4.53594  3.32610  3.72504  4.01409  2.57890  3.53692  4.32626  2.26393  3.05179  2.86113  3.09431  1.90572  3.00795  3.59285  5.70681  4.29026    598 s x - -
          2.68618  4.42225  2.77519  2.73123  3.46354  2.40513  3.72494  3.29354  2.67741  2.69355  4.24690  2.90347  2.73739  3.18146  2.89801  2.37887  2.77519  2.98518  4.58477  3.61503
          0.31972  4.16483  1.35435  0.61958  0.77255  0.43440  1.04314
    243   2.62925  4.49463  3.29776  2.76752  2.44352  2.78378  3.80603  3.05913  2.75026  2.48313  3.62302  2.47893  3.13025  3.07398  3.14663  2.78257  2.87448  2.80692  5.05298  3.76719    599 f x - -
          2.68618  4.42225  2.77519  2.73123  3.46354  2.40513  3.72494  3.29354  2.67741  2.69355  4.24690  2.90347  2.73739  3.18146  2.89801  2.37887  2.77519  2.98518  4.58477  3.61503
          0.02109  4.26526  4.98761  0.61958  0.77255  0.29791  1.35622
    244   2.34840  4.37663  3.69957  3.13348  3.51815  3.70571  3.99092  2.86903  3.06682  2.59604  3.49633  3.50369  4.09443  2.61308  3.38906  2.67859  2.63664  1.60385  3.72448  3.75577    600 v x - -
          2.68618  4.42225  2.77519  2.73123  3.46354  2.40513  3.72494  3.29354  2.67741  2.69355  4.24690  2.90347  2.73739  3.18146  2.89801  2.37887  2.77519  2.98518  4.58477  3.61503
          0.01589  4.54563  5.26798  0.61958  0.77255  0.48576  0.95510
    245   2.72431  4.94256  2.17038  2.54648  4.18922  3.54056  3.75162  3.60708  2.54598  2.20168  4.01647  2.75281  3.93687  2.89878  2.54177  2.53544  2.95706  2.75058  5.44403  4.10445    601 d x - -
          2.68618  4.42225  2.77519  2.73123  3.46354  2.40513  3.72494  3.29354  2.67741  2.69355  4.24690  2.90347  2.73739  3.18146  2.89801  2.37887  2.77519  2.98518  4.58477  3.61503
          0.01589  4.54563  5.26798  0.61958  0.77255  0.48576  0.95510
    246   2.70654  2.01857  4.08871  3.51127  2.70002  3.77919  2.96827  2.66935  3.40018  2.42137  3.34571  3.74541  4.16593  3.63856  3.60959  3.06837  2.26344  2.22868  4.82584  3.61348    602 c x - -
          2.68618  4.42225  2.77519  2.73123  3.46354  2.40513  3.72494  3.29354  2.67741  2.69355  4.24690  2.90347  2.73739  3.18146  2.89801  2.37887  2.77519  2.98518  4.58477  3.61503
          0.01632  4.51921  5.24156  0.61958  0.77255  0.48576  0.95510
    247   1.96938  4.74592  3.27082  2.71636  4.04474  3.54130  3.84187  2.99199  2.66163  3.07984  3.91956  3.19231  3.97055  3.02842  1.99784  2.28148  2.50008  3.12615  5.36097  4.06609    603 a x - -
          2.68618  4.42225  2.77519  2.73123  3.46354  2.40513  3.72494  3.29354  2.67741  2.69355  4.24690  2.90347  2.73739  3.18146  2.89801  2.37887  2.77519  2.98518  4.58477  3.61503
          0.01632  4.51921  5.24156  0.61958  0.77255  0.48576  0.95510
    248   2.35704  4.55668  3.39685  2.83393  3.72089  3.05471  3.86644  2.78618  2.80258  2.78316  3.65646  3.28710  4.01198  3.12655  2.43301  2.58314  2.25840  2.54103  5.12340  3.02846    604 t x - -
          2.68618  4.42225  2.77519  2.73123  3.46354  2.40513  3.72494  3.29354  2.67741  2.69355  4.24690  2.90347  2.73739  3.18146  2.89801  2.37887  2.77519  2.98518  4.58477  3.61503
          0.07191  4.51921  2.83900  0.61958  0.77255  0.48576  0.95510
    249   2.33298  2.55919  3.82501  3.26768  3.51704  3.05258  4.06151  2.86405  3.19891  2.59994  2.98959  3.56740  4.06703  3.47189  3.49107  2.06552  2.42838  2.32679  4.98805  3.77692    605 s x - -
          2.68618  4.42225  2.77519  2.73123  3.46354  2.40513  3.72494  3.29354  2.67741  2.69355  4.24690  2.90347  2.73739  3.18146  2.89801  2.37887  2.77519  2.98518  4.58477  3.61503
          0.01725  4.46456  5.18690  0.61958  0.77255  0.57445  0.82785
    250   2.27664  5.37280  1.45530  2.41615  4.84520  1.94715  3.94792  4.33993  2.87614  3.85406  4.65802  2.55459  4.01233  3.09725  3.42385  2.90462  3.25306  3.88843  6.02016  4.57371    606 d x - -
          2.68618  4.42225  2.77519  2.73123  3.46354  2.40513  3.72494  3.29354  2.67741  2.69355  4.24690  2.90347  2.73739  3.18146  2.89801  2.37887  2.77519  2.98518  4.58477  3.61503
          0.01725  4.46456  5.18690  0.61958  0.77255  0.57445  0.82785
    251   2.69651  4.80619  3.13836  2.07456  4.02204  3.54182  3.75459  2.67199  2.57595  2.55505  3.88525  2.72396  3.93329  2.66522  3.02247  2.75697  2.22862  3.12066  5.32620  4.01240    607 e x - -
          2.68618  4.42225  2.77519  2.73123  3.46354  2.40513  3.72494  3.29354  2.67741  2.69355  4.24690  2.90347  2.73739  3.18146  2.89801  2.37887  2.77519  2.98518  4.58477  3.61503
          0.01725  4.46456  5.18690  0.61958  0.77255  0.57445  0.82785
    252   2.29272  4.38131  3.60267  3.03535  2.96871  3.67109  3.93500  2.59994  2.98506  2.58998  3.48834  3.42901  2.63542  2.71036  3.32839  2.92079  2.48628  2.20519  4.97222  3.74223    608 v x - -
          2.68618  4.42225  2.77519  2.73123  3.46354  2.40513  3.72494  3.29354  2.67741  2.69355  4.24690  2.90347  2.73739  3.18146  2.89801  2.37887  2.77519  2.98518  4.58477  3.61503
          0.01725  4.46456  5.18690  0.61958  0.77255  0.57445  0.82785
    253   2.14971  4.93319  3.29307  2.70900  4.19444  3.62969  3.78071  3.58053  2.41605  2.45430  4.02197  3.18929  4.01733  2.46022  1.71089  2.87648  3.04784  3.28171  5.41573  4.13374    609 r x - -
          2.68591  4.42080  2.77512  2.73149  3.46380  2.40525  3.72520  3.29380  2.67719  2.69363  4.24608  2.90372  2.73702  3.18172  2.89826  2.37868  2.77545  2.98544  4.58503  3.61426
          0.45543  1.21778  2.66012  1.23045  0.34554  0.57445  0.82785
    254   2.67047  4.24740  3.83881  3.26483  2.93103  3.71553  4.00404  2.68609  3.18608  2.23099  2.71476  3.58091  2.59197  3.45172  3.45969  2.25377  2.90495  2.13614  4.85213  3.64281    614 v x - -
          2.68618  4.42225  2.77519  2.73123  3.46354  2.40513  3.72494  3.29354  2.67741  2.69355  4.24690  2.90347  2.73739  3.18146  2.89801  2.37887  2.77519  2.98518  4.58477  3.61503
          0.07511  4.39804  2.81240  0.61958  0.77255  0.66722  0.71976
    255   2.66376  4.19236  3.96633  3.39226  3.31700  3.73541  4.05066  1.97305  3.29467  2.38167  3.31423  3.66188  4.11600  3.54690  3.53074  2.60893  2.11155  2.03141  4.82563  3.07269    615 i x - -
          2.68618  4.42225  2.77519  2.73123  3.46354  2.40513  3.72494  3.29354  2.67741  2.69355  4.24690  2.90347  2.73739  3.18146  2.89801  2.37887  2.77519  2.98518  4.58477  3.61503
          0.01951  4.34244  5.06478  0.61958  0.77255  0.73457  0.65337
    256   2.38829  4.65771  2.65222  2.63465  2.58160  3.52840  2.95301  3.23883  2.62735  2.62722  3.74832  3.12348  3.92062  2.96230  3.06055  2.34203  2.88911  2.96451  5.18349  3.88069    616 s x - -
          2.68618  4.42225  2.77519  2.73123  3.46354  2.40513  3.72494  3.29354  2.67741  2.69355  4.24690  2.90347  2.73739  3.18146  2.89801  2.37887  2.77519  2.98518  4.58477  3.61503
          0.01951  4.34244  5.06478  0.61958  0.77255  0.60725  0.78712
    257   2.67052  4.78335  3.07029  2.72709  4.38687  1.86707  2.74244  3.88587  2.82567  3.48259  4.30019  3.17666  3.94601  3.16554  3.25062  1.53197  3.02053  3.45941  5.66082  4.32251    617 s x - -
          2.68618  4.42225  2.77519  2.73123  3.46354  2.40513  3.72494  3.29354  2.67741  2.69355  4.24690  2.90347  2.73739  3.18146  2.89801  2.37887  2.77519  2.98518  4.58477  3.61503
          0.01844  4.39804  5.12039  0.61958  0.77255  0.66722  0.71976
    258   2.71572  4.81028  3.20426  2.64742  4.07146  3.53789  3.76594  3.48571  2.50874  3.10513  3.94083  3.13326  3.94748  2.93884  1.85176  2.32545  2.15849  3.17798  5.34797  3.31550    618 r x - -
          2.68618  4.42225  2.77519  2.73123  3.46354  2.40513  3.72494  3.29354  2.67741  2.69355  4.24690  2.90347  2.73739  3.18146  2.89801  2.37887  2.77519  2.98518  4.58477  3.61503
          0.01844  4.39804  5.12039  0.61958  0.77255  0.50795  0.92062
    259   2.13841  5.09662  2.62282  2.44023  4.41271  3.48009  2.88807  3.86840  2.45660  3.39976  4.17155  2.97831  3.88940  2.81616  2.51810  1.90833  2.94905  3.47789  5.57402  4.19335    619 s x - -
          2.68618  4.42225  2.77519  2.73123  3.46354  2.40513  3.72494  3.29354  2.67741  2.69355  4.24690  2.90347  2.73739  3.18146  2.89801  2.37887  2.77519  2.98518  4.58477  3.61503
          0.01725  4.46456  5.18690  0.61958  0.77255  0.57445  0.82785
    260   2.30799  4.37226  3.58938  3.02014  3.51523  3.12804  3.91950  2.84267  2.94784  2.36580  2.92944  3.41302  4.03773  3.26217  2.36399  2.90669  2.90530  1.98764  4.96782  3.73832    620 v x - -
          2.68618  4.42225  2.77519  2.73123  3.46354  2.40513  3.72494  3.29354  2.67741  2.69355  4.24690  2.90347  2.73739  3.18146  2.89801  2.37887  2.77519  2.98518  4.58477  3.61503
          0.01844  4.39804  5.12039  0.61958  0.77255  0.57445  0.82785
    261   2.19892  4.76604  3.14140  2.76662  4.21834  3.42969  2.54304  3.70227  2.77886  3.32493  4.17152  3.21271  1.50384  3.16040  3.17094  2.79568  3.03410  3.33780  5.52727  4.20225    621 p x - -
          2.68618  4.42225  2.77519  2.73123  3.46354  2.40513  3.72494  3.29354  2.67741  2.69355  4.24690  2.90347  2.73739  3.18146  2.89801  2.37887  2.77519  2.98518  4.58477  3.61503
          0.12845  4.39804  2.22336  0.61958  0.77255  0.57445  0.82785
    262   2.42259  5.00730  2.52028  2.43622  4.38880  3.41526  3.70176  3.83642  2.45827  3.37966  4.16399  2.96204  3.86125  2.82927  1.98300  1.99149  2.93598  3.44337  5.55891  4.19155    622 r x - -
          2.68618  4.42225  2.77519  2.73123  3.46354  2.40513  3.72494  3.29354  2.67741  2.69355  4.24690  2.90347  2.73739  3.18146  2.89801  2.37887  2.77519  2.98518  4.58477  3.61503
          0.02057  4.29015  5.01250  0.61958  0.77255  0.70946  0.67709
    263   2.64163  4.74643  3.11934  2.57468  4.05321  3.45034  3.70178  3.43343  2.43128  3.06458  3.90059  2.49329  3.87228  2.86924  2.06806  2.70371  2.39248  2.64665  5.31486  4.01533    623 r x - -
          2.68618  4.42225  2.77519  2.73123  3.46354  2.40513  3.72494  3.29354  2.67741  2.69355  4.24690  2.90347  2.73739  3.18146  2.89801  2.37887  2.77519  2.98518  4.58477  3.61503
          0.02341  4.16208  4.88443  0.61958  0.77255  0.70946  0.67709
    264   2.60656  4.28756  3.57098  3.02288  3.38510  3.58065  3.88010  2.76757  2.94554  1.89935  3.41279  3.38991  3.98516  3.25704  3.26521  2.37238  2.36988  2.55244  4.86274  2.91994    624 l x - -
          2.68618  4.42225  2.77519  2.73123  3.46354  2.40513  3.72494  3.29354  2.67741  2.69355  4.24690  2.90347  2.73739  3.18146  2.89801  2.37887  2.77519  2.98518  4.58477  3.61503
          0.02341  4.16208  4.88443  0.61958  0.77255  0.70946  0.67709
    265   2.20757  4.74135  2.38367  2.50634  4.05378  3.39473  3.75104  3.39041  2.61290  3.08104  3.92497  2.55466  3.86136  2.93027  3.07065  2.69460  2.89976  2.14491  5.36568  4.04173    625 v x - -
          2.68618  4.42225  2.77519  2.73123  3.46354  2.40513  3.72494  3.29354  2.67741  2.69355  4.24690  2.90347  2.73739  3.18146  2.89801  2.37887  2.77519  2.98518  4.58477  3.61503
          0.02341  4.16208  4.88443  0.61958  0.77255  0.70946  0.67709
    266   2.65873  4.72820  3.00157  2.62320  4.15077  3.35734  3.79632  3.53173  2.51148  3.15528  4.04575  3.07967  3.87947  1.90605  2.86211  2.73145  1.85411  3.20573  5.42506  4.12381    626 t x - -
          2.68618  4.42225  2.77519  2.73123  3.46354  2.40513  3.72494  3.29354  2.67741  2.69355  4.24690  2.90347  2.73739  3.18146  2.89801  2.37887  2.77519  2.98518  4.58477  3.61503
          0.02565  4.07198  4.79432  0.61958  0.77255  0.70946  0.67709
    267   2.70065  4.61408  3.36798  2.78878  3.83292  3.53810  3.75935  3.13416  2.42136  2.26271  3.73173  3.21501  3.95055  2.97309  1.92202  2.82679  2.34481  2.89535  5.17606  3.92468    627 r x - -
          2.68618  4.42225  2.77519  2.73123  3.46354  2.40513  3.72494  3.29354  2.67741  2.69355  4.24690  2.90347  2.73739  3.18146  2.89801  2.37887  2.77519  2.98518  4.58477  3.61503
          0.02565  4.07198  4.79432  0.61958  0.77255  0.70946  0.67709
    268   2.66465  4.66311  3.27847  2.75913  4.12886  3.38711  3.73385  3.46716  2.26715  3.09658  3.99473  3.15564  3.88177  2.91726  1.65634  2.75814  2.19092  3.15296  5.33060  4.09006    628 r x - -
          2.68618  4.42225  2.77519  2.73123  3.46354  2.40513  3.72494  3.29354  2.67741  2.69355  4.24690  2.90347  2.73739  3.18146  2.89801  2.37887  2.77519  2.98518  4.58477  3.61503
          0.02939  3.93745  4.65980  0.61958  0.77255  0.70946  0.67709
    269   2.68675  4.31433  3.82654  3.38160  1.80090  3.59849  4.00523  2.58411  3.29688  2.24248  3.39174  3.62144  4.09178  3.57725  3.54869  2.97133  2.18706  2.44414  4.66715  3.22250    629 f x - -
          2.68618  4.42225  2.77519  2.73123  3.46354  2.40513  3.72494  3.29354  2.67741  2.69355  4.24690  2.90347  2.73739  3.18146  2.89801  2.37887  2.77519  2.98518  4.58477  3.61503
          0.02939  3.93745  4.65980  0.61958  0.77255  0.70946  0.67709
    270   2.57673  4.23917  3.90544  3.47855  3.67145  3.49856  4.34780  2.24107  3.37065  2.45385  3.57424  3.68817  4.07919  3.70693  3.63480  2.90595  2.14486  1.39048  5.31703  4.09105    630 v x - -
          2.68618  4.42225  2.77519  2.73123  3.46354  2.40513  3.72494  3.29354  2.67741  2.69355  4.24690  2.90347  2.73739  3.18146  2.89801  2.37887  2.77519  2.98518  4.58477  3.61503
          0.02939  3.93745  4.65980  0.61958  0.77255  0.48094  0.96287
    271   2.05264  4.64614  3.03957  2.60554  4.12346  3.31994  3.78393  3.48818  2.56324  3.13496  3.98421  3.06182  3.83501  1.98203  2.95688  2.65049  2.27738  3.14244  5.40447  4.10591    631 q x - -
          2.68618  4.42225  2.77519  2.73123  3.46354  2.40513  3.72494  3.29354  2.67741  2.69355  4.24690  2.90347  2.73739  3.18146  2.89801  2.37887  2.77519  2.98518  4.58477  3.61503
          0.02524  4.08768  4.81003  0.61958  0.77255  0.57445  0.82785
    272   2.90547  4.98285  3.26343  2.70555  4.07809  3.56518  2.37626  3.74168  2.05935  3.24433  4.12542  3.13601  3.96849  2.80091  1.56042  2.92783  3.10945  3.43560  5.23346  3.91398    632 r x - -
          2.68618  4.42225  2.77519  2.73123  3.46354  2.40513  3.72494  3.29354  2.67741  2.69355  4.24690  2.90347  2.73739  3.18146  2.89801  2.37887  2.77519  2.98518  4.58477  3.61503
          0.02888  3.95484  4.67719  0.61958  0.77255  0.57445  0.82785
    273   2.28723  1.81306  3.95034  3.55021  3.80585  3.09638  4.30545  2.85576  3.40200  2.80848  3.78392  3.55657  3.80386  3.70672  3.61266  2.54278  1.88157  2.55333  5.30496  4.11110    633 c x - -
          2.68618  4.42225  2.77519  2.73123  3.46354  2.40513  3.72494  3.29354  2.67741  2.69355  4.24690  2.90347  2.73739  3.18146  2.89801  2.37887  2.77519  2.98518  4.58477  3.61503
          0.02888  3.95484  4.67719  0.61958  0.77255  0.57445  0.82785
    274   2.75987  4.95460  2.48197  1.71547  4.46209  1.71380  3.82020  3.91735  2.71954  3.51080  4.37437  2.87653  3.83187  3.00885  3.17393  2.76243  3.08378  3.52393  5.66638  4.32536    634 g x - -
          2.68618  4.42225  2.77519  2.73123  3.46354  2.40513  3.72494  3.29354  2.67741  2.69355  4.24690  2.90347  2.73739  3.18146  2.89801  2.37887  2.77519  2.98518  4.58477  3.61503
          0.02888  3.95484  4.67719  0.61958  0.77255  0.57445  0.82785
    275   3.06751  4.48023  4.49778  3.99514  3.25077  4.22639  4.67465  2.00673  3.82857  1.23010  3.11136  4.25460  4.56031  4.09648  4.02633  3.60196  3.33285  1.55449  5.20746  4.01294    635 l x - -
          2.68618  4.42225  2.77519  2.73123  3.46354  2.40513  3.72494  3.29354  2.67741  2.69355  4.24690  2.90347  2.73739  3.18146  2.89801  2.37887  2.77519  2.98518  4.58477  3.61503
          0.02888  3.95484  4.67719  0.61958  0.77255  0.57445  0.82785
    276   3.09940  4.93218  3.59855  3.09287  4.30766  3.57120  3.88564  3.85532  2.27299  3.35631  4.35461  3.44619  4.07002  3.10211  0.85968  3.17975  3.35990  3.57578  5.35748  4.21741    636 r x - -
          2.68618  4.42225  2.77519  2.73123  3.46354  2.40513  3.72494  3.29354  2.67741  2.69355  4.24690  2.90347  2.73739  3.18146  2.89801  2.37887  2.77519  2.98518  4.58477  3.61503
          0.02888  3.95484  4.67719  0.61958  0.77255  0.57445  0.82785
    277   1.87270  4.22077  3.92986  3.52711  3.72279  3.44229  4.39674  2.27368  3.44661  2.50865  3.62451  3.69916  4.05618  3.76131  3.70559  2.86340  2.92911  1.38488  5.36786  4.14578    637 v x - -
          2.68618  4.42225  2.77519  2.73123  3.46354  2.40513  3.72494  3.29354  2.67741  2.69355  4.24690  2.90347  2.73739  3.18146  2.89801  2.37887  2.77519  2.98518  4.58477  3.61503
          0.02888  3.95484  4.67719  0.61958  0.77255  0.43405  1.04379
    278   3.00663  5.19587  3.36533  2.71870  4.63296  3.65024  3.60659  3.98866  1.71019  3.42545  4.27255  3.14995  4.01305  2.08591  1.53826  2.98976  3.17596  3.65440  5.47817  4.28225    638 r x - -
          2.68618  4.42225  2.77519  2.73123  3.46354  2.40513  3.72494  3.29354  2.67741  2.69355  4.24690  2.90347  2.73739  3.18146  2.89801  2.37887  2.77519  2.98518  4.58477  3.61503
          0.02638  4.04425  4.76660  0.61958  0.77255  0.48576  0.95510
    279   3.05522  4.54608  4.04148  3.68375  3.10553  3.86352  4.36815  2.30814  3.45227  0.99655  3.16214  3.96769  4.31651  3.84260  3.64214  3.42773  3.35475  2.32123  4.94891  3.65031    639 l x - -
          2.68618  4.42225  2.77519  2.73123  3.46354  2.40513  3.72494  3.29354  2.67741  2.69355  4.24690  2.90347  2.73739  3.18146  2.89801  2.37887  2.77519  2.98518  4.58477  3.61503
          0.03445  3.78131  4.50366  0.61958  0.77255  0.48576  0.95510
    280   2.49091  1.14613  3.98509  3.70596  3.72077  3.13074  4.37341  2.85167  3.53302  2.77017  3.88962  3.71731  3.83047  3.88322  3.67270  2.76193  2.95039  2.60189  5.15356  4.00839    640 c x - -
          2.68618  4.42225  2.77519  2.73123  3.46354  2.40513  3.72494  3.29354  2.67741  2.69355  4.24690  2.90347  2.73739  3.18146  2.89801  2.37887  2.77519  2.98518  4.58477  3.61503
          0.03445  3.78131  4.50366  0.61958  0.77255  0.48576  0.95510
    281   3.05522  4.54608  4.04148  3.68375  3.10553  3.86352  4.36815  2.30814  3.45227  0.99655  3.16214  3.96769  4.31651  3.84260  3.64214  3.42773  3.35475  2.32123  4.94891  3.65031    641 l x - -
          2.68618  4.42225  2.77519  2.73123  3.46354  2.40513  3.72494  3.29354  2.67741  2.69355  4.24690  2.90347  2.73739  3.18146  2.89801  2.37887  2.77519  2.98518  4.58477  3.61503
          0.03445  3.78131  4.50366  0.61958  0.77255  0.48576  0.95510
    282   2.90698  4.74738  3.38878  2.92265  4.07886  3.40902  3.76625  3.61644  2.21261  3.14923  4.15440  3.28807  3.91839  2.99341  1.12777  2.99707  3.18072  3.34499  5.20050  4.02862    642 r x - -
          2.68618  4.42225  2.77519  2.73123  3.46354  2.40513  3.72494  3.29354  2.67741  2.69355  4.24690  2.90347  2.73739  3.18146  2.89801  2.37887  2.77519  2.98518  4.58477  3.61503
          0.03445  3.78131  4.50366  0.61958  0.77255  0.48576  0.95510
    283   2.90698  4.74738  3.38878  2.92265  4.07886  3.40902  3.76625  3.61644  2.21261  3.14923  4.15440  3.28807  3.91839  2.99341  1.12777  2.99707  3.18072  3.34499  5.20050  4.02862    643 r x - -
          2.68618  4.42225  2.77519  2.73123  3.46354  2.40513  3.72494  3.29354  2.67741  2.69355  4.24690  2.90347  2.73739  3.18146  2.89801  2.37887  2.77519  2.98518  4.58477  3.61503
          0.02332  3.77018        *  0.61958  0.77255  0.00000        *
//
