# Supplementary material for: Remote homology clustering identifies lowly conserved families of effector proteins in plant-pathogenic fungi
Source: Microb Genom. 2021 Sep 1;7(9):000637. doi: 10.1099/mgen.0.000637 (PMC8715435; doi:10.1099/mgen.0.000637)
Supplement: Supplementary material 16 [file mgen-7-0637-s0016.zip › hmms/cluster-PC_03SZXO.hmm]

HMMER3/f [3.3 | Nov 2019]
NAME  cluster-PC_03SZXO
LENG  89
ALPH  amino
RF    yes
MM    no
CONS  yes
CS    no
MAP   yes
DATE  Wed Jul 22 12:47:00 2020
NSEQ  2
EFFN  0.488281
CKSUM 344387141
STATS LOCAL MSV       -9.5875  0.71841
STATS LOCAL VITERBI  -10.0519  0.71841
STATS LOCAL FORWARD   -4.0133  0.71841
HMM          A        C        D        E        F        G        H        I        K        L        M        N        P        Q        R        S        T        V        W        Y   
            m->m     m->i     m->d     i->m     i->i     d->m     d->d
  COMPO   2.51091  3.38296  3.19502  2.89402  3.42299  2.43552  3.99077  2.81863  2.93476  2.41447  3.58270  2.94752  3.18447  3.33270  2.92920  2.50484  2.85686  2.64013  5.18777  3.87467
          2.68618  4.42225  2.77519  2.73123  3.46354  2.40513  3.72494  3.29354  2.67741  2.69355  4.24690  2.90347  2.73739  3.18146  2.89801  2.37887  2.77519  2.98518  4.58477  3.61503
          0.03170  3.86298  4.58533  0.61958  0.77255  0.00000        *
      1   2.96181  4.51209  4.03926  3.63205  3.20368  3.82700  4.36939  2.37833  3.40063  1.79982  1.39622  3.91070  4.28759  3.78315  3.60705  3.30991  3.26695  2.38334  5.04321  3.80412      1 m x - -
          2.68618  4.42225  2.77519  2.73123  3.46354  2.40513  3.72494  3.29354  2.67741  2.69355  4.24690  2.90347  2.73739  3.18146  2.89801  2.37887  2.77519  2.98518  4.58477  3.61503
          0.03170  3.86298  4.58533  0.61958  0.77255  0.48576  0.95510
      2   2.74176  4.90139  2.65584  2.40043  3.80986  3.31721  2.31067  3.70347  2.44793  3.25625  4.13484  2.04974  3.83730  2.87929  2.82313  2.74965  3.01367  3.36522  5.17006  3.69992      2 n x - -
          2.68618  4.42225  2.77519  2.73123  3.46354  2.40513  3.72494  3.29354  2.67741  2.69355  4.24690  2.90347  2.73739  3.18146  2.89801  2.37887  2.77519  2.98518  4.58477  3.61503
          0.03170  3.86298  4.58533  0.61958  0.77255  0.48576  0.95510
      3   2.64314  4.33559  3.67445  3.22406  3.44752  3.53932  4.11482  2.43674  3.06136  1.69142  3.39876  3.53504  4.04684  3.45091  3.33939  2.91940  2.07288  2.29718  5.10293  3.85076      3 l x - -
          2.68618  4.42225  2.77519  2.73123  3.46354  2.40513  3.72494  3.29354  2.67741  2.69355  4.24690  2.90347  2.73739  3.18146  2.89801  2.37887  2.77519  2.98518  4.58477  3.61503
          0.03170  3.86298  4.58533  0.61958  0.77255  0.48576  0.95510
      4   2.94424  5.05321  2.48376  1.03893  4.39825  3.26802  3.85407  3.85027  2.73341  3.46894  4.44344  2.92768  3.87217  3.06996  3.14123  2.92763  3.24842  3.53511  5.57161  4.29391      4 e x - -
          2.68618  4.42225  2.77519  2.73123  3.46354  2.40513  3.72494  3.29354  2.67741  2.69355  4.24690  2.90347  2.73739  3.18146  2.89801  2.37887  2.77519  2.98518  4.58477  3.61503
          0.03170  3.86298  4.58533  0.61958  0.77255  0.48576  0.95510
      5   2.60738  4.43413  3.24788  2.86228  3.04882  3.38970  3.71089  3.12321  2.82187  2.77190  3.72821  3.22482  3.90374  3.17746  3.15062  1.98607  2.91563  2.86360  4.59446  2.12266      5 s x - -
          2.68618  4.42225  2.77519  2.73123  3.46354  2.40513  3.72494  3.29354  2.67741  2.69355  4.24690  2.90347  2.73739  3.18146  2.89801  2.37887  2.77519  2.98518  4.58477  3.61503
          0.03170  3.86298  4.58533  0.61958  0.77255  0.48576  0.95510
      6   3.14468  4.60979  4.17425  3.81410  3.13218  3.97006  4.47282  2.33577  3.58194  0.88696  3.15819  4.09049  4.40708  3.95254  3.75954  3.53989  3.43938  2.37063  5.00797  3.72908      6 l x - -
          2.68618  4.42225  2.77519  2.73123  3.46354  2.40513  3.72494  3.29354  2.67741  2.69355  4.24690  2.90347  2.73739  3.18146  2.89801  2.37887  2.77519  2.98518  4.58477  3.61503
          0.03170  3.86298  4.58533  0.61958  0.77255  0.48576  0.95510
      7   3.17403  4.56514  4.45323  3.96911  1.86152  4.23260  4.17771  2.31833  3.82794  1.25732  3.01064  4.15067  4.51804  3.98721  3.98292  3.59436  3.41173  2.38636  4.48238  2.98587      7 l x - -
          2.68618  4.42225  2.77519  2.73123  3.46354  2.40513  3.72494  3.29354  2.67741  2.69355  4.24690  2.90347  2.73739  3.18146  2.89801  2.37887  2.77519  2.98518  4.58477  3.61503
          0.03170  3.86298  4.58533  0.61958  0.77255  0.48576  0.95510
      8   3.14468  4.60979  4.17425  3.81410  3.13218  3.97006  4.47282  2.33577  3.58194  0.88696  3.15819  4.09049  4.40708  3.95254  3.75954  3.53989  3.43938  2.37063  5.00797  3.72908      8 l x - -
          2.68618  4.42225  2.77519  2.73123  3.46354  2.40513  3.72494  3.29354  2.67741  2.69355  4.24690  2.90347  2.73739  3.18146  2.89801  2.37887  2.77519  2.98518  4.58477  3.61503
          0.03170  3.86298  4.58533  0.61958  0.77255  0.48576  0.95510
      9   3.14468  4.60979  4.17425  3.81410  3.13218  3.97006  4.47282  2.33577  3.58194  0.88696  3.15819  4.09049  4.40708  3.95254  3.75954  3.53989  3.43938  2.37063  5.00797  3.72908      9 l x - -
          2.68618  4.42225  2.77519  2.73123  3.46354  2.40513  3.72494  3.29354  2.67741  2.69355  4.24690  2.90347  2.73739  3.18146  2.89801  2.37887  2.77519  2.98518  4.58477  3.61503
          0.03170  3.86298  4.58533  0.61958  0.77255  0.48576  0.95510
     10   3.14468  4.60979  4.17425  3.81410  3.13218  3.97006  4.47282  2.33577  3.58194  0.88696  3.15819  4.09049  4.40708  3.95254  3.75954  3.53989  3.43938  2.37063  5.00797  3.72908     10 l x - -
          2.68618  4.42225  2.77519  2.73123  3.46354  2.40513  3.72494  3.29354  2.67741  2.69355  4.24690  2.90347  2.73739  3.18146  2.89801  2.37887  2.77519  2.98518  4.58477  3.61503
          0.03170  3.86298  4.58533  0.61958  0.77255  0.48576  0.95510
     11   2.99235  4.36216  4.55062  4.05570  3.45323  4.24813  4.80109  1.39348  3.93175  1.97570  3.28218  4.30181  4.59430  4.21595  4.15131  3.62893  3.26498  1.30131  5.38804  4.17549     11 v x - -
          2.68618  4.42225  2.77519  2.73123  3.46354  2.40513  3.72494  3.29354  2.67741  2.69355  4.24690  2.90347  2.73739  3.18146  2.89801  2.37887  2.77519  2.98518  4.58477  3.61503
          0.03170  3.86298  4.58533  0.61958  0.77255  0.48576  0.95510
     12   2.73904  4.49792  3.34519  3.18289  4.17881  3.18597  4.26109  3.72182  3.23938  3.34967  4.39915  3.49053  0.84545  3.62845  3.48596  2.90624  3.17986  3.36827  5.36793  4.29936     12 p x - -
          2.68618  4.42225  2.77519  2.73123  3.46354  2.40513  3.72494  3.29354  2.67741  2.69355  4.24690  2.90347  2.73739  3.18146  2.89801  2.37887  2.77519  2.98518  4.58477  3.61503
          0.03170  3.86298  4.58533  0.61958  0.77255  0.48576  0.95510
     13   2.96181  4.51209  4.03926  3.63205  3.20368  3.82700  4.36939  2.37833  3.40063  1.79982  1.39622  3.91070  4.28759  3.78315  3.60705  3.30991  3.26695  2.38334  5.04321  3.80412     13 m x - -
          2.68618  4.42225  2.77519  2.73123  3.46354  2.40513  3.72494  3.29354  2.67741  2.69355  4.24690  2.90347  2.73739  3.18146  2.89801  2.37887  2.77519  2.98518  4.58477  3.61503
          0.03170  3.86298  4.58533  0.61958  0.77255  0.48576  0.95510
     14   2.65325  4.42957  3.32508  3.22331  4.36568  0.74389  4.34412  3.96303  3.40329  3.61834  4.59405  3.48939  3.82040  3.72820  3.64033  2.82490  3.13375  3.49318  5.46328  4.46727     14 g x - -
          2.68618  4.42225  2.77519  2.73123  3.46354  2.40513  3.72494  3.29354  2.67741  2.69355  4.24690  2.90347  2.73739  3.18146  2.89801  2.37887  2.77519  2.98518  4.58477  3.61503
          0.03170  3.86298  4.58533  0.61958  0.77255  0.48576  0.95510
     15   1.77637  4.18107  3.78365  3.38735  3.70775  3.32399  4.29021  2.35733  3.31062  2.51631  3.61975  3.57323  3.95289  3.63452  3.58181  2.74628  2.85431  1.60328  5.32422  4.09730     15 v x - -
          2.68618  4.42225  2.77519  2.73123  3.46354  2.40513  3.72494  3.29354  2.67741  2.69355  4.24690  2.90347  2.73739  3.18146  2.89801  2.37887  2.77519  2.98518  4.58477  3.61503
          0.03170  3.86298  4.58533  0.61958  0.77255  0.48576  0.95510
     16   2.98115  4.42180  4.35379  3.85842  3.26058  4.11281  4.57758  1.96587  3.69172  1.41305  3.14165  4.12858  4.47467  3.99037  3.91002  3.48841  3.25380  1.48401  5.17867  3.95594     16 l x - -
          2.68618  4.42225  2.77519  2.73123  3.46354  2.40513  3.72494  3.29354  2.67741  2.69355  4.24690  2.90347  2.73739  3.18146  2.89801  2.37887  2.77519  2.98518  4.58477  3.61503
          0.03170  3.86298  4.58533  0.61958  0.77255  0.48576  0.95510
     17   2.31041  4.23066  3.19825  3.01363  4.06686  2.96072  4.12372  3.58821  3.08676  3.30919  4.23610  3.23990  3.69875  3.43682  3.37305  1.10544  2.78984  3.12539  5.44012  4.15035     17 s x - -
          2.68618  4.42225  2.77519  2.73123  3.46354  2.40513  3.72494  3.29354  2.67741  2.69355  4.24690  2.90347  2.73739  3.18146  2.89801  2.37887  2.77519  2.98518  4.58477  3.61503
          0.03170  3.86298  4.58533  0.61958  0.77255  0.48576  0.95510
     18   2.87333  4.85867  2.89677  2.65142  4.02596  3.35982  3.80962  3.65532  2.47288  3.15861  4.18679  3.11105  3.91318  1.25100  2.75721  2.92151  3.17034  3.38560  5.29968  3.99282     18 q x - -
          2.68618  4.42225  2.77519  2.73123  3.46354  2.40513  3.72494  3.29354  2.67741  2.69355  4.24690  2.90347  2.73739  3.18146  2.89801  2.37887  2.77519  2.98518  4.58477  3.61503
          0.03170  3.86298  4.58533  0.61958  0.77255  0.48576  0.95510
     19   2.99485  4.83455  3.48454  2.99765  4.18673  3.48461  3.81755  3.72783  2.23377  3.24549  4.24596  3.35809  3.98769  3.03839  0.99297  3.07951  3.26148  3.45220  5.27365  4.11620     19 r x - -
          2.68618  4.42225  2.77519  2.73123  3.46354  2.40513  3.72494  3.29354  2.67741  2.69355  4.24690  2.90347  2.73739  3.18146  2.89801  2.37887  2.77519  2.98518  4.58477  3.61503
          0.03170  3.86298  4.58533  0.61958  0.77255  0.48576  0.95510
     20   3.02372  4.44516  4.32211  3.93759  3.36785  4.05622  4.66751  1.08972  3.76554  1.95588  3.30473  4.18427  4.48838  4.11483  3.96320  3.55064  3.32307  1.84577  5.25668  3.99413     20 i x - -
          2.68618  4.42225  2.77519  2.73123  3.46354  2.40513  3.72494  3.29354  2.67741  2.69355  4.24690  2.90347  2.73739  3.18146  2.89801  2.37887  2.77519  2.98518  4.58477  3.61503
          0.03170  3.86298  4.58533  0.61958  0.77255  0.48576  0.95510
     21   3.14468  4.60979  4.17425  3.81410  3.13218  3.97006  4.47282  2.33577  3.58194  0.88696  3.15819  4.09049  4.40708  3.95254  3.75954  3.53989  3.43938  2.37063  5.00797  3.72908     21 l x - -
          2.68618  4.42225  2.77519  2.73123  3.46354  2.40513  3.72494  3.29354  2.67741  2.69355  4.24690  2.90347  2.73739  3.18146  2.89801  2.37887  2.77519  2.98518  4.58477  3.61503
          0.03170  3.86298  4.58533  0.61958  0.77255  0.48576  0.95510
     22   2.65325  4.42957  3.32508  3.22331  4.36568  0.74389  4.34412  3.96303  3.40329  3.61834  4.59405  3.48939  3.82040  3.72820  3.64033  2.82490  3.13375  3.49318  5.46328  4.46727     22 g x - -
          2.68618  4.42225  2.77519  2.73123  3.46354  2.40513  3.72494  3.29354  2.67741  2.69355  4.24690  2.90347  2.73739  3.18146  2.89801  2.37887  2.77519  2.98518  4.58477  3.61503
          0.03170  3.86298  4.58533  0.61958  0.77255  0.48576  0.95510
     23   2.57566  0.95988  4.09234  3.82986  3.82343  3.20058  4.47903  2.96582  3.65676  2.88170  4.00270  3.81937  3.90679  4.00325  3.78280  2.84728  3.04163  2.71102  5.24150  4.11117     23 c x - -
          2.68618  4.42225  2.77519  2.73123  3.46354  2.40513  3.72494  3.29354  2.67741  2.69355  4.24690  2.90347  2.73739  3.18146  2.89801  2.37887  2.77519  2.98518  4.58477  3.61503
          0.03170  3.86298  4.58533  0.61958  0.77255  0.48576  0.95510
     24   2.99485  4.83455  3.48454  2.99765  4.18673  3.48461  3.81755  3.72783  2.23377  3.24549  4.24596  3.35809  3.98769  3.03839  0.99297  3.07951  3.26148  3.45220  5.27365  4.11620     24 r x - -
          2.68618  4.42225  2.77519  2.73123  3.46354  2.40513  3.72494  3.29354  2.67741  2.69355  4.24690  2.90347  2.73739  3.18146  2.89801  2.37887  2.77519  2.98518  4.58477  3.61503
          0.03170  3.86298  4.58533  0.61958  0.77255  0.48576  0.95510
     25   2.96181  4.51209  4.03926  3.63205  3.20368  3.82700  4.36939  2.37833  3.40063  1.79982  1.39622  3.91070  4.28759  3.78315  3.60705  3.30991  3.26695  2.38334  5.04321  3.80412     25 m x - -
          2.68618  4.42225  2.77519  2.73123  3.46354  2.40513  3.72494  3.29354  2.67741  2.69355  4.24690  2.90347  2.73739  3.18146  2.89801  2.37887  2.77519  2.98518  4.58477  3.61503
          0.03170  3.86298  4.58533  0.61958  0.77255  0.48576  0.95510
     26   2.28723  4.26196  3.08316  2.81437  4.14591  2.97888  3.98353  3.59379  2.89319  3.26429  4.11968  3.11768  2.11530  3.22917  3.23979  1.69317  2.72918  3.12318  5.47634  4.20602     26 s x - -
          2.68618  4.42225  2.77519  2.73123  3.46354  2.40513  3.72494  3.29354  2.67741  2.69355  4.24690  2.90347  2.73739  3.18146  2.89801  2.37887  2.77519  2.98518  4.58477  3.61503
          0.03170  3.86298  4.58533  0.61958  0.77255  0.48576  0.95510
     27   2.71565  4.71182  2.70320  2.58774  4.07386  3.17767  3.91347  3.78224  2.81640  3.43020  4.38554  1.17495  3.82909  3.18625  3.17070  2.78322  3.09722  3.40541  5.38087  4.02291     27 n x - -
          2.68618  4.42225  2.77519  2.73123  3.46354  2.40513  3.72494  3.29354  2.67741  2.69355  4.24690  2.90347  2.73739  3.18146  2.89801  2.37887  2.77519  2.98518  4.58477  3.61503
          0.03170  3.86298  4.58533  0.61958  0.77255  0.48576  0.95510
     28   2.65325  4.42957  3.32508  3.22331  4.36568  0.74389  4.34412  3.96303  3.40329  3.61834  4.59405  3.48939  3.82040  3.72820  3.64033  2.82490  3.13375  3.49318  5.46328  4.46727     28 g x - -
          2.68618  4.42225  2.77519  2.73123  3.46354  2.40513  3.72494  3.29354  2.67741  2.69355  4.24690  2.90347  2.73739  3.18146  2.89801  2.37887  2.77519  2.98518  4.58477  3.61503
          0.03170  3.86298  4.58533  0.61958  0.77255  0.48576  0.95510
     29   1.53533  4.10792  3.31793  3.04823  4.15037  2.89525  4.12580  3.48102  3.09750  3.24370  4.10815  3.22286  3.63600  3.40537  3.40281  1.63240  2.65585  2.99874  5.52123  4.29089     29 a x - -
          2.68618  4.42225  2.77519  2.73123  3.46354  2.40513  3.72494  3.29354  2.67741  2.69355  4.24690  2.90347  2.73739  3.18146  2.89801  2.37887  2.77519  2.98518  4.58477  3.61503
          0.03170  3.86298  4.58533  0.61958  0.77255  0.48576  0.95510
     30   3.14468  4.60979  4.17425  3.81410  3.13218  3.97006  4.47282  2.33577  3.58194  0.88696  3.15819  4.09049  4.40708  3.95254  3.75954  3.53989  3.43938  2.37063  5.00797  3.72908     30 l x - -
          2.68618  4.42225  2.77519  2.73123  3.46354  2.40513  3.72494  3.29354  2.67741  2.69355  4.24690  2.90347  2.73739  3.18146  2.89801  2.37887  2.77519  2.98518  4.58477  3.61503
          0.03170  3.86298  4.58533  0.61958  0.77255  0.48576  0.95510
     31   2.71565  4.71182  2.70320  2.58774  4.07386  3.17767  3.91347  3.78224  2.81640  3.43020  4.38554  1.17495  3.82909  3.18625  3.17070  2.78322  3.09722  3.40541  5.38087  4.02291     31 n x - -
          2.68618  4.42225  2.77519  2.73123  3.46354  2.40513  3.72494  3.29354  2.67741  2.69355  4.24690  2.90347  2.73739  3.18146  2.89801  2.37887  2.77519  2.98518  4.58477  3.61503
          0.03170  3.86298  4.58533  0.61958  0.77255  0.48576  0.95510
     32   2.73904  4.49792  3.34519  3.18289  4.17881  3.18597  4.26109  3.72182  3.23938  3.34967  4.39915  3.49053  0.84545  3.62845  3.48596  2.90624  3.17986  3.36827  5.36793  4.29936     32 p x - -
          2.68618  4.42225  2.77519  2.73123  3.46354  2.40513  3.72494  3.29354  2.67741  2.69355  4.24690  2.90347  2.73739  3.18146  2.89801  2.37887  2.77519  2.98518  4.58477  3.61503
          0.03170  3.86298  4.58533  0.61958  0.77255  0.48576  0.95510
     33   2.31041  4.23066  3.19825  3.01363  4.06686  2.96072  4.12372  3.58821  3.08676  3.30919  4.23610  3.23990  3.69875  3.43682  3.37305  1.10544  2.78984  3.12539  5.44012  4.15035     33 s x - -
          2.68618  4.42225  2.77519  2.73123  3.46354  2.40513  3.72494  3.29354  2.67741  2.69355  4.24690  2.90347  2.73739  3.18146  2.89801  2.37887  2.77519  2.98518  4.58477  3.61503
          0.03170  3.86298  4.58533  0.61958  0.77255  0.48576  0.95510
     34   2.73904  4.49792  3.34519  3.18289  4.17881  3.18597  4.26109  3.72182  3.23938  3.34967  4.39915  3.49053  0.84545  3.62845  3.48596  2.90624  3.17986  3.36827  5.36793  4.29936     34 p x - -
          2.68618  4.42225  2.77519  2.73123  3.46354  2.40513  3.72494  3.29354  2.67741  2.69355  4.24690  2.90347  2.73739  3.18146  2.89801  2.37887  2.77519  2.98518  4.58477  3.61503
          0.03170  3.86298  4.58533  0.61958  0.77255  0.48576  0.95510
     35   2.71565  4.71182  2.70320  2.58774  4.07386  3.17767  3.91347  3.78224  2.81640  3.43020  4.38554  1.17495  3.82909  3.18625  3.17070  2.78322  3.09722  3.40541  5.38087  4.02291     35 n x - -
          2.68618  4.42225  2.77519  2.73123  3.46354  2.40513  3.72494  3.29354  2.67741  2.69355  4.24690  2.90347  2.73739  3.18146  2.89801  2.37887  2.77519  2.98518  4.58477  3.61503
          0.03170  3.86298  4.58533  0.61958  0.77255  0.48576  0.95510
     36   3.02372  4.44516  4.32211  3.93759  3.36785  4.05622  4.66751  1.08972  3.76554  1.95588  3.30473  4.18427  4.48838  4.11483  3.96320  3.55064  3.32307  1.84577  5.25668  3.99413     36 i x - -
          2.68618  4.42225  2.77519  2.73123  3.46354  2.40513  3.72494  3.29354  2.67741  2.69355  4.24690  2.90347  2.73739  3.18146  2.89801  2.37887  2.77519  2.98518  4.58477  3.61503
          0.03170  3.86298  4.58533  0.61958  0.77255  0.48576  0.95510
     37   2.57566  0.95988  4.09234  3.82986  3.82343  3.20058  4.47903  2.96582  3.65676  2.88170  4.00270  3.81937  3.90679  4.00325  3.78280  2.84728  3.04163  2.71102  5.24150  4.11117     37 c x - -
          2.68618  4.42225  2.77519  2.73123  3.46354  2.40513  3.72494  3.29354  2.67741  2.69355  4.24690  2.90347  2.73739  3.18146  2.89801  2.37887  2.77519  2.98518  4.58477  3.61503
          0.03170  3.86298  4.58533  0.61958  0.77255  0.48576  0.95510
     38   2.73888  4.86922  2.93329  2.53207  4.22339  3.37202  3.64043  3.71209  2.19240  3.26176  4.12195  2.10288  3.85269  2.80801  1.85618  2.76573  2.99637  3.36707  5.36385  4.06572     38 r x - -
          2.68618  4.42225  2.77519  2.73123  3.46354  2.40513  3.72494  3.29354  2.67741  2.69355  4.24690  2.90347  2.73739  3.18146  2.89801  2.37887  2.77519  2.98518  4.58477  3.61503
          0.03170  3.86298  4.58533  0.61958  0.77255  0.48576  0.95510
     39   1.88478  4.58899  2.89461  2.57191  4.04895  3.23434  3.76680  3.41631  2.52205  3.06233  3.97341  3.01465  3.79322  2.08195  2.87178  2.64273  2.88087  3.09115  5.35754  4.05643     39 a x - -
          2.68618  4.42225  2.77519  2.73123  3.46354  2.40513  3.72494  3.29354  2.67741  2.69355  4.24690  2.90347  2.73739  3.18146  2.89801  2.37887  2.77519  2.98518  4.58477  3.61503
          0.03170  3.86298  4.58533  0.61958  0.77255  0.48576  0.95510
     40   1.02752  4.18740  3.45304  3.24396  4.04301  3.01219  4.26711  3.16710  3.25997  3.04915  4.08206  3.39594  3.75052  3.60202  3.51113  2.53780  2.81450  2.82315  5.47111  4.27032     40 a x - -
          2.68618  4.42225  2.77519  2.73123  3.46354  2.40513  3.72494  3.29354  2.67741  2.69355  4.24690  2.90347  2.73739  3.18146  2.89801  2.37887  2.77519  2.98518  4.58477  3.61503
          0.03170  3.86298  4.58533  0.61958  0.77255  0.48576  0.95510
     41   2.65325  4.42957  3.32508  3.22331  4.36568  0.74389  4.34412  3.96303  3.40329  3.61834  4.59405  3.48939  3.82040  3.72820  3.64033  2.82490  3.13375  3.49318  5.46328  4.46727     41 g x - -
          2.68618  4.42225  2.77519  2.73123  3.46354  2.40513  3.72494  3.29354  2.67741  2.69355  4.24690  2.90347  2.73739  3.18146  2.89801  2.37887  2.77519  2.98518  4.58477  3.61503
          0.03170  3.86298  4.58533  0.61958  0.77255  0.48576  0.95510
     42   2.65325  4.42957  3.32508  3.22331  4.36568  0.74389  4.34412  3.96303  3.40329  3.61834  4.59405  3.48939  3.82040  3.72820  3.64033  2.82490  3.13375  3.49318  5.46328  4.46727     42 g x - -
          2.68618  4.42225  2.77519  2.73123  3.46354  2.40513  3.72494  3.29354  2.67741  2.69355  4.24690  2.90347  2.73739  3.18146  2.89801  2.37887  2.77519  2.98518  4.58477  3.61503
          0.03170  3.86298  4.58533  0.61958  0.77255  0.48576  0.95510
     43   2.22316  4.15737  3.28290  2.97855  4.09000  2.95061  4.05713  3.41715  2.98637  3.17313  4.04515  3.20148  3.66245  3.32513  3.30113  1.68539  1.80789  2.97328  5.45866  4.21650     43 s x - -
          2.68618  4.42225  2.77519  2.73123  3.46354  2.40513  3.72494  3.29354  2.67741  2.69355  4.24690  2.90347  2.73739  3.18146  2.89801  2.37887  2.77519  2.98518  4.58477  3.61503
          0.03170  3.86298  4.58533  0.61958  0.77255  0.48576  0.95510
     44   3.24636  4.65093  4.22570  3.93843  1.02737  3.93827  3.87316  2.77126  3.84571  2.14352  3.50285  4.00852  4.39710  4.01631  3.96778  3.51675  3.54750  2.76125  4.12511  2.49334     44 f x - -
          2.68618  4.42225  2.77519  2.73123  3.46354  2.40513  3.72494  3.29354  2.67741  2.69355  4.24690  2.90347  2.73739  3.18146  2.89801  2.37887  2.77519  2.98518  4.58477  3.61503
          0.03170  3.86298  4.58533  0.61958  0.77255  0.48576  0.95510
     45   2.95925  5.05007  3.34592  2.72415  4.46873  3.58148  3.57181  3.82968  1.47648  3.30377  4.18072  3.13240  3.96565  2.71444  1.61818  2.96666  3.13893  3.51874  5.37163  4.18940     45 k x - -
          2.68618  4.42225  2.77519  2.73123  3.46354  2.40513  3.72494  3.29354  2.67741  2.69355  4.24690  2.90347  2.73739  3.18146  2.89801  2.37887  2.77519  2.98518  4.58477  3.61503
          0.03170  3.86298  4.58533  0.61958  0.77255  0.48576  0.95510
     46   2.22316  4.15737  3.28290  2.97855  4.09000  2.95061  4.05713  3.41715  2.98637  3.17313  4.04515  3.20148  3.66245  3.32513  3.30113  1.68539  1.80789  2.97328  5.45866  4.21650     46 s x - -
          2.68618  4.42225  2.77519  2.73123  3.46354  2.40513  3.72494  3.29354  2.67741  2.69355  4.24690  2.90347  2.73739  3.18146  2.89801  2.37887  2.77519  2.98518  4.58477  3.61503
          0.24162  3.86298  1.64176  0.61958  0.77255  0.48576  0.95510
     47   2.63985  4.25480  3.81449  3.48596  3.40626  3.48434  4.32746  2.11273  3.34916  2.14438  3.42157  3.70514  4.06687  3.73112  3.57862  2.98627  3.01335  1.35170  5.14841  3.85957     47 v x - -
          2.68618  4.42225  2.77519  2.73123  3.46354  2.40513  3.72494  3.29354  2.67741  2.69355  4.24690  2.90347  2.73739  3.18146  2.89801  2.37887  2.77519  2.98518  4.58477  3.61503
          0.03897  3.66033  4.38268  0.61958  0.77255  0.40050  1.10861
     48   2.49916  4.57160  2.64933  2.49444  4.29518  1.94222  3.86936  3.81357  2.78008  3.43361  4.28599  1.89194  3.72900  3.08545  3.18839  2.57654  2.89587  3.35468  5.56381  4.23672     48 n x - -
          2.68618  4.42225  2.77519  2.73123  3.46354  2.40513  3.72494  3.29354  2.67741  2.69355  4.24690  2.90347  2.73739  3.18146  2.89801  2.37887  2.77519  2.98518  4.58477  3.61503
          0.03170  3.86298  4.58533  0.61958  0.77255  0.48576  0.95510
     49   2.31041  4.23066  3.19825  3.01363  4.06686  2.96072  4.12372  3.58821  3.08676  3.30919  4.23610  3.23990  3.69875  3.43682  3.37305  1.10544  2.78984  3.12539  5.44012  4.15035     49 s x - -
          2.68618  4.42225  2.77519  2.73123  3.46354  2.40513  3.72494  3.29354  2.67741  2.69355  4.24690  2.90347  2.73739  3.18146  2.89801  2.37887  2.77519  2.98518  4.58477  3.61503
          0.03170  3.86298  4.58533  0.61958  0.77255  0.48576  0.95510
     50   2.95925  5.05007  3.34592  2.72415  4.46873  3.58148  3.57181  3.82968  1.47648  3.30377  4.18072  3.13240  3.96565  2.71444  1.61818  2.96666  3.13893  3.51874  5.37163  4.18940     50 k x - -
          2.68618  4.42225  2.77519  2.73123  3.46354  2.40513  3.72494  3.29354  2.67741  2.69355  4.24690  2.90347  2.73739  3.18146  2.89801  2.37887  2.77519  2.98518  4.58477  3.61503
          0.03170  3.86298  4.58533  0.61958  0.77255  0.48576  0.95510
     51   2.37495  4.32372  3.06164  2.84377  4.25844  1.75257  4.04879  3.72617  2.98964  3.37840  4.24219  3.16317  1.89878  3.30763  3.33255  2.51856  2.82128  3.24193  5.51246  4.31604     51 g x - -
          2.68618  4.42225  2.77519  2.73123  3.46354  2.40513  3.72494  3.29354  2.67741  2.69355  4.24690  2.90347  2.73739  3.18146  2.89801  2.37887  2.77519  2.98518  4.58477  3.61503
          0.03170  3.86298  4.58533  0.61958  0.77255  0.48576  0.95510
     52   2.21571  1.96297  3.75114  3.41336  3.94932  1.73352  4.25051  3.26681  3.33216  3.06749  3.97039  3.44127  3.68638  3.63015  3.55671  2.43810  2.69449  2.85728  5.33713  4.17608     52 g x - -
          2.68618  4.42225  2.77519  2.73123  3.46354  2.40513  3.72494  3.29354  2.67741  2.69355  4.24690  2.90347  2.73739  3.18146  2.89801  2.37887  2.77519  2.98518  4.58477  3.61503
          0.03170  3.86298  4.58533  0.61958  0.77255  0.48576  0.95510
     53   2.57566  0.95988  4.09234  3.82986  3.82343  3.20058  4.47903  2.96582  3.65676  2.88170  4.00270  3.81937  3.90679  4.00325  3.78280  2.84728  3.04163  2.71102  5.24150  4.11117     53 c x - -
          2.68618  4.42225  2.77519  2.73123  3.46354  2.40513  3.72494  3.29354  2.67741  2.69355  4.24690  2.90347  2.73739  3.18146  2.89801  2.37887  2.77519  2.98518  4.58477  3.61503
          0.03170  3.86298  4.58533  0.61958  0.77255  0.48576  0.95510
     54   2.25364  2.18203  3.85248  3.43931  3.75013  3.06645  4.22407  2.79855  3.29865  2.74885  3.72398  3.48591  3.76198  3.61038  3.52565  2.50567  1.82342  2.50130  5.24675  4.04711     54 t x - -
          2.68618  4.42225  2.77519  2.73123  3.46354  2.40513  3.72494  3.29354  2.67741  2.69355  4.24690  2.90347  2.73739  3.18146  2.89801  2.37887  2.77519  2.98518  4.58477  3.61503
          0.03170  3.86298  4.58533  0.61958  0.77255  0.48576  0.95510
     55   2.59222  4.57136  3.22558  2.73250  4.03196  3.32664  3.73164  3.36387  2.32204  3.01797  3.92111  3.12704  3.83698  2.92695  1.92100  2.69899  2.05332  3.05381  5.28062  4.03224     55 r x - -
          2.68618  4.42225  2.77519  2.73123  3.46354  2.40513  3.72494  3.29354  2.67741  2.69355  4.24690  2.90347  2.73739  3.18146  2.89801  2.37887  2.77519  2.98518  4.58477  3.61503
          0.03170  3.86298  4.58533  0.61958  0.77255  0.48576  0.95510
     56   2.71565  4.71182  2.70320  2.58774  4.07386  3.17767  3.91347  3.78224  2.81640  3.43020  4.38554  1.17495  3.82909  3.18625  3.17070  2.78322  3.09722  3.40541  5.38087  4.02291     56 n x - -
          2.68618  4.42225  2.77519  2.73123  3.46354  2.40513  3.72494  3.29354  2.67741  2.69355  4.24690  2.90347  2.73739  3.18146  2.89801  2.37887  2.77519  2.98518  4.58477  3.61503
          0.03170  3.86298  4.58533  0.61958  0.77255  0.48576  0.95510
     57   2.24238  4.17819  3.22117  2.96076  4.15586  1.85312  4.07915  3.49229  3.02323  3.23753  4.10768  3.19580  3.66456  3.34800  3.34065  2.41293  1.77327  3.03167  5.50036  4.27653     57 t x - -
          2.68618  4.42225  2.77519  2.73123  3.46354  2.40513  3.72494  3.29354  2.67741  2.69355  4.24690  2.90347  2.73739  3.18146  2.89801  2.37887  2.77519  2.98518  4.58477  3.61503
          0.03170  3.86298  4.58533  0.61958  0.77255  0.48576  0.95510
     58   2.99485  4.83455  3.48454  2.99765  4.18673  3.48461  3.81755  3.72783  2.23377  3.24549  4.24596  3.35809  3.98769  3.03839  0.99297  3.07951  3.26148  3.45220  5.27365  4.11620     58 r x - -
          2.68618  4.42225  2.77519  2.73123  3.46354  2.40513  3.72494  3.29354  2.67741  2.69355  4.24690  2.90347  2.73739  3.18146  2.89801  2.37887  2.77519  2.98518  4.58477  3.61503
          0.03170  3.86298  4.58533  0.61958  0.77255  0.48576  0.95510
     59   2.97949  5.10619  0.93175  2.32917  4.48194  3.20355  3.92281  4.06798  3.00515  3.67801  4.65596  2.88504  3.85568  3.16197  3.52005  2.94295  3.31788  3.70818  5.65239  4.35647     59 d x - -
          2.68618  4.42225  2.77519  2.73123  3.46354  2.40513  3.72494  3.29354  2.67741  2.69355  4.24690  2.90347  2.73739  3.18146  2.89801  2.37887  2.77519  2.98518  4.58477  3.61503
          0.03170  3.86298  4.58533  0.61958  0.77255  0.48576  0.95510
     60   2.65325  4.42957  3.32508  3.22331  4.36568  0.74389  4.34412  3.96303  3.40329  3.61834  4.59405  3.48939  3.82040  3.72820  3.64033  2.82490  3.13375  3.49318  5.46328  4.46727     60 g x - -
          2.68618  4.42225  2.77519  2.73123  3.46354  2.40513  3.72494  3.29354  2.67741  2.69355  4.24690  2.90347  2.73739  3.18146  2.89801  2.37887  2.77519  2.98518  4.58477  3.61503
          0.03170  3.86298  4.58533  0.61958  0.77255  0.48576  0.95510
     61   2.73904  4.49792  3.34519  3.18289  4.17881  3.18597  4.26109  3.72182  3.23938  3.34967  4.39915  3.49053  0.84545  3.62845  3.48596  2.90624  3.17986  3.36827  5.36793  4.29936     61 p x - -
          2.68618  4.42225  2.77519  2.73123  3.46354  2.40513  3.72494  3.29354  2.67741  2.69355  4.24690  2.90347  2.73739  3.18146  2.89801  2.37887  2.77519  2.98518  4.58477  3.61503
          0.03170  3.86298  4.58533  0.61958  0.77255  0.48576  0.95510
     62   1.76959  4.18059  3.78123  3.38504  3.70891  3.32117  4.28853  2.36157  3.30852  2.51857  3.62121  3.57085  3.95071  3.63243  3.57996  2.74352  2.85288  1.60985  5.32424  4.09730     62 v x - -
          2.68618  4.42225  2.77519  2.73123  3.46354  2.40513  3.72494  3.29354  2.67741  2.69355  4.24690  2.90347  2.73739  3.18146  2.89801  2.37887  2.77519  2.98518  4.58477  3.61503
          0.03170  3.86298  4.58533  0.61958  0.77255  0.48576  0.95510
     63   2.80061  4.34589  4.11215  3.77504  3.54320  3.71402  4.57841  2.05091  3.64267  2.23191  3.50983  3.96638  4.27509  4.00318  3.85608  3.21700  3.16241  1.03694  5.32603  4.05703     63 v x - -
          2.68618  4.42225  2.77519  2.73123  3.46354  2.40513  3.72494  3.29354  2.67741  2.69355  4.24690  2.90347  2.73739  3.18146  2.89801  2.37887  2.77519  2.98518  4.58477  3.61503
          0.03170  3.86298  4.58533  0.61958  0.77255  0.48576  0.95510
     64   2.40769  4.25274  3.41975  3.17137  3.96058  3.09231  4.18941  3.08656  3.11416  2.95039  4.00155  3.38224  3.79534  3.50947  3.37328  2.60886  1.18809  2.78255  5.39922  4.17722     64 t x - -
          2.68618  4.42225  2.77519  2.73123  3.46354  2.40513  3.72494  3.29354  2.67741  2.69355  4.24690  2.90347  2.73739  3.18146  2.89801  2.37887  2.77519  2.98518  4.58477  3.61503
          0.03170  3.86298  4.58533  0.61958  0.77255  0.48576  0.95510
     65   2.94424  5.05321  2.48376  1.03893  4.39825  3.26802  3.85407  3.85027  2.73341  3.46894  4.44344  2.92768  3.87217  3.06996  3.14123  2.92763  3.24842  3.53511  5.57161  4.29391     65 e x - -
          2.68618  4.42225  2.77519  2.73123  3.46354  2.40513  3.72494  3.29354  2.67741  2.69355  4.24690  2.90347  2.73739  3.18146  2.89801  2.37887  2.77519  2.98518  4.58477  3.61503
          0.03170  3.86298  4.58533  0.61958  0.77255  0.48576  0.95510
     66   2.31041  4.23066  3.19825  3.01363  4.06686  2.96072  4.12372  3.58821  3.08676  3.30919  4.23610  3.23990  3.69875  3.43682  3.37305  1.10544  2.78984  3.12539  5.44012  4.15035     66 s x - -
          2.68618  4.42225  2.77519  2.73123  3.46354  2.40513  3.72494  3.29354  2.67741  2.69355  4.24690  2.90347  2.73739  3.18146  2.89801  2.37887  2.77519  2.98518  4.58477  3.61503
          0.03170  3.86298  4.58533  0.61958  0.77255  0.48576  0.95510
     67   2.99485  4.83455  3.48454  2.99765  4.18673  3.48461  3.81755  3.72783  2.23377  3.24549  4.24596  3.35809  3.98769  3.03839  0.99297  3.07951  3.26148  3.45220  5.27365  4.11620     67 r x - -
          2.68618  4.42225  2.77519  2.73123  3.46354  2.40513  3.72494  3.29354  2.67741  2.69355  4.24690  2.90347  2.73739  3.18146  2.89801  2.37887  2.77519  2.98518  4.58477  3.61503
          0.03170  3.86298  4.58533  0.61958  0.77255  0.48576  0.95510
     68   3.24636  4.65093  4.22570  3.93843  1.02737  3.93827  3.87316  2.77126  3.84571  2.14352  3.50285  4.00852  4.39710  4.01631  3.96778  3.51675  3.54750  2.76125  4.12511  2.49334     68 f x - -
          2.68618  4.42225  2.77519  2.73123  3.46354  2.40513  3.72494  3.29354  2.67741  2.69355  4.24690  2.90347  2.73739  3.18146  2.89801  2.37887  2.77519  2.98518  4.58477  3.61503
          0.03170  3.86298  4.58533  0.61958  0.77255  0.48576  0.95510
     69   1.91978  4.26247  3.85722  3.41367  3.53795  3.59308  4.28835  1.66989  3.31345  2.28145  3.44322  3.67843  4.11594  3.64782  3.58765  2.98076  2.96830  2.00426  5.21885  3.98702     69 i x - -
          2.68618  4.42225  2.77519  2.73123  3.46354  2.40513  3.72494  3.29354  2.67741  2.69355  4.24690  2.90347  2.73739  3.18146  2.89801  2.37887  2.77519  2.98518  4.58477  3.61503
          0.03170  3.86298  4.58533  0.61958  0.77255  0.48576  0.95510
     70   2.44940  4.51820  2.72636  2.52318  4.19583  3.07023  3.84075  3.71542  2.72216  3.34802  4.19578  1.98039  3.71865  3.05459  3.11889  1.80781  2.84157  3.26951  5.49906  4.15052     70 s x - -
          2.68618  4.42225  2.77519  2.73123  3.46354  2.40513  3.72494  3.29354  2.67741  2.69355  4.24690  2.90347  2.73739  3.18146  2.89801  2.37887  2.77519  2.98518  4.58477  3.61503
          0.03170  3.86298  4.58533  0.61958  0.77255  0.48576  0.95510
     71   2.65325  4.42957  3.32508  3.22331  4.36568  0.74389  4.34412  3.96303  3.40329  3.61834  4.59405  3.48939  3.82040  3.72820  3.64033  2.82490  3.13375  3.49318  5.46328  4.46727     71 g x - -
          2.68618  4.42225  2.77519  2.73123  3.46354  2.40513  3.72494  3.29354  2.67741  2.69355  4.24690  2.90347  2.73739  3.18146  2.89801  2.37887  2.77519  2.98518  4.58477  3.61503
          0.03170  3.86298  4.58533  0.61958  0.77255  0.48576  0.95510
     72   2.57566  0.95988  4.09234  3.82986  3.82343  3.20058  4.47903  2.96582  3.65676  2.88170  4.00270  3.81937  3.90679  4.00325  3.78280  2.84728  3.04163  2.71102  5.24150  4.11117     72 c x - -
          2.68618  4.42225  2.77519  2.73123  3.46354  2.40513  3.72494  3.29354  2.67741  2.69355  4.24690  2.90347  2.73739  3.18146  2.89801  2.37887  2.77519  2.98518  4.58477  3.61503
          0.03170  3.86298  4.58533  0.61958  0.77255  0.48576  0.95510
     73   2.61913  4.42959  3.21832  2.82998  3.56926  3.44141  3.87332  2.00929  2.77721  2.61473  3.62882  2.24854  3.93393  3.16817  3.11449  2.80688  2.91050  2.49309  5.06924  3.73904     73 i x - -
          2.68618  4.42225  2.77519  2.73123  3.46354  2.40513  3.72494  3.29354  2.67741  2.69355  4.24690  2.90347  2.73739  3.18146  2.89801  2.37887  2.77519  2.98518  4.58477  3.61503
          0.03170  3.86298  4.58533  0.61958  0.77255  0.48576  0.95510
     74   2.77621  5.15133  1.79751  2.20209  4.46485  3.25055  3.65873  3.93107  1.85392  3.47625  4.31553  2.75731  3.79315  2.81498  2.93799  2.72411  3.04132  3.55120  5.62693  4.22889     74 d x - -
          2.68618  4.42225  2.77519  2.73123  3.46354  2.40513  3.72494  3.29354  2.67741  2.69355  4.24690  2.90347  2.73739  3.18146  2.89801  2.37887  2.77519  2.98518  4.58477  3.61503
          0.03170  3.86298  4.58533  0.61958  0.77255  0.48576  0.95510
     75   2.71565  4.71182  2.70320  2.58774  4.07386  3.17767  3.91347  3.78224  2.81640  3.43020  4.38554  1.17495  3.82909  3.18625  3.17070  2.78322  3.09722  3.40541  5.38087  4.02291     75 n x - -
          2.68618  4.42225  2.77519  2.73123  3.46354  2.40513  3.72494  3.29354  2.67741  2.69355  4.24690  2.90347  2.73739  3.18146  2.89801  2.37887  2.77519  2.98518  4.58477  3.61503
          0.03170  3.86298  4.58533  0.61958  0.77255  0.48576  0.95510
     76   2.65325  4.42957  3.32508  3.22331  4.36568  0.74389  4.34412  3.96303  3.40329  3.61834  4.59405  3.48939  3.82040  3.72820  3.64033  2.82490  3.13375  3.49318  5.46328  4.46727     76 g x - -
          2.68618  4.42225  2.77519  2.73123  3.46354  2.40513  3.72494  3.29354  2.67741  2.69355  4.24690  2.90347  2.73739  3.18146  2.89801  2.37887  2.77519  2.98518  4.58477  3.61503
          0.03170  3.86298  4.58533  0.61958  0.77255  0.48576  0.95510
     77   2.65325  4.42957  3.32508  3.22331  4.36568  0.74389  4.34412  3.96303  3.40329  3.61834  4.59405  3.48939  3.82040  3.72820  3.64033  2.82490  3.13375  3.49318  5.46328  4.46727     77 g x - -
          2.68618  4.42225  2.77519  2.73123  3.46354  2.40513  3.72494  3.29354  2.67741  2.69355  4.24690  2.90347  2.73739  3.18146  2.89801  2.37887  2.77519  2.98518  4.58477  3.61503
          0.03170  3.86298  4.58533  0.61958  0.77255  0.48576  0.95510
     78   3.00834  4.61961  3.68009  3.26066  1.67437  3.80362  2.13167  3.12900  3.14903  2.60584  3.71560  3.51179  4.20166  3.44294  3.41504  3.14742  3.25346  2.96935  3.95048  2.28134     78 f x - -
          2.68618  4.42225  2.77519  2.73123  3.46354  2.40513  3.72494  3.29354  2.67741  2.69355  4.24690  2.90347  2.73739  3.18146  2.89801  2.37887  2.77519  2.98518  4.58477  3.61503
          0.03170  3.86298  4.58533  0.61958  0.77255  0.48576  0.95510
     79   2.99272  4.36237  4.55120  4.05628  3.45283  4.24866  4.80148  1.39010  3.93228  1.97498  3.28171  4.30237  4.59465  4.21637  4.15172  3.62949  3.26530  1.30447  5.38798  4.17555     79 v x - -
          2.68618  4.42225  2.77519  2.73123  3.46354  2.40513  3.72494  3.29354  2.67741  2.69355  4.24690  2.90347  2.73739  3.18146  2.89801  2.37887  2.77519  2.98518  4.58477  3.61503
          0.03170  3.86298  4.58533  0.61958  0.77255  0.48576  0.95510
     80   2.21688  4.18356  3.10193  2.89700  4.26089  1.81802  4.08464  3.72670  3.05322  3.39990  4.23453  3.14326  3.63456  3.34653  3.38697  1.61578  2.69640  3.17852  5.58299  4.33639     80 s x - -
          2.68618  4.42225  2.77519  2.73123  3.46354  2.40513  3.72494  3.29354  2.67741  2.69355  4.24690  2.90347  2.73739  3.18146  2.89801  2.37887  2.77519  2.98518  4.58477  3.61503
          0.03170  3.86298  4.58533  0.61958  0.77255  0.48576  0.95510
     81   1.53533  4.10792  3.31793  3.04823  4.15037  2.89525  4.12580  3.48102  3.09750  3.24370  4.10815  3.22286  3.63600  3.40537  3.40281  1.63240  2.65585  2.99874  5.52123  4.29089     81 a x - -
          2.68618  4.42225  2.77519  2.73123  3.46354  2.40513  3.72494  3.29354  2.67741  2.69355  4.24690  2.90347  2.73739  3.18146  2.89801  2.37887  2.77519  2.98518  4.58477  3.61503
          0.03170  3.86298  4.58533  0.61958  0.77255  0.48576  0.95510
     82   2.66365  4.75028  2.83480  2.52824  4.27779  2.08066  3.73204  3.70147  1.73059  3.29452  4.15616  2.99065  3.81368  2.91343  2.71481  2.71425  2.97037  3.33251  5.44033  4.17117     82 k x - -
          2.68618  4.42225  2.77519  2.73123  3.46354  2.40513  3.72494  3.29354  2.67741  2.69355  4.24690  2.90347  2.73739  3.18146  2.89801  2.37887  2.77519  2.98518  4.58477  3.61503
          0.03170  3.86298  4.58533  0.61958  0.77255  0.48576  0.95510
     83   2.94424  5.05321  2.48376  1.03893  4.39825  3.26802  3.85407  3.85027  2.73341  3.46894  4.44344  2.92768  3.87217  3.06996  3.14123  2.92763  3.24842  3.53511  5.57161  4.29391     83 e x - -
          2.68618  4.42225  2.77519  2.73123  3.46354  2.40513  3.72494  3.29354  2.67741  2.69355  4.24690  2.90347  2.73739  3.18146  2.89801  2.37887  2.77519  2.98518  4.58477  3.61503
          0.03170  3.86298  4.58533  0.61958  0.77255  0.48576  0.95510
     84   2.99235  4.36216  4.55062  4.05570  3.45323  4.24813  4.80109  1.39348  3.93175  1.97570  3.28218  4.30181  4.59430  4.21595  4.15131  3.62893  3.26498  1.30131  5.38804  4.17549     84 v x - -
          2.68618  4.42225  2.77519  2.73123  3.46354  2.40513  3.72494  3.29354  2.67741  2.69355  4.24690  2.90347  2.73739  3.18146  2.89801  2.37887  2.77519  2.98518  4.58477  3.61503
          0.03170  3.86298  4.58533  0.61958  0.77255  0.48576  0.95510
     85   3.14468  4.60979  4.17425  3.81410  3.13218  3.97006  4.47282  2.33577  3.58194  0.88696  3.15819  4.09049  4.40708  3.95254  3.75954  3.53989  3.43938  2.37063  5.00797  3.72908     85 l x - -
          2.68618  4.42225  2.77519  2.73123  3.46354  2.40513  3.72494  3.29354  2.67741  2.69355  4.24690  2.90347  2.73739  3.18146  2.89801  2.37887  2.77519  2.98518  4.58477  3.61503
          0.03170  3.86298  4.58533  0.61958  0.77255  0.48576  0.95510
     86   1.02752  4.18740  3.45304  3.24396  4.04301  3.01219  4.26711  3.16710  3.25997  3.04915  4.08206  3.39594  3.75052  3.60202  3.51113  2.53780  2.81450  2.82315  5.47111  4.27032     86 a x - -
          2.68618  4.42225  2.77519  2.73123  3.46354  2.40513  3.72494  3.29354  2.67741  2.69355  4.24690  2.90347  2.73739  3.18146  2.89801  2.37887  2.77519  2.98518  4.58477  3.61503
          0.03170  3.86298  4.58533  0.61958  0.77255  0.48576  0.95510
     87   2.22299  4.15738  3.28256  2.97833  4.09067  2.95033  4.05717  3.41821  2.98640  3.17390  4.04578  3.20127  3.66227  3.32507  3.30124  1.67946  1.81422  2.97398  5.45916  4.21696     87 s x - -
          2.68618  4.42225  2.77519  2.73123  3.46354  2.40513  3.72494  3.29354  2.67741  2.69355  4.24690  2.90347  2.73739  3.18146  2.89801  2.37887  2.77519  2.98518  4.58477  3.61503
          0.03170  3.86298  4.58533  0.61958  0.77255  0.48576  0.95510
     88   2.31041  4.23066  3.19825  3.01363  4.06686  2.96072  4.12372  3.58821  3.08676  3.30919  4.23610  3.23990  3.69875  3.43682  3.37305  1.10544  2.78984  3.12539  5.44012  4.15035     88 s x - -
          2.68618  4.42225  2.77519  2.73123  3.46354  2.40513  3.72494  3.29354  2.67741  2.69355  4.24690  2.90347  2.73739  3.18146  2.89801  2.37887  2.77519  2.98518  4.58477  3.61503
          0.03170  3.86298  4.58533  0.61958  0.77255  0.48576  0.95510
     89   2.57566  0.95988  4.09234  3.82986  3.82343  3.20058  4.47903  2.96582  3.65676  2.88170  4.00270  3.81937  3.90679  4.00325  3.78280  2.84728  3.04163  2.71102  5.24150  4.11117     89 c x - -
          2.68618  4.42225  2.77519  2.73123  3.46354  2.40513  3.72494  3.29354  2.67741  2.69355  4.24690  2.90347  2.73739  3.18146  2.89801  2.37887  2.77519  2.98518  4.58477  3.61503
          0.02145  3.85273        *  0.61958  0.77255  0.00000        *
//
