# Supplementary material for: Remote homology clustering identifies lowly conserved families of effector proteins in plant-pathogenic fungi
Source: Microb Genom. 2021 Sep 1;7(9):000637. doi: 10.1099/mgen.0.000637 (PMC8715435; doi:10.1099/mgen.0.000637)
Supplement: Supplementary material 16 [file mgen-7-0637-s0016.zip › hmms/markov-PC_00NROE.hmm]

HMMER3/f [3.3 | Nov 2019]
NAME  markov-PC_00NROE
LENG  368
ALPH  amino
RF    yes
MM    no
CONS  yes
CS    no
MAP   yes
DATE  Thu Jul 23 06:49:01 2020
NSEQ  191
EFFN  9.247482
CKSUM 207084910
STATS LOCAL MSV      -11.5666  0.69978
STATS LOCAL VITERBI  -12.5758  0.69978
STATS LOCAL FORWARD   -5.2893  0.69978
HMM          A        C        D        E        F        G        H        I        K        L        M        N        P        Q        R        S        T        V        W        Y   
            m->m     m->i     m->d     i->m     i->i     d->m     d->d
  COMPO   2.37451  3.92696  3.00476  2.69456  3.28081  2.91864  3.58094  3.06593  2.73116  2.64292  3.69529  2.97053  3.30651  3.08796  2.99738  2.45701  2.73821  2.75216  4.45275  3.39125
          2.68618  4.42225  2.77519  2.73123  3.46354  2.40513  3.72494  3.29354  2.67741  2.69355  4.24690  2.90347  2.73739  3.18146  2.89801  2.37887  2.77519  2.98518  4.58477  3.61503
          0.02061  4.28813  5.01048  0.61958  0.77255  0.00000        *
      1   3.35744  4.84976  4.53274  4.17868  3.46996  4.16803  4.81773  2.69158  3.91989  2.01764  0.75642  4.39855  4.64781  4.28266  4.07188  3.74038  3.68002  2.74288  5.35332  4.14472      1 m x - -
          2.68618  4.42225  2.77519  2.73123  3.46354  2.40513  3.72494  3.29354  2.67741  2.69355  4.24690  2.90347  2.73739  3.18146  2.89801  2.37887  2.77519  2.98518  4.58477  3.61503
          0.02061  4.28813  5.01048  0.61958  0.77255  0.48576  0.95510
      2   2.24295  4.73991  3.09306  2.15961  3.97980  3.48641  3.72830  3.34569  2.36315  3.00683  3.84605  3.06543  3.89259  2.90539  2.98886  2.71892  2.33339  2.38441  5.28945  3.98041      2 e x - -
          2.68579  4.42275  2.77569  2.73173  3.46129  2.40529  3.72419  3.29253  2.67790  2.69315  4.24739  2.90396  2.73789  3.18196  2.89690  2.37906  2.77524  2.98508  4.58527  3.61553
          0.44832  1.20044  2.80945  1.96693  0.15069  0.48576  0.95510
      3   2.73230  5.10352  2.13114  2.38681  4.46907  3.40288  3.70036  3.93222  2.45420  3.45622  4.24380  2.92337  3.86714  2.82889  1.91523  2.13410  2.98503  3.53162  5.61511  4.23353     13 r x - -
          2.68618  4.42225  2.77519  2.73123  3.46354  2.40513  3.72494  3.29354  2.67741  2.69355  4.24690  2.90347  2.73739  3.18146  2.89801  2.37887  2.77519  2.98518  4.58477  3.61503
          0.02179  4.23307  4.95542  0.61958  0.77255  0.55727  0.85043
      4   2.63952  4.68898  2.39323  2.60284  3.94136  3.47785  3.76282  3.27761  2.61576  2.97003  3.29572  3.09405  3.90014  2.95187  3.05711  1.94294  2.88985  2.36744  5.27830  3.97318     14 s x - -
          2.68618  4.42225  2.77519  2.73123  3.46354  2.40513  3.72494  3.29354  2.67741  2.69355  4.24690  2.90347  2.73739  3.18146  2.89801  2.37887  2.77519  2.98518  4.58477  3.61503
          0.02072  4.28283  5.00517  0.61958  0.77255  0.55727  0.85043
      5   2.19647  4.91571  2.99746  2.09473  4.21509  3.44808  3.67377  3.63961  2.43360  3.21724  4.01657  2.98315  3.85663  2.81021  2.30257  2.26096  2.89311  2.96418  5.43054  4.08451     15 e x - -
          2.68618  4.42225  2.77519  2.73123  3.46354  2.40513  3.72494  3.29354  2.67741  2.69355  4.24690  2.90347  2.73739  3.18146  2.89801  2.37887  2.77519  2.98518  4.58477  3.61503
          0.02072  4.28283  5.00517  0.61958  0.77255  0.55727  0.85043
      6   2.69307  4.99959  2.97689  2.07993  4.28009  3.47034  2.65251  3.71450  2.05421  2.53397  4.06302  2.97241  3.34284  2.78639  2.81308  2.69365  2.92103  3.35788  5.45958  4.10950     16 k x - -
          2.68654  4.42179  2.77443  2.73113  3.46390  2.40515  3.72530  3.29390  2.67762  2.69391  4.24726  2.90237  2.73760  3.18182  2.89837  2.37901  2.77507  2.98554  4.58121  3.61427
          0.24740  1.54896  5.00517  1.94661  0.15403  0.55727  0.85043
      7   2.65007  4.43677  3.42755  2.89790  3.59842  3.57407  3.87906  2.65983  2.84312  1.82940  3.56749  2.49072  3.98864  3.17733  3.20483  2.28870  2.89987  2.69444  5.03942  3.78222     26 l x - -
          2.68618  4.42225  2.77519  2.73123  3.46354  2.40513  3.72494  3.29354  2.67741  2.69355  4.24690  2.90347  2.73739  3.18146  2.89801  2.37887  2.77519  2.98518  4.58477  3.61503
          0.07154  4.28283  2.89608  0.61958  0.77255  0.55727  0.85043
      8   2.70182  4.78465  3.06104  2.59113  3.83627  3.48553  3.73016  3.45757  2.55141  3.06992  3.92431  3.08076  3.91822  2.23288  2.95895  1.83196  2.94988  3.15538  5.19605  2.72683     27 s x - -
          2.68618  4.42225  2.77519  2.73123  3.46354  2.40513  3.72494  3.29354  2.67741  2.69355  4.24690  2.90347  2.73739  3.18146  2.89801  2.37887  2.77519  2.98518  4.58477  3.61503
          0.02179  4.23307  4.95542  0.61958  0.77255  0.61761  0.77486
      9   2.60794  4.73300  3.04649  2.61591  4.25205  3.34741  3.82290  3.67181  2.60754  3.27890  4.10082  3.08103  3.86823  2.21691  3.02025  1.75003  2.14147  3.29084  5.50443  4.18946     28 s x - -
          2.68618  4.42225  2.77519  2.73123  3.46354  2.40513  3.72494  3.29354  2.67741  2.69355  4.24690  2.90347  2.73739  3.18146  2.89801  2.37887  2.77519  2.98518  4.58477  3.61503
          0.02179  4.23307  4.95542  0.61958  0.77255  0.61761  0.77486
     10   1.54764  5.01715  1.48048  2.45535  4.60446  3.30529  3.95780  3.99526  2.92150  3.64423  4.49878  2.97831  3.92702  3.13797  3.43490  2.80711  3.14034  3.58253  5.85987  4.46885     29 d x - -
          2.68618  4.42225  2.77519  2.73123  3.46354  2.40513  3.72494  3.29354  2.67741  2.69355  4.24690  2.90347  2.73739  3.18146  2.89801  2.37887  2.77519  2.98518  4.58477  3.61503
          0.02179  4.23307  4.95542  0.61958  0.77255  0.50385  0.92685
     11   2.76198  4.97842  3.10918  2.56447  4.28345  2.13386  3.69764  3.70062  2.33233  2.86511  4.07888  3.06320  3.92917  2.20485  2.19074  2.78045  2.98940  3.36314  5.44794  4.13796     30 g x - -
          2.68618  4.42225  2.77519  2.73123  3.46354  2.40513  3.72494  3.29354  2.67741  2.69355  4.24690  2.90347  2.73739  3.18146  2.89801  2.37887  2.77519  2.98518  4.58477  3.61503
          0.02061  4.28813  5.01048  0.61958  0.77255  0.55043  0.85967
     12   3.13784  4.54205  4.44755  3.95166  2.46028  4.12492  3.80606  2.95937  3.77780  2.55089  3.62224  3.98706  4.47259  3.93722  3.90702  3.44165  3.36847  2.04876  1.66702  1.84492     31 w x - -
          2.68618  4.42225  2.77519  2.73123  3.46354  2.40513  3.72494  3.29354  2.67741  2.69355  4.24690  2.90347  2.73739  3.18146  2.89801  2.37887  2.77519  2.98518  4.58477  3.61503
          0.02061  4.28813  5.01048  0.61958  0.77255  0.55043  0.85967
     13   2.63662  3.05753  3.16399  2.61167  3.31243  3.49963  3.73617  3.27281  2.15156  2.92413  3.77042  2.42054  2.89924  2.93184  3.00779  2.72567  2.87444  2.98887  5.21349  3.91650     32 k x - -
          2.68618  4.42225  2.77519  2.73123  3.46354  2.40513  3.72494  3.29354  2.67741  2.69355  4.24690  2.90347  2.73739  3.18146  2.89801  2.37887  2.77519  2.98518  4.58477  3.61503
          0.07685  4.28813  2.80945  0.61958  0.77255  0.55043  0.85967
     14   2.65471  4.57975  2.47878  2.68281  3.69485  3.53841  2.80856  2.37829  2.67184  2.27129  3.65801  3.15759  3.93205  3.00689  3.08458  2.77947  2.88789  2.83688  5.09879  3.79850     33 l x - -
          2.68618  4.42225  2.77519  2.73123  3.46354  2.40513  3.72494  3.29354  2.67741  2.69355  4.24690  2.90347  2.73739  3.18146  2.89801  2.37887  2.77519  2.98518  4.58477  3.61503
          0.02179  4.23307  4.95542  0.61958  0.77255  0.50385  0.92685
     15   2.84003  4.31704  4.21819  3.64595  1.90062  3.93403  4.18800  2.53543  3.52925  1.86418  2.28669  3.88351  2.79486  3.74380  3.72402  3.22775  3.07229  2.45648  4.80126  3.55440     34 l x - -
          2.68618  4.42225  2.77519  2.73123  3.46354  2.40513  3.72494  3.29354  2.67741  2.69355  4.24690  2.90347  2.73739  3.18146  2.89801  2.37887  2.77519  2.98518  4.58477  3.61503
          0.02061  4.28813  5.01048  0.61958  0.77255  0.55043  0.85967
     16   2.70130  5.04663  2.40630  2.43574  4.35087  3.46813  3.65308  3.78406  1.96777  3.32474  4.11108  2.96435  3.86775  2.77499  2.17720  2.69237  2.92967  2.59528  5.50043  4.14369     35 k x - -
          2.68618  4.42225  2.77519  2.73123  3.46354  2.40513  3.72494  3.29354  2.67741  2.69355  4.24690  2.90347  2.73739  3.18146  2.89801  2.37887  2.77519  2.98518  4.58477  3.61503
          0.18601  4.28813  1.85789  0.61958  0.77255  0.55043  0.85967
     17   3.77959  4.97666  4.77478  4.49207  0.97712  4.50719  3.53194  3.42918  4.32784  2.73367  4.01819  4.18018  4.80864  4.25320  4.32613  3.88467  3.99945  3.36525  3.65766  1.36544     36 f x - -
          2.68624  4.42231  2.77525  2.73129  3.46360  2.40519  3.72500  3.29360  2.67747  2.69361  4.24696  2.90309  2.73745  3.18152  2.89807  2.37893  2.77525  2.98473  4.58377  3.61509
          0.47294  0.99698  4.84874  0.16083  1.90676  0.72749  0.65994
     18   2.00859  4.27207  3.62512  3.09996  3.56980  3.46369  3.99737  2.74598  3.03377  2.00000  3.52527  3.42423  3.95826  3.34125  3.35614  2.18078  2.84504  2.26365  5.05026  3.82405     38 l x - -
          2.68618  4.42225  2.77519  2.73123  3.46354  2.40513  3.72494  3.29354  2.67741  2.69355  4.24690  2.90347  2.73739  3.18146  2.89801  2.37887  2.77519  2.98518  4.58477  3.61503
          0.02427  4.12640  4.84874  0.61958  0.77255  0.43790  1.03673
     19   2.59149  3.48763  3.45267  2.89715  3.67753  2.64325  3.88335  3.02827  2.83315  2.74088  3.62030  3.29953  3.94659  3.16543  2.38312  2.77447  2.25686  2.23599  5.09008  3.84522     39 v x - -
          2.68618  4.42225  2.77519  2.73123  3.46354  2.40513  3.72494  3.29354  2.67741  2.69355  4.24690  2.90347  2.73739  3.18146  2.89801  2.37887  2.77519  2.98518  4.58477  3.61503
          0.02061  4.28813  5.01048  0.61958  0.77255  0.55043  0.85967
     20   3.35149  4.61580  5.19348  4.65394  3.44744  4.75216  5.19493  1.47579  4.53761  1.18362  3.22677  4.84480  4.95618  4.66327  4.64323  4.12536  3.58912  1.53843  5.50165  4.39897     40 l x - -
          2.68618  4.42225  2.77519  2.73123  3.46354  2.40513  3.72494  3.29354  2.67741  2.69355  4.24690  2.90347  2.73739  3.18146  2.89801  2.37887  2.77519  2.98518  4.58477  3.61503
          0.07685  4.28813  2.80945  0.61958  0.77255  0.55043  0.85967
     21   2.85463  5.25679  2.53194  1.78918  4.60963  3.37354  3.78660  4.08419  2.63925  3.61225  4.42492  2.19782  1.94181  2.93407  3.13353  2.80776  3.12470  3.68148  5.78104  4.36610     41 e x - -
          2.68618  4.42225  2.77519  2.73123  3.46354  2.40513  3.72494  3.29354  2.67741  2.69355  4.24690  2.90347  2.73739  3.18146  2.89801  2.37887  2.77519  2.98518  4.58477  3.61503
          0.02179  4.23307  4.95542  0.61958  0.77255  0.61761  0.77486
     22   3.42857  4.73373  5.09879  4.52415  2.08713  4.66601  4.85158  2.36496  4.38393  0.95564  2.11938  4.71397  4.82442  4.39807  4.43299  4.00988  3.63952  2.55501  5.06911  3.91736     42 l x - -
          2.68618  4.42225  2.77519  2.73123  3.46354  2.40513  3.72494  3.29354  2.67741  2.69355  4.24690  2.90347  2.73739  3.18146  2.89801  2.37887  2.77519  2.98518  4.58477  3.61503
          0.02179  4.23307  4.95542  0.61958  0.77255  0.61761  0.77486
     23   2.69988  4.95357  3.02921  2.50408  4.30684  2.48628  3.68064  3.72994  2.35567  3.28409  4.08768  3.01032  3.88019  2.29305  2.19150  2.71388  2.33081  3.36903  5.46914  4.14261     43 r x - -
          2.68618  4.42225  2.77519  2.73123  3.46354  2.40513  3.72494  3.29354  2.67741  2.69355  4.24690  2.90347  2.73739  3.18146  2.89801  2.37887  2.77519  2.98518  4.58477  3.61503
          0.02179  4.23307  4.95542  0.61958  0.77255  0.50385  0.92685
     24   2.76495  5.24016  2.12537  2.31654  4.55922  2.94767  2.70404  4.04164  2.51561  3.54391  4.31646  2.28201  2.60161  2.82440  3.02661  2.71749  3.01125  3.62436  5.69886  4.27740     44 d x - -
          2.68618  4.42225  2.77519  2.73123  3.46354  2.40513  3.72494  3.29354  2.67741  2.69355  4.24690  2.90347  2.73739  3.18146  2.89801  2.37887  2.77519  2.98518  4.58477  3.61503
          0.02061  4.28813  5.01048  0.61958  0.77255  0.55043  0.85967
     25   2.64785  4.79073  3.15237  2.66543  4.33750  3.39323  3.82328  3.76814  2.52869  3.34767  4.16055  3.12208  2.55324  2.97926  2.14639  1.65080  2.95252  3.37334  5.54011  4.23460     45 s x - -
          2.68618  4.42225  2.77519  2.73123  3.46354  2.40513  3.72494  3.29354  2.67741  2.69355  4.24690  2.90347  2.73739  3.18146  2.89801  2.37887  2.77519  2.98518  4.58477  3.61503
          0.02061  4.28813  5.01048  0.61958  0.77255  0.55043  0.85967
     26   1.51842  4.30405  3.71273  3.44483  4.54966  3.08226  4.48673  3.94110  3.49490  3.66316  4.49036  3.52724  3.85712  3.77116  3.78394  1.02921  2.87291  3.35770  5.89837  4.69713     46 s x - -
          2.68618  4.42225  2.77519  2.73123  3.46354  2.40513  3.72494  3.29354  2.67741  2.69355  4.24690  2.90347  2.73739  3.18146  2.89801  2.37887  2.77519  2.98518  4.58477  3.61503
          0.02061  4.28813  5.01048  0.61958  0.77255  0.55043  0.85967
     27   3.54974  4.82528  5.22632  4.69479  3.24521  4.86129  5.20074  1.72731  4.52045  0.75980  3.03338  4.93318  5.01069  4.61235  4.60326  4.25415  3.77756  2.27057  5.39764  4.32193     47 l x - -
          2.68618  4.42225  2.77519  2.73123  3.46354  2.40513  3.72494  3.29354  2.67741  2.69355  4.24690  2.90347  2.73739  3.18146  2.89801  2.37887  2.77519  2.98518  4.58477  3.61503
          0.07685  4.28813  2.80945  0.61958  0.77255  0.55043  0.85967
     28   1.80724  4.32530  3.64938  3.20536  3.95549  3.29493  4.18275  3.09261  3.16834  2.96061  3.88656  3.45834  1.81726  3.47956  3.49548  2.68450  2.87374  2.07854  5.39939  4.17377     48 a x - -
          2.68618  4.42225  2.77519  2.73123  3.46354  2.40513  3.72494  3.29354  2.67741  2.69355  4.24690  2.90347  2.73739  3.18146  2.89801  2.37887  2.77519  2.98518  4.58477  3.61503
          0.02179  4.23307  4.95542  0.61958  0.77255  0.61761  0.77486
     29   2.38811  4.35465  3.44197  3.24172  4.60456  1.96376  4.40483  4.09209  3.40224  3.75024  4.56139  3.42055  3.83919  3.67127  3.72286  0.98010  2.89281  3.46264  5.91241  4.69124     49 s x - -
          2.68618  4.42225  2.77519  2.73123  3.46354  2.40513  3.72494  3.29354  2.67741  2.69355  4.24690  2.90347  2.73739  3.18146  2.89801  2.37887  2.77519  2.98518  4.58477  3.61503
          0.02179  4.23307  4.95542  0.61958  0.77255  0.61761  0.77486
     30   2.59374  4.56921  3.20081  2.70179  3.88953  3.42684  3.81587  3.26424  2.68568  2.27075  3.79980  2.45259  3.89315  3.03242  3.09388  2.17751  2.19705  2.96861  5.24486  3.96186     50 s x - -
          2.68618  4.42225  2.77519  2.73123  3.46354  2.40513  3.72494  3.29354  2.67741  2.69355  4.24690  2.90347  2.73739  3.18146  2.89801  2.37887  2.77519  2.98518  4.58477  3.61503
          0.02179  4.23307  4.95542  0.61958  0.77255  0.61761  0.77486
     31   2.63510  4.77222  2.99352  2.58428  4.18476  3.36391  2.62812  3.68026  2.61267  3.27726  4.10099  3.06209  2.59392  2.98119  3.03584  1.66683  2.93654  3.30659  5.46138  4.11547     51 s x - -
          2.68618  4.42225  2.77519  2.73123  3.46354  2.40513  3.72494  3.29354  2.67741  2.69355  4.24690  2.90347  2.73739  3.18146  2.89801  2.37887  2.77519  2.98518  4.58477  3.61503
          0.18316  4.23307  1.87827  0.61958  0.77255  0.61761  0.77486
     32   2.73012  4.53237  3.39271  2.94803  3.37203  3.55234  1.90361  2.98726  2.78272  2.70955  3.70610  3.33565  4.01950  3.21545  3.09219  2.90048  3.00690  1.96653  4.88560  3.45779     52 h x - -
          2.68618  4.42225  2.77519  2.73123  3.46354  2.40513  3.72494  3.29354  2.67741  2.69355  4.24690  2.90347  2.73739  3.18146  2.89801  2.37887  2.77519  2.98518  4.58477  3.61503
          0.02556  4.07547  4.79782  0.61958  0.77255  0.77236  0.61975
     33   2.63161  4.52359  3.21072  2.73079  2.40114  3.47847  3.75164  3.11502  2.69261  2.76269  3.67175  3.17182  3.91513  2.31308  3.07187  2.20172  2.88917  2.86283  4.94220  3.55885     53 s x - -
          2.68618  4.42225  2.77519  2.73123  3.46354  2.40513  3.72494  3.29354  2.67741  2.69355  4.24690  2.90347  2.73739  3.18146  2.89801  2.37887  2.77519  2.98518  4.58477  3.61503
          0.02556  4.07547  4.79782  0.61958  0.77255  0.77236  0.61975
     34   2.72483  4.50858  3.40774  2.92260  2.13058  3.59248  2.48737  3.08892  2.87639  2.72475  3.66275  3.30902  4.01385  3.19873  3.22679  2.20399  2.97785  2.85457  4.54006  3.00887     54 f x - -
          2.68618  4.42225  2.77519  2.73123  3.46354  2.40513  3.72494  3.29354  2.67741  2.69355  4.24690  2.90347  2.73739  3.18146  2.89801  2.37887  2.77519  2.98518  4.58477  3.61503
          0.02556  4.07547  4.79782  0.61958  0.77255  0.77236  0.61975
     35   2.52364  4.65388  2.85873  2.54980  4.33324  3.19794  3.84672  3.79148  2.69870  3.38814  4.20150  2.13461  2.45046  3.02213  3.13500  1.86409  2.88056  3.34932  5.58633  4.25380     55 s x - -
          2.68618  4.42225  2.77519  2.73123  3.46354  2.40513  3.72494  3.29354  2.67741  2.69355  4.24690  2.90347  2.73739  3.18146  2.89801  2.37887  2.77519  2.98518  4.58477  3.61503
          0.02556  4.07547  4.79782  0.61958  0.77255  0.77236  0.61975
     36   3.20819  4.78115  3.87502  3.46950  1.59633  3.97996  1.61303  3.31231  3.35131  2.75794  3.88877  3.67884  4.37167  3.62457  3.59994  3.33209  3.45162  3.15859  3.96492  2.27701     56 f x - -
          2.68618  4.42225  2.77519  2.73123  3.46354  2.40513  3.72494  3.29354  2.67741  2.69355  4.24690  2.90347  2.73739  3.18146  2.89801  2.37887  2.77519  2.98518  4.58477  3.61503
          0.02556  4.07547  4.79782  0.61958  0.77255  0.77236  0.61975
     37   2.42666  4.34723  3.39589  3.22600  4.28534  3.07398  4.32773  3.83788  3.31370  3.54400  4.45600  3.41450  3.83056  3.64777  3.59001  0.82143  2.92288  3.32779  5.64233  4.37133     57 s x - -
          2.68618  4.42225  2.77519  2.73123  3.46354  2.40513  3.72494  3.29354  2.67741  2.69355  4.24690  2.90347  2.73739  3.18146  2.89801  2.37887  2.77519  2.98518  4.58477  3.61503
          0.02556  4.07547  4.79782  0.61958  0.77255  0.77236  0.61975
     38   1.82034  4.49847  3.00516  2.69120  4.30394  3.13866  3.93931  3.73268  2.82153  3.36788  4.18729  2.01889  3.77438  3.13543  3.23548  1.91341  2.83558  3.27341  5.58928  4.28969     58 a x - -
          2.68618  4.42225  2.77519  2.73123  3.46354  2.40513  3.72494  3.29354  2.67741  2.69355  4.24690  2.90347  2.73739  3.18146  2.89801  2.37887  2.77519  2.98518  4.58477  3.61503
          0.02556  4.07547  4.79782  0.61958  0.77255  0.34093  1.24170
     39   2.65495  4.46075  3.40648  2.84740  2.76922  3.59214  3.83731  2.98014  2.27547  2.04290  3.56263  3.28220  3.40686  3.12309  3.16395  2.33231  2.88901  2.74393  5.02518  3.76886     59 l x - -
          2.68618  4.42225  2.77519  2.73123  3.46354  2.40513  3.72494  3.29354  2.67741  2.69355  4.24690  2.90347  2.73739  3.18146  2.89801  2.37887  2.77519  2.98518  4.58477  3.61503
          0.01965  4.33528  5.05763  0.61958  0.77255  0.48576  0.95510
     40   2.70995  4.96619  2.91491  1.79021  4.25289  3.45998  3.72209  3.67198  2.51226  3.26083  4.07078  2.99155  3.89211  2.62691  2.97312  2.03713  2.95322  2.56713  5.48394  4.13209     60 e x - -
          2.68618  4.42225  2.77519  2.73123  3.46354  2.40513  3.72494  3.29354  2.67741  2.69355  4.24690  2.90347  2.73739  3.18146  2.89801  2.37887  2.77519  2.98518  4.58477  3.61503
          0.23316  4.33528  1.63541  0.61958  0.77255  0.48576  0.95510
     41   2.73434  4.88757  2.91912  1.99450  4.08442  3.46906  3.69712  3.48145  2.43273  2.17617  3.94473  3.00454  3.89646  2.23860  2.82706  2.76623  2.96632  3.19566  5.36098  4.04005     61 e x - -
          2.68618  4.42225  2.77519  2.73123  3.46354  2.40513  3.72494  3.29354  2.67741  2.69355  4.24690  2.90347  2.73739  3.18146  2.89801  2.37887  2.77519  2.98518  4.58477  3.61503
          0.02427  4.12640  4.84874  0.61958  0.77255  0.35975  1.19683
     42   2.69513  2.66463  4.27049  3.69541  2.26040  3.79644  4.17531  2.27413  3.56220  2.28558  3.27157  3.85537  4.19190  3.77143  3.71856  3.10742  1.92849  2.28314  4.81055  3.60408     62 t x - -
          2.68618  4.42225  2.77519  2.73123  3.46354  2.40513  3.72494  3.29354  2.67741  2.69355  4.24690  2.90347  2.73739  3.18146  2.89801  2.37887  2.77519  2.98518  4.58477  3.61503
          0.01965  4.33528  5.05763  0.61958  0.77255  0.48576  0.95510
     43   2.69339  4.15707  4.17333  3.59101  2.84604  3.80206  4.08169  2.03235  3.46748  2.27591  3.24274  3.78725  2.83407  3.68148  3.64063  3.09251  2.92621  1.99301  4.72042  2.34937     63 v x - -
          2.68584  4.42235  2.77530  2.73133  3.46364  2.40523  3.72504  3.29364  2.67735  2.69349  4.24700  2.90357  2.73703  3.18109  2.89811  2.37897  2.77530  2.98528  4.58487  3.61513
          0.29985  1.37550  5.05763  0.67643  0.71014  0.48576  0.95510
     44   2.66717  4.17319  4.02598  3.44392  3.27733  3.75291  4.04959  2.11729  3.33862  2.19533  2.95831  3.69260  4.12374  3.57667  3.55326  2.40048  2.35926  2.32927  4.78434  2.53702     66 i x - -
          2.68618  4.42225  2.77519  2.73123  3.46354  2.40513  3.72494  3.29354  2.67741  2.69355  4.24690  2.90347  2.73739  3.18146  2.89801  2.37887  2.77519  2.98518  4.58477  3.61503
          0.01842  4.39948  5.12182  0.61958  0.77255  0.48576  0.95510
     45   2.67873  4.86146  2.81583  2.44245  4.09628  3.51119  3.71779  2.60679  2.12358  3.11823  3.55522  3.04714  3.90219  2.87201  2.98049  2.24765  2.34695  3.18968  5.36831  4.03759     67 k x - -
          2.68618  4.42225  2.77519  2.73123  3.46354  2.40513  3.72494  3.29354  2.67741  2.69355  4.24690  2.90347  2.73739  3.18146  2.89801  2.37887  2.77519  2.98518  4.58477  3.61503
          0.01786  4.42977  5.15212  0.61958  0.77255  0.48576  0.95510
     46   3.28883  4.78432  4.67417  4.07988  3.81390  4.34499  4.60241  3.19152  3.71028  2.47415  0.66065  3.73638  4.71847  4.12029  3.44573  3.65486  3.36968  3.02162  5.34188  3.81480     68 M x - -
          2.68618  4.42225  2.77519  2.73123  3.46354  2.40513  3.72494  3.29354  2.67741  2.69355  4.24690  2.90347  2.73739  3.18146  2.89801  2.37887  2.77519  2.98518  4.58477  3.61503
          0.00674  5.39897  6.12132  0.61958  0.77255  0.48576  0.95510
     47   2.95728  4.94353  3.37188  2.70698  2.45540  3.56568  2.08332  3.73749  2.10328  3.51366  3.74693  2.85920  3.64331  2.87588  2.28093  2.73602  3.10062  3.82164  5.91992  3.66845     69 h x - -
          2.68618  4.42225  2.77519  2.73123  3.46354  2.40513  3.72494  3.29354  2.67741  2.69355  4.24690  2.90347  2.73739  3.18146  2.89801  2.37887  2.77519  2.98518  4.58477  3.61503
          0.00666  5.41031  6.13266  0.61958  0.77255  0.48576  0.95510
     48   2.45010  4.54651  5.03423  4.16851  1.84719  3.89018  3.92080  2.04808  4.22872  2.21172  2.85211  4.07922  4.07668  4.37637  3.99835  2.53817  2.47878  2.38891  3.86263  3.44237     70 f x - -
          2.68618  4.42225  2.77519  2.73123  3.46354  2.40513  3.72494  3.29354  2.67741  2.69355  4.24690  2.90347  2.73739  3.18146  2.89801  2.37887  2.77519  2.98518  4.58477  3.61503
          0.07889  5.45463  2.63690  0.61958  0.77255  0.48576  0.95510
     49   2.48424  4.22078  3.47572  3.17884  2.19930  4.02313  3.75807  3.23765  3.04197  2.77972  3.72799  3.07674  3.97837  3.53576  2.97361  2.24149  1.94801  2.39253  5.47870  4.22401     71 t x - -
          2.68618  4.42225  2.77519  2.73123  3.46354  2.40513  3.72494  3.29354  2.67741  2.69355  4.24690  2.90347  2.73739  3.18146  2.89801  2.37887  2.77519  2.98518  4.58477  3.61503
          0.02275  5.38736  4.02204  0.61958  0.77255  0.37956  1.15252
     50   2.41409  4.17123  4.08391  3.51436  2.78177  4.12642  3.93265  2.40578  3.06216  2.37017  3.90651  3.01124  4.20615  2.38497  3.47460  2.69263  2.04789  2.70913  5.38888  3.09622     72 t x - -
          2.68609  4.42199  2.77580  2.73191  3.46340  2.40569  3.72549  3.29299  2.67797  2.69060  4.24717  2.90409  2.73784  3.18165  2.89844  2.37914  2.77489  2.98373  4.58464  3.61571
          1.05549  0.93102  1.35547  0.97869  0.47129  0.57541  0.82661
     51   1.58870  4.51435  3.78265  3.53259  3.07444  4.13958  4.44232  2.05240  3.79258  2.40005  2.60372  4.12021  3.31806  4.01258  3.97336  2.82282  2.63386  2.33135  5.12568  3.93373     76 a x - -
          2.68583  4.42211  2.77570  2.73173  3.46061  2.40559  3.72545  3.29290  2.67783  2.69230  4.24694  2.90397  2.73780  3.18175  2.89851  2.37900  2.77491  2.98475  4.58492  3.61535
          1.90720  0.53049  1.33489  0.48353  0.95868  0.82743  0.57478
     52   2.95250  3.33668  4.85148  4.24056  2.68800  4.11471  4.44486  2.15978  4.03961  1.31741  3.16852  3.96075  4.11583  4.18303  3.79181  3.00979  2.31100  2.52363  4.95812  3.16394     79 l x - -
          2.68618  4.42225  2.77519  2.73123  3.46354  2.40513  3.72494  3.29354  2.67741  2.69355  4.24690  2.90347  2.73739  3.18146  2.89801  2.37887  2.77519  2.98518  4.58477  3.61503
          0.03891  5.08970  3.44181  0.61958  0.77255  1.46187  0.26371
     53   2.75045  3.13767  4.87362  4.26063  2.08784  4.10966  4.44143  2.39970  4.05304  1.59207  3.44270  4.26085  4.47368  4.19069  3.60909  2.43945  2.98238  2.11299  3.84514  3.59914     80 l x - -
          2.68618  4.42225  2.77519  2.73123  3.46354  2.40513  3.72494  3.29354  2.67741  2.69355  4.24690  2.90347  2.73739  3.18146  2.89801  2.37887  2.77519  2.98518  4.58477  3.61503
          0.01946  5.07268  4.34197  0.61958  0.77255  0.39532  1.11923
     54   2.75673  4.53811  5.07880  4.20206  2.47293  4.04860  4.65303  2.45702  4.26041  1.14242  2.96305  4.47030  4.68577  4.39952  3.81048  2.58492  2.69734  2.34298  4.58297  3.98233     81 l x - -
          2.68618  4.42225  2.77519  2.73123  3.46354  2.40513  3.72494  3.29354  2.67741  2.69355  4.24690  2.90347  2.73739  3.18146  2.89801  2.37887  2.77519  2.98518  4.58477  3.61503
          0.01282  5.45154  4.77435  0.61958  0.77255  0.91767  0.50991
     55   2.03506  3.37803  4.83765  4.23955  2.79977  3.80104  4.40025  2.88971  4.08133  2.10808  3.69193  4.35317  2.33099  4.26340  4.18660  2.11658  2.31041  2.23452  5.19173  3.61382     82 a x - -
          2.68618  4.42225  2.77519  2.73123  3.46354  2.40513  3.72494  3.29354  2.67741  2.69355  4.24690  2.90347  2.73739  3.18146  2.89801  2.37887  2.77519  2.98518  4.58477  3.61503
          0.10041  5.44893  2.39434  0.61958  0.77255  0.54997  0.86031
     56   2.23524  4.57456  4.23717  4.19542  2.17248  3.54029  4.30464  2.37857  4.04417  1.48248  3.41201  4.05805  4.01072  3.58303  4.16242  2.87792  2.60243  2.39276  5.19059  3.88767     83 l x - -
          2.68618  4.42225  2.77519  2.73123  3.46354  2.40513  3.72494  3.29354  2.67741  2.69355  4.24690  2.90347  2.73739  3.18146  2.89801  2.37887  2.77519  2.98518  4.58477  3.61503
          0.01871  5.43658  4.25575  0.61958  0.77255  0.81492  0.58461
     57   2.64743  4.53589  5.10849  4.49413  2.16390  4.15825  4.35504  1.85465  4.28210  1.22910  3.65472  4.48451  3.91543  4.41597  4.29525  3.11735  3.27283  2.39782  4.63323  3.52712     84 l x - -
          2.68618  4.42225  2.77519  2.73123  3.46354  2.40513  3.72494  3.29354  2.67741  2.69355  4.24690  2.90347  2.73739  3.18146  2.89801  2.37887  2.77519  2.98518  4.58477  3.61503
          0.04416  5.45411  3.24633  0.61958  0.77255  0.88793  0.53019
     58   1.54954  4.13117  4.98520  4.07724  2.49825  3.98236  4.62388  2.09750  4.18845  2.01262  3.52538  3.68236  4.35317  4.34202  4.04272  2.73475  3.05024  2.08614  5.15463  3.67639     85 a x - -
          2.68618  4.42225  2.77519  2.73123  3.46354  2.40513  3.72494  3.29354  2.67741  2.69355  4.24690  2.90347  2.73739  3.18146  2.89801  2.37887  2.77519  2.98518  4.58477  3.61503
          0.03628  5.42718  3.46626  0.61958  0.77255  0.45314  1.00958
     59   2.75997  4.61886  3.86533  3.11829  2.54161  2.04197  3.27761  3.33290  3.27135  2.33310  4.08582  3.38698  4.46808  3.02217  3.66633  2.15086  2.14447  3.18496  5.55465  3.51778     86 g x - -
          2.68618  4.42225  2.77519  2.73123  3.46354  2.40513  3.72494  3.29354  2.67741  2.69355  4.24690  2.90347  2.73739  3.18146  2.89801  2.37887  2.77519  2.98518  4.58477  3.61503
          0.10018  5.50605  2.39402  0.61958  0.77255  0.75451  0.63533
     60   1.75461  4.07014  4.35172  3.77375  3.61435  3.79452  3.80587  2.50192  3.50868  2.10947  3.62363  3.91500  4.55542  2.54014  3.46110  3.00497  2.02270  2.69782  3.33406  4.07211     87 a x - -
          2.68618  4.42225  2.77519  2.73123  3.46354  2.40513  3.72494  3.29354  2.67741  2.69355  4.24690  2.90347  2.73739  3.18146  2.89801  2.37887  2.77519  2.98518  4.58477  3.61503
          0.15247  5.41921  1.98788  0.61958  0.77255  1.05004  0.43067
     61   1.72931  4.52157  2.95235  3.07504  3.52985  3.62137  3.60387  3.22197  2.98449  2.40340  3.56206  2.96415  3.26823  3.26369  3.24784  2.57256  2.84451  2.33326  5.49704  3.99287     88 a x - -
          2.68618  4.42225  2.77519  2.73123  3.46354  2.40513  3.72494  3.29354  2.67741  2.69355  4.24690  2.90347  2.73739  3.18146  2.89801  2.37887  2.77519  2.98518  4.58477  3.61503
          0.17006  5.27438  1.88874  0.61958  0.77255  1.28462  0.32401
     62   1.52101  4.22473  4.47691  3.88756  2.99403  3.85858  4.38179  2.43592  3.76000  2.01765  3.38438  3.86443  3.70221  3.57212  3.92439  2.25461  3.04940  2.34431  5.04188  3.66943     89 a x - -
          2.68465  4.42261  2.77552  2.73159  3.46309  2.40544  3.72472  3.29265  2.67763  2.69353  4.24705  2.90383  2.73767  3.18175  2.89837  2.37879  2.77492  2.98527  4.58513  3.61539
          0.79627  0.92890  1.87077  0.68755  0.69878  1.19048  0.36251
     63   1.54296  3.73940  3.90513  2.91273  2.79749  3.71005  3.88249  2.99059  3.27819  2.48304  3.68396  3.43853  2.95212  3.56657  3.60297  2.58239  2.97690  2.41537  5.16752  3.72967     92 a x - -
          2.68606  4.42215  2.77528  2.73150  3.46273  2.40521  3.72495  3.29371  2.67762  2.69328  4.24716  2.90364  2.73750  3.18141  2.89820  2.37881  2.77453  2.98545  4.58504  3.61513
          1.50646  0.46839  1.88191  0.04581  3.10608  0.97015  0.47646
     64   2.55287  4.38932  2.75398  2.81655  4.03163  3.38441  3.98151  3.30243  2.73346  2.82460  4.11777  3.32532  2.95371  3.15118  2.89617  1.93518  2.06335  2.76859  5.55894  4.24239     94 s x - -
          2.68618  4.42225  2.77519  2.73123  3.46354  2.40513  3.72494  3.29354  2.67741  2.69355  4.24690  2.90347  2.73739  3.18146  2.89801  2.37887  2.77519  2.98518  4.58477  3.61503
          0.12684  5.08615  2.18085  0.61958  0.77255  0.75298  0.63670
     65   1.85183  4.00384  3.50573  2.94598  4.12513  3.31181  4.11149  3.39468  2.82868  2.94244  4.03547  2.71602  4.07273  3.11279  3.23742  2.70112  2.22479  1.93923  4.66404  4.21281     95 a x - -
          2.68618  4.42225  2.77519  2.73123  3.46354  2.40513  3.72494  3.29354  2.67741  2.69355  4.24690  2.90347  2.73739  3.18146  2.89801  2.37887  2.77519  2.98518  4.58477  3.61503
          0.05567  5.22194  3.02094  0.61958  0.77255  0.57354  0.82903
     66   1.86579  4.68028  3.83447  3.70015  2.73127  3.66641  3.43744  2.47532  3.45910  2.32563  3.54115  3.80461  3.12492  3.56153  3.69897  2.92271  2.52267  1.90408  5.28057  4.07248     96 a x - -
          2.68618  4.42225  2.77519  2.73123  3.46354  2.40513  3.72494  3.29354  2.67741  2.69355  4.24690  2.90347  2.73739  3.18146  2.89801  2.37887  2.77519  2.98518  4.58477  3.61503
          0.01016  5.39465  5.19098  0.61958  0.77255  0.94364  0.49300
     67   1.51955  4.85325  3.23087  2.72422  4.68892  2.00851  3.89908  4.12973  2.78830  3.68754  3.96276  3.08371  3.30737  3.07436  3.32947  2.41208  3.11544  2.64655  5.88723  4.52137     97 a x - -
          2.68569  4.42307  2.77513  2.73187  3.46388  2.40553  3.72507  3.29263  2.67750  2.69319  4.24669  2.90374  2.73679  3.18118  2.89856  2.37866  2.77534  2.98507  4.58559  3.61513
          1.14619  0.78228  1.49258  1.03441  0.43918  0.80911  0.58925
     68   2.74642  5.23622  3.21220  2.91352  4.45959  2.93738  3.87656  2.98336  2.75761  2.26965  2.24308  2.83217  2.77312  3.06129  3.30555  2.57594  2.43275  3.14058  5.74947  4.42671    103 m . - -
          2.68618  4.42225  2.77519  2.73123  3.46354  2.40513  3.72494  3.29354  2.67741  2.69355  4.24690  2.90347  2.73739  3.18146  2.89801  2.37887  2.77519  2.98518  4.58477  3.61503
          0.08313  5.42721  2.58533  0.61958  0.77255  1.42717  0.27442
     69   2.12614  5.45290  2.83668  2.50897  2.98491  2.28286  3.42824  3.23359  2.48603  3.26702  3.85938  3.09035  3.25676  3.04525  2.96510  2.44816  2.93504  3.40165  5.90930  4.52279    104 a . - -
          2.68618  4.42225  2.77519  2.73123  3.46354  2.40513  3.72494  3.29354  2.67741  2.69355  4.24690  2.90347  2.73739  3.18146  2.89801  2.37887  2.77519  2.98518  4.58477  3.61503
          0.01895  5.35116  4.26682  0.61958  0.77255  1.54361  0.24030
     70   2.62054  4.28967  3.03066  2.27499  3.32914  3.20348  2.42210  3.44455  2.34785  3.09650  4.53727  2.66419  3.42810  2.96390  3.02394  2.32624  2.73983  3.63229  5.93652  3.90252    105 e . - -
          2.68618  4.42225  2.77519  2.73123  3.46354  2.40513  3.72494  3.29354  2.67741  2.69355  4.24690  2.90347  2.73739  3.18146  2.89801  2.37887  2.77519  2.98518  4.58477  3.61503
          0.01534  5.33937  4.56399  0.61958  0.77255  1.55979  0.23595
     71   2.30951  5.52412  2.73270  2.53506  4.86369  3.06548  3.03949  3.40079  2.59461  3.14336  4.32448  2.99727  2.62728  2.66779  2.89399  1.92591  2.99000  3.91180  5.96011  3.90136    106 s . - -
          2.68618  4.42225  2.77519  2.73123  3.46354  2.40513  3.72494  3.29354  2.67741  2.69355  4.24690  2.90347  2.73739  3.18146  2.89801  2.37887  2.77519  2.98518  4.58477  3.61503
          0.00721  5.33124  6.05359  0.61958  0.77255  0.97369  0.47431
     72   1.68891  5.56731  2.71229  2.59751  4.89898  3.73517  3.41539  4.37561  2.79642  3.03495  4.61151  3.08887  2.43779  2.94602  2.85835  2.03411  3.16340  3.20367  6.00810  4.14542    107 a . - -
          2.68359  4.42663  2.77542  2.73213  3.46581  2.40789  3.71976  3.29036  2.67815  2.69373  4.25050  2.90361  2.73884  3.18307  2.89516  2.37705  2.77556  2.98332  4.59003  3.61629
          1.72263  0.20830  4.66260  2.28666  0.10715  0.83726  0.56721
     73   2.34446  4.89947  3.55988  3.49861  2.78893  3.96827  3.77590  3.15123  3.10934  1.66519  3.82130  3.72471  2.89884  3.75351  2.93008  2.41786  2.37219  2.86006  4.82554  3.42762    140 l x - -
          2.68645  4.42326  2.77534  2.73202  3.46384  2.40585  3.72229  3.29348  2.67792  2.69431  4.24728  2.90303  2.73789  3.18216  2.89883  2.37760  2.77411  2.98571  4.57444  3.61464
          0.67699  0.79222  3.24383  1.12974  0.39026  0.25767  1.48215
     74   2.65343  5.37720  3.45288  2.98021  4.29633  2.67730  3.30673  2.87321  3.12831  2.94715  4.45375  3.06372  2.98978  3.31711  2.67634  1.95029  2.99995  1.99776  4.99894  3.78947    145 s x - -
          2.68618  4.42225  2.77519  2.73123  3.46354  2.40513  3.72494  3.29354  2.67741  2.69355  4.24690  2.90347  2.73739  3.18146  2.89801  2.37887  2.77519  2.98518  4.58477  3.61503
          0.03664  5.70359  3.42208  0.61958  0.77255  0.71622  0.67060
     75   2.54641  4.87896  3.18735  3.13470  4.00490  3.13022  3.68164  3.26676  3.01936  2.55655  2.62535  3.42093  2.14852  2.86927  3.15306  2.66539  2.37505  2.62268  5.17099  4.16654    146 p x - -
          2.68618  4.42225  2.77519  2.73123  3.46354  2.40513  3.72494  3.29354  2.67741  2.69355  4.24690  2.90347  2.73739  3.18146  2.89801  2.37887  2.77519  2.98518  4.58477  3.61503
          0.02927  5.67439  3.67235  0.61958  0.77255  0.54742  0.86380
     76   2.65401  5.05763  3.01797  3.26532  3.73923  3.45260  3.83480  2.75244  2.35527  1.51030  3.54542  3.74914  3.63851  3.75087  3.57012  2.61306  3.24841  2.16800  4.92968  4.16408    147 l x - -
          2.68618  4.42225  2.77519  2.73123  3.46354  2.40513  3.72494  3.29354  2.67741  2.69355  4.24690  2.90347  2.73739  3.18146  2.89801  2.37887  2.77519  2.98518  4.58477  3.61503
          0.32109  5.68944  1.30467  0.61958  0.77255  0.73574  0.65229
     77   2.27196  5.55497  2.57830  2.48623  4.55439  2.00050  3.66785  3.48635  2.19063  3.41393  4.15175  2.68430  4.02154  2.82783  2.96013  2.59908  2.84344  3.54030  5.98974  4.58088    148 g x - -
          2.68618  4.42225  2.77519  2.73123  3.46354  2.40513  3.72494  3.29354  2.67741  2.69355  4.24690  2.90347  2.73739  3.18146  2.89801  2.37887  2.77519  2.98518  4.58477  3.61503
          0.00685  5.38316  6.10551  0.61958  0.77255  0.35232  1.21420
     78   2.81633  5.72844  2.45137  2.62898  5.07335  3.06501  3.92885  4.34347  1.74387  3.65985  3.71164  2.85648  4.03497  3.03752  2.39307  2.27237  3.03570  3.52093  6.16123  2.64851    149 k x - -
          2.68618  4.42225  2.77519  2.73123  3.46354  2.40513  3.72494  3.29354  2.67741  2.69355  4.24690  2.90347  2.73739  3.18146  2.89801  2.37887  2.77519  2.98518  4.58477  3.61503
          0.00873  5.68629  5.24069  0.61958  0.77255  0.86206  0.54869
     79   2.26838  5.73211  3.01389  2.51800  5.07765  2.48327  3.72165  4.56396  2.25576  3.26015  4.10817  3.05941  3.48325  2.70832  1.82102  2.61401  2.75053  3.72689  5.60790  4.75328    150 r x - -
          2.68618  4.42225  2.77519  2.73123  3.46354  2.40513  3.72494  3.29354  2.67741  2.69355  4.24690  2.90347  2.73739  3.18146  2.89801  2.37887  2.77519  2.98518  4.58477  3.61503
          0.00939  5.69011  5.12179  0.61958  0.77255  0.71262  0.67404
     80   1.75326  5.72738  2.89270  2.75344  4.53098  2.69474  3.62546  4.27858  2.61836  3.46520  4.76948  3.38444  3.75304  3.05703  1.87431  2.60979  2.39587  3.27931  6.16336  4.54072    151 a x - -
          2.68618  4.42225  2.77519  2.73123  3.46354  2.40513  3.72494  3.29354  2.67741  2.69355  4.24690  2.90347  2.73739  3.18146  2.89801  2.37887  2.77519  2.98518  4.58477  3.61503
          0.08312  5.70509  2.57138  0.61958  0.77255  0.33747  1.25026
     81   1.62667  5.65146  3.19852  2.16622  4.36735  3.84879  3.73701  2.52021  2.71691  2.82442  4.45318  3.07191  3.70022  2.76228  3.04581  2.97508  2.73530  3.49666  6.10727  3.24542    152 a x - -
          2.68618  4.42225  2.77519  2.73123  3.46354  2.40513  3.72494  3.29354  2.67741  2.69355  4.24690  2.90347  2.73739  3.18146  2.89801  2.37887  2.77519  2.98518  4.58477  3.61503
          0.15334  5.70778  1.97440  0.61958  0.77255  0.85113  0.55675
     82   2.81769  5.57907  3.16108  2.83451  3.81915  2.88514  4.13118  3.03709  2.55673  3.33547  4.62874  2.79781  3.63034  2.70838  2.60356  2.23138  1.75654  2.98693  6.03249  4.64285    153 t x - -
          2.68618  4.42225  2.77519  2.73123  3.46354  2.40513  3.72494  3.29354  2.67741  2.69355  4.24690  2.90347  2.73739  3.18146  2.89801  2.37887  2.77519  2.98518  4.58477  3.61503
          0.00570  5.56548  6.28783  0.61958  0.77255  0.78903  0.60566
     83   2.72394  4.81645  3.31732  2.95254  1.81598  4.31622  3.70901  2.95348  3.61409  1.97176  3.92775  3.89587  4.06420  3.83216  3.95361  3.29091  2.84933  2.42791  3.39123  2.26374    154 f x - -
          2.68634  4.42204  2.77525  2.73142  3.46352  2.40528  3.72424  3.29368  2.67736  2.69345  4.24715  2.90355  2.73756  3.18128  2.89768  2.37895  2.77516  2.98506  4.58503  3.61457
          0.17271  1.85213  6.36737  0.74730  0.64178  0.26755  1.44924
     84   2.91066  4.06309  3.48899  2.34579  3.42153  3.86524  3.80358  3.09867  2.96335  3.43243  4.19044  3.15286  4.10553  2.74364  2.89332  1.78849  2.77862  2.22969  3.13021  3.79865    158 s x - -
          2.68618  4.42225  2.77519  2.73123  3.46354  2.40513  3.72494  3.29354  2.67741  2.69355  4.24690  2.90347  2.73739  3.18146  2.89801  2.37887  2.77519  2.98518  4.58477  3.61503
          0.03161  5.78141  3.57454  0.61958  0.77255  0.50704  0.92199
     85   2.80841  5.77765  2.48344  2.34378  5.12358  2.13458  3.54517  3.83006  2.61348  4.08330  4.33358  2.20602  3.12886  2.91087  3.35695  1.82000  3.16927  3.94817  6.20983  4.54915    159 s x - -
          2.68618  4.42225  2.77519  2.73123  3.46354  2.40513  3.72494  3.29354  2.67741  2.69355  4.24690  2.90347  2.73739  3.18146  2.89801  2.37887  2.77519  2.98518  4.58477  3.61503
          0.00467  5.76525  6.48759  0.61958  0.77255  0.66326  0.72396
     86   3.49145  0.34610  5.45801  4.96548  4.13963  4.12376  5.31986  3.75670  4.72151  3.36506  4.16440  4.64225  4.39743  4.94709  4.53543  3.83495  3.86243  3.26803  5.96816  4.77179    160 C x - -
          2.68618  4.42225  2.77519  2.73123  3.46354  2.40513  3.72494  3.29354  2.67741  2.69355  4.24690  2.90347  2.73739  3.18146  2.89801  2.37887  2.77519  2.98518  4.58477  3.61503
          0.00795  5.76923  5.33943  0.61958  0.77255  0.42768  1.05560
     87   3.07848  5.76829  2.41732  2.92779  4.42943  3.87361  4.24899  3.74203  2.70559  3.84727  4.81175  2.33769  3.45123  3.27120  3.39641  1.47232  1.69362  4.15322  6.20737  4.55688    161 s x - -
          2.68618  4.42225  2.77519  2.73123  3.46354  2.40513  3.72494  3.29354  2.67741  2.69355  4.24690  2.90347  2.73739  3.18146  2.89801  2.37887  2.77519  2.98518  4.58477  3.61503
          0.01221  5.79253  4.70107  0.61958  0.77255  0.53529  0.88068
     88   2.66375  5.78691  1.91117  2.54708  4.67988  3.39709  4.05136  4.14529  2.71445  3.15491  4.30354  2.86527  2.38128  2.40473  3.20184  2.39326  2.57698  3.89152  3.63561  4.81075    162 d x - -
          2.68618  4.42225  2.77519  2.73123  3.46354  2.40513  3.72494  3.29354  2.67741  2.69355  4.24690  2.90347  2.73739  3.18146  2.89801  2.37887  2.77519  2.98518  4.58477  3.61503
          0.00455  5.79021  6.51255  0.61958  0.77255  0.57938  0.82154
     89   2.66438  5.79838  2.40429  1.54599  5.14405  2.84157  3.90370  4.34594  2.56817  3.82242  4.09697  3.16554  3.27542  3.03341  3.29140  1.89561  2.88350  4.04399  4.24619  4.81938    163 e x - -
          2.68618  4.42225  2.77513  2.73123  3.46354  2.40513  3.72495  3.29354  2.67741  2.69355  4.24690  2.90347  2.73740  3.18147  2.89801  2.37887  2.77520  2.98519  4.58477  3.61503
          0.05997  4.88312  2.98316  0.51648  0.90787  0.50521  0.92477
     90   2.61039  5.77234  3.20322  2.21690  5.11784  2.74355  3.69553  4.60410  2.71113  3.65443  4.81289  3.18892  4.09362  1.12772  2.63378  3.01634  3.40334  4.00167  5.13544  4.79356    165 q x - -
          2.68615  4.42237  2.77507  2.73136  3.46366  2.40525  3.72507  3.29366  2.67706  2.69367  4.24702  2.90349  2.73736  3.18128  2.89777  2.37895  2.77508  2.98531  4.58489  3.61515
          0.10824  2.33458  5.16062  0.44904  1.01678  0.38625  1.13819
     91   2.70219  5.55356  3.62525  2.68003  4.80497  3.64232  4.20417  2.20233  1.68388  2.65149  3.88058  3.39111  4.51802  2.30676  3.06850  2.75706  3.06713  2.60594  5.05168  4.11986    173 k x - -
          2.68618  4.42225  2.77519  2.73123  3.46354  2.40513  3.72494  3.29354  2.67741  2.69355  4.24690  2.90347  2.73739  3.18146  2.89801  2.37887  2.77519  2.98518  4.58477  3.61503
          0.01794  5.80873  4.21428  0.61958  0.77255  0.55908  0.84802
     92   1.98586  5.79572  2.38693  2.26406  4.71278  3.52534  4.24373  4.43130  2.34979  3.36728  4.83617  3.42130  3.76628  2.04087  2.52605  2.20661  3.02979  3.60429  6.22794  4.81652    174 a x - -
          2.68618  4.42225  2.77519  2.73123  3.46354  2.40513  3.72494  3.29354  2.67741  2.69355  4.24690  2.90347  2.73739  3.18146  2.89801  2.37887  2.77519  2.98518  4.58477  3.61503
          0.01090  5.79532  4.85370  0.61958  0.77255  0.55183  0.85777
     93   2.17815  5.55735  3.18198  2.49222  3.06735  4.12494  3.75805  2.97369  2.59220  3.02877  2.48970  3.52861  4.51545  1.94780  3.18850  3.08890  2.55115  2.97523  6.04946  4.24752    175 q x - -
          2.68618  4.42225  2.77519  2.73123  3.46354  2.40513  3.72494  3.29354  2.67741  2.69355  4.24690  2.90347  2.73739  3.18146  2.89801  2.37887  2.77519  2.98518  4.58477  3.61503
          0.00819  5.80683  5.26840  0.61958  0.77255  0.57326  0.82939
     94   2.63613  4.87737  5.49113  4.88476  3.76775  4.37728  5.06471  0.77459  4.67846  1.81334  3.56533  4.87721  4.62475  4.81437  4.69332  4.03172  3.35970  2.28438  5.55130  4.37428    176 i x - -
          2.68618  4.42225  2.77519  2.73123  3.46354  2.40513  3.72494  3.29354  2.67741  2.69355  4.24690  2.90347  2.73739  3.18146  2.89801  2.37887  2.77519  2.98518  4.58477  3.61503
          0.02450  5.81216  3.85305  0.61958  0.77255  0.54477  0.86744
     95   2.97964  5.79913  2.33011  1.68164  4.70655  3.70269  4.14058  3.15576  2.38056  3.57250  4.44363  2.31760  4.02571  2.42740  2.60614  2.91664  2.89399  3.46369  6.23162  4.07106    177 e x - -
          2.68618  4.42225  2.77519  2.73123  3.46354  2.40513  3.72494  3.29354  2.67741  2.69355  4.24690  2.90347  2.73739  3.18146  2.89801  2.37887  2.77519  2.98518  4.58477  3.61503
          0.00450  5.80256  6.52490  0.61958  0.77255  0.68392  0.70246
     96   1.79127  5.79858  2.93374  2.56068  4.51558  3.16505  4.25032  4.21774  2.28228  2.99272  4.83938  2.16182  2.78139  2.77035  3.04066  2.74049  2.72557  3.59824  6.23159  4.54512    178 a x - -
          2.68618  4.42225  2.77519  2.73123  3.46354  2.40513  3.72494  3.29354  2.67741  2.69355  4.24690  2.90347  2.73739  3.18146  2.89801  2.37887  2.77519  2.98518  4.58477  3.61503
          0.00449  5.80484  6.52719  0.61958  0.77255  0.59274  0.80477
     97   0.70634  5.50604  3.02383  3.10314  4.74148  3.76203  4.35792  3.65250  3.16201  3.52366  4.27183  3.38100  4.54224  3.51092  3.33500  2.75570  3.25912  3.62322  6.01221  4.49134    179 a x - -
          2.68618  4.42225  2.77519  2.73123  3.46354  2.40513  3.72494  3.29354  2.67741  2.69355  4.24690  2.90347  2.73739  3.18146  2.89801  2.37887  2.77519  2.98518  4.58477  3.61503
          0.00442  5.81997  6.54231  0.61958  0.77255  0.59733  0.79913
     98   2.10204  4.78317  5.38137  4.76553  2.73260  4.58007  4.91416  2.02471  3.87708  1.77036  3.08032  4.74509  4.58191  4.67834  4.55402  3.89174  3.06014  1.44955  5.40549  2.82194    180 v x - -
          2.68618  4.42225  2.77519  2.73123  3.46354  2.40513  3.72494  3.29354  2.67741  2.69355  4.24690  2.90347  2.73739  3.18146  2.89801  2.37887  2.77519  2.98518  4.58477  3.61503
          0.00435  5.83497  6.55732  0.61958  0.77255  0.56539  0.83964
     99   2.53502  5.16379  2.70580  1.78646  4.47318  3.15073  3.70795  3.61748  2.24421  3.60913  4.38780  3.38062  3.45516  2.84069  2.84350  2.41869  2.17123  3.49535  5.11284  4.84362    181 e x - -
          2.68617  4.42178  2.77529  2.73147  3.46364  2.40536  3.72500  3.29355  2.67746  2.69347  4.24684  2.90347  2.73724  3.18119  2.89786  2.37875  2.77516  2.98533  4.58417  3.61511
          0.01676  4.18551  6.56473  2.27441  0.10854  0.52457  0.89602
    100   2.50532  5.82672  2.53811  2.15252  5.17178  3.00529  3.64157  3.74204  2.41917  3.60361  4.52206  2.95596  4.13680  2.47561  2.59322  2.34267  3.11768  3.25147  4.89424  2.59613    236 e x - -
          2.68618  4.42225  2.77519  2.73123  3.46354  2.40513  3.72494  3.29354  2.67741  2.69355  4.24690  2.90347  2.73739  3.18146  2.89801  2.37887  2.77519  2.98518  4.58477  3.61503
          0.01220  5.84840  4.68449  0.61958  0.77255  0.55043  0.85967
    101   0.85336  2.25273  4.98257  4.41067  4.10405  3.12348  4.92569  3.32091  4.28698  3.12204  2.92696  4.56921  4.53529  4.49983  4.45573  2.55026  3.07840  2.97445  5.61081  4.42241    237 a x - -
          2.68618  4.42225  2.77519  2.73123  3.46354  2.40513  3.72494  3.29354  2.67741  2.69355  4.24690  2.90347  2.73739  3.18146  2.89801  2.37887  2.77519  2.98518  4.58477  3.61503
          0.00430  5.84682  6.56917  0.61958  0.77255  0.59768  0.79869
    102   2.01468  5.82778  3.17075  2.63211  4.75836  2.94694  3.46860  4.41522  1.72023  4.13345  4.42036  2.33015  4.48193  2.30351  2.67651  2.87252  2.82838  3.59565  6.25992  4.13160    238 k x - -
          2.68618  4.42225  2.77519  2.73123  3.46354  2.40513  3.72494  3.29354  2.67741  2.69355  4.24690  2.90347  2.73739  3.18146  2.89801  2.37887  2.77519  2.98518  4.58477  3.61503
          0.00430  5.84682  6.56917  0.61958  0.77255  0.51712  0.90693
    103   2.61144  5.81120  3.20328  1.87713  4.63938  3.77872  3.98370  2.44154  2.00596  3.73238  3.70828  2.84882  4.17971  3.15997  2.87216  2.32387  2.69122  3.03938  6.24904  3.86004    239 e x - -
          2.68618  4.42225  2.77519  2.73123  3.46354  2.40513  3.72494  3.29354  2.67741  2.69355  4.24690  2.90347  2.73739  3.18146  2.89801  2.37887  2.77519  2.98518  4.58477  3.61503
          0.00427  5.85464  6.57698  0.61958  0.77255  0.55043  0.85967
    104   3.31499  4.53723  5.38145  4.76687  3.21021  4.32691  4.52481  2.81393  3.56354  1.08976  1.58101  4.75583  4.96089  4.30612  3.82232  3.90789  3.66118  2.93899  3.66695  2.66125    240 l x - -
          2.68618  4.42225  2.77519  2.73123  3.46354  2.40513  3.72494  3.29354  2.67741  2.69355  4.24690  2.90347  2.73739  3.18146  2.89801  2.37887  2.77519  2.98518  4.58477  3.61503
          0.00422  5.86530  6.58765  0.61958  0.77255  0.55043  0.85967
    105   0.68788  4.33614  5.05766  4.03846  3.96292  4.55404  4.87080  2.53285  4.31451  2.85659  3.83042  4.60079  4.92240  4.08670  4.19960  3.06737  3.42900  2.25165  5.48030  4.29494    241 A x - -
          2.68618  4.42225  2.77519  2.73123  3.46354  2.40513  3.72494  3.29354  2.67741  2.69355  4.24690  2.90347  2.73739  3.18146  2.89801  2.37887  2.77519  2.98518  4.58477  3.61503
          0.00793  5.86964  5.28336  0.61958  0.77255  0.55043  0.85967
    106   2.25600  5.15092  2.76011  2.60961  4.63923  3.75238  3.28982  4.24392  1.93452  3.56556  4.87940  2.17548  4.49405  2.51706  2.82162  2.31942  2.53758  4.22980  4.89550  3.76728    242 k x - -
          2.68618  4.42225  2.77519  2.73123  3.46354  2.40513  3.72494  3.29354  2.67741  2.69355  4.24690  2.90347  2.73739  3.18146  2.89801  2.37887  2.77519  2.98518  4.58477  3.61503
          0.00422  5.86593  6.58828  0.61958  0.77255  0.57352  0.82905
    107   1.50220  5.83618  2.89000  2.40250  4.83588  3.09991  3.48299  4.00110  2.00851  3.34144  4.87702  2.73450  4.27624  3.19280  2.95729  2.38454  3.37854  4.06539  4.14609  4.01033    243 a x - -
          2.68618  4.42225  2.77519  2.73123  3.46354  2.40513  3.72494  3.29354  2.67741  2.69355  4.24690  2.90347  2.73739  3.18146  2.89801  2.37887  2.77519  2.98518  4.58477  3.61503
          0.00859  5.86593  5.16365  0.61958  0.77255  0.57352  0.82905
    108   0.48269  5.52046  6.02422  5.89401  6.25326  1.69749  6.43570  5.72308  5.77881  5.43229  6.19124  5.23359  5.21086  5.87242  5.79751  2.57994  3.42402  3.04984  7.61713  6.58173    244 A x - -
          2.68618  4.42225  2.77519  2.73123  3.46354  2.40513  3.72494  3.29354  2.67741  2.69355  4.24690  2.90347  2.73739  3.18146  2.89801  2.37887  2.77519  2.98518  4.58477  3.61503
          0.00424  5.86158  6.58392  0.61958  0.77255  0.59985  0.79605
    109   1.51509  4.85752  5.06670  4.27290  3.10983  4.55423  4.86920  2.53203  3.79335  2.47341  2.42772  2.83409  4.92142  3.98922  2.91315  2.84072  3.47424  2.41040  4.53665  2.45227    245 a x - -
          2.68618  4.42225  2.77519  2.73123  3.46354  2.40513  3.72494  3.29354  2.67741  2.69355  4.24690  2.90347  2.73739  3.18146  2.89801  2.37887  2.77519  2.98518  4.58477  3.61503
          0.01300  5.87034  4.59586  0.61958  0.77255  0.56014  0.84660
    110   2.39165  5.83081  2.35436  2.35072  3.80086  4.10185  2.99390  4.44418  2.57249  3.38126  4.87222  2.43641  4.49525  3.05016  2.99237  2.22412  2.09192  3.52973  4.38529  3.60995    246 t x - -
          2.68618  4.42225  2.77519  2.73123  3.46354  2.40513  3.72494  3.29354  2.67741  2.69355  4.24690  2.90347  2.73739  3.18146  2.89801  2.37887  2.77519  2.98518  4.58477  3.61503
          0.00788  5.86530  5.29658  0.61958  0.77255  0.62957  0.76104
    111   1.43476  4.75243  3.64412  3.43376  3.34134  4.14803  2.65021  3.61278  3.41058  2.34424  4.30482  3.11771  4.31668  3.59135  3.88923  2.60074  3.25089  3.15353  5.77385  1.97219    247 a x - -
          2.68618  4.42225  2.77519  2.73123  3.46354  2.40513  3.72494  3.29354  2.67741  2.69355  4.24690  2.90347  2.73739  3.18146  2.89801  2.37887  2.77519  2.98518  4.58477  3.61503
          0.00424  5.86167  6.58401  0.61958  0.77255  0.65042  0.73778
    112   2.27854  4.81585  5.41556  4.80048  3.38788  4.61647  4.95168  1.42116  4.58452  1.19473  3.80446  4.78132  4.50497  4.71415  4.59047  3.53304  3.58273  2.01901  4.96689  4.26635    248 l x - -
          2.68618  4.42225  2.77519  2.73123  3.46354  2.40513  3.72494  3.29354  2.67741  2.69355  4.24690  2.90347  2.73739  3.18146  2.89801  2.37887  2.77519  2.98518  4.58477  3.61503
          0.01907  5.86166  4.13262  0.61958  0.77255  0.65042  0.73778
    113   2.28165  5.82819  2.55681  1.82000  5.17432  3.58630  4.20799  3.85831  2.01424  4.13392  4.86857  2.74150  4.48193  3.05070  1.94583  2.66924  2.85915  3.72937  5.41496  4.84864    249 e x - -
          2.68618  4.42225  2.77519  2.73123  3.46354  2.40513  3.72494  3.29354  2.67741  2.69355  4.24690  2.90347  2.73739  3.18146  2.89801  2.37887  2.77519  2.98518  4.58477  3.61503
          0.11978  5.84690  2.20728  0.61958  0.77255  0.68389  0.70249
    114   2.28986  5.75509  2.09171  2.72630  5.09852  2.98655  3.95548  4.35847  2.66386  3.79167  4.79618  2.52974  4.41610  3.14900  3.30816  1.59482  2.34223  3.45813  6.18875  4.28559    250 s x - -
          2.68618  4.42225  2.77519  2.73123  3.46354  2.40513  3.72494  3.29354  2.67741  2.69355  4.24690  2.90347  2.73739  3.18146  2.89801  2.37887  2.77519  2.98518  4.58477  3.61503
          0.22778  5.73690  1.60705  0.61958  0.77255  0.90192  0.52052
    115   2.87473  5.58560  2.85100  2.31655  3.50838  3.49130  2.91776  3.70629  2.75951  2.91176  4.63380  1.85061  3.28721  3.05733  3.18231  2.54612  3.09667  2.55521  6.03562  3.49621    251 n x - -
          2.68654  4.42285  2.77550  2.73054  3.46387  2.40509  3.72476  3.29393  2.67626  2.69383  4.24749  2.90388  2.73698  3.18190  2.89795  2.37880  2.77534  2.98526  4.58537  3.61519
          0.56105  1.54735  1.52979  1.33360  0.30588  1.48319  0.25736
    116   2.63941  5.47478  3.30262  2.46516  4.46304  1.89700  3.81139  4.26202  2.74817  3.60670  4.52255  2.45015  2.93603  2.93352  3.23624  1.80075  2.87938  3.40713  5.92352  4.28419    280 s x - -
          2.68618  4.42225  2.77519  2.73123  3.46354  2.40513  3.72494  3.29354  2.67741  2.69355  4.24690  2.90347  2.73739  3.18146  2.89801  2.37887  2.77519  2.98518  4.58477  3.61503
          0.03268  5.33088  3.60045  0.61958  0.77255  0.66876  0.71814
    117   2.66434  5.68892  2.13044  2.67197  5.03277  2.52680  4.14253  4.24056  2.39749  3.99368  4.56206  2.43191  2.93765  3.16075  2.88809  2.64797  2.16446  2.74472  6.12233  4.46257    281 d x - -
          2.68618  4.42225  2.77519  2.73123  3.46354  2.40513  3.72494  3.29354  2.67741  2.69355  4.24690  2.90347  2.73739  3.18146  2.89801  2.37887  2.77519  2.98518  4.58477  3.61503
          0.39036  5.62181  1.14079  0.61958  0.77255  0.47481  0.97288
    118   2.22949  5.61464  2.84750  2.19107  4.51576  2.58208  4.07092  4.21187  2.42738  3.51766  4.65586  2.52509  3.64205  2.94106  2.94860  2.37439  2.99782  3.58400  6.04861  2.42422    282 e x - -
          2.68618  4.42225  2.77519  2.73123  3.46354  2.40513  3.72494  3.29354  2.67741  2.69355  4.24690  2.90347  2.73739  3.18146  2.89801  2.37887  2.77519  2.98518  4.58477  3.61503
          0.02898  5.49135  3.71163  0.61958  0.77255  0.48385  0.95816
    119   2.78784  5.76248  2.16203  2.44016  5.10825  2.62015  4.06429  4.16969  2.74131  3.90936  4.18935  2.25514  3.68544  2.80908  3.08581  1.63285  2.88459  3.85540  6.19474  4.46150    283 s x - -
          2.68618  4.42225  2.77519  2.73123  3.46354  2.40513  3.72494  3.29354  2.67741  2.69355  4.24690  2.90347  2.73739  3.18146  2.89801  2.37887  2.77519  2.98518  4.58477  3.61503
          0.02263  5.74055  3.95463  0.61958  0.77255  0.33616  1.25354
    120   2.38429  5.82845  2.48408  2.73040  4.24520  2.40812  3.70049  4.65935  2.48938  3.72709  4.08872  2.42494  3.43404  2.97417  3.45002  1.79764  2.55945  4.21904  6.26119  3.48059    284 s x - -
          2.68618  4.42225  2.77519  2.73123  3.46354  2.40513  3.72494  3.29354  2.67741  2.69355  4.24690  2.90347  2.73739  3.18146  2.89801  2.37887  2.77519  2.98518  4.58477  3.61503
          0.00428  5.85146  6.57381  0.61958  0.77255  0.60066  0.79507
    121   2.20857  5.83624  2.76339  2.37144  5.18097  3.57192  3.71123  4.66670  2.64289  3.22924  4.87699  2.59150  2.83666  3.06939  3.02681  1.84395  2.61663  2.72760  5.49958  4.15366    285 s x - -
          2.68618  4.42225  2.77519  2.73123  3.46354  2.40513  3.72494  3.29354  2.67741  2.69355  4.24690  2.90347  2.73739  3.18146  2.89801  2.37887  2.77519  2.98518  4.58477  3.61503
          0.00422  5.86484  6.58718  0.61958  0.77255  0.49145  0.94607
    122   1.93955  5.20858  3.88974  3.44465  3.79815  4.17329  3.99873  2.79145  3.01022  1.09964  4.30610  3.80992  4.43436  3.34860  2.39964  3.40207  3.31002  3.25053  5.77639  4.29907    286 l x - -
          2.68618  4.42225  2.77519  2.73123  3.46354  2.40513  3.72494  3.29354  2.67741  2.69355  4.24690  2.90347  2.73739  3.18146  2.89801  2.37887  2.77519  2.98518  4.58477  3.61503
          0.00415  5.88198  6.60433  0.61958  0.77255  0.56198  0.84416
    123   3.24039  4.55656  4.69612  4.49680  1.47779  4.56554  4.88159  3.14652  4.01563  2.83984  3.46933  4.62200  4.93251  3.51168  2.91119  3.09437  3.66543  2.56435  5.47863  1.27296    287 y x - -
          2.68618  4.42225  2.77519  2.73123  3.46354  2.40513  3.72494  3.29354  2.67741  2.69355  4.24690  2.90347  2.73739  3.18146  2.89801  2.37887  2.77519  2.98518  4.58477  3.61503
          0.00999  5.88198  4.94036  0.61958  0.77255  0.48781  0.95184
    124   2.85746  5.81396  3.46563  2.59608  4.11694  3.99007  3.62719  3.99294  2.04645  3.35150  4.45239  3.51326  4.51245  1.87117  2.09508  3.10271  1.79748  3.69436  5.04147  3.99920    288 t x - -
          2.68618  4.42225  2.77519  2.73123  3.46354  2.40513  3.72494  3.29354  2.67741  2.69355  4.24690  2.90347  2.73739  3.18146  2.89801  2.37887  2.77519  2.98518  4.58477  3.61503
          0.00683  5.88313  5.51690  0.61958  0.77255  0.55465  0.85395
    125   2.31320  5.84528  3.26744  2.39347  4.90711  3.92134  3.99792  3.75373  2.21901  3.10935  4.88612  3.22678  4.31950  2.85109  1.92722  2.38734  1.82273  3.93697  6.27838  4.86785    289 t x - -
          2.68618  4.42225  2.77519  2.73123  3.46354  2.40513  3.72494  3.29354  2.67741  2.69355  4.24690  2.90347  2.73739  3.18146  2.89801  2.37887  2.77519  2.98518  4.58477  3.61503
          0.00416  5.88047  6.60281  0.61958  0.77255  0.57148  0.83170
    126   4.93764  6.12328  6.36157  6.05993  1.38430  5.80706  4.33633  3.10619  5.83395  3.56921  5.28342  5.59062  6.10925  5.68348  4.28560  4.49211  5.15405  4.52779  1.03400  1.45863    290 w x - -
          2.68618  4.42225  2.77519  2.73123  3.46354  2.40513  3.72494  3.29354  2.67741  2.69355  4.24690  2.90347  2.73739  3.18146  2.89801  2.37887  2.77519  2.98518  4.58477  3.61503
          0.00416  5.88047  6.60281  0.61958  0.77255  0.46180  0.99466
    127   4.07314  5.40955  5.80848  4.62779  0.33061  5.15087  4.94333  3.86579  5.08362  3.02603  4.53059  5.16366  4.96055  5.14699  5.08128  4.17858  4.05749  3.48935  4.39535  3.04366    291 F x - -
          2.68618  4.42225  2.77519  2.73123  3.46354  2.40513  3.72494  3.29354  2.67741  2.69355  4.24690  2.90347  2.73739  3.18146  2.89801  2.37887  2.77519  2.98518  4.58477  3.61503
          0.00412  5.89090  6.61324  0.61958  0.77255  0.50378  0.92696
    128   3.29129  6.01386  3.92006  3.29324  5.38513  0.92685  4.25313  4.51527  1.34044  4.18130  5.07345  3.85220  4.75336  3.44483  3.04821  3.25363  3.61761  4.42424  6.40851  5.07657    292 g x - -
          2.68618  4.42225  2.77519  2.73123  3.46354  2.40513  3.72494  3.29354  2.67741  2.69355  4.24690  2.90347  2.73739  3.18146  2.89801  2.37887  2.77519  2.98518  4.58477  3.61503
          0.44350  5.89090  1.03437  0.61958  0.77255  0.50378  0.92696
    129   2.78333  5.60321  2.16118  2.62772  4.94616  3.50146  3.94627  4.43106  2.41172  3.90756  4.64473  3.07437  3.69604  2.94350  3.06206  2.80159  1.21678  3.93177  6.03692  4.62652    293 t x - -
          2.68618  4.42225  2.77519  2.73123  3.46354  2.40513  3.72494  3.29354  2.67741  2.69355  4.24690  2.90347  2.73739  3.18146  2.89801  2.37887  2.77519  2.98518  4.58477  3.61503
          0.00638  5.45378  6.17612  0.61958  0.77255  1.72467  0.19630
    130   3.02809  5.59342  2.31536  2.39393  3.40086  3.16863  3.60908  4.41947  2.72935  3.74934  4.63487  1.69185  4.07314  2.88242  3.21168  2.40010  2.13252  3.98247  6.02786  4.07121    294 n x - -
          2.68618  4.42225  2.77519  2.73123  3.46354  2.40513  3.72494  3.29354  2.67741  2.69355  4.24690  2.90347  2.73739  3.18146  2.89801  2.37887  2.77519  2.98518  4.58477  3.61503
          0.00638  5.45378  6.17612  0.61958  0.77255  0.13717  2.05436
    131   2.58089  5.84438  1.98393  2.55647  4.57818  3.72975  4.12383  3.56990  2.53102  3.81208  4.88567  1.82733  3.12304  3.39851  3.26371  2.03554  2.66827  3.54369  5.23275  4.86900    295 n x - -
          2.68618  4.42225  2.77519  2.73123  3.46354  2.40513  3.72494  3.29354  2.67741  2.69355  4.24690  2.90347  2.73739  3.18146  2.89801  2.37887  2.77519  2.98518  4.58477  3.61503
          0.60259  5.88513  0.79889  0.61958  0.77255  0.54183  0.87152
    132   1.79732  5.49318  3.06110  2.49343  4.49543  3.78529  3.85349  4.30588  2.60138  3.79390  4.53690  2.95761  3.23052  2.67816  3.20477  1.98662  1.88811  3.81531  5.93250  4.52803    296 a . - -
          2.68618  4.42225  2.77519  2.73123  3.46354  2.40513  3.72494  3.29354  2.67741  2.69355  4.24690  2.90347  2.73739  3.18146  2.89801  2.37887  2.77519  2.98518  4.58477  3.61503
          0.79196  5.29006  0.61249  0.61958  0.77255  0.20777  1.67341
    133   2.40324  4.89487  3.07129  2.74473  2.68983  3.36476  3.41538  4.11335  2.76831  3.52584  4.46865  1.92287  3.50633  3.04539  2.99065  2.98453  3.06249  3.03786  4.90767  2.21238    297 n x - -
          2.68605  4.42263  2.77394  2.73130  3.46374  2.40545  3.72494  3.29386  2.67778  2.69392  4.24727  2.90306  2.73765  3.18162  2.89838  2.37864  2.77426  2.98552  4.58514  3.61541
          0.87608  0.54210  6.18283  0.03331  3.41856  1.31904  0.31115
    134   2.78801  5.63714  3.06160  1.62289  4.46321  3.20079  3.67937  4.09902  2.40358  3.58782  4.67790  3.15665  2.64389  2.64261  2.90662  2.36363  2.45456  4.02759  3.79145  4.65930    299 e x - -
          2.68444  4.42349  2.77588  2.73196  3.46452  2.40633  3.72596  3.29069  2.67648  2.69266  4.24700  2.90321  2.73841  3.18201  2.89832  2.37869  2.77399  2.98586  4.58569  3.61628
          0.33427  1.35179  3.67447  1.88653  0.16440  0.16606  1.87731
    135   2.39505  5.83819  2.45738  2.32724  5.18419  3.98853  3.30286  3.33227  2.45673  3.49420  4.52149  2.34153  3.65771  2.26792  2.87081  2.30917  2.49910  3.73449  6.27031  4.63762    308 q x - -
          2.68618  4.42225  2.77519  2.73123  3.46354  2.40513  3.72494  3.29354  2.67741  2.69355  4.24690  2.90347  2.73739  3.18146  2.89801  2.37887  2.77519  2.98518  4.58477  3.61503
          0.04634  5.86339  3.15963  0.61958  0.77255  0.60346  0.79168
    136   2.58345  5.77561  2.86262  3.01466  4.58386  3.38635  2.51649  3.05732  2.81243  3.19833  4.82070  2.24830  4.29290  3.20562  2.09317  1.94860  2.98166  3.67086  6.21845  3.48197    309 s x - -
          2.68618  4.42225  2.77519  2.73123  3.46354  2.40513  3.72494  3.29354  2.67741  2.69355  4.24690  2.90347  2.73739  3.18146  2.89801  2.37887  2.77519  2.98518  4.58477  3.61503
          0.00815  5.82824  5.26498  0.61958  0.77255  0.76677  0.62458
    137   3.26413  4.21523  3.02462  3.24545  2.95847  4.21842  2.90643  2.41261  2.70711  3.29098  4.07126  3.67267  4.60491  3.09481  2.15255  3.09998  2.77804  3.65053  5.27462  1.64813    310 y x - -
          2.68618  4.42225  2.77519  2.73123  3.46354  2.40513  3.72494  3.29354  2.67741  2.69355  4.24690  2.90347  2.73739  3.18146  2.89801  2.37887  2.77519  2.98518  4.58477  3.61503
          0.01479  5.83249  4.44392  0.61958  0.77255  0.43388  1.04410
    138   2.45791  5.84176  2.43755  2.01491  5.18815  3.17230  4.11101  4.67506  2.47018  4.14760  4.88208  1.61515  3.41546  2.80774  3.07130  2.24659  3.26425  4.23311  5.30562  4.86189    311 n x - -
          2.68618  4.42225  2.77519  2.73123  3.46354  2.40513  3.72494  3.29354  2.67741  2.69355  4.24690  2.90347  2.73739  3.18146  2.89801  2.37887  2.77519  2.98518  4.58477  3.61503
          0.00421  5.86739  6.58974  0.61958  0.77255  0.58723  0.81163
    139   2.04557  5.69229  3.59903  2.79708  4.81008  4.14120  2.40566  3.23951  2.76629  3.35162  3.79141  3.14271  3.94227  3.13947  1.90912  2.66136  2.25158  3.04800  4.08109  4.46179    312 r x - -
          2.68618  4.42225  2.77519  2.73123  3.46354  2.40513  3.72494  3.29354  2.67741  2.69355  4.24690  2.90347  2.73739  3.18146  2.89801  2.37887  2.77519  2.98518  4.58477  3.61503
          0.00419  5.87326  6.59560  0.61958  0.77255  0.61534  0.77753
    140   2.81113  5.14156  5.82714  5.24727  4.11340  5.10226  5.50518  1.82597  5.06713  2.73282  3.84623  5.26400  4.33147  5.22366  5.10431  4.43587  3.18545  0.59472  5.97717  4.79074    313 V x - -
          2.68618  4.42225  2.77519  2.73123  3.46354  2.40513  3.72494  3.29354  2.67741  2.69355  4.24690  2.90347  2.73739  3.18146  2.89801  2.37887  2.77519  2.98518  4.58477  3.61503
          0.00912  5.87326  5.07284  0.61958  0.77255  0.61534  0.77753
    141   1.92157  5.50003  3.62132  2.99972  4.16252  4.19398  4.19878  2.38338  2.12750  2.12854  4.16480  3.44273  4.58297  2.25233  3.09375  2.68389  3.12302  2.87841  6.01277  4.03293    314 a x - -
          2.68618  4.42225  2.77519  2.73123  3.46354  2.40513  3.72494  3.29354  2.67741  2.69355  4.24690  2.90347  2.73739  3.18146  2.89801  2.37887  2.77519  2.98518  4.58477  3.61503
          0.01323  5.86835  4.57389  0.61958  0.77255  0.55505  0.85342
    142   2.52958  5.84043  2.64671  2.28043  4.66624  2.56211  3.91755  4.45625  2.04522  3.25314  4.88091  2.70245  4.49524  2.77089  3.20925  1.84155  2.77061  4.23143  3.81403  4.45208    315 s x - -
          2.68611  4.42382  2.77653  2.73059  3.46395  2.40425  3.72580  3.29445  2.67814  2.69275  4.24771  2.90462  2.73553  3.18224  2.89729  2.37855  2.77445  2.98596  4.58634  3.61628
          0.17120  1.85807  6.59026  2.26474  0.10966  0.55323  0.85588
    143   2.62321  5.11661  4.26825  3.70084  3.89946  4.18078  2.73979  2.18095  3.29270  3.02745  4.21967  2.91507  4.75193  3.77568  2.21727  2.80593  2.63180  1.54158  5.69821  3.69226    335 v x - -
          2.68618  4.42225  2.77519  2.73123  3.46354  2.40513  3.72494  3.29354  2.67741  2.69355  4.24690  2.90347  2.73739  3.18146  2.89801  2.37887  2.77519  2.98518  4.58477  3.61503
          0.13806  5.87683  2.07027  0.61958  0.77255  0.59390  0.80334
    144   3.21297  4.25412  5.31854  4.70430  1.18548  4.53013  4.85992  2.93470  4.49062  1.64484  3.57594  4.69023  4.89263  4.62131  4.50027  3.17673  3.44080  2.91028  5.35087  1.88730    336 f x - -
          2.68618  4.42225  2.77519  2.73123  3.46354  2.40513  3.72494  3.29354  2.67741  2.69355  4.24690  2.90347  2.73739  3.18146  2.89801  2.37887  2.77519  2.98518  4.58477  3.61503
          0.00477  5.74354  6.46588  0.61958  0.77255  0.27274  1.43251
    145   2.76354  5.85001  2.08773  2.08525  4.43048  3.05864  3.72063  4.68302  2.01806  3.82706  4.27533  2.43733  4.09257  3.02331  2.58822  2.35588  2.75307  3.93070  4.68365  4.64777    337 k x - -
          2.68618  4.42225  2.77519  2.73123  3.46354  2.40513  3.72494  3.29354  2.67741  2.69355  4.24690  2.90347  2.73739  3.18146  2.89801  2.37887  2.77519  2.98518  4.58477  3.61503
          0.00415  5.88141  6.60376  0.61958  0.77255  0.56556  0.83943
    146   2.03637  5.84668  3.15232  2.23949  3.98512  3.63377  3.82711  4.11948  1.81571  3.40001  4.44609  2.82602  4.09295  2.71666  2.74683  2.13355  2.85197  3.52051  5.33139  4.62948    338 k x - -
          2.68618  4.42225  2.77519  2.73123  3.46354  2.40513  3.72494  3.29354  2.67741  2.69355  4.24690  2.90347  2.73739  3.18146  2.89801  2.37887  2.77519  2.98518  4.58477  3.61503
          0.02330  5.88141  3.90006  0.61958  0.77255  0.56556  0.83943
    147   3.29296  4.80668  5.36762  2.72455  3.32778  4.59524  4.53585  1.08791  4.54438  2.15584  2.13297  4.74962  4.12807  4.68020  4.56124  3.90552  3.33571  2.10841  5.42846  3.91818    339 i x - -
          2.68618  4.42225  2.77519  2.73123  3.46354  2.40513  3.72494  3.29354  2.67741  2.69355  4.24690  2.90347  2.73739  3.18146  2.89801  2.37887  2.77519  2.98518  4.58477  3.61503
          0.00423  5.86234  6.58469  0.61958  0.77255  0.61726  0.77527
    148   1.50744  5.83739  2.44973  2.11762  5.18172  3.33073  3.65493  4.05885  2.70339  3.98898  4.57772  3.01502  4.10697  3.11909  2.71305  2.39007  3.33647  3.43430  5.06423  3.05989    340 a x - -
          2.68618  4.42225  2.77519  2.73123  3.46354  2.40513  3.72494  3.29354  2.67741  2.69355  4.24690  2.90347  2.73739  3.18146  2.89801  2.37887  2.77519  2.98518  4.58477  3.61503
          0.27951  5.86807  1.42288  0.61958  0.77255  0.58650  0.81254
    149   2.58599  5.68121  2.63846  2.52659  4.68577  3.18270  3.79448  3.86580  2.13154  3.55935  4.72174  2.38563  3.53804  2.17873  3.11386  2.59452  2.08971  3.53648  6.11359  4.48573    341 t x - -
          2.68618  4.42225  2.77519  2.73123  3.46354  2.40513  3.72494  3.29354  2.67741  2.69355  4.24690  2.90347  2.73739  3.18146  2.89801  2.37887  2.77519  2.98518  4.58477  3.61503
          0.16311  5.60140  1.91861  0.61958  0.77255  1.49579  0.25369
    150   2.18995  5.47483  2.88042  1.15406  3.07323  3.72852  3.88201  4.22421  2.78538  3.23499  4.52866  3.17143  4.27586  3.12488  3.31722  2.95184  3.06837  3.46667  5.93782  3.63534    342 e x - -
          2.68618  4.42225  2.77519  2.73123  3.46354  2.40513  3.72494  3.29354  2.67741  2.69355  4.24690  2.90347  2.73739  3.18146  2.89801  2.37887  2.77519  2.98518  4.58477  3.61503
          0.00644  5.44473  6.16707  0.61958  0.77255  0.68336  0.70303
    151   1.73587  2.19417  2.75362  2.95020  4.93587  3.31203  4.03710  3.92431  2.44800  3.11932  4.68071  2.31307  3.31973  3.11232  3.33590  2.81423  3.02249  3.62576  6.08629  3.79043    343 a x - -
          2.68618  4.42225  2.77519  2.73123  3.46354  2.40513  3.72494  3.29354  2.67741  2.69355  4.24690  2.90347  2.73739  3.18146  2.89801  2.37887  2.77519  2.98518  4.58477  3.61503
          0.06457  5.67658  2.82841  0.61958  0.77255  0.87487  0.53942
    152   2.75563  4.74959  2.40984  2.83562  4.15559  2.74655  3.40408  4.55488  2.45725  3.22624  4.44573  2.70020  3.45479  2.47211  3.05793  1.84180  2.32313  3.93380  6.15876  4.58327    344 s . - -
          2.68460  4.42205  2.77514  2.73153  3.46306  2.40544  3.72510  3.29369  2.67750  2.69355  4.24728  2.90385  2.73748  3.18184  2.89774  2.37905  2.77520  2.98548  4.58515  3.61484
          1.26628  1.12877  0.92966  0.39025  1.12975  0.27559  1.42348
    153   2.53611  4.85613  2.49530  1.95465  4.94664  3.57528  4.06118  3.84287  2.44650  3.73113  3.43995  2.79615  3.07447  2.78770  3.21170  2.48708  1.92970  3.77448  6.03818  4.62871    348 t x - -
          2.68618  4.42225  2.77519  2.73123  3.46354  2.40513  3.72494  3.29354  2.67741  2.69355  4.24690  2.90347  2.73739  3.18146  2.89801  2.37887  2.77519  2.98518  4.58477  3.61503
          0.89044  5.47280  0.53559  0.61958  0.77255  0.15219  1.95778
    154   2.91061  5.55415  2.86139  2.69197  4.89404  2.18637  4.01910  3.63168  2.26873  3.09433  4.07068  2.02186  3.23356  2.32892  3.18751  2.33942  3.15392  3.71425  5.98994  4.58213    349 n . - -
          2.68618  4.42225  2.77519  2.73123  3.46354  2.40513  3.72494  3.29354  2.67741  2.69355  4.24690  2.90347  2.73739  3.18146  2.89801  2.37887  2.77519  2.98518  4.58477  3.61503
          0.03414  5.38920  3.54059  0.61958  0.77255  1.80202  0.18028
    155   2.84382  5.52932  2.91839  2.68537  4.01390  1.62535  3.68217  4.34355  2.46709  3.64433  4.57258  3.20934  2.73638  2.34873  3.06216  2.60189  2.64876  3.72909  5.96796  3.80158    350 g . - -
          2.68618  4.42225  2.77519  2.73123  3.46354  2.40513  3.72494  3.29354  2.67741  2.69355  4.24690  2.90347  2.73739  3.18146  2.89801  2.37887  2.77519  2.98518  4.58477  3.61503
          0.02691  5.36205  3.82298  0.61958  0.77255  1.83146  0.17457
    156   2.67545  5.47023  3.27617  2.62124  4.78532  2.29351  4.01044  4.09909  2.51432  2.71443  4.51895  2.18295  2.16831  3.04736  3.03223  2.45057  2.93310  3.25259  5.92134  4.52928    351 p . - -
          2.68618  4.42225  2.77519  2.73123  3.46354  2.40513  3.72494  3.29354  2.67741  2.69355  4.24690  2.90347  2.73739  3.18146  2.89801  2.37887  2.77519  2.98518  4.58477  3.61503
          0.01372  5.34228  4.72887  0.61958  0.77255  1.85190  0.17071
    157   2.82927  5.53700  1.81398  2.72294  4.88094  2.57579  3.99036  4.36608  2.49024  3.69852  4.57801  3.08089  3.95267  2.22379  2.47627  2.09818  2.83337  3.92705  5.03831  4.56011    352 d . - -
          2.68659  4.42281  2.77569  2.73100  3.46410  2.40352  3.72522  3.29384  2.67657  2.69411  4.24746  2.90344  2.73741  3.18187  2.89841  2.37844  2.77561  2.98574  4.58533  3.61539
          1.13687  0.39032  6.05809  0.38244  1.14631  0.12833  2.11660
    158   3.09067  5.24297  2.80072  2.50101  4.87960  3.14988  3.85037  4.66299  2.79845  2.46776  4.87996  2.44992  4.24853  2.95299  2.18071  1.99113  2.46680  2.64636  5.07014  4.86456    355 s x - -
          2.68618  4.42225  2.77519  2.73123  3.46354  2.40513  3.72494  3.29354  2.67741  2.69355  4.24690  2.90347  2.73739  3.18146  2.89801  2.37887  2.77519  2.98518  4.58477  3.61503
          0.00416  5.88032  6.60267  0.61958  0.77255  0.57239  0.83051
    159   3.10664  4.81963  5.36366  4.75100  2.40430  3.77609  4.62207  2.29372  4.03770  1.68930  3.75270  4.13709  3.90053  4.28499  3.62515  3.23187  2.67412  1.75877  3.08366  2.51294    356 l x - -
          2.68618  4.42225  2.77519  2.73123  3.46354  2.40513  3.72494  3.29354  2.67741  2.69355  4.24690  2.90347  2.73739  3.18146  2.89801  2.37887  2.77519  2.98518  4.58477  3.61503
          0.02086  5.88032  4.02558  0.61958  0.77255  0.52874  0.89001
    160   2.76246  5.69559  3.44731  2.84121  4.98268  3.80336  4.07356  3.43058  2.78641  3.77883  4.75198  3.42819  3.80694  3.23182  3.00843  2.30331  1.29144  1.99690  6.16463  4.16829    357 t x - -
          2.68618  4.42225  2.77519  2.73123  3.46354  2.40513  3.72494  3.29354  2.67741  2.69355  4.24690  2.90347  2.73739  3.18146  2.89801  2.37887  2.77519  2.98518  4.58477  3.61503
          0.01425  5.86778  4.48103  0.61958  0.77255  0.47972  0.96484
    161   3.35153  4.53521  5.39430  4.22251  1.88310  3.91094  4.93859  2.31403  4.56562  2.16728  3.72420  4.76587  4.96913  4.69794  4.29974  3.91650  3.41255  2.81845  5.43393  1.04195    358 y x - -
          2.68618  4.42225  2.77519  2.73123  3.46354  2.40513  3.72494  3.29354  2.67741  2.69355  4.24690  2.90347  2.73739  3.18146  2.89801  2.37887  2.77519  2.98518  4.58477  3.61503
          0.00418  5.87452  6.59686  0.61958  0.77255  0.60784  0.78641
    162   2.84765  5.83463  2.02050  2.72353  4.72706  3.49633  3.75577  4.23502  2.74471  3.47180  4.56130  2.88662  4.50145  3.18121  2.57147  1.80082  2.33126  3.39633  6.26957  2.58332    359 s x - -
          2.68618  4.42225  2.77519  2.73123  3.46354  2.40513  3.72494  3.29354  2.67741  2.69355  4.24690  2.90347  2.73739  3.18146  2.89801  2.37887  2.77519  2.98518  4.58477  3.61503
          0.00418  5.87452  6.59686  0.61958  0.77255  0.60784  0.78641
    163   3.29387  0.40021  4.40272  4.24337  4.33952  4.53233  5.06861  3.47926  4.26756  3.27742  3.99469  4.64990  5.01631  4.58671  4.03852  3.72257  3.83532  3.41883  5.83573  4.64697    360 C x - -
          2.68618  4.42225  2.77519  2.73123  3.46354  2.40513  3.72494  3.29354  2.67741  2.69355  4.24690  2.90347  2.73739  3.18146  2.89801  2.37887  2.77519  2.98518  4.58477  3.61503
          0.03059  5.87452  3.60032  0.61958  0.77255  0.60784  0.78641
    164   2.85251  5.82694  2.39041  2.47250  4.75046  3.04128  3.20543  4.02391  2.96782  4.13228  4.58252  2.64020  2.31828  2.20675  3.02029  2.62314  2.07022  3.61089  5.37888  4.43599    361 t x - -
          2.68618  4.42225  2.77519  2.73123  3.46354  2.40513  3.72494  3.29354  2.67741  2.69355  4.24690  2.90347  2.73739  3.18146  2.89801  2.37887  2.77519  2.98518  4.58477  3.61503
          0.14457  5.84822  2.02704  0.61958  0.77255  0.75219  0.63740
    165   2.66503  3.55791  2.26122  2.81751  5.05502  3.54516  3.78178  4.08670  2.72535  3.85095  4.76289  2.28832  1.69676  3.26892  2.99217  2.71812  2.68370  3.79056  6.15822  3.32875    362 p x - -
          2.68618  4.42225  2.77519  2.73123  3.46354  2.40513  3.72494  3.29354  2.67741  2.69355  4.24690  2.90347  2.73739  3.18146  2.89801  2.37887  2.77519  2.98518  4.58477  3.61503
          0.21514  5.70859  1.65940  0.61958  0.77255  0.62995  0.76061
    166   2.72347  3.34305  1.88723  2.10880  4.64943  3.20795  4.13853  3.69754  2.45168  3.59481  4.41177  3.25083  2.79341  2.98071  3.20480  2.11421  3.01867  3.28468  6.10526  4.69854    363 d x - -
          2.68618  4.42225  2.77519  2.73123  3.46354  2.40513  3.72494  3.29354  2.67741  2.69355  4.24690  2.90347  2.73739  3.18146  2.89801  2.37887  2.77519  2.98518  4.58477  3.61503
          0.01845  5.60892  4.22557  0.61958  0.77255  0.75547  0.63448
    167   2.85859  3.41504  2.99655  2.08200  5.02223  2.12946  4.20966  3.75726  2.81070  3.24445  4.49900  2.85292  3.11973  3.24602  3.19134  2.12261  2.15580  3.90434  4.76064  4.19714    364 e x - -
          2.68579  4.42279  2.77509  2.73146  3.46366  2.40553  3.72149  3.29289  2.67774  2.69382  4.24704  2.90327  2.73773  3.18134  2.89832  2.37884  2.77554  2.98496  4.58531  3.61493
          0.75332  0.86492  2.22458  0.43284  1.04601  1.23575  0.34336
    168   2.86993  4.95974  3.00828  2.73761  4.07057  2.29156  3.57493  2.19260  2.53885  3.31496  4.23367  3.20379  2.06297  3.08283  3.19436  2.51941  3.24287  3.54962  5.99515  3.53096    376 p x - -
          2.68618  4.42225  2.77519  2.73123  3.46354  2.40513  3.72494  3.29354  2.67741  2.69355  4.24690  2.90347  2.73739  3.18146  2.89801  2.37887  2.77519  2.98518  4.58477  3.61503
          0.01661  5.60406  4.35932  0.61958  0.77255  1.28927  0.32223
    169   2.12480  4.41707  2.59656  2.20260  4.69283  3.49696  3.85920  3.72681  2.47841  3.03877  4.21494  2.87838  3.70663  2.76268  3.09447  2.66137  2.51352  2.49078  5.54098  3.67024    377 a x - -
          2.68618  4.42225  2.77519  2.73123  3.46354  2.40513  3.72494  3.29354  2.67741  2.69355  4.24690  2.90347  2.73739  3.18146  2.89801  2.37887  2.77519  2.98518  4.58477  3.61503
          0.01203  5.61957  4.78716  0.61958  0.77255  0.44221  1.02894
    170   3.36132  0.61806  3.52019  3.44184  4.16258  3.82481  4.26692  3.73858  3.36870  3.33321  4.30948  3.89927  4.13146  3.82229  3.78230  3.20284  3.29090  3.40594  5.77746  4.52258    378 C x - -
          2.68618  4.42225  2.77519  2.73123  3.46354  2.40513  3.72494  3.29354  2.67741  2.69355  4.24690  2.90347  2.73739  3.18146  2.89801  2.37887  2.77519  2.98518  4.58477  3.61503
          0.03887  5.80288  3.34951  0.61958  0.77255  0.84358  0.56242
    171   2.41671  4.29309  2.92255  1.89609  3.80919  2.74016  3.98011  4.00893  2.51289  3.67047  4.81948  3.16341  3.16960  2.47187  3.01239  2.52340  2.57067  2.68760  6.21254  4.56414    379 e x - -
          2.68618  4.42225  2.77519  2.73123  3.46354  2.40513  3.72494  3.29354  2.67741  2.69355  4.24690  2.90347  2.73739  3.18146  2.89801  2.37887  2.77519  2.98518  4.58477  3.61503
          0.03398  5.78041  3.49582  0.61958  0.77255  1.03796  0.43723
    172   3.03550  4.83767  2.29963  2.66816  4.74244  3.06317  4.01053  3.60019  2.27130  3.33274  4.26281  2.53389  2.37105  3.22325  3.15138  1.93762  2.57368  3.68227  4.88869  4.41081    380 s x - -
          2.68618  4.42225  2.77519  2.73123  3.46354  2.40513  3.72494  3.29354  2.67741  2.69355  4.24690  2.90347  2.73739  3.18146  2.89801  2.37887  2.77519  2.98518  4.58477  3.61503
          0.03254  5.75116  3.54623  0.61958  0.77255  0.71287  0.67381
    173   2.73738  4.44815  2.90363  2.63269  5.12816  1.80446  3.91588  4.03199  2.47879  3.54553  4.82379  2.18619  3.51482  2.81319  2.75026  2.12624  3.20157  3.85358  6.21583  3.97614    381 g x - -
          2.68618  4.42225  2.77519  2.73123  3.46354  2.40513  3.72494  3.29354  2.67741  2.69355  4.24690  2.90347  2.73739  3.18146  2.89801  2.37887  2.77519  2.98518  4.58477  3.61503
          0.06547  5.77762  2.80879  0.61958  0.77255  1.00904  0.45345
    174   2.66993  5.73967  3.17648  2.22697  4.43920  3.36223  2.30419  4.14000  2.66197  3.65901  4.78146  2.92654  2.54798  3.02330  2.66720  2.33460  2.69709  2.82781  5.25308  3.40430    382 e x - -
          2.68618  4.42225  2.77519  2.73123  3.46354  2.40513  3.72494  3.29354  2.67741  2.69355  4.24690  2.90347  2.73739  3.18146  2.89801  2.37887  2.77519  2.98518  4.58477  3.61503
          0.08424  5.72125  2.55726  0.61958  0.77255  0.80821  0.58997
    175   2.22999  5.58888  2.77496  2.59452  4.26817  2.65639  3.81446  3.42504  2.74523  2.91420  3.87560  3.20503  2.98534  2.95837  3.16601  2.42007  3.04050  2.57305  4.86161  2.69199    383 a x - -
          2.68618  4.42225  2.77519  2.73123  3.46354  2.40513  3.72494  3.29354  2.67741  2.69355  4.24690  2.90347  2.73739  3.18146  2.89801  2.37887  2.77519  2.98518  4.58477  3.61503
          0.20745  5.69965  1.69282  0.61958  0.77255  1.28080  0.32547
    176   1.52340  5.42235  3.09456  2.75259  4.03165  3.77466  3.95847  3.53596  2.49312  3.09295  4.48419  2.62328  3.01826  3.25852  2.88329  2.85415  3.22224  2.42995  5.90415  3.31725    384 a x - -
          2.68618  4.42225  2.77519  2.73123  3.46354  2.40513  3.72494  3.29354  2.67741  2.69355  4.24690  2.90347  2.73739  3.18146  2.89801  2.37887  2.77519  2.98518  4.58477  3.61503
          0.10798  5.49830  2.32011  0.61958  0.77255  0.68749  0.69884
    177   2.06329  5.01102  3.01822  3.23388  1.98861  2.54144  3.32870  3.11433  3.28295  2.95320  3.94319  3.76079  4.07661  3.70505  3.58394  2.38631  2.99761  2.46270  4.97758  3.06872    385 f x - -
          2.68618  4.42225  2.77519  2.73123  3.46354  2.40513  3.72494  3.29354  2.67741  2.69355  4.24690  2.90347  2.73739  3.18146  2.89801  2.37887  2.77519  2.98518  4.58477  3.61503
          0.13611  5.61453  2.09060  0.61958  0.77255  1.08832  0.41065
    178   2.43112  5.01325  2.98757  2.72662  4.57091  2.73286  3.87567  4.15237  2.54005  3.00988  3.96225  3.34256  3.71382  3.17548  2.83605  3.01456  1.43957  3.09793  5.97115  3.30827    386 t x - -
          2.68618  4.42225  2.77519  2.73123  3.46354  2.40513  3.72494  3.29354  2.67741  2.69355  4.24690  2.90347  2.73739  3.18146  2.89801  2.37887  2.77519  2.98518  4.58477  3.61503
          0.16396  5.54532  1.91513  0.61958  0.77255  1.55579  0.23702
    179   2.51278  5.49536  2.94266  1.96594  3.87139  3.42997  3.61312  3.41745  2.68171  3.08124  2.61839  2.82234  3.58361  2.35186  2.97413  2.66348  3.06843  2.92919  5.94667  4.13064    387 e x - -
          2.68618  4.42225  2.77519  2.73123  3.46354  2.40513  3.72494  3.29354  2.67741  2.69355  4.24690  2.90347  2.73739  3.18146  2.89801  2.37887  2.77519  2.98518  4.58477  3.61503
          0.00677  5.39378  6.11612  0.61958  0.77255  0.49015  0.94813
    180   2.89107  5.21602  3.56891  3.32008  3.41050  3.59390  4.22430  3.18659  3.00708  2.79224  3.95303  2.51250  2.39132  3.25152  3.46636  2.65255  1.56737  2.66190  4.82102  3.54465    388 t . - -
          2.68618  4.42225  2.77519  2.73123  3.46354  2.40513  3.72494  3.29354  2.67741  2.69355  4.24690  2.90347  2.73739  3.18146  2.89801  2.37887  2.77519  2.98518  4.58477  3.61503
          0.30831  5.72773  1.33920  0.61958  0.77255  1.20499  0.35624
    181   2.79707  4.20957  2.86558  2.96305  4.20974  3.54244  3.49684  3.15993  2.35466  2.25994  3.26143  3.27032  3.10456  3.21012  2.89223  2.75927  2.82247  2.06756  5.68458  3.50373    389 v . - -
          2.68510  4.42091  2.77561  2.73164  3.46411  2.40527  3.72563  3.29387  2.67692  2.69275  4.24763  2.90408  2.73822  3.18209  2.89693  2.37938  2.77542  2.98510  4.58540  3.61264
          0.88774  0.62967  2.88876  1.06923  0.42049  0.60497  0.78986
    182   1.18710  4.80937  3.80870  3.14023  3.98558  1.90529  4.13337  3.63654  3.22843  3.29850  4.28437  3.09373  4.17970  3.56194  3.54772  2.63071  2.87991  3.19909  5.74137  3.46632    411 a x - -
          2.68618  4.42225  2.77519  2.73123  3.46354  2.40513  3.72494  3.29354  2.67741  2.69355  4.24690  2.90347  2.73739  3.18146  2.89801  2.37887  2.77519  2.98518  4.58477  3.61503
          0.18479  5.65391  1.80048  0.61958  0.77255  1.05775  0.42654
    183   2.72250  4.77790  3.98276  3.72754  3.06988  3.92903  3.67832  3.16773  3.28370  2.74667  3.18803  4.05993  3.59078  3.47960  3.73098  3.27944  2.70378  2.96722  3.84125  1.10951    412 y x - -
          2.68618  4.42225  2.77519  2.73123  3.46354  2.40513  3.72494  3.29354  2.67741  2.69355  4.24690  2.90347  2.73739  3.18146  2.89801  2.37887  2.77519  2.98518  4.58477  3.61503
          0.02145  5.52731  4.06040  0.61958  0.77255  1.54794  0.23913
    184   1.61701  4.41065  4.26095  3.41988  3.43629  2.37325  4.47949  2.97722  3.16230  2.86272  3.89795  3.61382  4.14862  3.73238  3.76809  2.81572  2.49733  1.99925  4.39707  2.89149    413 a x - -
          2.68618  4.42225  2.77519  2.73123  3.46354  2.40513  3.72494  3.29354  2.67741  2.69355  4.24690  2.90347  2.73739  3.18146  2.89801  2.37887  2.77519  2.98518  4.58477  3.61503
          0.38324  5.52180  1.15723  0.61958  0.77255  0.49024  0.94799
    185   2.54131  5.55402  2.47753  2.23129  3.81440  3.05569  4.08119  4.12146  2.78457  3.06862  2.60723  2.60032  4.00721  2.91077  2.97648  2.01418  2.88452  3.80095  4.83068  3.71666    414 s . - -
          2.68512  4.42304  2.77485  2.73179  3.46432  2.40459  3.72573  3.29398  2.67765  2.69281  4.24700  2.90221  2.73742  3.18141  2.89845  2.37935  2.77542  2.98567  4.58556  3.61582
          0.89474  0.79883  1.95596  0.95610  0.48514  1.29822  0.31885
    186   2.80504  4.83576  3.00772  1.92771  4.01442  3.10177  3.85483  3.82154  2.57441  3.44859  3.81826  3.07128  2.99808  2.65705  2.82384  2.90394  1.81320  3.27362  5.97602  4.10454    420 t x - -
          2.68618  4.42225  2.77519  2.73123  3.46354  2.40513  3.72494  3.29354  2.67741  2.69355  4.24690  2.90347  2.73739  3.18146  2.89801  2.37887  2.77519  2.98518  4.58477  3.61503
          0.17041  5.40484  1.88264  0.61958  0.77255  0.28977  1.38006
    187   2.61802  5.57996  1.92358  2.83462  3.30835  2.81209  3.80427  3.14586  2.59061  2.81194  4.63806  3.00759  3.03929  3.11259  3.00324  2.92657  3.23984  2.29583  5.07386  3.87867    421 d x - -
          2.68618  4.42225  2.77519  2.73123  3.46354  2.40513  3.72494  3.29354  2.67741  2.69355  4.24690  2.90347  2.73739  3.18146  2.89801  2.37887  2.77519  2.98518  4.58477  3.61503
          0.00495  5.70729  6.42963  0.61958  0.77255  0.92167  0.50726
    188   2.92064  5.74031  2.51805  2.46784  3.29588  1.94699  3.81436  3.34400  2.33674  3.41530  3.89250  3.13437  3.00228  2.88446  3.19641  2.66804  3.05138  4.12480  5.37286  2.76413    422 g x - -
          2.68618  4.42225  2.77519  2.73123  3.46354  2.40513  3.72494  3.29354  2.67741  2.69355  4.24690  2.90347  2.73739  3.18146  2.89801  2.37887  2.77519  2.98518  4.58477  3.61503
          0.00957  5.74982  5.06129  0.61958  0.77255  0.99829  0.45967
    189   2.86804  5.14830  2.14186  2.77944  4.00741  2.86936  3.86551  4.27887  2.55647  3.63003  4.80788  2.77903  3.82191  2.77160  2.67545  2.37730  2.05045  3.39355  6.20087  2.75877    423 t x - -
          2.68618  4.42225  2.77519  2.73123  3.46354  2.40513  3.72494  3.29354  2.67741  2.69355  4.24690  2.90347  2.73739  3.18146  2.89801  2.37887  2.77519  2.98518  4.58477  3.61503
          0.00469  5.76059  6.48293  0.61958  0.77255  0.78001  0.61323
    190   3.10262  3.82488  3.23828  2.52870  3.85658  3.15386  4.10597  3.86732  2.37694  3.49914  4.22859  2.22282  2.93149  2.96921  2.54749  2.41735  2.78527  3.23506  6.20303  2.38692    424 n x - -
          2.68618  4.42225  2.77519  2.73123  3.46354  2.40513  3.72494  3.29354  2.67741  2.69355  4.24690  2.90347  2.73739  3.18146  2.89801  2.37887  2.77519  2.98518  4.58477  3.61503
          0.00451  5.79903  6.52137  0.61958  0.77255  0.48664  0.95371
    191   2.96471  5.83529  2.93392  2.65851  5.18143  1.60175  3.77466  4.66816  2.41290  4.14103  4.62470  1.79916  3.74686  3.12270  2.87981  2.48376  2.75412  3.83940  6.26733  4.85573    425 g x - -
          2.68618  4.42225  2.77519  2.73123  3.46354  2.40513  3.72494  3.29354  2.67741  2.69355  4.24690  2.90347  2.73739  3.18146  2.89801  2.37887  2.77519  2.98518  4.58477  3.61503
          0.00425  5.85809  6.58044  0.61958  0.77255  0.63291  0.75725
    192   2.82931  5.81183  2.99343  2.65309  4.64063  3.88359  3.56804  3.08765  2.18558  3.25198  4.06977  3.02419  4.49869  2.40195  2.01594  3.04177  2.18312  2.45990  6.25114  4.27608    426 r x - -
          2.68618  4.42225  2.77519  2.73123  3.46354  2.40513  3.72494  3.29354  2.67741  2.69355  4.24690  2.90347  2.73739  3.18146  2.89801  2.37887  2.77519  2.98518  4.58477  3.61503
          0.00423  5.86457  6.58692  0.61958  0.77255  0.66535  0.72174
    193   3.39126  4.81482  5.40991  4.79515  3.19959  4.17698  4.94944  1.26578  4.58003  1.92830  3.12568  4.77777  4.97712  3.58795  4.58759  3.72790  2.83714  1.40022  5.44147  4.26554    427 i x - -
          2.68618  4.42225  2.77519  2.73123  3.46354  2.40513  3.72494  3.29354  2.67741  2.69355  4.24690  2.90347  2.73739  3.18146  2.89801  2.37887  2.77519  2.98518  4.58477  3.61503
          0.01151  5.86457  4.75505  0.61958  0.77255  0.62122  0.77065
    194   2.94949  5.62475  2.97966  3.06956  3.22356  3.87432  3.56590  3.70888  2.89563  3.16637  4.31505  2.40032  4.54097  3.28235  1.77949  2.91045  2.57418  2.74708  6.10945  2.13699    428 r x - -
          2.68618  4.42225  2.77519  2.73123  3.46354  2.40513  3.72494  3.29354  2.67741  2.69355  4.24690  2.90347  2.73739  3.18146  2.89801  2.37887  2.77519  2.98518  4.58477  3.61503
          0.00424  5.86149  6.58383  0.61958  0.77255  0.68245  0.70396
    195   2.94463  4.80465  5.36714  4.75340  2.52185  4.59325  4.92566  1.97420  4.54336  1.13770  3.82228  3.55244  4.61025  4.67891  4.55965  3.12510  2.03124  2.57393  5.42618  3.80919    429 l x - -
          2.68618  4.42225  2.77519  2.73123  3.46354  2.40513  3.72494  3.29354  2.67741  2.69355  4.24690  2.90347  2.73739  3.18146  2.89801  2.37887  2.77519  2.98518  4.58477  3.61503
          0.03764  5.86149  3.37875  0.61958  0.77255  0.68245  0.70396
    196   3.64250  0.23570  5.90123  5.60135  3.90515  4.22098  5.78950  4.38546  5.38016  4.20481  5.15650  5.16250  5.21573  5.51978  5.38550  3.75300  3.81718  3.72895  6.38813  4.52321    430 C x - -
          2.68618  4.42225  2.77519  2.73123  3.46354  2.40513  3.72494  3.29354  2.67741  2.69355  4.24690  2.90347  2.73739  3.18146  2.89801  2.37887  2.77519  2.98518  4.58477  3.61503
          0.01829  5.82823  4.18770  0.61958  0.77255  0.54373  0.86888
    197   3.03108  5.83405  3.01302  2.58397  5.17841  3.21753  3.85005  4.66430  2.84797  3.97320  4.87515  3.03650  0.92568  3.06070  3.25190  2.79866  3.02904  4.22436  6.26692  4.85567    431 p x - -
          2.68619  4.42226  2.77520  2.73124  3.46355  2.40513  3.72495  3.29355  2.67741  2.69356  4.24690  2.90332  2.73740  3.18147  2.89801  2.37887  2.77520  2.98519  4.58478  3.61504
          0.00854  4.94750  6.57044  0.63530  0.75454  0.61805  0.77434
    198   1.78660  5.82431  3.13135  2.53715  4.29145  2.52622  3.81273  3.71584  2.60323  3.01996  4.60087  2.98779  2.41982  3.02480  2.65910  2.48231  3.10007  3.51727  6.25982  4.15319    434 a x - -
          2.68618  4.42225  2.77519  2.73123  3.46354  2.40513  3.72494  3.29354  2.67741  2.69355  4.24690  2.90347  2.73739  3.18146  2.89801  2.37887  2.77519  2.98518  4.58477  3.61503
          0.01056  5.86149  4.87199  0.61958  0.77255  0.68245  0.70396
    199   2.99708  4.98762  5.45906  4.87475  0.73610  4.07429  4.90989  3.31495  4.67503  3.06087  3.90997  4.85447  4.43709  4.79773  4.70094  3.82565  3.84444  3.24628  4.23969  1.70401    435 f x - -
          2.68618  4.42225  2.77519  2.73123  3.46354  2.40513  3.72494  3.29354  2.67741  2.69355  4.24690  2.90347  2.73739  3.18146  2.89801  2.37887  2.77519  2.98518  4.58477  3.61503
          0.01495  5.85519  4.42527  0.61958  0.77255  0.71627  0.67054
    200   5.50608  6.52403  6.56540  6.43999  0.64720  6.13107  4.89136  4.69041  6.20705  4.43531  5.71698  4.55119  6.39889  5.89764  6.01530  5.52079  3.19212  5.06508  1.40960  2.12961    436 F x - -
          2.68618  4.42225  2.77519  2.73123  3.46354  2.40513  3.72494  3.29354  2.67741  2.69355  4.24690  2.90347  2.73739  3.18146  2.89801  2.37887  2.77519  2.98518  4.58477  3.61503
          0.00431  5.84455  6.56690  0.61958  0.77255  0.63600  0.75376
    201   3.10559  5.83535  2.69826  2.23331  5.18161  3.61583  3.10672  3.92213  2.05383  3.80583  4.10838  2.09556  4.48876  2.40595  2.34556  2.91943  2.21269  4.04016  6.26733  4.53426    437 k x - -
          2.68625  4.42232  2.77474  2.73130  3.46361  2.40520  3.72502  3.29361  2.67688  2.69362  4.24697  2.90354  2.73747  3.18154  2.89808  2.37894  2.77527  2.98526  4.58484  3.61510
          0.08903  2.54053  5.05755  0.13875  2.04367  0.70155  0.68482
    202   2.15995  5.71286  3.62660  2.43762  2.65026  3.74700  3.44526  3.83856  2.50463  2.06651  4.54291  3.21558  4.27934  2.36893  2.71823  2.95217  2.62795  3.82030  6.17544  3.25029    439 l x - -
          2.68618  4.42225  2.77519  2.73123  3.46354  2.40513  3.72494  3.29354  2.67741  2.69355  4.24690  2.90347  2.73739  3.18146  2.89801  2.37887  2.77519  2.98518  4.58477  3.61503
          0.00427  5.85298  6.57532  0.61958  0.77255  0.63761  0.75195
    203   2.71679  5.71114  2.98001  2.83850  4.35814  2.89460  3.86742  4.45710  2.90736  2.98095  4.76552  3.28907  1.50004  3.36292  3.02425  2.49989  2.99376  2.24648  5.13429  3.94807    440 p x - -
          2.68618  4.42225  2.77519  2.73123  3.46354  2.40513  3.72494  3.29354  2.67741  2.69355  4.24690  2.90347  2.73739  3.18146  2.89801  2.37887  2.77519  2.98518  4.58477  3.61503
          0.20325  5.86172  1.70882  0.61958  0.77255  0.68117  0.70527
    204   2.45498  5.55163  3.06111  2.64348  4.43582  3.50116  4.07269  3.53224  2.80575  2.82010  3.98399  3.36150  2.30056  3.25961  2.76108  1.91001  2.69228  2.29139  6.02526  4.65726    441 s x - -
          2.68614  4.42227  2.77522  2.73125  3.46356  2.40506  3.72497  3.29356  2.67743  2.69357  4.24692  2.90349  2.73742  3.18148  2.89803  2.37889  2.77522  2.98499  4.58479  3.61505
          0.03928  3.43663  5.05982  0.29688  1.35919  0.32588  1.27976
    205   2.27928  5.78732  3.07604  2.81675  4.07987  3.57051  2.48246  3.64587  2.63290  3.03074  3.46367  2.94456  3.30383  2.44552  2.67384  2.86086  2.26939  3.03522  6.23018  3.61865    443 t x - -
          2.68618  4.42225  2.77519  2.73123  3.46354  2.40513  3.72494  3.29354  2.67741  2.69355  4.24690  2.90347  2.73739  3.18146  2.89801  2.37887  2.77519  2.98518  4.58477  3.61503
          0.45623  5.84713  1.01213  0.61958  0.77255  0.71486  0.67189
    206   2.54890  5.53933  3.03009  2.54497  4.86971  1.80612  3.35174  3.63388  2.62970  3.51895  4.58387  2.70649  3.38259  3.13341  3.13258  1.96402  2.76868  3.38234  5.98090  3.99914    444 g x - -
          2.68618  4.42225  2.77519  2.73123  3.46354  2.40513  3.72494  3.29354  2.67741  2.69355  4.24690  2.90347  2.73739  3.18146  2.89801  2.37887  2.77519  2.98518  4.58477  3.61503
          0.08839  5.40404  2.52448  0.61958  0.77255  0.29889  1.35340
    207   2.50259  3.75731  2.72809  2.64836  3.89450  4.08568  3.38131  3.15283  2.79033  3.52011  4.61445  3.33486  3.15768  3.12748  3.29588  1.76456  2.57966  2.67037  2.93872  4.15818    445 s . - -
          2.68618  4.42225  2.77519  2.73123  3.46354  2.40513  3.72494  3.29354  2.67741  2.69355  4.24690  2.90347  2.73739  3.18146  2.89801  2.37887  2.77519  2.98518  4.58477  3.61503
          0.06828  5.75495  2.76719  0.61958  0.77255  1.12328  0.39336
    208   3.11760  5.73295  2.30259  2.54503  5.07845  2.89568  3.64352  4.12304  2.62140  2.86718  4.52008  2.51709  3.74476  2.26214  2.92116  1.70657  3.17167  3.84571  6.16538  3.88691    446 s . - -
          2.68618  4.42225  2.77519  2.73123  3.46354  2.40513  3.72494  3.29354  2.67741  2.69355  4.24690  2.90347  2.73739  3.18146  2.89801  2.37887  2.77519  2.98518  4.58477  3.61503
          0.33303  5.69169  1.27341  0.61958  0.77255  1.30092  0.31784
    209   2.84654  2.60049  3.05092  2.88931  4.22592  3.55462  4.17560  3.34308  2.70840  3.02406  2.07299  3.38603  4.02005  3.23178  3.21593  2.07962  2.75254  2.61506  5.58580  3.41807    447 m . - -
          2.68764  4.42184  2.77538  2.73238  3.46557  2.40645  3.72592  3.29430  2.67699  2.69392  4.24685  2.90171  2.73724  3.18043  2.89546  2.37913  2.77546  2.98505  4.56612  3.61638
          1.16214  0.39108  4.52313  1.82988  0.17487  0.62071  0.77125
    210   2.36648  5.71594  2.47248  2.17984  4.63946  2.75622  3.28602  4.54756  2.32628  3.18932  3.54756  2.36691  3.93910  3.14209  2.55973  2.40648  2.88249  3.74676  5.43016  4.73727    485 e x - -
          2.68618  4.42225  2.77519  2.73123  3.46354  2.40513  3.72494  3.29354  2.67741  2.69355  4.24690  2.90347  2.73739  3.18146  2.89801  2.37887  2.77519  2.98518  4.58477  3.61503
          0.41498  5.66286  1.09012  0.61958  0.77255  0.94231  0.49385
    211   2.82185  5.48370  2.29368  2.24744  4.80420  2.01789  4.00667  3.04492  2.57103  3.61456  4.17712  3.02190  4.20972  3.06256  3.19802  2.33037  2.41904  2.93143  5.93137  4.53572    486 g . - -
          2.68682  4.41047  2.77438  2.73179  3.46425  2.40546  3.72452  3.29331  2.67811  2.69302  4.24734  2.90397  2.73798  3.18187  2.89852  2.37818  2.77532  2.98550  4.58560  3.61434
          1.67806  0.26530  3.07292  0.62807  0.76275  0.82079  0.57997
    212   2.48111  5.48791  2.95137  2.85379  3.89034  3.15665  3.62025  3.28351  2.74546  3.36685  4.54633  2.83555  3.64309  2.28848  2.79837  2.63380  2.68754  2.05310  3.67043  3.69386    489 v x - -
          2.68618  4.42225  2.77519  2.73123  3.46354  2.40513  3.72494  3.29354  2.67741  2.69355  4.24690  2.90347  2.73739  3.18146  2.89801  2.37887  2.77519  2.98518  4.58477  3.61503
          0.03347  5.55364  3.53904  0.61958  0.77255  1.37080  0.29290
    213   2.97285  5.38545  3.08293  2.92846  4.23792  2.82361  3.97101  3.59665  2.83880  1.92257  3.13641  2.94437  3.05746  2.86574  2.43742  2.86956  2.17349  3.29540  4.48261  4.27857    490 l x - -
          2.68618  4.42225  2.77519  2.73123  3.46354  2.40513  3.72494  3.29354  2.67741  2.69355  4.24690  2.90347  2.73739  3.18146  2.89801  2.37887  2.77519  2.98518  4.58477  3.61503
          0.01785  5.55560  4.28113  0.61958  0.77255  0.97161  0.47558
    214   2.83697  5.62373  1.73407  2.74707  4.52831  3.85014  4.17556  4.16810  2.86263  3.37340  4.16262  2.67870  4.19722  3.28391  3.32235  1.33785  2.91747  3.43982  6.07711  3.95605    491 s x - -
          2.68618  4.42225  2.77519  2.73123  3.46354  2.40513  3.72494  3.29354  2.67741  2.69355  4.24690  2.90347  2.73739  3.18146  2.89801  2.37887  2.77519  2.98518  4.58477  3.61503
          0.00527  5.64365  6.36600  0.61958  0.77255  1.41147  0.27943
    215   2.05400  5.68184  3.45787  2.85458  5.01661  3.97570  3.79881  4.06866  2.28284  3.80984  4.09873  3.18167  4.10133  1.34596  2.07111  3.11551  2.96720  3.80243  6.12023  4.71689    492 q x - -
          2.68618  4.42225  2.77519  2.73123  3.46354  2.40513  3.72494  3.29354  2.67741  2.69355  4.24690  2.90347  2.73739  3.18146  2.89801  2.37887  2.77519  2.98518  4.58477  3.61503
          0.03903  5.64365  3.36004  0.61958  0.77255  0.82984  0.57291
    216   1.41773  4.95591  2.74884  2.62563  4.99960  1.62435  3.93747  4.46852  2.94766  3.97393  4.72648  3.49027  3.98029  3.26494  2.59732  2.94856  3.31157  3.86829  3.96275  4.73143    493 a x - -
          2.68618  4.42225  2.77519  2.73123  3.46354  2.40513  3.72494  3.29354  2.67741  2.69355  4.24690  2.90347  2.73739  3.18146  2.89801  2.37887  2.77519  2.98518  4.58477  3.61503
          0.00499  5.69948  6.42183  0.61958  0.77255  0.36175  1.19223
    217   2.83823  5.55082  2.78875  3.07835  2.32605  2.01389  3.67949  4.08746  3.16224  2.80620  3.41964  3.31241  4.29992  3.33847  2.92656  2.74880  1.83649  3.78072  6.05045  3.38773    494 t x - -
          2.68618  4.42225  2.77519  2.73123  3.46354  2.40513  3.72494  3.29354  2.67741  2.69355  4.24690  2.90347  2.73739  3.18146  2.89801  2.37887  2.77519  2.98518  4.58477  3.61503
          0.00428  5.85089  6.57324  0.61958  0.77255  0.73863  0.64964
    218   2.50639  4.59743  4.28929  3.93928  4.10240  4.42871  4.39295  2.25817  3.62712  2.54435  3.93852  3.46987  3.51752  3.75947  3.77239  1.78695  1.51869  2.46837  4.62394  4.06701    495 t x - -
          2.68618  4.42225  2.77519  2.73123  3.46354  2.40513  3.72494  3.29354  2.67741  2.69355  4.24690  2.90347  2.73739  3.18146  2.89801  2.37887  2.77519  2.98518  4.58477  3.61503
          0.00837  5.85089  5.21072  0.61958  0.77255  0.73863  0.64964
    219   3.33842  4.80585  5.34671  4.73499  3.89902  4.15793  4.92408  1.48058  4.52952  1.19396  2.88458  4.73975  4.95479  4.66913  4.18787  2.03945  3.07176  2.70260  5.43010  4.25332    496 l x - -
          2.68618  4.42225  2.77519  2.73123  3.46354  2.40513  3.72494  3.29354  2.67741  2.69355  4.24690  2.90347  2.73739  3.18146  2.89801  2.37887  2.77519  2.98518  4.58477  3.61503
          0.00430  5.84682  6.56917  0.61958  0.77255  0.75924  0.63115
    220   3.43909  4.81559  3.74800  4.76429  3.61830  4.60996  4.94446  1.55020  4.55665  1.02478  3.64221  4.32725  4.97241  4.69381  4.14675  3.79993  3.55566  1.82213  5.44508  4.26848    497 l x - -
          2.68618  4.42225  2.77519  2.73123  3.46354  2.40513  3.72494  3.29354  2.67741  2.69355  4.24690  2.90347  2.73739  3.18146  2.89801  2.37887  2.77519  2.98518  4.58477  3.61503
          0.00430  5.84682  6.56917  0.61958  0.77255  0.75924  0.63115
    221   3.36659  5.88538  3.58321  2.98508  4.61352  3.86449  0.69367  4.66935  3.08842  4.17030  4.93755  3.40651  4.61244  2.83972  2.40464  3.43490  3.68957  4.26809  6.31385  4.47994    498 h x - -
          2.68618  4.42225  2.77519  2.73123  3.46354  2.40513  3.72494  3.29354  2.67741  2.69355  4.24690  2.90347  2.73739  3.18146  2.89801  2.37887  2.77519  2.98518  4.58477  3.61503
          0.00430  5.84682  6.56917  0.61958  0.77255  0.75924  0.63115
    222   3.07281  5.88299  3.42216  0.55998  5.20898  3.68400  4.37889  4.68327  3.07189  3.61914  4.56900  3.11465  4.57041  3.48752  3.63734  3.06786  3.65348  4.01209  6.33374  4.92869    499 E x - -
          2.68618  4.42225  2.77519  2.73123  3.46354  2.40513  3.72494  3.29354  2.67741  2.69355  4.24690  2.90347  2.73739  3.18146  2.89801  2.37887  2.77519  2.98518  4.58477  3.61503
          0.00430  5.84682  6.56917  0.61958  0.77255  0.75924  0.63115
    223   2.47819  4.80921  5.24571  4.14704  3.25878  3.02278  4.89419  3.06537  4.45216  1.23917  1.66690  3.84534  4.93275  4.43383  4.50666  2.90939  3.17339  2.65559  5.42888  3.41041    500 l x - -
          2.68618  4.42225  2.77519  2.73123  3.46354  2.40513  3.72494  3.29354  2.67741  2.69355  4.24690  2.90347  2.73739  3.18146  2.89801  2.37887  2.77519  2.98518  4.58477  3.61503
          0.00430  5.84682  6.56917  0.61958  0.77255  0.59041  0.80767
    224   2.00938  3.06604  4.14335  3.57882  3.91156  3.89905  4.57126  3.69930  3.54416  2.89567  4.28021  4.01497  4.70887  2.08690  3.57361  1.61138  1.86923  2.90218  5.75230  4.50297    501 s x - -
          2.68618  4.42225  2.77519  2.73123  3.46354  2.40513  3.72494  3.29354  2.67741  2.69355  4.24690  2.90347  2.73739  3.18146  2.89801  2.37887  2.77519  2.98518  4.58477  3.61503
          0.00423  5.86388  6.58623  0.61958  0.77255  0.66923  0.71765
    225   3.25900  4.83871  3.89392  3.22631  4.58752  3.66125  0.75074  3.78447  3.19720  3.39457  3.44807  3.82451  4.62696  3.08758  2.69100  3.45600  3.42817  3.44197  5.92561  4.34128    502 h x - -
          2.68618  4.42225  2.77519  2.73123  3.46354  2.40513  3.72494  3.29354  2.67741  2.69355  4.24690  2.90347  2.73739  3.18146  2.89801  2.37887  2.77519  2.98518  4.58477  3.61503
          0.00847  5.86388  5.18587  0.61958  0.77255  0.61709  0.77546
    226   2.15104  4.80650  5.36862  4.75487  1.97063  4.59494  4.59285  2.33372  4.29323  1.62097  3.06199  3.31310  4.95887  4.16210  4.56125  3.75169  1.92258  2.71597  4.59320  3.43953    503 l x - -
          2.68618  4.42225  2.77519  2.73123  3.46354  2.40513  3.72494  3.29354  2.67741  2.69355  4.24690  2.90347  2.73739  3.18146  2.89801  2.37887  2.77519  2.98518  4.58477  3.61503
          0.00423  5.86459  6.58693  0.61958  0.77255  0.66529  0.72180
    227   2.78321  5.82016  2.22406  2.67168  4.81771  3.80683  3.68868  3.34002  1.69922  2.84608  4.86238  3.14389  2.98614  3.30472  2.54558  2.59236  2.64830  3.26926  4.75300  4.04534    504 k x - -
          2.68618  4.42225  2.77519  2.73123  3.46354  2.40513  3.72494  3.29354  2.67741  2.69355  4.24690  2.90347  2.73739  3.18146  2.89801  2.37887  2.77519  2.98518  4.58477  3.61503
          0.01557  5.85937  4.37401  0.61958  0.77255  0.66529  0.72180
    228   1.99472  5.40924  2.65251  2.50334  4.00557  1.78542  4.07110  3.64448  2.71173  2.94982  4.41469  3.20726  3.24463  3.08755  3.43797  2.40294  2.85282  3.97745  6.23130  3.85582    505 g x - -
          2.68618  4.42225  2.77519  2.73123  3.46354  2.40513  3.72494  3.29354  2.67741  2.69355  4.24690  2.90347  2.73739  3.18146  2.89801  2.37887  2.77519  2.98518  4.58477  3.61503
          0.00854  5.84809  5.18197  0.61958  0.77255  0.59840  0.79782
    229   2.73663  5.10308  3.10269  3.68694  4.24009  3.40372  3.59243  1.39546  3.03987  3.26117  3.17384  2.69694  4.73821  3.94392  3.85097  3.12642  3.33516  1.65469  5.07650  4.23016    506 i x - -
          2.68618  4.42225  2.77519  2.73123  3.46354  2.40513  3.72494  3.29354  2.67741  2.69355  4.24690  2.90347  2.73739  3.18146  2.89801  2.37887  2.77519  2.98518  4.58477  3.61503
          0.03170  5.85654  3.56353  0.61958  0.77255  0.52688  0.89268
    230   3.04855  5.40740  3.40104  2.83007  2.88814  2.23436  3.89073  3.88603  2.86626  2.16563  4.48858  3.42668  4.59110  3.60112  2.49513  3.26735  2.23509  2.14644  5.93529  2.95328    507 v x - -
          2.68618  4.42225  2.77519  2.73123  3.46354  2.40513  3.72494  3.29354  2.67741  2.69355  4.24690  2.90347  2.73739  3.18146  2.89801  2.37887  2.77519  2.98518  4.58477  3.61503
          0.02290  5.84197  3.92508  0.61958  0.77255  0.58191  0.81832
    231   3.00719  5.79200  2.63156  2.64734  4.77229  1.09524  3.68108  4.13987  2.77274  3.68052  4.83606  3.25381  4.33508  3.33957  3.06196  2.70539  2.72441  3.86630  3.64613  4.45668    508 g x - -
          2.68618  4.42225  2.77519  2.73123  3.46354  2.40513  3.72494  3.29354  2.67741  2.69355  4.24690  2.90347  2.73739  3.18146  2.89801  2.37887  2.77519  2.98518  4.58477  3.61503
          0.07009  5.83995  2.73677  0.61958  0.77255  0.64117  0.74797
    232   2.79566  5.72725  2.34797  2.81643  3.47915  3.46040  4.25505  3.68167  2.72917  3.75503  4.77485  2.41321  2.23743  3.25211  3.33460  2.65987  1.69700  3.81354  5.15538  3.50845    509 t x - -
          2.68618  4.42225  2.77519  2.73123  3.46354  2.40513  3.72494  3.29354  2.67741  2.69355  4.24690  2.90347  2.73739  3.18146  2.89801  2.37887  2.77519  2.98518  4.58477  3.61503
          0.36002  5.78622  1.20642  0.61958  0.77255  0.91047  0.51472
    233   2.70825  5.58794  2.82470  1.59789  4.55600  2.67588  3.64915  4.41434  2.54282  2.98277  4.15769  2.74962  2.32283  2.86897  3.15446  2.95519  2.93965  3.79789  4.97806  4.61295    510 e x - -
          2.68618  4.42225  2.77519  2.73123  3.46354  2.40513  3.72494  3.29354  2.67741  2.69355  4.24690  2.90347  2.73739  3.18146  2.89801  2.37887  2.77519  2.98518  4.58477  3.61503
          0.31045  5.44355  1.33727  0.61958  0.77255  1.16550  0.37363
    234   2.58938  5.49861  2.19641  2.38726  4.84160  3.43837  3.80094  3.07692  2.57991  3.80300  4.53983  2.11694  3.18950  2.77295  2.54850  2.95603  2.21907  3.72875  5.93252  4.52279    511 n . - -
          2.68593  4.41551  2.77514  2.73173  3.46403  2.40524  3.72585  3.29229  2.67848  2.69399  4.24779  2.90288  2.73705  3.18220  2.89599  2.37980  2.77460  2.98521  4.58589  3.61594
          0.97106  0.61105  2.54415  1.65476  0.21213  0.80246  0.59462
    235   2.11390  5.58970  2.63966  2.55399  4.12249  3.05187  3.57910  3.57569  2.39581  3.09540  4.38892  2.70858  3.76435  2.93295  2.95225  2.55284  2.31196  3.07318  6.03051  3.28823    530 a x - -
          2.68618  4.42225  2.77519  2.73123  3.46354  2.40513  3.72494  3.29354  2.67741  2.69355  4.24690  2.90347  2.73739  3.18146  2.89801  2.37887  2.77519  2.98518  4.58477  3.61503
          0.01151  5.49392  4.91494  0.61958  0.77255  1.26669  0.33096
    236   3.01607  5.63655  1.27430  2.09628  4.72291  3.07859  3.78580  3.91956  2.52874  3.72142  4.67876  2.80080  4.30924  3.12304  3.23535  2.80818  3.27158  3.79453  4.62259  3.07820    531 d x - -
          2.68618  4.42225  2.77519  2.73123  3.46354  2.40513  3.72494  3.29354  2.67741  2.69355  4.24690  2.90347  2.73739  3.18146  2.89801  2.37887  2.77519  2.98518  4.58477  3.61503
          0.00581  5.54740  6.26975  0.61958  0.77255  0.94030  0.49513
    237   2.95302  4.80695  3.16657  2.52623  2.77342  3.04531  2.07130  3.05233  2.43473  2.97763  4.49134  2.84614  4.17803  3.29865  3.22190  3.03632  3.24977  3.20602  4.23751  2.38020    532 h x - -
          2.68618  4.42226  2.77515  2.73124  3.46354  2.40513  3.72495  3.29354  2.67741  2.69355  4.24690  2.90341  2.73740  3.18147  2.89801  2.37887  2.77520  2.98519  4.58477  3.61504
          0.04647  4.87041  3.27711  0.63282  0.75735  0.23004  1.58230
    238   1.63213  3.31941  2.78882  2.93560  3.77752  2.57880  3.93361  3.78672  3.03735  3.41812  4.50746  3.05615  4.24834  3.57093  3.50757  3.07740  2.09917  2.26581  5.15927  3.75560    535 a x - -
          2.68618  4.42225  2.77519  2.73123  3.46354  2.40513  3.72494  3.29354  2.67741  2.69355  4.24690  2.90347  2.73739  3.18146  2.89801  2.37887  2.77519  2.98518  4.58477  3.61503
          0.00438  5.82923  6.55157  0.61958  0.77255  0.61270  0.78064
    239   3.18793  4.34448  4.39742  4.38814  3.75526  3.30198  3.78592  2.93250  4.05553  2.59927  3.68881  4.28496  4.89188  3.80940  3.90685  3.70081  3.63571  2.86098  3.96675  0.73928    536 y x - -
          2.68618  4.42225  2.77519  2.73123  3.46354  2.40513  3.72494  3.29354  2.67741  2.69355  4.24690  2.90347  2.73739  3.18146  2.89801  2.37887  2.77519  2.98518  4.58477  3.61503
          0.01599  5.84308  4.34573  0.61958  0.77255  0.53113  0.88658
    240   3.20973  5.82060  2.82411  2.76980  5.16222  1.17956  3.85389  4.64583  2.68611  4.12444  4.52923  3.36302  4.05411  3.37768  3.33272  2.11618  2.07858  3.99526  6.25540  4.84637    537 g x - -
          2.68618  4.42225  2.77519  2.73123  3.46354  2.40513  3.72494  3.29354  2.67741  2.69355  4.24690  2.90347  2.73739  3.18146  2.89801  2.37887  2.77519  2.98518  4.58477  3.61503
          0.00430  5.84634  6.56868  0.61958  0.77255  0.65985  0.72759
    241   2.83212  2.91217  3.94983  3.19681  3.89474  4.14141  2.85585  3.03022  3.31985  2.61017  3.82842  3.87073  3.11582  2.75796  3.41187  3.57176  3.18489  2.07189  4.42562  1.69211    538 y x - -
          2.68618  4.42225  2.77519  2.73123  3.46354  2.40513  3.72494  3.29354  2.67741  2.69355  4.24690  2.90347  2.73739  3.18146  2.89801  2.37887  2.77519  2.98518  4.58477  3.61503
          0.00433  5.84110  6.56345  0.61958  0.77255  0.65985  0.72759
    242   2.27741  5.82380  2.05419  1.95935  5.16959  3.82052  3.90613  4.65607  2.80978  3.52848  4.86427  2.99551  3.80459  2.94106  2.56058  1.95504  2.53967  3.78554  4.94983  4.00326    539 s x - -
          2.68621  4.42228  2.77522  2.73117  3.46356  2.40515  3.72497  3.29357  2.67743  2.69357  4.24692  2.90349  2.73742  3.18149  2.89803  2.37889  2.77522  2.98510  4.58426  3.61465
          0.01744  4.75244  4.74964  0.98512  0.46744  0.65985  0.72759
    243   1.94372  3.58571  1.98121  2.26815  4.50094  3.21776  4.27000  4.63441  2.78379  3.43820  4.68243  2.35967  4.26993  2.91728  2.79933  2.50437  3.13400  3.91089  3.87727  3.89612    545 a x - -
          2.68626  4.42233  2.77496  2.73121  3.46362  2.40484  3.72484  3.29362  2.67745  2.69363  4.24698  2.90355  2.73740  3.18154  2.89809  2.37895  2.77527  2.98517  4.58440  3.61511
          0.04020  3.27062  6.55617  0.80422  0.59319  0.51899  0.90416
    244   1.78138  1.75712  4.36510  3.98365  3.93225  4.55069  4.86908  2.50949  4.08514  2.76304  3.60971  4.62036  4.38476  4.28290  4.45290  2.50484  2.93704  1.70336  5.45226  3.41849    551 v x - -
          2.68618  4.42225  2.77519  2.73123  3.46354  2.40513  3.72494  3.29354  2.67741  2.69355  4.24690  2.90347  2.73739  3.18146  2.89801  2.37887  2.77519  2.98518  4.58477  3.61503
          0.02150  5.85233  3.99571  0.61958  0.77255  0.59576  0.80105
    245   3.01388  5.69041  3.61816  2.14604  4.98404  3.95539  2.42376  3.48819  2.25470  1.93748  3.14173  3.47569  4.50071  2.69796  2.28440  2.98054  3.17657  3.12676  6.15516  4.09074    552 l x - -
          2.68618  4.42225  2.77519  2.73123  3.46354  2.40513  3.72494  3.29354  2.67741  2.69355  4.24690  2.90347  2.73739  3.18146  2.89801  2.37887  2.77519  2.98518  4.58477  3.61503
          0.00908  5.83144  5.09862  0.61958  0.77255  0.69171  0.69459
    246   2.39279  5.80915  2.92150  2.33501  5.15525  2.15166  3.94179  4.43919  1.98605  2.87684  4.84954  2.86740  4.46298  2.67284  2.60900  2.34897  2.74125  3.94399  6.24122  4.82964    553 k x - -
          2.68618  4.42225  2.77519  2.73123  3.46354  2.40513  3.72494  3.29354  2.67741  2.69355  4.24690  2.90347  2.73739  3.18146  2.89801  2.37887  2.77519  2.98518  4.58477  3.61503
          0.01092  5.81628  4.84266  0.61958  0.77255  0.61965  0.77248
    247   3.49181  4.86908  5.40197  4.79263  2.81473  4.65826  4.97633  2.94100  4.02258  0.50744  3.91864  4.80229  5.01371  4.71989  4.60822  3.68719  3.03080  3.09146  5.46270  3.75462    554 L x - -
          2.68618  4.42225  2.77519  2.73123  3.46354  2.40513  3.72494  3.29354  2.67741  2.69355  4.24690  2.90347  2.73739  3.18146  2.89801  2.37887  2.77519  2.98518  4.58477  3.61503
          0.43980  5.81960  1.04167  0.61958  0.77255  0.57180  0.83128
    248   1.09904  5.36497  3.08686  2.87192  4.63699  3.68725  4.09175  4.07011  2.63572  2.93834  4.43540  3.28415  2.50270  3.22363  3.24128  2.71517  3.10282  3.45564  5.85631  4.50021    555 a x - -
          2.68618  4.42225  2.77519  2.73123  3.46354  2.40513  3.72494  3.29354  2.67741  2.69355  4.24690  2.90347  2.73739  3.18146  2.89801  2.37887  2.77519  2.98518  4.58477  3.61503
          0.03926  5.40655  3.38104  0.61958  0.77255  1.56365  0.23493
    249   2.14798  5.52713  2.83183  2.58159  4.85382  3.68908  3.65266  3.52918  2.12738  2.46510  4.57265  3.06883  4.23511  3.06579  2.50625  2.05627  2.70789  3.08841  5.97097  4.57138    556 s x - -
          2.68618  4.42225  2.77519  2.73123  3.46354  2.40513  3.72494  3.29354  2.67741  2.69355  4.24690  2.90347  2.73739  3.18146  2.89801  2.37887  2.77519  2.98518  4.58477  3.61503
          0.03113  5.39766  3.64476  0.61958  0.77255  1.72145  0.19700
    250   2.45651  4.84643  2.68344  2.21549  4.88275  3.60149  3.83354  4.36441  2.15124  3.15383  4.11188  2.47515  4.21721  3.03746  2.69975  2.15926  2.95386  2.40918  5.98021  4.57298    557 k x - -
          2.68618  4.42225  2.77519  2.73123  3.46354  2.40513  3.72494  3.29354  2.67741  2.69355  4.24690  2.90347  2.73739  3.18146  2.89801  2.37887  2.77519  2.98518  4.58477  3.61503
          0.03555  5.37344  3.49702  0.61958  0.77255  0.14019  2.03403
    251   3.23431  5.81293  1.92808  2.08281  4.25217  3.28200  3.95575  4.04555  2.69236  4.11858  4.85337  2.06820  3.29597  2.95689  3.21043  1.75969  3.18635  3.79500  6.24510  4.28394    558 s x - -
          2.68618  4.42225  2.77519  2.73123  3.46354  2.40513  3.72494  3.29354  2.67741  2.69355  4.24690  2.90347  2.73739  3.18146  2.89801  2.37887  2.77519  2.98518  4.58477  3.61503
          0.00441  5.82304  6.54538  0.61958  0.77255  0.66247  0.72480
    252   2.37626  5.80385  2.99206  2.82771  3.40686  3.95168  4.26317  4.35511  2.43095  3.93895  4.84536  3.37293  1.62142  3.03800  2.38472  1.86831  3.02011  4.19276  6.23845  4.82945    559 p x - -
          2.68618  4.42225  2.77519  2.73123  3.46354  2.40513  3.72494  3.29354  2.67741  2.69355  4.24690  2.90347  2.73739  3.18146  2.89801  2.37887  2.77519  2.98518  4.58477  3.61503
          0.15378  5.82304  1.96911  0.61958  0.77255  0.66247  0.72480
    253   2.05036  5.70743  2.36970  2.03712  4.69738  3.04483  3.97873  3.43859  2.70866  3.82568  4.34691  3.40933  4.38134  2.14757  3.01973  2.61638  2.49562  3.50213  5.38578  3.38791    560 e x - -
          2.68618  4.42225  2.77519  2.73123  3.46354  2.40513  3.72494  3.29354  2.67741  2.69355  4.24690  2.90347  2.73739  3.18146  2.89801  2.37887  2.77519  2.98518  4.58477  3.61503
          0.00511  5.67437  6.39672  0.61958  0.77255  0.95261  0.48733
    254   2.30529  5.74069  2.91391  2.22678  4.01243  3.33882  3.86300  4.32363  2.05685  2.91652  3.79526  2.77085  4.39809  2.48502  2.62051  2.37705  2.49880  3.98044  6.17355  4.14324    561 k x - -
          2.68618  4.42225  2.77519  2.73123  3.46354  2.40513  3.72494  3.29354  2.67741  2.69355  4.24690  2.90347  2.73739  3.18146  2.89801  2.37887  2.77519  2.98518  4.58477  3.61503
          0.00878  5.70764  5.21690  0.61958  0.77255  0.95034  0.48875
    255   0.85003  4.95468  3.57709  3.02038  4.87712  3.92035  4.25143  3.93229  2.45114  3.73235  4.65375  2.87147  3.93914  3.20551  3.32659  2.46005  3.31219  3.81487  6.06817  4.69997    562 a x - -
          2.68618  4.42225  2.77519  2.73123  3.46354  2.40513  3.72494  3.29354  2.67741  2.69355  4.24690  2.90347  2.73739  3.18146  2.89801  2.37887  2.77519  2.98518  4.58477  3.61503
          0.00486  5.72409  6.44643  0.61958  0.77255  0.28627  1.39055
    256   2.86167  4.81142  4.31690  4.60638  3.53332  4.26092  4.42267  1.74122  4.01690  1.26836  3.47208  4.33572  4.43281  4.58736  2.72355  3.60165  3.27810  1.79595  5.43052  4.25049    563 l x - -
          2.68625  4.42232  2.77527  2.73114  3.46361  2.40508  3.72502  3.29303  2.67748  2.69362  4.24697  2.90354  2.73747  3.18154  2.89808  2.37894  2.77527  2.98483  4.58378  3.61510
          0.02159  4.25116  4.94620  1.38077  0.28953  0.54675  0.86471
    257   2.98432  5.76062  3.09421  1.90165  3.98426  3.98872  4.09539  3.42462  1.71732  2.94082  2.58589  2.77725  4.48911  3.02300  2.74869  3.12248  2.78594  3.71797  4.33319  3.56242    571 k x - -
          2.68618  4.42225  2.77519  2.73123  3.46354  2.40513  3.72494  3.29354  2.67741  2.69355  4.24690  2.90347  2.73739  3.18146  2.89801  2.37887  2.77519  2.98518  4.58477  3.61503
          0.00434  5.83742  6.55977  0.61958  0.77255  0.54646  0.86511
    258   3.33062  5.83009  3.35190  2.81493  4.64299  4.09752  3.19234  4.65242  2.62105  4.13260  4.87290  0.76461  4.14149  3.38906  3.28165  2.50137  3.47481  4.21806  6.26490  4.52849    572 n x - -
          2.68602  4.42228  2.77523  2.73126  3.46357  2.40509  3.72498  3.29340  2.67744  2.69358  4.24693  2.90350  2.73743  3.18149  2.89792  2.37890  2.77523  2.98521  4.58480  3.61506
          0.01115  4.63911  6.55845  1.02179  0.44621  0.56128  0.84509
    259   0.58021  4.37771  4.41491  3.85038  3.96095  3.45104  4.70736  3.59471  3.61284  3.18234  3.71955  3.93563  3.27367  4.08124  4.11697  3.31010  3.35405  3.28214  5.69651  4.47463    578 A x - -
          2.68618  4.42225  2.77519  2.73123  3.46354  2.40513  3.72494  3.29354  2.67741  2.69355  4.24690  2.90347  2.73739  3.18146  2.89801  2.37887  2.77519  2.98518  4.58477  3.61503
          0.00435  5.83611  6.55845  0.61958  0.77255  0.56128  0.84509
    260   2.91596  5.27224  1.35341  1.70579  4.64395  3.42480  4.26206  4.64392  2.91570  4.11790  4.85316  3.02832  3.85781  2.06766  3.30161  3.14753  3.36513  4.01637  6.24510  3.63810    579 d x - -
          2.68618  4.42225  2.77519  2.73123  3.46354  2.40513  3.72494  3.29354  2.67741  2.69355  4.24690  2.90347  2.73739  3.18146  2.89801  2.37887  2.77519  2.98518  4.58477  3.61503
          0.00440  5.82406  6.54641  0.61958  0.77255  0.56128  0.84509
    261   3.19030  4.74274  3.79511  3.20135  5.13066  4.16441  4.49554  4.57905  3.16766  4.13006  4.90756  1.20844  4.61874  3.62274  3.43845  1.46392  1.86088  4.17105  6.31539  4.95746    580 n x - -
          2.68618  4.42225  2.77519  2.73123  3.46354  2.40513  3.72494  3.29354  2.67741  2.69355  4.24690  2.90347  2.73739  3.18146  2.89801  2.37887  2.77519  2.98518  4.58477  3.61503
          0.00440  5.82406  6.54641  0.61958  0.77255  0.56128  0.84509
    262   3.63094  5.06279  4.66657  4.59530  1.95554  4.72412  2.32268  3.32120  3.89549  3.07799  3.81479  4.71131  5.08576  4.23869  4.19114  4.02134  3.86161  3.32931  4.60235  0.80918    581 y x - -
          2.68618  4.42225  2.77519  2.73123  3.46354  2.40513  3.72494  3.29354  2.67741  2.69355  4.24690  2.90347  2.73739  3.18146  2.89801  2.37887  2.77519  2.98518  4.58477  3.61503
          0.00440  5.82406  6.54641  0.61958  0.77255  0.56128  0.84509
    263   1.02436  5.19690  3.58302  2.37595  5.05106  2.95877  3.92893  4.51585  2.42483  3.29182  3.22773  3.14731  4.37180  3.16756  3.41362  2.84195  3.28172  3.74217  6.18839  4.79684    582 a x - -
          2.68618  4.42225  2.77519  2.73123  3.46354  2.40513  3.72494  3.29354  2.67741  2.69355  4.24690  2.90347  2.73739  3.18146  2.89801  2.37887  2.77519  2.98518  4.58477  3.61503
          0.00442  5.82059  6.54293  0.61958  0.77255  0.49665  0.93794
    264   3.32146  2.89422  5.31082  4.05786  1.58113  4.28989  3.86733  2.52383  4.49001  2.08246  3.52074  4.48414  4.10499  4.44738  3.55650  3.70611  3.26309  3.00757  3.29663  1.69767    583 f x - -
          2.68618  4.42225  2.77519  2.73123  3.46354  2.40513  3.72494  3.29354  2.67741  2.69355  4.24690  2.90347  2.73739  3.18146  2.89801  2.37887  2.77519  2.98518  4.58477  3.61503
          0.00452  5.79630  6.51864  0.61958  0.77255  0.46349  0.99178
    265   5.12360  6.24222  6.39772  6.17327  0.27245  5.89660  4.26467  4.26473  5.94614  3.14610  5.40427  5.60046  6.18208  5.72282  5.79774  4.31854  5.33382  4.16050  4.32962  2.44342    584 F x - -
          2.68618  4.42225  2.77519  2.73123  3.46354  2.40513  3.72494  3.29354  2.67741  2.69355  4.24690  2.90347  2.73739  3.18146  2.89801  2.37887  2.77519  2.98518  4.58477  3.61503
          0.01022  5.78911  4.94661  0.61958  0.77255  0.48576  0.95510
    266   0.84463  5.17630  3.50215  3.44878  4.14607  4.03966  4.36096  3.32959  3.42030  3.32696  3.92572  3.90349  4.63053  3.57955  3.58046  1.91698  3.45244  2.99532  5.73916  4.21628    585 a x - -
          2.68618  4.42225  2.77519  2.73123  3.46354  2.40513  3.72494  3.29354  2.67741  2.69355  4.24690  2.90347  2.73739  3.18146  2.89801  2.37887  2.77519  2.98518  4.58477  3.61503
          0.00980  5.78347  5.00957  0.61958  0.77255  0.52006  0.90259
    267   2.90653  5.66540  3.58085  2.13847  4.96199  3.32775  3.80330  2.97498  1.86992  1.95786  3.15994  2.80724  4.16673  2.85784  3.03283  3.00851  3.18728  3.11441  6.12824  3.74820    586 k x - -
          2.68618  4.42225  2.77519  2.73123  3.46354  2.40513  3.72494  3.29354  2.67741  2.69355  4.24690  2.90347  2.73739  3.18146  2.89801  2.37887  2.77519  2.98518  4.58477  3.61503
          0.03596  5.77828  3.43507  0.61958  0.77255  0.55049  0.85960
    268   2.01245  2.75822  1.82801  2.38992  4.26098  3.36294  3.87809  4.55197  2.78618  3.68397  4.78200  2.54417  4.42384  2.99875  3.44863  2.38965  3.17064  3.59291  6.17757  3.21813    587 d x - -
          2.68618  4.42225  2.77519  2.73123  3.46354  2.40513  3.72494  3.29354  2.67741  2.69355  4.24690  2.90347  2.73739  3.18146  2.89801  2.37887  2.77519  2.98518  4.58477  3.61503
          0.10159  5.74306  2.37087  0.61958  0.77255  0.71330  0.67339
    269   1.94789  5.19506  3.59895  2.94213  4.05236  3.76555  3.59856  2.77536  2.91136  3.11976  4.09050  3.21739  4.03563  3.49307  3.06652  2.38765  3.21504  1.46990  5.73812  3.63603    588 v x - -
          2.68618  4.42225  2.77519  2.73123  3.46354  2.40513  3.72494  3.29354  2.67741  2.69355  4.24690  2.90347  2.73739  3.18146  2.89801  2.37887  2.77519  2.98518  4.58477  3.61503
          0.00534  5.63119  6.35354  0.61958  0.77255  0.80608  0.59168
    270   2.58211  4.74119  2.97465  2.90278  3.14293  3.47320  3.92305  3.81816  2.95318  2.26711  4.43484  3.29024  2.57514  3.23902  2.75588  2.43988  2.92734  3.35188  3.74923  2.20048    589 y x - -
          2.68618  4.42225  2.77519  2.73123  3.46354  2.40513  3.72494  3.29354  2.67741  2.69355  4.24690  2.90347  2.73739  3.18146  2.89801  2.37887  2.77519  2.98518  4.58477  3.61503
          0.00926  5.65450  5.16376  0.61958  0.77255  0.96282  0.48097
    271   2.20467  4.32908  3.84180  3.30324  2.97257  2.93745  3.98697  2.90912  2.67824  2.12721  4.11964  3.21124  3.58744  3.33419  2.95849  3.16753  3.01823  1.91417  5.59301  3.23756    590 v x - -
          2.68618  4.42225  2.77519  2.73123  3.46354  2.40513  3.72494  3.29354  2.67741  2.69355  4.24690  2.90347  2.73739  3.18146  2.89801  2.37887  2.77519  2.98518  4.58477  3.61503
          0.09287  5.63899  2.46353  0.61958  0.77255  0.92561  0.50466
    272   2.61007  4.17530  2.59824  2.43530  3.53785  2.72687  3.91764  3.58626  2.33181  2.68678  4.31221  2.01373  3.49880  2.85039  3.15385  2.84591  2.97151  3.45096  4.30374  4.64195    591 n x - -
          2.68618  4.42225  2.77519  2.73123  3.46354  2.40513  3.72494  3.29354  2.67741  2.69355  4.24690  2.90347  2.73739  3.18146  2.89801  2.37887  2.77519  2.98518  4.58477  3.61503
          0.01544  5.54619  4.47227  0.61958  0.77255  1.20202  0.35752
    273   2.99777  3.61862  2.70532  2.50264  4.85237  2.98607  4.04873  3.54577  2.56088  3.29101  4.28441  2.80502  1.95293  3.07860  2.59883  2.52703  2.51627  3.33848  5.97711  3.89645    592 p x - -
          2.68618  4.42225  2.77519  2.73123  3.46354  2.40513  3.72494  3.29354  2.67741  2.69355  4.24690  2.90347  2.73739  3.18146  2.89801  2.37887  2.77519  2.98518  4.58477  3.61503
          0.75376  5.42604  0.64435  0.61958  0.77255  0.25647  1.48625
    274   2.00106  3.90112  3.83853  3.26736  2.94689  3.02557  4.10306  2.81541  3.13919  2.67236  2.71968  2.75956  3.68378  2.97792  3.52421  2.70429  3.05495  2.68312  4.16025  2.77415    593 a . - -
          2.68667  4.41472  2.77540  2.73185  3.46221  2.40539  3.72411  3.29408  2.67782  2.69231  4.24743  2.90323  2.73799  3.18195  2.89871  2.37918  2.77573  2.98485  4.58318  3.61335
          1.40655  0.28613  5.55961  1.03276  0.44009  0.19042  1.75222
    275   2.87749  5.49837  2.48685  2.55552  3.16873  2.78702  3.49139  3.41908  2.55515  3.14498  4.54772  2.73106  2.32758  2.96195  3.00500  2.86785  2.76048  3.60929  2.89787  4.24240    610 p x - -
          2.68618  4.42225  2.77519  2.73123  3.46354  2.40513  3.72494  3.29354  2.67741  2.69355  4.24690  2.90347  2.73739  3.18146  2.89801  2.37887  2.77519  2.98518  4.58477  3.61503
          0.01923  5.41031  4.22832  0.61958  0.77255  0.66427  0.72289
    276   2.88871  5.52802  2.97365  2.43378  4.85937  2.94527  4.01801  4.08942  2.42014  3.28786  3.54221  3.22366  2.96515  2.38588  2.89550  1.80781  2.68048  2.74675  5.19059  4.56647    611 s x - -
          2.68618  4.42225  2.77519  2.73123  3.46354  2.40513  3.72494  3.29354  2.67741  2.69355  4.24690  2.90347  2.73739  3.18146  2.89801  2.37887  2.77519  2.98518  4.58477  3.61503
          0.01753  5.37754  4.36145  0.61958  0.77255  0.68906  0.69725
    277   2.62593  5.44699  3.31938  2.53123  4.02284  3.00091  3.80888  4.12094  2.43573  3.29702  4.49774  2.98028  2.42581  2.61725  2.93212  2.39036  2.43086  2.30449  5.90291  4.00071    612 v x - -
          2.68618  4.42225  2.77519  2.73123  3.46354  2.40513  3.72494  3.29354  2.67741  2.69355  4.24690  2.90347  2.73739  3.18146  2.89801  2.37887  2.77519  2.98518  4.58477  3.61503
          0.04343  5.33551  3.27853  0.61958  0.77255  0.73263  0.65516
    278   2.78597  5.44301  2.57566  2.35019  4.24321  3.72145  3.90908  3.97462  2.16332  3.57215  4.48513  2.11922  3.52693  2.75210  3.00008  1.93896  2.81671  3.44510  3.87542  4.47146    613 s x - -
          2.68618  4.42225  2.77519  2.73123  3.46354  2.40513  3.72494  3.29354  2.67741  2.69355  4.24690  2.90347  2.73739  3.18146  2.89801  2.37887  2.77519  2.98518  4.58477  3.61503
          0.10301  5.16107  2.38436  0.61958  0.77255  0.83600  0.56817
    279   2.62744  5.38795  2.92764  2.60159  4.72363  2.58894  3.46617  3.75494  2.34852  3.38204  4.43109  2.14167  2.24890  2.69828  2.76261  2.65181  3.13102  3.53200  5.82627  4.15658    614 n x - -
          2.68618  4.42225  2.77519  2.73123  3.46354  2.40513  3.72494  3.29354  2.67741  2.69355  4.24690  2.90347  2.73739  3.18146  2.89801  2.37887  2.77519  2.98518  4.58477  3.61503
          0.02712  5.05678  3.89287  0.61958  0.77255  0.73750  0.65068
    280   2.70960  5.36745  2.45135  2.48812  4.69429  2.00812  3.39189  3.81797  2.39487  3.16186  3.88350  2.88651  3.11848  2.97345  2.97663  2.32418  2.97448  3.32401  5.81120  4.11131    615 g x - -
          2.68618  4.42225  2.77519  2.73123  3.46354  2.40513  3.72494  3.29354  2.67741  2.69355  4.24690  2.90347  2.73739  3.18146  2.89801  2.37887  2.77519  2.98518  4.58477  3.61503
          0.23631  5.05917  1.58907  0.61958  0.77255  0.82511  0.57658
    281   2.73938  5.10064  3.16766  2.47429  2.34317  3.25816  3.66900  3.79544  2.48817  3.13977  3.92694  2.93622  3.53592  2.82800  2.41455  1.97803  2.95065  3.35862  5.58576  4.23084    616 s x - -
          2.68618  4.42225  2.77519  2.73123  3.46354  2.40513  3.72494  3.29354  2.67741  2.69355  4.24690  2.90347  2.73739  3.18146  2.89801  2.37887  2.77519  2.98518  4.58477  3.61503
          0.01180  4.84167  5.56401  0.61958  0.77255  1.11297  0.39836
    282   2.52967  4.57431  3.25308  3.10208  3.29602  2.86486  3.78392  2.98498  2.81698  1.91447  2.11085  3.51848  4.17861  3.36639  3.08934  2.78132  2.87358  2.84997  5.15286  3.74389    617 l x - -
          2.68618  4.42225  2.77519  2.73123  3.46354  2.40513  3.72494  3.29354  2.67741  2.69355  4.24690  2.90347  2.73739  3.18146  2.89801  2.37887  2.77519  2.98518  4.58477  3.61503
          0.02699  4.85590  3.97138  0.61958  0.77255  0.86240  0.54844
    283   2.84652  4.00457  3.11724  2.81850  2.68529  3.54670  3.57545  3.21599  2.85817  2.81672  3.66886  3.35707  3.13253  3.19034  2.05899  1.97592  3.07803  3.09400  4.04144  4.06481    618 s x - -
          2.68618  4.42225  2.77519  2.73123  3.46354  2.40513  3.72494  3.29354  2.67741  2.69355  4.24690  2.90347  2.73739  3.18146  2.89801  2.37887  2.77519  2.98518  4.58477  3.61503
          0.01105  4.90690  5.62924  0.61958  0.77255  0.46807  0.98405
    284   2.81243  3.56216  2.84145  2.51221  3.20405  2.22765  3.90976  3.72535  2.51539  3.27091  4.34009  3.09645  2.39994  2.80309  2.72351  2.40392  3.14902  3.64497  5.75174  3.77178    619 g x - -
          2.68618  4.42225  2.77519  2.73123  3.46354  2.40513  3.72494  3.29354  2.67741  2.69355  4.24690  2.90347  2.73739  3.18146  2.89801  2.37887  2.77519  2.98518  4.58477  3.61503
          0.02017  5.09266  4.28145  0.61958  0.77255  0.74468  0.64414
    285   2.60489  4.41200  2.64171  2.99058  3.30070  3.62892  4.05160  3.25024  2.36896  2.83045  3.74899  3.45695  4.20578  3.29314  3.16111  2.36250  2.68950  2.99973  2.97932  2.22456    620 y x - -
          2.68618  4.42225  2.77519  2.73123  3.46354  2.40513  3.72494  3.29354  2.67741  2.69355  4.24690  2.90347  2.73739  3.18146  2.89801  2.37887  2.77519  2.98518  4.58477  3.61503
          0.31121  5.04436  1.34326  0.61958  0.77255  0.68967  0.69664
    286   2.44841  4.34193  3.25079  2.26609  4.10185  3.05821  3.56131  2.06279  2.40564  2.86734  3.96780  3.19831  3.56113  3.02463  3.03714  2.33515  3.01693  3.20656  5.41052  4.09761    621 i x - -
          2.68618  4.42225  2.77519  2.73123  3.46354  2.40513  3.72494  3.29354  2.67741  2.69355  4.24690  2.90347  2.73739  3.18146  2.89801  2.37887  2.77519  2.98518  4.58477  3.61503
          0.01283  4.75803  5.48038  0.61958  0.77255  1.19750  0.35946
    287   2.78324  5.15818  2.76274  2.34594  4.18949  2.86542  3.43997  3.90142  2.53246  2.08840  4.21305  3.07096  3.67791  2.40535  2.82605  2.36654  2.83137  3.30597  5.62357  4.08350    622 l x - -
          2.68618  4.42225  2.77519  2.73123  3.46354  2.40513  3.72494  3.29354  2.67741  2.69355  4.24690  2.90347  2.73739  3.18146  2.89801  2.37887  2.77519  2.98518  4.58477  3.61503
          0.01283  4.75803  5.48038  0.61958  0.77255  1.14234  0.38430
    288   2.77398  4.21770  4.35749  3.10839  2.72519  3.89744  4.20618  2.63014  3.62279  1.68679  3.15704  3.92434  4.26257  3.82341  3.44547  3.19104  3.00586  1.53682  4.82867  3.29875    623 v x - -
          2.68618  4.42225  2.77519  2.73123  3.46354  2.40513  3.72494  3.29354  2.67741  2.69355  4.24690  2.90347  2.73739  3.18146  2.89801  2.37887  2.77519  2.98518  4.58477  3.61503
          0.01421  4.65656  5.37890  0.61958  0.77255  0.97907  0.47106
    289   1.83407  4.44117  3.52558  3.16682  2.86769  3.08341  3.59806  2.73649  3.11233  2.03718  3.23904  3.54732  3.98163  3.40343  2.94834  2.88338  2.84966  2.62797  5.02975  3.80478    624 a x - -
          2.68618  4.42225  2.77519  2.73123  3.46354  2.40513  3.72494  3.29354  2.67741  2.69355  4.24690  2.90347  2.73739  3.18146  2.89801  2.37887  2.77519  2.98518  4.58477  3.61503
          0.38116  4.71286  1.17781  0.61958  0.77255  0.42610  1.05859
    290   2.55589  4.68758  2.88036  2.67143  3.86407  2.79863  3.87309  2.68335  2.76725  2.67159  3.16930  3.26444  2.71260  3.09845  3.18822  2.86823  2.26560  2.70312  5.23775  3.95995    625 t . - -
          2.68618  4.42225  2.77519  2.73123  3.46354  2.40513  3.72494  3.29354  2.67741  2.69355  4.24690  2.90347  2.73739  3.18146  2.89801  2.37887  2.77519  2.98518  4.58477  3.61503
          0.01428  4.65158  5.37393  0.61958  0.77255  0.93912  0.49589
    291   2.68346  4.82401  2.95903  2.56448  3.68340  3.32124  3.46322  3.14941  2.55510  3.01421  3.28051  2.91497  3.46557  2.22918  3.01110  2.39668  2.55878  2.78970  5.33848  4.01715    626 q . - -
          2.68607  4.42227  2.77536  2.73097  3.46348  2.40504  3.72525  3.29314  2.67668  2.69356  4.24726  2.90306  2.73778  3.18196  2.89836  2.37869  2.77542  2.98567  4.58532  3.61516
          1.10908  0.62334  2.01001  1.40918  0.28017  0.36879  1.17627
    292   2.76239  5.19372  3.03865  2.48400  4.51381  3.54336  3.73055  3.97688  2.22446  3.48661  3.85027  2.37179  3.17406  2.71770  2.60962  1.71921  2.85414  3.57171  5.64210  4.25471    636 s x - -
          2.68618  4.42225  2.77519  2.73123  3.46354  2.40513  3.72494  3.29354  2.67741  2.69355  4.24690  2.90347  2.73739  3.18146  2.89801  2.37887  2.77519  2.98518  4.58477  3.61503
          0.03569  4.65619  3.66669  0.61958  0.77255  0.80346  0.59381
    293   1.83710  4.86872  3.16740  2.61025  4.09695  3.57012  3.78301  3.50468  2.50375  3.12555  3.94976  2.97152  2.82919  2.64363  3.05310  2.55074  2.43326  3.02106  4.22605  4.06642    637 a x - -
          2.68618  4.42225  2.77519  2.73123  3.46354  2.40513  3.72494  3.29354  2.67741  2.69355  4.24690  2.90347  2.73739  3.18146  2.89801  2.37887  2.77519  2.98518  4.58477  3.61503
          0.08319  4.59305  2.66350  0.61958  0.77255  0.76763  0.62383
    294   2.50639  5.03232  2.70513  2.39879  4.31249  3.51128  3.71763  3.47505  2.39827  3.14050  4.09936  3.01728  3.60290  2.84454  2.96773  1.62736  2.66953  3.38888  5.51591  4.15188    638 s x - -
          2.68618  4.42225  2.77519  2.73123  3.46354  2.40513  3.72494  3.29354  2.67741  2.69355  4.24690  2.90347  2.73739  3.18146  2.89801  2.37887  2.77519  2.98518  4.58477  3.61503
          0.07233  4.52883  2.83054  0.61958  0.77255  0.88827  0.52995
    295   1.61628  4.48635  3.41295  2.85472  3.38055  3.08114  3.86616  3.05187  2.81892  2.74595  3.62216  3.28866  3.98206  3.13982  3.02526  2.44118  2.68601  2.80246  4.16065  3.83491    639 a x - -
          2.68618  4.42225  2.77519  2.73123  3.46354  2.40513  3.72494  3.29354  2.67741  2.69355  4.24690  2.90347  2.73739  3.18146  2.89801  2.37887  2.77519  2.98518  4.58477  3.61503
          0.01824  4.40880  5.13115  0.61958  0.77255  0.86340  0.54770
    296   2.69119  4.79587  3.13677  2.58964  4.01606  3.28985  3.74588  3.42042  2.44922  2.82062  3.88156  2.92792  2.00146  2.91927  2.83614  2.55483  2.92359  3.12132  5.31606  3.08801    640 p x - -
          2.68618  4.42225  2.77519  2.73123  3.46354  2.40513  3.72494  3.29354  2.67741  2.69355  4.24690  2.90347  2.73739  3.18146  2.89801  2.37887  2.77519  2.98518  4.58477  3.61503
          0.01802  4.42105  5.14339  0.61958  0.77255  0.85236  0.55584
    297   2.49707  4.14683  4.15391  3.56671  2.70639  3.77729  4.08406  2.59137  3.44337  1.55891  3.26036  3.76702  3.55130  3.66118  3.61831  2.78163  2.52021  2.30188  3.87586  3.56601    641 l x - -
          2.68618  4.42225  2.77519  2.73123  3.46354  2.40513  3.72494  3.29354  2.67741  2.69355  4.24690  2.90347  2.73739  3.18146  2.89801  2.37887  2.77519  2.98518  4.58477  3.61503
          0.01758  4.44556  5.16790  0.61958  0.77255  0.85343  0.55504
    298   2.69713  5.20202  2.94733  2.03484  4.53432  3.50479  3.69760  3.99443  2.26904  3.49152  4.25700  2.98259  3.91263  1.66930  2.72032  2.53409  2.77675  3.58804  5.63381  4.25362    642 q . - -
          2.68618  4.42225  2.77519  2.73123  3.46354  2.40513  3.72494  3.29354  2.67741  2.69355  4.24690  2.90347  2.73739  3.18146  2.89801  2.37887  2.77519  2.98518  4.58477  3.61503
          0.06147  4.45893  3.03559  0.61958  0.77255  0.87358  0.54035
    299   2.68371  4.99469  2.69028  2.45117  4.28593  3.46778  3.17856  3.72556  2.46579  3.28782  4.07702  2.89942  3.87585  2.82099  2.78471  1.65162  2.71691  3.08390  5.49028  4.12743    643 s . - -
          2.68624  4.42239  2.77534  2.73138  3.46368  2.40527  3.72475  3.29368  2.67747  2.69369  4.24704  2.90361  2.73611  3.18141  2.89800  2.37901  2.77505  2.98533  4.58491  3.61518
          0.63751  0.76490  5.11382  0.40216  1.10526  0.81252  0.58652
    300   2.68727  4.90093  2.82869  2.52438  4.18657  3.49066  3.71263  3.21221  2.46828  3.19342  4.00466  3.03741  3.89704  2.85819  1.75435  2.51485  2.38664  3.26254  5.42077  4.08857    648 r x - -
          2.68618  4.42225  2.77519  2.73123  3.46354  2.40513  3.72494  3.29354  2.67741  2.69355  4.24690  2.90347  2.73739  3.18146  2.89801  2.37887  2.77519  2.98518  4.58477  3.61503
          0.08558  4.36715  2.66886  0.61958  0.77255  0.87358  0.54035
    301   2.89585  4.38101  4.21254  3.63443  3.25801  4.00373  4.29216  2.25126  3.50639  1.82822  1.62844  3.91888  4.33092  3.12115  3.72583  3.29370  3.12499  2.14367  4.97426  3.81563    649 m . - -
          2.68618  4.42225  2.77519  2.73123  3.46354  2.40513  3.72494  3.29354  2.67741  2.69355  4.24690  2.90347  2.73739  3.18146  2.89801  2.37887  2.77519  2.98518  4.58477  3.61503
          0.02096  4.27159  4.99394  0.61958  0.77255  0.93579  0.49803
    302   2.66453  4.23056  3.84810  3.28072  3.33627  3.71162  3.25277  2.39720  3.17180  2.25213  3.34302  3.58825  4.09288  3.45952  3.43557  2.69743  2.90244  1.51451  4.84441  3.62022    650 v . - -
          2.68618  4.42225  2.77519  2.73123  3.46354  2.40513  3.72494  3.29354  2.67741  2.69355  4.24690  2.90347  2.73739  3.18146  2.89801  2.37887  2.77519  2.98518  4.58477  3.61503
          0.02096  4.27159  4.99394  0.61958  0.77255  0.75158  0.63794
    303   1.44957  4.61581  3.33654  2.83243  4.23123  3.35846  3.94952  3.63272  2.74854  3.26837  4.09393  3.23699  3.91010  3.13703  2.34313  2.11954  2.64595  3.24501  5.51666  4.23781    651 a x - -
          2.68618  4.42225  2.77519  2.73123  3.46354  2.40513  3.72494  3.29354  2.67741  2.69355  4.24690  2.90347  2.73739  3.18146  2.89801  2.37887  2.77519  2.98518  4.58477  3.61503
          0.01918  4.35908  5.08143  0.61958  0.77255  0.85312  0.55527
    304   2.50000  4.18832  4.03397  3.45388  2.96266  3.77746  4.07525  1.59434  3.10954  2.19349  3.27819  3.71010  4.14415  3.12156  3.56179  3.05936  2.91829  2.15174  4.81491  3.61795    652 i x - -
          2.68618  4.42225  2.77519  2.73123  3.46354  2.40513  3.72494  3.29354  2.67741  2.69355  4.24690  2.90347  2.73739  3.18146  2.89801  2.37887  2.77519  2.98518  4.58477  3.61503
          0.01958  4.33879  5.06113  0.61958  0.77255  0.85312  0.55527
    305   1.43028  4.63165  2.79968  2.68136  4.10610  2.94346  3.87423  3.50173  2.75063  2.81422  3.98970  3.13317  3.88191  3.06906  3.18532  2.41939  2.89996  3.15225  5.42625  4.12726    653 a x - -
          2.68618  4.42225  2.77519  2.73123  3.46354  2.40513  3.72494  3.29354  2.67741  2.69355  4.24690  2.90347  2.73739  3.18146  2.89801  2.37887  2.77519  2.98518  4.58477  3.61503
          0.02078  4.27993  5.00228  0.61958  0.77255  0.85312  0.55527
    306   2.71461  4.84511  3.04391  2.59620  4.18739  3.44998  3.19688  3.63950  2.47233  3.23075  4.06408  3.07848  1.70328  2.93216  2.58717  2.48457  2.98015  3.29922  5.42581  4.10887    654 p x - -
          2.68618  4.42225  2.77519  2.73123  3.46354  2.40513  3.72494  3.29354  2.67741  2.69355  4.24690  2.90347  2.73739  3.18146  2.89801  2.37887  2.77519  2.98518  4.58477  3.61503
          0.05256  4.23874  3.30281  0.61958  0.77255  0.85312  0.55527
    307   2.70877  4.80995  2.83670  2.28851  4.34371  3.33766  3.90906  3.71899  2.74173  3.36513  4.22656  3.06883  1.43020  3.09903  3.14845  2.77003  2.65711  3.35318  5.61611  4.29912    655 p . - -
          2.68618  4.42225  2.77519  2.73123  3.46354  2.40513  3.72494  3.29354  2.67741  2.69355  4.24690  2.90347  2.73739  3.18146  2.89801  2.37887  2.77519  2.98518  4.58477  3.61503
          0.02234  4.20851  4.93086  0.61958  0.77255  0.87992  0.53583
    308   3.20032  4.62353  4.33137  3.85803  2.07796  4.12365  3.67081  3.13375  3.72417  2.68899  3.75144  3.90695  4.47103  3.87093  3.88465  2.77808  3.42945  2.96773  1.41897  2.05299    656 w . - -
          2.68618  4.42225  2.77519  2.73123  3.46354  2.40513  3.72494  3.29354  2.67741  2.69355  4.24690  2.90347  2.73739  3.18146  2.89801  2.37887  2.77519  2.98518  4.58477  3.61503
          0.02234  4.20851  4.93086  0.61958  0.77255  0.87992  0.53583
    309   2.81938  5.14907  2.88420  2.24906  4.48959  3.48293  3.68151  3.92125  2.30404  3.43127  4.23836  2.98066  3.91764  1.56136  2.45239  2.54391  3.04639  3.55042  5.57338  4.24094    657 q . - -
          2.68618  4.42225  2.77519  2.73123  3.46354  2.40513  3.72494  3.29354  2.67741  2.69355  4.24690  2.90347  2.73739  3.18146  2.89801  2.37887  2.77519  2.98518  4.58477  3.61503
          0.02234  4.20851  4.93086  0.61958  0.77255  0.45672  1.00336
    310   2.79330  5.26558  2.18315  2.38057  4.59512  3.20363  3.25187  4.07173  1.49272  3.56349  4.33132  2.93259  3.90671  2.83435  2.95625  2.51869  3.03228  3.65351  5.70556  4.29903    658 k x - -
          2.68618  4.42225  2.77519  2.73123  3.46354  2.40513  3.72494  3.29354  2.67741  2.69355  4.24690  2.90347  2.73739  3.18146  2.89801  2.37887  2.77519  2.98518  4.58477  3.61503
          0.01846  4.39722  5.11957  0.61958  0.77255  0.63333  0.75677
    311   1.88430  4.37624  3.80828  3.58604  4.69734  3.14446  4.63009  4.10404  3.65610  3.82718  4.65236  3.63183  3.93705  3.92505  3.92613  0.75118  2.95996  3.48283  6.04440  4.84977    659 s x - -
          2.68618  4.42225  2.77519  2.73123  3.46354  2.40513  3.72494  3.29354  2.67741  2.69355  4.24690  2.90347  2.73739  3.18146  2.89801  2.37887  2.77519  2.98518  4.58477  3.61503
          0.01846  4.39722  5.11957  0.61958  0.77255  0.63333  0.75677
    312   2.61501  5.36266  1.97901  1.98435  4.71486  3.42701  3.83036  4.19923  2.70719  3.70944  4.50239  2.91723  3.95439  2.96719  3.24022  1.50405  3.16152  3.77618  5.87430  4.43550    660 s x - -
          2.68618  4.42225  2.77519  2.73123  3.46354  2.40513  3.72494  3.29354  2.67741  2.69355  4.24690  2.90347  2.73739  3.18146  2.89801  2.37887  2.77519  2.98518  4.58477  3.61503
          0.01846  4.39722  5.11957  0.61958  0.77255  0.50677  0.92241
    313   2.80719  5.02830  3.14969  2.67583  4.55053  2.75588  3.84253  3.98188  2.47091  3.51495  4.31880  2.78014  3.99502  2.98080  1.33945  2.33869  3.08383  3.57956  5.66646  4.35685    661 r x - -
          2.68618  4.42225  2.77519  2.73123  3.46354  2.40513  3.72494  3.29354  2.67741  2.69355  4.24690  2.90347  2.73739  3.18146  2.89801  2.37887  2.77519  2.98518  4.58477  3.61503
          0.01751  4.44961  5.17196  0.61958  0.77255  0.55902  0.84810
    314   2.38263  4.73520  3.17927  2.78425  4.50789  2.83145  4.02779  3.95132  2.87633  3.54639  4.34151  1.47226  3.93190  3.19433  3.31937  2.28923  2.14485  3.48294  5.75325  4.43627    662 n x - -
          2.68618  4.42225  2.77519  2.73123  3.46354  2.40513  3.72494  3.29354  2.67741  2.69355  4.24690  2.90347  2.73739  3.18146  2.89801  2.37887  2.77519  2.98518  4.58477  3.61503
          0.01751  4.44961  5.17196  0.61958  0.77255  0.55902  0.84810
    315   2.79576  4.87199  3.06496  2.68132  3.78375  3.52974  3.84250  3.61660  2.75486  3.22316  4.08743  1.67609  4.00963  3.09529  3.18095  2.19745  3.06924  3.29994  5.20567  2.26734    663 n x - -
          2.68618  4.42225  2.77519  2.73123  3.46354  2.40513  3.72494  3.29354  2.67741  2.69355  4.24690  2.90347  2.73739  3.18146  2.89801  2.37887  2.77519  2.98518  4.58477  3.61503
          0.01819  4.41156  5.13391  0.61958  0.77255  0.50094  0.93130
    316   2.73502  4.29558  3.99042  3.43720  3.44606  2.79266  4.14102  2.60908  3.29675  1.91230  3.42784  3.71324  4.17997  3.59913  3.24561  3.07392  2.98958  1.43456  4.96708  3.76047    664 v x - -
          2.68631  4.42164  2.77549  2.73153  3.46252  2.40524  3.72524  3.29383  2.67770  2.69384  4.24719  2.90376  2.73769  3.18176  2.89830  2.37861  2.77549  2.98487  4.57500  3.61418
          0.41268  1.10152  5.15714  1.27373  0.32821  0.52423  0.89652
    317   2.68785  4.88951  2.90557  2.35411  3.76409  3.50773  3.71983  2.66611  2.36798  3.14886  3.96260  2.75287  3.90355  2.87098  2.98585  1.79857  2.92022  3.22163  5.39295  4.05684    669 s x - -
          2.68618  4.42225  2.77519  2.73123  3.46354  2.40513  3.72494  3.29354  2.67741  2.69355  4.24690  2.90347  2.73739  3.18146  2.89801  2.37887  2.77519  2.98518  4.58477  3.61503
          0.01777  4.43479  5.15714  0.61958  0.77255  0.52423  0.89652
    318   2.95085  5.19863  2.81563  2.29189  4.45394  3.53428  2.45775  3.97285  2.65708  3.53103  4.37134  3.07796  1.39659  3.05303  3.06975  2.94245  3.21080  3.62002  5.67661  4.30441    670 p x - -
          2.68618  4.42225  2.77519  2.73123  3.46354  2.40513  3.72494  3.29354  2.67741  2.69355  4.24690  2.90347  2.73739  3.18146  2.89801  2.37887  2.77519  2.98518  4.58477  3.61503
          0.01777  4.43479  5.15714  0.61958  0.77255  0.52423  0.89652
    319   3.89579  5.13973  4.85930  4.51834  1.58720  4.63591  2.10354  3.72470  4.33200  3.08263  4.29034  4.28691  4.94112  4.33523  4.38315  3.98728  4.10995  3.60388  1.23253  2.10438    671 w x - -
          2.68618  4.42225  2.77519  2.73123  3.46354  2.40513  3.72494  3.29354  2.67741  2.69355  4.24690  2.90347  2.73739  3.18146  2.89801  2.37887  2.77519  2.98518  4.58477  3.61503
          0.01819  4.41156  5.13391  0.61958  0.77255  0.52423  0.89652
    320   2.46460  4.98372  3.00167  2.51557  4.37878  3.45720  3.75490  3.81754  2.03833  3.37475  4.16540  2.72549  1.96412  2.88796  2.95913  2.49878  2.78512  3.43315  5.56685  4.21406    672 p x - -
          2.68618  4.42225  2.77519  2.73123  3.46354  2.40513  3.72494  3.29354  2.67741  2.69355  4.24690  2.90347  2.73739  3.18146  2.89801  2.37887  2.77519  2.98518  4.58477  3.61503
          0.01819  4.41156  5.13391  0.61958  0.77255  0.46244  0.99357
    321   2.72035  4.98717  3.05152  2.51933  3.56206  3.50591  3.72417  3.71879  1.52568  3.28842  4.08808  2.73115  3.91494  2.86015  2.90264  2.21452  2.81059  3.36508  5.48908  4.14278    673 k x - -
          2.68618  4.42225  2.77519  2.73123  3.46354  2.40513  3.72494  3.29354  2.67741  2.69355  4.24690  2.90347  2.73739  3.18146  2.89801  2.37887  2.77519  2.98518  4.58477  3.61503
          0.01775  4.43630  5.15865  0.61958  0.77255  0.48576  0.95510
    322   2.71855  4.16969  4.25461  3.66967  2.70592  3.84292  4.16235  2.00065  3.53278  2.31727  3.27702  3.85290  4.21024  3.75152  3.15779  2.81521  2.95369  1.49094  4.81051  3.61498    674 v x - -
          2.68618  4.42225  2.77519  2.73123  3.46354  2.40513  3.72494  3.29354  2.67741  2.69355  4.24690  2.90347  2.73739  3.18146  2.89801  2.37887  2.77519  2.98518  4.58477  3.61503
          0.01819  4.41156  5.13391  0.61958  0.77255  0.48576  0.95510
    323   2.71829  4.52781  3.47416  2.93677  3.43958  2.60601  3.86441  3.10168  2.89442  2.78058  3.67432  3.35109  4.04042  3.21490  3.26667  1.71205  2.96795  2.85669  3.72489  2.52298    675 s x - -
          2.68618  4.42225  2.77519  2.73123  3.46354  2.40513  3.72494  3.29354  2.67741  2.69355  4.24690  2.90347  2.73739  3.18146  2.89801  2.37887  2.77519  2.98518  4.58477  3.61503
          0.06777  4.41156  2.93018  0.61958  0.77255  0.48576  0.95510
    324   3.23846  4.51234  5.07987  4.59839  3.75228  4.66509  5.30919  1.36792  4.49724  2.23482  3.53669  4.78782  4.95995  4.75866  4.68106  4.07211  3.50617  0.91671  5.76226  4.54980    676 v x - -
          2.68618  4.42225  2.77519  2.73123  3.46354  2.40513  3.72494  3.29354  2.67741  2.69355  4.24690  2.90347  2.73739  3.18146  2.89801  2.37887  2.77519  2.98518  4.58477  3.61503
          0.02195  4.22565  4.94799  0.61958  0.77255  0.55748  0.85015
    325   3.31059  5.44872  2.70261  0.61018  4.84774  3.54202  4.18010  4.37654  3.11038  3.94230  4.91730  3.20009  4.16829  3.39875  3.54476  3.26561  3.62283  4.02947  5.95037  4.69408    677 E x - -
          2.68618  4.42225  2.77519  2.73123  3.46354  2.40513  3.72494  3.29354  2.67741  2.69355  4.24690  2.90347  2.73739  3.18146  2.89801  2.37887  2.77519  2.98518  4.58477  3.61503
          0.02195  4.22565  4.94799  0.61958  0.77255  0.55748  0.85015
    326   2.90268  4.93006  3.39414  2.93707  4.55373  2.04184  3.94132  4.00441  2.44067  3.54341  4.40634  3.33668  4.05599  3.11669  1.15927  2.97219  3.20801  3.61814  5.61287  4.41348    678 r x - -
          2.68618  4.42225  2.77519  2.73123  3.46354  2.40513  3.72494  3.29354  2.67741  2.69355  4.24690  2.90347  2.73739  3.18146  2.89801  2.37887  2.77519  2.98518  4.58477  3.61503
          0.02195  4.22565  4.94799  0.61958  0.77255  0.55748  0.85015
    327   3.37684  4.65460  5.09848  4.58373  3.38407  4.73258  5.15335  1.06398  4.42347  1.37483  3.18983  4.80354  4.94485  4.60004  4.54982  4.12490  3.61920  1.93853  5.46263  4.31943    679 i x - -
          2.68618  4.42225  2.77519  2.73123  3.46354  2.40513  3.72494  3.29354  2.67741  2.69355  4.24690  2.90347  2.73739  3.18146  2.89801  2.37887  2.77519  2.98518  4.58477  3.61503
          0.02195  4.22565  4.94799  0.61958  0.77255  0.55748  0.85015
    328   2.58220  4.32779  3.87466  3.53704  3.92352  2.03771  4.42617  2.78463  3.50506  2.88825  3.89857  3.69678  4.05871  3.80800  3.75798  2.84940  2.99680  1.14813  5.44715  4.22856    680 v x - -
          2.68621  4.42228  2.77522  2.73126  3.46357  2.40516  3.72497  3.29357  2.67744  2.69312  4.24693  2.90350  2.73742  3.18149  2.89804  2.37890  2.77522  2.98521  4.58480  3.61506
          0.20353  1.73127  4.94799  0.25216  1.50111  0.55748  0.85015
    329   2.83458  4.66678  3.40003  3.09692  3.36603  1.27368  3.99778  3.51004  3.13651  3.13757  4.09402  3.45323  4.09737  3.47121  3.46239  2.97839  3.17675  3.22000  4.89009  1.99175    682 g x - -
          2.68618  4.42225  2.77519  2.73123  3.46354  2.40513  3.72494  3.29354  2.67741  2.69355  4.24690  2.90347  2.73739  3.18146  2.89801  2.37887  2.77519  2.98518  4.58477  3.61503
          0.02195  4.22565  4.94799  0.61958  0.77255  0.44339  1.02682
    330   1.55430  4.30798  3.59427  3.40677  4.58865  1.08846  4.50402  3.97767  3.54283  3.70541  4.54283  3.50699  3.84809  3.80108  3.82351  2.55918  2.89136  3.38415  5.91629  4.73986    683 g x - -
          2.68618  4.42225  2.77519  2.73123  3.46354  2.40513  3.72494  3.29354  2.67741  2.69355  4.24690  2.90347  2.73739  3.18146  2.89801  2.37887  2.77519  2.98518  4.58477  3.61503
          0.02195  4.22565  4.94799  0.61958  0.77255  0.48576  0.95510
    331   2.75154  4.35195  4.23689  3.80991  3.80146  3.72095  4.61126  2.23343  3.69926  2.56527  3.69183  3.96763  4.29498  4.01253  3.93442  3.13486  2.05109  1.09081  5.48066  4.26435    684 v x - -
          2.68618  4.42225  2.77519  2.73123  3.46354  2.40513  3.72494  3.29354  2.67741  2.69355  4.24690  2.90347  2.73739  3.18146  2.89801  2.37887  2.77519  2.98518  4.58477  3.61503
          0.02195  4.22565  4.94799  0.61958  0.77255  0.48576  0.95510
    332   3.05935  0.43913  4.63580  4.46634  4.39704  3.59421  5.03806  3.61733  4.30273  3.50796  4.64548  4.36306  4.32628  4.63441  4.35875  3.32957  3.55650  3.33330  5.71844  4.67783    685 C x - -
          2.68618  4.42225  2.77519  2.73123  3.46354  2.40513  3.72494  3.29354  2.67741  2.69355  4.24690  2.90347  2.73739  3.18146  2.89801  2.37887  2.77519  2.98518  4.58477  3.61503
          0.02195  4.22565  4.94799  0.61958  0.77255  0.48576  0.95510
    333   3.03879  4.89381  3.73304  3.09295  3.92644  3.79089  3.88075  3.30727  2.33649  1.95317  3.89281  3.46720  4.18223  3.09557  1.27973  3.15897  3.25438  3.14321  5.28073  4.03015    686 r x - -
          2.68618  4.42225  2.77519  2.73123  3.46354  2.40513  3.72494  3.29354  2.67741  2.69355  4.24690  2.90347  2.73739  3.18146  2.89801  2.37887  2.77519  2.98518  4.58477  3.61503
          0.02195  4.22565  4.94799  0.61958  0.77255  0.48576  0.95510
    334   3.09934  4.56126  4.60480  4.29286  3.83738  4.07904  5.04326  2.10389  4.16722  2.47095  3.76124  4.42283  4.63022  4.50789  4.34422  3.61620  3.45864  0.67113  5.67679  4.42503    687 V x - -
          2.68591  4.42243  2.77538  2.73142  3.46372  2.40531  3.72513  3.29372  2.67759  2.69373  4.24708  2.90365  2.73662  3.18090  2.89763  2.37905  2.77488  2.98537  4.58495  3.61521
          0.20353  1.73127  4.94799  1.52947  0.24418  0.48576  0.95510
    335   2.69415  4.75694  3.03644  2.71199  3.99674  3.36974  2.29889  3.75255  2.72114  3.34547  4.20704  3.15391  3.93528  3.12500  3.09483  1.35212  3.02826  3.37447  5.36057  3.94293    694 s x - -
          2.68618  4.42225  2.77519  2.73123  3.46354  2.40513  3.72494  3.29354  2.67741  2.69355  4.24690  2.90347  2.73739  3.18146  2.89801  2.37887  2.77519  2.98518  4.58477  3.61503
          0.02195  4.22565  4.94799  0.61958  0.77255  0.48576  0.95510
    336   2.95576  2.33059  4.57881  4.06883  3.33219  3.99327  4.57513  2.35793  3.86829  1.06522  3.27476  4.19589  4.43690  4.11104  4.00968  3.39351  3.25426  2.28844  5.12042  3.91742    695 l x - -
          2.68618  4.42225  2.77519  2.73123  3.46354  2.40513  3.72494  3.29354  2.67741  2.69355  4.24690  2.90347  2.73739  3.18146  2.89801  2.37887  2.77519  2.98518  4.58477  3.61503
          0.02195  4.22565  4.94799  0.61958  0.77255  0.48576  0.95510
    337   2.86811  1.44082  4.47886  4.00030  3.43933  3.83309  4.54036  2.42943  3.78389  1.61028  3.44583  4.10069  4.35125  4.07230  3.94173  3.26043  3.20233  2.31020  5.15956  3.91488    696 c x - -
          2.68618  4.42225  2.77519  2.73123  3.46354  2.40513  3.72494  3.29354  2.67741  2.69355  4.24690  2.90347  2.73739  3.18146  2.89801  2.37887  2.77519  2.98518  4.58477  3.61503
          0.02195  4.22565  4.94799  0.61958  0.77255  0.48576  0.95510
    338   2.64783  4.48866  3.79225  3.58005  4.33133  3.31163  4.56385  3.50480  3.53036  3.35496  4.39374  3.71773  4.04851  3.90979  3.76102  2.85454  0.68912  3.15853  5.73516  4.55251    697 T x - -
          2.68618  4.42225  2.77519  2.73123  3.46354  2.40513  3.72494  3.29354  2.67741  2.69355  4.24690  2.90347  2.73739  3.18146  2.89801  2.37887  2.77519  2.98518  4.58477  3.61503
          0.02195  4.22565  4.94799  0.61958  0.77255  0.48576  0.95510
    339   3.16563  4.89074  3.91033  3.86140  4.96830  0.34600  4.94495  4.66883  4.08981  4.27244  5.26151  4.07640  4.29157  4.38668  4.27286  3.34991  3.67388  4.12854  5.95503  5.08720    698 G x - -
          2.68618  4.42225  2.77519  2.73123  3.46354  2.40513  3.72494  3.29354  2.67741  2.69355  4.24690  2.90347  2.73739  3.18146  2.89801  2.37887  2.77519  2.98518  4.58477  3.61503
          0.02195  4.22565  4.94799  0.61958  0.77255  0.48576  0.95510
    340   2.79890  4.86122  3.35918  2.85474  4.43038  3.48369  3.84468  3.87141  2.33673  3.42354  4.27821  3.25247  3.99585  3.01176  1.29581  1.98040  3.09839  3.49238  5.54157  4.29204    699 r x - -
          2.68618  4.42225  2.77519  2.73123  3.46354  2.40513  3.72494  3.29354  2.67741  2.69355  4.24690  2.90347  2.73739  3.18146  2.89801  2.37887  2.77519  2.98518  4.58477  3.61503
          0.02195  4.22565  4.94799  0.61958  0.77255  0.48576  0.95510
    341   3.23846  4.51234  5.07987  4.59839  3.75228  4.66509  5.30919  1.36792  4.49724  2.23482  3.53669  4.78782  4.95995  4.75866  4.68106  4.07211  3.50617  0.91671  5.76226  4.54980    700 v x - -
          2.68618  4.42225  2.77519  2.73123  3.46354  2.40513  3.72494  3.29354  2.67741  2.69355  4.24690  2.90347  2.73739  3.18146  2.89801  2.37887  2.77519  2.98518  4.58477  3.61503
          0.02195  4.22565  4.94799  0.61958  0.77255  0.48576  0.95510
    342   3.46576  5.19263  3.55107  3.36048  3.59938  3.80268  0.57610  4.22579  3.19719  3.66733  4.74976  3.74958  4.38120  3.73556  3.43400  3.53775  3.78732  3.95445  5.05515  3.54324    701 H x - -
          2.68618  4.42225  2.77519  2.73123  3.46354  2.40513  3.72494  3.29354  2.67741  2.69355  4.24690  2.90347  2.73739  3.18146  2.89801  2.37887  2.77519  2.98518  4.58477  3.61503
          0.02195  4.22565  4.94799  0.61958  0.77255  0.48576  0.95510
    343   3.11410  5.25098  2.57590  0.79879  4.62087  3.39507  4.00168  4.11031  2.90520  3.70066  4.67057  3.04680  4.00912  3.21598  3.32965  3.08070  3.42086  3.77734  5.75923  4.48592    702 e x - -
          2.68618  4.42225  2.77519  2.73123  3.46354  2.40513  3.72494  3.29354  2.67741  2.69355  4.24690  2.90347  2.73739  3.18146  2.89801  2.37887  2.77519  2.98518  4.58477  3.61503
          0.02627  4.04838  4.77072  0.61958  0.77255  0.48576  0.95510
    344   2.89819  4.65276  3.60772  3.53117  4.66376  0.50282  4.63756  4.30924  3.73617  3.94029  4.91982  3.77249  4.04935  4.04666  3.94988  3.07568  3.39313  3.80359  5.70924  4.77272    703 G x - -
          2.68618  4.42225  2.77519  2.73123  3.46354  2.40513  3.72494  3.29354  2.67741  2.69355  4.24690  2.90347  2.73739  3.18146  2.89801  2.37887  2.77519  2.98518  4.58477  3.61503
          0.02627  4.04838  4.77072  0.61958  0.77255  0.48576  0.95510
    345   3.18770  5.33226  0.69513  2.46161  4.73506  3.35215  4.09850  4.36522  3.21783  3.94349  4.92875  3.02557  4.01768  3.34026  3.75542  3.13248  3.53117  3.98673  5.86854  4.58317    704 d x - -
          2.68618  4.42225  2.77519  2.73123  3.46354  2.40513  3.72494  3.29354  2.67741  2.69355  4.24690  2.90347  2.73739  3.18146  2.89801  2.37887  2.77519  2.98518  4.58477  3.61503
          0.02627  4.04838  4.77072  0.61958  0.77255  0.48576  0.95510
    346   3.11410  5.25098  2.57590  0.79879  4.62087  3.39507  4.00168  4.11031  2.90520  3.70066  4.67057  3.04680  4.00912  3.21598  3.32965  3.08070  3.42086  3.77734  5.75923  4.48592    705 e x - -
          2.68618  4.42225  2.77519  2.73123  3.46354  2.40513  3.72494  3.29354  2.67741  2.69355  4.24690  2.90347  2.73739  3.18146  2.89801  2.37887  2.77519  2.98518  4.58477  3.61503
          0.02627  4.04838  4.77072  0.61958  0.77255  0.48576  0.95510
    347   2.94891  4.44662  4.36606  4.03790  3.68453  3.90268  4.81110  2.05798  3.90840  2.34306  3.62607  4.19859  4.45578  4.25702  4.10349  3.41987  3.30768  0.82890  5.49762  4.23877    706 v x - -
          2.68618  4.42225  2.77519  2.73123  3.46354  2.40513  3.72494  3.29354  2.67741  2.69355  4.24690  2.90347  2.73739  3.18146  2.89801  2.37887  2.77519  2.98518  4.58477  3.61503
          0.02627  4.04838  4.77072  0.61958  0.77255  0.48576  0.95510
    348   2.89819  4.65276  3.60772  3.53117  4.66376  0.50282  4.63756  4.30924  3.73617  3.94029  4.91982  3.77249  4.04935  4.04666  3.94988  3.07568  3.39313  3.80359  5.70924  4.77272    707 G x - -
          2.68618  4.42225  2.77519  2.73123  3.46354  2.40513  3.72494  3.29354  2.67741  2.69355  4.24690  2.90347  2.73739  3.18146  2.89801  2.37887  2.77519  2.98518  4.58477  3.61503
          0.02627  4.04838  4.77072  0.61958  0.77255  0.48576  0.95510
    349   2.87875  4.87521  2.82067  2.72570  4.26737  3.30958  4.07700  4.01937  2.99754  3.64711  4.60391  0.88055  3.97159  3.35290  3.35575  2.94100  3.26816  3.62357  5.55326  4.20527    708 n x - -
          2.68618  4.42225  2.77519  2.73123  3.46354  2.40513  3.72494  3.29354  2.67741  2.69355  4.24690  2.90347  2.73739  3.18146  2.89801  2.37887  2.77519  2.98518  4.58477  3.61503
          0.02627  4.04838  4.77072  0.61958  0.77255  0.48576  0.95510
    350   2.94891  4.44662  4.36606  4.03790  3.68453  3.90268  4.81110  2.05798  3.90840  2.34306  3.62607  4.19859  4.45578  4.25702  4.10349  3.41987  3.30768  0.82890  5.49762  4.23877    709 v x - -
          2.68618  4.42225  2.77519  2.73123  3.46354  2.40513  3.72494  3.29354  2.67741  2.69355  4.24690  2.90347  2.73739  3.18146  2.89801  2.37887  2.77519  2.98518  4.58477  3.61503
          0.02627  4.04838  4.77072  0.61958  0.77255  0.48576  0.95510
    351   0.78718  4.28859  3.64921  3.45265  4.23531  3.10765  4.45278  3.38774  3.47365  3.26089  4.27620  3.55522  3.86388  3.79926  3.70965  2.63880  2.92855  3.01142  5.64474  4.46574    710 a x - -
          2.68618  4.42225  2.77519  2.73123  3.46354  2.40513  3.72494  3.29354  2.67741  2.69355  4.24690  2.90347  2.73739  3.18146  2.89801  2.37887  2.77519  2.98518  4.58477  3.61503
          0.02627  4.04838  4.77072  0.61958  0.77255  0.48576  0.95510
    352   0.78718  4.28859  3.64921  3.45265  4.23531  3.10765  4.45278  3.38774  3.47365  3.26089  4.27620  3.55522  3.86388  3.79926  3.70965  2.63880  2.92855  3.01142  5.64474  4.46574    711 a x - -
          2.68618  4.42225  2.77519  2.73123  3.46354  2.40513  3.72494  3.29354  2.67741  2.69355  4.24690  2.90347  2.73739  3.18146  2.89801  2.37887  2.77519  2.98518  4.58477  3.61503
          0.02627  4.04838  4.77072  0.61958  0.77255  0.48576  0.95510
    353   3.11410  5.25098  2.57590  0.79879  4.62087  3.39507  4.00168  4.11031  2.90520  3.70066  4.67057  3.04680  4.00912  3.21598  3.32965  3.08070  3.42086  3.77734  5.75923  4.48592    712 e x - -
          2.68618  4.42225  2.77519  2.73123  3.46354  2.40513  3.72494  3.29354  2.67741  2.69355  4.24690  2.90347  2.73739  3.18146  2.89801  2.37887  2.77519  2.98518  4.58477  3.61503
          0.02627  4.04838  4.77072  0.61958  0.77255  0.48576  0.95510
    354   2.41000  4.33091  3.36855  3.19600  4.25622  3.05799  4.29922  3.80436  3.28176  3.51216  4.42566  3.38998  3.81204  3.61782  3.55992  0.85362  2.90394  3.30048  5.61521  4.34165    713 s x - -
          2.68618  4.42225  2.77519  2.73123  3.46354  2.40513  3.72494  3.29354  2.67741  2.69355  4.24690  2.90347  2.73739  3.18146  2.89801  2.37887  2.77519  2.98518  4.58477  3.61503
          0.02627  4.04838  4.77072  0.61958  0.77255  0.48576  0.95510
    355   3.11599  4.63884  4.24258  3.85269  3.29658  3.96762  4.54722  2.49028  3.61013  1.86765  1.07693  4.10744  4.43212  3.98212  3.79411  3.48191  3.42630  2.51612  5.15889  3.93456    714 m x - -
          2.68618  4.42225  2.77519  2.73123  3.46354  2.40513  3.72494  3.29354  2.67741  2.69355  4.24690  2.90347  2.73739  3.18146  2.89801  2.37887  2.77519  2.98518  4.58477  3.61503
          0.02627  4.04838  4.77072  0.61958  0.77255  0.48576  0.95510
    356   2.94891  4.44662  4.36606  4.03790  3.68453  3.90268  4.81110  2.05798  3.90840  2.34306  3.62607  4.19859  4.45578  4.25702  4.10349  3.41987  3.30768  0.82890  5.49762  4.23877    715 v x - -
          2.68618  4.42225  2.77519  2.73123  3.46354  2.40513  3.72494  3.29354  2.67741  2.69355  4.24690  2.90347  2.73739  3.18146  2.89801  2.37887  2.77519  2.98518  4.58477  3.61503
          0.02627  4.04838  4.77072  0.61958  0.77255  0.48576  0.95510
    357   2.51657  4.36081  3.59418  3.35871  4.13398  3.19319  4.36133  3.28298  3.30516  3.14013  4.18211  3.53683  3.91211  3.69190  3.55303  2.72017  0.90512  2.95868  5.55610  4.35170    716 t x - -
          2.68618  4.42225  2.77519  2.73123  3.46354  2.40513  3.72494  3.29354  2.67741  2.69355  4.24690  2.90347  2.73739  3.18146  2.89801  2.37887  2.77519  2.98518  4.58477  3.61503
          0.02627  4.04838  4.77072  0.61958  0.77255  0.48576  0.95510
    358   0.78718  4.28859  3.64921  3.45265  4.23531  3.10765  4.45278  3.38774  3.47365  3.26089  4.27620  3.55522  3.86388  3.79926  3.70965  2.63880  2.92855  3.01142  5.64474  4.46574    717 a x - -
          2.68618  4.42225  2.77519  2.73123  3.46354  2.40513  3.72494  3.29354  2.67741  2.69355  4.24690  2.90347  2.73739  3.18146  2.89801  2.37887  2.77519  2.98518  4.58477  3.61503
          0.02627  4.04838  4.77072  0.61958  0.77255  0.48576  0.95510
    359   3.14071  5.10390  3.32789  2.92078  4.53075  3.60728  3.86842  3.97196  0.82047  3.50036  4.45562  3.33623  4.09791  3.05230  2.48065  3.17311  3.38252  3.67102  5.51554  4.35523    718 k x - -
          2.68618  4.42225  2.77519  2.73123  3.46354  2.40513  3.72494  3.29354  2.67741  2.69355  4.24690  2.90347  2.73739  3.18146  2.89801  2.37887  2.77519  2.98518  4.58477  3.61503
          0.02627  4.04838  4.77072  0.61958  0.77255  0.48576  0.95510
    360   2.87875  4.87521  2.82067  2.72570  4.26737  3.30958  4.07700  4.01937  2.99754  3.64711  4.60391  0.88055  3.97159  3.35290  3.35575  2.94100  3.26816  3.62357  5.55326  4.20527    719 n x - -
          2.68618  4.42225  2.77519  2.73123  3.46354  2.40513  3.72494  3.29354  2.67741  2.69355  4.24690  2.90347  2.73739  3.18146  2.89801  2.37887  2.77519  2.98518  4.58477  3.61503
          0.02627  4.04838  4.77072  0.61958  0.77255  0.48576  0.95510
    361   2.41000  4.33091  3.36855  3.19600  4.25622  3.05799  4.29922  3.80436  3.28176  3.51216  4.42566  3.38998  3.81204  3.61782  3.55992  0.85362  2.90394  3.30048  5.61521  4.34165    720 s x - -
          2.68618  4.42225  2.77519  2.73123  3.46354  2.40513  3.72494  3.29354  2.67741  2.69355  4.24690  2.90347  2.73739  3.18146  2.89801  2.37887  2.77519  2.98518  4.58477  3.61503
          0.02627  4.04838  4.77072  0.61958  0.77255  0.48576  0.95510
    362   3.14071  5.10390  3.32789  2.92078  4.53075  3.60728  3.86842  3.97196  0.82047  3.50036  4.45562  3.33623  4.09791  3.05230  2.48065  3.17311  3.38252  3.67102  5.51554  4.35523    721 k x - -
          2.68618  4.42225  2.77519  2.73123  3.46354  2.40513  3.72494  3.29354  2.67741  2.69355  4.24690  2.90347  2.73739  3.18146  2.89801  2.37887  2.77519  2.98518  4.58477  3.61503
          0.02627  4.04838  4.77072  0.61958  0.77255  0.48576  0.95510
    363   0.78718  4.28859  3.64921  3.45265  4.23531  3.10765  4.45278  3.38774  3.47365  3.26089  4.27620  3.55522  3.86388  3.79926  3.70965  2.63880  2.92855  3.01142  5.64474  4.46574    722 a x - -
          2.68618  4.42225  2.77519  2.73123  3.46354  2.40513  3.72494  3.29354  2.67741  2.69355  4.24690  2.90347  2.73739  3.18146  2.89801  2.37887  2.77519  2.98518  4.58477  3.61503
          0.02627  4.04838  4.77072  0.61958  0.77255  0.48576  0.95510
    364   3.51039  4.92775  4.10230  3.86766  2.32103  4.03848  3.71459  3.49612  3.72032  2.90381  4.15343  3.94646  4.50962  3.98353  3.86660  3.62831  3.79872  3.37539  3.97049  0.71683    723 y x - -
          2.68618  4.42225  2.77519  2.73123  3.46354  2.40513  3.72494  3.29354  2.67741  2.69355  4.24690  2.90347  2.73739  3.18146  2.89801  2.37887  2.77519  2.98518  4.58477  3.61503
          0.02627  4.04838  4.77072  0.61958  0.77255  0.48576  0.95510
    365   3.00135  4.72580  3.62810  3.49497  4.46956  3.40352  4.55522  4.06369  3.56801  3.67002  4.72956  3.78240  0.55706  3.95137  3.79080  3.17507  3.45739  3.68840  5.60454  4.59367    724 P x - -
          2.68618  4.42225  2.77519  2.73123  3.46354  2.40513  3.72494  3.29354  2.67741  2.69355  4.24690  2.90347  2.73739  3.18146  2.89801  2.37887  2.77519  2.98518  4.58477  3.61503
          0.02627  4.04838  4.77072  0.61958  0.77255  0.48576  0.95510
    366   3.35771  4.76975  4.47123  4.11523  3.21135  4.20378  4.71605  2.42845  3.88128  0.68539  3.18535  4.37359  4.61104  4.20725  4.02720  3.80024  3.64516  2.51082  5.15097  3.91378    725 L x - -
          2.68618  4.42225  2.77519  2.73123  3.46354  2.40513  3.72494  3.29354  2.67741  2.69355  4.24690  2.90347  2.73739  3.18146  2.89801  2.37887  2.77519  2.98518  4.58477  3.61503
          0.02627  4.04838  4.77072  0.61958  0.77255  0.48576  0.95510
    367   3.64407  4.95324  4.37058  4.12251  2.86811  3.93606  4.13335  3.67870  3.84275  3.04174  4.30380  4.23691  4.46915  4.22122  3.93902  3.84596  3.95413  3.57381  0.59457  2.86156    726 W x - -
          2.68618  4.42225  2.77519  2.73123  3.46354  2.40513  3.72494  3.29354  2.67741  2.69355  4.24690  2.90347  2.73739  3.18146  2.89801  2.37887  2.77519  2.98518  4.58477  3.61503
          0.02627  4.04838  4.77072  0.61958  0.77255  0.48576  0.95510
    368   0.78718  4.28859  3.64921  3.45265  4.23531  3.10765  4.45278  3.38774  3.47365  3.26089  4.27620  3.55522  3.86388  3.79926  3.70965  2.63880  2.92855  3.01142  5.64474  4.46574    727 a x - -
          2.68618  4.42225  2.77519  2.73123  3.46354  2.40513  3.72494  3.29354  2.67741  2.69355  4.24690  2.90347  2.73739  3.18146  2.89801  2.37887  2.77519  2.98518  4.58477  3.61503
          0.01776  4.03987        *  0.61958  0.77255  0.00000        *
//
