# Supplementary material for: Remote homology clustering identifies lowly conserved families of effector proteins in plant-pathogenic fungi
Source: Microb Genom. 2021 Sep 1;7(9):000637. doi: 10.1099/mgen.0.000637 (PMC8715435; doi:10.1099/mgen.0.000637)
Supplement: Supplementary material 16 [file mgen-7-0637-s0016.zip › hmms/cluster-PC_03G6PA.hmm]

HMMER3/f [3.3 | Nov 2019]
NAME  cluster-PC_03G6PA
LENG  232
ALPH  amino
RF    yes
MM    no
CONS  yes
CS    no
MAP   yes
DATE  Wed Jul 22 12:46:47 2020
NSEQ  6
EFFN  0.600586
CKSUM 1743561468
STATS LOCAL MSV      -10.6766  0.70371
STATS LOCAL VITERBI  -11.5712  0.70371
STATS LOCAL FORWARD   -5.2934  0.70371
HMM          A        C        D        E        F        G        H        I        K        L        M        N        P        Q        R        S        T        V        W        Y   
            m->m     m->i     m->d     i->m     i->i     d->m     d->d
  COMPO   2.43967  3.73898  2.86434  2.77919  3.35862  2.75335  3.70802  2.92218  2.78647  2.53582  3.72564  2.95175  3.28940  3.18036  2.99339  2.56081  2.84397  2.66210  4.50882  3.48384
          2.68622  4.42150  2.77540  2.73109  3.46338  2.40533  3.72515  3.29282  2.67745  2.69358  4.24630  2.90346  2.73725  3.18167  2.89821  2.37870  2.77522  2.98539  4.58497  3.61523
          0.23473  2.31338  2.20466  2.16385  0.12203  0.00000        *
      1   2.94286  4.49726  4.01278  3.60408  3.19377  3.80846  4.34721  2.36598  3.37387  1.79403  1.44546  3.88569  4.26926  3.75825  3.58314  3.28817  3.24769  2.36800  5.02975  3.78824     19 m x - -
          2.68618  4.42225  2.77519  2.73123  3.46354  2.40513  3.72494  3.29354  2.67741  2.69355  4.24690  2.90347  2.73739  3.18146  2.89801  2.37887  2.77519  2.98518  4.58477  3.61503
          0.03252  3.83809  4.56043  0.61958  0.77255  0.58016  0.82054
      2   3.15406  4.55356  4.40162  3.92594  1.77730  4.19210  4.10980  2.33464  3.78445  1.35004  3.03919  4.10080  4.49026  3.95208  3.94472  3.55585  3.39464  2.38991  4.41596  2.89423     20 l x - -
          2.68618  4.42225  2.77519  2.73123  3.46354  2.40513  3.72494  3.29354  2.67741  2.69355  4.24690  2.90347  2.73739  3.18146  2.89801  2.37887  2.77519  2.98518  4.58477  3.61503
          0.03252  3.83809  4.56043  0.61958  0.77255  0.43096  1.04950
      3   3.14062  4.51671  4.59840  4.03990  1.99116  4.30444  4.44567  2.26293  3.91080  1.27134  2.31142  4.26553  4.54006  4.03601  4.04988  3.62856  3.36180  2.36459  4.80272  3.52336     21 l x - -
          2.68618  4.42225  2.77519  2.73123  3.46354  2.40513  3.72494  3.29354  2.67741  2.69355  4.24690  2.90347  2.73739  3.18146  2.89801  2.37887  2.77519  2.98518  4.58477  3.61503
          0.02919  3.94443  4.66678  0.61958  0.77255  0.48576  0.95510
      4   2.75009  4.83931  3.07887  2.57915  4.08391  3.47683  3.63713  3.47836  1.61379  2.53450  3.95993  2.74042  3.89381  2.80685  2.50656  2.79403  2.97491  3.18537  5.28533  3.99654     22 k x - -
          2.68618  4.42225  2.77519  2.73123  3.46354  2.40513  3.72494  3.29354  2.67741  2.69355  4.24690  2.90347  2.73739  3.18146  2.89801  2.37887  2.77519  2.98518  4.58477  3.61503
          0.02919  3.94443  4.66678  0.61958  0.77255  0.48576  0.95510
      5   2.55811  4.40692  3.27866  2.72144  3.59701  2.97440  3.72653  2.61774  2.60113  2.33757  3.53447  3.15704  3.86716  2.98596  2.53255  2.53385  2.80052  2.69871  4.99314  3.73726     23 l x - -
          2.68618  4.42225  2.77519  2.73123  3.46354  2.40513  3.72494  3.29354  2.67741  2.69355  4.24690  2.90347  2.73739  3.18146  2.89801  2.37887  2.77519  2.98518  4.58477  3.61503
          0.02919  3.94443  4.66678  0.61958  0.77255  0.48576  0.95510
      6   1.59214  4.20970  3.45933  3.02935  3.87204  3.13785  4.03535  3.03911  2.99509  2.87690  3.80005  3.29286  2.69146  3.31670  3.32811  2.53182  2.73857  2.30135  5.30279  4.07096     24 a x - -
          2.68618  4.42225  2.77519  2.73123  3.46354  2.40513  3.72494  3.29354  2.67741  2.69355  4.24690  2.90347  2.73739  3.18146  2.89801  2.37887  2.77519  2.98518  4.58477  3.61503
          0.02919  3.94443  4.66678  0.61958  0.77255  0.48576  0.95510
      7   2.70922  4.34758  3.69728  3.10736  3.12453  3.67144  3.80294  2.74285  2.77983  1.73778  3.35017  3.44394  4.03873  3.23459  2.51578  2.95882  2.93551  2.58489  3.34849  3.30833     25 l x - -
          2.68618  4.42225  2.77519  2.73123  3.46354  2.40513  3.72494  3.29354  2.67741  2.69355  4.24690  2.90347  2.73739  3.18146  2.89801  2.37887  2.77519  2.98518  4.58477  3.61503
          0.02919  3.94443  4.66678  0.61958  0.77255  0.48576  0.95510
      8   3.06219  4.41114  4.62698  4.09652  3.38901  4.35325  4.79717  1.69250  3.97285  1.64488  3.21267  4.35704  4.64343  4.22378  4.18066  3.70831  3.31374  1.23865  5.33469  4.14978     26 v x - -
          2.68618  4.42225  2.77519  2.73123  3.46354  2.40513  3.72494  3.29354  2.67741  2.69355  4.24690  2.90347  2.73739  3.18146  2.89801  2.37887  2.77519  2.98518  4.58477  3.61503
          0.02919  3.94443  4.66678  0.61958  0.77255  0.48576  0.95510
      9   1.79492  4.25496  3.39821  2.95693  3.76313  3.21392  3.95917  3.00354  2.90472  2.28486  3.72195  3.26677  3.80593  3.24628  3.23947  2.05121  2.76548  2.70942  5.19781  3.94693     27 a x - -
          2.68618  4.42225  2.77519  2.73123  3.46354  2.40513  3.72494  3.29354  2.67741  2.69355  4.24690  2.90347  2.73739  3.18146  2.89801  2.37887  2.77519  2.98518  4.58477  3.61503
          0.02919  3.94443  4.66678  0.61958  0.77255  0.48576  0.95510
     10   2.33899  4.36653  4.03174  3.48880  3.24724  3.88478  4.25898  2.27088  3.35160  1.40950  2.62393  3.80421  4.25356  3.64669  3.60594  3.20141  3.08165  2.21032  5.02019  3.84394     28 l x - -
          2.68618  4.42225  2.77519  2.73123  3.46354  2.40513  3.72494  3.29354  2.67741  2.69355  4.24690  2.90347  2.73739  3.18146  2.89801  2.37887  2.77519  2.98518  4.58477  3.61503
          0.02919  3.94443  4.66678  0.61958  0.77255  0.48576  0.95510
     11   3.25566  4.62897  4.51461  4.06301  1.42010  4.26702  4.06263  2.44974  3.91370  1.49379  3.14126  4.17260  4.56735  4.04974  4.04548  3.64185  3.49712  2.50578  4.31576  2.74257     29 f x - -
          2.68618  4.42225  2.77519  2.73123  3.46354  2.40513  3.72494  3.29354  2.67741  2.69355  4.24690  2.90347  2.73739  3.18146  2.89801  2.37887  2.77519  2.98518  4.58477  3.61503
          0.02919  3.94443  4.66678  0.61958  0.77255  0.48576  0.95510
     12   1.57725  4.13931  3.44884  3.08818  4.12485  2.96476  4.12177  3.44386  3.08967  3.19578  4.04489  3.27049  3.68003  3.39374  3.41000  1.93868  1.98021  2.98534  5.49205  4.27673     30 a x - -
          2.68618  4.42225  2.77519  2.73123  3.46354  2.40513  3.72494  3.29354  2.67741  2.69355  4.24690  2.90347  2.73739  3.18146  2.89801  2.37887  2.77519  2.98518  4.58477  3.61503
          0.02919  3.94443  4.66678  0.61958  0.77255  0.48576  0.95510
     13   1.21367  4.13717  3.52157  3.22145  4.10984  2.99080  4.23081  3.20525  3.20587  3.10653  4.04170  3.35637  3.72485  3.52737  3.48693  2.44828  2.20077  2.81934  5.53666  4.32877     31 a x - -
          2.68618  4.42225  2.77519  2.73123  3.46354  2.40513  3.72494  3.29354  2.67741  2.69355  4.24690  2.90347  2.73739  3.18146  2.89801  2.37887  2.77519  2.98518  4.58477  3.61503
          0.02919  3.94443  4.66678  0.61958  0.77255  0.48576  0.95510
     14   2.12827  4.35414  3.70279  3.26040  3.03933  3.50181  3.88825  2.90706  3.06134  2.54137  3.59046  3.51213  4.01873  3.44519  3.30665  2.90537  2.99155  2.70861  1.78705  3.13702     32 w x - -
          2.68618  4.42225  2.77519  2.73123  3.46354  2.40513  3.72494  3.29354  2.67741  2.69355  4.24690  2.90347  2.73739  3.18146  2.89801  2.37887  2.77519  2.98518  4.58477  3.61503
          0.02919  3.94443  4.66678  0.61958  0.77255  0.48576  0.95510
     15   2.00141  4.26372  3.53599  3.06302  3.66999  3.34486  4.02061  2.69181  2.97722  2.17255  3.59646  3.37318  3.89857  3.32365  3.29774  2.70636  2.02912  2.46136  5.17176  3.93931     33 a x - -
          2.68618  4.42225  2.77519  2.73123  3.46354  2.40513  3.72494  3.29354  2.67741  2.69355  4.24690  2.90347  2.73739  3.18146  2.89801  2.37887  2.77519  2.98518  4.58477  3.61503
          0.02919  3.94443  4.66678  0.61958  0.77255  0.48576  0.95510
     16   2.25218  4.31412  4.11911  3.67962  3.53980  3.81965  4.49679  1.31213  3.56440  2.20882  3.42125  3.92111  4.30416  3.88995  3.80905  3.21515  3.09919  1.86623  5.30215  4.07855     34 i x - -
          2.68618  4.42225  2.77519  2.73123  3.46354  2.40513  3.72494  3.29354  2.67741  2.69355  4.24690  2.90347  2.73739  3.18146  2.89801  2.37887  2.77519  2.98518  4.58477  3.61503
          0.02919  3.94443  4.66678  0.61958  0.77255  0.48576  0.95510
     17   1.62379  4.14569  3.37176  3.09940  4.22511  2.92621  4.17814  3.57569  3.15184  3.32302  4.17780  3.26634  3.67156  3.45446  3.45917  1.40771  2.69201  3.07244  5.58786  4.36021     35 s x - -
          2.68618  4.42225  2.77519  2.73123  3.46354  2.40513  3.72494  3.29354  2.67741  2.69355  4.24690  2.90347  2.73739  3.18146  2.89801  2.37887  2.77519  2.98518  4.58477  3.61503
          0.02919  3.94443  4.66678  0.61958  0.77255  0.48576  0.95510
     18   1.70684  4.20597  3.85973  3.45675  3.73830  3.37049  4.34260  2.36604  3.38096  2.55077  3.64753  3.63133  3.99768  3.69615  3.64780  2.79122  2.88954  1.53933  5.35522  4.13303     36 v x - -
          2.68618  4.42225  2.77519  2.73123  3.46354  2.40513  3.72494  3.29354  2.67741  2.69355  4.24690  2.90347  2.73739  3.18146  2.89801  2.37887  2.77519  2.98518  4.58477  3.61503
          0.02919  3.94443  4.66678  0.61958  0.77255  0.48576  0.95510
     19   1.22098  4.12724  3.41720  3.15246  4.19787  2.92556  4.20657  3.51605  3.19510  3.29181  4.15816  3.29408  3.67605  3.49673  3.48771  1.89538  2.69140  3.02948  5.57554  4.35450     37 a x - -
          2.68618  4.42225  2.77519  2.73123  3.46354  2.40513  3.72494  3.29354  2.67741  2.69355  4.24690  2.90347  2.73739  3.18146  2.89801  2.37887  2.77519  2.98518  4.58477  3.61503
          0.02919  3.94443  4.66678  0.61958  0.77255  0.48576  0.95510
     20   0.91485  4.22863  3.53617  3.33098  4.12451  3.05121  4.34445  3.26084  3.34909  3.13911  4.16320  3.46223  3.79725  3.68371  3.59455  2.57839  2.86074  2.90280  5.54449  4.35278     38 a x - -
          2.68618  4.42225  2.77519  2.73123  3.46354  2.40513  3.72494  3.29354  2.67741  2.69355  4.24690  2.90347  2.73739  3.18146  2.89801  2.37887  2.77519  2.98518  4.58477  3.61503
          0.02919  3.94443  4.66678  0.61958  0.77255  0.48576  0.95510
     21   2.52105  4.57827  2.80546  2.57573  4.20647  3.15480  3.86614  3.60943  2.71189  3.30066  4.17322  1.61659  3.78126  3.07519  3.09589  2.60990  2.27599  3.21442  5.51098  4.17936     39 n x - -
          2.68618  4.42225  2.77519  2.73123  3.46354  2.40513  3.72494  3.29354  2.67741  2.69355  4.24690  2.90347  2.73739  3.18146  2.89801  2.37887  2.77519  2.98518  4.58477  3.61503
          0.02919  3.94443  4.66678  0.61958  0.77255  0.48576  0.95510
     22   2.84840  4.59366  3.46337  3.31287  4.30168  3.27711  4.38433  3.86568  3.37634  3.48470  4.53770  3.61228  0.70409  3.76294  3.61364  3.01817  3.29566  3.50284  5.46843  4.42337     40 p x - -
          2.68618  4.42225  2.77519  2.73123  3.46354  2.40513  3.72494  3.29354  2.67741  2.69355  4.24690  2.90347  2.73739  3.18146  2.89801  2.37887  2.77519  2.98518  4.58477  3.61503
          0.02919  3.94443  4.66678  0.61958  0.77255  0.48576  0.95510
     23   1.79916  4.21182  3.89206  3.48880  3.72628  3.40624  4.36671  2.31380  3.41052  2.52459  3.63162  3.66326  4.02591  3.72573  3.67364  2.82684  2.90797  1.45704  5.35794  4.13569     41 v x - -
          2.68618  4.42225  2.77519  2.73123  3.46354  2.40513  3.72494  3.29354  2.67741  2.69355  4.24690  2.90347  2.73739  3.18146  2.89801  2.37887  2.77519  2.98518  4.58477  3.61503
          0.02919  3.94443  4.66678  0.61958  0.77255  0.48576  0.95510
     24   1.50036  4.16537  3.32066  3.09687  4.29132  1.61622  4.21318  3.64642  3.21023  3.38837  4.24339  3.27197  3.67958  3.49500  3.51632  2.40790  2.72137  3.12644  5.63123  4.42709     42 a x - -
          2.68618  4.42225  2.77519  2.73123  3.46354  2.40513  3.72494  3.29354  2.67741  2.69355  4.24690  2.90347  2.73739  3.18146  2.89801  2.37887  2.77519  2.98518  4.58477  3.61503
          0.02919  3.94443  4.66678  0.61958  0.77255  0.48576  0.95510
     25   2.80165  5.10341  1.33920  2.24423  4.53716  3.20948  3.79830  4.03833  2.77468  3.60599  4.46932  2.79811  2.59305  2.97945  3.30481  2.76591  3.11752  3.63191  5.74495  4.34636     43 d x - -
          2.68618  4.42225  2.77519  2.73123  3.46354  2.40513  3.72494  3.29354  2.67741  2.69355  4.24690  2.90347  2.73739  3.18146  2.89801  2.37887  2.77519  2.98518  4.58477  3.61503
          0.02919  3.94443  4.66678  0.61958  0.77255  0.48576  0.95510
     26   2.58967  4.81501  2.16483  2.33565  4.33277  3.19628  3.73654  3.78776  2.62680  3.37315  4.19248  2.85087  2.36024  2.90267  3.11360  2.08643  2.90801  3.37738  5.57601  4.20268     44 s x - -
          2.68618  4.42225  2.77519  2.73123  3.46354  2.40513  3.72494  3.29354  2.67741  2.69355  4.24690  2.90347  2.73739  3.18146  2.89801  2.37887  2.77519  2.98518  4.58477  3.61503
          0.02919  3.94443  4.66678  0.61958  0.77255  0.48576  0.95510
     27   2.66155  4.80423  2.38540  2.40797  3.96572  3.38042  3.66400  3.38583  2.48638  2.23805  3.87981  2.92770  3.83066  2.33987  2.92076  2.69757  2.90511  3.10244  5.29036  3.94364     45 l x - -
          2.68618  4.42225  2.77519  2.73123  3.46354  2.40513  3.72494  3.29354  2.67741  2.69355  4.24690  2.90347  2.73739  3.18146  2.89801  2.37887  2.77519  2.98518  4.58477  3.61503
          0.02919  3.94443  4.66678  0.61958  0.77255  0.48576  0.95510
     28   2.67199  4.66576  3.14725  2.74058  4.15035  3.33084  3.81146  3.60362  2.45012  3.19559  4.09039  3.15479  1.67512  3.01369  2.14321  2.76241  2.98704  3.26211  5.36346  4.11900     46 p x - -
          2.68618  4.42225  2.77519  2.73123  3.46354  2.40513  3.72494  3.29354  2.67741  2.69355  4.24690  2.90347  2.73739  3.18146  2.89801  2.37887  2.77519  2.98518  4.58477  3.61503
          0.02919  3.94443  4.66678  0.61958  0.77255  0.48576  0.95510
     29   2.29588  5.23802  1.77500  1.97597  4.54968  3.23767  3.68044  4.02664  2.60092  3.55487  4.37144  2.35014  3.79310  2.83106  3.14497  2.70935  3.04744  3.62274  5.73570  4.28945     47 d x - -
          2.68618  4.42225  2.77519  2.73123  3.46354  2.40513  3.72494  3.29354  2.67741  2.69355  4.24690  2.90347  2.73739  3.18146  2.89801  2.37887  2.77519  2.98518  4.58477  3.61503
          0.02919  3.94443  4.66678  0.61958  0.77255  0.48576  0.95510
     30   2.69420  4.80790  1.57981  2.42096  4.10902  3.29711  3.81238  3.28656  2.74001  3.11623  4.06905  2.93865  3.85380  3.00912  3.21378  2.74185  2.99853  2.38680  5.48462  4.10755     48 d x - -
          2.68618  4.42225  2.77519  2.73123  3.46354  2.40513  3.72494  3.29354  2.67741  2.69355  4.24690  2.90347  2.73739  3.18146  2.89801  2.37887  2.77519  2.98518  4.58477  3.61503
          0.02919  3.94443  4.66678  0.61958  0.77255  0.48576  0.95510
     31   1.69477  4.48225  3.04817  2.66132  4.01998  3.22603  3.81672  3.35243  2.62900  3.03788  3.91328  3.07712  3.78791  2.43760  2.99772  2.59788  2.50632  3.01335  5.34497  4.06780     49 a x - -
          2.68618  4.42225  2.77519  2.73123  3.46354  2.40513  3.72494  3.29354  2.67741  2.69355  4.24690  2.90347  2.73739  3.18146  2.89801  2.37887  2.77519  2.98518  4.58477  3.61503
          0.02919  3.94443  4.66678  0.61958  0.77255  0.48576  0.95510
     32   2.28288  4.74799  3.05094  2.56481  3.98480  3.41717  2.26294  3.46924  2.30222  3.06571  3.92192  3.03198  3.85710  2.83467  2.33283  2.72808  2.91760  3.15895  5.23932  3.92436     50 h x - -
          2.68618  4.42225  2.77519  2.73123  3.46354  2.40513  3.72494  3.29354  2.67741  2.69355  4.24690  2.90347  2.73739  3.18146  2.89801  2.37887  2.77519  2.98518  4.58477  3.61503
          0.02919  3.94443  4.66678  0.61958  0.77255  0.48576  0.95510
     33   2.80310  4.58848  3.21697  2.31768  3.55616  3.59732  3.92261  2.75717  2.77298  1.50829  3.52775  3.30212  4.04273  3.20020  3.09237  2.98224  3.05598  2.62361  5.11785  3.83956     51 l x - -
          2.68618  4.42225  2.77519  2.73123  3.46354  2.40513  3.72494  3.29354  2.67741  2.69355  4.24690  2.90347  2.73739  3.18146  2.89801  2.37887  2.77519  2.98518  4.58477  3.61503
          0.02919  3.94443  4.66678  0.61958  0.77255  0.48576  0.95510
     34   2.44926  4.38510  3.14148  2.93625  4.33308  2.11477  4.13520  3.81142  3.08111  3.46284  4.33343  3.24754  1.36333  3.40287  3.41332  2.59583  2.90076  3.32322  5.57395  4.39511     52 p x - -
          2.68618  4.42225  2.77519  2.73123  3.46354  2.40513  3.72494  3.29354  2.67741  2.69355  4.24690  2.90347  2.73739  3.18146  2.89801  2.37887  2.77519  2.98518  4.58477  3.61503
          0.02919  3.94443  4.66678  0.61958  0.77255  0.48576  0.95510
     35   2.77078  5.18327  1.56779  2.16674  4.55465  3.21229  3.71584  4.05289  2.65816  3.58781  4.41450  2.41974  2.74266  2.87612  3.20048  2.71413  3.06233  3.63685  5.75666  4.31100     53 d x - -
          2.68618  4.42225  2.77519  2.73123  3.46354  2.40513  3.72494  3.29354  2.67741  2.69355  4.24690  2.90347  2.73739  3.18146  2.89801  2.37887  2.77519  2.98518  4.58477  3.61503
          0.02919  3.94443  4.66678  0.61958  0.77255  0.48576  0.95510
     36   2.56058  4.40529  3.26996  2.70376  3.55971  3.48082  3.29758  2.72542  2.60846  2.45098  3.50627  3.14805  3.86728  2.97406  2.66249  2.40895  2.79303  2.44877  4.96159  3.70041     54 s x - -
          2.68618  4.42225  2.77519  2.73123  3.46354  2.40513  3.72494  3.29354  2.67741  2.69355  4.24690  2.90347  2.73739  3.18146  2.89801  2.37887  2.77519  2.98518  4.58477  3.61503
          0.02919  3.94443  4.66678  0.61958  0.77255  0.48576  0.95510
     37   2.84261  4.77057  3.37003  2.80646  3.48860  3.58601  3.64537  3.38981  2.26926  2.94844  3.89354  3.21410  3.98755  2.92655  1.56967  2.92275  3.06303  3.14175  4.88858  2.62446     55 r x - -
          2.68618  4.42225  2.77519  2.73123  3.46354  2.40513  3.72494  3.29354  2.67741  2.69355  4.24690  2.90347  2.73739  3.18146  2.89801  2.37887  2.77519  2.98518  4.58477  3.61503
          0.02919  3.94443  4.66678  0.61958  0.77255  0.48576  0.95510
     38   3.23626  4.67729  4.30490  3.94525  3.16375  4.07333  4.57841  2.37192  3.71229  0.79146  3.16454  4.21374  4.49643  4.06340  3.87652  3.65282  3.52730  2.42790  5.06897  3.80885     56 l x - -
          2.68618  4.42225  2.77519  2.73123  3.46354  2.40513  3.72494  3.29354  2.67741  2.69355  4.24690  2.90347  2.73739  3.18146  2.89801  2.37887  2.77519  2.98518  4.58477  3.61503
          0.02919  3.94443  4.66678  0.61958  0.77255  0.48576  0.95510
     39   2.35106  4.27233  3.26962  3.08885  4.14823  3.00091  4.19666  3.68063  3.16746  3.39536  4.31554  3.30204  3.74567  3.51119  3.45120  0.98754  2.83660  3.19998  5.51500  4.23217     57 s x - -
          2.68618  4.42225  2.77519  2.73123  3.46354  2.40513  3.72494  3.29354  2.67741  2.69355  4.24690  2.90347  2.73739  3.18146  2.89801  2.37887  2.77519  2.98518  4.58477  3.61503
          0.02919  3.94443  4.66678  0.61958  0.77255  0.48576  0.95510
     40   1.85707  4.26639  3.24899  2.98811  4.16874  3.02877  4.11393  3.47885  3.04125  3.21935  4.13073  3.24602  1.56156  3.37997  3.36028  2.50039  2.78729  3.05658  5.52873  4.29696     58 p x - -
          2.68618  4.42225  2.77519  2.73123  3.46354  2.40513  3.72494  3.29354  2.67741  2.69355  4.24690  2.90347  2.73739  3.18146  2.89801  2.37887  2.77519  2.98518  4.58477  3.61503
          0.02919  3.94443  4.66678  0.61958  0.77255  0.48576  0.95510
     41   2.39304  4.51700  3.23069  2.68715  3.79114  3.41775  3.71458  3.14113  2.46156  2.32317  3.70073  3.12187  3.85584  2.93293  2.22488  2.40088  2.84009  2.86956  5.12982  3.86587     59 r x - -
          2.68618  4.42225  2.77519  2.73123  3.46354  2.40513  3.72494  3.29354  2.67741  2.69355  4.24690  2.90347  2.73739  3.18146  2.89801  2.37887  2.77519  2.98518  4.58477  3.61503
          0.02919  3.94443  4.66678  0.61958  0.77255  0.48576  0.95510
     42   3.01483  5.14000  2.51898  0.92729  4.49534  3.32091  3.91415  3.96354  2.80376  3.56918  4.54020  2.97474  3.92895  3.12841  3.21994  2.99002  3.31966  3.64002  5.65337  4.37583     60 e x - -
          2.68618  4.42225  2.77519  2.73123  3.46354  2.40513  3.72494  3.29354  2.67741  2.69355  4.24690  2.90347  2.73739  3.18146  2.89801  2.37887  2.77519  2.98518  4.58477  3.61503
          0.02919  3.94443  4.66678  0.61958  0.77255  0.48576  0.95510
     43   2.86493  4.38780  4.22465  3.89017  3.60307  3.79802  4.67957  2.04817  3.75904  2.27773  3.55747  4.06839  4.35464  4.11373  3.96457  3.30620  3.22480  0.93888  5.39960  4.13561     61 v x - -
          2.68618  4.42225  2.77519  2.73123  3.46354  2.40513  3.72494  3.29354  2.67741  2.69355  4.24690  2.90347  2.73739  3.18146  2.89801  2.37887  2.77519  2.98518  4.58477  3.61503
          0.02919  3.94443  4.66678  0.61958  0.77255  0.48576  0.95510
     44   2.28047  4.82505  2.97549  2.52095  4.18510  3.39409  3.65128  3.58753  2.26658  3.16136  4.01381  2.99796  3.84869  1.89660  2.38886  2.72287  2.93727  3.25832  5.36683  4.07506     62 q x - -
          2.68618  4.42225  2.77519  2.73123  3.46354  2.40513  3.72494  3.29354  2.67741  2.69355  4.24690  2.90347  2.73739  3.18146  2.89801  2.37887  2.77519  2.98518  4.58477  3.61503
          0.02919  3.94443  4.66678  0.61958  0.77255  0.48576  0.95510
     45   1.81081  4.97874  2.24158  1.95298  4.33137  3.25481  3.70392  3.73625  2.60166  3.34847  4.18578  2.80376  3.79724  2.86949  3.10094  2.68721  2.97956  3.37554  5.57774  4.19099     63 a x - -
          2.68618  4.42225  2.77519  2.73123  3.46354  2.40513  3.72494  3.29354  2.67741  2.69355  4.24690  2.90347  2.73739  3.18146  2.89801  2.37887  2.77519  2.98518  4.58477  3.61503
          0.02919  3.94443  4.66678  0.61958  0.77255  0.48576  0.95510
     46   3.22678  4.62676  4.57178  4.03547  3.05125  4.37327  4.66496  2.18542  3.82599  0.94657  2.40194  4.33252  4.61588  4.06145  3.99934  3.73236  3.46095  2.29148  5.09435  3.95400     64 l x - -
          2.68618  4.42225  2.77519  2.73123  3.46354  2.40513  3.72494  3.29354  2.67741  2.69355  4.24690  2.90347  2.73739  3.18146  2.89801  2.37887  2.77519  2.98518  4.58477  3.61503
          0.02919  3.94443  4.66678  0.61958  0.77255  0.48576  0.95510
     47   3.03824  5.00448  3.21900  2.82724  4.40734  3.51976  3.79982  3.84116  0.94398  3.39065  4.34842  3.24848  4.01518  2.98735  2.44643  3.07562  3.28625  3.54495  5.43260  4.25578     65 k x - -
          2.68618  4.42225  2.77519  2.73123  3.46354  2.40513  3.72494  3.29354  2.67741  2.69355  4.24690  2.90347  2.73739  3.18146  2.89801  2.37887  2.77519  2.98518  4.58477  3.61503
          0.02919  3.94443  4.66678  0.61958  0.77255  0.48576  0.95510
     48   2.30032  5.01593  2.60638  1.71202  4.34694  3.32622  3.65173  3.74954  2.13735  3.32581  4.15590  2.84817  3.81834  2.80190  2.81906  2.70855  2.97668  3.39474  5.52321  4.16690     66 e x - -
          2.68618  4.42225  2.77519  2.73123  3.46354  2.40513  3.72494  3.29354  2.67741  2.69355  4.24690  2.90347  2.73739  3.18146  2.89801  2.37887  2.77519  2.98518  4.58477  3.61503
          0.02919  3.94443  4.66678  0.61958  0.77255  0.48576  0.95510
     49   1.24118  4.30410  3.10740  2.87139  4.14344  3.04077  4.04678  3.48417  2.96954  3.24811  4.12985  2.62330  3.73727  3.30598  3.30576  2.50624  2.79221  3.06124  5.50478  4.23029     67 a x - -
          2.68618  4.42225  2.77519  2.73123  3.46354  2.40513  3.72494  3.29354  2.67741  2.69355  4.24690  2.90347  2.73739  3.18146  2.89801  2.37887  2.77519  2.98518  4.58477  3.61503
          0.02919  3.94443  4.66678  0.61958  0.77255  0.48576  0.95510
     50   2.93862  4.92615  2.95125  2.70719  4.10420  3.41398  3.86610  3.74607  2.52305  3.24128  4.26721  3.16752  3.96854  1.11141  2.80577  2.98338  3.23558  3.47130  5.36354  4.06208     68 q x - -
          2.68618  4.42225  2.77519  2.73123  3.46354  2.40513  3.72494  3.29354  2.67741  2.69355  4.24690  2.90347  2.73739  3.18146  2.89801  2.37887  2.77519  2.98518  4.58477  3.61503
          0.02919  3.94443  4.66678  0.61958  0.77255  0.48576  0.95510
     51   2.76800  4.66282  3.32497  2.79376  3.83571  3.57180  3.76861  2.30367  1.63061  2.73702  3.74360  3.22456  3.98339  2.97695  2.65702  2.89705  3.00292  2.74136  5.20587  3.94225     69 k x - -
          2.68618  4.42225  2.77519  2.73123  3.46354  2.40513  3.72494  3.29354  2.67741  2.69355  4.24690  2.90347  2.73739  3.18146  2.89801  2.37887  2.77519  2.98518  4.58477  3.61503
          0.02919  3.94443  4.66678  0.61958  0.77255  0.48576  0.95510
     52   3.20959  4.73246  3.94768  3.49645  1.88464  4.01323  2.08636  3.30112  3.39105  2.75437  3.86275  3.65233  4.36032  3.59912  3.63513  3.31672  3.43363  3.13391  3.75344  1.49617     70 y x - -
          2.68618  4.42225  2.77519  2.73123  3.46354  2.40513  3.72494  3.29354  2.67741  2.69355  4.24690  2.90347  2.73739  3.18146  2.89801  2.37887  2.77519  2.98518  4.58477  3.61503
          0.02919  3.94443  4.66678  0.61958  0.77255  0.48576  0.95510
     53   2.53348  4.59937  3.04479  2.60634  4.12432  3.26492  3.73988  3.54633  2.44839  3.15577  3.99567  3.04104  2.19097  2.92100  2.31828  2.28590  2.84898  3.17737  5.36800  4.08087     71 p x - -
          2.68618  4.42225  2.77519  2.73123  3.46354  2.40513  3.72494  3.29354  2.67741  2.69355  4.24690  2.90347  2.73739  3.18146  2.89801  2.37887  2.77519  2.98518  4.58477  3.61503
          0.02919  3.94443  4.66678  0.61958  0.77255  0.48576  0.95510
     54   2.84840  4.59366  3.46337  3.31287  4.30168  3.27711  4.38433  3.86568  3.37634  3.48470  4.53770  3.61228  0.70409  3.76294  3.61364  3.01817  3.29566  3.50284  5.46843  4.42337     72 p x - -
          2.68618  4.42225  2.77519  2.73123  3.46354  2.40513  3.72494  3.29354  2.67741  2.69355  4.24690  2.90347  2.73739  3.18146  2.89801  2.37887  2.77519  2.98518  4.58477  3.61503
          0.02919  3.94443  4.66678  0.61958  0.77255  0.48576  0.95510
     55   2.75587  4.52407  3.44437  3.35297  4.49375  0.62623  4.46875  4.11095  3.54402  3.75604  4.73245  3.60865  3.91751  3.86249  3.77207  2.92986  3.24270  3.62539  5.56980  4.59811     73 G x - -
          2.68618  4.42225  2.77519  2.73123  3.46354  2.40513  3.72494  3.29354  2.67741  2.69355  4.24690  2.90347  2.73739  3.18146  2.89801  2.37887  2.77519  2.98518  4.58477  3.61503
          0.02919  3.94443  4.66678  0.61958  0.77255  0.48576  0.95510
     56   3.35177  4.81160  3.94473  3.68776  2.29750  3.91415  3.65337  3.35101  3.54321  2.78634  4.01861  3.81255  4.38640  3.83196  3.71212  3.48126  3.63884  3.22499  3.94397  0.85406     74 y x - -
          2.68618  4.42225  2.77519  2.73123  3.46354  2.40513  3.72494  3.29354  2.67741  2.69355  4.24690  2.90347  2.73739  3.18146  2.89801  2.37887  2.77519  2.98518  4.58477  3.61503
          0.02919  3.94443  4.66678  0.61958  0.77255  0.48576  0.95510
     57   3.01057  4.36350  4.61632  4.07107  2.50908  4.26362  4.60336  1.47857  3.96106  1.80759  3.11281  4.28268  4.55061  4.14408  4.12468  3.60204  3.25205  1.61008  5.06712  3.83678     75 i x - -
          2.68618  4.42225  2.77519  2.73123  3.46354  2.40513  3.72494  3.29354  2.67741  2.69355  4.24690  2.90347  2.73739  3.18146  2.89801  2.37887  2.77519  2.98518  4.58477  3.61503
          0.02919  3.94443  4.66678  0.61958  0.77255  0.48576  0.95510
     58   3.07525  4.87968  3.19744  2.96480  3.33621  3.50925  0.99935  3.78928  2.80594  3.27415  4.32284  3.37115  4.06584  3.33202  3.06726  3.14533  3.38113  3.52304  4.80029  3.28508     76 h x - -
          2.68618  4.42225  2.77519  2.73123  3.46354  2.40513  3.72494  3.29354  2.67741  2.69355  4.24690  2.90347  2.73739  3.18146  2.89801  2.37887  2.77519  2.98518  4.58477  3.61503
          0.02919  3.94443  4.66678  0.61958  0.77255  0.48576  0.95510
     59   2.94261  5.13389  3.25572  2.64941  4.55038  3.58702  3.57401  3.91579  1.43694  3.36796  4.21499  3.09040  3.96072  2.25298  1.93105  2.92842  3.11975  3.58250  5.43566  4.22626     77 k x - -
          2.68618  4.42225  2.77519  2.73123  3.46354  2.40513  3.72494  3.29354  2.67741  2.69355  4.24690  2.90347  2.73739  3.18146  2.89801  2.37887  2.77519  2.98518  4.58477  3.61503
          0.02919  3.94443  4.66678  0.61958  0.77255  0.48576  0.95510
     60   2.59738  4.50227  3.23289  2.66645  3.67016  3.48238  3.69354  2.78522  2.49929  2.69861  2.78313  2.66099  3.87173  2.92454  2.39597  2.72933  2.82863  2.77688  5.04409  3.77653     78 r x - -
          2.68618  4.42225  2.77519  2.73123  3.46354  2.40513  3.72494  3.29354  2.67741  2.69355  4.24690  2.90347  2.73739  3.18146  2.89801  2.37887  2.77519  2.98518  4.58477  3.61503
          0.02919  3.94443  4.66678  0.61958  0.77255  0.48576  0.95510
     61   2.86493  4.38780  4.22465  3.89017  3.60307  3.79802  4.67957  2.04817  3.75904  2.27773  3.55747  4.06839  4.35464  4.11373  3.96457  3.30620  3.22480  0.93888  5.39960  4.13561     79 v x - -
          2.68618  4.42225  2.77519  2.73123  3.46354  2.40513  3.72494  3.29354  2.67741  2.69355  4.24690  2.90347  2.73739  3.18146  2.89801  2.37887  2.77519  2.98518  4.58477  3.61503
          0.02919  3.94443  4.66678  0.61958  0.77255  0.48576  0.95510
     62   2.45210  4.29724  3.49262  3.24820  4.03303  3.13408  4.25995  3.16895  3.19259  3.02989  4.07596  3.44589  3.84357  3.58386  3.44770  2.65419  1.05556  2.85622  5.46452  4.24973     80 t x - -
          2.68618  4.42225  2.77519  2.73123  3.46354  2.40513  3.72494  3.29354  2.67741  2.69355  4.24690  2.90347  2.73739  3.18146  2.89801  2.37887  2.77519  2.98518  4.58477  3.61503
          0.02919  3.94443  4.66678  0.61958  0.77255  0.48576  0.95510
     63   3.24478  4.61215  4.58534  4.09580  1.83737  4.32769  4.26818  2.33827  3.95235  1.16057  3.00259  4.26229  4.59212  4.08300  4.08550  3.69057  3.47798  2.42860  4.54450  3.06547     81 l x - -
          2.68618  4.42225  2.77519  2.73123  3.46354  2.40513  3.72494  3.29354  2.67741  2.69355  4.24690  2.90347  2.73739  3.18146  2.89801  2.37887  2.77519  2.98518  4.58477  3.61503
          0.02919  3.94443  4.66678  0.61958  0.77255  0.48576  0.95510
     64   2.75587  4.52407  3.44437  3.35297  4.49375  0.62623  4.46875  4.11095  3.54402  3.75604  4.73245  3.60865  3.91751  3.86249  3.77207  2.92986  3.24270  3.62539  5.56980  4.59811     82 G x - -
          2.68618  4.42225  2.77519  2.73123  3.46354  2.40513  3.72494  3.29354  2.67741  2.69355  4.24690  2.90347  2.73739  3.18146  2.89801  2.37887  2.77519  2.98518  4.58477  3.61503
          0.02919  3.94443  4.66678  0.61958  0.77255  0.48576  0.95510
     65   2.63950  4.72559  2.74050  1.98339  4.15160  3.27983  3.77741  3.44253  2.59801  3.15362  4.04340  2.96537  3.82825  2.96900  3.00006  2.70018  1.77942  3.12439  5.44743  4.13063     83 t x - -
          2.68618  4.42225  2.77519  2.73123  3.46354  2.40513  3.72494  3.29354  2.67741  2.69355  4.24690  2.90347  2.73739  3.18146  2.89801  2.37887  2.77519  2.98518  4.58477  3.61503
          0.02919  3.94443  4.66678  0.61958  0.77255  0.48576  0.95510
     66   2.75587  4.52407  3.44437  3.35297  4.49375  0.62623  4.46875  4.11095  3.54402  3.75604  4.73245  3.60865  3.91751  3.86249  3.77207  2.92986  3.24270  3.62539  5.56980  4.59811     84 G x - -
          2.68618  4.42225  2.77519  2.73123  3.46354  2.40513  3.72494  3.29354  2.67741  2.69355  4.24690  2.90347  2.73739  3.18146  2.89801  2.37887  2.77519  2.98518  4.58477  3.61503
          0.02919  3.94443  4.66678  0.61958  0.77255  0.48576  0.95510
     67   2.31311  4.99870  2.71940  1.99221  4.33584  3.36316  3.63045  3.73421  1.82275  3.29853  4.12503  2.88550  3.82827  2.77508  2.69547  2.71380  2.96507  3.38251  5.48222  4.14742     85 k x - -
          2.68618  4.42225  2.77519  2.73123  3.46354  2.40513  3.72494  3.29354  2.67741  2.69355  4.24690  2.90347  2.73739  3.18146  2.89801  2.37887  2.77519  2.98518  4.58477  3.61503
          0.02919  3.94443  4.66678  0.61958  0.77255  0.48576  0.95510
     68   2.88034  5.34334  1.36487  2.11971  4.66095  3.19062  3.76389  4.21883  2.78238  3.74909  4.60921  2.04163  3.81929  2.94103  3.35851  2.79180  3.18602  3.79460  5.87738  4.38840     86 d x - -
          2.68618  4.42225  2.77519  2.73123  3.46354  2.40513  3.72494  3.29354  2.67741  2.69355  4.24690  2.90347  2.73739  3.18146  2.89801  2.37887  2.77519  2.98518  4.58477  3.61503
          0.02919  3.94443  4.66678  0.61958  0.77255  0.48576  0.95510
     69   1.16236  4.13763  3.51992  3.23412  4.11911  2.98787  4.24591  3.20428  3.22199  3.11120  4.05478  3.36272  3.72675  3.54494  3.49818  2.45040  2.31940  2.81922  5.55041  4.34243     87 a x - -
          2.68618  4.42225  2.77519  2.73123  3.46354  2.40513  3.72494  3.29354  2.67741  2.69355  4.24690  2.90347  2.73739  3.18146  2.89801  2.37887  2.77519  2.98518  4.58477  3.61503
          0.02919  3.94443  4.66678  0.61958  0.77255  0.48576  0.95510
     70   2.62364  4.35312  3.47084  2.90437  3.50318  3.59453  3.85199  2.41049  2.33223  2.17217  3.42660  3.31814  3.97524  3.14737  3.11798  2.85285  2.61853  2.17608  4.98638  3.75000     88 l x - -
          2.68618  4.42225  2.77519  2.73123  3.46354  2.40513  3.72494  3.29354  2.67741  2.69355  4.24690  2.90347  2.73739  3.18146  2.89801  2.37887  2.77519  2.98518  4.58477  3.61503
          0.02919  3.94443  4.66678  0.61958  0.77255  0.48576  0.95510
     71   2.59734  4.62003  2.95902  1.94625  3.93258  3.37458  3.74404  3.10196  2.57424  2.90838  3.81024  3.03028  3.84504  2.93795  2.98694  2.69072  2.39851  2.40604  5.28581  3.98397     89 e x - -
          2.68618  4.42225  2.77519  2.73123  3.46354  2.40513  3.72494  3.29354  2.67741  2.69355  4.24690  2.90347  2.73739  3.18146  2.89801  2.37887  2.77519  2.98518  4.58477  3.61503
          0.02919  3.94443  4.66678  0.61958  0.77255  0.48576  0.95510
     72   2.99528  4.38506  4.54868  4.07101  3.52167  4.21624  4.82487  1.64924  3.93801  2.07112  3.36616  4.30288  4.59862  4.24109  4.15976  3.60992  3.28113  1.05612  5.43938  4.20571     90 v x - -
          2.68618  4.42225  2.77519  2.73123  3.46354  2.40513  3.72494  3.29354  2.67741  2.69355  4.24690  2.90347  2.73739  3.18146  2.89801  2.37887  2.77519  2.98518  4.58477  3.61503
          0.02919  3.94443  4.66678  0.61958  0.77255  0.48576  0.95510
     73   2.84840  4.59366  3.46337  3.31287  4.30168  3.27711  4.38433  3.86568  3.37634  3.48470  4.53770  3.61228  0.70409  3.76294  3.61364  3.01817  3.29566  3.50284  5.46843  4.42337     91 p x - -
          2.68618  4.42225  2.77519  2.73123  3.46354  2.40513  3.72494  3.29354  2.67741  2.69355  4.24690  2.90347  2.73739  3.18146  2.89801  2.37887  2.77519  2.98518  4.58477  3.61503
          0.02919  3.94443  4.66678  0.61958  0.77255  0.48576  0.95510
     74   3.05945  4.40646  4.67545  4.18675  3.48296  4.34380  4.91122  1.17437  4.05863  1.98188  3.30363  4.41847  4.67745  4.33422  4.26331  3.73385  3.33132  1.43722  5.44892  4.24194     92 i x - -
          2.68618  4.42225  2.77519  2.73123  3.46354  2.40513  3.72494  3.29354  2.67741  2.69355  4.24690  2.90347  2.73739  3.18146  2.89801  2.37887  2.77519  2.98518  4.58477  3.61503
          0.02919  3.94443  4.66678  0.61958  0.77255  0.48576  0.95510
     75   3.02355  4.38514  4.62055  4.13128  3.52238  4.29191  4.87406  1.53275  4.00821  2.05286  3.35036  4.36503  4.64417  4.29556  4.22481  3.67900  3.29948  1.09921  5.45633  4.23641     93 v x - -
          2.68618  4.42225  2.77519  2.73123  3.46354  2.40513  3.72494  3.29354  2.67741  2.69355  4.24690  2.90347  2.73739  3.18146  2.89801  2.37887  2.77519  2.98518  4.58477  3.61503
          0.02919  3.94443  4.66678  0.61958  0.77255  0.48576  0.95510
     76   3.01483  5.14000  2.51898  0.92729  4.49534  3.32091  3.91415  3.96354  2.80376  3.56918  4.54020  2.97474  3.92895  3.12841  3.21994  2.99002  3.31966  3.64002  5.65337  4.37583     94 e x - -
          2.68618  4.42225  2.77519  2.73123  3.46354  2.40513  3.72494  3.29354  2.67741  2.69355  4.24690  2.90347  2.73739  3.18146  2.89801  2.37887  2.77519  2.98518  4.58477  3.61503
          0.02919  3.94443  4.66678  0.61958  0.77255  0.48576  0.95510
     77   1.18679  4.15174  3.36987  3.13434  4.25756  2.15313  4.22271  3.59291  3.22353  3.35129  4.21272  3.29272  3.68277  3.51208  3.52083  2.40950  2.71719  3.08915  5.60773  4.40774     95 a x - -
          2.68618  4.42225  2.77519  2.73123  3.46354  2.40513  3.72494  3.29354  2.67741  2.69355  4.24690  2.90347  2.73739  3.18146  2.89801  2.37887  2.77519  2.98518  4.58477  3.61503
          0.02919  3.94443  4.66678  0.61958  0.77255  0.48576  0.95510
     78   3.06753  5.20609  0.82011  2.38137  4.59291  3.26574  3.99538  4.19760  3.09327  3.79320  4.77305  2.94129  3.92364  3.23478  3.61912  3.02190  3.40770  3.82918  5.74749  4.45416     96 d x - -
          2.68618  4.42225  2.77519  2.73123  3.46354  2.40513  3.72494  3.29354  2.67741  2.69355  4.24690  2.90347  2.73739  3.18146  2.89801  2.37887  2.77519  2.98518  4.58477  3.61503
          0.02919  3.94443  4.66678  0.61958  0.77255  0.48576  0.95510
     79   2.57939  4.32658  3.42759  2.91699  3.33691  3.49551  3.81914  2.77716  2.84522  2.50617  3.46776  3.29892  2.56424  3.17957  3.18192  2.79171  2.84444  2.13855  4.83954  2.79284     97 v x - -
          2.68618  4.42225  2.77519  2.73123  3.46354  2.40513  3.72494  3.29354  2.67741  2.69355  4.24690  2.90347  2.73739  3.18146  2.89801  2.37887  2.77519  2.98518  4.58477  3.61503
          0.02919  3.94443  4.66678  0.61958  0.77255  0.48576  0.95510
     80   2.95077  5.47749  1.23021  1.80593  4.76598  3.19797  3.77059  4.27727  2.80993  3.80395  4.67868  2.67485  3.83296  2.94685  3.40530  2.83606  3.24730  3.86452  5.95522  4.46167     98 d x - -
          2.68618  4.42225  2.77519  2.73123  3.46354  2.40513  3.72494  3.29354  2.67741  2.69355  4.24690  2.90347  2.73739  3.18146  2.89801  2.37887  2.77519  2.98518  4.58477  3.61503
          0.02919  3.94443  4.66678  0.61958  0.77255  0.48576  0.95510
     81   2.95287  4.43513  4.30100  3.78500  3.23216  4.03811  4.49693  2.14057  3.61746  1.75240  1.71837  4.05471  4.40986  3.90076  3.83275  3.39743  3.22445  1.80498  5.12501  3.94981     99 m x - -
          2.68618  4.42225  2.77519  2.73123  3.46354  2.40513  3.72494  3.29354  2.67741  2.69355  4.24690  2.90347  2.73739  3.18146  2.89801  2.37887  2.77519  2.98518  4.58477  3.61503
          0.02919  3.94443  4.66678  0.61958  0.77255  0.48576  0.95510
     82   3.23626  4.67729  4.30490  3.94525  3.16375  4.07333  4.57841  2.37192  3.71229  0.79146  3.16454  4.21374  4.49643  4.06340  3.87652  3.65282  3.52730  2.42790  5.06897  3.80885    100 l x - -
          2.68618  4.42225  2.77519  2.73123  3.46354  2.40513  3.72494  3.29354  2.67741  2.69355  4.24690  2.90347  2.73739  3.18146  2.89801  2.37887  2.77519  2.98518  4.58477  3.61503
          0.02919  3.94443  4.66678  0.61958  0.77255  0.48576  0.95510
     83   3.23626  4.67729  4.30490  3.94525  3.16375  4.07333  4.57841  2.37192  3.71229  0.79146  3.16454  4.21374  4.49643  4.06340  3.87652  3.65282  3.52730  2.42790  5.06897  3.80885    101 l x - -
          2.68618  4.42225  2.77519  2.73123  3.46354  2.40513  3.72494  3.29354  2.67741  2.69355  4.24690  2.90347  2.73739  3.18146  2.89801  2.37887  2.77519  2.98518  4.58477  3.61503
          0.02919  3.94443  4.66678  0.61958  0.77255  0.48576  0.95510
     84   2.87951  5.34271  1.37348  2.11987  4.66034  3.19093  3.76318  4.21780  2.78072  3.74783  4.60749  2.02833  3.81907  2.94008  3.35651  2.79110  3.18490  3.79359  5.87640  4.38768    102 d x - -
          2.68618  4.42225  2.77519  2.73123  3.46354  2.40513  3.72494  3.29354  2.67741  2.69355  4.24690  2.90347  2.73739  3.18146  2.89801  2.37887  2.77519  2.98518  4.58477  3.61503
          0.02919  3.94443  4.66678  0.61958  0.77255  0.48576  0.95510
     85   2.73665  5.08080  1.93907  2.19973  4.54082  1.93572  3.75049  4.03475  2.71132  3.58365  4.41549  2.31717  3.78937  2.91981  3.24833  2.70113  3.05056  3.60836  5.75978  4.32915    103 g x - -
          2.68618  4.42225  2.77519  2.73123  3.46354  2.40513  3.72494  3.29354  2.67741  2.69355  4.24690  2.90347  2.73739  3.18146  2.89801  2.37887  2.77519  2.98518  4.58477  3.61503
          0.02919  3.94443  4.66678  0.61958  0.77255  0.48576  0.95510
     86   3.01483  5.14000  2.51898  0.92729  4.49534  3.32091  3.91415  3.96354  2.80376  3.56918  4.54020  2.97474  3.92895  3.12841  3.21994  2.99002  3.31966  3.64002  5.65337  4.37583    104 e x - -
          2.68618  4.42225  2.77519  2.73123  3.46354  2.40513  3.72494  3.29354  2.67741  2.69355  4.24690  2.90347  2.73739  3.18146  2.89801  2.37887  2.77519  2.98518  4.58477  3.61503
          0.02919  3.94443  4.66678  0.61958  0.77255  0.48576  0.95510
     87   3.03824  5.00448  3.21900  2.82724  4.40734  3.51976  3.79982  3.84116  0.94398  3.39065  4.34842  3.24848  4.01518  2.98735  2.44643  3.07562  3.28625  3.54495  5.43260  4.25578    105 k x - -
          2.68618  4.42225  2.77519  2.73123  3.46354  2.40513  3.72494  3.29354  2.67741  2.69355  4.24690  2.90347  2.73739  3.18146  2.89801  2.37887  2.77519  2.98518  4.58477  3.61503
          0.02919  3.94443  4.66678  0.61958  0.77255  0.48576  0.95510
     88   2.75587  4.52407  3.44437  3.35297  4.49375  0.62623  4.46875  4.11095  3.54402  3.75604  4.73245  3.60865  3.91751  3.86249  3.77207  2.92986  3.24270  3.62539  5.56980  4.59811    106 G x - -
          2.68618  4.42225  2.77519  2.73123  3.46354  2.40513  3.72494  3.29354  2.67741  2.69355  4.24690  2.90347  2.73739  3.18146  2.89801  2.37887  2.77519  2.98518  4.58477  3.61503
          0.02919  3.94443  4.66678  0.61958  0.77255  0.48576  0.95510
     89   3.02039  4.37338  4.60216  4.05751  3.36007  4.30369  4.72704  1.60495  3.94501  1.87681  2.62486  4.30816  4.59191  4.17290  4.14205  3.64559  3.26606  1.31802  5.26842  4.10828    107 v x - -
          2.68618  4.42225  2.77519  2.73123  3.46354  2.40513  3.72494  3.29354  2.67741  2.69355  4.24690  2.90347  2.73739  3.18146  2.89801  2.37887  2.77519  2.98518  4.58477  3.61503
          0.02919  3.94443  4.66678  0.61958  0.77255  0.48576  0.95510
     90   3.01917  5.12320  3.42182  2.77055  4.56585  3.63479  3.59499  3.91800  1.36374  3.37041  4.24399  3.17383  4.00887  2.73255  1.60801  3.01847  3.18983  3.60254  5.41982  4.24839    108 k x - -
          2.68618  4.42225  2.77519  2.73123  3.46354  2.40513  3.72494  3.29354  2.67741  2.69355  4.24690  2.90347  2.73739  3.18146  2.89801  2.37887  2.77519  2.98518  4.58477  3.61503
          0.02919  3.94443  4.66678  0.61958  0.77255  0.48576  0.95510
     91   0.91485  4.22863  3.53617  3.33098  4.12451  3.05121  4.34445  3.26084  3.34909  3.13911  4.16320  3.46223  3.79725  3.68371  3.59455  2.57839  2.86074  2.90280  5.54449  4.35278    109 a x - -
          2.68618  4.42225  2.77519  2.73123  3.46354  2.40513  3.72494  3.29354  2.67741  2.69355  4.24690  2.90347  2.73739  3.18146  2.89801  2.37887  2.77519  2.98518  4.58477  3.61503
          0.02919  3.94443  4.66678  0.61958  0.77255  0.48576  0.95510
     92   3.08720  4.92105  3.58524  3.08151  4.29388  3.56123  3.87739  3.84067  2.26780  3.34354  4.34195  3.43570  4.06041  3.09424  0.87394  3.16796  3.34832  3.56154  5.34782  4.20572    110 r x - -
          2.68618  4.42225  2.77519  2.73123  3.46354  2.40513  3.72494  3.29354  2.67741  2.69355  4.24690  2.90347  2.73739  3.18146  2.89801  2.37887  2.77519  2.98518  4.58477  3.61503
          0.02919  3.94443  4.66678  0.61958  0.77255  0.48576  0.95510
     93   1.78611  4.15494  3.34672  3.08783  4.23456  2.92723  4.17813  3.58997  3.14747  3.33690  4.19492  3.26098  3.67414  3.45390  3.45409  1.29096  2.69986  3.08468  5.59672  4.36395    111 s x - -
          2.68618  4.42225  2.77519  2.73123  3.46354  2.40513  3.72494  3.29354  2.67741  2.69355  4.24690  2.90347  2.73739  3.18146  2.89801  2.37887  2.77519  2.98518  4.58477  3.61503
          0.02919  3.94443  4.66678  0.61958  0.77255  0.48576  0.95510
     94   3.23626  4.67729  4.30490  3.94525  3.16375  4.07333  4.57841  2.37192  3.71229  0.79146  3.16454  4.21374  4.49643  4.06340  3.87652  3.65282  3.52730  2.42790  5.06897  3.80885    112 l x - -
          2.68618  4.42225  2.77519  2.73123  3.46354  2.40513  3.72494  3.29354  2.67741  2.69355  4.24690  2.90347  2.73739  3.18146  2.89801  2.37887  2.77519  2.98518  4.58477  3.61503
          0.02919  3.94443  4.66678  0.61958  0.77255  0.48576  0.95510
     95   0.91485  4.22863  3.53617  3.33098  4.12451  3.05121  4.34445  3.26084  3.34909  3.13911  4.16320  3.46223  3.79725  3.68371  3.59455  2.57839  2.86074  2.90280  5.54449  4.35278    113 a x - -
          2.68618  4.42225  2.77519  2.73123  3.46354  2.40513  3.72494  3.29354  2.67741  2.69355  4.24690  2.90347  2.73739  3.18146  2.89801  2.37887  2.77519  2.98518  4.58477  3.61503
          0.02919  3.94443  4.66678  0.61958  0.77255  0.48576  0.95510
     96   2.84840  4.59366  3.46337  3.31287  4.30168  3.27711  4.38433  3.86568  3.37634  3.48470  4.53770  3.61228  0.70409  3.76294  3.61364  3.01817  3.29566  3.50284  5.46843  4.42337    114 p x - -
          2.68618  4.42225  2.77519  2.73123  3.46354  2.40513  3.72494  3.29354  2.67741  2.69355  4.24690  2.90347  2.73739  3.18146  2.89801  2.37887  2.77519  2.98518  4.58477  3.61503
          0.02919  3.94443  4.66678  0.61958  0.77255  0.48576  0.95510
     97   3.08720  4.92105  3.58524  3.08151  4.29388  3.56123  3.87739  3.84067  2.26780  3.34354  4.34195  3.43570  4.06041  3.09424  0.87394  3.16796  3.34832  3.56154  5.34782  4.20572    115 r x - -
          2.68618  4.42225  2.77519  2.73123  3.46354  2.40513  3.72494  3.29354  2.67741  2.69355  4.24690  2.90347  2.73739  3.18146  2.89801  2.37887  2.77519  2.98518  4.58477  3.61503
          0.02919  3.94443  4.66678  0.61958  0.77255  0.48576  0.95510
     98   2.75587  4.52407  3.44437  3.35297  4.49375  0.62623  4.46875  4.11095  3.54402  3.75604  4.73245  3.60865  3.91751  3.86249  3.77207  2.92986  3.24270  3.62539  5.56980  4.59811    116 G x - -
          2.68618  4.42225  2.77519  2.73123  3.46354  2.40513  3.72494  3.29354  2.67741  2.69355  4.24690  2.90347  2.73739  3.18146  2.89801  2.37887  2.77519  2.98518  4.58477  3.61503
          0.02919  3.94443  4.66678  0.61958  0.77255  0.48576  0.95510
     99   1.82827  4.15253  3.42353  3.06163  4.12526  2.97258  4.10570  3.44957  3.06462  3.19541  4.04384  3.25860  3.68276  3.37275  3.38988  1.83943  1.80374  2.99294  5.48882  4.26944    117 t x - -
          2.68618  4.42225  2.77519  2.73123  3.46354  2.40513  3.72494  3.29354  2.67741  2.69355  4.24690  2.90347  2.73739  3.18146  2.89801  2.37887  2.77519  2.98518  4.58477  3.61503
          0.02919  3.94443  4.66678  0.61958  0.77255  0.48576  0.95510
    100   2.66950  0.80549  4.20519  3.96132  3.93627  3.27716  4.59258  3.09218  3.78867  3.00439  4.12807  3.92912  3.98979  4.13183  3.90026  2.94128  3.14232  2.83189  5.33711  4.22341    118 c x - -
          2.68618  4.42225  2.77519  2.73123  3.46354  2.40513  3.72494  3.29354  2.67741  2.69355  4.24690  2.90347  2.73739  3.18146  2.89801  2.37887  2.77519  2.98518  4.58477  3.61503
          0.02919  3.94443  4.66678  0.61958  0.77255  0.48576  0.95510
    101   2.17954  4.33715  3.88910  3.47963  1.60293  3.61409  4.02685  2.59323  3.41212  2.23253  3.41408  3.68250  4.12658  3.66939  3.64593  3.00914  3.04673  2.46336  4.61285  3.12920    119 f x - -
          2.68618  4.42225  2.77519  2.73123  3.46354  2.40513  3.72494  3.29354  2.67741  2.69355  4.24690  2.90347  2.73739  3.18146  2.89801  2.37887  2.77519  2.98518  4.58477  3.61503
          0.02919  3.94443  4.66678  0.61958  0.77255  0.48576  0.95510
    102   2.58432  4.65315  2.91485  2.58701  4.20356  3.24641  3.77654  3.62940  2.06583  3.25132  4.10817  3.02697  3.81156  2.96533  2.81679  1.58300  2.91487  3.25263  5.43995  4.14122    120 s x - -
          2.68618  4.42225  2.77519  2.73123  3.46354  2.40513  3.72494  3.29354  2.67741  2.69355  4.24690  2.90347  2.73739  3.18146  2.89801  2.37887  2.77519  2.98518  4.58477  3.61503
          0.02919  3.94443  4.66678  0.61958  0.77255  0.48576  0.95510
    103   3.35049  4.73123  4.33732  4.06566  0.90096  4.02308  3.91011  2.86550  3.97091  2.21908  3.58515  4.10054  4.48019  4.11912  4.07286  3.61662  3.65173  2.86145  4.13819  2.49633    121 f x - -
          2.68618  4.42225  2.77519  2.73123  3.46354  2.40513  3.72494  3.29354  2.67741  2.69355  4.24690  2.90347  2.73739  3.18146  2.89801  2.37887  2.77519  2.98518  4.58477  3.61503
          0.02919  3.94443  4.66678  0.61958  0.77255  0.48576  0.95510
    104   2.33518  4.30262  3.12400  2.88133  4.20112  3.01501  4.05331  3.65810  2.96744  3.33236  4.19591  3.17478  1.59199  3.30734  3.30307  1.96379  2.78532  3.18182  5.53367  4.26448    122 p x - -
          2.68618  4.42225  2.77519  2.73123  3.46354  2.40513  3.72494  3.29354  2.67741  2.69355  4.24690  2.90347  2.73739  3.18146  2.89801  2.37887  2.77519  2.98518  4.58477  3.61503
          0.02919  3.94443  4.66678  0.61958  0.77255  0.48576  0.95510
    105   2.17757  4.49499  3.18357  2.64777  3.76941  3.40638  3.71964  3.06877  2.23851  2.78725  3.21979  3.09859  3.84035  2.93711  2.91864  2.67546  2.32414  2.80052  5.12849  3.85931    123 a x - -
          2.68618  4.42225  2.77519  2.73123  3.46354  2.40513  3.72494  3.29354  2.67741  2.69355  4.24690  2.90347  2.73739  3.18146  2.89801  2.37887  2.77519  2.98518  4.58477  3.61503
          0.02919  3.94443  4.66678  0.61958  0.77255  0.48576  0.95510
    106   2.27396  4.33247  3.32169  2.83960  3.73026  3.30575  3.87146  2.96324  2.78154  2.29742  3.65478  3.21411  2.43463  3.13339  3.13994  2.63980  2.42505  2.69543  5.15426  3.90500    124 a x - -
          2.68618  4.42225  2.77519  2.73123  3.46354  2.40513  3.72494  3.29354  2.67741  2.69355  4.24690  2.90347  2.73739  3.18146  2.89801  2.37887  2.77519  2.98518  4.58477  3.61503
          0.02919  3.94443  4.66678  0.61958  0.77255  0.48576  0.95510
    107   2.03279  4.27432  3.39763  2.90111  3.51957  3.31862  3.84093  2.99427  2.82440  2.69483  3.59123  3.24811  3.83582  3.16631  3.16088  2.00734  2.77347  2.71922  3.17959  3.66620    125 s x - -
          2.68618  4.42225  2.77519  2.73123  3.46354  2.40513  3.72494  3.29354  2.67741  2.69355  4.24690  2.90347  2.73739  3.18146  2.89801  2.37887  2.77519  2.98518  4.58477  3.61503
          0.02919  3.94443  4.66678  0.61958  0.77255  0.48576  0.95510
    108   2.48907  4.56047  3.03845  2.61335  4.17235  2.53898  3.76504  3.59855  2.49694  3.20502  4.03323  3.03818  3.77011  2.94462  2.22356  1.91479  2.82482  3.20120  5.41168  4.12480    126 s x - -
          2.68620  4.42227  2.77521  2.73125  3.46356  2.40493  3.72496  3.29356  2.67742  2.69357  4.24691  2.90348  2.73741  3.18148  2.89802  2.37889  2.77521  2.98520  4.58479  3.61505
          0.17521  1.88838  4.66678  0.32663  1.27780  0.48576  0.95510
    109   2.24824  4.21729  3.17055  2.95980  4.33062  1.80535  4.14267  3.79981  3.11505  3.46718  4.29492  3.19525  3.67344  3.40259  3.44979  1.47291  2.73182  3.23519  5.64845  4.40644    128 s x - -
          2.68618  4.42225  2.77519  2.73123  3.46354  2.40513  3.72494  3.29354  2.67741  2.69355  4.24690  2.90347  2.73739  3.18146  2.89801  2.37887  2.77519  2.98518  4.58477  3.61503
          0.02919  3.94443  4.66678  0.61958  0.77255  0.48576  0.95510
    110   2.66950  0.80549  4.20519  3.96132  3.93627  3.27716  4.59258  3.09218  3.78867  3.00439  4.12807  3.92912  3.98979  4.13183  3.90026  2.94128  3.14232  2.83189  5.33711  4.22341    129 c x - -
          2.68618  4.42225  2.77519  2.73123  3.46354  2.40513  3.72494  3.29354  2.67741  2.69355  4.24690  2.90347  2.73739  3.18146  2.89801  2.37887  2.77519  2.98518  4.58477  3.61503
          0.02919  3.94443  4.66678  0.61958  0.77255  0.48576  0.95510
    111   2.54399  4.28754  3.56074  3.11595  3.48134  3.40682  4.00263  2.74547  2.98031  2.43158  1.84591  3.41722  3.94139  3.35493  3.26403  2.27757  2.87372  2.55281  5.02948  3.76349    130 m x - -
          2.68618  4.42225  2.77519  2.73123  3.46354  2.40513  3.72494  3.29354  2.67741  2.69355  4.24690  2.90347  2.73739  3.18146  2.89801  2.37887  2.77519  2.98518  4.58477  3.61503
          0.02919  3.94443  4.66678  0.61958  0.77255  0.48576  0.95510
    112   3.05945  4.40646  4.67545  4.18675  3.48296  4.34380  4.91122  1.17437  4.05863  1.98188  3.30363  4.41847  4.67745  4.33422  4.26331  3.73385  3.33132  1.43722  5.44892  4.24194    131 i x - -
          2.68618  4.42225  2.77519  2.73123  3.46354  2.40513  3.72494  3.29354  2.67741  2.69355  4.24690  2.90347  2.73739  3.18146  2.89801  2.37887  2.77519  2.98518  4.58477  3.61503
          0.02919  3.94443  4.66678  0.61958  0.77255  0.48576  0.95510
    113   2.88638  5.34557  1.30352  2.11969  4.66333  3.18829  3.77002  4.22494  2.79592  3.75778  4.62186  2.14346  3.82124  2.94938  3.37415  2.79736  3.19459  3.80081  5.88331  4.39288    132 d x - -
          2.68618  4.42225  2.77519  2.73123  3.46354  2.40513  3.72494  3.29354  2.67741  2.69355  4.24690  2.90347  2.73739  3.18146  2.89801  2.37887  2.77519  2.98518  4.58477  3.61503
          0.02919  3.94443  4.66678  0.61958  0.77255  0.48576  0.95510
    114   3.35177  4.81160  3.94473  3.68776  2.29750  3.91415  3.65337  3.35101  3.54321  2.78634  4.01861  3.81255  4.38640  3.83196  3.71212  3.48126  3.63884  3.22499  3.94397  0.85406    133 y x - -
          2.68618  4.42225  2.77519  2.73123  3.46354  2.40513  3.72494  3.29354  2.67741  2.69355  4.24690  2.90347  2.73739  3.18146  2.89801  2.37887  2.77519  2.98518  4.58477  3.61503
          0.02919  3.94443  4.66678  0.61958  0.77255  0.48576  0.95510
    115   2.66950  0.80549  4.20519  3.96132  3.93627  3.27716  4.59258  3.09218  3.78867  3.00439  4.12807  3.92912  3.98979  4.13183  3.90026  2.94128  3.14232  2.83189  5.33711  4.22341    134 c x - -
          2.68618  4.42225  2.77519  2.73123  3.46354  2.40513  3.72494  3.29354  2.67741  2.69355  4.24690  2.90347  2.73739  3.18146  2.89801  2.37887  2.77519  2.98518  4.58477  3.61503
          0.02919  3.94443  4.66678  0.61958  0.77255  0.48576  0.95510
    116   3.45678  4.80561  4.20226  3.92621  2.74212  3.81163  3.99002  3.48354  3.64692  2.86596  4.11399  4.06076  4.33540  4.03082  3.76258  3.65979  3.76084  3.37587  0.75189  2.74048    135 w x - -
          2.68618  4.42225  2.77519  2.73123  3.46354  2.40513  3.72494  3.29354  2.67741  2.69355  4.24690  2.90347  2.73739  3.18146  2.89801  2.37887  2.77519  2.98518  4.58477  3.61503
          0.02919  3.94443  4.66678  0.61958  0.77255  0.48576  0.95510
    117   2.81654  4.90484  3.29281  2.66152  4.20993  3.55707  3.60379  3.03947  1.57949  3.12263  3.99213  3.10436  3.93031  2.75582  1.93948  2.85327  3.01482  3.26498  5.30704  4.07091    136 k x - -
          2.68618  4.42225  2.77519  2.73123  3.46354  2.40513  3.72494  3.29354  2.67741  2.69355  4.24690  2.90347  2.73739  3.18146  2.89801  2.37887  2.77519  2.98518  4.58477  3.61503
          0.02919  3.94443  4.66678  0.61958  0.77255  0.48576  0.95510
    118   3.06753  5.20609  0.82011  2.38137  4.59291  3.26574  3.99538  4.19760  3.09327  3.79320  4.77305  2.94129  3.92364  3.23478  3.61912  3.02190  3.40770  3.82918  5.74749  4.45416    137 d x - -
          2.68618  4.42225  2.77519  2.73123  3.46354  2.40513  3.72494  3.29354  2.67741  2.69355  4.24690  2.90347  2.73739  3.18146  2.89801  2.37887  2.77519  2.98518  4.58477  3.61503
          0.02919  3.94443  4.66678  0.61958  0.77255  0.48576  0.95510
    119   2.71331  5.09706  1.92335  2.19305  4.52259  2.52683  3.70554  4.00649  2.62751  3.54082  4.35431  2.17018  3.77926  2.86021  3.16189  2.39188  3.00799  3.58274  5.72086  4.29058    138 d x - -
          2.68618  4.42225  2.77519  2.73123  3.46354  2.40513  3.72494  3.29354  2.67741  2.69355  4.24690  2.90347  2.73739  3.18146  2.89801  2.37887  2.77519  2.98518  4.58477  3.61503
          0.02919  3.94443  4.66678  0.61958  0.77255  0.48576  0.95510
    120   2.64814  4.98675  2.39141  2.26227  4.30592  2.90424  2.99774  3.76696  2.47110  3.32055  4.12360  2.46987  3.77466  2.77768  2.96460  2.13104  2.90656  3.38801  5.51387  4.12426    139 s x - -
          2.68618  4.42225  2.77519  2.73123  3.46354  2.40513  3.72494  3.29354  2.67741  2.69355  4.24690  2.90347  2.73739  3.18146  2.89801  2.37887  2.77519  2.98518  4.58477  3.61503
          0.02919  3.94443  4.66678  0.61958  0.77255  0.48576  0.95510
    121   2.75587  4.52407  3.44437  3.35297  4.49375  0.62623  4.46875  4.11095  3.54402  3.75604  4.73245  3.60865  3.91751  3.86249  3.77207  2.92986  3.24270  3.62539  5.56980  4.59811    140 G x - -
          2.68618  4.42225  2.77519  2.73123  3.46354  2.40513  3.72494  3.29354  2.67741  2.69355  4.24690  2.90347  2.73739  3.18146  2.89801  2.37887  2.77519  2.98518  4.58477  3.61503
          0.02919  3.94443  4.66678  0.61958  0.77255  0.48576  0.95510
    122   2.37981  4.50583  3.07502  2.61257  3.73637  3.38264  3.19988  3.12483  2.58694  2.81819  3.69053  2.48384  3.83531  2.95320  2.97739  2.67772  2.82288  2.20685  5.10935  3.81375    141 v x - -
          2.68618  4.42225  2.77519  2.73123  3.46354  2.40513  3.72494  3.29354  2.67741  2.69355  4.24690  2.90347  2.73739  3.18146  2.89801  2.37887  2.77519  2.98518  4.58477  3.61503
          0.02919  3.94443  4.66678  0.61958  0.77255  0.48576  0.95510
    123   2.14733  4.23798  3.70247  3.21182  3.60352  3.47172  4.11541  1.97130  3.13106  2.48825  3.51811  3.50570  3.99467  3.45396  3.43707  2.82550  2.06605  2.20713  5.15501  3.93304    142 i x - -
          2.68618  4.42225  2.77519  2.73123  3.46354  2.40513  3.72494  3.29354  2.67741  2.69355  4.24690  2.90347  2.73739  3.18146  2.89801  2.37887  2.77519  2.98518  4.58477  3.61503
          0.02919  3.94443  4.66678  0.61958  0.77255  0.48576  0.95510
    124   2.91148  4.53884  3.71473  3.19888  2.47091  3.79363  3.57056  3.06710  3.01499  2.63230  3.64588  3.48128  4.15823  2.56592  3.28892  3.08059  3.13715  2.87470  2.65859  1.80418    143 y x - -
          2.68618  4.42225  2.77519  2.73123  3.46354  2.40513  3.72494  3.29354  2.67741  2.69355  4.24690  2.90347  2.73739  3.18146  2.89801  2.37887  2.77519  2.98518  4.58477  3.61503
          0.02919  3.94443  4.66678  0.61958  0.77255  0.48576  0.95510
    125   2.35106  4.27233  3.26962  3.08885  4.14823  3.00091  4.19666  3.68063  3.16746  3.39536  4.31554  3.30204  3.74567  3.51119  3.45120  0.98754  2.83660  3.19998  5.51500  4.23217    144 s x - -
          2.68618  4.42225  2.77519  2.73123  3.46354  2.40513  3.72494  3.29354  2.67741  2.69355  4.24690  2.90347  2.73739  3.18146  2.89801  2.37887  2.77519  2.98518  4.58477  3.61503
          0.02919  3.94443  4.66678  0.61958  0.77255  0.48576  0.95510
    126   1.95738  4.60682  3.25588  2.76982  4.12663  3.33469  3.77312  3.46568  2.35121  3.11030  4.00599  3.15809  3.86030  2.96340  1.69226  2.71737  2.92699  3.13714  5.35181  4.10694    145 r x - -
          2.68618  4.42225  2.77519  2.73123  3.46354  2.40513  3.72494  3.29354  2.67741  2.69355  4.24690  2.90347  2.73739  3.18146  2.89801  2.37887  2.77519  2.98518  4.58477  3.61503
          0.02919  3.94443  4.66678  0.61958  0.77255  0.48576  0.95510
    127   2.37732  4.26266  3.51062  2.98920  2.49977  2.68141  3.77908  2.77288  2.94100  2.47597  3.40570  3.34242  3.94625  3.23147  3.26230  2.81569  2.83302  2.55517  4.64290  2.68163    146 a x - -
          2.68618  4.42225  2.77519  2.73123  3.46354  2.40513  3.72494  3.29354  2.67741  2.69355  4.24690  2.90347  2.73739  3.18146  2.89801  2.37887  2.77519  2.98518  4.58477  3.61503
          0.02919  3.94443  4.66678  0.61958  0.77255  0.48576  0.95510
    128   3.05972  4.41327  4.65934  4.17520  3.47054  4.32964  4.89949  1.14575  4.04111  1.96875  3.29609  4.40715  4.66930  4.32086  4.24532  3.72266  3.33373  1.49496  5.43840  4.22863    147 i x - -
          2.68618  4.42225  2.77519  2.73123  3.46354  2.40513  3.72494  3.29354  2.67741  2.69355  4.24690  2.90347  2.73739  3.18146  2.89801  2.37887  2.77519  2.98518  4.58477  3.61503
          0.02919  3.94443  4.66678  0.61958  0.77255  0.48576  0.95510
    129   2.54860  4.30406  3.64226  3.21152  3.66670  3.40584  4.15056  2.28776  3.08671  2.50907  3.61207  3.49223  3.98117  3.46447  3.37983  2.80194  1.52880  2.34066  5.24972  3.99620    148 t x - -
          2.68618  4.42225  2.77519  2.73123  3.46354  2.40513  3.72494  3.29354  2.67741  2.69355  4.24690  2.90347  2.73739  3.18146  2.89801  2.37887  2.77519  2.98518  4.58477  3.61503
          0.02919  3.94443  4.66678  0.61958  0.77255  0.48576  0.95510
    130   3.05413  4.39258  4.69331  4.19871  3.50856  4.35875  4.92450  1.27865  4.07970  2.01516  3.32406  4.42943  4.68605  4.35163  4.28613  3.74454  3.32338  1.28792  5.46590  4.25966    149 i x - -
          2.68618  4.42225  2.77519  2.73123  3.46354  2.40513  3.72494  3.29354  2.67741  2.69355  4.24690  2.90347  2.73739  3.18146  2.89801  2.37887  2.77519  2.98518  4.58477  3.61503
          0.02919  3.94443  4.66678  0.61958  0.77255  0.48576  0.95510
    131   2.82904  4.94981  3.25125  2.65245  4.34171  3.53082  3.60480  3.69902  1.78156  3.23141  4.08395  3.09217  3.92595  2.74939  1.67227  2.85357  2.56970  3.37980  5.36995  4.14335    150 r x - -
          2.68618  4.42225  2.77519  2.73123  3.46354  2.40513  3.72494  3.29354  2.67741  2.69355  4.24690  2.90347  2.73739  3.18146  2.89801  2.37887  2.77519  2.98518  4.58477  3.61503
          0.02919  3.94443  4.66678  0.61958  0.77255  0.48576  0.95510
    132   2.75587  4.52407  3.44437  3.35297  4.49375  0.62623  4.46875  4.11095  3.54402  3.75604  4.73245  3.60865  3.91751  3.86249  3.77207  2.92986  3.24270  3.62539  5.56980  4.59811    151 G x - -
          2.68618  4.42225  2.77519  2.73123  3.46354  2.40513  3.72494  3.29354  2.67741  2.69355  4.24690  2.90347  2.73739  3.18146  2.89801  2.37887  2.77519  2.98518  4.58477  3.61503
          0.02919  3.94443  4.66678  0.61958  0.77255  0.48576  0.95510
    133   1.78611  4.15494  3.34672  3.08783  4.23456  2.92723  4.17813  3.58997  3.14747  3.33690  4.19492  3.26098  3.67414  3.45390  3.45409  1.29096  2.69986  3.08468  5.59672  4.36395    152 s x - -
          2.68618  4.42225  2.77519  2.73123  3.46354  2.40513  3.72494  3.29354  2.67741  2.69355  4.24690  2.90347  2.73739  3.18146  2.89801  2.37887  2.77519  2.98518  4.58477  3.61503
          0.02919  3.94443  4.66678  0.61958  0.77255  0.48576  0.95510
    134   2.52105  4.57827  2.80546  2.57573  4.20647  3.15480  3.86614  3.60943  2.71189  3.30066  4.17322  1.61659  3.78126  3.07519  3.09589  2.60990  2.27599  3.21442  5.51098  4.17936    153 n x - -
          2.68618  4.42225  2.77519  2.73123  3.46354  2.40513  3.72494  3.29354  2.67741  2.69355  4.24690  2.90347  2.73739  3.18146  2.89801  2.37887  2.77519  2.98518  4.58477  3.61503
          0.02919  3.94443  4.66678  0.61958  0.77255  0.48576  0.95510
    135   2.75587  4.52407  3.44437  3.35297  4.49375  0.62623  4.46875  4.11095  3.54402  3.75604  4.73245  3.60865  3.91751  3.86249  3.77207  2.92986  3.24270  3.62539  5.56980  4.59811    154 G x - -
          2.68618  4.42225  2.77519  2.73123  3.46354  2.40513  3.72494  3.29354  2.67741  2.69355  4.24690  2.90347  2.73739  3.18146  2.89801  2.37887  2.77519  2.98518  4.58477  3.61503
          0.02919  3.94443  4.66678  0.61958  0.77255  0.48576  0.95510
    136   2.39005  4.94096  2.88854  2.46437  4.29176  3.40893  3.62841  3.68899  1.95019  3.24347  4.08410  2.95902  3.85558  1.94808  2.55606  2.74696  2.97356  3.35123  5.42189  4.12341    155 q x - -
          2.68618  4.42225  2.77519  2.73123  3.46354  2.40513  3.72494  3.29354  2.67741  2.69355  4.24690  2.90347  2.73739  3.18146  2.89801  2.37887  2.77519  2.98518  4.58477  3.61503
          0.02919  3.94443  4.66678  0.61958  0.77255  0.48576  0.95510
    137   2.58432  4.65315  2.91485  2.58701  4.20356  3.24641  3.77654  3.62940  2.06583  3.25132  4.10817  3.02697  3.81156  2.96533  2.81679  1.58300  2.91487  3.25263  5.43995  4.14122    156 s x - -
          2.68618  4.42225  2.77519  2.73123  3.46354  2.40513  3.72494  3.29354  2.67741  2.69355  4.24690  2.90347  2.73739  3.18146  2.89801  2.37887  2.77519  2.98518  4.58477  3.61503
          0.02919  3.94443  4.66678  0.61958  0.77255  0.48576  0.95510
    138   2.57934  4.67577  2.64096  2.49663  4.37078  2.30815  3.89678  3.90418  2.80528  3.51284  4.36593  1.48498  3.78118  3.10766  3.22256  2.64272  2.96816  3.44526  5.62730  4.28845    157 n x - -
          2.68622  4.42229  2.77524  2.73127  3.46358  2.40501  3.72499  3.29319  2.67745  2.69359  4.24694  2.90351  2.73744  3.18151  2.89805  2.37875  2.77524  2.98523  4.58481  3.61507
          0.13886  2.11820  4.66678  0.87945  0.53616  0.48576  0.95510
    139   2.84840  4.59366  3.46337  3.31287  4.30168  3.27711  4.38433  3.86568  3.37634  3.48470  4.53770  3.61228  0.70409  3.76294  3.61364  3.01817  3.29566  3.50284  5.46843  4.42337    161 p x - -
          2.68618  4.42225  2.77519  2.73123  3.46354  2.40513  3.72494  3.29354  2.67741  2.69355  4.24690  2.90347  2.73739  3.18146  2.89801  2.37887  2.77519  2.98518  4.58477  3.61503
          0.02919  3.94443  4.66678  0.61958  0.77255  0.48576  0.95510
    140   2.39076  4.79611  2.43863  2.37384  4.16488  3.30490  3.63232  3.59139  2.43044  3.17688  3.98222  2.88930  3.76455  2.77851  2.56986  2.25404  2.51310  3.22678  5.39490  4.04650    162 s x - -
          2.68618  4.42225  2.77519  2.73123  3.46354  2.40513  3.72494  3.29354  2.67741  2.69355  4.24690  2.90347  2.73739  3.18146  2.89801  2.37887  2.77519  2.98518  4.58477  3.61503
          0.02919  3.94443  4.66678  0.61958  0.77255  0.48576  0.95510
    141   1.77728  4.15435  3.34826  3.08846  4.23412  2.92713  4.17808  3.58924  3.14767  3.33614  4.19388  3.26125  3.67393  3.45383  3.45438  1.29657  2.69931  3.08400  5.59626  4.36384    163 s x - -
          2.68618  4.42225  2.77519  2.73123  3.46354  2.40513  3.72494  3.29354  2.67741  2.69355  4.24690  2.90347  2.73739  3.18146  2.89801  2.37887  2.77519  2.98518  4.58477  3.61503
          0.02919  3.94443  4.66678  0.61958  0.77255  0.48576  0.95510
    142   2.94105  4.38133  4.38314  3.87327  3.37621  4.09095  4.59902  1.95295  3.72226  1.93912  2.62422  4.12751  4.46789  4.01501  3.94328  3.45638  3.21617  1.20863  5.24444  4.04409    164 v x - -
          2.68618  4.42225  2.77519  2.73123  3.46354  2.40513  3.72494  3.29354  2.67741  2.69355  4.24690  2.90347  2.73739  3.18146  2.89801  2.37887  2.77519  2.98518  4.58477  3.61503
          0.02919  3.94443  4.66678  0.61958  0.77255  0.48576  0.95510
    143   2.60284  4.49389  3.24223  2.71094  3.60423  3.45732  3.70923  3.07434  2.52182  2.74429  3.63995  3.14501  3.87895  2.96636  2.51902  2.73872  2.05968  2.81981  4.99970  2.90708    165 t x - -
          2.68618  4.42225  2.77519  2.73123  3.46354  2.40513  3.72494  3.29354  2.67741  2.69355  4.24690  2.90347  2.73739  3.18146  2.89801  2.37887  2.77519  2.98518  4.58477  3.61503
          0.02919  3.94443  4.66678  0.61958  0.77255  0.48576  0.95510
    144   2.35106  4.27233  3.26962  3.08885  4.14823  3.00091  4.19666  3.68063  3.16746  3.39536  4.31554  3.30204  3.74567  3.51119  3.45120  0.98754  2.83660  3.19998  5.51500  4.23217    166 s x - -
          2.68618  4.42225  2.77519  2.73123  3.46354  2.40513  3.72494  3.29354  2.67741  2.69355  4.24690  2.90347  2.73739  3.18146  2.89801  2.37887  2.77519  2.98518  4.58477  3.61503
          0.02919  3.94443  4.66678  0.61958  0.77255  0.48576  0.95510
    145   2.47665  4.55283  2.76845  2.55814  4.25726  3.10146  3.87784  3.77486  2.76022  3.40008  4.24124  1.95717  3.75004  3.08692  3.16296  1.67649  2.87014  3.31886  5.55269  4.20610    167 s x - -
          2.68618  4.42225  2.77519  2.73123  3.46354  2.40513  3.72494  3.29354  2.67741  2.69355  4.24690  2.90347  2.73739  3.18146  2.89801  2.37887  2.77519  2.98518  4.58477  3.61503
          0.02919  3.94443  4.66678  0.61958  0.77255  0.48576  0.95510
    146   2.88638  5.34557  1.30352  2.11969  4.66333  3.18829  3.77002  4.22494  2.79592  3.75778  4.62186  2.14346  3.82124  2.94938  3.37415  2.79736  3.19459  3.80081  5.88331  4.39288    168 d x - -
          2.68618  4.42225  2.77519  2.73123  3.46354  2.40513  3.72494  3.29354  2.67741  2.69355  4.24690  2.90347  2.73739  3.18146  2.89801  2.37887  2.77519  2.98518  4.58477  3.61503
          0.02919  3.94443  4.66678  0.61958  0.77255  0.48576  0.95510
    147   2.35120  4.28758  3.26097  2.93011  4.08351  3.07673  4.03105  3.39087  2.92671  3.12504  4.02449  3.22034  2.10271  3.28397  3.25867  2.51409  1.70649  2.99955  5.44520  4.20363    169 t x - -
          2.68618  4.42225  2.77519  2.73123  3.46354  2.40513  3.72494  3.29354  2.67741  2.69355  4.24690  2.90347  2.73739  3.18146  2.89801  2.37887  2.77519  2.98518  4.58477  3.61503
          0.02919  3.94443  4.66678  0.61958  0.77255  0.48576  0.95510
    148   2.12776  4.82353  2.76596  2.42098  4.24241  3.30356  3.68258  3.64983  2.08442  3.24709  4.07927  2.14713  3.80736  2.84412  2.80893  2.66780  2.91827  3.29006  5.45086  4.12363    170 k x - -
          2.68618  4.42225  2.77519  2.73123  3.46354  2.40513  3.72494  3.29354  2.67741  2.69355  4.24690  2.90347  2.73739  3.18146  2.89801  2.37887  2.77519  2.98518  4.58477  3.61503
          0.02919  3.94443  4.66678  0.61958  0.77255  0.48576  0.95510
    149   2.65010  4.78658  2.99989  2.49017  4.06741  3.41935  3.62205  3.45932  2.09860  3.06558  3.90270  2.26274  3.83374  2.78289  2.47030  2.69174  2.88310  2.63869  5.28892  3.98932    171 k x - -
          2.68618  4.42225  2.77519  2.73123  3.46354  2.40513  3.72494  3.29354  2.67741  2.69355  4.24690  2.90347  2.73739  3.18146  2.89801  2.37887  2.77519  2.98518  4.58477  3.61503
          0.02919  3.94443  4.66678  0.61958  0.77255  0.48576  0.95510
    150   3.23626  4.67729  4.30490  3.94525  3.16375  4.07333  4.57841  2.37192  3.71229  0.79146  3.16454  4.21374  4.49643  4.06340  3.87652  3.65282  3.52730  2.42790  5.06897  3.80885    172 l x - -
          2.68618  4.42225  2.77519  2.73123  3.46354  2.40513  3.72494  3.29354  2.67741  2.69355  4.24690  2.90347  2.73739  3.18146  2.89801  2.37887  2.77519  2.98518  4.58477  3.61503
          0.02919  3.94443  4.66678  0.61958  0.77255  0.48576  0.95510
    151   2.43251  4.47495  2.84632  2.63440  4.23273  3.07261  3.92148  3.75104  2.81279  3.38997  4.23395  2.31600  3.73992  3.14340  3.19774  1.43635  2.84445  3.28408  5.54319  4.20970    173 s x - -
          2.68618  4.42225  2.77519  2.73123  3.46354  2.40513  3.72494  3.29354  2.67741  2.69355  4.24690  2.90347  2.73739  3.18146  2.89801  2.37887  2.77519  2.98518  4.58477  3.61503
          0.02919  3.94443  4.66678  0.61958  0.77255  0.48576  0.95510
    152   3.24533  4.61269  4.58827  4.09738  1.86914  4.33112  4.28050  2.33300  3.95414  1.14311  2.99654  4.26737  4.59401  4.08508  4.08771  3.69394  3.47834  2.42512  4.55829  3.08536    174 l x - -
          2.68618  4.42225  2.77519  2.73123  3.46354  2.40513  3.72494  3.29354  2.67741  2.69355  4.24690  2.90347  2.73739  3.18146  2.89801  2.37887  2.77519  2.98518  4.58477  3.61503
          0.02919  3.94443  4.66678  0.61958  0.77255  0.48576  0.95510
    153   2.83555  5.22918  1.87008  2.16681  4.56165  3.20207  3.76029  4.11388  2.74209  3.66272  4.51906  1.53059  3.81714  2.93863  3.28506  2.77081  3.14148  3.70112  5.78895  4.32773    175 n x - -
          2.68618  4.42225  2.77519  2.73123  3.46354  2.40513  3.72494  3.29354  2.67741  2.69355  4.24690  2.90347  2.73739  3.18146  2.89801  2.37887  2.77519  2.98518  4.58477  3.61503
          0.02919  3.94443  4.66678  0.61958  0.77255  0.48576  0.95510
    154   2.53851  4.65251  2.98997  2.52463  4.11377  3.29121  3.69090  3.52692  2.42781  3.13208  3.95766  2.67788  3.78396  2.85846  2.38097  2.01831  2.47892  3.16644  5.35447  4.05227    176 s x - -
          2.68618  4.42225  2.77519  2.73123  3.46354  2.40513  3.72494  3.29354  2.67741  2.69355  4.24690  2.90347  2.73739  3.18146  2.89801  2.37887  2.77519  2.98518  4.58477  3.61503
          0.02919  3.94443  4.66678  0.61958  0.77255  0.48576  0.95510
    155   2.61274  4.23786  3.62827  3.06722  3.24566  3.62514  3.87040  2.25088  2.96243  2.29249  3.28572  3.42425  3.99887  2.83079  3.26232  2.89392  2.84620  2.04394  4.77486  2.85262    177 v x - -
          2.68618  4.42225  2.77519  2.73123  3.46354  2.40513  3.72494  3.29354  2.67741  2.69355  4.24690  2.90347  2.73739  3.18146  2.89801  2.37887  2.77519  2.98518  4.58477  3.61503
          0.02919  3.94443  4.66678  0.61958  0.77255  0.48576  0.95510
    156   2.83677  4.33033  3.98712  3.46614  1.76904  2.77966  3.64328  2.81627  3.36046  2.44591  3.44626  3.64043  4.17931  3.56311  3.57301  3.11127  3.06796  2.63405  3.21615  2.24694    178 f x - -
          2.68618  4.42225  2.77519  2.73123  3.46354  2.40513  3.72494  3.29354  2.67741  2.69355  4.24690  2.90347  2.73739  3.18146  2.89801  2.37887  2.77519  2.98518  4.58477  3.61503
          0.02919  3.94443  4.66678  0.61958  0.77255  0.48576  0.95510
    157   2.78370  4.78234  2.74930  2.64211  4.15719  3.23271  3.98008  3.88323  2.88988  3.52199  4.47694  1.03674  3.88817  3.25310  3.24686  2.84824  3.16803  3.49816  5.45488  4.10046    179 n x - -
          2.68618  4.42225  2.77519  2.73123  3.46354  2.40513  3.72494  3.29354  2.67741  2.69355  4.24690  2.90347  2.73739  3.18146  2.89801  2.37887  2.77519  2.98518  4.58477  3.61503
          0.02919  3.94443  4.66678  0.61958  0.77255  0.48576  0.95510
    158   3.06753  5.20609  0.82011  2.38137  4.59291  3.26574  3.99538  4.19760  3.09327  3.79320  4.77305  2.94129  3.92364  3.23478  3.61912  3.02190  3.40770  3.82918  5.74749  4.45416    180 d x - -
          2.68618  4.42225  2.77519  2.73123  3.46354  2.40513  3.72494  3.29354  2.67741  2.69355  4.24690  2.90347  2.73739  3.18146  2.89801  2.37887  2.77519  2.98518  4.58477  3.61503
          0.02919  3.94443  4.66678  0.61958  0.77255  0.48576  0.95510
    159   2.75587  4.52407  3.44437  3.35297  4.49375  0.62623  4.46875  4.11095  3.54402  3.75604  4.73245  3.60865  3.91751  3.86249  3.77207  2.92986  3.24270  3.62539  5.56980  4.59811    181 G x - -
          2.68618  4.42225  2.77519  2.73123  3.46354  2.40513  3.72494  3.29354  2.67741  2.69355  4.24690  2.90347  2.73739  3.18146  2.89801  2.37887  2.77519  2.98518  4.58477  3.61503
          0.02919  3.94443  4.66678  0.61958  0.77255  0.48576  0.95510
    160   3.35177  4.81160  3.94473  3.68776  2.29750  3.91415  3.65337  3.35101  3.54321  2.78634  4.01861  3.81255  4.38640  3.83196  3.71212  3.48126  3.63884  3.22499  3.94397  0.85406    182 y x - -
          2.68618  4.42225  2.77519  2.73123  3.46354  2.40513  3.72494  3.29354  2.67741  2.69355  4.24690  2.90347  2.73739  3.18146  2.89801  2.37887  2.77519  2.98518  4.58477  3.61503
          0.02919  3.94443  4.66678  0.61958  0.77255  0.48576  0.95510
    161   2.59171  4.68632  2.63635  2.49724  4.36754  2.44451  3.89918  3.90874  2.80655  3.51866  4.37564  1.41793  3.78658  3.11224  3.22077  2.65376  2.98000  3.45271  5.62431  4.28424    183 n x - -
          2.68618  4.42225  2.77519  2.73123  3.46354  2.40513  3.72494  3.29354  2.67741  2.69355  4.24690  2.90347  2.73739  3.18146  2.89801  2.37887  2.77519  2.98518  4.58477  3.61503
          0.02919  3.94443  4.66678  0.61958  0.77255  0.48576  0.95510
    162   2.47155  4.47695  2.82935  2.69797  4.33943  1.29575  4.02874  3.87528  2.97085  3.51766  4.37785  2.50315  3.75881  3.27565  3.34020  2.58514  2.91180  3.37762  5.62041  4.33148    184 g x - -
          2.68618  4.42225  2.77519  2.73123  3.46354  2.40513  3.72494  3.29354  2.67741  2.69355  4.24690  2.90347  2.73739  3.18146  2.89801  2.37887  2.77519  2.98518  4.58477  3.61503
          0.02919  3.94443  4.66678  0.61958  0.77255  0.48576  0.95510
    163   3.45678  4.80561  4.20226  3.92621  2.74212  3.81163  3.99002  3.48354  3.64692  2.86596  4.11399  4.06076  4.33540  4.03082  3.76258  3.65979  3.76084  3.37587  0.75189  2.74048    185 w x - -
          2.68618  4.42225  2.77519  2.73123  3.46354  2.40513  3.72494  3.29354  2.67741  2.69355  4.24690  2.90347  2.73739  3.18146  2.89801  2.37887  2.77519  2.98518  4.58477  3.61503
          0.02919  3.94443  4.66678  0.61958  0.77255  0.48576  0.95510
    164   3.35049  4.73123  4.33732  4.06566  0.90096  4.02308  3.91011  2.86550  3.97091  2.21908  3.58515  4.10054  4.48019  4.11912  4.07286  3.61662  3.65173  2.86145  4.13819  2.49633    186 f x - -
          2.68618  4.42225  2.77519  2.73123  3.46354  2.40513  3.72494  3.29354  2.67741  2.69355  4.24690  2.90347  2.73739  3.18146  2.89801  2.37887  2.77519  2.98518  4.58477  3.61503
          0.02919  3.94443  4.66678  0.61958  0.77255  0.48576  0.95510
    165   1.85707  4.26639  3.24899  2.98811  4.16874  3.02877  4.11393  3.47885  3.04125  3.21935  4.13073  3.24602  1.56156  3.37997  3.36028  2.50039  2.78729  3.05658  5.52873  4.29696    187 p x - -
          2.68618  4.42225  2.77519  2.73123  3.46354  2.40513  3.72494  3.29354  2.67741  2.69355  4.24690  2.90347  2.73739  3.18146  2.89801  2.37887  2.77519  2.98518  4.58477  3.61503
          0.02919  3.94443  4.66678  0.61958  0.77255  0.48576  0.95510
    166   2.66176  4.91534  2.88828  2.07553  4.20230  3.40084  3.01100  3.62639  2.26408  3.18458  3.99813  2.91602  3.81360  2.73122  2.32341  2.66783  2.45914  3.28393  5.37203  4.04467    188 e x - -
          2.68618  4.42225  2.77519  2.73123  3.46354  2.40513  3.72494  3.29354  2.67741  2.69355  4.24690  2.90347  2.73739  3.18146  2.89801  2.37887  2.77519  2.98518  4.58477  3.61503
          0.02919  3.94443  4.66678  0.61958  0.77255  0.48576  0.95510
    167   2.61023  4.59523  3.10758  2.76856  4.23913  1.49599  3.88409  3.70775  2.57493  3.31390  4.18584  3.16268  3.83830  3.09662  2.16062  2.71298  2.96766  3.31420  5.43766  4.20919    189 g x - -
          2.68618  4.42225  2.77519  2.73123  3.46354  2.40513  3.72494  3.29354  2.67741  2.69355  4.24690  2.90347  2.73739  3.18146  2.89801  2.37887  2.77519  2.98518  4.58477  3.61503
          0.02919  3.94443  4.66678  0.61958  0.77255  0.48576  0.95510
    168   3.07525  4.87968  3.19744  2.96480  3.33621  3.50925  0.99935  3.78928  2.80594  3.27415  4.32284  3.37115  4.06584  3.33202  3.06726  3.14533  3.38113  3.52304  4.80029  3.28508    190 h x - -
          2.68618  4.42225  2.77519  2.73123  3.46354  2.40513  3.72494  3.29354  2.67741  2.69355  4.24690  2.90347  2.73739  3.18146  2.89801  2.37887  2.77519  2.98518  4.58477  3.61503
          0.02919  3.94443  4.66678  0.61958  0.77255  0.48576  0.95510
    169   2.30147  4.94956  2.49850  1.39636  4.37103  3.25244  3.76968  3.69546  2.62766  3.36656  4.25615  2.85965  3.82935  2.94745  3.07298  2.74018  3.04104  3.35183  5.62124  4.25457    191 e x - -
          2.68618  4.42225  2.77519  2.73123  3.46354  2.40513  3.72494  3.29354  2.67741  2.69355  4.24690  2.90347  2.73739  3.18146  2.89801  2.37887  2.77519  2.98518  4.58477  3.61503
          0.02919  3.94443  4.66678  0.61958  0.77255  0.48576  0.95510
    170   2.66950  0.80549  4.20519  3.96132  3.93627  3.27716  4.59258  3.09218  3.78867  3.00439  4.12807  3.92912  3.98979  4.13183  3.90026  2.94128  3.14232  2.83189  5.33711  4.22341    192 c x - -
          2.68618  4.42225  2.77519  2.73123  3.46354  2.40513  3.72494  3.29354  2.67741  2.69355  4.24690  2.90347  2.73739  3.18146  2.89801  2.37887  2.77519  2.98518  4.58477  3.61503
          0.02919  3.94443  4.66678  0.61958  0.77255  0.48576  0.95510
    171   2.57406  4.61041  2.91717  2.60132  3.83753  3.25233  2.72207  3.56203  2.60563  3.16987  4.04150  3.03951  3.81683  3.01376  2.97070  1.58777  2.90588  3.20156  5.21095  3.80268    193 s x - -
          2.68618  4.42225  2.77519  2.73123  3.46354  2.40513  3.72494  3.29354  2.67741  2.69355  4.24690  2.90347  2.73739  3.18146  2.89801  2.37887  2.77519  2.98518  4.58477  3.61503
          0.02919  3.94443  4.66678  0.61958  0.77255  0.48576  0.95510
    172   2.83555  5.22918  1.87008  2.16681  4.56165  3.20207  3.76029  4.11388  2.74209  3.66272  4.51906  1.53059  3.81714  2.93863  3.28506  2.77081  3.14148  3.70112  5.78895  4.32773    194 n x - -
          2.68618  4.42225  2.77519  2.73123  3.46354  2.40513  3.72494  3.29354  2.67741  2.69355  4.24690  2.90347  2.73739  3.18146  2.89801  2.37887  2.77519  2.98518  4.58477  3.61503
          0.02919  3.94443  4.66678  0.61958  0.77255  0.48576  0.95510
    173   2.25049  4.21673  3.18113  2.96874  4.32010  2.17216  4.14425  3.79041  3.11376  3.46095  4.29133  3.20116  3.67584  3.40640  3.44463  1.27186  2.73393  3.23011  5.63996  4.39741    195 s x - -
          2.68618  4.42225  2.77519  2.73123  3.46354  2.40513  3.72494  3.29354  2.67741  2.69355  4.24690  2.90347  2.73739  3.18146  2.89801  2.37887  2.77519  2.98518  4.58477  3.61503
          0.02919  3.94443  4.66678  0.61958  0.77255  0.48576  0.95510
    174   3.06753  5.20609  0.82011  2.38137  4.59291  3.26574  3.99538  4.19760  3.09327  3.79320  4.77305  2.94129  3.92364  3.23478  3.61912  3.02190  3.40770  3.82918  5.74749  4.45416    196 d x - -
          2.68618  4.42225  2.77519  2.73123  3.46354  2.40513  3.72494  3.29354  2.67741  2.69355  4.24690  2.90347  2.73739  3.18146  2.89801  2.37887  2.77519  2.98518  4.58477  3.61503
          0.02919  3.94443  4.66678  0.61958  0.77255  0.48576  0.95510
    175   2.45210  4.29724  3.49262  3.24820  4.03303  3.13408  4.25995  3.16895  3.19259  3.02989  4.07596  3.44589  3.84357  3.58386  3.44770  2.65419  1.05556  2.85622  5.46452  4.24973    197 t x - -
          2.68618  4.42225  2.77519  2.73123  3.46354  2.40513  3.72494  3.29354  2.67741  2.69355  4.24690  2.90347  2.73739  3.18146  2.89801  2.37887  2.77519  2.98518  4.58477  3.61503
          0.02919  3.94443  4.66678  0.61958  0.77255  0.48576  0.95510
    176   2.93862  4.92615  2.95125  2.70719  4.10420  3.41398  3.86610  3.74607  2.52305  3.24128  4.26721  3.16752  3.96854  1.11141  2.80577  2.98338  3.23558  3.47130  5.36354  4.06208    198 q x - -
          2.68618  4.42225  2.77519  2.73123  3.46354  2.40513  3.72494  3.29354  2.67741  2.69355  4.24690  2.90347  2.73739  3.18146  2.89801  2.37887  2.77519  2.98518  4.58477  3.61503
          0.02919  3.94443  4.66678  0.61958  0.77255  0.48576  0.95510
    177   3.09290  4.45999  4.60091  4.06858  3.24607  4.32647  4.72074  1.28492  3.90805  1.71032  2.41970  4.32920  4.60693  4.14831  4.09182  3.68266  3.33891  1.90126  5.21525  4.05940    199 i x - -
          2.68618  4.42225  2.77519  2.73123  3.46354  2.40513  3.72494  3.29354  2.67741  2.69355  4.24690  2.90347  2.73739  3.18146  2.89801  2.37887  2.77519  2.98518  4.58477  3.61503
          0.02919  3.94443  4.66678  0.61958  0.77255  0.48576  0.95510
    178   3.48905  4.79489  4.42614  4.07768  1.59454  4.25843  3.45634  3.22005  3.93826  2.58320  3.83384  3.95467  4.58481  3.98299  4.03115  3.62219  3.71754  3.13662  3.62591  1.07828    200 y x - -
          2.68618  4.42225  2.77519  2.73123  3.46354  2.40513  3.72494  3.29354  2.67741  2.69355  4.24690  2.90347  2.73739  3.18146  2.89801  2.37887  2.77519  2.98518  4.58477  3.61503
          0.02919  3.94443  4.66678  0.61958  0.77255  0.48576  0.95510
    179   2.45210  4.29724  3.49262  3.24820  4.03303  3.13408  4.25995  3.16895  3.19259  3.02989  4.07596  3.44589  3.84357  3.58386  3.44770  2.65419  1.05556  2.85622  5.46452  4.24973    201 t x - -
          2.68618  4.42225  2.77519  2.73123  3.46354  2.40513  3.72494  3.29354  2.67741  2.69355  4.24690  2.90347  2.73739  3.18146  2.89801  2.37887  2.77519  2.98518  4.58477  3.61503
          0.02919  3.94443  4.66678  0.61958  0.77255  0.48576  0.95510
    180   2.23670  5.03430  2.01270  2.22524  4.45174  3.21520  3.71649  3.90953  2.63286  3.48165  4.30713  1.93233  3.78524  2.87788  3.15107  2.67676  2.99983  3.50650  5.67395  4.25848    202 n x - -
          2.68618  4.42225  2.77519  2.73123  3.46354  2.40513  3.72494  3.29354  2.67741  2.69355  4.24690  2.90347  2.73739  3.18146  2.89801  2.37887  2.77519  2.98518  4.58477  3.61503
          0.02919  3.94443  4.66678  0.61958  0.77255  0.48576  0.95510
    181   3.07525  4.87968  3.19744  2.96480  3.33621  3.50925  0.99935  3.78928  2.80594  3.27415  4.32284  3.37115  4.06584  3.33202  3.06726  3.14533  3.38113  3.52304  4.80029  3.28508    203 h x - -
          2.68618  4.42225  2.77519  2.73123  3.46354  2.40513  3.72494  3.29354  2.67741  2.69355  4.24690  2.90347  2.73739  3.18146  2.89801  2.37887  2.77519  2.98518  4.58477  3.61503
          0.02919  3.94443  4.66678  0.61958  0.77255  0.48576  0.95510
    182   2.73145  4.48546  3.52173  2.95035  2.75299  3.64535  3.79261  2.81173  2.68601  2.05435  3.43331  3.34771  4.02143  3.13821  2.04967  2.92223  2.96247  2.66639  4.80689  3.43496    204 r x - -
          2.68618  4.42225  2.77519  2.73123  3.46354  2.40513  3.72494  3.29354  2.67741  2.69355  4.24690  2.90347  2.73739  3.18146  2.89801  2.37887  2.77519  2.98518  4.58477  3.61503
          0.02919  3.94443  4.66678  0.61958  0.77255  0.48576  0.95510
    183   2.84336  4.26906  4.31914  3.74204  3.02542  3.98623  4.23931  1.96537  3.59909  1.40455  3.00175  3.96073  4.29807  3.79985  3.76511  3.29074  3.07235  2.05922  3.55184  3.55233    205 l x - -
          2.68618  4.42225  2.77519  2.73123  3.46354  2.40513  3.72494  3.29354  2.67741  2.69355  4.24690  2.90347  2.73739  3.18146  2.89801  2.37887  2.77519  2.98518  4.58477  3.61503
          0.02919  3.94443  4.66678  0.61958  0.77255  0.48576  0.95510
    184   2.59873  4.47130  3.21428  2.68658  3.50137  3.48195  3.69681  3.00923  2.59111  2.26292  3.57013  3.13499  3.88037  2.55267  2.95979  2.37292  2.83410  2.76662  4.92721  3.04109    206 l x - -
          2.68618  4.42225  2.77519  2.73123  3.46354  2.40513  3.72494  3.29354  2.67741  2.69355  4.24690  2.90347  2.73739  3.18146  2.89801  2.37887  2.77519  2.98518  4.58477  3.61503
          0.02919  3.94443  4.66678  0.61958  0.77255  0.48576  0.95510
    185   2.41517  4.87788  2.71354  2.12818  4.20898  2.71890  3.63655  3.63484  2.42976  3.21429  4.02863  2.86635  3.78531  2.29787  2.88118  2.63342  2.64337  3.27904  5.42979  4.07763    207 e x - -
          2.68618  4.42225  2.77519  2.73123  3.46354  2.40513  3.72494  3.29354  2.67741  2.69355  4.24690  2.90347  2.73739  3.18146  2.89801  2.37887  2.77519  2.98518  4.58477  3.61503
          0.02919  3.94443  4.66678  0.61958  0.77255  0.48576  0.95510
    186   2.27608  4.21528  3.25593  3.03152  4.26841  1.40010  4.16681  3.62372  3.12435  3.36136  4.22844  3.24933  3.70168  3.43997  3.43463  2.44694  2.07471  3.13060  5.60278  4.38580    208 g x - -
          2.68618  4.42225  2.77519  2.73123  3.46354  2.40513  3.72494  3.29354  2.67741  2.69355  4.24690  2.90347  2.73739  3.18146  2.89801  2.37887  2.77519  2.98518  4.58477  3.61503
          0.02919  3.94443  4.66678  0.61958  0.77255  0.48576  0.95510
    187   2.65021  4.22177  3.92351  3.41514  3.47308  2.93531  4.21377  1.87895  3.32077  2.33679  3.40366  3.69031  4.13700  3.62218  3.59025  3.02061  2.94143  1.51305  5.08218  3.85846    209 v x - -
          2.68618  4.42225  2.77519  2.73123  3.46354  2.40513  3.72494  3.29354  2.67741  2.69355  4.24690  2.90347  2.73739  3.18146  2.89801  2.37887  2.77519  2.98518  4.58477  3.61503
          0.02919  3.94443  4.66678  0.61958  0.77255  0.48576  0.95510
    188   2.58226  4.29301  3.50917  2.98948  3.50179  3.53170  3.91938  2.55134  2.90220  2.14656  3.45508  2.83007  3.96872  3.24496  3.23143  2.83146  2.60498  1.89360  4.99846  3.75455    210 v x - -
          2.68618  4.42225  2.77519  2.73123  3.46354  2.40513  3.72494  3.29354  2.67741  2.69355  4.24690  2.90347  2.73739  3.18146  2.89801  2.37887  2.77519  2.98518  4.58477  3.61503
          0.02919  3.94443  4.66678  0.61958  0.77255  0.48576  0.95510
    189   2.46776  4.46803  2.84269  2.71273  4.33799  1.27432  4.03834  3.87568  2.98256  3.52031  4.38164  2.54203  3.75861  3.28818  3.34807  2.58399  2.91090  3.37591  5.61962  4.33398    211 g x - -
          2.68618  4.42225  2.77519  2.73123  3.46354  2.40513  3.72494  3.29354  2.67741  2.69355  4.24690  2.90347  2.73739  3.18146  2.89801  2.37887  2.77519  2.98518  4.58477  3.61503
          0.02919  3.94443  4.66678  0.61958  0.77255  0.48576  0.95510
    190   2.54384  4.39343  3.37220  2.83879  3.71141  3.40639  3.82373  2.90483  2.63768  2.70090  3.63120  3.22928  3.88099  3.07683  2.46828  2.71855  2.12290  2.17699  5.11791  3.87160    212 t x - -
          2.68618  4.42225  2.77519  2.73123  3.46354  2.40513  3.72494  3.29354  2.67741  2.69355  4.24690  2.90347  2.73739  3.18146  2.89801  2.37887  2.77519  2.98518  4.58477  3.61503
          0.02919  3.94443  4.66678  0.61958  0.77255  0.48576  0.95510
    191   0.91485  4.22863  3.53617  3.33098  4.12451  3.05121  4.34445  3.26084  3.34909  3.13911  4.16320  3.46223  3.79725  3.68371  3.59455  2.57839  2.86074  2.90280  5.54449  4.35278    213 a x - -
          2.68618  4.42225  2.77519  2.73123  3.46354  2.40513  3.72494  3.29354  2.67741  2.69355  4.24690  2.90347  2.73739  3.18146  2.89801  2.37887  2.77519  2.98518  4.58477  3.61503
          0.02919  3.94443  4.66678  0.61958  0.77255  0.48576  0.95510
    192   2.92291  4.46580  3.92521  3.43066  2.61104  3.86371  3.78687  2.70991  3.25364  2.21051  2.56125  3.67351  4.23575  3.55658  3.48752  3.18621  3.16462  2.61274  4.27070  1.59137    214 y x - -
          2.68618  4.42225  2.77519  2.73123  3.46354  2.40513  3.72494  3.29354  2.67741  2.69355  4.24690  2.90347  2.73739  3.18146  2.89801  2.37887  2.77519  2.98518  4.58477  3.61503
          0.02919  3.94443  4.66678  0.61958  0.77255  0.48576  0.95510
    193   2.99528  4.38506  4.54868  4.07101  3.52167  4.21624  4.82487  1.64924  3.93801  2.07112  3.36616  4.30288  4.59862  4.24109  4.15976  3.60992  3.28113  1.05612  5.43938  4.20571    215 v x - -
          2.68618  4.42225  2.77519  2.73123  3.46354  2.40513  3.72494  3.29354  2.67741  2.69355  4.24690  2.90347  2.73739  3.18146  2.89801  2.37887  2.77519  2.98518  4.58477  3.61503
          0.02919  3.94443  4.66678  0.61958  0.77255  0.48576  0.95510
    194   2.86810  5.32761  1.49787  2.12500  4.64659  3.19483  3.75617  4.19959  2.76187  3.72914  4.58418  1.85973  3.81673  2.93077  3.33194  2.78281  3.17079  3.77656  5.85996  4.37599    216 d x - -
          2.68618  4.42225  2.77519  2.73123  3.46354  2.40513  3.72494  3.29354  2.67741  2.69355  4.24690  2.90347  2.73739  3.18146  2.89801  2.37887  2.77519  2.98518  4.58477  3.61503
          0.02919  3.94443  4.66678  0.61958  0.77255  0.48576  0.95510
    195   2.89772  5.06634  3.25793  2.64217  4.40700  3.57479  2.57990  3.82055  1.72757  3.30248  4.14848  3.08667  3.94653  2.71406  1.72877  2.89642  3.08128  3.49540  5.37974  4.14441    217 k x - -
          2.68618  4.42225  2.77519  2.73123  3.46354  2.40513  3.72494  3.29354  2.67741  2.69355  4.24690  2.90347  2.73739  3.18146  2.89801  2.37887  2.77519  2.98518  4.58477  3.61503
          0.02919  3.94443  4.66678  0.61958  0.77255  0.48576  0.95510
    196   2.99856  4.39748  4.45985  3.92349  2.09289  4.15710  4.36448  2.12741  3.80398  1.64182  3.08220  4.13382  4.46439  3.98937  3.97754  3.48874  3.24045  1.61103  4.80604  3.45601    218 v x - -
          2.68618  4.42225  2.77519  2.73123  3.46354  2.40513  3.72494  3.29354  2.67741  2.69355  4.24690  2.90347  2.73739  3.18146  2.89801  2.37887  2.77519  2.98518  4.58477  3.61503
          0.02919  3.94443  4.66678  0.61958  0.77255  0.48576  0.95510
    197   3.08720  4.92105  3.58524  3.08151  4.29388  3.56123  3.87739  3.84067  2.26780  3.34354  4.34195  3.43570  4.06041  3.09424  0.87394  3.16796  3.34832  3.56154  5.34782  4.20572    219 r x - -
          2.68618  4.42225  2.77519  2.73123  3.46354  2.40513  3.72494  3.29354  2.67741  2.69355  4.24690  2.90347  2.73739  3.18146  2.89801  2.37887  2.77519  2.98518  4.58477  3.61503
          0.02919  3.94443  4.66678  0.61958  0.77255  0.48576  0.95510
    198   2.66950  0.80549  4.20519  3.96132  3.93627  3.27716  4.59258  3.09218  3.78867  3.00439  4.12807  3.92912  3.98979  4.13183  3.90026  2.94128  3.14232  2.83189  5.33711  4.22341    220 c x - -
          2.68618  4.42225  2.77519  2.73123  3.46354  2.40513  3.72494  3.29354  2.67741  2.69355  4.24690  2.90347  2.73739  3.18146  2.89801  2.37887  2.77519  2.98518  4.58477  3.61503
          0.02919  3.94443  4.66678  0.61958  0.77255  0.48576  0.95510
    199   2.95077  5.47749  1.23021  1.80593  4.76598  3.19797  3.77059  4.27727  2.80993  3.80395  4.67868  2.67485  3.83296  2.94685  3.40530  2.83606  3.24730  3.86452  5.95522  4.46167    221 d x - -
          2.68618  4.42225  2.77519  2.73123  3.46354  2.40513  3.72494  3.29354  2.67741  2.69355  4.24690  2.90347  2.73739  3.18146  2.89801  2.37887  2.77519  2.98518  4.58477  3.61503
          0.02919  3.94443  4.66678  0.61958  0.77255  0.48576  0.95510
    200   2.63670  4.55489  3.07659  2.71617  3.71718  3.39462  3.83728  2.40758  2.69975  2.81617  3.79807  1.79251  3.90716  3.09492  3.06065  2.77007  2.93608  2.74252  5.16919  3.81091    222 n x - -
          2.68618  4.42225  2.77519  2.73123  3.46354  2.40513  3.72494  3.29354  2.67741  2.69355  4.24690  2.90347  2.73739  3.18146  2.89801  2.37887  2.77519  2.98518  4.58477  3.61503
          0.02919  3.94443  4.66678  0.61958  0.77255  0.48576  0.95510
    201   2.66950  0.80549  4.20519  3.96132  3.93627  3.27716  4.59258  3.09218  3.78867  3.00439  4.12807  3.92912  3.98979  4.13183  3.90026  2.94128  3.14232  2.83189  5.33711  4.22341    223 c x - -
          2.68618  4.42225  2.77519  2.73123  3.46354  2.40513  3.72494  3.29354  2.67741  2.69355  4.24690  2.90347  2.73739  3.18146  2.89801  2.37887  2.77519  2.98518  4.58477  3.61503
          0.02919  3.94443  4.66678  0.61958  0.77255  0.48576  0.95510
    202   2.83555  5.22918  1.87008  2.16681  4.56165  3.20207  3.76029  4.11388  2.74209  3.66272  4.51906  1.53059  3.81714  2.93863  3.28506  2.77081  3.14148  3.70112  5.78895  4.32773    224 n x - -
          2.68618  4.42225  2.77519  2.73123  3.46354  2.40513  3.72494  3.29354  2.67741  2.69355  4.24690  2.90347  2.73739  3.18146  2.89801  2.37887  2.77519  2.98518  4.58477  3.61503
          0.02919  3.94443  4.66678  0.61958  0.77255  0.48576  0.95510
    203   3.35049  4.73123  4.33732  4.06566  0.90096  4.02308  3.91011  2.86550  3.97091  2.21908  3.58515  4.10054  4.48019  4.11912  4.07286  3.61662  3.65173  2.86145  4.13819  2.49633    225 f x - -
          2.68618  4.42225  2.77519  2.73123  3.46354  2.40513  3.72494  3.29354  2.67741  2.69355  4.24690  2.90347  2.73739  3.18146  2.89801  2.37887  2.77519  2.98518  4.58477  3.61503
          0.02919  3.94443  4.66678  0.61958  0.77255  0.48576  0.95510
    204   2.65757  4.94720  2.23852  2.31770  4.32871  2.29160  3.66062  3.78295  2.45596  3.33935  4.15126  2.84841  3.78864  2.80912  2.30315  2.65225  2.92704  3.40001  5.51835  4.15284    226 d x - -
          2.68618  4.42225  2.77519  2.73123  3.46354  2.40513  3.72494  3.29354  2.67741  2.69355  4.24690  2.90347  2.73739  3.18146  2.89801  2.37887  2.77519  2.98518  4.58477  3.61503
          0.02919  3.94443  4.66678  0.61958  0.77255  0.48576  0.95510
    205   2.63871  4.53911  3.19483  2.69443  2.41710  3.47832  3.68061  3.11686  2.56828  2.76283  3.66873  2.48275  3.89635  2.97966  2.47250  2.76074  2.88287  2.86503  4.86537  3.45600    227 f x - -
          2.68618  4.42225  2.77519  2.73123  3.46354  2.40513  3.72494  3.29354  2.67741  2.69355  4.24690  2.90347  2.73739  3.18146  2.89801  2.37887  2.77519  2.98518  4.58477  3.61503
          0.02919  3.94443  4.66678  0.61958  0.77255  0.48576  0.95510
    206   3.07121  4.49061  4.48124  3.98044  3.22669  4.21738  4.66013  2.02733  3.80916  1.18003  3.08940  4.24319  4.55183  4.07850  4.00672  3.59433  3.33702  1.63551  5.18991  3.99549    228 l x - -
          2.68618  4.42225  2.77519  2.73123  3.46354  2.40513  3.72494  3.29354  2.67741  2.69355  4.24690  2.90347  2.73739  3.18146  2.89801  2.37887  2.77519  2.98518  4.58477  3.61503
          0.02919  3.94443  4.66678  0.61958  0.77255  0.48576  0.95510
    207   2.80910  4.93502  3.05085  2.60703  4.30766  3.44187  3.65877  3.78448  2.14855  3.31490  4.17579  2.28206  3.90625  2.82017  1.56715  2.83275  3.05488  3.44050  5.39967  4.12274    229 r x - -
          2.68618  4.42225  2.77519  2.73123  3.46354  2.40513  3.72494  3.29354  2.67741  2.69355  4.24690  2.90347  2.73739  3.18146  2.89801  2.37887  2.77519  2.98518  4.58477  3.61503
          0.02919  3.94443  4.66678  0.61958  0.77255  0.48576  0.95510
    208   2.66950  0.80549  4.20519  3.96132  3.93627  3.27716  4.59258  3.09218  3.78867  3.00439  4.12807  3.92912  3.98979  4.13183  3.90026  2.94128  3.14232  2.83189  5.33711  4.22341    230 c x - -
          2.68618  4.42225  2.77519  2.73123  3.46354  2.40513  3.72494  3.29354  2.67741  2.69355  4.24690  2.90347  2.73739  3.18146  2.89801  2.37887  2.77519  2.98518  4.58477  3.61503
          0.02919  3.94443  4.66678  0.61958  0.77255  0.48576  0.95510
    209   2.69721  4.33354  3.63739  3.11894  3.05576  3.65763  3.84826  2.67362  2.99198  1.65569  3.33070  3.46069  3.30817  3.32425  3.27903  2.95466  2.94022  2.52531  4.64263  2.62315    231 l x - -
          2.68618  4.42225  2.77519  2.73123  3.46354  2.40513  3.72494  3.29354  2.67741  2.69355  4.24690  2.90347  2.73739  3.18146  2.89801  2.37887  2.77519  2.98518  4.58477  3.61503
          0.02919  3.94443  4.66678  0.61958  0.77255  0.48576  0.95510
    210   2.35106  4.27233  3.26962  3.08885  4.14823  3.00091  4.19666  3.68063  3.16746  3.39536  4.31554  3.30204  3.74567  3.51119  3.45120  0.98754  2.83660  3.19998  5.51500  4.23217    232 s x - -
          2.68618  4.42225  2.77519  2.73123  3.46354  2.40513  3.72494  3.29354  2.67741  2.69355  4.24690  2.90347  2.73739  3.18146  2.89801  2.37887  2.77519  2.98518  4.58477  3.61503
          0.02919  3.94443  4.66678  0.61958  0.77255  0.48576  0.95510
    211   2.63721  4.89543  1.65891  2.28621  4.41207  3.18596  3.75064  3.84813  2.67129  3.44781  4.27673  2.81491  3.77297  2.91882  3.17672  2.18733  2.58831  3.43628  5.65397  4.25876    233 d x - -
          2.68618  4.42225  2.77519  2.73123  3.46354  2.40513  3.72494  3.29354  2.67741  2.69355  4.24690  2.90347  2.73739  3.18146  2.89801  2.37887  2.77519  2.98518  4.58477  3.61503
          0.02919  3.94443  4.66678  0.61958  0.77255  0.48576  0.95510
    212   2.52757  4.27802  3.40925  2.89660  2.51039  3.44706  3.80676  2.81610  2.85717  2.55160  3.46449  2.80327  3.89365  3.16617  3.20157  2.35421  2.79819  2.31114  4.83931  3.52698    234 v x - -
          2.68618  4.42225  2.77519  2.73123  3.46354  2.40513  3.72494  3.29354  2.67741  2.69355  4.24690  2.90347  2.73739  3.18146  2.89801  2.37887  2.77519  2.98518  4.58477  3.61503
          0.02919  3.94443  4.66678  0.61958  0.77255  0.48576  0.95510
    213   3.23626  4.67729  4.30490  3.94525  3.16375  4.07333  4.57841  2.37192  3.71229  0.79146  3.16454  4.21374  4.49643  4.06340  3.87652  3.65282  3.52730  2.42790  5.06897  3.80885    235 l x - -
          2.68618  4.42225  2.77519  2.73123  3.46354  2.40513  3.72494  3.29354  2.67741  2.69355  4.24690  2.90347  2.73739  3.18146  2.89801  2.37887  2.77519  2.98518  4.58477  3.61503
          0.02919  3.94443  4.66678  0.61958  0.77255  0.48576  0.95510
    214   2.31410  4.92802  2.95387  2.50658  4.29738  3.42622  3.63034  3.68252  1.59902  3.23818  4.08354  2.98885  3.86900  2.50235  2.50077  2.76625  2.98509  3.34843  5.41200  4.12966    236 k x - -
          2.68618  4.42225  2.77519  2.73123  3.46354  2.40513  3.72494  3.29354  2.67741  2.69355  4.24690  2.90347  2.73739  3.18146  2.89801  2.37887  2.77519  2.98518  4.58477  3.61503
          0.02919  3.94443  4.66678  0.61958  0.77255  0.48576  0.95510
    215   2.78370  4.78234  2.74930  2.64211  4.15719  3.23271  3.98008  3.88323  2.88988  3.52199  4.47694  1.03674  3.88817  3.25310  3.24686  2.84824  3.16803  3.49816  5.45488  4.10046    237 n x - -
          2.68618  4.42225  2.77519  2.73123  3.46354  2.40513  3.72494  3.29354  2.67741  2.69355  4.24690  2.90347  2.73739  3.18146  2.89801  2.37887  2.77519  2.98518  4.58477  3.61503
          0.02919  3.94443  4.66678  0.61958  0.77255  0.48576  0.95510
    216   2.78370  4.78234  2.74930  2.64211  4.15719  3.23271  3.98008  3.88323  2.88988  3.52199  4.47694  1.03674  3.88817  3.25310  3.24686  2.84824  3.16803  3.49816  5.45488  4.10046    238 n x - -
          2.68618  4.42225  2.77519  2.73123  3.46354  2.40513  3.72494  3.29354  2.67741  2.69355  4.24690  2.90347  2.73739  3.18146  2.89801  2.37887  2.77519  2.98518  4.58477  3.61503
          0.02919  3.94443  4.66678  0.61958  0.77255  0.48576  0.95510
    217   3.23626  4.67729  4.30490  3.94525  3.16375  4.07333  4.57841  2.37192  3.71229  0.79146  3.16454  4.21374  4.49643  4.06340  3.87652  3.65282  3.52730  2.42790  5.06897  3.80885    239 l x - -
          2.68618  4.42225  2.77519  2.73123  3.46354  2.40513  3.72494  3.29354  2.67741  2.69355  4.24690  2.90347  2.73739  3.18146  2.89801  2.37887  2.77519  2.98518  4.58477  3.61503
          0.02919  3.94443  4.66678  0.61958  0.77255  0.48576  0.95510
    218   3.05945  4.40646  4.67545  4.18675  3.48296  4.34380  4.91122  1.17437  4.05863  1.98188  3.30363  4.41847  4.67745  4.33422  4.26331  3.73385  3.33132  1.43722  5.44892  4.24194    240 i x - -
          2.68618  4.42225  2.77519  2.73123  3.46354  2.40513  3.72494  3.29354  2.67741  2.69355  4.24690  2.90347  2.73739  3.18146  2.89801  2.37887  2.77519  2.98518  4.58477  3.61503
          0.02919  3.94443  4.66678  0.61958  0.77255  0.48576  0.95510
    219   0.91485  4.22863  3.53617  3.33098  4.12451  3.05121  4.34445  3.26084  3.34909  3.13911  4.16320  3.46223  3.79725  3.68371  3.59455  2.57839  2.86074  2.90280  5.54449  4.35278    241 a x - -
          2.68618  4.42225  2.77519  2.73123  3.46354  2.40513  3.72494  3.29354  2.67741  2.69355  4.24690  2.90347  2.73739  3.18146  2.89801  2.37887  2.77519  2.98518  4.58477  3.61503
          0.02919  3.94443  4.66678  0.61958  0.77255  0.48576  0.95510
    220   3.12561  4.61559  4.03791  3.60156  2.35227  3.99223  3.67711  2.85712  3.40040  1.90489  3.55077  3.76613  4.36100  3.68458  3.60310  3.34773  3.36746  2.77127  4.02369  1.36386    242 y x - -
          2.68618  4.42225  2.77519  2.73123  3.46354  2.40513  3.72494  3.29354  2.67741  2.69355  4.24690  2.90347  2.73739  3.18146  2.89801  2.37887  2.77519  2.98518  4.58477  3.61503
          0.02919  3.94443  4.66678  0.61958  0.77255  0.48576  0.95510
    221   1.69624  4.15384  3.32005  3.02785  4.27620  2.20496  4.13937  3.69110  3.11522  3.37199  4.19066  3.22326  3.65263  3.39625  3.45102  1.61769  2.67391  3.14445  5.60859  4.38648    243 s x - -
          2.68618  4.42225  2.77519  2.73123  3.46354  2.40513  3.72494  3.29354  2.67741  2.69355  4.24690  2.90347  2.73739  3.18146  2.89801  2.37887  2.77519  2.98518  4.58477  3.61503
          0.02919  3.94443  4.66678  0.61958  0.77255  0.48576  0.95510
    222   2.52844  4.62267  2.68828  2.51108  4.27059  3.11890  3.86616  3.81211  2.74868  3.43496  4.28564  1.57543  3.76680  3.07646  3.15355  2.09140  2.91528  3.36399  5.56610  4.19987    244 n x - -
          2.68618  4.42225  2.77519  2.73123  3.46354  2.40513  3.72494  3.29354  2.67741  2.69355  4.24690  2.90347  2.73739  3.18146  2.89801  2.37887  2.77519  2.98518  4.58477  3.61503
          0.02919  3.94443  4.66678  0.61958  0.77255  0.48576  0.95510
    223   2.72315  4.88503  1.92120  2.36904  4.51185  1.45332  3.89371  4.01706  2.89794  3.61346  4.47844  2.88808  3.81263  3.09826  3.39755  2.73986  3.08669  3.57904  5.72486  4.38808    245 g x - -
          2.68618  4.42225  2.77519  2.73123  3.46354  2.40513  3.72494  3.29354  2.67741  2.69355  4.24690  2.90347  2.73739  3.18146  2.89801  2.37887  2.77519  2.98518  4.58477  3.61503
          0.02919  3.94443  4.66678  0.61958  0.77255  0.48576  0.95510
    224   2.32325  4.16793  3.47063  3.07701  3.81392  2.53885  4.05164  3.04372  3.05862  2.87827  3.77737  3.31346  3.77093  3.36786  3.37011  2.07671  2.72983  1.74240  5.24623  4.01624    246 v x - -
          2.68618  4.42225  2.77519  2.73123  3.46354  2.40513  3.72494  3.29354  2.67741  2.69355  4.24690  2.90347  2.73739  3.18146  2.89801  2.37887  2.77519  2.98518  4.58477  3.61503
          0.02919  3.94443  4.66678  0.61958  0.77255  0.48576  0.95510
    225   1.98720  4.18624  3.43169  2.97864  3.92032  2.36863  3.99363  3.25704  2.95990  2.98879  3.84466  3.24081  3.72043  3.26442  3.30913  2.22373  2.18815  2.40612  5.30412  4.07504    247 a x - -
          2.68618  4.42225  2.77519  2.73123  3.46354  2.40513  3.72494  3.29354  2.67741  2.69355  4.24690  2.90347  2.73739  3.18146  2.89801  2.37887  2.77519  2.98518  4.58477  3.61503
          0.02919  3.94443  4.66678  0.61958  0.77255  0.48576  0.95510
    226   2.00265  4.26974  3.35252  2.92832  3.83539  3.17605  3.95924  3.10140  2.88458  2.42417  3.79425  3.23963  3.78521  3.23148  3.22502  1.72330  2.76130  2.78475  5.25325  3.99423    248 s x - -
          2.68618  4.42225  2.77519  2.73123  3.46354  2.40513  3.72494  3.29354  2.67741  2.69355  4.24690  2.90347  2.73739  3.18146  2.89801  2.37887  2.77519  2.98518  4.58477  3.61503
          0.02919  3.94443  4.66678  0.61958  0.77255  0.48576  0.95510
    227   2.72566  4.84997  3.00888  2.51829  3.94767  3.46540  3.61161  3.50482  2.05045  3.07748  3.93606  3.00470  3.87262  2.00091  2.58844  2.75826  2.94591  3.20471  5.20740  2.95428    249 q x - -
          2.68618  4.42225  2.77519  2.73123  3.46354  2.40513  3.72494  3.29354  2.67741  2.69355  4.24690  2.90347  2.73739  3.18146  2.89801  2.37887  2.77519  2.98518  4.58477  3.61503
          0.02919  3.94443  4.66678  0.61958  0.77255  0.48576  0.95510
    228   2.19146  2.59141  3.75061  3.37267  3.97088  2.95814  4.23418  3.30336  3.28073  3.09356  3.97988  3.41162  3.69549  3.58210  3.53202  1.30339  2.67023  2.87734  5.39486  4.17842    250 s x - -
          2.68618  4.42225  2.77519  2.73123  3.46354  2.40513  3.72494  3.29354  2.67741  2.69355  4.24690  2.90347  2.73739  3.18146  2.89801  2.37887  2.77519  2.98518  4.58477  3.61503
          0.02919  3.94443  4.66678  0.61958  0.77255  0.48576  0.95510
    229   2.68320  4.65459  3.21005  2.66918  3.64529  3.48439  3.64917  3.29317  2.35324  2.91222  3.79455  3.11200  3.89589  2.88872  1.94409  2.51852  2.91857  3.01868  5.00843  2.70467    251 r x - -
          2.68618  4.42225  2.77519  2.73123  3.46354  2.40513  3.72494  3.29354  2.67741  2.69355  4.24690  2.90347  2.73739  3.18146  2.89801  2.37887  2.77519  2.98518  4.58477  3.61503
          0.02919  3.94443  4.66678  0.61958  0.77255  0.48576  0.95510
    230   2.39026  2.21103  2.63785  2.80549  3.84956  3.17515  3.90089  3.20387  2.85736  2.93265  3.80211  3.16315  3.76762  3.16271  3.23450  2.13438  2.75564  2.86741  5.23907  3.97493    252 s x - -
          2.68618  4.42225  2.77519  2.73123  3.46354  2.40513  3.72494  3.29354  2.67741  2.69355  4.24690  2.90347  2.73739  3.18146  2.89801  2.37887  2.77519  2.98518  4.58477  3.61503
          0.02919  3.94443  4.66678  0.61958  0.77255  0.48576  0.95510
    231   2.53608  4.56480  3.01006  2.29612  3.89956  3.33671  3.71247  3.23087  2.55327  2.92407  3.78335  3.02010  2.96424  2.90870  2.97009  2.63017  2.17770  2.65948  5.23159  3.93720    253 t x - -
          2.68618  4.42225  2.77519  2.73123  3.46354  2.40513  3.72494  3.29354  2.67741  2.69355  4.24690  2.90347  2.73739  3.18146  2.89801  2.37887  2.77519  2.98518  4.58477  3.61503
          0.23795  3.94443  1.64822  0.61958  0.77255  0.48576  0.95510
    232   2.69692  4.93307  2.54076  1.94614  4.26625  3.26670  3.60200  3.67701  2.04159  3.25244  4.09906  2.80458  3.77356  2.76429  2.69379  2.39629  2.95205  3.33339  5.44161  4.10504    254 e x - -
          2.68603  4.42156  2.77525  2.73146  3.46377  2.40523  3.72518  3.29347  2.67764  2.69324  4.24713  2.90323  2.73745  3.18169  2.89784  2.37898  2.77471  2.98541  4.58500  3.61485
          0.28022  1.40903        *  1.84740  0.17156  0.00000        *
//
