# Supplementary material for: Remote homology clustering identifies lowly conserved families of effector proteins in plant-pathogenic fungi
Source: Microb Genom. 2021 Sep 1;7(9):000637. doi: 10.1099/mgen.0.000637 (PMC8715435; doi:10.1099/mgen.0.000637)
Supplement: Supplementary material 16 [file mgen-7-0637-s0016.zip › hmms/markov-PC_016RN5.hmm]

HMMER3/f [3.3 | Nov 2019]
NAME  markov-PC_016RN5
LENG  546
ALPH  amino
RF    yes
MM    no
CONS  yes
CS    no
MAP   yes
DATE  Thu Jul 23 09:29:48 2020
NSEQ  40
EFFN  2.407227
CKSUM 2556051540
STATS LOCAL MSV      -12.0483  0.69762
STATS LOCAL VITERBI  -13.1197  0.69762
STATS LOCAL FORWARD   -5.6398  0.69762
HMM          A        C        D        E        F        G        H        I        K        L        M        N        P        Q        R        S        T        V        W        Y   
            m->m     m->i     m->d     i->m     i->i     d->m     d->d
  COMPO   2.51824  3.87600  3.03723  2.82461  3.35338  2.81359  3.71979  2.87754  2.69115  2.47670  3.71263  3.06611  3.12003  2.97962  3.06135  2.58995  2.78504  2.65859  4.71550  3.33781
          2.68618  4.42225  2.77519  2.73123  3.46354  2.40513  3.72494  3.29354  2.67741  2.69355  4.24690  2.90347  2.73739  3.18146  2.89801  2.37887  2.77519  2.98518  4.58477  3.61503
          0.23583  3.92282  1.65917  0.61958  0.77255  0.00000        *
      1   2.85930  4.43487  3.89069  3.47863  3.15603  3.72112  4.24867  2.31744  3.25245  1.77952  1.69882  3.77276  4.18625  3.64774  3.47416  3.19010  3.16450  2.30447  4.97330  3.71812      1 m x - -
          2.68618  4.42225  2.77519  2.73123  3.46354  2.40513  3.72494  3.29354  2.67741  2.69355  4.24690  2.90347  2.73739  3.18146  2.89801  2.37887  2.77519  2.98518  4.58477  3.61503
          0.03653  3.72352  4.44587  0.61958  0.77255  0.64577  0.74289
      2   2.25303  4.16769  3.08670  2.90202  3.92904  2.90074  4.01283  3.43430  2.96495  3.16892  4.11291  3.14709  3.62855  3.32805  3.25123  1.34131  2.72310  3.00310  5.31534  4.01314      2 s x - -
          2.68618  4.42225  2.77519  2.73123  3.46354  2.40513  3.72494  3.29354  2.67741  2.69355  4.24690  2.90347  2.73739  3.18146  2.89801  2.37887  2.77519  2.98518  4.58477  3.61503
          0.03653  3.72352  4.44587  0.61958  0.77255  0.64577  0.74289
      3   2.69097  4.28165  3.91181  3.57731  3.44762  3.56104  4.40662  2.08278  3.44227  2.16655  3.44332  3.78885  4.13474  3.81603  3.66761  3.06071  3.05936  1.23908  5.20413  3.92312      3 v x - -
          2.68618  4.42225  2.77519  2.73123  3.46354  2.40513  3.72494  3.29354  2.67741  2.69355  4.24690  2.90347  2.73739  3.18146  2.89801  2.37887  2.77519  2.98518  4.58477  3.61503
          0.03653  3.72352  4.44587  0.61958  0.77255  0.64577  0.74289
      4   3.07663  4.52544  4.03003  3.72201  1.29284  3.78992  3.82736  2.62556  3.63395  2.03427  3.38296  3.85366  4.25690  3.84552  3.79054  3.35068  3.38031  2.60387  4.13218  2.52262      4 f x - -
          2.68618  4.42225  2.77519  2.73123  3.46354  2.40513  3.72494  3.29354  2.67741  2.69355  4.24690  2.90347  2.73739  3.18146  2.89801  2.37887  2.77519  2.98518  4.58477  3.61503
          0.03653  3.72352  4.44587  0.61958  0.77255  0.64577  0.74289
      5   1.25328  4.12913  3.31867  3.11049  3.90993  2.95592  4.14907  3.01458  3.12283  2.90162  3.95646  3.29554  3.68164  3.47986  3.37968  2.48399  2.75126  2.69587  5.35269  4.13736      5 a x - -
          2.68618  4.42225  2.77519  2.73123  3.46354  2.40513  3.72494  3.29354  2.67741  2.69355  4.24690  2.90347  2.73739  3.18146  2.89801  2.37887  2.77519  2.98518  4.58477  3.61503
          0.03653  3.72352  4.44587  0.61958  0.77255  0.64577  0.74289
      6   2.91423  4.38364  4.10864  3.72462  3.28038  3.89198  4.48456  1.28594  3.54899  1.90620  3.24816  3.99082  4.34402  3.91706  3.76283  3.37869  3.21901  1.86398  5.13484  3.85514      6 i x - -
          2.68618  4.42225  2.77519  2.73123  3.46354  2.40513  3.72494  3.29354  2.67741  2.69355  4.24690  2.90347  2.73739  3.18146  2.89801  2.37887  2.77519  2.98518  4.58477  3.61503
          0.03653  3.72352  4.44587  0.61958  0.77255  0.64577  0.74289
      7   3.07663  4.52544  4.03003  3.72201  1.29284  3.78992  3.82736  2.62556  3.63395  2.03427  3.38296  3.85366  4.25690  3.84552  3.79054  3.35068  3.38031  2.60387  4.13218  2.52262      7 f x - -
          2.68618  4.42225  2.77519  2.73123  3.46354  2.40513  3.72494  3.29354  2.67741  2.69355  4.24690  2.90347  2.73739  3.18146  2.89801  2.37887  2.77519  2.98518  4.58477  3.61503
          0.03653  3.72352  4.44587  0.61958  0.77255  0.64577  0.74289
      8   2.25303  4.16769  3.08670  2.90202  3.92904  2.90074  4.01283  3.43430  2.96495  3.16892  4.11291  3.14709  3.62855  3.32805  3.25123  1.34131  2.72310  3.00310  5.31534  4.01314      8 s x - -
          2.68618  4.42225  2.77519  2.73123  3.46354  2.40513  3.72494  3.29354  2.67741  2.69355  4.24690  2.90347  2.73739  3.18146  2.89801  2.37887  2.77519  2.98518  4.58477  3.61503
          0.03653  3.72352  4.44587  0.61958  0.77255  0.64577  0.74289
      9   1.25328  4.12913  3.31867  3.11049  3.90993  2.95592  4.14907  3.01458  3.12283  2.90162  3.95646  3.29554  3.68164  3.47986  3.37968  2.48399  2.75126  2.69587  5.35269  4.13736      9 a x - -
          2.68618  4.42225  2.77519  2.73123  3.46354  2.40513  3.72494  3.29354  2.67741  2.69355  4.24690  2.90347  2.73739  3.18146  2.89801  2.37887  2.77519  2.98518  4.58477  3.61503
          0.03653  3.72352  4.44587  0.61958  0.77255  0.64577  0.74289
     10   2.99255  4.50288  3.94507  3.59154  3.08966  3.78441  4.29412  2.29508  3.36045  1.08482  3.17248  3.88032  4.25050  3.76512  3.55810  3.34790  3.29657  2.29220  4.90771  3.59458     10 l x - -
          2.68618  4.42225  2.77519  2.73123  3.46354  2.40513  3.72494  3.29354  2.67741  2.69355  4.24690  2.90347  2.73739  3.18146  2.89801  2.37887  2.77519  2.98518  4.58477  3.61503
          0.03653  3.72352  4.44587  0.61958  0.77255  0.64577  0.74289
     11   2.60888  4.58936  2.64637  2.52008  3.93006  3.09056  3.81818  3.61430  2.71276  3.28075  4.24218  1.45380  3.73832  3.09639  3.05732  2.68551  2.98930  3.25191  5.25456  3.89341     11 n x - -
          2.68618  4.42225  2.77519  2.73123  3.46354  2.40513  3.72494  3.29354  2.67741  2.69355  4.24690  2.90347  2.73739  3.18146  2.89801  2.37887  2.77519  2.98518  4.58477  3.61503
          0.03653  3.72352  4.44587  0.61958  0.77255  0.64577  0.74289
     12   2.60888  4.58936  2.64637  2.52008  3.93006  3.09056  3.81818  3.61430  2.71276  3.28075  4.24218  1.45380  3.73832  3.09639  3.05732  2.68551  2.98930  3.25191  5.25456  3.89341     12 n x - -
          2.68618  4.42225  2.77519  2.73123  3.46354  2.40513  3.72494  3.29354  2.67741  2.69355  4.24690  2.90347  2.73739  3.18146  2.89801  2.37887  2.77519  2.98518  4.58477  3.61503
          0.03653  3.72352  4.44587  0.61958  0.77255  0.64577  0.74289
     13   2.25303  4.16769  3.08670  2.90202  3.92904  2.90074  4.01283  3.43430  2.96495  3.16892  4.11291  3.14709  3.62855  3.32805  3.25123  1.34131  2.72310  3.00310  5.31534  4.01314     13 s x - -
          2.68618  4.42225  2.77519  2.73123  3.46354  2.40513  3.72494  3.29354  2.67741  2.69355  4.24690  2.90347  2.73739  3.18146  2.89801  2.37887  2.77519  2.98518  4.58477  3.61503
          0.03653  3.72352  4.44587  0.61958  0.77255  0.64577  0.74289
     14   2.84298  4.78737  3.00880  2.66725  4.13927  3.34157  3.69302  3.56067  1.26513  3.16224  4.13844  3.09596  3.85807  2.89810  2.42815  2.89875  3.11114  3.27912  5.26104  4.05437     14 k x - -
          2.68618  4.42225  2.77519  2.73123  3.46354  2.40513  3.72494  3.29354  2.67741  2.69355  4.24690  2.90347  2.73739  3.18146  2.89801  2.37887  2.77519  2.98518  4.58477  3.61503
          0.03653  3.72352  4.44587  0.61958  0.77255  0.64577  0.74289
     15   3.04349  4.59303  3.62195  3.32948  2.32588  3.65913  3.56865  3.07433  3.19116  2.56550  3.76736  3.54796  4.13981  3.53361  3.40310  3.19316  3.33139  2.93880  3.96177  1.25611     15 y x - -
          2.68618  4.42225  2.77519  2.73123  3.46354  2.40513  3.72494  3.29354  2.67741  2.69355  4.24690  2.90347  2.73739  3.18146  2.89801  2.37887  2.77519  2.98518  4.58477  3.61503
          0.03653  3.72352  4.44587  0.61958  0.77255  0.64577  0.74289
     16   2.49826  4.28060  3.14041  3.02484  4.15509  1.00174  4.14816  3.72371  3.18464  3.39587  4.37587  3.30650  3.66697  3.52209  3.43115  2.66715  2.96823  3.28191  5.28376  4.25418     16 g x - -
          2.68618  4.42225  2.77519  2.73123  3.46354  2.40513  3.72494  3.29354  2.67741  2.69355  4.24690  2.90347  2.73739  3.18146  2.89801  2.37887  2.77519  2.98518  4.58477  3.61503
          0.03653  3.72352  4.44587  0.61958  0.77255  0.64577  0.74289
     17   3.07663  4.52544  4.03003  3.72201  1.29284  3.78992  3.82736  2.62556  3.63395  2.03427  3.38296  3.85366  4.25690  3.84552  3.79054  3.35068  3.38031  2.60387  4.13218  2.52262     17 f x - -
          2.68618  4.42225  2.77519  2.73123  3.46354  2.40513  3.72494  3.29354  2.67741  2.69355  4.24690  2.90347  2.73739  3.18146  2.89801  2.37887  2.77519  2.98518  4.58477  3.61503
          0.03653  3.72352  4.44587  0.61958  0.77255  0.64577  0.74289
     18   2.99255  4.50288  3.94507  3.59154  3.08966  3.78441  4.29412  2.29508  3.36045  1.08482  3.17248  3.88032  4.25050  3.76512  3.55810  3.34790  3.29657  2.29220  4.90771  3.59458     18 l x - -
          2.68618  4.42225  2.77519  2.73123  3.46354  2.40513  3.72494  3.29354  2.67741  2.69355  4.24690  2.90347  2.73739  3.18146  2.89801  2.37887  2.77519  2.98518  4.58477  3.61503
          0.03653  3.72352  4.44587  0.61958  0.77255  0.64577  0.74289
     19   2.77401  4.74246  2.81766  2.57747  3.88861  3.27292  3.73181  3.50281  2.41105  3.01957  4.05918  3.03296  3.82903  1.52740  2.69523  2.83167  3.07474  3.24419  5.19155  3.87707     19 q x - -
          2.68618  4.42225  2.77519  2.73123  3.46354  2.40513  3.72494  3.29354  2.67741  2.69355  4.24690  2.90347  2.73739  3.18146  2.89801  2.37887  2.77519  2.98518  4.58477  3.61503
          0.03653  3.72352  4.44587  0.61958  0.77255  0.64577  0.74289
     20   3.04349  4.59303  3.62195  3.32948  2.32588  3.65913  3.56865  3.07433  3.19116  2.56550  3.76736  3.54796  4.13981  3.53361  3.40310  3.19316  3.33139  2.93880  3.96177  1.25611     20 y x - -
          2.68618  4.42225  2.77519  2.73123  3.46354  2.40513  3.72494  3.29354  2.67741  2.69355  4.24690  2.90347  2.73739  3.18146  2.89801  2.37887  2.77519  2.98518  4.58477  3.61503
          0.03653  3.72352  4.44587  0.61958  0.77255  0.64577  0.74289
     21   2.25303  4.16769  3.08670  2.90202  3.92904  2.90074  4.01283  3.43430  2.96495  3.16892  4.11291  3.14709  3.62855  3.32805  3.25123  1.34131  2.72310  3.00310  5.31534  4.01314     21 s x - -
          2.68618  4.42225  2.77519  2.73123  3.46354  2.40513  3.72494  3.29354  2.67741  2.69355  4.24690  2.90347  2.73739  3.18146  2.89801  2.37887  2.77519  2.98518  4.58477  3.61503
          0.03653  3.72352  4.44587  0.61958  0.77255  0.64577  0.74289
     22   2.85090  4.68440  2.99793  2.74940  3.19308  3.33217  1.50142  3.52942  2.59741  3.04001  4.07653  3.16220  3.88013  3.11565  2.86890  2.92489  3.15197  3.26811  4.65933  3.14960     22 h x - -
          2.68618  4.42225  2.77519  2.73123  3.46354  2.40513  3.72494  3.29354  2.67741  2.69355  4.24690  2.90347  2.73739  3.18146  2.89801  2.37887  2.77519  2.98518  4.58477  3.61503
          0.03653  3.72352  4.44587  0.61958  0.77255  0.64577  0.74289
     23   2.99255  4.50288  3.94507  3.59154  3.08966  3.78441  4.29412  2.29508  3.36045  1.08482  3.17248  3.88032  4.25050  3.76512  3.55810  3.34790  3.29657  2.29220  4.90771  3.59458     23 l x - -
          2.68618  4.42225  2.77519  2.73123  3.46354  2.40513  3.72494  3.29354  2.67741  2.69355  4.24690  2.90347  2.73739  3.18146  2.89801  2.37887  2.77519  2.98518  4.58477  3.61503
          0.03653  3.72352  4.44587  0.61958  0.77255  0.64577  0.74289
     24   2.91423  4.38364  4.10864  3.72462  3.28038  3.89198  4.48456  1.28594  3.54899  1.90620  3.24816  3.99082  4.34402  3.91706  3.76283  3.37869  3.21901  1.86398  5.13484  3.85514     24 i x - -
          2.68618  4.42225  2.77519  2.73123  3.46354  2.40513  3.72494  3.29354  2.67741  2.69355  4.24690  2.90347  2.73739  3.18146  2.89801  2.37887  2.77519  2.98518  4.58477  3.61503
          0.03653  3.72352  4.44587  0.61958  0.77255  0.64577  0.74289
     25   2.49826  4.28060  3.14041  3.02484  4.15509  1.00174  4.14816  3.72371  3.18464  3.39587  4.37587  3.30650  3.66697  3.52209  3.43115  2.66715  2.96823  3.28191  5.28376  4.25418     25 g x - -
          2.68618  4.42225  2.77519  2.73123  3.46354  2.40513  3.72494  3.29354  2.67741  2.69355  4.24690  2.90347  2.73739  3.18146  2.89801  2.37887  2.77519  2.98518  4.58477  3.61503
          0.03653  3.72352  4.44587  0.61958  0.77255  0.64577  0.74289
     26   2.57461  4.34933  3.16690  2.98998  3.98543  3.04558  4.07480  3.49787  3.03533  3.13913  4.18758  3.30842  1.15875  3.42921  3.29247  2.73906  3.00614  3.16002  5.20770  4.10640     26 p x - -
          2.68618  4.42225  2.77519  2.73123  3.46354  2.40513  3.72494  3.29354  2.67741  2.69355  4.24690  2.90347  2.73739  3.18146  2.89801  2.37887  2.77519  2.98518  4.58477  3.61503
          0.03653  3.72352  4.44587  0.61958  0.77255  0.64577  0.74289
     27   2.34407  4.18635  3.30555  3.05869  3.84612  3.02836  4.08603  2.95575  2.99857  2.82393  3.89025  3.28798  3.72279  3.40292  3.26050  2.54441  1.45380  2.66714  5.29792  4.06474     27 t x - -
          2.68618  4.42225  2.77519  2.73123  3.46354  2.40513  3.72494  3.29354  2.67741  2.69355  4.24690  2.90347  2.73739  3.18146  2.89801  2.37887  2.77519  2.98518  4.58477  3.61503
          0.03653  3.72352  4.44587  0.61958  0.77255  0.64577  0.74289
     28   2.25303  4.16769  3.08670  2.90202  3.92904  2.90074  4.01283  3.43430  2.96495  3.16892  4.11291  3.14709  3.62855  3.32805  3.25123  1.34131  2.72310  3.00310  5.31534  4.01314     28 s x - -
          2.68618  4.42225  2.77519  2.73123  3.46354  2.40513  3.72494  3.29354  2.67741  2.69355  4.24690  2.90347  2.73739  3.18146  2.89801  2.37887  2.77519  2.98518  4.58477  3.61503
          0.03653  3.72352  4.44587  0.61958  0.77255  0.64577  0.74289
     29   2.57461  4.34933  3.16690  2.98998  3.98543  3.04558  4.07480  3.49787  3.03533  3.13913  4.18758  3.30842  1.15875  3.42921  3.29247  2.73906  3.00614  3.16002  5.20770  4.10640     29 p x - -
          2.68618  4.42225  2.77519  2.73123  3.46354  2.40513  3.72494  3.29354  2.67741  2.69355  4.24690  2.90347  2.73739  3.18146  2.89801  2.37887  2.77519  2.98518  4.58477  3.61503
          0.03653  3.72352  4.44587  0.61958  0.77255  0.64577  0.74289
     30   2.91423  4.38364  4.10864  3.72462  3.28038  3.89198  4.48456  1.28594  3.54899  1.90620  3.24816  3.99082  4.34402  3.91706  3.76283  3.37869  3.21901  1.86398  5.13484  3.85514     30 i x - -
          2.68618  4.42225  2.77519  2.73123  3.46354  2.40513  3.72494  3.29354  2.67741  2.69355  4.24690  2.90347  2.73739  3.18146  2.89801  2.37887  2.77519  2.98518  4.58477  3.61503
          0.03653  3.72352  4.44587  0.61958  0.77255  0.64577  0.74289
     31   1.25328  4.12913  3.31867  3.11049  3.90993  2.95592  4.14907  3.01458  3.12283  2.90162  3.95646  3.29554  3.68164  3.47986  3.37968  2.48399  2.75126  2.69587  5.35269  4.13736     31 a x - -
          2.68618  4.42225  2.77519  2.73123  3.46354  2.40513  3.72494  3.29354  2.67741  2.69355  4.24690  2.90347  2.73739  3.18146  2.89801  2.37887  2.77519  2.98518  4.58477  3.61503
          0.03653  3.72352  4.44587  0.61958  0.77255  0.64577  0.74289
     32   2.25303  4.16769  3.08670  2.90202  3.92904  2.90074  4.01283  3.43430  2.96495  3.16892  4.11291  3.14709  3.62855  3.32805  3.25123  1.34131  2.72310  3.00310  5.31534  4.01314     32 s x - -
          2.68618  4.42225  2.77519  2.73123  3.46354  2.40513  3.72494  3.29354  2.67741  2.69355  4.24690  2.90347  2.73739  3.18146  2.89801  2.37887  2.77519  2.98518  4.58477  3.61503
          0.03653  3.72352  4.44587  0.61958  0.77255  0.64577  0.74289
     33   1.25328  4.12913  3.31867  3.11049  3.90993  2.95592  4.14907  3.01458  3.12283  2.90162  3.95646  3.29554  3.68164  3.47986  3.37968  2.48399  2.75126  2.69587  5.35269  4.13736     33 a x - -
          2.68618  4.42225  2.77519  2.73123  3.46354  2.40513  3.72494  3.29354  2.67741  2.69355  4.24690  2.90347  2.73739  3.18146  2.89801  2.37887  2.77519  2.98518  4.58477  3.61503
          0.03653  3.72352  4.44587  0.61958  0.77255  0.64577  0.74289
     34   2.84677  4.68380  3.32316  2.87520  4.00039  3.35478  3.73556  3.53713  2.20705  3.08099  4.09177  3.24316  3.87060  2.96924  1.23504  2.94194  3.12696  3.26921  5.14815  3.96659     34 r x - -
          2.68618  4.42225  2.77519  2.73123  3.46354  2.40513  3.72494  3.29354  2.67741  2.69355  4.24690  2.90347  2.73739  3.18146  2.89801  2.37887  2.77519  2.98518  4.58477  3.61503
          0.03653  3.72352  4.44587  0.61958  0.77255  0.64577  0.74289
     35   2.69097  4.28165  3.91181  3.57731  3.44762  3.56104  4.40662  2.08278  3.44227  2.16655  3.44332  3.78885  4.13474  3.81603  3.66761  3.06071  3.05936  1.23908  5.20413  3.92312     35 v x - -
          2.68618  4.42225  2.77519  2.73123  3.46354  2.40513  3.72494  3.29354  2.67741  2.69355  4.24690  2.90347  2.73739  3.18146  2.89801  2.37887  2.77519  2.98518  4.58477  3.61503
          0.03653  3.72352  4.44587  0.61958  0.77255  0.64577  0.74289
     36   2.99255  4.50288  3.94507  3.59154  3.08966  3.78441  4.29412  2.29508  3.36045  1.08482  3.17248  3.88032  4.25050  3.76512  3.55810  3.34790  3.29657  2.29220  4.90771  3.59458     36 l x - -
          2.68618  4.42225  2.77519  2.73123  3.46354  2.40513  3.72494  3.29354  2.67741  2.69355  4.24690  2.90347  2.73739  3.18146  2.89801  2.37887  2.77519  2.98518  4.58477  3.61503
          0.03653  3.72352  4.44587  0.61958  0.77255  0.64577  0.74289
     37   2.77401  4.74246  2.81766  2.57747  3.88861  3.27292  3.73181  3.50281  2.41105  3.01957  4.05918  3.03296  3.82903  1.52740  2.69523  2.83167  3.07474  3.24419  5.19155  3.87707     37 q x - -
          2.68618  4.42225  2.77519  2.73123  3.46354  2.40513  3.72494  3.29354  2.67741  2.69355  4.24690  2.90347  2.73739  3.18146  2.89801  2.37887  2.77519  2.98518  4.58477  3.61503
          0.03653  3.72352  4.44587  0.61958  0.77255  0.64577  0.74289
     38   2.49826  4.28060  3.14041  3.02484  4.15509  1.00174  4.14816  3.72371  3.18464  3.39587  4.37587  3.30650  3.66697  3.52209  3.43115  2.66715  2.96823  3.28191  5.28376  4.25418     38 g x - -
          2.68618  4.42225  2.77519  2.73123  3.46354  2.40513  3.72494  3.29354  2.67741  2.69355  4.24690  2.90347  2.73739  3.18146  2.89801  2.37887  2.77519  2.98518  4.58477  3.61503
          0.03653  3.72352  4.44587  0.61958  0.77255  0.64577  0.74289
     39   2.43668  1.30228  3.91238  3.62301  3.65457  3.08517  4.30373  2.77865  3.45039  2.69830  3.81770  3.64984  3.78041  3.80369  3.59921  2.70693  2.89193  2.53218  5.09623  3.94159     39 c x - -
          2.68618  4.42225  2.77519  2.73123  3.46354  2.40513  3.72494  3.29354  2.67741  2.69355  4.24690  2.90347  2.73739  3.18146  2.89801  2.37887  2.77519  2.98518  4.58477  3.61503
          0.03653  3.72352  4.44587  0.61958  0.77255  0.64577  0.74289
     40   2.83850  4.92380  1.15904  2.26618  4.28356  3.10568  3.81630  3.83991  2.87506  3.47862  4.46020  2.81185  3.74899  3.06046  3.36482  2.82304  3.17652  3.49760  5.48103  4.18999     40 d x - -
          2.68618  4.42225  2.77519  2.73123  3.46354  2.40513  3.72494  3.29354  2.67741  2.69355  4.24690  2.90347  2.73739  3.18146  2.89801  2.37887  2.77519  2.98518  4.58477  3.61503
          0.03653  3.72352  4.44587  0.61958  0.77255  0.64577  0.74289
     41   2.34407  4.18635  3.30555  3.05869  3.84612  3.02836  4.08603  2.95575  2.99857  2.82393  3.89025  3.28798  3.72279  3.40292  3.26050  2.54441  1.45380  2.66714  5.29792  4.06474     41 t x - -
          2.68618  4.42225  2.77519  2.73123  3.46354  2.40513  3.72494  3.29354  2.67741  2.69355  4.24690  2.90347  2.73739  3.18146  2.89801  2.37887  2.77519  2.98518  4.58477  3.61503
          0.03653  3.72352  4.44587  0.61958  0.77255  0.64577  0.74289
     42   1.25328  4.12913  3.31867  3.11049  3.90993  2.95592  4.14907  3.01458  3.12283  2.90162  3.95646  3.29554  3.68164  3.47986  3.37968  2.48399  2.75126  2.69587  5.35269  4.13736     42 a x - -
          2.68618  4.42225  2.77519  2.73123  3.46354  2.40513  3.72494  3.29354  2.67741  2.69355  4.24690  2.90347  2.73739  3.18146  2.89801  2.37887  2.77519  2.98518  4.58477  3.61503
          0.03653  3.72352  4.44587  0.61958  0.77255  0.64577  0.74289
     43   3.09535  4.53985  4.34814  3.81705  3.03569  4.20258  4.49804  2.14693  3.60549  1.11148  2.40148  4.12982  4.48361  3.88908  3.80938  3.55487  3.33595  2.21451  5.02438  3.84497     43 l x - -
          2.68618  4.42225  2.77519  2.73123  3.46354  2.40513  3.72494  3.29354  2.67741  2.69355  4.24690  2.90347  2.73739  3.18146  2.89801  2.37887  2.77519  2.98518  4.58477  3.61503
          0.03332  3.81406  4.53640  0.61958  0.77255  0.64577  0.74289
     44   3.09088  4.57119  4.09505  3.73594  3.11562  3.90677  4.41004  2.31806  3.50420  0.95072  3.15919  4.01692  4.35307  3.88657  3.68931  3.47267  3.38830  2.33997  4.97240  3.68182     44 l x - -
          2.68621  4.42228  2.77523  2.73126  3.46357  2.40516  3.72497  3.29357  2.67744  2.69358  4.24693  2.90292  2.73743  3.18149  2.89804  2.37890  2.77523  2.98521  4.58480  3.61506
          0.33339  1.29903  4.53640  0.24883  1.51281  0.64577  0.74289
     45   2.86383  4.93632  3.18293  2.65573  4.25290  3.49652  3.58494  3.69560  1.97587  3.19243  4.09053  3.08147  3.91568  2.31901  1.56638  2.88833  3.07263  3.39507  5.30569  4.07107     46 r x - -
          2.68618  4.42225  2.77519  2.73123  3.46354  2.40513  3.72494  3.29354  2.67741  2.69355  4.24690  2.90347  2.73739  3.18146  2.89801  2.37887  2.77519  2.98518  4.58477  3.61503
          0.03332  3.81406  4.53640  0.61958  0.77255  0.64577  0.74289
     46   2.92734  4.34241  4.39970  3.91341  3.42975  4.11670  4.68482  1.59936  3.78047  1.98254  3.28120  4.16865  4.49920  4.08660  4.01422  3.49939  3.21045  1.23862  5.33323  4.10280     47 v x - -
          2.68618  4.42225  2.77519  2.73123  3.46354  2.40513  3.72494  3.29354  2.67741  2.69355  4.24690  2.90347  2.73739  3.18146  2.89801  2.37887  2.77519  2.98518  4.58477  3.61503
          0.03332  3.81406  4.53640  0.61958  0.77255  0.64577  0.74289
     47   1.64711  4.26645  3.53404  3.14245  3.58769  3.31977  4.09216  2.56804  3.03312  2.07680  3.56829  3.42093  3.91202  3.41260  3.32165  2.73511  2.86693  2.37544  5.18219  3.91165     48 a x - -
          2.68618  4.42225  2.77519  2.73123  3.46354  2.40513  3.72494  3.29354  2.67741  2.69355  4.24690  2.90347  2.73739  3.18146  2.89801  2.37887  2.77519  2.98518  4.58477  3.61503
          0.03332  3.81406  4.53640  0.61958  0.77255  0.64577  0.74289
     48   3.27899  4.66184  4.19371  3.80725  1.68690  4.08470  3.43674  3.04504  3.68048  2.44730  3.67778  3.80402  4.42797  3.79860  3.82838  3.43944  3.51330  2.95476  3.65108  1.27805     49 y x - -
          2.68590  4.42244  2.77538  2.73142  3.46373  2.40497  3.72513  3.29373  2.67760  2.69327  4.24709  2.90365  2.73710  3.18165  2.89820  2.37906  2.77488  2.98475  4.58496  3.61522
          0.33339  1.29903  4.53640  1.53393  0.24294  0.64577  0.74289
     49   2.73166  3.02333  4.28606  3.77956  3.37630  3.81722  4.44253  1.42451  3.62723  2.10010  3.29684  3.96252  4.27218  3.91437  3.83263  3.20024  3.03426  1.79997  5.12167  3.89400     56 i x - -
          2.68618  4.42225  2.77519  2.73123  3.46354  2.40513  3.72494  3.29354  2.67741  2.69355  4.24690  2.90347  2.73739  3.18146  2.89801  2.37887  2.77519  2.98518  4.58477  3.61503
          0.03332  3.81406  4.53640  0.61958  0.77255  0.64577  0.74289
     50   2.59573  4.37552  3.25739  3.15011  4.29079  0.82524  4.27281  3.87726  3.32328  3.53851  4.51476  3.42201  3.76477  3.65229  3.56461  2.76620  3.07248  3.41698  5.40021  4.39115     57 g x - -
          2.68618  4.42225  2.77519  2.73123  3.46354  2.40513  3.72494  3.29354  2.67741  2.69355  4.24690  2.90347  2.73739  3.18146  2.89801  2.37887  2.77519  2.98518  4.58477  3.61503
          0.03332  3.81406  4.53640  0.61958  0.77255  0.64577  0.74289
     51   2.75317  5.09030  1.92481  2.14291  4.42168  3.14857  3.70687  3.96709  2.67554  3.53911  4.40102  1.72177  3.75977  2.89104  3.19798  2.70580  3.06195  3.56840  5.66802  4.22360     58 n x - -
          2.68624  4.42231  2.77475  2.73129  3.46360  2.40519  3.72501  3.29360  2.67747  2.69361  4.24696  2.90295  2.73746  3.18152  2.89807  2.37893  2.77526  2.98524  4.58483  3.61509
          0.33339  1.29903  4.53640  0.66952  0.71735  0.64577  0.74289
     52   2.58635  4.59479  2.79558  2.55371  3.87872  1.77720  2.70074  3.59156  2.62734  3.19509  4.08089  3.00030  3.77774  3.02546  2.98575  2.66698  2.92722  3.22805  5.21630  3.84663     61 g x - -
          2.68618  4.42225  2.77519  2.73123  3.46354  2.40513  3.72494  3.29354  2.67741  2.69355  4.24690  2.90347  2.73739  3.18146  2.89801  2.37887  2.77519  2.98518  4.58477  3.61503
          0.03332  3.81406  4.53640  0.61958  0.77255  0.64577  0.74289
     53   2.94173  4.78255  3.42664  2.95162  4.12235  3.43932  3.78574  3.66104  2.21939  3.18771  4.19062  3.31522  3.94583  3.01002  1.07163  3.02942  3.21238  3.38782  5.22981  4.06361     62 r x - -
          2.68641  4.42294  2.77589  2.73096  3.46423  2.40512  3.72564  3.29168  2.67764  2.69424  4.24759  2.90416  2.73711  3.18216  2.89698  2.37888  2.77386  2.98588  4.58546  3.61338
          0.33339  1.29903  4.53640  2.73233  0.06728  0.64577  0.74289
     54   2.98000  4.45126  4.27014  3.78488  3.17072  4.05973  4.50430  2.04288  3.59745  1.24411  3.06967  4.06554  4.42926  3.90926  3.81558  3.44202  3.25602  1.77045  5.10314  3.87060     85 l x - -
          2.68618  4.42225  2.77519  2.73123  3.46354  2.40513  3.72494  3.29354  2.67741  2.69355  4.24690  2.90347  2.73739  3.18146  2.89801  2.37887  2.77519  2.98518  4.58477  3.61503
          0.03332  3.81406  4.53640  0.61958  0.77255  0.64577  0.74289
     55   2.67703  4.44520  3.31507  2.95140  2.79315  3.45085  3.65622  3.08523  2.88600  2.71731  3.71493  3.28202  3.95546  3.24378  3.18647  2.35195  2.97966  2.84858  4.37621  1.79176     86 y x - -
          2.68618  4.42225  2.77519  2.73123  3.46354  2.40513  3.72494  3.29354  2.67741  2.69355  4.24690  2.90347  2.73739  3.18146  2.89801  2.37887  2.77519  2.98518  4.58477  3.61503
          0.03332  3.81406  4.53640  0.61958  0.77255  0.64577  0.74289
     56   3.18581  4.60525  4.15818  3.86263  1.11247  3.88714  3.85444  2.71790  3.77138  2.10209  3.45754  3.95407  4.34792  3.95582  3.90551  3.45806  3.48737  2.70409  4.12287  2.49804     87 f x - -
          2.68618  4.42225  2.77519  2.73123  3.46354  2.40513  3.72494  3.29354  2.67741  2.69355  4.24690  2.90347  2.73739  3.18146  2.89801  2.37887  2.77519  2.98518  4.58477  3.61503
          0.03332  3.81406  4.53640  0.61958  0.77255  0.64577  0.74289
     57   2.72255  4.87849  2.60088  2.37155  3.82870  3.27873  2.79935  3.69727  2.45520  3.25477  4.13691  1.85199  3.81430  2.87604  2.83298  2.73119  3.00274  3.35564  5.18517  3.72032     88 n x - -
          2.68618  4.42225  2.77519  2.73123  3.46354  2.40513  3.72494  3.29354  2.67741  2.69355  4.24690  2.90347  2.73739  3.18146  2.89801  2.37887  2.77519  2.98518  4.58477  3.61503
          0.03332  3.81406  4.53640  0.61958  0.77255  0.64577  0.74289
     58   2.54583  4.30693  3.52909  3.10694  3.54984  3.38731  4.04739  2.55102  2.95163  2.06268  3.52821  3.41507  3.94260  3.36003  3.24006  2.78519  1.83647  2.37148  5.14224  3.86928     89 t x - -
          2.68618  4.42225  2.77519  2.73123  3.46354  2.40513  3.72494  3.29354  2.67741  2.69355  4.24690  2.90347  2.73739  3.18146  2.89801  2.37887  2.77519  2.98518  4.58477  3.61503
          0.03332  3.81406  4.53640  0.61958  0.77255  0.64577  0.74289
     59   2.70353  4.56428  2.46293  2.68258  3.55082  3.44092  3.84411  2.81604  2.79385  1.71048  3.61729  3.14971  3.92925  3.12425  3.17636  2.84693  2.97858  2.64290  5.08253  3.73966     90 l x - -
          2.68618  4.42225  2.77519  2.73123  3.46354  2.40513  3.72494  3.29354  2.67741  2.69355  4.24690  2.90347  2.73739  3.18146  2.89801  2.37887  2.77519  2.98518  4.58477  3.61503
          0.03332  3.81406  4.53640  0.61958  0.77255  0.64577  0.74289
     60   2.21914  4.13994  3.26146  2.97012  4.02908  2.94555  4.03981  3.31649  2.96378  3.10592  3.99876  3.19249  3.65537  3.31651  3.26726  2.00479  1.63065  2.90019  5.41356  4.16795     91 t x - -
          2.68618  4.42225  2.77519  2.73123  3.46354  2.40513  3.72494  3.29354  2.67741  2.69355  4.24690  2.90347  2.73739  3.18146  2.89801  2.37887  2.77519  2.98518  4.58477  3.61503
          0.03332  3.81406  4.53640  0.61958  0.77255  0.64577  0.74289
     61   2.59573  4.37552  3.25739  3.15011  4.29079  0.82524  4.27281  3.87726  3.32328  3.53851  4.51476  3.42201  3.76477  3.65229  3.56461  2.76620  3.07248  3.41698  5.40021  4.39115     92 g x - -
          2.68618  4.42225  2.77519  2.73123  3.46354  2.40513  3.72494  3.29354  2.67741  2.69355  4.24690  2.90347  2.73739  3.18146  2.89801  2.37887  2.77519  2.98518  4.58477  3.61503
          0.03332  3.81406  4.53640  0.61958  0.77255  0.64577  0.74289
     62   3.26427  4.63257  4.24811  3.85972  1.31799  4.09898  3.47803  2.95540  3.73004  2.33777  3.58810  3.84383  4.43658  3.83464  3.86236  3.45583  3.49836  2.88712  3.68806  1.69900     93 f x - -
          2.68618  4.42225  2.77519  2.73123  3.46354  2.40513  3.72494  3.29354  2.67741  2.69355  4.24690  2.90347  2.73739  3.18146  2.89801  2.37887  2.77519  2.98518  4.58477  3.61503
          0.03332  3.81406  4.53640  0.61958  0.77255  0.64577  0.74289
     63   2.54583  4.30693  3.52909  3.10694  3.54984  3.38731  4.04739  2.55102  2.95163  2.06268  3.52821  3.41507  3.94260  3.36003  3.24006  2.78519  1.83647  2.37148  5.14224  3.86928     94 t x - -
          2.68618  4.42225  2.77519  2.73123  3.46354  2.40513  3.72494  3.29354  2.67741  2.69355  4.24690  2.90347  2.73739  3.18146  2.89801  2.37887  2.77519  2.98518  4.58477  3.61503
          0.03332  3.81406  4.53640  0.61958  0.77255  0.64577  0.74289
     64   2.92123  4.97659  3.30591  2.71566  4.37159  3.54296  3.57212  3.74466  1.68554  3.24377  4.13202  3.12114  3.94283  2.72398  1.49787  2.94247  3.11270  3.44213  5.32941  4.14024     95 r x - -
          2.68622  4.42138  2.77524  2.73127  3.46358  2.40517  3.72499  3.29358  2.67745  2.69359  4.24694  2.90351  2.73744  3.18151  2.89785  2.37879  2.77506  2.98523  4.58481  3.61507
          0.12707  2.21996  4.53640  1.00889  0.45354  0.64577  0.74289
     65   1.42766  4.16312  3.23355  2.94944  4.05097  2.95637  4.04552  3.33078  2.98535  3.09533  4.00464  3.19055  2.63422  3.31775  3.30160  2.41653  2.69373  2.92173  5.42728  4.19861    100 a x - -
          2.68618  4.42225  2.77519  2.73123  3.46354  2.40513  3.72494  3.29354  2.67741  2.69355  4.24690  2.90347  2.73739  3.18146  2.89801  2.37887  2.77519  2.98518  4.58477  3.61503
          0.03332  3.81406  4.53640  0.61958  0.77255  0.64577  0.74289
     66   3.09088  4.57119  4.09505  3.73594  3.11562  3.90677  4.41004  2.31806  3.50420  0.95072  3.15919  4.01692  4.35307  3.88657  3.68931  3.47267  3.38830  2.33997  4.97240  3.68182    101 l x - -
          2.68618  4.42225  2.77519  2.73123  3.46354  2.40513  3.72494  3.29354  2.67741  2.69355  4.24690  2.90347  2.73739  3.18146  2.89801  2.37887  2.77519  2.98518  4.58477  3.61503
          0.03332  3.81406  4.53640  0.61958  0.77255  0.64577  0.74289
     67   2.72981  4.77351  2.76692  1.71645  3.88774  3.37572  3.72397  3.16989  2.51008  2.40167  3.86462  2.97949  3.86692  2.92932  2.88570  2.78834  2.98992  2.94386  5.27419  3.93530    102 e x - -
          2.68618  4.42225  2.77519  2.73123  3.46354  2.40513  3.72494  3.29354  2.67741  2.69355  4.24690  2.90347  2.73739  3.18146  2.89801  2.37887  2.77519  2.98518  4.58477  3.61503
          0.03332  3.81406  4.53640  0.61958  0.77255  0.64577  0.74289
     68   2.63132  4.40257  3.34173  2.92886  3.53349  3.46751  3.91322  2.63204  2.76028  2.43021  3.52369  3.31125  3.95752  2.62595  3.05820  2.84211  2.92572  1.72494  5.07558  3.79133    103 v x - -
          2.68618  4.42225  2.77519  2.73123  3.46354  2.40513  3.72494  3.29354  2.67741  2.69355  4.24690  2.90347  2.73739  3.18146  2.89801  2.37887  2.77519  2.98518  4.58477  3.61503
          0.03332  3.81406  4.53640  0.61958  0.77255  0.64577  0.74289
     69   2.63631  4.29400  3.64794  3.21123  3.43602  3.54726  4.10279  1.63583  3.09727  2.25130  3.39855  3.52989  2.95667  3.45930  3.37937  2.93162  2.94472  2.19739  5.06473  3.81450    104 i x - -
          2.68618  4.42225  2.77519  2.73123  3.46354  2.40513  3.72494  3.29354  2.67741  2.69355  4.24690  2.90347  2.73739  3.18146  2.89801  2.37887  2.77519  2.98518  4.58477  3.61503
          0.03332  3.81406  4.53640  0.61958  0.77255  0.64577  0.74289
     70   2.64099  4.77573  2.06620  2.34414  4.25950  3.15160  3.77702  3.72795  2.71504  3.35014  4.22826  2.85701  1.87560  2.97853  3.17970  2.66978  2.97472  3.34968  5.50908  4.17786    105 p x - -
          2.68618  4.42225  2.77519  2.73123  3.46354  2.40513  3.72494  3.29354  2.67741  2.69355  4.24690  2.90347  2.73739  3.18146  2.89801  2.37887  2.77519  2.98518  4.58477  3.61503
          0.03332  3.81406  4.53640  0.61958  0.77255  0.64577  0.74289
     71   2.68314  4.30723  3.78270  3.35528  1.84136  3.58421  3.96457  2.51837  3.26950  2.15485  3.34254  3.59776  4.07603  3.55479  3.52010  2.96628  2.44972  2.39530  4.59839  3.12970    106 f x - -
          2.68618  4.42225  2.77519  2.73123  3.46354  2.40513  3.72494  3.29354  2.67741  2.69355  4.24690  2.90347  2.73739  3.18146  2.89801  2.37887  2.77519  2.98518  4.58477  3.61503
          0.03332  3.81406  4.53640  0.61958  0.77255  0.64577  0.74289
     72   2.38355  4.22808  3.37841  3.12921  3.91937  3.06889  4.15070  3.03947  3.07101  2.90497  3.96032  3.34711  3.76851  3.46910  3.33175  2.58431  1.27500  2.74070  5.36240  4.13637    107 t x - -
          2.68618  4.42225  2.77519  2.73123  3.46354  2.40513  3.72494  3.29354  2.67741  2.69355  4.24690  2.90347  2.73739  3.18146  2.89801  2.37887  2.77519  2.98518  4.58477  3.61503
          0.03332  3.81406  4.53640  0.61958  0.77255  0.64577  0.74289
     73   2.40811  4.18967  3.60790  3.20720  3.70939  3.23951  4.15059  2.53407  3.10229  2.55858  3.64162  3.43413  3.86854  3.46433  3.38769  2.65726  1.76435  1.98382  5.27790  4.03756    108 t x - -
          2.68618  4.42225  2.77519  2.73123  3.46354  2.40513  3.72494  3.29354  2.67741  2.69355  4.24690  2.90347  2.73739  3.18146  2.89801  2.37887  2.77519  2.98518  4.58477  3.61503
          0.03332  3.81406  4.53640  0.61958  0.77255  0.64577  0.74289
     74   2.66742  4.29726  3.75581  3.22096  3.41985  3.67008  4.09876  2.03586  3.10110  2.18184  2.99570  3.56518  4.09425  3.43855  3.40378  2.98445  2.02419  2.12306  5.06026  3.84063    109 t x - -
          2.68618  4.42225  2.77519  2.73123  3.46354  2.40513  3.72494  3.29354  2.67741  2.69355  4.24690  2.90347  2.73739  3.18146  2.89801  2.37887  2.77519  2.98518  4.58477  3.61503
          0.03190  3.85696  4.57931  0.61958  0.77255  0.64577  0.74289
     75   3.22495  4.72022  3.81546  3.54206  2.29404  3.81216  3.61168  3.23635  3.40003  2.69425  3.91303  3.70454  4.28643  3.70978  3.58686  3.36314  3.51159  3.10619  3.93716  0.99197    110 y x - -
          2.68618  4.42225  2.77519  2.73123  3.46354  2.40513  3.72494  3.29354  2.67741  2.69355  4.24690  2.90347  2.73739  3.18146  2.89801  2.37887  2.77519  2.98518  4.58477  3.61503
          0.07622  3.85696  2.95155  0.61958  0.77255  0.64577  0.74289
     76   2.71024  4.35702  3.75868  3.32095  3.35116  3.62375  4.17723  2.33338  3.13349  1.46024  3.29656  3.62421  4.11286  3.52925  3.39203  3.01575  2.47606  2.23104  5.08053  3.82936    111 l x - -
          2.68618  4.42225  2.77519  2.73123  3.46354  2.40513  3.72494  3.29354  2.67741  2.69355  4.24690  2.90347  2.73739  3.18146  2.89801  2.37887  2.77519  2.98518  4.58477  3.61503
          0.03332  3.81406  4.53640  0.61958  0.77255  0.67743  0.70911
     77   2.57037  4.67896  2.58766  2.05931  4.18221  3.15525  3.74786  3.60125  2.59862  3.24835  4.11749  2.87672  3.75043  2.94644  3.00625  1.73292  2.90618  3.23121  5.46340  4.12365    112 s x - -
          2.68618  4.42225  2.77519  2.73123  3.46354  2.40513  3.72494  3.29354  2.67741  2.69355  4.24690  2.90347  2.73739  3.18146  2.89801  2.37887  2.77519  2.98518  4.58477  3.61503
          0.03332  3.81406  4.53640  0.61958  0.77255  0.61787  0.77455
     78   2.61876  4.60483  2.90469  2.63986  4.12100  3.22248  3.83247  3.54359  2.31384  3.18518  4.09995  3.07006  1.61424  3.05439  2.89802  2.71170  2.96248  3.20064  5.37739  4.11797    113 p x - -
          2.68623  4.42230  2.77525  2.73129  3.46359  2.40518  3.72500  3.29271  2.67746  2.69352  4.24695  2.90352  2.73728  3.18152  2.89806  2.37892  2.77516  2.98524  4.58482  3.61508
          0.16997  1.92381  4.57931  0.96093  0.48214  0.64577  0.74289
     79   2.78677  4.39081  3.81294  3.24194  3.30546  3.79751  4.03914  2.52919  2.60629  1.55760  2.33473  3.59778  4.15064  3.39635  3.26168  3.08606  3.01632  2.44335  4.94827  3.75075    118 l x - -
          2.68618  4.42225  2.77519  2.73123  3.46354  2.40513  3.72494  3.29354  2.67741  2.69355  4.24690  2.90347  2.73739  3.18146  2.89801  2.37887  2.77519  2.98518  4.58477  3.61503
          0.02658  4.03663  4.75898  0.61958  0.77255  0.64577  0.74289
     80   1.86227  4.37018  3.31046  2.77333  3.59470  3.06122  3.78598  2.81374  2.73697  2.66222  3.54412  2.97900  3.87395  3.06238  3.11720  2.70968  2.79714  2.48808  5.00903  3.42062    119 a x - -
          2.68618  4.42225  2.77519  2.73123  3.46354  2.40513  3.72494  3.29354  2.67741  2.69355  4.24690  2.90347  2.73739  3.18146  2.89801  2.37887  2.77519  2.98518  4.58477  3.61503
          0.02658  4.03663  4.75898  0.61958  0.77255  0.64577  0.74289
     81   2.44637  4.30838  3.49515  2.96469  3.56988  3.47035  3.91435  2.42829  2.89554  2.27720  3.51458  3.33589  3.93410  3.22444  3.23939  1.89469  2.69483  2.49933  5.03912  3.80049    120 s x - -
          2.68618  4.42225  2.77519  2.73123  3.46354  2.40513  3.72494  3.29354  2.67741  2.69355  4.24690  2.90347  2.73739  3.18146  2.89801  2.37887  2.77519  2.98518  4.58477  3.61503
          0.02658  4.03663  4.75898  0.61958  0.77255  0.64577  0.74289
     82   2.58273  4.69987  3.00182  2.49052  3.98697  2.94802  3.66214  3.03412  2.37776  3.01373  3.84341  2.73914  3.81643  2.83217  2.73481  2.00240  2.83238  3.07609  5.26968  3.95797    121 s x - -
          2.68618  4.42225  2.77519  2.73123  3.46354  2.40513  3.72494  3.29354  2.67741  2.69355  4.24690  2.90347  2.73739  3.18146  2.89801  2.37887  2.77519  2.98518  4.58477  3.61503
          0.02658  4.03663  4.75898  0.61958  0.77255  0.64577  0.74289
     83   2.48669  4.82605  2.27831  2.38923  3.74874  3.39277  3.13459  3.49600  2.40889  2.74641  3.89803  2.91481  3.54437  2.64131  2.87592  2.61474  2.82574  3.16403  5.31576  3.96681    122 d x - -
          2.68618  4.42225  2.77519  2.73123  3.46354  2.40513  3.72494  3.29354  2.67741  2.69355  4.24690  2.90347  2.73739  3.18146  2.89801  2.37887  2.77519  2.98518  4.58477  3.61503
          0.05467  4.03663  3.33700  0.61958  0.77255  0.64577  0.74289
     84   2.68599  2.18734  4.14797  3.59208  3.17953  3.77489  4.13837  1.88010  3.44395  2.17440  3.23914  3.79458  4.17155  3.69936  3.63637  3.09532  2.94331  2.11107  4.79052  3.16916    123 i x - -
          2.68618  4.42225  2.77519  2.73123  3.46354  2.40513  3.72494  3.29354  2.67741  2.69355  4.24690  2.90347  2.73739  3.18146  2.89801  2.37887  2.77519  2.98518  4.58477  3.61503
          0.02733  4.00929  4.73164  0.61958  0.77255  0.67019  0.71664
     85   2.22529  4.27011  3.62622  3.16277  3.74039  3.36042  4.11353  2.36282  3.08066  2.64707  3.65737  3.44576  3.93646  3.42062  3.39497  2.73512  1.59945  2.40874  5.25581  4.02690    124 t x - -
          2.68618  4.42225  2.77519  2.73123  3.46354  2.40513  3.72494  3.29354  2.67741  2.69355  4.24690  2.90347  2.73739  3.18146  2.89801  2.37887  2.77519  2.98518  4.58477  3.61503
          0.02733  4.00929  4.73164  0.61958  0.77255  0.67019  0.71664
     86   2.68767  4.45974  3.30621  2.66205  3.60037  3.55912  3.83414  2.82685  2.54536  1.63162  3.53573  3.26820  3.97788  3.11501  2.96771  2.87872  2.74091  2.62736  5.04940  3.81016    125 l x - -
          2.68618  4.42225  2.77519  2.73123  3.46354  2.40513  3.72494  3.29354  2.67741  2.69355  4.24690  2.90347  2.73739  3.18146  2.89801  2.37887  2.77519  2.98518  4.58477  3.61503
          0.08440  4.00929  2.76801  0.61958  0.77255  0.67019  0.71664
     87   2.57518  4.17674  3.67264  3.10484  3.26715  3.60134  3.87782  2.31439  2.99027  2.33655  3.28037  3.43919  3.98234  3.29905  3.03565  2.75113  2.81179  1.86980  4.76841  3.06823    126 v x - -
          2.68618  4.42225  2.77519  2.73123  3.46354  2.40513  3.72494  3.29354  2.67741  2.69355  4.24690  2.90347  2.73739  3.18146  2.89801  2.37887  2.77519  2.98518  4.58477  3.61503
          0.02891  3.95381  4.67615  0.61958  0.77255  0.71612  0.67069
     88   2.57391  4.27722  3.46827  2.90026  3.35018  3.55240  3.26046  2.13519  2.80709  2.44174  3.21135  3.29507  3.92951  2.77956  3.13997  2.80457  2.80451  2.44698  4.81748  3.27270    127 i x - -
          2.68621  4.42228  2.77523  2.73126  3.46339  2.40516  3.72462  3.29357  2.67744  2.69352  4.24693  2.90350  2.73726  3.18149  2.89804  2.37886  2.77523  2.98521  4.58480  3.61506
          0.28943  1.41798  4.69877  0.24190  1.53774  0.71612  0.67069
     89   2.87666  4.50208  3.78231  3.25620  3.24863  3.84919  4.08571  2.38954  3.01319  1.30152  3.18652  3.63023  4.20660  2.81145  3.28065  3.16105  3.11217  2.48371  4.97794  3.73906    129 l x - -
          2.68618  4.42225  2.77519  2.73123  3.46354  2.40513  3.72494  3.29354  2.67741  2.69355  4.24690  2.90347  2.73739  3.18146  2.89801  2.37887  2.77519  2.98518  4.58477  3.61503
          0.05776  3.97642  3.28679  0.61958  0.77255  0.71612  0.67069
     90   2.10856  4.46782  2.91331  2.63230  4.19525  3.11318  3.88245  3.60554  2.75483  3.26278  4.10608  2.50056  1.92738  3.09065  3.14866  2.53866  2.81763  3.18313  5.49682  4.19918    130 p x - -
          2.68618  4.42225  2.77519  2.73123  3.46354  2.40513  3.72494  3.29354  2.67741  2.69355  4.24690  2.90347  2.73739  3.18146  2.89801  2.37887  2.77519  2.98518  4.58477  3.61503
          0.02909  3.94774  4.67009  0.61958  0.77255  0.45450  1.00722
     91   2.98754  4.43078  4.42711  3.84936  3.05871  4.11873  4.40656  1.82695  3.70840  1.93072  1.51628  4.08662  4.43629  3.18498  3.88423  3.41941  3.21598  2.43958  4.99602  3.83270    131 m x - -
          2.68618  4.42225  2.77519  2.73123  3.46354  2.40513  3.72494  3.29354  2.67741  2.69355  4.24690  2.90347  2.73739  3.18146  2.89801  2.37887  2.77519  2.98518  4.58477  3.61503
          0.01834  4.40351  5.12585  0.61958  0.77255  0.56784  0.83644
     92   2.67426  4.51186  3.38565  2.83037  2.26237  3.39255  3.84777  3.04805  2.62434  2.61418  3.44065  2.88800  3.99063  3.11950  3.18180  1.96861  2.90945  2.80380  5.07524  3.81206    132 s x - -
          2.68618  4.42225  2.77519  2.73123  3.46354  2.40513  3.72494  3.29354  2.67741  2.69355  4.24690  2.90347  2.73739  3.18146  2.89801  2.37887  2.77519  2.98518  4.58477  3.61503
          0.03734  4.41954  3.70448  0.61958  0.77255  0.56784  0.83644
     93   2.67652  4.09484  4.38050  3.78200  2.94316  3.81607  3.70473  1.99060  3.62010  1.64192  3.02228  3.88804  4.18063  3.79809  3.71895  3.00625  2.79615  2.17613  4.70651  2.83453    133 l x - -
          2.68618  4.42225  2.77519  2.73123  3.46354  2.40513  3.72494  3.29354  2.67741  2.69355  4.24690  2.90347  2.73739  3.18146  2.89801  2.37887  2.77519  2.98518  4.58477  3.61503
          0.01799  4.42282  5.14516  0.61958  0.77255  0.59475  0.80229
     94   2.67565  4.31378  3.19608  2.63597  3.65443  3.54704  3.33005  3.30275  2.61646  2.74135  3.79694  2.91547  3.93529  2.95877  2.49787  2.17345  2.16389  2.86709  5.24602  3.94846    134 t x - -
          2.68618  4.42225  2.77519  2.73123  3.46354  2.40513  3.72494  3.29354  2.67741  2.69355  4.24690  2.90347  2.73739  3.18146  2.89801  2.37887  2.77519  2.98518  4.58477  3.61503
          0.08073  4.43494  2.72259  0.61958  0.77255  0.54774  0.86336
     95   2.69184  4.19036  4.07471  3.48855  3.29117  3.77987  4.07355  2.04071  3.17892  2.00718  1.97192  3.72731  4.14908  3.40480  3.38050  2.96425  2.73038  2.42903  4.79996  3.60604    135 m x - -
          2.68618  4.42225  2.77519  2.73123  3.46354  2.40513  3.72494  3.29354  2.67741  2.69355  4.24690  2.90347  2.73739  3.18146  2.89801  2.37887  2.77519  2.98518  4.58477  3.61503
          0.26939  4.45403  1.49379  0.61958  0.77255  0.65263  0.73537
     96   2.87733  4.79692  3.40076  2.84323  3.93323  3.66850  3.78545  3.29013  1.74956  1.67688  3.82578  3.27470  4.05487  2.78028  2.61516  2.98101  3.08946  3.07581  5.24905  4.00583    136 l . - -
          2.68618  4.42225  2.77519  2.73123  3.46354  2.40513  3.72494  3.29354  2.67741  2.69355  4.24690  2.90347  2.73739  3.18146  2.89801  2.37887  2.77519  2.98518  4.58477  3.61503
          0.02237  4.20702  4.92936  0.61958  0.77255  0.49243  0.94454
     97   1.85849  4.19025  4.22424  3.64459  2.69129  3.84237  4.17834  1.87970  3.52512  2.36018  3.31370  3.51831  4.21674  3.74650  3.70386  3.13818  2.83688  1.94791  4.85229  3.65826    137 a x - -
          2.68618  4.42225  2.77519  2.73123  3.46354  2.40513  3.72494  3.29354  2.67741  2.69355  4.24690  2.90347  2.73739  3.18146  2.89801  2.37887  2.77519  2.98518  4.58477  3.61503
          0.01778  4.43417  5.15652  0.61958  0.77255  0.67946  0.70703
     98   2.09630  2.64249  3.54770  2.98016  3.20863  3.65354  2.90420  2.90135  2.93233  2.50287  3.35561  3.25626  4.03334  3.23686  2.80790  2.71766  2.90830  2.67586  4.98227  3.57207    138 a x - -
          2.68618  4.42225  2.77519  2.73123  3.46354  2.40513  3.72494  3.29354  2.67741  2.69355  4.24690  2.90347  2.73739  3.18146  2.89801  2.37887  2.77519  2.98518  4.58477  3.61503
          0.01752  4.44886  5.17120  0.61958  0.77255  0.67946  0.70703
     99   2.55780  4.09705  4.43626  3.83575  3.03310  3.83565  4.15882  1.71912  3.66666  1.96743  3.07583  3.92366  3.90103  3.83809  3.75171  2.79842  2.92031  1.89663  4.05030  3.53942    139 i x - -
          2.68618  4.42225  2.77519  2.73123  3.46354  2.40513  3.72494  3.29354  2.67741  2.69355  4.24690  2.90347  2.73739  3.18146  2.89801  2.37887  2.77519  2.98518  4.58477  3.61503
          0.01752  4.44886  5.17120  0.61958  0.77255  0.45190  1.01175
    100   1.86078  4.42851  3.58561  3.01823  3.34697  3.68650  3.69308  2.92717  2.97125  2.64025  3.35267  3.17289  4.06635  3.02450  3.32460  2.93143  2.02361  2.41629  3.99657  3.77564    140 a x - -
          2.68621  4.42228  2.77523  2.73126  3.46357  2.40512  3.72498  3.29357  2.67738  2.69342  4.24693  2.90350  2.73743  3.18150  2.89804  2.37885  2.77513  2.98513  4.58480  3.61506
          0.13371  2.12044  5.26355  0.35588  1.20584  0.54074  0.87304
    101   2.71536  4.26828  4.66797  4.07422  3.07402  4.06997  3.96065  1.80006  3.90761  1.43325  3.26397  4.16535  4.41170  4.06731  3.98681  3.38124  3.11894  1.73392  4.92331  3.75116    143 l x - -
          2.68618  4.42225  2.77519  2.73123  3.46354  2.40513  3.72494  3.29354  2.67741  2.69355  4.24690  2.90347  2.73739  3.18146  2.89801  2.37887  2.77519  2.98518  4.58477  3.61503
          0.01596  4.54120  5.26355  0.61958  0.77255  0.45286  1.01008
    102   2.03403  2.37922  3.26207  2.88354  3.90801  2.24854  3.94711  3.29065  2.85867  2.96745  3.63988  3.31870  4.01773  3.18444  3.02764  2.49893  2.71109  3.00700  5.28657  4.01992    144 a x - -
          2.68618  4.42225  2.77519  2.73123  3.46354  2.40513  3.72494  3.29354  2.67741  2.69355  4.24690  2.90347  2.73739  3.18146  2.89801  2.37887  2.77519  2.98518  4.58477  3.61503
          0.01530  4.58351  5.30586  0.61958  0.77255  0.48576  0.95510
    103   2.78094  4.31364  4.52210  3.95005  3.42768  3.69676  4.41843  2.26938  3.80327  1.16262  3.39082  4.10020  4.40752  4.01374  3.94393  3.17200  3.13299  1.75167  5.02632  3.84300    145 l x - -
          2.68618  4.42225  2.77519  2.73123  3.46354  2.40513  3.72494  3.29354  2.67741  2.69355  4.24690  2.90347  2.73739  3.18146  2.89801  2.37887  2.77519  2.98518  4.58477  3.61503
          0.01530  4.58351  5.30586  0.61958  0.77255  0.48576  0.95510
    104   2.42627  4.16607  4.49792  3.89794  1.78536  3.90342  4.22243  2.50221  3.73002  1.96874  2.46183  3.98897  4.26500  3.89931  3.81590  2.95096  2.98877  2.18898  4.77910  3.39900    146 f x - -
          2.68618  4.42225  2.77519  2.73123  3.46354  2.40513  3.72494  3.29354  2.67741  2.69355  4.24690  2.90347  2.73739  3.18146  2.89801  2.37887  2.77519  2.98518  4.58477  3.61503
          0.03205  4.58351  3.84783  0.61958  0.77255  0.48576  0.95510
    105   2.49588  4.18157  3.98295  3.77674  2.99026  3.88319  4.20077  1.94815  3.42167  1.50034  3.17310  3.92330  4.24749  3.82768  3.76331  3.17945  2.75048  2.15824  4.81204  3.62687    147 l x - -
          2.68618  4.42225  2.77519  2.73123  3.46354  2.40513  3.72494  3.29354  2.67741  2.69355  4.24690  2.90347  2.73739  3.18146  2.89801  2.37887  2.77519  2.98518  4.58477  3.61503
          0.01555  4.56701  5.28936  0.61958  0.77255  0.51573  0.90897
    106   1.74690  4.12079  3.39035  2.73902  3.70996  3.55787  3.92009  3.30826  2.81740  2.91367  3.83738  3.28588  3.55354  3.14617  3.23176  1.81138  2.49484  3.02161  5.29474  4.02149    148 a x - -
          2.68618  4.42225  2.77519  2.73123  3.46354  2.40513  3.72494  3.29354  2.67741  2.69355  4.24690  2.90347  2.73739  3.18146  2.89801  2.37887  2.77519  2.98518  4.58477  3.61503
          0.01555  4.56701  5.28936  0.61958  0.77255  0.51573  0.90897
    107   2.22738  4.43535  3.18211  2.62307  3.47784  2.66730  3.58346  3.02042  2.46173  3.06896  3.73112  3.12965  3.71520  2.39296  2.65004  2.64038  2.87297  2.93456  5.34324  4.03002    149 a x - -
          2.68618  4.42225  2.77519  2.73123  3.46354  2.40513  3.72494  3.29354  2.67741  2.69355  4.24690  2.90347  2.73739  3.18146  2.89801  2.37887  2.77519  2.98518  4.58477  3.61503
          0.01555  4.56701  5.28936  0.61958  0.77255  0.51573  0.90897
    108   2.20996  4.76051  3.22874  2.48866  3.95902  3.37909  3.59895  2.78623  2.65488  3.00101  3.57053  3.16600  3.75486  2.85135  3.09552  2.26603  2.10969  3.06989  5.29315  3.74187    150 t x - -
          2.68618  4.42225  2.77519  2.73123  3.46354  2.40513  3.72494  3.29354  2.67741  2.69355  4.24690  2.90347  2.73739  3.18146  2.89801  2.37887  2.77519  2.98518  4.58477  3.61503
          0.27402  4.56701  1.47274  0.61958  0.77255  0.46747  0.98507
    109   2.44042  4.17354  3.96081  3.38186  3.14696  3.72965  4.02890  2.24662  3.28622  2.36234  3.07977  3.65027  4.10265  3.53230  3.51873  2.26616  2.58029  1.86457  4.79505  3.43372    151 v x - -
          2.68618  4.42225  2.77519  2.73123  3.46354  2.40513  3.72494  3.29354  2.67741  2.69355  4.24690  2.90347  2.73739  3.18146  2.89801  2.37887  2.77519  2.98518  4.58477  3.61503
          0.04965  4.33431  3.34314  0.61958  0.77255  0.54063  0.87318
    110   2.68825  4.40427  2.44541  3.00205  3.20401  3.66899  3.92741  1.93857  2.95930  2.25649  3.50437  3.40775  3.39873  3.26069  3.31302  2.75240  2.92115  2.55077  4.99451  3.75875    152 i x - -
          2.68618  4.42225  2.77519  2.73123  3.46354  2.40513  3.72494  3.29354  2.67741  2.69355  4.24690  2.90347  2.73739  3.18146  2.89801  2.37887  2.77519  2.98518  4.58477  3.61503
          0.01765  4.44154  5.16388  0.61958  0.77255  0.70577  0.68068
    111   2.46470  2.78713  3.45901  2.90244  3.69901  3.56860  3.31862  2.88077  2.86627  2.76652  3.64322  3.32263  3.49306  3.18316  3.24883  1.96732  2.27921  2.81586  5.11239  3.86278    153 s x - -
          2.68616  4.42233  2.77528  2.73131  3.46362  2.40518  3.72503  3.29362  2.67742  2.69347  4.24698  2.90355  2.73748  3.18154  2.89809  2.37852  2.77516  2.98505  4.58485  3.61511
          0.45453  1.02295  5.16388  0.12785  2.12014  0.70577  0.68068
    112   2.40745  4.44506  3.48434  2.91982  3.58902  3.63794  3.60091  2.71658  2.76750  2.39643  3.54628  2.20277  4.01923  3.18923  3.24316  2.87835  2.91043  2.04210  5.02062  3.58150    155 v x - -
          2.68618  4.42225  2.77519  2.73123  3.46354  2.40513  3.72494  3.29354  2.67741  2.69355  4.24690  2.90347  2.73739  3.18146  2.89801  2.37887  2.77519  2.98518  4.58477  3.61503
          0.01765  4.44154  5.16388  0.61958  0.77255  0.70577  0.68068
    113   1.59427  4.34412  3.72257  3.17678  3.55523  3.62654  3.68635  2.85203  3.10612  2.45747  3.53140  3.51557  4.06723  3.40510  3.41855  2.72263  2.83973  1.86777  5.02117  3.79962    156 a x - -
          2.68618  4.42225  2.77519  2.73123  3.46354  2.40513  3.72494  3.29354  2.67741  2.69355  4.24690  2.90347  2.73739  3.18146  2.89801  2.37887  2.77519  2.98518  4.58477  3.61503
          0.05183  4.44154  3.25111  0.61958  0.77255  0.70577  0.68068
    114   2.64484  5.16585  2.61597  1.74961  4.48948  3.15174  3.68107  3.95918  2.44375  3.46617  4.22678  2.93298  3.87183  2.79214  2.54945  2.59981  2.20231  3.54783  5.62172  4.22177    157 e x - -
          2.68618  4.42225  2.77519  2.73123  3.46354  2.40513  3.72494  3.29354  2.67741  2.69355  4.24690  2.90347  2.73739  3.18146  2.89801  2.37887  2.77519  2.98518  4.58477  3.61503
          0.17126  4.40797  1.92950  0.61958  0.77255  0.74762  0.64149
    115   2.39849  4.81023  2.99791  2.43895  4.16317  3.40761  3.72643  3.58419  2.45892  3.18406  3.99567  2.87530  2.52806  2.88049  2.98774  2.30527  2.16327  3.23479  5.41950  4.08635    158 t x - -
          2.68618  4.42225  2.77519  2.73123  3.46354  2.40513  3.72494  3.29354  2.67741  2.69355  4.24690  2.90347  2.73739  3.18146  2.89801  2.37887  2.77519  2.98518  4.58477  3.61503
          0.02125  4.25795  4.98030  0.61958  0.77255  0.90226  0.52029
    116   2.74164  4.41445  3.69974  3.17357  3.45252  3.70298  4.04354  2.73089  3.05292  1.47416  3.39671  3.53674  2.47302  3.21144  3.35385  3.00145  2.99691  2.39805  5.02221  3.80155    159 l x - -
          2.68618  4.42225  2.77519  2.73123  3.46354  2.40513  3.72494  3.29354  2.67741  2.69355  4.24690  2.90347  2.73739  3.18146  2.89801  2.37887  2.77519  2.98518  4.58477  3.61503
          0.02125  4.25795  4.98030  0.61958  0.77255  0.55568  0.85257
    117   2.62887  4.93966  2.78522  2.42834  4.19603  3.49403  3.69401  3.29199  2.41314  3.02167  3.74600  3.00948  2.80251  2.75752  2.85160  1.92450  2.83194  3.28171  5.42946  3.75239    160 s . - -
          2.68631  4.42238  2.77526  2.73136  3.46367  2.40517  3.72507  3.29333  2.67754  2.69337  4.24672  2.90352  2.73686  3.18159  2.89806  2.37885  2.77527  2.98507  4.58490  3.61516
          0.50510  0.93961  5.15409  0.42879  1.05354  0.68874  0.69757
    118   2.53846  4.89450  3.07690  2.51866  3.59999  3.30999  2.60682  3.55661  2.44924  3.03503  3.96558  3.03881  3.08307  2.85960  2.18274  2.60096  2.76020  3.11729  5.39446  4.05780    167 r x - -
          2.68618  4.42225  2.77519  2.73123  3.46354  2.40513  3.72494  3.29354  2.67741  2.69355  4.24690  2.90347  2.73739  3.18146  2.89801  2.37887  2.77519  2.98518  4.58477  3.61503
          0.03607  4.44324  3.74361  0.61958  0.77255  0.52288  0.89848
    119   2.11003  4.86234  2.94554  2.52038  4.13761  2.15716  3.76596  3.41933  2.57651  3.08174  3.97912  3.08557  3.92711  2.92286  2.97039  2.16858  2.93709  2.98011  5.41243  4.08395    168 a x - -
          2.68618  4.42225  2.77519  2.73123  3.46354  2.40513  3.72494  3.29354  2.67741  2.69355  4.24690  2.90347  2.73739  3.18146  2.89801  2.37887  2.77519  2.98518  4.58477  3.61503
          0.31453  4.49909  1.35189  0.61958  0.77255  0.51686  0.90731
    120   2.28081  5.16370  2.37361  1.75666  4.48446  3.20782  3.66102  3.95793  2.36926  3.46495  4.23073  2.87720  3.57773  2.77672  2.95021  2.50092  2.77526  3.54518  5.62279  4.21384    169 e x - -
          2.68594  4.42222  2.77538  2.73153  3.46377  2.40523  3.72506  3.29377  2.67732  2.69342  4.24732  2.90336  2.73730  3.18130  2.89843  2.37844  2.77544  2.98533  4.58375  3.61457
          0.90912  1.13260  1.29125  1.79252  0.18217  0.42466  1.06129
    121   2.49767  4.74018  3.10533  2.43462  3.98993  3.48592  3.73163  3.25212  2.52797  3.01549  3.85718  3.07602  1.90461  2.84383  2.79285  2.73045  2.90219  2.87012  5.29134  3.98936    179 p x - -
          2.68618  4.42225  2.77519  2.73123  3.46354  2.40513  3.72494  3.29354  2.67741  2.69355  4.24690  2.90347  2.73739  3.18146  2.89801  2.37887  2.77519  2.98518  4.58477  3.61503
          0.07994  4.27057  2.76691  0.61958  0.77255  0.82497  0.57669
    122   2.58544  4.95296  2.95514  2.40755  3.88686  3.06236  3.63415  3.67301  2.00840  3.23280  4.01955  2.36674  3.82889  2.54888  2.86695  2.58326  2.63956  3.08203  5.43333  4.07168    180 k x - -
          2.68618  4.42225  2.77519  2.73123  3.46354  2.40513  3.72494  3.29354  2.67741  2.69355  4.24690  2.90347  2.73739  3.18146  2.89801  2.37887  2.77519  2.98518  4.58477  3.61503
          0.02153  4.24504  4.96739  0.61958  0.77255  0.85854  0.55127
    123   2.64734  4.17161  3.93279  3.16628  2.65027  3.71351  3.95762  2.62951  3.05703  1.82351  3.28286  3.61946  4.08404  3.50054  3.48291  2.76075  2.87888  2.43122  4.26424  2.36698    181 l x - -
          2.68618  4.42225  2.77519  2.73123  3.46354  2.40513  3.72494  3.29354  2.67741  2.69355  4.24690  2.90347  2.73739  3.18146  2.89801  2.37887  2.77519  2.98518  4.58477  3.61503
          0.02097  4.27095  4.99330  0.61958  0.77255  0.89061  0.52832
    124   2.62039  4.25799  3.64956  3.07803  3.21009  3.26010  3.90536  1.99195  3.01132  2.41405  3.19758  3.24940  4.01361  3.29849  2.80127  2.53395  2.85291  2.29856  4.85311  3.63379    182 i x - -
          2.68618  4.42225  2.77519  2.73123  3.46354  2.40513  3.72494  3.29354  2.67741  2.69355  4.24690  2.90347  2.73739  3.18146  2.89801  2.37887  2.77519  2.98518  4.58477  3.61503
          0.02097  4.27095  4.99330  0.61958  0.77255  0.89061  0.52832
    125   2.59586  4.76476  3.10637  2.54375  3.65909  3.49192  3.55231  3.39149  2.29373  2.93440  3.84595  3.04759  3.88073  2.86154  2.26381  2.06285  2.87882  2.76393  5.27775  3.96640    183 s x - -
          2.68618  4.42225  2.77519  2.73123  3.46354  2.40513  3.72494  3.29354  2.67741  2.69355  4.24690  2.90347  2.73739  3.18146  2.89801  2.37887  2.77519  2.98518  4.58477  3.61503
          0.02097  4.27095  4.99330  0.61958  0.77255  0.89061  0.52832
    126   2.39108  4.52250  3.28014  2.73590  3.75929  3.14714  3.80339  3.04268  2.70611  2.70483  3.68062  3.18742  3.91593  2.94866  3.11092  2.47563  1.77326  2.86557  5.13972  3.68412    184 t x - -
          2.68618  4.42225  2.77519  2.73123  3.46354  2.40513  3.72494  3.29354  2.67741  2.69355  4.24690  2.90347  2.73739  3.18146  2.89801  2.37887  2.77519  2.98518  4.58477  3.61503
          0.02097  4.27095  4.99330  0.61958  0.77255  0.83126  0.57182
    127   2.62264  5.12681  2.87133  2.19603  4.44810  3.19384  2.39321  3.91458  2.18106  3.41838  4.17829  2.78437  3.52966  2.41286  2.85089  2.44598  2.91308  3.50556  5.56959  4.17687    185 k x - -
          2.68618  4.42225  2.77519  2.73123  3.46354  2.40513  3.72494  3.29354  2.67741  2.69355  4.24690  2.90347  2.73739  3.18146  2.89801  2.37887  2.77519  2.98518  4.58477  3.61503
          0.02040  4.29824  5.02058  0.61958  0.77255  0.86519  0.54640
    128   2.55609  4.96562  2.81474  2.41797  4.24050  3.44688  2.89990  3.67939  2.41725  3.24094  4.02833  2.95046  3.84220  2.53957  2.79460  2.04204  2.50422  3.31901  5.44355  3.57669    186 s x - -
          2.68618  4.42225  2.77519  2.73123  3.46354  2.40513  3.72494  3.29354  2.67741  2.69355  4.24690  2.90347  2.73739  3.18146  2.89801  2.37887  2.77519  2.98518  4.58477  3.61503
          0.02040  4.29824  5.02058  0.61958  0.77255  0.86519  0.54640
    129   2.66254  4.30652  3.64843  2.97796  1.71873  3.26155  3.89779  2.78846  2.99952  2.45181  3.41357  3.45071  4.04074  3.16781  3.09090  2.92519  2.89458  2.51850  4.81997  3.29591    187 f x - -
          2.68618  4.42225  2.77519  2.73123  3.46354  2.40513  3.72494  3.29354  2.67741  2.69355  4.24690  2.90347  2.73739  3.18146  2.89801  2.37887  2.77519  2.98518  4.58477  3.61503
          0.02040  4.29824  5.02058  0.61958  0.77255  0.86519  0.54640
    130   2.65697  4.91989  2.99924  2.33660  4.18262  3.46380  3.52277  3.60980  2.44094  2.88136  3.99008  2.98079  2.58621  2.17733  2.90287  2.45962  2.73673  3.09950  5.40979  4.06177    188 q x - -
          2.68618  4.42225  2.77519  2.73123  3.46354  2.40513  3.72494  3.29354  2.67741  2.69355  4.24690  2.90347  2.73739  3.18146  2.89801  2.37887  2.77519  2.98518  4.58477  3.61503
          0.02010  4.31305  5.03540  0.61958  0.77255  0.86519  0.54640
    131   2.51398  4.26345  3.87863  3.31097  3.36000  3.72731  3.64877  2.55876  3.19734  2.37209  1.57916  3.61563  3.85587  3.48468  3.45796  3.00958  2.93060  2.30917  4.87796  3.67086    189 m x - -
          2.68618  4.42225  2.77519  2.73123  3.46354  2.40513  3.72494  3.29354  2.67741  2.69355  4.24690  2.90347  2.73739  3.18146  2.89801  2.37887  2.77519  2.98518  4.58477  3.61503
          0.01924  4.35600  5.07834  0.61958  0.77255  0.86519  0.54640
    132   2.60294  4.54665  3.32523  2.98266  3.59153  1.12297  4.10739  3.54088  3.03009  3.21906  4.10134  3.34120  3.96415  3.15099  3.39396  2.75046  2.65703  3.18203  5.48829  4.19279    190 g x - -
          2.68618  4.42225  2.77519  2.73123  3.46354  2.40513  3.72494  3.29354  2.67741  2.69355  4.24690  2.90347  2.73739  3.18146  2.89801  2.37887  2.77519  2.98518  4.58477  3.61503
          0.04369  4.35600  3.50915  0.61958  0.77255  0.86519  0.54640
    133   2.65499  5.10829  2.63349  2.22286  4.42978  3.08760  3.44086  3.89953  2.32390  3.27982  3.78256  2.90937  3.44355  2.24428  2.80712  2.14826  2.88645  3.48631  5.55487  4.15829    191 s x - -
          2.68618  4.42225  2.77519  2.73123  3.46354  2.40513  3.72494  3.29354  2.67741  2.69355  4.24690  2.90347  2.73739  3.18146  2.89801  2.37887  2.77519  2.98518  4.58477  3.61503
          0.03595  4.33202  3.80878  0.61958  0.77255  0.79163  0.60350
    134   1.77909  4.45618  3.41092  2.84973  3.36465  3.57811  3.84989  2.78307  2.64084  2.69565  3.57612  3.28339  3.64083  3.13163  3.19859  2.55623  2.45557  2.57887  5.04823  3.79756    192 a x - -
          2.68608  4.42233  2.77517  2.73131  3.46362  2.40518  3.72475  3.29362  2.67749  2.69340  4.24698  2.90344  2.73743  3.18137  2.89804  2.37891  2.77512  2.98513  4.58485  3.61511
          0.05055  3.14454  5.08167  1.61788  0.22104  0.42612  1.05854
    135   2.60568  5.15048  2.87734  2.50191  4.44935  3.26029  3.74639  3.90337  2.38881  3.43608  4.20481  2.45865  3.94552  2.33868  2.76241  2.56379  2.50751  2.22279  5.61281  4.23228    210 v x - -
          2.68618  4.42225  2.77519  2.73123  3.46354  2.40513  3.72494  3.29354  2.67741  2.69355  4.24690  2.90347  2.73739  3.18146  2.89801  2.37887  2.77519  2.98518  4.58477  3.61503
          0.06315  4.68592  2.95701  0.61958  0.77255  0.50461  0.92568
    136   2.57899  4.64198  3.41371  2.78438  3.80902  3.52011  3.90394  3.04107  2.64970  2.86803  3.73696  3.17130  4.05651  3.15073  2.97177  1.96263  2.91431  1.79711  5.20079  3.52359    211 v x - -
          2.68618  4.42225  2.77519  2.73123  3.46354  2.40513  3.72494  3.29354  2.67741  2.69355  4.24690  2.90347  2.73739  3.18146  2.89801  2.37887  2.77519  2.98518  4.58477  3.61503
          0.05328  4.66803  3.15832  0.61958  0.77255  0.45076  1.01375
    137   2.58587  4.93580  2.90674  2.54859  4.16694  3.59711  3.66933  3.57965  2.53179  2.03525  3.39251  2.51535  3.98676  2.95891  2.98924  2.23820  2.63499  3.12490  5.44350  4.11422    212 l x - -
          2.68618  4.42225  2.77519  2.73123  3.46354  2.40513  3.72494  3.29354  2.67741  2.69355  4.24690  2.90347  2.73739  3.18146  2.89801  2.37887  2.77519  2.98518  4.58477  3.61503
          0.01374  4.69016  5.41250  0.61958  0.77255  0.55562  0.85265
    138   2.69603  4.36204  3.89655  3.32205  2.20580  3.80857  2.27912  2.75920  3.06577  2.48901  3.18390  3.65135  3.61114  3.51835  3.40235  2.93716  3.00219  2.54684  4.95311  2.40478    213 f x - -
          2.68618  4.42225  2.77519  2.73123  3.46354  2.40513  3.72494  3.29354  2.67741  2.69355  4.24690  2.90347  2.73739  3.18146  2.89801  2.37887  2.77519  2.98518  4.58477  3.61503
          0.01359  4.70105  5.42339  0.61958  0.77255  0.57120  0.83206
    139   2.76973  2.03298  3.42301  2.68494  3.86828  3.41088  3.78199  3.24647  2.82995  2.92518  3.79099  3.32765  4.06942  3.06519  3.01155  2.61338  1.88010  2.87975  5.25135  3.98342    214 t x - -
          2.68618  4.42225  2.77519  2.73123  3.46354  2.40513  3.72494  3.29354  2.67741  2.69355  4.24690  2.90347  2.73739  3.18146  2.89801  2.37887  2.77519  2.98518  4.58477  3.61503
          0.01359  4.70105  5.42339  0.61958  0.77255  0.57120  0.83206
    140   2.77534  5.17687  3.05822  2.47067  4.48144  3.46699  2.99136  3.93758  2.46616  3.46321  4.22967  2.88566  1.89964  2.36730  2.83124  2.58118  2.71937  3.54586  5.63312  3.67487    215 p x - -
          2.68618  4.42225  2.77519  2.73123  3.46354  2.40513  3.72494  3.29354  2.67741  2.69355  4.24690  2.90347  2.73739  3.18146  2.89801  2.37887  2.77519  2.98518  4.58477  3.61503
          0.01359  4.70105  5.42339  0.61958  0.77255  0.57120  0.83206
    141   2.61143  4.55968  3.53729  2.29705  3.53572  3.71681  3.95967  2.80090  2.93648  1.75012  3.00660  3.40707  3.23419  2.96589  3.22786  2.61980  2.99796  2.74827  5.13152  3.88344    216 l x - -
          2.68618  4.42225  2.77519  2.73123  3.46354  2.40513  3.72494  3.29354  2.67741  2.69355  4.24690  2.90347  2.73739  3.18146  2.89801  2.37887  2.77519  2.98518  4.58477  3.61503
          0.01359  4.70105  5.42339  0.61958  0.77255  0.57120  0.83206
    142   2.76639  4.70718  3.24581  2.74055  3.88342  3.66595  3.89094  2.19353  2.60306  2.32419  3.62419  3.10768  4.05108  2.97091  2.94986  2.23427  2.28665  3.00357  5.25632  3.97877    217 i x - -
          2.68618  4.42225  2.77519  2.73123  3.46354  2.40513  3.72494  3.29354  2.67741  2.69355  4.24690  2.90347  2.73739  3.18146  2.89801  2.37887  2.77519  2.98518  4.58477  3.61503
          0.05040  4.70105  3.21728  0.61958  0.77255  0.57120  0.83206
    143   2.66878  4.29828  4.00217  3.42363  3.41071  2.73955  4.10423  2.27207  3.21302  1.53974  3.08142  3.55221  3.80084  3.58775  3.39479  2.93430  2.73896  2.45067  4.90272  3.69975    218 l x - -
          2.68618  4.42225  2.77519  2.73123  3.46354  2.40513  3.72494  3.29354  2.67741  2.69355  4.24690  2.90347  2.73739  3.18146  2.89801  2.37887  2.77519  2.98518  4.58477  3.61503
          0.05813  4.66474  3.05646  0.61958  0.77255  0.52302  0.89827
    144   2.68021  5.20402  2.84935  2.40472  4.52539  2.43465  3.72549  3.99380  1.65053  3.15646  4.25209  2.91786  3.92908  2.73376  2.87887  2.56244  2.72806  3.41122  5.65098  4.25634    219 k x - -
          2.68618  4.42225  2.77519  2.73123  3.46354  2.40513  3.72494  3.29354  2.67741  2.69355  4.24690  2.90347  2.73739  3.18146  2.89801  2.37887  2.77519  2.98518  4.58477  3.61503
          0.13356  4.65922  2.15807  0.61958  0.77255  0.64690  0.74163
    145   2.58276  4.71458  3.36168  2.86040  4.14544  3.51383  3.97042  3.17813  2.78550  3.18492  4.03271  3.29421  4.01335  3.03720  2.97218  1.12281  2.86801  3.20226  5.46587  4.18712    220 s x - -
          2.68624  4.42236  2.77530  2.73134  3.46364  2.40518  3.72505  3.29307  2.67751  2.69365  4.24700  2.90357  2.73750  3.18157  2.89811  2.37897  2.77530  2.98376  4.58487  3.61514
          0.64809  0.86860  2.85744  0.10340  2.32039  0.82034  0.58032
    146   2.80520  4.75712  3.37512  2.87042  3.88450  3.62093  1.26873  3.27236  2.69246  3.03424  3.67810  3.31168  3.64409  3.14526  3.03834  2.91760  2.88188  3.12176  5.26697  3.93194    222 h x - -
          2.68618  4.42225  2.77519  2.73123  3.46354  2.40513  3.72494  3.29354  2.67741  2.69355  4.24690  2.90347  2.73739  3.18146  2.89801  2.37887  2.77519  2.98518  4.58477  3.61503
          0.01684  4.48797  5.21031  0.61958  0.77255  0.62974  0.76085
    147   2.14422  5.20517  2.61103  1.74995  4.53299  3.32646  3.55007  4.00724  2.27601  3.25896  3.89212  2.98597  3.90687  2.68558  2.93618  2.52948  2.84821  3.58658  5.64809  4.24723    223 e . - -
          2.68618  4.42225  2.77519  2.73123  3.46354  2.40513  3.72494  3.29354  2.67741  2.69355  4.24690  2.90347  2.73739  3.18146  2.89801  2.37887  2.77519  2.98518  4.58477  3.61503
          0.01493  4.60746  5.32980  0.61958  0.77255  0.75708  0.63306
    148   2.45288  4.94719  2.92543  2.52938  3.88625  2.83327  3.76646  3.61275  2.51079  3.21165  4.02113  2.91917  3.95098  2.83445  3.02997  1.89679  2.64099  2.49689  5.45121  4.11259    224 s . - -
          2.68618  4.42225  2.77519  2.73123  3.46354  2.40513  3.72494  3.29354  2.67741  2.69355  4.24690  2.90347  2.73739  3.18146  2.89801  2.37887  2.77519  2.98518  4.58477  3.61503
          0.13723  4.60746  2.13491  0.61958  0.77255  0.75708  0.63306
    149   2.70187  5.14092  1.90758  2.35015  4.45651  3.47935  3.24009  3.92263  2.33047  3.20557  4.19033  2.85746  3.53629  2.78255  2.83596  2.30662  2.81280  3.13502  5.59136  4.19794    225 d . - -
          2.68618  4.42225  2.77519  2.73123  3.46354  2.40513  3.72494  3.29354  2.67741  2.69355  4.24690  2.90347  2.73739  3.18146  2.89801  2.37887  2.77519  2.98518  4.58477  3.61503
          0.01686  4.48708  5.20943  0.61958  0.77255  0.90950  0.51538
    150   2.73848  5.21454  1.88380  2.34720  4.53855  3.34125  2.81392  4.01498  2.39931  3.19729  4.26404  2.76818  3.68942  2.68021  2.95018  2.23106  2.97297  3.59448  5.65724  4.25034    226 d . - -
          2.68618  4.42225  2.77519  2.73123  3.46354  2.40513  3.72494  3.29354  2.67741  2.69355  4.24690  2.90347  2.73739  3.18146  2.89801  2.37887  2.77519  2.98518  4.58477  3.61503
          0.05122  4.48708  3.25244  0.61958  0.77255  0.90950  0.51538
    151   2.42630  4.93940  2.93900  2.41953  4.19440  3.28196  3.70483  3.47338  1.77340  3.10190  2.77888  2.93746  3.89570  2.84381  2.95401  2.59673  2.80466  3.28074  5.43108  4.08447    227 k . - -
          2.68618  4.42225  2.77519  2.73123  3.46354  2.40513  3.72494  3.29354  2.67741  2.69355  4.24690  2.90347  2.73739  3.18146  2.89801  2.37887  2.77519  2.98518  4.58477  3.61503
          0.01744  4.45330  5.17565  0.61958  0.77255  0.94555  0.49179
    152   2.56561  4.85812  3.00320  2.54133  4.08900  3.13256  2.15847  3.36887  2.53258  2.76467  3.93147  2.79297  3.90979  2.61985  2.99193  2.64196  2.91531  2.84649  5.36567  3.80782    228 h . - -
          2.68618  4.42225  2.77519  2.73123  3.46354  2.40513  3.72494  3.29354  2.67741  2.69355  4.24690  2.90347  2.73739  3.18146  2.89801  2.37887  2.77519  2.98518  4.58477  3.61503
          0.02878  4.45330  4.09038  0.61958  0.77255  0.94555  0.49179
    153   2.58639  4.29275  3.79418  3.21877  3.40292  3.72045  3.98652  2.67370  3.10218  1.34915  3.25828  3.34546  4.09541  3.14178  3.24415  2.92036  2.92332  2.55104  4.88273  3.40329    229 l . - -
          2.68618  4.42225  2.77519  2.73123  3.46354  2.40513  3.72494  3.29354  2.67741  2.69355  4.24690  2.90347  2.73739  3.18146  2.89801  2.37887  2.77519  2.98518  4.58477  3.61503
          0.10832  4.44216  2.39813  0.61958  0.77255  0.95690  0.48464
    154   2.55303  4.39293  3.49483  2.75574  3.53505  3.62070  3.54410  2.80307  2.65962  2.28976  3.49630  3.34395  3.65445  3.18976  3.22728  2.75839  2.88473  1.73280  4.97263  3.73547    230 v . - -
          2.68618  4.42225  2.77519  2.73123  3.46354  2.40513  3.72494  3.29354  2.67741  2.69355  4.24690  2.90347  2.73739  3.18146  2.89801  2.37887  2.77519  2.98518  4.58477  3.61503
          0.04423  4.35314  3.49321  0.61958  0.77255  1.03925  0.43652
    155   2.71288  5.06538  2.91945  2.10750  4.36533  3.31614  3.67445  3.80794  2.35773  3.17467  4.13359  2.96014  3.87577  1.71638  2.86157  2.50871  2.94528  3.22233  5.52816  4.16243    231 q . - -
          2.68618  4.42225  2.77519  2.73123  3.46354  2.40513  3.72494  3.29354  2.67741  2.69355  4.24690  2.90347  2.73739  3.18146  2.89801  2.37887  2.77519  2.98518  4.58477  3.61503
          0.01978  4.32869  5.05104  0.61958  0.77255  1.05955  0.42558
    156   2.75052  5.12773  2.93462  2.36993  4.45952  3.50884  3.65482  3.89938  1.52166  3.40345  4.18233  2.99379  3.89792  2.71193  2.27000  2.73103  2.74243  3.51371  5.54539  3.66178    232 k . - -
          2.68637  4.42251  2.77546  2.73142  3.46161  2.40539  3.72521  3.29183  2.67758  2.69373  4.24716  2.90367  2.73752  3.18115  2.89827  2.37898  2.77541  2.98530  4.58503  3.61384
          0.88314  0.54453  5.05104  0.76926  0.62242  0.56945  0.83433
    157   2.93838  4.35887  4.09388  3.94117  3.10431  4.08485  4.39128  2.03731  3.79777  1.05094  2.90432  4.11257  4.41795  3.97855  3.56448  3.38578  3.16754  2.45427  4.95465  3.79367    241 l x - -
          2.68618  4.42225  2.77519  2.73123  3.46354  2.40513  3.72494  3.29354  2.67741  2.69355  4.24690  2.90347  2.73739  3.18146  2.89801  2.37887  2.77519  2.98518  4.58477  3.61503
          0.01554  4.56773  5.29008  0.61958  0.77255  0.67463  0.71201
    158   2.68540  4.86345  3.23060  2.69383  3.62729  1.61796  3.84892  3.55101  2.29808  3.17655  4.00724  3.18655  4.00263  3.02058  2.90362  2.82311  2.30896  3.23756  5.43727  4.12896    242 g x - -
          2.68618  4.42225  2.77519  2.73123  3.46354  2.40513  3.72494  3.29354  2.67741  2.69355  4.24690  2.90347  2.73739  3.18146  2.89801  2.37887  2.77519  2.98518  4.58477  3.61503
          0.01480  4.61608  5.33842  0.61958  0.77255  0.74443  0.64436
    159   2.60686  5.22273  1.94202  2.39730  4.55593  3.18168  3.47016  4.03278  2.28207  3.19865  4.26715  2.90963  3.73227  2.71165  2.14359  2.70979  2.97350  3.60711  5.66147  3.99992    243 d x - -
          2.68618  4.42225  2.77519  2.73123  3.46354  2.40513  3.72494  3.29354  2.67741  2.69355  4.24690  2.90347  2.73739  3.18146  2.89801  2.37887  2.77519  2.98518  4.58477  3.61503
          0.01480  4.61608  5.33842  0.61958  0.77255  0.68508  0.70128
    160   2.43741  5.14385  3.12581  2.57137  4.45047  3.59357  3.25534  3.88629  2.40342  3.29059  4.21153  2.80913  1.92487  2.89052  2.05161  2.81091  3.04237  3.51784  5.59913  4.25052    244 p x - -
          2.68618  4.42225  2.77519  2.73123  3.46354  2.40513  3.72494  3.29354  2.67741  2.69355  4.24690  2.90347  2.73739  3.18146  2.89801  2.37887  2.77519  2.98518  4.58477  3.61503
          0.01452  4.63547  5.35782  0.61958  0.77255  0.71496  0.67180
    161   2.69981  5.23293  2.71574  2.25858  4.56140  2.13072  3.72318  4.03694  2.13231  3.16128  4.28008  2.26361  3.53118  2.82669  2.96157  2.72672  2.93545  3.47708  5.67563  4.27246    245 g x - -
          2.68618  4.42225  2.77519  2.73123  3.46354  2.40513  3.72494  3.29354  2.67741  2.69355  4.24690  2.90347  2.73739  3.18146  2.89801  2.37887  2.77519  2.98518  4.58477  3.61503
          0.02632  4.63547  4.11797  0.61958  0.77255  0.71496  0.67180
    162   2.18324  4.30527  3.69978  3.22801  3.13471  3.79001  3.82700  2.76864  3.08823  1.42308  3.09039  3.65924  4.16390  3.53079  3.53428  2.96061  2.97064  2.38762  4.90657  3.69971    246 l x - -
          2.68618  4.42225  2.77519  2.73123  3.46354  2.40513  3.72494  3.29354  2.67741  2.69355  4.24690  2.90347  2.73739  3.18146  2.89801  2.37887  2.77519  2.98518  4.58477  3.61503
          0.01469  4.62384  5.34618  0.61958  0.77255  0.73281  0.65500
    163   2.45958  5.11729  2.34891  2.31509  4.41137  3.53255  3.72710  3.49515  2.43706  3.10987  4.17212  3.02329  3.92556  2.62411  2.89172  1.87266  2.96994  2.97579  5.58191  4.20401    247 s x - -
          2.68618  4.42225  2.77519  2.73123  3.46354  2.40513  3.72494  3.29354  2.67741  2.69355  4.24690  2.90347  2.73739  3.18146  2.89801  2.37887  2.77519  2.98518  4.58477  3.61503
          0.01469  4.62384  5.34618  0.61958  0.77255  0.69665  0.68965
    164   1.83305  4.67131  3.35557  2.79386  3.84567  3.45103  3.73607  3.22627  2.60565  2.29255  3.55217  3.26725  3.79937  2.77226  3.08690  2.65158  2.61379  2.55973  5.22281  3.94754    248 a x - -
          2.68632  4.42257  2.77552  2.73155  3.46369  2.40545  3.72512  3.29386  2.67630  2.69387  4.24696  2.90379  2.73756  3.18179  2.89824  2.37919  2.77381  2.98416  4.58509  3.61494
          0.51071  0.92831  5.35782  1.03002  0.44161  0.71496  0.67180
    165   2.76238  4.30410  4.00445  2.98000  3.16863  3.53014  3.85935  2.53054  3.34402  2.49889  3.42029  3.72337  4.20160  3.60296  3.59146  3.10289  2.79606  1.20210  4.92067  3.71588    252 v x - -
          2.68618  4.42225  2.77519  2.73123  3.46354  2.40513  3.72494  3.29354  2.67741  2.69355  4.24690  2.90347  2.73739  3.18146  2.89801  2.37887  2.77519  2.98518  4.58477  3.61503
          0.02946  4.63547  3.94616  0.61958  0.77255  0.71496  0.67180
    166   2.69162  5.20091  2.91039  1.56059  4.17864  3.52430  3.72183  3.98859  2.37668  3.49475  4.25051  3.00211  2.55619  2.78059  2.69828  2.72722  2.66490  3.57834  5.64845  4.25356    253 e x - -
          2.68618  4.42225  2.77519  2.73123  3.46354  2.40513  3.72494  3.29354  2.67741  2.69355  4.24690  2.90347  2.73739  3.18146  2.89801  2.37887  2.77519  2.98518  4.58477  3.61503
          0.01473  4.62075  5.34309  0.61958  0.77255  0.73747  0.65071
    167   2.74543  4.74472  3.12824  2.12029  3.93473  3.61945  3.84670  2.64325  2.71741  2.98116  3.83313  2.84090  3.84072  2.98222  3.15051  2.77078  2.74353  1.81844  5.28687  3.99615    254 v x - -
          2.68618  4.42225  2.77519  2.73123  3.46354  2.40513  3.72494  3.29354  2.67741  2.69355  4.24690  2.90347  2.73739  3.18146  2.89801  2.37887  2.77519  2.98518  4.58477  3.61503
          0.01473  4.62075  5.34309  0.61958  0.77255  0.73747  0.65071
    168   2.75390  4.70681  2.55113  2.61500  3.33712  3.12420  3.86782  3.26826  2.76695  2.93810  3.79921  3.24704  4.02907  3.09453  3.19158  2.86834  2.90334  2.70558  5.23828  1.75694    255 y x - -
          2.68618  4.42225  2.77519  2.73123  3.46354  2.40513  3.72494  3.29354  2.67741  2.69355  4.24690  2.90347  2.73739  3.18146  2.89801  2.37887  2.77519  2.98518  4.58477  3.61503
          0.01473  4.62075  5.34309  0.61958  0.77255  0.73747  0.65071
    169   1.87849  5.19988  3.01009  2.34130  4.52315  3.38817  3.28604  3.99010  1.88110  3.49383  4.24904  3.00643  3.12413  2.66151  2.87917  2.49042  2.98456  3.57933  5.64461  4.25262    256 a x - -
          2.68618  4.42225  2.77519  2.73123  3.46354  2.40513  3.72494  3.29354  2.67741  2.69355  4.24690  2.90347  2.73739  3.18146  2.89801  2.37887  2.77519  2.98518  4.58477  3.61503
          0.04843  4.62075  3.28521  0.61958  0.77255  0.73747  0.65071
    170   2.57329  4.95538  2.94735  2.49848  3.50995  3.16700  3.75523  3.62797  2.47206  3.22181  4.02799  3.07428  3.49629  2.82652  3.01617  2.03489  1.97171  3.15537  5.45627  4.11415    257 t x - -
          2.68618  4.42225  2.77519  2.73123  3.46354  2.40513  3.72494  3.29354  2.67741  2.69355  4.24690  2.90347  2.73739  3.18146  2.89801  2.37887  2.77519  2.98518  4.58477  3.61503
          0.01524  4.58755  5.30990  0.61958  0.77255  0.72204  0.66507
    171   2.75554  5.20324  3.00653  2.46246  4.52820  2.87239  3.55940  3.99527  1.89557  3.49700  4.25230  1.95025  3.92361  2.72304  2.84276  2.38295  2.87590  3.58376  5.64572  3.84572    258 k . - -
          2.68618  4.42225  2.77519  2.73123  3.46354  2.40513  3.72494  3.29354  2.67741  2.69355  4.24690  2.90347  2.73739  3.18146  2.89801  2.37887  2.77519  2.98518  4.58477  3.61503
          0.29037  4.60884  1.41862  0.61958  0.77255  0.75507  0.63484
    172   2.60335  5.08619  2.78513  2.31728  4.39714  3.43848  3.63996  3.85905  2.24940  3.37759  4.13988  2.63942  3.63489  2.46447  2.87919  2.17964  2.25896  3.32306  5.54213  4.15270    259 s . - -
          2.68618  4.42230  2.77525  2.73123  3.46342  2.40518  3.72500  3.29359  2.67726  2.69350  4.24695  2.90352  2.73739  3.18146  2.89796  2.37883  2.77525  2.98523  4.58482  3.61508
          0.60653  1.82333  1.22666  0.54466  0.86759  0.31141  1.31832
    173   2.45002  4.87181  3.12272  2.58550  4.16570  3.37912  3.77499  3.58109  2.49707  2.86681  4.00328  2.89612  1.96601  2.93054  2.93094  2.22950  2.81960  3.25012  5.43259  4.10493    263 p x - -
          2.68618  4.42225  2.77519  2.73123  3.46354  2.40513  3.72494  3.29354  2.67741  2.69355  4.24690  2.90347  2.73739  3.18146  2.89801  2.37887  2.77519  2.98518  4.58477  3.61503
          0.20096  4.50105  1.76633  0.61958  0.77255  0.79660  0.59940
    174   2.08795  5.07187  2.62714  2.24663  4.37310  3.44798  3.49151  3.69149  2.37304  3.35977  4.12917  2.62483  3.85074  2.77127  2.90480  2.42267  2.33943  3.43970  5.53506  4.15063    264 a x - -
          2.68618  4.42225  2.77519  2.73123  3.46354  2.40513  3.72494  3.29354  2.67741  2.69355  4.24690  2.90347  2.73739  3.18146  2.89801  2.37887  2.77519  2.98518  4.58477  3.61503
          0.03543  4.36308  3.81360  0.61958  0.77255  0.77032  0.62150
    175   2.74115  4.84538  2.59637  2.75111  4.59406  1.02187  4.13088  4.03218  3.06872  3.38721  4.48475  3.20629  4.00472  3.32613  3.52525  2.57718  2.94821  3.58011  5.87755  4.54409    265 g x - -
          2.68618  4.42225  2.77519  2.73123  3.46354  2.40513  3.72494  3.29354  2.67741  2.69355  4.24690  2.90347  2.73739  3.18146  2.89801  2.37887  2.77519  2.98518  4.58477  3.61503
          0.01725  4.46457  5.18692  0.61958  0.77255  0.93380  0.49932
    176   2.37489  4.50555  3.30099  2.85943  3.39401  3.45740  3.87061  2.94717  2.74787  2.60650  3.61471  3.30094  4.00500  3.14584  3.21726  1.73245  2.80629  2.35097  5.08566  3.83181    266 s x - -
          2.68618  4.42225  2.77519  2.73123  3.46354  2.40513  3.72494  3.29354  2.67741  2.69355  4.24690  2.90347  2.73739  3.18146  2.89801  2.37887  2.77519  2.98518  4.58477  3.61503
          0.01725  4.46457  5.18692  0.61958  0.77255  0.89381  0.52610
    177   2.71474  4.93865  3.04806  2.54928  4.26132  3.49644  3.36514  3.68814  2.49893  3.27557  4.08168  2.81119  2.88524  2.91892  3.01772  2.27714  1.69553  3.33786  5.49980  4.15828    267 t x - -
          2.68618  4.42225  2.77519  2.73123  3.46354  2.40513  3.72494  3.29354  2.67741  2.69355  4.24690  2.90347  2.73739  3.18146  2.89801  2.37887  2.77519  2.98518  4.58477  3.61503
          0.01699  4.47966  5.20201  0.61958  0.77255  0.49017  0.94809
    178   2.81181  4.29738  3.92790  3.63389  3.02712  3.91312  4.21379  2.18580  3.52512  1.39147  3.37644  2.49835  4.27830  3.75472  3.72656  3.19845  3.04448  2.21949  4.91628  3.71901    268 l x - -
          2.68618  4.42225  2.77519  2.73123  3.46354  2.40513  3.72494  3.29354  2.67741  2.69355  4.24690  2.90347  2.73739  3.18146  2.89801  2.37887  2.77519  2.98518  4.58477  3.61503
          0.01418  4.65848  5.38083  0.61958  0.77255  0.62977  0.76082
    179   1.72735  4.68257  3.37614  2.81609  3.86795  3.45763  3.89398  3.03432  2.79344  2.50718  3.78490  3.14863  2.77316  2.92007  3.21082  2.53119  2.69796  2.78064  5.24515  3.97027    269 a x - -
          2.68618  4.42225  2.77519  2.73123  3.46354  2.40513  3.72494  3.29354  2.67741  2.69355  4.24690  2.90347  2.73739  3.18146  2.89801  2.37887  2.77519  2.98518  4.58477  3.61503
          0.02425  4.67355  4.22555  0.61958  0.77255  0.56307  0.84271
    180   2.78163  5.15923  3.08772  2.47611  4.46034  3.57209  3.24979  3.90942  1.53342  3.19420  3.50788  2.88122  3.96273  2.87032  2.76163  2.51611  2.36162  3.52646  5.61502  4.24352    270 k x - -
          2.68618  4.42225  2.77519  2.73123  3.46354  2.40513  3.72494  3.29354  2.67741  2.69355  4.24690  2.90347  2.73739  3.18146  2.89801  2.37887  2.77519  2.98518  4.58477  3.61503
          0.01372  4.69163  5.41398  0.61958  0.77255  0.62069  0.77126
    181   2.79409  5.19201  2.88497  2.52360  4.50349  3.57347  3.75790  3.95729  2.40587  3.29687  4.24674  3.05987  3.24253  2.80203  1.60942  2.04834  3.02347  3.56578  5.64203  4.01081    271 r x - -
          2.68618  4.42225  2.77519  2.73123  3.46354  2.40513  3.72494  3.29354  2.67741  2.69355  4.24690  2.90347  2.73739  3.18146  2.89801  2.37887  2.77519  2.98518  4.58477  3.61503
          0.07888  4.69163  2.70784  0.61958  0.77255  0.52729  0.89209
    182   2.59132  5.23954  2.02457  2.33633  4.57561  3.32958  3.71437  4.05545  2.34129  3.41469  3.92910  2.64910  3.73275  2.57259  2.83104  2.41391  2.39610  3.62537  5.67755  4.27176    272 d x - -
          2.68618  4.42225  2.77519  2.73123  3.46354  2.40513  3.72494  3.29354  2.67741  2.69355  4.24690  2.90347  2.73739  3.18146  2.89801  2.37887  2.77519  2.98518  4.58477  3.61503
          0.38849  4.65792  1.16337  0.61958  0.77255  0.48874  0.95036
    183   2.57537  5.01006  2.62030  2.45949  4.33882  3.44663  3.75371  3.77922  2.56368  3.03150  4.15104  2.66241  3.90162  2.79578  3.04184  1.49064  2.97956  3.41219  5.55927  4.19371    273 s x - -
          2.68615  4.42232  2.77521  2.73119  3.46361  2.40520  3.72487  3.29361  2.67748  2.69362  4.24697  2.90347  2.73723  3.18154  2.89808  2.37882  2.77496  2.98518  4.58484  3.61510
          0.18452  2.12581  3.01260  0.97522  0.47338  0.30967  1.32308
    184   2.60795  5.14684  2.82550  2.45219  4.44307  3.55622  3.74975  3.89586  2.39084  3.43108  3.72735  2.83612  2.25640  2.53651  2.92227  2.31861  2.83268  2.64230  5.61009  4.23083    289 p x - -
          2.68618  4.42225  2.77519  2.73123  3.46354  2.40513  3.72494  3.29354  2.67741  2.69355  4.24690  2.90347  2.73739  3.18146  2.89801  2.37887  2.77519  2.98518  4.58477  3.61503
          0.04315  4.69694  3.40808  0.61958  0.77255  0.61101  0.78264
    185   2.58462  5.13490  3.05770  2.50800  4.43767  3.28414  3.23341  3.88887  2.30668  3.42561  4.19764  2.74586  1.89173  2.86557  2.86963  2.44384  2.72786  3.35766  5.60539  4.22897    290 p x - -
          2.68618  4.42225  2.77519  2.73123  3.46354  2.40513  3.72494  3.29354  2.67741  2.69355  4.24690  2.90347  2.73739  3.18146  2.89801  2.37887  2.77519  2.98518  4.58477  3.61503
          0.30704  4.66785  1.36653  0.61958  0.77255  0.61308  0.78019
    186   2.55613  5.07725  2.83163  2.40511  4.38501  2.46668  3.22430  3.84294  2.25485  3.36921  4.13461  2.56053  3.36803  2.76989  2.89778  2.47815  2.51601  3.23630  5.54029  4.15550    291 k x - -
          2.68618  4.42225  2.77519  2.73123  3.46354  2.40513  3.72494  3.29354  2.67741  2.69355  4.24690  2.90347  2.73739  3.18146  2.89801  2.37887  2.77519  2.98518  4.58477  3.61503
          0.01841  4.39988  5.12223  0.61958  0.77255  0.38594  1.13885
    187   2.76117  5.19348  2.92061  2.19582  3.91001  3.18515  3.73765  3.97144  2.48675  3.36747  4.24297  2.94271  2.61342  1.97239  2.97380  2.59722  2.41147  3.56715  5.64564  4.02860    292 q x - -
          2.68618  4.42225  2.77519  2.73123  3.46354  2.40513  3.72494  3.29354  2.67741  2.69355  4.24690  2.90347  2.73739  3.18146  2.89801  2.37887  2.77519  2.98518  4.58477  3.61503
          0.01375  4.68919  5.41154  0.61958  0.77255  0.62509  0.76617
    188   2.51149  4.77378  2.99093  2.73633  3.96590  3.23758  3.85769  2.41295  2.62374  3.01147  3.62732  3.22748  3.64324  3.05783  3.05647  1.81910  2.64577  2.82364  5.31182  3.87150    293 s x - -
          2.68618  4.42225  2.77519  2.73123  3.46354  2.40513  3.72494  3.29354  2.67741  2.69355  4.24690  2.90347  2.73739  3.18146  2.89801  2.37887  2.77519  2.98518  4.58477  3.61503
          0.01375  4.68919  5.41154  0.61958  0.77255  0.43475  1.04250
    189   2.12058  5.14003  2.94059  2.54511  4.43012  3.58245  3.78247  3.87601  2.50122  3.11090  4.20183  2.95179  1.90250  2.72051  2.81541  2.49816  2.80355  3.50206  5.61375  4.24242    294 p x - -
          2.68618  4.42225  2.77519  2.73123  3.46354  2.40513  3.72494  3.29354  2.67741  2.69355  4.24690  2.90347  2.73739  3.18146  2.89801  2.37887  2.77519  2.98518  4.58477  3.61503
          0.38864  4.74974  1.16038  0.61958  0.77255  0.50607  0.92347
    190   2.58166  4.82781  2.96679  2.43788  4.05702  3.49929  3.58762  3.30601  2.42346  2.75493  3.90162  2.92432  2.48681  2.86358  2.81547  2.49462  2.77790  2.63397  5.33706  4.00996    295 k x - -
          2.68618  4.42225  2.77519  2.73123  3.46354  2.40513  3.72494  3.29354  2.67741  2.69355  4.24690  2.90347  2.73739  3.18146  2.89801  2.37887  2.77519  2.98518  4.58477  3.61503
          0.01879  4.37989  5.10223  0.61958  0.77255  0.27247  1.43337
    191   2.63365  5.23674  2.92249  2.27435  4.55993  2.93122  3.75138  3.74763  2.09304  3.18505  4.28323  2.71720  2.73943  2.60494  2.89039  2.52410  2.95277  2.69953  5.68271  4.28539    296 k x - -
          2.68618  4.42225  2.77519  2.73123  3.46354  2.40513  3.72494  3.29354  2.67741  2.69355  4.24690  2.90347  2.73739  3.18146  2.89801  2.37887  2.77519  2.98518  4.58477  3.61503
          0.01294  4.74974  5.47209  0.61958  0.77255  0.50607  0.92347
    192   2.64309  5.23725  2.98823  1.83820  4.55787  3.26586  3.75861  3.01547  2.33499  3.53231  4.28563  2.69869  3.34215  2.86411  2.93620  1.91322  3.01852  3.61494  5.68542  4.28922    297 e x - -
          2.68618  4.42225  2.77519  2.73123  3.46354  2.40513  3.72494  3.29354  2.67741  2.69355  4.24690  2.90347  2.73739  3.18146  2.89801  2.37887  2.77519  2.98518  4.58477  3.61503
          0.01294  4.74974  5.47209  0.61958  0.77255  0.50607  0.92347
    193   2.69129  5.17627  2.43899  2.12243  4.47653  2.50229  3.76514  3.53817  2.52036  2.87140  4.06270  2.79904  3.58095  2.87826  3.00435  2.62586  2.35337  3.34921  5.63684  3.95330    298 e x - -
          2.68618  4.42225  2.77519  2.73123  3.46354  2.40513  3.72494  3.29354  2.67741  2.69355  4.24690  2.90347  2.73739  3.18146  2.89801  2.37887  2.77519  2.98518  4.58477  3.61503
          0.01294  4.74974  5.47209  0.61958  0.77255  0.50607  0.92347
    194   2.82148  5.18068  3.13915  2.53312  4.48164  3.61128  3.78532  3.92466  1.83616  3.18274  3.59742  2.96804  3.69417  2.84634  1.99410  2.81267  2.09206  3.45562  5.63309  4.27122    299 k x - -
          2.68618  4.42225  2.77519  2.73123  3.46354  2.40513  3.72494  3.29354  2.67741  2.69355  4.24690  2.90347  2.73739  3.18146  2.89801  2.37887  2.77519  2.98518  4.58477  3.61503
          0.01294  4.74974  5.47209  0.61958  0.77255  0.50607  0.92347
    195   2.84200  4.84968  3.40418  2.84928  4.09535  3.68878  3.60702  3.48628  2.71873  2.91283  3.98568  3.31971  1.37110  3.13445  2.72579  2.93716  2.47946  3.03293  5.41551  4.13226    300 p x - -
          2.68618  4.42225  2.77519  2.73123  3.46354  2.40513  3.72494  3.29354  2.67741  2.69355  4.24690  2.90347  2.73739  3.18146  2.89801  2.37887  2.77519  2.98518  4.58477  3.61503
          0.01294  4.74974  5.47209  0.61958  0.77255  0.50607  0.92347
    196   3.50183  4.77793  5.48154  4.90419  2.41437  4.83155  5.20190  1.42351  4.74712  1.31077  3.07865  4.98818  5.05140  4.78977  4.75404  4.18471  3.72894  1.63042  5.47971  4.39246    301 l x - -
          2.68618  4.42225  2.77519  2.73123  3.46354  2.40513  3.72494  3.29354  2.67741  2.69355  4.24690  2.90347  2.73739  3.18146  2.89801  2.37887  2.77519  2.98518  4.58477  3.61503
          0.01294  4.74974  5.47209  0.61958  0.77255  0.50607  0.92347
    197   3.43042  5.97607  0.63405  2.55524  5.44055  3.63090  4.31370  5.02197  3.44037  4.49965  5.37537  2.78018  4.31571  3.49746  4.09672  2.35697  3.77146  4.52362  6.64135  5.08143    302 D x - -
          2.68618  4.42225  2.77519  2.73123  3.46354  2.40513  3.72494  3.29354  2.67741  2.69355  4.24690  2.90347  2.73739  3.18146  2.89801  2.37887  2.77519  2.98518  4.58477  3.61503
          0.01294  4.74974  5.47209  0.61958  0.77255  0.50607  0.92347
    198   4.15989  5.34137  6.02963  5.45251  3.41659  5.58177  5.83660  2.27038  5.30860  0.43209  2.65971  5.72093  5.51485  5.13113  5.24552  4.99822  4.35286  2.87165  5.72746  4.81640    303 L x - -
          2.68618  4.42225  2.77519  2.73123  3.46354  2.40513  3.72494  3.29354  2.67741  2.69355  4.24690  2.90347  2.73739  3.18146  2.89801  2.37887  2.77519  2.98518  4.58477  3.61503
          0.01294  4.74974  5.47209  0.61958  0.77255  0.50607  0.92347
    199   2.76211  4.68556  3.98411  3.69416  4.75377  3.48114  4.69870  4.15214  3.57363  3.85211  4.70234  3.83300  4.22287  3.97935  3.45475  2.51403  0.58335  3.64324  6.09142  4.88573    304 T x - -
          2.68618  4.42225  2.77519  2.73123  3.46354  2.40513  3.72494  3.29354  2.67741  2.69355  4.24690  2.90347  2.73739  3.18146  2.89801  2.37887  2.77519  2.98518  4.58477  3.61503
          0.01294  4.74974  5.47209  0.61958  0.77255  0.50607  0.92347
    200   4.27247  5.79228  4.96321  4.96072  5.77286  4.43658  5.88032  5.65439  5.11162  5.12231  6.25344  5.15955  0.11778  5.45935  5.18304  4.48150  4.78058  5.17806  6.62381  5.92571    305 P x - -
          2.68618  4.42225  2.77519  2.73123  3.46354  2.40513  3.72494  3.29354  2.67741  2.69355  4.24690  2.90347  2.73739  3.18146  2.89801  2.37887  2.77519  2.98518  4.58477  3.61503
          0.01294  4.74974  5.47209  0.61958  0.77255  0.50607  0.92347
    201   1.29022  4.60869  3.89775  3.40576  4.35685  3.33346  4.41077  3.30263  3.37232  3.43025  4.27669  3.66468  4.13621  3.67412  3.72939  1.38375  2.45771  3.17493  5.73297  4.50243    306 a x - -
          2.68618  4.42225  2.77519  2.73123  3.46354  2.40513  3.72494  3.29354  2.67741  2.69355  4.24690  2.90347  2.73739  3.18146  2.89801  2.37887  2.77519  2.98518  4.58477  3.61503
          0.01294  4.74974  5.47209  0.61958  0.77255  0.50607  0.92347
    202   2.70723  5.27268  2.69054  2.27367  4.60927  3.27690  3.74775  4.08877  1.69041  3.57428  4.31649  3.02927  3.78091  2.84739  2.70806  2.34781  2.26917  3.44462  5.71075  4.30549    307 k x - -
          2.68618  4.42225  2.77519  2.73123  3.46354  2.40513  3.72494  3.29354  2.67741  2.69355  4.24690  2.90347  2.73739  3.18146  2.89801  2.37887  2.77519  2.98518  4.58477  3.61503
          0.01294  4.74974  5.47209  0.61958  0.77255  0.50607  0.92347
    203   2.89171  1.00918  4.32396  3.80404  3.46248  3.85878  4.33082  2.99042  3.63072  2.56008  3.69972  3.96512  3.23738  3.91463  3.82676  3.21122  3.19402  2.78338  5.01281  2.98933    308 c x - -
          2.68618  4.42225  2.77519  2.73123  3.46354  2.40513  3.72494  3.29354  2.67741  2.69355  4.24690  2.90347  2.73739  3.18146  2.89801  2.37887  2.77519  2.98518  4.58477  3.61503
          0.01294  4.74974  5.47209  0.61958  0.77255  0.50607  0.92347
    204   2.66710  5.29243  2.64838  2.34266  4.61667  2.71205  3.78816  4.09091  2.42413  3.59065  4.34525  2.79045  3.98222  2.78196  3.04299  2.46367  1.62220  3.67320  5.74044  4.33609    309 t x - -
          2.68618  4.42225  2.77519  2.73123  3.46354  2.40513  3.72494  3.29354  2.67741  2.69355  4.24690  2.90347  2.73739  3.18146  2.89801  2.37887  2.77519  2.98518  4.58477  3.61503
          0.06065  4.74974  2.99192  0.61958  0.77255  0.50607  0.92347
    205   2.79073  5.23895  2.93948  2.41314  4.55990  3.33699  2.71751  4.02803  2.49880  3.36776  4.28901  2.54156  3.95714  2.78173  2.68666  1.55998  3.02264  3.61727  5.68500  4.29024    310 s x - -
          2.68618  4.42225  2.77519  2.73123  3.46354  2.40513  3.72494  3.29354  2.67741  2.69355  4.24690  2.90347  2.73739  3.18146  2.89801  2.37887  2.77519  2.98518  4.58477  3.61503
          0.01357  4.70266  5.42501  0.61958  0.77255  0.44845  1.01781
    206   2.55523  5.07046  3.02168  2.50878  3.26549  3.59329  3.79148  3.64526  2.41061  3.23874  4.13336  3.10262  2.77505  1.81794  2.92695  2.52250  2.79563  3.41698  4.64030  3.93252    311 q x - -
          2.68618  4.42225  2.77519  2.73123  3.46354  2.40513  3.72494  3.29354  2.67741  2.69355  4.24690  2.90347  2.73739  3.18146  2.89801  2.37887  2.77519  2.98518  4.58477  3.61503
          0.01294  4.74974  5.47209  0.61958  0.77255  0.50607  0.92347
    207   2.43816  4.67416  3.44093  2.69126  3.57006  3.70160  3.93253  3.21506  2.48971  2.78441  3.53110  3.34191  4.08562  2.71144  3.25836  2.85380  2.16114  1.81550  5.23204  3.96505    312 v x - -
          2.68618  4.42225  2.77519  2.73123  3.46354  2.40513  3.72494  3.29354  2.67741  2.69355  4.24690  2.90347  2.73739  3.18146  2.89801  2.37887  2.77519  2.98518  4.58477  3.61503
          0.01294  4.74974  5.47209  0.61958  0.77255  0.47327  0.97541
    208   2.84132  0.49479  4.67971  4.44260  4.65515  3.58171  5.09595  3.78050  3.73051  3.71729  4.69368  4.23222  4.36781  4.52688  4.23782  3.08545  3.07600  3.39472  6.11646  4.94261    313 C x - -
          2.68618  4.42225  2.77519  2.73123  3.46354  2.40513  3.72494  3.29354  2.67741  2.69355  4.24690  2.90347  2.73739  3.18146  2.89801  2.37887  2.77519  2.98518  4.58477  3.61503
          0.01282  4.75904  5.48139  0.61958  0.77255  0.48576  0.95510
    209   2.71587  4.07174  3.55672  3.19188  3.22688  3.79724  3.66283  2.96546  3.13509  2.68408  3.58358  3.45730  3.95376  3.42928  3.34582  3.05158  2.74786  2.74706  5.03797  1.31669    314 y x - -
          2.68618  4.42225  2.77519  2.73123  3.46354  2.40513  3.72494  3.29354  2.67741  2.69355  4.24690  2.90347  2.73739  3.18146  2.89801  2.37887  2.77519  2.98518  4.58477  3.61503
          0.01282  4.75904  5.48139  0.61958  0.77255  0.48576  0.95510
    210   2.29757  4.90999  3.25773  2.70383  4.17692  3.43722  3.87189  3.41417  2.50504  3.10954  3.78687  3.20577  2.03232  3.03835  3.14023  1.82575  2.90640  3.26867  5.46951  4.15201    315 s x - -
          2.68619  4.42226  2.77521  2.73124  3.46355  2.40514  3.72496  3.29333  2.67742  2.69356  4.24660  2.90348  2.73741  3.18147  2.89802  2.37888  2.77521  2.98519  4.58478  3.61504
          0.05322  3.04354  5.48139  0.38678  1.13707  0.48576  0.95510
    211   2.46083  4.79285  3.54972  3.31143  4.85371  0.73378  3.89620  4.30983  3.49559  3.94136  4.75339  3.61911  3.00384  3.77638  3.87499  2.67142  3.24327  3.76160  6.15305  4.89242    317 g x - -
          2.68618  4.42225  2.77519  2.73123  3.46354  2.40513  3.72494  3.29354  2.67741  2.69355  4.24690  2.90347  2.73739  3.18146  2.89801  2.37887  2.77519  2.98518  4.58477  3.61503
          0.01282  4.75904  5.48139  0.61958  0.77255  0.48576  0.95510
    212   2.54726  4.63669  3.52532  2.84926  3.84914  3.45625  4.00314  2.26637  2.94778  2.91236  3.78595  3.25770  4.11034  3.26795  3.34130  1.84194  1.87793  2.86418  5.25350  3.99687    318 s x - -
          2.68602  4.42229  2.77516  2.73127  3.46358  2.40517  3.72498  3.29358  2.67745  2.69346  4.24694  2.90350  2.73737  3.18150  2.89805  2.37891  2.77516  2.98513  4.58481  3.61507
          0.02668  3.80931  5.48139  1.23496  0.34368  0.48576  0.95510
    213   2.81936  4.60665  3.58743  2.82307  1.46807  3.76350  3.68025  3.12453  2.95454  2.73814  3.70700  3.45316  3.84145  3.29114  2.51938  2.70118  3.04995  2.88997  5.12887  3.43052    328 f x - -
          2.68618  4.42225  2.77519  2.73123  3.46354  2.40513  3.72494  3.29354  2.67741  2.69355  4.24690  2.90347  2.73739  3.18146  2.89801  2.37887  2.77519  2.98518  4.58477  3.61503
          0.01282  4.75904  5.48139  0.61958  0.77255  0.48576  0.95510
    214   2.72839  5.26811  2.79012  2.26978  4.23347  2.49163  3.42067  4.07999  2.48921  3.37236  4.31190  3.03327  3.72777  1.82027  2.49827  2.58108  3.01584  3.53184  5.70740  4.30343    329 q x - -
          2.68618  4.42225  2.77519  2.73123  3.46354  2.40513  3.72494  3.29354  2.67741  2.69355  4.24690  2.90347  2.73739  3.18146  2.89801  2.37887  2.77519  2.98518  4.58477  3.61503
          0.01282  4.75904  5.48139  0.61958  0.77255  0.48576  0.95510
    215   2.52251  5.23734  3.05772  2.43596  4.11628  2.36125  3.75859  3.91908  2.01481  3.53267  4.28545  2.40986  2.64807  2.86350  2.64007  2.76146  2.92697  3.61599  5.68450  4.28968    330 k x - -
          2.68624  4.42239  2.77533  2.73137  3.46351  2.40515  3.72508  3.29354  2.67755  2.69322  4.24704  2.90351  2.73721  3.18148  2.89786  2.37895  2.77525  2.98491  4.58491  3.61498
          0.02926  3.70215  5.48139  2.10271  0.13025  0.48576  0.95510
    216   2.87974  4.63998  4.20633  3.79282  4.17089  3.72518  4.66848  3.08508  3.67927  2.89215  4.10926  3.97248  0.88197  4.01845  3.94303  3.13987  3.03113  2.04848  5.72260  4.50376    358 p x - -
          2.68618  4.42225  2.77519  2.73123  3.46354  2.40513  3.72494  3.29354  2.67741  2.69355  4.24690  2.90347  2.73739  3.18146  2.89801  2.37887  2.77519  2.98518  4.58477  3.61503
          0.12797  4.75904  2.19331  0.61958  0.77255  0.48576  0.95510
    217   2.48885  4.48245  2.63812  2.37832  3.97920  3.54510  3.59293  3.81911  2.14914  2.48187  4.14886  2.61747  3.93688  2.74803  2.98471  2.28755  2.97497  2.99792  5.56293  4.19274    359 k x - -
          2.68618  4.42225  2.77519  2.73123  3.46354  2.40513  3.72494  3.29354  2.67741  2.69355  4.24690  2.90347  2.73739  3.18146  2.89801  2.37887  2.77519  2.98518  4.58477  3.61503
          0.01437  4.64544  5.36779  0.61958  0.77255  0.69923  0.68710
    218   2.55829  4.72825  3.32192  2.75962  3.91322  3.42228  3.85783  3.29812  1.84497  1.96317  3.15302  3.24209  3.69884  2.83797  3.14392  2.85956  2.77851  3.02965  5.27003  3.72625    360 k x - -
          2.68618  4.42225  2.77519  2.73123  3.46354  2.40513  3.72494  3.29354  2.67741  2.69355  4.24690  2.90347  2.73739  3.18146  2.89801  2.37887  2.77519  2.98518  4.58477  3.61503
          0.01437  4.64544  5.36779  0.61958  0.77255  0.69923  0.68710
    219   2.52690  5.21019  2.98473  1.84575  4.53075  3.53346  3.74479  3.99717  2.42420  3.50836  4.26800  2.83390  3.73086  2.69356  2.98734  2.22487  1.98214  3.58982  5.66677  4.27226    361 e x - -
          2.68618  4.42225  2.77519  2.73123  3.46354  2.40513  3.72494  3.29354  2.67741  2.69355  4.24690  2.90347  2.73739  3.18146  2.89801  2.37887  2.77519  2.98518  4.58477  3.61503
          0.01437  4.64544  5.36779  0.61958  0.77255  0.69923  0.68710
    220   3.22687  5.78478  0.87423  2.45235  5.09499  3.56456  3.39581  4.64190  3.07264  4.12621  4.95472  2.76675  4.16944  3.24258  3.65921  2.22054  3.51442  4.19839  6.27012  4.76569    362 d x - -
          2.68618  4.42225  2.77519  2.73123  3.46354  2.40513  3.72494  3.29354  2.67741  2.69355  4.24690  2.90347  2.73739  3.18146  2.89801  2.37887  2.77519  2.98518  4.58477  3.61503
          0.01437  4.64544  5.36779  0.61958  0.77255  0.69923  0.68710
    221   3.77640  0.17838  5.33045  5.27472  5.21140  4.17649  5.77530  4.58942  5.15579  4.41259  5.57417  5.10472  4.92278  5.46586  5.12077  4.04228  4.30392  4.25386  6.35950  5.47320    363 C x - -
          2.68618  4.42225  2.77519  2.73123  3.46354  2.40513  3.72494  3.29354  2.67741  2.69355  4.24690  2.90347  2.73739  3.18146  2.89801  2.37887  2.77519  2.98518  4.58477  3.61503
          0.01437  4.64544  5.36779  0.61958  0.77255  0.69923  0.68710
    222   3.04168  5.61954  1.43833  1.65745  4.93897  3.32140  3.92006  4.44780  2.20498  3.91192  4.68842  3.00509  4.06931  2.48384  3.30985  2.95904  3.29542  4.00038  6.04443  4.58153    364 d x - -
          2.68618  4.42225  2.77519  2.73123  3.46354  2.40513  3.72494  3.29354  2.67741  2.69355  4.24690  2.90347  2.73739  3.18146  2.89801  2.37887  2.77519  2.98518  4.58477  3.61503
          0.01437  4.64544  5.36779  0.61958  0.77255  0.69923  0.68710
    223   2.38582  4.31409  4.03044  3.45306  3.43596  3.84660  4.13965  2.48690  2.77863  2.44393  2.56792  3.74230  4.21860  3.61880  3.61042  3.12116  2.04729  1.76946  4.93891  3.73543    365 v x - -
          2.68618  4.42225  2.77519  2.73123  3.46354  2.40513  3.72494  3.29354  2.67741  2.69355  4.24690  2.90347  2.73739  3.18146  2.89801  2.37887  2.77519  2.98518  4.58477  3.61503
          0.01437  4.64544  5.36779  0.61958  0.77255  0.69923  0.68710
    224   3.57570  4.77143  5.64732  5.18607  4.12080  5.20031  5.95042  1.06333  5.12766  2.44228  3.85082  5.35438  5.41427  5.38297  5.29838  4.63956  3.83667  0.88626  6.25589  5.03731    366 v x - -
          2.68618  4.42225  2.77519  2.73123  3.46354  2.40513  3.72494  3.29354  2.67741  2.69355  4.24690  2.90347  2.73739  3.18146  2.89801  2.37887  2.77519  2.98518  4.58477  3.61503
          0.01437  4.64544  5.36779  0.61958  0.77255  0.69923  0.68710
    225   2.63632  4.27718  4.75884  4.16664  3.19868  4.10911  4.46184  1.50501  3.99181  2.36199  3.37447  4.22762  4.45961  4.15479  4.05736  3.42504  3.03559  1.33334  3.61602  3.79565    367 v x - -
          2.68618  4.42225  2.77519  2.73123  3.46354  2.40513  3.72494  3.29354  2.67741  2.69355  4.24690  2.90347  2.73739  3.18146  2.89801  2.37887  2.77519  2.98518  4.58477  3.61503
          0.01437  4.64544  5.36779  0.61958  0.77255  0.69923  0.68710
    226   2.07001  5.21319  2.54992  2.37535  4.53834  3.52695  3.49955  4.01046  2.46239  3.50961  4.25974  2.87252  3.92246  1.83805  2.74571  2.72207  2.81446  3.46033  5.65743  3.94506    368 q x - -
          2.68618  4.42225  2.77519  2.73123  3.46354  2.40513  3.72494  3.29354  2.67741  2.69355  4.24690  2.90347  2.73739  3.18146  2.89801  2.37887  2.77519  2.98518  4.58477  3.61503
          0.01437  4.64544  5.36779  0.61958  0.77255  0.69923  0.68710
    227   0.65618  4.48476  4.26671  3.98392  4.80702  3.30975  4.88438  4.16249  3.96829  3.91512  4.73823  3.89915  4.10900  4.21349  4.19798  2.48452  2.00166  3.56818  6.17865  5.02652    369 A x - -
          2.68618  4.42225  2.77519  2.73123  3.46354  2.40513  3.72494  3.29354  2.67741  2.69355  4.24690  2.90347  2.73739  3.18146  2.89801  2.37887  2.77519  2.98518  4.58477  3.61503
          0.01437  4.64544  5.36779  0.61958  0.77255  0.69923  0.68710
    228   3.26773  5.15618  3.67153  3.23487  3.94888  3.99303  4.21418  3.43224  2.87016  1.83744  3.98866  3.66765  4.42724  0.98623  3.14332  3.38184  3.51295  3.34873  5.49463  4.17018    370 q x - -
          2.68618  4.42225  2.77519  2.73123  3.46354  2.40513  3.72494  3.29354  2.67741  2.69355  4.24690  2.90347  2.73739  3.18146  2.89801  2.37887  2.77519  2.98518  4.58477  3.61503
          0.02572  4.64544  4.14850  0.61958  0.77255  0.69923  0.68710
    229   3.48756  4.85612  5.03209  4.45569  3.37271  4.67154  4.96265  2.56350  3.72507  0.60801  2.68863  4.68660  4.90434  4.41096  4.32501  4.01175  3.71059  2.57267  5.36529  4.28855    371 L x - -
          2.68618  4.42225  2.77519  2.73123  3.46354  2.40513  3.72494  3.29354  2.67741  2.69355  4.24690  2.90347  2.73739  3.18146  2.89801  2.37887  2.77519  2.98518  4.58477  3.61503
          0.01454  4.63426  5.35660  0.61958  0.77255  0.68171  0.70472
    230   2.85429  4.91050  3.79222  3.38551  2.82569  4.00059  3.95857  3.50577  3.37843  3.10165  4.09392  2.28605  4.43555  3.66369  3.70259  3.32762  3.44693  3.28350  4.54996  0.97659    372 y x - -
          2.68618  4.42225  2.77519  2.73123  3.46354  2.40513  3.72494  3.29354  2.67741  2.69355  4.24690  2.90347  2.73739  3.18146  2.89801  2.37887  2.77519  2.98518  4.58477  3.61503
          0.01437  4.64544  5.36779  0.61958  0.77255  0.69923  0.68710
    231   2.84052  5.26733  2.96333  2.66649  4.22993  3.64488  2.84220  4.04093  2.76637  3.58896  4.43647  1.02598  4.13916  3.14845  3.18777  3.02227  3.28718  3.69030  5.56529  3.77281    373 n x - -
          2.68618  4.42225  2.77519  2.73123  3.46354  2.40513  3.72494  3.29354  2.67741  2.69355  4.24690  2.90347  2.73739  3.18146  2.89801  2.37887  2.77519  2.98518  4.58477  3.61503
          0.01437  4.64544  5.36779  0.61958  0.77255  0.69923  0.68710
    232   2.81054  4.67754  3.92472  3.55852  3.30483  3.57327  4.41782  3.63433  3.52633  3.12557  4.30267  3.77150  4.23570  3.84252  3.82980  0.67074  3.23513  3.31279  5.38284  3.91837    374 S x - -
          2.68618  4.42225  2.77519  2.73123  3.46354  2.40513  3.72494  3.29354  2.67741  2.69355  4.24690  2.90347  2.73739  3.18146  2.89801  2.37887  2.77519  2.98518  4.58477  3.61503
          0.01437  4.64544  5.36779  0.61958  0.77255  0.69923  0.68710
    233   2.89498  4.50099  4.09770  3.56004  3.65571  3.90187  4.34638  2.48006  3.45406  2.59350  3.63250  3.85709  4.34199  3.75734  3.73203  3.21887  1.04703  2.21626  5.22635  3.64229    375 t x - -
          2.68618  4.42225  2.77519  2.73123  3.46354  2.40513  3.72494  3.29354  2.67741  2.69355  4.24690  2.90347  2.73739  3.18146  2.89801  2.37887  2.77519  2.98518  4.58477  3.61503
          0.01437  4.64544  5.36779  0.61958  0.77255  0.69923  0.68710
    234   3.87771  5.51138  4.69417  4.70835  5.71655  0.14567  5.70752  5.57084  4.98333  5.08895  6.11505  4.86208  4.91270  5.24813  5.07264  4.07974  4.41041  4.95293  6.54540  5.86488    376 G x - -
          2.68618  4.42225  2.77519  2.73123  3.46354  2.40513  3.72494  3.29354  2.67741  2.69355  4.24690  2.90347  2.73739  3.18146  2.89801  2.37887  2.77519  2.98518  4.58477  3.61503
          0.01437  4.64544  5.36779  0.61958  0.77255  0.69923  0.68710
    235   2.67796  4.58959  3.84493  3.40952  4.34712  3.45907  4.41836  3.31623  3.34672  3.20907  4.29219  3.65344  4.12004  3.68590  3.67764  0.79304  2.44460  3.25354  5.74479  4.49953    377 s x - -
          2.68618  4.42225  2.77519  2.73123  3.46354  2.40513  3.72494  3.29354  2.67741  2.69355  4.24690  2.90347  2.73739  3.18146  2.89801  2.37887  2.77519  2.98518  4.58477  3.61503
          0.01437  4.64544  5.36779  0.61958  0.77255  0.69923  0.68710
    236   3.89460  5.13255  5.68583  5.13104  2.28447  5.19698  5.33392  2.57269  4.98799  0.55780  3.12664  5.29673  5.27010  4.88954  4.96304  4.58082  4.10213  2.49885  5.39148  4.22758    378 L x - -
          2.68618  4.42225  2.77519  2.73123  3.46354  2.40513  3.72494  3.29354  2.67741  2.69355  4.24690  2.90347  2.73739  3.18146  2.89801  2.37887  2.77519  2.98518  4.58477  3.61503
          0.01437  4.64544  5.36779  0.61958  0.77255  0.69923  0.68710
    237   2.66054  5.03584  3.10211  2.04607  4.30155  3.56262  3.75900  2.94573  2.52939  3.30564  4.10014  3.07327  3.95382  2.57767  2.25883  2.66668  2.13502  3.08918  5.51957  4.16635    379 e x - -
          2.68618  4.42225  2.77519  2.73123  3.46354  2.40513  3.72494  3.29354  2.67741  2.69355  4.24690  2.90347  2.73739  3.18146  2.89801  2.37887  2.77519  2.98518  4.58477  3.61503
          0.01437  4.64544  5.36779  0.61958  0.77255  0.69923  0.68710
    238   1.01460  4.46913  3.97182  3.45056  3.84912  3.65263  4.31178  2.85518  3.37904  2.59733  3.80496  3.72103  4.19053  3.67342  3.68386  2.53077  3.07412  2.41206  5.33458  4.11679    380 a x - -
          2.68618  4.42225  2.77519  2.73123  3.46354  2.40513  3.72494  3.29354  2.67741  2.69355  4.24690  2.90347  2.73739  3.18146  2.89801  2.37887  2.77519  2.98518  4.58477  3.61503
          0.01437  4.64544  5.36779  0.61958  0.77255  0.69923  0.68710
    239   2.08599  4.73522  3.30479  2.75050  2.33826  3.62857  3.85999  3.31723  2.37137  2.97834  3.83116  3.07234  2.72628  3.06945  3.15986  2.37416  2.98251  3.04458  5.28310  3.77042    381 a x - -
          2.68618  4.42225  2.77519  2.73123  3.46354  2.40513  3.72494  3.29354  2.67741  2.69355  4.24690  2.90347  2.73739  3.18146  2.89801  2.37887  2.77519  2.98518  4.58477  3.61503
          0.01437  4.64544  5.36779  0.61958  0.77255  0.69923  0.68710
    240   2.69185  4.88076  4.03065  3.95425  5.06046  3.59848  5.05981  4.51125  4.08721  4.20390  5.16211  4.06956  0.41639  4.41033  4.30481  3.18303  3.52476  3.96525  6.33903  5.21851    382 P x - -
          2.68621  4.42248  2.77520  2.73139  3.46311  2.40519  3.72517  3.29365  2.67752  2.69325  4.24712  2.90331  2.73749  3.18159  2.89792  2.37874  2.77502  2.98541  4.58500  3.61510
          0.07757  2.85982  4.05391  2.17508  0.12059  0.69923  0.68710
    241   2.92787  5.34842  2.47819  2.48431  4.68338  1.35324  3.88394  4.15318  2.56681  3.67634  4.46422  2.37344  4.03145  2.91830  3.22120  2.75070  3.18327  3.44048  5.84948  4.43898    407 g x - -
          2.68618  4.42225  2.77519  2.73123  3.46354  2.40513  3.72494  3.29354  2.67741  2.69355  4.24690  2.90347  2.73739  3.18146  2.89801  2.37887  2.77519  2.98518  4.58477  3.61503
          0.01456  4.63267  5.35502  0.61958  0.77255  0.67931  0.70718
    242   2.75405  4.96610  2.95668  2.52611  4.20864  3.57624  3.78257  3.41361  2.57683  3.22691  3.91859  2.39278  3.96937  2.74647  3.03877  2.78440  1.52441  3.30107  4.76437  4.12845    408 t x - -
          2.68618  4.42225  2.77519  2.73123  3.46354  2.40513  3.72494  3.29354  2.67741  2.69355  4.24690  2.90347  2.73739  3.18146  2.89801  2.37887  2.77519  2.98518  4.58477  3.61503
          0.01437  4.64544  5.36779  0.61958  0.77255  0.69923  0.68710
    243   3.17491  4.53682  4.79262  4.26846  2.18809  4.24567  4.06503  2.96681  4.09374  2.46731  3.40159  4.22385  4.58925  4.18608  4.14348  3.56128  3.21185  2.51013  1.65639  1.61616    409 y x - -
          2.68618  4.42225  2.77519  2.73123  3.46354  2.40513  3.72494  3.29354  2.67741  2.69355  4.24690  2.90347  2.73739  3.18146  2.89801  2.37887  2.77519  2.98518  4.58477  3.61503
          0.01437  4.64544  5.36779  0.61958  0.77255  0.69923  0.68710
    244   3.24056  4.70700  5.02100  4.70259  4.20422  4.31757  5.46290  2.18746  4.57807  2.77360  4.02936  4.73123  4.89353  4.90018  4.74408  3.79816  3.24475  0.51536  6.11577  4.87860    410 V x - -
          2.68618  4.42225  2.77519  2.73123  3.46354  2.40513  3.72494  3.29354  2.67741  2.69355  4.24690  2.90347  2.73739  3.18146  2.89801  2.37887  2.77519  2.98518  4.58477  3.61503
          0.01437  4.64544  5.36779  0.61958  0.77255  0.69923  0.68710
    245   3.04862  4.40599  4.90108  4.31113  1.85015  4.22369  4.44273  2.23073  4.12394  1.50080  3.26915  4.33483  4.54589  4.22605  4.15061  3.54138  3.27685  2.07543  4.84091  2.33233    411 l x - -
          2.68618  4.42225  2.77519  2.73123  3.46354  2.40513  3.72494  3.29354  2.67741  2.69355  4.24690  2.90347  2.73739  3.18146  2.89801  2.37887  2.77519  2.98518  4.58477  3.61503
          0.01437  4.64544  5.36779  0.61958  0.77255  0.69923  0.68710
    246   3.49218  4.76684  5.36389  4.87097  3.88474  4.90001  5.50688  2.03489  4.72623  2.24209  3.17430  5.03975  5.18552  4.97383  4.87993  4.30675  3.75781  0.59075  5.90716  4.70961    412 V x - -
          2.68618  4.42225  2.77519  2.73123  3.46354  2.40513  3.72494  3.29354  2.67741  2.69355  4.24690  2.90347  2.73739  3.18146  2.89801  2.37887  2.77519  2.98518  4.58477  3.61503
          0.03284  4.64544  3.78551  0.61958  0.77255  0.69923  0.68710
    247   2.68562  4.56951  3.54046  2.98706  3.19156  3.71729  3.54251  3.09730  2.94841  2.72492  3.67861  3.28099  4.10492  3.26332  3.32367  1.65192  2.91567  2.86140  5.02162  2.10969    413 s x - -
          2.68618  4.42225  2.77519  2.73123  3.46354  2.40513  3.72494  3.29354  2.67741  2.69355  4.24690  2.90347  2.73739  3.18146  2.89801  2.37887  2.77519  2.98518  4.58477  3.61503
          0.01464  4.62725  5.34959  0.61958  0.77255  0.72763  0.65981
    248   2.26885  4.58644  3.55383  2.99807  3.19024  3.73198  2.76579  3.11468  2.95939  2.73515  3.69402  3.42172  4.11722  3.27215  3.33555  2.06935  3.02970  2.87934  4.97950  2.01190    414 y x - -
          2.68618  4.42225  2.77519  2.73123  3.46354  2.40513  3.72494  3.29354  2.67741  2.69355  4.24690  2.90347  2.73739  3.18146  2.89801  2.37887  2.77519  2.98518  4.58477  3.61503
          0.01464  4.62725  5.34959  0.61958  0.77255  0.72763  0.65981
    249   2.91084  5.06939  3.26155  2.73745  4.36613  1.26490  3.85657  3.77646  2.21000  3.35457  4.18407  3.22746  4.08273  2.85053  2.71808  2.82053  3.14045  3.45326  4.78000  4.25915    415 g x - -
          2.68618  4.42225  2.77519  2.73123  3.46354  2.40513  3.72494  3.29354  2.67741  2.69355  4.24690  2.90347  2.73739  3.18146  2.89801  2.37887  2.77519  2.98518  4.58477  3.61503
          0.01464  4.62725  5.34959  0.61958  0.77255  0.72763  0.65981
    250   2.91484  5.16571  2.53699  2.62682  4.68603  3.51190  4.04167  4.13945  2.93016  3.71481  4.52848  2.20466  4.07716  3.20292  3.42353  2.77906  1.11655  3.72302  5.91621  4.53625    416 t x - -
          2.68618  4.42225  2.77519  2.73123  3.46354  2.40513  3.72494  3.29354  2.67741  2.69355  4.24690  2.90347  2.73739  3.18146  2.89801  2.37887  2.77519  2.98518  4.58477  3.61503
          0.01464  4.62725  5.34959  0.61958  0.77255  0.72763  0.65981
    251   3.21610  0.38089  5.03033  4.82904  4.43521  3.87919  5.29715  3.60275  4.56324  3.22035  4.69565  4.61121  4.62602  4.90144  4.62433  3.49617  3.71705  3.35694  5.96028  4.73204    417 C x - -
          2.68618  4.42225  2.77519  2.73123  3.46354  2.40513  3.72494  3.29354  2.67741  2.69355  4.24690  2.90347  2.73739  3.18146  2.89801  2.37887  2.77519  2.98518  4.58477  3.61503
          0.01464  4.62725  5.34959  0.61958  0.77255  0.67128  0.71551
    252   1.05092  4.01372  4.66967  4.24136  4.11728  3.70935  4.89540  2.69357  4.12638  2.98952  4.03207  4.19089  4.37829  4.36010  4.30154  3.14270  3.22628  1.35612  5.72484  4.54080    418 a x - -
          2.68626  4.42209  2.77517  2.73131  3.46331  2.40521  3.72489  3.29362  2.67749  2.69348  4.24698  2.90355  2.73747  3.18154  2.89803  2.37884  2.77511  2.98482  4.58485  3.61499
          0.07004  2.76490  5.36779  1.25830  0.33427  0.69923  0.68710
    253   2.33576  4.32940  4.04961  3.48088  3.48449  3.82711  4.17708  2.58337  3.38970  2.41164  3.47240  3.75953  4.22492  3.49725  3.64038  2.87329  2.02147  1.46454  4.98813  3.78432    436 v x - -
          2.68618  4.42225  2.77519  2.73123  3.46354  2.40513  3.72494  3.29354  2.67741  2.69355  4.24690  2.90347  2.73739  3.18146  2.89801  2.37887  2.77519  2.98518  4.58477  3.61503
          0.04722  4.64544  3.30991  0.61958  0.77255  0.69923  0.68710
    254   2.69722  4.41033  4.75192  4.18726  3.61963  4.28144  4.68380  1.87656  4.05783  2.37558  3.54565  4.34262  4.62570  4.27422  4.20446  3.60515  2.76629  0.95505  5.26944  3.77692    437 v x - -
          2.68618  4.42225  2.77519  2.73123  3.46354  2.40513  3.72494  3.29354  2.67741  2.69355  4.24690  2.90347  2.73739  3.18146  2.89801  2.37887  2.77519  2.98518  4.58477  3.61503
          0.01485  4.61307  5.33542  0.61958  0.77255  0.65137  0.73675
    255   3.13691  4.53447  4.21701  4.12578  0.99642  4.23966  4.25614  2.65666  3.97815  1.99918  3.15535  4.21916  4.56951  4.12026  4.08771  3.54779  3.36470  2.68856  4.64342  2.97314    438 f x - -
          2.68618  4.42225  2.77519  2.73123  3.46354  2.40513  3.72494  3.29354  2.67741  2.69355  4.24690  2.90347  2.73739  3.18146  2.89801  2.37887  2.77519  2.98518  4.58477  3.61503
          0.01437  4.64544  5.36779  0.61958  0.77255  0.69923  0.68710
    256   3.40670  5.66161  2.69145  2.80835  4.97937  3.75551  4.27069  4.62059  3.07081  4.11449  5.02229  3.34713  4.35651  0.60131  3.46349  3.36036  3.70596  4.23297  6.13656  4.76768    439 Q x - -
          2.68618  4.42225  2.77519  2.73123  3.46354  2.40513  3.72494  3.29354  2.67741  2.69355  4.24690  2.90347  2.73739  3.18146  2.89801  2.37887  2.77519  2.98518  4.58477  3.61503
          0.03284  4.64544  3.78551  0.61958  0.77255  0.69923  0.68710
    257   3.27033  5.50496  2.90069  2.76389  4.35591  3.69893  2.49690  4.46213  2.98206  3.95211  4.84716  0.80820  4.28351  3.37313  3.37389  3.23872  3.56970  4.07345  5.71723  4.19834    440 n x - -
          2.68618  4.42225  2.77519  2.73123  3.46354  2.40513  3.72494  3.29354  2.67741  2.69355  4.24690  2.90347  2.73739  3.18146  2.89801  2.37887  2.77519  2.98518  4.58477  3.61503
          0.01464  4.62725  5.34959  0.61958  0.77255  0.72763  0.65981
    258   2.84016  4.92427  3.20098  2.73763  4.11401  3.62077  3.49869  3.33332  2.69835  3.04801  4.07771  2.48900  1.35988  3.09149  3.10438  2.90363  3.09271  3.29903  5.43586  4.09309    441 p x - -
          2.68618  4.42225  2.77519  2.73123  3.46354  2.40513  3.72494  3.29354  2.67741  2.69355  4.24690  2.90347  2.73739  3.18146  2.89801  2.37887  2.77519  2.98518  4.58477  3.61503
          0.01464  4.62725  5.34959  0.61958  0.77255  0.72763  0.65981
    259   2.66309  4.96703  2.64181  1.98618  4.21279  3.35393  3.76620  2.61896  2.50949  3.22878  3.14204  2.97650  3.95409  2.60725  3.02678  2.76562  2.88791  2.60977  5.46427  4.12264    442 e x - -
          2.68618  4.42225  2.77519  2.73123  3.46354  2.40513  3.72494  3.29354  2.67741  2.69355  4.24690  2.90347  2.73739  3.18146  2.89801  2.37887  2.77519  2.98518  4.58477  3.61503
          0.01464  4.62725  5.34959  0.61958  0.77255  0.72763  0.65981
    260   2.73944  5.21658  2.83204  1.89657  4.54776  2.41944  3.51506  4.02402  2.28005  3.24596  3.80400  2.79566  3.91080  2.71382  2.82260  2.27145  2.97065  3.59977  5.65744  4.00504    443 e x - -
          2.68636  4.42248  2.77498  2.73047  3.46377  2.40520  3.72518  3.29377  2.67655  2.69378  4.24713  2.90363  2.73694  3.18169  2.89824  2.37910  2.77543  2.98541  4.58500  3.61526
          0.45370  1.02171  5.34959  0.82259  0.57856  0.72763  0.65981
    261   2.28513  5.12910  2.85758  2.48215  4.42635  3.53235  3.02384  3.70587  2.48294  3.41383  4.18298  2.46199  3.92561  2.53906  2.85557  2.19443  2.97193  3.49408  5.59103  2.70155    447 s x - -
          2.68618  4.42225  2.77519  2.73123  3.46354  2.40513  3.72494  3.29354  2.67741  2.69355  4.24690  2.90347  2.73739  3.18146  2.89801  2.37887  2.77519  2.98518  4.58477  3.61503
          0.01464  4.62725  5.34959  0.61958  0.77255  0.67128  0.71551
    262   2.66523  5.21517  2.79067  2.33285  4.53992  3.21148  3.72543  3.70277  2.26419  3.51286  4.26454  2.15689  3.92600  2.83031  2.96340  1.97842  2.41075  3.59554  5.66268  4.26356    448 s x - -
          2.68618  4.42225  2.77519  2.73123  3.46354  2.40513  3.72494  3.29354  2.67741  2.69355  4.24690  2.90347  2.73739  3.18146  2.89801  2.37887  2.77519  2.98518  4.58477  3.61503
          0.01437  4.64544  5.36779  0.61958  0.77255  0.69923  0.68710
    263   2.75886  3.75164  3.84697  3.27518  3.01160  3.78688  3.29847  2.84087  3.20526  2.28098  3.47583  3.41945  3.36578  3.47975  3.49946  2.40322  2.99101  2.63135  4.92333  1.80225    449 y x - -
          2.68618  4.42225  2.77519  2.73123  3.46354  2.40513  3.72494  3.29354  2.67741  2.69355  4.24690  2.90347  2.73739  3.18146  2.89801  2.37887  2.77519  2.98518  4.58477  3.61503
          0.01437  4.64544  5.36779  0.61958  0.77255  0.69923  0.68710
    264   2.52626  4.81420  3.24002  2.68306  4.02314  3.60861  3.82682  3.30535  2.53386  3.06157  3.90032  3.10514  3.39951  2.77528  3.10712  2.67086  1.54487  3.00974  5.34591  3.42084    450 t x - -
          2.68618  4.42225  2.77519  2.73123  3.46354  2.40513  3.72494  3.29354  2.67741  2.69355  4.24690  2.90347  2.73739  3.18146  2.89801  2.37887  2.77519  2.98518  4.58477  3.61503
          0.01437  4.64544  5.36779  0.61958  0.77255  0.69923  0.68710
    265   3.13737  4.48889  4.96639  4.37568  2.73448  3.80361  4.68449  2.02776  4.20938  0.95851  3.25924  4.46500  4.65460  4.32641  4.26409  3.67504  3.36727  2.05545  5.11728  3.97184    451 l x - -
          2.68618  4.42225  2.77519  2.73123  3.46354  2.40513  3.72494  3.29354  2.67741  2.69355  4.24690  2.90347  2.73739  3.18146  2.89801  2.37887  2.77519  2.98518  4.58477  3.61503
          0.01437  4.64544  5.36779  0.61958  0.77255  0.69923  0.68710
    266   3.24759  5.87118  1.54960  2.11653  5.16474  3.57458  4.06265  4.69545  3.01938  4.15624  4.97824  3.02286  4.16902  1.18851  3.59246  3.12996  3.52272  4.24632  6.29502  4.78803    452 q x - -
          2.68618  4.42225  2.77519  2.73123  3.46354  2.40513  3.72494  3.29354  2.67741  2.69355  4.24690  2.90347  2.73739  3.18146  2.89801  2.37887  2.77519  2.98518  4.58477  3.61503
          0.01437  4.64544  5.36779  0.61958  0.77255  0.69923  0.68710
    267   3.10208  4.76728  4.55135  4.07183  2.13370  4.28824  3.97884  3.25377  3.94865  2.67013  3.89866  4.13597  4.65369  4.09966  4.10473  2.80877  3.56860  3.08242  4.28786  0.88179    453 y x - -
          2.68618  4.42225  2.77519  2.73123  3.46354  2.40513  3.72494  3.29354  2.67741  2.69355  4.24690  2.90347  2.73739  3.18146  2.89801  2.37887  2.77519  2.98518  4.58477  3.61503
          0.01437  4.64544  5.36779  0.61958  0.77255  0.69923  0.68710
    268   2.97415  5.17950  3.04746  2.73834  4.67406  3.60006  4.02133  4.10746  2.64623  3.67221  4.49889  1.01840  4.12938  3.17957  2.95271  2.99489  2.37095  3.71727  5.84660  4.51575    454 n x - -
          2.68618  4.42225  2.77519  2.73123  3.46354  2.40513  3.72494  3.29354  2.67741  2.69355  4.24690  2.90347  2.73739  3.18146  2.89801  2.37887  2.77519  2.98518  4.58477  3.61503
          0.01437  4.64544  5.36779  0.61958  0.77255  0.69923  0.68710
    269   4.86608  5.90704  5.40320  5.32981  3.84980  4.73093  5.14274  5.03070  5.11174  4.26340  5.60808  5.37183  5.31424  5.44645  5.08107  5.06745  5.21690  4.92957  0.15889  3.82368    455 W x - -
          2.68618  4.42225  2.77519  2.73123  3.46354  2.40513  3.72494  3.29354  2.67741  2.69355  4.24690  2.90347  2.73739  3.18146  2.89801  2.37887  2.77519  2.98518  4.58477  3.61503
          0.01437  4.64544  5.36779  0.61958  0.77255  0.69923  0.68710
    270   0.55910  4.48466  4.28957  4.04773  4.89355  3.29648  4.94826  4.26769  4.05011  4.01251  4.82575  3.92176  4.11030  4.28311  4.26295  2.23339  2.64612  3.62719  6.25791  5.11722    456 A x - -
          2.68618  4.42225  2.77519  2.73123  3.46354  2.40513  3.72494  3.29354  2.67741  2.69355  4.24690  2.90347  2.73739  3.18146  2.89801  2.37887  2.77519  2.98518  4.58477  3.61503
          0.01437  4.64544  5.36779  0.61958  0.77255  0.69923  0.68710
    271   2.75181  5.19991  3.02373  1.88690  4.52222  3.53295  3.53335  3.58403  1.83797  3.36149  3.44490  2.90795  3.92570  2.40546  2.93821  2.36600  2.98232  3.57843  5.64480  4.25183    457 k x - -
          2.68618  4.42225  2.77519  2.73123  3.46354  2.40513  3.72494  3.29354  2.67741  2.69355  4.24690  2.90347  2.73739  3.18146  2.89801  2.37887  2.77519  2.98518  4.58477  3.61503
          0.01437  4.64544  5.36779  0.61958  0.77255  0.69923  0.68710
    272   3.95510  5.18493  5.72615  5.17873  2.57437  5.26441  5.40032  2.57656  5.03608  0.48950  3.12212  5.36383  5.31597  4.92704  5.01054  4.65909  4.16209  2.60265  5.42860  4.27592    458 L x - -
          2.68618  4.42225  2.77519  2.73123  3.46354  2.40513  3.72494  3.29354  2.67741  2.69355  4.24690  2.90347  2.73739  3.18146  2.89801  2.37887  2.77519  2.98518  4.58477  3.61503
          0.01437  4.64544  5.36779  0.61958  0.77255  0.69923  0.68710
    273   3.87771  5.51138  4.69417  4.70835  5.71655  0.14567  5.70752  5.57084  4.98333  5.08895  6.11505  4.86208  4.91270  5.24813  5.07264  4.07974  4.41041  4.95293  6.54540  5.86488    459 G x - -
          2.68618  4.42225  2.77519  2.73123  3.46354  2.40513  3.72494  3.29354  2.67741  2.69355  4.24690  2.90347  2.73739  3.18146  2.89801  2.37887  2.77519  2.98518  4.58477  3.61503
          0.01437  4.64544  5.36779  0.61958  0.77255  0.69923  0.68710
    274   1.88356  4.83652  3.22774  2.66941  4.04594  3.60797  3.59790  3.44529  2.22169  2.36594  3.91701  2.86197  3.99627  2.91336  3.08732  2.82033  2.39164  3.15245  5.35949  3.47246    460 a x - -
          2.68618  4.42225  2.77519  2.73123  3.46354  2.40513  3.72494  3.29354  2.67741  2.69355  4.24690  2.90347  2.73739  3.18146  2.89801  2.37887  2.77519  2.98518  4.58477  3.61503
          0.01437  4.64544  5.36779  0.61958  0.77255  0.69923  0.68710
    275   2.65859  5.01327  2.90339  2.12546  4.26980  3.56339  3.76543  2.74918  2.48358  3.17723  4.07895  2.79257  3.95593  2.16365  3.01990  2.76634  2.98095  2.30250  5.50295  4.15288    461 e x - -
          2.68618  4.42225  2.77519  2.73123  3.46354  2.40513  3.72494  3.29354  2.67741  2.69355  4.24690  2.90347  2.73739  3.18146  2.89801  2.37887  2.77519  2.98518  4.58477  3.61503
          0.01437  4.64544  5.36779  0.61958  0.77255  0.69923  0.68710
    276   1.80471  4.32429  3.94118  3.36940  3.33152  2.99943  4.10017  1.98315  3.29003  2.54119  2.79966  3.67375  4.17314  3.55318  3.55909  2.41484  2.84430  2.58420  4.94614  3.73902    462 a x - -
          2.68618  4.42225  2.77519  2.73123  3.46354  2.40513  3.72494  3.29354  2.67741  2.69355  4.24690  2.90347  2.73739  3.18146  2.89801  2.37887  2.77519  2.98518  4.58477  3.61503
          0.01437  4.64544  5.36779  0.61958  0.77255  0.69923  0.68710
    277   2.66424  4.52939  3.53733  2.71755  3.67648  2.31816  3.94686  2.60348  2.75071  1.89736  3.62941  3.40157  4.08496  2.99768  3.12197  2.94235  2.98107  2.38418  5.10268  3.85773    463 l x - -
          2.68618  4.42225  2.77519  2.73123  3.46354  2.40513  3.72494  3.29354  2.67741  2.69355  4.24690  2.90347  2.73739  3.18146  2.89801  2.37887  2.77519  2.98518  4.58477  3.61503
          0.01437  4.64544  5.36779  0.61958  0.77255  0.69923  0.68710
    278   2.80359  5.31319  2.07571  2.26660  4.65256  3.18125  3.74833  4.13789  1.58868  3.61426  4.35940  2.92062  3.94682  2.70932  2.85025  2.52637  2.95213  3.70157  5.74469  4.33074    464 k x - -
          2.68618  4.42225  2.77519  2.73123  3.46354  2.40513  3.72494  3.29354  2.67741  2.69355  4.24690  2.90347  2.73739  3.18146  2.89801  2.37887  2.77519  2.98518  4.58477  3.61503
          0.01437  4.64544  5.36779  0.61958  0.77255  0.69923  0.68710
    279   3.72079  4.93540  5.67626  5.15640  3.64369  5.20600  5.68460  0.88874  5.03731  1.26228  3.39520  5.34524  5.33836  5.10030  5.09890  4.61689  3.95731  2.05674  5.82548  4.75912    465 i x - -
          2.68618  4.42225  2.77519  2.73123  3.46354  2.40513  3.72494  3.29354  2.67741  2.69355  4.24690  2.90347  2.73739  3.18146  2.89801  2.37887  2.77519  2.98518  4.58477  3.61503
          0.01437  4.64544  5.36779  0.61958  0.77255  0.69923  0.68710
    280   1.84376  4.59914  3.44693  2.80299  3.30108  3.67752  3.91212  2.81719  2.60879  2.46828  3.21135  3.33613  4.06032  2.12334  3.24613  2.90756  2.97978  2.88245  5.16229  3.90322    466 a x - -
          2.68618  4.42225  2.77519  2.73123  3.46354  2.40513  3.72494  3.29354  2.67741  2.69355  4.24690  2.90347  2.73739  3.18146  2.89801  2.37887  2.77519  2.98518  4.58477  3.61503
          0.01437  4.64544  5.36779  0.61958  0.77255  0.69923  0.68710
    281   2.67787  5.33465  2.67583  2.06770  4.66986  2.20740  3.39097  4.15602  1.73949  3.63468  4.38342  2.59884  3.95826  2.87104  3.02415  2.77835  3.06007  3.72108  5.76811  4.35056    467 k x - -
          2.68618  4.42225  2.77519  2.73123  3.46354  2.40513  3.72494  3.29354  2.67741  2.69355  4.24690  2.90347  2.73739  3.18146  2.89801  2.37887  2.77519  2.98518  4.58477  3.61503
          0.01437  4.64544  5.36779  0.61958  0.77255  0.69923  0.68710
    282   2.88480  5.42061  3.34572  2.65463  4.83555  3.75280  3.60847  4.24972  1.22633  3.68284  4.47151  2.94982  4.12515  2.40067  1.93756  2.93394  3.24113  3.85467  5.75132  4.46047    468 k x - -
          2.68618  4.42225  2.77519  2.73123  3.46354  2.40513  3.72494  3.29354  2.67741  2.69355  4.24690  2.90347  2.73739  3.18146  2.89801  2.37887  2.77519  2.98518  4.58477  3.61503
          0.01437  4.64544  5.36779  0.61958  0.77255  0.69923  0.68710
    283   3.77640  0.17838  5.33045  5.27472  5.21140  4.17649  5.77530  4.58942  5.15579  4.41259  5.57417  5.10472  4.92278  5.46586  5.12077  4.04228  4.30392  4.25386  6.35950  5.47320    469 C x - -
          2.68618  4.42225  2.77519  2.73123  3.46354  2.40513  3.72494  3.29354  2.67741  2.69355  4.24690  2.90347  2.73739  3.18146  2.89801  2.37887  2.77519  2.98518  4.58477  3.61503
          0.01437  4.64544  5.36779  0.61958  0.77255  0.69923  0.68710
    284   2.74585  4.63047  2.34796  2.84344  3.46331  3.66364  3.89576  3.01531  2.71326  1.87030  3.37535  3.11346  4.04775  3.14343  3.22538  2.26158  2.97754  2.71676  5.18917  3.92274    470 l x - -
          2.68619  4.42226  2.77520  2.73124  3.46355  2.40514  3.72495  3.29355  2.67742  2.69356  4.24691  2.90348  2.73741  3.18147  2.89802  2.37876  2.77520  2.98519  4.58478  3.61504
          0.05426  3.03351  5.36779  0.40491  1.09973  0.69923  0.68710
    285   2.58429  4.83079  3.00659  2.66366  4.03909  3.60349  3.81553  3.07887  1.96670  2.12868  3.63536  2.97458  3.79262  2.93718  2.89991  2.61381  2.67302  3.14567  4.21462  4.04617    472 k x - -
          2.68618  4.42225  2.77519  2.73123  3.46354  2.40513  3.72494  3.29354  2.67741  2.69355  4.24690  2.90347  2.73739  3.18146  2.89801  2.37887  2.77519  2.98518  4.58477  3.61503
          0.02937  4.64544  3.94581  0.61958  0.77255  0.69923  0.68710
    286   2.93898  5.39456  1.89025  2.41349  4.71823  3.28891  3.87829  4.19476  2.62763  3.70741  4.49104  3.02290  1.58106  2.92188  3.23000  2.74875  2.76455  3.78385  5.87372  4.45233    473 p x - -
          2.68618  4.42225  2.77519  2.73123  3.46354  2.40513  3.72494  3.29354  2.67741  2.69355  4.24690  2.90347  2.73739  3.18146  2.89801  2.37887  2.77519  2.98518  4.58477  3.61503
          0.01459  4.63066  5.35301  0.61958  0.77255  0.67631  0.71027
    287   2.83946  5.36787  1.99587  1.64983  4.70463  3.52922  2.93778  4.19666  2.32530  3.66917  4.41634  2.74420  3.51416  2.59207  3.05314  2.71979  3.07722  3.75512  5.79900  4.37333    474 e x - -
          2.68618  4.42225  2.77519  2.73123  3.46354  2.40513  3.72494  3.29354  2.67741  2.69355  4.24690  2.90347  2.73739  3.18146  2.89801  2.37887  2.77519  2.98518  4.58477  3.61503
          0.01437  4.64544  5.36779  0.61958  0.77255  0.69923  0.68710
    288   2.22923  5.17658  1.82085  2.41632  4.49255  3.33579  3.63020  3.95403  2.50460  3.47564  4.23944  2.94092  3.26666  2.85676  2.99269  2.51143  2.55185  3.20226  5.64297  4.25367    475 d x - -
          2.68620  4.42227  2.77521  2.73113  3.46356  2.40514  3.72496  3.29356  2.67742  2.69345  4.24691  2.90348  2.73741  3.18148  2.89802  2.37888  2.77521  2.98520  4.58479  3.61496
          0.07124  2.74734  5.36779  0.40589  1.09776  0.69923  0.68710
    289   2.62464  5.16294  2.84948  2.42501  4.47172  2.89660  3.25737  3.66334  2.06240  2.59445  3.89274  2.75587  3.92508  2.24906  2.79588  2.68405  2.97515  3.53394  4.65234  4.23022    478 k x - -
          2.68618  4.42225  2.77519  2.73123  3.46354  2.40513  3.72494  3.29354  2.67741  2.69355  4.24690  2.90347  2.73739  3.18146  2.89801  2.37887  2.77519  2.98518  4.58477  3.61503
          0.01437  4.64544  5.36779  0.61958  0.77255  0.69923  0.68710
    290   2.66983  4.87490  3.24102  2.75193  4.32227  3.52982  3.94376  3.73834  2.65149  3.09706  4.16778  2.87799  3.70538  3.10927  3.19168  1.17246  2.58711  3.37635  5.59222  4.27638    479 s x - -
          2.68618  4.42225  2.77519  2.73123  3.46354  2.40513  3.72494  3.29354  2.67741  2.69355  4.24690  2.90347  2.73739  3.18146  2.89801  2.37887  2.77519  2.98518  4.58477  3.61503
          0.01437  4.64544  5.36779  0.61958  0.77255  0.69923  0.68710
    291   2.75283  4.29723  3.99845  3.41982  3.41021  3.81517  3.64286  1.63232  3.01018  2.49414  2.23086  3.17872  4.18815  3.58151  3.56487  3.08863  2.61543  2.38848  4.90252  3.69960    480 i x - -
          2.68618  4.42225  2.77519  2.73123  3.46354  2.40513  3.72494  3.29354  2.67741  2.69355  4.24690  2.90347  2.73739  3.18146  2.89801  2.37887  2.77519  2.98518  4.58477  3.61503
          0.01437  4.64544  5.36779  0.61958  0.77255  0.69923  0.68710
    292   3.87771  5.51138  4.69417  4.70835  5.71655  0.14567  5.70752  5.57084  4.98333  5.08895  6.11505  4.86208  4.91270  5.24813  5.07264  4.07974  4.41041  4.95293  6.54540  5.86488    481 G x - -
          2.68618  4.42225  2.77519  2.73123  3.46354  2.40513  3.72494  3.29354  2.67741  2.69355  4.24690  2.90347  2.73739  3.18146  2.89801  2.37887  2.77519  2.98518  4.58477  3.61503
          0.01437  4.64544  5.36779  0.61958  0.77255  0.69923  0.68710
    293   2.53042  4.66419  3.91796  3.78081  4.82391  0.53906  4.85968  4.20812  3.88068  3.39148  4.87090  3.87127  4.21377  4.18488  4.12575  2.93742  3.26857  3.67313  6.20149  4.98278    482 G x - -
          2.68618  4.42225  2.77519  2.73123  3.46354  2.40513  3.72494  3.29354  2.67741  2.69355  4.24690  2.90347  2.73739  3.18146  2.89801  2.37887  2.77519  2.98518  4.58477  3.61503
          0.01437  4.64544  5.36779  0.61958  0.77255  0.69923  0.68710
    294   1.70448  4.64157  3.39405  2.83193  3.55023  3.65855  3.47846  2.93993  2.80545  2.80313  3.73607  3.29695  4.04363  2.85231  3.09011  2.13372  2.82044  2.63107  5.19942  3.93089    483 a x - -
          2.68618  4.42225  2.77519  2.73123  3.46354  2.40513  3.72494  3.29354  2.67741  2.69355  4.24690  2.90347  2.73739  3.18146  2.89801  2.37887  2.77519  2.98518  4.58477  3.61503
          0.01437  4.64544  5.36779  0.61958  0.77255  0.69923  0.68710
    295   2.60786  1.38317  4.05891  3.26746  2.90728  3.60645  4.13971  2.76399  3.36977  2.51315  3.22738  3.74784  4.19854  3.63496  3.34561  3.09179  2.99706  2.56026  4.92344  3.72053    484 c x - -
          2.68618  4.42225  2.77519  2.73123  3.46354  2.40513  3.72494  3.29354  2.67741  2.69355  4.24690  2.90347  2.73739  3.18146  2.89801  2.37887  2.77519  2.98518  4.58477  3.61503
          0.01437  4.64544  5.36779  0.61958  0.77255  0.69923  0.68710
    296   2.74137  4.53518  3.51212  2.94635  3.28494  3.69125  3.93261  2.72721  2.05324  2.41537  2.78731  3.38087  4.07244  2.96127  2.89712  2.92732  2.22286  2.67615  5.10638  3.85862    485 k x - -
          2.68618  4.42225  2.77519  2.73123  3.46354  2.40513  3.72494  3.29354  2.67741  2.69355  4.24690  2.90347  2.73739  3.18146  2.89801  2.37887  2.77519  2.98518  4.58477  3.61503
          0.01464  4.62725  5.34959  0.61958  0.77255  0.69923  0.68710
    297   3.12836  4.49519  4.77968  4.24393  1.41063  4.22509  4.14808  1.66566  4.06918  2.45683  3.52486  4.23206  3.98292  4.17730  4.12506  3.54247  3.35838  2.68515  4.47332  2.13233    486 f x - -
          2.68618  4.42225  2.77519  2.73123  3.46354  2.40513  3.72494  3.29354  2.67741  2.69355  4.24690  2.90347  2.73739  3.18146  2.89801  2.37887  2.77519  2.98518  4.58477  3.61503
          0.01464  4.62725  5.34959  0.61958  0.77255  0.69923  0.68710
    298   2.77283  5.37231  1.74566  2.06547  4.70307  2.34990  3.59773  4.19300  2.21431  3.67134  4.42425  2.98890  3.96906  2.76298  3.07529  2.70589  2.92273  3.75668  5.80665  4.38069    487 d x - -
          2.68618  4.42225  2.77519  2.73123  3.46354  2.40513  3.72494  3.29354  2.67741  2.69355  4.24690  2.90347  2.73739  3.18146  2.89801  2.37887  2.77519  2.98518  4.58477  3.61503
          0.01464  4.62725  5.34959  0.61958  0.77255  0.69923  0.68710
    299   2.79338  5.21597  3.06238  2.50903  4.54858  3.56182  2.34018  4.00620  1.77273  3.50766  4.27071  2.93178  3.51824  2.84487  2.70330  2.05757  2.85671  3.60240  5.65266  4.27755    488 k x - -
          2.68618  4.42225  2.77519  2.73123  3.46354  2.40513  3.72494  3.29354  2.67741  2.69355  4.24690  2.90347  2.73739  3.18146  2.89801  2.37887  2.77519  2.98518  4.58477  3.61503
          0.01464  4.62725  5.34959  0.61958  0.77255  0.69923  0.68710
    300   4.48822  5.66630  5.02999  4.94136  2.71628  4.76975  4.22698  4.42883  4.79342  3.67645  5.02356  4.76082  5.24566  4.89464  4.79808  4.52624  4.78835  4.33774  4.37056  0.27986    489 Y x - -
          2.68618  4.42225  2.77519  2.73123  3.46354  2.40513  3.72494  3.29354  2.67741  2.69355  4.24690  2.90347  2.73739  3.18146  2.89801  2.37887  2.77519  2.98518  4.58477  3.61503
          0.01464  4.62725  5.34959  0.61958  0.77255  0.69923  0.68710
    301   3.77881  5.09838  5.29819  4.74961  3.32840  4.98189  5.23140  2.61406  4.47239  0.48770  2.72474  5.00708  5.12903  4.07392  4.55593  4.35931  3.99334  2.85688  5.46772  4.41839    490 L x - -
          2.68618  4.42225  2.77519  2.73123  3.46354  2.40513  3.72494  3.29354  2.67741  2.69355  4.24690  2.90347  2.73739  3.18146  2.89801  2.37887  2.77519  2.98518  4.58477  3.61503
          0.01464  4.62725  5.34959  0.61958  0.77255  0.69923  0.68710
    302   2.79717  5.30433  2.42080  2.34390  4.64141  2.87292  3.74425  4.12648  1.53310  3.60554  4.35171  2.66569  3.94036  2.68707  2.99377  2.54264  2.81141  3.69159  5.73857  4.32379    491 k x - -
          2.68618  4.42225  2.77519  2.73123  3.46354  2.40513  3.72494  3.29354  2.67741  2.69355  4.24690  2.90347  2.73739  3.18146  2.89801  2.37887  2.77519  2.98518  4.58477  3.61503
          0.01464  4.62725  5.34959  0.61958  0.77255  0.69923  0.68710
    303   3.29088  4.71243  4.54957  4.04390  1.89941  4.27516  3.63014  3.21093  3.91345  2.83246  3.84453  3.38084  4.62117  4.06088  3.34194  3.57733  3.51731  2.81496  3.24914  1.07220    492 y x - -
          2.68618  4.42225  2.77519  2.73123  3.46354  2.40513  3.72494  3.29354  2.67741  2.69355  4.24690  2.90347  2.73739  3.18146  2.89801  2.37887  2.77519  2.98518  4.58477  3.61503
          0.01464  4.62725  5.34959  0.61958  0.77255  0.69923  0.68710
    304   2.77291  5.21495  2.71161  2.46875  4.53520  3.53398  3.55980  3.73972  2.09250  3.50788  4.26674  1.68986  3.93698  2.84307  2.87841  2.74570  2.36693  3.59324  5.66120  4.26877    493 n x - -
          2.68618  4.42225  2.77519  2.73123  3.46354  2.40513  3.72494  3.29354  2.67741  2.69355  4.24690  2.90347  2.73739  3.18146  2.89801  2.37887  2.77519  2.98518  4.58477  3.61503
          0.01464  4.62725  5.34959  0.61958  0.77255  0.69923  0.68710
    305   3.75973  5.02018  5.24252  4.80528  0.78384  4.79007  4.24215  2.82799  4.62676  1.75426  3.60967  4.66134  5.03908  4.59053  4.62126  4.13980  3.97553  3.08666  4.39550  2.52978    494 f x - -
          2.68618  4.42225  2.77519  2.73123  3.46354  2.40513  3.72494  3.29354  2.67741  2.69355  4.24690  2.90347  2.73739  3.18146  2.89801  2.37887  2.77519  2.98518  4.58477  3.61503
          0.01464  4.62725  5.34959  0.61958  0.77255  0.69923  0.68710
    306   2.75056  5.25737  2.14684  2.02671  4.59931  3.51417  3.70884  4.08412  2.03868  3.26454  4.29965  2.64737  3.28345  2.66681  2.82403  2.47317  2.91286  3.64648  5.69094  4.28003    495 e x - -
          2.68618  4.42225  2.77519  2.73123  3.46354  2.40513  3.72494  3.29354  2.67741  2.69355  4.24690  2.90347  2.73739  3.18146  2.89801  2.37887  2.77519  2.98518  4.58477  3.61503
          0.01464  4.62725  5.34959  0.61958  0.77255  0.69923  0.68710
    307   3.07896  5.62255  2.05642  2.43509  4.94296  2.76029  3.96154  4.44626  2.72734  3.93021  4.72499  1.16873  4.08972  2.89234  3.40195  2.99696  3.13917  4.01114  6.08037  4.61596    497 n x - -
          2.68618  4.42225  2.77519  2.73123  3.46354  2.40513  3.72494  3.29354  2.67741  2.69355  4.24690  2.90347  2.73739  3.18146  2.89801  2.37887  2.77519  2.98518  4.58477  3.61503
          0.01464  4.62725  5.34959  0.61958  0.77255  0.69923  0.68710
    308   2.78382  4.28025  4.16050  3.57423  3.39458  3.87692  4.17251  2.07426  3.22016  2.10532  3.38881  3.81857  3.76179  3.69407  2.76048  3.16157  3.01612  1.45479  4.90960  3.71408    498 v x - -
          2.68618  4.42225  2.77519  2.73123  3.46354  2.40513  3.72494  3.29354  2.67741  2.69355  4.24690  2.90347  2.73739  3.18146  2.89801  2.37887  2.77519  2.98518  4.58477  3.61503
          0.02807  4.61894  4.02741  0.61958  0.77255  0.69923  0.68710
    309   2.61192  4.10963  3.70400  2.91626  3.52413  2.87543  3.99647  2.72962  3.07808  1.99097  2.36259  3.51198  4.11159  2.68221  3.40613  2.82760  2.74496  2.66408  4.98494  3.28495    499 l x - -
          2.68618  4.42225  2.77519  2.73123  3.46354  2.40513  3.72494  3.29354  2.67741  2.69355  4.24690  2.90347  2.73739  3.18146  2.89801  2.37887  2.77519  2.98518  4.58477  3.61503
          0.01496  4.60582  5.32817  0.61958  0.77255  0.67931  0.70718
    310   2.75507  4.31944  3.94506  3.37173  3.44050  3.80604  4.09365  1.45912  3.27466  2.20658  3.43217  3.52205  3.79612  2.67237  3.53759  2.95708  2.90719  2.32590  4.93194  3.72534    500 i x - -
          2.68618  4.42225  2.77519  2.73123  3.46354  2.40513  3.72494  3.29354  2.67741  2.69355  4.24690  2.90347  2.73739  3.18146  2.89801  2.37887  2.77519  2.98518  4.58477  3.61503
          0.01476  4.61894  5.34129  0.61958  0.77255  0.69923  0.68710
    311   2.63526  4.79472  3.23569  2.50345  4.00106  3.46953  3.81913  3.39655  2.66313  2.48612  3.65590  3.17628  3.78335  2.79408  3.10557  1.80244  2.26537  2.93047  5.32811  4.02530    501 s x - -
          2.68607  4.42233  2.77528  2.73125  3.46348  2.40521  3.72503  3.29332  2.67749  2.69335  4.24698  2.90342  2.73741  3.18144  2.89809  2.37891  2.77521  2.98518  4.58485  3.61495
          0.04274  3.29544  5.34129  1.56974  0.23332  0.69923  0.68710
    312   2.77408  4.33037  3.98400  3.40290  3.15736  3.82452  3.44368  2.77341  3.26581  1.29901  3.42164  3.70009  4.19602  3.56001  2.71833  3.00625  3.00531  2.25961  4.90466  3.68289    515 l x - -
          2.68618  4.42225  2.77519  2.73123  3.46354  2.40513  3.72494  3.29354  2.67741  2.69355  4.24690  2.90347  2.73739  3.18146  2.89801  2.37887  2.77519  2.98518  4.58477  3.61503
          0.01476  4.61894  5.34129  0.61958  0.77255  0.69923  0.68710
    313   2.66233  4.89920  3.19369  2.63888  4.13236  3.59529  3.63969  2.78970  2.58849  3.06805  3.98181  3.14633  3.66571  1.48470  2.91797  2.59819  2.90903  3.22991  5.41237  4.09610    516 q x - -
          2.68618  4.42225  2.77519  2.73123  3.46354  2.40513  3.72494  3.29354  2.67741  2.69355  4.24690  2.90347  2.73739  3.18146  2.89801  2.37887  2.77519  2.98518  4.58477  3.61503
          0.01476  4.61894  5.34129  0.61958  0.77255  0.69923  0.68710
    314   2.75694  5.11681  2.92983  2.50952  4.41389  3.12128  3.73644  3.47093  2.34607  3.28118  4.17605  3.04301  3.94089  2.79198  1.67551  2.18130  2.84500  3.48252  5.58007  4.21203    517 r x - -
          2.68618  4.42225  2.77519  2.73123  3.46354  2.40513  3.72494  3.29354  2.67741  2.69355  4.24690  2.90347  2.73739  3.18146  2.89801  2.37887  2.77519  2.98518  4.58477  3.61503
          0.03202  4.61894  3.83268  0.61958  0.77255  0.69923  0.68710
    315   2.82845  4.30893  4.21843  3.64524  1.83756  3.90590  3.44684  2.50715  2.66985  2.39220  3.42525  3.84601  3.97578  3.74418  3.71564  3.19177  3.05956  2.57304  2.80506  2.43308    518 f x - -
          2.68618  4.42225  2.77519  2.73123  3.46354  2.40513  3.72494  3.29354  2.67741  2.69355  4.24690  2.90347  2.73739  3.18146  2.89801  2.37887  2.77519  2.98518  4.58477  3.61503
          0.02631  4.60193  4.13919  0.61958  0.77255  0.67368  0.71300
    316   2.29060  4.93864  1.99316  2.48673  3.75245  3.56137  3.76535  3.25636  2.45134  3.19777  4.00899  3.09067  3.95159  2.91416  2.89945  2.41976  2.96322  2.62752  5.44024  3.80481    519 d x - -
          2.68618  4.42225  2.77519  2.73123  3.46354  2.40513  3.72494  3.29354  2.67741  2.69355  4.24690  2.90347  2.73739  3.18146  2.89801  2.37887  2.77519  2.98518  4.58477  3.61503
          0.01492  4.60800  5.33035  0.61958  0.77255  0.68252  0.70389
    317   2.34375  4.69435  1.84998  1.98505  4.51412  3.35558  3.47587  3.78864  2.45631  3.48783  4.23996  2.99510  3.71731  2.75228  2.82873  2.71202  2.90243  3.38947  5.63960  4.24277    520 d x - -
          2.68618  4.42225  2.77519  2.73123  3.46354  2.40513  3.72494  3.29354  2.67741  2.69355  4.24690  2.90347  2.73739  3.18146  2.89801  2.37887  2.77519  2.98518  4.58477  3.61503
          0.01476  4.61894  5.34129  0.61958  0.77255  0.69923  0.68710
    318   2.65345  5.18874  2.83139  2.13377  3.90061  3.28204  3.70780  3.98037  2.45220  3.30573  4.23579  2.89607  2.94261  2.71065  2.14835  2.21999  2.83163  3.44811  5.63569  4.23929    521 e x - -
          2.68618  4.42225  2.77519  2.73123  3.46354  2.40513  3.72494  3.29354  2.67741  2.69355  4.24690  2.90347  2.73739  3.18146  2.89801  2.37887  2.77519  2.98518  4.58477  3.61503
          0.03646  4.61894  3.65197  0.61958  0.77255  0.69923  0.68710
    319   2.54930  5.10015  2.14167  2.15695  3.96641  3.52009  3.71397  3.18291  2.42271  2.67025  4.15498  2.93196  3.66319  2.67112  2.80636  2.58155  2.81187  3.46244  5.56536  4.18822    522 d x - -
          2.68618  4.42225  2.77519  2.73123  3.46354  2.40513  3.72494  3.29354  2.67741  2.69355  4.24690  2.90347  2.73739  3.18146  2.89801  2.37887  2.77519  2.98518  4.58477  3.61503
          0.01527  4.58538  5.30772  0.61958  0.77255  0.73161  0.65611
    320   2.56952  4.35520  2.88727  2.50218  3.54497  3.38898  3.82331  2.28606  2.57094  2.39796  3.80145  2.55627  3.98925  3.02937  3.12558  2.64586  2.73750  3.01781  5.25553  3.96615    523 i x - -
          2.68618  4.42225  2.77519  2.73123  3.46354  2.40513  3.72494  3.29354  2.67741  2.69355  4.24690  2.90347  2.73739  3.18146  2.89801  2.37887  2.77519  2.98518  4.58477  3.61503
          0.01545  4.57350  5.29584  0.61958  0.77255  0.73161  0.65611
    321   2.63120  4.82040  3.14960  2.50452  3.48260  3.42089  3.75695  2.80399  2.50315  2.98013  3.89758  2.89904  2.39930  2.36774  2.95514  2.65094  2.80665  3.00030  5.33815  4.02110    524 q x - -
          2.68618  4.42225  2.77519  2.73123  3.46354  2.40513  3.72494  3.29354  2.67741  2.69355  4.24690  2.90347  2.73739  3.18146  2.89801  2.37887  2.77519  2.98518  4.58477  3.61503
          0.01655  4.50524  5.22758  0.61958  0.77255  0.73161  0.65611
    322   2.43202  4.63619  3.12450  2.72950  3.81285  3.59083  3.53226  2.79291  2.70835  2.31997  3.22902  2.38210  3.67138  2.62302  3.13000  2.73454  2.85119  2.80521  4.49434  3.90655    525 l x - -
          2.68618  4.42225  2.77519  2.73123  3.46354  2.40513  3.72494  3.29354  2.67741  2.69355  4.24690  2.90347  2.73739  3.18146  2.89801  2.37887  2.77519  2.98518  4.58477  3.61503
          0.01678  4.49198  5.21432  0.61958  0.77255  0.70070  0.68565
    323   2.19646  5.06230  2.89921  2.36062  4.09668  2.58928  3.68430  3.64853  2.11303  3.34654  4.12005  2.98162  3.25237  2.80181  2.88455  2.46729  2.59147  3.42549  5.53086  4.15511    526 k x - -
          2.68618  4.42225  2.77519  2.73123  3.46354  2.40513  3.72494  3.29354  2.67741  2.69355  4.24690  2.90347  2.73739  3.18146  2.89801  2.37887  2.77519  2.98518  4.58477  3.61503
          0.01696  4.48113  5.20347  0.61958  0.77255  0.71639  0.67043
    324   2.55205  4.94383  2.95041  2.34984  3.94394  2.47338  3.66339  3.66662  2.25918  3.23533  4.02824  2.95767  2.91285  2.73233  2.91231  2.19186  2.88739  3.30900  5.44455  4.08638    527 s x - -
          2.68618  4.42225  2.77519  2.73123  3.46354  2.40513  3.72494  3.29354  2.67741  2.69355  4.24690  2.90347  2.73739  3.18146  2.89801  2.37887  2.77519  2.98518  4.58477  3.61503
          0.12112  4.28465  2.29965  0.61958  0.77255  0.71639  0.67043
    325   2.58485  4.74934  2.23780  2.43053  3.98143  3.07188  3.46567  2.88622  2.44012  3.00916  3.56558  2.94648  3.80475  2.78801  2.81528  2.55278  2.81937  3.07934  5.26319  3.93428    528 d x - -
          2.68618  4.42225  2.77519  2.73123  3.46354  2.40513  3.72494  3.29354  2.67741  2.69355  4.24690  2.90347  2.73739  3.18146  2.89801  2.37887  2.77519  2.98518  4.58477  3.61503
          0.02676  4.02990  4.75225  0.61958  0.77255  0.62351  0.76800
    326   2.59548  4.63227  3.10804  2.45784  3.83387  3.46233  3.67742  3.22354  2.24411  2.78825  3.42979  3.04377  3.20945  2.79326  2.94554  2.48971  2.71997  2.40693  5.16535  3.86905    529 k x - -
          2.68618  4.42225  2.77519  2.73123  3.46354  2.40513  3.72494  3.29354  2.67741  2.69355  4.24690  2.90347  2.73739  3.18146  2.89801  2.37887  2.77519  2.98518  4.58477  3.61503
          0.13015  4.11642  2.24683  0.61958  0.77255  0.68215  0.70426
    327   2.56680  4.48630  3.19315  2.57387  3.67344  3.46124  3.71274  2.94466  2.60431  2.72590  3.31691  3.10710  2.49898  2.94630  3.01090  2.35751  2.80567  2.69899  5.05525  3.58610    530 s x - -
          2.68618  4.42225  2.77519  2.73123  3.46354  2.40513  3.72494  3.29354  2.67741  2.69355  4.24690  2.90347  2.73739  3.18146  2.89801  2.37887  2.77519  2.98518  4.58477  3.61503
          0.02666  4.03366  4.75601  0.61958  0.77255  0.61733  0.77519
    328   2.30255  4.05684  2.96552  2.01696  4.11285  2.85876  3.62981  3.53620  2.30689  3.12395  3.92812  2.86128  3.81387  2.77147  2.73802  2.62708  2.83939  3.09387  5.35077  4.00783    531 e x - -
          2.68618  4.42225  2.77519  2.73123  3.46354  2.40513  3.72494  3.29354  2.67741  2.69355  4.24690  2.90347  2.73739  3.18146  2.89801  2.37887  2.77519  2.98518  4.58477  3.61503
          0.02407  4.13464  4.85699  0.61958  0.77255  0.69923  0.68710
    329   2.58306  4.47238  3.23828  2.55620  3.47964  3.49896  3.72988  2.92367  2.64687  2.59031  3.31121  3.03973  3.34069  2.74546  2.95196  2.56031  2.69580  2.29410  5.03009  3.76313    532 v x - -
          2.68618  4.42225  2.77519  2.73123  3.46354  2.40513  3.72494  3.29354  2.67741  2.69355  4.24690  2.90347  2.73739  3.18146  2.89801  2.37887  2.77519  2.98518  4.58477  3.61503
          0.04368  4.11327  3.63492  0.61958  0.77255  0.69923  0.68710
    330   2.51185  4.50283  3.18636  2.65024  3.72066  3.20021  3.54453  3.10315  2.62598  2.22013  3.63901  2.94218  2.86882  2.96410  3.03545  2.45602  2.81804  2.70139  5.09435  3.82006    533 l x - -
          2.68618  4.42225  2.77519  2.73123  3.46354  2.40513  3.72494  3.29354  2.67741  2.69355  4.24690  2.90347  2.73739  3.18146  2.89801  2.37887  2.77519  2.98518  4.58477  3.61503
          0.02506  4.09465  4.81700  0.61958  0.77255  0.71639  0.67043
    331   2.48723  4.85227  2.71373  2.34103  4.19821  3.14944  3.65100  3.62869  2.43887  3.20662  4.01060  2.91466  3.79888  2.79487  2.52758  1.89486  2.76898  3.26706  5.42111  4.07193    534 s x - -
          2.68624  4.42245  2.77527  2.73128  3.46354  2.40513  3.72514  3.29317  2.67717  2.69351  4.24638  2.90357  2.73692  3.18154  2.89811  2.37903  2.77526  2.98538  4.58497  3.61523
          0.42570  1.08392  4.77744  1.22902  0.34613  0.68215  0.70426
    332   2.50022  4.17665  3.11521  2.57465  3.83244  3.41237  3.69735  2.85101  2.45295  2.87522  3.72286  2.47706  2.63063  2.89622  2.96743  2.58580  2.81036  2.92509  5.16981  3.87879    542 k x - -
          2.68620  4.42227  2.77514  2.73126  3.46356  2.40515  3.72497  3.29356  2.67743  2.69357  4.24692  2.90349  2.73734  3.18149  2.89803  2.37884  2.77522  2.98521  4.58379  3.61505
          0.05950  3.00894  4.77744  0.97058  0.47620  0.69923  0.68710
    333   2.55710  4.01192  3.37689  2.74045  3.50694  3.50323  3.78179  2.86257  2.75818  2.06529  3.45984  3.23306  3.58795  3.08171  2.94966  2.44069  2.54060  2.51729  4.93398  3.69141    548 l x - -
          2.68618  4.42225  2.77519  2.73123  3.46354  2.40513  3.72494  3.29354  2.67741  2.69355  4.24690  2.90347  2.73739  3.18146  2.89801  2.37887  2.77519  2.98518  4.58477  3.61503
          0.02609  4.05509  4.77744  0.61958  0.77255  0.69923  0.68710
    334   2.62724  4.94532  2.28077  2.16925  4.24036  3.01963  3.62732  3.67895  2.43260  3.02833  4.04157  2.86926  3.79417  2.76302  2.91754  2.15471  2.87141  3.09814  5.45167  4.07956    549 s x - -
          2.68618  4.42225  2.77519  2.73123  3.46354  2.40513  3.72494  3.29354  2.67741  2.69355  4.24690  2.90347  2.73739  3.18146  2.89801  2.37887  2.77519  2.98518  4.58477  3.61503
          0.02609  4.05509  4.77744  0.61958  0.77255  0.69923  0.68710
    335   2.58074  4.67189  2.87873  2.34244  3.88866  3.42052  3.64007  3.27387  2.22880  2.91832  3.46324  2.98333  3.35361  2.81732  2.89765  2.64606  2.81333  2.35491  5.19766  3.88866    550 k x - -
          2.68618  4.42225  2.77519  2.73123  3.46354  2.40513  3.72494  3.29354  2.67741  2.69355  4.24690  2.90347  2.73739  3.18146  2.89801  2.37887  2.77519  2.98518  4.58477  3.61503
          0.02750  4.00298  4.72533  0.61958  0.77255  0.69923  0.68710
    336   2.66641  4.97950  2.84623  2.37347  4.29724  3.38988  3.59427  3.72928  2.19514  3.26595  4.06527  2.65921  2.97397  2.13118  2.54823  2.54904  2.89729  3.36437  5.43782  4.09548    551 q x - -
          2.68618  4.42225  2.77519  2.73123  3.46354  2.40513  3.72494  3.29354  2.67741  2.69355  4.24690  2.90347  2.73739  3.18146  2.89801  2.37887  2.77519  2.98518  4.58477  3.61503
          0.02803  3.98424  4.70659  0.61958  0.77255  0.69923  0.68710
    337   2.13215  4.26227  3.19256  2.88856  4.30138  1.74323  4.06153  3.73441  3.00003  3.38313  4.19643  3.16854  2.80692  3.29054  3.37241  1.92647  2.72379  3.20576  5.61109  4.36241    552 g x - -
          2.68618  4.42225  2.77519  2.73123  3.46354  2.40513  3.72494  3.29354  2.67741  2.69355  4.24690  2.90347  2.73739  3.18146  2.89801  2.37887  2.77519  2.98518  4.58477  3.61503
          0.02803  3.98424  4.70659  0.61958  0.77255  0.69923  0.68710
    338   2.60729  4.38727  3.34760  2.68111  3.53172  3.54665  3.79792  2.12479  2.72819  2.42545  3.31422  2.53877  3.93508  3.08268  3.08905  2.80349  2.84224  2.52141  4.98085  3.72596    553 i x - -
          2.68618  4.42225  2.77519  2.73123  3.46354  2.40513  3.72494  3.29354  2.67741  2.69355  4.24690  2.90347  2.73739  3.18146  2.89801  2.37887  2.77519  2.98518  4.58477  3.61503
          0.09110  3.98424  2.68134  0.61958  0.77255  0.69923  0.68710
    339   2.66815  5.03413  2.42749  2.03801  4.34511  3.32364  3.59893  3.79346  2.35428  3.32745  4.12558  2.81863  3.78211  2.73220  2.18188  2.38890  2.90972  3.41508  5.50130  4.12548    554 e x - -
          2.68618  4.42225  2.77519  2.73123  3.46354  2.40513  3.72494  3.29354  2.67741  2.69355  4.24690  2.90347  2.73739  3.18146  2.89801  2.37887  2.77519  2.98518  4.58477  3.61503
          0.05256  3.92297  3.46022  0.61958  0.77255  0.65301  0.73496
    340   2.69599  4.94679  2.53885  2.18496  4.34062  1.94446  3.70572  3.77946  2.40021  3.35285  4.18371  2.54221  3.80797  2.87077  2.98808  2.54167  2.97866  3.40739  5.56022  4.19655    555 g x - -
          2.68626  4.42233  2.77519  2.73131  3.46362  2.40521  3.72503  3.29347  2.67749  2.69363  4.24698  2.90290  2.73748  3.18154  2.89809  2.37884  2.77528  2.98476  4.58485  3.61511
          0.55589  1.20921  2.05566  0.67345  0.71324  0.38903  1.13233
    341   2.76158  5.10644  2.54908  2.18587  4.41853  3.06614  3.28936  3.88292  2.52531  3.42926  4.24566  1.63333  3.44978  2.85153  2.99616  2.73197  3.02101  3.50672  5.61254  4.22198    558 n x - -
          2.68618  4.42225  2.77519  2.73123  3.46354  2.40513  3.72494  3.29354  2.67741  2.69355  4.24690  2.90347  2.73739  3.18146  2.89801  2.37887  2.77519  2.98518  4.58477  3.61503
          0.06076  4.07607  3.17066  0.61958  0.77255  0.61658  0.77607
    342   2.67239  4.55894  2.86129  2.65586  3.70881  3.47329  3.77226  3.06955  2.50223  1.67548  3.68033  2.91728  3.91743  3.02753  3.00609  2.80343  2.91850  2.82638  5.10752  3.82036    559 l x - -
          2.68618  4.42225  2.77519  2.73123  3.46354  2.40513  3.72494  3.29354  2.67741  2.69355  4.24690  2.90347  2.73739  3.18146  2.89801  2.37887  2.77519  2.98518  4.58477  3.61503
          0.02644  4.04175  4.76410  0.61958  0.77255  0.60216  0.79325
    343   2.86194  5.35165  2.10750  1.29855  4.66455  3.28527  3.74273  4.15391  2.66750  3.66850  4.48947  2.76196  3.03910  2.89423  3.21261  2.78281  3.13443  3.74109  5.83429  4.37897    560 e x - -
          2.68618  4.42225  2.77519  2.73123  3.46354  2.40513  3.72494  3.29354  2.67741  2.69355  4.24690  2.90347  2.73739  3.18146  2.89801  2.37887  2.77519  2.98518  4.58477  3.61503
          0.02573  4.06877  4.79111  0.61958  0.77255  0.45901  0.99943
    344   2.68786  4.60624  3.21366  2.57712  3.80308  2.94278  3.74277  3.17083  2.32622  1.79081  3.71010  3.15622  3.93314  2.96712  2.69776  2.80732  2.91682  2.91376  5.14208  3.88363    561 l x - -
          2.68618  4.42225  2.77519  2.73123  3.46354  2.40513  3.72494  3.29354  2.67741  2.69355  4.24690  2.90347  2.73739  3.18146  2.89801  2.37887  2.77519  2.98518  4.58477  3.61503
          0.02380  4.14597  4.86832  0.61958  0.77255  0.52283  0.89855
    345   2.65417  4.80932  2.99012  2.49152  4.05558  3.44278  2.07151  3.23566  2.34720  3.08729  3.91464  2.83902  3.55050  2.83564  2.85272  2.43065  2.89149  3.16451  5.31858  3.99464    562 h x - -
          2.68618  4.42225  2.77519  2.73123  3.46354  2.40513  3.72494  3.29354  2.67741  2.69355  4.24690  2.90347  2.73739  3.18146  2.89801  2.37887  2.77519  2.98518  4.58477  3.61503
          0.14030  4.14597  2.16219  0.61958  0.77255  0.52283  0.89855
    346   2.73823  4.94648  2.71892  2.43911  4.34099  3.33270  3.72825  3.83559  2.43594  3.39172  4.23241  2.71463  3.86161  1.54562  2.80638  2.46809  3.02246  3.45891  5.53206  4.18127    563 q x - -
          2.68618  4.42225  2.77519  2.73123  3.46354  2.40513  3.72494  3.29354  2.67741  2.69355  4.24690  2.90347  2.73739  3.18146  2.89801  2.37887  2.77519  2.98518  4.58477  3.61503
          0.02670  4.03237  4.75472  0.61958  0.77255  0.63991  0.74938
    347   2.84172  5.04522  2.70543  2.46170  4.32725  3.37483  3.74214  3.90114  2.41067  3.43650  4.31036  2.59266  3.90828  1.40194  2.75046  2.83781  3.11673  3.54217  5.52054  4.15606    564 q x - -
          2.68618  4.42225  2.77519  2.73123  3.46354  2.40513  3.72494  3.29354  2.67741  2.69355  4.24690  2.90347  2.73739  3.18146  2.89801  2.37887  2.77519  2.98518  4.58477  3.61503
          0.02670  4.03237  4.75472  0.61958  0.77255  0.63991  0.74938
    348   2.80750  4.45118  3.69202  3.22778  2.73194  3.69555  3.73995  2.69073  3.10265  2.58906  3.60545  3.51081  4.12559  3.42514  3.37560  2.65642  3.07188  2.72500  4.33457  1.48392    565 y x - -
          2.68618  4.42225  2.77519  2.73123  3.46354  2.40513  3.72494  3.29354  2.67741  2.69355  4.24690  2.90347  2.73739  3.18146  2.89801  2.37887  2.77519  2.98518  4.58477  3.61503
          0.02670  4.03237  4.75472  0.61958  0.77255  0.63991  0.74938
    349   2.38486  4.29029  3.40864  3.11469  4.13898  3.10203  4.17585  3.40539  3.09404  3.17799  4.10403  3.34487  3.17402  3.45637  3.39166  2.56584  1.14560  3.01607  5.52139  4.29822    566 t x - -
          2.68618  4.42225  2.77519  2.73123  3.46354  2.40513  3.72494  3.29354  2.67741  2.69355  4.24690  2.90347  2.73739  3.18146  2.89801  2.37887  2.77519  2.98518  4.58477  3.61503
          0.02670  4.03237  4.75472  0.61958  0.77255  0.58035  0.82031
    350   3.00890  4.38489  4.57263  4.04461  3.51675  4.26434  4.75153  1.15901  3.91767  1.99227  3.34956  4.28852  4.59976  4.19192  4.13163  3.61674  2.83193  1.64972  5.37074  4.17993    567 i x - -
          2.68618  4.42225  2.77519  2.73123  3.46354  2.40513  3.72494  3.29354  2.67741  2.69355  4.24690  2.90347  2.73739  3.18146  2.89801  2.37887  2.77519  2.98518  4.58477  3.61503
          0.02578  4.06700  4.78935  0.61958  0.77255  0.41679  1.07635
    351   2.16593  4.46443  3.10797  2.84128  4.44077  1.34851  4.09484  3.88342  3.02206  3.51192  4.32380  2.73024  3.30061  3.30620  3.42478  2.37575  2.86898  3.36630  5.73119  4.45485    568 g x - -
          2.68618  4.42225  2.77519  2.73123  3.46354  2.40513  3.72494  3.29354  2.67741  2.69355  4.24690  2.90347  2.73739  3.18146  2.89801  2.37887  2.77519  2.98518  4.58477  3.61503
          0.02306  4.17694  4.89929  0.61958  0.77255  0.48576  0.95510
    352   2.52945  5.20392  1.56211  2.27178  4.54866  3.07963  3.71333  4.02129  2.23349  3.54220  4.33689  2.83082  3.40450  2.85001  3.07843  2.72328  3.03214  3.61162  5.71334  4.29238    569 d x - -
          2.68618  4.42225  2.77519  2.73123  3.46354  2.40513  3.72494  3.29354  2.67741  2.69355  4.24690  2.90347  2.73739  3.18146  2.89801  2.37887  2.77519  2.98518  4.58477  3.61503
          0.08581  4.14820  2.71147  0.61958  0.77255  0.48576  0.95510
    353   2.36618  4.32327  3.28406  3.01849  4.28857  3.07014  4.15520  3.66292  3.06349  3.37132  4.23225  3.27662  1.32509  3.40869  3.38729  2.35458  2.44271  3.19083  5.63023  4.38329    570 p x - -
          2.68618  4.42225  2.77519  2.73123  3.46354  2.40513  3.72494  3.29354  2.67741  2.69355  4.24690  2.90347  2.73739  3.18146  2.89801  2.37887  2.77519  2.98518  4.58477  3.61503
          0.02524  4.08763  4.80998  0.61958  0.77255  0.44530  1.02342
    354   1.68613  4.93014  2.32370  2.27337  4.25605  3.36204  3.71511  3.67200  2.56120  3.27325  4.09030  2.75635  3.84286  2.86935  3.04465  2.68929  2.94136  3.07507  5.50289  4.13990    571 a x - -
          2.68618  4.42225  2.77519  2.73123  3.46354  2.40513  3.72494  3.29354  2.67741  2.69355  4.24690  2.90347  2.73739  3.18146  2.89801  2.37887  2.77519  2.98518  4.58477  3.61503
          0.02374  4.14820  4.87054  0.61958  0.77255  0.48576  0.95510
    355   2.65565  4.64811  2.57853  2.57228  3.89063  3.43369  3.77874  3.23015  2.56322  2.93661  3.80351  2.87292  3.89412  2.99591  3.10385  2.61732  2.91342  1.73193  5.25017  3.95369    572 v x - -
          2.68618  4.42225  2.77519  2.73123  3.46354  2.40513  3.72494  3.29354  2.67741  2.69355  4.24690  2.90347  2.73739  3.18146  2.89801  2.37887  2.77519  2.98518  4.58477  3.61503
          0.05641  4.14820  3.24279  0.61958  0.77255  0.48576  0.95510
    356   2.83306  5.15662  2.81036  2.25248  4.52257  3.45108  3.67019  3.94801  1.39873  3.45173  4.26711  2.76675  3.90559  2.80434  2.62658  2.50580  3.06346  3.57512  5.58355  4.25803    573 k x - -
          2.68618  4.42225  2.77519  2.73123  3.46354  2.40513  3.72494  3.29354  2.67741  2.69355  4.24690  2.90347  2.73739  3.18146  2.89801  2.37887  2.77519  2.98518  4.58477  3.61503
          0.02452  4.11631  4.83865  0.61958  0.77255  0.52283  0.89855
    357   2.77751  5.10678  2.81379  2.41322  4.44820  3.43290  3.65744  3.88549  2.11797  3.40138  4.20863  2.66829  3.24460  1.68474  2.68546  2.75575  3.01044  3.51250  5.54887  4.20857    574 q x - -
          2.68618  4.42225  2.77519  2.73123  3.46354  2.40513  3.72494  3.29354  2.67741  2.69355  4.24690  2.90347  2.73739  3.18146  2.89801  2.37887  2.77519  2.98518  4.58477  3.61503
          0.02452  4.11631  4.83865  0.61958  0.77255  0.46326  0.99216
    358   2.53715  4.86656  3.00855  2.52520  4.31418  3.39474  3.70533  3.72697  1.51063  3.29436  4.10416  3.01398  3.19439  2.84850  2.76635  2.48043  2.74007  3.35224  5.48255  4.16654    575 k x - -
          2.68618  4.42225  2.77519  2.73123  3.46354  2.40513  3.72494  3.29354  2.67741  2.69355  4.24690  2.90347  2.73739  3.18146  2.89801  2.37887  2.77519  2.98518  4.58477  3.61503
          0.04927  4.14820  3.43314  0.61958  0.77255  0.48576  0.95510
    359   2.40590  4.36929  3.23828  2.95878  4.26561  2.56773  4.11770  3.65884  3.03719  3.35288  4.19739  2.93264  3.80484  3.36476  3.38382  2.55950  1.21540  3.20151  5.60004  4.34919    576 t x - -
          2.68618  4.42225  2.77519  2.73123  3.46354  2.40513  3.72494  3.29354  2.67741  2.69355  4.24690  2.90347  2.73739  3.18146  2.89801  2.37887  2.77519  2.98518  4.58477  3.61503
          0.02435  4.12327  4.84562  0.61958  0.77255  0.51495  0.91014
    360   2.76560  4.55009  3.40707  2.93705  3.55795  3.62541  3.90533  2.92310  2.73601  1.45534  3.51989  3.35218  3.59061  2.51379  3.03950  2.94893  3.01330  2.77388  5.07675  3.81884    577 l x - -
          2.68618  4.42225  2.77519  2.73123  3.46354  2.40513  3.72494  3.29354  2.67741  2.69355  4.24690  2.90347  2.73739  3.18146  2.89801  2.37887  2.77519  2.98518  4.58477  3.61503
          0.02435  4.12327  4.84562  0.61958  0.77255  0.46794  0.98429
    361   2.59523  4.49911  2.97687  2.70265  3.75527  3.43947  3.80838  3.10446  2.73119  2.81115  3.68563  3.15367  3.01644  2.89866  3.13179  2.53208  2.86255  1.77315  5.14467  3.87498    578 v x - -
          2.68618  4.42225  2.77519  2.73123  3.46354  2.40513  3.72494  3.29354  2.67741  2.69355  4.24690  2.90347  2.73739  3.18146  2.89801  2.37887  2.77519  2.98518  4.58477  3.61503
          0.02374  4.14820  4.87054  0.61958  0.77255  0.48576  0.95510
    362   2.96730  5.49755  2.05587  1.12212  4.81848  2.82757  3.82059  4.32708  2.80055  3.82958  4.66530  2.77714  3.90640  2.98089  3.37462  2.86807  3.25239  3.89955  5.98698  4.50414    579 e x - -
          2.68618  4.42225  2.77519  2.73123  3.46354  2.40513  3.72494  3.29354  2.67741  2.69355  4.24690  2.90347  2.73739  3.18146  2.89801  2.37887  2.77519  2.98518  4.58477  3.61503
          0.19308  4.14820  1.83390  0.61958  0.77255  0.48576  0.95510
    363   3.11774  4.50715  4.49060  4.11144  3.45049  4.18411  4.81992  0.95053  3.94168  2.01510  3.36985  4.34137  4.60567  4.27924  4.12572  3.69102  3.41535  1.85460  5.36345  4.11057    580 i x - -
          2.68618  4.42225  2.77519  2.73123  3.46354  2.40513  3.72494  3.29354  2.67741  2.69355  4.24690  2.90347  2.73739  3.18146  2.89801  2.37887  2.77519  2.98518  4.58477  3.61503
          0.02806  3.98318  4.70553  0.61958  0.77255  0.65382  0.73408
    364   3.05822  4.72998  3.51217  3.17222  2.52403  3.77484  3.62160  3.27458  3.00085  2.76440  3.86043  3.47597  4.21292  2.94540  3.25684  3.17584  3.31153  3.09901  4.14685  1.22065    581 y x - -
          2.68618  4.42225  2.77519  2.73123  3.46354  2.40513  3.72494  3.29354  2.67741  2.69355  4.24690  2.90347  2.73739  3.18146  2.89801  2.37887  2.77519  2.98518  4.58477  3.61503
          0.06688  3.98318  3.07777  0.61958  0.77255  0.65382  0.73408
    365   3.03921  5.00545  3.22004  2.82811  4.40856  3.52061  3.80044  3.84244  0.94269  3.39172  4.34945  3.24929  4.01597  2.98793  2.44670  3.07653  3.28716  3.54618  5.43340  4.25674    582 k x - -
          2.68618  4.42225  2.77519  2.73123  3.46354  2.40513  3.72494  3.29354  2.67741  2.69355  4.24690  2.90347  2.73739  3.18146  2.89801  2.37887  2.77519  2.98518  4.58477  3.61503
          0.02916  3.94546  4.66781  0.61958  0.77255  0.60096  0.79471
    366   3.53732  4.85223  4.42546  4.08841  1.77203  4.28229  3.48829  3.28351  3.94692  2.64552  3.90328  3.97831  4.61826  4.00871  4.04801  3.65653  3.77031  3.19878  3.66042  0.93533    583 y x - -
          2.68618  4.42225  2.77519  2.73123  3.46354  2.40513  3.72494  3.29354  2.67741  2.69355  4.24690  2.90347  2.73739  3.18146  2.89801  2.37887  2.77519  2.98518  4.58477  3.61503
          0.02761  3.99908  4.72142  0.61958  0.77255  0.63991  0.74938
    367   2.29735  4.21185  3.40836  3.12558  4.14146  3.02319  4.17620  3.42500  3.11302  3.22228  4.11657  3.31623  3.74652  3.46223  3.40458  2.17756  1.24039  2.99845  5.53016  4.29186    584 t x - -
          2.68618  4.42225  2.77519  2.73123  3.46354  2.40513  3.72494  3.29354  2.67741  2.69355  4.24690  2.90347  2.73739  3.18146  2.89801  2.37887  2.77519  2.98518  4.58477  3.61503
          0.02761  3.99908  4.72142  0.61958  0.77255  0.44969  1.01564
    368   1.84635  4.63465  3.03802  2.60138  4.20309  2.89118  3.80020  3.61907  2.15000  3.23178  4.04943  3.05316  3.81209  2.97170  3.01642  2.03513  2.85355  3.22820  5.46254  4.15657    585 a x - -
          2.68618  4.42225  2.77519  2.73123  3.46354  2.40513  3.72494  3.29354  2.67741  2.69355  4.24690  2.90347  2.73739  3.18146  2.89801  2.37887  2.77519  2.98518  4.58477  3.61503
          0.02452  4.11631  4.83865  0.61958  0.77255  0.52283  0.89855
    369   2.40715  4.34471  3.33723  3.02973  4.19983  3.12061  4.13491  3.51813  3.03541  3.24703  4.14640  3.30199  1.54432  3.39126  3.35979  2.57166  1.90703  3.10656  5.55517  4.31931    586 p x - -
          2.68618  4.42225  2.77519  2.73123  3.46354  2.40513  3.72494  3.29354  2.67741  2.69355  4.24690  2.90347  2.73739  3.18146  2.89801  2.37887  2.77519  2.98518  4.58477  3.61503
          0.02573  4.06877  4.79111  0.61958  0.77255  0.52283  0.89855
    370   2.05275  4.31382  3.23750  2.96058  4.35741  1.75624  4.13664  3.77453  3.07946  3.44023  4.26592  3.23401  1.92274  3.37423  3.43986  2.48447  2.79116  3.25316  5.66900  4.42841    587 g x - -
          2.68618  4.42225  2.77519  2.73123  3.46354  2.40513  3.72494  3.29354  2.67741  2.69355  4.24690  2.90347  2.73739  3.18146  2.89801  2.37887  2.77519  2.98518  4.58477  3.61503
          0.02573  4.06877  4.79111  0.61958  0.77255  0.52283  0.89855
    371   2.75273  5.04876  2.87584  2.43724  4.40675  3.43083  3.63922  3.83525  1.68196  3.35571  4.16522  2.78310  3.86757  2.48551  2.62143  2.14254  2.98526  3.46696  5.50358  4.17909    588 k x - -
          2.68618  4.42225  2.77519  2.73123  3.46354  2.40513  3.72494  3.29354  2.67741  2.69355  4.24690  2.90347  2.73739  3.18146  2.89801  2.37887  2.77519  2.98518  4.58477  3.61503
          0.02573  4.06877  4.79111  0.61958  0.77255  0.52283  0.89855
    372   2.06489  4.32808  3.40176  2.89808  2.31287  3.47045  3.84623  2.88731  2.86253  2.57961  3.49969  3.28574  3.03189  2.99314  3.21161  2.76604  2.83082  2.65370  4.93620  3.66030    589 a x - -
          2.68618  4.42225  2.77519  2.73123  3.46354  2.40513  3.72494  3.29354  2.67741  2.69355  4.24690  2.90347  2.73739  3.18146  2.89801  2.37887  2.77519  2.98518  4.58477  3.61503
          0.02573  4.06877  4.79111  0.61958  0.77255  0.52283  0.89855
    373   2.02179  4.71206  2.66877  2.37655  3.93221  3.41756  3.68705  3.31427  2.53463  2.34845  3.81230  2.98645  3.84457  2.73520  2.97749  2.68999  2.86798  3.02364  5.25225  3.93917    590 a x - -
          2.68618  4.42225  2.77519  2.73123  3.46354  2.40513  3.72494  3.29354  2.67741  2.69355  4.24690  2.90347  2.73739  3.18146  2.89801  2.37887  2.77519  2.98518  4.58477  3.61503
          0.05485  4.06877  3.31674  0.61958  0.77255  0.52283  0.89855
    374   2.77690  4.31792  3.92339  3.37291  3.48237  3.85666  4.18567  1.65716  2.61999  2.31045  3.39248  3.70921  4.22832  3.56292  3.46878  3.15839  3.02159  1.65948  5.09186  3.87372    591 i x - -
          2.68618  4.42225  2.77519  2.73123  3.46354  2.40513  3.72494  3.29354  2.67741  2.69355  4.24690  2.90347  2.73739  3.18146  2.89801  2.37887  2.77519  2.98518  4.58477  3.61503
          0.02648  4.04040  4.76275  0.61958  0.77255  0.49277  0.94400
    375   2.55302  5.00184  2.89785  2.41664  4.34378  3.41730  3.62389  3.77274  1.90381  3.30550  4.10505  2.93424  3.21681  2.05140  2.67895  2.57645  2.92826  3.40363  5.47154  4.13483    592 k x - -
          2.68618  4.42225  2.77519  2.73123  3.46354  2.40513  3.72494  3.29354  2.67741  2.69355  4.24690  2.90347  2.73739  3.18146  2.89801  2.37887  2.77519  2.98518  4.58477  3.61503
          0.02557  4.07476  4.79711  0.61958  0.77255  0.51637  0.90803
    376   2.59500  4.49865  3.32756  2.80152  3.83472  2.75071  3.81205  3.13794  2.57814  2.86314  3.75240  3.20958  3.89902  3.04463  2.09943  2.73916  2.87837  2.01426  5.18766  3.93366    593 v x - -
          2.68618  4.42225  2.77519  2.73123  3.46354  2.40513  3.72494  3.29354  2.67741  2.69355  4.24690  2.90347  2.73739  3.18146  2.89801  2.37887  2.77519  2.98518  4.58477  3.61503
          0.02557  4.07476  4.79711  0.61958  0.77255  0.46709  0.98571
    377   2.74436  5.21476  2.04217  2.14844  4.52197  3.33987  3.66043  3.99843  2.28587  3.50470  4.28886  2.81022  3.82384  2.50481  2.98481  1.97969  2.99140  3.58960  5.66494  4.24441    594 s x - -
          2.68618  4.42225  2.77519  2.73123  3.46354  2.40513  3.72494  3.29354  2.67741  2.69355  4.24690  2.90347  2.73739  3.18146  2.89801  2.37887  2.77519  2.98518  4.58477  3.61503
          0.02487  4.10218  4.82453  0.61958  0.77255  0.48576  0.95510
    378   2.41265  4.34076  3.39830  3.07071  4.18320  3.13916  4.15329  3.49551  3.06434  3.23198  4.12701  3.33230  2.44705  3.41488  3.38732  2.58255  1.26096  3.09019  5.54614  4.31465    595 t x - -
          2.68618  4.42225  2.77519  2.73123  3.46354  2.40513  3.72494  3.29354  2.67741  2.69355  4.24690  2.90347  2.73739  3.18146  2.89801  2.37887  2.77519  2.98518  4.58477  3.61503
          0.02487  4.10218  4.82453  0.61958  0.77255  0.48576  0.95510
    379   2.68595  4.99810  2.70877  2.07338  4.33489  3.35611  3.67588  3.77936  2.46966  3.33531  4.13913  2.88636  2.63655  2.56124  2.93383  1.98724  2.94119  3.40548  5.53075  4.16027    596 s x - -
          2.68618  4.42225  2.77519  2.73123  3.46354  2.40513  3.72494  3.29354  2.67741  2.69355  4.24690  2.90347  2.73739  3.18146  2.89801  2.37887  2.77519  2.98518  4.58477  3.61503
          0.02487  4.10218  4.82453  0.61958  0.77255  0.48576  0.95510
    380   2.00306  4.66363  2.88611  2.53946  3.95058  3.40692  3.70749  3.31762  2.33740  2.80797  3.82233  3.02940  3.84192  2.89020  2.96374  2.66720  2.21422  3.01494  5.26295  3.95830    597 a x - -
          2.68618  4.42225  2.77519  2.73123  3.46354  2.40513  3.72494  3.29354  2.67741  2.69355  4.24690  2.90347  2.73739  3.18146  2.89801  2.37887  2.77519  2.98518  4.58477  3.61503
          0.02487  4.10218  4.82453  0.61958  0.77255  0.48576  0.95510
    381   2.40882  1.82050  3.88097  3.50557  3.98953  3.15668  4.33854  3.28610  3.39549  3.07424  4.01227  3.58460  1.56946  3.71538  3.63067  2.63462  2.86476  2.92844  5.40181  4.22536    598 p x - -
          2.68618  4.42225  2.77519  2.73123  3.46354  2.40513  3.72494  3.29354  2.67741  2.69355  4.24690  2.90347  2.73739  3.18146  2.89801  2.37887  2.77519  2.98518  4.58477  3.61503
          0.02573  4.06877  4.79111  0.61958  0.77255  0.48576  0.95510
    382   2.44530  4.91399  2.87750  2.43651  4.27416  3.38751  3.65934  3.69728  2.17320  3.26016  4.07260  2.94702  3.83717  2.04508  2.76407  2.13380  2.92163  3.33752  5.45231  4.12074    599 q x - -
          2.68618  4.42225  2.77519  2.73123  3.46354  2.40513  3.72494  3.29354  2.67741  2.69355  4.24690  2.90347  2.73739  3.18146  2.89801  2.37887  2.77519  2.98518  4.58477  3.61503
          0.02573  4.06877  4.79111  0.61958  0.77255  0.48576  0.95510
    383   2.35629  4.33188  3.37289  2.90050  3.76934  3.31845  3.92499  3.02196  2.87274  2.81372  3.70334  2.98781  2.40307  3.20071  3.23275  2.65840  2.63584  1.92375  5.18183  3.93758    600 v x - -
          2.68618  4.42225  2.77519  2.73123  3.46354  2.40513  3.72494  3.29354  2.67741  2.69355  4.24690  2.90347  2.73739  3.18146  2.89801  2.37887  2.77519  2.98518  4.58477  3.61503
          0.02573  4.06877  4.79111  0.61958  0.77255  0.48576  0.95510
    384   1.87585  4.66332  2.96786  2.56703  4.09977  3.32436  3.76609  3.49614  2.43498  3.12603  3.96899  3.03479  2.29409  2.78036  2.95527  2.66333  2.88475  3.15413  5.38164  4.08214    601 a x - -
          2.68618  4.42225  2.77519  2.73123  3.46354  2.40513  3.72494  3.29354  2.67741  2.69355  4.24690  2.90347  2.73739  3.18146  2.89801  2.37887  2.77519  2.98518  4.58477  3.61503
          0.02573  4.06877  4.79111  0.61958  0.77255  0.48576  0.95510
    385   2.94709  4.67910  3.56974  3.43039  4.41043  3.35877  4.49482  3.99376  3.50005  3.60465  4.66173  3.72210  0.60391  3.88455  3.72815  3.11938  3.40006  3.62284  5.55674  4.53360    602 P x - -
          2.68618  4.42225  2.77519  2.73123  3.46354  2.40513  3.72494  3.29354  2.67741  2.69355  4.24690  2.90347  2.73739  3.18146  2.89801  2.37887  2.77519  2.98518  4.58477  3.61503
          0.02724  4.01260  4.73495  0.61958  0.77255  0.48576  0.95510
    386   2.54257  4.65254  2.88770  2.53357  4.19280  3.24186  3.77681  3.63298  2.58263  3.23807  4.06902  2.99644  2.44667  2.56105  2.99066  1.82468  2.86835  3.24509  5.45624  4.13751    603 s x - -
          2.68618  4.42225  2.77519  2.73123  3.46354  2.40513  3.72494  3.29354  2.67741  2.69355  4.24690  2.90347  2.73739  3.18146  2.89801  2.37887  2.77519  2.98518  4.58477  3.61503
          0.02724  4.01260  4.73495  0.61958  0.77255  0.48576  0.95510
    387   2.58795  4.50732  3.10357  2.69865  3.73193  3.37899  3.79829  3.14266  2.67388  1.97921  3.75098  2.28286  3.87410  3.05322  3.04055  2.42095  2.87731  2.87077  5.13603  3.82078    604 l x - -
          2.68620  4.42227  2.77522  2.73126  3.46356  2.40515  3.72497  3.29356  2.67743  2.69357  4.24692  2.90349  2.73703  3.18149  2.89803  2.37889  2.77522  2.98521  4.58479  3.61505
          0.54226  1.69685  1.44687  0.28175  1.40432  0.48576  0.95510
    388   2.82454  4.88590  3.13215  2.62681  4.18464  3.45924  3.57298  3.63620  1.98578  3.14382  4.04774  3.05508  3.88730  2.33557  1.66047  2.85502  3.04033  3.33967  5.27039  4.02682    606 r x - -
          2.68618  4.42225  2.77519  2.73123  3.46354  2.40513  3.72494  3.29354  2.67741  2.69355  4.24690  2.90347  2.73739  3.18146  2.89801  2.37887  2.77519  2.98518  4.58477  3.61503
          0.03536  3.75574  4.47809  0.61958  0.77255  0.69923  0.68710
    389   1.73197  4.53631  2.20427  2.42676  4.11830  3.08561  3.80185  3.40541  2.74922  3.16670  4.06502  2.89394  3.71096  3.01594  3.19093  2.56225  2.84597  3.05128  5.45328  4.12371    607 a x - -
          2.68618  4.42225  2.77519  2.73123  3.46354  2.40513  3.72494  3.29354  2.67741  2.69355  4.24690  2.90347  2.73739  3.18146  2.89801  2.37887  2.77519  2.98518  4.58477  3.61503
          0.03536  3.75574  4.47809  0.61958  0.77255  0.69923  0.68710
    390   2.20404  4.29637  3.58173  3.13300  2.95793  3.43975  3.78741  2.81224  2.93072  2.43739  3.49673  3.40806  3.94139  3.32483  3.18458  2.83530  2.91757  2.62242  2.25848  3.05672    608 a x - -
          2.68618  4.42225  2.77519  2.73123  3.46354  2.40513  3.72494  3.29354  2.67741  2.69355  4.24690  2.90347  2.73739  3.18146  2.89801  2.37887  2.77519  2.98518  4.58477  3.61503
          0.03536  3.75574  4.47809  0.61958  0.77255  0.69923  0.68710
    391   2.24432  4.28449  3.67376  3.22133  3.37998  3.50334  4.10348  2.39419  3.07201  2.09136  2.14075  3.52189  4.01164  3.44162  3.34625  2.88287  2.92245  2.27207  5.06379  3.83762    609 l x - -
          2.68618  4.42225  2.77519  2.73123  3.46354  2.40513  3.72494  3.29354  2.67741  2.69355  4.24690  2.90347  2.73739  3.18146  2.89801  2.37887  2.77519  2.98518  4.58477  3.61503
          0.03536  3.75574  4.47809  0.61958  0.77255  0.69923  0.68710
    392   2.60998  4.38210  3.20533  3.03097  4.02842  3.07642  4.11492  3.54731  3.07885  3.18563  4.23355  3.34737  1.07670  3.47148  3.33426  2.77483  3.04340  3.20577  5.24362  4.14895    610 p x - -
          2.68623  4.42230  2.77484  2.73128  3.46359  2.40518  3.72499  3.29290  2.67746  2.69360  4.24695  2.90352  2.73744  3.18151  2.89806  2.37892  2.77524  2.98523  4.58482  3.61508
          0.40382  1.43999  2.35066  0.66588  0.72118  0.37224  1.16857
    393   2.52015  4.33677  3.41752  3.00885  3.57323  3.33099  3.96730  2.89730  2.91081  1.91059  3.65621  3.33166  3.89709  3.29282  3.21874  1.77445  2.86949  2.66713  5.08773  3.77049    613 s x - -
          2.68618  4.42225  2.77519  2.73123  3.46354  2.40513  3.72494  3.29354  2.67741  2.69355  4.24690  2.90347  2.73739  3.18146  2.89801  2.37887  2.77519  2.98518  4.58477  3.61503
          0.02916  3.94546  4.66781  0.61958  0.77255  0.55175  0.85788
    394   2.66759  4.87980  1.66973  2.32324  4.35252  3.20839  3.78212  3.71391  2.71061  3.38621  4.25286  2.84903  3.79832  2.96153  3.20420  2.68179  2.06067  3.34400  5.62520  4.24264    614 d x - -
          2.68618  4.42225  2.77519  2.73123  3.46354  2.40513  3.72494  3.29354  2.67741  2.69355  4.24690  2.90347  2.73739  3.18146  2.89801  2.37887  2.77519  2.98518  4.58477  3.61503
          0.02916  3.94546  4.66781  0.61958  0.77255  0.55175  0.85788
    395   2.75862  4.99815  2.51939  1.56512  4.39015  3.27186  3.74776  3.82851  2.59158  3.41195  4.27333  2.86120  2.27337  2.92041  3.03798  2.74938  3.04801  3.46366  5.59513  4.24201    615 e x - -
          2.68618  4.42225  2.77519  2.73123  3.46354  2.40513  3.72494  3.29354  2.67741  2.69355  4.24690  2.90347  2.73739  3.18146  2.89801  2.37887  2.77519  2.98518  4.58477  3.61503
          0.02916  3.94546  4.66781  0.61958  0.77255  0.44660  1.02109
    396   1.31939  4.49791  3.12546  2.79407  4.11267  3.24178  3.92497  3.38422  2.31367  3.12938  4.03150  3.17422  3.84436  3.14860  3.01300  2.66755  2.90266  3.04456  5.43225  4.17253    616 a x - -
          2.68618  4.42225  2.77519  2.73123  3.46354  2.40513  3.72494  3.29354  2.67741  2.69355  4.24690  2.90347  2.73739  3.18146  2.89801  2.37887  2.77519  2.98518  4.58477  3.61503
          0.02724  4.01260  4.73495  0.61958  0.77255  0.48576  0.95510
    397   2.63473  4.74002  2.92297  2.55733  4.24515  3.29782  3.72715  3.66571  1.80710  3.26397  4.11432  3.01209  3.82838  2.90058  2.70430  1.79845  2.93823  3.29690  5.43850  4.14211    617 s x - -
          2.68618  4.42225  2.77519  2.73123  3.46354  2.40513  3.72494  3.29354  2.67741  2.69355  4.24690  2.90347  2.73739  3.18146  2.89801  2.37887  2.77519  2.98518  4.58477  3.61503
          0.02916  3.94546  4.66781  0.61958  0.77255  0.48576  0.95510
    398   2.25554  1.96445  3.81926  3.49010  4.03947  1.51450  4.32583  3.37030  3.41428  3.16201  4.05821  3.49886  3.73091  3.70552  3.63486  2.47667  2.74170  2.94246  5.42012  4.26614    618 g x - -
          2.68618  4.42225  2.77519  2.73123  3.46354  2.40513  3.72494  3.29354  2.67741  2.69355  4.24690  2.90347  2.73739  3.18146  2.89801  2.37887  2.77519  2.98518  4.58477  3.61503
          0.02916  3.94546  4.66781  0.61958  0.77255  0.48576  0.95510
    399   2.56039  4.23823  3.87408  3.44389  3.67926  3.47205  4.32046  2.28835  3.33876  2.47722  3.58590  3.65782  4.05650  3.67461  3.60768  2.87725  2.02303  1.46331  5.30898  4.08307    619 v x - -
          2.68618  4.42225  2.77519  2.73123  3.46354  2.40513  3.72494  3.29354  2.67741  2.69355  4.24690  2.90347  2.73739  3.18146  2.89801  2.37887  2.77519  2.98518  4.58477  3.61503
          0.02916  3.94546  4.66781  0.61958  0.77255  0.48576  0.95510
    400   2.55567  4.33035  3.48362  3.06978  3.49849  3.38801  3.99048  2.79746  2.95646  1.69525  3.57613  3.38533  3.93701  3.33748  3.25102  1.98736  2.89389  2.59500  5.04405  3.73346    620 l x - -
          2.68618  4.42225  2.77519  2.73123  3.46354  2.40513  3.72494  3.29354  2.67741  2.69355  4.24690  2.90347  2.73739  3.18146  2.89801  2.37887  2.77519  2.98518  4.58477  3.61503
          0.02916  3.94546  4.66781  0.61958  0.77255  0.48576  0.95510
    401   2.83530  4.57148  3.44186  3.01096  1.85623  3.66194  3.75133  2.95514  2.89977  2.42604  3.54993  3.38589  4.08315  2.19249  3.20788  3.00156  3.08708  2.81996  4.50937  2.96976    621 f x - -
          2.68618  4.42225  2.77519  2.73123  3.46354  2.40513  3.72494  3.29354  2.67741  2.69355  4.24690  2.90347  2.73739  3.18146  2.89801  2.37887  2.77519  2.98518  4.58477  3.61503
          0.02916  3.94546  4.66781  0.61958  0.77255  0.48576  0.95510
    402   2.97119  4.40724  4.37597  3.88828  1.81782  4.04729  4.25087  2.20953  3.77232  1.88958  3.18652  4.06175  4.41819  3.96842  3.94869  3.40866  3.23819  1.63396  4.67047  3.22116    622 v x - -
          2.68618  4.42225  2.77519  2.73123  3.46354  2.40513  3.72494  3.29354  2.67741  2.69355  4.24690  2.90347  2.73739  3.18146  2.89801  2.37887  2.77519  2.98518  4.58477  3.61503
          0.02916  3.94546  4.66781  0.61958  0.77255  0.48576  0.95510
    403   2.19401  2.13313  3.79671  3.42181  3.92980  2.96641  4.24961  3.25020  3.32046  3.05097  3.94399  3.43732  3.70367  3.61670  3.55713  1.47931  2.67172  2.83913  5.36510  4.15300    623 s x - -
          2.68618  4.42225  2.77519  2.73123  3.46354  2.40513  3.72494  3.29354  2.67741  2.69355  4.24690  2.90347  2.73739  3.18146  2.89801  2.37887  2.77519  2.98518  4.58477  3.61503
          0.02916  3.94546  4.66781  0.61958  0.77255  0.48576  0.95510
    404   3.09063  4.79382  3.53942  3.13440  2.36405  3.81621  1.88776  3.40986  2.97173  2.87643  3.94291  3.43842  4.21508  3.34664  3.25396  3.16143  3.32448  3.20991  3.99037  1.66960    624 y x - -
          2.68618  4.42225  2.77519  2.73123  3.46354  2.40513  3.72494  3.29354  2.67741  2.69355  4.24690  2.90347  2.73739  3.18146  2.89801  2.37887  2.77519  2.98518  4.58477  3.61503
          0.02916  3.94546  4.66781  0.61958  0.77255  0.48576  0.95510
    405   2.55567  4.33035  3.48362  3.06978  3.49849  3.38801  3.99048  2.79746  2.95646  1.69525  3.57613  3.38533  3.93701  3.33748  3.25102  1.98736  2.89389  2.59500  5.04405  3.73346    625 l x - -
          2.68618  4.42225  2.77519  2.73123  3.46354  2.40513  3.72494  3.29354  2.67741  2.69355  4.24690  2.90347  2.73739  3.18146  2.89801  2.37887  2.77519  2.98518  4.58477  3.61503
          0.02916  3.94546  4.66781  0.61958  0.77255  0.48576  0.95510
    406   2.75722  4.52530  3.44593  3.35467  4.49540  0.62487  4.47037  4.11287  3.54586  3.75782  4.73425  3.61022  3.91877  3.86425  3.77379  2.93125  3.24414  3.62710  5.57116  4.59980    626 G x - -
          2.68618  4.42225  2.77519  2.73123  3.46354  2.40513  3.72494  3.29354  2.67741  2.69355  4.24690  2.90347  2.73739  3.18146  2.89801  2.37887  2.77519  2.98518  4.58477  3.61503
          0.02916  3.94546  4.66781  0.61958  0.77255  0.48576  0.95510
    407   2.35161  4.27288  3.27055  3.08985  4.14927  3.00144  4.19762  3.68182  3.16853  3.39648  4.31659  3.30286  3.74630  3.51219  3.45222  0.98613  2.83723  3.20095  5.51597  4.23322    627 s x - -
          2.68618  4.42225  2.77519  2.73123  3.46354  2.40513  3.72494  3.29354  2.67741  2.69355  4.24690  2.90347  2.73739  3.18146  2.89801  2.37887  2.77519  2.98518  4.58477  3.61503
          0.02916  3.94546  4.66781  0.61958  0.77255  0.48576  0.95510
    408   3.35330  4.81271  3.94627  3.68951  2.29764  3.91537  3.65391  3.35240  3.54493  2.78747  4.01990  3.81385  4.38760  3.83343  3.71362  3.48268  3.64038  3.22643  3.94414  0.85256    628 y x - -
          2.68618  4.42225  2.77519  2.73123  3.46354  2.40513  3.72494  3.29354  2.67741  2.69355  4.24690  2.90347  2.73739  3.18146  2.89801  2.37887  2.77519  2.98518  4.58477  3.61503
          0.02916  3.94546  4.66781  0.61958  0.77255  0.48576  0.95510
    409   2.75722  4.52530  3.44593  3.35467  4.49540  0.62487  4.47037  4.11287  3.54586  3.75782  4.73425  3.61022  3.91877  3.86425  3.77379  2.93125  3.24414  3.62710  5.57116  4.59980    629 G x - -
          2.68618  4.42225  2.77519  2.73123  3.46354  2.40513  3.72494  3.29354  2.67741  2.69355  4.24690  2.90347  2.73739  3.18146  2.89801  2.37887  2.77519  2.98518  4.58477  3.61503
          0.02916  3.94546  4.66781  0.61958  0.77255  0.48576  0.95510
    410   2.75722  4.52530  3.44593  3.35467  4.49540  0.62487  4.47037  4.11287  3.54586  3.75782  4.73425  3.61022  3.91877  3.86425  3.77379  2.93125  3.24414  3.62710  5.57116  4.59980    630 G x - -
          2.68618  4.42225  2.77519  2.73123  3.46354  2.40513  3.72494  3.29354  2.67741  2.69355  4.24690  2.90347  2.73739  3.18146  2.89801  2.37887  2.77519  2.98518  4.58477  3.61503
          0.02916  3.94546  4.66781  0.61958  0.77255  0.48576  0.95510
    411   2.84985  4.59492  3.46493  3.31459  4.30329  3.27830  4.38596  3.86757  3.37815  3.48646  4.53953  3.61388  0.70246  3.76472  3.61532  3.01965  3.29719  3.50460  5.46973  4.42499    631 p x - -
          2.68618  4.42225  2.77519  2.73123  3.46354  2.40513  3.72494  3.29354  2.67741  2.69355  4.24690  2.90347  2.73739  3.18146  2.89801  2.37887  2.77519  2.98518  4.58477  3.61503
          0.02916  3.94546  4.66781  0.61958  0.77255  0.48576  0.95510
    412   3.01576  5.14109  2.51948  0.92594  4.49657  3.32161  3.91496  3.96498  2.80470  3.57046  4.54145  2.97539  3.92970  3.12920  3.22097  2.99086  3.32061  3.64136  5.65441  4.37689    632 e x - -
          2.68618  4.42225  2.77519  2.73123  3.46354  2.40513  3.72494  3.29354  2.67741  2.69355  4.24690  2.90347  2.73739  3.18146  2.89801  2.37887  2.77519  2.98518  4.58477  3.61503
          0.02916  3.94546  4.66781  0.61958  0.77255  0.48576  0.95510
    413   3.03921  5.00545  3.22004  2.82811  4.40856  3.52061  3.80044  3.84244  0.94269  3.39172  4.34945  3.24929  4.01597  2.98793  2.44670  3.07653  3.28716  3.54618  5.43340  4.25674    633 k x - -
          2.68618  4.42225  2.77519  2.73123  3.46354  2.40513  3.72494  3.29354  2.67741  2.69355  4.24690  2.90347  2.73739  3.18146  2.89801  2.37887  2.77519  2.98518  4.58477  3.61503
          0.02916  3.94546  4.66781  0.61958  0.77255  0.48576  0.95510
    414   2.35404  4.29199  3.25242  2.93080  4.09676  3.07431  4.03717  3.40534  2.93096  3.13812  4.04009  3.22071  1.88704  3.28995  3.26140  2.51613  1.86286  3.01128  5.45685  4.21495    634 t x - -
          2.68618  4.42225  2.77519  2.73123  3.46354  2.40513  3.72494  3.29354  2.67741  2.69355  4.24690  2.90347  2.73739  3.18146  2.89801  2.37887  2.77519  2.98518  4.58477  3.61503
          0.02916  3.94546  4.66781  0.61958  0.77255  0.48576  0.95510
    415   2.75003  4.72235  2.03443  2.57452  3.74920  3.43557  3.83277  3.04681  2.76620  1.79915  3.78255  3.07531  3.93142  3.07255  3.19166  2.84189  3.02043  2.84947  5.23190  3.87699    635 l x - -
          2.68618  4.42225  2.77519  2.73123  3.46354  2.40513  3.72494  3.29354  2.67741  2.69355  4.24690  2.90347  2.73739  3.18146  2.89801  2.37887  2.77519  2.98518  4.58477  3.61503
          0.02916  3.94546  4.66781  0.61958  0.77255  0.48576  0.95510
    416   2.65432  2.44616  4.13575  3.61092  3.28371  3.65341  4.24182  2.33419  3.43756  2.07713  1.98388  3.79263  4.13068  3.72149  3.63762  3.02293  2.96019  2.20584  4.95472  3.74717    636 m x - -
          2.68618  4.42225  2.77519  2.73123  3.46354  2.40513  3.72494  3.29354  2.67741  2.69355  4.24690  2.90347  2.73739  3.18146  2.89801  2.37887  2.77519  2.98518  4.58477  3.61503
          0.02916  3.94546  4.66781  0.61958  0.77255  0.48576  0.95510
    417   2.54989  1.98788  1.98452  2.76231  3.92361  3.25775  3.93638  3.21299  2.89432  3.00951  3.92487  3.17416  3.83968  3.19551  3.28619  2.69073  2.89918  2.90988  5.29637  4.02453    637 d x - -
          2.68618  4.42225  2.77519  2.73123  3.46354  2.40513  3.72494  3.29354  2.67741  2.69355  4.24690  2.90347  2.73739  3.18146  2.89801  2.37887  2.77519  2.98518  4.58477  3.61503
          0.02916  3.94546  4.66781  0.61958  0.77255  0.48576  0.95510
    418   2.38252  4.21691  3.49606  3.15924  3.86852  1.76274  4.14994  2.95277  3.14557  2.88513  3.85788  3.38277  3.82042  3.47154  3.44101  2.59677  2.80527  1.80644  5.33249  4.09306    638 g x - -
          2.68618  4.42225  2.77519  2.73123  3.46354  2.40513  3.72494  3.29354  2.67741  2.69355  4.24690  2.90347  2.73739  3.18146  2.89801  2.37887  2.77519  2.98518  4.58477  3.61503
          0.02916  3.94546  4.66781  0.61958  0.77255  0.48576  0.95510
    419   3.10214  4.47351  4.55747  4.05271  1.79355  4.24232  4.33141  1.64717  3.92362  1.73088  3.08048  4.22090  4.53786  4.07951  4.06811  3.59524  3.34419  2.15653  4.67354  3.23804    639 i x - -
          2.68618  4.42225  2.77519  2.73123  3.46354  2.40513  3.72494  3.29354  2.67741  2.69355  4.24690  2.90347  2.73739  3.18146  2.89801  2.37887  2.77519  2.98518  4.58477  3.61503
          0.02916  3.94546  4.66781  0.61958  0.77255  0.48576  0.95510
    420   2.55460  4.45283  3.13308  2.78929  3.79414  3.31523  3.90829  2.96259  2.79803  2.86393  3.82715  1.95206  3.87639  3.17140  3.15354  2.71110  2.89169  1.96140  5.23907  3.91285    640 n x - -
          2.68618  4.42225  2.77519  2.73123  3.46354  2.40513  3.72494  3.29354  2.67741  2.69355  4.24690  2.90347  2.73739  3.18146  2.89801  2.37887  2.77519  2.98518  4.58477  3.61503
          0.02916  3.94546  4.66781  0.61958  0.77255  0.48576  0.95510
    421   1.55409  4.14275  3.38169  3.10582  4.22143  2.92644  4.18003  3.56993  3.15577  3.31827  4.17264  3.26976  3.67160  3.45724  3.46257  1.46633  2.69035  3.06791  5.58508  4.35912    641 s x - -
          2.68618  4.42225  2.77519  2.73123  3.46354  2.40513  3.72494  3.29354  2.67741  2.69355  4.24690  2.90347  2.73739  3.18146  2.89801  2.37887  2.77519  2.98518  4.58477  3.61503
          0.02916  3.94546  4.66781  0.61958  0.77255  0.48576  0.95510
    422   1.88793  4.86582  1.62581  2.32387  4.39695  3.18132  3.81085  3.75768  2.76758  3.43597  4.30504  2.84669  3.79400  2.99516  3.27079  2.67878  3.00028  3.37325  5.67151  4.28632    642 d x - -
          2.68618  4.42225  2.77519  2.73123  3.46354  2.40513  3.72494  3.29354  2.67741  2.69355  4.24690  2.90347  2.73739  3.18146  2.89801  2.37887  2.77519  2.98518  4.58477  3.61503
          0.02916  3.94546  4.66781  0.61958  0.77255  0.48576  0.95510
    423   2.92057  5.04648  3.22777  2.67518  4.39559  3.55702  3.61370  3.82176  1.99340  3.29915  4.17673  3.11055  3.96117  2.00055  1.57879  2.92819  3.11936  3.50603  5.39214  4.16160    643 r x - -
          2.68618  4.42225  2.77519  2.73123  3.46354  2.40513  3.72494  3.29354  2.67741  2.69355  4.24690  2.90347  2.73739  3.18146  2.89801  2.37887  2.77519  2.98518  4.58477  3.61503
          0.02916  3.94546  4.66781  0.61958  0.77255  0.48576  0.95510
    424   3.19949  4.60270  4.55338  4.00989  3.05181  4.34825  4.63891  2.19498  3.81282  1.07846  2.00756  4.30525  4.59238  4.03937  3.98711  3.69877  3.43155  2.29857  5.08023  3.94908    644 l x - -
          2.68618  4.42225  2.77519  2.73123  3.46354  2.40513  3.72494  3.29354  2.67741  2.69355  4.24690  2.90347  2.73739  3.18146  2.89801  2.37887  2.77519  2.98518  4.58477  3.61503
          0.02916  3.94546  4.66781  0.61958  0.77255  0.48576  0.95510
    425   2.83526  4.71720  3.39201  2.84303  3.28352  3.60031  3.64357  3.31612  2.36816  2.88497  3.84021  3.24159  4.00168  2.98241  1.77485  2.93062  3.05972  3.07779  4.74413  2.21083    645 r x - -
          2.68636  4.42243  2.77537  2.73141  3.46371  2.40502  3.72512  3.29372  2.67758  2.69335  4.24707  2.90318  2.73757  3.18164  2.89818  2.37850  2.77496  2.98486  4.58495  3.61521
          0.22989  1.62972  4.66781  1.61940  0.22067  0.48576  0.95510
    426   1.56577  1.84631  3.98061  3.61000  3.87417  3.03209  4.35754  2.92150  3.48494  2.88354  3.84976  3.55740  3.76692  3.76349  3.68349  2.48911  2.71205  2.59380  5.36718  4.18369    653 a x - -
          2.68618  4.42225  2.77519  2.73123  3.46354  2.40513  3.72494  3.29354  2.67741  2.69355  4.24690  2.90347  2.73739  3.18146  2.89801  2.37887  2.77519  2.98518  4.58477  3.61503
          0.02916  3.94546  4.66781  0.61958  0.77255  0.48576  0.95510
    427   2.77288  5.05267  1.53571  2.26814  4.49453  3.21480  3.79226  3.98767  2.75018  3.56068  4.41858  2.81592  2.18608  2.97188  3.26843  2.74835  3.08756  3.58478  5.70631  4.31865    654 d x - -
          2.68618  4.42225  2.77519  2.73123  3.46354  2.40513  3.72494  3.29354  2.67741  2.69355  4.24690  2.90347  2.73739  3.18146  2.89801  2.37887  2.77519  2.98518  4.58477  3.61503
          0.02916  3.94546  4.66781  0.61958  0.77255  0.48576  0.95510
    428   1.89822  4.59156  3.25156  2.76910  4.11501  3.32544  3.77912  3.45375  2.37218  3.10298  3.99726  3.15691  3.85476  2.97141  1.74741  2.70680  2.91714  3.12409  5.34934  4.10275    655 r x - -
          2.68618  4.42225  2.77519  2.73123  3.46354  2.40513  3.72494  3.29354  2.67741  2.69355  4.24690  2.90347  2.73739  3.18146  2.89801  2.37887  2.77519  2.98518  4.58477  3.61503
          0.02916  3.94546  4.66781  0.61958  0.77255  0.48576  0.95510
    429   2.68060  4.70190  3.15230  2.73070  4.26988  2.05400  3.79096  3.71832  2.37656  3.29643  4.16144  3.14289  3.86685  2.97777  1.62598  2.75994  2.99438  3.34644  5.41421  4.18533    656 r x - -
          2.68618  4.42225  2.77519  2.73123  3.46354  2.40513  3.72494  3.29354  2.67741  2.69355  4.24690  2.90347  2.73739  3.18146  2.89801  2.37887  2.77519  2.98518  4.58477  3.61503
          0.02916  3.94546  4.66781  0.61958  0.77255  0.48576  0.95510
    430   2.89382  4.97100  3.24659  2.69527  4.05530  3.55594  2.30815  3.72688  2.06774  3.23305  4.11421  3.12796  3.96117  2.80050  1.61708  2.91727  3.09972  3.42118  5.22205  3.89689    657 r x - -
          2.68618  4.42225  2.77519  2.73123  3.46354  2.40513  3.72494  3.29354  2.67741  2.69355  4.24690  2.90347  2.73739  3.18146  2.89801  2.37887  2.77519  2.98518  4.58477  3.61503
          0.02916  3.94546  4.66781  0.61958  0.77255  0.48576  0.95510
    431   2.62272  4.38900  3.41366  2.97246  3.19813  3.46700  3.81516  2.91170  2.87753  2.61896  3.60552  3.32468  3.95468  3.24284  3.19050  2.81590  1.90905  2.68918  4.73577  2.24474    658 t x - -
          2.68618  4.42225  2.77519  2.73123  3.46354  2.40513  3.72494  3.29354  2.67741  2.69355  4.24690  2.90347  2.73739  3.18146  2.89801  2.37887  2.77519  2.98518  4.58477  3.61503
          0.02916  3.94546  4.66781  0.61958  0.77255  0.48576  0.95510
    432   2.55460  4.45283  3.13308  2.78929  3.79414  3.31523  3.90829  2.96259  2.79803  2.86393  3.82715  1.95206  3.87639  3.17140  3.15354  2.71110  2.89169  1.96140  5.23907  3.91285    659 n x - -
          2.68618  4.42225  2.77519  2.73123  3.46354  2.40513  3.72494  3.29354  2.67741  2.69355  4.24690  2.90347  2.73739  3.18146  2.89801  2.37887  2.77519  2.98518  4.58477  3.61503
          0.02916  3.94546  4.66781  0.61958  0.77255  0.48576  0.95510
    433   3.02783  4.43914  4.47445  3.97586  3.31755  4.19853  4.67405  1.94513  3.81551  1.44891  3.18566  4.23131  4.54814  4.09966  4.02307  3.57526  3.29755  1.34618  5.24394  4.03081    660 v x - -
          2.68618  4.42225  2.77519  2.73123  3.46354  2.40513  3.72494  3.29354  2.67741  2.69355  4.24690  2.90347  2.73739  3.18146  2.89801  2.37887  2.77519  2.98518  4.58477  3.61503
          0.02916  3.94546  4.66781  0.61958  0.77255  0.48576  0.95510
    434   2.67443  4.56694  3.21221  2.77609  3.72365  3.46887  3.83242  2.93635  2.60130  2.65474  3.69059  3.20667  3.94072  1.99312  2.92663  2.81715  2.95147  2.03552  5.17898  3.88291    661 q x - -
          2.68618  4.42225  2.77519  2.73123  3.46354  2.40513  3.72494  3.29354  2.67741  2.69355  4.24690  2.90347  2.73739  3.18146  2.89801  2.37887  2.77519  2.98518  4.58477  3.61503
          0.02916  3.94546  4.66781  0.61958  0.77255  0.48576  0.95510
    435   2.60799  4.32139  3.61512  3.20842  1.82881  3.44847  3.85763  2.90642  3.16950  2.56178  3.59822  3.45977  3.98685  3.45239  3.45036  1.97986  2.94242  2.69237  4.54737  3.02808    662 f x - -
          2.68618  4.42225  2.77519  2.73123  3.46354  2.40513  3.72494  3.29354  2.67741  2.69355  4.24690  2.90347  2.73739  3.18146  2.89801  2.37887  2.77519  2.98518  4.58477  3.61503
          0.02916  3.94546  4.66781  0.61958  0.77255  0.48576  0.95510
    436   3.35330  4.81271  3.94627  3.68951  2.29764  3.91537  3.65391  3.35240  3.54493  2.78747  4.01990  3.81385  4.38760  3.83343  3.71362  3.48268  3.64038  3.22643  3.94414  0.85256    663 y x - -
          2.68618  4.42225  2.77519  2.73123  3.46354  2.40513  3.72494  3.29354  2.67741  2.69355  4.24690  2.90347  2.73739  3.18146  2.89801  2.37887  2.77519  2.98518  4.58477  3.61503
          0.02916  3.94546  4.66781  0.61958  0.77255  0.48576  0.95510
    437   2.75722  4.52530  3.44593  3.35467  4.49540  0.62487  4.47037  4.11287  3.54586  3.75782  4.73425  3.61022  3.91877  3.86425  3.77379  2.93125  3.24414  3.62710  5.57116  4.59980    664 G x - -
          2.68618  4.42225  2.77519  2.73123  3.46354  2.40513  3.72494  3.29354  2.67741  2.69355  4.24690  2.90347  2.73739  3.18146  2.89801  2.37887  2.77519  2.98518  4.58477  3.61503
          0.02916  3.94546  4.66781  0.61958  0.77255  0.48576  0.95510
    438   2.69981  4.93979  2.49494  1.60503  4.37642  3.23235  3.74259  3.81863  2.60055  3.41557  4.26413  2.83907  3.80570  2.91600  3.05361  1.95616  3.00549  3.43581  5.60837  4.22970    665 e x - -
          2.68618  4.42225  2.77519  2.73123  3.46354  2.40513  3.72494  3.29354  2.67741  2.69355  4.24690  2.90347  2.73739  3.18146  2.89801  2.37887  2.77519  2.98518  4.58477  3.61503
          0.22989  3.94546  1.68182  0.61958  0.77255  0.48576  0.95510
    439   3.02245  4.52334  3.99143  3.63559  3.09692  3.82268  4.32949  2.30054  3.40431  1.04143  3.16667  3.92212  4.28230  3.80208  3.59836  3.38612  3.32419  2.30535  4.92736  3.62121    666 l . - -
          2.68618  4.42225  2.77519  2.73123  3.46354  2.40513  3.72494  3.29354  2.67741  2.69355  4.24690  2.90347  2.73739  3.18146  2.89801  2.37887  2.77519  2.98518  4.58477  3.61503
          0.03552  3.75110  4.47344  0.61958  0.77255  0.39732  1.11510
    440   2.25554  1.96445  3.81926  3.49010  4.03947  1.51450  4.32583  3.37030  3.41428  3.16201  4.05821  3.49886  3.73091  3.70552  3.63486  2.47667  2.74170  2.94246  5.42012  4.26614    667 g x - -
          2.68618  4.42225  2.77519  2.73123  3.46354  2.40513  3.72494  3.29354  2.67741  2.69355  4.24690  2.90347  2.73739  3.18146  2.89801  2.37887  2.77519  2.98518  4.58477  3.61503
          0.02916  3.94546  4.66781  0.61958  0.77255  0.48576  0.95510
    441   2.25085  4.19058  3.33825  3.02785  4.15729  2.97880  4.10614  3.50128  3.03970  3.24357  4.10588  3.24327  3.69499  3.37119  3.35762  1.51893  1.82351  3.03988  5.51881  4.27977    668 s x - -
          2.68618  4.42225  2.77519  2.73123  3.46354  2.40513  3.72494  3.29354  2.67741  2.69355  4.24690  2.90347  2.73739  3.18146  2.89801  2.37887  2.77519  2.98518  4.58477  3.61503
          0.02916  3.94546  4.66781  0.61958  0.77255  0.48576  0.95510
    442   2.48891  4.29002  3.51785  3.12292  3.73105  3.29826  4.10066  2.76221  3.05848  2.65763  3.70266  3.40662  1.99757  3.41223  3.36412  2.71194  2.86670  1.80807  5.24904  3.99824    669 v x - -
          2.68618  4.42225  2.77519  2.73123  3.46354  2.40513  3.72494  3.29354  2.67741  2.69355  4.24690  2.90347  2.73739  3.18146  2.89801  2.37887  2.77519  2.98518  4.58477  3.61503
          0.02916  3.94546  4.66781  0.61958  0.77255  0.48576  0.95510
    443   2.73263  2.14072  4.34588  3.84230  3.41051  3.79551  4.45921  1.58895  3.68201  2.17783  3.34891  3.98752  4.27311  3.95825  3.86900  3.18450  3.04433  1.89356  5.12536  3.90096    670 i x - -
          2.68618  4.42225  2.77519  2.73123  3.46354  2.40513  3.72494  3.29354  2.67741  2.69355  4.24690  2.90347  2.73739  3.18146  2.89801  2.37887  2.77519  2.98518  4.58477  3.61503
          0.02916  3.94546  4.66781  0.61958  0.77255  0.48576  0.95510
    444   2.70759  2.05965  4.21698  3.73020  1.99790  3.66905  4.08398  2.46946  3.59166  2.18874  3.33024  3.83110  4.15574  3.80790  3.75545  3.06124  3.01813  2.32963  4.58594  3.14904    671 f x - -
          2.68618  4.42225  2.77519  2.73123  3.46354  2.40513  3.72494  3.29354  2.67741  2.69355  4.24690  2.90347  2.73739  3.18146  2.89801  2.37887  2.77519  2.98518  4.58477  3.61503
          0.02916  3.94546  4.66781  0.61958  0.77255  0.48576  0.95510
    445   2.93949  4.92702  2.95198  2.70796  4.10520  3.41469  3.86687  3.74724  2.52374  3.24234  4.26827  3.16829  3.96927  1.10973  2.80644  2.98421  3.23646  3.47241  5.36436  4.06298    672 q x - -
          2.68618  4.42225  2.77519  2.73123  3.46354  2.40513  3.72494  3.29354  2.67741  2.69355  4.24690  2.90347  2.73739  3.18146  2.89801  2.37887  2.77519  2.98518  4.58477  3.61503
          0.02916  3.94546  4.66781  0.61958  0.77255  0.48576  0.95510
    446   3.07646  4.88068  3.19852  2.96601  3.33699  3.51018  0.99742  3.79065  2.80712  3.27538  4.32417  3.37231  4.06683  3.33324  3.06836  3.14654  3.38238  3.52439  4.80106  3.28584    673 h x - -
          2.68618  4.42225  2.77519  2.73123  3.46354  2.40513  3.72494  3.29354  2.67741  2.69355  4.24690  2.90347  2.73739  3.18146  2.89801  2.37887  2.77519  2.98518  4.58477  3.61503
          0.02916  3.94546  4.66781  0.61958  0.77255  0.48576  0.95510
    447   2.84985  4.59492  3.46493  3.31459  4.30329  3.27830  4.38596  3.86757  3.37815  3.48646  4.53953  3.61388  0.70246  3.76472  3.61532  3.01965  3.29719  3.50460  5.46973  4.42499    674 p x - -
          2.68618  4.42225  2.77519  2.73123  3.46354  2.40513  3.72494  3.29354  2.67741  2.69355  4.24690  2.90347  2.73739  3.18146  2.89801  2.37887  2.77519  2.98518  4.58477  3.61503
          0.02916  3.94546  4.66781  0.61958  0.77255  0.48576  0.95510
    448   3.02734  4.56481  4.12802  3.72726  3.24080  3.88863  4.44552  2.42373  3.49126  1.82476  1.24479  3.99566  4.34989  3.86849  3.68796  3.38394  3.33421  2.43824  5.09119  3.85923    675 m x - -
          2.68618  4.42225  2.77519  2.73123  3.46354  2.40513  3.72494  3.29354  2.67741  2.69355  4.24690  2.90347  2.73739  3.18146  2.89801  2.37887  2.77519  2.98518  4.58477  3.61503
          0.02916  3.94546  4.66781  0.61958  0.77255  0.48576  0.95510
    449   2.75722  4.52530  3.44593  3.35467  4.49540  0.62487  4.47037  4.11287  3.54586  3.75782  4.73425  3.61022  3.91877  3.86425  3.77379  2.93125  3.24414  3.62710  5.57116  4.59980    676 G x - -
          2.68618  4.42225  2.77519  2.73123  3.46354  2.40513  3.72494  3.29354  2.67741  2.69355  4.24690  2.90347  2.73739  3.18146  2.89801  2.37887  2.77519  2.98518  4.58477  3.61503
          0.02916  3.94546  4.66781  0.61958  0.77255  0.48576  0.95510
    450   3.03921  5.00545  3.22004  2.82811  4.40856  3.52061  3.80044  3.84244  0.94269  3.39172  4.34945  3.24929  4.01597  2.98793  2.44670  3.07653  3.28716  3.54618  5.43340  4.25674    677 k x - -
          2.68618  4.42225  2.77519  2.73123  3.46354  2.40513  3.72494  3.29354  2.67741  2.69355  4.24690  2.90347  2.73739  3.18146  2.89801  2.37887  2.77519  2.98518  4.58477  3.61503
          0.02916  3.94546  4.66781  0.61958  0.77255  0.48576  0.95510
    451   2.84985  4.59492  3.46493  3.31459  4.30329  3.27830  4.38596  3.86757  3.37815  3.48646  4.53953  3.61388  0.70246  3.76472  3.61532  3.01965  3.29719  3.50460  5.46973  4.42499    678 p x - -
          2.68618  4.42225  2.77519  2.73123  3.46354  2.40513  3.72494  3.29354  2.67741  2.69355  4.24690  2.90347  2.73739  3.18146  2.89801  2.37887  2.77519  2.98518  4.58477  3.61503
          0.02916  3.94546  4.66781  0.61958  0.77255  0.48576  0.95510
    452   3.03921  5.00545  3.22004  2.82811  4.40856  3.52061  3.80044  3.84244  0.94269  3.39172  4.34945  3.24929  4.01597  2.98793  2.44670  3.07653  3.28716  3.54618  5.43340  4.25674    679 k x - -
          2.68618  4.42225  2.77519  2.73123  3.46354  2.40513  3.72494  3.29354  2.67741  2.69355  4.24690  2.90347  2.73739  3.18146  2.89801  2.37887  2.77519  2.98518  4.58477  3.61503
          0.02916  3.94546  4.66781  0.61958  0.77255  0.48576  0.95510
    453   3.35330  4.81271  3.94627  3.68951  2.29764  3.91537  3.65391  3.35240  3.54493  2.78747  4.01990  3.81385  4.38760  3.83343  3.71362  3.48268  3.64038  3.22643  3.94414  0.85256    680 y x - -
          2.68618  4.42225  2.77519  2.73123  3.46354  2.40513  3.72494  3.29354  2.67741  2.69355  4.24690  2.90347  2.73739  3.18146  2.89801  2.37887  2.77519  2.98518  4.58477  3.61503
          0.02916  3.94546  4.66781  0.61958  0.77255  0.48576  0.95510
    454   2.78460  4.78324  2.74994  2.64286  4.15826  3.23343  3.98097  3.88453  2.89087  3.52319  4.47814  1.03509  3.88895  3.25401  3.24787  2.84910  3.16896  3.49936  5.45583  4.10146    681 n x - -
          2.68618  4.42225  2.77519  2.73123  3.46354  2.40513  3.72494  3.29354  2.67741  2.69355  4.24690  2.90347  2.73739  3.18146  2.89801  2.37887  2.77519  2.98518  4.58477  3.61503
          0.02916  3.94546  4.66781  0.61958  0.77255  0.48576  0.95510
    455   2.93949  4.92702  2.95198  2.70796  4.10520  3.41469  3.86687  3.74724  2.52374  3.24234  4.26827  3.16829  3.96927  1.10973  2.80644  2.98421  3.23646  3.47241  5.36436  4.06298    682 q x - -
          2.68618  4.42225  2.77519  2.73123  3.46354  2.40513  3.72494  3.29354  2.67741  2.69355  4.24690  2.90347  2.73739  3.18146  2.89801  2.37887  2.77519  2.98518  4.58477  3.61503
          0.02916  3.94546  4.66781  0.61958  0.77255  0.48576  0.95510
    456   2.86575  4.38836  4.22606  3.89163  3.60385  3.79907  4.68086  2.04819  3.76051  2.27834  3.55811  4.06968  4.35564  4.11514  3.96595  3.30733  3.22561  0.93771  5.40055  4.13661    683 v x - -
          2.68618  4.42225  2.77519  2.73123  3.46354  2.40513  3.72494  3.29354  2.67741  2.69355  4.24690  2.90347  2.73739  3.18146  2.89801  2.37887  2.77519  2.98518  4.58477  3.61503
          0.02916  3.94546  4.66781  0.61958  0.77255  0.48576  0.95510
    457   3.23743  4.67817  4.30655  3.94692  3.16418  4.07463  4.57976  2.37243  3.71395  0.79033  3.16468  4.21531  4.49756  4.06481  3.87800  3.65426  3.52843  2.42867  5.06976  3.80987    684 l x - -
          2.68618  4.42225  2.77519  2.73123  3.46354  2.40513  3.72494  3.29354  2.67741  2.69355  4.24690  2.90347  2.73739  3.18146  2.89801  2.37887  2.77519  2.98518  4.58477  3.61503
          0.02916  3.94546  4.66781  0.61958  0.77255  0.48576  0.95510
    458   2.93949  4.92702  2.95198  2.70796  4.10520  3.41469  3.86687  3.74724  2.52374  3.24234  4.26827  3.16829  3.96927  1.10973  2.80644  2.98421  3.23646  3.47241  5.36436  4.06298    685 q x - -
          2.68618  4.42225  2.77519  2.73123  3.46354  2.40513  3.72494  3.29354  2.67741  2.69355  4.24690  2.90347  2.73739  3.18146  2.89801  2.37887  2.77519  2.98518  4.58477  3.61503
          0.02916  3.94546  4.66781  0.61958  0.77255  0.48576  0.95510
    459   3.35330  4.81271  3.94627  3.68951  2.29764  3.91537  3.65391  3.35240  3.54493  2.78747  4.01990  3.81385  4.38760  3.83343  3.71362  3.48268  3.64038  3.22643  3.94414  0.85256    686 y x - -
          2.68618  4.42225  2.77519  2.73123  3.46354  2.40513  3.72494  3.29354  2.67741  2.69355  4.24690  2.90347  2.73739  3.18146  2.89801  2.37887  2.77519  2.98518  4.58477  3.61503
          0.02916  3.94546  4.66781  0.61958  0.77255  0.48576  0.95510
    460   2.78460  4.78324  2.74994  2.64286  4.15826  3.23343  3.98097  3.88453  2.89087  3.52319  4.47814  1.03509  3.88895  3.25401  3.24787  2.84910  3.16896  3.49936  5.45583  4.10146    687 n x - -
          2.68618  4.42225  2.77519  2.73123  3.46354  2.40513  3.72494  3.29354  2.67741  2.69355  4.24690  2.90347  2.73739  3.18146  2.89801  2.37887  2.77519  2.98518  4.58477  3.61503
          0.02916  3.94546  4.66781  0.61958  0.77255  0.48576  0.95510
    461   3.45857  4.80702  4.20388  3.92810  2.74327  3.81283  3.99137  3.48539  3.64880  2.86762  4.11579  4.06245  4.33669  4.03264  3.76427  3.66157  3.76269  3.37775  0.75014  2.74158    688 w x - -
          2.68618  4.42225  2.77519  2.73123  3.46354  2.40513  3.72494  3.29354  2.67741  2.69355  4.24690  2.90347  2.73739  3.18146  2.89801  2.37887  2.77519  2.98518  4.58477  3.61503
          0.02916  3.94546  4.66781  0.61958  0.77255  0.48576  0.95510
    462   0.91350  4.22919  3.53725  3.33212  4.12557  3.05173  4.34547  3.26205  3.35027  3.14027  4.16427  3.46311  3.79787  3.68479  3.59564  2.57895  2.86136  2.90383  5.54544  4.35386    689 a x - -
          2.68618  4.42225  2.77519  2.73123  3.46354  2.40513  3.72494  3.29354  2.67741  2.69355  4.24690  2.90347  2.73739  3.18146  2.89801  2.37887  2.77519  2.98518  4.58477  3.61503
          0.02916  3.94546  4.66781  0.61958  0.77255  0.48576  0.95510
    463   3.03921  5.00545  3.22004  2.82811  4.40856  3.52061  3.80044  3.84244  0.94269  3.39172  4.34945  3.24929  4.01597  2.98793  2.44670  3.07653  3.28716  3.54618  5.43340  4.25674    690 k x - -
          2.68618  4.42225  2.77519  2.73123  3.46354  2.40513  3.72494  3.29354  2.67741  2.69355  4.24690  2.90347  2.73739  3.18146  2.89801  2.37887  2.77519  2.98518  4.58477  3.61503
          0.02916  3.94546  4.66781  0.61958  0.77255  0.48576  0.95510
    464   3.23743  4.67817  4.30655  3.94692  3.16418  4.07463  4.57976  2.37243  3.71395  0.79033  3.16468  4.21531  4.49756  4.06481  3.87800  3.65426  3.52843  2.42867  5.06976  3.80987    691 l x - -
          2.68618  4.42225  2.77519  2.73123  3.46354  2.40513  3.72494  3.29354  2.67741  2.69355  4.24690  2.90347  2.73739  3.18146  2.89801  2.37887  2.77519  2.98518  4.58477  3.61503
          0.02916  3.94546  4.66781  0.61958  0.77255  0.48576  0.95510
    465   2.75722  4.52530  3.44593  3.35467  4.49540  0.62487  4.47037  4.11287  3.54586  3.75782  4.73425  3.61022  3.91877  3.86425  3.77379  2.93125  3.24414  3.62710  5.57116  4.59980    692 G x - -
          2.68618  4.42225  2.77519  2.73123  3.46354  2.40513  3.72494  3.29354  2.67741  2.69355  4.24690  2.90347  2.73739  3.18146  2.89801  2.37887  2.77519  2.98518  4.58477  3.61503
          0.02916  3.94546  4.66781  0.61958  0.77255  0.48576  0.95510
    466   2.35161  4.27288  3.27055  3.08985  4.14927  3.00144  4.19762  3.68182  3.16853  3.39648  4.31659  3.30286  3.74630  3.51219  3.45222  0.98613  2.83723  3.20095  5.51597  4.23322    693 s x - -
          2.68618  4.42225  2.77519  2.73123  3.46354  2.40513  3.72494  3.29354  2.67741  2.69355  4.24690  2.90347  2.73739  3.18146  2.89801  2.37887  2.77519  2.98518  4.58477  3.61503
          0.02916  3.94546  4.66781  0.61958  0.77255  0.48576  0.95510
    467   3.08800  4.48677  4.43874  4.05748  3.42380  4.14477  4.77225  0.99190  3.88701  1.99519  3.34808  4.29260  4.56918  4.22793  4.07526  3.64731  3.38596  1.84982  5.32956  4.07399    694 i x - -
          2.68618  4.42225  2.77519  2.73123  3.46354  2.40513  3.72494  3.29354  2.67741  2.69355  4.24690  2.90347  2.73739  3.18146  2.89801  2.37887  2.77519  2.98518  4.58477  3.61503
          0.02916  3.94546  4.66781  0.61958  0.77255  0.48576  0.95510
    468   3.08800  4.48677  4.43874  4.05748  3.42380  4.14477  4.77225  0.99190  3.88701  1.99519  3.34808  4.29260  4.56918  4.22793  4.07526  3.64731  3.38596  1.84982  5.32956  4.07399    695 i x - -
          2.68618  4.42225  2.77519  2.73123  3.46354  2.40513  3.72494  3.29354  2.67741  2.69355  4.24690  2.90347  2.73739  3.18146  2.89801  2.37887  2.77519  2.98518  4.58477  3.61503
          0.02916  3.94546  4.66781  0.61958  0.77255  0.48576  0.95510
    469   3.23743  4.67817  4.30655  3.94692  3.16418  4.07463  4.57976  2.37243  3.71395  0.79033  3.16468  4.21531  4.49756  4.06481  3.87800  3.65426  3.52843  2.42867  5.06976  3.80987    696 l x - -
          2.68618  4.42225  2.77519  2.73123  3.46354  2.40513  3.72494  3.29354  2.67741  2.69355  4.24690  2.90347  2.73739  3.18146  2.89801  2.37887  2.77519  2.98518  4.58477  3.61503
          0.02916  3.94546  4.66781  0.61958  0.77255  0.48576  0.95510
    470   3.06867  5.20734  0.81878  2.38209  4.59431  3.26655  3.99635  4.19924  3.09444  3.79467  4.77455  2.94205  3.92453  3.23576  3.62042  3.02294  3.40887  3.83072  5.74869  4.45541    697 d x - -
          2.68618  4.42225  2.77519  2.73123  3.46354  2.40513  3.72494  3.29354  2.67741  2.69355  4.24690  2.90347  2.73739  3.18146  2.89801  2.37887  2.77519  2.98518  4.58477  3.61503
          0.02916  3.94546  4.66781  0.61958  0.77255  0.48576  0.95510
    471   3.23743  4.67817  4.30655  3.94692  3.16418  4.07463  4.57976  2.37243  3.71395  0.79033  3.16468  4.21531  4.49756  4.06481  3.87800  3.65426  3.52843  2.42867  5.06976  3.80987    698 l x - -
          2.68618  4.42225  2.77519  2.73123  3.46354  2.40513  3.72494  3.29354  2.67741  2.69355  4.24690  2.90347  2.73739  3.18146  2.89801  2.37887  2.77519  2.98518  4.58477  3.61503
          0.02916  3.94546  4.66781  0.61958  0.77255  0.48576  0.95510
    472   2.93949  4.92702  2.95198  2.70796  4.10520  3.41469  3.86687  3.74724  2.52374  3.24234  4.26827  3.16829  3.96927  1.10973  2.80644  2.98421  3.23646  3.47241  5.36436  4.06298    699 q x - -
          2.68618  4.42225  2.77519  2.73123  3.46354  2.40513  3.72494  3.29354  2.67741  2.69355  4.24690  2.90347  2.73739  3.18146  2.89801  2.37887  2.77519  2.98518  4.58477  3.61503
          0.02916  3.94546  4.66781  0.61958  0.77255  0.48576  0.95510
    473   3.03921  5.00545  3.22004  2.82811  4.40856  3.52061  3.80044  3.84244  0.94269  3.39172  4.34945  3.24929  4.01597  2.98793  2.44670  3.07653  3.28716  3.54618  5.43340  4.25674    700 k x - -
          2.68618  4.42225  2.77519  2.73123  3.46354  2.40513  3.72494  3.29354  2.67741  2.69355  4.24690  2.90347  2.73739  3.18146  2.89801  2.37887  2.77519  2.98518  4.58477  3.61503
          0.02916  3.94546  4.66781  0.61958  0.77255  0.48576  0.95510
    474   3.03921  5.00545  3.22004  2.82811  4.40856  3.52061  3.80044  3.84244  0.94269  3.39172  4.34945  3.24929  4.01597  2.98793  2.44670  3.07653  3.28716  3.54618  5.43340  4.25674    701 k x - -
          2.68618  4.42225  2.77519  2.73123  3.46354  2.40513  3.72494  3.29354  2.67741  2.69355  4.24690  2.90347  2.73739  3.18146  2.89801  2.37887  2.77519  2.98518  4.58477  3.61503
          0.02916  3.94546  4.66781  0.61958  0.77255  0.48576  0.95510
    475   2.67075  0.80371  4.20666  3.96303  3.93776  3.27817  4.59407  3.09386  3.79039  3.00601  4.12974  3.93056  3.99088  4.13351  3.90180  2.94252  3.14366  2.83349  5.33837  4.22490    702 c x - -
          2.68618  4.42225  2.77519  2.73123  3.46354  2.40513  3.72494  3.29354  2.67741  2.69355  4.24690  2.90347  2.73739  3.18146  2.89801  2.37887  2.77519  2.98518  4.58477  3.61503
          0.02916  3.94546  4.66781  0.61958  0.77255  0.48576  0.95510
    476   3.23743  4.67817  4.30655  3.94692  3.16418  4.07463  4.57976  2.37243  3.71395  0.79033  3.16468  4.21531  4.49756  4.06481  3.87800  3.65426  3.52843  2.42867  5.06976  3.80987    703 l x - -
          2.68618  4.42225  2.77519  2.73123  3.46354  2.40513  3.72494  3.29354  2.67741  2.69355  4.24690  2.90347  2.73739  3.18146  2.89801  2.37887  2.77519  2.98518  4.58477  3.61503
          0.02916  3.94546  4.66781  0.61958  0.77255  0.48576  0.95510
    477   3.03921  5.00545  3.22004  2.82811  4.40856  3.52061  3.80044  3.84244  0.94269  3.39172  4.34945  3.24929  4.01597  2.98793  2.44670  3.07653  3.28716  3.54618  5.43340  4.25674    704 k x - -
          2.68618  4.42225  2.77519  2.73123  3.46354  2.40513  3.72494  3.29354  2.67741  2.69355  4.24690  2.90347  2.73739  3.18146  2.89801  2.37887  2.77519  2.98518  4.58477  3.61503
          0.02916  3.94546  4.66781  0.61958  0.77255  0.48576  0.95510
    478   2.84985  4.59492  3.46493  3.31459  4.30329  3.27830  4.38596  3.86757  3.37815  3.48646  4.53953  3.61388  0.70246  3.76472  3.61532  3.01965  3.29719  3.50460  5.46973  4.42499    705 p x - -
          2.68618  4.42225  2.77519  2.73123  3.46354  2.40513  3.72494  3.29354  2.67741  2.69355  4.24690  2.90347  2.73739  3.18146  2.89801  2.37887  2.77519  2.98518  4.58477  3.61503
          0.02916  3.94546  4.66781  0.61958  0.77255  0.48576  0.95510
    479   3.06867  5.20734  0.81878  2.38209  4.59431  3.26655  3.99635  4.19924  3.09444  3.79467  4.77455  2.94205  3.92453  3.23576  3.62042  3.02294  3.40887  3.83072  5.74869  4.45541    706 d x - -
          2.68618  4.42225  2.77519  2.73123  3.46354  2.40513  3.72494  3.29354  2.67741  2.69355  4.24690  2.90347  2.73739  3.18146  2.89801  2.37887  2.77519  2.98518  4.58477  3.61503
          0.02916  3.94546  4.66781  0.61958  0.77255  0.48576  0.95510
    480   3.06867  5.20734  0.81878  2.38209  4.59431  3.26655  3.99635  4.19924  3.09444  3.79467  4.77455  2.94205  3.92453  3.23576  3.62042  3.02294  3.40887  3.83072  5.74869  4.45541    707 d x - -
          2.68618  4.42225  2.77519  2.73123  3.46354  2.40513  3.72494  3.29354  2.67741  2.69355  4.24690  2.90347  2.73739  3.18146  2.89801  2.37887  2.77519  2.98518  4.58477  3.61503
          0.02916  3.94546  4.66781  0.61958  0.77255  0.48576  0.95510
    481   2.93949  4.92702  2.95198  2.70796  4.10520  3.41469  3.86687  3.74724  2.52374  3.24234  4.26827  3.16829  3.96927  1.10973  2.80644  2.98421  3.23646  3.47241  5.36436  4.06298    708 q x - -
          2.68618  4.42225  2.77519  2.73123  3.46354  2.40513  3.72494  3.29354  2.67741  2.69355  4.24690  2.90347  2.73739  3.18146  2.89801  2.37887  2.77519  2.98518  4.58477  3.61503
          0.02916  3.94546  4.66781  0.61958  0.77255  0.48576  0.95510
    482   2.35161  4.27288  3.27055  3.08985  4.14927  3.00144  4.19762  3.68182  3.16853  3.39648  4.31659  3.30286  3.74630  3.51219  3.45222  0.98613  2.83723  3.20095  5.51597  4.23322    709 s x - -
          2.68618  4.42225  2.77519  2.73123  3.46354  2.40513  3.72494  3.29354  2.67741  2.69355  4.24690  2.90347  2.73739  3.18146  2.89801  2.37887  2.77519  2.98518  4.58477  3.61503
          0.02916  3.94546  4.66781  0.61958  0.77255  0.48576  0.95510
    483   3.08800  4.48677  4.43874  4.05748  3.42380  4.14477  4.77225  0.99190  3.88701  1.99519  3.34808  4.29260  4.56918  4.22793  4.07526  3.64731  3.38596  1.84982  5.32956  4.07399    710 i x - -
          2.68618  4.42225  2.77519  2.73123  3.46354  2.40513  3.72494  3.29354  2.67741  2.69355  4.24690  2.90347  2.73739  3.18146  2.89801  2.37887  2.77519  2.98518  4.58477  3.61503
          0.02916  3.94546  4.66781  0.61958  0.77255  0.48576  0.95510
    484   2.75722  4.52530  3.44593  3.35467  4.49540  0.62487  4.47037  4.11287  3.54586  3.75782  4.73425  3.61022  3.91877  3.86425  3.77379  2.93125  3.24414  3.62710  5.57116  4.59980    711 G x - -
          2.68618  4.42225  2.77519  2.73123  3.46354  2.40513  3.72494  3.29354  2.67741  2.69355  4.24690  2.90347  2.73739  3.18146  2.89801  2.37887  2.77519  2.98518  4.58477  3.61503
          0.02916  3.94546  4.66781  0.61958  0.77255  0.48576  0.95510
    485   2.75722  4.52530  3.44593  3.35467  4.49540  0.62487  4.47037  4.11287  3.54586  3.75782  4.73425  3.61022  3.91877  3.86425  3.77379  2.93125  3.24414  3.62710  5.57116  4.59980    712 G x - -
          2.68618  4.42225  2.77519  2.73123  3.46354  2.40513  3.72494  3.29354  2.67741  2.69355  4.24690  2.90347  2.73739  3.18146  2.89801  2.37887  2.77519  2.98518  4.58477  3.61503
          0.02916  3.94546  4.66781  0.61958  0.77255  0.48576  0.95510
    486   0.91350  4.22919  3.53725  3.33212  4.12557  3.05173  4.34547  3.26205  3.35027  3.14027  4.16427  3.46311  3.79787  3.68479  3.59564  2.57895  2.86136  2.90383  5.54544  4.35386    713 a x - -
          2.68618  4.42225  2.77519  2.73123  3.46354  2.40513  3.72494  3.29354  2.67741  2.69355  4.24690  2.90347  2.73739  3.18146  2.89801  2.37887  2.77519  2.98518  4.58477  3.61503
          0.02916  3.94546  4.66781  0.61958  0.77255  0.48576  0.95510
    487   2.67075  0.80371  4.20666  3.96303  3.93776  3.27817  4.59407  3.09386  3.79039  3.00601  4.12974  3.93056  3.99088  4.13351  3.90180  2.94252  3.14366  2.83349  5.33837  4.22490    714 c x - -
          2.68618  4.42225  2.77519  2.73123  3.46354  2.40513  3.72494  3.29354  2.67741  2.69355  4.24690  2.90347  2.73739  3.18146  2.89801  2.37887  2.77519  2.98518  4.58477  3.61503
          0.02916  3.94546  4.66781  0.61958  0.77255  0.48576  0.95510
    488   3.03921  5.00545  3.22004  2.82811  4.40856  3.52061  3.80044  3.84244  0.94269  3.39172  4.34945  3.24929  4.01597  2.98793  2.44670  3.07653  3.28716  3.54618  5.43340  4.25674    715 k x - -
          2.68618  4.42225  2.77519  2.73123  3.46354  2.40513  3.72494  3.29354  2.67741  2.69355  4.24690  2.90347  2.73739  3.18146  2.89801  2.37887  2.77519  2.98518  4.58477  3.61503
          0.02916  3.94546  4.66781  0.61958  0.77255  0.48576  0.95510
    489   3.08800  4.48677  4.43874  4.05748  3.42380  4.14477  4.77225  0.99190  3.88701  1.99519  3.34808  4.29260  4.56918  4.22793  4.07526  3.64731  3.38596  1.84982  5.32956  4.07399    716 i x - -
          2.68618  4.42225  2.77519  2.73123  3.46354  2.40513  3.72494  3.29354  2.67741  2.69355  4.24690  2.90347  2.73739  3.18146  2.89801  2.37887  2.77519  2.98518  4.58477  3.61503
          0.02916  3.94546  4.66781  0.61958  0.77255  0.48576  0.95510
    490   0.91350  4.22919  3.53725  3.33212  4.12557  3.05173  4.34547  3.26205  3.35027  3.14027  4.16427  3.46311  3.79787  3.68479  3.59564  2.57895  2.86136  2.90383  5.54544  4.35386    717 a x - -
          2.68618  4.42225  2.77519  2.73123  3.46354  2.40513  3.72494  3.29354  2.67741  2.69355  4.24690  2.90347  2.73739  3.18146  2.89801  2.37887  2.77519  2.98518  4.58477  3.61503
          0.02916  3.94546  4.66781  0.61958  0.77255  0.48576  0.95510
    491   3.08840  4.92215  3.58656  3.08263  4.29524  3.56221  3.87820  3.84212  2.26831  3.34480  4.34320  3.43673  4.06136  3.09501  0.87252  3.16913  3.34946  3.56295  5.34878  4.20688    718 r x - -
          2.68618  4.42225  2.77519  2.73123  3.46354  2.40513  3.72494  3.29354  2.67741  2.69355  4.24690  2.90347  2.73739  3.18146  2.89801  2.37887  2.77519  2.98518  4.58477  3.61503
          0.02916  3.94546  4.66781  0.61958  0.77255  0.48576  0.95510
    492   3.35330  4.81271  3.94627  3.68951  2.29764  3.91537  3.65391  3.35240  3.54493  2.78747  4.01990  3.81385  4.38760  3.83343  3.71362  3.48268  3.64038  3.22643  3.94414  0.85256    719 y x - -
          2.68618  4.42225  2.77519  2.73123  3.46354  2.40513  3.72494  3.29354  2.67741  2.69355  4.24690  2.90347  2.73739  3.18146  2.89801  2.37887  2.77519  2.98518  4.58477  3.61503
          0.02916  3.94546  4.66781  0.61958  0.77255  0.48576  0.95510
    493   2.75722  4.52530  3.44593  3.35467  4.49540  0.62487  4.47037  4.11287  3.54586  3.75782  4.73425  3.61022  3.91877  3.86425  3.77379  2.93125  3.24414  3.62710  5.57116  4.59980    720 G x - -
          2.68618  4.42225  2.77519  2.73123  3.46354  2.40513  3.72494  3.29354  2.67741  2.69355  4.24690  2.90347  2.73739  3.18146  2.89801  2.37887  2.77519  2.98518  4.58477  3.61503
          0.02916  3.94546  4.66781  0.61958  0.77255  0.48576  0.95510
    494   2.93949  4.92702  2.95198  2.70796  4.10520  3.41469  3.86687  3.74724  2.52374  3.24234  4.26827  3.16829  3.96927  1.10973  2.80644  2.98421  3.23646  3.47241  5.36436  4.06298    721 q x - -
          2.68618  4.42225  2.77519  2.73123  3.46354  2.40513  3.72494  3.29354  2.67741  2.69355  4.24690  2.90347  2.73739  3.18146  2.89801  2.37887  2.77519  2.98518  4.58477  3.61503
          0.02916  3.94546  4.66781  0.61958  0.77255  0.48576  0.95510
    495   3.35330  4.81271  3.94627  3.68951  2.29764  3.91537  3.65391  3.35240  3.54493  2.78747  4.01990  3.81385  4.38760  3.83343  3.71362  3.48268  3.64038  3.22643  3.94414  0.85256    722 y x - -
          2.68618  4.42225  2.77519  2.73123  3.46354  2.40513  3.72494  3.29354  2.67741  2.69355  4.24690  2.90347  2.73739  3.18146  2.89801  2.37887  2.77519  2.98518  4.58477  3.61503
          0.02916  3.94546  4.66781  0.61958  0.77255  0.48576  0.95510
    496   3.03921  5.00545  3.22004  2.82811  4.40856  3.52061  3.80044  3.84244  0.94269  3.39172  4.34945  3.24929  4.01597  2.98793  2.44670  3.07653  3.28716  3.54618  5.43340  4.25674    723 k x - -
          2.68618  4.42225  2.77519  2.73123  3.46354  2.40513  3.72494  3.29354  2.67741  2.69355  4.24690  2.90347  2.73739  3.18146  2.89801  2.37887  2.77519  2.98518  4.58477  3.61503
          0.02916  3.94546  4.66781  0.61958  0.77255  0.48576  0.95510
    497   3.35184  4.73228  4.33873  4.06728  0.89947  4.02416  3.91062  2.86674  3.97251  2.22008  3.58625  4.10172  4.48126  4.12044  4.07421  3.61790  3.65308  2.86276  4.13843  2.49644    724 f x - -
          2.68618  4.42225  2.77519  2.73123  3.46354  2.40513  3.72494  3.29354  2.67741  2.69355  4.24690  2.90347  2.73739  3.18146  2.89801  2.37887  2.77519  2.98518  4.58477  3.61503
          0.02916  3.94546  4.66781  0.61958  0.77255  0.48576  0.95510
    498   3.07646  4.88068  3.19852  2.96601  3.33699  3.51018  0.99742  3.79065  2.80712  3.27538  4.32417  3.37231  4.06683  3.33324  3.06836  3.14654  3.38238  3.52439  4.80106  3.28584    725 h x - -
          2.68618  4.42225  2.77519  2.73123  3.46354  2.40513  3.72494  3.29354  2.67741  2.69355  4.24690  2.90347  2.73739  3.18146  2.89801  2.37887  2.77519  2.98518  4.58477  3.61503
          0.02916  3.94546  4.66781  0.61958  0.77255  0.48576  0.95510
    499   2.78460  4.78324  2.74994  2.64286  4.15826  3.23343  3.98097  3.88453  2.89087  3.52319  4.47814  1.03509  3.88895  3.25401  3.24787  2.84910  3.16896  3.49936  5.45583  4.10146    726 n x - -
          2.68618  4.42225  2.77519  2.73123  3.46354  2.40513  3.72494  3.29354  2.67741  2.69355  4.24690  2.90347  2.73739  3.18146  2.89801  2.37887  2.77519  2.98518  4.58477  3.61503
          0.02916  3.94546  4.66781  0.61958  0.77255  0.48576  0.95510
    500   2.86575  4.38836  4.22606  3.89163  3.60385  3.79907  4.68086  2.04819  3.76051  2.27834  3.55811  4.06968  4.35564  4.11514  3.96595  3.30733  3.22561  0.93771  5.40055  4.13661    727 v x - -
          2.68618  4.42225  2.77519  2.73123  3.46354  2.40513  3.72494  3.29354  2.67741  2.69355  4.24690  2.90347  2.73739  3.18146  2.89801  2.37887  2.77519  2.98518  4.58477  3.61503
          0.02916  3.94546  4.66781  0.61958  0.77255  0.48576  0.95510
    501   2.75722  4.52530  3.44593  3.35467  4.49540  0.62487  4.47037  4.11287  3.54586  3.75782  4.73425  3.61022  3.91877  3.86425  3.77379  2.93125  3.24414  3.62710  5.57116  4.59980    728 G x - -
          2.68618  4.42225  2.77519  2.73123  3.46354  2.40513  3.72494  3.29354  2.67741  2.69355  4.24690  2.90347  2.73739  3.18146  2.89801  2.37887  2.77519  2.98518  4.58477  3.61503
          0.02916  3.94546  4.66781  0.61958  0.77255  0.48576  0.95510
    502   2.86575  4.38836  4.22606  3.89163  3.60385  3.79907  4.68086  2.04819  3.76051  2.27834  3.55811  4.06968  4.35564  4.11514  3.96595  3.30733  3.22561  0.93771  5.40055  4.13661    729 v x - -
          2.68618  4.42225  2.77519  2.73123  3.46354  2.40513  3.72494  3.29354  2.67741  2.69355  4.24690  2.90347  2.73739  3.18146  2.89801  2.37887  2.77519  2.98518  4.58477  3.61503
          0.02916  3.94546  4.66781  0.61958  0.77255  0.48576  0.95510
    503   0.91350  4.22919  3.53725  3.33212  4.12557  3.05173  4.34547  3.26205  3.35027  3.14027  4.16427  3.46311  3.79787  3.68479  3.59564  2.57895  2.86136  2.90383  5.54544  4.35386    730 a x - -
          2.68618  4.42225  2.77519  2.73123  3.46354  2.40513  3.72494  3.29354  2.67741  2.69355  4.24690  2.90347  2.73739  3.18146  2.89801  2.37887  2.77519  2.98518  4.58477  3.61503
          0.02916  3.94546  4.66781  0.61958  0.77255  0.48576  0.95510
    504   3.23743  4.67817  4.30655  3.94692  3.16418  4.07463  4.57976  2.37243  3.71395  0.79033  3.16468  4.21531  4.49756  4.06481  3.87800  3.65426  3.52843  2.42867  5.06976  3.80987    731 l x - -
          2.68618  4.42225  2.77519  2.73123  3.46354  2.40513  3.72494  3.29354  2.67741  2.69355  4.24690  2.90347  2.73739  3.18146  2.89801  2.37887  2.77519  2.98518  4.58477  3.61503
          0.02916  3.94546  4.66781  0.61958  0.77255  0.48576  0.95510
    505   2.86575  4.38836  4.22606  3.89163  3.60385  3.79907  4.68086  2.04819  3.76051  2.27834  3.55811  4.06968  4.35564  4.11514  3.96595  3.30733  3.22561  0.93771  5.40055  4.13661    732 v x - -
          2.68618  4.42225  2.77519  2.73123  3.46354  2.40513  3.72494  3.29354  2.67741  2.69355  4.24690  2.90347  2.73739  3.18146  2.89801  2.37887  2.77519  2.98518  4.58477  3.61503
          0.02916  3.94546  4.66781  0.61958  0.77255  0.48576  0.95510
    506   3.08800  4.48677  4.43874  4.05748  3.42380  4.14477  4.77225  0.99190  3.88701  1.99519  3.34808  4.29260  4.56918  4.22793  4.07526  3.64731  3.38596  1.84982  5.32956  4.07399    733 i x - -
          2.68618  4.42225  2.77519  2.73123  3.46354  2.40513  3.72494  3.29354  2.67741  2.69355  4.24690  2.90347  2.73739  3.18146  2.89801  2.37887  2.77519  2.98518  4.58477  3.61503
          0.02916  3.94546  4.66781  0.61958  0.77255  0.48576  0.95510
    507   3.35184  4.73228  4.33873  4.06728  0.89947  4.02416  3.91062  2.86674  3.97251  2.22008  3.58625  4.10172  4.48126  4.12044  4.07421  3.61790  3.65308  2.86276  4.13843  2.49644    734 f x - -
          2.68618  4.42225  2.77519  2.73123  3.46354  2.40513  3.72494  3.29354  2.67741  2.69355  4.24690  2.90347  2.73739  3.18146  2.89801  2.37887  2.77519  2.98518  4.58477  3.61503
          0.02916  3.94546  4.66781  0.61958  0.77255  0.48576  0.95510
    508   0.91350  4.22919  3.53725  3.33212  4.12557  3.05173  4.34547  3.26205  3.35027  3.14027  4.16427  3.46311  3.79787  3.68479  3.59564  2.57895  2.86136  2.90383  5.54544  4.35386    735 a x - -
          2.68618  4.42225  2.77519  2.73123  3.46354  2.40513  3.72494  3.29354  2.67741  2.69355  4.24690  2.90347  2.73739  3.18146  2.89801  2.37887  2.77519  2.98518  4.58477  3.61503
          0.02916  3.94546  4.66781  0.61958  0.77255  0.48576  0.95510
    509   3.08800  4.48677  4.43874  4.05748  3.42380  4.14477  4.77225  0.99190  3.88701  1.99519  3.34808  4.29260  4.56918  4.22793  4.07526  3.64731  3.38596  1.84982  5.32956  4.07399    736 i x - -
          2.68618  4.42225  2.77519  2.73123  3.46354  2.40513  3.72494  3.29354  2.67741  2.69355  4.24690  2.90347  2.73739  3.18146  2.89801  2.37887  2.77519  2.98518  4.58477  3.61503
          0.02916  3.94546  4.66781  0.61958  0.77255  0.48576  0.95510
    510   3.08840  4.92215  3.58656  3.08263  4.29524  3.56221  3.87820  3.84212  2.26831  3.34480  4.34320  3.43673  4.06136  3.09501  0.87252  3.16913  3.34946  3.56295  5.34878  4.20688    737 r x - -
          2.68618  4.42225  2.77519  2.73123  3.46354  2.40513  3.72494  3.29354  2.67741  2.69355  4.24690  2.90347  2.73739  3.18146  2.89801  2.37887  2.77519  2.98518  4.58477  3.61503
          0.02916  3.94546  4.66781  0.61958  0.77255  0.48576  0.95510
    511   2.86575  4.38836  4.22606  3.89163  3.60385  3.79907  4.68086  2.04819  3.76051  2.27834  3.55811  4.06968  4.35564  4.11514  3.96595  3.30733  3.22561  0.93771  5.40055  4.13661    738 v x - -
          2.68618  4.42225  2.77519  2.73123  3.46354  2.40513  3.72494  3.29354  2.67741  2.69355  4.24690  2.90347  2.73739  3.18146  2.89801  2.37887  2.77519  2.98518  4.58477  3.61503
          0.02916  3.94546  4.66781  0.61958  0.77255  0.48576  0.95510
    512   3.35184  4.73228  4.33873  4.06728  0.89947  4.02416  3.91062  2.86674  3.97251  2.22008  3.58625  4.10172  4.48126  4.12044  4.07421  3.61790  3.65308  2.86276  4.13843  2.49644    739 f x - -
          2.68618  4.42225  2.77519  2.73123  3.46354  2.40513  3.72494  3.29354  2.67741  2.69355  4.24690  2.90347  2.73739  3.18146  2.89801  2.37887  2.77519  2.98518  4.58477  3.61503
          0.02916  3.94546  4.66781  0.61958  0.77255  0.48576  0.95510
    513   3.06867  5.20734  0.81878  2.38209  4.59431  3.26655  3.99635  4.19924  3.09444  3.79467  4.77455  2.94205  3.92453  3.23576  3.62042  3.02294  3.40887  3.83072  5.74869  4.45541    740 d x - -
          2.68618  4.42225  2.77519  2.73123  3.46354  2.40513  3.72494  3.29354  2.67741  2.69355  4.24690  2.90347  2.73739  3.18146  2.89801  2.37887  2.77519  2.98518  4.58477  3.61503
          0.02916  3.94546  4.66781  0.61958  0.77255  0.48576  0.95510
    514   2.35161  4.27288  3.27055  3.08985  4.14927  3.00144  4.19762  3.68182  3.16853  3.39648  4.31659  3.30286  3.74630  3.51219  3.45222  0.98613  2.83723  3.20095  5.51597  4.23322    741 s x - -
          2.68618  4.42225  2.77519  2.73123  3.46354  2.40513  3.72494  3.29354  2.67741  2.69355  4.24690  2.90347  2.73739  3.18146  2.89801  2.37887  2.77519  2.98518  4.58477  3.61503
          0.02916  3.94546  4.66781  0.61958  0.77255  0.48576  0.95510
    515   3.07646  4.88068  3.19852  2.96601  3.33699  3.51018  0.99742  3.79065  2.80712  3.27538  4.32417  3.37231  4.06683  3.33324  3.06836  3.14654  3.38238  3.52439  4.80106  3.28584    742 h x - -
          2.68618  4.42225  2.77519  2.73123  3.46354  2.40513  3.72494  3.29354  2.67741  2.69355  4.24690  2.90347  2.73739  3.18146  2.89801  2.37887  2.77519  2.98518  4.58477  3.61503
          0.02916  3.94546  4.66781  0.61958  0.77255  0.48576  0.95510
    516   2.93949  4.92702  2.95198  2.70796  4.10520  3.41469  3.86687  3.74724  2.52374  3.24234  4.26827  3.16829  3.96927  1.10973  2.80644  2.98421  3.23646  3.47241  5.36436  4.06298    743 q x - -
          2.68618  4.42225  2.77519  2.73123  3.46354  2.40513  3.72494  3.29354  2.67741  2.69355  4.24690  2.90347  2.73739  3.18146  2.89801  2.37887  2.77519  2.98518  4.58477  3.61503
          0.02916  3.94546  4.66781  0.61958  0.77255  0.48576  0.95510
    517   3.23743  4.67817  4.30655  3.94692  3.16418  4.07463  4.57976  2.37243  3.71395  0.79033  3.16468  4.21531  4.49756  4.06481  3.87800  3.65426  3.52843  2.42867  5.06976  3.80987    744 l x - -
          2.68618  4.42225  2.77519  2.73123  3.46354  2.40513  3.72494  3.29354  2.67741  2.69355  4.24690  2.90347  2.73739  3.18146  2.89801  2.37887  2.77519  2.98518  4.58477  3.61503
          0.02916  3.94546  4.66781  0.61958  0.77255  0.48576  0.95510
    518   2.84985  4.59492  3.46493  3.31459  4.30329  3.27830  4.38596  3.86757  3.37815  3.48646  4.53953  3.61388  0.70246  3.76472  3.61532  3.01965  3.29719  3.50460  5.46973  4.42499    745 p x - -
          2.68618  4.42225  2.77519  2.73123  3.46354  2.40513  3.72494  3.29354  2.67741  2.69355  4.24690  2.90347  2.73739  3.18146  2.89801  2.37887  2.77519  2.98518  4.58477  3.61503
          0.02916  3.94546  4.66781  0.61958  0.77255  0.48576  0.95510
    519   3.23743  4.67817  4.30655  3.94692  3.16418  4.07463  4.57976  2.37243  3.71395  0.79033  3.16468  4.21531  4.49756  4.06481  3.87800  3.65426  3.52843  2.42867  5.06976  3.80987    746 l x - -
          2.68618  4.42225  2.77519  2.73123  3.46354  2.40513  3.72494  3.29354  2.67741  2.69355  4.24690  2.90347  2.73739  3.18146  2.89801  2.37887  2.77519  2.98518  4.58477  3.61503
          0.02916  3.94546  4.66781  0.61958  0.77255  0.48576  0.95510
    520   0.91350  4.22919  3.53725  3.33212  4.12557  3.05173  4.34547  3.26205  3.35027  3.14027  4.16427  3.46311  3.79787  3.68479  3.59564  2.57895  2.86136  2.90383  5.54544  4.35386    747 a x - -
          2.68618  4.42225  2.77519  2.73123  3.46354  2.40513  3.72494  3.29354  2.67741  2.69355  4.24690  2.90347  2.73739  3.18146  2.89801  2.37887  2.77519  2.98518  4.58477  3.61503
          0.02916  3.94546  4.66781  0.61958  0.77255  0.48576  0.95510
    521   2.78460  4.78324  2.74994  2.64286  4.15826  3.23343  3.98097  3.88453  2.89087  3.52319  4.47814  1.03509  3.88895  3.25401  3.24787  2.84910  3.16896  3.49936  5.45583  4.10146    748 n x - -
          2.68618  4.42225  2.77519  2.73123  3.46354  2.40513  3.72494  3.29354  2.67741  2.69355  4.24690  2.90347  2.73739  3.18146  2.89801  2.37887  2.77519  2.98518  4.58477  3.61503
          0.02916  3.94546  4.66781  0.61958  0.77255  0.48576  0.95510
    522   3.23743  4.67817  4.30655  3.94692  3.16418  4.07463  4.57976  2.37243  3.71395  0.79033  3.16468  4.21531  4.49756  4.06481  3.87800  3.65426  3.52843  2.42867  5.06976  3.80987    749 l x - -
          2.68618  4.42225  2.77519  2.73123  3.46354  2.40513  3.72494  3.29354  2.67741  2.69355  4.24690  2.90347  2.73739  3.18146  2.89801  2.37887  2.77519  2.98518  4.58477  3.61503
          0.02916  3.94546  4.66781  0.61958  0.77255  0.48576  0.95510
    523   3.35330  4.81271  3.94627  3.68951  2.29764  3.91537  3.65391  3.35240  3.54493  2.78747  4.01990  3.81385  4.38760  3.83343  3.71362  3.48268  3.64038  3.22643  3.94414  0.85256    750 y x - -
          2.68618  4.42225  2.77519  2.73123  3.46354  2.40513  3.72494  3.29354  2.67741  2.69355  4.24690  2.90347  2.73739  3.18146  2.89801  2.37887  2.77519  2.98518  4.58477  3.61503
          0.02916  3.94546  4.66781  0.61958  0.77255  0.48576  0.95510
    524   2.84985  4.59492  3.46493  3.31459  4.30329  3.27830  4.38596  3.86757  3.37815  3.48646  4.53953  3.61388  0.70246  3.76472  3.61532  3.01965  3.29719  3.50460  5.46973  4.42499    751 p x - -
          2.68618  4.42225  2.77519  2.73123  3.46354  2.40513  3.72494  3.29354  2.67741  2.69355  4.24690  2.90347  2.73739  3.18146  2.89801  2.37887  2.77519  2.98518  4.58477  3.61503
          0.02916  3.94546  4.66781  0.61958  0.77255  0.48576  0.95510
    525   2.93949  4.92702  2.95198  2.70796  4.10520  3.41469  3.86687  3.74724  2.52374  3.24234  4.26827  3.16829  3.96927  1.10973  2.80644  2.98421  3.23646  3.47241  5.36436  4.06298    752 q x - -
          2.68618  4.42225  2.77519  2.73123  3.46354  2.40513  3.72494  3.29354  2.67741  2.69355  4.24690  2.90347  2.73739  3.18146  2.89801  2.37887  2.77519  2.98518  4.58477  3.61503
          0.02916  3.94546  4.66781  0.61958  0.77255  0.48576  0.95510
    526   2.86575  4.38836  4.22606  3.89163  3.60385  3.79907  4.68086  2.04819  3.76051  2.27834  3.55811  4.06968  4.35564  4.11514  3.96595  3.30733  3.22561  0.93771  5.40055  4.13661    753 v x - -
          2.68618  4.42225  2.77519  2.73123  3.46354  2.40513  3.72494  3.29354  2.67741  2.69355  4.24690  2.90347  2.73739  3.18146  2.89801  2.37887  2.77519  2.98518  4.58477  3.61503
          0.02916  3.94546  4.66781  0.61958  0.77255  0.48576  0.95510
    527   2.86575  4.38836  4.22606  3.89163  3.60385  3.79907  4.68086  2.04819  3.76051  2.27834  3.55811  4.06968  4.35564  4.11514  3.96595  3.30733  3.22561  0.93771  5.40055  4.13661    754 v x - -
          2.68618  4.42225  2.77519  2.73123  3.46354  2.40513  3.72494  3.29354  2.67741  2.69355  4.24690  2.90347  2.73739  3.18146  2.89801  2.37887  2.77519  2.98518  4.58477  3.61503
          0.02916  3.94546  4.66781  0.61958  0.77255  0.48576  0.95510
    528   3.08800  4.48677  4.43874  4.05748  3.42380  4.14477  4.77225  0.99190  3.88701  1.99519  3.34808  4.29260  4.56918  4.22793  4.07526  3.64731  3.38596  1.84982  5.32956  4.07399    755 i x - -
          2.68618  4.42225  2.77519  2.73123  3.46354  2.40513  3.72494  3.29354  2.67741  2.69355  4.24690  2.90347  2.73739  3.18146  2.89801  2.37887  2.77519  2.98518  4.58477  3.61503
          0.02916  3.94546  4.66781  0.61958  0.77255  0.48576  0.95510
    529   2.35161  4.27288  3.27055  3.08985  4.14927  3.00144  4.19762  3.68182  3.16853  3.39648  4.31659  3.30286  3.74630  3.51219  3.45222  0.98613  2.83723  3.20095  5.51597  4.23322    756 s x - -
          2.68618  4.42225  2.77519  2.73123  3.46354  2.40513  3.72494  3.29354  2.67741  2.69355  4.24690  2.90347  2.73739  3.18146  2.89801  2.37887  2.77519  2.98518  4.58477  3.61503
          0.02916  3.94546  4.66781  0.61958  0.77255  0.48576  0.95510
    530   3.23743  4.67817  4.30655  3.94692  3.16418  4.07463  4.57976  2.37243  3.71395  0.79033  3.16468  4.21531  4.49756  4.06481  3.87800  3.65426  3.52843  2.42867  5.06976  3.80987    757 l x - -
          2.68618  4.42225  2.77519  2.73123  3.46354  2.40513  3.72494  3.29354  2.67741  2.69355  4.24690  2.90347  2.73739  3.18146  2.89801  2.37887  2.77519  2.98518  4.58477  3.61503
          0.02916  3.94546  4.66781  0.61958  0.77255  0.48576  0.95510
    531   2.93949  4.92702  2.95198  2.70796  4.10520  3.41469  3.86687  3.74724  2.52374  3.24234  4.26827  3.16829  3.96927  1.10973  2.80644  2.98421  3.23646  3.47241  5.36436  4.06298    758 q x - -
          2.68618  4.42225  2.77519  2.73123  3.46354  2.40513  3.72494  3.29354  2.67741  2.69355  4.24690  2.90347  2.73739  3.18146  2.89801  2.37887  2.77519  2.98518  4.58477  3.61503
          0.02916  3.94546  4.66781  0.61958  0.77255  0.48576  0.95510
    532   3.08840  4.92215  3.58656  3.08263  4.29524  3.56221  3.87820  3.84212  2.26831  3.34480  4.34320  3.43673  4.06136  3.09501  0.87252  3.16913  3.34946  3.56295  5.34878  4.20688    759 r x - -
          2.68618  4.42225  2.77519  2.73123  3.46354  2.40513  3.72494  3.29354  2.67741  2.69355  4.24690  2.90347  2.73739  3.18146  2.89801  2.37887  2.77519  2.98518  4.58477  3.61503
          0.02916  3.94546  4.66781  0.61958  0.77255  0.48576  0.95510
    533   3.35330  4.81271  3.94627  3.68951  2.29764  3.91537  3.65391  3.35240  3.54493  2.78747  4.01990  3.81385  4.38760  3.83343  3.71362  3.48268  3.64038  3.22643  3.94414  0.85256    760 y x - -
          2.68618  4.42225  2.77519  2.73123  3.46354  2.40513  3.72494  3.29354  2.67741  2.69355  4.24690  2.90347  2.73739  3.18146  2.89801  2.37887  2.77519  2.98518  4.58477  3.61503
          0.02916  3.94546  4.66781  0.61958  0.77255  0.48576  0.95510
    534   3.08800  4.48677  4.43874  4.05748  3.42380  4.14477  4.77225  0.99190  3.88701  1.99519  3.34808  4.29260  4.56918  4.22793  4.07526  3.64731  3.38596  1.84982  5.32956  4.07399    761 i x - -
          2.68618  4.42225  2.77519  2.73123  3.46354  2.40513  3.72494  3.29354  2.67741  2.69355  4.24690  2.90347  2.73739  3.18146  2.89801  2.37887  2.77519  2.98518  4.58477  3.61503
          0.02916  3.94546  4.66781  0.61958  0.77255  0.48576  0.95510
    535   0.91350  4.22919  3.53725  3.33212  4.12557  3.05173  4.34547  3.26205  3.35027  3.14027  4.16427  3.46311  3.79787  3.68479  3.59564  2.57895  2.86136  2.90383  5.54544  4.35386    762 a x - -
          2.68618  4.42225  2.77519  2.73123  3.46354  2.40513  3.72494  3.29354  2.67741  2.69355  4.24690  2.90347  2.73739  3.18146  2.89801  2.37887  2.77519  2.98518  4.58477  3.61503
          0.02916  3.94546  4.66781  0.61958  0.77255  0.48576  0.95510
    536   2.84985  4.59492  3.46493  3.31459  4.30329  3.27830  4.38596  3.86757  3.37815  3.48646  4.53953  3.61388  0.70246  3.76472  3.61532  3.01965  3.29719  3.50460  5.46973  4.42499    763 p x - -
          2.68618  4.42225  2.77519  2.73123  3.46354  2.40513  3.72494  3.29354  2.67741  2.69355  4.24690  2.90347  2.73739  3.18146  2.89801  2.37887  2.77519  2.98518  4.58477  3.61503
          0.02916  3.94546  4.66781  0.61958  0.77255  0.48576  0.95510
    537   0.91350  4.22919  3.53725  3.33212  4.12557  3.05173  4.34547  3.26205  3.35027  3.14027  4.16427  3.46311  3.79787  3.68479  3.59564  2.57895  2.86136  2.90383  5.54544  4.35386    764 a x - -
          2.68618  4.42225  2.77519  2.73123  3.46354  2.40513  3.72494  3.29354  2.67741  2.69355  4.24690  2.90347  2.73739  3.18146  2.89801  2.37887  2.77519  2.98518  4.58477  3.61503
          0.02916  3.94546  4.66781  0.61958  0.77255  0.48576  0.95510
    538   2.45269  4.29783  3.49357  3.24922  4.03399  3.13463  4.26089  3.17003  3.19364  3.03093  4.07695  3.44674  3.84421  3.58486  3.44868  2.65480  1.05397  2.85719  5.46538  4.25069    765 t x - -
          2.68618  4.42225  2.77519  2.73123  3.46354  2.40513  3.72494  3.29354  2.67741  2.69355  4.24690  2.90347  2.73739  3.18146  2.89801  2.37887  2.77519  2.98518  4.58477  3.61503
          0.02916  3.94546  4.66781  0.61958  0.77255  0.48576  0.95510
    539   2.84985  4.59492  3.46493  3.31459  4.30329  3.27830  4.38596  3.86757  3.37815  3.48646  4.53953  3.61388  0.70246  3.76472  3.61532  3.01965  3.29719  3.50460  5.46973  4.42499    766 p x - -
          2.68618  4.42225  2.77519  2.73123  3.46354  2.40513  3.72494  3.29354  2.67741  2.69355  4.24690  2.90347  2.73739  3.18146  2.89801  2.37887  2.77519  2.98518  4.58477  3.61503
          0.02916  3.94546  4.66781  0.61958  0.77255  0.48576  0.95510
    540   2.84985  4.59492  3.46493  3.31459  4.30329  3.27830  4.38596  3.86757  3.37815  3.48646  4.53953  3.61388  0.70246  3.76472  3.61532  3.01965  3.29719  3.50460  5.46973  4.42499    767 p x - -
          2.68618  4.42225  2.77519  2.73123  3.46354  2.40513  3.72494  3.29354  2.67741  2.69355  4.24690  2.90347  2.73739  3.18146  2.89801  2.37887  2.77519  2.98518  4.58477  3.61503
          0.02916  3.94546  4.66781  0.61958  0.77255  0.48576  0.95510
    541   2.45269  4.29783  3.49357  3.24922  4.03399  3.13463  4.26089  3.17003  3.19364  3.03093  4.07695  3.44674  3.84421  3.58486  3.44868  2.65480  1.05397  2.85719  5.46538  4.25069    768 t x - -
          2.68618  4.42225  2.77519  2.73123  3.46354  2.40513  3.72494  3.29354  2.67741  2.69355  4.24690  2.90347  2.73739  3.18146  2.89801  2.37887  2.77519  2.98518  4.58477  3.61503
          0.02916  3.94546  4.66781  0.61958  0.77255  0.48576  0.95510
    542   2.84985  4.59492  3.46493  3.31459  4.30329  3.27830  4.38596  3.86757  3.37815  3.48646  4.53953  3.61388  0.70246  3.76472  3.61532  3.01965  3.29719  3.50460  5.46973  4.42499    769 p x - -
          2.68618  4.42225  2.77519  2.73123  3.46354  2.40513  3.72494  3.29354  2.67741  2.69355  4.24690  2.90347  2.73739  3.18146  2.89801  2.37887  2.77519  2.98518  4.58477  3.61503
          0.02916  3.94546  4.66781  0.61958  0.77255  0.48576  0.95510
    543   2.78460  4.78324  2.74994  2.64286  4.15826  3.23343  3.98097  3.88453  2.89087  3.52319  4.47814  1.03509  3.88895  3.25401  3.24787  2.84910  3.16896  3.49936  5.45583  4.10146    770 n x - -
          2.68618  4.42225  2.77519  2.73123  3.46354  2.40513  3.72494  3.29354  2.67741  2.69355  4.24690  2.90347  2.73739  3.18146  2.89801  2.37887  2.77519  2.98518  4.58477  3.61503
          0.02916  3.94546  4.66781  0.61958  0.77255  0.48576  0.95510
    544   2.93949  4.92702  2.95198  2.70796  4.10520  3.41469  3.86687  3.74724  2.52374  3.24234  4.26827  3.16829  3.96927  1.10973  2.80644  2.98421  3.23646  3.47241  5.36436  4.06298    771 q x - -
          2.68618  4.42225  2.77519  2.73123  3.46354  2.40513  3.72494  3.29354  2.67741  2.69355  4.24690  2.90347  2.73739  3.18146  2.89801  2.37887  2.77519  2.98518  4.58477  3.61503
          0.02916  3.94546  4.66781  0.61958  0.77255  0.48576  0.95510
    545   2.75722  4.52530  3.44593  3.35467  4.49540  0.62487  4.47037  4.11287  3.54586  3.75782  4.73425  3.61022  3.91877  3.86425  3.77379  2.93125  3.24414  3.62710  5.57116  4.59980    772 G x - -
          2.68618  4.42225  2.77519  2.73123  3.46354  2.40513  3.72494  3.29354  2.67741  2.69355  4.24690  2.90347  2.73739  3.18146  2.89801  2.37887  2.77519  2.98518  4.58477  3.61503
          0.02916  3.94546  4.66781  0.61958  0.77255  0.48576  0.95510
    546   2.86575  4.38836  4.22606  3.89163  3.60385  3.79907  4.68086  2.04819  3.76051  2.27834  3.55811  4.06968  4.35564  4.11514  3.96595  3.30733  3.22561  0.93771  5.40055  4.13661    773 v x - -
          2.68618  4.42225  2.77519  2.73123  3.46354  2.40513  3.72494  3.29354  2.67741  2.69355  4.24690  2.90347  2.73739  3.18146  2.89801  2.37887  2.77519  2.98518  4.58477  3.61503
          0.01972  3.93602        *  0.61958  0.77255  0.00000        *
//
