# Supplementary material for: Remote homology clustering identifies lowly conserved families of effector proteins in plant-pathogenic fungi
Source: Microb Genom. 2021 Sep 1;7(9):000637. doi: 10.1099/mgen.0.000637 (PMC8715435; doi:10.1099/mgen.0.000637)
Supplement: Supplementary material 16 [file mgen-7-0637-s0016.zip › hmms/markov-PC_04IDXX.hmm]

HMMER3/f [3.3 | Nov 2019]
NAME  markov-PC_04IDXX
LENG  373
ALPH  amino
RF    yes
MM    no
CONS  yes
CS    no
MAP   yes
DATE  Thu Jul 23 08:11:01 2020
NSEQ  42
EFFN  2.930054
CKSUM 718912228
STATS LOCAL MSV      -11.6792  0.69969
STATS LOCAL VITERBI  -12.5812  0.69969
STATS LOCAL FORWARD   -5.6353  0.69969
HMM          A        C        D        E        F        G        H        I        K        L        M        N        P        Q        R        S        T        V        W        Y   
            m->m     m->i     m->d     i->m     i->i     d->m     d->d
  COMPO   2.44412  3.37843  2.94506  2.72766  3.50510  3.02596  3.83519  3.07084  2.74603  2.67640  3.75554  2.92089  2.92542  3.01412  3.14220  2.46568  2.52557  2.77447  5.07234  3.69718
          2.68618  4.42225  2.77519  2.73123  3.46354  2.40513  3.72494  3.29354  2.67741  2.69355  4.24690  2.90347  2.73739  3.18146  2.89801  2.37887  2.77519  2.98518  4.58477  3.61503
          0.26347  4.11061  1.53607  0.61958  0.77255  0.00000        *
      1   2.97368  4.52148  4.05565  3.64947  3.21009  3.83843  4.38325  2.38626  3.41726  1.80380  1.36671  3.92626  4.29899  3.79870  3.62190  3.32345  3.27906  2.39308  5.05174  3.81408      1 m x - -
          2.68618  4.42225  2.77519  2.73123  3.46354  2.40513  3.72494  3.29354  2.67741  2.69355  4.24690  2.90347  2.73739  3.18146  2.89801  2.37887  2.77519  2.98518  4.58477  3.61503
          0.03121  3.87835  4.60070  0.61958  0.77255  0.70099  0.68536
      2   1.00532  4.19479  3.46840  3.25983  4.05808  3.01920  4.28120  3.18445  3.27624  3.06581  4.09689  3.40801  3.75896  3.61683  3.52644  2.54498  2.82274  2.83784  5.48464  4.28552      2 a x - -
          2.68618  4.42225  2.77519  2.73123  3.46354  2.40513  3.72494  3.29354  2.67741  2.69355  4.24690  2.90347  2.73739  3.18146  2.89801  2.37887  2.77519  2.98518  4.58477  3.61503
          0.03121  3.87835  4.60070  0.61958  0.77255  0.70099  0.68536
      3   1.00532  4.19479  3.46840  3.25983  4.05808  3.01920  4.28120  3.18445  3.27624  3.06581  4.09689  3.40801  3.75896  3.61683  3.52644  2.54498  2.82274  2.83784  5.48464  4.28552      3 a x - -
          2.68618  4.42225  2.77519  2.73123  3.46354  2.40513  3.72494  3.29354  2.67741  2.69355  4.24690  2.90347  2.73739  3.18146  2.89801  2.37887  2.77519  2.98518  4.58477  3.61503
          0.03121  3.87835  4.60070  0.61958  0.77255  0.70099  0.68536
      4   2.31770  4.23825  3.21133  3.02724  4.08206  2.96801  4.13700  3.60540  3.10141  3.32513  4.25064  3.25117  3.70727  3.45024  3.38735  1.08223  2.79825  3.13922  5.45405  4.16558      4 s x - -
          2.68618  4.42225  2.77519  2.73123  3.46354  2.40513  3.72494  3.29354  2.67741  2.69355  4.24690  2.90347  2.73739  3.18146  2.89801  2.37887  2.77519  2.98518  4.58477  3.61503
          0.03121  3.87835  4.60070  0.61958  0.77255  0.70099  0.68536
      5   2.99572  5.12522  0.90966  2.33824  4.50297  3.21494  3.93593  4.09243  3.02111  3.69966  4.67778  2.89495  3.86814  3.17500  3.53823  2.95733  3.33437  3.73095  5.67045  4.37475      5 d x - -
          2.68618  4.42225  2.77519  2.73123  3.46354  2.40513  3.72494  3.29354  2.67741  2.69355  4.24690  2.90347  2.73739  3.18146  2.89801  2.37887  2.77519  2.98518  4.58477  3.61503
          0.03121  3.87835  4.60070  0.61958  0.77255  0.70099  0.68536
      6   2.99572  5.12522  0.90966  2.33824  4.50297  3.21494  3.93593  4.09243  3.02111  3.69966  4.67778  2.89495  3.86814  3.17500  3.53823  2.95733  3.33437  3.73095  5.67045  4.37475      6 d x - -
          2.68618  4.42225  2.77519  2.73123  3.46354  2.40513  3.72494  3.29354  2.67741  2.69355  4.24690  2.90347  2.73739  3.18146  2.89801  2.37887  2.77519  2.98518  4.58477  3.61503
          0.03121  3.87835  4.60070  0.61958  0.77255  0.70099  0.68536
      7   1.00532  4.19479  3.46840  3.25983  4.05808  3.01920  4.28120  3.18445  3.27624  3.06581  4.09689  3.40801  3.75896  3.61683  3.52644  2.54498  2.82274  2.83784  5.48464  4.28552      7 a x - -
          2.68618  4.42225  2.77519  2.73123  3.46354  2.40513  3.72494  3.29354  2.67741  2.69355  4.24690  2.90347  2.73739  3.18146  2.89801  2.37887  2.77519  2.98518  4.58477  3.61503
          0.03121  3.87835  4.60070  0.61958  0.77255  0.70099  0.68536
      8   3.03565  4.45260  4.34424  3.96017  3.37802  4.07304  4.68711  1.07066  3.78842  1.96273  3.31234  4.20467  4.50359  4.13604  3.98431  3.56881  3.33467  1.84581  5.27015  4.00904      8 i x - -
          2.68618  4.42225  2.77519  2.73123  3.46354  2.40513  3.72494  3.29354  2.67741  2.69355  4.24690  2.90347  2.73739  3.18146  2.89801  2.37887  2.77519  2.98518  4.58477  3.61503
          0.03121  3.87835  4.60070  0.61958  0.77255  0.70099  0.68536
      9   2.81268  4.35353  4.13354  3.79673  3.55424  3.73007  4.59740  2.04961  3.66461  2.24017  3.51838  3.98566  4.29016  4.02394  3.87657  3.23388  3.17403  1.01751  5.33972  4.07175      9 v x - -
          2.68618  4.42225  2.77519  2.73123  3.46354  2.40513  3.72494  3.29354  2.67741  2.69355  4.24690  2.90347  2.73739  3.18146  2.89801  2.37887  2.77519  2.98518  4.58477  3.61503
          0.03121  3.87835  4.60070  0.61958  0.77255  0.70099  0.68536
     10   2.81268  4.35353  4.13354  3.79673  3.55424  3.73007  4.59740  2.04961  3.66461  2.24017  3.51838  3.98566  4.29016  4.02394  3.87657  3.23388  3.17403  1.01751  5.33972  4.07175     10 v x - -
          2.68618  4.42225  2.77519  2.73123  3.46354  2.40513  3.72494  3.29354  2.67741  2.69355  4.24690  2.90347  2.73739  3.18146  2.89801  2.37887  2.77519  2.98518  4.58477  3.61503
          0.03121  3.87835  4.60070  0.61958  0.77255  0.70099  0.68536
     11   2.97730  4.94156  3.15370  2.77391  4.32933  3.46625  3.76216  3.75894  1.03026  3.32268  4.28370  3.19816  3.96609  2.95322  2.43235  3.01883  3.23007  3.46636  5.38148  4.19505     11 k x - -
          2.68618  4.42225  2.77519  2.73123  3.46354  2.40513  3.72494  3.29354  2.67741  2.69355  4.24690  2.90347  2.73739  3.18146  2.89801  2.37887  2.77519  2.98518  4.58477  3.61503
          0.03121  3.87835  4.60070  0.61958  0.77255  0.70099  0.68536
     12   2.72810  4.72506  2.71122  2.59722  4.08948  3.18775  3.92542  3.80100  2.82953  3.44716  4.40229  1.14769  3.83985  3.19808  3.18448  2.79500  3.11009  3.42262  5.39470  4.03731     12 n x - -
          2.68618  4.42225  2.77519  2.73123  3.46354  2.40513  3.72494  3.29354  2.67741  2.69355  4.24690  2.90347  2.73739  3.18146  2.89801  2.37887  2.77519  2.98518  4.58477  3.61503
          0.03121  3.87835  4.60070  0.61958  0.77255  0.70099  0.68536
     13   2.95712  5.06968  2.48974  1.01704  4.41660  3.27769  3.86484  3.87166  2.74609  3.48777  4.46142  2.93590  3.88251  3.08029  3.15564  2.93884  3.26135  3.55485  5.58706  4.30916     13 e x - -
          2.68618  4.42225  2.77519  2.73123  3.46354  2.40513  3.72494  3.29354  2.67741  2.69355  4.24690  2.90347  2.73739  3.18146  2.89801  2.37887  2.77519  2.98518  4.58477  3.61503
          0.03121  3.87835  4.60070  0.61958  0.77255  0.70099  0.68536
     14   2.31770  4.23825  3.21133  3.02724  4.08206  2.96801  4.13700  3.60540  3.10141  3.32513  4.25064  3.25117  3.70727  3.45024  3.38735  1.08223  2.79825  3.13922  5.45405  4.16558     14 s x - -
          2.68618  4.42225  2.77519  2.73123  3.46354  2.40513  3.72494  3.29354  2.67741  2.69355  4.24690  2.90347  2.73739  3.18146  2.89801  2.37887  2.77519  2.98518  4.58477  3.61503
          0.03121  3.87835  4.60070  0.61958  0.77255  0.70099  0.68536
     15   3.16174  4.62220  4.19897  3.83873  3.13775  3.98969  4.49262  2.34198  3.60643  0.86799  3.15865  4.11365  4.42396  3.97335  3.78158  3.56107  3.45568  2.38087  5.01929  3.74401     15 l x - -
          2.68618  4.42225  2.77519  2.73123  3.46354  2.40513  3.72494  3.29354  2.67741  2.69355  4.24690  2.90347  2.73739  3.18146  2.89801  2.37887  2.77519  2.98518  4.58477  3.61503
          0.03121  3.87835  4.60070  0.61958  0.77255  0.70099  0.68536
     16   3.16174  4.62220  4.19897  3.83873  3.13775  3.98969  4.49262  2.34198  3.60643  0.86799  3.15865  4.11365  4.42396  3.97335  3.78158  3.56107  3.45568  2.38087  5.01929  3.74401     16 l x - -
          2.68618  4.42225  2.77519  2.73123  3.46354  2.40513  3.72494  3.29354  2.67741  2.69355  4.24690  2.90347  2.73739  3.18146  2.89801  2.37887  2.77519  2.98518  4.58477  3.61503
          0.03121  3.87835  4.60070  0.61958  0.77255  0.70099  0.68536
     17   2.31770  4.23825  3.21133  3.02724  4.08206  2.96801  4.13700  3.60540  3.10141  3.32513  4.25064  3.25117  3.70727  3.45024  3.38735  1.08223  2.79825  3.13922  5.45405  4.16558     17 s x - -
          2.68618  4.42225  2.77519  2.73123  3.46354  2.40513  3.72494  3.29354  2.67741  2.69355  4.24690  2.90347  2.73739  3.18146  2.89801  2.37887  2.77519  2.98518  4.58477  3.61503
          0.03121  3.87835  4.60070  0.61958  0.77255  0.70099  0.68536
     18   3.16174  4.62220  4.19897  3.83873  3.13775  3.98969  4.49262  2.34198  3.60643  0.86799  3.15865  4.11365  4.42396  3.97335  3.78158  3.56107  3.45568  2.38087  5.01929  3.74401     18 l x - -
          2.68618  4.42225  2.77519  2.73123  3.46354  2.40513  3.72494  3.29354  2.67741  2.69355  4.24690  2.90347  2.73739  3.18146  2.89801  2.37887  2.77519  2.98518  4.58477  3.61503
          0.03121  3.87835  4.60070  0.61958  0.77255  0.70099  0.68536
     19   2.72810  4.72506  2.71122  2.59722  4.08948  3.18775  3.92542  3.80100  2.82953  3.44716  4.40229  1.14769  3.83985  3.19808  3.18448  2.79500  3.11009  3.42262  5.39470  4.03731     19 n x - -
          2.68618  4.42225  2.77519  2.73123  3.46354  2.40513  3.72494  3.29354  2.67741  2.69355  4.24690  2.90347  2.73739  3.18146  2.89801  2.37887  2.77519  2.98518  4.58477  3.61503
          0.03121  3.87835  4.60070  0.61958  0.77255  0.70099  0.68536
     20   2.88517  4.87130  2.90656  2.66124  4.04067  3.36976  3.81965  3.67220  2.48159  3.17398  4.20154  3.12108  3.92322  1.22363  2.76571  2.93261  3.18207  3.40146  5.31157  4.00567     20 q x - -
          2.68618  4.42225  2.77519  2.73123  3.46354  2.40513  3.72494  3.29354  2.67741  2.69355  4.24690  2.90347  2.73739  3.18146  2.89801  2.37887  2.77519  2.98518  4.58477  3.61503
          0.03121  3.87835  4.60070  0.61958  0.77255  0.70099  0.68536
     21   2.81268  4.35353  4.13354  3.79673  3.55424  3.73007  4.59740  2.04961  3.66461  2.24017  3.51838  3.98566  4.29016  4.02394  3.87657  3.23388  3.17403  1.01751  5.33972  4.07175     21 v x - -
          2.68618  4.42225  2.77519  2.73123  3.46354  2.40513  3.72494  3.29354  2.67741  2.69355  4.24690  2.90347  2.73739  3.18146  2.89801  2.37887  2.77519  2.98518  4.58477  3.61503
          0.03121  3.87835  4.60070  0.61958  0.77255  0.70099  0.68536
     22   2.41567  4.26079  3.43309  3.18522  3.97385  3.09991  4.20213  3.10169  3.12832  2.96498  4.01502  3.39375  3.80408  3.52282  3.38680  2.61699  1.16199  2.79605  5.41113  4.19045     22 t x - -
          2.68618  4.42225  2.77519  2.73123  3.46354  2.40513  3.72494  3.29354  2.67741  2.69355  4.24690  2.90347  2.73739  3.18146  2.89801  2.37887  2.77519  2.98518  4.58477  3.61503
          0.03121  3.87835  4.60070  0.61958  0.77255  0.70099  0.68536
     23   2.67197  4.44696  3.34696  3.24704  4.38949  0.72009  4.36707  3.99043  3.42913  3.64385  4.61955  3.51123  3.83828  3.75280  3.66464  2.84403  3.15366  3.51761  5.48321  4.49155     23 g x - -
          2.68618  4.42225  2.77519  2.73123  3.46354  2.40513  3.72494  3.29354  2.67741  2.69355  4.24690  2.90347  2.73739  3.18146  2.89801  2.37887  2.77519  2.98518  4.58477  3.61503
          0.03121  3.87835  4.60070  0.61958  0.77255  0.70099  0.68536
     24   1.00532  4.19479  3.46840  3.25983  4.05808  3.01920  4.28120  3.18445  3.27624  3.06581  4.09689  3.40801  3.75896  3.61683  3.52644  2.54498  2.82274  2.83784  5.48464  4.28552     24 a x - -
          2.68618  4.42225  2.77519  2.73123  3.46354  2.40513  3.72494  3.29354  2.67741  2.69355  4.24690  2.90347  2.73739  3.18146  2.89801  2.37887  2.77519  2.98518  4.58477  3.61503
          0.03121  3.87835  4.60070  0.61958  0.77255  0.70099  0.68536
     25   2.72810  4.72506  2.71122  2.59722  4.08948  3.18775  3.92542  3.80100  2.82953  3.44716  4.40229  1.14769  3.83985  3.19808  3.18448  2.79500  3.11009  3.42262  5.39470  4.03731     25 n x - -
          2.68618  4.42225  2.77519  2.73123  3.46354  2.40513  3.72494  3.29354  2.67741  2.69355  4.24690  2.90347  2.73739  3.18146  2.89801  2.37887  2.77519  2.98518  4.58477  3.61503
          0.03121  3.87835  4.60070  0.61958  0.77255  0.70099  0.68536
     26   3.16174  4.62220  4.19897  3.83873  3.13775  3.98969  4.49262  2.34198  3.60643  0.86799  3.15865  4.11365  4.42396  3.97335  3.78158  3.56107  3.45568  2.38087  5.01929  3.74401     26 l x - -
          2.68618  4.42225  2.77519  2.73123  3.46354  2.40513  3.72494  3.29354  2.67741  2.69355  4.24690  2.90347  2.73739  3.18146  2.89801  2.37887  2.77519  2.98518  4.58477  3.61503
          0.03121  3.87835  4.60070  0.61958  0.77255  0.70099  0.68536
     27   1.00532  4.19479  3.46840  3.25983  4.05808  3.01920  4.28120  3.18445  3.27624  3.06581  4.09689  3.40801  3.75896  3.61683  3.52644  2.54498  2.82274  2.83784  5.48464  4.28552     27 a x - -
          2.68618  4.42225  2.77519  2.73123  3.46354  2.40513  3.72494  3.29354  2.67741  2.69355  4.24690  2.90347  2.73739  3.18146  2.89801  2.37887  2.77519  2.98518  4.58477  3.61503
          0.03121  3.87835  4.60070  0.61958  0.77255  0.70099  0.68536
     28   2.41567  4.26079  3.43309  3.18522  3.97385  3.09991  4.20213  3.10169  3.12832  2.96498  4.01502  3.39375  3.80408  3.52282  3.38680  2.61699  1.16199  2.79605  5.41113  4.19045     28 t x - -
          2.68618  4.42225  2.77519  2.73123  3.46354  2.40513  3.72494  3.29354  2.67741  2.69355  4.24690  2.90347  2.73739  3.18146  2.89801  2.37887  2.77519  2.98518  4.58477  3.61503
          0.03121  3.87835  4.60070  0.61958  0.77255  0.70099  0.68536
     29   2.67197  4.44696  3.34696  3.24704  4.38949  0.72009  4.36707  3.99043  3.42913  3.64385  4.61955  3.51123  3.83828  3.75280  3.66464  2.84403  3.15366  3.51761  5.48321  4.49155     29 g x - -
          2.68618  4.42225  2.77519  2.73123  3.46354  2.40513  3.72494  3.29354  2.67741  2.69355  4.24690  2.90347  2.73739  3.18146  2.89801  2.37887  2.77519  2.98518  4.58477  3.61503
          0.03121  3.87835  4.60070  0.61958  0.77255  0.70099  0.68536
     30   2.99572  5.12522  0.90966  2.33824  4.50297  3.21494  3.93593  4.09243  3.02111  3.69966  4.67778  2.89495  3.86814  3.17500  3.53823  2.95733  3.33437  3.73095  5.67045  4.37475     30 d x - -
          2.68618  4.42225  2.77519  2.73123  3.46354  2.40513  3.72494  3.29354  2.67741  2.69355  4.24690  2.90347  2.73739  3.18146  2.89801  2.37887  2.77519  2.98518  4.58477  3.61503
          0.03121  3.87835  4.60070  0.61958  0.77255  0.70099  0.68536
     31   3.16174  4.62220  4.19897  3.83873  3.13775  3.98969  4.49262  2.34198  3.60643  0.86799  3.15865  4.11365  4.42396  3.97335  3.78158  3.56107  3.45568  2.38087  5.01929  3.74401     31 l x - -
          2.68618  4.42225  2.77519  2.73123  3.46354  2.40513  3.72494  3.29354  2.67741  2.69355  4.24690  2.90347  2.73739  3.18146  2.89801  2.37887  2.77519  2.98518  4.58477  3.61503
          0.03121  3.87835  4.60070  0.61958  0.77255  0.70099  0.68536
     32   2.75893  4.51545  3.36671  3.20649  4.20140  3.20262  4.28357  3.74819  3.26427  3.37444  4.42445  3.51266  0.81678  3.65287  3.50924  2.92657  3.20093  3.39291  5.38646  4.32210     32 p x - -
          2.68618  4.42225  2.77519  2.73123  3.46354  2.40513  3.72494  3.29354  2.67741  2.69355  4.24690  2.90347  2.73739  3.18146  2.89801  2.37887  2.77519  2.98518  4.58477  3.61503
          0.03121  3.87835  4.60070  0.61958  0.77255  0.70099  0.68536
     33   2.72810  4.72506  2.71122  2.59722  4.08948  3.18775  3.92542  3.80100  2.82953  3.44716  4.40229  1.14769  3.83985  3.19808  3.18448  2.79500  3.11009  3.42262  5.39470  4.03731     33 n x - -
          2.68618  4.42225  2.77519  2.73123  3.46354  2.40513  3.72494  3.29354  2.67741  2.69355  4.24690  2.90347  2.73739  3.18146  2.89801  2.37887  2.77519  2.98518  4.58477  3.61503
          0.03121  3.87835  4.60070  0.61958  0.77255  0.70099  0.68536
     34   3.03565  4.45260  4.34424  3.96017  3.37802  4.07304  4.68711  1.07066  3.78842  1.96273  3.31234  4.20467  4.50359  4.13604  3.98431  3.56881  3.33467  1.84581  5.27015  4.00904     34 i x - -
          2.68618  4.42225  2.77519  2.73123  3.46354  2.40513  3.72494  3.29354  2.67741  2.69355  4.24690  2.90347  2.73739  3.18146  2.89801  2.37887  2.77519  2.98518  4.58477  3.61503
          0.03121  3.87835  4.60070  0.61958  0.77255  0.70099  0.68536
     35   2.75893  4.51545  3.36671  3.20649  4.20140  3.20262  4.28357  3.74819  3.26427  3.37444  4.42445  3.51266  0.81678  3.65287  3.50924  2.92657  3.20093  3.39291  5.38646  4.32210     35 p x - -
          2.68618  4.42225  2.77519  2.73123  3.46354  2.40513  3.72494  3.29354  2.67741  2.69355  4.24690  2.90347  2.73739  3.18146  2.89801  2.37887  2.77519  2.98518  4.58477  3.61503
          0.03121  3.87835  4.60070  0.61958  0.77255  0.70099  0.68536
     36   1.00532  4.19479  3.46840  3.25983  4.05808  3.01920  4.28120  3.18445  3.27624  3.06581  4.09689  3.40801  3.75896  3.61683  3.52644  2.54498  2.82274  2.83784  5.48464  4.28552     36 a x - -
          2.68618  4.42225  2.77519  2.73123  3.46354  2.40513  3.72494  3.29354  2.67741  2.69355  4.24690  2.90347  2.73739  3.18146  2.89801  2.37887  2.77519  2.98518  4.58477  3.61503
          0.03121  3.87835  4.60070  0.61958  0.77255  0.70099  0.68536
     37   2.75893  4.51545  3.36671  3.20649  4.20140  3.20262  4.28357  3.74819  3.26427  3.37444  4.42445  3.51266  0.81678  3.65287  3.50924  2.92657  3.20093  3.39291  5.38646  4.32210     37 p x - -
          2.68618  4.42225  2.77519  2.73123  3.46354  2.40513  3.72494  3.29354  2.67741  2.69355  4.24690  2.90347  2.73739  3.18146  2.89801  2.37887  2.77519  2.98518  4.58477  3.61503
          0.03121  3.87835  4.60070  0.61958  0.77255  0.70099  0.68536
     38   2.59265  0.92860  4.11317  3.85406  3.84393  3.21448  4.49983  2.98871  3.68099  2.90397  4.02541  3.83947  3.92191  4.02683  3.80437  2.86433  3.05990  2.73292  5.25894  4.13160     38 c x - -
          2.68618  4.42225  2.77519  2.73123  3.46354  2.40513  3.72494  3.29354  2.67741  2.69355  4.24690  2.90347  2.73739  3.18146  2.89801  2.37887  2.77519  2.98518  4.58477  3.61503
          0.03121  3.87835  4.60070  0.61958  0.77255  0.70099  0.68536
     39   2.59265  0.92860  4.11317  3.85406  3.84393  3.21448  4.49983  2.98871  3.68099  2.90397  4.02541  3.83947  3.92191  4.02683  3.80437  2.86433  3.05990  2.73292  5.25894  4.13160     39 c x - -
          2.68618  4.42225  2.77519  2.73123  3.46354  2.40513  3.72494  3.29354  2.67741  2.69355  4.24690  2.90347  2.73739  3.18146  2.89801  2.37887  2.77519  2.98518  4.58477  3.61503
          0.03121  3.87835  4.60070  0.61958  0.77255  0.70099  0.68536
     40   2.31770  4.23825  3.21133  3.02724  4.08206  2.96801  4.13700  3.60540  3.10141  3.32513  4.25064  3.25117  3.70727  3.45024  3.38735  1.08223  2.79825  3.13922  5.45405  4.16558     40 s x - -
          2.68618  4.42225  2.77519  2.73123  3.46354  2.40513  3.72494  3.29354  2.67741  2.69355  4.24690  2.90347  2.73739  3.18146  2.89801  2.37887  2.77519  2.98518  4.58477  3.61503
          0.03121  3.87835  4.60070  0.61958  0.77255  0.70099  0.68536
     41   2.95712  5.06968  2.48974  1.01704  4.41660  3.27769  3.86484  3.87166  2.74609  3.48777  4.46142  2.93590  3.88251  3.08029  3.15564  2.93884  3.26135  3.55485  5.58706  4.30916     41 e x - -
          2.68618  4.42225  2.77519  2.73123  3.46354  2.40513  3.72494  3.29354  2.67741  2.69355  4.24690  2.90347  2.73739  3.18146  2.89801  2.37887  2.77519  2.98518  4.58477  3.61503
          0.03121  3.87835  4.60070  0.61958  0.77255  0.70099  0.68536
     42   3.03565  4.45260  4.34424  3.96017  3.37802  4.07304  4.68711  1.07066  3.78842  1.96273  3.31234  4.20467  4.50359  4.13604  3.98431  3.56881  3.33467  1.84581  5.27015  4.00904     42 i x - -
          2.68618  4.42225  2.77519  2.73123  3.46354  2.40513  3.72494  3.29354  2.67741  2.69355  4.24690  2.90347  2.73739  3.18146  2.89801  2.37887  2.77519  2.98518  4.58477  3.61503
          0.03121  3.87835  4.60070  0.61958  0.77255  0.70099  0.68536
     43   2.81268  4.35353  4.13354  3.79673  3.55424  3.73007  4.59740  2.04961  3.66461  2.24017  3.51838  3.98566  4.29016  4.02394  3.87657  3.23388  3.17403  1.01751  5.33972  4.07175     43 v x - -
          2.68618  4.42225  2.77519  2.73123  3.46354  2.40513  3.72494  3.29354  2.67741  2.69355  4.24690  2.90347  2.73739  3.18146  2.89801  2.37887  2.77519  2.98518  4.58477  3.61503
          0.03121  3.87835  4.60070  0.61958  0.77255  0.70099  0.68536
     44   2.41567  4.26079  3.43309  3.18522  3.97385  3.09991  4.20213  3.10169  3.12832  2.96498  4.01502  3.39375  3.80408  3.52282  3.38680  2.61699  1.16199  2.79605  5.41113  4.19045     44 t x - -
          2.68618  4.42225  2.77519  2.73123  3.46354  2.40513  3.72494  3.29354  2.67741  2.69355  4.24690  2.90347  2.73739  3.18146  2.89801  2.37887  2.77519  2.98518  4.58477  3.61503
          0.03121  3.87835  4.60070  0.61958  0.77255  0.70099  0.68536
     45   2.75893  4.51545  3.36671  3.20649  4.20140  3.20262  4.28357  3.74819  3.26427  3.37444  4.42445  3.51266  0.81678  3.65287  3.50924  2.92657  3.20093  3.39291  5.38646  4.32210     45 p x - -
          2.68618  4.42225  2.77519  2.73123  3.46354  2.40513  3.72494  3.29354  2.67741  2.69355  4.24690  2.90347  2.73739  3.18146  2.89801  2.37887  2.77519  2.98518  4.58477  3.61503
          0.03121  3.87835  4.60070  0.61958  0.77255  0.70099  0.68536
     46   2.95712  5.06968  2.48974  1.01704  4.41660  3.27769  3.86484  3.87166  2.74609  3.48777  4.46142  2.93590  3.88251  3.08029  3.15564  2.93884  3.26135  3.55485  5.58706  4.30916     46 e x - -
          2.68618  4.42225  2.77519  2.73123  3.46354  2.40513  3.72494  3.29354  2.67741  2.69355  4.24690  2.90347  2.73739  3.18146  2.89801  2.37887  2.77519  2.98518  4.58477  3.61503
          0.03121  3.87835  4.60070  0.61958  0.77255  0.70099  0.68536
     47   2.72810  4.72506  2.71122  2.59722  4.08948  3.18775  3.92542  3.80100  2.82953  3.44716  4.40229  1.14769  3.83985  3.19808  3.18448  2.79500  3.11009  3.42262  5.39470  4.03731     47 n x - -
          2.68618  4.42225  2.77519  2.73123  3.46354  2.40513  3.72494  3.29354  2.67741  2.69355  4.24690  2.90347  2.73739  3.18146  2.89801  2.37887  2.77519  2.98518  4.58477  3.61503
          0.03121  3.87835  4.60070  0.61958  0.77255  0.70099  0.68536
     48   2.31770  4.23825  3.21133  3.02724  4.08206  2.96801  4.13700  3.60540  3.10141  3.32513  4.25064  3.25117  3.70727  3.45024  3.38735  1.08223  2.79825  3.13922  5.45405  4.16558     48 s x - -
          2.68618  4.42225  2.77519  2.73123  3.46354  2.40513  3.72494  3.29354  2.67741  2.69355  4.24690  2.90347  2.73739  3.18146  2.89801  2.37887  2.77519  2.98518  4.58477  3.61503
          0.03121  3.87835  4.60070  0.61958  0.77255  0.70099  0.68536
     49   2.75893  4.51545  3.36671  3.20649  4.20140  3.20262  4.28357  3.74819  3.26427  3.37444  4.42445  3.51266  0.81678  3.65287  3.50924  2.92657  3.20093  3.39291  5.38646  4.32210     49 p x - -
          2.68618  4.42225  2.77519  2.73123  3.46354  2.40513  3.72494  3.29354  2.67741  2.69355  4.24690  2.90347  2.73739  3.18146  2.89801  2.37887  2.77519  2.98518  4.58477  3.61503
          0.03121  3.87835  4.60070  0.61958  0.77255  0.70099  0.68536
     50   2.75893  4.51545  3.36671  3.20649  4.20140  3.20262  4.28357  3.74819  3.26427  3.37444  4.42445  3.51266  0.81678  3.65287  3.50924  2.92657  3.20093  3.39291  5.38646  4.32210     50 p x - -
          2.68618  4.42225  2.77519  2.73123  3.46354  2.40513  3.72494  3.29354  2.67741  2.69355  4.24690  2.90347  2.73739  3.18146  2.89801  2.37887  2.77519  2.98518  4.58477  3.61503
          0.03121  3.87835  4.60070  0.61958  0.77255  0.70099  0.68536
     51   3.25538  4.74199  3.84681  3.57720  2.29334  3.83690  3.62098  3.26375  3.43454  2.71619  3.93814  3.73055  4.31056  3.73918  3.61709  3.39153  3.54206  3.13457  3.93736  0.95607     51 y x - -
          2.68618  4.42225  2.77519  2.73123  3.46354  2.40513  3.72494  3.29354  2.67741  2.69355  4.24690  2.90347  2.73739  3.18146  2.89801  2.37887  2.77519  2.98518  4.58477  3.61503
          0.03121  3.87835  4.60070  0.61958  0.77255  0.70099  0.68536
     52   2.31770  4.23825  3.21133  3.02724  4.08206  2.96801  4.13700  3.60540  3.10141  3.32513  4.25064  3.25117  3.70727  3.45024  3.38735  1.08223  2.79825  3.13922  5.45405  4.16558     52 s x - -
          2.68618  4.42225  2.77519  2.73123  3.46354  2.40513  3.72494  3.29354  2.67741  2.69355  4.24690  2.90347  2.73739  3.18146  2.89801  2.37887  2.77519  2.98518  4.58477  3.61503
          0.03121  3.87835  4.60070  0.61958  0.77255  0.70099  0.68536
     53   2.31770  4.23825  3.21133  3.02724  4.08206  2.96801  4.13700  3.60540  3.10141  3.32513  4.25064  3.25117  3.70727  3.45024  3.38735  1.08223  2.79825  3.13922  5.45405  4.16558     53 s x - -
          2.68618  4.42225  2.77519  2.73123  3.46354  2.40513  3.72494  3.29354  2.67741  2.69355  4.24690  2.90347  2.73739  3.18146  2.89801  2.37887  2.77519  2.98518  4.58477  3.61503
          0.03121  3.87835  4.60070  0.61958  0.77255  0.70099  0.68536
     54   3.01187  4.85083  3.50310  3.01278  4.20690  3.49890  3.82819  3.74891  2.23926  3.26376  4.26367  3.37213  4.00110  3.04812  0.96945  3.09569  3.27736  3.47258  5.28749  4.13286     54 r x - -
          2.68618  4.42225  2.77519  2.73123  3.46354  2.40513  3.72494  3.29354  2.67741  2.69355  4.24690  2.90347  2.73739  3.18146  2.89801  2.37887  2.77519  2.98518  4.58477  3.61503
          0.03121  3.87835  4.60070  0.61958  0.77255  0.70099  0.68536
     55   3.16174  4.62220  4.19897  3.83873  3.13775  3.98969  4.49262  2.34198  3.60643  0.86799  3.15865  4.11365  4.42396  3.97335  3.78158  3.56107  3.45568  2.38087  5.01929  3.74401     55 l x - -
          2.68618  4.42225  2.77519  2.73123  3.46354  2.40513  3.72494  3.29354  2.67741  2.69355  4.24690  2.90347  2.73739  3.18146  2.89801  2.37887  2.77519  2.98518  4.58477  3.61503
          0.03121  3.87835  4.60070  0.61958  0.77255  0.70099  0.68536
     56   2.95712  5.06968  2.48974  1.01704  4.41660  3.27769  3.86484  3.87166  2.74609  3.48777  4.46142  2.93590  3.88251  3.08029  3.15564  2.93884  3.26135  3.55485  5.58706  4.30916     56 e x - -
          2.68618  4.42225  2.77519  2.73123  3.46354  2.40513  3.72494  3.29354  2.67741  2.69355  4.24690  2.90347  2.73739  3.18146  2.89801  2.37887  2.77519  2.98518  4.58477  3.61503
          0.03121  3.87835  4.60070  0.61958  0.77255  0.70099  0.68536
     57   3.01187  4.85083  3.50310  3.01278  4.20690  3.49890  3.82819  3.74891  2.23926  3.26376  4.26367  3.37213  4.00110  3.04812  0.96945  3.09569  3.27736  3.47258  5.28749  4.13286     57 r x - -
          2.68618  4.42225  2.77519  2.73123  3.46354  2.40513  3.72494  3.29354  2.67741  2.69355  4.24690  2.90347  2.73739  3.18146  2.89801  2.37887  2.77519  2.98518  4.58477  3.61503
          0.03121  3.87835  4.60070  0.61958  0.77255  0.70099  0.68536
     58   2.99572  5.12522  0.90966  2.33824  4.50297  3.21494  3.93593  4.09243  3.02111  3.69966  4.67778  2.89495  3.86814  3.17500  3.53823  2.95733  3.33437  3.73095  5.67045  4.37475     58 d x - -
          2.68618  4.42225  2.77519  2.73123  3.46354  2.40513  3.72494  3.29354  2.67741  2.69355  4.24690  2.90347  2.73739  3.18146  2.89801  2.37887  2.77519  2.98518  4.58477  3.61503
          0.03121  3.87835  4.60070  0.61958  0.77255  0.70099  0.68536
     59   3.26567  4.66566  4.24679  3.96230  1.00215  3.95426  3.87958  2.78852  3.86916  2.15716  3.51773  4.02573  4.41264  4.03549  3.98744  3.53536  3.56676  2.77966  4.12672  2.49292     59 f x - -
          2.68618  4.42225  2.77519  2.73123  3.46354  2.40513  3.72494  3.29354  2.67741  2.69355  4.24690  2.90347  2.73739  3.18146  2.89801  2.37887  2.77519  2.98518  4.58477  3.61503
          0.03121  3.87835  4.60070  0.61958  0.77255  0.70099  0.68536
     60   2.59265  0.92860  4.11317  3.85406  3.84393  3.21448  4.49983  2.98871  3.68099  2.90397  4.02541  3.83947  3.92191  4.02683  3.80437  2.86433  3.05990  2.73292  5.25894  4.13160     60 c x - -
          2.68618  4.42225  2.77519  2.73123  3.46354  2.40513  3.72494  3.29354  2.67741  2.69355  4.24690  2.90347  2.73739  3.18146  2.89801  2.37887  2.77519  2.98518  4.58477  3.61503
          0.03121  3.87835  4.60070  0.61958  0.77255  0.70099  0.68536
     61   3.34507  4.71773  4.09997  3.80742  2.67192  3.73658  3.90676  3.36880  3.52946  2.76273  4.00235  3.95527  4.25477  3.91676  3.65681  3.54873  3.64574  3.25930  0.87352  2.67369     61 w x - -
          2.68618  4.42225  2.77519  2.73123  3.46354  2.40513  3.72494  3.29354  2.67741  2.69355  4.24690  2.90347  2.73739  3.18146  2.89801  2.37887  2.77519  2.98518  4.58477  3.61503
          0.03121  3.87835  4.60070  0.61958  0.77255  0.53879  0.87575
     62   3.14428  4.54812  4.49234  3.98692  1.49572  4.21343  4.21629  2.39877  3.84478  1.68237  2.33454  4.15847  4.51171  3.99974  3.99299  3.56036  3.38293  2.45809  4.54721  3.07975     62 f x - -
          2.68618  4.42225  2.77519  2.73123  3.46354  2.40513  3.72494  3.29354  2.67741  2.69355  4.24690  2.90347  2.73739  3.18146  2.89801  2.37887  2.77519  2.98518  4.58477  3.61503
          0.02787  3.98984  4.71219  0.61958  0.77255  0.60958  0.78434
     63   2.78415  4.90511  2.95197  2.59512  4.42061  2.46031  3.74717  3.84167  1.33406  3.39733  4.25320  3.05864  3.89746  2.91219  2.61809  2.81561  3.06515  3.47243  5.50965  4.25284     63 k x - -
          2.68618  4.42225  2.77519  2.73123  3.46354  2.40513  3.72494  3.29354  2.67741  2.69355  4.24690  2.90347  2.73739  3.18146  2.89801  2.37887  2.77519  2.98518  4.58477  3.61503
          0.02787  3.98984  4.71219  0.61958  0.77255  0.60958  0.78434
     64   3.12302  4.51084  4.49968  4.12093  3.45528  4.19101  4.82834  0.94342  3.95130  2.01873  3.37382  4.34996  4.61210  4.28829  4.13460  3.69872  3.42059  1.85562  5.36948  4.11705     64 i x - -
          2.68618  4.42225  2.77519  2.73123  3.46354  2.40513  3.72494  3.29354  2.67741  2.69355  4.24690  2.90347  2.73739  3.18146  2.89801  2.37887  2.77519  2.98518  4.58477  3.61503
          0.14271  3.98984  2.16727  0.61958  0.77255  0.60958  0.78434
     65   3.16174  4.62220  4.19897  3.83873  3.13775  3.98969  4.49262  2.34198  3.60643  0.86799  3.15865  4.11365  4.42396  3.97335  3.78158  3.56107  3.45568  2.38087  5.01929  3.74401     65 l x - -
          2.68618  4.42225  2.77519  2.73123  3.46354  2.40513  3.72494  3.29354  2.67741  2.69355  4.24690  2.90347  2.73739  3.18146  2.89801  2.37887  2.77519  2.98518  4.58477  3.61503
          0.03121  3.87835  4.60070  0.61958  0.77255  0.53879  0.87575
     66   3.11890  5.26121  0.76326  2.41464  4.65476  3.30247  4.03901  4.27033  3.14606  3.85826  4.84011  2.97645  3.96368  3.27920  3.67730  3.06885  3.46040  3.89741  5.80027  4.50980     66 d x - -
          2.68618  4.42225  2.77519  2.73123  3.46354  2.40513  3.72494  3.29354  2.67741  2.69355  4.24690  2.90347  2.73739  3.18146  2.89801  2.37887  2.77519  2.98518  4.58477  3.61503
          0.02787  3.98984  4.71219  0.61958  0.77255  0.60958  0.78434
     67   2.93792  5.47047  1.80078  1.25222  4.76122  3.23109  3.76609  4.26902  2.76537  3.78457  4.64023  2.70285  3.84608  2.93328  3.34339  2.82967  3.22490  3.85299  5.93573  4.45058     67 e x - -
          2.68618  4.42225  2.77519  2.73123  3.46354  2.40513  3.72494  3.29354  2.67741  2.69355  4.24690  2.90347  2.73739  3.18146  2.89801  2.37887  2.77519  2.98518  4.58477  3.61503
          0.02787  3.98984  4.71219  0.61958  0.77255  0.60958  0.78434
     68   2.15003  5.00025  1.34901  2.28772  4.50924  3.19943  3.83529  3.88981  2.82025  3.55202  4.42901  2.82704  3.82548  3.01942  3.34668  2.73710  3.08248  3.49807  5.77192  4.36075     68 d x - -
          2.68618  4.42225  2.77519  2.73123  3.46354  2.40513  3.72494  3.29354  2.67741  2.69355  4.24690  2.90347  2.73739  3.18146  2.89801  2.37887  2.77519  2.98518  4.58477  3.61503
          0.02787  3.98984  4.71219  0.61958  0.77255  0.60958  0.78434
     69   2.75367  4.84100  3.10059  2.64820  4.29759  3.42768  3.71057  3.60989  1.40084  3.23283  4.11289  3.09134  3.90661  2.87280  2.51550  2.80445  2.38328  3.28615  5.43270  4.17608     69 k x - -
          2.68618  4.42225  2.77519  2.73123  3.46354  2.40513  3.72494  3.29354  2.67741  2.69355  4.24690  2.90347  2.73739  3.18146  2.89801  2.37887  2.77519  2.98518  4.58477  3.61503
          0.02787  3.98984  4.71219  0.61958  0.77255  0.60958  0.78434
     70   2.79003  5.03711  2.22512  2.42859  4.37237  3.38366  3.69023  3.84440  2.36353  3.38516  4.22718  2.94455  3.86940  2.84439  1.56564  2.78039  3.04157  3.48477  5.50729  4.17995     70 r x - -
          2.68618  4.42225  2.77519  2.73123  3.46354  2.40513  3.72494  3.29354  2.67741  2.69355  4.24690  2.90347  2.73739  3.18146  2.89801  2.37887  2.77519  2.98518  4.58477  3.61503
          0.02787  3.98984  4.71219  0.61958  0.77255  0.60958  0.78434
     71   2.98164  5.08061  3.32169  2.74578  4.44398  3.60398  3.63486  3.86551  1.97581  3.33195  4.21831  3.16456  4.00386  2.22655  1.35148  2.99107  3.17391  3.55500  5.41057  4.19806     71 r x - -
          2.68618  4.42225  2.77519  2.73123  3.46354  2.40513  3.72494  3.29354  2.67741  2.69355  4.24690  2.90347  2.73739  3.18146  2.89801  2.37887  2.77519  2.98518  4.58477  3.61503
          0.14271  3.98984  2.16727  0.61958  0.77255  0.60958  0.78434
     72   2.88517  4.87130  2.90656  2.66124  4.04067  3.36976  3.81965  3.67220  2.48159  3.17398  4.20154  3.12108  3.92322  1.22363  2.76571  2.93261  3.18207  3.40146  5.31157  4.00567     72 q x - -
          2.68618  4.42225  2.77519  2.73123  3.46354  2.40513  3.72494  3.29354  2.67741  2.69355  4.24690  2.90347  2.73739  3.18146  2.89801  2.37887  2.77519  2.98518  4.58477  3.61503
          0.03121  3.87835  4.60070  0.61958  0.77255  0.70099  0.68536
     73   3.26567  4.66566  4.24679  3.96230  1.00215  3.95426  3.87958  2.78852  3.86916  2.15716  3.51773  4.02573  4.41264  4.03549  3.98744  3.53536  3.56676  2.77966  4.12672  2.49292     73 f x - -
          2.68618  4.42225  2.77519  2.73123  3.46354  2.40513  3.72494  3.29354  2.67741  2.69355  4.24690  2.90347  2.73739  3.18146  2.89801  2.37887  2.77519  2.98518  4.58477  3.61503
          0.03121  3.87835  4.60070  0.61958  0.77255  0.70099  0.68536
     74   2.31770  4.23825  3.21133  3.02724  4.08206  2.96801  4.13700  3.60540  3.10141  3.32513  4.25064  3.25117  3.70727  3.45024  3.38735  1.08223  2.79825  3.13922  5.45405  4.16558     74 s x - -
          2.68618  4.42225  2.77519  2.73123  3.46354  2.40513  3.72494  3.29354  2.67741  2.69355  4.24690  2.90347  2.73739  3.18146  2.89801  2.37887  2.77519  2.98518  4.58477  3.61503
          0.03121  3.87835  4.60070  0.61958  0.77255  0.70099  0.68536
     75   2.31770  4.23825  3.21133  3.02724  4.08206  2.96801  4.13700  3.60540  3.10141  3.32513  4.25064  3.25117  3.70727  3.45024  3.38735  1.08223  2.79825  3.13922  5.45405  4.16558     75 s x - -
          2.68618  4.42225  2.77519  2.73123  3.46354  2.40513  3.72494  3.29354  2.67741  2.69355  4.24690  2.90347  2.73739  3.18146  2.89801  2.37887  2.77519  2.98518  4.58477  3.61503
          0.03121  3.87835  4.60070  0.61958  0.77255  0.70099  0.68536
     76   3.14775  4.93911  3.26244  3.03719  3.38332  3.56426  0.89298  3.87098  2.87696  3.34773  4.40221  3.44056  4.12485  3.40560  3.13397  3.21771  3.45625  3.60368  4.84632  3.33082     76 h x - -
          2.68618  4.42225  2.77519  2.73123  3.46354  2.40513  3.72494  3.29354  2.67741  2.69355  4.24690  2.90347  2.73739  3.18146  2.89801  2.37887  2.77519  2.98518  4.58477  3.61503
          0.02748  4.00390  4.72625  0.61958  0.77255  0.70099  0.68536
     77   2.37117  4.30086  3.32164  2.98999  4.11157  3.09923  4.07868  3.41706  2.98254  3.15565  4.05433  3.26617  2.44381  3.33697  3.30951  2.53853  1.42061  3.02285  5.47649  4.24003     77 t x - -
          2.68618  4.42225  2.77519  2.73123  3.46354  2.40513  3.72494  3.29354  2.67741  2.69355  4.24690  2.90347  2.73739  3.18146  2.89801  2.37887  2.77519  2.98518  4.58477  3.61503
          0.02748  4.00390  4.72625  0.61958  0.77255  0.70099  0.68536
     78   2.35541  4.32496  3.16843  2.92369  4.25315  3.03720  4.09496  3.71321  3.01325  3.38335  4.24060  3.21026  1.52536  3.34769  3.35016  1.89622  2.80941  3.22458  5.58196  4.31617     78 p x - -
          2.68618  4.42225  2.77519  2.73123  3.46354  2.40513  3.72494  3.29354  2.67741  2.69355  4.24690  2.90347  2.73739  3.18146  2.89801  2.37887  2.77519  2.98518  4.58477  3.61503
          0.02748  4.00390  4.72625  0.61958  0.77255  0.70099  0.68536
     79   3.42948  4.79325  4.41894  4.15987  0.81891  4.08547  3.94141  2.93864  4.06397  2.27913  3.65034  4.16922  4.54224  4.19610  4.15116  3.69166  3.73126  2.93873  4.15430  2.50598     79 f x - -
          2.68618  4.42225  2.77519  2.73123  3.46354  2.40513  3.72494  3.29354  2.67741  2.69355  4.24690  2.90347  2.73739  3.18146  2.89801  2.37887  2.77519  2.98518  4.58477  3.61503
          0.02748  4.00390  4.72625  0.61958  0.77255  0.70099  0.68536
     80   3.19976  4.52547  4.76739  4.25666  3.29036  4.48303  4.88602  1.19896  4.08557  1.47298  3.12884  4.50629  4.74190  4.32575  4.25542  3.86408  3.44755  1.85044  5.30826  4.12212     80 i x - -
          2.68618  4.42225  2.77519  2.73123  3.46354  2.40513  3.72494  3.29354  2.67741  2.69355  4.24690  2.90347  2.73739  3.18146  2.89801  2.37887  2.77519  2.98518  4.58477  3.61503
          0.02748  4.00390  4.72625  0.61958  0.77255  0.70099  0.68536
     81   2.38382  4.30508  3.32509  3.14861  4.20933  3.03274  4.25401  3.75052  3.23127  3.46117  4.37732  3.35116  3.78274  3.57059  3.51211  0.90883  2.87409  3.25668  5.57161  4.29400     81 s x - -
          2.68618  4.42225  2.77519  2.73123  3.46354  2.40513  3.72494  3.29354  2.67741  2.69355  4.24690  2.90347  2.73739  3.18146  2.89801  2.37887  2.77519  2.98518  4.58477  3.61503
          0.02748  4.00390  4.72625  0.61958  0.77255  0.70099  0.68536
     82   2.62705  4.34920  3.61177  3.19909  3.43789  3.48285  4.06531  2.71382  3.06515  1.43250  3.50875  3.49588  4.01743  3.44356  3.33789  2.22013  2.95738  2.54548  5.02900  3.72602     82 l x - -
          2.68618  4.42225  2.77519  2.73123  3.46354  2.40513  3.72494  3.29354  2.67741  2.69355  4.24690  2.90347  2.73739  3.18146  2.89801  2.37887  2.77519  2.98518  4.58477  3.61503
          0.02748  4.00390  4.72625  0.61958  0.77255  0.70099  0.68536
     83   2.47591  4.47413  3.00452  2.72719  4.14657  3.16155  3.93763  3.51585  2.79650  3.23290  4.10560  2.28724  3.79613  3.16355  3.16058  2.59781  1.51973  3.12747  5.47747  4.17932     83 t x - -
          2.68618  4.42225  2.77519  2.73123  3.46354  2.40513  3.72494  3.29354  2.67741  2.69355  4.24690  2.90347  2.73739  3.18146  2.89801  2.37887  2.77519  2.98518  4.58477  3.61503
          0.02748  4.00390  4.72625  0.61958  0.77255  0.70099  0.68536
     84   2.79506  4.43932  3.76168  3.21245  3.49927  3.73165  4.01864  1.54485  2.80520  2.34724  3.46000  3.55679  4.13815  3.34153  2.36311  3.07374  3.04576  2.35977  5.06143  3.81885     84 i x - -
          2.68618  4.42225  2.77519  2.73123  3.46354  2.40513  3.72494  3.29354  2.67741  2.69355  4.24690  2.90347  2.73739  3.18146  2.89801  2.37887  2.77519  2.98518  4.58477  3.61503
          0.02748  4.00390  4.72625  0.61958  0.77255  0.70099  0.68536
     85   2.93415  4.66793  3.55581  3.41498  4.39626  3.34808  4.48037  3.97704  3.48383  3.58901  4.64551  3.70771  0.61587  3.86861  3.71317  3.10611  3.38638  3.60717  5.54527  4.51922     85 P x - -
          2.68618  4.42225  2.77519  2.73123  3.46354  2.40513  3.72494  3.29354  2.67741  2.69355  4.24690  2.90347  2.73739  3.18146  2.89801  2.37887  2.77519  2.98518  4.58477  3.61503
          0.02748  4.00390  4.72625  0.61958  0.77255  0.70099  0.68536
     86   2.81952  4.34125  4.00180  3.51506  3.00548  3.83281  4.05495  2.36008  3.37548  2.25188  3.38313  3.76258  4.24075  3.67378  3.60744  3.17430  3.08355  1.39948  4.65707  2.41799     86 v x - -
          2.68618  4.42225  2.77519  2.73123  3.46354  2.40513  3.72494  3.29354  2.67741  2.69355  4.24690  2.90347  2.73739  3.18146  2.89801  2.37887  2.77519  2.98518  4.58477  3.61503
          0.02748  4.00390  4.72625  0.61958  0.77255  0.70099  0.68536
     87   2.81236  4.33279  4.15189  3.68849  3.54267  3.86710  4.48703  1.29741  3.55131  2.22597  3.42566  3.93826  4.33026  3.88468  3.79404  3.24931  2.35365  1.89125  5.28928  4.06977     87 i x - -
          2.68618  4.42225  2.77519  2.73123  3.46354  2.40513  3.72494  3.29354  2.67741  2.69355  4.24690  2.90347  2.73739  3.18146  2.89801  2.37887  2.77519  2.98518  4.58477  3.61503
          0.02748  4.00390  4.72625  0.61958  0.77255  0.70099  0.68536
     88   2.67184  4.75854  2.94151  2.58306  4.16466  3.34426  3.76384  3.55313  2.44988  3.16069  4.06265  3.04518  3.86655  1.65965  2.78969  2.73329  2.30283  3.22973  5.42357  4.11726     88 q x - -
          2.68618  4.42225  2.77519  2.73123  3.46354  2.40513  3.72494  3.29354  2.67741  2.69355  4.24690  2.90347  2.73739  3.18146  2.89801  2.37887  2.77519  2.98518  4.58477  3.61503
          0.02748  4.00390  4.72625  0.61958  0.77255  0.70099  0.68536
     89   2.33113  4.30965  3.19222  2.91847  4.26552  3.02584  4.08274  3.72238  3.00099  3.38477  4.22784  3.20234  2.40362  3.32638  3.34866  1.30307  2.78394  3.22168  5.58780  4.32447     89 s x - -
          2.68618  4.42225  2.77519  2.73123  3.46354  2.40513  3.72494  3.29354  2.67741  2.69355  4.24690  2.90347  2.73739  3.18146  2.89801  2.37887  2.77519  2.98518  4.58477  3.61503
          0.02748  4.00390  4.72625  0.61958  0.77255  0.70099  0.68536
     90   2.26954  4.21381  3.37337  3.07562  4.22745  2.99174  4.15857  3.58483  3.09601  3.32017  4.17768  3.27836  3.71841  3.42357  3.41129  1.28758  2.02966  3.10213  5.58388  4.34608     90 s x - -
          2.68618  4.42225  2.77519  2.73123  3.46354  2.40513  3.72494  3.29354  2.67741  2.69355  4.24690  2.90347  2.73739  3.18146  2.89801  2.37887  2.77519  2.98518  4.58477  3.61503
          0.02748  4.00390  4.72625  0.61958  0.77255  0.70099  0.68536
     91   1.48478  4.56194  3.00794  2.68331  4.08958  3.25116  3.86495  3.45244  2.65496  3.11461  4.01859  3.10227  3.83293  2.31566  3.00666  2.66221  2.90287  3.11355  5.41415  4.12347     91 a x - -
          2.68618  4.42225  2.77519  2.73123  3.46354  2.40513  3.72494  3.29354  2.67741  2.69355  4.24690  2.90347  2.73739  3.18146  2.89801  2.37887  2.77519  2.98518  4.58477  3.61503
          0.02748  4.00390  4.72625  0.61958  0.77255  0.70099  0.68536
     92   2.77709  4.56357  3.39594  2.93174  3.21350  3.60650  1.85868  2.31345  2.72650  2.61199  3.64627  3.32726  4.03592  3.17760  3.02917  2.93976  3.02951  2.76953  4.75404  3.28795     92 h x - -
          2.68620  4.42227  2.77521  2.73125  3.46355  2.40514  3.72496  3.29356  2.67742  2.69330  4.24691  2.90348  2.73741  3.18148  2.89802  2.37888  2.77521  2.98520  4.58479  3.61505
          0.15677  1.99337  4.72625  0.33464  1.25735  0.70099  0.68536
     93   2.50536  4.36304  3.39378  2.99908  3.68571  3.29069  3.98985  3.04398  2.91635  2.14987  3.77811  3.31818  3.88335  3.29833  3.23273  1.50708  2.87340  2.78077  5.17238  3.84768     94 s x - -
          2.68618  4.42225  2.77519  2.73123  3.46354  2.40513  3.72494  3.29354  2.67741  2.69355  4.24690  2.90347  2.73739  3.18146  2.89801  2.37887  2.77519  2.98518  4.58477  3.61503
          0.02748  4.00390  4.72625  0.61958  0.77255  0.53879  0.87575
     94   2.31876  4.25604  3.46966  3.15086  4.25548  3.05057  4.21328  3.60844  3.15833  3.34436  4.19952  3.34515  3.77344  3.48172  3.47302  1.61111  1.43570  3.13351  5.61575  4.38484     95 t x - -
          2.68618  4.42225  2.77519  2.73123  3.46354  2.40513  3.72494  3.29354  2.67741  2.69355  4.24690  2.90347  2.73739  3.18146  2.89801  2.37887  2.77519  2.98518  4.58477  3.61503
          0.02486  4.10287  4.82522  0.61958  0.77255  0.60958  0.78434
     95   2.27950  4.83704  1.75279  2.45156  4.12087  3.37538  3.77231  3.40173  2.64685  2.48498  4.01025  2.97082  3.87308  2.94938  3.11544  2.73094  2.96309  3.10756  5.45199  4.09811     96 d x - -
          2.68618  4.42225  2.77519  2.73123  3.46354  2.40513  3.72494  3.29354  2.67741  2.69355  4.24690  2.90347  2.73739  3.18146  2.89801  2.37887  2.77519  2.98518  4.58477  3.61503
          0.02486  4.10287  4.82522  0.61958  0.77255  0.60958  0.78434
     96   2.65608  4.40234  3.70969  3.27356  3.65162  3.51091  4.18784  2.67151  3.12405  2.05607  3.62213  3.56512  4.06643  3.51395  3.40849  2.90477  1.39925  2.49256  5.24609  3.98707     97 t x - -
          2.68618  4.42225  2.77519  2.73123  3.46354  2.40513  3.72494  3.29354  2.67741  2.69355  4.24690  2.90347  2.73739  3.18146  2.89801  2.37887  2.77519  2.98518  4.58477  3.61503
          0.02486  4.10287  4.82522  0.61958  0.77255  0.60958  0.78434
     97   2.85060  5.28733  2.38230  1.42428  4.64969  2.54340  3.76303  4.13685  2.66106  3.65594  4.47684  2.22513  3.86600  2.91652  3.17871  2.78732  3.13062  3.72167  5.82047  4.38260     98 e x - -
          2.68618  4.42225  2.77519  2.73123  3.46354  2.40513  3.72494  3.29354  2.67741  2.69355  4.24690  2.90347  2.73739  3.18146  2.89801  2.37887  2.77519  2.98518  4.58477  3.61503
          0.02486  4.10287  4.82522  0.61958  0.77255  0.60958  0.78434
     98   3.42364  4.82110  4.55865  4.20563  3.23959  4.27219  4.78972  2.46222  3.97129  0.63575  3.20134  4.45882  4.67179  4.28380  4.10715  3.87935  3.70954  2.55824  5.19604  3.97052     99 L x - -
          2.68618  4.42225  2.77519  2.73123  3.46354  2.40513  3.72494  3.29354  2.67741  2.69355  4.24690  2.90347  2.73739  3.18146  2.89801  2.37887  2.77519  2.98518  4.58477  3.61503
          0.02486  4.10287  4.82522  0.61958  0.77255  0.60958  0.78434
     99   2.13140  4.31309  3.62291  3.14274  3.70464  3.41431  4.08363  2.74745  3.05650  2.14712  3.63474  3.44726  3.96375  3.39631  3.37344  2.77304  1.69503  2.51891  5.20873  3.98006    100 t x - -
          2.68618  4.42225  2.77519  2.73123  3.46354  2.40513  3.72494  3.29354  2.67741  2.69355  4.24690  2.90347  2.73739  3.18146  2.89801  2.37887  2.77519  2.98518  4.58477  3.61503
          0.02486  4.10287  4.82522  0.61958  0.77255  0.60958  0.78434
    100   2.60576  4.35155  3.47682  2.97199  3.53129  3.51856  2.86557  2.79633  2.86353  2.60181  3.53663  3.34785  3.96900  3.22787  3.18636  2.82619  2.42325  1.71297  4.99626  3.73104    101 v x - -
          2.68618  4.42225  2.77519  2.73123  3.46354  2.40513  3.72494  3.29354  2.67741  2.69355  4.24690  2.90347  2.73739  3.18146  2.89801  2.37887  2.77519  2.98518  4.58477  3.61503
          0.02486  4.10287  4.82522  0.61958  0.77255  0.60958  0.78434
    101   3.56671  4.90263  4.55588  4.31958  0.69854  4.19101  4.00110  3.06843  4.22240  2.38771  3.76773  4.28670  4.64851  4.32800  4.28483  3.82089  3.87003  3.07515  4.19202  2.53432    102 f x - -
          2.68618  4.42225  2.77519  2.73123  3.46354  2.40513  3.72494  3.29354  2.67741  2.69355  4.24690  2.90347  2.73739  3.18146  2.89801  2.37887  2.77519  2.98518  4.58477  3.61503
          0.02486  4.10287  4.82522  0.61958  0.77255  0.60958  0.78434
    102   2.59705  4.53989  3.17202  2.71913  3.85874  3.41412  3.83743  2.53151  2.69820  2.88083  3.78504  1.90104  3.89817  3.06257  3.08790  2.72872  2.36793  2.80754  5.24688  3.95701    103 n x - -
          2.68618  4.42225  2.77519  2.73123  3.46354  2.40513  3.72494  3.29354  2.67741  2.69355  4.24690  2.90347  2.73739  3.18146  2.89801  2.37887  2.77519  2.98518  4.58477  3.61503
          0.02486  4.10287  4.82522  0.61958  0.77255  0.60958  0.78434
    103   2.70580  4.83075  2.92308  1.72041  2.83176  3.46178  2.88853  3.45703  2.53597  3.04917  3.91664  3.00448  3.88793  2.89090  2.97027  2.74312  2.94256  3.16222  5.09553  3.64724    104 e x - -
          2.68618  4.42225  2.77519  2.73123  3.46354  2.40513  3.72494  3.29354  2.67741  2.69355  4.24690  2.90347  2.73739  3.18146  2.89801  2.37887  2.77519  2.98518  4.58477  3.61503
          0.02486  4.10287  4.82522  0.61958  0.77255  0.60958  0.78434
    104   2.57562  4.67078  3.04614  2.61465  4.20760  3.31064  3.78869  3.60437  2.11147  3.22522  4.05548  3.06519  3.83646  2.96158  2.91160  1.66968  2.38279  3.23060  5.45165  4.15472    105 s x - -
          2.68618  4.42225  2.77519  2.73123  3.46354  2.40513  3.72494  3.29354  2.67741  2.69355  4.24690  2.90347  2.73739  3.18146  2.89801  2.37887  2.77519  2.98518  4.58477  3.61503
          0.02486  4.10287  4.82522  0.61958  0.77255  0.60958  0.78434
    105   2.40316  4.36905  3.24500  3.01598  4.34206  3.08005  4.18627  3.81166  3.11409  3.48060  4.33642  3.28538  1.31041  3.44443  3.44373  1.93672  2.86747  3.30441  5.66899  4.40874    106 p x - -
          2.68618  4.42225  2.77519  2.73123  3.46354  2.40513  3.72494  3.29354  2.67741  2.69355  4.24690  2.90347  2.73739  3.18146  2.89801  2.37887  2.77519  2.98518  4.58477  3.61503
          0.02486  4.10287  4.82522  0.61958  0.77255  0.60958  0.78434
    106   2.59983  4.51720  3.29015  2.75820  3.79417  3.44611  3.79175  2.53384  2.59415  2.83539  3.72434  3.18593  3.89881  3.02330  2.47496  1.79537  2.87104  2.86386  5.16124  3.89102    107 s x - -
          2.68618  4.42225  2.77519  2.73123  3.46354  2.40513  3.72494  3.29354  2.67741  2.69355  4.24690  2.90347  2.73739  3.18146  2.89801  2.37887  2.77519  2.98518  4.58477  3.61503
          0.02486  4.10287  4.82522  0.61958  0.77255  0.60958  0.78434
    107   2.21520  4.41788  4.04937  3.65425  1.31411  3.71136  4.09530  2.69064  3.58159  2.30666  3.49809  3.81291  4.22990  3.81802  3.79020  3.11659  3.15356  2.56560  4.61043  3.09798    108 f x - -
          2.68621  4.42228  2.77523  2.73126  3.46357  2.40516  3.72497  3.29357  2.67744  2.69358  4.24693  2.90321  2.73743  3.18149  2.89804  2.37890  2.77523  2.98521  4.58480  3.61447
          0.12645  2.20044  4.82522  0.65744  0.73017  0.60958  0.78434
    108   2.67937  4.82674  2.86585  2.54923  4.30020  3.32289  3.79836  3.79188  2.53025  3.36614  4.21365  3.02439  3.87036  1.69287  2.90251  1.87088  2.99233  3.40564  5.52953  4.18983    111 q x - -
          2.68618  4.42225  2.77519  2.73123  3.46354  2.40513  3.72494  3.29354  2.67741  2.69355  4.24690  2.90347  2.73739  3.18146  2.89801  2.37887  2.77519  2.98518  4.58477  3.61503
          0.02486  4.10287  4.82522  0.61958  0.77255  0.60958  0.78434
    109   2.70673  4.36501  3.65792  3.15452  3.42890  3.67206  4.02754  2.54801  3.04629  1.58663  3.42067  2.67938  4.09354  3.39145  3.34894  2.98269  2.96820  2.06668  4.99683  3.73551    112 l x - -
          2.68618  4.42225  2.77519  2.73123  3.46354  2.40513  3.72494  3.29354  2.67741  2.69355  4.24690  2.90347  2.73739  3.18146  2.89801  2.37887  2.77519  2.98518  4.58477  3.61503
          0.02486  4.10287  4.82522  0.61958  0.77255  0.60958  0.78434
    110   3.07557  5.16862  3.43579  2.83318  4.55806  3.68272  3.68272  3.97105  1.98821  3.41856  4.30678  3.24008  4.07530  2.26290  1.18433  3.08028  3.25880  3.65956  5.47558  4.28047    113 r x - -
          2.68618  4.42225  2.77519  2.73123  3.46354  2.40513  3.72494  3.29354  2.67741  2.69355  4.24690  2.90347  2.73739  3.18146  2.89801  2.37887  2.77519  2.98518  4.58477  3.61503
          0.02486  4.10287  4.82522  0.61958  0.77255  0.60958  0.78434
    111   2.40771  4.37139  3.24417  3.02138  4.34159  3.08177  4.19207  3.81294  3.12046  3.48360  4.34259  3.28958  1.27389  3.45267  3.44714  1.99209  2.87313  3.30688  5.66979  4.40929    114 p x - -
          2.68618  4.42225  2.77519  2.73123  3.46354  2.40513  3.72494  3.29354  2.67741  2.69355  4.24690  2.90347  2.73739  3.18146  2.89801  2.37887  2.77519  2.98518  4.58477  3.61503
          0.02486  4.10287  4.82522  0.61958  0.77255  0.60958  0.78434
    112   2.92352  4.57917  3.67975  3.21976  3.06944  3.78742  2.66710  2.87759  2.95415  1.27396  3.49859  3.56309  4.19336  3.40451  3.20839  3.14370  3.16775  2.77269  4.68629  3.22235    115 l x - -
          2.68618  4.42225  2.77519  2.73123  3.46354  2.40513  3.72494  3.29354  2.67741  2.69355  4.24690  2.90347  2.73739  3.18146  2.89801  2.37887  2.77519  2.98518  4.58477  3.61503
          0.02486  4.10287  4.82522  0.61958  0.77255  0.60958  0.78434
    113   2.51770  4.38158  3.35892  2.90640  2.73370  3.34459  3.90281  3.14262  2.89868  2.82679  3.73379  3.26936  1.94982  3.21717  3.26092  2.19866  2.84786  2.85554  5.06517  3.72613    116 p x - -
          2.68618  4.42225  2.77519  2.73123  3.46354  2.40513  3.72494  3.29354  2.67741  2.69355  4.24690  2.90347  2.73739  3.18146  2.89801  2.37887  2.77519  2.98518  4.58477  3.61503
          0.02486  4.10287  4.82522  0.61958  0.77255  0.60958  0.78434
    114   2.86078  4.33732  4.27825  3.75471  3.51288  3.98548  4.49626  2.04263  3.63074  1.87307  3.39240  4.00921  4.39165  3.92445  3.86973  3.33052  2.49192  1.28427  5.24331  4.03900    117 v x - -
          2.68655  4.42262  2.77557  2.73136  3.46391  2.40550  3.72457  3.29343  2.67752  2.69342  4.24727  2.90355  2.73752  3.18145  2.89776  2.37868  2.77448  2.98555  4.58514  3.61289
          0.75095  1.52497  1.16972  2.09511  0.13131  0.41546  1.07892
    115   3.75106  5.10665  5.25208  4.79167  2.92154  4.82939  5.06335  2.71046  4.59713  1.86385  0.66799  4.94521  5.10898  4.71056  4.67576  4.26303  4.00957  2.87192  5.28769  3.96278    129 M x - -
          2.68618  4.42225  2.77519  2.73123  3.46354  2.40513  3.72494  3.29354  2.67741  2.69355  4.24690  2.90347  2.73739  3.18146  2.89801  2.37887  2.77519  2.98518  4.58477  3.61503
          0.01411  4.66344  5.38578  0.61958  0.77255  0.78417  0.60972
    116   2.80527  4.76199  3.39137  2.82425  3.89823  3.69184  1.75057  2.93657  2.74507  2.98746  3.20817  3.29872  4.07513  2.42424  2.86312  2.91681  3.03421  3.06418  5.26705  2.85940    130 h x - -
          2.68618  4.42225  2.77519  2.73123  3.46354  2.40513  3.72494  3.29354  2.67741  2.69355  4.24690  2.90347  2.73739  3.18146  2.89801  2.37887  2.77519  2.98518  4.58477  3.61503
          0.01342  4.71351  5.43585  0.61958  0.77255  0.78417  0.60972
    117   2.46932  3.97639  3.69758  3.12906  2.99930  3.49802  2.04031  2.79824  2.84654  2.28675  3.28059  3.28023  4.14933  3.37668  2.88060  2.84925  3.01310  2.51090  5.06368  3.83367    131 h x - -
          2.68618  4.42225  2.77519  2.73123  3.46354  2.40513  3.72494  3.29354  2.67741  2.69355  4.24690  2.90347  2.73739  3.18146  2.89801  2.37887  2.77519  2.98518  4.58477  3.61503
          0.01309  4.73831  5.46066  0.61958  0.77255  0.78417  0.60972
    118   2.42817  4.57720  3.55398  2.99037  2.51035  3.72425  3.98001  2.93921  2.95489  2.80369  3.68522  3.16172  3.67643  3.26925  3.12333  1.82383  2.27535  2.68508  5.15741  3.90893    132 s x - -
          2.68618  4.42225  2.77519  2.73123  3.46354  2.40513  3.72494  3.29354  2.67741  2.69355  4.24690  2.90347  2.73739  3.18146  2.89801  2.37887  2.77519  2.98518  4.58477  3.61503
          0.11007  4.73831  2.34894  0.61958  0.77255  0.78417  0.60972
    119   2.77497  3.74839  4.27592  3.69160  1.48935  3.87785  3.93440  2.68734  3.56299  2.32511  3.35560  3.87252  3.69579  3.77252  3.72674  2.58295  3.00789  2.38780  4.77543  2.77257    133 f x - -
          2.68618  4.42225  2.77519  2.73123  3.46354  2.40513  3.72494  3.29354  2.67741  2.69355  4.24690  2.90347  2.73739  3.18146  2.89801  2.37887  2.77519  2.98518  4.58477  3.61503
          0.01441  4.64266  5.36501  0.61958  0.77255  0.47325  0.97545
    120   2.87932  3.62022  4.98906  4.39282  2.05720  4.28233  4.63160  2.49812  4.20660  1.26167  3.37680  4.42784  4.61595  4.33241  4.23959  3.60442  3.31046  1.64499  5.08965  3.92317    134 l x - -
          2.68618  4.42225  2.77519  2.73123  3.46354  2.40513  3.72494  3.29354  2.67741  2.69355  4.24690  2.90347  2.73739  3.18146  2.89801  2.37887  2.77519  2.98518  4.58477  3.61503
          0.28462  4.80501  1.42914  0.61958  0.77255  0.66641  0.72062
    121   1.89739  4.38311  3.76515  3.20604  3.58425  3.68681  4.06462  2.65922  3.14598  2.35894  3.55320  3.55424  4.11282  3.43614  3.46679  2.59241  1.80441  2.38668  5.05538  3.83394    135 t x - -
          2.68618  4.42225  2.77519  2.73123  3.46354  2.40513  3.72494  3.29354  2.67741  2.69355  4.24690  2.90347  2.73739  3.18146  2.89801  2.37887  2.77519  2.98518  4.58477  3.61503
          0.01604  4.53643  5.25878  0.61958  0.77255  0.76322  0.62767
    122   2.04887  4.45665  3.72461  3.16880  3.23293  3.67852  4.07326  2.80788  3.11922  2.74731  3.64504  3.53355  4.11858  3.41555  3.46006  2.12390  1.66746  2.62134  5.13049  3.90167    136 t x - -
          2.68618  4.42225  2.77519  2.73123  3.46354  2.40513  3.72494  3.29354  2.67741  2.69355  4.24690  2.90347  2.73739  3.18146  2.89801  2.37887  2.77519  2.98518  4.58477  3.61503
          0.04179  4.64226  3.46431  0.61958  0.77255  0.92176  0.50720
    123   1.37243  4.30629  4.35394  3.77128  2.77632  3.97898  4.30114  2.42385  3.65153  1.98448  3.20225  3.97490  4.33872  3.86480  3.82627  3.27344  2.88844  2.19193  4.95351  3.76888    137 a x - -
          2.68618  4.42225  2.77519  2.73123  3.46354  2.40513  3.72494  3.29354  2.67741  2.69355  4.24690  2.90347  2.73739  3.18146  2.89801  2.37887  2.77519  2.98518  4.58477  3.61503
          0.01482  4.61528  5.33763  0.61958  0.77255  0.27527  1.42447
    124   2.74630  4.55906  5.14211  4.57348  3.73323  4.51127  4.92964  1.80932  4.41631  1.38775  3.64988  4.64515  4.84167  4.58956  4.49276  3.46033  3.47362  1.21929  5.41919  4.23727    138 v x - -
          2.68618  4.42225  2.77519  2.73123  3.46354  2.40513  3.72494  3.29354  2.67741  2.69355  4.24690  2.90347  2.73739  3.18146  2.89801  2.37887  2.77519  2.98518  4.58477  3.61503
          0.01127  4.88690  5.60925  0.61958  0.77255  0.48576  0.95510
    125   3.25061  4.59387  5.13923  4.54407  2.55996  4.47395  4.81534  1.85593  4.36819  1.13036  3.38860  4.60715  4.77769  4.47574  4.40342  3.79822  2.09850  2.27056  5.23877  4.10126    139 l x - -
          2.68618  4.42225  2.77519  2.73123  3.46354  2.40513  3.72494  3.29354  2.67741  2.69355  4.24690  2.90347  2.73739  3.18146  2.89801  2.37887  2.77519  2.98518  4.58477  3.61503
          0.01127  4.88690  5.60925  0.61958  0.77255  0.48576  0.95510
    126   2.47512  4.27085  4.58644  3.98615  3.36714  3.99929  4.32023  1.59015  3.81951  2.13104  2.76677  4.08099  4.36499  3.66236  3.53769  3.29995  2.20687  2.06345  4.89056  3.38813    140 i x - -
          2.68618  4.42225  2.77519  2.73123  3.46354  2.40513  3.72494  3.29354  2.67741  2.69355  4.24690  2.90347  2.73739  3.18146  2.89801  2.37887  2.77519  2.98518  4.58477  3.61503
          0.03257  4.88690  3.70896  0.61958  0.77255  0.48576  0.95510
    127   2.07609  3.74778  4.22258  3.64120  2.68422  3.15496  4.23362  2.80515  3.53491  2.24764  3.46739  3.67904  4.29777  3.76828  3.74319  1.94866  2.83541  1.95685  4.96225  3.76652    141 s x - -
          2.68618  4.42225  2.77519  2.73123  3.46354  2.40513  3.72494  3.29354  2.67741  2.69355  4.24690  2.90347  2.73739  3.18146  2.89801  2.37887  2.77519  2.98518  4.58477  3.61503
          0.01151  4.86584  5.58819  0.61958  0.77255  0.53691  0.87840
    128   1.85960  3.85315  4.22783  3.64479  3.31690  3.92675  4.23060  2.79254  3.53710  2.09129  3.45767  3.88137  4.30052  3.76940  3.74283  1.99099  2.58838  2.26293  4.95315  2.76962    142 a x - -
          2.68618  4.42225  2.77519  2.73123  3.46354  2.40513  3.72494  3.29354  2.67741  2.69355  4.24690  2.90347  2.73739  3.18146  2.89801  2.37887  2.77519  2.98518  4.58477  3.61503
          0.01151  4.86584  5.58819  0.61958  0.77255  0.53691  0.87840
    129   2.65748  3.71089  3.29795  2.74142  4.18081  2.78361  3.90509  3.44697  2.73048  2.88855  4.04171  1.99581  4.07087  2.86302  3.18181  1.75714  3.06376  3.07887  5.48243  4.16720    143 s x - -
          2.68618  4.42225  2.77519  2.73123  3.46354  2.40513  3.72494  3.29354  2.67741  2.69355  4.24690  2.90347  2.73739  3.18146  2.89801  2.37887  2.77519  2.98518  4.58477  3.61503
          0.01151  4.86584  5.58819  0.61958  0.77255  0.53691  0.87840
    130   2.26702  4.29300  4.47687  3.88265  2.96985  3.98331  4.29830  2.53941  3.73648  2.39165  2.98398  3.79916  4.35081  3.52550  3.86468  3.00118  2.73367  1.23601  4.91137  3.72557    144 v x - -
          2.68618  4.42225  2.77519  2.73123  3.46354  2.40513  3.72494  3.29354  2.67741  2.69355  4.24690  2.90347  2.73739  3.18146  2.89801  2.37887  2.77519  2.98518  4.58477  3.61503
          0.01126  4.88793  5.61028  0.61958  0.77255  0.53691  0.87840
    131   2.55753  4.33987  4.26618  3.68111  2.56776  3.94452  3.51615  2.79062  3.56850  1.97546  2.91910  3.10258  4.31472  3.79583  3.76404  2.78126  2.78622  2.50366  4.94825  1.92593    145 y x - -
          2.68618  4.42225  2.77519  2.73123  3.46354  2.40513  3.72494  3.29354  2.67741  2.69355  4.24690  2.90347  2.73739  3.18146  2.89801  2.37887  2.77519  2.98518  4.58477  3.61503
          0.05968  4.88793  2.98789  0.61958  0.77255  0.53691  0.87840
    132   1.54770  4.38692  4.03849  3.46198  3.50379  3.17569  4.16983  2.10698  3.37847  2.48741  2.94319  3.56490  4.25690  3.47923  3.63877  2.68370  2.90386  2.35548  4.99247  3.78705    146 a x - -
          2.68618  4.42225  2.77519  2.73123  3.46354  2.40513  3.72494  3.29354  2.67741  2.69355  4.24690  2.90347  2.73739  3.18146  2.89801  2.37887  2.77519  2.98518  4.58477  3.61503
          0.01182  4.84007  5.56242  0.61958  0.77255  0.46781  0.98450
    133   1.89201  5.25323  2.92637  2.46753  4.28263  3.41076  3.56555  4.02430  2.56168  3.54322  4.30353  3.10277  4.01275  1.83877  2.85253  2.49554  2.63647  3.47488  5.70787  3.69085    147 q x - -
          2.68618  4.42225  2.77519  2.73123  3.46354  2.40513  3.72494  3.29354  2.67741  2.69355  4.24690  2.90347  2.73739  3.18146  2.89801  2.37887  2.77519  2.98518  4.58477  3.61503
          0.01126  4.88793  5.61028  0.61958  0.77255  0.53691  0.87840
    134   2.08030  5.26901  2.31599  2.55396  4.58458  3.03169  3.80749  3.31114  2.45387  3.16217  4.31757  2.66452  4.00984  2.10314  2.81797  2.80856  3.06283  3.33962  5.71974  3.94130    148 a x - -
          2.68618  4.42225  2.77519  2.73123  3.46354  2.40513  3.72494  3.29354  2.67741  2.69355  4.24690  2.90347  2.73739  3.18146  2.89801  2.37887  2.77519  2.98518  4.58477  3.61503
          0.07141  4.88793  2.79057  0.61958  0.77255  0.53691  0.87840
    135   1.83357  3.66237  3.04761  2.57993  4.43682  3.61129  3.81196  3.88022  2.41890  3.43341  4.21389  2.61122  2.48118  2.60058  3.05701  2.46104  2.88654  3.31394  5.62854  4.26020    149 a x - -
          2.68618  4.42225  2.77519  2.73123  3.46354  2.40513  3.72494  3.29354  2.67741  2.69355  4.24690  2.90347  2.73739  3.18146  2.89801  2.37887  2.77519  2.98518  4.58477  3.61503
          0.07899  4.82847  2.68902  0.61958  0.77255  0.66641  0.72062
    136   1.90627  5.22929  2.72398  2.51339  4.56224  3.12115  3.77490  4.03011  2.52539  3.53918  4.29449  2.99154  2.92236  2.56879  2.93301  2.00660  2.66849  3.61799  5.69506  4.30098    150 a x - -
          2.68618  4.42225  2.77519  2.73123  3.46354  2.40513  3.72494  3.29354  2.67741  2.69355  4.24690  2.90347  2.73739  3.18146  2.89801  2.37887  2.77519  2.98518  4.58477  3.61503
          0.03819  4.76226  3.54316  0.61958  0.77255  0.78599  0.60820
    137   2.36630  4.82672  3.09783  2.73031  4.03358  3.32538  3.86883  3.42842  2.71893  1.81995  3.91702  2.75526  3.43143  2.97073  3.16056  2.59772  2.35240  2.95812  5.36544  4.06476    151 l x - -
          2.68618  4.42225  2.77519  2.73123  3.46354  2.40513  3.72494  3.29354  2.67741  2.69355  4.24690  2.90347  2.73739  3.18146  2.89801  2.37887  2.77519  2.98518  4.58477  3.61503
          0.02998  4.73718  3.87422  0.61958  0.77255  0.82597  0.57592
    138   2.44065  5.07247  2.80538  2.56534  4.36588  3.57379  3.79131  3.80278  2.56704  3.16130  4.15709  2.56263  2.29566  2.92020  3.04249  2.19332  2.45277  2.93281  5.57557  4.21540    152 s x - -
          2.68618  4.42225  2.77519  2.73123  3.46354  2.40513  3.72494  3.29354  2.67741  2.69355  4.24690  2.90347  2.73739  3.18146  2.89801  2.37887  2.77519  2.98518  4.58477  3.61503
          0.01333  4.72053  5.44287  0.61958  0.77255  0.85113  0.55675
    139   2.46013  5.25003  3.01765  2.26134  4.57681  3.32164  3.75555  4.04898  2.42323  3.54842  4.30019  2.66261  3.04896  2.00506  2.98998  2.75919  2.04691  3.63178  5.69666  4.29736    153 q x - -
          2.68618  4.42225  2.77519  2.73123  3.46354  2.40513  3.72494  3.29354  2.67741  2.69355  4.24690  2.90347  2.73739  3.18146  2.89801  2.37887  2.77519  2.98518  4.58477  3.61503
          0.04183  4.72053  3.44012  0.61958  0.77255  0.85113  0.55675
    140   2.50195  4.94471  3.17719  2.61885  4.18084  3.44817  3.80372  3.37074  2.60528  2.88199  4.01946  2.77601  3.98815  2.76051  2.23449  2.59677  1.89852  3.01930  5.45253  4.12253    154 t x - -
          2.68618  4.42225  2.77519  2.73123  3.46354  2.40513  3.72494  3.29354  2.67741  2.69355  4.24690  2.90347  2.73739  3.18146  2.89801  2.37887  2.77519  2.98518  4.58477  3.61503
          0.05409  4.69240  3.13517  0.61958  0.77255  0.83478  0.56911
    141   2.56721  4.80667  3.26363  2.70658  4.02470  2.51684  3.84621  3.42052  2.69176  2.66666  3.36099  3.20193  3.67287  2.65352  3.13324  2.35306  1.93437  3.13106  5.35250  4.05077    155 t x - -
          2.68618  4.42225  2.77519  2.73123  3.46354  2.40513  3.72494  3.29354  2.67741  2.69355  4.24690  2.90347  2.73739  3.18146  2.89801  2.37887  2.77519  2.98518  4.58477  3.61503
          0.05444  4.67039  3.13236  0.61958  0.77255  0.89551  0.52492
    142   2.31736  4.33723  3.86880  3.29507  2.30044  3.77875  4.06029  2.67342  3.22257  2.27246  3.44969  3.30978  2.72005  3.49307  3.50826  2.51608  2.56202  2.35868  4.93840  3.72698    156 l x - -
          2.68618  4.42225  2.77519  2.73123  3.46354  2.40513  3.72494  3.29354  2.67741  2.69355  4.24690  2.90347  2.73739  3.18146  2.89801  2.37887  2.77519  2.98518  4.58477  3.61503
          0.09997  4.63865  2.45965  0.61958  0.77255  0.80342  0.59383
    143   2.06493  5.16198  2.07344  2.48551  4.52488  2.71924  3.76533  3.98957  2.53387  3.50959  4.27308  2.54396  2.88043  2.87955  3.02345  2.74295  2.84524  3.28100  5.67416  4.28343    157 a x - -
          2.68618  4.42225  2.77519  2.73123  3.46354  2.40513  3.72494  3.29354  2.67741  2.69355  4.24690  2.90347  2.73739  3.18146  2.89801  2.37887  2.77519  2.98518  4.58477  3.61503
          0.06247  4.61101  2.98348  0.61958  0.77255  0.99392  0.46223
    144   1.99641  4.93683  3.10488  2.55220  4.18679  2.72808  3.44740  3.60703  2.54752  3.20424  4.01280  2.89425  2.56673  2.70362  3.01264  2.74847  2.67086  3.08295  5.44189  3.64247    158 a x - -
          2.68618  4.42225  2.77519  2.73123  3.46354  2.40513  3.72494  3.29354  2.67741  2.69355  4.24690  2.90347  2.73739  3.18146  2.89801  2.37887  2.77519  2.98518  4.58477  3.61503
          0.05098  4.56414  3.23706  0.61958  0.77255  1.04522  0.43327
    145   2.00851  5.15298  2.75209  2.45102  4.47273  2.36557  3.45113  3.93131  2.52631  3.46250  4.23683  2.64667  2.49765  2.74160  3.01638  2.74207  3.00192  3.53772  5.63896  4.25052    159 a x - -
          2.68618  4.42225  2.77519  2.73123  3.46354  2.40513  3.72494  3.29354  2.67741  2.69355  4.24690  2.90347  2.73739  3.18146  2.89801  2.37887  2.77519  2.98518  4.58477  3.61503
          0.01616  4.52933  5.25167  0.61958  0.77255  1.08027  0.41477
    146   2.49841  4.65368  3.30034  2.74055  3.83598  3.59976  3.82982  3.21824  2.61022  2.58714  3.74766  2.84535  3.55080  3.05203  3.14088  1.91610  2.60762  2.39522  5.20597  3.53951    160 s x - -
          2.68618  4.42225  2.77519  2.73123  3.46354  2.40513  3.72494  3.29354  2.67741  2.69355  4.24690  2.90347  2.73739  3.18146  2.89801  2.37887  2.77519  2.98518  4.58477  3.61503
          0.01616  4.52933  5.25167  0.61958  0.77255  0.99454  0.46187
    147   2.29958  4.93015  3.11536  2.56921  4.23039  3.52391  3.77287  3.39665  2.56636  3.24678  4.05135  2.78594  2.99743  2.66788  3.03062  2.15975  1.99048  3.31026  5.47788  4.13766    161 t x - -
          2.68618  4.42225  2.77519  2.73123  3.46354  2.40513  3.72494  3.29354  2.67741  2.69355  4.24690  2.90347  2.73739  3.18146  2.89801  2.37887  2.77519  2.98518  4.58477  3.61503
          0.04332  4.56012  3.44422  0.61958  0.77255  1.04940  0.43101
    148   2.45769  5.12243  2.75136  2.35885  4.43132  3.49849  3.71585  3.88746  2.48168  3.14393  4.18913  2.07407  2.50754  2.83213  2.96795  2.58153  2.53528  3.49672  5.59486  4.21058    162 n x - -
          2.68486  4.42265  2.77549  2.73163  3.46394  2.40495  3.72535  3.29394  2.67781  2.69395  4.24730  2.90309  2.73751  3.18137  2.89822  2.37927  2.77357  2.98543  4.58517  3.61543
          0.78013  0.62282  5.25525  1.04639  0.43263  0.84732  0.55960
    149   2.48104  5.16279  2.63053  2.49814  4.56336  3.02140  3.78269  4.03306  2.55171  3.54683  4.30640  2.37822  2.65381  2.89598  3.04184  1.81875  2.74413  3.60844  5.70499  4.31207    166 s . - -
          2.68618  4.42225  2.77519  2.73123  3.46354  2.40513  3.72494  3.29354  2.67741  2.69355  4.24690  2.90347  2.73739  3.18146  2.89801  2.37887  2.77519  2.98518  4.58477  3.61503
          0.09110  4.61887  2.56122  0.61958  0.77255  0.98481  0.46763
    150   2.40795  4.96317  3.07548  2.53801  4.24630  3.23541  3.75349  3.67314  2.54183  2.62810  4.05990  1.86237  3.33392  2.67473  3.00933  2.59392  2.69999  3.32795  5.48345  4.13674    167 n . - -
          2.68618  4.42225  2.77519  2.73123  3.46354  2.40513  3.72494  3.29354  2.67741  2.69355  4.24690  2.90347  2.73739  3.18146  2.89801  2.37887  2.77519  2.98518  4.58477  3.61503
          0.01592  4.54370  5.26604  0.61958  0.77255  1.06610  0.42213
    151   2.70719  4.69962  3.26962  2.71275  3.38450  2.97225  3.82426  3.28889  2.57747  2.94917  3.80057  3.19669  3.03042  2.89877  3.12530  2.39856  1.91928  2.59100  5.25435  3.96624    168 t . - -
          2.68618  4.42225  2.77519  2.73123  3.46354  2.40513  3.72494  3.29354  2.67741  2.69355  4.24690  2.90347  2.73739  3.18146  2.89801  2.37887  2.77519  2.98518  4.58477  3.61503
          0.03874  4.54370  3.59856  0.61958  0.77255  1.06610  0.42213
    152   2.66066  4.74412  3.25533  2.73385  4.17361  2.61143  3.89627  3.58277  2.73624  3.21278  4.03654  2.56681  2.64259  3.07362  3.17698  2.57141  1.90098  2.56705  5.47384  4.16872    169 t . - -
          2.68438  4.42402  2.77515  2.73301  3.46484  2.40463  3.72672  3.29373  2.67844  2.69349  4.24811  2.90197  2.73744  3.18211  2.89978  2.37785  2.77311  2.98494  4.58654  3.61623
          0.91278  0.59347  3.07503  2.46109  0.08920  0.88124  0.53490
    153   2.71948  4.68507  3.29733  2.74010  3.87261  3.60773  3.83755  3.07244  2.71495  2.04530  3.77932  2.20984  3.99743  2.70575  3.13755  2.40736  2.57953  2.80522  5.23601  3.95354    193 l x - -
          2.68618  4.42225  2.77519  2.73123  3.46354  2.40513  3.72494  3.29354  2.67741  2.69355  4.24690  2.90347  2.73739  3.18146  2.89801  2.37887  2.77519  2.98518  4.58477  3.61503
          0.15613  4.56047  2.00918  0.61958  0.77255  1.04904  0.43121
    154   1.70291  4.47133  3.55310  3.05563  3.99842  3.01451  4.08516  3.32971  3.02502  2.76256  3.92436  3.39835  1.75742  3.34528  3.39569  2.74421  2.92698  2.71445  5.38992  4.14392    194 a x - -
          2.68618  4.42225  2.77519  2.73123  3.46354  2.40513  3.72494  3.29354  2.67741  2.69355  4.24690  2.90347  2.73739  3.18146  2.89801  2.37887  2.77519  2.98518  4.58477  3.61503
          0.01800  4.42234  5.14468  0.61958  0.77255  1.02158  0.44632
    155   1.79228  4.48513  3.46095  2.89831  3.64822  3.07652  3.88924  2.81027  2.86292  2.71608  2.95086  3.33039  2.99510  3.17760  3.24440  2.58270  2.74910  2.77617  5.06946  3.42085    195 a x - -
          2.68618  4.42225  2.77519  2.73123  3.46354  2.40513  3.72494  3.29354  2.67741  2.69355  4.24690  2.90347  2.73739  3.18146  2.89801  2.37887  2.77519  2.98518  4.58477  3.61503
          0.01690  4.48451  5.20686  0.61958  0.77255  0.75353  0.63621
    156   2.75686  5.09273  3.04675  2.51747  3.82071  2.38242  3.76054  3.83486  2.49048  3.38786  4.17025  2.07193  2.63532  2.62278  3.00778  2.75553  2.55273  3.46303  5.58237  4.21355    196 n . - -
          2.68618  4.42225  2.77519  2.73123  3.46354  2.40513  3.72494  3.29354  2.67741  2.69355  4.24690  2.90347  2.73739  3.18146  2.89801  2.37887  2.77519  2.98518  4.58477  3.61503
          0.03762  4.63530  3.60399  0.61958  0.77255  0.96524  0.47947
    157   2.50327  5.16757  2.21245  2.45828  4.48110  2.70058  3.71306  3.58372  2.31209  3.45957  4.21770  2.87047  2.60922  2.67288  2.83760  2.71442  2.96805  3.03948  5.62032  4.22924    197 d . - -
          2.68618  4.42225  2.77519  2.73123  3.46354  2.40513  3.72494  3.29354  2.67741  2.69355  4.24690  2.90347  2.73739  3.18146  2.89801  2.37887  2.77519  2.98518  4.58477  3.61503
          0.05986  4.61255  3.03291  0.61958  0.77255  0.99215  0.46327
    158   2.57129  3.92022  3.35641  2.79577  3.41940  2.58309  3.86338  3.18692  2.77189  2.66688  3.72990  2.70833  3.65785  2.94640  3.18526  2.84819  1.87599  2.84134  5.19184  3.92059    198 t . - -
          2.68338  4.42360  2.77573  2.73258  3.46489  2.40326  3.72629  3.29471  2.67802  2.69339  4.24825  2.90283  2.73791  3.18253  2.89936  2.37868  2.77460  2.98399  4.58612  3.61638
          0.59329  0.81542  5.29057  2.35244  0.09997  0.76555  0.62564
    159   1.81475  4.03756  3.26454  2.60463  4.00848  2.88118  3.84271  3.17002  2.69176  3.04990  3.89138  2.99609  2.90445  2.85150  3.13330  2.72958  2.53571  2.79407  5.33980  4.03914    238 a x - -
          2.68618  4.42225  2.77519  2.73123  3.46354  2.40513  3.72494  3.29354  2.67741  2.69355  4.24690  2.90347  2.73739  3.18146  2.89801  2.37887  2.77519  2.98518  4.58477  3.61503
          0.31343  4.66946  1.34827  0.61958  0.77255  0.48619  0.95442
    160   2.50463  5.19389  2.07619  2.43131  4.52147  3.23255  3.69591  3.99516  2.33914  3.35231  4.24115  2.75896  2.89090  2.49654  2.93077  2.41198  2.80314  3.29161  5.63877  4.23824    239 d x - -
          2.68618  4.42225  2.77519  2.73123  3.46354  2.40513  3.72494  3.29354  2.67741  2.69355  4.24690  2.90347  2.73739  3.18146  2.89801  2.37887  2.77519  2.98518  4.58477  3.61503
          0.01541  4.57605  5.29839  0.61958  0.77255  0.97102  0.47593
    161   2.05057  4.88841  3.17970  2.63924  4.25288  2.61311  3.83344  3.67395  2.63841  3.02654  4.08305  2.02258  2.91436  2.98506  3.09756  2.68038  2.77576  3.05716  5.51189  4.18064    240 n x - -
          2.68618  4.42225  2.77519  2.73123  3.46354  2.40513  3.72494  3.29354  2.67741  2.69355  4.24690  2.90347  2.73739  3.18146  2.89801  2.37887  2.77519  2.98518  4.58477  3.61503
          0.05762  4.59702  3.08116  0.61958  0.77255  0.68144  0.70499
    162   2.09049  5.23082  2.60983  2.46364  4.56119  2.98838  3.40142  4.03636  1.94411  3.53053  4.27723  2.73954  2.98235  2.82874  2.95909  2.63085  2.75675  3.34838  5.67422  4.27265    241 k x - -
          2.68618  4.42225  2.77519  2.73123  3.46354  2.40513  3.72494  3.29354  2.67741  2.69355  4.24690  2.90347  2.73739  3.18146  2.89801  2.37887  2.77519  2.98518  4.58477  3.61503
          0.01389  4.67940  5.40175  0.61958  0.77255  0.58439  0.81519
    163   2.49005  5.17633  2.96262  2.44559  4.47157  3.32392  3.78288  3.92375  2.42020  3.07562  4.23070  2.90770  3.08266  2.69030  2.96563  2.20815  2.04825  2.86166  5.64030  4.26169    242 t x - -
          2.68618  4.42225  2.77519  2.73123  3.46354  2.40513  3.72494  3.29354  2.67741  2.69355  4.24690  2.90347  2.73739  3.18146  2.89801  2.37887  2.77519  2.98518  4.58477  3.61503
          0.01244  4.78853  5.51088  0.61958  0.77255  0.74117  0.64732
    164   2.22369  4.92923  3.24241  2.68438  4.15238  2.51065  3.85444  3.31823  2.56222  2.98107  4.00854  2.66962  3.67997  3.02058  3.12934  2.63041  1.92760  3.14825  5.44804  3.68693    243 t x - -
          2.68618  4.42225  2.77519  2.73123  3.46354  2.40513  3.72494  3.29354  2.67741  2.69355  4.24690  2.90347  2.73739  3.18146  2.89801  2.37887  2.77519  2.98518  4.58477  3.61503
          0.03280  4.78853  3.73225  0.61958  0.77255  0.74117  0.64732
    165   1.81583  5.13445  3.11504  2.56843  4.46586  2.97852  3.80723  3.76293  2.57186  3.45975  4.23459  2.52204  3.05307  2.50134  3.05117  2.59131  2.28493  3.52959  5.64570  4.27371    244 a x - -
          2.68618  4.42225  2.77519  2.73123  3.46354  2.40513  3.72494  3.29354  2.67741  2.69355  4.24690  2.90347  2.73739  3.18146  2.89801  2.37887  2.77519  2.98518  4.58477  3.61503
          0.01270  4.76844  5.49078  0.61958  0.77255  0.77574  0.61686
    166   2.00775  5.12747  3.11465  2.56196  4.42487  3.25553  3.79477  3.86901  2.47631  3.42094  4.20078  2.51775  2.48868  2.86123  2.86804  2.63413  2.24329  3.24196  5.61451  4.24612    245 a x - -
          2.68618  4.42225  2.77519  2.73123  3.46354  2.40513  3.72494  3.29354  2.67741  2.69355  4.24690  2.90347  2.73739  3.18146  2.89801  2.37887  2.77519  2.98518  4.58477  3.61503
          0.01270  4.76844  5.49078  0.61958  0.77255  0.47060  0.97984
    167   2.11297  5.15901  3.04425  2.59153  4.43937  2.82253  3.82238  3.56297  2.40649  3.43675  4.21847  2.63986  3.42712  2.63016  3.06839  2.49722  2.56581  2.37370  5.63394  4.26646    246 a x - -
          2.68618  4.42225  2.77519  2.73123  3.46354  2.40513  3.72494  3.29354  2.67741  2.69355  4.24690  2.90347  2.73739  3.18146  2.89801  2.37887  2.77519  2.98518  4.58477  3.61503
          0.01156  4.86205  5.58440  0.61958  0.77255  0.59630  0.80039
    168   2.13703  5.25471  3.03475  2.54875  4.57214  2.91202  3.53565  4.03668  2.55215  3.35113  4.30810  2.55692  3.34635  2.65028  3.03911  1.94841  2.34618  3.63156  5.71076  4.31959    247 s x - -
          2.68618  4.42225  2.77519  2.73123  3.46354  2.40513  3.72494  3.29354  2.67741  2.69355  4.24690  2.90347  2.73739  3.18146  2.89801  2.37887  2.77519  2.98518  4.58477  3.61503
          0.01156  4.86205  5.58440  0.61958  0.77255  0.59630  0.80039
    169   1.83967  4.88485  3.38848  2.86000  4.23243  2.80913  4.01216  3.63555  2.86031  2.16287  4.10684  2.58627  2.26672  3.19704  3.29982  2.54949  3.09706  3.31368  5.54910  4.24772    248 a x - -
          2.68618  4.42225  2.77519  2.73123  3.46354  2.40513  3.72494  3.29354  2.67741  2.69355  4.24690  2.90347  2.73739  3.18146  2.89801  2.37887  2.77519  2.98518  4.58477  3.61503
          0.01156  4.86205  5.58440  0.61958  0.77255  0.52509  0.89527
    170   2.39232  5.25702  2.97940  2.55576  4.57007  2.27400  3.80773  3.80238  2.33602  3.54916  3.90429  2.63939  2.68317  2.79139  3.04344  2.60346  2.24757  3.63064  5.71104  4.32096    249 t x - -
          2.68618  4.42225  2.77519  2.73123  3.46354  2.40513  3.72494  3.29354  2.67741  2.69355  4.24690  2.90347  2.73739  3.18146  2.89801  2.37887  2.77519  2.98518  4.58477  3.61503
          0.01135  4.88037  5.60272  0.61958  0.77255  0.55479  0.85377
    171   1.91543  4.98635  3.39327  2.85987  4.56204  2.64756  4.05841  4.00204  2.85942  3.58377  4.37147  2.74950  2.42714  3.20311  3.31663  1.75282  2.47334  3.24131  5.79147  4.45872    250 s x - -
          2.68618  4.42225  2.77519  2.73123  3.46354  2.40513  3.72494  3.29354  2.67741  2.69355  4.24690  2.90347  2.73739  3.18146  2.89801  2.37887  2.77519  2.98518  4.58477  3.61503
          0.01135  4.88037  5.60272  0.61958  0.77255  0.55479  0.85377
    172   2.13049  5.26293  2.31454  2.27398  4.57724  2.66658  3.80544  3.32568  2.55351  3.33131  3.64286  3.03312  3.26588  2.51090  3.04062  2.80640  2.55127  3.63695  5.71454  4.32291    251 a x - -
          2.68618  4.42225  2.77519  2.73123  3.46354  2.40513  3.72494  3.29354  2.67741  2.69355  4.24690  2.90347  2.73739  3.18146  2.89801  2.37887  2.77519  2.98518  4.58477  3.61503
          0.01135  4.88037  5.60272  0.61958  0.77255  0.55479  0.85377
    173   2.39446  5.23230  2.99286  2.56718  4.53535  3.62083  3.81319  3.36984  2.05740  3.22331  4.28478  2.94082  2.65768  2.53664  3.05056  2.59111  2.01958  3.60026  5.69144  4.30783    252 t x - -
          2.68618  4.42225  2.77519  2.73123  3.46354  2.40513  3.72494  3.29354  2.67741  2.69355  4.24690  2.90347  2.73739  3.18146  2.89801  2.37887  2.77519  2.98518  4.58477  3.61503
          0.01135  4.88037  5.60272  0.61958  0.77255  0.55479  0.85377
    174   2.18001  5.29250  2.80256  2.11783  4.61840  2.35561  3.61274  4.09110  2.48822  2.88742  3.85377  2.96992  3.43169  2.32491  3.03077  2.79991  2.90685  3.46928  5.73681  4.33767    253 e x - -
          2.68618  4.42225  2.77519  2.73123  3.46354  2.40513  3.72494  3.29354  2.67741  2.69355  4.24690  2.90347  2.73739  3.18146  2.89801  2.37887  2.77519  2.98518  4.58477  3.61503
          0.01135  4.88037  5.60272  0.61958  0.77255  0.44490  1.02413
    175   2.87571  4.80003  3.81148  3.32760  4.37512  3.67628  4.35622  3.74579  3.20548  3.13404  4.29261  3.66863  0.85267  3.59908  3.22822  2.54085  3.03609  3.09676  5.73067  4.48514    254 p x - -
          2.68618  4.42225  2.77519  2.73123  3.46354  2.40513  3.72494  3.29354  2.67741  2.69355  4.24690  2.90347  2.73739  3.18146  2.89801  2.37887  2.77519  2.98518  4.58477  3.61503
          0.01103  4.90853  5.63088  0.61958  0.77255  0.48576  0.95510
    176   2.11828  5.26566  3.12843  2.51482  4.57728  3.63113  3.82186  3.70736  1.60023  3.33305  4.31686  2.84078  2.65752  2.80699  3.05128  2.61473  2.75240  3.63852  5.71972  4.33225    255 k x - -
          2.68618  4.42225  2.77519  2.73123  3.46354  2.40513  3.72494  3.29354  2.67741  2.69355  4.24690  2.90347  2.73739  3.18146  2.89801  2.37887  2.77519  2.98518  4.58477  3.61503
          0.01103  4.90853  5.63088  0.61958  0.77255  0.48576  0.95510
    177   2.60494  4.62118  3.65458  3.08887  3.37508  3.81078  4.05687  2.34012  2.68593  2.42030  3.49789  3.28862  2.65339  2.36841  3.17170  3.04916  2.52290  2.49025  5.19631  3.56794    256 i x - -
          2.68618  4.42225  2.77519  2.73123  3.46354  2.40513  3.72494  3.29354  2.67741  2.69355  4.24690  2.90347  2.73739  3.18146  2.89801  2.37887  2.77519  2.98518  4.58477  3.61503
          0.01103  4.90853  5.63088  0.61958  0.77255  0.48576  0.95510
    178   2.88744  4.31499  4.54276  3.94940  3.16019  3.35935  4.34692  1.20483  3.38889  2.39361  3.43485  4.07925  3.66160  3.98849  3.91537  3.21902  3.12095  1.84300  4.94738  3.76195    257 i x - -
          2.68618  4.42225  2.77519  2.73123  3.46354  2.40513  3.72494  3.29354  2.67741  2.69355  4.24690  2.90347  2.73739  3.18146  2.89801  2.37887  2.77519  2.98518  4.58477  3.61503
          0.01103  4.90853  5.63088  0.61958  0.77255  0.48576  0.95510
    179   2.30823  5.13692  3.21356  2.55188  4.47120  3.65057  3.90517  3.90718  2.61850  3.47572  4.26652  3.20100  1.79731  3.03779  2.96028  2.10396  2.23297  3.53971  5.68253  4.32811    258 p x - -
          2.68618  4.42225  2.77519  2.73123  3.46354  2.40513  3.72494  3.29354  2.67741  2.69355  4.24690  2.90347  2.73739  3.18146  2.89801  2.37887  2.77519  2.98518  4.58477  3.61503
          0.01103  4.90853  5.63088  0.61958  0.77255  0.48576  0.95510
    180   3.07175  4.65321  5.22090  4.63412  3.57658  4.57551  4.93877  2.37219  4.46587  1.22474  1.81340  4.70829  4.87140  4.58100  4.50998  3.90612  3.23839  1.58364  5.35676  4.22272    259 l x - -
          2.68618  4.42225  2.77519  2.73123  3.46354  2.40513  3.72494  3.29354  2.67741  2.69355  4.24690  2.90347  2.73739  3.18146  2.89801  2.37887  2.77519  2.98518  4.58477  3.61503
          0.01103  4.90853  5.63088  0.61958  0.77255  0.48576  0.95510
    181   2.73090  5.33722  2.92329  1.84973  4.67651  3.61513  3.80335  4.15844  2.10813  3.21548  4.37949  2.05654  4.00893  2.48408  3.03208  2.65204  2.70002  3.44053  5.77326  3.90340    260 e x - -
          2.68618  4.42225  2.77519  2.73123  3.46354  2.40513  3.72494  3.29354  2.67741  2.69355  4.24690  2.90347  2.73739  3.18146  2.89801  2.37887  2.77519  2.98518  4.58477  3.61503
          0.03951  4.90853  3.46231  0.61958  0.77255  0.48576  0.95510
    182   3.53740  0.31207  5.38820  5.18874  3.44426  4.21611  5.36559  3.77098  5.00692  3.52922  4.76920  4.92053  4.93494  5.21157  5.02590  3.82912  4.01991  3.57475  5.79772  4.36705    261 C x - -
          2.68618  4.42225  2.77519  2.73123  3.46354  2.40513  3.72494  3.29354  2.67741  2.69355  4.24690  2.90347  2.73739  3.18146  2.89801  2.37887  2.77519  2.98518  4.58477  3.61503
          0.01135  4.88037  5.60272  0.61958  0.77255  0.55479  0.85377
    183   2.10487  5.27542  2.86110  2.38462  4.59396  3.00103  3.81483  3.84967  2.42018  3.57160  4.32857  2.76068  4.01401  2.92254  3.05392  2.41317  1.73581  3.65287  5.73004  4.33672    262 t x - -
          2.68618  4.42225  2.77519  2.73123  3.46354  2.40513  3.72494  3.29354  2.67741  2.69355  4.24690  2.90347  2.73739  3.18146  2.89801  2.37887  2.77519  2.98518  4.58477  3.61503
          0.01135  4.88037  5.60272  0.61958  0.77255  0.44490  1.02413
    184   2.75250  4.13656  2.79677  2.55236  4.67567  3.62614  3.81411  4.15301  2.43727  3.63876  4.38315  1.90540  4.02132  1.85682  2.23890  2.71050  3.08565  3.72526  5.77477  4.37281    263 q x - -
          2.68618  4.42225  2.77519  2.73123  3.46354  2.40513  3.72494  3.29354  2.67741  2.69355  4.24690  2.90347  2.73739  3.18146  2.89801  2.37887  2.77519  2.98518  4.58477  3.61503
          0.01103  4.90853  5.63088  0.61958  0.77255  0.48576  0.95510
    185   1.83614  4.88103  3.42941  2.88127  4.18797  3.68708  4.01372  3.12852  2.61079  3.23072  4.06938  3.35505  3.53662  3.20477  3.29753  2.10903  1.64547  3.27593  5.51561  4.21984    264 t x - -
          2.68618  4.42225  2.77519  2.73123  3.46354  2.40513  3.72494  3.29354  2.67741  2.69355  4.24690  2.90347  2.73739  3.18146  2.89801  2.37887  2.77519  2.98518  4.58477  3.61503
          0.01103  4.90853  5.63088  0.61958  0.77255  0.48576  0.95510
    186   3.52678  4.97497  4.65472  4.16103  1.22856  4.47674  2.90079  3.48831  4.05573  2.61931  4.10916  3.01554  4.82383  4.21286  4.24025  3.17329  3.75305  3.30893  4.42454  1.41775    265 f x - -
          2.68618  4.42225  2.77519  2.73123  3.46354  2.40513  3.72494  3.29354  2.67741  2.69355  4.24690  2.90347  2.73739  3.18146  2.89801  2.37887  2.77519  2.98518  4.58477  3.61503
          0.01103  4.90853  5.63088  0.61958  0.77255  0.48576  0.95510
    187   3.12815  4.48503  5.05138  4.44371  2.76101  4.32163  4.65007  2.54344  4.24792  1.15559  2.47143  4.47011  4.64497  4.35240  4.26290  3.63937  3.06568  1.64617  5.08905  3.55353    266 l x - -
          2.68618  4.42225  2.77519  2.73123  3.46354  2.40513  3.72494  3.29354  2.67741  2.69355  4.24690  2.90347  2.73739  3.18146  2.89801  2.37887  2.77519  2.98518  4.58477  3.61503
          0.01103  4.90853  5.63088  0.61958  0.77255  0.48576  0.95510
    188   2.74871  4.99189  3.38348  2.65009  4.51210  3.66428  4.19839  3.91384  3.04591  3.25346  4.38161  3.43846  0.97622  3.38500  3.47060  2.57794  2.78520  3.54692  5.80732  4.50509    267 p x - -
          2.68618  4.42225  2.77519  2.73123  3.46354  2.40513  3.72494  3.29354  2.67741  2.69355  4.24690  2.90347  2.73739  3.18146  2.89801  2.37887  2.77519  2.98518  4.58477  3.61503
          0.01103  4.90853  5.63088  0.61958  0.77255  0.48576  0.95510
    189   3.13847  4.49238  5.02864  3.60295  1.69765  4.35118  4.69341  2.11320  4.25240  1.65918  3.44447  4.48266  4.68010  4.38549  4.29487  3.67100  3.37083  1.52084  5.15962  3.99280    268 v x - -
          2.68618  4.42225  2.77519  2.73123  3.46354  2.40513  3.72494  3.29354  2.67741  2.69355  4.24690  2.90347  2.73739  3.18146  2.89801  2.37887  2.77519  2.98518  4.58477  3.61503
          0.01103  4.90853  5.63088  0.61958  0.77255  0.48576  0.95510
    190   2.87400  5.04903  3.35840  2.88476  4.61127  3.26647  4.10389  4.04803  2.90057  3.44416  4.42881  3.35756  3.37216  2.60448  3.34513  0.94972  2.81090  3.63723  5.84082  4.51066    269 s x - -
          2.68618  4.42225  2.77519  2.73123  3.46354  2.40513  3.72494  3.29354  2.67741  2.69355  4.24690  2.90347  2.73739  3.18146  2.89801  2.37887  2.77519  2.98518  4.58477  3.61503
          0.01103  4.90853  5.63088  0.61958  0.77255  0.48576  0.95510
    191   2.76742  5.44944  2.30115  1.42413  4.78854  3.63476  3.86803  4.27913  2.34865  3.75202  4.49624  3.09846  3.51528  2.14029  3.13311  2.54977  3.16156  3.83775  5.88121  4.45908    270 e x - -
          2.68618  4.42225  2.77519  2.73123  3.46354  2.40513  3.72494  3.29354  2.67741  2.69355  4.24690  2.90347  2.73739  3.18146  2.89801  2.37887  2.77519  2.98518  4.58477  3.61503
          0.01103  4.90853  5.63088  0.61958  0.77255  0.48576  0.95510
    192   2.28710  5.18726  2.60639  2.39018  4.21156  3.64318  3.83805  3.91406  2.60261  2.24100  4.24497  3.14050  4.03492  2.64569  1.91939  2.64071  3.07283  3.43596  4.81874  4.28949    271 r x - -
          2.68618  4.42225  2.77519  2.73123  3.46354  2.40513  3.72494  3.29354  2.67741  2.69355  4.24690  2.90347  2.73739  3.18146  2.89801  2.37887  2.77519  2.98518  4.58477  3.61503
          0.01103  4.90853  5.63088  0.61958  0.77255  0.48576  0.95510
    193   3.05363  5.60051  1.23277  1.85568  4.92910  3.66482  3.96780  4.42774  2.57200  3.89871  4.65813  2.70700  4.13743  3.08240  3.04900  2.56643  3.04631  3.98467  6.03140  4.58996    272 d x - -
          2.68618  4.42225  2.77519  2.73123  3.46354  2.40513  3.72494  3.29354  2.67741  2.69355  4.24690  2.90347  2.73739  3.18146  2.89801  2.37887  2.77519  2.98518  4.58477  3.61503
          0.01103  4.90853  5.63088  0.61958  0.77255  0.48576  0.95510
    194   2.58674  4.27349  4.74807  4.14055  3.36112  4.04653  4.37643  1.88142  3.94824  1.26575  3.13672  4.17510  4.40899  4.09793  3.99275  2.86330  2.94667  2.23365  3.87194  3.72101    273 l x - -
          2.68618  4.42225  2.77519  2.73123  3.46354  2.40513  3.72494  3.29354  2.67741  2.69355  4.24690  2.90347  2.73739  3.18146  2.89801  2.37887  2.77519  2.98518  4.58477  3.61503
          0.01103  4.90853  5.63088  0.61958  0.77255  0.48576  0.95510
    195   1.41899  5.03861  2.88401  2.72920  4.30526  3.41695  3.93532  3.72068  2.75532  3.33242  4.15153  2.91244  3.54350  3.09472  3.21737  2.91276  2.74847  3.39707  5.58371  2.29174    274 a x - -
          2.68618  4.42225  2.77519  2.73123  3.46354  2.40513  3.72494  3.29354  2.67741  2.69355  4.24690  2.90347  2.73739  3.18146  2.89801  2.37887  2.77519  2.98518  4.58477  3.61503
          0.01103  4.90853  5.63088  0.61958  0.77255  0.48576  0.95510
    196   2.18002  5.29612  3.10959  1.50970  4.61838  3.20796  3.81548  4.08791  2.55960  3.34982  4.34403  2.78523  4.01843  2.62672  2.72661  2.60505  3.07524  3.03324  5.74344  4.34737    275 e x - -
          2.68618  4.42225  2.77519  2.73123  3.46354  2.40513  3.72494  3.29354  2.67741  2.69355  4.24690  2.90347  2.73739  3.18146  2.89801  2.37887  2.77519  2.98518  4.58477  3.61503
          0.01103  4.90853  5.63088  0.61958  0.77255  0.48576  0.95510
    197   2.70407  4.32528  3.89456  3.80458  3.42290  3.97909  4.28634  2.65518  3.67143  1.70641  1.59447  3.98579  4.34721  3.88216  3.50374  3.26906  2.38890  2.57437  3.90390  3.74932    276 m x - -
          2.68618  4.42225  2.77519  2.73123  3.46354  2.40513  3.72494  3.29354  2.67741  2.69355  4.24690  2.90347  2.73739  3.18146  2.89801  2.37887  2.77519  2.98518  4.58477  3.61503
          0.01103  4.90853  5.63088  0.61958  0.77255  0.48576  0.95510
    198   1.86690  5.01848  3.26017  2.51130  3.55906  3.68078  3.88706  3.66252  2.69465  3.27408  2.63117  2.75757  4.07054  2.71611  3.05062  2.18190  2.51369  3.34663  5.52676  4.19766    277 a x - -
          2.68618  4.42225  2.77519  2.73123  3.46354  2.40513  3.72494  3.29354  2.67741  2.69355  4.24690  2.90347  2.73739  3.18146  2.89801  2.37887  2.77519  2.98518  4.58477  3.61503
          0.10875  4.90853  2.34694  0.61958  0.77255  0.48576  0.95510
    199   2.50165  5.25294  3.08096  2.53639  4.58026  3.31714  3.79210  4.04612  2.30456  3.36173  4.31154  2.86807  3.66583  1.58111  3.01620  2.10922  2.95859  3.63685  5.70997  4.31876    278 q x - -
          2.68618  4.42225  2.77519  2.73123  3.46354  2.40513  3.72494  3.29354  2.67741  2.69355  4.24690  2.90347  2.73739  3.18146  2.89801  2.37887  2.77519  2.98518  4.58477  3.61503
          0.01215  4.81194  5.53429  0.61958  0.77255  0.69840  0.68792
    200   2.80547  5.24884  3.07973  2.20637  4.56744  3.58886  3.77838  4.03443  2.20306  2.93342  3.09708  2.40434  3.60567  1.98768  3.00809  2.68336  2.58990  3.62523  5.69724  4.30391    279 q x - -
          2.68618  4.42225  2.77519  2.73123  3.46354  2.40513  3.72494  3.29354  2.67741  2.69355  4.24690  2.90347  2.73739  3.18146  2.89801  2.37887  2.77519  2.98518  4.58477  3.61503
          0.04086  4.81194  3.44509  0.61958  0.77255  0.69840  0.68792
    201   2.12936  5.27351  1.61305  2.43475  4.59174  2.94109  3.79711  4.06025  2.55681  3.32182  4.32796  2.88364  3.99182  2.64037  3.04876  2.80009  2.88590  3.39905  5.72677  4.32873    280 d x - -
          2.68618  4.42225  2.77519  2.73123  3.46354  2.40513  3.72494  3.29354  2.67741  2.69355  4.24690  2.90347  2.73739  3.18146  2.89801  2.37887  2.77519  2.98518  4.58477  3.61503
          0.06501  4.78359  2.90809  0.61958  0.77255  0.74986  0.63948
    202   2.05903  5.24692  2.21644  2.49500  4.58344  3.10457  3.47291  4.05584  2.52208  3.55783  4.31048  2.69440  2.74595  2.87536  3.01346  2.46573  2.46854  3.63740  5.70823  4.30858    281 a x - -
          2.68618  4.42225  2.77519  2.73123  3.46354  2.40513  3.72494  3.29354  2.67741  2.69355  4.24690  2.90347  2.73739  3.18146  2.89801  2.37887  2.77519  2.98518  4.58477  3.61503
          0.01318  4.73175  5.45410  0.61958  0.77255  0.83429  0.56949
    203   2.55317  5.17066  2.98265  2.51535  4.47321  3.37537  3.76062  3.76070  2.09679  2.80148  4.22563  2.13383  3.37811  2.87382  2.99915  2.23656  2.49930  3.53883  5.63304  4.25092    282 k x - -
          2.68618  4.42225  2.77519  2.73123  3.46354  2.40513  3.72494  3.29354  2.67741  2.69355  4.24690  2.90347  2.73739  3.18146  2.89801  2.37887  2.77519  2.98518  4.58477  3.61503
          0.01318  4.73175  5.45410  0.61958  0.77255  0.83429  0.56949
    204   2.50198  5.22274  2.79734  2.49668  4.55147  3.31698  3.75709  4.02028  2.50543  3.52701  4.28080  2.42144  3.65711  2.39884  2.99398  1.88154  2.35487  3.31233  5.68104  4.28579    283 s x - -
          2.68618  4.42225  2.77519  2.73123  3.46354  2.40513  3.72494  3.29354  2.67741  2.69355  4.24690  2.90347  2.73739  3.18146  2.89801  2.37887  2.77519  2.98518  4.58477  3.61503
          0.03505  4.73175  3.66392  0.61958  0.77255  0.76633  0.62496
    205   2.28448  5.26971  2.47220  2.51332  4.63771  2.08366  3.81772  4.11251  2.51701  3.61628  4.37370  2.72906  2.86910  2.92898  3.08461  2.06612  3.07540  3.68760  5.76829  4.36545    284 s x - -
          2.68618  4.42225  2.77519  2.73123  3.46354  2.40513  3.72494  3.29354  2.67741  2.69355  4.24690  2.90347  2.73739  3.18146  2.89801  2.37887  2.77519  2.98518  4.58477  3.61503
          0.07551  4.73046  2.75030  0.61958  0.77255  0.83625  0.56798
    206   2.43026  4.87933  3.20937  2.53051  4.12380  3.59379  3.82760  3.29199  2.64790  3.04894  3.98086  3.04430  3.11503  2.99521  3.02718  2.37987  1.60476  3.22061  5.41957  4.10197    285 t x - -
          2.68618  4.42225  2.77519  2.73123  3.46354  2.40513  3.72494  3.29354  2.67741  2.69355  4.24690  2.90347  2.73739  3.18146  2.89801  2.37887  2.77519  2.98518  4.58477  3.61503
          0.01404  4.66898  5.39133  0.61958  0.77255  0.75921  0.63118
    207   2.41006  5.26461  3.01985  2.34069  4.59954  3.46317  3.74640  4.07688  2.07447  3.56573  4.31117  2.60579  3.74436  2.30643  2.97372  1.83392  2.81649  3.65048  5.70490  4.30156    286 s x - -
          2.68618  4.42225  2.77519  2.73123  3.46354  2.40513  3.72494  3.29354  2.67741  2.69355  4.24690  2.90347  2.73739  3.18146  2.89801  2.37887  2.77519  2.98518  4.58477  3.61503
          0.21566  4.72158  1.68692  0.61958  0.77255  0.77329  0.61896
    208   2.71586  4.69414  3.28312  2.72138  3.87909  2.32310  3.82257  3.26482  2.52248  2.82873  2.42661  3.00056  3.98885  2.96008  2.69036  2.82222  2.64932  2.77557  5.23624  3.53182    287 g x - -
          2.68618  4.42225  2.77519  2.73123  3.46354  2.40513  3.72494  3.29354  2.67741  2.69355  4.24690  2.90347  2.73739  3.18146  2.89801  2.37887  2.77519  2.98518  4.58477  3.61503
          0.01583  4.54970  5.27205  0.61958  0.77255  0.99758  0.46008
    209   2.27199  5.03236  3.03694  2.57283  4.37123  3.53268  3.81905  3.80024  2.48597  3.37750  4.18081  1.45332  3.97496  2.77542  3.04934  2.62476  3.03356  3.07443  5.58961  4.24129    288 n x - -
          2.68618  4.42225  2.77519  2.73123  3.46354  2.40513  3.72494  3.29354  2.67741  2.69355  4.24690  2.90347  2.73739  3.18146  2.89801  2.37887  2.77519  2.98518  4.58477  3.61503
          0.27203  4.57153  1.47918  0.61958  0.77255  0.55203  0.85750
    210   2.62296  4.86457  2.97532  2.59338  4.09148  3.32749  3.77099  3.50037  2.58739  2.77912  3.94391  3.10575  3.94999  2.53423  3.04359  1.99325  2.35579  3.19131  5.38105  2.75544    289 s x - -
          2.68551  4.42333  2.77507  2.73231  3.46462  2.40620  3.72602  3.29462  2.67842  2.69463  4.23736  2.90269  2.73847  3.18009  2.89900  2.37823  2.77049  2.98626  4.58585  3.61611
          0.68192  1.11357  1.79595  2.40614  0.09449  0.76087  0.62972
    211   2.60616  5.09559  2.99762  2.35966  4.39421  3.49826  3.27333  3.84688  2.44576  3.38030  4.15080  2.31129  2.40738  2.49336  2.80662  2.69731  2.69450  2.97468  5.55735  4.17879    310 n x - -
          2.68618  4.42225  2.77519  2.73123  3.46354  2.40513  3.72494  3.29354  2.67741  2.69355  4.24690  2.90347  2.73739  3.18146  2.89801  2.37887  2.77519  2.98518  4.58477  3.61503
          0.01647  4.51050  5.23285  0.61958  0.77255  1.09823  0.40566
    212   2.71743  4.99242  3.07035  2.51333  4.25858  3.52660  3.71945  3.68706  2.23780  2.21986  4.05802  2.90861  3.21727  2.30565  2.78639  2.43635  2.58850  3.34056  5.47448  4.12601    311 l x - -
          2.68618  4.42225  2.77519  2.73123  3.46354  2.40513  3.72494  3.29354  2.67741  2.69355  4.24690  2.90347  2.73739  3.18146  2.89801  2.37887  2.77519  2.98518  4.58477  3.61503
          0.01647  4.51050  5.23285  0.61958  0.77255  1.09823  0.40566
    213   2.25520  5.18901  2.78265  2.18355  4.51265  3.48322  3.24211  3.98570  2.36567  3.48549  4.23817  2.14799  2.97742  2.79534  2.93360  2.69362  2.51447  3.56865  5.63465  4.23303    312 n x - -
          2.68618  4.42225  2.77519  2.73123  3.46354  2.40513  3.72494  3.29354  2.67741  2.69355  4.24690  2.90347  2.73739  3.18146  2.89801  2.37887  2.77519  2.98518  4.58477  3.61503
          0.04936  4.51050  3.29239  0.61958  0.77255  1.09823  0.40566
    214   2.69175  4.98769  2.89310  1.91537  4.25432  3.50194  3.70013  3.07046  2.23912  2.80221  3.70246  2.85232  3.61513  2.83073  2.94933  2.70077  2.34271  3.33505  5.47040  4.11289    313 e x - -
          2.68618  4.42225  2.77519  2.73123  3.46354  2.40513  3.72494  3.29354  2.67741  2.69355  4.24690  2.90347  2.73739  3.18146  2.89801  2.37887  2.77519  2.98518  4.58477  3.61503
          0.01701  4.47816  5.20050  0.61958  0.77255  1.12760  0.39128
    215   2.50823  4.44500  3.65682  3.12791  3.48821  3.54484  4.08433  3.03829  3.08401  2.82480  3.73418  3.47802  1.84740  3.39158  3.43604  2.85907  1.87082  2.35765  5.23157  3.99592    314 p x - -
          2.68618  4.42225  2.77519  2.73123  3.46354  2.40513  3.72494  3.29354  2.67741  2.69355  4.24690  2.90347  2.73739  3.18146  2.89801  2.37887  2.77519  2.98518  4.58477  3.61503
          0.01701  4.47816  5.20050  0.61958  0.77255  1.12760  0.39128
    216   3.11542  5.68494  1.12193  1.55991  4.96882  3.47656  3.95954  3.85011  2.92266  3.97161  4.80019  2.93394  4.06307  3.11184  3.49951  3.01263  3.39065  4.04116  6.13411  4.64036    315 d x - -
          2.68618  4.42225  2.77519  2.73123  3.46354  2.40513  3.72494  3.29354  2.67741  2.69355  4.24690  2.90347  2.73739  3.18146  2.89801  2.37887  2.77519  2.98518  4.58477  3.61503
          0.01701  4.47816  5.20050  0.61958  0.77255  1.12760  0.39128
    217   2.60569  4.32098  4.03188  3.47283  3.49803  3.82290  4.20206  1.79758  3.38291  2.37863  3.46357  3.75915  1.95074  3.65350  3.64303  2.96642  3.02128  2.06190  5.03057  3.82385    316 i x - -
          2.68618  4.42225  2.77519  2.73123  3.46354  2.40513  3.72494  3.29354  2.67741  2.69355  4.24690  2.90347  2.73739  3.18146  2.89801  2.37887  2.77519  2.98518  4.58477  3.61503
          0.01701  4.47816  5.20050  0.61958  0.77255  1.12760  0.39128
    218   1.92237  5.06993  3.02523  2.50441  4.42091  3.50191  3.73284  3.86411  1.83918  3.40267  4.18487  3.02902  3.64698  2.56145  2.90304  2.15345  2.97987  3.47970  5.57919  4.21965    317 k x - -
          2.68618  4.42225  2.77519  2.73123  3.46354  2.40513  3.72494  3.29354  2.67741  2.69355  4.24690  2.90347  2.73739  3.18146  2.89801  2.37887  2.77519  2.98518  4.58477  3.61503
          0.01701  4.47816  5.20050  0.61958  0.77255  0.61760  0.77487
    219   2.77582  5.19876  3.05239  2.39491  3.81233  3.32427  3.45932  3.97365  1.81911  3.48842  4.24926  3.04005  3.71856  2.10781  2.96101  2.75469  2.08972  3.57288  5.64851  4.26255    318 k x - -
          2.68618  4.42225  2.77519  2.73123  3.46354  2.40513  3.72494  3.29354  2.67741  2.69355  4.24690  2.90347  2.73739  3.18146  2.89801  2.37887  2.77519  2.98518  4.58477  3.61503
          0.01365  4.69698  5.41932  0.61958  0.77255  0.79935  0.59715
    220   2.81472  4.53096  3.39992  3.12111  3.47231  3.39779  4.06991  3.04350  3.12219  1.10984  3.66027  2.95662  3.63526  3.41714  3.46671  3.04030  3.06086  2.81826  5.12929  3.88777    319 l x - -
          2.68618  4.42225  2.77519  2.73123  3.46354  2.40513  3.72494  3.29354  2.67741  2.69355  4.24690  2.90347  2.73739  3.18146  2.89801  2.37887  2.77519  2.98518  4.58477  3.61503
          0.01329  4.72305  5.44539  0.61958  0.77255  0.45948  0.99861
    221   2.75593  4.70918  4.19405  3.93946  5.12591  3.46918  4.97800  4.58262  3.99297  4.24948  5.03871  3.97156  3.02122  4.25663  4.27253  0.52393  2.47145  3.89297  6.44185  5.26567    320 S x - -
          2.68618  4.42225  2.77519  2.73123  3.46354  2.40513  3.72494  3.29354  2.67741  2.69355  4.24690  2.90347  2.73739  3.18146  2.89801  2.37887  2.77519  2.98518  4.58477  3.61503
          0.01169  4.85090  5.57325  0.61958  0.77255  0.62039  0.77161
    222   2.52677  5.32323  2.36158  2.29912  4.66313  3.59370  3.78477  4.14599  2.44208  3.35199  4.36565  2.57994  3.98957  2.03805  2.92476  2.53583  2.18518  3.71117  5.75868  4.34994    321 q x - -
          2.68618  4.42225  2.77519  2.73123  3.46354  2.40513  3.72494  3.29354  2.67741  2.69355  4.24690  2.90347  2.73739  3.18146  2.89801  2.37887  2.77519  2.98518  4.58477  3.61503
          0.01169  4.85090  5.57325  0.61958  0.77255  0.62039  0.77161
    223   2.82476  5.10598  2.54781  1.99672  4.36810  3.63497  3.83721  2.91772  2.61889  3.18872  4.17054  2.36183  3.62289  2.97097  3.09248  2.83726  2.81340  2.10353  5.59321  4.23849    322 e x - -
          2.68618  4.42225  2.77519  2.73123  3.46354  2.40513  3.72494  3.29354  2.67741  2.69355  4.24690  2.90347  2.73739  3.18146  2.89801  2.37887  2.77519  2.98518  4.58477  3.61503
          0.01169  4.85090  5.57325  0.61958  0.77255  0.62039  0.77161
    224   2.78379  5.04210  3.23042  2.67124  3.79771  3.66083  3.85961  2.92972  1.86636  3.29817  4.11211  3.18991  2.22389  2.03723  3.09589  2.86625  3.06519  3.10053  5.54039  4.20611    323 k x - -
          2.68618  4.42225  2.77519  2.73123  3.46354  2.40513  3.72494  3.29354  2.67741  2.69355  4.24690  2.90347  2.73739  3.18146  2.89801  2.37887  2.77519  2.98518  4.58477  3.61503
          0.01169  4.85090  5.57325  0.61958  0.77255  0.62039  0.77161
    225   2.70024  4.69833  3.93120  3.52674  4.47808  3.57407  4.55030  3.80867  3.51992  3.55039  4.40858  2.85592  4.23872  3.82830  3.85499  2.75282  0.74795  2.69436  5.86237  4.63676    324 t x - -
          2.68618  4.42225  2.77519  2.73123  3.46354  2.40513  3.72494  3.29354  2.67741  2.69355  4.24690  2.90347  2.73739  3.18146  2.89801  2.37887  2.77519  2.98518  4.58477  3.61503
          0.01169  4.85090  5.57325  0.61958  0.77255  0.40994  1.08973
    226   2.02818  4.84709  3.39413  1.81862  3.68175  3.72893  3.94886  3.05557  2.81639  3.08263  2.21946  3.32259  3.67750  2.97077  3.08227  2.82943  3.07834  2.99365  5.38686  4.09655    325 e x - -
          2.68618  4.42225  2.77519  2.73123  3.46354  2.40513  3.72494  3.29354  2.67741  2.69355  4.24690  2.90347  2.73739  3.18146  2.89801  2.37887  2.77519  2.98518  4.58477  3.61503
          0.01103  4.90853  5.63088  0.61958  0.77255  0.48576  0.95510
    227   0.63029  3.11077  4.70148  4.30991  4.55644  2.89343  4.99244  3.91007  4.21364  3.66382  4.52675  4.15787  4.31735  4.42062  4.39311  2.56602  3.25760  2.55783  5.99773  4.84377    326 A x - -
          2.68618  4.42225  2.77519  2.73123  3.46354  2.40513  3.72494  3.29354  2.67741  2.69355  4.24690  2.90347  2.73739  3.18146  2.89801  2.37887  2.77519  2.98518  4.58477  3.61503
          0.01103  4.90853  5.63088  0.61958  0.77255  0.48576  0.95510
    228   1.92009  4.39868  4.80825  4.21926  3.29104  3.36233  4.56188  1.27744  4.05680  2.16702  3.51828  4.30551  4.56125  4.23228  4.14400  3.51732  3.25230  1.91562  5.10939  3.92556    327 i x - -
          2.68618  4.42225  2.77519  2.73123  3.46354  2.40513  3.72494  3.29354  2.67741  2.69355  4.24690  2.90347  2.73739  3.18146  2.89801  2.37887  2.77519  2.98518  4.58477  3.61503
          0.01103  4.90853  5.63088  0.61958  0.77255  0.48576  0.95510
    229   4.26404  0.10402  5.75061  5.74953  5.73569  4.56850  6.22451  5.25074  5.67619  5.00417  6.17918  5.57794  5.31351  5.97148  5.58817  4.52839  4.80316  4.87394  6.75418  5.98343    328 C x - -
          2.68618  4.42225  2.77519  2.73123  3.46354  2.40513  3.72494  3.29354  2.67741  2.69355  4.24690  2.90347  2.73739  3.18146  2.89801  2.37887  2.77519  2.98518  4.58477  3.61503
          0.01103  4.90853  5.63088  0.61958  0.77255  0.48576  0.95510
    230   2.78998  5.36435  3.16161  1.80202  4.70542  3.67528  3.84645  4.16712  1.29270  3.39391  4.41330  3.15070  4.06984  2.64981  2.97585  2.88521  2.96510  3.47638  5.78900  4.40925    329 k x - -
          2.68618  4.42225  2.77519  2.73123  3.46354  2.40513  3.72494  3.29354  2.67741  2.69355  4.24690  2.90347  2.73739  3.18146  2.89801  2.37887  2.77519  2.98518  4.58477  3.61503
          0.01103  4.90853  5.63088  0.61958  0.77255  0.48576  0.95510
    231   2.16549  5.20626  3.17258  2.63723  4.57982  2.61410  3.88373  4.03510  2.53320  3.57016  4.33943  1.98990  4.05084  3.00145  2.98446  2.34629  2.02772  3.63365  5.74602  4.37024    330 n x - -
          2.68618  4.42225  2.77519  2.73123  3.46354  2.40513  3.72494  3.29354  2.67741  2.69355  4.24690  2.90347  2.73739  3.18146  2.89801  2.37887  2.77519  2.98518  4.58477  3.61503
          0.01103  4.90853  5.63088  0.61958  0.77255  0.48576  0.95510
    232   2.18770  5.06709  2.67564  2.50364  2.78698  2.18455  3.87219  3.44806  2.66676  3.32905  4.13651  3.19409  3.10488  3.01725  3.13356  2.50627  2.75665  3.40304  5.56576  3.80184    331 g x - -
          2.68618  4.42225  2.77519  2.73123  3.46354  2.40513  3.72494  3.29354  2.67741  2.69355  4.24690  2.90347  2.73739  3.18146  2.89801  2.37887  2.77519  2.98518  4.58477  3.61503
          0.01103  4.90853  5.63088  0.61958  0.77255  0.48576  0.95510
    233   2.32725  5.30233  2.18141  2.38537  4.62637  3.25132  3.81465  4.09776  2.55975  3.12133  4.34965  2.95208  3.20544  2.70880  3.04921  2.65148  1.90728  3.53657  5.74869  4.35049    332 t x - -
          2.68593  4.42230  2.77506  2.73119  3.46359  2.40510  3.72500  3.29359  2.67746  2.69360  4.24695  2.90352  2.73745  3.18151  2.89806  2.37887  2.77520  2.98523  4.58482  3.61508
          0.43089  2.30113  1.38661  0.47910  0.96585  0.48576  0.95510
    234   2.81198  5.31452  2.31661  2.27215  4.64576  2.25540  3.75892  4.13017  2.46123  3.61452  4.36508  2.83422  3.94895  2.08073  3.02801  2.61015  2.42277  3.69895  5.75300  4.33603    335 q x - -
          2.68618  4.42225  2.77519  2.73123  3.46354  2.40513  3.72494  3.29354  2.67741  2.69355  4.24690  2.90347  2.73739  3.18146  2.89801  2.37887  2.77519  2.98518  4.58477  3.61503
          0.01466  4.62573  5.34807  0.61958  0.77255  0.89488  0.52536
    235   2.62588  4.94327  2.97746  2.59566  4.18863  3.00175  3.78910  3.60511  2.48007  3.00284  4.02268  2.84078  2.44318  2.94026  3.05468  2.43413  2.56999  2.31222  5.45473  4.12046    336 v x - -
          2.68618  4.42225  2.77519  2.73123  3.46354  2.40513  3.72494  3.29354  2.67741  2.69355  4.24690  2.90347  2.73739  3.18146  2.89801  2.37887  2.77519  2.98518  4.58477  3.61503
          0.01427  4.65242  5.37477  0.61958  0.77255  0.27880  1.41342
    236   2.74790  5.24488  2.66140  2.42039  4.54832  3.37565  3.64429  3.88421  2.17991  3.03123  3.92545  2.65962  4.02330  2.83569  3.06098  2.11554  2.74881  2.32374  5.70331  3.90221    337 s x - -
          2.68618  4.42225  2.77519  2.73123  3.46354  2.40513  3.72494  3.29354  2.67741  2.69355  4.24690  2.90347  2.73739  3.18146  2.89801  2.37887  2.77519  2.98518  4.58477  3.61503
          0.01103  4.90853  5.63088  0.61958  0.77255  0.48576  0.95510
    237   1.95971  5.06854  2.64534  2.77848  4.50555  2.03276  4.00593  3.93694  2.81232  3.23202  4.32162  3.27715  3.72374  3.15118  3.27861  2.89900  1.68376  3.55614  5.74290  4.40067    338 t x - -
          2.68618  4.42225  2.77519  2.73123  3.46354  2.40513  3.72494  3.29354  2.67741  2.69355  4.24690  2.90347  2.73739  3.18146  2.89801  2.37887  2.77519  2.98518  4.58477  3.61503
          0.01103  4.90853  5.63088  0.61958  0.77255  0.48576  0.95510
    238   1.11273  3.40062  4.43570  4.03349  4.89104  1.23646  4.94200  4.32066  3.99084  4.00181  4.81175  3.47292  4.28248  4.24360  4.26993  2.53556  2.79783  3.74295  6.25187  5.07904    339 a x - -
          2.68618  4.42225  2.77519  2.73123  3.46354  2.40513  3.72494  3.29354  2.67741  2.69355  4.24690  2.90347  2.73739  3.18146  2.89801  2.37887  2.77519  2.98518  4.58477  3.61503
          0.01103  4.90853  5.63088  0.61958  0.77255  0.48576  0.95510
    239   3.23730  4.57858  5.18783  4.58099  2.17779  4.44599  4.76698  1.99505  4.38387  1.16878  3.05436  4.60311  4.74859  4.46335  4.38337  3.76911  3.46404  1.88227  5.16162  3.22685    340 l x - -
          2.68618  4.42225  2.77519  2.73123  3.46354  2.40513  3.72494  3.29354  2.67741  2.69355  4.24690  2.90347  2.73739  3.18146  2.89801  2.37887  2.77519  2.98518  4.58477  3.61503
          0.01103  4.90853  5.63088  0.61958  0.77255  0.48576  0.95510
    240   4.26404  0.10402  5.75061  5.74953  5.73569  4.56850  6.22451  5.25074  5.67619  5.00417  6.17918  5.57794  5.31351  5.97148  5.58817  4.52839  4.80316  4.87394  6.75418  5.98343    341 C x - -
          2.68618  4.42225  2.77519  2.73123  3.46354  2.40513  3.72494  3.29354  2.67741  2.69355  4.24690  2.90347  2.73739  3.18146  2.89801  2.37887  2.77519  2.98518  4.58477  3.61503
          0.01103  4.90853  5.63088  0.61958  0.77255  0.48576  0.95510
    241   2.73223  5.35133  1.99022  2.06656  4.68703  3.62067  3.81860  4.16811  2.48550  3.65258  4.39548  2.78456  4.02095  2.67691  2.89194  2.04683  3.08996  2.55393  5.78881  4.38065    342 d x - -
          2.68618  4.42225  2.77519  2.73123  3.46354  2.40513  3.72494  3.29354  2.67741  2.69355  4.24690  2.90347  2.73739  3.18146  2.89801  2.37887  2.77519  2.98518  4.58477  3.61503
          0.01103  4.90853  5.63088  0.61958  0.77255  0.48576  0.95510
    242   2.40332  4.31462  4.69639  4.09570  2.88508  4.07091  4.40017  2.11623  3.92230  1.27546  3.40380  4.17132  3.00626  4.08635  3.99684  3.37628  2.78488  2.24224  4.94587  3.76818    343 l x - -
          2.68618  4.42225  2.77519  2.73123  3.46354  2.40513  3.72494  3.29354  2.67741  2.69355  4.24690  2.90347  2.73739  3.18146  2.89801  2.37887  2.77519  2.98518  4.58477  3.61503
          0.01103  4.90853  5.63088  0.61958  0.77255  0.48576  0.95510
    243   2.80907  5.36892  2.72033  2.25598  4.71262  3.27913  3.24260  4.19909  1.68444  3.67342  4.41085  2.17559  4.01754  2.76417  3.04736  2.24364  2.92268  3.75900  5.80139  4.38874    344 k x - -
          2.68618  4.42225  2.77519  2.73123  3.46354  2.40513  3.72494  3.29354  2.67741  2.69355  4.24690  2.90347  2.73739  3.18146  2.89801  2.37887  2.77519  2.98518  4.58477  3.61503
          0.01103  4.90853  5.63088  0.61958  0.77255  0.48576  0.95510
    244   2.99827  5.18422  2.96414  2.68284  4.77877  3.65246  4.22275  4.21894  3.09511  3.80940  4.62043  3.36623  4.22109  3.38786  3.56676  1.09538  1.59116  3.79674  6.02224  4.67124    345 s x - -
          2.68618  4.42225  2.77519  2.73123  3.46354  2.40513  3.72494  3.29354  2.67741  2.69355  4.24690  2.90347  2.73739  3.18146  2.89801  2.37887  2.77519  2.98518  4.58477  3.61503
          0.01103  4.90853  5.63088  0.61958  0.77255  0.48576  0.95510
    245   4.26404  0.10402  5.75061  5.74953  5.73569  4.56850  6.22451  5.25074  5.67619  5.00417  6.17918  5.57794  5.31351  5.97148  5.58817  4.52839  4.80316  4.87394  6.75418  5.98343    346 C x - -
          2.68618  4.42225  2.77519  2.73123  3.46354  2.40513  3.72494  3.29354  2.67741  2.69355  4.24690  2.90347  2.73739  3.18146  2.89801  2.37887  2.77519  2.98518  4.58477  3.61503
          0.01103  4.90853  5.63088  0.61958  0.77255  0.48576  0.95510
    246   2.55543  5.30542  2.70840  2.51500  4.05216  2.25015  3.80885  3.79535  2.32579  3.60292  4.35090  2.51589  3.20314  2.61404  2.85046  2.38478  3.07020  3.19625  5.74915  3.52317    347 g x - -
          2.68618  4.42225  2.77519  2.73123  3.46354  2.40513  3.72494  3.29354  2.67741  2.69355  4.24690  2.90347  2.73739  3.18146  2.89801  2.37887  2.77519  2.98518  4.58477  3.61503
          0.01103  4.90853  5.63088  0.61958  0.77255  0.48576  0.95510
    247   2.61717  4.55384  3.76344  3.19521  3.68755  2.34101  3.64683  2.17814  3.07726  2.66111  2.45915  2.76731  4.21969  3.14308  3.49136  2.80093  2.92994  2.31262  5.13843  3.90781    348 i x - -
          2.68629  4.42236  2.77530  2.73134  3.46365  2.40519  3.72505  3.29365  2.67710  2.69366  4.24701  2.90330  2.73750  3.18157  2.89801  2.37893  2.77455  2.98518  4.58488  3.61514
          0.36148  1.20474  5.63088  0.10072  2.34532  0.48576  0.95510
    248   2.64139  4.92515  3.32755  2.53503  3.14647  3.41015  3.12669  3.53068  2.57146  2.85268  4.00547  3.27130  2.05025  3.09868  3.20300  2.71492  2.39897  3.23916  5.45077  2.95845    350 p x - -
          2.68618  4.42225  2.77519  2.73123  3.46354  2.40513  3.72494  3.29354  2.67741  2.69355  4.24690  2.90347  2.73739  3.18146  2.89801  2.37887  2.77519  2.98518  4.58477  3.61503
          0.41671  4.90853  1.09840  0.61958  0.77255  0.48576  0.95510
    249   2.19817  5.26362  2.65958  2.22148  4.58536  3.48841  3.75611  4.05830  2.54208  3.56473  4.33333  2.81912  3.93430  1.60981  3.03964  2.44542  3.04856  3.64634  5.72185  4.31356    351 q . - -
          2.68631  4.42246  2.77532  2.73144  3.46375  2.40528  3.72493  3.29346  2.67746  2.69360  4.24665  2.90368  2.73632  3.18168  2.89812  2.37880  2.77488  2.98540  4.58498  3.61504
          0.45965  1.05511  3.89518  0.87995  0.53581  1.10026  0.40464
    250   2.14689  4.41546  3.56792  3.00258  3.56226  3.66167  3.92923  2.62525  2.95716  2.63606  3.52761  3.18596  3.22920  3.25995  3.31181  2.78007  2.01848  2.37798  5.00617  3.12431    374 t x - -
          2.68618  4.42225  2.77519  2.73123  3.46354  2.40513  3.72494  3.29354  2.67741  2.69355  4.24690  2.90347  2.73739  3.18146  2.89801  2.37887  2.77519  2.98518  4.58477  3.61503
          0.01676  4.49322  5.21557  0.61958  0.77255  0.24724  1.51846
    251   1.84806  4.71591  4.24640  3.87341  4.94860  3.51225  4.87222  4.37778  3.87087  4.05033  4.85244  3.95347  1.14054  4.14162  4.18061  2.41972  1.58235  3.78394  6.28332  5.09237    375 p x - -
          2.68618  4.42225  2.77519  2.73123  3.46354  2.40513  3.72494  3.29354  2.67741  2.69355  4.24690  2.90347  2.73739  3.18146  2.89801  2.37887  2.77519  2.98518  4.58477  3.61503
          0.01114  4.89844  5.62078  0.61958  0.77255  0.51129  0.91560
    252   2.66767  4.52031  3.87366  2.90010  3.65643  3.88498  4.15710  2.66760  3.02149  2.72442  3.63279  3.67964  4.26522  3.29590  3.55320  3.14664  2.44006  1.16954  5.12529  3.90460    376 v x - -
          2.68618  4.42225  2.77519  2.73123  3.46354  2.40513  3.72494  3.29354  2.67741  2.69355  4.24690  2.90347  2.73739  3.18146  2.89801  2.37887  2.77519  2.98518  4.58477  3.61503
          0.03975  4.89844  3.45731  0.61958  0.77255  0.51129  0.91560
    253   2.67669  0.43375  5.01998  4.91893  5.19794  2.57232  5.50135  4.54674  4.79393  4.36303  5.20674  4.39050  4.39346  4.96889  4.82280  3.05579  3.39843  3.88983  6.57354  5.50862    377 C x - -
          2.68618  4.42225  2.77519  2.73123  3.46354  2.40513  3.72494  3.29354  2.67741  2.69355  4.24690  2.90347  2.73739  3.18146  2.89801  2.37887  2.77519  2.98518  4.58477  3.61503
          0.01146  4.87015  5.59249  0.61958  0.77255  0.57826  0.82297
    254   2.73705  5.31571  2.85757  2.34243  4.65126  3.29654  3.18821  4.13073  2.43290  3.41209  4.35910  2.64905  3.99661  1.92597  3.02206  2.68713  1.96030  3.47755  5.75395  4.34849    378 q x - -
          2.68618  4.42225  2.77519  2.73123  3.46354  2.40513  3.72494  3.29354  2.67741  2.69355  4.24690  2.90347  2.73739  3.18146  2.89801  2.37887  2.77519  2.98518  4.58477  3.61503
          0.01146  4.87015  5.59249  0.61958  0.77255  0.57826  0.82297
    255   2.68753  5.36195  2.64363  2.33503  4.70090  3.16495  3.81577  4.18518  2.56452  3.66560  4.40804  2.54578  4.01494  1.77943  3.06060  2.15899  2.41236  3.75008  5.79912  4.38673    379 q x - -
          2.68618  4.42225  2.77519  2.73123  3.46354  2.40513  3.72494  3.29354  2.67741  2.69355  4.24690  2.90347  2.73739  3.18146  2.89801  2.37887  2.77519  2.98518  4.58477  3.61503
          0.01146  4.87015  5.59249  0.61958  0.77255  0.57826  0.82297
    256   4.19216  0.11233  5.69090  5.68297  5.66013  4.51103  6.16072  5.15367  5.60246  4.91864  6.09181  5.50958  5.25666  5.89982  5.52171  4.45662  4.73000  4.78319  6.69792  5.90987    380 C x - -
          2.68618  4.42225  2.77519  2.73123  3.46354  2.40513  3.72494  3.29354  2.67741  2.69355  4.24690  2.90347  2.73739  3.18146  2.89801  2.37887  2.77519  2.98518  4.58477  3.61503
          0.01146  4.87015  5.59249  0.61958  0.77255  0.57826  0.82297
    257   2.76312  4.81310  3.39761  2.83671  3.81733  3.72020  3.39769  3.38387  2.71181  2.90565  3.90059  2.25387  4.10613  3.15214  2.88453  2.93841  1.98317  2.51195  5.35503  2.46219    381 t x - -
          2.68618  4.42225  2.77519  2.73123  3.46354  2.40513  3.72494  3.29354  2.67741  2.69355  4.24690  2.90347  2.73739  3.18146  2.89801  2.37887  2.77519  2.98518  4.58477  3.61503
          0.01146  4.87015  5.59249  0.61958  0.77255  0.57826  0.82297
    258   2.65842  5.32622  3.07350  1.24637  4.65204  3.38635  3.82626  4.12192  2.29011  2.98626  4.37627  3.10069  3.40926  2.57553  3.04568  2.83825  3.10088  3.70730  5.76837  4.37211    382 e x - -
          2.68618  4.42225  2.77519  2.73123  3.46354  2.40513  3.72494  3.29354  2.67741  2.69355  4.24690  2.90347  2.73739  3.18146  2.89801  2.37887  2.77519  2.98518  4.58477  3.61503
          0.01146  4.87015  5.59249  0.61958  0.77255  0.50959  0.91815
    259   2.79406  4.34075  4.89991  4.29372  2.66562  4.15863  4.49019  2.17318  4.09426  1.85776  3.28155  4.30576  4.50864  4.22648  4.11814  3.47288  3.20574  1.42064  4.97228  2.21828    383 v x - -
          2.68618  4.42225  2.77519  2.73123  3.46354  2.40513  3.72494  3.29354  2.67741  2.69355  4.24690  2.90347  2.73739  3.18146  2.89801  2.37887  2.77519  2.98518  4.58477  3.61503
          0.01126  4.88765  5.61000  0.61958  0.77255  0.53757  0.87746
    260   2.75872  4.79887  3.09747  2.86860  3.98575  3.73186  3.96402  2.43357  2.84984  3.03666  3.46517  2.62877  4.12133  3.18261  3.27447  2.20535  1.68181  2.91237  5.35271  4.07115    384 t x - -
          2.68618  4.42225  2.77519  2.73123  3.46354  2.40513  3.72494  3.29354  2.67741  2.69355  4.24690  2.90347  2.73739  3.18146  2.89801  2.37887  2.77519  2.98518  4.58477  3.61503
          0.01126  4.88765  5.61000  0.61958  0.77255  0.53757  0.87746
    261   2.84929  4.49828  3.85398  3.28264  3.62490  3.85987  4.12475  2.27258  2.67767  2.42800  3.04492  3.65102  1.65625  3.31741  3.53576  2.92599  2.88967  2.49669  5.09044  3.86946    385 p x - -
          2.68618  4.42225  2.77519  2.73123  3.46354  2.40513  3.72494  3.29354  2.67741  2.69355  4.24690  2.90347  2.73739  3.18146  2.89801  2.37887  2.77519  2.98518  4.58477  3.61503
          0.01126  4.88765  5.61000  0.61958  0.77255  0.53757  0.87746
    262   2.87646  5.47945  1.81521  2.49962  4.81201  2.51936  3.89689  4.30181  2.34853  3.78054  4.53300  1.88216  4.07986  2.91507  3.18612  2.90977  2.41962  3.86525  5.91603  4.49048    386 d x - -
          2.68618  4.42225  2.77519  2.73123  3.46354  2.40513  3.72494  3.29354  2.67741  2.69355  4.24690  2.90347  2.73739  3.18146  2.89801  2.37887  2.77519  2.98518  4.58477  3.61503
          0.01126  4.88765  5.61000  0.61958  0.77255  0.53757  0.87746
    263   2.47968  5.30480  2.90550  2.14331  4.64109  2.55049  3.81678  4.11499  2.56396  3.61297  4.36232  2.84638  2.52291  2.92070  3.05465  1.91809  2.78441  3.42243  5.75978  4.35934    387 s x - -
          2.68618  4.42225  2.77519  2.73123  3.46354  2.40513  3.72494  3.29354  2.67741  2.69355  4.24690  2.90347  2.73739  3.18146  2.89801  2.37887  2.77519  2.98518  4.58477  3.61503
          0.07697  4.88765  2.70988  0.61958  0.77255  0.53757  0.87746
    264   2.53746  5.29047  3.06116  2.46578  4.62473  2.82141  3.78114  4.10136  2.30556  3.59290  4.33860  2.17849  2.92974  2.58321  3.01321  2.07424  2.57009  3.67628  5.73439  4.33150    388 s x - -
          2.68618  4.42225  2.77519  2.73123  3.46354  2.40513  3.72494  3.29354  2.67741  2.69355  4.24690  2.90347  2.73739  3.18146  2.89801  2.37887  2.77519  2.98518  4.58477  3.61503
          0.02002  4.82271  4.44206  0.61958  0.77255  0.44855  1.01764
    265   2.35455  5.31031  2.45240  2.48951  4.64057  2.16429  3.80976  4.11525  2.29549  3.61130  4.35989  2.44321  4.01045  2.91306  3.04710  2.70075  2.28836  3.31827  5.75678  4.35502    389 g x - -
          2.68618  4.42225  2.77519  2.73123  3.46354  2.40513  3.72494  3.29354  2.67741  2.69355  4.24690  2.90347  2.73739  3.18146  2.89801  2.37887  2.77519  2.98518  4.58477  3.61503
          0.03174  4.88026  3.74456  0.61958  0.77255  0.52531  0.89495
    266   2.82706  4.98830  2.23950  2.69431  3.05926  3.66748  3.87424  3.62590  2.53676  2.77039  3.54839  2.29094  3.65760  2.76761  3.14486  2.87275  2.68846  2.37920  5.49878  4.17271    390 d x - -
          2.68618  4.42225  2.77520  2.73124  3.46354  2.40513  3.72495  3.29337  2.67741  2.69355  4.24690  2.90347  2.73740  3.18147  2.89801  2.37887  2.77520  2.98519  4.58477  3.61504
          0.19812  3.68071  1.86739  0.47588  0.97111  0.50587  0.92378
    267   2.33387  5.20840  2.10495  2.22275  4.53523  3.56497  3.80261  3.99307  2.57427  3.52239  4.29182  3.06456  3.98408  2.91930  3.06345  2.44046  1.82730  3.28411  5.69551  4.30757    392 t x - -
          2.68618  4.42225  2.77519  2.73123  3.46354  2.40513  3.72494  3.29354  2.67741  2.69355  4.24690  2.90347  2.73739  3.18146  2.89801  2.37887  2.77519  2.98518  4.58477  3.61503
          0.01323  4.72771  5.45006  0.61958  0.77255  0.36700  1.18029
    268   2.65643  5.02938  3.06551  2.48429  4.27765  2.29208  3.88312  3.69336  2.68723  2.97065  4.11307  3.20695  2.29453  3.03523  3.15018  2.74328  2.17473  2.68494  5.54548  4.21200    393 t x - -
          2.68618  4.42225  2.77519  2.73123  3.46354  2.40513  3.72494  3.29354  2.67741  2.69355  4.24690  2.90347  2.73739  3.18146  2.89801  2.37887  2.77519  2.98518  4.58477  3.61503
          0.01126  4.88765  5.61000  0.61958  0.77255  0.53757  0.87746
    269   2.01696  5.12710  3.02849  2.41351  4.39288  3.64521  3.84336  2.74400  2.24688  3.39790  4.18982  2.98805  4.03639  2.97434  2.79993  2.50873  2.22205  2.86454  5.61060  4.25356    394 a x - -
          2.68618  4.42225  2.77519  2.73123  3.46354  2.40513  3.72494  3.29354  2.67741  2.69355  4.24690  2.90347  2.73739  3.18146  2.89801  2.37887  2.77519  2.98518  4.58477  3.61503
          0.04036  4.88765  3.44143  0.61958  0.77255  0.53757  0.87746
    270   2.43714  4.37294  4.12453  3.54517  3.34892  3.91248  4.20415  2.32864  2.96530  2.14180  3.48670  3.82158  4.28518  3.70069  3.69058  2.13824  2.17727  1.95407  4.98290  3.78170    395 v x - -
          2.68618  4.42225  2.77519  2.73123  3.46354  2.40513  3.72494  3.29354  2.67741  2.69355  4.24690  2.90347  2.73739  3.18146  2.89801  2.37887  2.77519  2.98518  4.58477  3.61503
          0.01159  4.85889  5.58123  0.61958  0.77255  0.60323  0.79196
    271   2.91466  5.02398  3.37607  3.10384  4.97555  1.07428  4.40993  4.44748  3.26918  4.02485  4.81897  2.65171  4.22889  3.58716  3.32286  1.56394  3.32304  3.90863  6.19865  4.88343    396 g x - -
          2.68618  4.42225  2.77519  2.73123  3.46354  2.40513  3.72494  3.29354  2.67741  2.69355  4.24690  2.90347  2.73739  3.18146  2.89801  2.37887  2.77519  2.98518  4.58477  3.61503
          0.01159  4.85889  5.58123  0.61958  0.77255  0.60323  0.79196
    272   1.92212  5.32020  2.88737  2.27011  4.65288  3.60204  3.79990  4.13122  2.35436  3.62053  4.36591  2.27806  3.44827  2.75902  3.03679  2.69431  2.06903  3.70453  5.76063  4.35513    397 a x - -
          2.68618  4.42225  2.77519  2.73123  3.46354  2.40513  3.72494  3.29354  2.67741  2.69355  4.24690  2.90347  2.73739  3.18146  2.89801  2.37887  2.77519  2.98518  4.58477  3.61503
          0.01159  4.85889  5.58123  0.61958  0.77255  0.60323  0.79196
    273   2.66770  4.86266  2.93605  2.69434  4.06494  3.70229  3.93690  3.45188  2.75579  2.93781  3.95661  3.06768  4.09891  3.13509  3.23692  2.81128  1.49408  2.10248  5.40748  4.11161    398 t x - -
          2.68618  4.42225  2.77519  2.73123  3.46354  2.40513  3.72494  3.29354  2.67741  2.69355  4.24690  2.90347  2.73739  3.18146  2.89801  2.37887  2.77519  2.98518  4.58477  3.61503
          0.01159  4.85889  5.58123  0.61958  0.77255  0.60323  0.79196
    274   2.73111  4.44586  3.61424  3.34877  3.26783  3.86392  4.13989  2.67916  3.28111  2.02335  3.55622  3.69172  2.15807  3.55682  3.57817  2.65841  2.04312  2.36093  5.04468  3.83027    399 l x - -
          2.68618  4.42225  2.77519  2.73123  3.46354  2.40513  3.72494  3.29354  2.67741  2.69355  4.24690  2.90347  2.73739  3.18146  2.89801  2.37887  2.77519  2.98518  4.58477  3.61503
          0.01159  4.85889  5.58123  0.61958  0.77255  0.60323  0.79196
    275   2.91884  4.31037  4.71144  4.11441  3.26622  4.09041  4.42653  1.75913  3.94299  2.28367  3.43060  3.74140  4.44995  4.11292  4.02065  3.39807  2.29497  1.30862  4.97356  3.39525    400 v x - -
          2.68618  4.42225  2.77519  2.73123  3.46354  2.40513  3.72494  3.29354  2.67741  2.69355  4.24690  2.90347  2.73739  3.18146  2.89801  2.37887  2.77519  2.98518  4.58477  3.61503
          0.01159  4.85889  5.58123  0.61958  0.77255  0.49333  0.94312
    276   2.64809  5.45461  1.86500  2.13776  4.78992  3.09588  3.87395  4.28013  2.52778  3.75617  4.50382  2.98369  1.99924  2.65759  3.15154  2.61717  3.17056  3.84115  5.88868  4.46491    401 d x - -
          2.68618  4.42225  2.77519  2.73123  3.46354  2.40513  3.72494  3.29354  2.67741  2.69355  4.24690  2.90347  2.73739  3.18146  2.89801  2.37887  2.77519  2.98518  4.58477  3.61503
          0.01126  4.88765  5.61000  0.61958  0.77255  0.53757  0.87746
    277   2.72323  5.31590  3.11898  2.56018  4.64967  3.62791  3.62506  4.12061  1.66019  3.61256  4.36208  3.10252  3.73758  1.95654  2.71646  2.20391  2.80498  3.32354  5.75260  4.35885    402 k x - -
          2.68618  4.42225  2.77519  2.73123  3.46354  2.40513  3.72494  3.29354  2.67741  2.69355  4.24690  2.90347  2.73739  3.18146  2.89801  2.37887  2.77519  2.98518  4.58477  3.61503
          0.01126  4.88765  5.61000  0.61958  0.77255  0.53757  0.87746
    278   2.60393  4.52535  4.92423  4.35673  3.71668  4.37961  4.79576  2.09515  4.21501  2.59209  2.93093  4.47696  3.69995  4.41468  4.33582  3.70731  3.40079  0.81061  5.35687  4.16827    403 v x - -
          2.68618  4.42225  2.77519  2.73123  3.46354  2.40513  3.72494  3.29354  2.67741  2.69355  4.24690  2.90347  2.73739  3.18146  2.89801  2.37887  2.77519  2.98518  4.58477  3.61503
          0.01126  4.88765  5.61000  0.61958  0.77255  0.53757  0.87746
    279   2.83451  5.17858  3.15282  2.06204  4.46214  3.63505  3.83197  3.12388  2.59764  3.45792  4.23789  2.95980  3.51383  2.46914  3.07663  1.89953  2.18370  3.00025  5.65211  4.28272    404 s x - -
          2.68618  4.42225  2.77519  2.73123  3.46354  2.40513  3.72494  3.29354  2.67741  2.69355  4.24690  2.90347  2.73739  3.18146  2.89801  2.37887  2.77519  2.98518  4.58477  3.61503
          0.01126  4.88765  5.61000  0.61958  0.77255  0.53757  0.87746
    280   3.47489  0.34466  5.35181  5.12249  4.46096  4.18227  5.51008  3.57379  4.81894  2.82683  4.68521  4.89201  4.90575  5.14560  4.87055  3.78221  3.95714  3.38755  6.08946  4.81504    405 C x - -
          2.68618  4.42225  2.77519  2.73123  3.46354  2.40513  3.72494  3.29354  2.67741  2.69355  4.24690  2.90347  2.73739  3.18146  2.89801  2.37887  2.77519  2.98518  4.58477  3.61503
          0.01126  4.88765  5.61000  0.61958  0.77255  0.53757  0.87746
    281   2.72960  5.34545  1.78466  2.01847  4.68647  2.99774  3.80174  3.94077  2.54133  3.64910  4.38793  2.82097  3.52654  2.82833  2.62986  2.67679  2.49359  3.73407  5.78028  4.37004    406 d x - -
          2.68618  4.42225  2.77519  2.73123  3.46354  2.40513  3.72494  3.29354  2.67741  2.69355  4.24690  2.90347  2.73739  3.18146  2.89801  2.37887  2.77519  2.98518  4.58477  3.61503
          0.01126  4.88765  5.61000  0.61958  0.77255  0.45467  1.00691
    282   2.71903  5.35324  2.18578  2.46265  4.69370  2.29921  3.81177  4.17716  2.09482  3.65670  4.39632  2.43959  4.01566  2.91050  2.83436  2.22600  3.08334  3.33098  5.78868  4.37904    407 k x - -
          2.68618  4.42225  2.77519  2.73123  3.46354  2.40513  3.72494  3.29354  2.67741  2.69355  4.24690  2.90347  2.73739  3.18146  2.89801  2.37887  2.77519  2.98518  4.58477  3.61503
          0.01103  4.90853  5.63088  0.61958  0.77255  0.48576  0.95510
    283   3.17803  5.60366  2.39336  2.68096  5.13367  1.72458  4.19875  4.64062  3.11048  4.13740  4.92841  1.57925  4.25596  3.34206  3.65385  1.71105  3.48459  4.16307  6.28762  4.83931    408 n x - -
          2.68618  4.42225  2.77519  2.73123  3.46354  2.40513  3.72494  3.29354  2.67741  2.69355  4.24690  2.90347  2.73739  3.18146  2.89801  2.37887  2.77519  2.98518  4.58477  3.61503
          0.01103  4.90853  5.63088  0.61958  0.77255  0.48576  0.95510
    284   4.70905  5.82378  5.45835  5.33357  2.61213  5.19724  4.18555  4.34860  5.04315  3.07514  4.94518  4.90795  5.55228  5.02763  4.99863  4.70179  4.96012  4.31016  4.29202  0.29521    409 Y x - -
          2.68618  4.42225  2.77519  2.73123  3.46354  2.40513  3.72494  3.29354  2.67741  2.69355  4.24690  2.90347  2.73739  3.18146  2.89801  2.37887  2.77519  2.98518  4.58477  3.61503
          0.01103  4.90853  5.63088  0.61958  0.77255  0.48576  0.95510
    285   2.87237  4.32067  4.44083  3.84993  1.92817  3.99137  4.29385  2.62997  3.71224  2.34236  3.29977  2.22517  4.35895  3.91395  3.85695  2.93717  3.10451  1.71786  4.92035  3.13507    410 v x - -
          2.68618  4.42225  2.77519  2.73123  3.46354  2.40513  3.72494  3.29354  2.67741  2.69355  4.24690  2.90347  2.73739  3.18146  2.89801  2.37887  2.77519  2.98518  4.58477  3.61503
          0.01103  4.90853  5.63088  0.61958  0.77255  0.48576  0.95510
    286   3.04156  4.42783  4.84091  4.23955  1.50851  4.20160  4.49560  2.58309  3.25677  1.59303  2.14688  4.30516  4.54194  4.19652  4.11372  3.51042  3.27081  2.62154  4.98128  3.39790    411 f x - -
          2.68618  4.42225  2.77519  2.73123  3.46354  2.40513  3.72494  3.29354  2.67741  2.69355  4.24690  2.90347  2.73739  3.18146  2.89801  2.37887  2.77519  2.98518  4.58477  3.61503
          0.01103  4.90853  5.63088  0.61958  0.77255  0.48576  0.95510
    287   2.73870  5.37361  3.07588  2.56541  4.71817  2.84264  3.84472  4.19635  2.09377  3.68073  4.42866  1.83991  2.47364  2.20760  3.06275  2.78635  3.12438  3.76706  5.81581  4.41229    412 n x - -
          2.68618  4.42225  2.77519  2.73123  3.46354  2.40513  3.72494  3.29354  2.67741  2.69355  4.24690  2.90347  2.73739  3.18146  2.89801  2.37887  2.77519  2.98518  4.58477  3.61503
          0.01103  4.90853  5.63088  0.61958  0.77255  0.48576  0.95510
    288   2.32008  5.30159  2.75533  2.55173  4.62693  3.20805  3.81060  3.43166  2.18202  3.59860  4.34791  2.48658  3.64515  2.61461  3.04292  2.62938  1.90980  3.47837  5.74672  4.34811    413 t x - -
          2.68609  4.42227  2.77522  2.73125  3.46356  2.40515  3.72497  3.29356  2.67732  2.69357  4.24692  2.90349  2.73742  3.18149  2.89788  2.37889  2.77522  2.98521  4.58479  3.61505
          0.45150  3.01232  1.15789  0.51385  0.91178  0.48576  0.95510
    289   2.67300  5.03189  3.05116  2.32928  4.30184  3.53909  3.27833  3.37546  2.36951  3.30114  4.09893  3.04860  1.75247  2.70897  2.94793  2.75736  2.78979  3.38261  5.51034  4.16030    416 p x - -
          2.68618  4.42225  2.77519  2.73123  3.46354  2.40513  3.72494  3.29354  2.67741  2.69355  4.24690  2.90347  2.73739  3.18146  2.89801  2.37887  2.77519  2.98518  4.58477  3.61503
          0.01604  4.53665  5.25900  0.61958  0.77255  0.24062  1.54243
    290   2.86049  5.36276  2.98675  2.25760  4.70257  3.19838  3.81869  4.18613  2.26736  3.66569  4.40638  2.38685  4.02157  2.16635  3.05336  2.32176  1.92492  3.75089  5.79788  4.38766    417 t x - -
          2.68618  4.42225  2.77519  2.73123  3.46354  2.40513  3.72494  3.29354  2.67741  2.69355  4.24690  2.90347  2.73739  3.18146  2.89801  2.37887  2.77519  2.98518  4.58477  3.61503
          0.01103  4.90853  5.63088  0.61958  0.77255  0.48576  0.95510
    291   3.27550  5.87837  1.19253  2.00830  5.19209  3.40761  4.13781  4.71293  3.05493  4.17664  4.96836  1.76897  4.26103  3.27390  3.62306  2.81842  2.88482  4.25991  6.31547  4.82674    418 d x - -
          2.68618  4.42225  2.77519  2.73123  3.46354  2.40513  3.72494  3.29354  2.67741  2.69355  4.24690  2.90347  2.73739  3.18146  2.89801  2.37887  2.77519  2.98518  4.58477  3.61503
          0.01103  4.90853  5.63088  0.61958  0.77255  0.48576  0.95510
    292   2.64579  5.33514  2.54179  2.43768  4.67350  3.61629  3.11027  4.15450  1.98170  3.63732  4.37772  2.93139  4.01000  2.22398  2.88763  2.80641  2.17470  2.81857  5.77158  4.36506    419 k x - -
          2.68618  4.42225  2.77519  2.73123  3.46354  2.40513  3.72494  3.29354  2.67741  2.69355  4.24690  2.90347  2.73739  3.18146  2.89801  2.37887  2.77519  2.98518  4.58477  3.61503
          0.02871  4.90853  3.86701  0.61958  0.77255  0.48576  0.95510
    293   2.83310  5.33275  2.43739  2.46246  3.68320  3.38787  3.79578  4.15585  1.96117  3.63599  4.37472  2.58607  3.09715  2.00939  2.91352  2.58385  3.06430  3.21636  5.76816  4.35997    420 k x - -
          2.68618  4.42225  2.77519  2.73123  3.46354  2.40513  3.72494  3.29354  2.67741  2.69355  4.24690  2.90347  2.73739  3.18146  2.89801  2.37887  2.77519  2.98518  4.58477  3.61503
          0.06027  4.89105  2.97648  0.61958  0.77255  0.45941  0.99874
    294   2.53939  5.16956  3.14307  2.58613  4.45281  3.48129  3.81875  3.29482  1.87407  3.17942  3.75845  2.98973  3.74221  2.61953  2.57094  2.57865  2.08830  3.52654  5.64099  3.86167    421 k x - -
          2.68618  4.42225  2.77519  2.73123  3.46354  2.40513  3.72494  3.29354  2.67741  2.69355  4.24690  2.90347  2.73739  3.18146  2.89801  2.37887  2.77519  2.98518  4.58477  3.61503
          0.04229  4.86092  3.39136  0.61958  0.77255  0.59879  0.79734
    295   2.68679  5.29654  2.89904  2.52049  4.63033  2.16402  3.23427  4.10640  2.15725  3.59580  4.34116  3.06587  2.35285  2.55332  2.56773  2.78618  3.04907  3.40611  5.73502  4.33377    422 k x - -
          2.68618  4.42225  2.77519  2.73123  3.46354  2.40513  3.72494  3.29354  2.67741  2.69355  4.24690  2.90347  2.73739  3.18146  2.89801  2.37887  2.77519  2.98518  4.58477  3.61503
          0.01193  4.83056  5.55290  0.61958  0.77255  0.54960  0.86081
    296   2.54692  4.75219  3.24106  2.88522  3.22131  3.73328  3.61011  3.19184  2.86274  2.98041  3.84337  1.69728  4.11805  3.19236  3.17058  2.47410  2.89484  2.80470  3.66094  3.02575    423 n x - -
          2.68618  4.42225  2.77519  2.73123  3.46354  2.40513  3.72494  3.29354  2.67741  2.69355  4.24690  2.90347  2.73739  3.18146  2.89801  2.37887  2.77519  2.98518  4.58477  3.61503
          0.05727  4.86092  3.03834  0.61958  0.77255  0.42106  1.06813
    297   3.07586  4.43179  4.99508  4.39319  3.43642  4.28039  4.62316  1.85235  4.20266  1.51413  1.99009  4.42430  4.61305  4.32763  4.23098  3.59887  2.87896  1.77984  5.08663  3.49186    424 l x - -
          2.68618  4.42225  2.77519  2.73123  3.46354  2.40513  3.72494  3.29354  2.67741  2.69355  4.24690  2.90347  2.73739  3.18146  2.89801  2.37887  2.77519  2.98518  4.58477  3.61503
          0.01152  4.86552  5.58787  0.61958  0.77255  0.58863  0.80988
    298   3.37393  0.24684  5.27805  5.18678  5.33479  3.97832  5.74700  4.74695  5.03169  4.52869  5.51618  4.83727  3.45615  5.30169  5.04582  3.61313  3.92841  4.23836  6.57549  5.60857    425 C x - -
          2.68618  4.42225  2.77519  2.73123  3.46354  2.40513  3.72494  3.29354  2.67741  2.69355  4.24690  2.90347  2.73739  3.18146  2.89801  2.37887  2.77519  2.98518  4.58477  3.61503
          0.01152  4.86552  5.58787  0.61958  0.77255  0.58863  0.80988
    299   2.71102  4.55872  3.78493  3.22811  3.75401  3.78776  4.13785  3.10335  3.17421  2.69271  1.98026  3.28034  4.21032  3.47717  3.51664  2.25755  1.59672  2.78628  5.20099  3.97115    426 t x - -
          2.68618  4.42225  2.77519  2.73123  3.46354  2.40513  3.72494  3.29354  2.67741  2.69355  4.24690  2.90347  2.73739  3.18146  2.89801  2.37887  2.77519  2.98518  4.58477  3.61503
          0.01152  4.86552  5.58787  0.61958  0.77255  0.58863  0.80988
    300   2.34917  5.20043  1.83713  2.60446  4.53048  3.62104  3.86014  3.97778  2.63178  3.52403  4.01950  2.51987  4.03682  2.98118  3.11447  2.78683  1.81603  3.34855  5.70998  4.33420    427 t x - -
          2.68618  4.42225  2.77519  2.73123  3.46354  2.40513  3.72494  3.29354  2.67741  2.69355  4.24690  2.90347  2.73739  3.18146  2.89801  2.37887  2.77519  2.98518  4.58477  3.61503
          0.01152  4.86552  5.58787  0.61958  0.77255  0.58863  0.80988
    301   2.33302  5.21240  3.12888  2.44010  4.50997  3.19226  3.81382  3.96224  1.50872  3.49671  4.26697  3.11142  4.01413  2.50237  3.04646  2.70220  2.82030  2.79040  5.67470  3.71050    428 k x - -
          2.68618  4.42225  2.77519  2.73123  3.46354  2.40513  3.72494  3.29354  2.67741  2.69355  4.24690  2.90347  2.73739  3.18146  2.89801  2.37887  2.77519  2.98518  4.58477  3.61503
          0.01152  4.86552  5.58787  0.61958  0.77255  0.58863  0.80988
    302   2.43329  5.33276  1.98715  2.12694  4.67462  3.59855  3.78895  4.15875  2.08779  3.39429  4.37459  2.44624  3.99419  2.74732  2.93905  2.79121  2.54141  3.72173  5.76696  4.09855    429 d x - -
          2.68609  4.42227  2.77522  2.73125  3.46356  2.40515  3.72497  3.29356  2.67743  2.69357  4.24692  2.90322  2.73742  3.18148  2.89803  2.37889  2.77522  2.98520  4.58479  3.61505
          0.29224  3.57692  1.48965  0.79920  0.59727  0.58863  0.80988
    303   2.61611  5.19126  2.41561  2.44743  3.45770  3.07743  3.70533  3.98552  2.31845  3.48723  3.97103  2.65036  3.27064  2.07382  2.86317  2.57903  2.82721  3.57018  5.63717  3.97601    433 q x - -
          2.68618  4.42225  2.77520  2.73124  3.46354  2.40513  3.72495  3.29354  2.67741  2.69355  4.24690  2.90347  2.73740  3.18147  2.89801  2.37881  2.77520  2.98519  4.58477  3.61503
          0.03603  3.48749  5.33721  0.48519  0.95601  0.35380  1.21072
    304   2.68944  5.32318  2.56724  2.52120  4.66391  3.59914  3.49726  3.89112  1.45774  3.62621  3.99148  2.83082  3.80723  2.41680  2.82356  2.51770  2.92161  3.71153  5.75809  4.35062    435 k x - -
          2.68618  4.42225  2.77519  2.73123  3.46354  2.40513  3.72494  3.29354  2.67741  2.69355  4.24690  2.90347  2.73739  3.18146  2.89801  2.37887  2.77519  2.98518  4.58477  3.61503
          0.01152  4.86552  5.58787  0.61958  0.77255  0.58863  0.80988
    305   2.41890  4.49711  3.47865  3.24501  3.32703  3.26265  4.10372  2.52165  3.18914  2.70463  3.02949  3.26432  3.80004  3.47832  3.51570  2.48959  2.01277  1.98306  5.08721  3.86365    436 v x - -
          2.68618  4.42225  2.77519  2.73123  3.46354  2.40513  3.72494  3.29354  2.67741  2.69355  4.24690  2.90347  2.73739  3.18146  2.89801  2.37887  2.77519  2.98518  4.58477  3.61503
          0.01152  4.86552  5.58787  0.61958  0.77255  0.58863  0.80988
    306   4.14298  5.35503  5.36500  5.04887  1.34336  4.96548  4.07188  3.82420  4.85864  2.91345  4.43739  4.70124  5.26923  4.77118  4.82428  4.32508  3.26199  3.72509  4.20253  0.76302    437 y x - -
          2.68618  4.42225  2.77519  2.73123  3.46354  2.40513  3.72494  3.29354  2.67741  2.69355  4.24690  2.90347  2.73739  3.18146  2.89801  2.37887  2.77519  2.98518  4.58477  3.61503
          0.01164  4.85498  5.57733  0.61958  0.77255  0.58863  0.80988
    307   2.32642  4.59601  3.81931  3.27358  3.89214  3.73580  4.21216  2.64256  3.22574  2.95220  3.51413  3.63266  4.21334  3.52983  3.57624  1.64451  1.53879  2.94174  5.33168  4.09934    438 t x - -
          2.68618  4.42225  2.77519  2.73123  3.46354  2.40513  3.72494  3.29354  2.67741  2.69355  4.24690  2.90347  2.73739  3.18146  2.89801  2.37887  2.77519  2.98518  4.58477  3.61503
          0.01164  4.85498  5.57733  0.61958  0.77255  0.58863  0.80988
    308   2.59001  0.43145  4.01823  4.53311  4.90141  3.61583  5.29654  4.06901  4.51947  4.01353  4.94123  4.30846  4.42854  4.74401  4.63695  3.12989  3.43288  3.61197  6.33834  5.18892    439 C x - -
          2.68618  4.42225  2.77519  2.73123  3.46354  2.40513  3.72494  3.29354  2.67741  2.69355  4.24690  2.90347  2.73739  3.18146  2.89801  2.37887  2.77519  2.98518  4.58477  3.61503
          0.01164  4.85498  5.57733  0.61958  0.77255  0.58863  0.80988
    309   2.41227  5.26416  3.09349  2.35512  4.07282  3.06567  3.79433  4.05066  2.09963  3.55860  4.31275  2.78444  3.99680  2.69400  3.02791  2.04934  2.07593  3.50581  5.71378  4.31964    440 s x - -
          2.68618  4.42225  2.77519  2.73123  3.46354  2.40513  3.72494  3.29354  2.67741  2.69355  4.24690  2.90347  2.73739  3.18146  2.89801  2.37887  2.77519  2.98518  4.58477  3.61503
          0.25753  4.85498  1.51752  0.61958  0.77255  0.58863  0.80988
    310   2.48938  4.58193  3.91125  3.85079  5.08753  0.51027  4.97487  4.49986  4.07353  4.23421  5.06368  3.85879  4.14497  4.30200  4.29581  2.83869  2.97076  3.79503  6.41556  5.26327    441 G x - -
          2.68618  4.42225  2.77519  2.73123  3.46354  2.40513  3.72494  3.29354  2.67741  2.69355  4.24690  2.90347  2.73739  3.18146  2.89801  2.37887  2.77519  2.98518  4.58477  3.61503
          0.02773  4.61231  4.04988  0.61958  0.77255  0.35925  1.19799
    311   2.59867  5.31639  2.93678  1.71678  4.65619  2.89786  3.45805  4.13874  2.39560  3.61946  4.35870  2.89044  3.37775  2.69050  3.01006  2.15018  2.58978  3.48101  5.75218  4.34392    442 e x - -
          2.68618  4.42225  2.77519  2.73123  3.46354  2.40513  3.72494  3.29354  2.67741  2.69355  4.24690  2.90347  2.73739  3.18146  2.89801  2.37887  2.77519  2.98518  4.58477  3.61503
          0.01176  4.84504  5.56739  0.61958  0.77255  0.57170  0.83141
    312   2.97043  0.63009  4.66344  4.30329  3.69632  3.78911  4.66710  3.56586  4.09144  3.31555  4.28603  4.22051  4.46651  4.37383  4.22653  2.87879  3.40137  3.27177  5.27007  2.89450    443 C x - -
          2.68618  4.42225  2.77519  2.73123  3.46354  2.40513  3.72494  3.29354  2.67741  2.69355  4.24690  2.90347  2.73739  3.18146  2.89801  2.37887  2.77519  2.98518  4.58477  3.61503
          0.01164  4.85498  5.57733  0.61958  0.77255  0.58863  0.80988
    313   2.44643  5.08952  3.18154  2.54567  4.34747  3.50054  3.33431  3.45998  2.47585  3.10619  4.15432  3.05292  4.02828  1.96342  3.09111  2.45100  2.21221  2.81282  5.57818  3.80721    444 q x - -
          2.68618  4.42225  2.77519  2.73123  3.46354  2.40513  3.72494  3.29354  2.67741  2.69355  4.24690  2.90347  2.73739  3.18146  2.89801  2.37887  2.77519  2.98518  4.58477  3.61503
          0.01164  4.85498  5.57733  0.61958  0.77255  0.58863  0.80988
    314   2.43815  5.09789  3.23501  2.80427  4.64356  1.18728  4.06331  4.08721  2.57733  3.65630  4.44937  3.29470  3.39665  2.99253  3.31387  2.23694  3.18660  3.67089  5.85444  4.51000    445 g x - -
          2.68618  4.42225  2.77519  2.73123  3.46354  2.40513  3.72494  3.29354  2.67741  2.69355  4.24690  2.90347  2.73739  3.18146  2.89801  2.37887  2.77519  2.98518  4.58477  3.61503
          0.01164  4.85498  5.57733  0.61958  0.77255  0.58863  0.80988
    315   2.29692  4.71512  3.48160  2.70177  2.67922  2.28237  3.77700  3.25744  2.89389  2.77760  3.80858  3.38292  3.77810  2.84777  3.30266  2.42866  2.92239  2.54885  5.27281  3.12286    446 g x - -
          2.68618  4.42225  2.77519  2.73123  3.46354  2.40513  3.72494  3.29354  2.67741  2.69355  4.24690  2.90347  2.73739  3.18146  2.89801  2.37887  2.77519  2.98518  4.58477  3.61503
          0.03472  4.85498  3.63686  0.61958  0.77255  0.58863  0.80988
    316   2.15489  4.45705  3.87659  3.30379  3.58081  3.84844  4.11881  2.49211  3.23161  2.37936  2.32200  3.65881  3.96299  3.51858  2.25279  3.10737  2.13527  2.71405  5.05330  3.83633    447 t x - -
          2.68618  4.42225  2.77519  2.73123  3.46354  2.40513  3.72494  3.29354  2.67741  2.69355  4.24690  2.90347  2.73739  3.18146  2.89801  2.37887  2.77519  2.98518  4.58477  3.61503
          0.02220  4.83217  4.26974  0.61958  0.77255  0.47486  0.97278
    317   1.73891  4.50328  2.97035  2.47328  3.89416  2.96575  3.50925  3.27267  2.65953  3.28957  3.68919  2.95989  4.04634  2.92283  3.12397  2.27902  2.65157  3.24863  5.53263  3.77711    448 a x - -
          2.68618  4.42225  2.77519  2.73123  3.46354  2.40513  3.72494  3.29354  2.67741  2.69355  4.24690  2.90347  2.73739  3.18146  2.89801  2.37887  2.77519  2.98518  4.58477  3.61503
          0.01150  4.86689  5.58923  0.61958  0.77255  0.56191  0.84424
    318   2.97520  0.75965  3.66777  2.69547  4.41746  3.70738  4.46825  3.76911  3.14041  3.48785  4.37395  3.72118  4.32975  3.75478  3.63087  2.77186  3.35176  3.43736  5.79212  4.55966    449 c x - -
          2.68609  4.42231  2.77526  2.73129  3.46360  2.40519  3.72501  3.29332  2.67747  2.69346  4.24696  2.90353  2.73746  3.18152  2.89807  2.37870  2.77509  2.98524  4.58483  3.61509
          0.04123  3.30634  5.58923  1.26018  0.33352  0.56191  0.84424
    319   2.84008  5.35202  2.38647  2.12761  4.69535  3.34483  3.46684  4.18179  2.35782  3.49570  4.39400  2.55978  4.00090  1.75942  3.03209  2.48155  2.83761  3.74189  5.78474  4.37198    456 q x - -
          2.68618  4.42225  2.77519  2.73123  3.46354  2.40513  3.72494  3.29354  2.67741  2.69355  4.24690  2.90347  2.73739  3.18146  2.89801  2.37887  2.77519  2.98518  4.58477  3.61503
          0.01150  4.86689  5.58923  0.61958  0.77255  0.56191  0.84424
    320   2.82884  4.83504  3.15571  2.51749  3.29707  3.70952  3.64419  2.90546  2.61866  2.66887  2.94928  3.07982  4.09599  2.23359  3.22869  2.67551  2.46794  2.42763  5.37368  4.08204    457 q x - -
          2.68618  4.42225  2.77519  2.73123  3.46354  2.40513  3.72494  3.29354  2.67741  2.69355  4.24690  2.90347  2.73739  3.18146  2.89801  2.37887  2.77519  2.98518  4.58477  3.61503
          0.01150  4.86689  5.58923  0.61958  0.77255  0.56191  0.84424
    321   3.12573  0.69707  4.46785  3.96404  4.13141  3.96012  4.61535  3.32163  2.67523  2.76180  4.17842  4.12594  4.53069  3.99521  3.57554  3.39331  3.47776  3.09932  5.61440  4.37683    458 c x - -
          2.68618  4.42225  2.77519  2.73123  3.46354  2.40513  3.72494  3.29354  2.67741  2.69355  4.24690  2.90347  2.73739  3.18146  2.89801  2.37887  2.77519  2.98518  4.58477  3.61503
          0.01150  4.86689  5.58923  0.61958  0.77255  0.56191  0.84424
    322   2.87976  4.26931  4.72444  4.11949  2.77324  4.04132  4.36535  2.21893  3.93147  2.42064  3.15507  4.16229  4.40274  3.80434  3.98258  3.34880  2.79987  1.40184  4.88796  2.01143    459 v x - -
          2.68618  4.42225  2.77519  2.73123  3.46354  2.40513  3.72494  3.29354  2.67741  2.69355  4.24690  2.90347  2.73739  3.18146  2.89801  2.37887  2.77519  2.98518  4.58477  3.61503
          0.01150  4.86689  5.58923  0.61958  0.77255  0.56191  0.84424
    323   1.93605  5.25731  2.15229  2.44324  4.57124  3.50250  3.80111  4.03580  2.46634  3.39969  3.89303  2.84856  4.00296  2.90859  2.96971  1.96843  2.93037  3.43904  5.70928  4.03133    460 a x - -
          2.68618  4.42225  2.77519  2.73123  3.46354  2.40513  3.72494  3.29354  2.67741  2.69355  4.24690  2.90347  2.73739  3.18146  2.89801  2.37887  2.77519  2.98518  4.58477  3.61503
          0.01150  4.86689  5.58923  0.61958  0.77255  0.56191  0.84424
    324   2.51805  4.80273  2.26434  2.76399  3.98540  3.72051  3.94307  3.08540  2.52659  2.79418  2.65386  3.32469  4.10643  2.91024  3.24999  2.78632  3.06183  1.90544  5.34724  4.06279    461 v x - -
          2.68618  4.42225  2.77519  2.73123  3.46354  2.40513  3.72494  3.29354  2.67741  2.69355  4.24690  2.90347  2.73739  3.18146  2.89801  2.37887  2.77519  2.98518  4.58477  3.61503
          0.01150  4.86689  5.58923  0.61958  0.77255  0.56191  0.84424
    325   2.81375  5.29988  1.81978  2.50822  4.06631  3.39497  3.77721  4.11321  1.82158  3.31895  4.34441  2.48314  3.50001  2.87784  2.92087  2.55285  3.04545  3.68504  5.73886  4.33359    462 d x - -
          2.68618  4.42225  2.77519  2.73123  3.46354  2.40513  3.72494  3.29354  2.67741  2.69355  4.24690  2.90347  2.73739  3.18146  2.89801  2.37887  2.77519  2.98518  4.58477  3.61503
          0.01211  4.81582  5.53817  0.61958  0.77255  0.56191  0.84424
    326   2.78061  5.36708  1.33118  2.53839  4.70065  3.60703  3.87047  4.17522  2.44481  3.39825  4.44340  2.91926  3.76906  2.98510  3.15306  2.05774  3.00490  3.75822  5.83452  4.42607    463 d x - -
          2.68618  4.42225  2.77519  2.73123  3.46354  2.40513  3.72494  3.29354  2.67741  2.69355  4.24690  2.90347  2.73739  3.18146  2.89801  2.37887  2.77519  2.98518  4.58477  3.61503
          0.01211  4.81582  5.53817  0.61958  0.77255  0.56191  0.84424
    327   2.63640  4.44168  4.03413  3.47404  3.61499  3.85808  4.23270  1.98611  3.39302  2.34903  3.59728  3.77639  1.78431  3.66678  3.66900  3.02371  2.08522  2.65091  5.10764  3.89896    464 p x - -
          2.68618  4.42225  2.77519  2.73123  3.46354  2.40513  3.72494  3.29354  2.67741  2.69355  4.24690  2.90347  2.73739  3.18146  2.89801  2.37887  2.77519  2.98518  4.58477  3.61503
          0.01211  4.81582  5.53817  0.61958  0.77255  0.52346  0.89763
    328   1.76764  4.40992  3.26540  2.57987  4.20022  3.64924  3.88565  3.60855  2.59843  3.22957  4.05319  3.21910  2.15707  3.05019  3.15692  2.15091  2.87737  3.29533  5.49077  3.73888    465 a x - -
          2.68618  4.42225  2.77519  2.73123  3.46354  2.40513  3.72494  3.29354  2.67741  2.69355  4.24690  2.90347  2.73739  3.18146  2.89801  2.37887  2.77519  2.98518  4.58477  3.61503
          0.01198  4.82605  5.54840  0.61958  0.77255  0.53931  0.87503
    329   2.51952  4.77477  2.90076  2.81851  3.51366  3.69589  3.91863  3.12593  2.63091  2.03253  3.86292  2.82311  3.74434  3.13344  3.11197  2.91465  1.91783  3.07451  5.31949  3.48751    466 t x - -
          2.68618  4.42225  2.77519  2.73123  3.46354  2.40513  3.72494  3.29354  2.67741  2.69355  4.24690  2.90347  2.73739  3.18146  2.89801  2.37887  2.77519  2.98518  4.58477  3.61503
          0.01224  4.80526  5.52760  0.61958  0.77255  0.53931  0.87503
    330   2.44619  5.28633  2.90645  2.35236  4.62050  3.18937  3.76732  4.09891  2.30381  3.58698  3.74648  2.39229  3.97199  2.22239  2.99781  2.42742  2.13848  3.67116  5.72564  4.32118    467 t x - -
          2.68618  4.42225  2.77519  2.73123  3.46354  2.40513  3.72494  3.29354  2.67741  2.69355  4.24690  2.90347  2.73739  3.18146  2.89801  2.37887  2.77519  2.98518  4.58477  3.61503
          0.01224  4.80526  5.52760  0.61958  0.77255  0.53931  0.87503
    331   2.65566  5.23166  2.88979  2.38328  4.55428  2.73184  3.74576  4.02497  2.29455  3.37886  4.27899  2.79896  2.00008  2.65780  2.98041  2.50669  2.76669  3.61032  5.67803  3.97544    468 p x - -
          2.68618  4.42225  2.77519  2.73123  3.46354  2.40513  3.72494  3.29354  2.67741  2.69355  4.24690  2.90347  2.73739  3.18146  2.89801  2.37887  2.77519  2.98518  4.58477  3.61503
          0.01334  4.71973  5.44208  0.61958  0.77255  0.53931  0.87503
    332   2.36170  4.35588  3.18412  2.62593  4.10704  3.58722  2.47605  3.51438  2.52285  2.77070  3.96084  2.70101  2.66767  2.96254  3.07105  2.57951  2.59865  2.93737  5.39948  4.07845    469 a x - -
          2.68618  4.42225  2.77519  2.73123  3.46354  2.40513  3.72494  3.29354  2.67741  2.69355  4.24690  2.90347  2.73739  3.18146  2.89801  2.37887  2.77519  2.98518  4.58477  3.61503
          0.03367  4.64094  3.75252  0.61958  0.77255  0.53931  0.87503
    333   1.72652  4.55619  3.30626  2.78702  3.94504  2.86356  3.88646  3.33447  2.77705  3.00136  3.85088  3.21748  2.93095  3.10618  3.18966  2.71366  2.15049  3.02145  5.30146  3.44915    470 a x - -
          2.68578  4.42207  2.77536  2.73125  3.46370  2.40522  3.72511  3.29359  2.67757  2.69365  4.24677  2.90335  2.73707  3.18140  2.89810  2.37899  2.77486  2.98535  4.58493  3.61520
          0.48765  1.94591  1.41438  1.50865  0.25001  0.57375  0.82876
    334   2.14549  4.49448  3.09258  2.67709  4.06489  2.68727  3.84239  3.45449  2.69475  3.10962  3.94987  3.09499  3.79594  2.64529  3.09437  2.58735  1.82098  3.08696  5.37999  4.09841    477 t x - -
          2.68618  4.42225  2.77519  2.73123  3.46354  2.40513  3.72494  3.29354  2.67741  2.69355  4.24690  2.90347  2.73739  3.18146  2.89801  2.37887  2.77519  2.98518  4.58477  3.61503
          0.02618  4.05180  4.77414  0.61958  0.77255  0.79184  0.60333
    335   2.20399  4.62211  2.96208  2.56421  4.25256  2.87933  3.80934  3.68115  2.65123  3.28702  4.09547  1.98564  2.81134  2.97767  3.09494  2.57033  2.51058  3.26303  5.51112  4.19113    478 n x - -
          2.68618  4.42225  2.77519  2.73123  3.46354  2.40513  3.72494  3.29354  2.67741  2.69355  4.24690  2.90347  2.73739  3.18146  2.89801  2.37887  2.77519  2.98518  4.58477  3.61503
          0.02531  4.08507  4.80742  0.61958  0.77255  0.82418  0.57731
    336   2.61694  4.86302  2.81861  2.40911  4.26077  3.33364  3.68573  3.69803  2.47735  3.27067  4.07484  2.33159  2.48894  2.55705  2.93185  2.35975  2.67007  3.32154  5.47705  4.12546    479 n x - -
          2.68618  4.42225  2.77519  2.73123  3.46354  2.40513  3.72494  3.29354  2.67741  2.69355  4.24690  2.90347  2.73739  3.18146  2.89801  2.37887  2.77519  2.98518  4.58477  3.61503
          0.02531  4.08507  4.80742  0.61958  0.77255  0.82418  0.57731
    337   2.44543  4.48926  3.05473  2.70834  4.24589  2.59354  3.92620  3.66773  2.80071  3.30170  4.12456  2.77011  1.87628  3.12491  3.20862  2.55660  2.25620  3.23064  5.53826  4.25017    480 p x - -
          2.68618  4.42225  2.77519  2.73123  3.46354  2.40513  3.72494  3.29354  2.67741  2.69355  4.24690  2.90347  2.73739  3.18146  2.89801  2.37887  2.77519  2.98518  4.58477  3.61503
          0.02531  4.08507  4.80742  0.61958  0.77255  0.82418  0.57731
    338   1.96909  4.52324  3.11156  2.65428  4.09840  2.92299  3.82377  3.50877  2.67403  3.14306  3.96801  3.08252  3.79068  2.64511  3.09489  2.03735  2.28676  3.12743  5.39862  4.10611    481 a x - -
          2.68618  4.42225  2.77519  2.73123  3.46354  2.40513  3.72494  3.29354  2.67741  2.69355  4.24690  2.90347  2.73739  3.18146  2.89801  2.37887  2.77519  2.98518  4.58477  3.61503
          0.02531  4.08507  4.80742  0.61958  0.77255  0.82418  0.57731
    339   2.29689  4.24430  3.40862  3.10010  4.28054  2.26709  4.19110  3.67486  3.15106  3.37103  4.20316  3.30757  3.74878  3.45313  3.47961  2.19226  1.32877  3.17133  5.62414  4.40064    482 t x - -
          2.68618  4.42225  2.77519  2.73123  3.46354  2.40513  3.72494  3.29354  2.67741  2.69355  4.24690  2.90347  2.73739  3.18146  2.89801  2.37887  2.77519  2.98518  4.58477  3.61503
          0.02531  4.08507  4.80742  0.61958  0.77255  0.82418  0.57731
    340   2.62942  4.95037  2.84531  2.36992  4.28135  2.73656  3.62472  3.72331  2.37693  3.27219  4.06175  2.33156  3.01651  2.52878  2.63087  2.62755  2.72369  3.34780  5.46026  4.09821    483 n x - -
          2.68618  4.42225  2.77519  2.73123  3.46354  2.40513  3.72494  3.29354  2.67741  2.69355  4.24690  2.90347  2.73739  3.18146  2.89801  2.37887  2.77519  2.98518  4.58477  3.61503
          0.02531  4.08507  4.80742  0.61958  0.77255  0.82418  0.57731
    341   2.34400  4.54438  3.10576  2.60955  4.06501  2.75766  3.76806  3.47654  2.59508  3.10350  3.92591  3.05221  2.78875  2.94822  2.72375  2.38835  2.15538  3.10658  5.35566  4.05850    484 t x - -
          2.68618  4.42225  2.77519  2.73123  3.46354  2.40513  3.72494  3.29354  2.67741  2.69355  4.24690  2.90347  2.73739  3.18146  2.89801  2.37887  2.77519  2.98518  4.58477  3.61503
          0.02635  4.04528  4.76763  0.61958  0.77255  0.82418  0.57731
    342   2.60592  4.48559  3.26327  2.72488  3.58252  3.48698  3.73848  3.04895  2.61649  2.70311  3.60376  3.16705  2.17778  2.70171  2.98309  2.74914  2.85044  2.61266  3.86595  3.68998    485 p x - -
          2.68618  4.42225  2.77519  2.73123  3.46354  2.40513  3.72494  3.29354  2.67741  2.69355  4.24690  2.90347  2.73739  3.18146  2.89801  2.37887  2.77519  2.98518  4.58477  3.61503
          0.02635  4.04528  4.76763  0.61958  0.77255  0.82418  0.57731
    343   2.42146  4.27339  3.45426  2.98743  3.79392  3.25319  3.98862  2.94837  2.93493  2.79170  3.72201  3.30054  2.48711  3.26878  3.27701  2.61821  1.99354  2.15597  5.23234  3.99453    486 t x - -
          2.68619  4.42227  2.77521  2.73125  3.46355  2.40514  3.72496  3.29355  2.67742  2.69346  4.24691  2.90348  2.73741  3.18125  2.89802  2.37888  2.77521  2.98520  4.58478  3.61505
          0.14694  2.05797  4.71739  0.34762  1.22543  0.73854  0.64972
    344   2.51023  4.53181  2.97810  2.70018  4.19473  3.18901  3.93287  3.57622  2.78707  3.27684  4.14213  2.07023  3.81486  3.14864  3.16385  2.62073  1.58818  3.18304  5.51240  4.20645    488 t x - -
          2.68620  4.42227  2.77521  2.73125  3.46356  2.40514  3.72496  3.29356  2.67743  2.69357  4.24691  2.90348  2.73741  3.18125  2.89802  2.37889  2.77506  2.98520  4.58479  3.61505
          0.08996  2.55691  4.76931  0.64827  0.74013  0.78417  0.60972
    345   2.51921  4.57570  3.00350  2.60329  4.09635  2.71717  3.79919  3.50173  2.62803  3.13564  3.97225  3.04963  3.34907  2.61813  3.03379  2.61108  1.74757  3.13785  5.39117  4.09625    491 t x - -
          2.68618  4.42225  2.77519  2.73123  3.46354  2.40513  3.72494  3.29354  2.67741  2.69355  4.24690  2.90347  2.73739  3.18146  2.89801  2.37887  2.77519  2.98518  4.58477  3.61503
          0.02630  4.04697  4.76931  0.61958  0.77255  0.78417  0.60972
    346   2.22678  4.60724  2.86331  2.58091  4.29196  3.18311  3.87178  3.71902  2.73155  3.34852  4.18032  2.08488  2.01033  3.06097  3.15014  2.59827  2.88259  3.29358  5.56632  4.24709    492 p x - -
          2.68618  4.42225  2.77519  2.73123  3.46354  2.40513  3.72494  3.29354  2.67741  2.69355  4.24690  2.90347  2.73739  3.18146  2.89801  2.37887  2.77519  2.98518  4.58477  3.61503
          0.02630  4.04697  4.76931  0.61958  0.77255  0.78417  0.60972
    347   2.06223  4.53470  3.08982  2.63188  4.01408  3.28285  3.78792  3.39985  2.62489  3.05118  3.89324  3.07210  3.03223  2.63418  3.03253  2.60344  2.00383  3.05510  5.32783  4.03979    493 t x - -
          2.68618  4.42225  2.77519  2.73123  3.46354  2.40513  3.72494  3.29354  2.67741  2.69355  4.24690  2.90347  2.73739  3.18146  2.89801  2.37887  2.77519  2.98518  4.58477  3.61503
          0.02630  4.04697  4.76931  0.61958  0.77255  0.78417  0.60972
    348   2.02663  4.33042  3.22538  2.86717  4.19555  2.10911  4.01529  3.59335  2.93255  3.26381  4.09253  2.84719  3.74646  3.24229  3.31163  2.49197  1.78914  3.14011  5.52121  4.26608    494 t x - -
          2.68618  4.42225  2.77519  2.73123  3.46354  2.40513  3.72494  3.29354  2.67741  2.69355  4.24690  2.90347  2.73739  3.18146  2.89801  2.37887  2.77519  2.98518  4.58477  3.61503
          0.02630  4.04697  4.76931  0.61958  0.77255  0.78417  0.60972
    349   2.94675  4.67880  3.56937  3.42999  4.41005  3.35849  4.49444  3.99332  3.49962  3.60424  4.66130  3.72172  0.60422  3.88413  3.72775  3.11904  3.39970  3.62243  5.55644  4.53322    495 P x - -
          2.68618  4.42225  2.77519  2.73123  3.46354  2.40513  3.72494  3.29354  2.67741  2.69355  4.24690  2.90347  2.73739  3.18146  2.89801  2.37887  2.77519  2.98518  4.58477  3.61503
          0.02724  4.01237  4.73472  0.61958  0.77255  0.78417  0.60972
    350   2.14856  4.36946  3.26048  2.79900  3.90219  3.24206  3.88574  3.17398  2.78505  2.94184  3.81270  2.53903  3.80313  3.12188  3.16704  2.58735  1.92435  2.50810  5.27598  4.01493    496 t x - -
          2.68618  4.42225  2.77519  2.73123  3.46354  2.40513  3.72494  3.29354  2.67741  2.69355  4.24690  2.90347  2.73739  3.18146  2.89801  2.37887  2.77519  2.98518  4.58477  3.61503
          0.02724  4.01237  4.73472  0.61958  0.77255  0.78417  0.60972
    351   2.48267  4.54366  2.94429  2.61428  4.19370  3.18395  3.85085  3.60390  2.69683  3.24726  4.08374  2.41641  2.02713  3.04543  3.10046  2.57807  2.28136  3.20006  5.48262  4.17943    497 p x - -
          2.68626  4.42247  2.77541  2.73145  3.46376  2.40511  3.72516  3.29376  2.67763  2.69377  4.24712  2.90347  2.73655  3.18168  2.89823  2.37857  2.77443  2.98540  4.58499  3.61525
          0.48737  0.97557  4.73472  1.26126  0.33309  0.78417  0.60972
    352   1.90857  4.25855  3.34840  2.97945  4.13779  3.06139  4.06631  3.44867  2.98814  3.18502  4.04633  3.24454  1.87870  3.31371  3.33415  2.47909  2.15240  3.02463  5.49479  4.25883    502 p x - -
          2.68618  4.42225  2.77519  2.73123  3.46354  2.40513  3.72494  3.29354  2.67741  2.69355  4.24690  2.90347  2.73739  3.18146  2.89801  2.37887  2.77519  2.98518  4.58477  3.61503
          0.02724  4.01237  4.73472  0.61958  0.77255  0.78417  0.60972
    353   1.44834  4.17368  3.56450  3.22993  4.12242  3.03442  4.23230  3.25635  3.20697  3.13402  4.04938  3.37895  3.75696  3.52415  3.49928  2.48006  1.67090  2.86629  5.53833  4.32979    503 a x - -
          2.68618  4.42225  2.77519  2.73123  3.46354  2.40513  3.72494  3.29354  2.67741  2.69355  4.24690  2.90347  2.73739  3.18146  2.89801  2.37887  2.77519  2.98518  4.58477  3.61503
          0.02724  4.01237  4.73472  0.61958  0.77255  0.78417  0.60972
    354   1.84906  4.29382  3.30483  3.04860  4.22723  3.05567  4.17099  3.54298  3.10476  3.28184  4.18916  3.29414  1.43149  3.43937  3.42053  2.53008  2.82122  3.10905  5.58443  4.35729    504 p x - -
          2.68618  4.42225  2.77519  2.73123  3.46354  2.40513  3.72494  3.29354  2.67741  2.69355  4.24690  2.90347  2.73739  3.18146  2.89801  2.37887  2.77519  2.98518  4.58477  3.61503
          0.02724  4.01237  4.73472  0.61958  0.77255  0.78417  0.60972
    355   2.79934  4.29040  4.18177  3.65340  3.52825  3.92106  4.43436  1.70598  3.55436  2.26221  3.40448  3.92527  4.33191  3.84586  3.81458  3.25859  2.15789  1.50464  5.23010  4.02058    505 v x - -
          2.68618  4.42225  2.77519  2.73123  3.46354  2.40513  3.72494  3.29354  2.67741  2.69355  4.24690  2.90347  2.73739  3.18146  2.89801  2.37887  2.77519  2.98518  4.58477  3.61503
          0.02724  4.01237  4.73472  0.61958  0.77255  0.78417  0.60972
    356   2.37234  4.29008  3.35875  3.04310  4.11793  3.09654  4.11850  3.40702  3.02977  3.16041  4.06999  3.29832  2.85123  3.38710  3.34356  2.54637  1.26451  3.01479  5.49126  4.26119    506 t x - -
          2.68618  4.42225  2.77519  2.73123  3.46354  2.40513  3.72494  3.29354  2.67741  2.69355  4.24690  2.90347  2.73739  3.18146  2.89801  2.37887  2.77519  2.98518  4.58477  3.61503
          0.02724  4.01237  4.73472  0.61958  0.77255  0.78417  0.60972
    357   2.03160  4.32091  3.28266  3.05214  4.23746  3.07027  4.18632  3.55872  3.11498  3.29384  4.21976  3.30442  1.29326  3.45954  3.42333  2.56015  2.85433  3.13202  5.59347  4.36646    507 p x - -
          2.68618  4.42225  2.77519  2.73123  3.46354  2.40513  3.72494  3.29354  2.67741  2.69355  4.24690  2.90347  2.73739  3.18146  2.89801  2.37887  2.77519  2.98518  4.58477  3.61503
          0.02724  4.01237  4.73472  0.61958  0.77255  0.78417  0.60972
    358   2.46005  4.54300  2.90317  2.59855  4.27193  3.14387  3.86761  3.72615  2.73149  3.34036  4.16092  2.49777  2.36421  3.05750  3.14934  1.73935  2.83667  3.27986  5.54669  4.23173    508 s x - -
          2.68618  4.42225  2.77519  2.73123  3.46354  2.40513  3.72494  3.29354  2.67741  2.69355  4.24690  2.90347  2.73739  3.18146  2.89801  2.37887  2.77519  2.98518  4.58477  3.61503
          0.02724  4.01237  4.73472  0.61958  0.77255  0.78417  0.60972
    359   2.55693  4.32244  3.49055  2.96131  3.56181  3.47607  3.91785  2.71559  2.88685  2.12711  3.49572  3.33634  2.54881  3.22089  3.23091  2.77801  2.40491  2.28083  5.04887  3.81241    509 l x - -
          2.68600  4.42238  2.77533  2.73136  3.46367  2.40526  3.72508  3.29336  2.67754  2.69368  4.24703  2.90339  2.73651  3.18160  2.89814  2.37900  2.77495  2.98532  4.58490  3.61516
          0.18064  1.85484  4.73472  1.48817  0.25591  0.78417  0.60972
    360   2.03684  4.26420  3.33130  2.98247  4.15485  3.05946  4.07760  3.45643  2.99502  3.19780  4.06570  3.24636  1.73575  3.32602  3.33577  2.48480  2.17364  3.03207  5.51258  4.27661    519 p x - -
          2.68618  4.42225  2.77519  2.73123  3.46354  2.40513  3.72494  3.29354  2.67741  2.69355  4.24690  2.90347  2.73739  3.18146  2.89801  2.37887  2.77519  2.98518  4.58477  3.61503
          0.02724  4.01237  4.73472  0.61958  0.77255  0.78417  0.60972
    361   2.31928  4.29606  3.27766  2.89109  4.16131  3.06598  4.00610  3.55758  2.91039  3.23103  4.06393  3.19190  2.64347  3.23555  3.27803  1.76491  1.89053  3.10677  5.49044  4.23867    520 s x - -
          2.68618  4.42225  2.77519  2.73123  3.46354  2.40513  3.72494  3.29354  2.67741  2.69355  4.24690  2.90347  2.73739  3.18146  2.89801  2.37887  2.77519  2.98518  4.58477  3.61503
          0.02724  4.01237  4.73472  0.61958  0.77255  0.78417  0.60972
    362   2.58109  4.62586  2.40051  2.57473  4.18633  3.21995  3.90133  3.49064  2.82117  3.23461  4.12400  3.03373  3.82771  3.11368  3.24929  2.67014  1.41855  3.14044  5.51767  4.19973    521 t x - -
          2.68618  4.42225  2.77519  2.73123  3.46354  2.40513  3.72494  3.29354  2.67741  2.69355  4.24690  2.90347  2.73739  3.18146  2.89801  2.37887  2.77519  2.98518  4.58477  3.61503
          0.02724  4.01237  4.73472  0.61958  0.77255  0.78417  0.60972
    363   1.90880  4.18417  3.45112  3.10343  4.22562  2.98303  4.16079  3.57118  3.11763  3.30119  4.13988  3.28996  3.70571  3.42218  3.44361  1.40767  2.11777  3.08181  5.57689  4.35807    522 s x - -
          2.68618  4.42225  2.77519  2.73123  3.46354  2.40513  3.72494  3.29354  2.67741  2.69355  4.24690  2.90347  2.73739  3.18146  2.89801  2.37887  2.77519  2.98518  4.58477  3.61503
          0.02724  4.01237  4.73472  0.61958  0.77255  0.78417  0.60972
    364   2.49420  4.59161  2.84363  2.52315  4.19705  3.18092  3.78992  3.61226  2.62745  3.24401  4.07722  1.93793  2.89206  2.97425  3.04394  2.57129  2.30581  3.21292  5.47086  4.15264    523 n x - -
          2.68618  4.42225  2.77519  2.73123  3.46354  2.40513  3.72494  3.29354  2.67741  2.69355  4.24690  2.90347  2.73739  3.18146  2.89801  2.37887  2.77519  2.98518  4.58477  3.61503
          0.02908  3.94817  4.67052  0.61958  0.77255  0.78417  0.60972
    365   2.44039  4.47396  2.98172  2.62841  4.10695  3.16207  3.83278  3.50394  2.68509  3.16192  4.00358  2.51943  2.72500  3.03561  3.08123  2.54784  1.85874  3.11396  5.41270  4.12060    524 t x - -
          2.68618  4.42225  2.77519  2.73123  3.46354  2.40513  3.72494  3.29354  2.67741  2.69355  4.24690  2.90347  2.73739  3.18146  2.89801  2.37887  2.77519  2.98518  4.58477  3.61503
          0.02908  3.94817  4.67052  0.61958  0.77255  0.78417  0.60972
    366   2.85365  4.59823  3.46904  3.31912  4.30751  3.28146  4.39023  3.87253  3.38292  3.49112  4.54432  3.61812  0.69819  3.76941  3.61975  3.02355  3.30122  3.50925  5.47318  4.42927    525 p x - -
          2.68618  4.42225  2.77519  2.73123  3.46354  2.40513  3.72494  3.29354  2.67741  2.69355  4.24690  2.90347  2.73739  3.18146  2.89801  2.37887  2.77519  2.98518  4.58477  3.61503
          0.02908  3.94817  4.67052  0.61958  0.77255  0.78417  0.60972
    367   2.45426  4.29939  3.49610  3.25193  4.03649  3.13608  4.26337  3.17287  3.19640  3.03367  4.07956  3.44897  3.84590  3.58750  3.45128  2.65640  1.04980  2.85974  5.46765  4.25321    526 t x - -
          2.68618  4.42225  2.77519  2.73123  3.46354  2.40513  3.72494  3.29354  2.67741  2.69355  4.24690  2.90347  2.73739  3.18146  2.89801  2.37887  2.77519  2.98518  4.58477  3.61503
          0.02908  3.94817  4.67052  0.61958  0.77255  0.78417  0.60972
    368   2.45426  4.29939  3.49610  3.25193  4.03649  3.13608  4.26337  3.17287  3.19640  3.03367  4.07956  3.44897  3.84590  3.58750  3.45128  2.65640  1.04980  2.85974  5.46765  4.25321    527 t x - -
          2.68618  4.42225  2.77519  2.73123  3.46354  2.40513  3.72494  3.29354  2.67741  2.69355  4.24690  2.90347  2.73739  3.18146  2.89801  2.37887  2.77519  2.98518  4.58477  3.61503
          0.02908  3.94817  4.67052  0.61958  0.77255  0.78417  0.60972
    369   2.36307  4.29942  3.24038  2.94652  4.12375  3.06908  4.06204  3.43246  2.95421  3.16522  4.07850  3.23076  1.61669  3.31863  3.27660  2.52550  2.13274  3.03441  5.48360  4.24278    528 p x - -
          2.68618  4.42225  2.77519  2.73123  3.46354  2.40513  3.72494  3.29354  2.67741  2.69355  4.24690  2.90347  2.73739  3.18146  2.89801  2.37887  2.77519  2.98518  4.58477  3.61503
          0.02908  3.94817  4.67052  0.61958  0.77255  0.78417  0.60972
    370   2.48942  4.58437  2.85820  2.52799  4.18619  3.18283  3.78757  3.60053  2.62481  3.23249  4.06492  2.02826  2.74760  2.97178  3.04157  2.56800  2.28384  3.20291  5.46148  4.14506    529 n x - -
          2.68635  4.42242  2.77537  2.73140  3.46371  2.40530  3.72512  3.29371  2.67758  2.69372  4.24707  2.90310  2.73622  3.18164  2.89818  2.37904  2.77474  2.98500  4.58494  3.61520
          0.42317  1.09164  4.67052  1.20020  0.35830  0.78417  0.60972
    371   2.85365  4.59823  3.46904  3.31912  4.30751  3.28146  4.39023  3.87253  3.38292  3.49112  4.54432  3.61812  0.69819  3.76941  3.61975  3.02355  3.30122  3.50925  5.47318  4.42927    536 p x - -
          2.68618  4.42225  2.77519  2.73123  3.46354  2.40513  3.72494  3.29354  2.67741  2.69355  4.24690  2.90347  2.73739  3.18146  2.89801  2.37887  2.77519  2.98518  4.58477  3.61503
          0.02908  3.94817  4.67052  0.61958  0.77255  0.78417  0.60972
    372   2.45426  4.29939  3.49610  3.25193  4.03649  3.13608  4.26337  3.17287  3.19640  3.03367  4.07956  3.44897  3.84590  3.58750  3.45128  2.65640  1.04980  2.85974  5.46765  4.25321    537 t x - -
          2.68618  4.42225  2.77519  2.73123  3.46354  2.40513  3.72494  3.29354  2.67741  2.69355  4.24690  2.90347  2.73739  3.18146  2.89801  2.37887  2.77519  2.98518  4.58477  3.61503
          0.02908  3.94817  4.67052  0.61958  0.77255  0.78417  0.60972
    373   2.45432  4.48785  2.72084  2.51392  4.07352  3.07599  3.79702  3.47688  2.64039  3.19090  4.08555  1.86125  3.70999  3.01963  3.00673  2.54913  2.44104  3.09897  5.39954  4.06188    538 n x - -
          2.68556  4.42237  2.77532  2.73135  3.46366  2.40525  3.72507  3.29366  2.67753  2.69350  4.24702  2.90359  2.73697  3.18159  2.89813  2.37878  2.77520  2.98531  4.58489  3.61515
          0.39043  1.12937        *  1.10431  0.40263  0.00000        *
//
