# Supplementary material for: Remote homology clustering identifies lowly conserved families of effector proteins in plant-pathogenic fungi
Source: Microb Genom. 2021 Sep 1;7(9):000637. doi: 10.1099/mgen.0.000637 (PMC8715435; doi:10.1099/mgen.0.000637)
Supplement: Supplementary material 16 [file mgen-7-0637-s0016.zip › hmms/markov-PC_016E7M.hmm]

HMMER3/f [3.3 | Nov 2019]
NAME  markov-PC_016E7M
LENG  157
ALPH  amino
RF    yes
MM    no
CONS  yes
CS    no
MAP   yes
DATE  Thu Jul 23 06:56:45 2020
NSEQ  8
EFFN  1.074219
CKSUM 651310307
STATS LOCAL MSV      -10.2085  0.70865
STATS LOCAL VITERBI  -10.9555  0.70865
STATS LOCAL FORWARD   -4.8096  0.70865
HMM          A        C        D        E        F        G        H        I        K        L        M        N        P        Q        R        S        T        V        W        Y   
            m->m     m->i     m->d     i->m     i->i     d->m     d->d
  COMPO   2.55758  4.63684  2.97811  2.51623  3.49902  2.95070  3.47456  2.92490  2.68322  2.49184  3.72576  3.08743  3.49396  2.85101  2.74192  2.53334  2.78250  2.77371  5.20682  3.46165
          2.68618  4.42225  2.77519  2.73123  3.46354  2.40513  3.72494  3.29354  2.67741  2.69355  4.24690  2.90347  2.73739  3.18146  2.89801  2.37887  2.77519  2.98518  4.58477  3.61503
          0.02187  4.22952  4.95186  0.61958  0.77255  0.00000        *
      1   3.29360  4.79306  4.45849  4.09440  3.42170  4.11655  4.74704  2.63604  3.83948  1.97436  0.82679  4.32314  4.59174  4.20428  3.99959  3.67297  3.61269  2.68118  5.30086  4.08847      1 m x - -
          2.68618  4.42225  2.77519  2.73123  3.46354  2.40513  3.72494  3.29354  2.67741  2.69355  4.24690  2.90347  2.73739  3.18146  2.89801  2.37887  2.77519  2.98518  4.58477  3.61503
          0.02187  4.22952  4.95186  0.61958  0.77255  0.48576  0.95510
      2   3.10838  5.01854  3.75253  3.09456  4.13261  3.79115  3.85323  3.56014  2.22453  2.47819  4.10703  3.45904  4.19287  3.04745  1.03272  3.19212  3.31955  3.35474  5.36407  4.11668      2 r x - -
          2.68618  4.42225  2.77519  2.73123  3.46354  2.40513  3.72494  3.29354  2.67741  2.69355  4.24690  2.90347  2.73739  3.18146  2.89801  2.37887  2.77519  2.98518  4.58477  3.61503
          0.02187  4.22952  4.95186  0.61958  0.77255  0.48576  0.95510
      3   2.18547  2.73798  3.74852  3.18365  2.44987  3.60549  3.95262  2.69067  2.66814  2.44153  3.35381  3.49831  4.01425  3.37931  3.38056  2.88833  2.58269  2.47706  4.84371  3.63069      3 a x - -
          2.68618  4.42225  2.77519  2.73123  3.46354  2.40513  3.72494  3.29354  2.67741  2.69355  4.24690  2.90347  2.73739  3.18146  2.89801  2.37887  2.77519  2.98518  4.58477  3.61503
          0.02187  4.22952  4.95186  0.61958  0.77255  0.48576  0.95510
      4   2.41620  4.50990  3.27131  2.37940  3.71279  3.51450  3.78544  2.64191  2.69698  2.76141  3.63397  3.17992  3.91755  3.02636  3.10490  2.32331  2.30468  2.47875  5.10369  3.83519      4 t x - -
          2.68618  4.42225  2.77519  2.73123  3.46354  2.40513  3.72494  3.29354  2.67741  2.69355  4.24690  2.90347  2.73739  3.18146  2.89801  2.37887  2.77519  2.98518  4.58477  3.61503
          0.02187  4.22952  4.95186  0.61958  0.77255  0.48576  0.95510
      5   2.57647  4.38547  3.55432  3.06221  3.76289  3.44549  4.03927  2.45592  2.99641  2.75234  3.70039  3.40548  2.85467  3.33374  3.33673  2.78457  1.50326  2.67371  5.22190  3.98322      5 t x - -
          2.68618  4.42225  2.77519  2.73123  3.46354  2.40513  3.72494  3.29354  2.67741  2.69355  4.24690  2.90347  2.73739  3.18146  2.89801  2.37887  2.77519  2.98518  4.58477  3.61503
          0.02187  4.22952  4.95186  0.61958  0.77255  0.48576  0.95510
      6   2.79939  4.28216  4.14240  3.57579  2.68095  3.89571  4.15097  2.15599  3.46206  1.37941  3.20559  2.99284  4.24491  3.69503  3.67170  3.18780  3.03219  2.34328  4.79855  3.54108      6 l x - -
          2.68618  4.42225  2.77519  2.73123  3.46354  2.40513  3.72494  3.29354  2.67741  2.69355  4.24690  2.90347  2.73739  3.18146  2.89801  2.37887  2.77519  2.98518  4.58477  3.61503
          0.02187  4.22952  4.95186  0.61958  0.77255  0.48576  0.95510
      7   2.77081  4.26239  4.12925  3.56033  2.35337  3.86280  4.15745  2.45696  3.45431  1.74936  3.20555  3.81068  2.62587  3.68382  3.66660  3.15667  3.00844  1.94586  4.82797  3.59938      7 l x - -
          2.68627  4.42234  2.77528  2.73132  3.46363  2.40521  3.72503  3.29363  2.67749  2.69276  4.24698  2.90355  2.73703  3.18155  2.89809  2.37895  2.77528  2.98527  4.58486  3.61512
          0.19433  1.77467  4.95186  0.95833  0.48375  0.48576  0.95510
      8   2.40467  4.24111  3.81877  3.27046  2.39064  3.65099  3.99949  2.66197  3.18978  1.88765  3.35248  3.56781  4.06598  3.45988  3.46088  2.13603  2.89907  2.47190  4.82482  3.56692     11 l x - -
          2.68618  4.42225  2.77519  2.73123  3.46354  2.40513  3.72494  3.29354  2.67741  2.69355  4.24690  2.90347  2.73739  3.18146  2.89801  2.37887  2.77519  2.98518  4.58477  3.61503
          0.02187  4.22952  4.95186  0.61958  0.77255  0.48576  0.95510
      9   2.80730  4.33916  4.01145  3.46116  3.22604  3.85527  3.20307  2.52548  3.29026  1.40939  3.28068  3.74800  4.22358  3.60234  3.52342  3.15604  3.04590  1.86128  4.84877  3.57631     12 l x - -
          2.68618  4.42225  2.77519  2.73123  3.46354  2.40513  3.72494  3.29354  2.67741  2.69355  4.24690  2.90347  2.73739  3.18146  2.89801  2.37887  2.77519  2.98518  4.58477  3.61503
          0.02187  4.22952  4.95186  0.61958  0.77255  0.48576  0.95510
     10   3.37053  4.72987  4.91320  4.41368  3.25615  4.55807  4.98989  2.20181  4.22629  0.78489  3.07971  4.64523  4.82884  4.41295  4.35948  3.95660  3.62715  1.92332  5.33240  4.20087     13 l x - -
          2.68618  4.42225  2.77519  2.73123  3.46354  2.40513  3.72494  3.29354  2.67741  2.69355  4.24690  2.90347  2.73739  3.18146  2.89801  2.37887  2.77519  2.98518  4.58477  3.61503
          0.02187  4.22952  4.95186  0.61958  0.77255  0.48576  0.95510
     11   3.46146  4.74824  5.15490  4.59240  2.35723  4.73390  4.92736  1.95260  4.45799  0.83874  2.93740  4.78456  4.88227  4.47286  4.50975  4.08868  3.67598  2.41835  5.12463  3.95674     14 l x - -
          2.68618  4.42225  2.77519  2.73123  3.46354  2.40513  3.72494  3.29354  2.67741  2.69355  4.24690  2.90347  2.73739  3.18146  2.89801  2.37887  2.77519  2.98518  4.58477  3.61503
          0.02187  4.22952  4.95186  0.61958  0.77255  0.48576  0.95510
     12   2.65961  3.14968  4.20185  3.61516  3.20113  3.78642  3.18197  2.11330  3.47869  1.89461  3.20178  3.79693  4.15083  3.69366  3.63807  3.08132  2.89372  1.77414  4.74510  3.55219     15 v x - -
          2.68618  4.42225  2.77519  2.73123  3.46354  2.40513  3.72494  3.29354  2.67741  2.69355  4.24690  2.90347  2.73739  3.18146  2.89801  2.37887  2.77519  2.98518  4.58477  3.61503
          0.02187  4.22952  4.95186  0.61958  0.77255  0.48576  0.95510
     13   2.56850  4.53730  3.23694  2.73390  3.90546  3.40092  3.84086  2.76470  2.71967  2.95659  3.81296  2.59325  3.88579  3.05976  3.12718  2.09354  1.92646  2.96164  5.26283  3.98455     16 t x - -
          2.68618  4.42225  2.77519  2.73123  3.46354  2.40513  3.72494  3.29354  2.67741  2.69355  4.24690  2.90347  2.73739  3.18146  2.89801  2.37887  2.77519  2.98518  4.58477  3.61503
          0.02187  4.22952  4.95186  0.61958  0.77255  0.48576  0.95510
     14   3.58296  4.94778  4.76280  4.41894  3.31381  4.43210  4.96505  2.55063  4.18445  0.53374  3.25075  4.66084  4.81524  4.46461  4.29594  4.06845  3.86586  2.67792  5.30656  4.10752     17 L x - -
          2.68618  4.42225  2.77519  2.73123  3.46354  2.40513  3.72494  3.29354  2.67741  2.69355  4.24690  2.90347  2.73739  3.18146  2.89801  2.37887  2.77519  2.98518  4.58477  3.61503
          0.02187  4.22952  4.95186  0.61958  0.77255  0.48576  0.95510
     15   2.63619  3.24140  4.01459  3.44318  3.18224  3.70181  4.01038  2.57293  3.31742  1.56499  3.26219  3.67095  4.09152  3.56442  3.52340  2.58490  2.87972  2.38331  4.71135  2.77701     18 l x - -
          2.68618  4.42225  2.77519  2.73123  3.46354  2.40513  3.72494  3.29354  2.67741  2.69355  4.24690  2.90347  2.73739  3.18146  2.89801  2.37887  2.77519  2.98518  4.58477  3.61503
          0.02187  4.22952  4.95186  0.61958  0.77255  0.48576  0.95510
     16   2.41431  4.16059  3.93177  3.35799  2.78769  2.59463  3.97243  2.60228  3.25542  1.78588  3.26036  3.61920  4.07488  3.50232  3.48454  2.97987  2.86958  2.41126  3.40043  3.45378     19 l x - -
          2.68618  4.42225  2.77519  2.73123  3.46354  2.40513  3.72494  3.29354  2.67741  2.69355  4.24690  2.90347  2.73739  3.18146  2.89801  2.37887  2.77519  2.98518  4.58477  3.61503
          0.02187  4.22952  4.95186  0.61958  0.77255  0.48576  0.95510
     17   2.23936  4.26718  4.13102  3.56960  3.45421  3.89482  4.27597  1.78268  3.47936  2.15351  3.38691  3.84325  4.27355  3.74093  3.72634  3.19584  2.19068  1.85325  5.04911  3.84559     20 i x - -
          2.68618  4.42225  2.77519  2.73123  3.46354  2.40513  3.72494  3.29354  2.67741  2.69355  4.24690  2.90347  2.73739  3.18146  2.89801  2.37887  2.77519  2.98518  4.58477  3.61503
          0.02187  4.22952  4.95186  0.61958  0.77255  0.48576  0.95510
     18   2.62343  4.43946  3.36677  2.80024  3.59457  3.55953  3.16177  2.59474  2.72836  2.18964  3.53965  3.23889  3.94302  3.07218  2.70857  2.53992  2.35519  2.72274  5.00595  3.75452     21 l x - -
          2.68618  4.42225  2.77519  2.73123  3.46354  2.40513  3.72494  3.29354  2.67741  2.69355  4.24690  2.90347  2.73739  3.18146  2.89801  2.37887  2.77519  2.98518  4.58477  3.61503
          0.02187  4.22952  4.95186  0.61958  0.77255  0.48576  0.95510
     19   2.87835  4.35271  4.23976  3.68092  3.43374  4.01458  4.39308  2.00585  3.57840  1.73044  3.32716  3.96125  4.37371  3.83983  3.81981  3.32193  1.83486  1.85273  5.12538  3.93741     22 l x - -
          2.68618  4.42225  2.77519  2.73123  3.46354  2.40513  3.72494  3.29354  2.67741  2.69355  4.24690  2.90347  2.73739  3.18146  2.89801  2.37887  2.77519  2.98518  4.58477  3.61503
          0.02187  4.22952  4.95186  0.61958  0.77255  0.48576  0.95510
     20   2.39758  4.37673  3.41743  2.86508  2.52382  3.09393  3.83662  2.91889  2.82977  2.35422  3.51065  2.80908  3.94481  3.14021  3.20015  2.50163  2.56407  2.68001  4.98233  3.73790     23 l x - -
          2.68618  4.42225  2.77519  2.73123  3.46354  2.40513  3.72494  3.29354  2.67741  2.69355  4.24690  2.90347  2.73739  3.18146  2.89801  2.37887  2.77519  2.98518  4.58477  3.61503
          0.02187  4.22952  4.95186  0.61958  0.77255  0.48576  0.95510
     21   1.59367  4.48525  3.33864  2.84524  4.09454  3.28849  3.93953  3.48352  2.78907  3.14497  3.98253  3.22472  3.85631  3.15039  2.72278  2.25244  2.07695  3.11030  5.41894  4.15321     24 a x - -
          2.68618  4.42225  2.77519  2.73123  3.46354  2.40513  3.72494  3.29354  2.67741  2.69355  4.24690  2.90347  2.73739  3.18146  2.89801  2.37887  2.77519  2.98518  4.58477  3.61503
          0.02187  4.22952  4.95186  0.61958  0.77255  0.48576  0.95510
     22   2.63009  4.74882  3.07670  2.52723  3.98267  2.93072  2.52279  2.82717  2.49129  3.01259  3.84201  3.03156  3.31940  2.85684  2.64829  2.42046  2.86504  3.08363  5.27534  3.96126     25 s x - -
          2.68618  4.42225  2.77519  2.73123  3.46354  2.40513  3.72494  3.29354  2.67741  2.69355  4.24690  2.90347  2.73739  3.18146  2.89801  2.37887  2.77519  2.98518  4.58477  3.61503
          0.07886  4.22952  2.79244  0.61958  0.77255  0.48576  0.95510
     23   1.70353  4.31951  3.48168  3.08488  4.21806  3.13052  4.15335  3.55543  3.08634  3.27625  4.12451  3.33579  1.89720  3.40128  3.43603  2.54147  2.00348  3.11704  5.57189  4.33933     26 a x - -
          2.68618  4.42225  2.77519  2.73123  3.46354  2.40513  3.72494  3.29354  2.67741  2.69355  4.24690  2.90347  2.73739  3.18146  2.89801  2.37887  2.77519  2.98518  4.58477  3.61503
          0.02313  4.17379  4.89614  0.61958  0.77255  0.55411  0.85469
     24   2.79508  4.28796  4.10308  3.54278  3.33587  3.90373  4.23033  2.06592  3.42497  1.46073  3.27609  3.13930  4.26292  3.69640  3.66197  3.20148  3.03550  1.87303  4.97284  3.76837     27 l x - -
          2.68618  4.42225  2.77519  2.73123  3.46354  2.40513  3.72494  3.29354  2.67741  2.69355  4.24690  2.90347  2.73739  3.18146  2.89801  2.37887  2.77519  2.98518  4.58477  3.61503
          0.02313  4.17379  4.89614  0.61958  0.77255  0.55411  0.85469
     25   2.68573  4.99665  2.98660  2.44014  4.30189  3.45550  3.08629  3.73445  2.29956  3.27376  4.06738  2.95972  2.68041  2.22617  2.35742  2.68334  2.64360  3.37186  5.44764  4.10715     28 q x - -
          2.68618  4.42225  2.77519  2.73123  3.46354  2.40513  3.72494  3.29354  2.67741  2.69355  4.24690  2.90347  2.73739  3.18146  2.89801  2.37887  2.77519  2.98518  4.58477  3.61503
          0.02313  4.17379  4.89614  0.61958  0.77255  0.44528  1.02344
     26   1.69176  4.34894  3.47406  3.12061  4.39369  3.10971  4.22736  3.80792  3.16616  3.47672  4.29505  3.35579  1.73299  3.46590  3.52105  1.80643  2.83549  3.28810  5.71750  4.48220     29 a x - -
          2.68618  4.42225  2.77519  2.73123  3.46354  2.40513  3.72494  3.29354  2.67741  2.69355  4.24690  2.90347  2.73739  3.18146  2.89801  2.37887  2.77519  2.98518  4.58477  3.61503
          0.02187  4.22952  4.95186  0.61958  0.77255  0.48576  0.95510
     27   2.62451  4.55222  3.28133  2.73140  2.72802  3.49691  3.78292  3.16652  2.63832  2.83677  3.70652  3.18127  3.91825  3.01718  2.15699  2.14530  2.60924  2.89715  5.13243  3.84698     30 s x - -
          2.68618  4.42225  2.77519  2.73123  3.46354  2.40513  3.72494  3.29354  2.67741  2.69355  4.24690  2.90347  2.73739  3.18146  2.89801  2.37887  2.77519  2.98518  4.58477  3.61503
          0.02187  4.22952  4.95186  0.61958  0.77255  0.48576  0.95510
     28   2.72850  4.96388  3.05168  2.52417  4.27077  3.48549  2.15419  3.71387  2.33356  3.26852  4.08015  3.02686  2.97839  2.81973  2.16446  2.49299  2.96214  3.36474  5.44013  4.11488     31 h x - -
          2.68618  4.42225  2.77519  2.73123  3.46354  2.40513  3.72494  3.29354  2.67741  2.69355  4.24690  2.90347  2.73739  3.18146  2.89801  2.37887  2.77519  2.98518  4.58477  3.61503
          0.25126  4.22952  1.57204  0.61958  0.77255  0.48576  0.95510
     29   2.58071  4.69990  2.84841  2.51163  4.20046  3.26249  3.76232  3.64304  2.54793  3.24314  4.08029  2.98375  2.05637  2.41327  2.94575  2.25441  2.89636  3.26523  5.45574  4.13412     32 p x - -
          2.68618  4.42225  2.77519  2.73123  3.46354  2.40513  3.72494  3.29354  2.67741  2.69355  4.24690  2.90347  2.73739  3.18146  2.89801  2.37887  2.77519  2.98518  4.58477  3.61503
          0.02743  4.00569  4.72803  0.61958  0.77255  0.51027  0.91713
     30   2.57885  4.54054  3.21657  2.67418  3.13818  3.43732  3.75325  3.18986  2.60493  2.85636  3.71833  3.12862  3.87183  2.97374  2.45347  1.95175  2.48236  2.90783  5.15151  3.86502     33 s x - -
          2.68618  4.42225  2.77519  2.73123  3.46354  2.40513  3.72494  3.29354  2.67741  2.69355  4.24690  2.90347  2.73739  3.18146  2.89801  2.37887  2.77519  2.98518  4.58477  3.61503
          0.23888  4.13349  1.62730  0.61958  0.77255  0.59864  0.79753
     31   2.68565  5.01612  2.01028  2.21968  4.44799  3.19920  3.71065  3.93344  2.62815  3.48814  4.30931  2.27476  3.77325  2.87247  3.14615  1.91914  2.98740  3.51914  5.66882  4.25118     34 s x - -
          2.68618  4.42225  2.77519  2.73123  3.46354  2.40513  3.72494  3.29354  2.67741  2.69355  4.24690  2.90347  2.73739  3.18146  2.89801  2.37887  2.77519  2.98518  4.58477  3.61503
          0.02979  3.92440  4.64674  0.61958  0.77255  0.78079  0.61257
     32   2.31315  4.31290  4.04587  3.53456  3.39558  3.81260  4.33351  2.13038  3.41484  1.56985  3.27716  3.81802  4.24383  3.71962  3.67522  3.15958  3.05205  1.74986  5.13970  3.93748     35 l x - -
          2.68626  4.42233  2.77528  2.73132  3.46362  2.40474  3.72503  3.29286  2.67749  2.69342  4.24698  2.90355  2.73748  3.18155  2.89809  2.37895  2.77528  2.98527  4.58485  3.61511
          0.40567  1.12738  4.64674  0.67410  0.71256  0.33753  1.25013
     33   2.67069  4.94660  3.01973  2.45780  4.22574  3.46664  2.65853  3.65263  2.16371  2.85122  4.01369  2.97732  3.16202  2.77306  2.42718  2.30963  2.89718  3.30431  5.41249  4.07368     38 k x - -
          2.68618  4.42225  2.77519  2.73123  3.46354  2.40513  3.72494  3.29354  2.67741  2.69355  4.24690  2.90347  2.73739  3.18146  2.89801  2.37887  2.77519  2.98518  4.58477  3.61503
          0.02187  4.22952  4.95186  0.61958  0.77255  0.48576  0.95510
     34   2.76703  4.96604  3.08557  2.59183  4.36378  3.48553  3.72412  3.79135  2.32714  3.33716  4.15897  3.07463  3.92988  2.48373  2.12512  1.60118  3.01634  3.43195  5.49904  4.19742     39 s x - -
          2.68618  4.42225  2.77519  2.73123  3.46354  2.40513  3.72494  3.29354  2.67741  2.69355  4.24690  2.90347  2.73739  3.18146  2.89801  2.37887  2.77519  2.98518  4.58477  3.61503
          0.02187  4.22952  4.95186  0.61958  0.77255  0.48576  0.95510
     35   2.79633  5.07117  3.00937  2.52259  4.38603  3.50411  2.45347  3.84688  1.66755  3.37130  4.18275  3.02714  3.92525  2.82072  2.64769  2.13910  3.02510  3.48566  5.50409  4.17612     40 k x - -
          2.68618  4.42225  2.77519  2.73123  3.46354  2.40513  3.72494  3.29354  2.67741  2.69355  4.24690  2.90347  2.73739  3.18146  2.89801  2.37887  2.77519  2.98518  4.58477  3.61503
          0.02187  4.22952  4.95186  0.61958  0.77255  0.48576  0.95510
     36   2.30592  4.87548  2.95031  2.49543  4.18859  3.42658  2.20951  3.63162  2.48482  3.21929  4.03682  3.00432  3.87402  2.55639  2.91348  2.12877  2.93132  3.28614  5.42942  4.09032     41 s x - -
          2.68618  4.42225  2.77519  2.73123  3.46354  2.40513  3.72494  3.29354  2.67741  2.69355  4.24690  2.90347  2.73739  3.18146  2.89801  2.37887  2.77519  2.98518  4.58477  3.61503
          0.02187  4.22952  4.95186  0.61958  0.77255  0.48576  0.95510
     37   3.23726  5.33980  3.66373  2.96428  4.84259  3.81779  3.72497  4.17612  0.94847  3.58151  4.45909  3.34778  4.17965  2.85688  1.80446  3.22342  3.38984  3.85616  5.58672  4.44667     42 k x - -
          2.68618  4.42225  2.77519  2.73123  3.46354  2.40513  3.72494  3.29354  2.67741  2.69355  4.24690  2.90347  2.73739  3.18146  2.89801  2.37887  2.77519  2.98518  4.58477  3.61503
          0.19433  4.22952  1.81985  0.61958  0.77255  0.48576  0.95510
     38   3.30200  4.61924  4.88009  4.35225  3.19746  4.57715  4.93134  1.54472  4.18243  1.03955  3.01274  4.60431  4.79130  4.35962  4.32137  3.95252  3.53841  2.04527  5.26900  4.13816     43 l x - -
          2.68618  4.42225  2.77519  2.73123  3.46354  2.40513  3.72494  3.29354  2.67741  2.69355  4.24690  2.90347  2.73739  3.18146  2.89801  2.37887  2.77519  2.98518  4.58477  3.61503
          0.02593  4.06112  4.78347  0.61958  0.77255  0.38573  1.13929
     39   2.99032  5.25107  3.19749  2.65845  4.60128  3.63827  2.39856  4.03871  1.30273  3.49450  4.32540  3.13028  4.02925  2.48853  2.37314  2.96601  3.18199  3.68673  5.55385  4.28833     44 k x - -
          2.68618  4.42225  2.77519  2.73123  3.46354  2.40513  3.72494  3.29354  2.67741  2.69355  4.24690  2.90347  2.73739  3.18146  2.89801  2.37887  2.77519  2.98518  4.58477  3.61503
          0.02187  4.22952  4.95186  0.61958  0.77255  0.48576  0.95510
     40   2.42930  4.94678  2.97297  2.48033  4.27952  3.44443  3.00105  3.71256  1.95475  3.27467  4.07965  2.99291  3.87303  2.82498  2.81057  1.86488  2.93660  3.35398  5.46556  4.12820     45 s x - -
          2.68618  4.42225  2.77519  2.73123  3.46354  2.40513  3.72494  3.29354  2.67741  2.69355  4.24690  2.90347  2.73739  3.18146  2.89801  2.37887  2.77519  2.98518  4.58477  3.61503
          0.02187  4.22952  4.95186  0.61958  0.77255  0.48576  0.95510
     41   3.45811  5.24133  3.98966  3.44371  4.68990  3.85675  4.15125  4.27051  2.47144  3.72137  4.72482  3.76921  4.35346  3.36496  0.54787  3.53317  3.70697  3.98190  5.63415  4.55403     46 R x - -
          2.68618  4.42225  2.77519  2.73123  3.46354  2.40513  3.72494  3.29354  2.67741  2.69355  4.24690  2.90347  2.73739  3.18146  2.89801  2.37887  2.77519  2.98518  4.58477  3.61503
          0.02187  4.22952  4.95186  0.61958  0.77255  0.48576  0.95510
     42   3.22690  5.18921  3.19996  2.97711  4.40446  3.64385  4.13254  4.10826  2.77604  3.57227  4.60598  3.43403  4.21247  0.71080  3.04598  3.26690  3.53111  3.81985  5.61755  4.34378     47 q x - -
          2.68618  4.42225  2.77519  2.73123  3.46354  2.40513  3.72494  3.29354  2.67741  2.69355  4.24690  2.90347  2.73739  3.18146  2.89801  2.37887  2.77519  2.98518  4.58477  3.61503
          0.02187  4.22952  4.95186  0.61958  0.77255  0.48576  0.95510
     43   3.52289  4.82726  4.93643  4.48348  1.19811  4.58705  4.31444  2.56791  4.32271  1.31334  3.18995  4.52341  4.83027  4.36743  4.38455  3.96902  3.75197  2.68577  4.49472  2.93862     48 f x - -
          2.68618  4.42225  2.77519  2.73123  3.46354  2.40513  3.72494  3.29354  2.67741  2.69355  4.24690  2.90347  2.73739  3.18146  2.89801  2.37887  2.77519  2.98518  4.58477  3.61503
          0.02187  4.22952  4.95186  0.61958  0.77255  0.48576  0.95510
     44   3.31529  5.45321  2.70580  0.60645  4.85294  3.54554  4.18442  4.38266  3.11533  3.94788  4.92308  3.20387  4.17210  3.40321  3.54988  3.27009  3.62767  4.03530  5.95474  4.69895     49 E x - -
          2.68618  4.42225  2.77519  2.73123  3.46354  2.40513  3.72494  3.29354  2.67741  2.69355  4.24690  2.90347  2.73739  3.18146  2.89801  2.37887  2.77519  2.98518  4.58477  3.61503
          0.02187  4.22952  4.95186  0.61958  0.77255  0.48576  0.95510
     45   3.10049  5.67271  1.91899  0.95513  4.96788  3.34983  3.90909  4.49678  2.93436  3.99303  4.85434  2.81754  3.97962  3.07849  3.53066  2.97827  3.39282  4.06544  6.13057  4.62770     50 e x - -
          2.68618  4.42225  2.77519  2.73123  3.46354  2.40513  3.72494  3.29354  2.67741  2.69355  4.24690  2.90347  2.73739  3.18146  2.89801  2.37887  2.77519  2.98518  4.58477  3.61503
          0.02187  4.22952  4.95186  0.61958  0.77255  0.48576  0.95510
     46   3.31529  5.45321  2.70580  0.60645  4.85294  3.54554  4.18442  4.38266  3.11533  3.94788  4.92308  3.20387  4.17210  3.40321  3.54988  3.27009  3.62767  4.03530  5.95474  4.69895     51 E x - -
          2.68618  4.42225  2.77519  2.73123  3.46354  2.40513  3.72494  3.29354  2.67741  2.69355  4.24690  2.90347  2.73739  3.18146  2.89801  2.37887  2.77519  2.98518  4.58477  3.61503
          0.02187  4.22952  4.95186  0.61958  0.77255  0.48576  0.95510
     47   3.50998  4.80957  5.09903  4.57529  3.19681  4.77434  5.10081  1.90789  4.38378  0.72761  3.00142  4.82659  4.94577  4.51249  4.48614  4.16799  3.74101  2.29682  5.33431  4.23427     52 l x - -
          2.68618  4.42225  2.77519  2.73123  3.46354  2.40513  3.72494  3.29354  2.67741  2.69355  4.24690  2.90347  2.73739  3.18146  2.89801  2.37887  2.77519  2.98518  4.58477  3.61503
          0.02187  4.22952  4.95186  0.61958  0.77255  0.48576  0.95510
     48   2.22691  4.35178  4.57919  4.02481  3.48691  4.21663  4.63381  1.73800  3.91664  1.71642  3.35931  4.23932  4.54693  4.14486  4.10395  3.54423  3.22011  1.43996  5.23707  4.05420     53 v x - -
          2.68618  4.42225  2.77519  2.73123  3.46354  2.40513  3.72494  3.29354  2.67741  2.69355  4.24690  2.90347  2.73739  3.18146  2.89801  2.37887  2.77519  2.98518  4.58477  3.61503
          0.07886  4.22952  2.79244  0.61958  0.77255  0.48576  0.95510
     49   1.76701  4.75825  3.00968  2.66204  4.26094  3.35580  3.86939  3.65229  2.61090  3.27302  4.15430  3.11495  3.90679  1.64264  2.97462  2.74711  2.99748  3.29923  5.52869  4.22104     54 q x - -
          2.68618  4.42225  2.77519  2.73123  3.46354  2.40513  3.72494  3.29354  2.67741  2.69355  4.24690  2.90347  2.73739  3.18146  2.89801  2.37887  2.77519  2.98518  4.58477  3.61503
          0.02313  4.17379  4.89614  0.61958  0.77255  0.55411  0.85469
     50   1.96026  4.32239  3.47738  3.33178  4.57786  0.91933  4.47368  3.97056  3.50695  3.70358  4.55914  3.46829  3.84006  3.77396  3.78674  2.57100  2.90704  3.38809  5.89419  4.71615     55 g x - -
          2.68618  4.42225  2.77519  2.73123  3.46354  2.40513  3.72494  3.29354  2.67741  2.69355  4.24690  2.90347  2.73739  3.18146  2.89801  2.37887  2.77519  2.98518  4.58477  3.61503
          0.02313  4.17379  4.89614  0.61958  0.77255  0.55411  0.85469
     51   1.08739  4.27158  3.93147  3.55752  3.97563  3.30005  4.44856  2.77019  3.49015  2.85231  3.90306  3.66637  3.98974  3.79401  3.75000  2.73897  2.92369  1.98972  5.53434  4.32087     56 a x - -
          2.68618  4.42225  2.77519  2.73123  3.46354  2.40513  3.72494  3.29354  2.67741  2.69355  4.24690  2.90347  2.73739  3.18146  2.89801  2.37887  2.77519  2.98518  4.58477  3.61503
          0.02313  4.17379  4.89614  0.61958  0.77255  0.44528  1.02344
     52   3.10095  5.69639  1.79061  1.00806  4.98718  3.34444  3.90441  4.52069  2.93657  4.00895  4.86758  2.80670  3.97570  3.07250  3.54210  2.97418  3.39305  4.08342  6.14822  4.63464     57 e x - -
          2.68618  4.42225  2.77519  2.73123  3.46354  2.40513  3.72494  3.29354  2.67741  2.69355  4.24690  2.90347  2.73739  3.18146  2.89801  2.37887  2.77519  2.98518  4.58477  3.61503
          0.02187  4.22952  4.95186  0.61958  0.77255  0.48576  0.95510
     53   3.15660  5.79021  1.00540  1.67182  5.07069  3.33486  3.93535  4.61965  3.02079  4.10107  4.97914  2.79288  3.99022  3.11135  3.65999  3.01273  3.45863  4.17443  6.24079  4.69913     58 d x - -
          2.68618  4.42225  2.77519  2.73123  3.46354  2.40513  3.72494  3.29354  2.67741  2.69355  4.24690  2.90347  2.73739  3.18146  2.89801  2.37887  2.77519  2.98518  4.58477  3.61503
          0.02187  4.22952  4.95186  0.61958  0.77255  0.48576  0.95510
     54   2.54210  4.62595  3.18939  2.71851  4.26869  2.81162  3.87558  3.68917  2.65387  3.29886  4.11355  3.14192  3.85213  3.04895  2.44608  1.48390  2.53342  3.27948  5.52133  4.22842     59 s x - -
          2.68618  4.42225  2.77519  2.73123  3.46354  2.40513  3.72494  3.29354  2.67741  2.69355  4.24690  2.90347  2.73739  3.18146  2.89801  2.37887  2.77519  2.98518  4.58477  3.61503
          0.02187  4.22952  4.95186  0.61958  0.77255  0.48576  0.95510
     55   3.27806  4.53307  5.14089  4.62862  3.63779  4.73629  5.27714  1.07136  4.52717  1.88828  3.41673  4.82576  4.97490  4.73820  4.68501  4.12439  3.52884  1.32736  5.66561  4.49470     60 i x - -
          2.68618  4.42225  2.77519  2.73123  3.46354  2.40513  3.72494  3.29354  2.67741  2.69355  4.24690  2.90347  2.73739  3.18146  2.89801  2.37887  2.77519  2.98518  4.58477  3.61503
          0.02187  4.22952  4.95186  0.61958  0.77255  0.48576  0.95510
     56   3.31529  5.45321  2.70580  0.60645  4.85294  3.54554  4.18442  4.38266  3.11533  3.94788  4.92308  3.20387  4.17210  3.40321  3.54988  3.27009  3.62767  4.03530  5.95474  4.69895     61 E x - -
          2.68618  4.42225  2.77519  2.73123  3.46354  2.40513  3.72494  3.29354  2.67741  2.69355  4.24690  2.90347  2.73739  3.18146  2.89801  2.37887  2.77519  2.98518  4.58477  3.61503
          0.02187  4.22952  4.95186  0.61958  0.77255  0.48576  0.95510
     57   3.58296  4.94778  4.76280  4.41894  3.31381  4.43210  4.96505  2.55063  4.18445  0.53374  3.25075  4.66084  4.81524  4.46461  4.29594  4.06845  3.86586  2.67792  5.30656  4.10752     62 L x - -
          2.68618  4.42225  2.77519  2.73123  3.46354  2.40513  3.72494  3.29354  2.67741  2.69355  4.24690  2.90347  2.73739  3.18146  2.89801  2.37887  2.77519  2.98518  4.58477  3.61503
          0.02187  4.22952  4.95186  0.61958  0.77255  0.48576  0.95510
     58   3.55979  4.86708  4.86841  4.46263  0.97505  4.54153  4.14546  2.68990  4.29511  1.64061  3.34483  4.44516  4.82382  4.34964  4.35942  3.94017  3.79887  2.77420  4.31884  2.69863     63 f x - -
          2.68618  4.42225  2.77519  2.73123  3.46354  2.40513  3.72494  3.29354  2.67741  2.69355  4.24690  2.90347  2.73739  3.18146  2.89801  2.37887  2.77519  2.98518  4.58477  3.61503
          0.02187  4.22952  4.95186  0.61958  0.77255  0.48576  0.95510
     59   3.15233  5.78822  1.03273  1.62927  5.06841  3.33454  3.93181  4.61710  3.01406  4.09714  4.97298  2.79172  3.98827  3.10686  3.65230  3.00883  3.45344  4.17119  6.23728  4.69550     64 d x - -
          2.68618  4.42225  2.77519  2.73123  3.46354  2.40513  3.72494  3.29354  2.67741  2.69355  4.24690  2.90347  2.73739  3.18146  2.89801  2.37887  2.77519  2.98518  4.58477  3.61503
          0.02187  4.22952  4.95186  0.61958  0.77255  0.48576  0.95510
     60   1.51601  4.27258  3.77814  3.28398  2.38971  3.46466  4.11028  2.81821  3.22533  2.60785  3.57513  3.54223  4.00412  3.50765  3.51670  2.81775  2.35021  2.58662  5.06393  3.81298     65 a x - -
          2.68618  4.42225  2.77519  2.73123  3.46354  2.40513  3.72494  3.29354  2.67741  2.69355  4.24690  2.90347  2.73739  3.18146  2.89801  2.37887  2.77519  2.98518  4.58477  3.61503
          0.02187  4.22952  4.95186  0.61958  0.77255  0.48576  0.95510
     61   3.29869  4.97961  3.94636  3.84728  4.78758  3.64774  4.88149  4.44313  3.93886  4.02289  5.09758  4.11130  0.36966  4.31567  4.13026  3.48053  3.77053  4.04412  5.85897  4.91765     66 P x - -
          2.68618  4.42225  2.77519  2.73123  3.46354  2.40513  3.72494  3.29354  2.67741  2.69355  4.24690  2.90347  2.73739  3.18146  2.89801  2.37887  2.77519  2.98518  4.58477  3.61503
          0.02187  4.22952  4.95186  0.61958  0.77255  0.48576  0.95510
     62   3.45811  5.24133  3.98966  3.44371  4.68990  3.85675  4.15125  4.27051  2.47144  3.72137  4.72482  3.76921  4.35346  3.36496  0.54787  3.53317  3.70697  3.98190  5.63415  4.55403     67 R x - -
          2.68618  4.42225  2.77519  2.73123  3.46354  2.40513  3.72494  3.29354  2.67741  2.69355  4.24690  2.90347  2.73739  3.18146  2.89801  2.37887  2.77519  2.98518  4.58477  3.61503
          0.02187  4.22952  4.95186  0.61958  0.77255  0.48576  0.95510
     63   3.22293  4.51562  5.02203  4.54580  3.74591  4.60965  5.26398  1.53498  4.43591  2.23925  3.54091  4.73732  4.92711  4.70815  4.62579  4.01841  3.49623  0.83638  5.74353  4.52371     68 v x - -
          2.68618  4.42225  2.77519  2.73123  3.46354  2.40513  3.72494  3.29354  2.67741  2.69355  4.24690  2.90347  2.73739  3.18146  2.89801  2.37887  2.77519  2.98518  4.58477  3.61503
          0.02187  4.22952  4.95186  0.61958  0.77255  0.48576  0.95510
     64   3.47196  5.19750  3.55676  3.36684  3.60374  3.80731  0.57156  4.23269  3.20354  3.67354  4.75653  3.75566  4.38617  3.74207  3.43994  3.54402  3.79378  3.96126  5.05934  3.54756     69 H x - -
          2.68618  4.42225  2.77519  2.73123  3.46354  2.40513  3.72494  3.29354  2.67741  2.69355  4.24690  2.90347  2.73739  3.18146  2.89801  2.37887  2.77519  2.98518  4.58477  3.61503
          0.02187  4.22952  4.95186  0.61958  0.77255  0.48576  0.95510
     65   3.41937  5.55540  0.51660  2.63395  4.99116  3.52339  4.30456  4.67065  3.46466  4.21929  5.21995  3.20306  4.20198  3.55427  4.01856  3.35108  3.77030  4.27597  6.08415  4.82387     70 D x - -
          2.68618  4.42225  2.77519  2.73123  3.46354  2.40513  3.72494  3.29354  2.67741  2.69355  4.24690  2.90347  2.73739  3.18146  2.89801  2.37887  2.77519  2.98518  4.58477  3.61503
          0.02187  4.22952  4.95186  0.61958  0.77255  0.48576  0.95510
     66   2.36921  4.31489  3.56803  3.30232  4.45847  3.08208  4.37611  3.84375  3.33637  3.56886  4.41428  3.44931  3.83824  3.64984  3.63489  0.92022  2.23805  3.30314  5.80768  4.58241     71 s x - -
          2.68618  4.42225  2.77519  2.73123  3.46354  2.40513  3.72494  3.29354  2.67741  2.69355  4.24690  2.90347  2.73739  3.18146  2.89801  2.37887  2.77519  2.98518  4.58477  3.61503
          0.02187  4.22952  4.95186  0.61958  0.77255  0.48576  0.95510
     67   2.37048  4.31582  3.56482  3.30957  4.46744  3.08027  4.38604  3.85543  3.34804  3.58179  4.42899  3.45292  3.83974  3.66187  3.64336  0.89251  2.32066  3.31089  5.81756  4.59133     72 s x - -
          2.68618  4.42225  2.77519  2.73123  3.46354  2.40513  3.72494  3.29354  2.67741  2.69355  4.24690  2.90347  2.73739  3.18146  2.89801  2.37887  2.77519  2.98518  4.58477  3.61503
          0.02187  4.22952  4.95186  0.61958  0.77255  0.48576  0.95510
     68   3.31529  5.45321  2.70580  0.60645  4.85294  3.54554  4.18442  4.38266  3.11533  3.94788  4.92308  3.20387  4.17210  3.40321  3.54988  3.27009  3.62767  4.03530  5.95474  4.69895     73 E x - -
          2.68618  4.42225  2.77519  2.73123  3.46354  2.40513  3.72494  3.29354  2.67741  2.69355  4.24690  2.90347  2.73739  3.18146  2.89801  2.37887  2.77519  2.98518  4.58477  3.61503
          0.02187  4.22952  4.95186  0.61958  0.77255  0.48576  0.95510
     69   3.05619  5.29268  3.18583  2.69658  4.70012  3.65249  3.71780  4.10223  1.40883  3.54668  4.39731  3.16091  4.06437  1.62323  2.36394  3.02948  3.25066  3.75429  5.60824  4.36805     74 k x - -
          2.68618  4.42225  2.77519  2.73123  3.46354  2.40513  3.72494  3.29354  2.67741  2.69355  4.24690  2.90347  2.73739  3.18146  2.89801  2.37887  2.77519  2.98518  4.58477  3.61503
          0.02187  4.22952  4.95186  0.61958  0.77255  0.48576  0.95510
     70   3.26222  4.55465  5.04542  4.57601  3.67029  4.63389  5.27335  0.86727  4.45078  2.12581  3.46622  4.76836  4.94168  4.71004  4.62609  4.05015  3.53512  1.53073  5.70575  4.50234     75 i x - -
          2.68618  4.42225  2.77519  2.73123  3.46354  2.40513  3.72494  3.29354  2.67741  2.69355  4.24690  2.90347  2.73739  3.18146  2.89801  2.37887  2.77519  2.98518  4.58477  3.61503
          0.02187  4.22952  4.95186  0.61958  0.77255  0.48576  0.95510
     71   3.47196  5.19750  3.55676  3.36684  3.60374  3.80731  0.57156  4.23269  3.20354  3.67354  4.75653  3.75566  4.38617  3.74207  3.43994  3.54402  3.79378  3.96126  5.05934  3.54756     76 H x - -
          2.68618  4.42225  2.77519  2.73123  3.46354  2.40513  3.72494  3.29354  2.67741  2.69355  4.24690  2.90347  2.73739  3.18146  2.89801  2.37887  2.77519  2.98518  4.58477  3.61503
          0.02187  4.22952  4.95186  0.61958  0.77255  0.48576  0.95510
     72   2.99258  5.58224  1.94383  1.17501  4.87153  3.34886  3.82270  4.38995  2.76931  3.86635  4.68682  2.80092  3.93327  2.50475  3.33528  2.88486  3.26486  3.95367  6.01463  4.52165     77 e x - -
          2.68618  4.42225  2.77519  2.73123  3.46354  2.40513  3.72494  3.29354  2.67741  2.69355  4.24690  2.90347  2.73739  3.18146  2.89801  2.37887  2.77519  2.98518  4.58477  3.61503
          0.02187  4.22952  4.95186  0.61958  0.77255  0.48576  0.95510
     73   2.75370  5.09464  2.88720  2.13128  4.40996  2.11942  2.97811  3.85312  2.34891  3.37858  4.17427  2.95883  3.88541  2.79599  2.22836  2.73713  2.98403  3.48038  5.53807  4.18685     78 g x - -
          2.68618  4.42225  2.77519  2.73123  3.46354  2.40513  3.72494  3.29354  2.67741  2.69355  4.24690  2.90347  2.73739  3.18146  2.89801  2.37887  2.77519  2.98518  4.58477  3.61503
          0.02187  4.22952  4.95186  0.61958  0.77255  0.48576  0.95510
     74   2.57424  4.34225  3.92020  3.51777  3.92487  3.41156  4.41460  2.72479  3.41561  2.78796  3.85457  3.68735  4.06174  3.75255  3.68418  2.83622  1.15940  2.00975  5.49239  4.26850     79 t x - -
          2.68618  4.42225  2.77519  2.73123  3.46354  2.40513  3.72494  3.29354  2.67741  2.69355  4.24690  2.90347  2.73739  3.18146  2.89801  2.37887  2.77519  2.98518  4.58477  3.61503
          0.02187  4.22952  4.95186  0.61958  0.77255  0.48576  0.95510
     75   2.38620  5.03772  2.82009  1.82042  4.36158  3.40479  3.66567  3.81017  2.44044  3.35251  4.13686  2.91411  3.84049  2.35384  2.91595  2.36239  2.56361  3.42643  5.53662  4.15885     80 e x - -
          2.68618  4.42225  2.77519  2.73123  3.46354  2.40513  3.72494  3.29354  2.67741  2.69355  4.24690  2.90347  2.73739  3.18146  2.89801  2.37887  2.77519  2.98518  4.58477  3.61503
          0.02187  4.22952  4.95186  0.61958  0.77255  0.48576  0.95510
     76   2.94953  5.29532  2.86952  2.25223  4.66021  3.53355  3.71248  4.08157  1.94343  3.55455  4.37655  3.01534  3.98170  1.44504  2.58699  2.90674  3.16640  3.70938  5.65954  4.34746     81 q x - -
          2.68618  4.42225  2.77519  2.73123  3.46354  2.40513  3.72494  3.29354  2.67741  2.69355  4.24690  2.90347  2.73739  3.18146  2.89801  2.37887  2.77519  2.98518  4.58477  3.61503
          0.02187  4.22952  4.95186  0.61958  0.77255  0.48576  0.95510
     77   2.83967  5.18068  2.78612  2.43117  4.37944  3.46653  2.03647  3.94986  2.40304  3.46258  4.27762  2.21811  3.92590  2.17131  2.79997  2.81037  3.07544  3.57839  5.55008  4.15877     82 h x - -
          2.68618  4.42225  2.77519  2.73123  3.46354  2.40513  3.72494  3.29354  2.67741  2.69355  4.24690  2.90347  2.73739  3.18146  2.89801  2.37887  2.77519  2.98518  4.58477  3.61503
          0.02187  4.22952  4.95186  0.61958  0.77255  0.48576  0.95510
     78   3.06969  5.05096  2.97827  2.90777  4.47665  3.46510  4.27833  4.28245  3.22274  3.89105  4.85595  0.65368  4.14079  3.56465  3.57873  3.13110  3.47106  3.86660  5.74041  4.40937     83 N x - -
          2.68618  4.42225  2.77519  2.73123  3.46354  2.40513  3.72494  3.29354  2.67741  2.69355  4.24690  2.90347  2.73739  3.18146  2.89801  2.37887  2.77519  2.98518  4.58477  3.61503
          0.02187  4.22952  4.95186  0.61958  0.77255  0.48576  0.95510
     79   3.26360  4.51946  5.13305  4.61723  3.63678  4.71992  5.25333  1.28215  4.51785  1.83295  3.41853  4.80933  4.96036  4.72536  4.67256  4.10417  3.51324  1.14266  5.64812  4.47749     84 v x - -
          2.68618  4.42225  2.77519  2.73123  3.46354  2.40513  3.72494  3.29354  2.67741  2.69355  4.24690  2.90347  2.73739  3.18146  2.89801  2.37887  2.77519  2.98518  4.58477  3.61503
          0.02187  4.22952  4.95186  0.61958  0.77255  0.48576  0.95510
     80   2.65101  4.49174  3.79694  3.58534  4.33601  3.31449  4.56869  3.51006  3.53575  3.36005  4.39880  3.72205  4.05177  3.91501  3.76596  2.85779  0.68492  3.16327  5.73940  4.55729     85 T x - -
          2.68618  4.42225  2.77519  2.73123  3.46354  2.40513  3.72494  3.29354  2.67741  2.69355  4.24690  2.90347  2.73739  3.18146  2.89801  2.37887  2.77519  2.98518  4.58477  3.61503
          0.02187  4.22952  4.95186  0.61958  0.77255  0.48576  0.95510
     81   1.80925  4.29047  3.65916  3.18038  3.96340  3.24180  4.14472  3.23813  3.13984  3.02265  3.89731  3.42283  3.87592  3.43894  3.47468  2.13437  1.71821  2.35092  5.37436  4.15290     86 t x - -
          2.68618  4.42225  2.77519  2.73123  3.46354  2.40513  3.72494  3.29354  2.67741  2.69355  4.24690  2.90347  2.73739  3.18146  2.89801  2.37887  2.77519  2.98518  4.58477  3.61503
          0.02187  4.22952  4.95186  0.61958  0.77255  0.48576  0.95510
     82   2.65954  5.03756  2.89362  2.38173  4.35524  3.42042  3.63314  3.80646  2.18291  3.33614  4.11129  2.58486  3.04472  2.22863  2.83722  2.42329  2.45158  3.41885  5.50818  4.13378     87 k x - -
          2.68618  4.42225  2.77519  2.73123  3.46354  2.40513  3.72494  3.29354  2.67741  2.69355  4.24690  2.90347  2.73739  3.18146  2.89801  2.37887  2.77519  2.98518  4.58477  3.61503
          0.02187  4.22952  4.95186  0.61958  0.77255  0.48576  0.95510
     83   2.68331  4.85337  3.02787  2.59877  4.35700  3.39119  3.79002  3.80368  2.48230  3.37130  4.18741  2.59210  3.89597  2.94528  2.27838  1.49608  2.97745  3.41248  5.54398  4.22639     88 s x - -
          2.68618  4.42225  2.77519  2.73123  3.46354  2.40513  3.72494  3.29354  2.67741  2.69355  4.24690  2.90347  2.73739  3.18146  2.89801  2.37887  2.77519  2.98518  4.58477  3.61503
          0.02187  4.22952  4.95186  0.61958  0.77255  0.48576  0.95510
     84   3.35572  4.63716  5.06478  4.56514  3.44610  4.71130  5.16283  0.94343  4.39798  1.59983  3.26489  4.78418  4.94754  4.61387  4.54104  4.11262  3.60513  1.87349  5.50720  4.33021     89 i x - -
          2.68618  4.42225  2.77519  2.73123  3.46354  2.40513  3.72494  3.29354  2.67741  2.69355  4.24690  2.90347  2.73739  3.18146  2.89801  2.37887  2.77519  2.98518  4.58477  3.61503
          0.02187  4.22952  4.95186  0.61958  0.77255  0.48576  0.95510
     85   3.47654  4.76602  5.15946  4.58433  3.14551  4.77110  5.06532  1.95348  4.44136  0.89547  2.00177  4.82401  4.90351  4.47952  4.51004  4.12616  3.68995  2.39078  5.27693  4.25863     90 l x - -
          2.68618  4.42225  2.77519  2.73123  3.46354  2.40513  3.72494  3.29354  2.67741  2.69355  4.24690  2.90347  2.73739  3.18146  2.89801  2.37887  2.77519  2.98518  4.58477  3.61503
          0.02187  4.22952  4.95186  0.61958  0.77255  0.48576  0.95510
     86   2.11703  4.97363  2.26194  2.13091  4.25644  3.41640  3.66877  3.67846  2.46787  2.83053  4.05783  2.92774  3.84289  2.80421  2.94949  2.66825  2.56325  3.32277  5.47358  4.10660     91 a x - -
          2.68618  4.42225  2.77519  2.73123  3.46354  2.40513  3.72494  3.29354  2.67741  2.69355  4.24690  2.90347  2.73739  3.18146  2.89801  2.37887  2.77519  2.98518  4.58477  3.61503
          0.02187  4.22952  4.95186  0.61958  0.77255  0.48576  0.95510
     87   0.87179  4.25787  3.80115  3.51651  4.35951  3.10334  4.48496  3.50300  3.50023  3.38334  4.29359  3.56705  3.86686  3.79743  3.75824  2.56982  2.23162  3.06499  5.77491  4.58811     92 a x - -
          2.68618  4.42225  2.77519  2.73123  3.46354  2.40513  3.72494  3.29354  2.67741  2.69355  4.24690  2.90347  2.73739  3.18146  2.89801  2.37887  2.77519  2.98518  4.58477  3.61503
          0.02187  4.22952  4.95186  0.61958  0.77255  0.48576  0.95510
     88   3.26227  4.54946  5.05966  4.58699  3.68108  4.64728  5.28558  0.88164  4.46680  2.13672  3.47307  4.77920  4.94946  4.72345  4.64242  4.06161  3.53351  1.48978  5.71628  4.51434     93 i x - -
          2.68618  4.42225  2.77519  2.73123  3.46354  2.40513  3.72494  3.29354  2.67741  2.69355  4.24690  2.90347  2.73739  3.18146  2.89801  2.37887  2.77519  2.98518  4.58477  3.61503
          0.02187  4.22952  4.95186  0.61958  0.77255  0.48576  0.95510
     89   2.82763  5.22021  2.92986  2.02359  4.58175  3.50317  3.65898  4.01872  2.24581  3.49224  4.28236  2.58123  3.91837  2.35122  1.76209  2.79141  3.04560  3.62658  5.60330  4.26794     94 r x - -
          2.68618  4.42225  2.77519  2.73123  3.46354  2.40513  3.72494  3.29354  2.67741  2.69355  4.24690  2.90347  2.73739  3.18146  2.89801  2.37887  2.77519  2.98518  4.58477  3.61503
          0.02187  4.22952  4.95186  0.61958  0.77255  0.48576  0.95510
     90   2.72088  5.20856  2.39908  1.87050  4.53209  3.39485  3.65179  4.01090  2.20171  3.50172  4.26455  2.86272  3.83819  2.18661  2.91630  2.67469  2.51321  3.58931  5.64560  4.23224     95 e x - -
          2.68618  4.42225  2.77519  2.73123  3.46354  2.40513  3.72494  3.29354  2.67741  2.69355  4.24690  2.90347  2.73739  3.18146  2.89801  2.37887  2.77519  2.98518  4.58477  3.61503
          0.02187  4.22952  4.95186  0.61958  0.77255  0.48576  0.95510
     91   2.90405  5.18715  3.19648  2.62011  4.59134  3.59703  3.66738  3.98981  1.75187  3.45983  4.27307  2.62885  3.98482  2.78959  1.57491  2.56133  3.10673  3.62453  5.55302  4.28449     96 r x - -
          2.68618  4.42225  2.77519  2.73123  3.46354  2.40513  3.72494  3.29354  2.67741  2.69355  4.24690  2.90347  2.73739  3.18146  2.89801  2.37887  2.77519  2.98518  4.58477  3.61503
          0.02187  4.22952  4.95186  0.61958  0.77255  0.48576  0.95510
     92   2.72576  5.15548  2.92947  2.21281  4.50263  3.46007  3.62361  3.95595  2.12457  3.43913  4.20740  2.57501  3.86006  2.18570  2.18197  2.42174  2.94916  3.54987  5.56539  4.20126     97 k x - -
          2.68618  4.42225  2.77519  2.73123  3.46354  2.40513  3.72494  3.29354  2.67741  2.69355  4.24690  2.90347  2.73739  3.18146  2.89801  2.37887  2.77519  2.98518  4.58477  3.61503
          0.02187  4.22952  4.95186  0.61958  0.77255  0.48576  0.95510
     93   2.31272  5.10180  3.03405  2.27430  4.44440  3.51783  3.66226  3.86195  2.24743  3.37578  4.17969  3.01933  3.92021  2.37034  1.72224  2.78555  3.01552  3.49846  5.52038  4.20573     98 r x - -
          2.68610  4.42235  2.77529  2.73133  3.46364  2.40523  3.72504  3.29336  2.67751  2.69365  4.24700  2.90357  2.73749  3.18047  2.89773  2.37897  2.77529  2.98505  4.58487  3.61513
          0.57906  1.28184  1.81985  0.67627  0.71032  0.48576  0.95510
     94   1.86186  4.53965  3.11187  2.64885  4.07741  3.26719  3.80154  3.46473  2.27148  3.11262  3.94562  3.08070  3.80075  2.99039  3.01703  2.10218  2.44344  3.10087  5.37227  4.08490    101 a x - -
          2.68618  4.42225  2.77519  2.73123  3.46354  2.40513  3.72494  3.29354  2.67741  2.69355  4.24690  2.90347  2.73739  3.18146  2.89801  2.37887  2.77519  2.98518  4.58477  3.61503
          0.14382  4.06112  2.14792  0.61958  0.77255  0.66995  0.71689
     95   2.75829  4.77319  3.24633  2.66659  3.78678  3.53543  2.41634  3.39738  2.21391  2.54967  3.86440  3.11240  3.92128  2.83053  2.04701  2.82330  2.97174  3.12606  5.08666  3.73978    102 r x - -
          2.68618  4.42225  2.77519  2.73123  3.46354  2.40513  3.72494  3.29354  2.67741  2.69355  4.24690  2.90347  2.73739  3.18146  2.89801  2.37887  2.77519  2.98518  4.58477  3.61503
          0.02913  3.94643  4.66878  0.61958  0.77255  0.58721  0.81165
     96   2.76998  4.99393  2.97550  2.51589  4.37151  2.78654  3.65876  3.79830  2.23351  3.32624  4.15251  3.00633  3.89137  1.74608  2.20911  2.77614  3.00680  3.44206  5.47025  4.17220    103 q x - -
          2.68618  4.42225  2.77519  2.73123  3.46354  2.40513  3.72494  3.29354  2.67741  2.69355  4.24690  2.90347  2.73739  3.18146  2.89801  2.37887  2.77519  2.98518  4.58477  3.61503
          0.02593  4.06112  4.78347  0.61958  0.77255  0.66995  0.71689
     97   2.66829  4.88111  2.99002  2.48636  4.24459  2.44591  3.64798  3.65984  2.30516  3.22198  4.03724  2.98298  3.84525  2.35009  2.18746  2.69081  2.59774  3.30763  5.41141  4.09918    104 r x - -
          2.68618  4.42225  2.77519  2.73123  3.46354  2.40513  3.72494  3.29354  2.67741  2.69355  4.24690  2.90347  2.73739  3.18146  2.89801  2.37887  2.77519  2.98518  4.58477  3.61503
          0.02593  4.06112  4.78347  0.61958  0.77255  0.38573  1.13929
     98   2.65715  4.62073  3.23963  2.66901  3.80271  3.53624  3.73821  3.17662  2.54809  2.53046  2.77041  3.14242  3.92010  2.29162  2.57037  2.76623  2.40716  2.91771  5.15453  3.88082    105 q x - -
          2.68618  4.42225  2.77519  2.73123  3.46354  2.40513  3.72494  3.29354  2.67741  2.69355  4.24690  2.90347  2.73739  3.18146  2.89801  2.37887  2.77519  2.98518  4.58477  3.61503
          0.02187  4.22952  4.95186  0.61958  0.77255  0.48576  0.95510
     99   2.74856  4.87997  3.08188  2.58216  4.01096  3.51780  2.65866  3.53357  2.41918  3.12117  3.97886  3.07552  3.93130  1.75325  2.79150  2.78935  2.98121  2.64207  5.29788  3.94571    106 q x - -
          2.68618  4.42225  2.77519  2.73123  3.46354  2.40513  3.72494  3.29354  2.67741  2.69355  4.24690  2.90347  2.73739  3.18146  2.89801  2.37887  2.77519  2.98518  4.58477  3.61503
          0.02187  4.22952  4.95186  0.61958  0.77255  0.48576  0.95510
    100   3.28524  5.33820  3.76984  3.03443  4.84811  3.85216  3.73648  4.17292  1.64240  3.57882  4.46851  3.39509  4.21001  2.87214  0.98331  3.27889  3.43035  3.86482  5.57919  4.45876    107 r x - -
          2.68618  4.42225  2.77519  2.73123  3.46354  2.40513  3.72494  3.29354  2.67741  2.69355  4.24690  2.90347  2.73739  3.18146  2.89801  2.37887  2.77519  2.98518  4.58477  3.61503
          0.02187  4.22952  4.95186  0.61958  0.77255  0.48576  0.95510
    101   3.55225  4.85240  5.06239  4.56014  2.24933  4.71924  4.73410  2.40899  4.40881  0.73064  2.99471  4.72638  4.89833  4.44797  4.47531  4.10490  3.77427  2.59129  4.91212  3.55101    108 l x - -
          2.68618  4.42225  2.77519  2.73123  3.46354  2.40513  3.72494  3.29354  2.67741  2.69355  4.24690  2.90347  2.73739  3.18146  2.89801  2.37887  2.77519  2.98518  4.58477  3.61503
          0.02187  4.22952  4.95186  0.61958  0.77255  0.48576  0.95510
    102   2.74778  4.96565  2.95400  2.54245  4.38738  3.43308  3.75667  3.83434  2.43455  3.38715  4.20502  2.20210  1.91209  2.90544  2.33109  2.76712  3.01611  3.45807  5.55076  4.22486    109 p x - -
          2.68618  4.42225  2.77519  2.73123  3.46354  2.40513  3.72494  3.29354  2.67741  2.69355  4.24690  2.90347  2.73739  3.18146  2.89801  2.37887  2.77519  2.98518  4.58477  3.61503
          0.02187  4.22952  4.95186  0.61958  0.77255  0.48576  0.95510
    103   2.38179  4.42368  3.39916  2.83686  3.57184  3.57623  3.82712  2.55418  2.78809  2.22281  3.51280  3.27084  3.08203  2.40931  3.16482  2.81717  2.86362  2.45817  5.00686  3.75991    110 l x - -
          2.68618  4.42225  2.77519  2.73123  3.46354  2.40513  3.72494  3.29354  2.67741  2.69355  4.24690  2.90347  2.73739  3.18146  2.89801  2.37887  2.77519  2.98518  4.58477  3.61503
          0.10215  4.22952  2.49445  0.61958  0.77255  0.48576  0.95510
    104   1.80074  4.39992  3.47817  2.97476  3.60411  3.55988  3.94140  2.04897  2.88440  2.57039  3.54425  3.36705  4.00305  2.72687  3.21980  2.86280  2.91280  2.54873  5.08263  3.84242    111 a x - -
          2.68618  4.42225  2.77519  2.73123  3.46354  2.40513  3.72494  3.29354  2.67741  2.69355  4.24690  2.90347  2.73739  3.18146  2.89801  2.37887  2.77519  2.98518  4.58477  3.61503
          0.02367  4.15105  4.87339  0.61958  0.77255  0.43121  1.04904
    105   2.61250  4.45987  3.31311  2.46708  3.62274  3.11805  3.78324  2.57720  2.72517  2.68546  3.56087  3.20549  3.92671  3.04769  3.12132  2.27892  2.61099  2.48110  5.02882  3.12005    112 s x - -
          2.68618  4.42225  2.77519  2.73123  3.46354  2.40513  3.72494  3.29354  2.67741  2.69355  4.24690  2.90347  2.73739  3.18146  2.89801  2.37887  2.77519  2.98518  4.58477  3.61503
          0.02187  4.22952  4.95186  0.61958  0.77255  0.48576  0.95510
    106   2.63838  4.61819  3.15915  2.64250  3.83698  3.49069  3.75451  3.22061  2.60313  2.02983  3.74164  2.69894  3.90427  2.62228  3.01012  2.48366  2.41483  2.94556  5.18700  3.90320    113 l x - -
          2.68618  4.42225  2.77519  2.73123  3.46354  2.40513  3.72494  3.29354  2.67741  2.69355  4.24690  2.90347  2.73739  3.18146  2.89801  2.37887  2.77519  2.98518  4.58477  3.61503
          0.02187  4.22952  4.95186  0.61958  0.77255  0.48576  0.95510
    107   2.60223  4.75285  2.98435  2.58285  4.31058  1.94755  3.82650  3.74089  2.63041  3.33513  4.14643  3.05534  3.85691  2.17521  3.06111  2.38382  2.39342  3.34009  5.55127  4.22700    114 g x - -
          2.68618  4.42225  2.77519  2.73123  3.46354  2.40513  3.72494  3.29354  2.67741  2.69355  4.24690  2.90347  2.73739  3.18146  2.89801  2.37887  2.77519  2.98518  4.58477  3.61503
          0.02187  4.22952  4.95186  0.61958  0.77255  0.48576  0.95510
    108   2.95445  5.37388  2.56968  1.52959  4.68490  3.43151  3.78548  4.16498  2.53522  3.65808  4.49266  2.91569  3.95715  1.63695  2.95839  2.89037  3.20613  3.77617  5.79410  4.40061    115 e x - -
          2.68618  4.42225  2.77519  2.73123  3.46354  2.40513  3.72494  3.29354  2.67741  2.69355  4.24690  2.90347  2.73739  3.18146  2.89801  2.37887  2.77519  2.98518  4.58477  3.61503
          0.02187  4.22952  4.95186  0.61958  0.77255  0.48576  0.95510
    109   2.88399  5.27231  2.09311  2.31706  4.66068  1.49958  3.83828  4.15137  2.75190  3.68354  4.50825  2.87622  3.92211  2.36493  3.27245  2.83556  3.17371  3.73821  5.85401  4.42598    116 g x - -
          2.68618  4.42225  2.77519  2.73123  3.46354  2.40513  3.72494  3.29354  2.67741  2.69355  4.24690  2.90347  2.73739  3.18146  2.89801  2.37887  2.77519  2.98518  4.58477  3.61503
          0.02187  4.22952  4.95186  0.61958  0.77255  0.48576  0.95510
    110   2.68393  4.96636  2.75621  1.70315  4.42574  2.34992  3.76824  3.87378  2.59783  3.43512  4.23373  2.94567  3.85865  2.91298  3.07848  2.27010  2.51920  3.46881  5.63074  4.25773    117 e x - -
          2.68618  4.42225  2.77519  2.73123  3.46354  2.40513  3.72494  3.29354  2.67741  2.69355  4.24690  2.90347  2.73739  3.18146  2.89801  2.37887  2.77519  2.98518  4.58477  3.61503
          0.02187  4.22952  4.95186  0.61958  0.77255  0.48576  0.95510
    111   3.99341  5.12717  4.93854  4.70583  1.25641  4.65656  3.56653  3.63686  4.53033  2.90636  4.21060  4.29064  4.94719  4.39236  4.48469  4.04320  4.20790  3.57359  3.67498  0.91605    118 y x - -
          2.68618  4.42225  2.77519  2.73123  3.46354  2.40513  3.72494  3.29354  2.67741  2.69355  4.24690  2.90347  2.73739  3.18146  2.89801  2.37887  2.77519  2.98518  4.58477  3.61503
          0.02187  4.22952  4.95186  0.61958  0.77255  0.48576  0.95510
    112   2.36972  4.31523  3.56669  3.30579  4.46276  3.08117  4.38077  3.84921  3.34185  3.57491  4.42111  3.45102  3.83889  3.65547  3.63888  0.90690  2.27688  3.30672  5.81236  4.58671    119 s x - -
          2.68618  4.42225  2.77519  2.73123  3.46354  2.40513  3.72494  3.29354  2.67741  2.69355  4.24690  2.90347  2.73739  3.18146  2.89801  2.37887  2.77519  2.98518  4.58477  3.61503
          0.02187  4.22952  4.95186  0.61958  0.77255  0.48576  0.95510
    113   3.80424  5.14643  4.38673  4.19600  2.40294  4.26283  3.84731  3.76969  4.04504  3.12739  4.40880  4.19212  4.73410  4.26097  4.14895  3.89915  4.09590  3.65865  4.05572  0.53072    120 Y x - -
          2.68618  4.42225  2.77519  2.73123  3.46354  2.40513  3.72494  3.29354  2.67741  2.69355  4.24690  2.90347  2.73739  3.18146  2.89801  2.37887  2.77519  2.98518  4.58477  3.61503
          0.02187  4.22952  4.95186  0.61958  0.77255  0.48576  0.95510
    114   2.65905  4.95772  2.38598  2.39881  4.20531  3.42360  3.65777  3.66545  2.45437  2.90181  4.03375  2.28984  3.84047  2.79579  2.93263  2.16837  2.89598  3.31148  5.43383  3.34776    121 s x - -
          2.68618  4.42225  2.77519  2.73123  3.46354  2.40513  3.72494  3.29354  2.67741  2.69355  4.24690  2.90347  2.73739  3.18146  2.89801  2.37887  2.77519  2.98518  4.58477  3.61503
          0.02187  4.22952  4.95186  0.61958  0.77255  0.48576  0.95510
    115   2.97425  5.13662  3.42217  2.75491  4.47372  3.68711  2.76721  3.87086  1.84922  2.86477  4.20789  3.19853  4.04474  2.81271  1.43465  2.98028  3.15688  3.55000  5.46397  4.23067    122 r x - -
          2.68618  4.42225  2.77519  2.73123  3.46354  2.40513  3.72494  3.29354  2.67741  2.69355  4.24690  2.90347  2.73739  3.18146  2.89801  2.37887  2.77519  2.98518  4.58477  3.61503
          0.02187  4.22952  4.95186  0.61958  0.77255  0.48576  0.95510
    116   2.81505  5.23484  2.65780  1.77389  4.56013  3.41321  3.71636  4.02469  2.47648  3.53266  4.33030  2.89818  2.88744  1.79781  2.93011  2.77078  3.06050  3.62792  5.68711  4.29411    123 e x - -
          2.68618  4.42225  2.77519  2.73123  3.46354  2.40513  3.72494  3.29354  2.67741  2.69355  4.24690  2.90347  2.73739  3.18146  2.89801  2.37887  2.77519  2.98518  4.58477  3.61503
          0.02187  4.22952  4.95186  0.61958  0.77255  0.48576  0.95510
    117   2.74224  4.99276  2.98069  2.53264  4.42676  3.43983  3.72911  3.87320  2.37767  3.40822  4.21515  1.94030  3.90492  2.86791  1.95836  2.21846  3.00372  3.48623  5.55768  4.23010    124 n x - -
          2.68618  4.42225  2.77519  2.73123  3.46354  2.40513  3.72494  3.29354  2.67741  2.69355  4.24690  2.90347  2.73739  3.18146  2.89801  2.37887  2.77519  2.98518  4.58477  3.61503
          0.02187  4.22952  4.95186  0.61958  0.77255  0.48576  0.95510
    118   2.17233  5.09378  2.82848  2.14607  4.40780  3.41429  3.63712  3.86658  2.13049  3.38495  4.15664  2.58542  3.83297  2.50127  2.85872  2.28110  2.91533  3.47047  5.54878  4.16273    125 k x - -
          2.68618  4.42225  2.77519  2.73123  3.46354  2.40513  3.72494  3.29354  2.67741  2.69355  4.24690  2.90347  2.73739  3.18146  2.89801  2.37887  2.77519  2.98518  4.58477  3.61503
          0.02187  4.22952  4.95186  0.61958  0.77255  0.48576  0.95510
    119   1.98230  4.43453  3.37099  2.94101  3.65569  2.23683  3.94512  3.19168  2.94607  2.88875  3.77900  3.31121  3.93957  3.26502  3.30470  2.75474  2.90531  2.90312  5.10299  2.04819    126 a x - -
          2.68618  4.42225  2.77519  2.73123  3.46354  2.40513  3.72494  3.29354  2.67741  2.69355  4.24690  2.90347  2.73739  3.18146  2.89801  2.37887  2.77519  2.98518  4.58477  3.61503
          0.02187  4.22952  4.95186  0.61958  0.77255  0.48576  0.95510
    120   2.50240  4.26356  3.82632  3.37622  3.81539  3.36341  4.24810  2.83406  3.31082  2.82147  3.76514  3.57562  3.98049  3.60841  3.59437  1.96068  2.37232  1.41804  5.30202  4.08945    127 v x - -
          2.68618  4.42225  2.77519  2.73123  3.46354  2.40513  3.72494  3.29354  2.67741  2.69355  4.24690  2.90347  2.73739  3.18146  2.89801  2.37887  2.77519  2.98518  4.58477  3.61503
          0.10701  4.22952  2.44275  0.61958  0.77255  0.48576  0.95510
    121   3.04249  4.78162  3.77159  3.71008  4.83006  0.40894  4.80488  4.50495  3.92810  4.12145  5.10568  3.93707  4.18078  4.23110  4.12575  3.22362  3.54490  3.98022  5.84400  4.94422    128 G x - -
          2.68618  4.42225  2.77519  2.73123  3.46354  2.40513  3.72494  3.29354  2.67741  2.69355  4.24690  2.90347  2.73739  3.18146  2.89801  2.37887  2.77519  2.98518  4.58477  3.61503
          0.02379  4.14630  4.86864  0.61958  0.77255  0.58489  0.81457
    122   2.59329  4.23669  3.60502  3.03535  3.34284  3.60470  3.86660  2.48272  2.96712  2.05744  2.91042  2.79278  3.98182  3.25810  3.28159  2.54828  2.82550  2.49185  4.81651  2.98408    129 l x - -
          2.68618  4.42225  2.77519  2.73123  3.46354  2.40513  3.72494  3.29354  2.67741  2.69355  4.24690  2.90347  2.73739  3.18146  2.89801  2.37887  2.77519  2.98518  4.58477  3.61503
          0.02379  4.14630  4.86864  0.61958  0.77255  0.58489  0.81457
    123   2.79851  4.57360  3.49313  3.12221  2.91497  3.57562  3.80326  3.28509  3.08185  2.90316  3.88515  3.43793  4.09266  3.41257  3.38846  1.94067  3.11245  3.03271  4.49990  1.47767    130 y x - -
          2.68618  4.42225  2.77519  2.73123  3.46354  2.40513  3.72494  3.29354  2.67741  2.69355  4.24690  2.90347  2.73739  3.18146  2.89801  2.37887  2.77519  2.98518  4.58477  3.61503
          0.02379  4.14630  4.86864  0.61958  0.77255  0.58489  0.81457
    124   2.78583  5.00292  3.10231  2.57527  4.38550  3.50015  3.67056  3.80367  2.21653  3.32969  4.15170  3.05624  3.92092  2.33606  1.79179  2.04672  3.01680  3.44899  5.47246  4.18341    131 r x - -
          2.68618  4.42225  2.77519  2.73123  3.46354  2.40513  3.72494  3.29354  2.67741  2.69355  4.24690  2.90347  2.73739  3.18146  2.89801  2.37887  2.77519  2.98518  4.58477  3.61503
          0.02379  4.14630  4.86864  0.61958  0.77255  0.58489  0.81457
    125   2.80313  4.83058  3.22181  2.68823  3.67718  3.58181  3.67930  3.45851  2.37353  3.03890  3.92323  3.14863  3.97529  2.04360  2.41958  2.86292  3.02227  3.18212  5.04731  2.12914    132 q x - -
          2.68618  4.42225  2.77519  2.73123  3.46354  2.40513  3.72494  3.29354  2.67741  2.69355  4.24690  2.90347  2.73739  3.18146  2.89801  2.37887  2.77519  2.98518  4.58477  3.61503
          0.02379  4.14630  4.86864  0.61958  0.77255  0.58489  0.81457
    126   2.60104  4.64640  3.07108  2.57554  2.97922  2.89188  3.72586  3.32211  2.57582  2.96340  3.81045  3.05855  3.85905  2.20574  3.00340  2.13824  2.85896  3.02207  5.21895  3.89999    133 s x - -
          2.68618  4.42225  2.77519  2.73123  3.46354  2.40513  3.72494  3.29354  2.67741  2.69355  4.24690  2.90347  2.73739  3.18146  2.89801  2.37887  2.77519  2.98518  4.58477  3.61503
          0.02379  4.14630  4.86864  0.61958  0.77255  0.42842  1.05422
    127   2.96104  5.43059  1.46385  2.25896  4.85862  1.79189  3.88975  4.38134  2.89327  3.88796  4.72148  2.38724  3.93751  3.05482  3.47568  2.88249  3.27062  3.92863  6.04570  4.56273    134 d x - -
          2.68644  4.42251  2.77523  2.73126  3.46286  2.40506  3.72521  3.29380  2.67767  2.69381  4.24716  2.90319  2.73766  3.18102  2.89773  2.37881  2.77546  2.98545  4.58503  3.61310
          0.19433  1.77467  4.95186  1.87855  0.16583  0.48576  0.95510
    128   2.65714  4.85166  2.80026  2.24998  4.40717  2.11901  3.84508  3.85031  2.70103  3.43407  4.24618  3.00118  2.05558  3.00834  3.16577  2.32687  2.97742  3.43805  5.64477  4.29455    144 p x - -
          2.68618  4.42225  2.77519  2.73123  3.46354  2.40513  3.72494  3.29354  2.67741  2.69355  4.24690  2.90347  2.73739  3.18146  2.89801  2.37887  2.77519  2.98518  4.58477  3.61503
          0.02187  4.22952  4.95186  0.61958  0.77255  0.48576  0.95510
    129   2.63050  4.59829  3.20961  2.64502  3.78460  3.51532  3.13896  3.16949  2.57975  2.47054  3.07674  3.12296  3.90175  2.94448  2.48821  2.22602  2.62385  2.90227  5.13918  3.85851    145 s x - -
          2.68618  4.42225  2.77519  2.73123  3.46354  2.40513  3.72494  3.29354  2.67741  2.69355  4.24690  2.90347  2.73739  3.18146  2.89801  2.37887  2.77519  2.98518  4.58477  3.61503
          0.02187  4.22952  4.95186  0.61958  0.77255  0.48576  0.95510
    130   1.30653  4.29847  3.62246  3.41319  4.56718  1.29686  4.49371  3.95457  3.52978  3.68041  4.51453  3.50804  3.84382  3.78882  3.81305  2.55090  2.87949  3.36644  5.89910  4.72110    146 g x - -
          2.68618  4.42225  2.77519  2.73123  3.46354  2.40513  3.72494  3.29354  2.67741  2.69355  4.24690  2.90347  2.73739  3.18146  2.89801  2.37887  2.77519  2.98518  4.58477  3.61503
          0.02187  4.22952  4.95186  0.61958  0.77255  0.48576  0.95510
    131   2.68946  4.83908  2.96708  2.50759  3.97071  3.46349  3.70485  3.50633  2.52151  3.11249  3.94707  2.42287  3.88919  2.52590  2.95769  2.16565  2.93031  3.19216  5.28599  2.44110    147 s x - -
          2.68618  4.42225  2.77519  2.73123  3.46354  2.40513  3.72494  3.29354  2.67741  2.69355  4.24690  2.90347  2.73739  3.18146  2.89801  2.37887  2.77519  2.98518  4.58477  3.61503
          0.02187  4.22952  4.95186  0.61958  0.77255  0.48576  0.95510
    132   2.67568  5.07691  2.55684  2.36305  4.40805  2.56851  3.64545  3.86690  2.16545  3.38769  4.16017  2.90361  3.83287  2.76326  2.53735  2.04097  2.91499  3.46841  5.55281  4.16805    148 s x - -
          2.68618  4.42225  2.77519  2.73123  3.46354  2.40513  3.72494  3.29354  2.67741  2.69355  4.24690  2.90347  2.73739  3.18146  2.89801  2.37887  2.77519  2.98518  4.58477  3.61503
          0.02187  4.22952  4.95186  0.61958  0.77255  0.48576  0.95510
    133   2.93633  5.24481  3.10476  2.24897  4.63360  3.59260  3.67636  4.03863  2.14342  3.49894  4.31605  3.08010  3.99240  1.82880  1.68919  2.90732  3.13734  3.67224  5.58692  4.31005    149 r x - -
          2.68618  4.42225  2.77519  2.73123  3.46354  2.40513  3.72494  3.29354  2.67741  2.69355  4.24690  2.90347  2.73739  3.18146  2.89801  2.37887  2.77519  2.98518  4.58477  3.61503
          0.02187  4.22952  4.95186  0.61958  0.77255  0.48576  0.95510
    134   2.65997  4.89161  3.02607  1.78415  4.14635  3.46819  3.65314  3.08298  2.39281  3.14205  3.37030  2.98850  3.85847  2.57419  2.46717  2.68210  2.88777  3.23016  5.37256  4.03959    150 e x - -
          2.68618  4.42225  2.77519  2.73123  3.46354  2.40513  3.72494  3.29354  2.67741  2.69355  4.24690  2.90347  2.73739  3.18146  2.89801  2.37887  2.77519  2.98518  4.58477  3.61503
          0.02187  4.22952  4.95186  0.61958  0.77255  0.48576  0.95510
    135   1.41407  4.58332  2.63763  2.73258  4.23481  3.27113  3.96604  3.57156  2.86584  3.27478  4.11774  3.15473  3.86587  3.16643  3.29441  2.65253  2.06431  3.18770  5.55466  4.25837    151 a x - -
          2.68618  4.42225  2.77519  2.73123  3.46354  2.40513  3.72494  3.29354  2.67741  2.69355  4.24690  2.90347  2.73739  3.18146  2.89801  2.37887  2.77519  2.98518  4.58477  3.61503
          0.02187  4.22952  4.95186  0.61958  0.77255  0.48576  0.95510
    136   2.69443  4.82643  2.85783  1.92572  4.23418  1.78738  3.83308  3.59140  2.68280  3.25747  4.10580  3.03567  3.90095  3.01124  3.12679  2.74575  2.98835  2.63477  5.52104  4.18954    152 g x - -
          2.68618  4.42225  2.77519  2.73123  3.46354  2.40513  3.72494  3.29354  2.67741  2.69355  4.24690  2.90347  2.73739  3.18146  2.89801  2.37887  2.77519  2.98518  4.58477  3.61503
          0.02187  4.22952  4.95186  0.61958  0.77255  0.48576  0.95510
    137   3.15611  4.65484  4.21569  3.79576  2.57481  4.04747  3.88258  2.89729  3.63039  2.54921  3.71809  3.92635  4.46335  3.88533  3.82095  3.41643  3.42655  2.16070  4.23706  1.06822    153 y x - -
          2.68618  4.42225  2.77519  2.73123  3.46354  2.40513  3.72494  3.29354  2.67741  2.69355  4.24690  2.90347  2.73739  3.18146  2.89801  2.37887  2.77519  2.98518  4.58477  3.61503
          0.02187  4.22952  4.95186  0.61958  0.77255  0.48576  0.95510
    138   1.74702  4.39460  3.42620  2.96671  4.07236  2.49107  4.03793  3.45344  2.96134  2.61753  3.98656  3.29357  3.85138  3.27876  3.33880  1.71138  2.83422  3.07078  5.43221  4.18057    154 s x - -
          2.68618  4.42225  2.77519  2.73123  3.46354  2.40513  3.72494  3.29354  2.67741  2.69355  4.24690  2.90347  2.73739  3.18146  2.89801  2.37887  2.77519  2.98518  4.58477  3.61503
          0.02187  4.22952  4.95186  0.61958  0.77255  0.48576  0.95510
    139   2.64776  4.40720  3.44254  2.63390  3.61325  2.20373  3.91648  2.43402  2.89549  2.63496  3.55659  3.34171  4.00260  3.21813  3.25690  2.86132  2.90170  1.96434  5.06639  3.82204    155 v x - -
          2.68618  4.42225  2.77519  2.73123  3.46354  2.40513  3.72494  3.29354  2.67741  2.69355  4.24690  2.90347  2.73739  3.18146  2.89801  2.37887  2.77519  2.98518  4.58477  3.61503
          0.02187  4.22952  4.95186  0.61958  0.77255  0.48576  0.95510
    140   2.20047  4.95356  2.62818  2.11333  4.21835  3.43034  3.64869  3.65646  2.42844  3.22531  4.02108  2.93630  3.83797  2.78267  2.55955  2.65764  2.88715  3.30330  5.43309  2.75585    156 e x - -
          2.68618  4.42225  2.77519  2.73123  3.46354  2.40513  3.72494  3.29354  2.67741  2.69355  4.24690  2.90347  2.73739  3.18146  2.89801  2.37887  2.77519  2.98518  4.58477  3.61503
          0.02187  4.22952  4.95186  0.61958  0.77255  0.48576  0.95510
    141   2.77996  5.25286  2.03289  2.28833  4.59113  2.84722  3.71770  4.07541  2.55844  3.57900  4.35986  2.38222  3.86370  2.54463  3.07889  1.93545  3.03600  3.65378  5.73767  4.30842    157 s x - -
          2.68618  4.42225  2.77519  2.73123  3.46354  2.40513  3.72494  3.29354  2.67741  2.69355  4.24690  2.90347  2.73739  3.18146  2.89801  2.37887  2.77519  2.98518  4.58477  3.61503
          0.02187  4.22952  4.95186  0.61958  0.77255  0.48576  0.95510
    142   2.81366  4.96273  3.24678  2.64163  4.22222  3.58768  3.00447  2.91327  2.22881  3.19850  4.03654  3.11736  3.96257  2.39379  1.65130  2.84275  3.02157  3.32809  5.37446  4.09294    158 r x - -
          2.68618  4.42225  2.77519  2.73123  3.46354  2.40513  3.72494  3.29354  2.67741  2.69355  4.24690  2.90347  2.73739  3.18146  2.89801  2.37887  2.77519  2.98518  4.58477  3.61503
          0.02187  4.22952  4.95186  0.61958  0.77255  0.48576  0.95510
    143   2.86451  5.00782  2.88744  2.64214  4.52181  2.45829  3.93539  4.03679  2.66083  3.58550  4.44714  3.12671  3.99126  1.15111  3.01986  2.89413  3.18267  3.63833  5.69482  4.38233    159 q x - -
          2.68618  4.42225  2.77519  2.73123  3.46354  2.40513  3.72494  3.29354  2.67741  2.69355  4.24690  2.90347  2.73739  3.18146  2.89801  2.37887  2.77519  2.98518  4.58477  3.61503
          0.02187  4.22952  4.95186  0.61958  0.77255  0.48576  0.95510
    144   2.58069  4.56459  3.19156  2.76157  3.98916  3.36325  3.89794  2.72140  2.76987  3.06982  3.93379  2.53495  3.89630  3.11975  3.16583  1.46537  2.90288  3.04310  5.34762  4.04798    160 s x - -
          2.68618  4.42225  2.77519  2.73123  3.46354  2.40513  3.72494  3.29354  2.67741  2.69355  4.24690  2.90347  2.73739  3.18146  2.89801  2.37887  2.77519  2.98518  4.58477  3.61503
          0.02187  4.22952  4.95186  0.61958  0.77255  0.48576  0.95510
    145   1.63826  4.27528  3.58747  3.32222  4.54998  1.32943  4.41105  3.98465  3.42261  3.65907  4.46240  3.44301  3.80454  3.67988  3.73693  1.94476  2.82504  3.36815  5.87723  4.67731    161 g x - -
          2.68618  4.42225  2.77519  2.73123  3.46354  2.40513  3.72494  3.29354  2.67741  2.69355  4.24690  2.90347  2.73739  3.18146  2.89801  2.37887  2.77519  2.98518  4.58477  3.61503
          0.02187  4.22952  4.95186  0.61958  0.77255  0.48576  0.95510
    146   2.85967  4.35717  4.07937  3.54165  1.96803  3.87641  3.83629  2.80561  3.43761  2.08336  3.45359  3.73839  4.24086  3.64936  3.65007  2.26538  3.09241  2.62736  4.31196  2.05428    162 f x - -
          2.68618  4.42225  2.77519  2.73123  3.46354  2.40513  3.72494  3.29354  2.67741  2.69355  4.24690  2.90347  2.73739  3.18146  2.89801  2.37887  2.77519  2.98518  4.58477  3.61503
          0.02187  4.22952  4.95186  0.61958  0.77255  0.48576  0.95510
    147   1.83766  4.33507  3.56186  3.40738  4.62576  0.91747  4.52918  4.01936  3.57232  3.75013  4.59564  3.51722  3.86654  3.83102  3.84767  2.58640  2.92354  3.42100  5.94560  4.77286    163 g x - -
          2.68618  4.42225  2.77519  2.73123  3.46354  2.40513  3.72494  3.29354  2.67741  2.69355  4.24690  2.90347  2.73739  3.18146  2.89801  2.37887  2.77519  2.98518  4.58477  3.61503
          0.02187  4.22952  4.95186  0.61958  0.77255  0.48576  0.95510
    148   2.34611  5.11225  2.46816  2.14612  4.43409  2.85365  3.64980  3.89614  2.41321  3.41314  4.18546  2.89117  3.83625  2.76780  2.03423  2.66387  2.93068  3.49545  5.57635  4.18415    164 r x - -
          2.68618  4.42225  2.77519  2.73123  3.46354  2.40513  3.72494  3.29354  2.67741  2.69355  4.24690  2.90347  2.73739  3.18146  2.89801  2.37887  2.77519  2.98518  4.58477  3.61503
          0.02187  4.22952  4.95186  0.61958  0.77255  0.48576  0.95510
    149   2.61660  4.43394  3.40678  2.95934  3.54486  2.67069  3.91831  3.11726  2.93202  2.81700  3.71730  3.33193  3.96679  3.26316  3.27783  2.79859  2.13712  2.84955  5.00983  1.85529    165 y x - -
          2.68618  4.42225  2.77519  2.73123  3.46354  2.40513  3.72494  3.29354  2.67741  2.69355  4.24690  2.90347  2.73739  3.18146  2.89801  2.37887  2.77519  2.98518  4.58477  3.61503
          0.02187  4.22952  4.95186  0.61958  0.77255  0.48576  0.95510
    150   2.77257  4.87168  3.22075  2.64054  4.07658  3.56707  3.69230  3.52300  2.09872  3.11390  3.95747  3.11732  3.27822  2.86107  1.98926  2.82088  2.98870  3.22369  5.30254  2.28140    166 r x - -
          2.68618  4.42225  2.77519  2.73123  3.46354  2.40513  3.72494  3.29354  2.67741  2.69355  4.24690  2.90347  2.73739  3.18146  2.89801  2.37887  2.77519  2.98518  4.58477  3.61503
          0.02187  4.22952  4.95186  0.61958  0.77255  0.48576  0.95510
    151   2.70323  4.31388  3.76937  3.19361  2.84327  3.72897  3.98893  2.62786  3.07143  2.30103  2.79323  3.54353  4.09685  3.38650  2.14485  2.99667  2.93559  1.95028  4.89119  3.66698    167 v x - -
          2.68618  4.42225  2.77519  2.73123  3.46354  2.40513  3.72494  3.29354  2.67741  2.69355  4.24690  2.90347  2.73739  3.18146  2.89801  2.37887  2.77519  2.98518  4.58477  3.61503
          0.02187  4.22952  4.95186  0.61958  0.77255  0.48576  0.95510
    152   2.82393  5.14076  3.05395  2.52718  4.50471  2.15455  3.66220  3.92315  1.95115  3.41846  4.22069  3.03063  3.93340  2.14065  2.25410  2.80694  3.03962  3.55237  5.54350  4.23577    168 k x - -
          2.68618  4.42225  2.77519  2.73123  3.46354  2.40513  3.72494  3.29354  2.67741  2.69355  4.24690  2.90347  2.73739  3.18146  2.89801  2.37887  2.77519  2.98518  4.58477  3.61503
          0.02187  4.22952  4.95186  0.61958  0.77255  0.48576  0.95510
    153   2.74788  5.19656  1.80066  2.02835  4.49512  2.81624  3.68763  3.96872  2.50955  3.48650  4.26745  2.86036  3.10094  2.81377  3.02074  2.70498  2.99288  3.56677  5.65504  3.40982    169 d x - -
          2.68618  4.42225  2.77519  2.73123  3.46354  2.40513  3.72494  3.29354  2.67741  2.69355  4.24690  2.90347  2.73739  3.18146  2.89801  2.37887  2.77519  2.98518  4.58477  3.61503
          0.02187  4.22952  4.95186  0.61958  0.77255  0.48576  0.95510
    154   2.09217  4.38225  3.45179  3.01230  4.26433  3.16351  4.10650  3.67008  3.01728  3.33281  4.15402  3.30435  2.66116  3.33006  3.39641  1.74517  1.73188  3.20890  5.58948  4.34048    170 t x - -
          2.68618  4.42225  2.77519  2.73123  3.46354  2.40513  3.72494  3.29354  2.67741  2.69355  4.24690  2.90347  2.73739  3.18146  2.89801  2.37887  2.77519  2.98518  4.58477  3.61503
          0.02187  4.22952  4.95186  0.61958  0.77255  0.48576  0.95510
    155   2.22696  4.36780  3.46023  2.90171  3.52325  3.57674  3.84656  2.85687  2.50962  2.59020  3.48496  3.31247  3.96875  3.16162  3.19030  2.82990  2.54869  2.13108  4.96135  2.68638    171 v x - -
          2.68618  4.42225  2.77519  2.73123  3.46354  2.40513  3.72494  3.29354  2.67741  2.69355  4.24690  2.90347  2.73739  3.18146  2.89801  2.37887  2.77519  2.98518  4.58477  3.61503
          0.18185  4.22952  1.88577  0.61958  0.77255  0.48576  0.95510
    156   2.41666  4.47384  3.07054  2.70312  4.26980  2.39059  3.91927  3.70138  2.79524  3.32473  4.13700  2.54932  3.76286  3.11061  3.21344  1.82179  2.13720  3.24471  5.55297  4.26115    172 s x - -
          2.68618  4.42225  2.77519  2.73123  3.46354  2.40513  3.72494  3.29354  2.67741  2.69355  4.24690  2.90347  2.73739  3.18146  2.89801  2.37887  2.77519  2.98518  4.58477  3.61503
          0.09358  4.07328  2.62674  0.61958  0.77255  0.65867  0.72886
    157   2.73758  4.97577  2.89197  2.46007  4.34150  3.41409  3.63900  3.76340  1.78421  3.30099  4.12455  2.96004  3.86050  2.42388  2.59232  2.03504  2.97634  3.40742  5.45886  4.14879    173 k x - -
          2.68679  4.42286  2.77533  2.73139  3.46369  2.40458  3.72492  3.29415  2.67733  2.69416  4.24751  2.90381  2.73800  3.18136  2.89728  2.37836  2.77580  2.98579  4.58388  3.61068
          0.39907  1.11153        *  2.32203  0.10322  0.00000        *
//
