# Supplementary material for: Remote homology clustering identifies lowly conserved families of effector proteins in plant-pathogenic fungi
Source: Microb Genom. 2021 Sep 1;7(9):000637. doi: 10.1099/mgen.0.000637 (PMC8715435; doi:10.1099/mgen.0.000637)
Supplement: Supplementary material 16 [file mgen-7-0637-s0016.zip › hmms/cluster-PC_027WVR.hmm]

HMMER3/f [3.3 | Nov 2019]
NAME  cluster-PC_027WVR
LENG  101
ALPH  amino
RF    yes
MM    no
CONS  yes
CS    no
MAP   yes
DATE  Wed Jul 22 12:45:22 2020
NSEQ  2
EFFN  0.550781
CKSUM 2568869235
STATS LOCAL MSV       -9.4330  0.71722
STATS LOCAL VITERBI  -10.4945  0.71722
STATS LOCAL FORWARD   -4.2591  0.71722
HMM          A        C        D        E        F        G        H        I        K        L        M        N        P        Q        R        S        T        V        W        Y   
            m->m     m->i     m->d     i->m     i->i     d->m     d->d
  COMPO   2.43609  3.62437  2.95447  2.84031  3.24750  2.93591  3.92961  2.82900  2.85073  2.14220  3.62007  3.14132  3.14497  3.13633  3.13545  2.67532  2.81080  2.67789  4.98702  3.69405
          2.68618  4.42225  2.77519  2.73123  3.46354  2.40513  3.72494  3.29354  2.67741  2.69355  4.24690  2.90347  2.73739  3.18146  2.89801  2.37887  2.77519  2.98518  4.58477  3.61503
          0.03025  3.90913  4.63147  0.61958  0.77255  0.00000        *
      1   2.99792  4.54089  4.08866  3.68479  3.22362  3.86138  4.41144  2.40288  3.45090  1.81271  1.30944  3.95779  4.32210  3.83032  3.65194  3.35090  3.30390  2.41326  5.06939  3.83444      1 m x - -
          2.68618  4.42225  2.77519  2.73123  3.46354  2.40513  3.72494  3.29354  2.67741  2.69355  4.24690  2.90347  2.73739  3.18146  2.89801  2.37887  2.77519  2.98518  4.58477  3.61503
          0.03025  3.90913  4.63147  0.61958  0.77255  0.48576  0.95510
      2   2.90953  4.89670  2.92684  2.68190  4.07017  3.39004  3.84061  3.70632  2.50010  3.20506  4.23165  3.14204  3.94388  1.17029  2.78366  2.95563  3.20636  3.43364  5.33559  4.03168      2 q x - -
          2.68618  4.42225  2.77519  2.73123  3.46354  2.40513  3.72494  3.29354  2.67741  2.69355  4.24690  2.90347  2.73739  3.18146  2.89801  2.37887  2.77519  2.98518  4.58477  3.61503
          0.03025  3.90913  4.63147  0.61958  0.77255  0.48576  0.95510
      3   3.19621  4.64751  4.24837  3.88821  3.14945  4.02878  4.53244  2.35530  3.65561  0.83137  3.16063  4.16015  4.45772  4.01517  3.82575  3.60365  3.48873  2.40219  5.04222  3.77406      3 l x - -
          2.68618  4.42225  2.77519  2.73123  3.46354  2.40513  3.72494  3.29354  2.67741  2.69355  4.24690  2.90347  2.73739  3.18146  2.89801  2.37887  2.77519  2.98518  4.58477  3.61503
          0.03025  3.90913  4.63147  0.61958  0.77255  0.48576  0.95510
      4   3.19621  4.64751  4.24837  3.88821  3.14945  4.02878  4.53244  2.35530  3.65561  0.83137  3.16063  4.16015  4.45772  4.01517  3.82575  3.60365  3.48873  2.40219  5.04222  3.77406      4 l x - -
          2.68618  4.42225  2.77519  2.73123  3.46354  2.40513  3.72494  3.29354  2.67741  2.69355  4.24690  2.90347  2.73739  3.18146  2.89801  2.37887  2.77519  2.98518  4.58477  3.61503
          0.03025  3.90913  4.63147  0.61958  0.77255  0.48576  0.95510
      5   2.75357  4.75164  2.72824  2.61731  4.12087  3.20835  3.95021  3.83895  2.85686  3.48162  4.43651  1.09478  3.86193  3.22288  3.21289  2.81927  3.13655  3.45747  5.42256  4.06645      5 n x - -
          2.68618  4.42225  2.77519  2.73123  3.46354  2.40513  3.72494  3.29354  2.67741  2.69355  4.24690  2.90347  2.73739  3.18146  2.89801  2.37887  2.77519  2.98518  4.58477  3.61503
          0.03025  3.90913  4.63147  0.61958  0.77255  0.48576  0.95510
      6   3.05960  4.46794  4.38798  4.00503  3.39875  4.10626  4.72624  1.03366  3.83389  1.97713  3.32823  4.24522  4.53381  4.17830  4.02625  3.60496  3.35805  1.84690  5.29727  4.03883      6 i x - -
          2.68618  4.42225  2.77519  2.73123  3.46354  2.40513  3.72494  3.29354  2.67741  2.69355  4.24690  2.90347  2.73739  3.18146  2.89801  2.37887  2.77519  2.98518  4.58477  3.61503
          0.03025  3.90913  4.63147  0.61958  0.77255  0.48576  0.95510
      7   3.02773  4.37870  4.63348  4.13834  3.48440  4.31245  4.87190  1.32804  4.01743  1.99762  3.30530  4.37561  4.64724  4.29415  4.22934  3.69583  3.29816  1.29057  5.43209  4.22358      7 v x - -
          2.68618  4.42225  2.77519  2.73123  3.46354  2.40513  3.72494  3.29354  2.67741  2.69355  4.24690  2.90347  2.73739  3.18146  2.89801  2.37887  2.77519  2.98518  4.58477  3.61503
          0.03025  3.90913  4.63147  0.61958  0.77255  0.48576  0.95510
      8   3.19621  4.64751  4.24837  3.88821  3.14945  4.02878  4.53244  2.35530  3.65561  0.83137  3.16063  4.16015  4.45772  4.01517  3.82575  3.60365  3.48873  2.40219  5.04222  3.77406      8 l x - -
          2.68618  4.42225  2.77519  2.73123  3.46354  2.40513  3.72494  3.29354  2.67741  2.69355  4.24690  2.90347  2.73739  3.18146  2.89801  2.37887  2.77519  2.98518  4.58477  3.61503
          0.03025  3.90913  4.63147  0.61958  0.77255  0.48576  0.95510
      9   2.79982  4.55131  3.41091  3.25507  4.24747  3.23673  4.32969  3.80209  3.31546  3.42504  4.47632  3.55819  0.76222  3.70313  3.55702  2.96841  3.24423  3.44331  5.42419  4.36857      9 p x - -
          2.68618  4.42225  2.77519  2.73123  3.46354  2.40513  3.72494  3.29354  2.67741  2.69355  4.24690  2.90347  2.73739  3.18146  2.89801  2.37887  2.77519  2.98518  4.58477  3.61503
          0.03025  3.90913  4.63147  0.61958  0.77255  0.48576  0.95510
     10   3.21329  4.59109  4.51707  4.03514  1.74909  4.27493  4.18761  2.34820  3.89186  1.26278  3.02793  4.19673  4.55405  4.03461  4.03352  3.63808  3.44931  2.42263  4.47073  2.96425     10 l x - -
          2.68618  4.42225  2.77519  2.73123  3.46354  2.40513  3.72494  3.29354  2.67741  2.69355  4.24690  2.90347  2.73739  3.18146  2.89801  2.37887  2.77519  2.98518  4.58477  3.61503
          0.03025  3.90913  4.63147  0.61958  0.77255  0.48576  0.95510
     11   3.19621  4.64751  4.24837  3.88821  3.14945  4.02878  4.53244  2.35530  3.65561  0.83137  3.16063  4.16015  4.45772  4.01517  3.82575  3.60365  3.48873  2.40219  5.04222  3.77406     11 l x - -
          2.68618  4.42225  2.77519  2.73123  3.46354  2.40513  3.72494  3.29354  2.67741  2.69355  4.24690  2.90347  2.73739  3.18146  2.89801  2.37887  2.77519  2.98518  4.58477  3.61503
          0.03025  3.90913  4.63147  0.61958  0.77255  0.48576  0.95510
     12   3.19621  4.64751  4.24837  3.88821  3.14945  4.02878  4.53244  2.35530  3.65561  0.83137  3.16063  4.16015  4.45772  4.01517  3.82575  3.60365  3.48873  2.40219  5.04222  3.77406     12 l x - -
          2.68618  4.42225  2.77519  2.73123  3.46354  2.40513  3.72494  3.29354  2.67741  2.69355  4.24690  2.90347  2.73739  3.18146  2.89801  2.37887  2.77519  2.98518  4.58477  3.61503
          0.03025  3.90913  4.63147  0.61958  0.77255  0.48576  0.95510
     13   0.96221  4.21014  3.49961  3.29238  4.08868  3.03374  4.31012  3.21966  3.30957  3.09960  4.12726  3.43280  3.77640  3.64734  3.55769  2.56004  2.83993  2.86772  5.51217  4.31645     13 a x - -
          2.68618  4.42225  2.77519  2.73123  3.46354  2.40513  3.72494  3.29354  2.67741  2.69355  4.24690  2.90347  2.73739  3.18146  2.89801  2.37887  2.77519  2.98518  4.58477  3.61503
          0.03025  3.90913  4.63147  0.61958  0.77255  0.48576  0.95510
     14   2.71037  4.48241  3.39167  3.29562  4.43768  0.67472  4.41384  4.04602  3.48189  3.69561  4.67149  3.55591  3.87473  3.80312  3.71411  2.88330  3.19445  3.56726  5.52335  4.54074     14 G x - -
          2.68618  4.42225  2.77519  2.73123  3.46354  2.40513  3.72494  3.29354  2.67741  2.69355  4.24690  2.90347  2.73739  3.18146  2.89801  2.37887  2.77519  2.98518  4.58477  3.61503
          0.03025  3.90913  4.63147  0.61958  0.77255  0.48576  0.95510
     15   3.19621  4.64751  4.24837  3.88821  3.14945  4.02878  4.53244  2.35530  3.65561  0.83137  3.16063  4.16015  4.45772  4.01517  3.82575  3.60365  3.48873  2.40219  5.04222  3.77406     15 l x - -
          2.68618  4.42225  2.77519  2.73123  3.46354  2.40513  3.72494  3.29354  2.67741  2.69355  4.24690  2.90347  2.73739  3.18146  2.89801  2.37887  2.77519  2.98518  4.58477  3.61503
          0.03025  3.90913  4.63147  0.61958  0.77255  0.48576  0.95510
     16   1.68442  4.19154  3.80785  3.40845  3.73373  3.32880  4.30669  2.39478  3.33382  2.55278  3.64634  3.58764  3.96151  3.65286  3.60466  2.75056  2.86330  1.61867  5.34178  4.11751     16 v x - -
          2.68618  4.42225  2.77519  2.73123  3.46354  2.40513  3.72494  3.29354  2.67741  2.69355  4.24690  2.90347  2.73739  3.18146  2.89801  2.37887  2.77519  2.98518  4.58477  3.61503
          0.03025  3.90913  4.63147  0.61958  0.77255  0.48576  0.95510
     17   2.33284  4.25382  3.23805  3.05532  4.11269  2.98301  4.16426  3.64016  3.13155  3.35749  4.28039  3.27438  3.72479  3.47797  3.41660  1.03712  2.81567  3.16725  5.48221  4.19635     17 s x - -
          2.68618  4.42225  2.77519  2.73123  3.46354  2.40513  3.72494  3.29354  2.67741  2.69355  4.24690  2.90347  2.73739  3.18146  2.89801  2.37887  2.77519  2.98518  4.58477  3.61503
          0.03025  3.90913  4.63147  0.61958  0.77255  0.48576  0.95510
     18   0.96221  4.21014  3.49961  3.29238  4.08868  3.03374  4.31012  3.21966  3.30957  3.09960  4.12726  3.43280  3.77640  3.64734  3.55769  2.56004  2.83993  2.86772  5.51217  4.31645     18 a x - -
          2.68618  4.42225  2.77519  2.73123  3.46354  2.40513  3.72494  3.29354  2.67741  2.69355  4.24690  2.90347  2.73739  3.18146  2.89801  2.37887  2.77519  2.98518  4.58477  3.61503
          0.03025  3.90913  4.63147  0.61958  0.77255  0.48576  0.95510
     19   2.90953  4.89670  2.92684  2.68190  4.07017  3.39004  3.84061  3.70632  2.50010  3.20506  4.23165  3.14204  3.94388  1.17029  2.78366  2.95563  3.20636  3.43364  5.33559  4.03168     19 q x - -
          2.68618  4.42225  2.77519  2.73123  3.46354  2.40513  3.72494  3.29354  2.67741  2.69355  4.24690  2.90347  2.73739  3.18146  2.89801  2.37887  2.77519  2.98518  4.58477  3.61503
          0.03025  3.90913  4.63147  0.61958  0.77255  0.48576  0.95510
     20   0.96221  4.21014  3.49961  3.29238  4.08868  3.03374  4.31012  3.21966  3.30957  3.09960  4.12726  3.43280  3.77640  3.64734  3.55769  2.56004  2.83993  2.86772  5.51217  4.31645     20 a x - -
          2.68618  4.42225  2.77519  2.73123  3.46354  2.40513  3.72494  3.29354  2.67741  2.69355  4.24690  2.90347  2.73739  3.18146  2.89801  2.37887  2.77519  2.98518  4.58477  3.61503
          0.03025  3.90913  4.63147  0.61958  0.77255  0.48576  0.95510
     21   2.90953  4.89670  2.92684  2.68190  4.07017  3.39004  3.84061  3.70632  2.50010  3.20506  4.23165  3.14204  3.94388  1.17029  2.78366  2.95563  3.20636  3.43364  5.33559  4.03168     21 q x - -
          2.68618  4.42225  2.77519  2.73123  3.46354  2.40513  3.72494  3.29354  2.67741  2.69355  4.24690  2.90347  2.73739  3.18146  2.89801  2.37887  2.77519  2.98518  4.58477  3.61503
          0.03025  3.90913  4.63147  0.61958  0.77255  0.48576  0.95510
     22   2.62770  0.86904  4.15554  3.90338  3.88610  3.24309  4.54238  3.03589  3.73045  2.94982  4.07223  3.88058  3.95296  4.07503  3.84840  2.89945  3.09751  2.77805  5.29472  4.17358     22 c x - -
          2.68618  4.42225  2.77519  2.73123  3.46354  2.40513  3.72494  3.29354  2.67741  2.69355  4.24690  2.90347  2.73739  3.18146  2.89801  2.37887  2.77519  2.98518  4.58477  3.61503
          0.03025  3.90913  4.63147  0.61958  0.77255  0.48576  0.95510
     23   3.30480  4.69576  4.28897  4.01029  0.95361  3.98628  3.89323  2.82381  3.91636  2.18535  3.54846  4.06040  4.44394  4.07420  4.02704  3.57295  3.60590  2.81723  4.13118  2.49349     23 f x - -
          2.68618  4.42225  2.77519  2.73123  3.46354  2.40513  3.72494  3.29354  2.67741  2.69355  4.24690  2.90347  2.73739  3.18146  2.89801  2.37887  2.77519  2.98518  4.58477  3.61503
          0.03025  3.90913  4.63147  0.61958  0.77255  0.48576  0.95510
     24   3.02875  5.16304  0.86689  2.35752  4.54491  3.23823  3.96302  4.14138  3.05402  3.74311  4.72184  2.91580  3.89359  3.20211  3.57535  2.98685  3.36804  3.77660  5.70642  4.41154     24 d x - -
          2.68618  4.42225  2.77519  2.73123  3.46354  2.40513  3.72494  3.29354  2.67741  2.69355  4.24690  2.90347  2.73739  3.18146  2.89801  2.37887  2.77519  2.98518  4.58477  3.61503
          0.03025  3.90913  4.63147  0.61958  0.77255  0.48576  0.95510
     25   3.02875  5.16304  0.86689  2.35752  4.54491  3.23823  3.96302  4.14138  3.05402  3.74311  4.72184  2.91580  3.89359  3.20211  3.57535  2.98685  3.36804  3.77660  5.70642  4.41154     25 d x - -
          2.68618  4.42225  2.77519  2.73123  3.46354  2.40513  3.72494  3.29354  2.67741  2.69355  4.24690  2.90347  2.73739  3.18146  2.89801  2.37887  2.77519  2.98518  4.58477  3.61503
          0.03025  3.90913  4.63147  0.61958  0.77255  0.48576  0.95510
     26   3.19621  4.64751  4.24837  3.88821  3.14945  4.02878  4.53244  2.35530  3.65561  0.83137  3.16063  4.16015  4.45772  4.01517  3.82575  3.60365  3.48873  2.40219  5.04222  3.77406     26 l x - -
          2.68618  4.42225  2.77519  2.73123  3.46354  2.40513  3.72494  3.29354  2.67741  2.69355  4.24690  2.90347  2.73739  3.18146  2.89801  2.37887  2.77519  2.98518  4.58477  3.61503
          0.03025  3.90913  4.63147  0.61958  0.77255  0.48576  0.95510
     27   3.02875  5.16304  0.86689  2.35752  4.54491  3.23823  3.96302  4.14138  3.05402  3.74311  4.72184  2.91580  3.89359  3.20211  3.57535  2.98685  3.36804  3.77660  5.70642  4.41154     27 d x - -
          2.68618  4.42225  2.77519  2.73123  3.46354  2.40513  3.72494  3.29354  2.67741  2.69355  4.24690  2.90347  2.73739  3.18146  2.89801  2.37887  2.77519  2.98518  4.58477  3.61503
          0.03025  3.90913  4.63147  0.61958  0.77255  0.48576  0.95510
     28   2.62770  0.86904  4.15554  3.90338  3.88610  3.24309  4.54238  3.03589  3.73045  2.94982  4.07223  3.88058  3.95296  4.07503  3.84840  2.89945  3.09751  2.77805  5.29472  4.17358     28 c x - -
          2.68618  4.42225  2.77519  2.73123  3.46354  2.40513  3.72494  3.29354  2.67741  2.69355  4.24690  2.90347  2.73739  3.18146  2.89801  2.37887  2.77519  2.98518  4.58477  3.61503
          0.03025  3.90913  4.63147  0.61958  0.77255  0.48576  0.95510
     29   3.19621  4.64751  4.24837  3.88821  3.14945  4.02878  4.53244  2.35530  3.65561  0.83137  3.16063  4.16015  4.45772  4.01517  3.82575  3.60365  3.48873  2.40219  5.04222  3.77406     29 l x - -
          2.68618  4.42225  2.77519  2.73123  3.46354  2.40513  3.72494  3.29354  2.67741  2.69355  4.24690  2.90347  2.73739  3.18146  2.89801  2.37887  2.77519  2.98518  4.58477  3.61503
          0.03025  3.90913  4.63147  0.61958  0.77255  0.48576  0.95510
     30   3.21378  4.59111  4.52993  4.04164  1.86429  4.28832  4.23568  2.32577  3.89937  1.19160  3.00147  4.21656  4.56082  4.04255  4.04226  3.65037  3.44869  2.40744  4.52523  3.04221     30 l x - -
          2.68618  4.42225  2.77519  2.73123  3.46354  2.40513  3.72494  3.29354  2.67741  2.69355  4.24690  2.90347  2.73739  3.18146  2.89801  2.37887  2.77519  2.98518  4.58477  3.61503
          0.03025  3.90913  4.63147  0.61958  0.77255  0.48576  0.95510
     31   2.33284  4.25382  3.23805  3.05532  4.11269  2.98301  4.16426  3.64016  3.13155  3.35749  4.28039  3.27438  3.72479  3.47797  3.41660  1.03712  2.81567  3.16725  5.48221  4.19635     31 s x - -
          2.68618  4.42225  2.77519  2.73123  3.46354  2.40513  3.72494  3.29354  2.67741  2.69355  4.24690  2.90347  2.73739  3.18146  2.89801  2.37887  2.77519  2.98518  4.58477  3.61503
          0.03025  3.90913  4.63147  0.61958  0.77255  0.48576  0.95510
     32   2.71037  4.48241  3.39167  3.29562  4.43768  0.67472  4.41384  4.04602  3.48189  3.69561  4.67149  3.55591  3.87473  3.80312  3.71411  2.88330  3.19445  3.56726  5.52335  4.54074     32 G x - -
          2.68618  4.42225  2.77519  2.73123  3.46354  2.40513  3.72494  3.29354  2.67741  2.69355  4.24690  2.90347  2.73739  3.18146  2.89801  2.37887  2.77519  2.98518  4.58477  3.61503
          0.03025  3.90913  4.63147  0.61958  0.77255  0.48576  0.95510
     33   3.02273  4.37570  4.62553  4.13028  3.49003  4.30532  4.86647  1.38058  4.01009  2.00788  3.31200  4.36797  4.64261  4.28853  4.22375  3.68822  3.29367  1.24114  5.43305  4.22264     33 v x - -
          2.68618  4.42225  2.77519  2.73123  3.46354  2.40513  3.72494  3.29354  2.67741  2.69355  4.24690  2.90347  2.73739  3.18146  2.89801  2.37887  2.77519  2.98518  4.58477  3.61503
          0.03025  3.90913  4.63147  0.61958  0.77255  0.48576  0.95510
     34   2.81969  5.15563  2.48375  1.73991  4.44496  3.31277  3.66023  3.90586  2.39184  3.42963  4.28599  2.81462  3.83537  1.93018  2.79030  2.77421  3.07122  3.54783  5.59075  4.22055     34 e x - -
          2.68618  4.42225  2.77519  2.73123  3.46354  2.40513  3.72494  3.29354  2.67741  2.69355  4.24690  2.90347  2.73739  3.18146  2.89801  2.37887  2.77519  2.98518  4.58477  3.61503
          0.03025  3.90913  4.63147  0.61958  0.77255  0.48576  0.95510
     35   2.75357  4.75164  2.72824  2.61731  4.12087  3.20835  3.95021  3.83895  2.85686  3.48162  4.43651  1.09478  3.86193  3.22288  3.21289  2.81927  3.13655  3.45747  5.42256  4.06645     35 n x - -
          2.68618  4.42225  2.77519  2.73123  3.46354  2.40513  3.72494  3.29354  2.67741  2.69355  4.24690  2.90347  2.73739  3.18146  2.89801  2.37887  2.77519  2.98518  4.58477  3.61503
          0.03025  3.90913  4.63147  0.61958  0.77255  0.48576  0.95510
     36   0.96221  4.21014  3.49961  3.29238  4.08868  3.03374  4.31012  3.21966  3.30957  3.09960  4.12726  3.43280  3.77640  3.64734  3.55769  2.56004  2.83993  2.86772  5.51217  4.31645     36 a x - -
          2.68618  4.42225  2.77519  2.73123  3.46354  2.40513  3.72494  3.29354  2.67741  2.69355  4.24690  2.90347  2.73739  3.18146  2.89801  2.37887  2.77519  2.98518  4.58477  3.61503
          0.03025  3.90913  4.63147  0.61958  0.77255  0.48576  0.95510
     37   3.00532  4.97091  3.18378  2.79817  4.36571  3.49103  3.77912  3.79723  0.98924  3.35423  4.31356  3.22108  3.98865  2.96840  2.43812  3.04481  3.25578  3.50289  5.40519  4.22316     37 k x - -
          2.68618  4.42225  2.77519  2.73123  3.46354  2.40513  3.72494  3.29354  2.67741  2.69355  4.24690  2.90347  2.73739  3.18146  2.89801  2.37887  2.77519  2.98518  4.58477  3.61503
          0.03025  3.90913  4.63147  0.61958  0.77255  0.48576  0.95510
     38   2.62770  0.86904  4.15554  3.90338  3.88610  3.24309  4.54238  3.03589  3.73045  2.94982  4.07223  3.88058  3.95296  4.07503  3.84840  2.89945  3.09751  2.77805  5.29472  4.17358     38 c x - -
          2.68618  4.42225  2.77519  2.73123  3.46354  2.40513  3.72494  3.29354  2.67741  2.69355  4.24690  2.90347  2.73739  3.18146  2.89801  2.37887  2.77519  2.98518  4.58477  3.61503
          0.03025  3.90913  4.63147  0.61958  0.77255  0.48576  0.95510
     39   1.59612  4.13806  3.47711  3.14941  4.05238  3.00014  4.16454  3.15764  3.12607  3.05048  3.97980  3.31829  3.71564  3.45336  3.42026  2.44622  1.70985  2.78479  5.47499  4.26098     39 a x - -
          2.68618  4.42225  2.77519  2.73123  3.46354  2.40513  3.72494  3.29354  2.67741  2.69355  4.24690  2.90347  2.73739  3.18146  2.89801  2.37887  2.77519  2.98518  4.58477  3.61503
          0.03025  3.90913  4.63147  0.61958  0.77255  0.48576  0.95510
     40   3.00532  4.97091  3.18378  2.79817  4.36571  3.49103  3.77912  3.79723  0.98924  3.35423  4.31356  3.22108  3.98865  2.96840  2.43812  3.04481  3.25578  3.50289  5.40519  4.22316     40 k x - -
          2.68618  4.42225  2.77519  2.73123  3.46354  2.40513  3.72494  3.29354  2.67741  2.69355  4.24690  2.90347  2.73739  3.18146  2.89801  2.37887  2.77519  2.98518  4.58477  3.61503
          0.03025  3.90913  4.63147  0.61958  0.77255  0.48576  0.95510
     41   1.51128  4.15069  3.28942  3.06482  4.25936  1.68283  4.18363  3.60935  3.17682  3.35462  4.21278  3.24731  3.66213  3.46478  3.48423  2.39317  2.70463  3.09773  5.60083  4.39425     41 a x - -
          2.68618  4.42225  2.77519  2.73123  3.46354  2.40513  3.72494  3.29354  2.67741  2.69355  4.24690  2.90347  2.73739  3.18146  2.89801  2.37887  2.77519  2.98518  4.58477  3.61503
          0.03025  3.90913  4.63147  0.61958  0.77255  0.48576  0.95510
     42   1.51047  4.13426  3.48185  3.15504  4.05651  2.99567  4.16873  3.16328  3.13281  3.05578  3.98384  3.31973  3.71317  3.45825  3.42624  2.44234  1.80705  2.78781  5.47871  4.26567     42 a x - -
          2.68618  4.42225  2.77519  2.73123  3.46354  2.40513  3.72494  3.29354  2.67741  2.69355  4.24690  2.90347  2.73739  3.18146  2.89801  2.37887  2.77519  2.98518  4.58477  3.61503
          0.03025  3.90913  4.63147  0.61958  0.77255  0.48576  0.95510
     43   1.65089  4.43701  2.88888  2.65247  4.16982  3.08410  3.91256  3.54710  2.80114  3.26189  4.12978  2.00216  3.73822  3.13620  3.18131  2.53769  2.82404  3.13493  5.49580  4.18857     43 a x - -
          2.68618  4.42225  2.77519  2.73123  3.46354  2.40513  3.72494  3.29354  2.67741  2.69355  4.24690  2.90347  2.73739  3.18146  2.89801  2.37887  2.77519  2.98518  4.58477  3.61503
          0.03025  3.90913  4.63147  0.61958  0.77255  0.48576  0.95510
     44   2.43220  4.27740  3.46036  3.21386  4.00098  3.11552  4.22842  3.13256  3.15756  2.99476  4.04279  3.41750  3.82210  3.55051  3.41460  2.63386  1.11128  2.82363  5.43556  4.21756     44 t x - -
          2.68618  4.42225  2.77519  2.73123  3.46354  2.40513  3.72494  3.29354  2.67741  2.69355  4.24690  2.90347  2.73739  3.18146  2.89801  2.37887  2.77519  2.98518  4.58477  3.61503
          0.03025  3.90913  4.63147  0.61958  0.77255  0.48576  0.95510
     45   3.02875  5.16304  0.86689  2.35752  4.54491  3.23823  3.96302  4.14138  3.05402  3.74311  4.72184  2.91580  3.89359  3.20211  3.57535  2.98685  3.36804  3.77660  5.70642  4.41154     45 d x - -
          2.68618  4.42225  2.77519  2.73123  3.46354  2.40513  3.72494  3.29354  2.67741  2.69355  4.24690  2.90347  2.73739  3.18146  2.89801  2.37887  2.77519  2.98518  4.58477  3.61503
          0.03025  3.90913  4.63147  0.61958  0.77255  0.48576  0.95510
     46   3.19621  4.64751  4.24837  3.88821  3.14945  4.02878  4.53244  2.35530  3.65561  0.83137  3.16063  4.16015  4.45772  4.01517  3.82575  3.60365  3.48873  2.40219  5.04222  3.77406     46 l x - -
          2.68618  4.42225  2.77519  2.73123  3.46354  2.40513  3.72494  3.29354  2.67741  2.69355  4.24690  2.90347  2.73739  3.18146  2.89801  2.37887  2.77519  2.98518  4.58477  3.61503
          0.03025  3.90913  4.63147  0.61958  0.77255  0.48576  0.95510
     47   3.19621  4.64751  4.24837  3.88821  3.14945  4.02878  4.53244  2.35530  3.65561  0.83137  3.16063  4.16015  4.45772  4.01517  3.82575  3.60365  3.48873  2.40219  5.04222  3.77406     47 l x - -
          2.68618  4.42225  2.77519  2.73123  3.46354  2.40513  3.72494  3.29354  2.67741  2.69355  4.24690  2.90347  2.73739  3.18146  2.89801  2.37887  2.77519  2.98518  4.58477  3.61503
          0.03025  3.90913  4.63147  0.61958  0.77255  0.48576  0.95510
     48   2.71037  4.48241  3.39167  3.29562  4.43768  0.67472  4.41384  4.04602  3.48189  3.69561  4.67149  3.55591  3.87473  3.80312  3.71411  2.88330  3.19445  3.56726  5.52335  4.54074     48 G x - -
          2.68618  4.42225  2.77519  2.73123  3.46354  2.40513  3.72494  3.29354  2.67741  2.69355  4.24690  2.90347  2.73739  3.18146  2.89801  2.37887  2.77519  2.98518  4.58477  3.61503
          0.03025  3.90913  4.63147  0.61958  0.77255  0.48576  0.95510
     49   3.29983  4.77398  3.89221  3.62832  2.29414  3.87272  3.63539  3.30390  3.48477  2.74842  3.97509  3.76843  4.34564  3.78203  3.66104  3.43294  3.58664  3.17616  3.93936  0.90696     49 y x - -
          2.68618  4.42225  2.77519  2.73123  3.46354  2.40513  3.72494  3.29354  2.67741  2.69355  4.24690  2.90347  2.73739  3.18146  2.89801  2.37887  2.77519  2.98518  4.58477  3.61503
          0.03025  3.90913  4.63147  0.61958  0.77255  0.48576  0.95510
     50   2.98352  5.10251  2.50266  0.97439  4.45327  3.29748  3.88720  3.91443  2.77231  3.52558  4.49779  2.95331  3.90373  3.10196  3.18510  2.96207  3.28796  3.59442  5.61793  4.33996     50 e x - -
          2.68618  4.42225  2.77519  2.73123  3.46354  2.40513  3.72494  3.29354  2.67741  2.69355  4.24690  2.90347  2.73739  3.18146  2.89801  2.37887  2.77519  2.98518  4.58477  3.61503
          0.03025  3.90913  4.63147  0.61958  0.77255  0.48576  0.95510
     51   2.43220  4.27740  3.46036  3.21386  4.00098  3.11552  4.22842  3.13256  3.15756  2.99476  4.04279  3.41750  3.82210  3.55051  3.41460  2.63386  1.11128  2.82363  5.43556  4.21756     51 t x - -
          2.68618  4.42225  2.77519  2.73123  3.46354  2.40513  3.72494  3.29354  2.67741  2.69355  4.24690  2.90347  2.73739  3.18146  2.89801  2.37887  2.77519  2.98518  4.58477  3.61503
          0.03025  3.90913  4.63147  0.61958  0.77255  0.48576  0.95510
     52   2.79982  4.55131  3.41091  3.25507  4.24747  3.23673  4.32969  3.80209  3.31546  3.42504  4.47632  3.55819  0.76222  3.70313  3.55702  2.96841  3.24423  3.44331  5.42419  4.36857     52 p x - -
          2.68618  4.42225  2.77519  2.73123  3.46354  2.40513  3.72494  3.29354  2.67741  2.69355  4.24690  2.90347  2.73739  3.18146  2.89801  2.37887  2.77519  2.98518  4.58477  3.61503
          0.03025  3.90913  4.63147  0.61958  0.77255  0.48576  0.95510
     53   2.79982  4.55131  3.41091  3.25507  4.24747  3.23673  4.32969  3.80209  3.31546  3.42504  4.47632  3.55819  0.76222  3.70313  3.55702  2.96841  3.24423  3.44331  5.42419  4.36857     53 p x - -
          2.68618  4.42225  2.77519  2.73123  3.46354  2.40513  3.72494  3.29354  2.67741  2.69355  4.24690  2.90347  2.73739  3.18146  2.89801  2.37887  2.77519  2.98518  4.58477  3.61503
          0.03025  3.90913  4.63147  0.61958  0.77255  0.48576  0.95510
     54   2.69290  4.38695  3.59020  3.17446  1.87780  3.51973  3.88690  2.84937  3.13225  2.41935  3.52564  3.47582  2.24546  3.43062  3.42296  2.91451  3.00185  2.68494  4.61256  3.13184     54 f x - -
          2.68618  4.42225  2.77519  2.73123  3.46354  2.40513  3.72494  3.29354  2.67741  2.69355  4.24690  2.90347  2.73739  3.18146  2.89801  2.37887  2.77519  2.98518  4.58477  3.61503
          0.03025  3.90913  4.63147  0.61958  0.77255  0.48576  0.95510
     55   2.70467  2.33100  4.19700  3.70736  1.87773  3.67114  4.05076  2.45517  3.57047  2.16216  3.30687  3.81424  4.14855  3.78486  3.73617  3.05823  3.01012  2.31888  4.54408  3.09743     55 f x - -
          2.68618  4.42225  2.77519  2.73123  3.46354  2.40513  3.72494  3.29354  2.67741  2.69355  4.24690  2.90347  2.73739  3.18146  2.89801  2.37887  2.77519  2.98518  4.58477  3.61503
          0.03025  3.90913  4.63147  0.61958  0.77255  0.48576  0.95510
     56   1.79443  4.31719  3.69429  3.26612  3.50048  3.49161  4.16399  2.47374  3.14602  1.70824  3.45252  3.55209  4.03363  3.50715  3.42565  2.88574  2.95279  2.32078  5.15038  3.90149     56 l x - -
          2.68618  4.42225  2.77519  2.73123  3.46354  2.40513  3.72494  3.29354  2.67741  2.69355  4.24690  2.90347  2.73739  3.18146  2.89801  2.37887  2.77519  2.98518  4.58477  3.61503
          0.03025  3.90913  4.63147  0.61958  0.77255  0.48576  0.95510
     57   2.73483  4.76598  1.88936  2.49492  3.82003  3.38693  3.79248  3.13925  2.71537  2.01542  3.85774  3.00670  3.89344  3.01769  3.15528  2.80231  3.00757  2.92074  5.26982  3.89889     57 d x - -
          2.68618  4.42225  2.77519  2.73123  3.46354  2.40513  3.72494  3.29354  2.67741  2.69355  4.24690  2.90347  2.73739  3.18146  2.89801  2.37887  2.77519  2.98518  4.58477  3.61503
          0.03025  3.90913  4.63147  0.61958  0.77255  0.48576  0.95510
     58   2.55856  4.30531  3.53202  3.12083  2.07106  3.39111  3.85297  2.91724  3.08839  2.58443  3.60512  3.39561  3.93690  3.38308  3.38661  1.86359  2.89700  2.69112  4.62381  3.12856     58 s x - -
          2.68618  4.42225  2.77519  2.73123  3.46354  2.40513  3.72494  3.29354  2.67741  2.69355  4.24690  2.90347  2.73739  3.18146  2.89801  2.37887  2.77519  2.98518  4.58477  3.61503
          0.03025  3.90913  4.63147  0.61958  0.77255  0.48576  0.95510
     59   2.61592  4.31350  3.61767  3.13111  3.13288  3.48242  3.84920  2.84535  2.93539  2.50386  3.51568  3.42565  3.96919  3.32436  3.20296  2.84534  2.03940  2.64040  2.31683  3.25807     59 t x - -
          2.68618  4.42225  2.77519  2.73123  3.46354  2.40513  3.72494  3.29354  2.67741  2.69355  4.24690  2.90347  2.73739  3.18146  2.89801  2.37887  2.77519  2.98518  4.58477  3.61503
          0.03025  3.90913  4.63147  0.61958  0.77255  0.48576  0.95510
     60   2.30242  4.27975  3.11479  2.84183  4.18277  2.99581  4.01048  3.63294  2.92171  3.29988  4.15061  3.14174  2.10625  3.25419  3.27035  1.60767  2.74641  3.15411  5.50980  4.24124     60 s x - -
          2.68618  4.42225  2.77519  2.73123  3.46354  2.40513  3.72494  3.29354  2.67741  2.69355  4.24690  2.90347  2.73739  3.18146  2.89801  2.37887  2.77519  2.98518  4.58477  3.61503
          0.03025  3.90913  4.63147  0.61958  0.77255  0.48576  0.95510
     61   2.71069  4.81141  2.92608  2.55265  4.24826  3.34723  3.70682  3.65829  1.73168  3.24229  4.11148  3.01925  2.16715  2.87905  2.63979  2.75403  2.98840  3.31659  5.41085  4.13800     61 k x - -
          2.68618  4.42225  2.77519  2.73123  3.46354  2.40513  3.72494  3.29354  2.67741  2.69355  4.24690  2.90347  2.73739  3.18146  2.89801  2.37887  2.77519  2.98518  4.58477  3.61503
          0.03025  3.90913  4.63147  0.61958  0.77255  0.48576  0.95510
     62   3.02273  4.37570  4.62553  4.13028  3.49003  4.30532  4.86647  1.38058  4.01009  2.00788  3.31200  4.36797  4.64261  4.28853  4.22375  3.68822  3.29367  1.24114  5.43305  4.22264     62 v x - -
          2.68618  4.42225  2.77519  2.73123  3.46354  2.40513  3.72494  3.29354  2.67741  2.69355  4.24690  2.90347  2.73739  3.18146  2.89801  2.37887  2.77519  2.98518  4.58477  3.61503
          0.03025  3.90913  4.63147  0.61958  0.77255  0.48576  0.95510
     63   3.21329  4.59109  4.51707  4.03514  1.74909  4.27493  4.18761  2.34820  3.89186  1.26278  3.02793  4.19673  4.55405  4.03461  4.03352  3.63808  3.44931  2.42263  4.47073  2.96425     63 l x - -
          2.68618  4.42225  2.77519  2.73123  3.46354  2.40513  3.72494  3.29354  2.67741  2.69355  4.24690  2.90347  2.73739  3.18146  2.89801  2.37887  2.77519  2.98518  4.58477  3.61503
          0.03025  3.90913  4.63147  0.61958  0.77255  0.48576  0.95510
     64   2.23412  4.20235  3.14114  2.93191  4.29978  1.82259  4.11652  3.76733  3.08696  3.43696  4.26745  3.17224  3.65619  3.37700  3.42160  1.52446  2.71575  3.21001  5.61938  4.37536     64 s x - -
          2.68618  4.42225  2.77519  2.73123  3.46354  2.40513  3.72494  3.29354  2.67741  2.69355  4.24690  2.90347  2.73739  3.18146  2.89801  2.37887  2.77519  2.98518  4.58477  3.61503
          0.03025  3.90913  4.63147  0.61958  0.77255  0.48576  0.95510
     65   3.16204  4.51661  4.63647  4.11554  3.17394  4.39562  4.75289  1.51277  3.94177  1.23119  3.01672  4.38709  4.65206  4.17806  4.11928  3.76411  3.40511  1.93963  5.19088  4.01564     65 l x - -
          2.68618  4.42225  2.77519  2.73123  3.46354  2.40513  3.72494  3.29354  2.67741  2.69355  4.24690  2.90347  2.73739  3.18146  2.89801  2.37887  2.77519  2.98518  4.58477  3.61503
          0.03025  3.90913  4.63147  0.61958  0.77255  0.48576  0.95510
     66   2.37665  4.18384  3.55725  3.17222  3.74056  3.18984  4.11359  2.77219  3.11252  2.74714  3.73523  3.39327  3.83290  3.44684  3.40371  1.84532  2.78184  1.70894  5.24207  3.98337     66 v x - -
          2.68618  4.42225  2.77519  2.73123  3.46354  2.40513  3.72494  3.29354  2.67741  2.69355  4.24690  2.90347  2.73739  3.18146  2.89801  2.37887  2.77519  2.98518  4.58477  3.61503
          0.03025  3.90913  4.63147  0.61958  0.77255  0.48576  0.95510
     67   1.54062  4.12691  3.35384  3.07984  4.18950  2.91237  4.15530  3.53070  3.12936  3.28474  4.14316  3.24862  3.65540  3.43340  3.43579  1.54155  2.67442  3.03731  5.55613  4.32840     67 a x - -
          2.68618  4.42225  2.77519  2.73123  3.46354  2.40513  3.72494  3.29354  2.67741  2.69355  4.24690  2.90347  2.73739  3.18146  2.89801  2.37887  2.77519  2.98518  4.58477  3.61503
          0.03025  3.90913  4.63147  0.61958  0.77255  0.48576  0.95510
     68   2.76021  4.66591  2.03769  2.65533  2.02684  3.46252  3.73685  3.13325  2.85409  2.75855  3.78119  3.12362  3.94780  3.12379  3.27208  2.85725  3.02928  2.92035  4.76524  3.24451     68 f x - -
          2.68618  4.42225  2.77519  2.73123  3.46354  2.40513  3.72494  3.29354  2.67741  2.69355  4.24690  2.90347  2.73739  3.18146  2.89801  2.37887  2.77519  2.98518  4.58477  3.61503
          0.03025  3.90913  4.63147  0.61958  0.77255  0.48576  0.95510
     69   2.65042  4.34491  3.69010  3.23577  3.46893  3.54765  4.12572  2.46484  3.07766  1.70767  3.41908  3.54560  4.05598  3.46255  3.35719  2.92531  1.96709  2.32170  5.11638  3.86689     69 l x - -
          2.68618  4.42225  2.77519  2.73123  3.46354  2.40513  3.72494  3.29354  2.67741  2.69355  4.24690  2.90347  2.73739  3.18146  2.89801  2.37887  2.77519  2.98518  4.58477  3.61503
          0.03025  3.90913  4.63147  0.61958  0.77255  0.48576  0.95510
     70   2.67927  4.39066  3.55684  3.14130  2.00346  3.49949  3.89022  2.86641  3.10245  2.44208  3.54227  3.45265  2.10604  3.40666  3.40087  2.89445  2.99080  2.69621  4.65263  3.18209     70 f x - -
          2.68618  4.42225  2.77519  2.73123  3.46354  2.40513  3.72494  3.29354  2.67741  2.69355  4.24690  2.90347  2.73739  3.18146  2.89801  2.37887  2.77519  2.98518  4.58477  3.61503
          0.03025  3.90913  4.63147  0.61958  0.77255  0.48576  0.95510
     71   2.79927  5.08016  2.53173  1.68755  4.20669  3.32522  2.32424  3.82007  2.43000  3.36092  4.21824  2.83987  3.83841  2.83514  2.83619  2.76895  3.05057  3.47408  5.44378  4.03807     71 e x - -
          2.68618  4.42225  2.77519  2.73123  3.46354  2.40513  3.72494  3.29354  2.67741  2.69355  4.24690  2.90347  2.73739  3.18146  2.89801  2.37887  2.77519  2.98518  4.58477  3.61503
          0.03025  3.90913  4.63147  0.61958  0.77255  0.48576  0.95510
     72   2.54193  4.40226  3.18729  2.83583  3.73267  3.32254  3.92274  2.85046  2.82792  2.78906  3.76498  2.16949  3.88122  3.20157  3.17178  2.71788  2.87863  1.82136  5.19724  3.87993     72 v x - -
          2.68618  4.42225  2.77519  2.73123  3.46354  2.40513  3.72494  3.29354  2.67741  2.69355  4.24690  2.90347  2.73739  3.18146  2.89801  2.37887  2.77519  2.98518  4.58477  3.61503
          0.03025  3.90913  4.63147  0.61958  0.77255  0.48576  0.95510
     73   2.79768  4.63521  3.30527  2.85331  3.49512  3.59548  3.83163  2.90433  2.57816  1.73644  3.52309  3.28249  4.01893  2.16363  2.87041  2.94614  3.04296  2.78978  5.04570  3.73032     73 l x - -
          2.68618  4.42225  2.77519  2.73123  3.46354  2.40513  3.72494  3.29354  2.67741  2.69355  4.24690  2.90347  2.73739  3.18146  2.89801  2.37887  2.77519  2.98518  4.58477  3.61503
          0.03025  3.90913  4.63147  0.61958  0.77255  0.48576  0.95510
     74   2.67816  4.90027  2.49653  1.67153  4.33978  3.21750  3.73290  3.77745  2.58889  3.38173  4.23340  2.83455  3.79184  2.90919  3.03601  1.94070  2.98604  3.39862  5.57873  4.20555     74 e x - -
          2.68618  4.42225  2.77519  2.73123  3.46354  2.40513  3.72494  3.29354  2.67741  2.69355  4.24690  2.90347  2.73739  3.18146  2.89801  2.37887  2.77519  2.98518  4.58477  3.61503
          0.03025  3.90913  4.63147  0.61958  0.77255  0.48576  0.95510
     75   1.74555  4.46294  2.85716  2.62702  4.18244  3.09121  3.90117  3.56544  2.78602  3.27512  4.14294  1.89108  3.74182  3.12121  3.17053  2.54690  2.83543  3.15377  5.50352  4.19003     75 a x - -
          2.68618  4.42225  2.77519  2.73123  3.46354  2.40513  3.72494  3.29354  2.67741  2.69355  4.24690  2.90347  2.73739  3.18146  2.89801  2.37887  2.77519  2.98518  4.58477  3.61503
          0.03025  3.90913  4.63147  0.61958  0.77255  0.48576  0.95510
     76   2.53377  4.32212  3.44328  3.03291  3.50584  3.35782  3.96672  2.81006  2.92184  1.77889  3.58966  3.35245  3.91172  3.30657  3.22028  1.96496  2.87495  2.59978  5.04232  3.72653     76 l x - -
          2.68618  4.42225  2.77519  2.73123  3.46354  2.40513  3.72494  3.29354  2.67741  2.69355  4.24690  2.90347  2.73739  3.18146  2.89801  2.37887  2.77519  2.98518  4.58477  3.61503
          0.03025  3.90913  4.63147  0.61958  0.77255  0.48576  0.95510
     77   2.81286  4.61152  3.53625  2.96250  3.58307  3.62448  3.80352  2.93994  2.41273  1.77179  3.58654  3.34573  4.02994  3.05892  1.94188  2.97550  3.04820  2.79418  5.05122  3.77680     77 l x - -
          2.68618  4.42225  2.77519  2.73123  3.46354  2.40513  3.72494  3.29354  2.67741  2.69355  4.24690  2.90347  2.73739  3.18146  2.89801  2.37887  2.77519  2.98518  4.58477  3.61503
          0.03025  3.90913  4.63147  0.61958  0.77255  0.48576  0.95510
     78   2.43220  4.27740  3.46036  3.21386  4.00098  3.11552  4.22842  3.13256  3.15756  2.99476  4.04279  3.41750  3.82210  3.55051  3.41460  2.63386  1.11128  2.82363  5.43556  4.21756     78 t x - -
          2.68618  4.42225  2.77519  2.73123  3.46354  2.40513  3.72494  3.29354  2.67741  2.69355  4.24690  2.90347  2.73739  3.18146  2.89801  2.37887  2.77519  2.98518  4.58477  3.61503
          0.03025  3.90913  4.63147  0.61958  0.77255  0.48576  0.95510
     79   2.70467  2.33100  4.19700  3.70736  1.87773  3.67114  4.05076  2.45517  3.57047  2.16216  3.30687  3.81424  4.14855  3.78486  3.73617  3.05823  3.01012  2.31888  4.54408  3.09743     79 f x - -
          2.68618  4.42225  2.77519  2.73123  3.46354  2.40513  3.72494  3.29354  2.67741  2.69355  4.24690  2.90347  2.73739  3.18146  2.89801  2.37887  2.77519  2.98518  4.58477  3.61503
          0.03025  3.90913  4.63147  0.61958  0.77255  0.48576  0.95510
     80   2.62818  4.72980  2.90982  2.54598  4.22667  3.28905  3.71231  3.64508  1.78953  3.24533  4.09835  3.00044  3.81835  2.88671  2.68067  1.87448  2.92995  3.28004  5.42019  4.12506     80 k x - -
          2.68618  4.42225  2.77519  2.73123  3.46354  2.40513  3.72494  3.29354  2.67741  2.69355  4.24690  2.90347  2.73739  3.18146  2.89801  2.37887  2.77519  2.98518  4.58477  3.61503
          0.03025  3.90913  4.63147  0.61958  0.77255  0.48576  0.95510
     81   2.26100  4.19688  3.26067  2.99454  4.18276  1.85948  4.10755  3.52313  3.05433  3.26509  4.13188  3.22444  3.68690  3.37646  3.37202  2.43236  1.66954  3.05840  5.52675  4.30474     81 t x - -
          2.68618  4.42225  2.77519  2.73123  3.46354  2.40513  3.72494  3.29354  2.67741  2.69355  4.24690  2.90347  2.73739  3.18146  2.89801  2.37887  2.77519  2.98518  4.58477  3.61503
          0.03025  3.90913  4.63147  0.61958  0.77255  0.48576  0.95510
     82   2.33783  4.27356  3.23790  2.90888  4.06160  3.06272  4.01113  3.36535  2.90507  3.10143  4.00363  3.20157  2.14376  3.26413  3.23663  2.50048  1.75415  2.97757  5.42476  4.18223     82 t x - -
          2.68618  4.42225  2.77519  2.73123  3.46354  2.40513  3.72494  3.29354  2.67741  2.69355  4.24690  2.90347  2.73739  3.18146  2.89801  2.37887  2.77519  2.98518  4.58477  3.61503
          0.03025  3.90913  4.63147  0.61958  0.77255  0.48576  0.95510
     83   1.74555  4.46294  2.85716  2.62702  4.18244  3.09121  3.90117  3.56544  2.78602  3.27512  4.14294  1.89108  3.74182  3.12121  3.17053  2.54690  2.83543  3.15377  5.50352  4.19003     83 a x - -
          2.68618  4.42225  2.77519  2.73123  3.46354  2.40513  3.72494  3.29354  2.67741  2.69355  4.24690  2.90347  2.73739  3.18146  2.89801  2.37887  2.77519  2.98518  4.58477  3.61503
          0.23856  3.90913  1.64932  0.61958  0.77255  0.48576  0.95510
     84   2.83043  4.66586  3.30534  2.86304  3.97831  3.33958  3.72803  3.51511  2.20716  3.06208  4.07483  3.23152  3.85755  2.96389  1.26655  2.92722  3.11266  3.24828  5.13352  3.94938     84 r x - -
          2.68618  4.42225  2.77519  2.73123  3.46354  2.40513  3.72494  3.29354  2.67741  2.69355  4.24690  2.90347  2.73739  3.18146  2.89801  2.37887  2.77519  2.98518  4.58477  3.61503
          0.03713  3.70770  4.43004  0.61958  0.77255  0.64517  0.74354
     85   2.97534  4.49122  3.91807  3.56618  3.08575  3.76189  4.27374  2.29266  3.33519  1.11090  3.17659  3.85617  4.23192  3.74388  3.53481  3.32578  3.28080  2.28528  4.89641  3.57922     85 l x - -
          2.68618  4.42225  2.77519  2.73123  3.46354  2.40513  3.72494  3.29354  2.67741  2.69355  4.24690  2.90347  2.73739  3.18146  2.89801  2.37887  2.77519  2.98518  4.58477  3.61503
          0.03713  3.70770  4.43004  0.61958  0.77255  0.64517  0.74354
     86   2.55781  4.33351  3.14864  2.97068  3.96458  3.03073  4.05575  3.47401  3.01479  3.11669  4.16562  3.28999  1.20164  3.40933  3.27258  2.72213  2.98848  3.13800  5.19021  4.08588     86 p x - -
          2.68618  4.42225  2.77519  2.73123  3.46354  2.40513  3.72494  3.29354  2.67741  2.69355  4.24690  2.90347  2.73739  3.18146  2.89801  2.37887  2.77519  2.98518  4.58477  3.61503
          0.03713  3.70770  4.43004  0.61958  0.77255  0.64517  0.74354
     87   2.82276  4.87675  2.44432  1.28850  4.20463  3.17600  3.75992  3.62555  2.62022  3.27378  4.26404  2.86361  3.77537  2.98504  3.00472  2.82825  3.12889  3.32996  5.40876  4.14028     87 e x - -
          2.68618  4.42225  2.77519  2.73123  3.46354  2.40513  3.72494  3.29354  2.67741  2.69355  4.24690  2.90347  2.73739  3.18146  2.89801  2.37887  2.77519  2.98518  4.58477  3.61503
          0.03713  3.70770  4.43004  0.61958  0.77255  0.64517  0.74354
     88   2.55781  4.33351  3.14864  2.97068  3.96458  3.03073  4.05575  3.47401  3.01479  3.11669  4.16562  3.28999  1.20164  3.40933  3.27258  2.72213  2.98848  3.13800  5.19021  4.08588     88 p x - -
          2.68618  4.42225  2.77519  2.73123  3.46354  2.40513  3.72494  3.29354  2.67741  2.69355  4.24690  2.90347  2.73739  3.18146  2.89801  2.37887  2.77519  2.98518  4.58477  3.61503
          0.03713  3.70770  4.43004  0.61958  0.77255  0.64517  0.74354
     89   1.28224  4.12361  3.30376  3.09644  3.89486  2.95041  4.13668  2.99760  3.10829  2.88492  3.94309  3.28517  3.67472  3.46736  3.36541  2.47938  2.74557  2.68200  5.33941  4.12245     89 a x - -
          2.68618  4.42225  2.77519  2.73123  3.46354  2.40513  3.72494  3.29354  2.67741  2.69355  4.24690  2.90347  2.73739  3.18146  2.89801  2.37887  2.77519  2.98518  4.58477  3.61503
          0.03713  3.70770  4.43004  0.61958  0.77255  0.64517  0.74354
     90   2.82952  4.77035  2.99437  2.65785  4.11847  3.32832  3.68761  3.53919  1.29272  3.14515  4.12377  3.08672  3.84724  2.89481  2.43063  2.88726  3.09978  3.25904  5.24814  4.03957     90 k x - -
          2.68618  4.42225  2.77519  2.73123  3.46354  2.40513  3.72494  3.29354  2.67741  2.69355  4.24690  2.90347  2.73739  3.18146  2.89801  2.37887  2.77519  2.98518  4.58477  3.61503
          0.03713  3.70770  4.43004  0.61958  0.77255  0.64517  0.74354
     91   2.83043  4.66586  3.30534  2.86304  3.97831  3.33958  3.72803  3.51511  2.20716  3.06208  4.07483  3.23152  3.85755  2.96389  1.26655  2.92722  3.11266  3.24828  5.13352  3.94938     91 r x - -
          2.68618  4.42225  2.77519  2.73123  3.46354  2.40513  3.72494  3.29354  2.67741  2.69355  4.24690  2.90347  2.73739  3.18146  2.89801  2.37887  2.77519  2.98518  4.58477  3.61503
          0.03713  3.70770  4.43004  0.61958  0.77255  0.64517  0.74354
     92   2.97534  4.49122  3.91807  3.56618  3.08575  3.76189  4.27374  2.29266  3.33519  1.11090  3.17659  3.85617  4.23192  3.74388  3.53481  3.32578  3.28080  2.28528  4.89641  3.57922     92 l x - -
          2.68618  4.42225  2.77519  2.73123  3.46354  2.40513  3.72494  3.29354  2.67741  2.69355  4.24690  2.90347  2.73739  3.18146  2.89801  2.37887  2.77519  2.98518  4.58477  3.61503
          0.03713  3.70770  4.43004  0.61958  0.77255  0.64517  0.74354
     93   2.83723  4.67133  2.98584  2.73718  3.18429  3.32054  1.54588  3.51291  2.58586  3.02509  4.06155  3.15006  3.86848  3.10369  2.85761  2.91181  3.13839  3.25209  4.65060  3.14161     93 h x - -
          2.68618  4.42225  2.77519  2.73123  3.46354  2.40513  3.72494  3.29354  2.67741  2.69355  4.24690  2.90347  2.73739  3.18146  2.89801  2.37887  2.77519  2.98518  4.58477  3.61503
          0.03713  3.70770  4.43004  0.61958  0.77255  0.64517  0.74354
     94   2.82276  4.87675  2.44432  1.28850  4.20463  3.17600  3.75992  3.62555  2.62022  3.27378  4.26404  2.86361  3.77537  2.98504  3.00472  2.82825  3.12889  3.32996  5.40876  4.14028     94 e x - -
          2.68618  4.42225  2.77519  2.73123  3.46354  2.40513  3.72494  3.29354  2.67741  2.69355  4.24690  2.90347  2.73739  3.18146  2.89801  2.37887  2.77519  2.98518  4.58477  3.61503
          0.03713  3.70770  4.43004  0.61958  0.77255  0.64517  0.74354
     95   2.76341  4.72860  2.80977  2.57093  3.87198  3.26312  3.72452  3.48506  2.40625  3.00334  4.04510  3.02561  3.82007  1.56275  2.69013  2.82256  3.06499  3.22798  5.17883  3.86358     95 q x - -
          2.68618  4.42225  2.77519  2.73123  3.46354  2.40513  3.72494  3.29354  2.67741  2.69355  4.24690  2.90347  2.73739  3.18146  2.89801  2.37887  2.77519  2.98518  4.58477  3.61503
          0.03713  3.70770  4.43004  0.61958  0.77255  0.64517  0.74354
     96   2.83043  4.66586  3.30534  2.86304  3.97831  3.33958  3.72803  3.51511  2.20716  3.06208  4.07483  3.23152  3.85755  2.96389  1.26655  2.92722  3.11266  3.24828  5.13352  3.94938     96 r x - -
          2.68618  4.42225  2.77519  2.73123  3.46354  2.40513  3.72494  3.29354  2.67741  2.69355  4.24690  2.90347  2.73739  3.18146  2.89801  2.37887  2.77519  2.98518  4.58477  3.61503
          0.03713  3.70770  4.43004  0.61958  0.77255  0.64517  0.74354
     97   2.42267  1.34937  3.89284  3.60094  3.63736  3.07318  4.28535  2.75979  3.42841  2.67962  3.79922  3.63202  3.76723  3.78266  3.57965  2.69263  2.87682  2.51420  5.08122  3.92412     97 c x - -
          2.68618  4.42225  2.77519  2.73123  3.46354  2.40513  3.72494  3.29354  2.67741  2.69355  4.24690  2.90347  2.73739  3.18146  2.89801  2.37887  2.77519  2.98518  4.58477  3.61503
          0.03713  3.70770  4.43004  0.61958  0.77255  0.64517  0.74354
     98   2.97534  4.49122  3.91807  3.56618  3.08575  3.76189  4.27374  2.29266  3.33519  1.11090  3.17659  3.85617  4.23192  3.74388  3.53481  3.32578  3.28080  2.28528  4.89641  3.57922     98 l x - -
          2.68618  4.42225  2.77519  2.73123  3.46354  2.40513  3.72494  3.29354  2.67741  2.69355  4.24690  2.90347  2.73739  3.18146  2.89801  2.37887  2.77519  2.98518  4.58477  3.61503
          0.03713  3.70770  4.43004  0.61958  0.77255  0.64517  0.74354
     99   2.97534  4.49122  3.91807  3.56618  3.08575  3.76189  4.27374  2.29266  3.33519  1.11090  3.17659  3.85617  4.23192  3.74388  3.53481  3.32578  3.28080  2.28528  4.89641  3.57922     99 l x - -
          2.68618  4.42225  2.77519  2.73123  3.46354  2.40513  3.72494  3.29354  2.67741  2.69355  4.24690  2.90347  2.73739  3.18146  2.89801  2.37887  2.77519  2.98518  4.58477  3.61503
          0.03713  3.70770  4.43004  0.61958  0.77255  0.64517  0.74354
    100   2.84804  4.42692  3.87349  3.46153  3.15185  3.70843  4.23533  2.31187  3.23564  1.77935  1.73807  3.75721  4.17474  3.63286  3.45896  3.17656  3.15360  2.29659  4.96611  3.70858    100 m x - -
          2.68618  4.42225  2.77519  2.73123  3.46354  2.40513  3.72494  3.29354  2.67741  2.69355  4.24690  2.90347  2.73739  3.18146  2.89801  2.37887  2.77519  2.98518  4.58477  3.61503
          0.03713  3.70770  4.43004  0.61958  0.77255  0.64517  0.74354
    101   2.82276  4.87675  2.44432  1.28850  4.20463  3.17600  3.75992  3.62555  2.62022  3.27378  4.26404  2.86361  3.77537  2.98504  3.00472  2.82825  3.12889  3.32996  5.40876  4.14028    101 e x - -
          2.68618  4.42225  2.77519  2.73123  3.46354  2.40513  3.72494  3.29354  2.67741  2.69355  4.24690  2.90347  2.73739  3.18146  2.89801  2.37887  2.77519  2.98518  4.58477  3.61503
          0.02514  3.69571        *  0.61958  0.77255  0.00000        *
//
