# Supplementary material for: Remote homology clustering identifies lowly conserved families of effector proteins in plant-pathogenic fungi
Source: Microb Genom. 2021 Sep 1;7(9):000637. doi: 10.1099/mgen.0.000637 (PMC8715435; doi:10.1099/mgen.0.000637)
Supplement: Supplementary material 16 [file mgen-7-0637-s0016.zip › hmms/markov-PC_01ANVM.hmm]

HMMER3/f [3.3 | Nov 2019]
NAME  markov-PC_01ANVM
LENG  127
ALPH  amino
RF    yes
MM    no
CONS  yes
CS    no
MAP   yes
DATE  Thu Jul 23 06:57:47 2020
NSEQ  23
EFFN  2.535278
CKSUM 3641455379
STATS LOCAL MSV      -10.1358  0.71237
STATS LOCAL VITERBI  -10.8495  0.71237
STATS LOCAL FORWARD   -4.5797  0.71237
HMM          A        C        D        E        F        G        H        I        K        L        M        N        P        Q        R        S        T        V        W        Y   
            m->m     m->i     m->d     i->m     i->i     d->m     d->d
  COMPO   2.57545  3.26889  2.94439  2.77174  3.48873  3.01129  3.71309  2.96414  2.61412  2.53683  3.63221  2.98452  3.06735  3.04479  2.87887  2.64639  2.75316  2.71016  4.91730  3.62408
          2.68631  4.42238  2.77532  2.73136  3.46307  2.40526  3.72470  3.29367  2.67754  2.69340  4.24508  2.90360  2.73753  3.18159  2.89745  2.37900  2.77532  2.98531  4.58305  3.61516
          0.49216  2.21646  1.27403  1.30452  0.31650  0.00000        *
      1   3.04801  4.56124  4.39857  3.86378  3.42801  4.10096  4.53675  2.50872  3.66960  1.89546  1.17791  4.11614  4.49144  3.96751  3.87583  3.44348  2.56418  2.46343  5.21658  4.05151      7 m x - -
          2.68618  4.42225  2.77519  2.73123  3.46354  2.40513  3.72494  3.29354  2.67741  2.69355  4.24690  2.90347  2.73739  3.18146  2.89801  2.37887  2.77519  2.98518  4.58477  3.61503
          0.01757  4.44629  5.16863  0.61958  0.77255  0.28991  1.37965
      2   2.82373  4.73539  3.44293  2.88000  3.91057  3.71773  3.92784  2.47954  2.30983  2.95347  1.76926  2.53178  4.10182  2.74791  3.14957  2.95323  3.05214  3.02697  5.27903  4.01357      8 m x - -
          2.68618  4.42225  2.77519  2.73123  3.46354  2.40513  3.72494  3.29354  2.67741  2.69355  4.24690  2.90347  2.73739  3.18146  2.89801  2.37887  2.77519  2.98518  4.58477  3.61503
          0.01322  4.72869  5.45104  0.61958  0.77255  0.48576  0.95510
      3   2.79003  4.21312  4.47580  3.87805  2.64337  3.92594  4.24200  2.64483  3.71959  2.04892  1.84931  3.99187  3.62836  3.90099  3.82469  2.21193  3.02215  2.19671  3.80222  3.63985      9 m x - -
          2.68618  4.42225  2.77519  2.73123  3.46354  2.40513  3.72494  3.29354  2.67741  2.69355  4.24690  2.90347  2.73739  3.18146  2.89801  2.37887  2.77519  2.98518  4.58477  3.61503
          0.01322  4.72869  5.45104  0.61958  0.77255  0.48576  0.95510
      4   2.78460  4.25410  4.27491  3.68728  3.35909  3.08484  4.19916  2.02477  3.56310  2.19946  2.17272  3.13564  4.26152  3.77944  3.73520  2.73032  2.82494  1.94657  4.86999  3.67913     10 v x - -
          2.68618  4.42225  2.77519  2.73123  3.46354  2.40513  3.72494  3.29354  2.67741  2.69355  4.24690  2.90347  2.73739  3.18146  2.89801  2.37887  2.77519  2.98518  4.58477  3.61503
          0.01322  4.72869  5.45104  0.61958  0.77255  0.48576  0.95510
      5   2.79319  3.72991  3.95459  3.38032  3.49080  3.83437  4.12090  2.84609  3.30086  2.30059  3.14254  3.33752  4.21330  3.56859  3.57587  2.10548  2.60871  2.63902  4.97511  1.74472     11 y x - -
          2.68618  4.42225  2.77519  2.73123  3.46354  2.40513  3.72494  3.29354  2.67741  2.69355  4.24690  2.90347  2.73739  3.18146  2.89801  2.37887  2.77519  2.98518  4.58477  3.61503
          0.01282  4.75924  5.48159  0.61958  0.77255  0.48576  0.95510
      6   2.33171  2.99149  4.14845  3.56570  3.12550  3.87648  3.56897  1.95936  3.46153  2.49780  3.41431  3.81477  4.24764  3.69880  2.26199  2.74050  3.02471  2.37787  4.90843  2.99986     12 i x - -
          2.68618  4.42225  2.77519  2.73123  3.46354  2.40513  3.72494  3.29354  2.67741  2.69355  4.24690  2.90347  2.73739  3.18146  2.89801  2.37887  2.77519  2.98518  4.58477  3.61503
          0.01282  4.75924  5.48159  0.61958  0.77255  0.48576  0.95510
      7   2.71282  4.69851  3.88025  3.63317  5.07766  1.74276  4.78598  4.56056  3.77659  4.19188  4.96980  3.78970  1.49204  4.02993  4.11495  1.26395  3.22299  3.86686  6.36254  5.15186     13 s x - -
          2.68618  4.42225  2.77519  2.73123  3.46354  2.40513  3.72494  3.29354  2.67741  2.69355  4.24690  2.90347  2.73739  3.18146  2.89801  2.37887  2.77519  2.98518  4.58477  3.61503
          0.01282  4.75924  5.48159  0.61958  0.77255  0.48576  0.95510
      8   3.14095  4.48366  5.04447  4.44973  3.06306  4.36892  4.71813  1.45818  4.27243  1.46049  2.67442  4.50501  4.68091  4.38969  4.30872  3.69268  2.39533  2.07743  5.15688  4.01273     14 i x - -
          2.68618  4.42225  2.77519  2.73123  3.46354  2.40513  3.72494  3.29354  2.67741  2.69355  4.24690  2.90347  2.73739  3.18146  2.89801  2.37887  2.77519  2.98518  4.58477  3.61503
          0.01282  4.75924  5.48159  0.61958  0.77255  0.48576  0.95510
      9   2.05665  4.37374  4.06555  3.49960  3.18160  3.83556  4.20452  2.81702  3.41490  2.46823  3.52526  3.77778  2.33339  3.67235  3.66999  2.76147  3.05451  1.52435  5.02731  3.82237     15 v x - -
          2.68618  4.42225  2.77519  2.73123  3.46354  2.40513  3.72494  3.29354  2.67741  2.69355  4.24690  2.90347  2.73739  3.18146  2.89801  2.37887  2.77519  2.98518  4.58477  3.61503
          0.01282  4.75924  5.48159  0.61958  0.77255  0.48576  0.95510
     10   2.85157  4.25083  4.63720  4.03447  2.93388  4.00466  3.22740  1.77964  3.85638  1.55518  2.20467  4.10580  4.36241  4.01526  3.92530  3.03999  3.08298  2.47068  4.85745  3.67711     16 l x - -
          2.68618  4.42225  2.77519  2.73123  3.46354  2.40513  3.72494  3.29354  2.67741  2.69355  4.24690  2.90347  2.73739  3.18146  2.89801  2.37887  2.77519  2.98518  4.58477  3.61503
          0.01282  4.75924  5.48159  0.61958  0.77255  0.48576  0.95510
     11   3.54065  4.84758  5.36425  4.77935  3.45174  4.81188  5.14522  1.92336  4.62339  0.74888  2.58944  4.92314  5.02450  4.67668  4.66270  4.15449  2.83081  2.57159  5.44023  4.38037     17 l x - -
          2.68618  4.42225  2.77519  2.73123  3.46354  2.40513  3.72494  3.29354  2.67741  2.69355  4.24690  2.90347  2.73739  3.18146  2.89801  2.37887  2.77519  2.98518  4.58477  3.61503
          0.01282  4.75924  5.48159  0.61958  0.77255  0.48576  0.95510
     12   3.16575  4.51733  5.04550  4.44497  2.98382  4.37248  4.70331  2.37359  4.26457  0.97973  2.57303  4.50464  4.67981  4.36899  4.29617  3.27074  3.39397  1.86395  5.13133  3.99673     18 l x - -
          2.68618  4.42225  2.77519  2.73123  3.46354  2.40513  3.72494  3.29354  2.67741  2.69355  4.24690  2.90347  2.73739  3.18146  2.89801  2.37887  2.77519  2.98518  4.58477  3.61503
          0.01233  4.79777  5.52012  0.61958  0.77255  0.48576  0.95510
     13   4.16337  5.34985  6.07348  5.48146  2.86451  5.55905  5.78424  2.35503  5.35251  0.49118  2.32580  5.71453  5.50242  5.12851  5.25581  4.96030  4.35145  3.00100  5.68821  4.76590     19 L x - -
          2.68618  4.42225  2.77519  2.73123  3.46354  2.40513  3.72494  3.29354  2.67741  2.69355  4.24690  2.90347  2.73739  3.18146  2.89801  2.37887  2.77519  2.98518  4.58477  3.61503
          0.01233  4.79777  5.52012  0.61958  0.77255  0.48576  0.95510
     14   1.97362  4.39880  3.96879  3.39806  3.53453  3.26679  4.14971  2.87860  3.32243  2.43025  3.52689  3.71351  4.22750  3.59017  3.60075  2.89909  1.86378  1.92223  5.01658  3.06363     20 t x - -
          2.68618  4.42225  2.77519  2.73123  3.46354  2.40513  3.72494  3.29354  2.67741  2.69355  4.24690  2.90347  2.73739  3.18146  2.89801  2.37887  2.77519  2.98518  4.58477  3.61503
          0.01233  4.79777  5.52012  0.61958  0.77255  0.48576  0.95510
     15   2.25295  4.37961  4.00442  3.43081  3.50576  2.50032  4.15400  2.85190  3.35025  1.88846  3.50137  3.73523  4.23457  3.61199  3.61662  2.70828  2.32025  2.04347  4.99212  3.31771     21 l x - -
          2.68618  4.42225  2.77519  2.73123  3.46354  2.40513  3.72494  3.29354  2.67741  2.69355  4.24690  2.90347  2.73739  3.18146  2.89801  2.37887  2.77519  2.98518  4.58477  3.61503
          0.01233  4.79777  5.52012  0.61958  0.77255  0.48576  0.95510
     16   1.80272  4.31906  4.29215  3.71076  3.43771  3.92571  4.26043  2.71827  3.59345  1.60830  3.01116  3.91991  4.30772  3.81806  3.78072  2.88845  2.37548  2.13897  4.95462  3.76269     22 l x - -
          2.68618  4.42225  2.77519  2.73123  3.46354  2.40513  3.72494  3.29354  2.67741  2.69355  4.24690  2.90347  2.73739  3.18146  2.89801  2.37887  2.77519  2.98518  4.58477  3.61503
          0.44841  4.79777  1.04097  0.61958  0.77255  0.48576  0.95510
     17   2.70739  3.27966  4.25483  3.67905  2.66572  3.80022  4.14965  2.54289  3.54377  1.39422  3.25555  3.84455  4.19031  3.75226  3.70092  2.43454  2.95484  2.37549  4.77595  3.55559     23 l x - -
          2.68633  4.42240  2.77521  2.73112  3.46369  2.40528  3.72509  3.29369  2.67756  2.69305  4.24705  2.90344  2.73754  3.18161  2.89816  2.37902  2.77519  2.98410  4.58492  3.61518
          0.72806  0.87671  2.29261  0.54219  0.87101  0.33724  1.25085
     18   2.36895  4.89396  2.88729  2.48912  4.13899  2.80162  3.83093  3.54065  2.65431  2.93640  3.99453  3.15919  3.99704  2.99730  3.10966  2.81467  1.63896  2.79916  5.43336  4.11276     26 t x - -
          2.68564  4.42248  2.77527  2.73146  3.46377  2.40536  3.72478  3.29284  2.67751  2.69364  4.24713  2.90370  2.73748  3.18086  2.89824  2.37899  2.77542  2.98436  4.58500  3.61526
          0.33092  1.54044  2.69639  1.22083  0.34954  0.72785  0.65961
     19   1.55778  4.49183  3.73848  3.21805  3.93872  3.09740  4.17913  3.27071  3.17807  2.64988  3.88566  3.53861  4.07527  3.48038  3.52930  1.67497  3.00160  2.30683  5.35947  4.12778     35 a x - -
          2.68618  4.42225  2.77519  2.73123  3.46354  2.40513  3.72494  3.29354  2.67741  2.69355  4.24690  2.90347  2.73739  3.18146  2.89801  2.37887  2.77519  2.98518  4.58477  3.61503
          0.01495  4.60622  5.32856  0.61958  0.77255  0.61541  0.77745
     20   1.91277  4.59427  3.47495  2.71302  3.75152  3.69251  3.93103  3.12102  2.54477  2.50887  3.69198  3.36016  4.07588  3.20055  3.27253  2.52687  2.60403  2.09338  5.16096  3.35894     36 a x - -
          2.68618  4.42225  2.77519  2.73123  3.46354  2.40513  3.72494  3.29354  2.67741  2.69355  4.24690  2.90347  2.73739  3.18146  2.89801  2.37887  2.77519  2.98518  4.58477  3.61503
          0.01390  4.67832  5.40067  0.61958  0.77255  0.71637  0.67046
     21   2.45156  4.66730  3.40407  2.84563  3.86332  3.19993  3.91360  3.24065  2.50796  2.65557  3.78412  3.30859  3.52408  3.14986  3.23254  2.02826  2.62680  1.95527  5.24568  3.97480     37 v x - -
          2.68618  4.42225  2.77519  2.73123  3.46354  2.40513  3.72494  3.29354  2.67741  2.69355  4.24690  2.90347  2.73739  3.18146  2.89801  2.37887  2.77519  2.98518  4.58477  3.61503
          0.01390  4.67832  5.40067  0.61958  0.77255  0.52780  0.89135
     22   2.42837  4.99227  2.75224  2.61187  4.23473  2.51084  3.80900  2.36269  2.60534  3.02424  4.06222  3.13317  3.53043  2.49314  2.59715  2.80805  2.83615  3.05028  5.49250  4.15413     38 i x - -
          2.68618  4.42225  2.77519  2.73123  3.46354  2.40513  3.72494  3.29354  2.67741  2.69355  4.24690  2.90347  2.73739  3.18146  2.89801  2.37887  2.77519  2.98518  4.58477  3.61503
          0.01308  4.73891  5.46125  0.61958  0.77255  0.41551  1.07881
     23   2.37118  4.86718  3.29390  2.47019  4.07068  3.09543  2.42089  2.64821  2.72103  2.90538  3.94846  3.23496  4.05233  2.84445  2.89039  2.52161  2.54094  2.94590  4.09696  4.09050     39 a x - -
          2.68618  4.42225  2.77519  2.73123  3.46354  2.40513  3.72494  3.29354  2.67741  2.69355  4.24690  2.90347  2.73739  3.18146  2.89801  2.37887  2.77519  2.98518  4.58477  3.61503
          0.01233  4.79777  5.52012  0.61958  0.77255  0.48576  0.95510
     24   2.80839  5.26105  3.05853  2.30442  4.58354  2.08240  3.77876  4.05332  2.17115  3.55715  4.31020  2.36588  3.24178  2.88416  3.01294  2.61702  2.42543  3.64003  5.70896  3.58868     40 g x - -
          2.68618  4.42225  2.77519  2.73123  3.46354  2.40513  3.72494  3.29354  2.67741  2.69355  4.24690  2.90347  2.73739  3.18146  2.89801  2.37887  2.77519  2.98518  4.58477  3.61503
          0.01233  4.79777  5.52012  0.61958  0.77255  0.48576  0.95510
     25   3.35703  0.43264  5.20752  4.92949  4.25696  4.10632  5.33779  3.32697  4.62974  2.58149  4.43494  4.75315  4.80447  4.95440  4.70113  3.67914  3.81717  3.15860  5.91854  4.63751     41 C x - -
          2.68629  4.42236  2.77475  2.73134  3.46365  2.40514  3.72505  3.29365  2.67751  2.69366  4.24700  2.90357  2.73697  3.18157  2.89811  2.37888  2.77495  2.98529  4.58488  3.61514
          0.40539  1.11085  5.52012  0.10218  2.33163  0.48576  0.95510
     26   2.58865  5.26866  2.87378  2.53086  4.58945  3.59398  3.29149  4.05538  2.41199  3.56398  4.32286  2.84100  1.61840  2.90545  2.68319  2.39362  3.06265  3.64772  5.71952  4.32696     43 p x - -
          2.68618  4.42225  2.77519  2.73123  3.46354  2.40513  3.72494  3.29354  2.67741  2.69355  4.24690  2.90347  2.73739  3.18146  2.89801  2.37887  2.77519  2.98518  4.58477  3.61503
          0.01233  4.79777  5.52012  0.61958  0.77255  0.48576  0.95510
     27   2.66636  5.26681  2.22789  2.51094  4.59451  3.24710  3.77491  4.06723  2.21030  3.16037  4.31611  2.77229  3.25234  2.87863  3.01015  2.41544  1.94360  3.64894  5.71420  4.31468     44 t x - -
          2.68618  4.42225  2.77519  2.73123  3.46354  2.40513  3.72494  3.29354  2.67741  2.69355  4.24690  2.90347  2.73739  3.18146  2.89801  2.37887  2.77519  2.98518  4.58477  3.61503
          0.01233  4.79777  5.52012  0.61958  0.77255  0.48576  0.95510
     28   2.91328  5.43239  1.51542  2.50491  4.76658  2.61483  3.03716  4.25583  2.61881  3.73217  4.48322  2.59368  4.03547  2.33312  2.77892  2.86335  3.15126  3.81880  5.86468  4.44193     45 d x - -
          2.68618  4.42225  2.77519  2.73123  3.46354  2.40513  3.72494  3.29354  2.67741  2.69355  4.24690  2.90347  2.73739  3.18146  2.89801  2.37887  2.77519  2.98518  4.58477  3.61503
          0.01233  4.79777  5.52012  0.61958  0.77255  0.48576  0.95510
     29   2.48714  3.82894  2.82873  2.67665  3.65254  3.63645  3.85602  3.60874  2.66817  3.22447  4.04460  3.18874  2.32985  3.01554  2.59695  2.63829  1.90005  3.29377  5.48084  4.15542     46 t x - -
          2.68618  4.42225  2.77519  2.73123  3.46354  2.40513  3.72494  3.29354  2.67741  2.69355  4.24690  2.90347  2.73739  3.18146  2.89801  2.37887  2.77519  2.98518  4.58477  3.61503
          0.01233  4.79777  5.52012  0.61958  0.77255  0.48576  0.95510
     30   2.62099  4.96138  3.22574  2.66726  3.51854  3.64042  2.42384  3.28818  2.42057  2.64546  4.03530  3.18184  3.58417  2.60460  2.47385  2.42288  2.86941  2.83210  5.47164  4.14567     47 k x - -
          2.68618  4.42225  2.77519  2.73123  3.46354  2.40513  3.72494  3.29354  2.67741  2.69355  4.24690  2.90347  2.73739  3.18146  2.89801  2.37887  2.77519  2.98518  4.58477  3.61503
          0.01233  4.79777  5.52012  0.61958  0.77255  0.48576  0.95510
     31   0.94901  4.64486  3.84832  3.36730  4.29355  2.49166  4.38050  3.66796  3.34375  2.63295  4.22108  3.65905  3.03902  3.64954  3.70293  2.92084  2.79594  3.30394  5.67895  4.44460     48 a x - -
          2.68618  4.42225  2.77519  2.73123  3.46354  2.40513  3.72494  3.29354  2.67741  2.69355  4.24690  2.90347  2.73739  3.18146  2.89801  2.37887  2.77519  2.98518  4.58477  3.61503
          0.01233  4.79777  5.52012  0.61958  0.77255  0.48576  0.95510
     32   2.74014  4.60881  4.30283  3.90084  3.83711  3.97794  3.40461  2.76137  3.74115  2.86378  3.88931  4.09795  4.50398  4.09102  3.94696  3.37549  3.34790  0.69244  5.41141  4.14200     49 V x - -
          2.68618  4.42225  2.77519  2.73123  3.46354  2.40513  3.72494  3.29354  2.67741  2.69355  4.24690  2.90347  2.73739  3.18146  2.89801  2.37887  2.77519  2.98518  4.58477  3.61503
          0.01233  4.79777  5.52012  0.61958  0.77255  0.48576  0.95510
     33   3.35703  0.43264  5.20752  4.92949  4.25696  4.10632  5.33779  3.32697  4.62974  2.58149  4.43494  4.75315  4.80447  4.95440  4.70113  3.67914  3.81717  3.15860  5.91854  4.63751     50 C x - -
          2.68618  4.42225  2.77519  2.73123  3.46354  2.40513  3.72494  3.29354  2.67741  2.69355  4.24690  2.90347  2.73739  3.18146  2.89801  2.37887  2.77519  2.98518  4.58477  3.61503
          0.01233  4.79777  5.52012  0.61958  0.77255  0.48576  0.95510
     34   2.37283  3.44656  4.72781  4.12578  1.28727  4.03909  4.33563  2.50449  3.93544  2.01432  3.34291  4.15911  4.39804  4.07936  3.98078  3.34810  3.11475  2.48827  3.90992  3.60992     51 f x - -
          2.68618  4.42225  2.77519  2.73123  3.46354  2.40513  3.72494  3.29354  2.67741  2.69355  4.24690  2.90347  2.73739  3.18146  2.89801  2.37887  2.77519  2.98518  4.58477  3.61503
          0.01233  4.79777  5.52012  0.61958  0.77255  0.48576  0.95510
     35   2.65490  4.92206  3.47274  3.01059  4.42962  3.64532  4.13861  3.81208  2.46210  2.91133  4.30506  3.44061  4.17067  3.32757  3.26615  0.90659  3.19907  3.46029  5.71305  4.42845     52 s x - -
          2.68618  4.42225  2.77519  2.73123  3.46354  2.40513  3.72494  3.29354  2.67741  2.69355  4.24690  2.90347  2.73739  3.18146  2.89801  2.37887  2.77519  2.98518  4.58477  3.61503
          0.01233  4.79777  5.52012  0.61958  0.77255  0.48576  0.95510
     36   2.46687  5.17998  3.15104  2.47023  4.47656  3.62642  3.81068  3.91744  2.20713  2.92930  4.24167  3.12445  1.78991  2.93165  2.43228  2.53342  3.06543  3.54585  5.64283  4.28192     53 p x - -
          2.68618  4.42225  2.77519  2.73123  3.46354  2.40513  3.72494  3.29354  2.67741  2.69355  4.24690  2.90347  2.73739  3.18146  2.89801  2.37887  2.77519  2.98518  4.58477  3.61503
          0.01233  4.79777  5.52012  0.61958  0.77255  0.48576  0.95510
     37   2.65756  4.98296  3.21901  2.66183  4.21557  3.64036  3.84489  2.87220  2.01715  2.92281  4.05668  1.93309  4.03038  3.00026  3.10232  2.23303  3.03713  3.31182  5.48901  3.29209     54 n x - -
          2.68618  4.42225  2.77519  2.73123  3.46354  2.40513  3.72494  3.29354  2.67741  2.69355  4.24690  2.90347  2.73739  3.18146  2.89801  2.37887  2.77519  2.98518  4.58477  3.61503
          0.01233  4.79777  5.52012  0.61958  0.77255  0.48576  0.95510
     38   2.71988  5.45942  1.38918  2.52540  4.78288  2.19681  3.91416  4.26491  2.72704  3.18687  4.53495  2.62360  4.07979  2.62620  3.24001  2.92776  3.22304  3.84444  5.91816  4.49479     55 d x - -
          2.68618  4.42225  2.77519  2.73123  3.46354  2.40513  3.72494  3.29354  2.67741  2.69355  4.24690  2.90347  2.73739  3.18146  2.89801  2.37887  2.77519  2.98518  4.58477  3.61503
          0.01233  4.79777  5.52012  0.61958  0.77255  0.48576  0.95510
     39   4.43533  5.53019  5.52477  5.31254  1.83662  5.14460  4.02182  2.99259  5.10734  3.22440  4.54426  4.79019  5.41339  4.89898  4.99748  4.52690  4.64400  3.89847  4.11746  0.50820     56 Y x - -
          2.68618  4.42225  2.77519  2.73123  3.46354  2.40513  3.72494  3.29354  2.67741  2.69355  4.24690  2.90347  2.73739  3.18146  2.89801  2.37887  2.77519  2.98518  4.58477  3.61503
          0.01233  4.79777  5.52012  0.61958  0.77255  0.48576  0.95510
     40   2.81601  5.19268  3.11823  2.56168  4.49168  2.81160  3.79422  3.94158  1.80097  2.95120  4.24827  1.97479  3.99874  2.91021  2.82103  2.80487  2.58891  3.55903  5.65193  3.52259     57 k x - -
          2.68618  4.42225  2.77519  2.73123  3.46354  2.40513  3.72494  3.29354  2.67741  2.69355  4.24690  2.90347  2.73739  3.18146  2.89801  2.37887  2.77519  2.98518  4.58477  3.61503
          0.01233  4.79777  5.52012  0.61958  0.77255  0.48576  0.95510
     41   3.35014  5.97448  2.05104  2.27883  5.28892  2.70983  4.18105  4.82407  3.18192  4.28866  5.11360  0.91910  4.26799  3.33528  3.78760  2.88141  3.63505  4.36641  6.43678  4.91461     58 n x - -
          2.68618  4.42225  2.77519  2.73123  3.46354  2.40513  3.72494  3.29354  2.67741  2.69355  4.24690  2.90347  2.73739  3.18146  2.89801  2.37887  2.77519  2.98518  4.58477  3.61503
          0.01233  4.79777  5.52012  0.61958  0.77255  0.48576  0.95510
     42   2.62669  5.15459  3.11776  2.56500  4.44387  3.60160  3.79905  3.17890  2.24679  3.43722  4.21575  2.54576  2.19200  2.59911  3.03623  2.65003  2.16770  3.51592  5.62762  4.25746     59 t x - -
          2.68618  4.42225  2.77519  2.73123  3.46354  2.40513  3.72494  3.29354  2.67741  2.69355  4.24690  2.90347  2.73739  3.18146  2.89801  2.37887  2.77519  2.98518  4.58477  3.61503
          0.10607  4.79777  2.38173  0.61958  0.77255  0.48576  0.95510
     43   2.65114  5.33154  1.76289  2.46093  4.66977  2.95275  3.21182  4.15668  2.14028  3.63372  4.37749  2.51526  3.96413  2.49895  3.02109  2.58581  3.05367  3.71919  5.76529  4.34865     60 d x - -
          2.68611  4.42246  2.77541  2.73144  3.46375  2.40534  3.72488  3.29375  2.67694  2.69376  4.24711  2.90350  2.73641  3.18167  2.89822  2.37851  2.77541  2.98539  4.58498  3.61524
          0.58011  1.04140  2.43954  0.68403  0.70235  0.49762  0.93643
     44   2.31650  4.39364  3.39420  3.22598  3.51893  3.77972  4.04895  2.00238  2.90518  2.32759  3.50212  3.58485  4.15639  3.08607  3.47353  2.82527  2.80843  1.83952  4.98924  3.77076     63 v x - -
          2.68618  4.42225  2.77519  2.73123  3.46354  2.40513  3.72494  3.29354  2.67741  2.69355  4.24690  2.90347  2.73739  3.18146  2.89801  2.37887  2.77519  2.98518  4.58477  3.61503
          0.01392  4.67754  5.39989  0.61958  0.77255  0.36405  1.18697
     45   2.79906  5.25288  2.88620  2.51354  4.57513  3.58073  3.77068  3.49813  2.08663  2.94301  4.29990  2.18960  2.64752  2.36630  3.00225  2.53308  2.71452  3.63125  5.69941  4.30303     64 k x - -
          2.68618  4.42225  2.77519  2.73123  3.46354  2.40513  3.72494  3.29354  2.67741  2.69355  4.24690  2.90347  2.73739  3.18146  2.89801  2.37887  2.77519  2.98518  4.58477  3.61503
          0.01233  4.79777  5.52012  0.61958  0.77255  0.48576  0.95510
     46   2.80330  4.65850  3.19986  2.93387  3.81796  3.73148  3.96648  2.87632  2.42941  2.08517  3.40944  2.89209  3.54535  3.22715  3.11422  2.96062  2.51502  2.61513  5.22127  2.41134     65 l x - -
          2.68618  4.42225  2.77519  2.73123  3.46354  2.40513  3.72494  3.29354  2.67741  2.69355  4.24690  2.90347  2.73739  3.18146  2.89801  2.37887  2.77519  2.98518  4.58477  3.61503
          0.01233  4.79777  5.52012  0.61958  0.77255  0.48576  0.95510
     47   3.69454  4.87663  5.80584  5.35172  4.24601  5.36127  6.14526  1.13923  5.30744  2.43745  3.96303  5.52055  5.55692  5.56332  5.47960  4.80996  3.95475  0.78342  6.41536  5.19588     66 v x - -
          2.68643  4.42057  2.77519  2.73148  3.46354  2.40537  3.72455  3.29337  2.67754  2.69357  4.24606  2.90343  2.73704  3.18134  2.89825  2.37878  2.77519  2.98528  4.58501  3.61499
          0.03581  3.46840  5.52012  2.47479  0.08794  0.48576  0.95510
     48   2.52296  5.26033  3.06517  1.92344  4.58569  3.30388  3.46525  4.05774  2.23738  3.21840  3.58285  2.87537  2.29924  2.56102  2.99909  2.77019  2.77582  3.64037  5.70481  4.30642     99 e x - -
          2.68618  4.42225  2.77519  2.73123  3.46354  2.40513  3.72494  3.29354  2.67741  2.69355  4.24690  2.90347  2.73739  3.18146  2.89801  2.37887  2.77519  2.98518  4.58477  3.61503
          0.01233  4.79777  5.52012  0.61958  0.77255  0.48576  0.95510
     49   1.16843  4.53265  4.31130  3.86873  4.26018  2.28542  4.67623  3.48039  3.80949  3.32696  4.21948  3.94388  4.24410  4.06100  4.06419  2.97494  2.52112  1.60090  5.71520  4.52792    100 a x - -
          2.68618  4.42225  2.77519  2.73123  3.46354  2.40513  3.72494  3.29354  2.67741  2.69355  4.24690  2.90347  2.73739  3.18146  2.89801  2.37887  2.77519  2.98518  4.58477  3.61503
          0.01233  4.79777  5.52012  0.61958  0.77255  0.48576  0.95510
     50   2.82573  5.26753  2.88389  2.38589  4.59370  3.60280  3.78215  4.05788  1.71796  3.55908  2.50067  3.08059  3.99471  2.04289  2.70003  2.79978  3.05459  3.36640  5.70634  4.31997    101 k x - -
          2.68618  4.42225  2.77519  2.73123  3.46354  2.40513  3.72494  3.29354  2.67741  2.69355  4.24690  2.90347  2.73739  3.18146  2.89801  2.37887  2.77519  2.98518  4.58477  3.61503
          0.01233  4.79777  5.52012  0.61958  0.77255  0.48576  0.95510
     51   3.23333  4.56882  5.11069  4.53097  1.27306  4.44256  4.66314  1.68779  4.34962  2.06174  3.40442  4.55606  4.74927  4.44631  4.37521  3.76870  3.46300  2.02838  5.03391  3.27074    102 f x - -
          2.68618  4.42225  2.77519  2.73123  3.46354  2.40513  3.72494  3.29354  2.67741  2.69355  4.24690  2.90347  2.73739  3.18146  2.89801  2.37887  2.77519  2.98518  4.58477  3.61503
          0.01233  4.79777  5.52012  0.61958  0.77255  0.48576  0.95510
     52   2.08159  5.26755  3.18150  2.68384  4.64326  3.67296  3.89524  4.08010  1.94824  3.60396  4.39335  3.20128  1.64201  2.45884  2.96934  2.93466  3.18146  3.69420  5.76249  4.41780    103 p x - -
          2.68618  4.42225  2.77519  2.73123  3.46354  2.40513  3.72494  3.29354  2.67741  2.69355  4.24690  2.90347  2.73739  3.18146  2.89801  2.37887  2.77519  2.98518  4.58477  3.61503
          0.12126  4.79777  2.24481  0.61958  0.77255  0.48576  0.95510
     53   2.76544  4.86953  3.22871  2.53434  4.08759  3.03428  3.83032  2.77053  2.65411  3.12047  3.95237  2.93426  2.00837  3.00375  2.50306  2.82849  2.78282  2.71331  5.39365  4.08140    104 p x - -
          2.68618  4.42225  2.77519  2.73123  3.46354  2.40513  3.72494  3.29354  2.67741  2.69355  4.24690  2.90347  2.73739  3.18146  2.89801  2.37887  2.77519  2.98518  4.58477  3.61503
          0.01374  4.69025  5.41260  0.61958  0.77255  0.37339  1.16603
     54   2.79954  5.30835  2.57981  2.00617  4.65304  3.57211  3.41451  4.13831  2.17577  3.27578  4.34931  2.76516  3.60815  2.54990  2.05654  2.65623  2.72056  3.69883  5.74083  4.33069    105 e x - -
          2.68618  4.42225  2.77519  2.73123  3.46354  2.40513  3.72494  3.29354  2.67741  2.69355  4.24690  2.90347  2.73739  3.18146  2.89801  2.37887  2.77519  2.98518  4.58477  3.61503
          0.01233  4.79777  5.52012  0.61958  0.77255  0.48576  0.95510
     55   2.81624  5.30552  2.30719  2.50236  4.64198  2.28366  3.77756  4.12194  2.36939  3.36455  4.35176  2.07192  3.97973  2.87861  2.59553  2.42185  2.86918  3.69223  5.74485  4.33813    106 n x - -
          2.68618  4.42225  2.77519  2.73123  3.46354  2.40513  3.72494  3.29354  2.67741  2.69355  4.24690  2.90347  2.73739  3.18146  2.89801  2.37887  2.77519  2.98518  4.58477  3.61503
          0.01233  4.79777  5.52012  0.61958  0.77255  0.48576  0.95510
     56   2.35119  5.24630  2.82811  2.39504  3.47218  2.53980  3.42183  4.03437  1.71712  3.54059  4.29383  2.87262  3.97465  2.87682  2.75014  2.77314  3.02966  3.13814  5.69430  4.29940    107 k x - -
          2.68618  4.42225  2.77519  2.73123  3.46354  2.40513  3.72494  3.29354  2.67741  2.69355  4.24690  2.90347  2.73739  3.18146  2.89801  2.37887  2.77519  2.98518  4.58477  3.61503
          0.01233  4.79777  5.52012  0.61958  0.77255  0.48576  0.95510
     57   2.79804  4.11264  2.53112  2.55780  4.46302  1.86778  3.79648  3.52498  2.55796  3.45478  4.22867  2.88379  3.60634  2.91458  2.67439  2.36963  2.55729  3.53167  5.63987  4.26519    108 g x - -
          2.68618  4.42225  2.77519  2.73123  3.46354  2.40513  3.72494  3.29354  2.67741  2.69355  4.24690  2.90347  2.73739  3.18146  2.89801  2.37887  2.77519  2.98518  4.58477  3.61503
          0.01233  4.79777  5.52012  0.61958  0.77255  0.48576  0.95510
     58   3.17004  0.49727  5.10922  4.78022  4.18024  3.97507  5.22993  3.19609  4.47710  3.00504  3.27739  4.59327  4.67442  4.78599  4.56327  3.48961  3.62684  3.02633  5.87319  4.63057    109 C x - -
          2.68618  4.42225  2.77519  2.73123  3.46354  2.40513  3.72494  3.29354  2.67741  2.69355  4.24690  2.90347  2.73739  3.18146  2.89801  2.37887  2.77519  2.98518  4.58477  3.61503
          0.01233  4.79777  5.52012  0.61958  0.77255  0.48576  0.95510
     59   2.53917  5.03447  3.17882  2.26585  4.28241  3.62292  3.82447  3.33174  2.61542  2.38965  4.10220  2.21094  3.54898  2.79151  2.69488  2.49163  3.03035  2.99796  5.53007  3.28040    110 n x - -
          2.68618  4.42225  2.77519  2.73123  3.46354  2.40513  3.72494  3.29354  2.67741  2.69355  4.24690  2.90347  2.73739  3.18146  2.89801  2.37887  2.77519  2.98518  4.58477  3.61503
          0.01233  4.79777  5.52012  0.61958  0.77255  0.48576  0.95510
     60   2.81182  4.99933  1.85479  2.65261  4.23423  3.63734  3.43486  2.13297  2.65396  3.25637  4.07296  2.61336  4.03158  3.00240  2.89447  2.84891  2.86128  2.84486  5.50537  4.17266    111 d x - -
          2.68618  4.42225  2.77519  2.73123  3.46354  2.40513  3.72494  3.29354  2.67741  2.69355  4.24690  2.90347  2.73739  3.18146  2.89801  2.37887  2.77519  2.98518  4.58477  3.61503
          0.01233  4.79777  5.52012  0.61958  0.77255  0.48576  0.95510
     61   2.27280  4.47292  3.78130  3.21145  2.85030  3.81130  4.07243  2.95817  2.90100  2.18679  2.92309  2.30581  4.18877  3.15126  3.48191  3.06363  3.03972  2.74127  5.05905  2.31497    112 l x - -
          2.68618  4.42225  2.77519  2.73123  3.46354  2.40513  3.72494  3.29354  2.67741  2.69355  4.24690  2.90347  2.73739  3.18146  2.89801  2.37887  2.77519  2.98518  4.58477  3.61503
          0.12996  4.79777  2.17486  0.61958  0.77255  0.48576  0.95510
     62   2.40970  4.66180  3.12524  2.83685  3.83159  3.66926  3.90064  3.20937  2.81303  1.96658  3.75553  3.30397  3.51891  2.90074  3.22521  2.39248  2.20437  2.71052  5.21840  3.43254    113 l x - -
          2.68618  4.42225  2.77519  2.73123  3.46354  2.40513  3.72494  3.29354  2.67741  2.69355  4.24690  2.90347  2.73739  3.18146  2.89801  2.37887  2.77519  2.98518  4.58477  3.61503
          0.42411  4.68167  1.08949  0.61958  0.77255  0.43718  1.03805
     63   2.73216  5.02756  3.06597  2.50644  4.31308  3.52086  2.22109  3.74612  2.39225  2.98884  4.09385  3.02725  2.83179  2.61051  2.31251  2.51060  2.95838  3.39087  5.48576  4.14291    114 h . - -
          2.68618  4.42225  2.77519  2.73123  3.46354  2.40513  3.72494  3.29354  2.67741  2.69355  4.24690  2.90347  2.73739  3.18146  2.89801  2.37887  2.77519  2.98518  4.58477  3.61503
          0.05807  4.41059  3.11758  0.61958  0.77255  1.03936  0.43646
     64   2.64764  4.26988  3.76679  3.20136  3.42855  2.92196  3.99614  1.90328  3.13067  2.49782  3.05961  3.53112  4.06370  3.40905  3.42576  2.29055  2.43571  2.38874  4.90867  3.69487    115 i . - -
          2.68618  4.42225  2.77519  2.73123  3.46354  2.40513  3.72494  3.29354  2.67741  2.69355  4.24690  2.90347  2.73739  3.18146  2.89801  2.37887  2.77519  2.98518  4.58477  3.61503
          0.01895  4.37147  5.09382  0.61958  0.77255  1.07327  0.41838
     65   2.68607  5.02092  1.83817  2.43240  4.30631  3.46569  3.67662  3.74585  2.31209  2.94280  4.08771  2.96698  3.86951  2.80228  2.69047  2.37857  2.91952  3.02731  5.49756  4.13026    116 d . - -
          2.68618  4.42225  2.77519  2.73123  3.46354  2.40513  3.72494  3.29354  2.67741  2.69355  4.24690  2.90347  2.73739  3.18146  2.89801  2.37887  2.77519  2.98518  4.58477  3.61503
          0.01895  4.37147  5.09382  0.61958  0.77255  1.07327  0.41838
     66   2.78806  5.28287  2.32554  2.17340  4.59956  3.43252  2.09829  4.08338  2.52240  3.57751  4.34422  2.28094  3.35251  2.83670  3.03273  2.47649  3.03081  3.66122  5.72668  4.30297    117 h . - -
          2.68618  4.42225  2.77519  2.73123  3.46354  2.40513  3.72494  3.29354  2.67741  2.69355  4.24690  2.90347  2.73739  3.18146  2.89801  2.37887  2.77519  2.98518  4.58477  3.61503
          0.01895  4.37147  5.09382  0.61958  0.77255  1.07327  0.41838
     67   1.66878  4.77269  3.11897  2.62175  4.16986  2.48203  3.80792  3.57766  2.25571  3.19688  4.01796  2.83357  3.90558  2.97439  3.04899  2.71195  2.92695  2.89052  5.44427  4.12933    118 a . - -
          2.68618  4.42225  2.77519  2.73123  3.46354  2.40513  3.72494  3.29354  2.67741  2.69355  4.24690  2.90347  2.73739  3.18146  2.89801  2.37887  2.77519  2.98518  4.58477  3.61503
          0.01895  4.37147  5.09382  0.61958  0.77255  1.07327  0.41838
     68   2.65869  4.55241  3.29548  2.51896  3.73192  3.19668  3.81274  3.10030  2.72840  2.42564  3.65812  2.89570  3.11241  3.05719  3.13526  2.79966  2.66715  1.94748  5.12183  3.85424    119 v . - -
          2.68618  4.42225  2.77519  2.73123  3.46354  2.40513  3.72494  3.29354  2.67741  2.69355  4.24690  2.90347  2.73739  3.18146  2.89801  2.37887  2.77519  2.98518  4.58477  3.61503
          0.01895  4.37147  5.09382  0.61958  0.77255  1.07327  0.41838
     69   2.76384  5.13960  2.09969  2.22697  4.44314  1.92721  3.73792  3.27852  2.55492  3.44170  4.23198  2.94001  3.23299  2.86975  3.05357  2.74171  3.01050  3.51356  5.63225  4.24032    120 g . - -
          2.68626  4.42233  2.77510  2.73103  3.46328  2.40497  3.72502  3.29362  2.67748  2.69363  4.24624  2.90354  2.73747  3.18154  2.89808  2.37895  2.77527  2.98510  4.58485  3.61511
          0.20706  1.70985  5.09382  0.71878  0.66815  0.37754  1.15691
     70   2.14329  5.20243  3.04617  2.34824  4.51561  2.98275  3.04923  3.97826  2.50064  3.20714  4.25419  2.28961  2.43903  2.86168  2.72455  2.75554  3.00847  3.57638  5.65621  4.26701    126 a x - -
          2.68618  4.42225  2.77519  2.73123  3.46354  2.40513  3.72494  3.29354  2.67741  2.69355  4.24690  2.90347  2.73739  3.18146  2.89801  2.37887  2.77519  2.98518  4.58477  3.61503
          0.01339  4.71590  5.43824  0.61958  0.77255  0.47090  0.97934
     71   2.80556  5.21200  1.60279  2.52667  4.51503  3.25436  3.78426  3.16231  2.39947  2.91764  4.26544  2.77498  3.98229  2.45850  3.02644  2.78753  2.85386  3.57995  5.67025  4.28458    127 d x - -
          2.68618  4.42225  2.77519  2.73123  3.46354  2.40513  3.72494  3.29354  2.67741  2.69355  4.24690  2.90347  2.73739  3.18146  2.89801  2.37887  2.77519  2.98518  4.58477  3.61503
          0.01265  4.77192  5.49426  0.61958  0.77255  0.45162  1.01223
     72   2.52079  5.26255  2.82316  2.38855  3.98389  2.59123  3.76725  4.06200  2.28345  3.01545  4.30822  2.53673  3.57228  2.86992  2.16658  2.76859  2.51638  3.64317  5.70651  4.30715    128 r x - -
          2.68618  4.42225  2.77519  2.73123  3.46354  2.40513  3.72494  3.29354  2.67741  2.69355  4.24690  2.90347  2.73739  3.18146  2.89801  2.37887  2.77519  2.98518  4.58477  3.61503
          0.01233  4.79777  5.52012  0.61958  0.77255  0.48576  0.95510
     73   2.38851  5.29797  2.33904  2.35367  4.63428  2.41422  3.77184  4.11435  1.85387  3.60026  4.34327  2.84730  3.97462  2.87225  3.00636  2.61116  2.67651  3.35546  5.73742  4.33075    129 k x - -
          2.68618  4.42225  2.77519  2.73123  3.46354  2.40513  3.72494  3.29354  2.67741  2.69355  4.24690  2.90347  2.73739  3.18146  2.89801  2.37887  2.77519  2.98518  4.58477  3.61503
          0.01233  4.79777  5.52012  0.61958  0.77255  0.48576  0.95510
     74   2.66039  4.38809  4.18050  3.60507  1.55212  3.93126  4.22026  2.81466  3.47321  1.78226  3.46782  3.86181  2.86058  3.73784  3.01768  3.21720  3.10188  2.63348  4.96076  3.73692    130 f x - -
          2.68618  4.42225  2.77519  2.73123  3.46354  2.40513  3.72494  3.29354  2.67741  2.69355  4.24690  2.90347  2.73739  3.18146  2.89801  2.37887  2.77519  2.98518  4.58477  3.61503
          0.01233  4.79777  5.52012  0.61958  0.77255  0.48576  0.95510
     75   2.69444  5.09799  2.62187  2.48595  4.37227  2.93997  3.90749  3.79966  2.73042  3.39475  4.20809  3.17243  4.06587  3.05983  3.20390  2.00423  3.11832  3.46183  1.72555  4.28087    131 w x - -
          2.68618  4.42225  2.77519  2.73123  3.46354  2.40513  3.72494  3.29354  2.67741  2.69355  4.24690  2.90347  2.73739  3.18146  2.89801  2.37887  2.77519  2.98518  4.58477  3.61503
          0.01233  4.79777  5.52012  0.61958  0.77255  0.48576  0.95510
     76   2.92569  4.81106  3.59831  3.00806  3.99307  3.39778  3.11923  3.36585  2.72967  2.75347  3.91439  3.44803  4.18960  3.21925  1.47754  3.06099  3.15055  1.86099  5.33883  4.08468    132 r x - -
          2.68618  4.42225  2.77519  2.73123  3.46354  2.40513  3.72494  3.29354  2.67741  2.69355  4.24690  2.90347  2.73739  3.18146  2.89801  2.37887  2.77519  2.98518  4.58477  3.61503
          0.01233  4.79777  5.52012  0.61958  0.77255  0.48576  0.95510
     77   2.61608  4.90265  3.27682  2.18164  4.14985  3.64865  3.89944  2.65281  2.73285  3.18405  4.01703  3.23586  3.00689  3.07545  3.18081  2.49531  1.64060  3.24289  5.45964  4.14841    133 t x - -
          2.68618  4.42225  2.77519  2.73123  3.46354  2.40513  3.72494  3.29354  2.67741  2.69355  4.24690  2.90347  2.73739  3.18146  2.89801  2.37887  2.77519  2.98518  4.58477  3.61503
          0.01233  4.79777  5.52012  0.61958  0.77255  0.48576  0.95510
     78   4.39800  5.98913  4.99463  4.41285  5.60960  4.58105  4.94855  5.31303  3.19833  4.65426  5.69289  4.67200  5.09851  4.18476  0.19578  4.48455  4.64008  5.00649  6.34784  5.42848    134 R x - -
          2.68618  4.42225  2.77519  2.73123  3.46354  2.40513  3.72494  3.29354  2.67741  2.69355  4.24690  2.90347  2.73739  3.18146  2.89801  2.37887  2.77519  2.98518  4.58477  3.61503
          0.01233  4.79777  5.52012  0.61958  0.77255  0.48576  0.95510
     79   4.05713  0.13009  5.57675  5.55484  5.51654  4.40275  6.03868  4.97081  5.46119  4.75629  5.92588  5.37990  5.14917  5.76259  5.39463  4.32191  4.59217  4.61200  6.59050  5.77013    135 C x - -
          2.68618  4.42225  2.77519  2.73123  3.46354  2.40513  3.72494  3.29354  2.67741  2.69355  4.24690  2.90347  2.73739  3.18146  2.89801  2.37887  2.77519  2.98518  4.58477  3.61503
          0.01233  4.79777  5.52012  0.61958  0.77255  0.48576  0.95510
     80   4.05713  0.13009  5.57675  5.55484  5.51654  4.40275  6.03868  4.97081  5.46119  4.75629  5.92588  5.37990  5.14917  5.76259  5.39463  4.32191  4.59217  4.61200  6.59050  5.77013    136 C x - -
          2.68618  4.42225  2.77519  2.73123  3.46354  2.40513  3.72494  3.29354  2.67741  2.69355  4.24690  2.90347  2.73739  3.18146  2.89801  2.37887  2.77519  2.98518  4.58477  3.61503
          0.01233  4.79777  5.52012  0.61958  0.77255  0.48576  0.95510
     81   2.85303  4.62817  3.64526  3.07656  3.26268  3.05827  4.03875  2.63011  1.43731  2.02414  3.70526  3.50224  4.18352  3.33354  3.34298  3.04790  3.08403  2.87124  5.19360  3.94625    137 k x - -
          2.68618  4.42225  2.77519  2.73123  3.46354  2.40513  3.72494  3.29354  2.67741  2.69355  4.24690  2.90347  2.73739  3.18146  2.89801  2.37887  2.77519  2.98518  4.58477  3.61503
          0.01233  4.79777  5.52012  0.61958  0.77255  0.48576  0.95510
     82   2.55079  5.20799  3.12615  2.56580  4.51358  3.37097  3.79408  3.20676  1.67003  3.49192  4.26283  2.87696  4.00285  2.72812  2.48504  2.81021  2.07031  3.57795  5.66219  4.28962    138 k x - -
          2.68618  4.42225  2.77519  2.73123  3.46354  2.40513  3.72494  3.29354  2.67741  2.69355  4.24690  2.90347  2.73739  3.18146  2.89801  2.37887  2.77519  2.98518  4.58477  3.61503
          0.01233  4.79777  5.52012  0.61958  0.77255  0.48576  0.95510
     83   2.50940  5.31449  2.71674  1.64318  4.65569  3.34114  3.32437  4.14012  2.29174  3.61807  4.35690  3.04231  3.97263  2.43971  3.00202  2.36336  2.54682  3.70319  5.74885  4.33820    139 e x - -
          2.68618  4.42225  2.77519  2.73123  3.46354  2.40513  3.72494  3.29354  2.67741  2.69355  4.24690  2.90347  2.73739  3.18146  2.89801  2.37887  2.77519  2.98518  4.58477  3.61503
          0.01233  4.79777  5.52012  0.61958  0.77255  0.48576  0.95510
     84   1.97976  4.74534  3.41148  2.52595  3.92255  3.70620  3.93106  3.30201  2.81941  2.83248  3.44294  3.32474  4.09160  2.90064  2.65236  2.66147  3.03843  1.77170  5.29518  4.01859    140 v x - -
          2.68618  4.42225  2.77519  2.73123  3.46354  2.40513  3.72494  3.29354  2.67741  2.69355  4.24690  2.90347  2.73739  3.18146  2.89801  2.37887  2.77519  2.98518  4.58477  3.61503
          0.01233  4.79777  5.52012  0.61958  0.77255  0.48576  0.95510
     85   2.30695  4.40334  4.27602  3.72918  3.61676  3.84470  4.36480  2.84665  3.62088  1.18812  3.60271  3.92800  4.31185  3.86655  3.83543  2.87658  2.04935  2.44826  5.13599  3.94336    141 l x - -
          2.68618  4.42225  2.77519  2.73123  3.46354  2.40513  3.72494  3.29354  2.67741  2.69355  4.24690  2.90347  2.73739  3.18146  2.89801  2.37887  2.77519  2.98518  4.58477  3.61503
          0.04112  4.79777  3.44096  0.61958  0.77255  0.48576  0.95510
     86   2.61498  5.16434  2.03094  2.38576  4.45650  3.58472  3.77975  3.48127  2.32460  2.39055  4.21952  2.66659  3.97789  2.57477  3.02153  2.78086  3.02177  2.82666  5.62989  4.25314    142 d x - -
          2.68618  4.42225  2.77519  2.73123  3.46354  2.40513  3.72494  3.29354  2.67741  2.69355  4.24690  2.90347  2.73739  3.18146  2.89801  2.37887  2.77519  2.98518  4.58477  3.61503
          0.04377  4.76934  3.37139  0.61958  0.77255  0.44854  1.01767
     87   2.61656  5.31569  2.68567  2.36629  4.65145  2.07552  3.77961  4.13223  1.70331  3.61712  4.36294  3.04220  3.19779  2.70119  3.01857  2.78586  2.85827  3.70217  5.75393  4.34530    143 k x - -
          2.68620  4.42227  2.77521  2.73125  3.46355  2.40514  3.72496  3.29356  2.67729  2.69356  4.24691  2.90333  2.73741  3.18148  2.89802  2.37888  2.77521  2.98520  4.58478  3.61505
          0.13298  2.76808  2.78484  0.33652  1.25264  0.44689  1.02057
     88   2.33322  4.31391  4.07845  3.49813  3.42367  3.85803  4.14789  1.88466  2.83461  1.86824  3.04202  3.38490  2.95675  3.64964  3.63697  3.13318  3.01755  2.44843  4.91993  3.33084    145 l x - -
          2.68618  4.42225  2.77519  2.73123  3.46354  2.40513  3.72494  3.29354  2.67741  2.69355  4.24690  2.90347  2.73739  3.18146  2.89801  2.37887  2.77519  2.98518  4.58477  3.61503
          0.01306  4.74023  5.46258  0.61958  0.77255  0.60693  0.78751
     89   2.77943  5.19950  2.43667  2.50869  4.50953  3.56700  3.75717  3.56918  2.03281  2.94918  4.24989  2.53567  3.95953  2.86648  2.21025  2.75981  2.52368  3.00925  5.65333  4.26600    146 k x - -
          2.68618  4.42225  2.77519  2.73123  3.46354  2.40513  3.72494  3.29354  2.67741  2.69355  4.24690  2.90347  2.73739  3.18146  2.89801  2.37887  2.77519  2.98518  4.58477  3.61503
          0.31437  4.74023  1.34317  0.61958  0.77255  0.41683  1.07627
     90   2.52343  4.52150  3.51701  2.97694  3.69980  3.64271  3.34860  3.04965  2.90976  2.38517  3.66317  3.39207  1.64753  3.24985  3.27105  2.91122  2.97609  2.43321  5.13180  3.87746    147 p x - -
          2.68618  4.42225  2.77519  2.73123  3.46354  2.40513  3.72494  3.29354  2.67741  2.69355  4.24690  2.90347  2.73739  3.18146  2.89801  2.37887  2.77519  2.98518  4.58477  3.61503
          0.12777  4.52015  2.21586  0.61958  0.77255  0.28356  1.39876
     91   2.78209  5.24432  3.04475  2.49026  4.57392  2.40539  3.04494  4.04495  2.26451  3.19256  4.29051  2.66181  2.40978  2.52152  2.60579  2.64120  3.01230  3.62695  5.68401  4.28867    148 k x - -
          2.68618  4.42225  2.77519  2.73123  3.46354  2.40513  3.72494  3.29354  2.67741  2.69355  4.24690  2.90347  2.73739  3.18146  2.89801  2.37887  2.77519  2.98518  4.58477  3.61503
          0.04246  4.71590  3.42289  0.61958  0.77255  0.65220  0.73584
     92   2.80537  5.06285  3.10274  2.32580  3.70883  3.59360  3.81191  3.75093  2.58732  3.33007  4.13932  3.11471  1.84212  1.91659  3.04501  2.82089  3.04008  3.16553  5.55238  4.20144    149 p x - -
          2.68618  4.42225  2.77519  2.73123  3.46354  2.40513  3.72494  3.29354  2.67741  2.69355  4.24690  2.90347  2.73739  3.18146  2.89801  2.37887  2.77519  2.98518  4.58477  3.61503
          0.01378  4.68722  5.40956  0.61958  0.77255  0.70176  0.68461
     93   2.42162  4.56807  4.07274  3.79845  4.75053  3.38141  4.78763  4.09120  3.80605  3.84322  4.69230  3.84880  0.69536  4.09299  4.07113  2.47186  3.15731  2.98374  6.12544  4.93653    150 p x - -
          2.68618  4.42225  2.77519  2.73123  3.46354  2.40513  3.72494  3.29354  2.67741  2.69355  4.24690  2.90347  2.73739  3.18146  2.89801  2.37887  2.77519  2.98518  4.58477  3.61503
          0.01378  4.68722  5.40956  0.61958  0.77255  0.60870  0.78539
     94   2.06777  4.33669  4.20792  3.63496  2.11501  3.91834  4.14258  2.79028  3.52305  2.21746  3.45004  3.85786  4.28899  3.37459  3.72450  2.97574  3.07468  2.59623  4.78943  1.84525    151 y x - -
          2.68618  4.42225  2.77519  2.73123  3.46354  2.40513  3.72494  3.29354  2.67741  2.69355  4.24690  2.90347  2.73739  3.18146  2.89801  2.37887  2.77519  2.98518  4.58477  3.61503
          0.01339  4.71590  5.43824  0.61958  0.77255  0.39419  1.12154
     95   2.67424  5.32528  2.11013  2.53644  4.70146  2.58604  3.85308  4.18137  2.62685  3.67747  4.43200  1.95059  2.93638  2.96330  3.12573  2.70521  2.31096  3.74858  5.82346  4.41479    152 n x - -
          2.68618  4.42225  2.77519  2.73123  3.46354  2.40513  3.72494  3.29354  2.67741  2.69355  4.24690  2.90347  2.73739  3.18146  2.89801  2.37887  2.77519  2.98518  4.58477  3.61503
          0.01233  4.79777  5.52012  0.61958  0.77255  0.48576  0.95510
     96   2.54731  5.06631  3.16117  2.47260  4.33245  2.32714  3.42376  3.76109  2.48291  3.34225  4.14041  3.13569  3.52738  2.96039  3.07820  2.50638  1.83292  2.87347  5.56394  4.21357    153 t x - -
          2.68618  4.42225  2.77519  2.73123  3.46354  2.40513  3.72494  3.29354  2.67741  2.69355  4.24690  2.90347  2.73739  3.18146  2.89801  2.37887  2.77519  2.98518  4.58477  3.61503
          0.01233  4.79777  5.52012  0.61958  0.77255  0.48576  0.95510
     97   2.81065  5.29380  2.68010  2.18860  4.62606  2.11908  3.77444  4.10419  2.51849  3.59374  4.33900  2.86803  3.45086  1.94101  3.01053  2.65528  2.82295  3.67778  4.25863  4.32882    154 q x - -
          2.68618  4.42225  2.77519  2.73123  3.46354  2.40513  3.72494  3.29354  2.67741  2.69355  4.24690  2.90347  2.73739  3.18146  2.89801  2.37887  2.77519  2.98518  4.58477  3.61503
          0.01233  4.79777  5.52012  0.61958  0.77255  0.48576  0.95510
     98   2.41455  4.09648  3.11236  2.55749  4.48152  1.95512  3.79562  3.93251  2.01821  3.46971  4.24147  2.77112  3.99152  2.74821  2.88440  2.66925  2.49967  3.54809  5.64969  4.27398    155 g x - -
          2.68618  4.42225  2.77519  2.73123  3.46354  2.40513  3.72494  3.29354  2.67741  2.69355  4.24690  2.90347  2.73739  3.18146  2.89801  2.37887  2.77519  2.98518  4.58477  3.61503
          0.01233  4.79777  5.52012  0.61958  0.77255  0.48576  0.95510
     99   2.64527  4.74932  3.38141  2.52116  3.21912  3.68889  3.91291  2.32968  2.32799  2.83715  3.26505  3.02754  3.52634  2.71968  3.22409  2.90874  2.19998  2.85631  5.29633  4.01540    156 t x - -
          2.68618  4.42225  2.77519  2.73123  3.46354  2.40513  3.72494  3.29354  2.67741  2.69355  4.24690  2.90347  2.73739  3.18146  2.89801  2.37887  2.77519  2.98518  4.58477  3.61503
          0.01260  4.77615  5.49850  0.61958  0.77255  0.48576  0.95510
    100   3.07094  4.44747  4.82159  4.24824  1.28711  4.22372  3.57414  1.74682  4.07029  2.37071  3.44818  4.29576  4.56716  4.21284  4.13576  3.53897  3.30342  2.08222  4.82897  3.47551    157 f x - -
          2.68618  4.42225  2.77519  2.73123  3.46354  2.40513  3.72494  3.29354  2.67741  2.69355  4.24690  2.90347  2.73739  3.18146  2.89801  2.37887  2.77519  2.98518  4.58477  3.61503
          0.01260  4.77615  5.49850  0.61958  0.77255  0.48576  0.95510
    101   2.79760  5.12129  3.12956  2.57138  3.77309  3.28288  3.79460  3.83773  2.33174  3.39596  4.18109  2.74758  3.99277  2.64276  1.76699  2.79950  2.30266  3.22658  5.59535  3.39111    158 r x - -
          2.68618  4.42225  2.77519  2.73123  3.46354  2.40513  3.72494  3.29354  2.67741  2.69355  4.24690  2.90347  2.73739  3.18146  2.89801  2.37887  2.77519  2.98518  4.58477  3.61503
          0.01260  4.77615  5.49850  0.61958  0.77255  0.48576  0.95510
    102   3.15968  4.52131  4.92099  4.34091  3.19212  4.37888  4.71709  0.87759  4.18351  1.97225  3.02765  3.58829  4.69870  4.34952  4.27895  3.69934  3.39369  2.30183  5.21013  4.02759    159 i x - -
          2.68618  4.42225  2.77519  2.73123  3.46354  2.40513  3.72494  3.29354  2.67741  2.69355  4.24690  2.90347  2.73739  3.18146  2.89801  2.37887  2.77519  2.98518  4.58477  3.61503
          0.01260  4.77615  5.49850  0.61958  0.77255  0.48576  0.95510
    103   2.67987  5.29828  2.58409  2.52040  4.62371  3.58611  3.81757  4.09348  2.33985  3.60118  4.36227  2.90588  1.57156  2.72569  3.07363  2.60597  2.67622  3.68212  5.75746  4.35753    160 p x - -
          2.68618  4.42225  2.77519  2.73123  3.46354  2.40513  3.72494  3.29354  2.67741  2.69355  4.24690  2.90347  2.73739  3.18146  2.89801  2.37887  2.77519  2.98518  4.58477  3.61503
          0.01260  4.77615  5.49850  0.61958  0.77255  0.48576  0.95510
    104   3.68867  5.80220  4.19254  2.91953  5.41012  4.23238  4.01690  4.67147  1.06347  3.99506  4.87234  3.71726  4.55331  3.13749  1.09296  3.64838  3.79669  4.34971  5.94478  4.85652    161 k x - -
          2.68618  4.42225  2.77519  2.73123  3.46354  2.40513  3.72494  3.29354  2.67741  2.69355  4.24690  2.90347  2.73739  3.18146  2.89801  2.37887  2.77519  2.98518  4.58477  3.61503
          0.01260  4.77615  5.49850  0.61958  0.77255  0.48576  0.95510
    105   1.91437  5.28557  3.05545  2.27606  4.61891  2.84236  3.35172  4.09129  1.66286  3.58305  4.33315  2.90839  3.98201  2.87753  2.84345  2.65595  3.04853  3.67071  5.72355  4.32697    162 k x - -
          2.68618  4.42225  2.77519  2.73123  3.46354  2.40513  3.72494  3.29354  2.67741  2.69355  4.24690  2.90347  2.73739  3.18146  2.89801  2.37887  2.77519  2.98518  4.58477  3.61503
          0.01260  4.77615  5.49850  0.61958  0.77255  0.48576  0.95510
    106   2.79617  4.53345  2.82156  3.08099  3.28515  3.76880  4.01973  2.63147  2.83822  2.74583  2.81706  3.49406  4.14870  3.34279  3.39876  2.03176  2.02372  2.63157  3.96616  3.87567    163 t x - -
          2.68618  4.42225  2.77519  2.73123  3.46354  2.40513  3.72494  3.29354  2.67741  2.69355  4.24690  2.90347  2.73739  3.18146  2.89801  2.37887  2.77519  2.98518  4.58477  3.61503
          0.01260  4.77615  5.49850  0.61958  0.77255  0.48576  0.95510
    107   3.12843  4.48290  4.95490  4.36868  3.50271  4.35464  4.71117  2.01787  4.20436  1.13821  3.03612  3.59751  4.67709  4.35810  4.27886  3.67606  3.36240  1.55854  5.19731  4.03707    164 l x - -
          2.68618  4.42225  2.77519  2.73123  3.46354  2.40513  3.72494  3.29354  2.67741  2.69355  4.24690  2.90347  2.73739  3.18146  2.89801  2.37887  2.77519  2.98518  4.58477  3.61503
          0.01260  4.77615  5.49850  0.61958  0.77255  0.48576  0.95510
    108   2.81018  4.63214  2.92019  2.77830  3.40280  3.25448  4.00110  3.15605  2.96805  2.86324  3.74385  3.41893  4.13073  3.27972  3.35858  2.76488  2.63355  1.31469  5.21515  3.96101    165 v x - -
          2.68618  4.42225  2.77519  2.73123  3.46354  2.40513  3.72494  3.29354  2.67741  2.69355  4.24690  2.90347  2.73739  3.18146  2.89801  2.37887  2.77519  2.98518  4.58477  3.61503
          0.01260  4.77615  5.49850  0.61958  0.77255  0.48576  0.95510
    109   2.79883  4.96374  3.21434  2.66173  4.18600  3.63399  2.11222  3.60716  2.65214  2.97057  4.04090  2.60525  3.00792  3.00249  3.10904  2.54264  2.48110  3.29330  5.46913  2.63373    166 h x - -
          2.68618  4.42225  2.77519  2.73123  3.46354  2.40513  3.72494  3.29354  2.67741  2.69355  4.24690  2.90347  2.73739  3.18146  2.89801  2.37887  2.77519  2.98518  4.58477  3.61503
          0.01260  4.77615  5.49850  0.61958  0.77255  0.48576  0.95510
    110   2.68658  5.07604  2.78404  2.60534  4.35167  1.50608  3.83318  3.78247  2.62222  3.36235  4.16108  2.96790  4.01312  2.73238  3.09439  2.41239  3.04670  3.19125  4.17523  4.22976    167 g x - -
          2.68618  4.42225  2.77519  2.73123  3.46354  2.40513  3.72494  3.29354  2.67741  2.69355  4.24690  2.90347  2.73739  3.18146  2.89801  2.37887  2.77519  2.98518  4.58477  3.61503
          0.03316  4.77615  3.72207  0.61958  0.77255  0.48576  0.95510
    111   2.78409  5.24919  2.09630  2.49324  3.76197  3.26667  3.37224  4.04874  2.49615  3.54659  4.29522  3.03832  3.56389  2.59512  2.25525  2.41199  2.29738  3.62994  5.69330  4.29384    168 d x - -
          2.68599  4.42234  2.77528  2.73132  3.46362  2.40521  3.72503  3.29362  2.67736  2.69363  4.24698  2.90355  2.73719  3.18155  2.89788  2.37885  2.77511  2.98527  4.58485  3.61480
          0.32908  1.28650  5.47820  0.12264  2.15921  0.45903  0.99940
    112   3.01082  4.44580  4.63166  4.07038  3.50555  2.83159  4.54100  1.81898  3.91872  1.07540  3.45364  4.21947  4.51970  4.12701  4.05510  3.46360  2.92246  2.42251  5.13709  3.96365    170 l x - -
          2.68618  4.42225  2.77519  2.73123  3.46354  2.40513  3.72494  3.29354  2.67741  2.69355  4.24690  2.90347  2.73739  3.18146  2.89801  2.37887  2.77519  2.98518  4.58477  3.61503
          0.09964  4.77615  2.44871  0.61958  0.77255  0.48576  0.95510
    113   2.73238  5.52738  1.29624  2.05481  4.84245  3.03702  3.90164  4.33790  2.75172  3.23655  4.60039  2.32479  4.05331  3.02708  3.28460  2.92767  3.24764  3.90627  5.97136  4.52403    171 d x - -
          2.68618  4.42225  2.77519  2.73123  3.46354  2.40513  3.72494  3.29354  2.67741  2.69355  4.24690  2.90347  2.73739  3.18146  2.89801  2.37887  2.77519  2.98518  4.58477  3.61503
          0.01420  4.65748  5.37983  0.61958  0.77255  0.65597  0.73176
    114   2.49381  5.28022  2.17401  2.46261  4.61198  3.53749  2.57934  4.08915  2.01437  3.58234  4.33578  3.01177  3.95480  2.86748  3.00639  1.94600  3.04020  3.66638  5.72601  4.31989    172 s x - -
          2.68618  4.42225  2.77519  2.73123  3.46354  2.40513  3.72494  3.29354  2.67741  2.69355  4.24690  2.90347  2.73739  3.18146  2.89801  2.37887  2.77519  2.98518  4.58477  3.61503
          0.01420  4.65748  5.37983  0.61958  0.77255  0.39238  1.12531
    115   2.85694  4.97433  3.34716  2.91252  4.57732  3.24023  4.09676  4.00055  2.83943  3.59170  4.40678  3.04401  1.11204  3.26199  2.62594  2.92860  2.50976  3.59636  5.79921  4.49931    173 p x - -
          2.68618  4.42225  2.77519  2.73123  3.46354  2.40513  3.72494  3.29354  2.67741  2.69355  4.24690  2.90347  2.73739  3.18146  2.89801  2.37887  2.77519  2.98518  4.58477  3.61503
          0.01299  4.74612  5.46847  0.61958  0.77255  0.48576  0.95510
    116   2.80812  5.00077  2.56596  2.48253  4.23821  3.61825  3.84159  3.35151  2.65282  2.22653  4.07739  2.94083  1.82805  2.99620  3.11699  2.84232  2.84422  3.33040  5.50882  4.17360    174 p x - -
          2.68618  4.42225  2.77519  2.73123  3.46354  2.40513  3.72494  3.29354  2.67741  2.69355  4.24690  2.90347  2.73739  3.18146  2.89801  2.37887  2.77519  2.98518  4.58477  3.61503
          0.01299  4.74612  5.46847  0.61958  0.77255  0.48576  0.95510
    117   2.78108  5.18575  2.87606  2.51581  3.17437  3.57042  3.76354  3.94665  2.26209  3.47304  4.23794  2.71851  2.23600  2.24195  3.00157  2.43172  2.80795  3.55385  5.64417  3.72901    175 p x - -
          2.68618  4.42225  2.77519  2.73123  3.46354  2.40513  3.72494  3.29354  2.67741  2.69355  4.24690  2.90347  2.73739  3.18146  2.89801  2.37887  2.77519  2.98518  4.58477  3.61503
          0.01299  4.74612  5.46847  0.61958  0.77255  0.48576  0.95510
    118   2.50542  5.26730  2.70071  2.48709  4.60085  2.83994  3.05712  4.07763  2.49126  3.56763  4.31310  2.88864  3.95658  2.66628  1.75939  2.44406  2.81300  3.65219  5.70772  4.30498    176 r x - -
          2.68618  4.42225  2.77519  2.73123  3.46354  2.40513  3.72494  3.29354  2.67741  2.69355  4.24690  2.90347  2.73739  3.18146  2.89801  2.37887  2.77519  2.98518  4.58477  3.61503
          0.01299  4.74612  5.46847  0.61958  0.77255  0.48576  0.95510
    119   2.54774  5.26651  2.39256  1.94633  4.59849  3.04249  3.75155  4.07570  2.00349  3.29741  4.31156  3.03072  2.75531  2.85288  2.98497  2.75368  3.01790  3.00872  5.70722  4.30333    177 e x - -
          2.68631  4.42238  2.77518  2.73136  3.46367  2.40514  3.72507  3.29367  2.67741  2.69368  4.24703  2.90343  2.73691  3.18159  2.89813  2.37866  2.77532  2.98487  4.58490  3.61516
          0.14710  2.02060  5.46847  1.05400  0.42854  0.48576  0.95510
    120   2.44382  5.18226  2.72940  2.39188  3.92986  3.27979  3.76202  3.94246  2.20511  2.95108  4.23427  2.39267  3.48066  2.87395  2.76774  2.55501  3.00989  3.55005  2.77128  4.25705    182 k x - -
          2.68618  4.42225  2.77519  2.73123  3.46354  2.40513  3.72494  3.29354  2.67741  2.69355  4.24690  2.90347  2.73739  3.18146  2.89801  2.37887  2.77519  2.98518  4.58477  3.61503
          0.01299  4.74612  5.46847  0.61958  0.77255  0.48576  0.95510
    121   2.49360  5.11717  3.10485  2.54867  4.39774  3.58323  3.11849  3.46556  2.54511  3.11749  4.17640  2.16196  2.92250  2.05307  3.02269  2.77972  2.69710  3.19445  5.59138  4.22407    183 q x - -
          2.68618  4.42225  2.77519  2.73123  3.46354  2.40513  3.72494  3.29354  2.67741  2.69355  4.24690  2.90347  2.73739  3.18146  2.89801  2.37887  2.77519  2.98518  4.58477  3.61503
          0.01299  4.74612  5.46847  0.61958  0.77255  0.48576  0.95510
    122   2.43377  5.10068  1.90648  2.55814  4.37733  3.12835  3.78655  3.39934  2.55841  3.11969  4.16382  3.09067  3.97978  2.16764  3.03533  2.78559  2.65031  2.93553  5.58156  4.21805    184 d x - -
          2.68618  4.42225  2.77519  2.73123  3.46354  2.40513  3.72494  3.29354  2.67741  2.69355  4.24690  2.90347  2.73739  3.18146  2.89801  2.37887  2.77519  2.98518  4.58477  3.61503
          0.01299  4.74612  5.46847  0.61958  0.77255  0.48576  0.95510
    123   2.76776  1.01640  2.79631  3.53204  4.37215  3.53982  4.55620  3.64831  3.59506  3.44568  4.33082  3.76269  4.21443  3.86828  3.91759  2.96682  1.87571  3.28641  5.78873  4.56632    185 c x - -
          2.68618  4.42225  2.77519  2.73123  3.46354  2.40513  3.72494  3.29354  2.67741  2.69355  4.24690  2.90347  2.73739  3.18146  2.89801  2.37887  2.77519  2.98518  4.58477  3.61503
          0.01299  4.74612  5.46847  0.61958  0.77255  0.48576  0.95510
    124   2.75143  4.54557  3.52301  2.95892  2.78909  2.38566  3.94629  3.06373  2.92249  2.76456  3.64679  2.87653  4.08367  3.23721  2.79869  2.72319  2.46121  2.12579  5.11880  3.43939    186 v x - -
          2.68618  4.42225  2.77519  2.73123  3.46354  2.40513  3.72494  3.29354  2.67741  2.69355  4.24690  2.90347  2.73739  3.18146  2.89801  2.37887  2.77519  2.98518  4.58477  3.61503
          0.31105  4.66198  1.35529  0.61958  0.77255  0.48576  0.95510
    125   2.87539  4.33174  4.27415  3.71583  2.24777  3.95042  4.04389  2.68464  3.59078  1.42060  3.32241  3.89033  2.90821  3.78613  3.76109  3.24601  3.10601  2.55202  4.54177  2.48779    187 l x - -
          2.68618  4.42225  2.77519  2.73123  3.46354  2.40513  3.72494  3.29354  2.67741  2.69355  4.24690  2.90347  2.73739  3.18146  2.89801  2.37887  2.77519  2.98518  4.58477  3.61503
          0.11046  4.36990  2.38678  0.61958  0.77255  0.89745  0.52359
    126   2.29907  5.13685  2.75515  1.69224  4.46208  3.41781  3.69748  3.91912  2.47676  3.44631  4.23066  2.91349  2.79585  2.35740  2.95491  2.71254  2.98436  3.52551  5.61884  4.22853    188 e x - -
          2.68618  4.42225  2.77519  2.73123  3.46354  2.40513  3.72494  3.29354  2.67741  2.69355  4.24690  2.90347  2.73739  3.18146  2.89801  2.37887  2.77519  2.98518  4.58477  3.61503
          0.02077  4.28022  5.00257  0.61958  0.77255  0.97934  0.47090
    127   2.62810  4.70014  3.11125  2.55416  3.91252  3.21104  3.36679  3.04280  2.50680  2.72408  3.78551  3.05235  2.33390  2.72084  2.75070  2.70029  2.67404  3.01903  5.22508  3.92236    189 p x - -
          2.68589  4.42013  2.77492  2.73026  3.46244  2.40496  3.72720  3.29296  2.67813  2.69334  4.24548  2.90572  2.73710  3.18245  2.89740  2.37876  2.77576  2.98432  4.58703  3.61533
          0.56143  0.84488        *  3.20327  0.04148  0.00000        *
//
