# Supplementary material for: Remote homology clustering identifies lowly conserved families of effector proteins in plant-pathogenic fungi
Source: Microb Genom. 2021 Sep 1;7(9):000637. doi: 10.1099/mgen.0.000637 (PMC8715435; doi:10.1099/mgen.0.000637)
Supplement: Supplementary material 16 [file mgen-7-0637-s0016.zip › hmms/markov-PC_01T1MD.hmm]

HMMER3/f [3.3 | Nov 2019]
NAME  markov-PC_01T1MD
LENG  118
ALPH  amino
RF    yes
MM    no
CONS  yes
CS    no
MAP   yes
DATE  Thu Jul 23 07:07:42 2020
NSEQ  7
EFFN  0.769043
CKSUM 3497129806
STATS LOCAL MSV       -9.9109  0.71378
STATS LOCAL VITERBI  -10.7249  0.71378
STATS LOCAL FORWARD   -3.9582  0.71378
HMM          A        C        D        E        F        G        H        I        K        L        M        N        P        Q        R        S        T        V        W        Y   
            m->m     m->i     m->d     i->m     i->i     d->m     d->d
  COMPO   2.36998  3.42952  2.95294  2.86905  3.27694  2.83327  3.69764  2.96232  2.71118  2.60540  3.69716  3.03721  3.46615  3.05246  2.92655  2.73725  2.76521  2.68372  4.22645  3.31451
          2.68593  4.42248  2.77542  2.73121  3.46324  2.40536  3.72517  3.29377  2.67740  2.69305  4.24598  2.90340  2.73737  3.18169  2.89794  2.37874  2.77542  2.98541  4.58500  3.61526
          0.20775  2.12162  2.69192  2.09269  0.13165  0.00000        *
      1   3.06831  4.59869  4.18165  3.78567  3.26588  3.92565  4.49269  2.45385  3.54665  1.84348  1.16265  4.04772  4.38815  3.92125  3.73740  3.42948  3.37664  2.47377  5.12213  3.89392     15 m x - -
          2.68618  4.42225  2.77519  2.73123  3.46354  2.40513  3.72494  3.29354  2.67741  2.69355  4.24690  2.90347  2.73739  3.18146  2.89801  2.37887  2.77519  2.98518  4.58477  3.61503
          0.02775  3.99420  4.71655  0.61958  0.77255  0.54879  0.86192
      2   3.03258  5.13056  3.37323  2.77819  4.56513  3.63134  3.63559  3.93291  1.13324  3.39590  4.27642  3.18773  4.02549  2.77788  1.94838  3.03461  3.21492  3.61688  5.44837  4.26763     16 k x - -
          2.68618  4.42225  2.77519  2.73123  3.46354  2.40513  3.72494  3.29354  2.67741  2.69355  4.24690  2.90347  2.73739  3.18146  2.89801  2.37887  2.77519  2.98518  4.58477  3.61503
          0.02775  3.99420  4.71655  0.61958  0.77255  0.54879  0.86192
      3   2.61692  4.42088  3.30759  2.83244  3.43283  3.48035  3.24804  2.97442  2.70871  1.84574  3.57593  3.23611  3.92455  3.10695  3.03634  2.25005  2.87886  2.74177  4.89756  3.55407     17 l x - -
          2.68618  4.42225  2.77519  2.73123  3.46354  2.40513  3.72494  3.29354  2.67741  2.69355  4.24690  2.90347  2.73739  3.18146  2.89801  2.37887  2.77519  2.98518  4.58477  3.61503
          0.02775  3.99420  4.71655  0.61958  0.77255  0.54879  0.86192
      4   2.44970  4.31172  3.38256  2.91553  3.75222  3.27909  3.92452  3.01731  2.84769  2.26522  3.70638  3.25799  3.83740  3.20138  3.19123  1.89255  2.17978  2.73386  5.17878  3.92361     18 s x - -
          2.68618  4.42225  2.77519  2.73123  3.46354  2.40513  3.72494  3.29354  2.67741  2.69355  4.24690  2.90347  2.73739  3.18146  2.89801  2.37887  2.77519  2.98518  4.58477  3.61503
          0.02775  3.99420  4.71655  0.61958  0.77255  0.54879  0.86192
      5   1.26992  4.15903  3.56080  3.23885  4.12723  3.01669  4.24078  3.25007  3.21877  3.13550  4.05544  3.37671  3.74581  3.53523  3.50586  2.46711  1.96119  2.85754  5.54597  4.33933     19 a x - -
          2.68618  4.42225  2.77519  2.73123  3.46354  2.40513  3.72494  3.29354  2.67741  2.69355  4.24690  2.90347  2.73739  3.18146  2.89801  2.37887  2.77519  2.98518  4.58477  3.61503
          0.02775  3.99420  4.71655  0.61958  0.77255  0.54879  0.86192
      6   3.07967  4.40565  4.75830  4.26452  3.55832  4.40742  4.98678  1.35851  4.15002  2.06719  3.36887  4.48712  4.73036  4.42029  4.35335  3.79561  3.34854  1.14612  5.51792  4.30936     20 v x - -
          2.68618  4.42225  2.77519  2.73123  3.46354  2.40513  3.72494  3.29354  2.67741  2.69355  4.24690  2.90347  2.73739  3.18146  2.89801  2.37887  2.77519  2.98518  4.58477  3.61503
          0.02775  3.99420  4.71655  0.61958  0.77255  0.54879  0.86192
      7   2.08157  4.29534  4.03765  3.52151  3.47092  3.78598  4.32459  2.14676  3.41701  1.81667  3.36301  3.79968  4.22985  3.71683  3.68442  3.12940  3.02987  1.62349  5.16188  3.95306     21 v x - -
          2.68618  4.42225  2.77519  2.73123  3.46354  2.40513  3.72494  3.29354  2.67741  2.69355  4.24690  2.90347  2.73739  3.18146  2.89801  2.37887  2.77519  2.98518  4.58477  3.61503
          0.02775  3.99420  4.71655  0.61958  0.77255  0.54879  0.86192
      8   0.85163  4.25632  3.58926  3.38772  4.17652  3.07729  4.39496  3.32049  3.40718  3.19634  4.21595  3.50558  3.82817  3.73746  3.64841  2.60615  2.89201  2.95378  5.59151  4.40571     22 a x - -
          2.68618  4.42225  2.77519  2.73123  3.46354  2.40513  3.72494  3.29354  2.67741  2.69355  4.24690  2.90347  2.73739  3.18146  2.89801  2.37887  2.77519  2.98518  4.58477  3.61503
          0.02775  3.99420  4.71655  0.61958  0.77255  0.54879  0.86192
      9   2.03977  4.25723  3.58490  3.07497  3.57761  3.41143  3.99315  2.69346  2.99144  2.51985  2.48824  3.39509  3.92494  3.31836  3.31095  2.74732  2.12538  2.47373  5.07883  3.85737     23 a x - -
          2.68618  4.42225  2.77519  2.73123  3.46354  2.40513  3.72494  3.29354  2.67741  2.69355  4.24690  2.90347  2.73739  3.18146  2.89801  2.37887  2.77519  2.98518  4.58477  3.61503
          0.02775  3.99420  4.71655  0.61958  0.77255  0.54879  0.86192
     10   1.38355  4.16358  3.55392  3.22268  4.11513  3.02366  4.22587  3.24426  3.20066  3.12503  4.04227  3.37031  3.74737  3.51808  3.49199  2.47042  1.78900  2.85467  5.53214  4.32370     24 a x - -
          2.68618  4.42225  2.77519  2.73123  3.46354  2.40513  3.72494  3.29354  2.67741  2.69355  4.24690  2.90347  2.73739  3.18146  2.89801  2.37887  2.77519  2.98518  4.58477  3.61503
          0.02775  3.99420  4.71655  0.61958  0.77255  0.54879  0.86192
     11   3.16671  4.51493  4.52609  4.04545  1.60298  4.17097  3.76059  2.73042  3.88252  1.64791  3.32166  4.03068  4.47447  3.96566  3.96972  3.49768  3.38960  2.70266  2.62466  2.36682     25 f x - -
          2.68618  4.42225  2.77519  2.73123  3.46354  2.40513  3.72494  3.29354  2.67741  2.69355  4.24690  2.90347  2.73739  3.18146  2.89801  2.37887  2.77519  2.98518  4.58477  3.61503
          0.02775  3.99420  4.71655  0.61958  0.77255  0.54879  0.86192
     12   0.85163  4.25632  3.58926  3.38772  4.17652  3.07729  4.39496  3.32049  3.40718  3.19634  4.21595  3.50558  3.82817  3.73746  3.64841  2.60615  2.89201  2.95378  5.59151  4.40571     26 a x - -
          2.68618  4.42225  2.77519  2.73123  3.46354  2.40513  3.72494  3.29354  2.67741  2.69355  4.24690  2.90347  2.73739  3.18146  2.89801  2.37887  2.77519  2.98518  4.58477  3.61503
          0.02775  3.99420  4.71655  0.61958  0.77255  0.54879  0.86192
     13   2.78959  4.28770  4.15716  3.62963  3.51591  3.90335  4.41595  1.63847  3.52921  2.24579  3.39229  3.90471  4.31633  3.82295  3.79130  3.24082  2.14866  1.60782  5.21840  4.00948     27 v x - -
          2.68618  4.42225  2.77519  2.73123  3.46354  2.40513  3.72494  3.29354  2.67741  2.69355  4.24690  2.90347  2.73739  3.18146  2.89801  2.37887  2.77519  2.98518  4.58477  3.61503
          0.02775  3.99420  4.71655  0.61958  0.77255  0.54879  0.86192
     14   3.02377  4.45493  4.42429  3.94751  1.58258  4.08175  4.22278  2.28520  3.82700  1.90164  3.21019  4.09603  4.45300  4.00798  3.99029  3.44844  3.29191  1.77268  4.59991  3.11364     28 f x - -
          2.68618  4.42225  2.77519  2.73123  3.46354  2.40513  3.72494  3.29354  2.67741  2.69355  4.24690  2.90347  2.73739  3.18146  2.89801  2.37887  2.77519  2.98518  4.58477  3.61503
          0.02775  3.99420  4.71655  0.61958  0.77255  0.54879  0.86192
     15   2.56551  4.52364  3.12127  2.62114  3.73038  3.40552  3.26322  3.16273  2.57177  2.32792  3.69041  3.08102  3.01149  2.94183  2.96500  2.15720  2.82368  2.88476  5.10010  3.79957     29 s x - -
          2.68618  4.42225  2.77519  2.73123  3.46354  2.40513  3.72494  3.29354  2.67741  2.69355  4.24690  2.90347  2.73739  3.18146  2.89801  2.37887  2.77519  2.98518  4.58477  3.61503
          0.02775  3.99420  4.71655  0.61958  0.77255  0.44827  1.01813
     16   2.48652  4.33896  3.37423  2.86647  3.71134  3.35070  3.87897  2.50273  2.82175  2.75733  3.64791  3.24331  2.73380  3.15308  3.18698  2.46019  1.99602  2.72415  5.12494  3.87783     30 t x - -
          2.68618  4.42225  2.77519  2.73123  3.46354  2.40513  3.72494  3.29354  2.67741  2.69355  4.24690  2.90347  2.73739  3.18146  2.89801  2.37887  2.77519  2.98518  4.58477  3.61503
          0.02608  4.05537  4.77772  0.61958  0.77255  0.48576  0.95510
     17   1.30824  4.22879  3.85505  3.46452  3.85977  3.29767  4.36232  2.61053  3.39574  2.71845  3.78141  3.61074  3.96185  3.70573  3.66430  2.72690  2.88353  1.83678  5.43289  4.21437     31 a x - -
          2.68618  4.42225  2.77519  2.73123  3.46354  2.40513  3.72494  3.29354  2.67741  2.69355  4.24690  2.90347  2.73739  3.18146  2.89801  2.37887  2.77519  2.98518  4.58477  3.61503
          0.02608  4.05537  4.77772  0.61958  0.77255  0.48576  0.95510
     18   2.39573  4.69919  2.92760  1.71719  4.02239  3.40201  3.78761  3.15118  2.62551  2.98519  3.89316  3.04421  3.88321  2.97520  3.05115  2.73358  2.92464  2.30660  5.37357  4.06009     32 e x - -
          2.68618  4.42225  2.77519  2.73123  3.46354  2.40513  3.72494  3.29354  2.67741  2.69355  4.24690  2.90347  2.73739  3.18146  2.89801  2.37887  2.77519  2.98518  4.58477  3.61503
          0.02608  4.05537  4.77772  0.61958  0.77255  0.48576  0.95510
     19   1.45831  4.31167  3.71537  3.25122  3.60876  3.44685  4.15167  2.66631  3.14656  2.44204  2.46873  3.52746  4.00231  3.48576  3.43931  2.82344  2.91835  2.48002  5.19053  3.96703     33 a x - -
          2.68618  4.42225  2.77519  2.73123  3.46354  2.40513  3.72494  3.29354  2.67741  2.69355  4.24690  2.90347  2.73739  3.18146  2.89801  2.37887  2.77519  2.98518  4.58477  3.61503
          0.02608  4.05537  4.77772  0.61958  0.77255  0.48576  0.95510
     20   2.07773  4.75276  2.93111  2.60200  4.21383  3.32701  3.81276  3.60600  2.53245  3.21993  4.11778  3.06115  3.87384  1.58047  2.88452  2.73112  2.98098  3.26625  5.47954  4.16859     34 q x - -
          2.68618  4.42225  2.77519  2.73123  3.46354  2.40513  3.72494  3.29354  2.67741  2.69355  4.24690  2.90347  2.73739  3.18146  2.89801  2.37887  2.77519  2.98518  4.58477  3.61503
          0.20775  4.05537  1.77044  0.61958  0.77255  0.48576  0.95510
     21   1.84324  4.46784  2.81993  2.59859  4.17041  3.08382  3.88189  3.55577  2.76378  3.26636  4.13788  1.85117  3.73304  3.10170  3.14819  2.54414  2.83381  3.14792  5.49130  4.17262     35 a x - -
          2.68618  4.42225  2.77519  2.73123  3.46354  2.40513  3.72494  3.29354  2.67741  2.69355  4.24690  2.90347  2.73739  3.18146  2.89801  2.37887  2.77519  2.98518  4.58477  3.61503
          0.03120  3.87882  4.60117  0.61958  0.77255  0.64911  0.73921
     22   2.80658  5.07860  2.88070  1.98379  4.43789  3.43923  3.57297  3.83709  1.71607  3.33408  4.16379  2.93662  3.86260  2.70717  2.17717  2.78476  3.01644  3.48687  5.45268  4.16908     36 k x - -
          2.68618  4.42225  2.77519  2.73123  3.46354  2.40513  3.72494  3.29354  2.67741  2.69355  4.24690  2.90347  2.73739  3.18146  2.89801  2.37887  2.77519  2.98518  4.58477  3.61503
          0.03120  3.87882  4.60117  0.61958  0.77255  0.39569  1.11845
     23   2.51995  4.55003  2.96483  2.68788  4.20919  3.19550  3.92861  3.59449  2.78098  3.29007  4.15329  1.98293  3.81863  3.14107  3.16178  2.62631  1.63803  3.19978  5.52230  4.21314     37 t x - -
          2.68618  4.42225  2.77519  2.73123  3.46354  2.40513  3.72494  3.29354  2.67741  2.69355  4.24690  2.90347  2.73739  3.18146  2.89801  2.37887  2.77519  2.98518  4.58477  3.61503
          0.02608  4.05537  4.77772  0.61958  0.77255  0.48576  0.95510
     24   2.80763  4.33895  4.14451  3.67448  3.56257  3.85420  4.47189  1.33771  3.54276  2.26943  3.45076  3.92432  4.32142  3.87116  3.78857  3.23167  2.16153  1.93352  5.28687  4.06877     38 i x - -
          2.68618  4.42225  2.77519  2.73123  3.46354  2.40513  3.72494  3.29354  2.67741  2.69355  4.24690  2.90347  2.73739  3.18146  2.89801  2.37887  2.77519  2.98518  4.58477  3.61503
          0.02608  4.05537  4.77772  0.61958  0.77255  0.48576  0.95510
     25   3.03885  5.02221  3.03655  2.79806  4.21436  3.49498  3.95662  3.87704  2.60699  3.36074  4.38722  3.25799  4.05346  0.94064  2.88594  3.08062  3.33745  3.59643  5.45550  4.16298     39 q x - -
          2.68618  4.42225  2.77519  2.73123  3.46354  2.40513  3.72494  3.29354  2.67741  2.69355  4.24690  2.90347  2.73739  3.18146  2.89801  2.37887  2.77519  2.98518  4.58477  3.61503
          0.02608  4.05537  4.77772  0.61958  0.77255  0.48576  0.95510
     26   3.07630  4.43118  4.71735  4.24103  3.60241  4.35040  4.97820  1.63101  4.11360  2.13396  3.43075  4.45613  4.71439  4.40646  4.32335  3.75001  3.35864  0.94879  5.54598  4.31666     40 v x - -
          2.68618  4.42225  2.77519  2.73123  3.46354  2.40513  3.72494  3.29354  2.67741  2.69355  4.24690  2.90347  2.73739  3.18146  2.89801  2.37887  2.77519  2.98518  4.58477  3.61503
          0.02608  4.05537  4.77772  0.61958  0.77255  0.48576  0.95510
     27   2.69710  4.78273  2.80225  2.58806  4.35794  1.46198  3.89635  3.85893  2.69172  3.44425  4.31259  3.05308  3.87546  2.16851  3.06144  2.75609  3.04647  3.45621  5.58911  4.28110     41 g x - -
          2.68618  4.42225  2.77519  2.73123  3.46354  2.40513  3.72494  3.29354  2.67741  2.69355  4.24690  2.90347  2.73739  3.18146  2.89801  2.37887  2.77519  2.98518  4.58477  3.61503
          0.02608  4.05537  4.77772  0.61958  0.77255  0.48576  0.95510
     28   2.81175  0.63445  4.36823  4.15222  4.10582  3.39284  4.75949  3.28366  3.98153  3.18913  4.31766  4.09088  4.11381  4.32031  4.07218  3.08321  3.29419  3.01495  5.47908  4.39121     42 C x - -
          2.68618  4.42225  2.77519  2.73123  3.46354  2.40513  3.72494  3.29354  2.67741  2.69355  4.24690  2.90347  2.73739  3.18146  2.89801  2.37887  2.77519  2.98518  4.58477  3.61503
          0.02608  4.05537  4.77772  0.61958  0.77255  0.48576  0.95510
     29   2.66574  4.57511  3.28532  2.73242  3.63564  3.51579  3.71427  3.15835  2.48695  2.81231  3.70232  3.17082  3.92136  2.96579  2.20050  2.78858  2.35899  2.90159  5.02054  2.46289     43 r x - -
          2.68618  4.42225  2.77519  2.73123  3.46354  2.40513  3.72494  3.29354  2.67741  2.69355  4.24690  2.90347  2.73739  3.18146  2.89801  2.37887  2.77519  2.98518  4.58477  3.61503
          0.02608  4.05537  4.77772  0.61958  0.77255  0.48576  0.95510
     30   1.17547  4.26066  3.41970  3.12279  4.22954  3.05220  4.20404  3.54647  3.16017  3.28998  4.17349  3.33366  2.31727  3.47617  3.47676  2.50944  2.79661  3.09856  5.59247  4.37386     44 a x - -
          2.68618  4.42225  2.77519  2.73123  3.46354  2.40513  3.72494  3.29354  2.67741  2.69355  4.24690  2.90347  2.73739  3.18146  2.89801  2.37887  2.77519  2.98518  4.58477  3.61503
          0.02608  4.05537  4.77772  0.61958  0.77255  0.48576  0.95510
     31   2.40465  4.34837  3.07379  2.83324  3.52278  3.53074  3.81346  2.53889  2.79737  2.25714  3.46871  3.25596  3.92662  3.11116  3.17047  2.34552  2.81963  2.26648  4.96556  3.71969     45 l x - -
          2.68618  4.42225  2.77519  2.73123  3.46354  2.40513  3.72494  3.29354  2.67741  2.69355  4.24690  2.90347  2.73739  3.18146  2.89801  2.37887  2.77519  2.98518  4.58477  3.61503
          0.02608  4.05537  4.77772  0.61958  0.77255  0.48576  0.95510
     32   2.85684  5.05661  1.44284  2.39360  3.71615  3.39106  3.73722  3.73026  2.74608  3.30357  4.21434  2.93018  3.92040  3.00240  3.23292  2.84291  3.12461  3.41942  5.16425  2.47556     46 d x - -
          2.68618  4.42225  2.77519  2.73123  3.46354  2.40513  3.72494  3.29354  2.67741  2.69355  4.24690  2.90347  2.73739  3.18146  2.89801  2.37887  2.77519  2.98518  4.58477  3.61503
          0.02608  4.05537  4.77772  0.61958  0.77255  0.48576  0.95510
     33   2.47270  4.56706  3.00051  2.59638  4.20018  3.20930  3.81748  3.62484  2.66116  3.24215  4.05764  2.33039  3.12713  2.99503  3.09123  2.03059  2.09598  3.21413  5.47399  4.16533     47 s x - -
          2.68592  4.42229  2.77523  2.73096  3.46358  2.40517  3.72498  3.29358  2.67745  2.69359  4.24694  2.90351  2.73743  3.18150  2.89805  2.37891  2.77523  2.98522  4.58481  3.61507
          0.16468  1.94196  4.77772  0.66188  0.72542  0.48576  0.95510
     34   2.73788  4.98011  3.04374  2.51383  4.36621  2.61419  3.62836  3.77591  1.79927  3.30108  4.11441  3.00307  3.87548  2.76171  2.05281  2.53084  2.96721  3.41614  5.44914  4.15464     50 k x - -
          2.68618  4.42225  2.77519  2.73123  3.46354  2.40513  3.72494  3.29354  2.67741  2.69355  4.24690  2.90347  2.73739  3.18146  2.89801  2.37887  2.77519  2.98518  4.58477  3.61503
          0.02608  4.05537  4.77772  0.61958  0.77255  0.48576  0.95510
     35   2.81902  5.16165  2.79490  2.41002  4.51012  3.43771  3.63800  3.94887  1.87817  3.44071  4.25394  2.18940  3.88471  2.02531  2.58281  2.78558  3.04412  3.57374  5.55991  4.23025     51 k x - -
          2.68618  4.42225  2.77519  2.73123  3.46354  2.40513  3.72494  3.29354  2.67741  2.69355  4.24690  2.90347  2.73739  3.18146  2.89801  2.37887  2.77519  2.98518  4.58477  3.61503
          0.02608  4.05537  4.77772  0.61958  0.77255  0.48576  0.95510
     36   2.83834  5.18849  1.41964  2.31730  4.51073  3.33803  3.74605  4.01386  2.56215  3.54555  4.38216  2.86693  3.87344  2.90246  2.23741  2.79597  3.10629  3.62761  5.67258  4.28514     52 d x - -
          2.68618  4.42225  2.77519  2.73123  3.46354  2.40513  3.72494  3.29354  2.67741  2.69355  4.24690  2.90347  2.73739  3.18146  2.89801  2.37887  2.77519  2.98518  4.58477  3.61503
          0.02608  4.05537  4.77772  0.61958  0.77255  0.48576  0.95510
     37   2.81740  5.01846  1.80878  2.39261  4.64409  1.34307  3.95148  4.16191  2.96879  3.73965  4.60217  2.92298  3.88060  3.15094  3.48814  2.81755  3.17800  3.71214  5.84355  4.48921     53 g x - -
          2.68618  4.42225  2.77519  2.73123  3.46354  2.40513  3.72494  3.29354  2.67741  2.69355  4.24690  2.90347  2.73739  3.18146  2.89801  2.37887  2.77519  2.98518  4.58477  3.61503
          0.02608  4.05537  4.77772  0.61958  0.77255  0.48576  0.95510
     38   3.31204  4.63737  4.85677  4.32989  3.17101  4.56818  4.91038  1.67065  4.15356  0.96551  2.98971  4.58865  4.78216  4.33348  4.29418  3.94408  3.54799  2.09349  5.24731  4.11570     54 l x - -
          2.68618  4.42225  2.77519  2.73123  3.46354  2.40513  3.72494  3.29354  2.67741  2.69355  4.24690  2.90347  2.73739  3.18146  2.89801  2.37887  2.77519  2.98518  4.58477  3.61503
          0.02608  4.05537  4.77772  0.61958  0.77255  0.48576  0.95510
     39   2.63872  4.29947  3.77184  3.27251  3.42183  3.58386  4.09590  2.54959  3.15192  1.51860  3.40269  3.56908  4.06346  3.48131  3.43071  2.27530  2.93863  2.20791  5.01577  3.77077     55 l x - -
          2.68618  4.42225  2.77519  2.73123  3.46354  2.40513  3.72494  3.29354  2.67741  2.69355  4.24690  2.90347  2.73739  3.18146  2.89801  2.37887  2.77519  2.98518  4.58477  3.61503
          0.02608  4.05537  4.77772  0.61958  0.77255  0.48576  0.95510
     40   2.55142  4.35712  3.40677  2.88733  3.52639  3.43490  3.83479  2.98158  2.79345  2.66953  3.57622  3.26955  2.46394  3.14951  3.13531  2.73955  2.17474  2.72984  3.00215  3.67780     56 t x - -
          2.68618  4.42225  2.77519  2.73123  3.46354  2.40513  3.72494  3.29354  2.67741  2.69355  4.24690  2.90347  2.73739  3.18146  2.89801  2.37887  2.77519  2.98518  4.58477  3.61503
          0.02608  4.05537  4.77772  0.61958  0.77255  0.48576  0.95510
     41   2.78126  5.15081  2.63408  1.85304  4.49662  2.51842  3.66625  3.94099  1.81721  3.45811  4.26745  2.86788  3.85314  2.80333  2.79687  2.74447  3.02601  3.55656  5.61043  4.24376     57 k x - -
          2.68618  4.42225  2.77519  2.73123  3.46354  2.40513  3.72494  3.29354  2.67741  2.69355  4.24690  2.90347  2.73739  3.18146  2.89801  2.37887  2.77519  2.98518  4.58477  3.61503
          0.02608  4.05537  4.77772  0.61958  0.77255  0.48576  0.95510
     42   2.81665  4.68998  2.25331  2.74619  3.66351  3.54421  3.94350  2.93784  2.90911  1.44868  3.69238  3.22654  4.02927  3.21484  3.30791  2.95178  3.08611  2.77737  5.20583  3.87636     58 l x - -
          2.68618  4.42225  2.77519  2.73123  3.46354  2.40513  3.72494  3.29354  2.67741  2.69355  4.24690  2.90347  2.73739  3.18146  2.89801  2.37887  2.77519  2.98518  4.58477  3.61503
          0.02608  4.05537  4.77772  0.61958  0.77255  0.48576  0.95510
     43   3.16991  4.56007  4.64936  4.14446  3.24414  4.34511  4.78342  2.06990  3.97291  1.04449  3.08816  4.39252  4.65397  4.20980  4.14711  3.72584  3.43053  1.67109  5.24475  4.07650     59 l x - -
          2.68618  4.42225  2.77519  2.73123  3.46354  2.40513  3.72494  3.29354  2.67741  2.69355  4.24690  2.90347  2.73739  3.18146  2.89801  2.37887  2.77519  2.98518  4.58477  3.61503
          0.02608  4.05537  4.77772  0.61958  0.77255  0.48576  0.95510
     44   2.67433  4.45607  3.40107  2.85483  2.96699  3.59491  3.18448  2.92700  2.73959  1.86576  3.49830  3.27356  3.97471  2.48914  3.08536  2.85078  2.90379  2.72567  4.78609  3.40456     60 l x - -
          2.68618  4.42225  2.77519  2.73123  3.46354  2.40513  3.72494  3.29354  2.67741  2.69355  4.24690  2.90347  2.73739  3.18146  2.89801  2.37887  2.77519  2.98518  4.58477  3.61503
          0.02608  4.05537  4.77772  0.61958  0.77255  0.48576  0.95510
     45   2.68483  4.87315  2.36587  2.41185  3.89483  3.39342  3.66673  3.55523  2.53208  3.14753  3.98948  2.00123  3.84806  2.86156  2.99088  2.70494  2.93212  3.23298  3.07822  3.81605     61 n x - -
          2.68618  4.42225  2.77519  2.73123  3.46354  2.40513  3.72494  3.29354  2.67741  2.69355  4.24690  2.90347  2.73739  3.18146  2.89801  2.37887  2.77519  2.98518  4.58477  3.61503
          0.02608  4.05537  4.77772  0.61958  0.77255  0.48576  0.95510
     46   1.52834  4.26219  3.35729  3.00275  4.24008  3.03471  4.10742  3.63870  3.04485  3.31952  4.14837  3.25292  2.20529  3.34997  3.39904  1.97654  2.74685  3.15074  5.57458  4.33676     62 a x - -
          2.68618  4.42225  2.77519  2.73123  3.46354  2.40513  3.72494  3.29354  2.67741  2.69355  4.24690  2.90347  2.73739  3.18146  2.89801  2.37887  2.77519  2.98518  4.58477  3.61503
          0.02608  4.05537  4.77772  0.61958  0.77255  0.48576  0.95510
     47   2.15229  4.46967  2.80929  2.68573  3.93593  3.28417  3.83356  3.25588  2.73301  2.98028  3.83769  3.11255  3.81493  3.05022  3.14968  1.89218  2.80952  2.31757  5.29209  4.01035     63 s x - -
          2.68618  4.42225  2.77519  2.73123  3.46354  2.40513  3.72494  3.29354  2.67741  2.69355  4.24690  2.90347  2.73739  3.18146  2.89801  2.37887  2.77519  2.98518  4.58477  3.61503
          0.02608  4.05537  4.77772  0.61958  0.77255  0.48576  0.95510
     48   1.41126  4.34496  3.72474  3.30385  3.63735  3.45736  4.21389  2.63199  3.19774  1.92789  3.59852  3.56894  4.03458  3.55192  3.48167  2.85955  2.96586  2.44971  5.24509  3.99579     64 a x - -
          2.68618  4.42225  2.77519  2.73123  3.46354  2.40513  3.72494  3.29354  2.67741  2.69355  4.24690  2.90347  2.73739  3.18146  2.89801  2.37887  2.77519  2.98518  4.58477  3.61503
          0.02608  4.05537  4.77772  0.61958  0.77255  0.48576  0.95510
     49   2.88443  5.01638  3.13561  2.67287  4.40791  3.50959  3.69862  3.87967  2.15387  3.39238  4.25231  2.29262  3.96639  2.85514  1.39171  2.90261  3.12335  3.53241  5.46143  4.19656     65 r x - -
          2.68618  4.42225  2.77519  2.73123  3.46354  2.40513  3.72494  3.29354  2.67741  2.69355  4.24690  2.90347  2.73739  3.18146  2.89801  2.37887  2.77519  2.98518  4.58477  3.61503
          0.02608  4.05537  4.77772  0.61958  0.77255  0.48576  0.95510
     50   1.93976  4.53394  3.15167  2.71330  4.17895  2.06603  3.84404  3.57955  2.60137  3.21058  4.04474  3.11659  3.80626  3.03324  2.25528  2.60056  2.84447  3.18542  5.44201  4.16841     66 a x - -
          2.68618  4.42225  2.77519  2.73123  3.46354  2.40513  3.72494  3.29354  2.67741  2.69355  4.24690  2.90347  2.73739  3.18146  2.89801  2.37887  2.77519  2.98518  4.58477  3.61503
          0.02608  4.05537  4.77772  0.61958  0.77255  0.48576  0.95510
     51   2.12692  4.95119  3.16995  2.60563  4.33619  3.50716  3.64314  3.71362  1.63784  3.25810  4.09368  3.07033  3.91566  2.78517  2.09948  2.80622  3.00710  3.37879  5.41453  4.15324     67 k x - -
          2.68618  4.42225  2.77519  2.73123  3.46354  2.40513  3.72494  3.29354  2.67741  2.69355  4.24690  2.90347  2.73739  3.18146  2.89801  2.37887  2.77519  2.98518  4.58477  3.61503
          0.02608  4.05537  4.77772  0.61958  0.77255  0.48576  0.95510
     52   0.77917  4.29292  3.65712  3.46127  4.24307  3.11172  4.46046  3.39660  3.48247  3.26940  4.28419  3.56182  3.86864  3.80748  3.71776  2.64320  2.93346  3.01903  5.65177  4.47368     68 a x - -
          2.68618  4.42225  2.77519  2.73123  3.46354  2.40513  3.72494  3.29354  2.67741  2.69355  4.24690  2.90347  2.73739  3.18146  2.89801  2.37887  2.77519  2.98518  4.58477  3.61503
          0.02608  4.05537  4.77772  0.61958  0.77255  0.48576  0.95510
     53   3.19612  5.34076  0.68735  2.46752  4.74471  3.35827  4.10584  4.37666  3.22668  3.95379  4.93951  3.03171  4.02431  3.34783  3.76499  3.14032  3.53984  3.99753  5.87673  4.59207     69 D x - -
          2.68618  4.42225  2.77519  2.73123  3.46354  2.40513  3.72494  3.29354  2.67741  2.69355  4.24690  2.90347  2.73739  3.18146  2.89801  2.37887  2.77519  2.98518  4.58477  3.61503
          0.02608  4.05537  4.77772  0.61958  0.77255  0.48576  0.95510
     54   2.71595  4.51133  3.49950  3.10889  3.64270  3.48473  4.08267  2.95505  2.99283  1.92864  3.69910  3.45930  1.55853  3.39921  3.29271  2.91210  3.05118  2.78052  5.18793  3.89778     70 p x - -
          2.68618  4.42225  2.77519  2.73123  3.46354  2.40513  3.72494  3.29354  2.67741  2.69355  4.24690  2.90347  2.73739  3.18146  2.89801  2.37887  2.77519  2.98518  4.58477  3.61503
          0.02608  4.05537  4.77772  0.61958  0.77255  0.48576  0.95510
     55   2.80269  5.26227  1.61208  2.06029  4.56992  3.32298  3.68380  4.04658  2.50414  3.55438  4.35967  2.79695  3.83865  2.82250  2.31926  2.74043  3.05578  3.64385  5.70836  4.28902     71 d x - -
          2.68618  4.42225  2.77519  2.73123  3.46354  2.40513  3.72494  3.29354  2.67741  2.69355  4.24690  2.90347  2.73739  3.18146  2.89801  2.37887  2.77519  2.98518  4.58477  3.61503
          0.02608  4.05537  4.77772  0.61958  0.77255  0.48576  0.95510
     56   3.36608  4.77623  4.48244  4.12678  3.21485  4.21255  4.72545  2.43263  3.89277  0.67881  3.18721  4.38447  4.61880  4.21703  4.03742  3.81032  3.65332  2.51676  5.15667  3.92099     72 L x - -
          2.68618  4.42225  2.77519  2.73123  3.46354  2.40513  3.72494  3.29354  2.67741  2.69355  4.24690  2.90347  2.73739  3.18146  2.89801  2.37887  2.77519  2.98518  4.58477  3.61503
          0.02608  4.05537  4.77772  0.61958  0.77255  0.48576  0.95510
     57   2.82155  4.86541  3.29044  2.78460  4.33759  3.47991  3.77485  3.77079  2.26836  3.31477  4.19299  3.20328  2.48626  2.94541  1.34889  2.88071  3.09148  3.43035  5.43850  4.21316     73 r x - -
          2.68618  4.42225  2.77519  2.73123  3.46354  2.40513  3.72494  3.29354  2.67741  2.69355  4.24690  2.90347  2.73739  3.18146  2.89801  2.37887  2.77519  2.98518  4.58477  3.61503
          0.02608  4.05537  4.77772  0.61958  0.77255  0.48576  0.95510
     58   2.19905  4.36705  3.98313  3.47667  1.86702  3.82384  3.76390  2.78128  3.38269  2.41099  3.45161  3.67781  4.20588  3.60105  3.60756  3.12886  3.09065  2.61551  4.22170  1.97857     74 f x - -
          2.68618  4.42225  2.77519  2.73123  3.46354  2.40513  3.72494  3.29354  2.67741  2.69355  4.24690  2.90347  2.73739  3.18146  2.89801  2.37887  2.77519  2.98518  4.58477  3.61503
          0.02608  4.05537  4.77772  0.61958  0.77255  0.48576  0.95510
     59   2.90819  4.66173  3.61912  3.54361  4.67545  0.49545  4.64927  4.32294  3.74955  3.95300  4.93282  3.78394  4.05852  4.05951  3.96219  3.08592  3.40367  3.81594  5.71877  4.78476     75 G x - -
          2.68618  4.42225  2.77519  2.73123  3.46354  2.40513  3.72494  3.29354  2.67741  2.69355  4.24690  2.90347  2.73739  3.18146  2.89801  2.37887  2.77519  2.98518  4.58477  3.61503
          0.02608  4.05537  4.77772  0.61958  0.77255  0.48576  0.95510
     60   3.38917  4.74008  4.61320  4.20881  1.10356  4.33851  4.00196  2.61703  4.05006  1.72823  3.30793  4.23819  4.65676  4.15838  4.15367  3.73780  3.63791  2.66690  4.21067  2.58497     76 f x - -
          2.68618  4.42225  2.77519  2.73123  3.46354  2.40513  3.72494  3.29354  2.67741  2.69355  4.24690  2.90347  2.73739  3.18146  2.89801  2.37887  2.77519  2.98518  4.58477  3.61503
          0.02608  4.05537  4.77772  0.61958  0.77255  0.48576  0.95510
     61   3.65714  4.96354  4.38219  4.13608  2.87722  3.94469  4.14349  3.69244  3.85638  3.05412  4.31715  4.24916  4.47842  4.23446  3.95130  3.85895  3.96762  3.58772  0.58527  2.87035     77 W x - -
          2.68618  4.42225  2.77519  2.73123  3.46354  2.40513  3.72494  3.29354  2.67741  2.69355  4.24690  2.90347  2.73739  3.18146  2.89801  2.37887  2.77519  2.98518  4.58477  3.61503
          0.02608  4.05537  4.77772  0.61958  0.77255  0.48576  0.95510
     62   3.19612  5.34076  0.68735  2.46752  4.74471  3.35827  4.10584  4.37666  3.22668  3.95379  4.93951  3.03171  4.02431  3.34783  3.76499  3.14032  3.53984  3.99753  5.87673  4.59207     78 D x - -
          2.68618  4.42225  2.77519  2.73123  3.46354  2.40513  3.72494  3.29354  2.67741  2.69355  4.24690  2.90347  2.73739  3.18146  2.89801  2.37887  2.77519  2.98518  4.58477  3.61503
          0.02608  4.05537  4.77772  0.61958  0.77255  0.48576  0.95510
     63   1.29549  4.20736  3.44639  3.21577  4.37897  1.64148  4.31023  3.74481  3.32063  3.48019  4.32599  3.35954  3.73707  3.59624  3.61993  2.45519  2.77215  3.20370  5.71830  4.52327     79 a x - -
          2.68618  4.42225  2.77519  2.73123  3.46354  2.40513  3.72494  3.29354  2.67741  2.69355  4.24690  2.90347  2.73739  3.18146  2.89801  2.37887  2.77519  2.98518  4.58477  3.61503
          0.02608  4.05537  4.77772  0.61958  0.77255  0.48576  0.95510
     64   2.80852  5.01473  3.10294  2.57735  4.42104  2.29208  3.64282  3.81920  1.72856  3.33360  4.16143  3.05013  3.91671  2.78002  2.00795  2.81548  3.03160  3.46773  5.46114  4.19485     80 k x - -
          2.68618  4.42225  2.77519  2.73123  3.46354  2.40513  3.72494  3.29354  2.67741  2.69355  4.24690  2.90347  2.73739  3.18146  2.89801  2.37887  2.77519  2.98518  4.58477  3.61503
          0.02608  4.05537  4.77772  0.61958  0.77255  0.48576  0.95510
     65   2.63783  4.37973  3.45904  2.93673  3.25759  3.55555  3.79251  2.88181  2.83528  2.58607  3.51810  2.31530  3.97195  3.18525  3.16480  2.84053  2.88913  2.19617  2.78916  3.37319     81 v x - -
          2.68618  4.42225  2.77519  2.73123  3.46354  2.40513  3.72494  3.29354  2.67741  2.69355  4.24690  2.90347  2.73739  3.18146  2.89801  2.37887  2.77519  2.98518  4.58477  3.61503
          0.02608  4.05537  4.77772  0.61958  0.77255  0.48576  0.95510
     66   2.99087  5.20735  3.33755  2.69558  4.64632  3.64060  3.60570  4.00696  1.51021  3.43961  4.27950  3.13512  4.00405  2.04000  1.80551  2.96981  3.16302  3.66456  5.49094  4.28544     82 k x - -
          2.68618  4.42225  2.77519  2.73123  3.46354  2.40513  3.72494  3.29354  2.67741  2.69355  4.24690  2.90347  2.73739  3.18146  2.89801  2.37887  2.77519  2.98518  4.58477  3.61503
          0.02608  4.05537  4.77772  0.61958  0.77255  0.48576  0.95510
     67   2.60390  4.44161  3.30832  2.74385  3.59583  3.52865  3.75450  2.39624  2.32515  2.44946  3.10237  2.59968  3.91097  3.01490  3.01901  2.76868  2.83440  2.67175  5.00731  3.75091     83 k x - -
          2.68618  4.42225  2.77519  2.73123  3.46354  2.40513  3.72494  3.29354  2.67741  2.69355  4.24690  2.90347  2.73739  3.18146  2.89801  2.37887  2.77519  2.98518  4.58477  3.61503
          0.02608  4.05537  4.77772  0.61958  0.77255  0.48576  0.95510
     68   2.81175  0.63445  4.36823  4.15222  4.10582  3.39284  4.75949  3.28366  3.98153  3.18913  4.31766  4.09088  4.11381  4.32031  4.07218  3.08321  3.29419  3.01495  5.47908  4.39121     84 C x - -
          2.68618  4.42225  2.77519  2.73123  3.46354  2.40513  3.72494  3.29354  2.67741  2.69355  4.24690  2.90347  2.73739  3.18146  2.89801  2.37887  2.77519  2.98518  4.58477  3.61503
          0.02608  4.05537  4.77772  0.61958  0.77255  0.48576  0.95510
     69   2.81175  0.63445  4.36823  4.15222  4.10582  3.39284  4.75949  3.28366  3.98153  3.18913  4.31766  4.09088  4.11381  4.32031  4.07218  3.08321  3.29419  3.01495  5.47908  4.39121     85 C x - -
          2.68618  4.42225  2.77519  2.73123  3.46354  2.40513  3.72494  3.29354  2.67741  2.69355  4.24690  2.90347  2.73739  3.18146  2.89801  2.37887  2.77519  2.98518  4.58477  3.61503
          0.02608  4.05537  4.77772  0.61958  0.77255  0.48576  0.95510
     70   2.09933  4.90950  2.57768  2.35684  4.23606  3.34711  3.64759  3.66891  2.26751  3.24270  4.04471  2.45834  3.79996  2.78888  2.92253  2.63155  2.46335  3.30480  5.45334  4.09087     86 a x - -
          2.68618  4.42225  2.77519  2.73123  3.46354  2.40513  3.72494  3.29354  2.67741  2.69355  4.24690  2.90347  2.73739  3.18146  2.89801  2.37887  2.77519  2.98518  4.58477  3.61503
          0.02608  4.05537  4.77772  0.61958  0.77255  0.48576  0.95510
     71   2.65411  4.98025  2.65056  2.02214  4.36224  2.70282  3.67579  3.81585  2.50249  3.36684  4.16420  2.56204  2.74814  2.81630  2.99080  2.26471  2.92243  3.42303  5.55964  4.17653     87 e x - -
          2.68618  4.42225  2.77519  2.73123  3.46354  2.40513  3.72494  3.29354  2.67741  2.69355  4.24690  2.90347  2.73739  3.18146  2.89801  2.37887  2.77519  2.98518  4.58477  3.61503
          0.02608  4.05537  4.77772  0.61958  0.77255  0.48576  0.95510
     72   2.60510  4.72227  2.87270  2.52320  4.14195  2.19871  2.75112  3.63428  2.59517  3.23598  4.07014  3.00285  2.32177  2.95811  3.01276  2.66380  2.91214  3.26504  5.42035  4.08334     88 g x - -
          2.68618  4.42225  2.77519  2.73123  3.46354  2.40513  3.72494  3.29354  2.67741  2.69355  4.24690  2.90347  2.73739  3.18146  2.89801  2.37887  2.77519  2.98518  4.58477  3.61503
          0.02608  4.05537  4.77772  0.61958  0.77255  0.48576  0.95510
     73   2.86656  5.01538  3.09374  2.64275  4.40204  3.49490  3.69596  3.87542  2.17401  3.39061  4.24574  2.14899  3.95374  2.85123  1.48296  2.88190  3.10750  3.52472  5.46633  4.19205     89 r x - -
          2.68628  4.42235  2.77465  2.73133  3.46364  2.40523  3.72504  3.29364  2.67751  2.69305  4.24700  2.90357  2.73750  3.18156  2.89774  2.37897  2.77529  2.98528  4.58487  3.61513
          0.16468  1.94196  4.77772  1.29102  0.32157  0.48576  0.95510
     74   2.51927  4.45536  3.15327  2.69886  3.81328  2.55185  3.80864  2.34286  2.71461  2.87617  3.74027  2.59336  3.83839  3.04587  3.11258  2.26544  2.81815  2.88419  5.18698  3.91345     95 s x - -
          2.68618  4.42225  2.77519  2.73123  3.46354  2.40513  3.72494  3.29354  2.67741  2.69355  4.24690  2.90347  2.73739  3.18146  2.89801  2.37887  2.77519  2.98518  4.58477  3.61503
          0.02608  4.05537  4.77772  0.61958  0.77255  0.48576  0.95510
     75   2.81175  0.63445  4.36823  4.15222  4.10582  3.39284  4.75949  3.28366  3.98153  3.18913  4.31766  4.09088  4.11381  4.32031  4.07218  3.08321  3.29419  3.01495  5.47908  4.39121     96 C x - -
          2.68618  4.42225  2.77519  2.73123  3.46354  2.40513  3.72494  3.29354  2.67741  2.69355  4.24690  2.90347  2.73739  3.18146  2.89801  2.37887  2.77519  2.98518  4.58477  3.61503
          0.02608  4.05537  4.77772  0.61958  0.77255  0.48576  0.95510
     76   2.31981  4.79182  2.45001  2.24349  4.04580  2.79289  3.66156  2.70615  2.49927  3.06948  3.89736  2.93271  3.81789  2.82539  2.96647  2.65381  2.86171  3.12171  5.32921  3.99327     97 e x - -
          2.68618  4.42225  2.77519  2.73123  3.46354  2.40513  3.72494  3.29354  2.67741  2.69355  4.24690  2.90347  2.73739  3.18146  2.89801  2.37887  2.77519  2.98518  4.58477  3.61503
          0.02608  4.05537  4.77772  0.61958  0.77255  0.48576  0.95510
     77   2.77356  5.12464  2.25888  2.38971  4.46380  3.42068  3.63197  3.90283  2.10328  3.40854  4.21417  2.91456  3.86252  2.76144  1.74875  2.74453  3.00227  3.52585  5.54289  4.20155     98 r x - -
          2.68618  4.42225  2.77519  2.73123  3.46354  2.40513  3.72494  3.29354  2.67741  2.69355  4.24690  2.90347  2.73739  3.18146  2.89801  2.37887  2.77519  2.98518  4.58477  3.61503
          0.02608  4.05537  4.77772  0.61958  0.77255  0.48576  0.95510
     78   2.18982  4.40654  3.84808  3.35049  2.38406  3.77117  3.75846  2.83271  3.26856  2.47532  3.50972  3.60002  4.17062  3.51797  3.52971  3.07729  3.07911  2.65695  4.27792  1.64950     99 y x - -
          2.68618  4.42225  2.77519  2.73123  3.46354  2.40513  3.72494  3.29354  2.67741  2.69355  4.24690  2.90347  2.73739  3.18146  2.89801  2.37887  2.77519  2.98518  4.58477  3.61503
          0.02608  4.05537  4.77772  0.61958  0.77255  0.48576  0.95510
     79   3.76708  4.92553  4.81359  4.53531  1.44264  4.49043  3.43442  3.49356  4.35538  2.82053  4.06141  4.13721  4.77751  4.22796  4.31650  3.85262  3.97654  3.39285  2.41331  1.09193    100 y x - -
          2.68618  4.42225  2.77519  2.73123  3.46354  2.40513  3.72494  3.29354  2.67741  2.69355  4.24690  2.90347  2.73739  3.18146  2.89801  2.37887  2.77519  2.98518  4.58477  3.61503
          0.02608  4.05537  4.77772  0.61958  0.77255  0.48576  0.95510
     80   1.85976  4.20725  3.59015  3.12150  3.83190  2.73435  4.07268  3.03738  3.08132  2.87686  3.76916  3.36578  3.82020  3.38066  3.40737  2.57740  1.99515  2.09952  5.26143  4.04210    101 a x - -
          2.68618  4.42225  2.77519  2.73123  3.46354  2.40513  3.72494  3.29354  2.67741  2.69355  4.24690  2.90347  2.73739  3.18146  2.89801  2.37887  2.77519  2.98518  4.58477  3.61503
          0.02608  4.05537  4.77772  0.61958  0.77255  0.48576  0.95510
     81   3.49994  4.84919  4.48994  4.24246  0.75397  4.14005  3.97130  3.00489  4.14579  2.33428  3.71004  4.22980  4.59703  4.26411  4.22014  3.75817  3.80243  3.00846  4.17229  2.51890    102 f x - -
          2.68618  4.42225  2.77519  2.73123  3.46354  2.40513  3.72494  3.29354  2.67741  2.69355  4.24690  2.90347  2.73739  3.18146  2.89801  2.37887  2.77519  2.98518  4.58477  3.61503
          0.02608  4.05537  4.77772  0.61958  0.77255  0.48576  0.95510
     82   2.56962  4.66087  3.03972  2.59078  4.15153  3.31632  3.75374  3.54227  2.05254  3.16758  4.00071  3.04652  3.82483  2.92719  2.87200  2.04128  2.07012  3.18334  5.40101  4.10575    103 s x - -
          2.68618  4.42225  2.77519  2.73123  3.46354  2.40513  3.72494  3.29354  2.67741  2.69355  4.24690  2.90347  2.73739  3.18146  2.89801  2.37887  2.77519  2.98518  4.58477  3.61503
          0.02608  4.05537  4.77772  0.61958  0.77255  0.48576  0.95510
     83   3.52135  4.93584  4.11306  3.88001  2.32328  4.04696  3.71913  3.50621  3.73249  2.91201  4.16284  3.95567  4.51807  3.99395  3.87720  3.63844  3.80978  3.38585  3.97291  0.70849    104 y x - -
          2.68618  4.42225  2.77519  2.73123  3.46354  2.40513  3.72494  3.29354  2.67741  2.69355  4.24690  2.90347  2.73739  3.18146  2.89801  2.37887  2.77519  2.98518  4.58477  3.61503
          0.02608  4.05537  4.77772  0.61958  0.77255  0.48576  0.95510
     84   2.88550  4.88163  2.82597  2.73188  4.27501  3.31506  4.08401  4.02888  3.00535  3.65589  4.61290  0.87077  3.97755  3.36019  3.36357  2.94766  3.27531  3.63234  5.56009  4.21261    105 n x - -
          2.68618  4.42225  2.77519  2.73123  3.46354  2.40513  3.72494  3.29354  2.67741  2.69355  4.24690  2.90347  2.73739  3.18146  2.89801  2.37887  2.77519  2.98518  4.58477  3.61503
          0.02608  4.05537  4.77772  0.61958  0.77255  0.48576  0.95510
     85   3.21490  4.99344  3.32290  3.10481  3.42764  3.61488  0.80878  3.94622  2.94354  3.41551  4.47564  3.50527  4.17928  3.47446  3.19642  3.28500  3.52600  3.67803  4.88944  3.37410    106 h x - -
          2.68618  4.42225  2.77519  2.73123  3.46354  2.40513  3.72494  3.29354  2.67741  2.69355  4.24690  2.90347  2.73739  3.18146  2.89801  2.37887  2.77519  2.98518  4.58477  3.61503
          0.02608  4.05537  4.77772  0.61958  0.77255  0.48576  0.95510
     86   3.01214  4.73508  3.63970  3.50780  4.48127  3.41242  4.56720  4.07757  3.58152  3.68299  4.74303  3.79438  0.54833  3.96465  3.80324  3.18615  3.46879  3.70141  5.61399  4.60558    107 P x - -
          2.68618  4.42225  2.77519  2.73123  3.46354  2.40513  3.72494  3.29354  2.67741  2.69355  4.24690  2.90347  2.73739  3.18146  2.89801  2.37887  2.77519  2.98518  4.58477  3.61503
          0.02608  4.05537  4.77772  0.61958  0.77255  0.48576  0.95510
     87   3.52135  4.93584  4.11306  3.88001  2.32328  4.04696  3.71913  3.50621  3.73249  2.91201  4.16284  3.95567  4.51807  3.99395  3.87720  3.63844  3.80978  3.38585  3.97291  0.70849    108 y x - -
          2.68618  4.42225  2.77519  2.73123  3.46354  2.40513  3.72494  3.29354  2.67741  2.69355  4.24690  2.90347  2.73739  3.18146  2.89801  2.37887  2.77519  2.98518  4.58477  3.61503
          0.02608  4.05537  4.77772  0.61958  0.77255  0.48576  0.95510
     88   2.61704  4.82919  2.84619  2.41992  4.16209  3.35166  3.13225  3.60345  2.46068  3.19083  4.00584  2.19080  2.92852  2.82512  2.90465  2.64390  2.35568  3.25050  5.40357  4.05815    109 n x - -
          2.68618  4.42225  2.77519  2.73123  3.46354  2.40513  3.72494  3.29354  2.67741  2.69355  4.24690  2.90347  2.73739  3.18146  2.89801  2.37887  2.77519  2.98518  4.58477  3.61503
          0.02608  4.05537  4.77772  0.61958  0.77255  0.48576  0.95510
     89   2.01471  4.38547  3.76920  3.32849  3.12146  3.52969  3.95897  2.96832  3.13730  2.61283  3.65038  3.56861  4.05861  3.51285  3.38072  2.93585  3.02709  2.76123  1.63572  3.22369    110 w x - -
          2.68618  4.42225  2.77519  2.73123  3.46354  2.40513  3.72494  3.29354  2.67741  2.69355  4.24690  2.90347  2.73739  3.18146  2.89801  2.37887  2.77519  2.98518  4.58477  3.61503
          0.02608  4.05537  4.77772  0.61958  0.77255  0.48576  0.95510
     90   1.59491  4.37831  3.25119  2.83110  3.79345  2.42099  3.89961  3.21885  2.84327  2.92030  3.79754  3.20445  3.83358  3.17043  3.21378  2.63148  2.81695  2.90177  5.19680  3.12247    111 a x - -
          2.68618  4.42225  2.77519  2.73123  3.46354  2.40513  3.72494  3.29354  2.67741  2.69355  4.24690  2.90347  2.73739  3.18146  2.89801  2.37887  2.77519  2.98518  4.58477  3.61503
          0.16468  4.05537  2.00613  0.61958  0.77255  0.48576  0.95510
     91   2.62058  4.45363  3.26800  2.87828  3.08530  3.40400  3.73439  3.15587  2.84252  2.80303  3.75424  3.24186  3.91958  3.19443  3.17508  1.88170  2.93034  2.89229  4.62811  2.11306    112 s x - -
          2.68618  4.42225  2.77519  2.73123  3.46354  2.40513  3.72494  3.29354  2.67741  2.69355  4.24690  2.90347  2.73739  3.18146  2.89801  2.37887  2.77519  2.98518  4.58477  3.61503
          0.02990  3.92059  4.64294  0.61958  0.77255  0.61525  0.77762
     92   3.00745  5.09683  3.41590  2.76905  4.53181  3.62348  3.59008  3.88584  1.51167  3.34637  4.22360  3.16976  4.00044  2.73029  1.47183  3.01143  3.18020  3.57430  5.40149  4.23011    113 r x - -
          2.68618  4.42225  2.77519  2.73123  3.46354  2.40513  3.72494  3.29354  2.67741  2.69355  4.24690  2.90347  2.73739  3.18146  2.89801  2.37887  2.77519  2.98518  4.58477  3.61503
          0.02990  3.92059  4.64294  0.61958  0.77255  0.61525  0.77762
     93   2.65865  4.75080  3.04320  2.55125  4.08735  3.40243  3.64667  3.47742  2.27164  3.07275  3.92865  3.01900  3.84433  2.33023  2.34319  2.71352  2.08410  3.16369  5.29929  4.01916    114 t x - -
          2.68618  4.42225  2.77519  2.73123  3.46354  2.40513  3.72494  3.29354  2.67741  2.69355  4.24690  2.90347  2.73739  3.18146  2.89801  2.37887  2.77519  2.98518  4.58477  3.61503
          0.02990  3.92059  4.64294  0.61958  0.77255  0.61525  0.77762
     94   2.57855  4.61627  3.13200  2.68385  4.14385  3.28492  3.74299  3.58890  2.35533  3.18962  4.04917  3.09029  3.82083  2.92937  1.91787  1.83376  2.89730  3.22172  5.35879  4.08232    115 s x - -
          2.68618  4.42225  2.77519  2.73123  3.46354  2.40513  3.72494  3.29354  2.67741  2.69355  4.24690  2.90347  2.73739  3.18146  2.89801  2.37887  2.77519  2.98518  4.58477  3.61503
          0.02990  3.92059  4.64294  0.61958  0.77255  0.61525  0.77762
     95   2.56690  4.52676  3.24534  2.77478  4.00855  3.31004  3.78996  3.33674  2.43600  3.01090  3.91580  3.15932  3.84229  2.99795  2.17056  2.68808  1.74595  3.02396  5.29323  4.04213    116 t x - -
          2.68618  4.42225  2.77519  2.73123  3.46354  2.40513  3.72494  3.29354  2.67741  2.69355  4.24690  2.90347  2.73739  3.18146  2.89801  2.37887  2.77519  2.98518  4.58477  3.61503
          0.02990  3.92059  4.64294  0.61958  0.77255  0.61525  0.77762
     96   2.72498  4.49581  3.40862  3.31405  4.45579  0.65858  4.43153  4.06697  3.50188  3.71511  4.69113  3.57286  3.88850  3.82220  3.73278  2.89824  3.20995  3.58599  5.53838  4.55926    117 G x - -
          2.68618  4.42225  2.77519  2.73123  3.46354  2.40513  3.72494  3.29354  2.67741  2.69355  4.24690  2.90347  2.73739  3.18146  2.89801  2.37887  2.77519  2.98518  4.58477  3.61503
          0.02990  3.92059  4.64294  0.61958  0.77255  0.41255  1.08459
     97   2.58244  4.35624  3.64755  3.18663  3.66907  3.43807  4.11881  2.71762  3.04495  2.51780  2.97545  3.48460  3.99494  3.42668  3.34246  2.81686  1.40983  2.52242  5.23015  3.98891    118 t x - -
          2.68618  4.42225  2.77519  2.73123  3.46354  2.40513  3.72494  3.29354  2.67741  2.69355  4.24690  2.90347  2.73739  3.18146  2.89801  2.37887  2.77519  2.98518  4.58477  3.61503
          0.02608  4.05537  4.77772  0.61958  0.77255  0.48576  0.95510
     98   2.88302  4.31194  4.38433  3.85649  3.55273  4.07303  4.58856  1.48571  3.75337  2.24642  3.41362  4.10196  4.45669  4.03095  3.98833  3.41763  2.36551  1.42731  5.30104  4.09621    119 v x - -
          2.68618  4.42225  2.77519  2.73123  3.46354  2.40513  3.72494  3.29354  2.67741  2.69355  4.24690  2.90347  2.73739  3.18146  2.89801  2.37887  2.77519  2.98518  4.58477  3.61503
          0.02608  4.05537  4.77772  0.61958  0.77255  0.48576  0.95510
     99   2.67073  4.92551  2.16695  2.39613  4.04309  3.40538  3.62934  3.61871  2.41072  3.18793  4.01006  2.92172  3.83212  2.79044  2.25276  2.67696  2.90661  3.28062  5.31637  2.86897    120 d x - -
          2.68618  4.42225  2.77519  2.73123  3.46354  2.40513  3.72494  3.29354  2.67741  2.69355  4.24690  2.90347  2.73739  3.18146  2.89801  2.37887  2.77519  2.98518  4.58477  3.61503
          0.02608  4.05537  4.77772  0.61958  0.77255  0.48576  0.95510
    100   2.60768  4.44103  3.42451  3.09580  3.81776  1.39432  4.11114  3.16457  3.05568  2.02889  3.90784  3.41203  3.94738  3.43224  3.35847  2.79390  2.98838  2.90073  5.27583  3.99424    121 g x - -
          2.68618  4.42225  2.77519  2.73123  3.46354  2.40513  3.72494  3.29354  2.67741  2.69355  4.24690  2.90347  2.73739  3.18146  2.89801  2.37887  2.77519  2.98518  4.58477  3.61503
          0.02608  4.05537  4.77772  0.61958  0.77255  0.48576  0.95510
    101   2.22754  4.96782  2.92904  2.48268  4.32068  3.43543  3.65515  3.72416  1.97752  3.27712  4.10627  2.98216  3.87547  1.91599  2.62068  2.75145  2.98013  3.37845  5.45538  4.14786    122 q x - -
          2.68618  4.42225  2.77519  2.73123  3.46354  2.40513  3.72494  3.29354  2.67741  2.69355  4.24690  2.90347  2.73739  3.18146  2.89801  2.37887  2.77519  2.98518  4.58477  3.61503
          0.08892  4.05537  2.69192  0.61958  0.77255  0.48576  0.95510
    102   2.78106  5.08848  2.63385  2.34081  4.28196  3.36569  3.12902  3.85191  2.37572  3.37985  4.21090  1.82313  3.85208  2.30508  2.77287  2.75432  3.02561  3.49066  5.47871  4.08649    123 n x - -
          2.68618  4.42225  2.77519  2.73123  3.46354  2.40513  3.72494  3.29354  2.67741  2.69355  4.24690  2.90347  2.73739  3.18146  2.89801  2.37887  2.77519  2.98518  4.58477  3.61503
          0.02775  3.99420  4.71655  0.61958  0.77255  0.54879  0.86192
    103   2.61823  4.17616  3.85712  3.30322  2.62282  2.69894  4.01583  2.24546  3.21851  2.25642  3.26873  3.59158  4.06502  3.48280  3.47934  2.96160  2.87141  1.85601  4.81168  3.56874    124 v x - -
          2.68618  4.42225  2.77519  2.73123  3.46354  2.40513  3.72494  3.29354  2.67741  2.69355  4.24690  2.90347  2.73739  3.18146  2.89801  2.37887  2.77519  2.98518  4.58477  3.61503
          0.02775  3.99420  4.71655  0.61958  0.77255  0.54879  0.86192
    104   2.67744  5.06694  2.29344  2.29442  4.39240  2.59073  3.60941  3.84662  1.97868  3.36799  4.15703  2.83668  3.79587  2.73669  2.56110  2.64855  2.91831  3.45677  5.53123  4.15145    125 k x - -
          2.68618  4.42225  2.77519  2.73123  3.46354  2.40513  3.72494  3.29354  2.67741  2.69355  4.24690  2.90347  2.73739  3.18146  2.89801  2.37887  2.77519  2.98518  4.58477  3.61503
          0.02775  3.99420  4.71655  0.61958  0.77255  0.54879  0.86192
    105   3.02377  4.45493  4.42429  3.94751  1.58258  4.08175  4.22278  2.28520  3.82700  1.90164  3.21019  4.09603  4.45300  4.00798  3.99029  3.44844  3.29191  1.77268  4.59991  3.11364    126 f x - -
          2.68618  4.42225  2.77519  2.73123  3.46354  2.40513  3.72494  3.29354  2.67741  2.69355  4.24690  2.90347  2.73739  3.18146  2.89801  2.37887  2.77519  2.98518  4.58477  3.61503
          0.02775  3.99420  4.71655  0.61958  0.77255  0.54879  0.86192
    106   1.91247  4.19100  3.63567  3.20894  3.90345  3.16461  4.16521  2.88682  3.14711  2.86160  3.82024  3.41062  3.82409  3.46686  3.45283  2.57313  1.60061  2.31749  5.37261  4.15619    127 t x - -
          2.68618  4.42225  2.77519  2.73123  3.46354  2.40513  3.72494  3.29354  2.67741  2.69355  4.24690  2.90347  2.73739  3.18146  2.89801  2.37887  2.77519  2.98518  4.58477  3.61503
          0.02775  3.99420  4.71655  0.61958  0.77255  0.54879  0.86192
    107   2.73132  0.72374  4.27706  4.04537  4.01016  3.32745  4.66581  3.17539  3.87338  3.08483  4.21056  4.00000  4.04390  4.21458  3.97575  3.00302  3.20843  2.91146  5.39922  4.29665    128 c x - -
          2.68618  4.42225  2.77519  2.73123  3.46354  2.40513  3.72494  3.29354  2.67741  2.69355  4.24690  2.90347  2.73739  3.18146  2.89801  2.37887  2.77519  2.98518  4.58477  3.61503
          0.02775  3.99420  4.71655  0.61958  0.77255  0.54879  0.86192
    108   2.90482  4.41520  4.29257  3.96076  3.64134  3.84837  4.74216  2.05114  3.83038  2.30809  3.58928  4.13067  4.40304  4.18200  4.03095  3.36058  3.26400  0.88434  5.44591  4.18452    129 v x - -
          2.68618  4.42225  2.77519  2.73123  3.46354  2.40513  3.72494  3.29354  2.67741  2.69355  4.24690  2.90347  2.73739  3.18146  2.89801  2.37887  2.77519  2.98518  4.58477  3.61503
          0.02775  3.99420  4.71655  0.61958  0.77255  0.54879  0.86192
    109   2.70004  4.94742  2.68327  2.38438  4.38216  2.17443  3.69561  3.82556  1.97178  3.37848  4.20132  2.33905  3.82688  2.84962  2.82494  2.70324  2.97748  3.44145  5.54858  4.20492    130 k x - -
          2.68618  4.42225  2.77519  2.73123  3.46354  2.40513  3.72494  3.29354  2.67741  2.69355  4.24690  2.90347  2.73739  3.18146  2.89801  2.37887  2.77519  2.98518  4.58477  3.61503
          0.02775  3.99420  4.71655  0.61958  0.77255  0.54879  0.86192
    110   2.94468  4.32294  4.39173  3.88188  1.95673  3.97871  3.70917  2.08125  3.73049  2.28841  3.36583  3.88622  4.31541  3.83943  3.82524  3.29103  3.17132  2.58329  2.71447  2.01175    131 f x - -
          2.68618  4.42225  2.77519  2.73123  3.46354  2.40513  3.72494  3.29354  2.67741  2.69355  4.24690  2.90347  2.73739  3.18146  2.89801  2.37887  2.77519  2.98518  4.58477  3.61503
          0.02775  3.99420  4.71655  0.61958  0.77255  0.54879  0.86192
    111   2.70352  5.15091  2.10298  2.08978  4.44369  3.30865  2.80252  3.91823  2.45013  3.43550  4.22412  2.78171  3.78957  2.54150  2.95456  2.27079  2.94979  3.51950  5.60316  4.18784    132 e x - -
          2.68618  4.42225  2.77519  2.73123  3.46354  2.40513  3.72494  3.29354  2.67741  2.69355  4.24690  2.90347  2.73739  3.18146  2.89801  2.37887  2.77519  2.98518  4.58477  3.61503
          0.02775  3.99420  4.71655  0.61958  0.77255  0.54879  0.86192
    112   2.04577  4.24940  3.62881  3.12113  3.54548  3.43578  4.01702  2.64853  3.03004  2.46718  2.25118  3.43098  3.94575  3.35550  3.33842  2.77466  2.31916  2.44021  5.06518  3.84893    133 a x - -
          2.68618  4.42225  2.77519  2.73123  3.46354  2.40513  3.72494  3.29354  2.67741  2.69355  4.24690  2.90347  2.73739  3.18146  2.89801  2.37887  2.77519  2.98518  4.58477  3.61503
          0.02775  3.99420  4.71655  0.61958  0.77255  0.54879  0.86192
    113   2.82252  4.58459  3.52111  3.43663  4.57425  0.56375  4.54831  4.20459  3.63438  3.84312  4.82075  3.68558  3.97957  3.94901  3.85594  2.99812  3.31324  3.70943  5.63606  4.68068    134 G x - -
          2.68618  4.42225  2.77519  2.73123  3.46354  2.40513  3.72494  3.29354  2.67741  2.69355  4.24690  2.90347  2.73739  3.18146  2.89801  2.37887  2.77519  2.98518  4.58477  3.61503
          0.02775  3.99420  4.71655  0.61958  0.77255  0.54879  0.86192
    114   2.14206  4.73418  2.90083  2.57874  4.17844  3.30804  3.78855  3.56968  2.50403  3.18386  4.08971  3.03827  3.85464  1.62783  2.85162  2.71748  2.96582  3.23664  5.44883  4.13756    135 q x - -
          2.68618  4.42225  2.77519  2.73123  3.46354  2.40513  3.72494  3.29354  2.67741  2.69355  4.24690  2.90347  2.73739  3.18146  2.89801  2.37887  2.77519  2.98518  4.58477  3.61503
          0.02775  3.99420  4.71655  0.61958  0.77255  0.54879  0.86192
    115   2.30327  1.62980  4.00204  3.61324  3.83957  3.10839  4.35267  2.88271  3.45824  2.84125  3.82081  3.59411  3.82411  3.76149  3.65860  2.56037  1.96631  2.57783  5.34154  4.15016    136 c x - -
          2.68618  4.42225  2.77519  2.73123  3.46354  2.40513  3.72494  3.29354  2.67741  2.69355  4.24690  2.90347  2.73739  3.18146  2.89801  2.37887  2.77519  2.98518  4.58477  3.61503
          0.02775  3.99420  4.71655  0.61958  0.77255  0.54879  0.86192
    116   2.63115  4.57445  3.16022  2.64821  3.70822  3.46618  3.69873  3.15354  2.16301  2.82125  3.70216  3.10584  3.88153  2.93045  2.84375  2.74306  2.15092  2.89029  5.07434  2.77173    137 t x - -
          2.68618  4.42225  2.77519  2.73123  3.46354  2.40513  3.72494  3.29354  2.67741  2.69355  4.24690  2.90347  2.73739  3.18146  2.89801  2.37887  2.77519  2.98518  4.58477  3.61503
          0.14658  3.99420  2.13775  0.61958  0.77255  0.54879  0.86192
    117   2.56730  4.30273  3.48141  2.92731  3.50677  3.51483  3.86080  2.40592  2.79012  2.46552  3.43819  3.31468  3.93680  3.16365  2.77707  2.79925  2.28605  2.09745  4.98706  3.75192    138 v x - -
          2.68618  4.42225  2.77519  2.73123  3.46354  2.40513  3.72494  3.29354  2.67741  2.69355  4.24690  2.90347  2.73739  3.18146  2.89801  2.37887  2.77519  2.98518  4.58477  3.61503
          0.03120  3.87882  4.60117  0.61958  0.77255  0.64911  0.73921
    118   2.74704  4.91890  2.64276  2.39311  3.84738  3.31666  2.44921  3.72608  2.45781  3.27718  4.15305  1.91804  3.83943  2.88197  2.83837  2.75163  3.01980  3.38401  5.20059  3.73265    139 n x - -
          2.68628  4.42067  2.77529  2.73102  3.46299  2.40523  3.72504  3.29364  2.67751  2.69365  4.24700  2.90357  2.73750  3.18156  2.89811  2.37875  2.77497  2.98528  4.58487  3.61513
          0.18977  1.75532        *  1.29102  0.32157  0.00000        *
//
