# Supplementary material for: Remote homology clustering identifies lowly conserved families of effector proteins in plant-pathogenic fungi
Source: Microb Genom. 2021 Sep 1;7(9):000637. doi: 10.1099/mgen.0.000637 (PMC8715435; doi:10.1099/mgen.0.000637)
Supplement: Supplementary material 16 [file mgen-7-0637-s0016.zip › hmms/cluster-PC_02HCCM.hmm]

HMMER3/f [3.3 | Nov 2019]
NAME  cluster-PC_02HCCM
LENG  242
ALPH  amino
RF    yes
MM    no
CONS  yes
CS    no
MAP   yes
DATE  Wed Jul 22 12:45:38 2020
NSEQ  2
EFFN  0.417969
CKSUM 1300162219
STATS LOCAL MSV      -11.0061  0.70331
STATS LOCAL VITERBI  -11.5867  0.70331
STATS LOCAL FORWARD   -4.8886  0.70331
HMM          A        C        D        E        F        G        H        I        K        L        M        N        P        Q        R        S        T        V        W        Y   
            m->m     m->i     m->d     i->m     i->i     d->m     d->d
  COMPO   2.43098  3.95335  2.86592  2.85254  3.24703  2.60546  3.71910  2.88915  2.79107  2.60361  3.80772  3.01984  3.24830  3.22152  3.00724  2.57454  2.73934  2.63726  4.45561  3.60863
          2.68618  4.42225  2.77519  2.73123  3.46354  2.40513  3.72494  3.29354  2.67741  2.69355  4.24690  2.90347  2.73739  3.18146  2.89801  2.37887  2.77519  2.98518  4.58477  3.61503
          0.03351  3.80839  4.53074  0.61958  0.77255  0.00000        *
      1   2.92069  4.48020  3.98129  3.57113  3.18275  3.78627  4.32118  2.35208  3.34223  1.78828  1.50662  3.85616  4.24761  3.72903  3.55483  3.26253  3.22531  2.35043  5.01429  3.76968      1 m x - -
          2.68618  4.42225  2.77519  2.73123  3.46354  2.40513  3.72494  3.29354  2.67741  2.69355  4.24690  2.90347  2.73739  3.18146  2.89801  2.37887  2.77519  2.98518  4.58477  3.61503
          0.03351  3.80839  4.53074  0.61958  0.77255  0.48576  0.95510
      2   2.67266  4.66469  2.67738  2.55713  4.01837  3.14279  3.87335  3.71632  2.77246  3.37097  4.32772  1.27686  3.79220  3.14721  3.12388  2.74309  3.05315  3.34503  5.33189  3.97225      2 n x - -
          2.68618  4.42225  2.77519  2.73123  3.46354  2.40513  3.72494  3.29354  2.67741  2.69355  4.24690  2.90347  2.73739  3.18146  2.89801  2.37887  2.77519  2.98518  4.58477  3.61503
          0.03351  3.80839  4.53074  0.61958  0.77255  0.48576  0.95510
      3   3.08469  4.56681  4.08583  3.72691  3.11381  3.89935  4.40279  2.31622  3.49522  0.95845  3.15956  4.00841  4.34677  3.87896  3.68117  3.46490  3.38246  2.33662  4.96833  3.67637      3 l x - -
          2.68618  4.42225  2.77519  2.73123  3.46354  2.40513  3.72494  3.29354  2.67741  2.69355  4.24690  2.90347  2.73739  3.18146  2.89801  2.37887  2.77519  2.98518  4.58477  3.61503
          0.03351  3.80839  4.53074  0.61958  0.77255  0.48576  0.95510
      4   2.91557  4.87384  3.08714  2.72252  4.24557  3.41039  3.72746  3.67115  1.12970  3.25103  4.21733  3.14931  3.91643  2.92363  2.42483  2.96260  3.17436  3.38305  5.32773  4.13178      4 k x - -
          2.68618  4.42225  2.77519  2.73123  3.46354  2.40513  3.72494  3.29354  2.67741  2.69355  4.24690  2.90347  2.73739  3.18146  2.89801  2.37887  2.77519  2.98518  4.58477  3.61503
          0.03351  3.80839  4.53074  0.61958  0.77255  0.48576  0.95510
      5   1.11031  4.16266  3.39952  3.18951  3.99036  2.98856  4.21886  3.10649  3.20414  2.99084  4.03105  3.35470  3.72187  3.55158  3.45819  2.51417  2.78716  2.77211  5.42402  4.21744      5 a x - -
          2.68618  4.42225  2.77519  2.73123  3.46354  2.40513  3.72494  3.29354  2.67741  2.69355  4.24690  2.90347  2.73739  3.18146  2.89801  2.37887  2.77519  2.98518  4.58477  3.61503
          0.03351  3.80839  4.53074  0.61958  0.77255  0.48576  0.95510
      6   3.08469  4.56681  4.08583  3.72691  3.11381  3.89935  4.40279  2.31622  3.49522  0.95845  3.15956  4.00841  4.34677  3.87896  3.68117  3.46490  3.38246  2.33662  4.96833  3.67637      6 l x - -
          2.68618  4.42225  2.77519  2.73123  3.46354  2.40513  3.72494  3.29354  2.67741  2.69355  4.24690  2.90347  2.73739  3.18146  2.89801  2.37887  2.77519  2.98518  4.58477  3.61503
          0.03351  3.80839  4.53074  0.61958  0.77255  0.48576  0.95510
      7   2.95275  4.34666  4.45310  3.95990  3.41380  4.17247  4.71924  1.44190  3.83105  1.94533  3.25310  4.21611  4.53245  4.12471  4.05880  3.55148  3.22855  1.35170  5.33609  4.11818      7 v x - -
          2.68618  4.42225  2.77519  2.73123  3.46354  2.40513  3.72494  3.29354  2.67741  2.69355  4.24690  2.90347  2.73739  3.18146  2.89801  2.37887  2.77519  2.98518  4.58477  3.61503
          0.03351  3.80839  4.53074  0.61958  0.77255  0.48576  0.95510
      8   2.75784  4.31972  4.03530  3.69790  3.50486  3.65597  4.51118  2.05876  3.56463  2.20413  3.48128  3.89758  4.22110  3.92973  3.78302  3.15664  3.12163  1.11004  5.27795  4.00490      8 v x - -
          2.68618  4.42225  2.77519  2.73123  3.46354  2.40513  3.72494  3.29354  2.67741  2.69355  4.24690  2.90347  2.73739  3.18146  2.89801  2.37887  2.77519  2.98518  4.58477  3.61503
          0.03351  3.80839  4.53074  0.61958  0.77255  0.48576  0.95510
      9   2.98131  4.41980  4.24162  3.85620  3.33257  3.99480  4.59720  1.16111  3.68296  1.93351  3.27971  4.11059  4.43351  4.03877  3.88695  3.48513  3.28221  1.84862  5.20905  3.94078      9 i x - -
          2.68618  4.42225  2.77519  2.73123  3.46354  2.40513  3.72494  3.29354  2.67741  2.69355  4.24690  2.90347  2.73739  3.18146  2.89801  2.37887  2.77519  2.98518  4.58477  3.61503
          0.03351  3.80839  4.53074  0.61958  0.77255  0.48576  0.95510
     10   1.11031  4.16266  3.39952  3.18951  3.99036  2.98856  4.21886  3.10649  3.20414  2.99084  4.03105  3.35470  3.72187  3.55158  3.45819  2.51417  2.78716  2.77211  5.42402  4.21744     10 a x - -
          2.68618  4.42225  2.77519  2.73123  3.46354  2.40513  3.72494  3.29354  2.67741  2.69355  4.24690  2.90347  2.73739  3.18146  2.89801  2.37887  2.77519  2.98518  4.58477  3.61503
          0.03351  3.80839  4.53074  0.61958  0.77255  0.48576  0.95510
     11   2.53074  4.27608  3.48345  3.07881  2.14021  3.36066  3.81578  2.85785  3.04396  2.52998  3.56315  3.35781  3.90480  3.34442  3.34135  2.01915  2.86796  2.63830  4.58710  3.09001     11 s x - -
          2.68618  4.42225  2.77519  2.73123  3.46354  2.40513  3.72494  3.29354  2.67741  2.69355  4.24690  2.90347  2.73739  3.18146  2.89801  2.37887  2.77519  2.98518  4.58477  3.61503
          0.03351  3.80839  4.53074  0.61958  0.77255  0.48576  0.95510
     12   2.43569  4.24056  3.43795  3.04536  3.66511  3.24228  4.02932  2.70644  2.97722  2.58890  3.64015  3.33666  2.35581  3.33742  3.28389  2.65555  2.81110  1.84644  5.18531  3.92956     12 v x - -
          2.68618  4.42225  2.77519  2.73123  3.46354  2.40513  3.72494  3.29354  2.67741  2.69355  4.24690  2.90347  2.73739  3.18146  2.89801  2.37887  2.77519  2.98518  4.58477  3.61503
          0.03351  3.80839  4.53074  0.61958  0.77255  0.48576  0.95510
     13   1.11031  4.16266  3.39952  3.18951  3.99036  2.98856  4.21886  3.10649  3.20414  2.99084  4.03105  3.35470  3.72187  3.55158  3.45819  2.51417  2.78716  2.77211  5.42402  4.21744     13 a x - -
          2.68618  4.42225  2.77519  2.73123  3.46354  2.40513  3.72494  3.29354  2.67741  2.69355  4.24690  2.90347  2.73739  3.18146  2.89801  2.37887  2.77519  2.98518  4.58477  3.61503
          0.03351  3.80839  4.53074  0.61958  0.77255  0.48576  0.95510
     14   2.75784  4.31972  4.03530  3.69790  3.50486  3.65597  4.51118  2.05876  3.56463  2.20413  3.48128  3.89758  4.22110  3.92973  3.78302  3.15664  3.12163  1.11004  5.27795  4.00490     14 v x - -
          2.68618  4.42225  2.77519  2.73123  3.46354  2.40513  3.72494  3.29354  2.67741  2.69355  4.24690  2.90347  2.73739  3.18146  2.89801  2.37887  2.77519  2.98518  4.58477  3.61503
          0.03351  3.80839  4.53074  0.61958  0.77255  0.48576  0.95510
     15   1.64240  4.10335  3.40002  3.08564  3.99482  2.96483  4.11220  3.06856  3.06283  2.97805  3.92384  3.26675  3.67743  3.39969  3.35564  2.41436  1.87265  2.71008  5.42595  4.20756     15 a x - -
          2.68618  4.42225  2.77519  2.73123  3.46354  2.40513  3.72494  3.29354  2.67741  2.69355  4.24690  2.90347  2.73739  3.18146  2.89801  2.37887  2.77519  2.98518  4.58477  3.61503
          0.03351  3.80839  4.53074  0.61958  0.77255  0.48576  0.95510
     16   2.28599  4.20474  3.15313  2.96740  4.01316  2.93592  4.07832  3.52777  3.03676  3.25353  4.18606  3.20153  3.66974  3.39147  3.32378  1.19199  2.76159  3.07699  5.39114  4.09669     16 s x - -
          2.68618  4.42225  2.77519  2.73123  3.46354  2.40513  3.72494  3.29354  2.67741  2.69355  4.24690  2.90347  2.73739  3.18146  2.89801  2.37887  2.77519  2.98518  4.58477  3.61503
          0.03351  3.80839  4.53074  0.61958  0.77255  0.48576  0.95510
     17   1.11031  4.16266  3.39952  3.18951  3.99036  2.98856  4.21886  3.10649  3.20414  2.99084  4.03105  3.35470  3.72187  3.55158  3.45819  2.51417  2.78716  2.77211  5.42402  4.21744     17 a x - -
          2.68618  4.42225  2.77519  2.73123  3.46354  2.40513  3.72494  3.29354  2.67741  2.69355  4.24690  2.90347  2.73739  3.18146  2.89801  2.37887  2.77519  2.98518  4.58477  3.61503
          0.03351  3.80839  4.53074  0.61958  0.77255  0.48576  0.95510
     18   3.08469  4.56681  4.08583  3.72691  3.11381  3.89935  4.40279  2.31622  3.49522  0.95845  3.15956  4.00841  4.34677  3.87896  3.68117  3.46490  3.38246  2.33662  4.96833  3.67637     18 l x - -
          2.68618  4.42225  2.77519  2.73123  3.46354  2.40513  3.72494  3.29354  2.67741  2.69355  4.24690  2.90347  2.73739  3.18146  2.89801  2.37887  2.77519  2.98518  4.58477  3.61503
          0.03351  3.80839  4.53074  0.61958  0.77255  0.48576  0.95510
     19   2.67118  4.43758  3.27171  3.10268  4.10073  3.12878  4.18431  3.63096  3.15473  3.26429  4.31243  3.41512  0.95588  3.54553  3.40634  2.83701  3.10805  3.28352  5.30361  4.22102     19 p x - -
          2.68618  4.42225  2.77519  2.73123  3.46354  2.40513  3.72494  3.29354  2.67741  2.69355  4.24690  2.90347  2.73739  3.18146  2.89801  2.37887  2.77519  2.98518  4.58477  3.61503
          0.03351  3.80839  4.53074  0.61958  0.77255  0.48576  0.95510
     20   2.61095  4.63438  3.00537  2.59997  4.07776  3.30746  3.69674  3.36498  1.82783  3.05166  3.94894  3.03546  3.81745  2.88320  2.61699  2.69426  2.14719  3.05704  5.31542  4.04973     20 k x - -
          2.68618  4.42225  2.77519  2.73123  3.46354  2.40513  3.72494  3.29354  2.67741  2.69355  4.24690  2.90347  2.73739  3.18146  2.89801  2.37887  2.77519  2.98518  4.58477  3.61503
          0.22237  3.80839  1.73051  0.61958  0.77255  0.48576  0.95510
     21   2.40865  4.18453  3.02734  2.90672  4.00845  1.24122  4.02423  3.56199  3.04921  3.24658  4.23726  3.19715  3.56776  3.39852  3.29570  2.57722  2.87156  3.14299  5.15294  4.10815     21 g x - -
          2.68618  4.42225  2.77519  2.73123  3.46354  2.40513  3.72494  3.29354  2.67741  2.69355  4.24690  2.90347  2.73739  3.18146  2.89801  2.37887  2.77519  2.98518  4.58477  3.61503
          0.04034  3.62637  4.34871  0.61958  0.77255  0.41064  1.08835
     22   2.84509  5.33182  1.63412  1.59484  4.61815  3.15221  3.68665  4.10860  2.68259  3.64834  4.51116  2.63264  3.76503  2.85789  3.25003  2.74718  3.13263  3.70923  5.81118  4.34062     22 e x - -
          2.68618  4.42225  2.77519  2.73123  3.46354  2.40513  3.72494  3.29354  2.67741  2.69355  4.24690  2.90347  2.73739  3.18146  2.89801  2.37887  2.77519  2.98518  4.58477  3.61503
          0.03351  3.80839  4.53074  0.61958  0.77255  0.48576  0.95510
     23   2.89992  4.99376  2.46525  1.12027  4.33240  3.23467  3.81790  3.77361  2.69052  3.40180  4.38024  2.90101  3.83668  3.03593  3.09149  2.88987  3.20420  3.46469  5.51622  4.24017     23 e x - -
          2.68618  4.42225  2.77519  2.73123  3.46354  2.40513  3.72494  3.29354  2.67741  2.69355  4.24690  2.90347  2.73739  3.18146  2.89801  2.37887  2.77519  2.98518  4.58477  3.61503
          0.03351  3.80839  4.53074  0.61958  0.77255  0.48576  0.95510
     24   2.58929  4.36940  3.24976  3.14188  4.28221  0.83523  4.26473  3.86748  3.31425  3.52941  4.50578  3.41443  3.75846  3.64375  3.55601  2.75963  3.06560  3.40832  5.39294  4.38245     24 g x - -
          2.68618  4.42225  2.77519  2.73123  3.46354  2.40513  3.72494  3.29354  2.67741  2.69355  4.24690  2.90347  2.73739  3.18146  2.89801  2.37887  2.77519  2.98518  4.58477  3.61503
          0.03351  3.80839  4.53074  0.61958  0.77255  0.48576  0.95510
     25   2.92311  5.03735  1.01454  2.30009  4.40640  3.16420  3.87837  3.98050  2.95099  3.60099  4.57912  2.85261  3.81266  3.11848  3.45728  2.89377  3.26085  3.62704  5.58736  4.29177     25 d x - -
          2.68618  4.42225  2.77519  2.73123  3.46354  2.40513  3.72494  3.29354  2.67741  2.69355  4.24690  2.90347  2.73739  3.18146  2.89801  2.37887  2.77519  2.98518  4.58477  3.61503
          0.03351  3.80839  4.53074  0.61958  0.77255  0.48576  0.95510
     26   2.98131  4.41980  4.24162  3.85620  3.33257  3.99480  4.59720  1.16111  3.68296  1.93351  3.27971  4.11059  4.43351  4.03877  3.88695  3.48513  3.28221  1.84862  5.20905  3.94078     26 i x - -
          2.68618  4.42225  2.77519  2.73123  3.46354  2.40513  3.72494  3.29354  2.67741  2.69355  4.24690  2.90347  2.73739  3.18146  2.89801  2.37887  2.77519  2.98518  4.58477  3.61503
          0.03351  3.80839  4.53074  0.61958  0.77255  0.48576  0.95510
     27   2.98131  4.41980  4.24162  3.85620  3.33257  3.99480  4.59720  1.16111  3.68296  1.93351  3.27971  4.11059  4.43351  4.03877  3.88695  3.48513  3.28221  1.84862  5.20905  3.94078     27 i x - -
          2.68618  4.42225  2.77519  2.73123  3.46354  2.40513  3.72494  3.29354  2.67741  2.69355  4.24690  2.90347  2.73739  3.18146  2.89801  2.37887  2.77519  2.98518  4.58477  3.61503
          0.03351  3.80839  4.53074  0.61958  0.77255  0.48576  0.95510
     28   2.58929  4.36940  3.24976  3.14188  4.28221  0.83523  4.26473  3.86748  3.31425  3.52941  4.50578  3.41443  3.75846  3.64375  3.55601  2.75963  3.06560  3.40832  5.39294  4.38245     28 g x - -
          2.68618  4.42225  2.77519  2.73123  3.46354  2.40513  3.72494  3.29354  2.67741  2.69355  4.24690  2.90347  2.73739  3.18146  2.89801  2.37887  2.77519  2.98518  4.58477  3.61503
          0.03351  3.80839  4.53074  0.61958  0.77255  0.48576  0.95510
     29   2.38088  4.22532  3.37373  3.12452  3.91469  3.06626  4.14640  3.03411  3.06620  2.89981  3.95571  3.34319  3.76550  3.46463  3.32709  2.58160  1.28546  2.73596  5.35824  4.13176     29 t x - -
          2.68618  4.42225  2.77519  2.73123  3.46354  2.40513  3.72494  3.29354  2.67741  2.69355  4.24690  2.90347  2.73739  3.18146  2.89801  2.37887  2.77519  2.98518  4.58477  3.61503
          0.03351  3.80839  4.53074  0.61958  0.77255  0.48576  0.95510
     30   3.17889  4.60008  4.15032  3.85387  1.12282  3.88119  3.85245  2.71188  3.76280  2.09750  3.45251  3.94779  4.34224  3.94887  3.89833  3.45132  3.48052  2.69761  4.12292  2.49894     30 f x - -
          2.68618  4.42225  2.77519  2.73123  3.46354  2.40513  3.72494  3.29354  2.67741  2.69355  4.24690  2.90347  2.73739  3.18146  2.89801  2.37887  2.77519  2.98518  4.58477  3.61503
          0.03351  3.80839  4.53074  0.61958  0.77255  0.48576  0.95510
     31   2.42542  4.48408  2.70988  2.51096  4.15029  3.04600  3.82197  3.67146  2.70342  3.31130  4.16410  2.04881  3.69680  3.04091  3.09339  1.85593  2.81927  3.23106  5.46102  4.11267     31 s x - -
          2.68618  4.42225  2.77519  2.73123  3.46354  2.40513  3.72494  3.29354  2.67741  2.69355  4.24690  2.90347  2.73739  3.18146  2.89801  2.37887  2.77519  2.98518  4.58477  3.61503
          0.03351  3.80839  4.53074  0.61958  0.77255  0.48576  0.95510
     32   3.01854  4.42020  4.39059  3.88626  2.06864  4.14069  4.27859  1.66712  3.76465  1.69769  3.04360  4.09803  4.45058  3.95532  3.94315  3.49083  3.26452  2.08747  4.67655  3.25725     32 i x - -
          2.68618  4.42225  2.77519  2.73123  3.46354  2.40513  3.72494  3.29354  2.67741  2.69355  4.24690  2.90347  2.73739  3.18146  2.89801  2.37887  2.77519  2.98518  4.58477  3.61503
          0.03351  3.80839  4.53074  0.61958  0.77255  0.48576  0.95510
     33   2.60771  4.82931  1.80530  2.24189  4.33168  3.11033  3.73789  3.81252  2.69737  3.42585  4.27895  2.76689  3.72823  2.92572  3.19895  1.93477  2.94744  3.40212  5.60394  4.20026     33 d x - -
          2.68618  4.42225  2.77519  2.73123  3.46354  2.40513  3.72494  3.29354  2.67741  2.69355  4.24690  2.90347  2.73739  3.18146  2.89801  2.37887  2.77519  2.98518  4.58477  3.61503
          0.03351  3.80839  4.53074  0.61958  0.77255  0.48576  0.95510
     34   2.28599  4.20474  3.15313  2.96740  4.01316  2.93592  4.07832  3.52777  3.03676  3.25353  4.18606  3.20153  3.66974  3.39147  3.32378  1.19199  2.76159  3.07699  5.39114  4.09669     34 s x - -
          2.68618  4.42225  2.77519  2.73123  3.46354  2.40513  3.72494  3.29354  2.67741  2.69355  4.24690  2.90347  2.73739  3.18146  2.89801  2.37887  2.77519  2.98518  4.58477  3.61503
          0.03351  3.80839  4.53074  0.61958  0.77255  0.48576  0.95510
     35   2.28599  4.20474  3.15313  2.96740  4.01316  2.93592  4.07832  3.52777  3.03676  3.25353  4.18606  3.20153  3.66974  3.39147  3.32378  1.19199  2.76159  3.07699  5.39114  4.09669     35 s x - -
          2.68618  4.42225  2.77519  2.73123  3.46354  2.40513  3.72494  3.29354  2.67741  2.69355  4.24690  2.90347  2.73739  3.18146  2.89801  2.37887  2.77519  2.98518  4.58477  3.61503
          0.03351  3.80839  4.53074  0.61958  0.77255  0.48576  0.95510
     36   2.92311  5.03735  1.01454  2.30009  4.40640  3.16420  3.87837  3.98050  2.95099  3.60099  4.57912  2.85261  3.81266  3.11848  3.45728  2.89377  3.26085  3.62704  5.58736  4.29177     36 d x - -
          2.68618  4.42225  2.77519  2.73123  3.46354  2.40513  3.72494  3.29354  2.67741  2.69355  4.24690  2.90347  2.73739  3.18146  2.89801  2.37887  2.77519  2.98518  4.58477  3.61503
          0.03351  3.80839  4.53074  0.61958  0.77255  0.48576  0.95510
     37   2.28599  4.20474  3.15313  2.96740  4.01316  2.93592  4.07832  3.52777  3.03676  3.25353  4.18606  3.20153  3.66974  3.39147  3.32378  1.19199  2.76159  3.07699  5.39114  4.09669     37 s x - -
          2.68618  4.42225  2.77519  2.73123  3.46354  2.40513  3.72494  3.29354  2.67741  2.69355  4.24690  2.90347  2.73739  3.18146  2.89801  2.37887  2.77519  2.98518  4.58477  3.61503
          0.03351  3.80839  4.53074  0.61958  0.77255  0.48576  0.95510
     38   2.83288  4.81384  2.86375  2.61915  3.97341  3.32530  3.77632  3.59581  2.44483  3.10440  4.13570  3.07769  3.87889  1.35270  2.72959  2.88411  3.13068  3.32998  5.25766  3.94763     38 q x - -
          2.68618  4.42225  2.77519  2.73123  3.46354  2.40513  3.72494  3.29354  2.67741  2.69355  4.24690  2.90347  2.73739  3.18146  2.89801  2.37887  2.77519  2.98518  4.58477  3.61503
          0.03351  3.80839  4.53074  0.61958  0.77255  0.48576  0.95510
     39   2.67118  4.43758  3.27171  3.10268  4.10073  3.12878  4.18431  3.63096  3.15473  3.26429  4.31243  3.41512  0.95588  3.54553  3.40634  2.83701  3.10805  3.28352  5.30361  4.22102     39 p x - -
          2.68618  4.42225  2.77519  2.73123  3.46354  2.40513  3.72494  3.29354  2.67741  2.69355  4.24690  2.90347  2.73739  3.18146  2.89801  2.37887  2.77519  2.98518  4.58477  3.61503
          0.03351  3.80839  4.53074  0.61958  0.77255  0.48576  0.95510
     40   3.07867  4.46711  4.46243  3.94886  3.15287  4.26986  4.62556  1.55131  3.76719  1.33510  3.02156  4.23630  4.55621  4.04341  3.96866  3.63650  3.32722  1.90418  5.13325  3.92441     40 l x - -
          2.68618  4.42225  2.77519  2.73123  3.46354  2.40513  3.72494  3.29354  2.67741  2.69355  4.24690  2.90347  2.73739  3.18146  2.89801  2.37887  2.77519  2.98518  4.58477  3.61503
          0.03351  3.80839  4.53074  0.61958  0.77255  0.48576  0.95510
     41   2.91557  4.87384  3.08714  2.72252  4.24557  3.41039  3.72746  3.67115  1.12970  3.25103  4.21733  3.14931  3.91643  2.92363  2.42483  2.96260  3.17436  3.38305  5.32773  4.13178     41 k x - -
          2.68618  4.42225  2.77519  2.73123  3.46354  2.40513  3.72494  3.29354  2.67741  2.69355  4.24690  2.90347  2.73739  3.18146  2.89801  2.37887  2.77519  2.98518  4.58477  3.61503
          0.03351  3.80839  4.53074  0.61958  0.77255  0.48576  0.95510
     42   2.95290  4.34673  4.45333  3.96013  3.41365  4.17269  4.71939  1.44074  3.83126  1.94505  3.25292  4.21634  4.53259  4.12488  4.05897  3.55171  3.22868  1.35277  5.33606  4.11820     42 v x - -
          2.68618  4.42225  2.77519  2.73123  3.46354  2.40513  3.72494  3.29354  2.67741  2.69355  4.24690  2.90347  2.73739  3.18146  2.89801  2.37887  2.77519  2.98518  4.58477  3.61503
          0.03351  3.80839  4.53074  0.61958  0.77255  0.48576  0.95510
     43   2.81020  4.86315  3.14185  2.63051  3.89720  3.47821  2.39308  3.60174  2.08299  3.12931  4.01849  3.06786  3.89786  2.77890  1.83493  2.84494  3.02740  3.30342  5.12321  3.77504     43 r x - -
          2.68618  4.42225  2.77519  2.73123  3.46354  2.40513  3.72494  3.29354  2.67741  2.69355  4.24690  2.90347  2.73739  3.18146  2.89801  2.37887  2.77519  2.98518  4.58477  3.61503
          0.03351  3.80839  4.53074  0.61958  0.77255  0.48576  0.95510
     44   3.23357  4.63032  3.99599  3.68726  2.60690  3.66065  3.82592  3.25571  3.41132  2.66106  3.89235  3.84955  4.17341  3.80241  3.55053  3.43778  3.53106  3.14428  1.02517  2.61260     44 w x - -
          2.68618  4.42225  2.77519  2.73123  3.46354  2.40513  3.72494  3.29354  2.67741  2.69355  4.24690  2.90347  2.73739  3.18146  2.89801  2.37887  2.77519  2.98518  4.58477  3.61503
          0.03351  3.80839  4.53074  0.61958  0.77255  0.48576  0.95510
     45   2.94071  4.40320  4.26725  3.77753  3.24399  4.04595  4.51510  1.96936  3.60636  1.45484  3.13880  4.05491  4.42283  3.92057  3.83339  3.42327  3.21793  1.52398  5.14784  3.91108     45 l x - -
          2.68618  4.42225  2.77519  2.73123  3.46354  2.40513  3.72494  3.29354  2.67741  2.69355  4.24690  2.90347  2.73739  3.18146  2.89801  2.37887  2.77519  2.98518  4.58477  3.61503
          0.03351  3.80839  4.53074  0.61958  0.77255  0.48576  0.95510
     46   2.92311  5.03735  1.01454  2.30009  4.40640  3.16420  3.87837  3.98050  2.95099  3.60099  4.57912  2.85261  3.81266  3.11848  3.45728  2.89377  3.26085  3.62704  5.58736  4.29177     46 d x - -
          2.68618  4.42225  2.77519  2.73123  3.46354  2.40513  3.72494  3.29354  2.67741  2.69355  4.24690  2.90347  2.73739  3.18146  2.89801  2.37887  2.77519  2.98518  4.58477  3.61503
          0.03351  3.80839  4.53074  0.61958  0.77255  0.48576  0.95510
     47   2.38088  4.22532  3.37373  3.12452  3.91469  3.06626  4.14640  3.03411  3.06620  2.89981  3.95571  3.34319  3.76550  3.46463  3.32709  2.58160  1.28546  2.73596  5.35824  4.13176     47 t x - -
          2.68618  4.42225  2.77519  2.73123  3.46354  2.40513  3.72494  3.29354  2.67741  2.69355  4.24690  2.90347  2.73739  3.18146  2.89801  2.37887  2.77519  2.98518  4.58477  3.61503
          0.03351  3.80839  4.53074  0.61958  0.77255  0.48576  0.95510
     48   2.67118  4.43758  3.27171  3.10268  4.10073  3.12878  4.18431  3.63096  3.15473  3.26429  4.31243  3.41512  0.95588  3.54553  3.40634  2.83701  3.10805  3.28352  5.30361  4.22102     48 p x - -
          2.68618  4.42225  2.77519  2.73123  3.46354  2.40513  3.72494  3.29354  2.67741  2.69355  4.24690  2.90347  2.73739  3.18146  2.89801  2.37887  2.77519  2.98518  4.58477  3.61503
          0.03351  3.80839  4.53074  0.61958  0.77255  0.48576  0.95510
     49   2.84520  5.33201  1.63237  1.59623  4.61832  3.15215  3.68671  4.10881  2.68278  3.64855  4.51141  2.63256  3.76503  2.85796  3.25031  2.74724  3.13276  3.70942  5.81138  4.34076     49 e x - -
          2.68618  4.42225  2.77519  2.73123  3.46354  2.40513  3.72494  3.29354  2.67741  2.69355  4.24690  2.90347  2.73739  3.18146  2.89801  2.37887  2.77519  2.98518  4.58477  3.61503
          0.03351  3.80839  4.53074  0.61958  0.77255  0.48576  0.95510
     50   2.48310  4.23600  3.48943  3.06741  3.52609  3.34219  3.99802  1.96587  2.97645  2.50505  3.54436  3.37051  3.89728  3.33789  3.27615  2.04614  2.82650  2.35578  5.06690  3.78249     50 i x - -
          2.68618  4.42225  2.77519  2.73123  3.46354  2.40513  3.72494  3.29354  2.67741  2.69355  4.24690  2.90347  2.73739  3.18146  2.89801  2.37887  2.77519  2.98518  4.58477  3.61503
          0.03351  3.80839  4.53074  0.61958  0.77255  0.48576  0.95510
     51   2.28599  4.20474  3.15313  2.96740  4.01316  2.93592  4.07832  3.52777  3.03676  3.25353  4.18606  3.20153  3.66974  3.39147  3.32378  1.19199  2.76159  3.07699  5.39114  4.09669     51 s x - -
          2.68618  4.42225  2.77519  2.73123  3.46354  2.40513  3.72494  3.29354  2.67741  2.69355  4.24690  2.90347  2.73739  3.18146  2.89801  2.37887  2.77519  2.98518  4.58477  3.61503
          0.03351  3.80839  4.53074  0.61958  0.77255  0.48576  0.95510
     52   2.58929  4.36940  3.24976  3.14188  4.28221  0.83523  4.26473  3.86748  3.31425  3.52941  4.50578  3.41443  3.75846  3.64375  3.55601  2.75963  3.06560  3.40832  5.39294  4.38245     52 g x - -
          2.68618  4.42225  2.77519  2.73123  3.46354  2.40513  3.72494  3.29354  2.67741  2.69355  4.24690  2.90347  2.73739  3.18146  2.89801  2.37887  2.77519  2.98518  4.58477  3.61503
          0.03351  3.80839  4.53074  0.61958  0.77255  0.48576  0.95510
     53   2.53999  4.55781  3.08871  2.65741  4.06449  3.24152  3.71000  3.51137  2.32594  3.12305  3.99318  3.05816  3.78306  2.90494  1.97352  1.98136  2.86135  3.15368  5.29662  4.01908     53 r x - -
          2.68618  4.42225  2.77519  2.73123  3.46354  2.40513  3.72494  3.29354  2.67741  2.69355  4.24690  2.90347  2.73739  3.18146  2.89801  2.37887  2.77519  2.98518  4.58477  3.61503
          0.03351  3.80839  4.53074  0.61958  0.77255  0.48576  0.95510
     54   2.42542  4.48408  2.70988  2.51096  4.15029  3.04600  3.82197  3.67146  2.70342  3.31130  4.16410  2.04881  3.69680  3.04091  3.09339  1.85593  2.81927  3.23106  5.46102  4.11267     54 s x - -
          2.68618  4.42225  2.77519  2.73123  3.46354  2.40513  3.72494  3.29354  2.67741  2.69355  4.24690  2.90347  2.73739  3.18146  2.89801  2.37887  2.77519  2.98518  4.58477  3.61503
          0.03351  3.80839  4.53074  0.61958  0.77255  0.48576  0.95510
     55   3.08469  4.56681  4.08583  3.72691  3.11381  3.89935  4.40279  2.31622  3.49522  0.95845  3.15956  4.00841  4.34677  3.87896  3.68117  3.46490  3.38246  2.33662  4.96833  3.67637     55 l x - -
          2.68618  4.42225  2.77519  2.73123  3.46354  2.40513  3.72494  3.29354  2.67741  2.69355  4.24690  2.90347  2.73739  3.18146  2.89801  2.37887  2.77519  2.98518  4.58477  3.61503
          0.03351  3.80839  4.53074  0.61958  0.77255  0.48576  0.95510
     56   2.75784  4.31972  4.03530  3.69790  3.50486  3.65597  4.51118  2.05876  3.56463  2.20413  3.48128  3.89758  4.22110  3.92973  3.78302  3.15664  3.12163  1.11004  5.27795  4.00490     56 v x - -
          2.68618  4.42225  2.77519  2.73123  3.46354  2.40513  3.72494  3.29354  2.67741  2.69355  4.24690  2.90347  2.73739  3.18146  2.89801  2.37887  2.77519  2.98518  4.58477  3.61503
          0.03351  3.80839  4.53074  0.61958  0.77255  0.48576  0.95510
     57   2.91557  4.87384  3.08714  2.72252  4.24557  3.41039  3.72746  3.67115  1.12970  3.25103  4.21733  3.14931  3.91643  2.92363  2.42483  2.96260  3.17436  3.38305  5.32773  4.13178     57 k x - -
          2.68618  4.42225  2.77519  2.73123  3.46354  2.40513  3.72494  3.29354  2.67741  2.69355  4.24690  2.90347  2.73739  3.18146  2.89801  2.37887  2.77519  2.98518  4.58477  3.61503
          0.03351  3.80839  4.53074  0.61958  0.77255  0.48576  0.95510
     58   2.93567  4.77649  3.42005  2.94650  4.11486  3.43409  3.78227  3.65333  2.21804  3.18106  4.18431  3.31043  3.94105  3.00701  1.08112  3.02376  3.20684  3.38040  5.22475  4.05755     58 r x - -
          2.68618  4.42225  2.77519  2.73123  3.46354  2.40513  3.72494  3.29354  2.67741  2.69355  4.24690  2.90347  2.73739  3.18146  2.89801  2.37887  2.77519  2.98518  4.58477  3.61503
          0.03351  3.80839  4.53074  0.61958  0.77255  0.48576  0.95510
     59   2.28599  4.20474  3.15313  2.96740  4.01316  2.93592  4.07832  3.52777  3.03676  3.25353  4.18606  3.20153  3.66974  3.39147  3.32378  1.19199  2.76159  3.07699  5.39114  4.09669     59 s x - -
          2.68618  4.42225  2.77519  2.73123  3.46354  2.40513  3.72494  3.29354  2.67741  2.69355  4.24690  2.90347  2.73739  3.18146  2.89801  2.37887  2.77519  2.98518  4.58477  3.61503
          0.03351  3.80839  4.53074  0.61958  0.77255  0.48576  0.95510
     60   1.11031  4.16266  3.39952  3.18951  3.99036  2.98856  4.21886  3.10649  3.20414  2.99084  4.03105  3.35470  3.72187  3.55158  3.45819  2.51417  2.78716  2.77211  5.42402  4.21744     60 a x - -
          2.68618  4.42225  2.77519  2.73123  3.46354  2.40513  3.72494  3.29354  2.67741  2.69355  4.24690  2.90347  2.73739  3.18146  2.89801  2.37887  2.77519  2.98518  4.58477  3.61503
          0.03351  3.80839  4.53074  0.61958  0.77255  0.48576  0.95510
     61   2.76867  4.55656  3.32570  2.87684  3.03742  3.56149  2.41053  2.98646  2.62669  1.93781  3.60111  3.26692  3.98908  3.10885  2.91393  2.91353  3.01652  2.81508  4.59596  3.09057     61 l x - -
          2.68618  4.42225  2.77519  2.73123  3.46354  2.40513  3.72494  3.29354  2.67741  2.69355  4.24690  2.90347  2.73739  3.18146  2.89801  2.37887  2.77519  2.98518  4.58477  3.61503
          0.03351  3.80839  4.53074  0.61958  0.77255  0.48576  0.95510
     62   2.20489  4.13668  3.24359  2.94753  4.05426  2.92991  4.02892  3.37171  2.95466  3.13647  4.01521  3.17429  3.64091  3.29862  3.26671  1.73621  1.87224  2.93607  5.42693  4.18186     62 s x - -
          2.68618  4.42225  2.77519  2.73123  3.46354  2.40513  3.72494  3.29354  2.67741  2.69355  4.24690  2.90347  2.73739  3.18146  2.89801  2.37887  2.77519  2.98518  4.58477  3.61503
          0.03351  3.80839  4.53074  0.61958  0.77255  0.48576  0.95510
     63   2.78736  5.08679  2.45246  1.77543  4.36519  3.27684  3.63221  3.82054  2.36374  3.35772  4.22696  2.78847  3.80399  2.08129  2.75349  2.74927  3.04113  3.47535  5.53044  4.16741     63 e x - -
          2.68618  4.42225  2.77519  2.73123  3.46354  2.40513  3.72494  3.29354  2.67741  2.69355  4.24690  2.90347  2.73739  3.18146  2.89801  2.37887  2.77519  2.98518  4.58477  3.61503
          0.03351  3.80839  4.53074  0.61958  0.77255  0.48576  0.95510
     64   2.28599  4.20474  3.15313  2.96740  4.01316  2.93592  4.07832  3.52777  3.03676  3.25353  4.18606  3.20153  3.66974  3.39147  3.32378  1.19199  2.76159  3.07699  5.39114  4.09669     64 s x - -
          2.68618  4.42225  2.77519  2.73123  3.46354  2.40513  3.72494  3.29354  2.67741  2.69355  4.24690  2.90347  2.73739  3.18146  2.89801  2.37887  2.77519  2.98518  4.58477  3.61503
          0.03351  3.80839  4.53074  0.61958  0.77255  0.48576  0.95510
     65   2.75784  4.31972  4.03530  3.69790  3.50486  3.65597  4.51118  2.05876  3.56463  2.20413  3.48128  3.89758  4.22110  3.92973  3.78302  3.15664  3.12163  1.11004  5.27795  4.00490     65 v x - -
          2.68618  4.42225  2.77519  2.73123  3.46354  2.40513  3.72494  3.29354  2.67741  2.69355  4.24690  2.90347  2.73739  3.18146  2.89801  2.37887  2.77519  2.98518  4.58477  3.61503
          0.03351  3.80839  4.53074  0.61958  0.77255  0.48576  0.95510
     66   2.51796  1.08037  4.02002  3.74616  3.75363  3.15316  4.40750  2.88810  3.57311  2.80586  3.92566  3.75027  3.85502  3.92202  3.70837  2.78924  2.97954  2.63671  5.18182  4.04137     66 c x - -
          2.68618  4.42225  2.77519  2.73123  3.46354  2.40513  3.72494  3.29354  2.67741  2.69355  4.24690  2.90347  2.73739  3.18146  2.89801  2.37887  2.77519  2.98518  4.58477  3.61503
          0.03351  3.80839  4.53074  0.61958  0.77255  0.48576  0.95510
     67   2.47246  4.19515  3.71317  3.29615  3.64932  3.34825  4.20934  2.34237  3.18894  2.45608  3.56503  3.52480  3.94836  3.54104  3.46768  2.75798  2.05457  1.67005  5.26126  4.02704     67 v x - -
          2.68618  4.42225  2.77519  2.73123  3.46354  2.40513  3.72494  3.29354  2.67741  2.69355  4.24690  2.90347  2.73739  3.18146  2.89801  2.37887  2.77519  2.98518  4.58477  3.61503
          0.03351  3.80839  4.53074  0.61958  0.77255  0.48576  0.95510
     68   2.92923  4.75570  3.06737  2.82225  3.24301  3.39609  1.28522  3.62204  2.66722  3.12353  4.16260  3.23362  3.94584  3.18806  2.93608  3.00091  3.23101  3.35853  4.70870  3.19598     68 h x - -
          2.68618  4.42225  2.77519  2.73123  3.46354  2.40513  3.72494  3.29354  2.67741  2.69355  4.24690  2.90347  2.73739  3.18146  2.89801  2.37887  2.77519  2.98518  4.58477  3.61503
          0.03351  3.80839  4.53074  0.61958  0.77255  0.48576  0.95510
     69   1.11031  4.16266  3.39952  3.18951  3.99036  2.98856  4.21886  3.10649  3.20414  2.99084  4.03105  3.35470  3.72187  3.55158  3.45819  2.51417  2.78716  2.77211  5.42402  4.21744     69 a x - -
          2.68618  4.42225  2.77519  2.73123  3.46354  2.40513  3.72494  3.29354  2.67741  2.69355  4.24690  2.90347  2.73739  3.18146  2.89801  2.37887  2.77519  2.98518  4.58477  3.61503
          0.03351  3.80839  4.53074  0.61958  0.77255  0.48576  0.95510
     70   2.58929  4.36940  3.24976  3.14188  4.28221  0.83523  4.26473  3.86748  3.31425  3.52941  4.50578  3.41443  3.75846  3.64375  3.55601  2.75963  3.06560  3.40832  5.39294  4.38245     70 g x - -
          2.68618  4.42225  2.77519  2.73123  3.46354  2.40513  3.72494  3.29354  2.67741  2.69355  4.24690  2.90347  2.73739  3.18146  2.89801  2.37887  2.77519  2.98518  4.58477  3.61503
          0.03351  3.80839  4.53074  0.61958  0.77255  0.48576  0.95510
     71   2.38088  4.22532  3.37373  3.12452  3.91469  3.06626  4.14640  3.03411  3.06620  2.89981  3.95571  3.34319  3.76550  3.46463  3.32709  2.58160  1.28546  2.73596  5.35824  4.13176     71 t x - -
          2.68618  4.42225  2.77519  2.73123  3.46354  2.40513  3.72494  3.29354  2.67741  2.69355  4.24690  2.90347  2.73739  3.18146  2.89801  2.37887  2.77519  2.98518  4.58477  3.61503
          0.03351  3.80839  4.53074  0.61958  0.77255  0.48576  0.95510
     72   1.11031  4.16266  3.39952  3.18951  3.99036  2.98856  4.21886  3.10649  3.20414  2.99084  4.03105  3.35470  3.72187  3.55158  3.45819  2.51417  2.78716  2.77211  5.42402  4.21744     72 a x - -
          2.68618  4.42225  2.77519  2.73123  3.46354  2.40513  3.72494  3.29354  2.67741  2.69355  4.24690  2.90347  2.73739  3.18146  2.89801  2.37887  2.77519  2.98518  4.58477  3.61503
          0.03351  3.80839  4.53074  0.61958  0.77255  0.48576  0.95510
     73   2.38088  4.22532  3.37373  3.12452  3.91469  3.06626  4.14640  3.03411  3.06620  2.89981  3.95571  3.34319  3.76550  3.46463  3.32709  2.58160  1.28546  2.73596  5.35824  4.13176     73 t x - -
          2.68618  4.42225  2.77519  2.73123  3.46354  2.40513  3.72494  3.29354  2.67741  2.69355  4.24690  2.90347  2.73739  3.18146  2.89801  2.37887  2.77519  2.98518  4.58477  3.61503
          0.03351  3.80839  4.53074  0.61958  0.77255  0.48576  0.95510
     74   2.58929  4.36940  3.24976  3.14188  4.28221  0.83523  4.26473  3.86748  3.31425  3.52941  4.50578  3.41443  3.75846  3.64375  3.55601  2.75963  3.06560  3.40832  5.39294  4.38245     74 g x - -
          2.68618  4.42225  2.77519  2.73123  3.46354  2.40513  3.72494  3.29354  2.67741  2.69355  4.24690  2.90347  2.73739  3.18146  2.89801  2.37887  2.77519  2.98518  4.58477  3.61503
          0.03351  3.80839  4.53074  0.61958  0.77255  0.48576  0.95510
     75   1.11031  4.16266  3.39952  3.18951  3.99036  2.98856  4.21886  3.10649  3.20414  2.99084  4.03105  3.35470  3.72187  3.55158  3.45819  2.51417  2.78716  2.77211  5.42402  4.21744     75 a x - -
          2.68618  4.42225  2.77519  2.73123  3.46354  2.40513  3.72494  3.29354  2.67741  2.69355  4.24690  2.90347  2.73739  3.18146  2.89801  2.37887  2.77519  2.98518  4.58477  3.61503
          0.03351  3.80839  4.53074  0.61958  0.77255  0.48576  0.95510
     76   2.92311  5.03735  1.01454  2.30009  4.40640  3.16420  3.87837  3.98050  2.95099  3.60099  4.57912  2.85261  3.81266  3.11848  3.45728  2.89377  3.26085  3.62704  5.58736  4.29177     76 d x - -
          2.68618  4.42225  2.77519  2.73123  3.46354  2.40513  3.72494  3.29354  2.67741  2.69355  4.24690  2.90347  2.73739  3.18146  2.89801  2.37887  2.77519  2.98518  4.58477  3.61503
          0.03351  3.80839  4.53074  0.61958  0.77255  0.48576  0.95510
     77   3.08469  4.56681  4.08583  3.72691  3.11381  3.89935  4.40279  2.31622  3.49522  0.95845  3.15956  4.00841  4.34677  3.87896  3.68117  3.46490  3.38246  2.33662  4.96833  3.67637     77 l x - -
          2.68618  4.42225  2.77519  2.73123  3.46354  2.40513  3.72494  3.29354  2.67741  2.69355  4.24690  2.90347  2.73739  3.18146  2.89801  2.37887  2.77519  2.98518  4.58477  3.61503
          0.03351  3.80839  4.53074  0.61958  0.77255  0.48576  0.95510
     78   2.92923  4.75570  3.06737  2.82225  3.24301  3.39609  1.28522  3.62204  2.66722  3.12353  4.16260  3.23362  3.94584  3.18806  2.93608  3.00091  3.23101  3.35853  4.70870  3.19598     78 h x - -
          2.68618  4.42225  2.77519  2.73123  3.46354  2.40513  3.72494  3.29354  2.67741  2.69355  4.24690  2.90347  2.73739  3.18146  2.89801  2.37887  2.77519  2.98518  4.58477  3.61503
          0.03351  3.80839  4.53074  0.61958  0.77255  0.48576  0.95510
     79   3.23357  4.63032  3.99599  3.68726  2.60690  3.66065  3.82592  3.25571  3.41132  2.66106  3.89235  3.84955  4.17341  3.80241  3.55053  3.43778  3.53106  3.14428  1.02517  2.61260     79 w x - -
          2.68618  4.42225  2.77519  2.73123  3.46354  2.40513  3.72494  3.29354  2.67741  2.69355  4.24690  2.90347  2.73739  3.18146  2.89801  2.37887  2.77519  2.98518  4.58477  3.61503
          0.03351  3.80839  4.53074  0.61958  0.77255  0.48576  0.95510
     80   3.08469  4.56681  4.08583  3.72691  3.11381  3.89935  4.40279  2.31622  3.49522  0.95845  3.15956  4.00841  4.34677  3.87896  3.68117  3.46490  3.38246  2.33662  4.96833  3.67637     80 l x - -
          2.68618  4.42225  2.77519  2.73123  3.46354  2.40513  3.72494  3.29354  2.67741  2.69355  4.24690  2.90347  2.73739  3.18146  2.89801  2.37887  2.77519  2.98518  4.58477  3.61503
          0.03351  3.80839  4.53074  0.61958  0.77255  0.48576  0.95510
     81   2.67266  4.66469  2.67738  2.55713  4.01837  3.14279  3.87335  3.71632  2.77246  3.37097  4.32772  1.27686  3.79220  3.14721  3.12388  2.74309  3.05315  3.34503  5.33189  3.97225     81 n x - -
          2.68618  4.42225  2.77519  2.73123  3.46354  2.40513  3.72494  3.29354  2.67741  2.69355  4.24690  2.90347  2.73739  3.18146  2.89801  2.37887  2.77519  2.98518  4.58477  3.61503
          0.03351  3.80839  4.53074  0.61958  0.77255  0.48576  0.95510
     82   1.55867  4.11222  3.20289  2.98061  4.17269  1.87383  4.10659  3.50570  3.08943  3.26338  4.13276  3.18222  3.61631  3.38744  3.39813  2.35632  2.66241  3.01803  5.51896  4.30623     82 a x - -
          2.68618  4.42225  2.77519  2.73123  3.46354  2.40513  3.72494  3.29354  2.67741  2.69355  4.24690  2.90347  2.73739  3.18146  2.89801  2.37887  2.77519  2.98518  4.58477  3.61503
          0.03351  3.80839  4.53074  0.61958  0.77255  0.48576  0.95510
     83   2.98131  4.41980  4.24162  3.85620  3.33257  3.99480  4.59720  1.16111  3.68296  1.93351  3.27971  4.11059  4.43351  4.03877  3.88695  3.48513  3.28221  1.84862  5.20905  3.94078     83 i x - -
          2.68618  4.42225  2.77519  2.73123  3.46354  2.40513  3.72494  3.29354  2.67741  2.69355  4.24690  2.90347  2.73739  3.18146  2.89801  2.37887  2.77519  2.98518  4.58477  3.61503
          0.03351  3.80839  4.53074  0.61958  0.77255  0.48576  0.95510
     84   2.51796  1.08037  4.02002  3.74616  3.75363  3.15316  4.40750  2.88810  3.57311  2.80586  3.92566  3.75027  3.85502  3.92202  3.70837  2.78924  2.97954  2.63671  5.18182  4.04137     84 c x - -
          2.68618  4.42225  2.77519  2.73123  3.46354  2.40513  3.72494  3.29354  2.67741  2.69355  4.24690  2.90347  2.73739  3.18146  2.89801  2.37887  2.77519  2.98518  4.58477  3.61503
          0.03351  3.80839  4.53074  0.61958  0.77255  0.48576  0.95510
     85   2.38088  4.22532  3.37373  3.12452  3.91469  3.06626  4.14640  3.03411  3.06620  2.89981  3.95571  3.34319  3.76550  3.46463  3.32709  2.58160  1.28546  2.73596  5.35824  4.13176     85 t x - -
          2.68618  4.42225  2.77519  2.73123  3.46354  2.40513  3.72494  3.29354  2.67741  2.69355  4.24690  2.90347  2.73739  3.18146  2.89801  2.37887  2.77519  2.98518  4.58477  3.61503
          0.03351  3.80839  4.53074  0.61958  0.77255  0.48576  0.95510
     86   2.58929  4.36940  3.24976  3.14188  4.28221  0.83523  4.26473  3.86748  3.31425  3.52941  4.50578  3.41443  3.75846  3.64375  3.55601  2.75963  3.06560  3.40832  5.39294  4.38245     86 g x - -
          2.68618  4.42225  2.77519  2.73123  3.46354  2.40513  3.72494  3.29354  2.67741  2.69355  4.24690  2.90347  2.73739  3.18146  2.89801  2.37887  2.77519  2.98518  4.58477  3.61503
          0.03351  3.80839  4.53074  0.61958  0.77255  0.48576  0.95510
     87   2.91557  4.87384  3.08714  2.72252  4.24557  3.41039  3.72746  3.67115  1.12970  3.25103  4.21733  3.14931  3.91643  2.92363  2.42483  2.96260  3.17436  3.38305  5.32773  4.13178     87 k x - -
          2.68618  4.42225  2.77519  2.73123  3.46354  2.40513  3.72494  3.29354  2.67741  2.69355  4.24690  2.90347  2.73739  3.18146  2.89801  2.37887  2.77519  2.98518  4.58477  3.61503
          0.03351  3.80839  4.53074  0.61958  0.77255  0.48576  0.95510
     88   2.28599  4.20474  3.15313  2.96740  4.01316  2.93592  4.07832  3.52777  3.03676  3.25353  4.18606  3.20153  3.66974  3.39147  3.32378  1.19199  2.76159  3.07699  5.39114  4.09669     88 s x - -
          2.68618  4.42225  2.77519  2.73123  3.46354  2.40513  3.72494  3.29354  2.67741  2.69355  4.24690  2.90347  2.73739  3.18146  2.89801  2.37887  2.77519  2.98518  4.58477  3.61503
          0.03351  3.80839  4.53074  0.61958  0.77255  0.48576  0.95510
     89   2.38088  4.22532  3.37373  3.12452  3.91469  3.06626  4.14640  3.03411  3.06620  2.89981  3.95571  3.34319  3.76550  3.46463  3.32709  2.58160  1.28546  2.73596  5.35824  4.13176     89 t x - -
          2.68618  4.42225  2.77519  2.73123  3.46354  2.40513  3.72494  3.29354  2.67741  2.69355  4.24690  2.90347  2.73739  3.18146  2.89801  2.37887  2.77519  2.98518  4.58477  3.61503
          0.03351  3.80839  4.53074  0.61958  0.77255  0.48576  0.95510
     90   3.15726  4.67219  3.74475  3.46341  2.29976  3.75634  3.59289  3.17566  3.32278  2.64581  3.85778  3.64645  4.23235  3.64422  3.51908  3.29987  3.44402  3.04338  3.94061  1.07944     90 y x - -
          2.68618  4.42225  2.77519  2.73123  3.46354  2.40513  3.72494  3.29354  2.67741  2.69355  4.24690  2.90347  2.73739  3.18146  2.89801  2.37887  2.77519  2.98518  4.58477  3.61503
          0.03351  3.80839  4.53074  0.61958  0.77255  0.48576  0.95510
     91   2.38088  4.22532  3.37373  3.12452  3.91469  3.06626  4.14640  3.03411  3.06620  2.89981  3.95571  3.34319  3.76550  3.46463  3.32709  2.58160  1.28546  2.73596  5.35824  4.13176     91 t x - -
          2.68618  4.42225  2.77519  2.73123  3.46354  2.40513  3.72494  3.29354  2.67741  2.69355  4.24690  2.90347  2.73739  3.18146  2.89801  2.37887  2.77519  2.98518  4.58477  3.61503
          0.03351  3.80839  4.53074  0.61958  0.77255  0.48576  0.95510
     92   2.75784  4.31972  4.03530  3.69790  3.50486  3.65597  4.51118  2.05876  3.56463  2.20413  3.48128  3.89758  4.22110  3.92973  3.78302  3.15664  3.12163  1.11004  5.27795  4.00490     92 v x - -
          2.68618  4.42225  2.77519  2.73123  3.46354  2.40513  3.72494  3.29354  2.67741  2.69355  4.24690  2.90347  2.73739  3.18146  2.89801  2.37887  2.77519  2.98518  4.58477  3.61503
          0.03351  3.80839  4.53074  0.61958  0.77255  0.48576  0.95510
     93   2.67266  4.66469  2.67738  2.55713  4.01837  3.14279  3.87335  3.71632  2.77246  3.37097  4.32772  1.27686  3.79220  3.14721  3.12388  2.74309  3.05315  3.34503  5.33189  3.97225     93 n x - -
          2.68618  4.42225  2.77519  2.73123  3.46354  2.40513  3.72494  3.29354  2.67741  2.69355  4.24690  2.90347  2.73739  3.18146  2.89801  2.37887  2.77519  2.98518  4.58477  3.61503
          0.03351  3.80839  4.53074  0.61958  0.77255  0.48576  0.95510
     94   2.51796  1.08037  4.02002  3.74616  3.75363  3.15316  4.40750  2.88810  3.57311  2.80586  3.92566  3.75027  3.85502  3.92202  3.70837  2.78924  2.97954  2.63671  5.18182  4.04137     94 c x - -
          2.68618  4.42225  2.77519  2.73123  3.46354  2.40513  3.72494  3.29354  2.67741  2.69355  4.24690  2.90347  2.73739  3.18146  2.89801  2.37887  2.77519  2.98518  4.58477  3.61503
          0.03351  3.80839  4.53074  0.61958  0.77255  0.48576  0.95510
     95   1.11031  4.16266  3.39952  3.18951  3.99036  2.98856  4.21886  3.10649  3.20414  2.99084  4.03105  3.35470  3.72187  3.55158  3.45819  2.51417  2.78716  2.77211  5.42402  4.21744     95 a x - -
          2.68618  4.42225  2.77519  2.73123  3.46354  2.40513  3.72494  3.29354  2.67741  2.69355  4.24690  2.90347  2.73739  3.18146  2.89801  2.37887  2.77519  2.98518  4.58477  3.61503
          0.03351  3.80839  4.53074  0.61958  0.77255  0.48576  0.95510
     96   2.67118  4.43758  3.27171  3.10268  4.10073  3.12878  4.18431  3.63096  3.15473  3.26429  4.31243  3.41512  0.95588  3.54553  3.40634  2.83701  3.10805  3.28352  5.30361  4.22102     96 p x - -
          2.68618  4.42225  2.77519  2.73123  3.46354  2.40513  3.72494  3.29354  2.67741  2.69355  4.24690  2.90347  2.73739  3.18146  2.89801  2.37887  2.77519  2.98518  4.58477  3.61503
          0.03351  3.80839  4.53074  0.61958  0.77255  0.48576  0.95510
     97   1.11031  4.16266  3.39952  3.18951  3.99036  2.98856  4.21886  3.10649  3.20414  2.99084  4.03105  3.35470  3.72187  3.55158  3.45819  2.51417  2.78716  2.77211  5.42402  4.21744     97 a x - -
          2.68618  4.42225  2.77519  2.73123  3.46354  2.40513  3.72494  3.29354  2.67741  2.69355  4.24690  2.90347  2.73739  3.18146  2.89801  2.37887  2.77519  2.98518  4.58477  3.61503
          0.03351  3.80839  4.53074  0.61958  0.77255  0.48576  0.95510
     98   2.58929  4.36940  3.24976  3.14188  4.28221  0.83523  4.26473  3.86748  3.31425  3.52941  4.50578  3.41443  3.75846  3.64375  3.55601  2.75963  3.06560  3.40832  5.39294  4.38245     98 g x - -
          2.68618  4.42225  2.77519  2.73123  3.46354  2.40513  3.72494  3.29354  2.67741  2.69355  4.24690  2.90347  2.73739  3.18146  2.89801  2.37887  2.77519  2.98518  4.58477  3.61503
          0.03351  3.80839  4.53074  0.61958  0.77255  0.48576  0.95510
     99   2.67266  4.66469  2.67738  2.55713  4.01837  3.14279  3.87335  3.71632  2.77246  3.37097  4.32772  1.27686  3.79220  3.14721  3.12388  2.74309  3.05315  3.34503  5.33189  3.97225     99 n x - -
          2.68618  4.42225  2.77519  2.73123  3.46354  2.40513  3.72494  3.29354  2.67741  2.69355  4.24690  2.90347  2.73739  3.18146  2.89801  2.37887  2.77519  2.98518  4.58477  3.61503
          0.03351  3.80839  4.53074  0.61958  0.77255  0.48576  0.95510
    100   2.91557  4.87384  3.08714  2.72252  4.24557  3.41039  3.72746  3.67115  1.12970  3.25103  4.21733  3.14931  3.91643  2.92363  2.42483  2.96260  3.17436  3.38305  5.32773  4.13178    100 k x - -
          2.68618  4.42225  2.77519  2.73123  3.46354  2.40513  3.72494  3.29354  2.67741  2.69355  4.24690  2.90347  2.73739  3.18146  2.89801  2.37887  2.77519  2.98518  4.58477  3.61503
          0.03351  3.80839  4.53074  0.61958  0.77255  0.48576  0.95510
    101   2.67266  4.66469  2.67738  2.55713  4.01837  3.14279  3.87335  3.71632  2.77246  3.37097  4.32772  1.27686  3.79220  3.14721  3.12388  2.74309  3.05315  3.34503  5.33189  3.97225    101 n x - -
          2.68618  4.42225  2.77519  2.73123  3.46354  2.40513  3.72494  3.29354  2.67741  2.69355  4.24690  2.90347  2.73739  3.18146  2.89801  2.37887  2.77519  2.98518  4.58477  3.61503
          0.03351  3.80839  4.53074  0.61958  0.77255  0.48576  0.95510
    102   1.11031  4.16266  3.39952  3.18951  3.99036  2.98856  4.21886  3.10649  3.20414  2.99084  4.03105  3.35470  3.72187  3.55158  3.45819  2.51417  2.78716  2.77211  5.42402  4.21744    102 a x - -
          2.68618  4.42225  2.77519  2.73123  3.46354  2.40513  3.72494  3.29354  2.67741  2.69355  4.24690  2.90347  2.73739  3.18146  2.89801  2.37887  2.77519  2.98518  4.58477  3.61503
          0.03351  3.80839  4.53074  0.61958  0.77255  0.48576  0.95510
    103   2.58929  4.36940  3.24976  3.14188  4.28221  0.83523  4.26473  3.86748  3.31425  3.52941  4.50578  3.41443  3.75846  3.64375  3.55601  2.75963  3.06560  3.40832  5.39294  4.38245    103 g x - -
          2.68618  4.42225  2.77519  2.73123  3.46354  2.40513  3.72494  3.29354  2.67741  2.69355  4.24690  2.90347  2.73739  3.18146  2.89801  2.37887  2.77519  2.98518  4.58477  3.61503
          0.03351  3.80839  4.53074  0.61958  0.77255  0.48576  0.95510
    104   2.28599  4.20474  3.15313  2.96740  4.01316  2.93592  4.07832  3.52777  3.03676  3.25353  4.18606  3.20153  3.66974  3.39147  3.32378  1.19199  2.76159  3.07699  5.39114  4.09669    104 s x - -
          2.68618  4.42225  2.77519  2.73123  3.46354  2.40513  3.72494  3.29354  2.67741  2.69355  4.24690  2.90347  2.73739  3.18146  2.89801  2.37887  2.77519  2.98518  4.58477  3.61503
          0.03351  3.80839  4.53074  0.61958  0.77255  0.48576  0.95510
    105   2.20489  4.13668  3.24359  2.94753  4.05426  2.92991  4.02892  3.37171  2.95466  3.13647  4.01521  3.17429  3.64091  3.29862  3.26671  1.73621  1.87224  2.93607  5.42693  4.18186    105 s x - -
          2.68618  4.42225  2.77519  2.73123  3.46354  2.40513  3.72494  3.29354  2.67741  2.69355  4.24690  2.90347  2.73739  3.18146  2.89801  2.37887  2.77519  2.98518  4.58477  3.61503
          0.03351  3.80839  4.53074  0.61958  0.77255  0.48576  0.95510
    106   2.92923  4.75570  3.06737  2.82225  3.24301  3.39609  1.28522  3.62204  2.66722  3.12353  4.16260  3.23362  3.94584  3.18806  2.93608  3.00091  3.23101  3.35853  4.70870  3.19598    106 h x - -
          2.68618  4.42225  2.77519  2.73123  3.46354  2.40513  3.72494  3.29354  2.67741  2.69355  4.24690  2.90347  2.73739  3.18146  2.89801  2.37887  2.77519  2.98518  4.58477  3.61503
          0.03351  3.80839  4.53074  0.61958  0.77255  0.48576  0.95510
    107   2.38088  4.22532  3.37373  3.12452  3.91469  3.06626  4.14640  3.03411  3.06620  2.89981  3.95571  3.34319  3.76550  3.46463  3.32709  2.58160  1.28546  2.73596  5.35824  4.13176    107 t x - -
          2.68618  4.42225  2.77519  2.73123  3.46354  2.40513  3.72494  3.29354  2.67741  2.69355  4.24690  2.90347  2.73739  3.18146  2.89801  2.37887  2.77519  2.98518  4.58477  3.61503
          0.03351  3.80839  4.53074  0.61958  0.77255  0.48576  0.95510
    108   2.58929  4.36940  3.24976  3.14188  4.28221  0.83523  4.26473  3.86748  3.31425  3.52941  4.50578  3.41443  3.75846  3.64375  3.55601  2.75963  3.06560  3.40832  5.39294  4.38245    108 g x - -
          2.68618  4.42225  2.77519  2.73123  3.46354  2.40513  3.72494  3.29354  2.67741  2.69355  4.24690  2.90347  2.73739  3.18146  2.89801  2.37887  2.77519  2.98518  4.58477  3.61503
          0.03351  3.80839  4.53074  0.61958  0.77255  0.48576  0.95510
    109   2.38088  4.22532  3.37373  3.12452  3.91469  3.06626  4.14640  3.03411  3.06620  2.89981  3.95571  3.34319  3.76550  3.46463  3.32709  2.58160  1.28546  2.73596  5.35824  4.13176    109 t x - -
          2.68618  4.42225  2.77519  2.73123  3.46354  2.40513  3.72494  3.29354  2.67741  2.69355  4.24690  2.90347  2.73739  3.18146  2.89801  2.37887  2.77519  2.98518  4.58477  3.61503
          0.03351  3.80839  4.53074  0.61958  0.77255  0.48576  0.95510
    110   2.51796  1.08037  4.02002  3.74616  3.75363  3.15316  4.40750  2.88810  3.57311  2.80586  3.92566  3.75027  3.85502  3.92202  3.70837  2.78924  2.97954  2.63671  5.18182  4.04137    110 c x - -
          2.68618  4.42225  2.77519  2.73123  3.46354  2.40513  3.72494  3.29354  2.67741  2.69355  4.24690  2.90347  2.73739  3.18146  2.89801  2.37887  2.77519  2.98518  4.58477  3.61503
          0.03351  3.80839  4.53074  0.61958  0.77255  0.48576  0.95510
    111   2.67118  4.43758  3.27171  3.10268  4.10073  3.12878  4.18431  3.63096  3.15473  3.26429  4.31243  3.41512  0.95588  3.54553  3.40634  2.83701  3.10805  3.28352  5.30361  4.22102    111 p x - -
          2.68618  4.42225  2.77519  2.73123  3.46354  2.40513  3.72494  3.29354  2.67741  2.69355  4.24690  2.90347  2.73739  3.18146  2.89801  2.37887  2.77519  2.98518  4.58477  3.61503
          0.03351  3.80839  4.53074  0.61958  0.77255  0.48576  0.95510
    112   1.64945  4.18842  3.18759  2.90264  4.05321  2.96815  4.01706  3.34575  2.94370  3.09721  4.00554  3.16706  2.18226  3.28113  3.26830  2.42631  2.70301  2.93914  5.42225  4.18675    112 a x - -
          2.68618  4.42225  2.77519  2.73123  3.46354  2.40513  3.72494  3.29354  2.67741  2.69355  4.24690  2.90347  2.73739  3.18146  2.89801  2.37887  2.77519  2.98518  4.58477  3.61503
          0.03351  3.80839  4.53074  0.61958  0.77255  0.48576  0.95510
    113   2.68376  4.89606  1.67793  2.23631  4.44088  2.00825  3.77846  3.93967  2.77629  3.53142  4.39574  2.77164  3.74192  2.97453  3.29087  2.67914  3.02766  3.51825  5.65639  4.29300    113 d x - -
          2.68618  4.42225  2.77519  2.73123  3.46354  2.40513  3.72494  3.29354  2.67741  2.69355  4.24690  2.90347  2.73739  3.18146  2.89801  2.37887  2.77519  2.98518  4.58477  3.61503
          0.03351  3.80839  4.53074  0.61958  0.77255  0.48576  0.95510
    114   2.78733  5.08653  2.45295  1.77720  4.36495  3.27701  3.63217  3.82025  2.36340  3.35744  4.22669  2.78869  3.80405  2.07921  2.75298  2.74931  3.04107  3.47511  5.53015  4.16724    114 e x - -
          2.68618  4.42225  2.77519  2.73123  3.46354  2.40513  3.72494  3.29354  2.67741  2.69355  4.24690  2.90347  2.73739  3.18146  2.89801  2.37887  2.77519  2.98518  4.58477  3.61503
          0.03351  3.80839  4.53074  0.61958  0.77255  0.48576  0.95510
    115   2.92311  5.03735  1.01454  2.30009  4.40640  3.16420  3.87837  3.98050  2.95099  3.60099  4.57912  2.85261  3.81266  3.11848  3.45728  2.89377  3.26085  3.62704  5.58736  4.29177    115 d x - -
          2.68618  4.42225  2.77519  2.73123  3.46354  2.40513  3.72494  3.29354  2.67741  2.69355  4.24690  2.90347  2.73739  3.18146  2.89801  2.37887  2.77519  2.98518  4.58477  3.61503
          0.03351  3.80839  4.53074  0.61958  0.77255  0.48576  0.95510
    116   2.51796  1.08037  4.02002  3.74616  3.75363  3.15316  4.40750  2.88810  3.57311  2.80586  3.92566  3.75027  3.85502  3.92202  3.70837  2.78924  2.97954  2.63671  5.18182  4.04137    116 c x - -
          2.68618  4.42225  2.77519  2.73123  3.46354  2.40513  3.72494  3.29354  2.67741  2.69355  4.24690  2.90347  2.73739  3.18146  2.89801  2.37887  2.77519  2.98518  4.58477  3.61503
          0.03351  3.80839  4.53074  0.61958  0.77255  0.48576  0.95510
    117   3.17889  4.60008  4.15032  3.85387  1.12282  3.88119  3.85245  2.71188  3.76280  2.09750  3.45251  3.94779  4.34224  3.94887  3.89833  3.45132  3.48052  2.69761  4.12292  2.49894    117 f x - -
          2.68618  4.42225  2.77519  2.73123  3.46354  2.40513  3.72494  3.29354  2.67741  2.69355  4.24690  2.90347  2.73739  3.18146  2.89801  2.37887  2.77519  2.98518  4.58477  3.61503
          0.03351  3.80839  4.53074  0.61958  0.77255  0.48576  0.95510
    118   2.83288  4.81384  2.86375  2.61915  3.97341  3.32530  3.77632  3.59581  2.44483  3.10440  4.13570  3.07769  3.87889  1.35270  2.72959  2.88411  3.13068  3.32998  5.25766  3.94763    118 q x - -
          2.68618  4.42225  2.77519  2.73123  3.46354  2.40513  3.72494  3.29354  2.67741  2.69355  4.24690  2.90347  2.73739  3.18146  2.89801  2.37887  2.77519  2.98518  4.58477  3.61503
          0.03351  3.80839  4.53074  0.61958  0.77255  0.48576  0.95510
    119   3.08469  4.56681  4.08583  3.72691  3.11381  3.89935  4.40279  2.31622  3.49522  0.95845  3.15956  4.00841  4.34677  3.87896  3.68117  3.46490  3.38246  2.33662  4.96833  3.67637    119 l x - -
          2.68618  4.42225  2.77519  2.73123  3.46354  2.40513  3.72494  3.29354  2.67741  2.69355  4.24690  2.90347  2.73739  3.18146  2.89801  2.37887  2.77519  2.98518  4.58477  3.61503
          0.03351  3.80839  4.53074  0.61958  0.77255  0.48576  0.95510
    120   2.89992  4.99376  2.46525  1.12027  4.33240  3.23467  3.81790  3.77361  2.69052  3.40180  4.38024  2.90101  3.83668  3.03593  3.09149  2.88987  3.20420  3.46469  5.51622  4.24017    120 e x - -
          2.68618  4.42225  2.77519  2.73123  3.46354  2.40513  3.72494  3.29354  2.67741  2.69355  4.24690  2.90347  2.73739  3.18146  2.89801  2.37887  2.77519  2.98518  4.58477  3.61503
          0.03351  3.80839  4.53074  0.61958  0.77255  0.48576  0.95510
    121   2.83274  4.93614  3.10911  2.60334  4.24625  3.47317  3.58021  3.69019  2.00586  3.19223  4.08027  3.04548  3.89497  2.05866  1.78561  2.85185  3.04498  3.38322  5.31387  4.06483    121 r x - -
          2.68618  4.42225  2.77519  2.73123  3.46354  2.40513  3.72494  3.29354  2.67741  2.69355  4.24690  2.90347  2.73739  3.18146  2.89801  2.37887  2.77519  2.98518  4.58477  3.61503
          0.03351  3.80839  4.53074  0.61958  0.77255  0.48576  0.95510
    122   2.75784  4.31972  4.03530  3.69790  3.50486  3.65597  4.51118  2.05876  3.56463  2.20413  3.48128  3.89758  4.22110  3.92973  3.78302  3.15664  3.12163  1.11004  5.27795  4.00490    122 v x - -
          2.68618  4.42225  2.77519  2.73123  3.46354  2.40513  3.72494  3.29354  2.67741  2.69355  4.24690  2.90347  2.73739  3.18146  2.89801  2.37887  2.77519  2.98518  4.58477  3.61503
          0.03351  3.80839  4.53074  0.61958  0.77255  0.48576  0.95510
    123   2.58929  4.36940  3.24976  3.14188  4.28221  0.83523  4.26473  3.86748  3.31425  3.52941  4.50578  3.41443  3.75846  3.64375  3.55601  2.75963  3.06560  3.40832  5.39294  4.38245    123 g x - -
          2.68618  4.42225  2.77519  2.73123  3.46354  2.40513  3.72494  3.29354  2.67741  2.69355  4.24690  2.90347  2.73739  3.18146  2.89801  2.37887  2.77519  2.98518  4.58477  3.61503
          0.03351  3.80839  4.53074  0.61958  0.77255  0.48576  0.95510
    124   2.67266  4.66469  2.67738  2.55713  4.01837  3.14279  3.87335  3.71632  2.77246  3.37097  4.32772  1.27686  3.79220  3.14721  3.12388  2.74309  3.05315  3.34503  5.33189  3.97225    124 n x - -
          2.68618  4.42225  2.77519  2.73123  3.46354  2.40513  3.72494  3.29354  2.67741  2.69355  4.24690  2.90347  2.73739  3.18146  2.89801  2.37887  2.77519  2.98518  4.58477  3.61503
          0.03351  3.80839  4.53074  0.61958  0.77255  0.48576  0.95510
    125   3.17889  4.60008  4.15032  3.85387  1.12282  3.88119  3.85245  2.71188  3.76280  2.09750  3.45251  3.94779  4.34224  3.94887  3.89833  3.45132  3.48052  2.69761  4.12292  2.49894    125 f x - -
          2.68618  4.42225  2.77519  2.73123  3.46354  2.40513  3.72494  3.29354  2.67741  2.69355  4.24690  2.90347  2.73739  3.18146  2.89801  2.37887  2.77519  2.98518  4.58477  3.61503
          0.03351  3.80839  4.53074  0.61958  0.77255  0.48576  0.95510
    126   3.23357  4.63032  3.99599  3.68726  2.60690  3.66065  3.82592  3.25571  3.41132  2.66106  3.89235  3.84955  4.17341  3.80241  3.55053  3.43778  3.53106  3.14428  1.02517  2.61260    126 w x - -
          2.68618  4.42225  2.77519  2.73123  3.46354  2.40513  3.72494  3.29354  2.67741  2.69355  4.24690  2.90347  2.73739  3.18146  2.89801  2.37887  2.77519  2.98518  4.58477  3.61503
          0.03351  3.80839  4.53074  0.61958  0.77255  0.48576  0.95510
    127   2.58929  4.36940  3.24976  3.14188  4.28221  0.83523  4.26473  3.86748  3.31425  3.52941  4.50578  3.41443  3.75846  3.64375  3.55601  2.75963  3.06560  3.40832  5.39294  4.38245    127 g x - -
          2.68618  4.42225  2.77519  2.73123  3.46354  2.40513  3.72494  3.29354  2.67741  2.69355  4.24690  2.90347  2.73739  3.18146  2.89801  2.37887  2.77519  2.98518  4.58477  3.61503
          0.03351  3.80839  4.53074  0.61958  0.77255  0.48576  0.95510
    128   2.92311  5.03735  1.01454  2.30009  4.40640  3.16420  3.87837  3.98050  2.95099  3.60099  4.57912  2.85261  3.81266  3.11848  3.45728  2.89377  3.26085  3.62704  5.58736  4.29177    128 d x - -
          2.68618  4.42225  2.77519  2.73123  3.46354  2.40513  3.72494  3.29354  2.67741  2.69355  4.24690  2.90347  2.73739  3.18146  2.89801  2.37887  2.77519  2.98518  4.58477  3.61503
          0.03351  3.80839  4.53074  0.61958  0.77255  0.48576  0.95510
    129   2.76698  4.58466  3.45912  2.89957  3.56803  3.56291  3.75512  2.93583  2.36259  1.92231  3.59192  3.28613  3.97876  3.00800  1.98128  2.92038  3.00726  2.77769  5.02155  3.73437    129 l x - -
          2.68618  4.42225  2.77519  2.73123  3.46354  2.40513  3.72494  3.29354  2.67741  2.69355  4.24690  2.90347  2.73739  3.18146  2.89801  2.37887  2.77519  2.98518  4.58477  3.61503
          0.03351  3.80839  4.53074  0.61958  0.77255  0.48576  0.95510
    130   2.89992  4.99376  2.46525  1.12027  4.33240  3.23467  3.81790  3.77361  2.69052  3.40180  4.38024  2.90101  3.83668  3.03593  3.09149  2.88987  3.20420  3.46469  5.51622  4.24017    130 e x - -
          2.68618  4.42225  2.77519  2.73123  3.46354  2.40513  3.72494  3.29354  2.67741  2.69355  4.24690  2.90347  2.73739  3.18146  2.89801  2.37887  2.77519  2.98518  4.58477  3.61503
          0.03351  3.80839  4.53074  0.61958  0.77255  0.48576  0.95510
    131   2.67118  4.43758  3.27171  3.10268  4.10073  3.12878  4.18431  3.63096  3.15473  3.26429  4.31243  3.41512  0.95588  3.54553  3.40634  2.83701  3.10805  3.28352  5.30361  4.22102    131 p x - -
          2.68618  4.42225  2.77519  2.73123  3.46354  2.40513  3.72494  3.29354  2.67741  2.69355  4.24690  2.90347  2.73739  3.18146  2.89801  2.37887  2.77519  2.98518  4.58477  3.61503
          0.03351  3.80839  4.53074  0.61958  0.77255  0.48576  0.95510
    132   2.92311  5.03735  1.01454  2.30009  4.40640  3.16420  3.87837  3.98050  2.95099  3.60099  4.57912  2.85261  3.81266  3.11848  3.45728  2.89377  3.26085  3.62704  5.58736  4.29177    132 d x - -
          2.68618  4.42225  2.77519  2.73123  3.46354  2.40513  3.72494  3.29354  2.67741  2.69355  4.24690  2.90347  2.73739  3.18146  2.89801  2.37887  2.77519  2.98518  4.58477  3.61503
          0.03351  3.80839  4.53074  0.61958  0.77255  0.48576  0.95510
    133   1.81715  4.16519  3.73030  3.34088  3.68968  3.28928  4.25566  2.35850  3.26307  2.49616  3.60493  3.53304  3.92114  3.59374  3.53644  2.71382  2.83074  1.65616  5.30567  4.07484    133 v x - -
          2.68618  4.42225  2.77519  2.73123  3.46354  2.40513  3.72494  3.29354  2.67741  2.69355  4.24690  2.90347  2.73739  3.18146  2.89801  2.37887  2.77519  2.98518  4.58477  3.61503
          0.03351  3.80839  4.53074  0.61958  0.77255  0.48576  0.95510
    134   2.38088  4.22532  3.37373  3.12452  3.91469  3.06626  4.14640  3.03411  3.06620  2.89981  3.95571  3.34319  3.76550  3.46463  3.32709  2.58160  1.28546  2.73596  5.35824  4.13176    134 t x - -
          2.68618  4.42225  2.77519  2.73123  3.46354  2.40513  3.72494  3.29354  2.67741  2.69355  4.24690  2.90347  2.73739  3.18146  2.89801  2.37887  2.77519  2.98518  4.58477  3.61503
          0.03351  3.80839  4.53074  0.61958  0.77255  0.48576  0.95510
    135   2.51796  1.08037  4.02002  3.74616  3.75363  3.15316  4.40750  2.88810  3.57311  2.80586  3.92566  3.75027  3.85502  3.92202  3.70837  2.78924  2.97954  2.63671  5.18182  4.04137    135 c x - -
          2.68618  4.42225  2.77519  2.73123  3.46354  2.40513  3.72494  3.29354  2.67741  2.69355  4.24690  2.90347  2.73739  3.18146  2.89801  2.37887  2.77519  2.98518  4.58477  3.61503
          0.03351  3.80839  4.53074  0.61958  0.77255  0.48576  0.95510
    136   1.58805  4.08989  3.26838  3.00636  4.10872  2.87642  4.09032  3.42887  3.05694  3.20072  4.07284  3.19062  3.61451  3.37066  3.36144  1.68395  2.63695  2.95850  5.48380  4.24868    136 a x - -
          2.68618  4.42225  2.77519  2.73123  3.46354  2.40513  3.72494  3.29354  2.67741  2.69355  4.24690  2.90347  2.73739  3.18146  2.89801  2.37887  2.77519  2.98518  4.58477  3.61503
          0.03351  3.80839  4.53074  0.61958  0.77255  0.48576  0.95510
    137   2.66426  4.74611  2.88096  2.51991  4.17480  3.29993  3.67628  3.58022  1.77914  3.17667  4.05344  2.98379  2.39069  2.85468  2.62101  2.71415  2.94607  3.24521  5.35658  4.08399    137 k x - -
          2.68618  4.42225  2.77519  2.73123  3.46354  2.40513  3.72494  3.29354  2.67741  2.69355  4.24690  2.90347  2.73739  3.18146  2.89801  2.37887  2.77519  2.98518  4.58477  3.61503
          0.03351  3.80839  4.53074  0.61958  0.77255  0.48576  0.95510
    138   2.28599  4.20474  3.15313  2.96740  4.01316  2.93592  4.07832  3.52777  3.03676  3.25353  4.18606  3.20153  3.66974  3.39147  3.32378  1.19199  2.76159  3.07699  5.39114  4.09669    138 s x - -
          2.68618  4.42225  2.77519  2.73123  3.46354  2.40513  3.72494  3.29354  2.67741  2.69355  4.24690  2.90347  2.73739  3.18146  2.89801  2.37887  2.77519  2.98518  4.58477  3.61503
          0.03351  3.80839  4.53074  0.61958  0.77255  0.48576  0.95510
    139   2.46988  4.53217  2.63558  2.48021  4.24595  2.00982  3.84570  3.76345  2.75455  3.39004  4.24620  1.96325  3.70295  3.06570  3.15629  2.55095  2.86742  3.31046  5.52037  4.19585    139 n x - -
          2.68618  4.42225  2.77519  2.73123  3.46354  2.40513  3.72494  3.29354  2.67741  2.69355  4.24690  2.90347  2.73739  3.18146  2.89801  2.37887  2.77519  2.98518  4.58477  3.61503
          0.03351  3.80839  4.53074  0.61958  0.77255  0.48576  0.95510
    140   2.38088  4.22532  3.37373  3.12452  3.91469  3.06626  4.14640  3.03411  3.06620  2.89981  3.95571  3.34319  3.76550  3.46463  3.32709  2.58160  1.28546  2.73596  5.35824  4.13176    140 t x - -
          2.68618  4.42225  2.77519  2.73123  3.46354  2.40513  3.72494  3.29354  2.67741  2.69355  4.24690  2.90347  2.73739  3.18146  2.89801  2.37887  2.77519  2.98518  4.58477  3.61503
          0.03351  3.80839  4.53074  0.61958  0.77255  0.48576  0.95510
    141   2.75784  4.31972  4.03530  3.69790  3.50486  3.65597  4.51118  2.05876  3.56463  2.20413  3.48128  3.89758  4.22110  3.92973  3.78302  3.15664  3.12163  1.11004  5.27795  4.00490    141 v x - -
          2.68618  4.42225  2.77519  2.73123  3.46354  2.40513  3.72494  3.29354  2.67741  2.69355  4.24690  2.90347  2.73739  3.18146  2.89801  2.37887  2.77519  2.98518  4.58477  3.61503
          0.03351  3.80839  4.53074  0.61958  0.77255  0.48576  0.95510
    142   3.17889  4.60008  4.15032  3.85387  1.12282  3.88119  3.85245  2.71188  3.76280  2.09750  3.45251  3.94779  4.34224  3.94887  3.89833  3.45132  3.48052  2.69761  4.12292  2.49894    142 f x - -
          2.68618  4.42225  2.77519  2.73123  3.46354  2.40513  3.72494  3.29354  2.67741  2.69355  4.24690  2.90347  2.73739  3.18146  2.89801  2.37887  2.77519  2.98518  4.58477  3.61503
          0.03351  3.80839  4.53074  0.61958  0.77255  0.48576  0.95510
    143   2.92311  5.03735  1.01454  2.30009  4.40640  3.16420  3.87837  3.98050  2.95099  3.60099  4.57912  2.85261  3.81266  3.11848  3.45728  2.89377  3.26085  3.62704  5.58736  4.29177    143 d x - -
          2.68618  4.42225  2.77519  2.73123  3.46354  2.40513  3.72494  3.29354  2.67741  2.69355  4.24690  2.90347  2.73739  3.18146  2.89801  2.37887  2.77519  2.98518  4.58477  3.61503
          0.03351  3.80839  4.53074  0.61958  0.77255  0.48576  0.95510
    144   1.11031  4.16266  3.39952  3.18951  3.99036  2.98856  4.21886  3.10649  3.20414  2.99084  4.03105  3.35470  3.72187  3.55158  3.45819  2.51417  2.78716  2.77211  5.42402  4.21744    144 a x - -
          2.68618  4.42225  2.77519  2.73123  3.46354  2.40513  3.72494  3.29354  2.67741  2.69355  4.24690  2.90347  2.73739  3.18146  2.89801  2.37887  2.77519  2.98518  4.58477  3.61503
          0.03351  3.80839  4.53074  0.61958  0.77255  0.48576  0.95510
    145   1.81952  4.16538  3.73116  3.34168  3.68924  3.29030  4.25624  2.35698  3.26379  2.49530  3.60437  3.53388  3.92193  3.59446  3.53708  2.71481  2.83126  1.65384  5.30564  4.07482    145 v x - -
          2.68618  4.42225  2.77519  2.73123  3.46354  2.40513  3.72494  3.29354  2.67741  2.69355  4.24690  2.90347  2.73739  3.18146  2.89801  2.37887  2.77519  2.98518  4.58477  3.61503
          0.03351  3.80839  4.53074  0.61958  0.77255  0.48576  0.95510
    146   2.92311  5.03735  1.01454  2.30009  4.40640  3.16420  3.87837  3.98050  2.95099  3.60099  4.57912  2.85261  3.81266  3.11848  3.45728  2.89377  3.26085  3.62704  5.58736  4.29177    146 d x - -
          2.68618  4.42225  2.77519  2.73123  3.46354  2.40513  3.72494  3.29354  2.67741  2.69355  4.24690  2.90347  2.73739  3.18146  2.89801  2.37887  2.77519  2.98518  4.58477  3.61503
          0.03351  3.80839  4.53074  0.61958  0.77255  0.48576  0.95510
    147   2.60758  4.59001  2.09045  2.52385  3.87203  3.30431  3.81116  2.93301  2.73774  2.85356  3.83689  3.00930  3.83927  3.03332  3.17276  2.71382  2.91058  2.03995  5.30647  3.96657    147 v x - -
          2.68618  4.42225  2.77519  2.73123  3.46354  2.40513  3.72494  3.29354  2.67741  2.69355  4.24690  2.90347  2.73739  3.18146  2.89801  2.37887  2.77519  2.98518  4.58477  3.61503
          0.03351  3.80839  4.53074  0.61958  0.77255  0.48576  0.95510
    148   2.91557  4.87384  3.08714  2.72252  4.24557  3.41039  3.72746  3.67115  1.12970  3.25103  4.21733  3.14931  3.91643  2.92363  2.42483  2.96260  3.17436  3.38305  5.32773  4.13178    148 k x - -
          2.68618  4.42225  2.77519  2.73123  3.46354  2.40513  3.72494  3.29354  2.67741  2.69355  4.24690  2.90347  2.73739  3.18146  2.89801  2.37887  2.77519  2.98518  4.58477  3.61503
          0.03351  3.80839  4.53074  0.61958  0.77255  0.48576  0.95510
    149   2.61725  4.72164  2.63821  1.86699  4.12992  3.23229  3.72031  3.41334  2.53666  3.12515  4.02210  2.89409  3.78258  2.90955  2.93959  2.66699  2.14392  3.09879  5.42015  4.09543    149 e x - -
          2.68618  4.42225  2.77519  2.73123  3.46354  2.40513  3.72494  3.29354  2.67741  2.69355  4.24690  2.90347  2.73739  3.18146  2.89801  2.37887  2.77519  2.98518  4.58477  3.61503
          0.03351  3.80839  4.53074  0.61958  0.77255  0.48576  0.95510
    150   1.11031  4.16266  3.39952  3.18951  3.99036  2.98856  4.21886  3.10649  3.20414  2.99084  4.03105  3.35470  3.72187  3.55158  3.45819  2.51417  2.78716  2.77211  5.42402  4.21744    150 a x - -
          2.68618  4.42225  2.77519  2.73123  3.46354  2.40513  3.72494  3.29354  2.67741  2.69355  4.24690  2.90347  2.73739  3.18146  2.89801  2.37887  2.77519  2.98518  4.58477  3.61503
          0.03351  3.80839  4.53074  0.61958  0.77255  0.48576  0.95510
    151   2.38088  4.22532  3.37373  3.12452  3.91469  3.06626  4.14640  3.03411  3.06620  2.89981  3.95571  3.34319  3.76550  3.46463  3.32709  2.58160  1.28546  2.73596  5.35824  4.13176    151 t x - -
          2.68618  4.42225  2.77519  2.73123  3.46354  2.40513  3.72494  3.29354  2.67741  2.69355  4.24690  2.90347  2.73739  3.18146  2.89801  2.37887  2.77519  2.98518  4.58477  3.61503
          0.03351  3.80839  4.53074  0.61958  0.77255  0.48576  0.95510
    152   2.92923  4.75570  3.06737  2.82225  3.24301  3.39609  1.28522  3.62204  2.66722  3.12353  4.16260  3.23362  3.94584  3.18806  2.93608  3.00091  3.23101  3.35853  4.70870  3.19598    152 h x - -
          2.68618  4.42225  2.77519  2.73123  3.46354  2.40513  3.72494  3.29354  2.67741  2.69355  4.24690  2.90347  2.73739  3.18146  2.89801  2.37887  2.77519  2.98518  4.58477  3.61503
          0.03351  3.80839  4.53074  0.61958  0.77255  0.48576  0.95510
    153   2.75784  4.31972  4.03530  3.69790  3.50486  3.65597  4.51118  2.05876  3.56463  2.20413  3.48128  3.89758  4.22110  3.92973  3.78302  3.15664  3.12163  1.11004  5.27795  4.00490    153 v x - -
          2.68618  4.42225  2.77519  2.73123  3.46354  2.40513  3.72494  3.29354  2.67741  2.69355  4.24690  2.90347  2.73739  3.18146  2.89801  2.37887  2.77519  2.98518  4.58477  3.61503
          0.03351  3.80839  4.53074  0.61958  0.77255  0.48576  0.95510
    154   2.67266  4.66469  2.67738  2.55713  4.01837  3.14279  3.87335  3.71632  2.77246  3.37097  4.32772  1.27686  3.79220  3.14721  3.12388  2.74309  3.05315  3.34503  5.33189  3.97225    154 n x - -
          2.68618  4.42225  2.77519  2.73123  3.46354  2.40513  3.72494  3.29354  2.67741  2.69355  4.24690  2.90347  2.73739  3.18146  2.89801  2.37887  2.77519  2.98518  4.58477  3.61503
          0.03351  3.80839  4.53074  0.61958  0.77255  0.48576  0.95510
    155   2.58929  4.36940  3.24976  3.14188  4.28221  0.83523  4.26473  3.86748  3.31425  3.52941  4.50578  3.41443  3.75846  3.64375  3.55601  2.75963  3.06560  3.40832  5.39294  4.38245    155 g x - -
          2.68618  4.42225  2.77519  2.73123  3.46354  2.40513  3.72494  3.29354  2.67741  2.69355  4.24690  2.90347  2.73739  3.18146  2.89801  2.37887  2.77519  2.98518  4.58477  3.61503
          0.03351  3.80839  4.53074  0.61958  0.77255  0.48576  0.95510
    156   2.91557  4.87384  3.08714  2.72252  4.24557  3.41039  3.72746  3.67115  1.12970  3.25103  4.21733  3.14931  3.91643  2.92363  2.42483  2.96260  3.17436  3.38305  5.32773  4.13178    156 k x - -
          2.68618  4.42225  2.77519  2.73123  3.46354  2.40513  3.72494  3.29354  2.67741  2.69355  4.24690  2.90347  2.73739  3.18146  2.89801  2.37887  2.77519  2.98518  4.58477  3.61503
          0.03351  3.80839  4.53074  0.61958  0.77255  0.48576  0.95510
    157   2.95275  4.34666  4.45310  3.95990  3.41380  4.17247  4.71924  1.44190  3.83105  1.94533  3.25310  4.21611  4.53245  4.12471  4.05880  3.55148  3.22855  1.35170  5.33609  4.11818    157 v x - -
          2.68618  4.42225  2.77519  2.73123  3.46354  2.40513  3.72494  3.29354  2.67741  2.69355  4.24690  2.90347  2.73739  3.18146  2.89801  2.37887  2.77519  2.98518  4.58477  3.61503
          0.03351  3.80839  4.53074  0.61958  0.77255  0.48576  0.95510
    158   2.75784  4.31972  4.03530  3.69790  3.50486  3.65597  4.51118  2.05876  3.56463  2.20413  3.48128  3.89758  4.22110  3.92973  3.78302  3.15664  3.12163  1.11004  5.27795  4.00490    158 v x - -
          2.68618  4.42225  2.77519  2.73123  3.46354  2.40513  3.72494  3.29354  2.67741  2.69355  4.24690  2.90347  2.73739  3.18146  2.89801  2.37887  2.77519  2.98518  4.58477  3.61503
          0.03351  3.80839  4.53074  0.61958  0.77255  0.48576  0.95510
    159   2.38088  4.22532  3.37373  3.12452  3.91469  3.06626  4.14640  3.03411  3.06620  2.89981  3.95571  3.34319  3.76550  3.46463  3.32709  2.58160  1.28546  2.73596  5.35824  4.13176    159 t x - -
          2.68618  4.42225  2.77519  2.73123  3.46354  2.40513  3.72494  3.29354  2.67741  2.69355  4.24690  2.90347  2.73739  3.18146  2.89801  2.37887  2.77519  2.98518  4.58477  3.61503
          0.03351  3.80839  4.53074  0.61958  0.77255  0.48576  0.95510
    160   2.93567  4.77649  3.42005  2.94650  4.11486  3.43409  3.78227  3.65333  2.21804  3.18106  4.18431  3.31043  3.94105  3.00701  1.08112  3.02376  3.20684  3.38040  5.22475  4.05755    160 r x - -
          2.68618  4.42225  2.77519  2.73123  3.46354  2.40513  3.72494  3.29354  2.67741  2.69355  4.24690  2.90347  2.73739  3.18146  2.89801  2.37887  2.77519  2.98518  4.58477  3.61503
          0.03351  3.80839  4.53074  0.61958  0.77255  0.48576  0.95510
    161   1.96104  4.70733  2.59652  1.83895  4.15994  3.19871  3.74405  3.43859  2.59381  3.16073  4.05968  2.88374  3.77222  2.93755  3.00924  2.65552  2.92170  3.11420  5.45639  4.12723    161 e x - -
          2.68618  4.42225  2.77519  2.73123  3.46354  2.40513  3.72494  3.29354  2.67741  2.69355  4.24690  2.90347  2.73739  3.18146  2.89801  2.37887  2.77519  2.98518  4.58477  3.61503
          0.03351  3.80839  4.53074  0.61958  0.77255  0.48576  0.95510
    162   2.58929  4.36940  3.24976  3.14188  4.28221  0.83523  4.26473  3.86748  3.31425  3.52941  4.50578  3.41443  3.75846  3.64375  3.55601  2.75963  3.06560  3.40832  5.39294  4.38245    162 g x - -
          2.68618  4.42225  2.77519  2.73123  3.46354  2.40513  3.72494  3.29354  2.67741  2.69355  4.24690  2.90347  2.73739  3.18146  2.89801  2.37887  2.77519  2.98518  4.58477  3.61503
          0.03351  3.80839  4.53074  0.61958  0.77255  0.48576  0.95510
    163   2.91557  4.87384  3.08714  2.72252  4.24557  3.41039  3.72746  3.67115  1.12970  3.25103  4.21733  3.14931  3.91643  2.92363  2.42483  2.96260  3.17436  3.38305  5.32773  4.13178    163 k x - -
          2.68618  4.42225  2.77519  2.73123  3.46354  2.40513  3.72494  3.29354  2.67741  2.69355  4.24690  2.90347  2.73739  3.18146  2.89801  2.37887  2.77519  2.98518  4.58477  3.61503
          0.03351  3.80839  4.53074  0.61958  0.77255  0.48576  0.95510
    164   2.67118  4.43758  3.27171  3.10268  4.10073  3.12878  4.18431  3.63096  3.15473  3.26429  4.31243  3.41512  0.95588  3.54553  3.40634  2.83701  3.10805  3.28352  5.30361  4.22102    164 p x - -
          2.68618  4.42225  2.77519  2.73123  3.46354  2.40513  3.72494  3.29354  2.67741  2.69355  4.24690  2.90347  2.73739  3.18146  2.89801  2.37887  2.77519  2.98518  4.58477  3.61503
          0.03351  3.80839  4.53074  0.61958  0.77255  0.48576  0.95510
    165   2.46957  4.53165  2.63598  2.48061  4.24586  2.00694  3.84595  3.76332  2.75488  3.38999  4.24615  1.96573  3.70286  3.06601  3.15653  2.55076  2.86723  3.31024  5.52034  4.19593    165 n x - -
          2.68618  4.42225  2.77519  2.73123  3.46354  2.40513  3.72494  3.29354  2.67741  2.69355  4.24690  2.90347  2.73739  3.18146  2.89801  2.37887  2.77519  2.98518  4.58477  3.61503
          0.03351  3.80839  4.53074  0.61958  0.77255  0.48576  0.95510
    166   2.48982  4.25076  3.43135  3.04284  3.58503  2.22630  4.00694  1.94025  2.98407  2.55791  3.59107  3.35446  3.88197  3.34025  3.28632  2.72353  2.83925  2.41294  5.10182  3.83827    166 i x - -
          2.68618  4.42225  2.77519  2.73123  3.46354  2.40513  3.72494  3.29354  2.67741  2.69355  4.24690  2.90347  2.73739  3.18146  2.89801  2.37887  2.77519  2.98518  4.58477  3.61503
          0.03351  3.80839  4.53074  0.61958  0.77255  0.48576  0.95510
    167   2.59892  4.68477  2.69570  2.45653  4.17117  2.13959  3.73945  3.65843  2.51128  3.25096  4.12603  2.92835  3.76584  2.04783  2.87428  2.65381  2.92710  3.28588  5.41319  4.10107    167 q x - -
          2.68618  4.42225  2.77519  2.73123  3.46354  2.40513  3.72494  3.29354  2.67741  2.69355  4.24690  2.90347  2.73739  3.18146  2.89801  2.37887  2.77519  2.98518  4.58477  3.61503
          0.03351  3.80839  4.53074  0.61958  0.77255  0.48576  0.95510
    168   1.91186  4.49018  3.18204  2.73281  4.00421  3.24869  3.75520  3.33085  2.38868  3.00378  3.91317  3.11327  3.79469  2.96117  1.98763  2.64212  2.85162  3.01027  5.27822  4.02718    168 a x - -
          2.68618  4.42225  2.77519  2.73123  3.46354  2.40513  3.72494  3.29354  2.67741  2.69355  4.24690  2.90347  2.73739  3.18146  2.89801  2.37887  2.77519  2.98518  4.58477  3.61503
          0.03351  3.80839  4.53074  0.61958  0.77255  0.48576  0.95510
    169   2.91759  4.99823  3.28852  2.69217  4.39950  3.54331  3.55958  3.76731  1.52445  3.25762  4.13779  3.10443  3.93647  2.70656  1.67203  2.93117  3.10473  3.45963  5.33940  4.14852    169 k x - -
          2.68618  4.42225  2.77519  2.73123  3.46354  2.40513  3.72494  3.29354  2.67741  2.69355  4.24690  2.90347  2.73739  3.18146  2.89801  2.37887  2.77519  2.98518  4.58477  3.61503
          0.03351  3.80839  4.53074  0.61958  0.77255  0.48576  0.95510
    170   3.08469  4.56681  4.08583  3.72691  3.11381  3.89935  4.40279  2.31622  3.49522  0.95845  3.15956  4.00841  4.34677  3.87896  3.68117  3.46490  3.38246  2.33662  4.96833  3.67637    170 l x - -
          2.68618  4.42225  2.77519  2.73123  3.46354  2.40513  3.72494  3.29354  2.67741  2.69355  4.24690  2.90347  2.73739  3.18146  2.89801  2.37887  2.77519  2.98518  4.58477  3.61503
          0.03351  3.80839  4.53074  0.61958  0.77255  0.48576  0.95510
    171   2.98131  4.41980  4.24162  3.85620  3.33257  3.99480  4.59720  1.16111  3.68296  1.93351  3.27971  4.11059  4.43351  4.03877  3.88695  3.48513  3.28221  1.84862  5.20905  3.94078    171 i x - -
          2.68618  4.42225  2.77519  2.73123  3.46354  2.40513  3.72494  3.29354  2.67741  2.69355  4.24690  2.90347  2.73739  3.18146  2.89801  2.37887  2.77519  2.98518  4.58477  3.61503
          0.03351  3.80839  4.53074  0.61958  0.77255  0.48576  0.95510
    172   2.93567  4.77649  3.42005  2.94650  4.11486  3.43409  3.78227  3.65333  2.21804  3.18106  4.18431  3.31043  3.94105  3.00701  1.08112  3.02376  3.20684  3.38040  5.22475  4.05755    172 r x - -
          2.68618  4.42225  2.77519  2.73123  3.46354  2.40513  3.72494  3.29354  2.67741  2.69355  4.24690  2.90347  2.73739  3.18146  2.89801  2.37887  2.77519  2.98518  4.58477  3.61503
          0.03351  3.80839  4.53074  0.61958  0.77255  0.48576  0.95510
    173   3.08469  4.56681  4.08583  3.72691  3.11381  3.89935  4.40279  2.31622  3.49522  0.95845  3.15956  4.00841  4.34677  3.87896  3.68117  3.46490  3.38246  2.33662  4.96833  3.67637    173 l x - -
          2.68618  4.42225  2.77519  2.73123  3.46354  2.40513  3.72494  3.29354  2.67741  2.69355  4.24690  2.90347  2.73739  3.18146  2.89801  2.37887  2.77519  2.98518  4.58477  3.61503
          0.03351  3.80839  4.53074  0.61958  0.77255  0.48576  0.95510
    174   2.91557  4.87384  3.08714  2.72252  4.24557  3.41039  3.72746  3.67115  1.12970  3.25103  4.21733  3.14931  3.91643  2.92363  2.42483  2.96260  3.17436  3.38305  5.32773  4.13178    174 k x - -
          2.68618  4.42225  2.77519  2.73123  3.46354  2.40513  3.72494  3.29354  2.67741  2.69355  4.24690  2.90347  2.73739  3.18146  2.89801  2.37887  2.77519  2.98518  4.58477  3.61503
          0.03351  3.80839  4.53074  0.61958  0.77255  0.48576  0.95510
    175   1.11031  4.16266  3.39952  3.18951  3.99036  2.98856  4.21886  3.10649  3.20414  2.99084  4.03105  3.35470  3.72187  3.55158  3.45819  2.51417  2.78716  2.77211  5.42402  4.21744    175 a x - -
          2.68618  4.42225  2.77519  2.73123  3.46354  2.40513  3.72494  3.29354  2.67741  2.69355  4.24690  2.90347  2.73739  3.18146  2.89801  2.37887  2.77519  2.98518  4.58477  3.61503
          0.03351  3.80839  4.53074  0.61958  0.77255  0.48576  0.95510
    176   2.83288  4.81384  2.86375  2.61915  3.97341  3.32530  3.77632  3.59581  2.44483  3.10440  4.13570  3.07769  3.87889  1.35270  2.72959  2.88411  3.13068  3.32998  5.25766  3.94763    176 q x - -
          2.68618  4.42225  2.77519  2.73123  3.46354  2.40513  3.72494  3.29354  2.67741  2.69355  4.24690  2.90347  2.73739  3.18146  2.89801  2.37887  2.77519  2.98518  4.58477  3.61503
          0.03351  3.80839  4.53074  0.61958  0.77255  0.48576  0.95510
    177   2.75784  4.31972  4.03530  3.69790  3.50486  3.65597  4.51118  2.05876  3.56463  2.20413  3.48128  3.89758  4.22110  3.92973  3.78302  3.15664  3.12163  1.11004  5.27795  4.00490    177 v x - -
          2.68618  4.42225  2.77519  2.73123  3.46354  2.40513  3.72494  3.29354  2.67741  2.69355  4.24690  2.90347  2.73739  3.18146  2.89801  2.37887  2.77519  2.98518  4.58477  3.61503
          0.03351  3.80839  4.53074  0.61958  0.77255  0.48576  0.95510
    178   3.15726  4.67219  3.74475  3.46341  2.29976  3.75634  3.59289  3.17566  3.32278  2.64581  3.85778  3.64645  4.23235  3.64422  3.51908  3.29987  3.44402  3.04338  3.94061  1.07944    178 y x - -
          2.68618  4.42225  2.77519  2.73123  3.46354  2.40513  3.72494  3.29354  2.67741  2.69355  4.24690  2.90347  2.73739  3.18146  2.89801  2.37887  2.77519  2.98518  4.58477  3.61503
          0.03351  3.80839  4.53074  0.61958  0.77255  0.48576  0.95510
    179   2.93567  4.77649  3.42005  2.94650  4.11486  3.43409  3.78227  3.65333  2.21804  3.18106  4.18431  3.31043  3.94105  3.00701  1.08112  3.02376  3.20684  3.38040  5.22475  4.05755    179 r x - -
          2.68618  4.42225  2.77519  2.73123  3.46354  2.40513  3.72494  3.29354  2.67741  2.69355  4.24690  2.90347  2.73739  3.18146  2.89801  2.37887  2.77519  2.98518  4.58477  3.61503
          0.03351  3.80839  4.53074  0.61958  0.77255  0.48576  0.95510
    180   2.93567  4.77649  3.42005  2.94650  4.11486  3.43409  3.78227  3.65333  2.21804  3.18106  4.18431  3.31043  3.94105  3.00701  1.08112  3.02376  3.20684  3.38040  5.22475  4.05755    180 r x - -
          2.68618  4.42225  2.77519  2.73123  3.46354  2.40513  3.72494  3.29354  2.67741  2.69355  4.24690  2.90347  2.73739  3.18146  2.89801  2.37887  2.77519  2.98518  4.58477  3.61503
          0.03351  3.80839  4.53074  0.61958  0.77255  0.48576  0.95510
    181   2.92311  5.03735  1.01454  2.30009  4.40640  3.16420  3.87837  3.98050  2.95099  3.60099  4.57912  2.85261  3.81266  3.11848  3.45728  2.89377  3.26085  3.62704  5.58736  4.29177    181 d x - -
          2.68618  4.42225  2.77519  2.73123  3.46354  2.40513  3.72494  3.29354  2.67741  2.69355  4.24690  2.90347  2.73739  3.18146  2.89801  2.37887  2.77519  2.98518  4.58477  3.61503
          0.03351  3.80839  4.53074  0.61958  0.77255  0.48576  0.95510
    182   2.58929  4.36940  3.24976  3.14188  4.28221  0.83523  4.26473  3.86748  3.31425  3.52941  4.50578  3.41443  3.75846  3.64375  3.55601  2.75963  3.06560  3.40832  5.39294  4.38245    182 g x - -
          2.68618  4.42225  2.77519  2.73123  3.46354  2.40513  3.72494  3.29354  2.67741  2.69355  4.24690  2.90347  2.73739  3.18146  2.89801  2.37887  2.77519  2.98518  4.58477  3.61503
          0.03351  3.80839  4.53074  0.61958  0.77255  0.48576  0.95510
    183   2.92923  4.75570  3.06737  2.82225  3.24301  3.39609  1.28522  3.62204  2.66722  3.12353  4.16260  3.23362  3.94584  3.18806  2.93608  3.00091  3.23101  3.35853  4.70870  3.19598    183 h x - -
          2.68618  4.42225  2.77519  2.73123  3.46354  2.40513  3.72494  3.29354  2.67741  2.69355  4.24690  2.90347  2.73739  3.18146  2.89801  2.37887  2.77519  2.98518  4.58477  3.61503
          0.03351  3.80839  4.53074  0.61958  0.77255  0.48576  0.95510
    184   3.15726  4.67219  3.74475  3.46341  2.29976  3.75634  3.59289  3.17566  3.32278  2.64581  3.85778  3.64645  4.23235  3.64422  3.51908  3.29987  3.44402  3.04338  3.94061  1.07944    184 y x - -
          2.68618  4.42225  2.77519  2.73123  3.46354  2.40513  3.72494  3.29354  2.67741  2.69355  4.24690  2.90347  2.73739  3.18146  2.89801  2.37887  2.77519  2.98518  4.58477  3.61503
          0.03351  3.80839  4.53074  0.61958  0.77255  0.48576  0.95510
    185   2.58929  4.36940  3.24976  3.14188  4.28221  0.83523  4.26473  3.86748  3.31425  3.52941  4.50578  3.41443  3.75846  3.64375  3.55601  2.75963  3.06560  3.40832  5.39294  4.38245    185 g x - -
          2.68618  4.42225  2.77519  2.73123  3.46354  2.40513  3.72494  3.29354  2.67741  2.69355  4.24690  2.90347  2.73739  3.18146  2.89801  2.37887  2.77519  2.98518  4.58477  3.61503
          0.03351  3.80839  4.53074  0.61958  0.77255  0.48576  0.95510
    186   2.83288  4.81384  2.86375  2.61915  3.97341  3.32530  3.77632  3.59581  2.44483  3.10440  4.13570  3.07769  3.87889  1.35270  2.72959  2.88411  3.13068  3.32998  5.25766  3.94763    186 q x - -
          2.68618  4.42225  2.77519  2.73123  3.46354  2.40513  3.72494  3.29354  2.67741  2.69355  4.24690  2.90347  2.73739  3.18146  2.89801  2.37887  2.77519  2.98518  4.58477  3.61503
          0.03351  3.80839  4.53074  0.61958  0.77255  0.48576  0.95510
    187   2.38088  4.22532  3.37373  3.12452  3.91469  3.06626  4.14640  3.03411  3.06620  2.89981  3.95571  3.34319  3.76550  3.46463  3.32709  2.58160  1.28546  2.73596  5.35824  4.13176    187 t x - -
          2.68618  4.42225  2.77519  2.73123  3.46354  2.40513  3.72494  3.29354  2.67741  2.69355  4.24690  2.90347  2.73739  3.18146  2.89801  2.37887  2.77519  2.98518  4.58477  3.61503
          0.03351  3.80839  4.53074  0.61958  0.77255  0.48576  0.95510
    188   2.28599  4.20474  3.15313  2.96740  4.01316  2.93592  4.07832  3.52777  3.03676  3.25353  4.18606  3.20153  3.66974  3.39147  3.32378  1.19199  2.76159  3.07699  5.39114  4.09669    188 s x - -
          2.68618  4.42225  2.77519  2.73123  3.46354  2.40513  3.72494  3.29354  2.67741  2.69355  4.24690  2.90347  2.73739  3.18146  2.89801  2.37887  2.77519  2.98518  4.58477  3.61503
          0.03351  3.80839  4.53074  0.61958  0.77255  0.48576  0.95510
    189   2.93567  4.77649  3.42005  2.94650  4.11486  3.43409  3.78227  3.65333  2.21804  3.18106  4.18431  3.31043  3.94105  3.00701  1.08112  3.02376  3.20684  3.38040  5.22475  4.05755    189 r x - -
          2.68618  4.42225  2.77519  2.73123  3.46354  2.40513  3.72494  3.29354  2.67741  2.69355  4.24690  2.90347  2.73739  3.18146  2.89801  2.37887  2.77519  2.98518  4.58477  3.61503
          0.03351  3.80839  4.53074  0.61958  0.77255  0.48576  0.95510
    190   2.92069  4.48020  3.98129  3.57113  3.18275  3.78627  4.32118  2.35208  3.34223  1.78828  1.50662  3.85616  4.24761  3.72903  3.55483  3.26253  3.22531  2.35043  5.01429  3.76968    190 m x - -
          2.68618  4.42225  2.77519  2.73123  3.46354  2.40513  3.72494  3.29354  2.67741  2.69355  4.24690  2.90347  2.73739  3.18146  2.89801  2.37887  2.77519  2.98518  4.58477  3.61503
          0.03351  3.80839  4.53074  0.61958  0.77255  0.48576  0.95510
    191   2.58929  4.36940  3.24976  3.14188  4.28221  0.83523  4.26473  3.86748  3.31425  3.52941  4.50578  3.41443  3.75846  3.64375  3.55601  2.75963  3.06560  3.40832  5.39294  4.38245    191 g x - -
          2.68618  4.42225  2.77519  2.73123  3.46354  2.40513  3.72494  3.29354  2.67741  2.69355  4.24690  2.90347  2.73739  3.18146  2.89801  2.37887  2.77519  2.98518  4.58477  3.61503
          0.03351  3.80839  4.53074  0.61958  0.77255  0.48576  0.95510
    192   3.17889  4.60008  4.15032  3.85387  1.12282  3.88119  3.85245  2.71188  3.76280  2.09750  3.45251  3.94779  4.34224  3.94887  3.89833  3.45132  3.48052  2.69761  4.12292  2.49894    192 f x - -
          2.68618  4.42225  2.77519  2.73123  3.46354  2.40513  3.72494  3.29354  2.67741  2.69355  4.24690  2.90347  2.73739  3.18146  2.89801  2.37887  2.77519  2.98518  4.58477  3.61503
          0.03351  3.80839  4.53074  0.61958  0.77255  0.48576  0.95510
    193   3.17889  4.60008  4.15032  3.85387  1.12282  3.88119  3.85245  2.71188  3.76280  2.09750  3.45251  3.94779  4.34224  3.94887  3.89833  3.45132  3.48052  2.69761  4.12292  2.49894    193 f x - -
          2.68618  4.42225  2.77519  2.73123  3.46354  2.40513  3.72494  3.29354  2.67741  2.69355  4.24690  2.90347  2.73739  3.18146  2.89801  2.37887  2.77519  2.98518  4.58477  3.61503
          0.03351  3.80839  4.53074  0.61958  0.77255  0.48576  0.95510
    194   2.93567  4.77649  3.42005  2.94650  4.11486  3.43409  3.78227  3.65333  2.21804  3.18106  4.18431  3.31043  3.94105  3.00701  1.08112  3.02376  3.20684  3.38040  5.22475  4.05755    194 r x - -
          2.68618  4.42225  2.77519  2.73123  3.46354  2.40513  3.72494  3.29354  2.67741  2.69355  4.24690  2.90347  2.73739  3.18146  2.89801  2.37887  2.77519  2.98518  4.58477  3.61503
          0.03351  3.80839  4.53074  0.61958  0.77255  0.48576  0.95510
    195   2.67266  4.66469  2.67738  2.55713  4.01837  3.14279  3.87335  3.71632  2.77246  3.37097  4.32772  1.27686  3.79220  3.14721  3.12388  2.74309  3.05315  3.34503  5.33189  3.97225    195 n x - -
          2.68618  4.42225  2.77519  2.73123  3.46354  2.40513  3.72494  3.29354  2.67741  2.69355  4.24690  2.90347  2.73739  3.18146  2.89801  2.37887  2.77519  2.98518  4.58477  3.61503
          0.03351  3.80839  4.53074  0.61958  0.77255  0.48576  0.95510
    196   2.58929  4.36940  3.24976  3.14188  4.28221  0.83523  4.26473  3.86748  3.31425  3.52941  4.50578  3.41443  3.75846  3.64375  3.55601  2.75963  3.06560  3.40832  5.39294  4.38245    196 g x - -
          2.68618  4.42225  2.77519  2.73123  3.46354  2.40513  3.72494  3.29354  2.67741  2.69355  4.24690  2.90347  2.73739  3.18146  2.89801  2.37887  2.77519  2.98518  4.58477  3.61503
          0.03351  3.80839  4.53074  0.61958  0.77255  0.48576  0.95510
    197   2.80641  5.07347  2.58596  1.82477  4.40567  3.32896  3.61177  3.80800  1.77035  3.35240  4.21149  2.84427  3.82633  2.76619  2.57625  2.77627  3.04480  3.46578  5.50030  4.18192    197 k x - -
          2.68618  4.42225  2.77519  2.73123  3.46354  2.40513  3.72494  3.29354  2.67741  2.69355  4.24690  2.90347  2.73739  3.18146  2.89801  2.37887  2.77519  2.98518  4.58477  3.61503
          0.03351  3.80839  4.53074  0.61958  0.77255  0.48576  0.95510
    198   2.89992  4.99376  2.46525  1.12027  4.33240  3.23467  3.81790  3.77361  2.69052  3.40180  4.38024  2.90101  3.83668  3.03593  3.09149  2.88987  3.20420  3.46469  5.51622  4.24017    198 e x - -
          2.68618  4.42225  2.77519  2.73123  3.46354  2.40513  3.72494  3.29354  2.67741  2.69355  4.24690  2.90347  2.73739  3.18146  2.89801  2.37887  2.77519  2.98518  4.58477  3.61503
          0.03351  3.80839  4.53074  0.61958  0.77255  0.48576  0.95510
    199   2.64314  4.55822  2.94964  2.03050  3.80062  3.39243  3.81208  2.81372  2.65336  2.72184  3.72852  3.08907  3.88732  3.03919  3.02734  2.77562  2.92342  2.01442  5.24247  3.94347    199 v x - -
          2.68618  4.42225  2.77519  2.73123  3.46354  2.40513  3.72494  3.29354  2.67741  2.69355  4.24690  2.90347  2.73739  3.18146  2.89801  2.37887  2.77519  2.98518  4.58477  3.61503
          0.03351  3.80839  4.53074  0.61958  0.77255  0.48576  0.95510
    200   3.15726  4.67219  3.74475  3.46341  2.29976  3.75634  3.59289  3.17566  3.32278  2.64581  3.85778  3.64645  4.23235  3.64422  3.51908  3.29987  3.44402  3.04338  3.94061  1.07944    200 y x - -
          2.68618  4.42225  2.77519  2.73123  3.46354  2.40513  3.72494  3.29354  2.67741  2.69355  4.24690  2.90347  2.73739  3.18146  2.89801  2.37887  2.77519  2.98518  4.58477  3.61503
          0.03351  3.80839  4.53074  0.61958  0.77255  0.48576  0.95510
    201   2.61005  4.63307  2.79749  2.53086  3.83334  2.12325  2.26332  3.57046  2.57185  3.16818  4.05232  2.98808  3.78749  2.98346  2.93158  2.68114  2.93178  3.22037  5.17637  3.79129    201 g x - -
          2.68618  4.42225  2.77519  2.73123  3.46354  2.40513  3.72494  3.29354  2.67741  2.69355  4.24690  2.90347  2.73739  3.18146  2.89801  2.37887  2.77519  2.98518  4.58477  3.61503
          0.03351  3.80839  4.53074  0.61958  0.77255  0.48576  0.95510
    202   2.98131  4.41980  4.24162  3.85620  3.33257  3.99480  4.59720  1.16111  3.68296  1.93351  3.27971  4.11059  4.43351  4.03877  3.88695  3.48513  3.28221  1.84862  5.20905  3.94078    202 i x - -
          2.68618  4.42225  2.77519  2.73123  3.46354  2.40513  3.72494  3.29354  2.67741  2.69355  4.24690  2.90347  2.73739  3.18146  2.89801  2.37887  2.77519  2.98518  4.58477  3.61503
          0.03351  3.80839  4.53074  0.61958  0.77255  0.48576  0.95510
    203   2.77672  5.16936  1.67608  2.10132  4.48990  3.14110  3.69783  4.03393  2.68510  3.58975  4.44868  1.94674  3.75608  2.87722  3.23107  2.71143  3.08135  3.62732  5.72360  4.26150    203 d x - -
          2.68618  4.42225  2.77519  2.73123  3.46354  2.40513  3.72494  3.29354  2.67741  2.69355  4.24690  2.90347  2.73739  3.18146  2.89801  2.37887  2.77519  2.98518  4.58477  3.61503
          0.03351  3.80839  4.53074  0.61958  0.77255  0.48576  0.95510
    204   2.67266  4.66469  2.67738  2.55713  4.01837  3.14279  3.87335  3.71632  2.77246  3.37097  4.32772  1.27686  3.79220  3.14721  3.12388  2.74309  3.05315  3.34503  5.33189  3.97225    204 n x - -
          2.68618  4.42225  2.77519  2.73123  3.46354  2.40513  3.72494  3.29354  2.67741  2.69355  4.24690  2.90347  2.73739  3.18146  2.89801  2.37887  2.77519  2.98518  4.58477  3.61503
          0.03351  3.80839  4.53074  0.61958  0.77255  0.48576  0.95510
    205   2.75784  4.31972  4.03530  3.69790  3.50486  3.65597  4.51118  2.05876  3.56463  2.20413  3.48128  3.89758  4.22110  3.92973  3.78302  3.15664  3.12163  1.11004  5.27795  4.00490    205 v x - -
          2.68618  4.42225  2.77519  2.73123  3.46354  2.40513  3.72494  3.29354  2.67741  2.69355  4.24690  2.90347  2.73739  3.18146  2.89801  2.37887  2.77519  2.98518  4.58477  3.61503
          0.03351  3.80839  4.53074  0.61958  0.77255  0.48576  0.95510
    206   1.11031  4.16266  3.39952  3.18951  3.99036  2.98856  4.21886  3.10649  3.20414  2.99084  4.03105  3.35470  3.72187  3.55158  3.45819  2.51417  2.78716  2.77211  5.42402  4.21744    206 a x - -
          2.68618  4.42225  2.77519  2.73123  3.46354  2.40513  3.72494  3.29354  2.67741  2.69355  4.24690  2.90347  2.73739  3.18146  2.89801  2.37887  2.77519  2.98518  4.58477  3.61503
          0.03351  3.80839  4.53074  0.61958  0.77255  0.48576  0.95510
    207   2.28599  4.20474  3.15313  2.96740  4.01316  2.93592  4.07832  3.52777  3.03676  3.25353  4.18606  3.20153  3.66974  3.39147  3.32378  1.19199  2.76159  3.07699  5.39114  4.09669    207 s x - -
          2.68618  4.42225  2.77519  2.73123  3.46354  2.40513  3.72494  3.29354  2.67741  2.69355  4.24690  2.90347  2.73739  3.18146  2.89801  2.37887  2.77519  2.98518  4.58477  3.61503
          0.03351  3.80839  4.53074  0.61958  0.77255  0.48576  0.95510
    208   2.92069  4.48020  3.98129  3.57113  3.18275  3.78627  4.32118  2.35208  3.34223  1.78828  1.50662  3.85616  4.24761  3.72903  3.55483  3.26253  3.22531  2.35043  5.01429  3.76968    208 m x - -
          2.68618  4.42225  2.77519  2.73123  3.46354  2.40513  3.72494  3.29354  2.67741  2.69355  4.24690  2.90347  2.73739  3.18146  2.89801  2.37887  2.77519  2.98518  4.58477  3.61503
          0.03351  3.80839  4.53074  0.61958  0.77255  0.48576  0.95510
    209   2.58929  4.36940  3.24976  3.14188  4.28221  0.83523  4.26473  3.86748  3.31425  3.52941  4.50578  3.41443  3.75846  3.64375  3.55601  2.75963  3.06560  3.40832  5.39294  4.38245    209 g x - -
          2.68618  4.42225  2.77519  2.73123  3.46354  2.40513  3.72494  3.29354  2.67741  2.69355  4.24690  2.90347  2.73739  3.18146  2.89801  2.37887  2.77519  2.98518  4.58477  3.61503
          0.03351  3.80839  4.53074  0.61958  0.77255  0.48576  0.95510
    210   2.67118  4.43758  3.27171  3.10268  4.10073  3.12878  4.18431  3.63096  3.15473  3.26429  4.31243  3.41512  0.95588  3.54553  3.40634  2.83701  3.10805  3.28352  5.30361  4.22102    210 p x - -
          2.68618  4.42225  2.77519  2.73123  3.46354  2.40513  3.72494  3.29354  2.67741  2.69355  4.24690  2.90347  2.73739  3.18146  2.89801  2.37887  2.77519  2.98518  4.58477  3.61503
          0.03351  3.80839  4.53074  0.61958  0.77255  0.48576  0.95510
    211   2.38088  4.22532  3.37373  3.12452  3.91469  3.06626  4.14640  3.03411  3.06620  2.89981  3.95571  3.34319  3.76550  3.46463  3.32709  2.58160  1.28546  2.73596  5.35824  4.13176    211 t x - -
          2.68618  4.42225  2.77519  2.73123  3.46354  2.40513  3.72494  3.29354  2.67741  2.69355  4.24690  2.90347  2.73739  3.18146  2.89801  2.37887  2.77519  2.98518  4.58477  3.61503
          0.03351  3.80839  4.53074  0.61958  0.77255  0.48576  0.95510
    212   3.23357  4.63032  3.99599  3.68726  2.60690  3.66065  3.82592  3.25571  3.41132  2.66106  3.89235  3.84955  4.17341  3.80241  3.55053  3.43778  3.53106  3.14428  1.02517  2.61260    212 w x - -
          2.68618  4.42225  2.77519  2.73123  3.46354  2.40513  3.72494  3.29354  2.67741  2.69355  4.24690  2.90347  2.73739  3.18146  2.89801  2.37887  2.77519  2.98518  4.58477  3.61503
          0.03351  3.80839  4.53074  0.61958  0.77255  0.48576  0.95510
    213   2.67266  4.66469  2.67738  2.55713  4.01837  3.14279  3.87335  3.71632  2.77246  3.37097  4.32772  1.27686  3.79220  3.14721  3.12388  2.74309  3.05315  3.34503  5.33189  3.97225    213 n x - -
          2.68618  4.42225  2.77519  2.73123  3.46354  2.40513  3.72494  3.29354  2.67741  2.69355  4.24690  2.90347  2.73739  3.18146  2.89801  2.37887  2.77519  2.98518  4.58477  3.61503
          0.03351  3.80839  4.53074  0.61958  0.77255  0.48576  0.95510
    214   3.17889  4.60008  4.15032  3.85387  1.12282  3.88119  3.85245  2.71188  3.76280  2.09750  3.45251  3.94779  4.34224  3.94887  3.89833  3.45132  3.48052  2.69761  4.12292  2.49894    214 f x - -
          2.68618  4.42225  2.77519  2.73123  3.46354  2.40513  3.72494  3.29354  2.67741  2.69355  4.24690  2.90347  2.73739  3.18146  2.89801  2.37887  2.77519  2.98518  4.58477  3.61503
          0.03351  3.80839  4.53074  0.61958  0.77255  0.48576  0.95510
    215   2.92311  5.03735  1.01454  2.30009  4.40640  3.16420  3.87837  3.98050  2.95099  3.60099  4.57912  2.85261  3.81266  3.11848  3.45728  2.89377  3.26085  3.62704  5.58736  4.29177    215 d x - -
          2.68618  4.42225  2.77519  2.73123  3.46354  2.40513  3.72494  3.29354  2.67741  2.69355  4.24690  2.90347  2.73739  3.18146  2.89801  2.37887  2.77519  2.98518  4.58477  3.61503
          0.03351  3.80839  4.53074  0.61958  0.77255  0.48576  0.95510
    216   2.67118  4.43758  3.27171  3.10268  4.10073  3.12878  4.18431  3.63096  3.15473  3.26429  4.31243  3.41512  0.95588  3.54553  3.40634  2.83701  3.10805  3.28352  5.30361  4.22102    216 p x - -
          2.68618  4.42225  2.77519  2.73123  3.46354  2.40513  3.72494  3.29354  2.67741  2.69355  4.24690  2.90347  2.73739  3.18146  2.89801  2.37887  2.77519  2.98518  4.58477  3.61503
          0.03351  3.80839  4.53074  0.61958  0.77255  0.48576  0.95510
    217   2.28599  4.20474  3.15313  2.96740  4.01316  2.93592  4.07832  3.52777  3.03676  3.25353  4.18606  3.20153  3.66974  3.39147  3.32378  1.19199  2.76159  3.07699  5.39114  4.09669    217 s x - -
          2.68618  4.42225  2.77519  2.73123  3.46354  2.40513  3.72494  3.29354  2.67741  2.69355  4.24690  2.90347  2.73739  3.18146  2.89801  2.37887  2.77519  2.98518  4.58477  3.61503
          0.03351  3.80839  4.53074  0.61958  0.77255  0.48576  0.95510
    218   2.48310  4.23600  3.48943  3.06741  3.52609  3.34219  3.99802  1.96587  2.97645  2.50505  3.54436  3.37051  3.89728  3.33789  3.27615  2.04614  2.82650  2.35578  5.06690  3.78249    218 i x - -
          2.68618  4.42225  2.77519  2.73123  3.46354  2.40513  3.72494  3.29354  2.67741  2.69355  4.24690  2.90347  2.73739  3.18146  2.89801  2.37887  2.77519  2.98518  4.58477  3.61503
          0.03351  3.80839  4.53074  0.61958  0.77255  0.48576  0.95510
    219   2.92311  5.03735  1.01454  2.30009  4.40640  3.16420  3.87837  3.98050  2.95099  3.60099  4.57912  2.85261  3.81266  3.11848  3.45728  2.89377  3.26085  3.62704  5.58736  4.29177    219 d x - -
          2.68618  4.42225  2.77519  2.73123  3.46354  2.40513  3.72494  3.29354  2.67741  2.69355  4.24690  2.90347  2.73739  3.18146  2.89801  2.37887  2.77519  2.98518  4.58477  3.61503
          0.03351  3.80839  4.53074  0.61958  0.77255  0.48576  0.95510
    220   2.77339  4.90564  2.81042  2.46071  3.83551  3.39047  2.42725  3.62965  2.24974  3.15792  4.04958  2.94767  3.85566  2.10748  2.56650  2.78461  3.01037  3.32170  5.13999  3.72186    220 q x - -
          2.68618  4.42225  2.77519  2.73123  3.46354  2.40513  3.72494  3.29354  2.67741  2.69355  4.24690  2.90347  2.73739  3.18146  2.89801  2.37887  2.77519  2.98518  4.58477  3.61503
          0.03351  3.80839  4.53074  0.61958  0.77255  0.48576  0.95510
    221   2.28599  4.20474  3.15313  2.96740  4.01316  2.93592  4.07832  3.52777  3.03676  3.25353  4.18606  3.20153  3.66974  3.39147  3.32378  1.19199  2.76159  3.07699  5.39114  4.09669    221 s x - -
          2.68618  4.42225  2.77519  2.73123  3.46354  2.40513  3.72494  3.29354  2.67741  2.69355  4.24690  2.90347  2.73739  3.18146  2.89801  2.37887  2.77519  2.98518  4.58477  3.61503
          0.03351  3.80839  4.53074  0.61958  0.77255  0.48576  0.95510
    222   3.17889  4.60008  4.15032  3.85387  1.12282  3.88119  3.85245  2.71188  3.76280  2.09750  3.45251  3.94779  4.34224  3.94887  3.89833  3.45132  3.48052  2.69761  4.12292  2.49894    222 f x - -
          2.68618  4.42225  2.77519  2.73123  3.46354  2.40513  3.72494  3.29354  2.67741  2.69355  4.24690  2.90347  2.73739  3.18146  2.89801  2.37887  2.77519  2.98518  4.58477  3.61503
          0.03351  3.80839  4.53074  0.61958  0.77255  0.48576  0.95510
    223   2.28599  4.20474  3.15313  2.96740  4.01316  2.93592  4.07832  3.52777  3.03676  3.25353  4.18606  3.20153  3.66974  3.39147  3.32378  1.19199  2.76159  3.07699  5.39114  4.09669    223 s x - -
          2.68618  4.42225  2.77519  2.73123  3.46354  2.40513  3.72494  3.29354  2.67741  2.69355  4.24690  2.90347  2.73739  3.18146  2.89801  2.37887  2.77519  2.98518  4.58477  3.61503
          0.03351  3.80839  4.53074  0.61958  0.77255  0.48576  0.95510
    224   3.17889  4.60008  4.15032  3.85387  1.12282  3.88119  3.85245  2.71188  3.76280  2.09750  3.45251  3.94779  4.34224  3.94887  3.89833  3.45132  3.48052  2.69761  4.12292  2.49894    224 f x - -
          2.68618  4.42225  2.77519  2.73123  3.46354  2.40513  3.72494  3.29354  2.67741  2.69355  4.24690  2.90347  2.73739  3.18146  2.89801  2.37887  2.77519  2.98518  4.58477  3.61503
          0.03351  3.80839  4.53074  0.61958  0.77255  0.48576  0.95510
    225   3.17889  4.60008  4.15032  3.85387  1.12282  3.88119  3.85245  2.71188  3.76280  2.09750  3.45251  3.94779  4.34224  3.94887  3.89833  3.45132  3.48052  2.69761  4.12292  2.49894    225 f x - -
          2.68618  4.42225  2.77519  2.73123  3.46354  2.40513  3.72494  3.29354  2.67741  2.69355  4.24690  2.90347  2.73739  3.18146  2.89801  2.37887  2.77519  2.98518  4.58477  3.61503
          0.03351  3.80839  4.53074  0.61958  0.77255  0.48576  0.95510
    226   3.17889  4.60008  4.15032  3.85387  1.12282  3.88119  3.85245  2.71188  3.76280  2.09750  3.45251  3.94779  4.34224  3.94887  3.89833  3.45132  3.48052  2.69761  4.12292  2.49894    226 f x - -
          2.68618  4.42225  2.77519  2.73123  3.46354  2.40513  3.72494  3.29354  2.67741  2.69355  4.24690  2.90347  2.73739  3.18146  2.89801  2.37887  2.77519  2.98518  4.58477  3.61503
          0.03351  3.80839  4.53074  0.61958  0.77255  0.48576  0.95510
    227   2.38088  4.22532  3.37373  3.12452  3.91469  3.06626  4.14640  3.03411  3.06620  2.89981  3.95571  3.34319  3.76550  3.46463  3.32709  2.58160  1.28546  2.73596  5.35824  4.13176    227 t x - -
          2.68618  4.42225  2.77519  2.73123  3.46354  2.40513  3.72494  3.29354  2.67741  2.69355  4.24690  2.90347  2.73739  3.18146  2.89801  2.37887  2.77519  2.98518  4.58477  3.61503
          0.03351  3.80839  4.53074  0.61958  0.77255  0.48576  0.95510
    228   2.67118  4.43758  3.27171  3.10268  4.10073  3.12878  4.18431  3.63096  3.15473  3.26429  4.31243  3.41512  0.95588  3.54553  3.40634  2.83701  3.10805  3.28352  5.30361  4.22102    228 p x - -
          2.68618  4.42225  2.77519  2.73123  3.46354  2.40513  3.72494  3.29354  2.67741  2.69355  4.24690  2.90347  2.73739  3.18146  2.89801  2.37887  2.77519  2.98518  4.58477  3.61503
          0.03351  3.80839  4.53074  0.61958  0.77255  0.48576  0.95510
    229   2.58929  4.36940  3.24976  3.14188  4.28221  0.83523  4.26473  3.86748  3.31425  3.52941  4.50578  3.41443  3.75846  3.64375  3.55601  2.75963  3.06560  3.40832  5.39294  4.38245    229 g x - -
          2.68618  4.42225  2.77519  2.73123  3.46354  2.40513  3.72494  3.29354  2.67741  2.69355  4.24690  2.90347  2.73739  3.18146  2.89801  2.37887  2.77519  2.98518  4.58477  3.61503
          0.03351  3.80839  4.53074  0.61958  0.77255  0.48576  0.95510
    230   2.67118  4.43758  3.27171  3.10268  4.10073  3.12878  4.18431  3.63096  3.15473  3.26429  4.31243  3.41512  0.95588  3.54553  3.40634  2.83701  3.10805  3.28352  5.30361  4.22102    230 p x - -
          2.68618  4.42225  2.77519  2.73123  3.46354  2.40513  3.72494  3.29354  2.67741  2.69355  4.24690  2.90347  2.73739  3.18146  2.89801  2.37887  2.77519  2.98518  4.58477  3.61503
          0.03351  3.80839  4.53074  0.61958  0.77255  0.48576  0.95510
    231   2.77654  5.16895  1.67794  2.10151  4.48953  3.14116  3.69780  4.03353  2.68492  3.58941  4.44831  1.94476  3.75607  2.87720  3.23076  2.71135  3.08117  3.62696  5.72327  4.26127    231 d x - -
          2.68618  4.42225  2.77519  2.73123  3.46354  2.40513  3.72494  3.29354  2.67741  2.69355  4.24690  2.90347  2.73739  3.18146  2.89801  2.37887  2.77519  2.98518  4.58477  3.61503
          0.03351  3.80839  4.53074  0.61958  0.77255  0.48576  0.95510
    232   1.11031  4.16266  3.39952  3.18951  3.99036  2.98856  4.21886  3.10649  3.20414  2.99084  4.03105  3.35470  3.72187  3.55158  3.45819  2.51417  2.78716  2.77211  5.42402  4.21744    232 a x - -
          2.68618  4.42225  2.77519  2.73123  3.46354  2.40513  3.72494  3.29354  2.67741  2.69355  4.24690  2.90347  2.73739  3.18146  2.89801  2.37887  2.77519  2.98518  4.58477  3.61503
          0.03351  3.80839  4.53074  0.61958  0.77255  0.48576  0.95510
    233   3.17889  4.60008  4.15032  3.85387  1.12282  3.88119  3.85245  2.71188  3.76280  2.09750  3.45251  3.94779  4.34224  3.94887  3.89833  3.45132  3.48052  2.69761  4.12292  2.49894    233 f x - -
          2.68618  4.42225  2.77519  2.73123  3.46354  2.40513  3.72494  3.29354  2.67741  2.69355  4.24690  2.90347  2.73739  3.18146  2.89801  2.37887  2.77519  2.98518  4.58477  3.61503
          0.03351  3.80839  4.53074  0.61958  0.77255  0.48576  0.95510
    234   2.93567  4.77649  3.42005  2.94650  4.11486  3.43409  3.78227  3.65333  2.21804  3.18106  4.18431  3.31043  3.94105  3.00701  1.08112  3.02376  3.20684  3.38040  5.22475  4.05755    234 r x - -
          2.68618  4.42225  2.77519  2.73123  3.46354  2.40513  3.72494  3.29354  2.67741  2.69355  4.24690  2.90347  2.73739  3.18146  2.89801  2.37887  2.77519  2.98518  4.58477  3.61503
          0.03351  3.80839  4.53074  0.61958  0.77255  0.48576  0.95510
    235   2.95290  4.34673  4.45333  3.96013  3.41365  4.17269  4.71939  1.44074  3.83126  1.94505  3.25292  4.21634  4.53259  4.12488  4.05897  3.55171  3.22868  1.35277  5.33606  4.11820    235 v x - -
          2.68618  4.42225  2.77519  2.73123  3.46354  2.40513  3.72494  3.29354  2.67741  2.69355  4.24690  2.90347  2.73739  3.18146  2.89801  2.37887  2.77519  2.98518  4.58477  3.61503
          0.03351  3.80839  4.53074  0.61958  0.77255  0.48576  0.95510
    236   2.83288  4.81384  2.86375  2.61915  3.97341  3.32530  3.77632  3.59581  2.44483  3.10440  4.13570  3.07769  3.87889  1.35270  2.72959  2.88411  3.13068  3.32998  5.25766  3.94763    236 q x - -
          2.68618  4.42225  2.77519  2.73123  3.46354  2.40513  3.72494  3.29354  2.67741  2.69355  4.24690  2.90347  2.73739  3.18146  2.89801  2.37887  2.77519  2.98518  4.58477  3.61503
          0.03351  3.80839  4.53074  0.61958  0.77255  0.48576  0.95510
    237   2.58929  4.36940  3.24976  3.14188  4.28221  0.83523  4.26473  3.86748  3.31425  3.52941  4.50578  3.41443  3.75846  3.64375  3.55601  2.75963  3.06560  3.40832  5.39294  4.38245    237 g x - -
          2.68618  4.42225  2.77519  2.73123  3.46354  2.40513  3.72494  3.29354  2.67741  2.69355  4.24690  2.90347  2.73739  3.18146  2.89801  2.37887  2.77519  2.98518  4.58477  3.61503
          0.03351  3.80839  4.53074  0.61958  0.77255  0.48576  0.95510
    238   2.38088  4.22532  3.37373  3.12452  3.91469  3.06626  4.14640  3.03411  3.06620  2.89981  3.95571  3.34319  3.76550  3.46463  3.32709  2.58160  1.28546  2.73596  5.35824  4.13176    238 t x - -
          2.68618  4.42225  2.77519  2.73123  3.46354  2.40513  3.72494  3.29354  2.67741  2.69355  4.24690  2.90347  2.73739  3.18146  2.89801  2.37887  2.77519  2.98518  4.58477  3.61503
          0.03351  3.80839  4.53074  0.61958  0.77255  0.48576  0.95510
    239   3.07867  4.46711  4.46243  3.94886  3.15287  4.26986  4.62556  1.55131  3.76719  1.33510  3.02156  4.23630  4.55621  4.04341  3.96866  3.63650  3.32722  1.90418  5.13325  3.92441    239 l x - -
          2.68618  4.42225  2.77519  2.73123  3.46354  2.40513  3.72494  3.29354  2.67741  2.69355  4.24690  2.90347  2.73739  3.18146  2.89801  2.37887  2.77519  2.98518  4.58477  3.61503
          0.03351  3.80839  4.53074  0.61958  0.77255  0.48576  0.95510
    240   2.67266  4.66469  2.67738  2.55713  4.01837  3.14279  3.87335  3.71632  2.77246  3.37097  4.32772  1.27686  3.79220  3.14721  3.12388  2.74309  3.05315  3.34503  5.33189  3.97225    240 n x - -
          2.68618  4.42225  2.77519  2.73123  3.46354  2.40513  3.72494  3.29354  2.67741  2.69355  4.24690  2.90347  2.73739  3.18146  2.89801  2.37887  2.77519  2.98518  4.58477  3.61503
          0.03351  3.80839  4.53074  0.61958  0.77255  0.48576  0.95510
    241   3.08469  4.56681  4.08583  3.72691  3.11381  3.89935  4.40279  2.31622  3.49522  0.95845  3.15956  4.00841  4.34677  3.87896  3.68117  3.46490  3.38246  2.33662  4.96833  3.67637    241 l x - -
          2.68618  4.42225  2.77519  2.73123  3.46354  2.40513  3.72494  3.29354  2.67741  2.69355  4.24690  2.90347  2.73739  3.18146  2.89801  2.37887  2.77519  2.98518  4.58477  3.61503
          0.03351  3.80839  4.53074  0.61958  0.77255  0.48576  0.95510
    242   1.11031  4.16266  3.39952  3.18951  3.99036  2.98856  4.21886  3.10649  3.20414  2.99084  4.03105  3.35470  3.72187  3.55158  3.45819  2.51417  2.78716  2.77211  5.42402  4.21744    242 a x - -
          2.68618  4.42225  2.77519  2.73123  3.46354  2.40513  3.72494  3.29354  2.67741  2.69355  4.24690  2.90347  2.73739  3.18146  2.89801  2.37887  2.77519  2.98518  4.58477  3.61503
          0.02268  3.79756        *  0.61958  0.77255  0.00000        *
//
