# Supplementary material for: Remote homology clustering identifies lowly conserved families of effector proteins in plant-pathogenic fungi
Source: Microb Genom. 2021 Sep 1;7(9):000637. doi: 10.1099/mgen.0.000637 (PMC8715435; doi:10.1099/mgen.0.000637)
Supplement: Supplementary material 16 [file mgen-7-0637-s0016.zip › hmms/markov-PC_07OLPP.hmm]

HMMER3/f [3.3 | Nov 2019]
NAME  markov-PC_07OLPP
LENG  179
ALPH  amino
RF    yes
MM    no
CONS  yes
CS    no
MAP   yes
DATE  Thu Jul 23 09:38:32 2020
NSEQ  56
EFFN  3.865723
CKSUM 2387652716
STATS LOCAL MSV      -10.3258  0.70679
STATS LOCAL VITERBI  -11.4217  0.70679
STATS LOCAL FORWARD   -4.7231  0.70679
HMM          A        C        D        E        F        G        H        I        K        L        M        N        P        Q        R        S        T        V        W        Y   
            m->m     m->i     m->d     i->m     i->i     d->m     d->d
  COMPO   2.51058  4.16096  3.00311  2.76418  3.26061  2.95566  3.67640  2.79993  2.87314  2.53349  3.78705  3.00773  3.22158  2.96097  2.67821  2.66478  2.70410  2.71717  4.35126  3.50069
          2.68644  4.42251  2.77546  2.73149  3.46282  2.40539  3.72521  3.29201  2.67767  2.69348  4.24442  2.90332  2.73697  3.18173  2.89796  2.37889  2.77546  2.98545  4.58503  3.61529
          0.52410  2.02283  1.28869  1.67828  0.20665  0.00000        *
      1   3.26538  4.77508  4.45441  3.91095  3.36202  4.28045  2.98099  2.94221  3.59329  2.05407  0.90621  4.16681  4.63174  3.97836  3.78716  3.60589  3.49886  2.90415  5.05446  3.69772     11 m x - -
          2.68618  4.42225  2.77519  2.73123  3.46354  2.40513  3.72494  3.29354  2.67741  2.69355  4.24690  2.90347  2.73739  3.18146  2.89801  2.37887  2.77519  2.98518  4.58477  3.61503
          0.01233  4.79731  5.51965  0.61958  0.77255  0.83342  0.57015
      2   3.13814  5.46900  3.49531  2.40869  4.86684  3.86107  3.51486  4.27071  1.69007  3.45666  3.61114  3.34341  4.22683  3.01207  1.19315  3.11327  3.33414  3.89427  5.80743  4.52957     12 r x - -
          2.68618  4.42225  2.77519  2.73123  3.46354  2.40513  3.72494  3.29354  2.67741  2.69355  4.24690  2.90347  2.73739  3.18146  2.89801  2.37887  2.77519  2.98518  4.58477  3.61503
          0.01194  4.82943  5.55177  0.61958  0.77255  0.60399  0.79103
      3   1.74293  3.96821  4.10584  3.52843  2.07228  3.67326  4.22872  2.90485  3.44360  2.64195  2.39720  3.03927  4.31737  3.70085  3.27957  2.70421  3.11837  2.70131  5.04424  3.29077     13 a x - -
          2.68618  4.42225  2.77519  2.73123  3.46354  2.40513  3.72494  3.29354  2.67741  2.69355  4.24690  2.90347  2.73739  3.18146  2.89801  2.37887  2.77519  2.98518  4.58477  3.61503
          0.40920  4.97117  1.11206  0.61958  0.77255  0.35049  1.21856
      4   2.79789  4.49959  3.70642  3.13465  1.89349  3.78147  3.62327  2.99372  3.05272  2.51957  2.42342  3.52909  4.15926  2.78030  2.47833  2.75390  3.02862  2.77236  5.06956  3.83142     14 f x - -
          2.68601  4.42237  2.77532  2.73135  3.46366  2.40525  3.72473  3.29366  2.67753  2.69367  4.24702  2.90359  2.73752  3.18139  2.89813  2.37883  2.77416  2.98530  4.58489  3.61515
          0.32172  1.60591  2.59842  0.67868  0.70782  0.51159  0.91515
      5   2.91854  4.57604  3.02487  3.31990  1.72252  3.91853  4.15698  2.82391  3.24231  1.89260  3.63229  3.69369  4.29196  3.54476  2.10381  3.17583  3.14958  2.81912  5.10295  3.84171     17 f x - -
          2.68618  4.42225  2.77519  2.73123  3.46354  2.40513  3.72494  3.29354  2.67741  2.69355  4.24690  2.90347  2.73739  3.18146  2.89801  2.37887  2.77519  2.98518  4.58477  3.61503
          0.22205  4.89606  1.65211  0.61958  0.77255  0.51997  0.90273
      6   2.57762  4.42607  3.03571  3.35587  2.38674  3.66960  3.69632  2.89657  3.29414  1.31816  3.53617  3.69198  4.23426  3.56514  3.58337  3.12271  2.78952  2.68867  5.01978  3.80243     18 l x - -
          2.68618  4.42225  2.77519  2.73123  3.46354  2.40513  3.72494  3.29354  2.67741  2.69355  4.24690  2.90347  2.73739  3.18146  2.89801  2.37887  2.77519  2.98518  4.58477  3.61503
          0.01206  4.81999  5.54233  0.61958  0.77255  0.25465  1.49249
      7   2.39669  4.60620  3.90090  3.33112  1.96536  3.22734  3.79028  2.97909  3.27575  2.30717  3.71249  3.71158  4.31503  3.56757  2.17762  2.80437  2.29802  2.75971  5.19503  3.97001     19 f x - -
          2.68618  4.42225  2.77519  2.73123  3.46354  2.40513  3.72494  3.29354  2.67741  2.69355  4.24690  2.90347  2.73739  3.18146  2.89801  2.37887  2.77519  2.98518  4.58477  3.61503
          0.00925  5.08397  5.80632  0.61958  0.77255  0.48576  0.95510
      8   2.02682  4.38534  4.71133  4.11027  1.75352  4.11511  4.43613  2.26582  3.94200  2.14042  2.91815  4.20036  3.71551  4.11476  2.94546  2.89203  3.06526  2.44276  5.00329  3.49703     20 f x - -
          2.68618  4.42225  2.77519  2.73123  3.46354  2.40513  3.72494  3.29354  2.67741  2.69355  4.24690  2.90347  2.73739  3.18146  2.89801  2.37887  2.77519  2.98518  4.58477  3.61503
          0.01821  5.13048  4.41217  0.61958  0.77255  0.48576  0.95510
      9   1.99374  3.87319  4.42794  3.20046  1.22481  4.07039  4.37612  2.54467  3.37947  2.54523  3.56355  4.05129  4.44131  3.94377  3.90297  3.35707  3.01535  2.69233  5.06205  3.86956     21 f x - -
          2.68618  4.42225  2.77519  2.73123  3.46354  2.40513  3.72494  3.29354  2.67741  2.69355  4.24690  2.90347  2.73739  3.18146  2.89801  2.37887  2.77519  2.98518  4.58477  3.61503
          0.00891  5.12118  5.84352  0.61958  0.77255  0.51507  0.90996
     10   2.96257  4.05073  4.35612  3.77198  1.24720  3.72973  3.90603  2.48966  3.40050  2.43765  3.57332  3.15364  3.61358  3.89380  3.86566  2.75747  3.03876  2.49469  5.06838  3.87324     22 f x - -
          2.68618  4.42225  2.77519  2.73123  3.46354  2.40513  3.72494  3.29354  2.67741  2.69355  4.24690  2.90347  2.73739  3.18146  2.89801  2.37887  2.77519  2.98518  4.58477  3.61503
          0.00891  5.12118  5.84352  0.61958  0.77255  0.46786  0.98441
     11   2.93107  4.52250  4.93471  4.34550  1.10303  4.28019  4.49589  2.90469  4.15889  1.62461  3.26412  4.37526  4.63470  4.29643  4.20875  3.06948  3.36821  2.75117  4.94812  2.98483     23 f x - -
          2.68618  4.42225  2.77519  2.73123  3.46354  2.40513  3.72494  3.29354  2.67741  2.69355  4.24690  2.90347  2.73739  3.18146  2.89801  2.37887  2.77519  2.98518  4.58477  3.61503
          0.00882  5.13048  5.85282  0.61958  0.77255  0.48576  0.95510
     12   2.07725  4.39340  4.72077  4.12071  1.47749  4.12262  4.44057  2.82763  3.95184  1.90676  3.24536  4.20874  4.48901  4.12374  4.03810  2.85490  2.86573  2.64082  5.00282  2.76941     24 f x - -
          2.68618  4.42225  2.77519  2.73123  3.46354  2.40513  3.72494  3.29354  2.67741  2.69355  4.24690  2.90347  2.73739  3.18146  2.89801  2.37887  2.77519  2.98518  4.58477  3.61503
          0.00882  5.13048  5.85282  0.61958  0.77255  0.48576  0.95510
     13   1.41967  3.27810  4.83934  4.23271  2.75173  4.14320  4.47518  2.09920  4.04246  2.28193  3.49603  4.27010  4.50854  4.19508  4.09058  3.02896  2.38655  2.21798  5.00299  3.82412     25 a x - -
          2.68618  4.42225  2.77519  2.73123  3.46354  2.40513  3.72494  3.29354  2.67741  2.69355  4.24690  2.90347  2.73739  3.18146  2.89801  2.37887  2.77519  2.98518  4.58477  3.61503
          0.00882  5.13048  5.85282  0.61958  0.77255  0.48576  0.95510
     14   2.55790  4.95579  3.55995  3.00551  4.20549  3.82943  4.11142  3.17348  2.41882  3.02900  4.10088  3.47808  4.24547  3.31709  3.38703  2.19304  1.18093  3.29726  5.55280  4.26753     26 t x - -
          2.68618  4.42225  2.77519  2.73123  3.46354  2.40513  3.72494  3.29354  2.67741  2.69355  4.24690  2.90347  2.73739  3.18146  2.89801  2.37887  2.77519  2.98518  4.58477  3.61503
          0.00882  5.13048  5.85282  0.61958  0.77255  0.48576  0.95510
     15   1.08022  4.01323  4.22071  3.65917  3.77140  3.96334  3.93725  3.11390  3.57828  2.70351  3.76391  3.93494  4.40449  3.84039  3.84452  2.73975  2.34082  2.12225  5.25357  4.04844     27 a x - -
          2.68618  4.42225  2.77519  2.73123  3.46354  2.40513  3.72494  3.29354  2.67741  2.69355  4.24690  2.90347  2.73739  3.18146  2.89801  2.37887  2.77519  2.98518  4.58477  3.61503
          0.00882  5.13048  5.85282  0.61958  0.77255  0.48576  0.95510
     16   2.89479  4.42341  4.22109  4.32252  3.05498  4.22152  4.55936  2.10165  4.13154  2.00217  3.09932  4.35433  3.31868  4.28115  4.17443  3.53228  3.27777  1.07218  5.07431  3.89639     28 v x - -
          2.68618  4.42225  2.77519  2.73123  3.46354  2.40513  3.72494  3.29354  2.67741  2.69355  4.24690  2.90347  2.73739  3.18146  2.89801  2.37887  2.77519  2.98518  4.58477  3.61503
          0.00882  5.13048  5.85282  0.61958  0.77255  0.48576  0.95510
     17   2.79600  2.58122  4.25844  3.67831  2.84508  4.03955  3.61026  2.95646  3.58196  2.49818  3.61091  3.95100  4.41187  3.83001  2.79147  2.40384  3.00598  2.75594  5.09834  1.56991     29 y x - -
          2.68618  4.42225  2.77519  2.73123  3.46354  2.40513  3.72494  3.29354  2.67741  2.69355  4.24690  2.90347  2.73739  3.18146  2.89801  2.37887  2.77519  2.98518  4.58477  3.61503
          0.00882  5.13048  5.85282  0.61958  0.77255  0.48576  0.95510
     18   2.95447  4.94758  3.65025  3.10660  4.31223  1.16657  4.20938  3.70411  3.07599  3.17068  3.76641  3.55080  3.85894  3.41722  3.24041  1.79525  3.06849  3.12163  5.65597  4.37521     30 g x - -
          2.68618  4.42225  2.77519  2.73123  3.46354  2.40513  3.72494  3.29354  2.67741  2.69355  4.24690  2.90347  2.73739  3.18146  2.89801  2.37887  2.77519  2.98518  4.58477  3.61503
          0.00882  5.13048  5.85282  0.61958  0.77255  0.48576  0.95510
     19   0.90891  4.51889  4.64759  4.06847  3.41290  4.18843  4.55879  2.28850  3.93915  2.45788  3.65083  4.23472  4.57248  4.14941  4.09621  3.19494  3.10514  2.28458  5.20348  4.01385     31 a x - -
          2.68618  4.42225  2.77519  2.73123  3.46354  2.40513  3.72494  3.29354  2.67741  2.69355  4.24690  2.90347  2.73739  3.18146  2.89801  2.37887  2.77519  2.98518  4.58477  3.61503
          0.00882  5.13048  5.85282  0.61958  0.77255  0.48576  0.95510
     20   1.15826  4.56668  4.10147  3.52953  3.69678  3.71970  4.29562  2.76700  2.88211  2.38047  3.68656  3.85622  4.00260  3.72661  3.73662  3.08642  3.20591  2.02118  5.17708  3.96596     32 a x - -
          2.68618  4.42225  2.77519  2.73123  3.46354  2.40513  3.72494  3.29354  2.67741  2.69355  4.24690  2.90347  2.73739  3.18146  2.89801  2.37887  2.77519  2.98518  4.58477  3.61503
          0.00882  5.13048  5.85282  0.61958  0.77255  0.48576  0.95510
     21   2.55334  4.41610  3.68379  4.01652  3.29694  4.11202  4.42786  1.44467  3.86964  1.94825  3.53326  4.15649  4.47882  3.16861  3.99563  3.21564  2.97276  1.79135  5.03758  3.85192     33 i x - -
          2.68618  4.42225  2.77519  2.73123  3.46354  2.40513  3.72494  3.29354  2.67741  2.69355  4.24690  2.90347  2.73739  3.18146  2.89801  2.37887  2.77519  2.98518  4.58477  3.61503
          0.05381  5.13048  3.06876  0.61958  0.77255  0.48576  0.95510
     22   3.02117  4.55652  4.28289  3.70449  3.61874  4.08889  4.37983  2.80120  3.59970  1.10948  3.42104  3.99044  2.14861  3.02861  3.84083  3.36608  2.87181  2.59099  5.15861  3.96603     34 l x - -
          2.68618  4.42225  2.77519  2.73123  3.46354  2.40513  3.72494  3.29354  2.67741  2.69355  4.24690  2.90347  2.73739  3.18146  2.89801  2.37887  2.77519  2.98518  4.58477  3.61503
          0.00923  5.08589  5.80824  0.61958  0.77255  0.61688  0.77572
     23   2.64400  5.17004  3.36006  2.67355  4.44483  3.77505  3.98598  3.86126  2.74367  2.61836  4.26425  3.31803  1.76289  3.13224  1.74503  2.58736  3.05715  3.52868  5.68286  4.35280     35 r x - -
          2.68618  4.42225  2.77519  2.73123  3.46354  2.40513  3.72494  3.29354  2.67741  2.69355  4.24690  2.90347  2.73739  3.18146  2.89801  2.37887  2.77519  2.98518  4.58477  3.61503
          0.00923  5.08589  5.80824  0.61958  0.77255  0.61688  0.77572
     24   2.77544  5.42873  1.39047  2.51015  4.76898  3.50795  3.17266  3.98423  2.29725  3.73184  4.02155  2.34515  4.09023  2.84815  3.11894  2.68808  3.15793  3.81690  5.86360  4.45377     36 d x - -
          2.68618  4.42225  2.77519  2.73123  3.46354  2.40513  3.72494  3.29354  2.67741  2.69355  4.24690  2.90347  2.73739  3.18146  2.89801  2.37887  2.77519  2.98518  4.58477  3.61503
          0.00923  5.08589  5.80824  0.61958  0.77255  0.61688  0.77572
     25   1.18494  5.17246  2.85028  2.63806  4.43677  3.74458  3.96848  3.86032  2.76488  3.19868  4.25697  2.94354  3.21762  3.11189  3.23439  2.71295  3.17238  2.74119  5.68338  4.33836     37 a x - -
          2.68618  4.42225  2.77519  2.73123  3.46354  2.40513  3.72494  3.29354  2.67741  2.69355  4.24690  2.90347  2.73739  3.18146  2.89801  2.37887  2.77519  2.98518  4.58477  3.61503
          0.02494  5.08589  3.99271  0.61958  0.77255  0.54239  0.87073
     26   1.63390  4.32723  1.96466  2.51449  4.71168  3.25149  3.88379  3.79327  2.62599  3.68180  4.42923  2.91709  3.07160  2.74150  2.88480  2.68270  3.14591  3.76515  5.82700  4.42651     38 a x - -
          2.68620  4.42227  2.77511  2.73125  3.46356  2.40515  3.72496  3.29356  2.67743  2.69349  4.24691  2.90348  2.73730  3.18148  2.89802  2.37889  2.77521  2.98520  4.58479  3.61505
          0.24937  3.00530  1.76502  0.32232  1.28905  0.54247  0.87063
     27   2.60892  5.30445  1.89371  2.30199  3.41413  2.73227  3.32491  4.10062  2.55840  3.12040  4.35059  2.69203  3.46367  2.91843  2.90252  2.52344  3.07525  3.48116  5.74966  4.04072     40 d x - -
          2.68618  4.42225  2.77519  2.73123  3.46354  2.40513  3.72494  3.29354  2.67741  2.69355  4.24690  2.90347  2.73739  3.18146  2.89801  2.37887  2.77519  2.98518  4.58477  3.61503
          0.20281  4.92019  1.73576  0.61958  0.77255  0.38314  1.14482
     28   2.72283  5.17928  2.99527  2.62682  4.46206  1.77922  3.55145  3.41293  2.62587  3.46096  4.24447  3.03267  3.34098  2.98110  2.91985  1.92817  2.86408  3.25811  5.66068  4.29518     41 g x - -
          2.68618  4.42225  2.77519  2.73123  3.46354  2.40513  3.72494  3.29354  2.67741  2.69355  4.24690  2.90347  2.73739  3.18146  2.89801  2.37887  2.77519  2.98518  4.58477  3.61503
          0.01077  4.93248  5.65482  0.61958  0.77255  0.52638  0.89341
     29   2.66365  5.35963  2.57927  2.60761  4.68539  2.33353  2.20223  3.74154  2.60983  3.36472  4.40573  2.82286  2.64225  2.71251  3.09924  2.56094  2.96152  3.54069  5.80435  4.40537     42 h x - -
          2.68618  4.42225  2.77519  2.73123  3.46354  2.40513  3.72494  3.29354  2.67741  2.69355  4.24690  2.90347  2.73739  3.18146  2.89801  2.37887  2.77519  2.98518  4.58477  3.61503
          0.03771  5.04586  3.48766  0.61958  0.77255  0.71741  0.66946
     30   1.25965  5.12601  3.00225  2.71125  4.37580  3.38350  3.91534  3.79872  2.70598  2.87244  3.86271  2.93492  3.23930  2.80831  2.99397  2.91421  3.12137  3.15991  5.62270  4.27923     43 a x - -
          2.68618  4.42225  2.77519  2.73123  3.46354  2.40513  3.72494  3.29354  2.67741  2.69355  4.24690  2.90347  2.73739  3.18146  2.89801  2.37887  2.77519  2.98518  4.58477  3.61503
          0.00988  5.01803  5.74038  0.61958  0.77255  0.65767  0.72993
     31   2.38765  4.86688  3.74494  3.23020  4.35366  3.41839  4.30878  3.74384  3.20369  3.41256  4.25994  3.34006  1.04368  3.53589  3.27899  3.05105  2.51540  2.66973  5.70993  4.44598     44 p x - -
          2.68618  4.42225  2.77519  2.73123  3.46354  2.40513  3.72494  3.29354  2.67741  2.69355  4.24690  2.90347  2.73739  3.18146  2.89801  2.37887  2.77519  2.98518  4.58477  3.61503
          0.00961  5.04546  5.76781  0.61958  0.77255  0.71834  0.66857
     32   1.72752  5.04308  3.22240  2.51538  3.30099  2.98533  3.95590  3.39238  2.77390  3.29419  4.11878  2.73702  3.76022  3.12012  3.08135  2.95405  2.02800  2.88391  5.55759  4.03877     45 a x - -
          2.68618  4.42225  2.77519  2.73123  3.46354  2.40513  3.72494  3.29354  2.67741  2.69355  4.24690  2.90347  2.73739  3.18146  2.89801  2.37887  2.77519  2.98518  4.58477  3.61503
          0.00961  5.04546  5.76781  0.61958  0.77255  0.71834  0.66857
     33   2.42004  4.62619  3.81142  3.08308  3.76174  3.89977  4.15530  2.92320  3.19528  1.92930  3.47782  3.64421  2.10817  3.49558  2.85690  2.94858  2.14987  2.59213  5.20998  3.97768     46 l x - -
          2.68618  4.42225  2.77519  2.73123  3.46354  2.40513  3.72494  3.29354  2.67741  2.69355  4.24690  2.90347  2.73739  3.18146  2.89801  2.37887  2.77519  2.98518  4.58477  3.61503
          0.16887  5.04546  1.90421  0.61958  0.77255  0.71834  0.66857
     34   1.86857  4.71472  3.53646  2.97657  3.89438  3.76035  3.81435  3.26891  2.93917  2.24753  3.52646  3.42897  1.92474  3.26977  3.15518  2.42676  3.08248  3.01734  5.29120  4.02944     47 a x - -
          2.68618  4.42225  2.77519  2.73123  3.46354  2.40513  3.72494  3.29354  2.67741  2.69355  4.24690  2.90347  2.73739  3.18146  2.89801  2.37887  2.77519  2.98518  4.58477  3.61503
          0.01126  4.88785  5.61020  0.61958  0.77255  0.56908  0.83482
     35   2.64609  5.33056  3.15636  1.49992  4.64594  3.44620  3.60876  4.11104  2.53318  2.93155  4.38040  3.15406  2.25395  2.73047  3.10163  2.87139  2.60653  3.70540  5.78136  4.38939     48 e x - -
          2.68618  4.42225  2.77519  2.73123  3.46354  2.40513  3.72494  3.29354  2.67741  2.69355  4.24690  2.90347  2.73739  3.18146  2.89801  2.37887  2.77519  2.98518  4.58477  3.61503
          0.06056  5.01530  2.95409  0.61958  0.77255  0.72852  0.65899
     36   2.72371  5.36244  2.74738  1.96806  4.69888  3.26470  2.21070  4.17902  2.57518  3.44923  4.40590  3.11608  2.41415  2.93538  2.81876  2.31859  3.10332  3.56703  5.80040  4.39422     49 e x - -
          2.68618  4.42225  2.77519  2.73123  3.46354  2.40513  3.72494  3.29354  2.67741  2.69355  4.24690  2.90347  2.73739  3.18146  2.89801  2.37887  2.77519  2.98518  4.58477  3.61503
          0.26919  4.97832  1.47353  0.61958  0.77255  0.85971  0.55040
     37   2.68967  5.28317  3.01108  1.72540  4.62262  3.24771  2.74615  4.10434  2.05545  3.58516  4.32653  2.77419  3.94913  2.61589  2.97063  2.54239  2.59770  3.67104  5.71790  4.31041     50 e x - -
          2.68618  4.42225  2.77519  2.73123  3.46354  2.40513  3.72494  3.29354  2.67741  2.69355  4.24690  2.90347  2.73739  3.18146  2.89801  2.37887  2.77519  2.98518  4.58477  3.61503
          0.13636  4.72243  2.13221  0.61958  0.77255  1.05869  0.42604
     38   2.37742  4.82165  3.24064  2.68265  4.03377  3.60923  3.82875  3.23278  2.66617  2.81756  3.59358  2.99187  1.92364  2.54150  3.10974  2.71947  2.55245  3.13944  5.35448  4.04891     51 p x - -
          2.68618  4.42225  2.77519  2.73123  3.46354  2.40513  3.72494  3.29354  2.67741  2.69355  4.24690  2.90347  2.73739  3.18146  2.89801  2.37887  2.77519  2.98518  4.58477  3.61503
          0.03652  4.65517  3.63628  0.61958  0.77255  0.63595  0.75382
     39   2.33659  4.58327  3.69176  2.02399  3.37609  3.81545  4.06735  2.43542  3.08318  2.66718  3.68641  3.53961  2.97480  3.38843  3.44501  2.69164  2.87860  1.96821  5.16509  3.92703     52 v x - -
          2.68618  4.42225  2.77519  2.73123  3.46354  2.40513  3.72494  3.29354  2.67741  2.69355  4.24690  2.90347  2.73739  3.18146  2.89801  2.37887  2.77519  2.98518  4.58477  3.61503
          0.01130  4.88428  5.60663  0.61958  0.77255  0.80163  0.59529
     40   2.65241  5.33603  2.35596  2.15192  4.66968  3.01861  2.51655  4.14773  2.55825  3.63643  3.34019  2.95458  3.70153  2.83155  2.86608  2.82020  2.11787  3.72053  5.77557  3.92169     53 t x - -
          2.68618  4.42225  2.77519  2.73123  3.46354  2.40513  3.72494  3.29354  2.67741  2.69355  4.24690  2.90347  2.73739  3.18146  2.89801  2.37887  2.77519  2.98518  4.58477  3.61503
          0.26337  4.94149  1.49434  0.61958  0.77255  0.80723  0.59076
     41   2.77406  4.94819  2.87005  2.49374  2.96923  3.36163  3.81716  3.38548  1.93619  2.31680  4.02114  2.88796  4.00083  2.97335  3.08532  2.73204  2.42483  3.12957  5.45612  4.12714     54 k x - -
          2.68601  4.42280  2.77560  2.73140  3.46381  2.40548  3.72528  3.29206  2.67766  2.69245  4.24745  2.90361  2.73786  3.18176  2.89806  2.37878  2.77446  2.98524  4.58532  3.61558
          0.50953  1.25701  2.16526  1.73775  0.19348  0.87448  0.53970
     42   2.51320  4.74581  3.18523  2.46111  3.49691  3.66788  3.89100  2.76375  2.77223  2.62370  3.83419  3.27359  2.08811  2.94638  3.19923  2.76985  2.39130  2.89861  5.29093  4.00717     69 p x - -
          2.68618  4.42225  2.77519  2.73123  3.46354  2.40513  3.72494  3.29354  2.67741  2.69355  4.24690  2.90347  2.73739  3.18146  2.89801  2.37887  2.77519  2.98518  4.58477  3.61503
          0.12648  4.73230  2.20728  0.61958  0.77255  0.43186  1.04782
     43   1.92998  5.27987  3.13590  1.63922  4.59176  3.64051  3.83122  4.05431  2.46409  2.99370  3.98975  3.12241  2.93486  2.62466  2.93274  2.74160  2.92721  3.65264  5.73282  4.34377     70 e x - -
          2.68618  4.42225  2.77519  2.73123  3.46354  2.40513  3.72494  3.29354  2.67741  2.69355  4.24690  2.90347  2.73739  3.18146  2.89801  2.37887  2.77519  2.98518  4.58477  3.61503
          0.06523  4.93740  2.88286  0.61958  0.77255  0.73705  0.65109
     44   2.35428  4.44377  2.23577  2.44341  4.49762  3.65065  3.84512  3.94466  2.40864  2.28400  4.26692  3.14528  3.00668  2.48083  3.08829  2.52694  3.08269  3.56961  3.62409  4.30653     71 d x - -
          2.68618  4.42225  2.77519  2.73123  3.46354  2.40513  3.72494  3.29354  2.67741  2.69355  4.24690  2.90347  2.73739  3.18146  2.89801  2.37887  2.77519  2.98518  4.58477  3.61503
          0.01074  4.93521  5.65755  0.61958  0.77255  0.73304  0.65479
     45   1.57835  4.95921  2.86453  2.80205  4.16803  3.23470  3.64131  3.40117  2.79000  2.67339  4.04122  3.30469  3.65098  3.13252  3.10720  2.94886  2.04862  2.90476  5.48643  4.17847     72 a x - -
          2.68618  4.42225  2.77519  2.73123  3.46354  2.40513  3.72494  3.29354  2.67741  2.69355  4.24690  2.90347  2.73739  3.18146  2.89801  2.37887  2.77519  2.98518  4.58477  3.61503
          0.01020  4.98648  5.70882  0.61958  0.77255  0.84405  0.56206
     46   1.41916  5.13400  3.24562  1.82355  4.39213  3.69733  3.90112  3.34845  2.68478  3.24492  4.20416  3.01535  3.64884  3.03996  2.89714  2.90061  3.11291  3.16560  5.62883  4.28169     73 a x - -
          2.68618  4.42225  2.77519  2.73123  3.46354  2.40513  3.72494  3.29354  2.67741  2.69355  4.24690  2.90347  2.73739  3.18146  2.89801  2.37887  2.77519  2.98518  4.58477  3.61503
          0.08542  4.98648  2.58966  0.61958  0.77255  0.52869  0.89008
     47   2.27773  4.36799  3.96416  3.41657  3.24805  3.70918  4.31931  1.98412  3.69474  1.72968  3.48360  4.01134  2.94730  3.90745  3.86070  3.12327  3.13530  1.84969  4.98150  3.79144     74 l x - -
          2.68618  4.42225  2.77519  2.73123  3.46354  2.40513  3.72494  3.29354  2.67741  2.69355  4.24690  2.90347  2.73739  3.18146  2.89801  2.37887  2.77519  2.98518  4.58477  3.61503
          0.11709  4.99669  2.26588  0.61958  0.77255  0.82389  0.57754
     48   2.63978  5.25792  2.10418  2.17499  4.56884  3.62022  3.81132  3.78970  2.36674  2.86136  3.84399  2.81893  3.03569  2.91988  3.04731  2.43365  2.87402  2.75348  5.71162  4.32223     75 d x - -
          2.68618  4.42225  2.77519  2.73123  3.46354  2.40513  3.72494  3.29354  2.67741  2.69355  4.24690  2.90347  2.73739  3.18146  2.89801  2.37887  2.77519  2.98518  4.58477  3.61503
          0.01123  4.89082  5.61317  0.61958  0.77255  0.36178  1.19215
     49   1.84492  5.26889  2.26589  2.55454  4.55348  3.71795  3.91287  3.99889  2.67707  3.33515  3.70940  3.21413  2.20433  2.88231  3.02730  2.56743  2.99012  3.01566  5.73966  3.95602     76 a x - -
          2.68618  4.42225  2.77519  2.73123  3.46354  2.40513  3.72494  3.29354  2.67741  2.69355  4.24690  2.90347  2.73739  3.18146  2.89801  2.37887  2.77519  2.98518  4.58477  3.61503
          0.00919  5.09027  5.81261  0.61958  0.77255  0.55104  0.85885
     50   2.04243  5.22950  2.92613  2.47334  3.58902  3.27056  3.56397  3.56004  2.61325  3.50200  4.29088  3.11766  3.30073  3.05828  3.01644  2.22804  2.49155  2.26604  5.71020  4.34998     77 a x - -
          2.68618  4.42225  2.77519  2.73123  3.46354  2.40513  3.72494  3.29354  2.67741  2.69355  4.24690  2.90347  2.73739  3.18146  2.89801  2.37887  2.77519  2.98518  4.58477  3.61503
          0.00909  5.10126  5.82360  0.61958  0.77255  0.57425  0.82811
     51   2.37086  5.10876  1.67410  2.68298  4.34176  3.33661  3.96723  3.33633  2.77294  2.93582  3.54719  3.29765  3.47205  2.85496  3.23458  2.66580  3.01670  2.33931  5.61521  4.28427     78 d x - -
          2.68618  4.42225  2.77519  2.73123  3.46354  2.40513  3.72494  3.29354  2.67741  2.69355  4.24690  2.90347  2.73739  3.18146  2.89801  2.37887  2.77519  2.98518  4.58477  3.61503
          0.00909  5.10126  5.82360  0.61958  0.77255  0.43415  1.04359
     52   2.10274  5.44957  1.58760  2.42891  4.78726  3.71490  2.56958  4.26967  2.48227  3.75166  4.49301  3.18399  3.19815  2.85030  3.14757  2.69047  3.18348  3.83641  5.88582  3.77724     79 d x - -
          2.68618  4.42225  2.77519  2.73123  3.46354  2.40513  3.72494  3.29354  2.67741  2.69355  4.24690  2.90347  2.73739  3.18146  2.89801  2.37887  2.77519  2.98518  4.58477  3.61503
          0.00882  5.13048  5.85282  0.61958  0.77255  0.48576  0.95510
     53   4.54849  5.68497  6.52316  5.94677  3.70706  6.05526  6.31619  2.28307  5.83632  0.33720  3.03856  6.23975  5.89714  5.54128  5.70856  5.50310  4.73450  2.91592  6.07562  5.21701     80 L x - -
          2.68618  4.42225  2.77519  2.73123  3.46354  2.40513  3.72494  3.29354  2.67741  2.69355  4.24690  2.90347  2.73739  3.18146  2.89801  2.37887  2.77519  2.98518  4.58477  3.61503
          0.00882  5.13048  5.85282  0.61958  0.77255  0.48576  0.95510
     54   2.80614  4.69608  3.01661  2.57403  1.43151  3.92682  4.17738  2.65453  3.19338  2.59905  3.79822  3.64992  3.30334  3.49852  3.55534  2.84195  2.89484  2.81662  5.27536  3.77174     81 f x - -
          2.68618  4.42225  2.77519  2.73123  3.46354  2.40513  3.72494  3.29354  2.67741  2.69355  4.24690  2.90347  2.73739  3.18146  2.89801  2.37887  2.77519  2.98518  4.58477  3.61503
          0.00882  5.13048  5.85282  0.61958  0.77255  0.48576  0.95510
     55   2.83065  5.40654  3.20143  2.41324  4.73673  3.43164  3.90539  3.81508  2.38182  3.70542  4.45299  3.06518  3.06798  3.00757  2.27780  1.39165  2.75653  3.78956  5.84936  4.44993     82 s x - -
          2.68618  4.42225  2.77519  2.73123  3.46354  2.40513  3.72494  3.29354  2.67741  2.69355  4.24690  2.90347  2.73739  3.18146  2.89801  2.37887  2.77519  2.98518  4.58477  3.61503
          0.04173  5.13048  3.35363  0.61958  0.77255  0.48576  0.95510
     56   3.73173  5.86368  3.47933  3.39915  5.15037  4.29421  3.47100  4.68991  2.54949  3.75929  4.98166  3.81269  4.68490  3.40434  0.49648  3.71121  3.90004  4.36542  6.06090  4.82494     83 R x - -
          2.68618  4.42225  2.77519  2.73123  3.46354  2.40513  3.72494  3.29354  2.67741  2.69355  4.24690  2.90347  2.73739  3.18146  2.89801  2.37887  2.77519  2.98518  4.58477  3.61503
          0.08757  5.09787  2.55440  0.61958  0.77255  0.58387  0.81584
     57   3.35297  5.65153  3.45876  2.99925  5.04973  2.75698  3.59843  4.48830  2.59870  3.94852  4.76822  3.48937  4.40782  0.78877  2.51689  3.32578  3.56774  4.11233  6.02252  4.73370     84 q x - -
          2.68618  4.42225  2.77519  2.73123  3.46354  2.40513  3.72494  3.29354  2.67741  2.69355  4.24690  2.90347  2.73739  3.18146  2.89801  2.37887  2.77519  2.98518  4.58477  3.61503
          0.33569  5.02015  1.27814  0.61958  0.77255  0.77514  0.61737
     58   2.49920  4.64690  3.43025  2.86878  3.56795  3.40353  3.91940  2.92531  2.84258  2.87687  3.74617  3.32928  2.74132  2.98181  3.24921  1.60712  2.99720  2.63666  5.21069  3.55124     85 s x - -
          2.68618  4.42225  2.77519  2.73123  3.46354  2.40513  3.72494  3.29354  2.67741  2.69355  4.24690  2.90347  2.73739  3.18146  2.89801  2.37887  2.77519  2.98518  4.58477  3.61503
          0.04235  4.69809  3.43100  0.61958  0.77255  0.83484  0.56906
     59   2.92788  5.34162  3.03570  2.49914  4.66744  1.38038  3.86814  4.12527  2.43037  3.63670  4.41146  2.92405  2.69700  2.73877  2.86304  2.77002  3.16295  3.72698  5.79314  4.41082     86 g x - -
          2.68630  4.42247  2.77535  2.73145  3.46338  2.40442  3.72460  3.29328  2.67762  2.69360  4.24711  2.90368  2.73719  3.18118  2.89800  2.37901  2.77541  2.98531  4.58499  3.61525
          0.47787  1.49783  1.85609  1.01778  0.44847  0.77470  0.61775
     60   2.52258  4.64240  3.30120  2.92406  3.17350  2.49898  3.63343  2.45988  2.89517  2.86420  3.42987  3.37758  3.15648  2.36468  2.89402  2.94875  3.02172  2.71161  4.00541  3.60651     99 q x - -
          2.68618  4.42225  2.77519  2.73123  3.46354  2.40513  3.72494  3.29354  2.67741  2.69355  4.24690  2.90347  2.73739  3.18146  2.89801  2.37887  2.77519  2.98518  4.58477  3.61503
          0.01274  4.76507  5.48741  0.61958  0.77255  0.44692  1.02053
     61   2.89306  5.00945  3.34894  2.62315  3.86887  1.42287  3.95420  3.26056  2.77945  3.04429  4.08705  2.97490  3.03503  2.81867  3.12293  2.95235  2.90505  3.06153  5.52841  3.74246    100 g x - -
          2.68618  4.42225  2.77519  2.73123  3.46354  2.40513  3.72494  3.29354  2.67741  2.69355  4.24690  2.90347  2.73739  3.18146  2.89801  2.37887  2.77519  2.98518  4.58477  3.61503
          0.00984  5.02208  5.74442  0.61958  0.77255  0.40218  1.10521
     62   2.36062  5.34558  3.04942  2.59806  4.65445  2.68745  3.54411  4.11562  2.57115  3.63528  2.17178  2.98819  4.10705  2.47373  2.77040  2.13532  3.01800  3.13532  5.80056  4.41261    101 s x - -
          2.68618  4.42225  2.77519  2.73123  3.46354  2.40513  3.72494  3.29354  2.67741  2.69355  4.24690  2.90347  2.73739  3.18146  2.89801  2.37887  2.77519  2.98518  4.58477  3.61503
          0.00898  5.11300  5.83535  0.61958  0.77255  0.53993  0.87416
     63   4.64825  0.06988  6.05859  6.08763  6.12882  4.87354  6.55281  5.76453  6.05363  5.44936  6.63369  5.93588  5.61323  6.33892  5.93007  4.91292  5.19189  5.35338  7.04495  6.36682    102 C x - -
          2.68618  4.42225  2.77519  2.73123  3.46354  2.40513  3.72494  3.29354  2.67741  2.69355  4.24690  2.90347  2.73739  3.18146  2.89801  2.37887  2.77519  2.98518  4.58477  3.61503
          0.00898  5.11300  5.83535  0.61958  0.77255  0.53993  0.87416
     64   4.44917  5.61648  6.41250  5.81692  1.92007  5.86499  6.07191  2.26585  5.68657  0.54972  2.68686  6.04494  5.77245  5.40824  5.55129  5.27737  4.63265  3.27119  5.92513  5.01040    103 L x - -
          2.68618  4.42225  2.77519  2.73123  3.46354  2.40513  3.72494  3.29354  2.67741  2.69355  4.24690  2.90347  2.73739  3.18146  2.89801  2.37887  2.77519  2.98518  4.58477  3.61503
          0.00898  5.11300  5.83535  0.61958  0.77255  0.53993  0.87416
     65   2.21251  4.96752  3.25698  2.89811  3.05531  3.10511  4.02750  3.45165  2.88322  2.88962  4.05230  2.92793  1.85660  3.22209  3.32212  2.15918  3.02765  3.11330  5.50274  3.83638    104 p x - -
          2.68618  4.42225  2.77519  2.73123  3.46354  2.40513  3.72494  3.29354  2.67741  2.69355  4.24690  2.90347  2.73739  3.18146  2.89801  2.37887  2.77519  2.98518  4.58477  3.61503
          0.00898  5.11300  5.83535  0.61958  0.77255  0.53993  0.87416
     66   2.11349  4.64425  3.86781  3.12516  2.80795  3.69695  3.30880  1.99067  3.24970  2.19170  3.74875  2.80368  3.79727  3.23527  3.43667  2.56047  3.03704  2.76015  5.22944  3.73145    105 i x - -
          2.68618  4.42225  2.77519  2.73123  3.46354  2.40513  3.72494  3.29354  2.67741  2.69355  4.24690  2.90347  2.73739  3.18146  2.89801  2.37887  2.77519  2.98518  4.58477  3.61503
          0.00898  5.11300  5.83535  0.61958  0.77255  0.53993  0.87416
     67   2.73099  4.60416  3.57819  3.13794  2.45227  3.17543  3.70679  2.61964  3.31777  1.91234  3.48270  3.47267  3.24099  3.60496  3.63997  2.60856  2.12648  2.62115  5.19475  3.97267    106 l x - -
          2.68618  4.42225  2.77519  2.73123  3.46354  2.40513  3.72494  3.29354  2.67741  2.69355  4.24690  2.90347  2.73739  3.18146  2.89801  2.37887  2.77519  2.98518  4.58477  3.61503
          0.00898  5.11300  5.83535  0.61958  0.77255  0.53993  0.87416
     68   2.21707  4.96056  3.07726  2.64981  3.18818  3.10699  3.72067  2.94986  2.88784  2.65875  4.04490  3.25594  2.02008  3.22620  3.32550  2.77720  2.49646  3.10693  5.49609  3.85184    107 p x - -
          2.68618  4.42225  2.77519  2.73123  3.46354  2.40513  3.72494  3.29354  2.67741  2.69355  4.24690  2.90347  2.73739  3.18146  2.89801  2.37887  2.77519  2.98518  4.58477  3.61503
          0.00898  5.11300  5.83535  0.61958  0.77255  0.53993  0.87416
     69   2.62634  4.72966  3.72821  2.90776  3.03205  3.89894  4.14313  3.24351  3.12623  1.85057  3.82940  3.59451  3.31899  3.43888  2.46997  1.85948  2.76638  2.72608  5.30282  3.70446    108 l x - -
          2.68618  4.42225  2.77519  2.73123  3.46354  2.40513  3.72494  3.29354  2.67741  2.69355  4.24690  2.90347  2.73739  3.18146  2.89801  2.37887  2.77519  2.98518  4.58477  3.61503
          0.00898  5.11300  5.83535  0.61958  0.77255  0.53993  0.87416
     70   2.82148  4.40435  4.55816  3.96470  2.45440  3.79717  3.89766  2.76334  3.82260  1.81023  3.52060  4.11721  2.49881  4.02021  3.14443  2.73180  2.98382  2.34104  2.62733  3.03029    109 l x - -
          2.68618  4.42225  2.77519  2.73123  3.46354  2.40513  3.72494  3.29354  2.67741  2.69355  4.24690  2.90347  2.73739  3.18146  2.89801  2.37887  2.77519  2.98518  4.58477  3.61503
          0.00898  5.11300  5.83535  0.61958  0.77255  0.53993  0.87416
     71   2.63891  5.25434  3.25914  2.65402  3.36753  3.15033  2.58256  3.97037  2.69919  2.47957  4.31396  2.43804  3.79070  2.97628  1.91072  2.68254  2.84662  3.60739  5.73066  4.36589    110 r x - -
          2.68618  4.42225  2.77519  2.73123  3.46354  2.40513  3.72494  3.29354  2.67741  2.69355  4.24690  2.90347  2.73739  3.18146  2.89801  2.37887  2.77519  2.98518  4.58477  3.61503
          0.10076  5.11300  2.40979  0.61958  0.77255  0.45332  1.00927
     72   2.91298  4.63209  3.79322  3.22566  3.49586  3.41787  3.68756  2.73506  3.17998  2.53387  3.52144  3.14261  2.26399  3.22563  2.74380  2.81365  2.33108  2.11587  3.78851  3.98014    111 v x - -
          2.68618  4.42225  2.77519  2.73123  3.46354  2.40513  3.72494  3.29354  2.67741  2.69355  4.24690  2.90347  2.73739  3.18146  2.89801  2.37887  2.77519  2.98518  4.58477  3.61503
          0.00965  5.04120  5.76355  0.61958  0.77255  0.35943  1.19757
     73   2.34478  4.39926  4.63806  4.04104  2.11503  4.10461  4.42102  2.18106  3.88647  2.50394  3.51614  2.35719  2.85890  4.07205  3.99857  3.15067  3.20363  1.85858  4.24147  3.52653    112 v x - -
          2.68618  4.42225  2.77519  2.73123  3.46354  2.40513  3.72494  3.29354  2.67741  2.69355  4.24690  2.90347  2.73739  3.18146  2.89801  2.37887  2.77519  2.98518  4.58477  3.61503
          0.00882  5.13048  5.85282  0.61958  0.77255  0.48576  0.95510
     74   2.93239  5.41572  2.64328  2.63593  3.97047  2.67623  3.89865  3.76739  2.63784  3.51069  4.45942  1.96192  3.37184  2.53290  2.05621  2.45449  3.16356  3.49061  5.85527  4.45127    113 n x - -
          2.68618  4.42225  2.77519  2.73123  3.46354  2.40513  3.72494  3.29354  2.67741  2.69355  4.24690  2.90347  2.73739  3.18146  2.89801  2.37887  2.77519  2.98518  4.58477  3.61503
          0.00882  5.13048  5.85282  0.61958  0.77255  0.48576  0.95510
     75   2.84014  5.40188  2.93982  2.64190  4.07500  3.71290  3.46950  3.47517  2.64329  3.69986  4.44706  2.35059  3.01481  2.58052  1.65080  2.41648  2.87044  3.78335  5.84486  3.99712    114 r x - -
          2.68644  4.42251  2.77527  2.73142  3.46331  2.40497  3.72472  3.29363  2.67767  2.69381  4.24657  2.90345  2.73687  3.18173  2.89707  2.37874  2.77546  2.98545  4.58503  3.61529
          0.55877  1.24341  1.96834  0.68432  0.70205  0.48576  0.95510
     76   2.50017  5.19156  2.67503  2.64838  4.00120  3.25360  3.29240  3.40240  2.64586  3.07008  4.25167  2.98263  3.80018  2.84696  1.99976  2.36695  2.87317  2.64500  5.66929  3.79197    128 r x - -
          2.68618  4.42225  2.77519  2.73123  3.46354  2.40513  3.72494  3.29354  2.67741  2.69355  4.24690  2.90347  2.73739  3.18146  2.89801  2.37887  2.77519  2.98518  4.58477  3.61503
          0.01023  4.98335  5.70570  0.61958  0.77255  0.31100  1.31944
     77   2.94823  5.45460  2.53996  2.49965  4.79682  2.10788  3.58073  4.28144  2.64442  3.75826  4.49676  1.95544  4.11121  2.72054  2.03145  2.91018  2.94542  3.84386  5.88797  3.94980    129 n x - -
          2.68618  4.42225  2.77519  2.73123  3.46354  2.40513  3.72494  3.29354  2.67741  2.69355  4.24690  2.90347  2.73739  3.18146  2.89801  2.37887  2.77519  2.98518  4.58477  3.61503
          0.00882  5.13048  5.85282  0.61958  0.77255  0.48576  0.95510
     78   2.84869  5.36746  3.40428  2.83220  4.67649  2.72229  3.99801  4.10464  2.65507  3.24213  4.43647  3.34786  3.81342  2.48445  1.06619  3.06244  3.28630  3.74356  5.81491  3.99184    130 r x - -
          2.68618  4.42225  2.77519  2.73123  3.46354  2.40513  3.72494  3.29354  2.67741  2.69355  4.24690  2.90347  2.73739  3.18146  2.89801  2.37887  2.77519  2.98518  4.58477  3.61503
          0.00882  5.13048  5.85282  0.61958  0.77255  0.48576  0.95510
     79   2.97384  5.12771  3.40734  2.84181  4.35997  3.80949  3.40862  2.51516  2.57726  3.19013  4.20190  3.35115  4.19629  1.56515  2.14948  3.01967  2.75939  2.72294  5.62994  4.31186    131 q x - -
          2.68618  4.42225  2.77519  2.73123  3.46354  2.40513  3.72494  3.29354  2.67741  2.69355  4.24690  2.90347  2.73739  3.18146  2.89801  2.37887  2.77519  2.98518  4.58477  3.61503
          0.00882  5.13048  5.85282  0.61958  0.77255  0.48576  0.95510
     80   2.95205  5.44556  2.58556  2.46921  4.78252  3.71676  3.91250  4.26350  2.65339  3.56707  4.48975  2.49089  3.70418  3.01269  2.23684  1.34592  3.18401  3.83215  5.88253  4.06045    132 s x - -
          2.68618  4.42225  2.77519  2.73123  3.46354  2.40513  3.72494  3.29354  2.67741  2.69355  4.24690  2.90347  2.73739  3.18146  2.89801  2.37887  2.77519  2.98518  4.58477  3.61503
          0.00882  5.13048  5.85282  0.61958  0.77255  0.48576  0.95510
     81   3.83988  5.11848  5.66149  5.14091  1.40893  5.01389  4.86253  0.89711  4.94817  2.17378  3.70570  5.05880  5.26296  4.93172  4.91322  4.35938  4.06066  3.04136  3.96488  3.56229    133 i x - -
          2.68618  4.42225  2.77519  2.73123  3.46354  2.40513  3.72494  3.29354  2.67741  2.69355  4.24690  2.90347  2.73739  3.18146  2.89801  2.37887  2.77519  2.98518  4.58477  3.61503
          0.00882  5.13048  5.85282  0.61958  0.77255  0.48576  0.95510
     82   3.66887  5.78853  3.68125  3.40394  5.37396  4.15465  4.49027  4.91052  2.90146  4.34843  5.23610  3.83369  4.70662  0.44691  2.92112  3.25344  3.95836  4.50184  6.34292  5.08727    134 Q x - -
          2.68618  4.42225  2.77519  2.73123  3.46354  2.40513  3.72494  3.29354  2.67741  2.69355  4.24690  2.90347  2.73739  3.18146  2.89801  2.37887  2.77519  2.98518  4.58477  3.61503
          0.00882  5.13048  5.85282  0.61958  0.77255  0.48576  0.95510
     83   2.54797  5.41195  2.60597  2.50771  4.74417  2.70920  3.62968  4.22116  2.58278  3.57138  4.45602  3.05906  2.57350  2.99997  2.27007  2.20556  2.76497  3.60369  3.17359  4.44935    135 s x - -
          2.68618  4.42225  2.77519  2.73123  3.46354  2.40513  3.72494  3.29354  2.67741  2.69355  4.24690  2.90347  2.73739  3.18146  2.89801  2.37887  2.77519  2.98518  4.58477  3.61503
          0.00882  5.13048  5.85282  0.61958  0.77255  0.48576  0.95510
     84   2.30912  5.08002  2.77840  2.64180  4.30141  3.78686  3.99516  3.23562  2.81361  2.83491  4.15576  3.14854  4.17573  3.02774  2.81394  2.99344  1.51204  2.64007  5.59476  3.89231    136 t x - -
          2.68618  4.42225  2.77519  2.73123  3.46354  2.40513  3.72494  3.29354  2.67741  2.69355  4.24690  2.90347  2.73739  3.18146  2.89801  2.37887  2.77519  2.98518  4.58477  3.61503
          0.00882  5.13048  5.85282  0.61958  0.77255  0.48576  0.95510
     85   4.05338  5.22277  6.16730  5.69788  4.23726  5.71131  6.40250  0.52880  5.64338  1.84386  3.95057  5.88373  5.83212  5.76523  5.74660  5.16684  4.30302  1.93299  6.49459  5.38671    137 I x - -
          2.68618  4.42225  2.77519  2.73123  3.46354  2.40513  3.72494  3.29354  2.67741  2.69355  4.24690  2.90347  2.73739  3.18146  2.89801  2.37887  2.77519  2.98518  4.58477  3.61503
          0.00882  5.13048  5.85282  0.61958  0.77255  0.48576  0.95510
     86   2.82466  5.39834  1.48521  2.65305  4.72070  3.72054  3.49572  3.12893  2.66105  3.69420  4.44679  2.53404  4.11701  3.02019  2.39732  2.73895  2.42951  3.77708  5.84570  4.44872    138 d x - -
          2.68618  4.42225  2.77519  2.73123  3.46354  2.40513  3.72494  3.29354  2.67741  2.69355  4.24690  2.90347  2.73739  3.18146  2.89801  2.37887  2.77519  2.98518  4.58477  3.61503
          0.00882  5.13048  5.85282  0.61958  0.77255  0.48576  0.95510
     87   2.37837  5.43998  2.49316  2.23360  4.24072  3.50268  2.90234  4.26932  2.57237  3.52387  4.48091  2.38486  4.09925  2.52871  2.59216  2.11883  3.07092  3.83008  5.87326  3.56747    139 s x - -
          2.68618  4.42225  2.77519  2.73123  3.46354  2.40513  3.72494  3.29354  2.67741  2.69355  4.24690  2.90347  2.73739  3.18146  2.89801  2.37887  2.77519  2.98518  4.58477  3.61503
          0.05756  5.13048  2.99526  0.61958  0.77255  0.48576  0.95510
     88   2.63330  5.39680  3.17587  2.36875  4.73094  3.46322  3.07399  4.20784  2.61538  3.48235  4.10695  2.89067  3.42261  2.65599  1.37897  2.62347  3.07240  3.78165  5.83530  4.43311    140 r x - -
          2.68618  4.42225  2.77519  2.73123  3.46354  2.40513  3.72494  3.29354  2.67741  2.69355  4.24690  2.90347  2.73739  3.18146  2.89801  2.37887  2.77519  2.98518  4.58477  3.61503
          0.00926  5.08218  5.80452  0.61958  0.77255  0.62682  0.76419
     89   2.49717  5.24860  3.24490  2.60463  4.52984  1.87357  3.91739  3.59166  2.68338  3.52733  4.31015  2.88786  4.11282  2.87810  1.92222  2.71654  2.68336  2.96592  5.72534  4.35949    141 g x - -
          2.68618  4.42225  2.77519  2.73123  3.46354  2.40513  3.72494  3.29354  2.67741  2.69355  4.24690  2.90347  2.73739  3.18146  2.89801  2.37887  2.77519  2.98518  4.58477  3.61503
          0.00926  5.08218  5.80452  0.61958  0.77255  0.40670  1.09616
     90   2.85475  5.43185  2.39664  2.27412  4.30610  3.50584  3.62683  4.25495  2.63179  3.00925  4.47376  2.49346  3.84074  2.92228  2.44166  2.00476  2.19636  3.81998  5.86733  4.45916    142 s x - -
          2.68626  4.42264  2.77518  2.73089  3.46392  2.40531  3.72504  3.29392  2.67779  2.69379  4.24728  2.90376  2.73778  3.17959  2.89772  2.37912  2.77408  2.98557  4.58410  3.61519
          0.41418  1.08991  5.85282  0.88870  0.52965  0.48576  0.95510
     91   2.35968  4.97797  2.33154  2.81119  3.73215  3.41048  3.34264  2.77292  2.88855  2.92516  4.06162  3.29142  4.20404  2.96865  3.17283  3.03070  2.05920  3.16992  4.59382  2.44523    149 t x - -
          2.68618  4.42225  2.77519  2.73123  3.46354  2.40513  3.72494  3.29354  2.67741  2.69355  4.24690  2.90347  2.73739  3.18146  2.89801  2.37887  2.77519  2.98518  4.58477  3.61503
          0.00882  5.13048  5.85282  0.61958  0.77255  0.48576  0.95510
     92   2.93242  5.40202  2.86602  2.41036  4.06328  3.14939  2.81919  3.66168  2.64317  3.70007  4.44715  2.75745  2.40819  2.85190  2.82644  2.46460  2.06190  3.53986  5.84496  3.57632    150 t x - -
          2.68618  4.42225  2.77519  2.73123  3.46354  2.40513  3.72494  3.29354  2.67741  2.69355  4.24690  2.90347  2.73739  3.18146  2.89801  2.37887  2.77519  2.98518  4.58477  3.61503
          0.04239  5.13048  3.33575  0.61958  0.77255  0.48576  0.95510
     93   3.40914  4.76418  5.10042  4.57036  2.27488  4.49270  4.34371  3.01054  4.38051  2.63264  3.87657  4.49949  4.83973  4.46730  3.26101  3.80991  3.63773  2.59252  1.94232  1.12377    151 y x - -
          2.68618  4.42225  2.77519  2.73123  3.46354  2.40513  3.72494  3.29354  2.67741  2.69355  4.24690  2.90347  2.73739  3.18146  2.89801  2.37887  2.77519  2.98518  4.58477  3.61503
          0.26914  5.09721  1.47033  0.61958  0.77255  0.42798  1.05505
     94   2.64559  5.01710  2.26822  2.57822  2.78032  2.77568  3.87268  3.42108  2.67772  2.94311  4.08912  2.71947  3.80976  3.02642  2.78290  2.74510  2.68044  3.34628  3.35729  3.65749    152 d . - -
          2.68617  4.42245  2.77521  2.73091  3.46355  2.40516  3.72489  3.29335  2.67761  2.69363  4.24710  2.90339  2.73741  3.18167  2.89745  2.37898  2.77513  2.98539  4.58497  3.61524
          0.31126  1.33257  5.60506  0.76396  0.62702  0.25575  1.48871
     95   2.57337  4.92557  3.10767  2.82565  3.56271  2.56485  3.56809  3.19524  2.93282  2.24571  4.01302  3.43578  2.21167  3.26756  2.54746  3.05220  2.96520  2.55332  5.46869  3.82084    161 p x - -
          2.68618  4.42225  2.77519  2.73123  3.46354  2.40513  3.72494  3.29354  2.67741  2.69355  4.24690  2.90347  2.73739  3.18146  2.89801  2.37887  2.77519  2.98518  4.58477  3.61503
          0.16379  5.13048  1.92989  0.61958  0.77255  0.48576  0.95510
     96   2.77794  4.72667  3.58467  3.02146  3.88628  2.25188  4.04837  2.44035  2.99164  2.31403  3.64089  2.06268  3.80520  3.31288  3.20859  2.80320  2.51427  2.87472  5.29232  4.03376    162 n x - -
          2.68618  4.42225  2.77519  2.73123  3.46354  2.40513  3.72494  3.29354  2.67741  2.69355  4.24690  2.90347  2.73739  3.18146  2.89801  2.37887  2.77519  2.98518  4.58477  3.61503
          0.04021  4.97699  3.42593  0.61958  0.77255  0.78635  0.60790
     97   2.86518  5.33447  2.69836  2.44706  4.66256  1.86963  3.83385  3.80994  2.51617  3.63262  4.38017  2.13771  3.45548  2.93619  2.68750  2.69144  2.87832  3.05932  5.77774  4.37708    163 g x - -
          2.68618  4.42225  2.77519  2.73123  3.46354  2.40513  3.72494  3.29354  2.67741  2.69355  4.24690  2.90347  2.73739  3.18146  2.89801  2.37887  2.77519  2.98518  4.58477  3.61503
          0.01042  4.96535  5.68770  0.61958  0.77255  0.76109  0.62953
     98   2.87712  5.37557  2.17366  1.74893  3.25723  2.98009  3.33303  4.19747  2.57753  3.27091  4.41787  2.37245  4.04490  2.78695  2.74114  2.84147  2.96208  3.76326  5.81139  4.40326    164 e x - -
          2.68618  4.42225  2.77519  2.73123  3.46354  2.40513  3.72494  3.29354  2.67741  2.69355  4.24690  2.90347  2.73739  3.18146  2.89801  2.37887  2.77519  2.98518  4.58477  3.61503
          0.01012  4.99444  5.71678  0.61958  0.77255  0.31904  1.29773
     99   3.97785  5.16903  6.07588  5.57381  4.13642  5.55562  6.13807  1.33293  5.49431  1.28789  3.48172  5.72414  5.70279  5.58581  5.56191  4.97613  4.22060  1.10884  6.29792  5.20337    165 v x - -
          2.68618  4.42225  2.77519  2.73123  3.46354  2.40513  3.72494  3.29354  2.67741  2.69355  4.24690  2.90347  2.73739  3.18146  2.89801  2.37887  2.77519  2.98518  4.58477  3.61503
          0.00882  5.13048  5.85282  0.61958  0.77255  0.48576  0.95510
    100   2.68745  5.42844  2.47085  2.46388  4.76562  3.71039  3.26112  4.24618  2.63904  3.73045  4.47168  2.52910  4.10510  2.99951  2.57841  2.29454  1.61888  3.50011  5.86603  4.45956    166 t x - -
          2.68618  4.42225  2.77519  2.73123  3.46354  2.40513  3.72494  3.29354  2.67741  2.69355  4.24690  2.90347  2.73739  3.18146  2.89801  2.37887  2.77519  2.98518  4.58477  3.61503
          0.01855  5.13048  4.38457  0.61958  0.77255  0.48576  0.95510
    101   3.27824  4.82964  5.53550  4.99299  3.58908  4.92458  5.38036  1.79027  4.85490  2.76623  3.93212  5.06672  5.22397  5.03613  4.93724  4.28243  3.79511  0.58063  5.81445  3.78529    167 V x - -
          2.68618  4.42225  2.77519  2.73123  3.46354  2.40513  3.72494  3.29354  2.67741  2.69355  4.24690  2.90347  2.73739  3.18146  2.89801  2.37887  2.77519  2.98518  4.58477  3.61503
          0.00891  5.12084  5.84318  0.61958  0.77255  0.51613  0.90839
    102   2.78183  5.31144  3.10034  2.46252  4.60635  3.72540  2.81127  3.31310  2.67659  3.00777  4.10802  2.88287  4.11751  2.70548  2.48216  2.32541  1.86480  3.33770  5.77537  3.74347    168 t x - -
          2.68618  4.42225  2.77519  2.73123  3.46354  2.40513  3.72494  3.29354  2.67741  2.69355  4.24690  2.90347  2.73739  3.18146  2.89801  2.37887  2.77519  2.98518  4.58477  3.61503
          0.02823  5.12084  3.82299  0.61958  0.77255  0.51613  0.90839
    103   3.80967  5.04344  5.86605  5.32681  3.22901  5.26085  5.73489  0.97530  5.20334  1.81440  3.12200  5.42725  5.46408  5.28657  5.24093  4.64253  4.04720  1.30957  5.99081  4.88343    169 i x - -
          2.68618  4.42225  2.77519  2.73123  3.46354  2.40513  3.72494  3.29354  2.67741  2.69355  4.24690  2.90347  2.73739  3.18146  2.89801  2.37887  2.77519  2.98518  4.58477  3.61503
          0.00908  5.10169  5.82404  0.61958  0.77255  0.57301  0.82971
    104   2.92276  5.26472  1.41788  2.60568  4.08472  3.72519  3.92049  3.50251  2.68654  2.87172  3.36817  2.71863  4.11689  2.70316  2.70479  2.92082  2.88421  3.40858  5.73754  4.36875    170 d x - -
          2.68618  4.42225  2.77519  2.73123  3.46354  2.40513  3.72494  3.29354  2.67741  2.69355  4.24690  2.90347  2.73739  3.18146  2.89801  2.37887  2.77519  2.98518  4.58477  3.61503
          0.00908  5.10169  5.82404  0.61958  0.77255  0.57301  0.82971
    105   0.74937  4.64238  4.60533  4.12378  2.46253  2.92234  4.74654  3.33017  4.03088  3.12980  4.06100  4.19675  4.48772  4.25390  4.22558  3.27657  3.34878  2.47378  5.54332  4.33321    171 a x - -
          2.68618  4.42225  2.77519  2.73123  3.46354  2.40513  3.72494  3.29354  2.67741  2.69355  4.24690  2.90347  2.73739  3.18146  2.89801  2.37887  2.77519  2.98518  4.58477  3.61503
          0.00908  5.10169  5.82404  0.61958  0.77255  0.57301  0.82971
    106   2.79509  5.42237  3.17174  2.21515  4.76337  2.60368  3.88620  4.24570  2.62226  3.72606  4.46537  2.81500  3.33507  2.57620  1.95639  2.44244  2.10994  3.81110  5.85831  4.45062    172 r x - -
          2.68618  4.42225  2.77519  2.73123  3.46354  2.40513  3.72494  3.29354  2.67741  2.69355  4.24690  2.90347  2.73739  3.18146  2.89801  2.37887  2.77519  2.98518  4.58477  3.61503
          0.09749  5.10169  2.44411  0.61958  0.77255  0.57301  0.82971
    107   2.66497  5.34420  2.38002  2.44487  3.80725  3.35547  2.68224  4.14140  2.59598  3.40050  4.39017  2.86448  4.05672  2.56013  2.85148  2.52357  2.76442  3.72405  5.78902  2.25530    173 y x - -
          2.68618  4.42225  2.77519  2.73123  3.46354  2.40513  3.72494  3.29354  2.67741  2.69355  4.24690  2.90347  2.73739  3.18146  2.89801  2.37887  2.77519  2.98518  4.58477  3.61503
          0.00992  5.01412  5.73646  0.61958  0.77255  0.43354  1.04471
    108   2.19532  4.40512  3.99143  3.95526  3.50671  4.08316  4.39578  2.20706  3.81529  2.23275  2.69115  3.48801  4.45098  4.01495  3.95491  3.19351  2.09547  1.60483  5.02285  3.83580    174 v x - -
          2.68618  4.42225  2.77519  2.73123  3.46354  2.40513  3.72494  3.29354  2.67741  2.69355  4.24690  2.90347  2.73739  3.18146  2.89801  2.37887  2.77519  2.98518  4.58477  3.61503
          0.14884  5.10169  2.02339  0.61958  0.77255  0.57301  0.82971
    109   2.29939  4.87159  3.41593  2.85547  3.73695  3.75154  3.55371  3.23554  2.83812  2.79461  3.95751  2.76770  4.13791  2.87882  2.23898  2.86389  2.02800  2.40301  5.41090  3.79402    175 t x - -
          2.68575  4.42278  2.77466  2.73068  3.46407  2.40501  3.72548  3.29384  2.67794  2.69408  4.24743  2.90353  2.73785  3.18199  2.89708  2.37891  2.77499  2.98459  4.58530  3.61539
          0.30736  1.62806  2.68380  1.81991  0.17679  0.38336  1.14434
    110   2.68100  5.39086  2.58209  1.90833  4.73018  3.18225  3.85745  4.21212  2.50550  3.28307  4.20305  2.92569  2.95913  2.43787  2.68702  2.70112  2.69307  2.72600  5.82699  3.99006    184 e x - -
          2.68618  4.42225  2.77519  2.73123  3.46354  2.40513  3.72494  3.29354  2.67741  2.69355  4.24690  2.90347  2.73739  3.18146  2.89801  2.37887  2.77519  2.98518  4.58477  3.61503
          0.00963  5.04351  5.76586  0.61958  0.77255  0.56781  0.83647
    111   2.55293  5.34365  2.56637  2.44083  3.67727  2.86202  3.88677  2.34691  2.63479  3.42981  4.39258  2.95969  3.39916  2.63676  2.24893  2.48747  2.93142  3.71755  5.79532  4.40383    185 r x - -
          2.68618  4.42225  2.77519  2.73123  3.46354  2.40513  3.72494  3.29354  2.67741  2.69355  4.24690  2.90347  2.73739  3.18146  2.89801  2.37887  2.77519  2.98518  4.58477  3.61503
          0.04361  5.07795  3.31210  0.61958  0.77255  0.63797  0.75155
    112   2.89466  5.36360  2.24740  2.50841  4.02492  3.44631  2.84974  4.16553  2.60557  3.17352  4.40880  2.30814  4.06807  2.86929  2.20479  2.72698  2.30127  3.74498  4.91736  3.82312    186 r x - -
          2.68618  4.42225  2.77519  2.73123  3.46354  2.40513  3.72494  3.29354  2.67741  2.69355  4.24690  2.90347  2.73739  3.18146  2.89801  2.37887  2.77519  2.98518  4.58477  3.61503
          0.01872  5.04397  4.41508  0.61958  0.77255  0.47139  0.97852
    113   2.95665  5.41757  3.21773  2.66165  4.75283  3.27974  2.20973  4.22226  2.61597  3.71230  4.46391  2.70457  3.50937  2.43334  1.52219  2.82930  3.18522  3.80399  5.84952  3.66449    187 r x - -
          2.68618  4.42225  2.77519  2.73123  3.46354  2.40513  3.72494  3.29354  2.67741  2.69355  4.24690  2.90347  2.73739  3.18146  2.89801  2.37887  2.77519  2.98518  4.58477  3.61503
          0.00916  5.09319  5.81554  0.61958  0.77255  0.59693  0.79962
    114   2.52696  5.18571  3.28343  2.72603  3.58352  3.73816  2.65928  3.87060  2.72154  3.01093  3.55659  2.80550  2.38080  2.65509  2.42240  2.73248  2.44121  3.52797  5.67517  3.55133    188 p x - -
          2.68618  4.42225  2.77519  2.73123  3.46354  2.40513  3.72494  3.29354  2.67741  2.69355  4.24690  2.90347  2.73739  3.18146  2.89801  2.37887  2.77519  2.98518  4.58477  3.61503
          0.02600  5.09319  3.93573  0.61958  0.77255  0.59693  0.79962
    115   3.39906  4.71968  5.34039  4.75736  3.36817  4.67124  5.04742  1.03995  4.58296  1.61395  3.62616  4.81330  4.97520  4.71317  3.43556  4.00475  3.63360  1.68029  5.47589  4.32206    189 i x - -
          2.68618  4.42225  2.77519  2.73123  3.46354  2.40513  3.72494  3.29354  2.67741  2.69355  4.24690  2.90347  2.73739  3.18146  2.89801  2.37887  2.77519  2.98518  4.58477  3.61503
          0.00932  5.07651  5.79885  0.61958  0.77255  0.59972  0.79621
    116   2.91820  5.27750  3.23192  2.67578  4.56734  2.17709  3.91101  3.64547  2.67077  3.55949  4.33560  2.07553  4.10876  2.89714  2.23583  2.63252  2.14249  3.46655  5.74710  3.72063    190 n x - -
          2.68618  4.42225  2.77519  2.73123  3.46354  2.40513  3.72494  3.29354  2.67741  2.69355  4.24690  2.90347  2.73739  3.18146  2.89801  2.37887  2.77519  2.98518  4.58477  3.61503
          0.00924  5.08514  5.80749  0.61958  0.77255  0.61889  0.77336
    117   3.32670  4.66423  5.29254  4.68913  2.33101  4.54604  4.87763  2.23408  4.49250  1.43842  3.20890  4.70598  4.85427  4.58190  4.49475  3.87071  3.55549  1.19267  5.28168  3.41469    191 v x - -
          2.68618  4.42225  2.77519  2.73123  3.46354  2.40513  3.72494  3.29354  2.67741  2.69355  4.24690  2.90347  2.73739  3.18146  2.89801  2.37887  2.77519  2.98518  4.58477  3.61503
          0.00924  5.08514  5.80749  0.61958  0.77255  0.61889  0.77336
    118   2.91526  5.25285  3.24011  2.42780  4.53272  3.13042  3.91412  3.05899  2.52515  3.11074  4.31130  2.80302  4.11022  2.33437  2.93808  2.22033  2.00681  2.78946  5.72665  3.95068    192 t x - -
          2.68618  4.42225  2.77519  2.73123  3.46354  2.40513  3.72494  3.29354  2.67741  2.69355  4.24690  2.90347  2.73739  3.18146  2.89801  2.37887  2.77519  2.98518  4.58477  3.61503
          0.00924  5.08514  5.80749  0.61958  0.77255  0.52533  0.89492
    119   3.21848  4.56858  5.14210  4.55277  3.19618  4.41268  4.66679  0.90327  4.35465  2.54357  3.60182  4.54613  4.75319  4.47522  4.37363  3.73304  3.45116  1.76582  3.13562  3.39738    193 i x - -
          2.68618  4.42225  2.77519  2.73123  3.46354  2.40513  3.72494  3.29354  2.67741  2.69355  4.24690  2.90347  2.73739  3.18146  2.89801  2.37887  2.77519  2.98518  4.58477  3.61503
          0.00906  5.10460  5.82695  0.61958  0.77255  0.56463  0.84065
    120   2.36634  5.37495  2.90934  2.35443  4.69681  3.70411  3.32607  3.80635  2.63813  3.45986  4.07395  2.52154  4.09703  2.63555  3.00151  2.30930  1.83744  3.02828  5.82178  4.42527    194 t x - -
          2.68618  4.42225  2.77519  2.73123  3.46354  2.40513  3.72494  3.29354  2.67741  2.69355  4.24690  2.90347  2.73739  3.18146  2.89801  2.37887  2.77519  2.98518  4.58477  3.61503
          0.00906  5.10460  5.82695  0.61958  0.77255  0.56463  0.84065
    121   2.99936  4.99582  3.77010  3.33901  4.64434  3.76937  4.47780  3.62206  3.35433  3.69461  4.54161  0.72126  4.36013  3.68963  3.75096  2.50842  3.01644  2.91326  5.97946  4.70112    195 n x - -
          2.68618  4.42225  2.77519  2.73123  3.46354  2.40513  3.72494  3.29354  2.67741  2.69355  4.24690  2.90347  2.73739  3.18146  2.89801  2.37887  2.77519  2.98518  4.58477  3.61503
          0.00906  5.10460  5.82695  0.61958  0.77255  0.56463  0.84065
    122   2.57986  5.35331  3.06051  2.59005  4.66650  3.52893  3.45300  4.13036  2.56657  3.64480  4.40262  3.07297  2.81763  3.00754  1.53018  2.67727  2.60427  3.41104  5.80551  3.09448    196 r x - -
          2.68618  4.42225  2.77519  2.73123  3.46354  2.40513  3.72494  3.29354  2.67741  2.69355  4.24690  2.90347  2.73739  3.18146  2.89801  2.37887  2.77519  2.98518  4.58477  3.61503
          0.00906  5.10460  5.82695  0.61958  0.77255  0.51573  0.90898
    123   2.76225  5.43659  2.92044  2.36661  4.77230  1.75441  3.90651  4.25296  2.52947  3.73818  4.48132  2.35893  4.10879  3.00712  3.01501  1.88224  2.99399  3.82252  5.87497  4.03292    197 g x - -
          2.68618  4.42225  2.77519  2.73123  3.46354  2.40513  3.72494  3.29354  2.67741  2.69355  4.24690  2.90347  2.73739  3.18146  2.89801  2.37887  2.77519  2.98518  4.58477  3.61503
          0.51414  5.11440  0.92641  0.61958  0.77255  0.53572  0.88007
    124   2.73380  4.74459  3.27277  2.71253  3.59594  2.46948  3.83224  3.12043  2.69539  2.83460  3.57336  3.20307  3.52325  2.02713  3.00926  2.52453  2.80166  2.59937  5.28295  3.99040    198 q . - -
          2.68618  4.42232  2.77527  2.73131  3.46361  2.40520  3.72502  3.29348  2.67748  2.69355  4.24654  2.90354  2.73693  3.18154  2.89793  2.37894  2.77527  2.98526  4.58379  3.61510
          0.59674  1.27577  1.77090  0.13633  2.06005  0.21081  1.66036
    125   2.65903  4.41000  4.27372  3.69055  1.83521  2.92068  4.28765  2.18997  3.58535  2.51247  3.17119  3.49661  3.65352  3.54295  3.18739  2.63200  2.72163  2.41412  4.29655  3.82188    200 f x - -
          2.68618  4.42225  2.77519  2.73123  3.46354  2.40513  3.72494  3.29354  2.67741  2.69355  4.24690  2.90347  2.73739  3.18146  2.89801  2.37887  2.77519  2.98518  4.58477  3.61503
          0.03739  5.00863  3.50604  0.61958  0.77255  0.33011  1.26886
    126   2.93107  5.02631  3.02405  2.48929  3.11708  3.51883  2.98573  2.81371  2.83198  2.88320  4.10542  3.34876  4.17586  3.17547  1.64360  2.76582  2.81794  2.84623  5.54918  3.78845    201 r x - -
          2.68618  4.42225  2.77519  2.73123  3.46354  2.40513  3.72494  3.29354  2.67741  2.69355  4.24690  2.90347  2.73739  3.18146  2.89801  2.37887  2.77519  2.98518  4.58477  3.61503
          0.00904  5.10649  5.82884  0.61958  0.77255  0.44246  1.02849
    127   2.51660  5.05690  3.25743  2.83983  2.91038  2.35511  3.21747  3.67596  2.82929  3.30494  4.13450  3.34802  2.71669  3.17401  2.55238  2.16274  2.80239  3.21960  3.66207  3.60496    202 s x - -
          2.68618  4.42225  2.77519  2.73123  3.46354  2.40513  3.72494  3.29354  2.67741  2.69355  4.24690  2.90347  2.73739  3.18146  2.89801  2.37887  2.77519  2.98518  4.58477  3.61503
          0.00882  5.13048  5.85282  0.61958  0.77255  0.48576  0.95510
    128   2.78998  5.90707  2.63238  2.21291  5.22705  1.11403  4.22289  4.73542  2.75928  4.20787  4.99086  1.89825  4.36066  3.35319  3.64832  3.25668  3.59822  4.29129  6.34868  4.88175    203 g x - -
          2.68618  4.42225  2.77519  2.73123  3.46354  2.40513  3.72494  3.29354  2.67741  2.69355  4.24690  2.90347  2.73739  3.18146  2.89801  2.37887  2.77519  2.98518  4.58477  3.61503
          0.00882  5.13048  5.85282  0.61958  0.77255  0.48576  0.95510
    129   1.75328  5.23224  3.28342  2.63307  4.06783  3.74837  2.95834  3.93226  2.72240  3.24281  4.29463  3.25644  4.13942  2.48978  2.23924  2.16845  2.86282  3.44744  4.87908  3.62338    204 a x - -
          2.68618  4.42225  2.77519  2.73123  3.46354  2.40513  3.72494  3.29354  2.67741  2.69355  4.24690  2.90347  2.73739  3.18146  2.89801  2.37887  2.77519  2.98518  4.58477  3.61503
          0.01735  5.13048  4.48401  0.61958  0.77255  0.48576  0.95510
    130   3.41307  4.73426  4.03739  4.73687  3.91605  4.71077  5.12914  0.88273  4.59204  1.81273  3.82113  4.82866  4.41517  4.77243  4.68150  4.04861  3.65491  1.65258  5.62163  4.43721    205 i x - -
          2.68618  4.42225  2.77519  2.73123  3.46354  2.40513  3.72494  3.29354  2.67741  2.69355  4.24690  2.90347  2.73739  3.18146  2.89801  2.37887  2.77519  2.98518  4.58477  3.61503
          0.00890  5.12203  5.84437  0.61958  0.77255  0.51244  0.91387
    131   2.73415  4.37642  4.73501  4.13237  3.47213  3.86810  3.98564  1.49613  3.95844  2.06687  3.28269  3.67996  4.48077  4.12661  3.58025  3.41735  2.57057  1.63829  4.99520  3.54053    206 i x - -
          2.68618  4.42225  2.77519  2.73123  3.46354  2.40513  3.72494  3.29354  2.67741  2.69355  4.24690  2.90347  2.73739  3.18146  2.89801  2.37887  2.77519  2.98518  4.58477  3.61503
          0.00890  5.12203  5.84437  0.61958  0.77255  0.51244  0.91387
    132   4.30421  5.49027  6.28077  5.70660  3.01010  5.73794  6.02384  2.49233  5.58288  0.44183  3.44009  5.90846  5.72266  5.39857  5.50180  5.14474  4.50552  2.11971  5.95831  5.00331    207 L x - -
          2.68618  4.42225  2.77519  2.73123  3.46354  2.40513  3.72494  3.29354  2.67741  2.69355  4.24690  2.90347  2.73739  3.18146  2.89801  2.37887  2.77519  2.98518  4.58477  3.61503
          0.00898  5.11328  5.83562  0.61958  0.77255  0.51244  0.91387
    133   1.92288  5.21914  3.28898  2.66882  4.49960  3.74314  3.95420  3.93255  2.73077  3.50524  4.29797  3.10466  4.14060  2.63280  3.01236  1.73392  1.99790  3.00839  5.71824  4.36321    208 s x - -
          2.68618  4.42225  2.77519  2.73123  3.46354  2.40513  3.72494  3.29354  2.67741  2.69355  4.24690  2.90347  2.73739  3.18146  2.89801  2.37887  2.77519  2.98518  4.58477  3.61503
          0.00898  5.11328  5.83562  0.61958  0.77255  0.51244  0.91387
    134   3.22133  5.39632  3.58699  3.13554  4.97217  3.90919  4.27260  4.39216  2.86260  3.93573  4.75351  0.77519  4.41153  3.41895  2.14473  3.11267  3.30827  3.45623  6.07881  4.78775    209 n x - -
          2.68618  4.42225  2.77519  2.73123  3.46354  2.40513  3.72494  3.29354  2.67741  2.69355  4.24690  2.90347  2.73739  3.18146  2.89801  2.37887  2.77519  2.98518  4.58477  3.61503
          0.00898  5.11328  5.83562  0.61958  0.77255  0.51244  0.91387
    135   3.78490  5.16460  5.04450  4.56456  2.18384  4.73814  3.69968  3.67580  4.39538  3.06107  4.30231  4.54974  5.07454  4.52047  2.77415  4.05120  3.40871  3.50610  3.80979  0.65813    210 Y x - -
          2.68618  4.42225  2.77519  2.73123  3.46354  2.40513  3.72494  3.29354  2.67741  2.69355  4.24690  2.90347  2.73739  3.18146  2.89801  2.37887  2.77519  2.98518  4.58477  3.61503
          0.02426  5.11328  4.02010  0.61958  0.77255  0.51244  0.91387
    136   2.39135  5.41599  3.20268  2.29623  4.75247  3.39752  3.43347  4.22565  2.57763  3.71345  4.46094  3.18965  3.79284  2.11079  1.46368  2.91145  3.17277  3.35682  5.85012  4.45416    211 r x - -
          2.68618  4.42225  2.77519  2.73123  3.46354  2.40513  3.72494  3.29354  2.67741  2.69355  4.24690  2.90347  2.73739  3.18146  2.89801  2.37887  2.77519  2.98518  4.58477  3.61503
          0.00912  5.09813  5.82048  0.61958  0.77255  0.55762  0.84996
    137   2.78310  5.24527  1.55190  2.69660  3.75441  3.44515  3.32037  3.57126  2.69406  3.52015  4.30506  2.75177  4.11911  3.04940  2.21427  2.92412  3.15295  3.40798  4.59789  3.05733    212 d x - -
          2.68618  4.42225  2.77519  2.73123  3.46354  2.40513  3.72494  3.29354  2.67741  2.69355  4.24690  2.90347  2.73739  3.18146  2.89801  2.37887  2.77519  2.98518  4.58477  3.61503
          0.02288  5.09813  4.10379  0.61958  0.77255  0.55762  0.84996
    138   2.44950  5.18956  2.91126  2.70674  3.59467  3.47111  3.92301  3.88326  2.70308  2.98161  4.25435  2.75093  3.78566  3.05646  2.71576  2.37526  1.55274  3.35290  5.67680  4.32278    213 t x - -
          2.68618  4.42225  2.77519  2.73123  3.46354  2.40513  3.72494  3.29354  2.67741  2.69355  4.24690  2.90347  2.73739  3.18146  2.89801  2.37887  2.77519  2.98518  4.58477  3.61503
          0.02129  5.06796  4.21528  0.61958  0.77255  0.52176  0.90010
    139   2.81064  4.74512  3.43756  3.09524  3.89850  2.35842  4.10365  2.80147  3.06252  2.01457  3.46550  2.76634  3.88636  3.38053  2.44467  3.09713  2.81675  3.02827  2.58466  4.05946    214 l x - -
          2.68618  4.42225  2.77519  2.73123  3.46354  2.40513  3.72494  3.29354  2.67741  2.69355  4.24690  2.90347  2.73739  3.18146  2.89801  2.37887  2.77519  2.98518  4.58477  3.61503
          0.14839  5.07196  2.02770  0.61958  0.77255  0.52931  0.88919
    140   2.66159  4.77715  3.23590  2.29105  3.52217  3.77380  4.00240  2.77828  2.91036  2.86767  3.23086  2.90730  2.90896  3.23874  3.17682  2.48849  2.65192  2.76559  2.83637  3.43224    215 e x - -
          2.68618  4.42225  2.77519  2.73123  3.46354  2.40513  3.72494  3.29354  2.67741  2.69355  4.24690  2.90347  2.73739  3.18146  2.89801  2.37887  2.77519  2.98518  4.58477  3.61503
          0.01060  4.94761  5.66996  0.61958  0.77255  0.37276  1.16742
    141   2.68091  5.14665  3.30032  2.49865  3.15339  2.62076  3.94417  3.81457  2.62441  3.40865  3.23792  3.11977  4.13240  2.91670  2.20408  2.23507  2.22996  3.48299  4.15714  3.94405    216 r x - -
          2.68618  4.42225  2.77519  2.73123  3.46354  2.40513  3.72494  3.29354  2.67741  2.69355  4.24690  2.90347  2.73739  3.18146  2.89801  2.37887  2.77519  2.98518  4.58477  3.61503
          0.16692  5.08356  1.91369  0.61958  0.77255  0.55264  0.85667
    142   2.76098  5.07281  3.23976  2.68210  4.31706  3.15672  3.63315  3.73729  2.67391  3.33391  4.14203  3.04896  3.59780  2.79574  2.68793  2.49660  1.52255  3.40818  4.48987  3.04689    217 t x - -
          2.68618  4.42225  2.77519  2.73123  3.46354  2.40513  3.72494  3.29354  2.67741  2.69355  4.24690  2.90347  2.73739  3.18146  2.89801  2.37887  2.77519  2.98518  4.58477  3.61503
          0.02921  4.92746  3.83778  0.61958  0.77255  0.53757  0.87747
    143   2.68179  4.23043  3.18603  2.51193  4.57029  3.38099  3.87109  4.02365  2.62580  3.55719  4.32627  3.16768  2.27621  2.35825  1.87209  2.66520  2.50083  3.30987  5.73440  4.35513    218 r x - -
          2.68618  4.42225  2.77519  2.73123  3.46354  2.40513  3.72494  3.29354  2.67741  2.69355  4.24690  2.90347  2.73739  3.18146  2.89801  2.37887  2.77519  2.98518  4.58477  3.61503
          0.06052  5.00833  2.95571  0.61958  0.77255  0.66741  0.71956
    144   1.89801  4.83421  3.46708  2.90597  4.01547  3.77239  2.74956  2.97471  2.88204  2.92352  3.92515  3.20339  2.05612  3.21738  2.86220  2.85274  3.11010  2.50685  5.38254  4.10189    219 a x - -
          2.68618  4.42225  2.77519  2.73123  3.46354  2.40513  3.72494  3.29354  2.67741  2.69355  4.24690  2.90347  2.73739  3.18146  2.89801  2.37887  2.77519  2.98518  4.58477  3.61503
          0.02696  4.97563  3.92743  0.61958  0.77255  0.60651  0.78801
    145   3.37277  5.43692  3.92539  3.22612  4.67528  4.11508  4.09315  4.10320  2.49197  3.32712  3.70756  3.65044  4.46472  2.27804  0.78720  3.40866  3.55439  3.82156  4.56209  4.53147    220 r x - -
          2.68618  4.42225  2.77519  2.73123  3.46354  2.40513  3.72494  3.29354  2.67741  2.69355  4.24690  2.90347  2.73739  3.18146  2.89801  2.37887  2.77519  2.98518  4.58477  3.61503
          0.00997  5.00914  5.73149  0.61958  0.77255  0.73965  0.64871
    146   2.51689  5.33852  2.82844  1.34806  4.66211  3.66236  2.88417  3.45449  2.52076  3.63458  4.38490  3.02790  4.05540  2.73973  3.01813  2.70387  3.11161  3.52552  4.63604  3.73286    221 e x - -
          2.68618  4.42225  2.77519  2.73123  3.46354  2.40513  3.72494  3.29354  2.67741  2.69355  4.24690  2.90347  2.73739  3.18146  2.89801  2.37887  2.77519  2.98518  4.58477  3.61503
          0.03085  5.00914  3.74203  0.61958  0.77255  0.38489  1.14107
    147   2.91769  5.18116  3.28198  2.72380  4.43842  3.47926  3.93317  3.45945  2.27118  2.89610  3.57926  3.25021  4.12540  2.17551  2.58863  2.62751  1.66482  3.34318  5.66983  4.32075    222 t x - -
          2.68633  4.42250  2.77545  2.73101  3.46379  2.40530  3.72316  3.29355  2.67766  2.69371  4.24715  2.90372  2.73754  3.18145  2.89791  2.37882  2.77481  2.98468  4.58502  3.61528
          0.14184  2.04627  5.80064  1.38368  0.28856  0.56759  0.83676
    148   2.84721  4.35006  4.76965  4.16422  3.23026  4.10607  4.43217  1.34510  3.70853  1.89401  3.13666  4.21885  4.47068  4.13933  3.01377  3.41103  2.46254  2.19538  4.97144  3.48799    230 i x - -
          2.68618  4.42225  2.77519  2.73123  3.46354  2.40513  3.72494  3.29354  2.67741  2.69355  4.24690  2.90347  2.73739  3.18146  2.89801  2.37887  2.77519  2.98518  4.58477  3.61503
          0.19211  5.07829  1.78048  0.61958  0.77255  0.56759  0.83676
    149   2.59687  5.33690  2.71669  1.95563  4.67216  3.62088  3.81420  4.14976  2.55138  3.63723  4.38248  3.09270  4.01889  2.71765  1.54606  2.71401  2.69914  3.48503  5.77515  4.37172    231 r x - -
          2.68618  4.42225  2.77519  2.73123  3.46354  2.40513  3.72494  3.29354  2.67741  2.69355  4.24690  2.90347  2.73739  3.18146  2.89801  2.37887  2.77519  2.98518  4.58477  3.61503
          0.05382  4.89733  3.10260  0.61958  0.77255  0.35043  1.21869
    150   3.77614  4.99171  5.85589  5.34862  2.57951  5.30161  5.85107  0.87311  5.25287  2.35784  3.89878  5.46120  5.51407  5.40252  5.33706  4.70187  4.02308  1.24677  6.13135  4.95383    232 i x - -
          2.68618  4.42225  2.77519  2.73123  3.46354  2.40513  3.72494  3.29354  2.67741  2.69355  4.24690  2.90347  2.73739  3.18146  2.89801  2.37887  2.77519  2.98518  4.58477  3.61503
          0.00963  5.04322  5.76556  0.61958  0.77255  0.66004  0.72739
    151   2.71026  4.65823  2.41322  1.98063  4.74577  2.86648  3.33796  4.23089  2.59088  3.70672  4.44302  2.46224  3.07919  2.55218  3.08355  2.42520  2.49557  3.79194  5.83542  4.00376    233 e x - -
          2.68618  4.42225  2.77519  2.73123  3.46354  2.40513  3.72494  3.29354  2.67741  2.69355  4.24690  2.90347  2.73739  3.18146  2.89801  2.37887  2.77519  2.98518  4.58477  3.61503
          0.00963  5.04322  5.76556  0.61958  0.77255  0.56960  0.83414
    152   2.94444  4.35103  4.71299  3.63680  2.51326  4.09063  4.00864  2.15516  3.93651  2.44335  3.46855  4.18570  4.45609  4.10317  4.01255  2.56985  3.17655  1.76929  4.95777  1.75648    234 y x - -
          2.68506  4.42364  2.77629  2.73177  3.46475  2.40325  3.72613  3.29383  2.67871  2.69392  4.24724  2.90387  2.73676  3.18154  2.89608  2.37969  2.77519  2.98407  4.58616  3.61560
          0.64123  0.75442  5.78515  1.87060  0.16727  0.60988  0.78398
    153   2.25168  5.26069  2.51100  2.66416  4.54669  3.05392  2.79685  2.94536  2.66273  3.21749  4.31741  2.95678  4.09671  3.01922  2.58690  2.34353  2.41122  3.38544  5.73047  3.55000    254 a x - -
          2.68618  4.42225  2.77519  2.73123  3.46354  2.40513  3.72494  3.29354  2.67741  2.69355  4.24690  2.90347  2.73739  3.18146  2.89801  2.37887  2.77519  2.98518  4.58477  3.61503
          0.10672  5.06280  2.35502  0.61958  0.77255  0.60988  0.78398
    154   2.44812  5.02091  2.79185  2.74022  4.24601  3.30638  3.91730  3.52461  2.73147  2.68288  3.72996  3.11820  2.18638  2.59710  3.03533  2.82149  2.80620  2.72105  5.53292  2.91045    255 p x - -
          2.68618  4.42225  2.77519  2.73123  3.46354  2.40513  3.72494  3.29354  2.67741  2.69355  4.24690  2.90347  2.73739  3.18146  2.89801  2.37887  2.77519  2.98518  4.58477  3.61503
          0.01041  4.96649  5.68884  0.61958  0.77255  0.49760  0.93646
    155   2.36513  5.35008  3.01862  2.30933  4.67126  1.87773  3.87132  3.83141  2.61611  3.24691  4.39727  2.93579  4.07440  2.43896  2.91324  2.58883  2.39232  3.48811  5.79750  4.40149    256 g x - -
          2.68618  4.42225  2.77519  2.73123  3.46354  2.40513  3.72494  3.29354  2.67741  2.69355  4.24690  2.90347  2.73739  3.18146  2.89801  2.37887  2.77519  2.98518  4.58477  3.61503
          0.00956  5.05109  5.77343  0.61958  0.77255  0.54284  0.87011
    156   2.43674  4.89781  2.93944  2.91411  3.23540  2.84546  4.02150  3.11909  2.89612  3.13193  3.67239  3.39971  2.68730  3.23126  3.14208  2.45169  1.87346  2.99882  5.44019  3.32392    257 t x - -
          2.68618  4.42225  2.77519  2.73123  3.46354  2.40513  3.72494  3.29354  2.67741  2.69355  4.24690  2.90347  2.73739  3.18146  2.89801  2.37887  2.77519  2.98518  4.58477  3.61503
          0.00947  5.06066  5.78301  0.61958  0.77255  0.58483  0.81464
    157   2.79208  5.22712  2.92279  2.58185  4.50191  3.34684  3.55420  3.40554  2.50227  3.31573  4.28701  2.72460  4.10244  2.88858  3.15514  2.36767  1.72374  2.66075  5.70433  3.26553    258 t x - -
          2.68618  4.42225  2.77519  2.73123  3.46354  2.40513  3.72494  3.29354  2.67741  2.69355  4.24690  2.90347  2.73739  3.18146  2.89801  2.37887  2.77519  2.98518  4.58477  3.61503
          0.00947  5.06066  5.78301  0.61958  0.77255  0.58483  0.81464
    158   2.66136  5.18830  3.10946  2.49340  4.45046  2.88183  3.91836  3.42728  2.60981  2.94674  4.25184  3.08884  4.11059  2.84228  2.19666  2.37493  2.25553  2.47702  4.56570  4.31958    259 r x - -
          2.68618  4.42225  2.77519  2.73123  3.46354  2.40513  3.72494  3.29354  2.67741  2.69355  4.24690  2.90347  2.73739  3.18146  2.89801  2.37887  2.77519  2.98518  4.58477  3.61503
          0.00947  5.06066  5.78301  0.61958  0.77255  0.51860  0.90475
    159   2.90213  5.35197  2.08869  2.32296  4.67232  2.53117  3.87544  3.44322  2.62051  3.36754  4.39920  3.01324  3.75610  2.74071  2.70263  2.49365  2.31350  2.99473  4.65517  4.40419    260 d x - -
          2.68618  4.42225  2.77519  2.73123  3.46354  2.40513  3.72494  3.29354  2.67741  2.69355  4.24690  2.90347  2.73739  3.18146  2.89801  2.37887  2.77519  2.98518  4.58477  3.61503
          0.00947  5.06066  5.78301  0.61958  0.77255  0.54593  0.86585
    160   3.07146  0.86128  4.78005  4.20850  3.56420  4.10706  4.53165  3.02131  3.90558  2.76668  3.73861  4.26813  4.56040  4.19761  3.50899  3.45634  3.35156  2.42631  2.98459  3.82686    261 c x - -
          2.68618  4.42225  2.77519  2.73123  3.46354  2.40513  3.72494  3.29354  2.67741  2.69355  4.24690  2.90347  2.73739  3.18146  2.89801  2.37887  2.77519  2.98518  4.58477  3.61503
          0.00947  5.06066  5.78301  0.61958  0.77255  0.54593  0.86585
    161   2.93845  4.34423  4.71524  4.11219  3.43996  4.08641  4.41010  1.71614  3.93630  2.33324  3.46221  3.68328  3.92679  4.10273  4.01051  2.64927  2.94306  1.30941  4.40315  3.35301    262 v x - -
          2.68618  4.42225  2.77519  2.73123  3.46354  2.40513  3.72494  3.29354  2.67741  2.69355  4.24690  2.90347  2.73739  3.18146  2.89801  2.37887  2.77519  2.98518  4.58477  3.61503
          0.00947  5.06066  5.78301  0.61958  0.77255  0.54593  0.86585
    162   2.23592  5.33587  3.18438  2.12865  4.64979  3.68979  3.60782  4.11405  2.62723  2.54034  4.38494  2.82187  3.73462  2.57620  1.91737  2.88157  2.64645  3.48456  5.78748  3.95289    263 r x - -
          2.68618  4.42225  2.77519  2.73123  3.46354  2.40513  3.72494  3.29354  2.67741  2.69355  4.24690  2.90347  2.73739  3.18146  2.89801  2.37887  2.77519  2.98518  4.58477  3.61503
          0.00947  5.06066  5.78301  0.61958  0.77255  0.54593  0.86585
    163   2.33843  4.39386  4.73447  4.13523  3.47421  4.13424  4.07737  2.45884  3.96412  0.95587  3.29715  4.22437  4.49715  4.13597  4.04931  3.14256  3.21884  2.24433  5.01963  3.84116    264 l x - -
          2.68639  4.42246  2.77540  2.73112  3.46308  2.40510  3.72515  3.29375  2.67762  2.69345  4.24564  2.90367  2.73760  3.18167  2.89821  2.37885  2.77440  2.98498  4.58498  3.61524
          0.05886  2.91728  5.78301  1.87709  0.16610  0.49064  0.94735
    164   2.91758  3.26279  3.19217  2.23024  4.37401  3.74372  3.95272  3.52016  2.74897  3.39239  4.20288  3.14998  1.42637  3.10087  2.91101  2.94963  2.61000  3.32781  5.63290  4.29598    275 p x - -
          2.68618  4.42225  2.77519  2.73123  3.46354  2.40513  3.72494  3.29354  2.67741  2.69355  4.24690  2.90347  2.73739  3.18146  2.89801  2.37887  2.77519  2.98518  4.58477  3.61503
          0.00936  5.07227  5.79462  0.61958  0.77255  0.51244  0.91387
    165   2.90548  5.39429  2.75718  2.49494  4.73103  3.67916  2.94200  4.21033  2.60334  3.69524  4.43761  2.77799  4.07360  2.67514  1.51462  2.62182  2.71934  3.78057  5.83104  2.99359    276 r x - -
          2.68618  4.42225  2.77519  2.73123  3.46354  2.40513  3.72494  3.29354  2.67741  2.69355  4.24690  2.90347  2.73739  3.18146  2.89801  2.37887  2.77519  2.98518  4.58477  3.61503
          0.00956  5.05127  5.77362  0.61958  0.77255  0.51244  0.91387
    166   3.67493  5.01570  5.38705  4.78850  3.23875  4.88534  5.15420  2.12400  4.56272  0.60999  3.40467  4.95071  5.11390  4.69213  2.68054  4.21667  3.89267  2.92242  5.50440  4.40505    277 L x - -
          2.68618  4.42225  2.77519  2.73123  3.46354  2.40513  3.72494  3.29354  2.67741  2.69355  4.24690  2.90347  2.73739  3.18146  2.89801  2.37887  2.77519  2.98518  4.58477  3.61503
          0.00966  5.04083  5.76318  0.61958  0.77255  0.46943  0.98178
    167   2.90324  5.32991  1.30575  2.56680  4.64134  3.50187  3.52323  3.03189  2.62945  3.62052  4.37984  3.03285  4.08165  2.71111  2.73489  2.69950  2.91793  3.70241  4.72183  4.39316    278 d x - -
          2.68618  4.42225  2.77519  2.73123  3.46354  2.40513  3.72494  3.29354  2.67741  2.69355  4.24690  2.90347  2.73739  3.18146  2.89801  2.37887  2.77519  2.98518  4.58477  3.61503
          0.00957  5.04999  5.77234  0.61958  0.77255  0.48576  0.95510
    168   4.60290  6.12702  5.45380  5.50942  6.40093  0.06708  6.40092  6.40393  5.80226  5.82211  6.89553  5.62384  5.51456  6.04462  5.79468  4.82249  5.14567  5.73868  7.08161  6.57836    279 G x - -
          2.68618  4.42225  2.77519  2.73123  3.46354  2.40513  3.72494  3.29354  2.67741  2.69355  4.24690  2.90347  2.73739  3.18146  2.89801  2.37887  2.77519  2.98518  4.58477  3.61503
          0.00957  5.04999  5.77234  0.61958  0.77255  0.48576  0.95510
    169   2.91846  4.66148  3.76107  3.19452  3.48548  3.88827  3.78542  2.96088  3.15083  2.87444  3.76369  3.36316  2.38683  3.45758  3.31940  2.94470  1.30366  2.93729  4.40095  3.20458    280 t x - -
          2.68618  4.42225  2.77519  2.73123  3.46354  2.40513  3.72494  3.29354  2.67741  2.69355  4.24690  2.90347  2.73739  3.18146  2.89801  2.37887  2.77519  2.98518  4.58477  3.61503
          0.00957  5.04999  5.77234  0.61958  0.77255  0.48576  0.95510
    170   4.40410  3.13137  5.79713  5.62498  4.02975  4.82564  5.34754  4.78371  5.32536  4.24484  5.46560  5.43175  5.46047  5.58670  5.30467  4.65229  4.83004  4.59126  0.20786  4.02932    281 W x - -
          2.68618  4.42225  2.77519  2.73123  3.46354  2.40513  3.72494  3.29354  2.67741  2.69355  4.24690  2.90347  2.73739  3.18146  2.89801  2.37887  2.77519  2.98518  4.58477  3.61503
          0.02168  5.04999  4.19732  0.61958  0.77255  0.48576  0.95510
    171   4.76299  5.80910  5.75185  5.58349  1.90951  5.38317  4.16374  4.44461  5.37612  3.70901  4.99459  4.98100  2.70027  5.12244  5.24026  4.76688  4.96532  4.35245  3.06701  0.50195    282 Y x - -
          2.68618  4.42225  2.77519  2.73123  3.46354  2.40513  3.72494  3.29354  2.67741  2.69355  4.24690  2.90347  2.73739  3.18146  2.89801  2.37887  2.77519  2.98518  4.58477  3.61503
          0.00968  5.03800  5.76034  0.61958  0.77255  0.52050  0.90195
    172   2.29136  4.31590  4.79601  4.18706  2.49792  4.08532  4.41400  1.61061  3.99244  2.33835  3.20848  4.21635  3.45734  4.14136  4.03391  2.64333  2.70002  2.05571  3.64083  3.75829    283 i x - -
          2.68618  4.42225  2.77519  2.73123  3.46354  2.40513  3.72494  3.29354  2.67741  2.69355  4.24690  2.90347  2.73739  3.18146  2.89801  2.37887  2.77519  2.98518  4.58477  3.61503
          0.00968  5.03800  5.76034  0.61958  0.77255  0.52050  0.90195
    173   2.89412  5.34456  2.78111  2.56351  4.66545  3.44636  3.17493  4.13442  2.52505  3.63927  4.00709  3.15436  3.02132  1.32333  3.01422  2.79571  3.02238  3.55202  3.92222  4.39632    284 q x - -
          2.68618  4.42225  2.77519  2.73123  3.46354  2.40513  3.72494  3.29354  2.67741  2.69355  4.24690  2.90347  2.73739  3.18146  2.89801  2.37887  2.77519  2.98518  4.58477  3.61503
          0.00968  5.03800  5.76034  0.61958  0.77255  0.52050  0.90195
    174   2.92071  4.43983  4.24185  3.65993  3.54838  3.99803  3.40296  1.97619  3.09319  1.67744  3.02274  3.92184  3.90156  3.25866  2.57848  3.27507  3.15259  2.12328  5.04620  3.40071    285 l x - -
          2.68618  4.42225  2.77519  2.73123  3.46354  2.40513  3.72494  3.29354  2.67741  2.69355  4.24690  2.90347  2.73739  3.18146  2.89801  2.37887  2.77519  2.98518  4.58477  3.61503
          0.00968  5.03800  5.76034  0.61958  0.77255  0.52050  0.90195
    175   2.52319  5.35341  2.99834  1.63358  4.68837  2.97123  3.83263  3.79174  2.57138  3.43159  4.39676  2.56873  4.03770  2.59620  2.87374  2.18814  2.92255  3.49075  5.79219  3.93910    286 e x - -
          2.68618  4.42225  2.77519  2.73123  3.46354  2.40513  3.72494  3.29354  2.67741  2.69355  4.24690  2.90347  2.73739  3.18146  2.89801  2.37887  2.77519  2.98518  4.58477  3.61503
          0.04294  4.97810  3.34841  0.61958  0.77255  0.52050  0.90195
    176   2.40108  5.26085  2.57532  2.46965  4.59779  3.21233  3.44957  4.07761  2.11707  3.56226  4.30392  2.60293  3.93965  2.74559  2.08516  2.50613  3.00177  3.64718  5.69796  3.23350    287 r x - -
          2.68618  4.42225  2.77519  2.73123  3.46354  2.40513  3.72494  3.29354  2.67741  2.69355  4.24690  2.90347  2.73739  3.18146  2.89801  2.37887  2.77519  2.98518  4.58477  3.61503
          0.26519  4.71514  1.49618  0.61958  0.77255  0.60182  0.79366
    177   2.67249  4.18335  2.81498  2.40369  4.12721  2.96223  3.38959  3.54625  2.50096  3.14568  3.95548  3.02856  3.06540  2.85149  2.77377  2.16616  2.90384  3.21952  3.27519  3.56188    288 s x - -
          2.68618  4.42225  2.77519  2.73123  3.46354  2.40513  3.72494  3.29354  2.67741  2.69355  4.24690  2.90347  2.73739  3.18146  2.89801  2.37887  2.77519  2.98518  4.58477  3.61503
          0.06536  4.42102  2.97117  0.61958  0.77255  0.94878  0.48974
    178   2.65959  4.85645  2.72396  2.50390  4.09347  2.69791  3.42835  3.50976  2.20965  2.92861  3.47993  3.02302  3.88116  2.84635  2.95843  2.69489  2.33339  3.04121  5.35960  3.26387    289 k x - -
          2.68618  4.42225  2.77519  2.73123  3.46354  2.40513  3.72494  3.29354  2.67741  2.69355  4.24690  2.90347  2.73739  3.18146  2.89801  2.37887  2.77519  2.98518  4.58477  3.61503
          0.07965  4.37455  2.74943  0.61958  0.77255  0.99296  0.46280
    179   2.71703  5.03003  2.20566  2.26275  3.25254  2.19893  3.71499  3.75856  2.53405  3.32618  4.12589  2.94515  3.87792  2.85443  3.02374  2.30028  2.96215  3.39705  5.53430  4.15996    290 g x - -
          2.68523  4.42163  2.77751  2.73214  3.46373  2.40493  3.72475  3.29239  2.67785  2.69121  4.24865  2.90445  2.73872  3.18217  2.89731  2.37852  2.77385  2.98617  4.58288  3.61447
          0.79937  0.59713        *  3.12964  0.04472  0.00000        *
//
