# Supplementary material for: Remote homology clustering identifies lowly conserved families of effector proteins in plant-pathogenic fungi
Source: Microb Genom. 2021 Sep 1;7(9):000637. doi: 10.1099/mgen.0.000637 (PMC8715435; doi:10.1099/mgen.0.000637)
Supplement: Supplementary material 16 [file mgen-7-0637-s0016.zip › hmms/cluster-PC_02RYKY.hmm]

HMMER3/f [3.3 | Nov 2019]
NAME  cluster-PC_02RYKY
LENG  105
ALPH  amino
RF    yes
MM    no
CONS  yes
CS    no
MAP   yes
DATE  Wed Jul 22 12:45:59 2020
NSEQ  2
EFFN  0.550781
CKSUM 778087905
STATS LOCAL MSV       -9.6384  0.71637
STATS LOCAL VITERBI  -10.6746  0.71637
STATS LOCAL FORWARD   -3.7974  0.71637
HMM          A        C        D        E        F        G        H        I        K        L        M        N        P        Q        R        S        T        V        W        Y   
            m->m     m->i     m->d     i->m     i->i     d->m     d->d
  COMPO   2.31943  3.23116  3.07414  2.91017  3.35657  2.39865  3.98610  2.96707  2.84138  2.70767  3.73802  3.06299  3.40372  3.04134  3.19372  2.54021  2.69856  2.70436  5.02978  3.55745
          2.68618  4.42225  2.77519  2.73123  3.46354  2.40513  3.72494  3.29354  2.67741  2.69355  4.24690  2.90347  2.73739  3.18146  2.89801  2.37887  2.77519  2.98518  4.58477  3.61503
          0.03025  3.90913  4.63147  0.61958  0.77255  0.00000        *
      1   2.99792  4.54089  4.08866  3.68479  3.22362  3.86138  4.41144  2.40288  3.45090  1.81271  1.30944  3.95779  4.32210  3.83032  3.65194  3.35090  3.30390  2.41326  5.06939  3.83444      1 m x - -
          2.68618  4.42225  2.77519  2.73123  3.46354  2.40513  3.72494  3.29354  2.67741  2.69355  4.24690  2.90347  2.73739  3.18146  2.89801  2.37887  2.77519  2.98518  4.58477  3.61503
          0.03025  3.90913  4.63147  0.61958  0.77255  0.48576  0.95510
      2   2.80740  4.96804  2.84605  2.48353  3.92096  3.42733  2.31930  3.70249  2.26662  3.22310  4.10482  2.97423  3.88695  1.97156  2.58697  2.81147  3.04147  3.38599  5.20508  3.79083      2 q x - -
          2.68618  4.42225  2.77519  2.73123  3.46354  2.40513  3.72494  3.29354  2.67741  2.69355  4.24690  2.90347  2.73739  3.18146  2.89801  2.37887  2.77519  2.98518  4.58477  3.61503
          0.03025  3.90913  4.63147  0.61958  0.77255  0.48576  0.95510
      3   3.30480  4.69576  4.28897  4.01029  0.95361  3.98628  3.89323  2.82381  3.91636  2.18535  3.54846  4.06040  4.44394  4.07420  4.02704  3.57295  3.60590  2.81723  4.13118  2.49349      3 f x - -
          2.68618  4.42225  2.77519  2.73123  3.46354  2.40513  3.72494  3.29354  2.67741  2.69355  4.24690  2.90347  2.73739  3.18146  2.89801  2.37887  2.77519  2.98518  4.58477  3.61503
          0.24559  3.90913  1.62102  0.61958  0.77255  0.48576  0.95510
      4   2.33536  4.17672  3.28784  3.04252  3.82807  3.01874  4.07123  2.93529  2.98191  2.80395  3.87390  3.27436  3.71212  3.38813  3.24371  2.53567  1.50288  2.64941  5.28228  4.04732      4 t x - -
          2.68618  4.42225  2.77519  2.73123  3.46354  2.40513  3.72494  3.29354  2.67741  2.69355  4.24690  2.90347  2.73739  3.18146  2.89801  2.37887  2.77519  2.98518  4.58477  3.61503
          0.03739  3.70093  4.42327  0.61958  0.77255  0.39545  1.11895
      5   2.51437  4.22417  3.78844  3.36049  3.68121  3.40286  4.25825  2.35918  3.25737  2.49692  3.59433  3.58325  3.99752  3.59884  3.53456  2.80810  1.91144  1.61679  5.28949  4.06059      5 v x - -
          2.68618  4.42225  2.77519  2.73123  3.46354  2.40513  3.72494  3.29354  2.67741  2.69355  4.24690  2.90347  2.73739  3.18146  2.89801  2.37887  2.77519  2.98518  4.58477  3.61503
          0.03025  3.90913  4.63147  0.61958  0.77255  0.48576  0.95510
      6   2.43220  4.27740  3.46036  3.21386  4.00098  3.11552  4.22842  3.13256  3.15756  2.99476  4.04279  3.41750  3.82210  3.55051  3.41460  2.63386  1.11128  2.82363  5.43556  4.21756      6 t x - -
          2.68618  4.42225  2.77519  2.73123  3.46354  2.40513  3.72494  3.29354  2.67741  2.69355  4.24690  2.90347  2.73739  3.18146  2.89801  2.37887  2.77519  2.98518  4.58477  3.61503
          0.03025  3.90913  4.63147  0.61958  0.77255  0.48576  0.95510
      7   2.33284  4.25382  3.23805  3.05532  4.11269  2.98301  4.16426  3.64016  3.13155  3.35749  4.28039  3.27438  3.72479  3.47797  3.41660  1.03712  2.81567  3.16725  5.48221  4.19635      7 s x - -
          2.68618  4.42225  2.77519  2.73123  3.46354  2.40513  3.72494  3.29354  2.67741  2.69355  4.24690  2.90347  2.73739  3.18146  2.89801  2.37887  2.77519  2.98518  4.58477  3.61503
          0.03025  3.90913  4.63147  0.61958  0.77255  0.48576  0.95510
      8   3.15462  4.50684  4.63822  4.11884  3.19098  4.39432  4.75922  1.45114  3.94612  1.28918  3.03480  4.38822  4.65404  4.18649  4.12514  3.76381  3.39883  1.91189  5.20292  4.02328      8 l x - -
          2.68618  4.42225  2.77519  2.73123  3.46354  2.40513  3.72494  3.29354  2.67741  2.69355  4.24690  2.90347  2.73739  3.18146  2.89801  2.37887  2.77519  2.98518  4.58477  3.61503
          0.03025  3.90913  4.63147  0.61958  0.77255  0.48576  0.95510
      9   3.05960  4.46794  4.38798  4.00503  3.39875  4.10626  4.72624  1.03366  3.83389  1.97713  3.32823  4.24522  4.53381  4.17830  4.02625  3.60496  3.35805  1.84690  5.29727  4.03883      9 i x - -
          2.68618  4.42225  2.77519  2.73123  3.46354  2.40513  3.72494  3.29354  2.67741  2.69355  4.24690  2.90347  2.73739  3.18146  2.89801  2.37887  2.77519  2.98518  4.58477  3.61503
          0.03025  3.90913  4.63147  0.61958  0.77255  0.48576  0.95510
     10   1.88035  4.32505  3.72522  3.29489  3.47190  3.52633  4.18062  2.44340  3.16980  1.62047  3.41908  3.58099  4.05810  3.52954  3.44466  2.91932  2.97148  2.30152  5.14033  3.89503     10 l x - -
          2.68618  4.42225  2.77519  2.73123  3.46354  2.40513  3.72494  3.29354  2.67741  2.69355  4.24690  2.90347  2.73739  3.18146  2.89801  2.37887  2.77519  2.98518  4.58477  3.61503
          0.03025  3.90913  4.63147  0.61958  0.77255  0.48576  0.95510
     11   2.71037  4.48241  3.39167  3.29562  4.43768  0.67472  4.41384  4.04602  3.48189  3.69561  4.67149  3.55591  3.87473  3.80312  3.71411  2.88330  3.19445  3.56726  5.52335  4.54074     11 G x - -
          2.68618  4.42225  2.77519  2.73123  3.46354  2.40513  3.72494  3.29354  2.67741  2.69355  4.24690  2.90347  2.73739  3.18146  2.89801  2.37887  2.77519  2.98518  4.58477  3.61503
          0.03025  3.90913  4.63147  0.61958  0.77255  0.48576  0.95510
     12   2.83694  4.36920  4.17614  3.84022  3.57671  3.76191  4.63556  2.04813  3.70856  2.25726  3.53612  4.02422  4.32025  4.06565  3.91756  3.26760  3.19751  0.97994  5.36740  4.10137     12 v x - -
          2.68618  4.42225  2.77519  2.73123  3.46354  2.40513  3.72494  3.29354  2.67741  2.69355  4.24690  2.90347  2.73739  3.18146  2.89801  2.37887  2.77519  2.98518  4.58477  3.61503
          0.03025  3.90913  4.63147  0.61958  0.77255  0.48576  0.95510
     13   0.96221  4.21014  3.49961  3.29238  4.08868  3.03374  4.31012  3.21966  3.30957  3.09960  4.12726  3.43280  3.77640  3.64734  3.55769  2.56004  2.83993  2.86772  5.51217  4.31645     13 a x - -
          2.68618  4.42225  2.77519  2.73123  3.46354  2.40513  3.72494  3.29354  2.67741  2.69355  4.24690  2.90347  2.73739  3.18146  2.89801  2.37887  2.77519  2.98518  4.58477  3.61503
          0.03025  3.90913  4.63147  0.61958  0.77255  0.48576  0.95510
     14   2.99792  4.54089  4.08866  3.68479  3.22362  3.86138  4.41144  2.40288  3.45090  1.81271  1.30944  3.95779  4.32210  3.83032  3.65194  3.35090  3.30390  2.41326  5.06939  3.83444     14 m x - -
          2.68618  4.42225  2.77519  2.73123  3.46354  2.40513  3.72494  3.29354  2.67741  2.69355  4.24690  2.90347  2.73739  3.18146  2.89801  2.37887  2.77519  2.98518  4.58477  3.61503
          0.03025  3.90913  4.63147  0.61958  0.77255  0.48576  0.95510
     15   3.19621  4.64751  4.24837  3.88821  3.14945  4.02878  4.53244  2.35530  3.65561  0.83137  3.16063  4.16015  4.45772  4.01517  3.82575  3.60365  3.48873  2.40219  5.04222  3.77406     15 l x - -
          2.68618  4.42225  2.77519  2.73123  3.46354  2.40513  3.72494  3.29354  2.67741  2.69355  4.24690  2.90347  2.73739  3.18146  2.89801  2.37887  2.77519  2.98518  4.58477  3.61503
          0.03025  3.90913  4.63147  0.61958  0.77255  0.48576  0.95510
     16   0.96221  4.21014  3.49961  3.29238  4.08868  3.03374  4.31012  3.21966  3.30957  3.09960  4.12726  3.43280  3.77640  3.64734  3.55769  2.56004  2.83993  2.86772  5.51217  4.31645     16 a x - -
          2.68618  4.42225  2.77519  2.73123  3.46354  2.40513  3.72494  3.29354  2.67741  2.69355  4.24690  2.90347  2.73739  3.18146  2.89801  2.37887  2.77519  2.98518  4.58477  3.61503
          0.03025  3.90913  4.63147  0.61958  0.77255  0.48576  0.95510
     17   1.52463  4.13488  3.48108  3.15391  4.05568  2.99645  4.16781  3.16242  3.13148  3.05485  3.98298  3.31939  3.71354  3.45718  3.42512  2.44294  1.78993  2.78736  5.47788  4.26467     17 a x - -
          2.68618  4.42225  2.77519  2.73123  3.46354  2.40513  3.72494  3.29354  2.67741  2.69355  4.24690  2.90347  2.73739  3.18146  2.89801  2.37887  2.77519  2.98518  4.58477  3.61503
          0.03025  3.90913  4.63147  0.61958  0.77255  0.48576  0.95510
     18   0.96221  4.21014  3.49961  3.29238  4.08868  3.03374  4.31012  3.21966  3.30957  3.09960  4.12726  3.43280  3.77640  3.64734  3.55769  2.56004  2.83993  2.86772  5.51217  4.31645     18 a x - -
          2.68618  4.42225  2.77519  2.73123  3.46354  2.40513  3.72494  3.29354  2.67741  2.69355  4.24690  2.90347  2.73739  3.18146  2.89801  2.37887  2.77519  2.98518  4.58477  3.61503
          0.03025  3.90913  4.63147  0.61958  0.77255  0.48576  0.95510
     19   2.59140  4.62952  3.13771  2.68257  4.14655  3.29526  3.73047  3.59007  2.32418  3.18713  4.04854  3.08931  3.82469  2.91516  1.83854  1.92575  2.90470  3.22671  5.35188  4.07826     19 r x - -
          2.68618  4.42225  2.77519  2.73123  3.46354  2.40513  3.72494  3.29354  2.67741  2.69355  4.24690  2.90347  2.73739  3.18146  2.89801  2.37887  2.77519  2.98518  4.58477  3.61503
          0.03025  3.90913  4.63147  0.61958  0.77255  0.48576  0.95510
     20   1.58687  4.22626  3.25967  2.96870  4.12510  3.00525  4.07836  3.43132  3.01109  3.17520  4.07233  3.22246  1.96696  3.34164  3.33691  2.46155  2.74238  3.00910  5.48814  4.25641     20 a x - -
          2.68618  4.42225  2.77519  2.73123  3.46354  2.40513  3.72494  3.29354  2.67741  2.69355  4.24690  2.90347  2.73739  3.18146  2.89801  2.37887  2.77519  2.98518  4.58477  3.61503
          0.03025  3.90913  4.63147  0.61958  0.77255  0.48576  0.95510
     21   2.60650  4.65807  2.93726  2.57380  4.06306  3.29915  3.74337  3.43551  2.45760  3.06606  3.97113  3.02700  3.82531  2.01118  2.80037  2.68393  2.06423  3.12045  5.35124  4.05157     21 q x - -
          2.68618  4.42225  2.77519  2.73123  3.46354  2.40513  3.72494  3.29354  2.67741  2.69355  4.24690  2.90347  2.73739  3.18146  2.89801  2.37887  2.77519  2.98518  4.58477  3.61503
          0.03025  3.90913  4.63147  0.61958  0.77255  0.48576  0.95510
     22   2.83694  4.36920  4.17614  3.84022  3.57671  3.76191  4.63556  2.04813  3.70856  2.25726  3.53612  4.02422  4.32025  4.06565  3.91756  3.26760  3.19751  0.97994  5.36740  4.10137     22 v x - -
          2.68618  4.42225  2.77519  2.73123  3.46354  2.40513  3.72494  3.29354  2.67741  2.69355  4.24690  2.90347  2.73739  3.18146  2.89801  2.37887  2.77519  2.98518  4.58477  3.61503
          0.03025  3.90913  4.63147  0.61958  0.77255  0.48576  0.95510
     23   2.76274  5.01195  2.57120  2.34031  4.29965  3.29784  3.67815  3.84350  2.40692  3.38612  4.24340  1.95373  3.83092  2.01168  2.78711  2.74897  3.03556  3.47864  5.50086  4.12295     23 n x - -
          2.68618  4.42225  2.77519  2.73123  3.46354  2.40513  3.72494  3.29354  2.67741  2.69355  4.24690  2.90347  2.73739  3.18146  2.89801  2.37887  2.77519  2.98518  4.58477  3.61503
          0.03025  3.90913  4.63147  0.61958  0.77255  0.48576  0.95510
     24   2.38437  4.20067  3.50193  3.15646  3.81030  1.97887  4.13301  2.85408  3.13397  2.81435  3.79757  3.38384  3.82329  3.46155  3.42642  2.60680  2.79828  1.69619  5.28779  4.04828     24 v x - -
          2.68618  4.42225  2.77519  2.73123  3.46354  2.40513  3.72494  3.29354  2.67741  2.69355  4.24690  2.90347  2.73739  3.18146  2.89801  2.37887  2.77519  2.98518  4.58477  3.61503
          0.03025  3.90913  4.63147  0.61958  0.77255  0.48576  0.95510
     25   2.71037  4.48241  3.39167  3.29562  4.43768  0.67472  4.41384  4.04602  3.48189  3.69561  4.67149  3.55591  3.87473  3.80312  3.71411  2.88330  3.19445  3.56726  5.52335  4.54074     25 G x - -
          2.68618  4.42225  2.77519  2.73123  3.46354  2.40513  3.72494  3.29354  2.67741  2.69355  4.24690  2.90347  2.73739  3.18146  2.89801  2.37887  2.77519  2.98518  4.58477  3.61503
          0.03025  3.90913  4.63147  0.61958  0.77255  0.48576  0.95510
     26   1.90664  4.78668  2.60750  1.72594  4.23872  3.23656  3.76443  3.54310  2.61697  3.24106  4.12467  2.89827  3.80404  2.94913  3.04781  2.68484  2.95846  3.20659  5.51791  4.17810     26 e x - -
          2.68618  4.42225  2.77519  2.73123  3.46354  2.40513  3.72494  3.29354  2.67741  2.69355  4.24690  2.90347  2.73739  3.18146  2.89801  2.37887  2.77519  2.98518  4.58477  3.61503
          0.03025  3.90913  4.63147  0.61958  0.77255  0.48576  0.95510
     27   2.30303  4.28022  3.11407  2.84164  4.18238  2.99616  4.01050  3.63257  2.92165  3.29966  4.15068  3.14175  2.08217  3.25434  3.27012  1.62237  2.74697  3.15409  5.50953  4.24089     27 s x - -
          2.68618  4.42225  2.77519  2.73123  3.46354  2.40513  3.72494  3.29354  2.67741  2.69355  4.24690  2.90347  2.73739  3.18146  2.89801  2.37887  2.77519  2.98518  4.58477  3.61503
          0.03025  3.90913  4.63147  0.61958  0.77255  0.48576  0.95510
     28   2.69179  4.56993  3.29060  2.80041  3.82783  3.49463  3.80095  2.88801  1.82417  2.75279  3.74107  3.21877  3.94727  3.02126  2.75337  2.83897  2.95553  1.98167  5.21102  3.94837     28 k x - -
          2.68626  4.42233  2.77444  2.73131  3.46362  2.40520  3.72502  3.29362  2.67748  2.69324  4.24697  2.90354  2.73747  3.18154  2.89808  2.37894  2.77527  2.98526  4.58485  3.61511
          0.24559  1.57015  4.63147  0.94541  0.49187  0.48576  0.95510
     29   2.74729  4.54268  3.35733  2.87829  2.12141  3.57268  3.73735  2.96715  1.95365  2.57634  3.60789  3.28012  3.99317  3.11509  2.95286  2.90279  2.99288  2.77922  4.73456  3.28200     32 k x - -
          2.68618  4.42225  2.77519  2.73123  3.46354  2.40513  3.72494  3.29354  2.67741  2.69355  4.24690  2.90347  2.73739  3.18146  2.89801  2.37887  2.77519  2.98518  4.58477  3.61503
          0.03025  3.90913  4.63147  0.61958  0.77255  0.48576  0.95510
     30   1.80460  4.27170  3.74006  3.30736  2.08987  3.48388  4.02354  2.60736  3.25172  2.31624  3.43815  3.55127  4.01563  3.53145  3.52115  2.86678  2.93108  2.44225  4.77561  3.36727     33 a x - -
          2.68618  4.42225  2.77519  2.73123  3.46354  2.40513  3.72494  3.29354  2.67741  2.69355  4.24690  2.90347  2.73739  3.18146  2.89801  2.37887  2.77519  2.98518  4.58477  3.61503
          0.03025  3.90913  4.63147  0.61958  0.77255  0.48576  0.95510
     31   1.72911  4.45864  2.86244  2.63105  4.18031  3.09010  3.90284  3.56234  2.78826  3.27277  4.14051  1.90925  3.74118  3.12340  3.17215  2.54529  2.83341  3.15058  5.50214  4.18971     34 a x - -
          2.68618  4.42225  2.77519  2.73123  3.46354  2.40513  3.72494  3.29354  2.67741  2.69355  4.24690  2.90347  2.73739  3.18146  2.89801  2.37887  2.77519  2.98518  4.58477  3.61503
          0.03025  3.90913  4.63147  0.61958  0.77255  0.48576  0.95510
     32   1.84668  4.64389  3.01488  2.62377  4.14332  3.30140  3.74979  3.44261  1.79741  3.12675  4.01133  3.05856  3.83090  2.93509  2.71951  2.69066  2.91412  3.11494  5.38222  4.11107     35 k x - -
          2.68618  4.42225  2.77519  2.73123  3.46354  2.40513  3.72494  3.29354  2.67741  2.69355  4.24690  2.90347  2.73739  3.18146  2.89801  2.37887  2.77519  2.98518  4.58477  3.61503
          0.03025  3.90913  4.63147  0.61958  0.77255  0.48576  0.95510
     33   1.84668  4.64389  3.01488  2.62377  4.14332  3.30140  3.74979  3.44261  1.79741  3.12675  4.01133  3.05856  3.83090  2.93509  2.71951  2.69066  2.91412  3.11494  5.38222  4.11107     36 k x - -
          2.68618  4.42225  2.77519  2.73123  3.46354  2.40513  3.72494  3.29354  2.67741  2.69355  4.24690  2.90347  2.73739  3.18146  2.89801  2.37887  2.77519  2.98518  4.58477  3.61503
          0.03025  3.90913  4.63147  0.61958  0.77255  0.48576  0.95510
     34   2.63048  4.29144  3.73343  3.27901  2.11074  3.53541  3.99411  2.59020  3.20127  2.28176  3.40483  3.54623  4.03607  3.49580  3.47405  2.90203  1.97664  2.43455  4.74858  3.34155     37 t x - -
          2.68618  4.42225  2.77519  2.73123  3.46354  2.40513  3.72494  3.29354  2.67741  2.69355  4.24690  2.90347  2.73739  3.18146  2.89801  2.37887  2.77519  2.98518  4.58477  3.61503
          0.03025  3.90913  4.63147  0.61958  0.77255  0.48576  0.95510
     35   2.79591  5.02125  2.73294  2.42300  4.38617  3.36393  3.64990  3.84049  1.66457  3.37764  4.22761  2.05180  3.85937  2.80644  2.56680  2.78681  3.04709  3.48273  5.49065  4.17321     38 k x - -
          2.68618  4.42225  2.77519  2.73123  3.46354  2.40513  3.72494  3.29354  2.67741  2.69355  4.24690  2.90347  2.73739  3.18146  2.89801  2.37887  2.77519  2.98518  4.58477  3.61503
          0.03025  3.90913  4.63147  0.61958  0.77255  0.48576  0.95510
     36   2.59123  4.69691  2.80212  2.50065  4.15611  3.23739  3.74078  3.64280  2.48918  3.23711  4.09854  2.96592  3.79514  2.04656  2.85407  1.86380  2.91153  3.27092  5.41688  4.08247     39 s x - -
          2.68618  4.42225  2.77519  2.73123  3.46354  2.40513  3.72494  3.29354  2.67741  2.69355  4.24690  2.90347  2.73739  3.18146  2.89801  2.37887  2.77519  2.98518  4.58477  3.61503
          0.03025  3.90913  4.63147  0.61958  0.77255  0.48576  0.95510
     37   2.46450  4.53778  2.75017  2.54246  4.23079  3.08787  3.86123  3.74886  2.74315  3.37705  4.22085  1.96668  3.73614  3.07215  3.14357  1.73233  2.85726  3.29725  5.52937  4.18209     40 s x - -
          2.68618  4.42225  2.77519  2.73123  3.46354  2.40513  3.72494  3.29354  2.67741  2.69355  4.24690  2.90347  2.73739  3.18146  2.89801  2.37887  2.77519  2.98518  4.58477  3.61503
          0.03025  3.90913  4.63147  0.61958  0.77255  0.48576  0.95510
     38   2.62770  0.86904  4.15554  3.90338  3.88610  3.24309  4.54238  3.03589  3.73045  2.94982  4.07223  3.88058  3.95296  4.07503  3.84840  2.89945  3.09751  2.77805  5.29472  4.17358     41 c x - -
          2.68618  4.42225  2.77519  2.73123  3.46354  2.40513  3.72494  3.29354  2.67741  2.69355  4.24690  2.90347  2.73739  3.18146  2.89801  2.37887  2.77519  2.98518  4.58477  3.61503
          0.03025  3.90913  4.63147  0.61958  0.77255  0.48576  0.95510
     39   2.59123  4.69691  2.80212  2.50065  4.15611  3.23739  3.74078  3.64280  2.48918  3.23711  4.09854  2.96592  3.79514  2.04656  2.85407  1.86380  2.91153  3.27092  5.41688  4.08247     42 s x - -
          2.68618  4.42225  2.77519  2.73123  3.46354  2.40513  3.72494  3.29354  2.67741  2.69355  4.24690  2.90347  2.73739  3.18146  2.89801  2.37887  2.77519  2.98518  4.58477  3.61503
          0.03025  3.90913  4.63147  0.61958  0.77255  0.48576  0.95510
     40   2.90953  4.89670  2.92684  2.68190  4.07017  3.39004  3.84061  3.70632  2.50010  3.20506  4.23165  3.14204  3.94388  1.17029  2.78366  2.95563  3.20636  3.43364  5.33559  4.03168     43 q x - -
          2.68618  4.42225  2.77519  2.73123  3.46354  2.40513  3.72494  3.29354  2.67741  2.69355  4.24690  2.90347  2.73739  3.18146  2.89801  2.37887  2.77519  2.98518  4.58477  3.61503
          0.03025  3.90913  4.63147  0.61958  0.77255  0.48576  0.95510
     41   3.05960  4.46794  4.38798  4.00503  3.39875  4.10626  4.72624  1.03366  3.83389  1.97713  3.32823  4.24522  4.53381  4.17830  4.02625  3.60496  3.35805  1.84690  5.29727  4.03883     44 i x - -
          2.68618  4.42225  2.77519  2.73123  3.46354  2.40513  3.72494  3.29354  2.67741  2.69355  4.24690  2.90347  2.73739  3.18146  2.89801  2.37887  2.77519  2.98518  4.58477  3.61503
          0.03025  3.90913  4.63147  0.61958  0.77255  0.48576  0.95510
     42   1.47128  4.12346  3.36230  3.08745  4.18482  2.91214  4.15853  3.52214  3.13497  3.27924  4.13855  3.25252  3.65557  3.43838  3.43978  1.61464  2.67332  3.03087  5.55328  4.32696     45 a x - -
          2.68618  4.42225  2.77519  2.73123  3.46354  2.40513  3.72494  3.29354  2.67741  2.69355  4.24690  2.90347  2.73739  3.18146  2.89801  2.37887  2.77519  2.98518  4.58477  3.61503
          0.03025  3.90913  4.63147  0.61958  0.77255  0.48576  0.95510
     43   2.71037  4.48241  3.39167  3.29562  4.43768  0.67472  4.41384  4.04602  3.48189  3.69561  4.67149  3.55591  3.87473  3.80312  3.71411  2.88330  3.19445  3.56726  5.52335  4.54074     46 G x - -
          2.68618  4.42225  2.77519  2.73123  3.46354  2.40513  3.72494  3.29354  2.67741  2.69355  4.24690  2.90347  2.73739  3.18146  2.89801  2.37887  2.77519  2.98518  4.58477  3.61503
          0.03025  3.90913  4.63147  0.61958  0.77255  0.48576  0.95510
     44   2.71037  4.48241  3.39167  3.29562  4.43768  0.67472  4.41384  4.04602  3.48189  3.69561  4.67149  3.55591  3.87473  3.80312  3.71411  2.88330  3.19445  3.56726  5.52335  4.54074     47 G x - -
          2.68618  4.42225  2.77519  2.73123  3.46354  2.40513  3.72494  3.29354  2.67741  2.69355  4.24690  2.90347  2.73739  3.18146  2.89801  2.37887  2.77519  2.98518  4.58477  3.61503
          0.03025  3.90913  4.63147  0.61958  0.77255  0.48576  0.95510
     45   2.79982  4.55131  3.41091  3.25507  4.24747  3.23673  4.32969  3.80209  3.31546  3.42504  4.47632  3.55819  0.76222  3.70313  3.55702  2.96841  3.24423  3.44331  5.42419  4.36857     48 p x - -
          2.68618  4.42225  2.77519  2.73123  3.46354  2.40513  3.72494  3.29354  2.67741  2.69355  4.24690  2.90347  2.73739  3.18146  2.89801  2.37887  2.77519  2.98518  4.58477  3.61503
          0.03025  3.90913  4.63147  0.61958  0.77255  0.48576  0.95510
     46   2.75357  4.75164  2.72824  2.61731  4.12087  3.20835  3.95021  3.83895  2.85686  3.48162  4.43651  1.09478  3.86193  3.22288  3.21289  2.81927  3.13655  3.45747  5.42256  4.06645     49 n x - -
          2.68618  4.42225  2.77519  2.73123  3.46354  2.40513  3.72494  3.29354  2.67741  2.69355  4.24690  2.90347  2.73739  3.18146  2.89801  2.37887  2.77519  2.98518  4.58477  3.61503
          0.03025  3.90913  4.63147  0.61958  0.77255  0.48576  0.95510
     47   2.71037  4.48241  3.39167  3.29562  4.43768  0.67472  4.41384  4.04602  3.48189  3.69561  4.67149  3.55591  3.87473  3.80312  3.71411  2.88330  3.19445  3.56726  5.52335  4.54074     50 G x - -
          2.68618  4.42225  2.77519  2.73123  3.46354  2.40513  3.72494  3.29354  2.67741  2.69355  4.24690  2.90347  2.73739  3.18146  2.89801  2.37887  2.77519  2.98518  4.58477  3.61503
          0.03025  3.90913  4.63147  0.61958  0.77255  0.48576  0.95510
     48   1.89749  4.36768  3.40491  2.99347  3.13833  3.43313  3.81626  2.91217  2.92983  2.62270  3.61902  3.32902  3.94333  3.27641  3.23990  2.80005  2.91405  2.68670  4.69016  2.08164     51 a x - -
          2.68618  4.42225  2.77519  2.73123  3.46354  2.40513  3.72494  3.29354  2.67741  2.69355  4.24690  2.90347  2.73739  3.18146  2.89801  2.37887  2.77519  2.98518  4.58477  3.61503
          0.03025  3.90913  4.63147  0.61958  0.77255  0.48576  0.95510
     49   2.88357  4.37859  4.01546  3.51873  2.73592  3.89190  3.91072  1.81179  3.36069  2.13591  3.31277  3.75237  4.25753  3.64309  3.58133  3.21867  3.12686  2.32532  4.40705  1.96239     52 i x - -
          2.68618  4.42225  2.77519  2.73123  3.46354  2.40513  3.72494  3.29354  2.67741  2.69355  4.24690  2.90347  2.73739  3.18146  2.89801  2.37887  2.77519  2.98518  4.58477  3.61503
          0.03025  3.90913  4.63147  0.61958  0.77255  0.48576  0.95510
     50   2.62770  0.86904  4.15554  3.90338  3.88610  3.24309  4.54238  3.03589  3.73045  2.94982  4.07223  3.88058  3.95296  4.07503  3.84840  2.89945  3.09751  2.77805  5.29472  4.17358     53 c x - -
          2.68618  4.42225  2.77519  2.73123  3.46354  2.40513  3.72494  3.29354  2.67741  2.69355  4.24690  2.90347  2.73739  3.18146  2.89801  2.37887  2.77519  2.98518  4.58477  3.61503
          0.03025  3.90913  4.63147  0.61958  0.77255  0.48576  0.95510
     51   2.33810  4.27413  3.23670  2.90837  4.06278  3.06253  4.01126  3.36679  2.90494  3.10260  4.00493  3.20125  2.11926  3.26414  3.23649  2.50060  1.77016  2.97875  5.42570  4.18306     54 t x - -
          2.68618  4.42225  2.77519  2.73123  3.46354  2.40513  3.72494  3.29354  2.67741  2.69355  4.24690  2.90347  2.73739  3.18146  2.89801  2.37887  2.77519  2.98518  4.58477  3.61503
          0.24559  3.90913  1.62102  0.61958  0.77255  0.48576  0.95510
     52   2.24544  4.15854  3.06968  2.88592  3.90603  2.89211  3.99633  3.40907  2.94691  3.14643  4.09427  3.13368  3.61841  3.31261  3.23254  1.38474  2.71412  2.98343  5.29484  3.99038     55 s x - -
          2.68618  4.42225  2.77519  2.73123  3.46354  2.40513  3.72494  3.29354  2.67741  2.69355  4.24690  2.90347  2.73739  3.18146  2.89801  2.37887  2.77519  2.98518  4.58477  3.61503
          0.03739  3.70093  4.42327  0.61958  0.77255  0.39545  1.11895
     53   3.02875  5.16304  0.86689  2.35752  4.54491  3.23823  3.96302  4.14138  3.05402  3.74311  4.72184  2.91580  3.89359  3.20211  3.57535  2.98685  3.36804  3.77660  5.70642  4.41154     56 d x - -
          2.68618  4.42225  2.77519  2.73123  3.46354  2.40513  3.72494  3.29354  2.67741  2.69355  4.24690  2.90347  2.73739  3.18146  2.89801  2.37887  2.77519  2.98518  4.58477  3.61503
          0.03025  3.90913  4.63147  0.61958  0.77255  0.48576  0.95510
     54   2.23420  4.20237  3.14037  2.93190  4.30033  1.80219  4.11699  3.76799  3.08777  3.43767  4.26823  3.17220  3.65620  3.37760  3.42231  1.53912  2.71597  3.21044  5.61994  4.37596     57 s x - -
          2.68618  4.42225  2.77519  2.73123  3.46354  2.40513  3.72494  3.29354  2.67741  2.69355  4.24690  2.90347  2.73739  3.18146  2.89801  2.37887  2.77519  2.98518  4.58477  3.61503
          0.03025  3.90913  4.63147  0.61958  0.77255  0.48576  0.95510
     55   2.79185  5.17906  1.79970  2.21940  4.49627  3.27185  3.67017  3.96474  1.78455  3.50169  4.33610  2.77475  3.80986  2.82323  2.93823  2.73783  3.05470  3.58044  5.64795  4.24940     58 k x - -
          2.68618  4.42225  2.77519  2.73123  3.46354  2.40513  3.72494  3.29354  2.67741  2.69355  4.24690  2.90347  2.73739  3.18146  2.89801  2.37887  2.77519  2.98518  4.58477  3.61503
          0.03025  3.90913  4.63147  0.61958  0.77255  0.48576  0.95510
     56   3.19621  4.64751  4.24837  3.88821  3.14945  4.02878  4.53244  2.35530  3.65561  0.83137  3.16063  4.16015  4.45772  4.01517  3.82575  3.60365  3.48873  2.40219  5.04222  3.77406     59 l x - -
          2.68618  4.42225  2.77519  2.73123  3.46354  2.40513  3.72494  3.29354  2.67741  2.69355  4.24690  2.90347  2.73739  3.18146  2.89801  2.37887  2.77519  2.98518  4.58477  3.61503
          0.03025  3.90913  4.63147  0.61958  0.77255  0.48576  0.95510
     57   3.29983  4.77398  3.89221  3.62832  2.29414  3.87272  3.63539  3.30390  3.48477  2.74842  3.97509  3.76843  4.34564  3.78203  3.66104  3.43294  3.58664  3.17616  3.93936  0.90696     60 y x - -
          2.68618  4.42225  2.77519  2.73123  3.46354  2.40513  3.72494  3.29354  2.67741  2.69355  4.24690  2.90347  2.73739  3.18146  2.89801  2.37887  2.77519  2.98518  4.58477  3.61503
          0.03025  3.90913  4.63147  0.61958  0.77255  0.48576  0.95510
     58   2.84522  4.62969  3.56386  2.97009  3.26736  3.61805  3.68223  3.22113  2.39716  2.78719  3.76197  3.33174  4.01817  3.04391  1.79180  2.97992  3.06964  3.00195  2.36460  3.27730     61 r x - -
          2.68618  4.42225  2.77519  2.73123  3.46354  2.40513  3.72494  3.29354  2.67741  2.69355  4.24690  2.90347  2.73739  3.18146  2.89801  2.37887  2.77519  2.98518  4.58477  3.61503
          0.03025  3.90913  4.63147  0.61958  0.77255  0.48576  0.95510
     59   2.62770  0.86904  4.15554  3.90338  3.88610  3.24309  4.54238  3.03589  3.73045  2.94982  4.07223  3.88058  3.95296  4.07503  3.84840  2.89945  3.09751  2.77805  5.29472  4.17358     62 c x - -
          2.68618  4.42225  2.77519  2.73123  3.46354  2.40513  3.72494  3.29354  2.67741  2.69355  4.24690  2.90347  2.73739  3.18146  2.89801  2.37887  2.77519  2.98518  4.58477  3.61503
          0.03025  3.90913  4.63147  0.61958  0.77255  0.48576  0.95510
     60   2.64652  4.68882  3.04900  2.62254  4.13421  3.34993  3.71755  3.43625  1.77603  3.10636  3.99178  3.06266  3.85010  2.89743  2.63609  2.72314  2.01230  3.12148  5.35605  4.08923     63 k x - -
          2.68618  4.42225  2.77519  2.73123  3.46354  2.40513  3.72494  3.29354  2.67741  2.69355  4.24690  2.90347  2.73739  3.18146  2.89801  2.37887  2.77519  2.98518  4.58477  3.61503
          0.03025  3.90913  4.63147  0.61958  0.77255  0.48576  0.95510
     61   1.78832  4.78380  1.79666  2.34825  4.32755  3.16466  3.80371  3.67394  2.75222  3.36781  4.23891  2.85942  3.77525  2.99204  3.24146  2.64829  2.95806  3.29599  5.61434  4.24427     64 a x - -
          2.68618  4.42225  2.77519  2.73123  3.46354  2.40513  3.72494  3.29354  2.67741  2.69355  4.24690  2.90347  2.73739  3.18146  2.89801  2.37887  2.77519  2.98518  4.58477  3.61503
          0.03025  3.90913  4.63147  0.61958  0.77255  0.48576  0.95510
     62   2.71037  4.48241  3.39167  3.29562  4.43768  0.67472  4.41384  4.04602  3.48189  3.69561  4.67149  3.55591  3.87473  3.80312  3.71411  2.88330  3.19445  3.56726  5.52335  4.54074     65 G x - -
          2.68618  4.42225  2.77519  2.73123  3.46354  2.40513  3.72494  3.29354  2.67741  2.69355  4.24690  2.90347  2.73739  3.18146  2.89801  2.37887  2.77519  2.98518  4.58477  3.61503
          0.03025  3.90913  4.63147  0.61958  0.77255  0.48576  0.95510
     63   2.60748  4.59098  3.24395  2.74537  4.05511  3.34416  3.74577  3.38988  2.33665  3.04120  3.93993  3.14140  3.85257  2.93938  1.90773  2.71284  1.97696  3.07728  5.29988  4.05165     66 r x - -
          2.68618  4.42225  2.77519  2.73123  3.46354  2.40513  3.72494  3.29354  2.67741  2.69355  4.24690  2.90347  2.73739  3.18146  2.89801  2.37887  2.77519  2.98518  4.58477  3.61503
          0.03025  3.90913  4.63147  0.61958  0.77255  0.48576  0.95510
     64   0.96221  4.21014  3.49961  3.29238  4.08868  3.03374  4.31012  3.21966  3.30957  3.09960  4.12726  3.43280  3.77640  3.64734  3.55769  2.56004  2.83993  2.86772  5.51217  4.31645     67 a x - -
          2.68618  4.42225  2.77519  2.73123  3.46354  2.40513  3.72494  3.29354  2.67741  2.69355  4.24690  2.90347  2.73739  3.18146  2.89801  2.37887  2.77519  2.98518  4.58477  3.61503
          0.03025  3.90913  4.63147  0.61958  0.77255  0.48576  0.95510
     65   2.72002  4.58652  3.07256  1.96636  3.72964  3.52091  3.85473  2.02896  2.70371  2.61185  3.65351  3.17582  3.96981  3.09024  3.07482  2.87210  2.97422  2.52631  5.21318  3.92213     68 e x - -
          2.68618  4.42225  2.77519  2.73123  3.46354  2.40513  3.72494  3.29354  2.67741  2.69355  4.24690  2.90347  2.73739  3.18146  2.89801  2.37887  2.77519  2.98518  4.58477  3.61503
          0.03025  3.90913  4.63147  0.61958  0.77255  0.48576  0.95510
     66   3.30480  4.69576  4.28897  4.01029  0.95361  3.98628  3.89323  2.82381  3.91636  2.18535  3.54846  4.06040  4.44394  4.07420  4.02704  3.57295  3.60590  2.81723  4.13118  2.49349     69 f x - -
          2.68618  4.42225  2.77519  2.73123  3.46354  2.40513  3.72494  3.29354  2.67741  2.69355  4.24690  2.90347  2.73739  3.18146  2.89801  2.37887  2.77519  2.98518  4.58477  3.61503
          0.03025  3.90913  4.63147  0.61958  0.77255  0.48576  0.95510
     67   2.62770  0.86904  4.15554  3.90338  3.88610  3.24309  4.54238  3.03589  3.73045  2.94982  4.07223  3.88058  3.95296  4.07503  3.84840  2.89945  3.09751  2.77805  5.29472  4.17358     70 c x - -
          2.68618  4.42225  2.77519  2.73123  3.46354  2.40513  3.72494  3.29354  2.67741  2.69355  4.24690  2.90347  2.73739  3.18146  2.89801  2.37887  2.77519  2.98518  4.58477  3.61503
          0.03025  3.90913  4.63147  0.61958  0.77255  0.48576  0.95510
     68   2.90953  4.89670  2.92684  2.68190  4.07017  3.39004  3.84061  3.70632  2.50010  3.20506  4.23165  3.14204  3.94388  1.17029  2.78366  2.95563  3.20636  3.43364  5.33559  4.03168     71 q x - -
          2.68618  4.42225  2.77519  2.73123  3.46354  2.40513  3.72494  3.29354  2.67741  2.69355  4.24690  2.90347  2.73739  3.18146  2.89801  2.37887  2.77519  2.98518  4.58477  3.61503
          0.03025  3.90913  4.63147  0.61958  0.77255  0.48576  0.95510
     69   2.60650  4.65807  2.93726  2.57380  4.06306  3.29915  3.74337  3.43551  2.45760  3.06606  3.97113  3.02700  3.82531  2.01118  2.80037  2.68393  2.06423  3.12045  5.35124  4.05157     72 q x - -
          2.68618  4.42225  2.77519  2.73123  3.46354  2.40513  3.72494  3.29354  2.67741  2.69355  4.24690  2.90347  2.73739  3.18146  2.89801  2.37887  2.77519  2.98518  4.58477  3.61503
          0.03025  3.90913  4.63147  0.61958  0.77255  0.48576  0.95510
     70   2.62770  0.86904  4.15554  3.90338  3.88610  3.24309  4.54238  3.03589  3.73045  2.94982  4.07223  3.88058  3.95296  4.07503  3.84840  2.89945  3.09751  2.77805  5.29472  4.17358     73 c x - -
          2.68618  4.42225  2.77519  2.73123  3.46354  2.40513  3.72494  3.29354  2.67741  2.69355  4.24690  2.90347  2.73739  3.18146  2.89801  2.37887  2.77519  2.98518  4.58477  3.61503
          0.03025  3.90913  4.63147  0.61958  0.77255  0.48576  0.95510
     71   2.64187  4.74682  2.73081  2.48658  4.24951  1.97265  3.77782  3.73758  2.54877  3.32190  4.18836  2.96262  3.80687  1.96190  2.91890  2.69118  2.96874  3.35572  5.47885  4.16409     74 q x - -
          2.68618  4.42225  2.77519  2.73123  3.46354  2.40513  3.72494  3.29354  2.67741  2.69355  4.24690  2.90347  2.73739  3.18146  2.89801  2.37887  2.77519  2.98518  4.58477  3.61503
          0.24559  3.90913  1.62102  0.61958  0.77255  0.48576  0.95510
     72   2.67289  4.27195  3.87770  3.54487  3.43275  3.53436  4.37853  2.09211  3.40925  2.15794  3.43479  3.75928  4.11094  3.78573  3.63620  3.03447  3.04291  1.27743  5.18439  3.90081     75 v x - -
          2.68618  4.42225  2.77519  2.73123  3.46354  2.40513  3.72494  3.29354  2.67741  2.69355  4.24690  2.90347  2.73739  3.18146  2.89801  2.37887  2.77519  2.98518  4.58477  3.61503
          0.03739  3.70093  4.42327  0.61958  0.77255  0.64961  0.73866
     73   2.55074  4.32679  3.14094  2.96259  3.95572  3.02443  4.04774  3.46388  3.00618  3.10716  4.15635  3.28225  1.22054  3.40101  3.26420  2.71503  2.98106  3.12867  5.18274  4.07717     76 p x - -
          2.68618  4.42225  2.77519  2.73123  3.46354  2.40513  3.72494  3.29354  2.67741  2.69355  4.24690  2.90347  2.73739  3.18146  2.89801  2.37887  2.77519  2.98518  4.58477  3.61503
          0.03739  3.70093  4.42327  0.61958  0.77255  0.64961  0.73866
     74   2.33536  4.17672  3.28784  3.04252  3.82807  3.01874  4.07123  2.93529  2.98191  2.80395  3.87390  3.27436  3.71212  3.38813  3.24371  2.53567  1.50288  2.64941  5.28228  4.04732     77 t x - -
          2.68618  4.42225  2.77519  2.73123  3.46354  2.40513  3.72494  3.29354  2.67741  2.69355  4.24690  2.90347  2.73739  3.18146  2.89801  2.37887  2.77519  2.98518  4.58477  3.61503
          0.03739  3.70093  4.42327  0.61958  0.77255  0.64961  0.73866
     75   3.04966  4.50635  3.99683  3.68644  1.34357  3.76454  3.82226  2.60380  3.59927  2.01941  3.36649  3.82833  4.23380  3.81808  3.76151  3.32377  3.35425  2.57988  4.13776  2.53267     78 f x - -
          2.68618  4.42225  2.77519  2.73123  3.46354  2.40513  3.72494  3.29354  2.67741  2.69355  4.24690  2.90347  2.73739  3.18146  2.89801  2.37887  2.77519  2.98518  4.58477  3.61503
          0.03739  3.70093  4.42327  0.61958  0.77255  0.64961  0.73866
     76   1.29489  4.12132  3.29739  3.09049  3.88837  2.94811  4.13144  2.99035  3.10213  2.87775  3.93741  3.28080  3.67182  3.46210  3.35933  2.47752  2.74325  2.67609  5.33371  4.11605     79 a x - -
          2.68618  4.42225  2.77519  2.73123  3.46354  2.40513  3.72494  3.29354  2.67741  2.69355  4.24690  2.90347  2.73739  3.18146  2.89801  2.37887  2.77519  2.98518  4.58477  3.61503
          0.03739  3.70093  4.42327  0.61958  0.77255  0.64961  0.73866
     77   2.47591  4.25783  3.11293  2.99577  4.12143  1.05209  4.11849  3.68611  3.15194  3.36104  4.34273  3.27963  3.64348  3.49179  3.39907  2.64456  2.94422  3.24921  5.25429  4.22044     80 g x - -
          2.68618  4.42225  2.77519  2.73123  3.46354  2.40513  3.72494  3.29354  2.67741  2.69355  4.24690  2.90347  2.73739  3.18146  2.89801  2.37887  2.77519  2.98518  4.58477  3.61503
          0.03739  3.70093  4.42327  0.61958  0.77255  0.64961  0.73866
     78   2.75890  4.72260  2.80646  2.56826  3.86475  3.25891  3.72151  3.47740  2.40437  2.99634  4.03908  3.02256  3.81626  1.57820  2.68809  2.81872  3.06087  3.22101  5.17333  3.85774     81 q x - -
          2.68618  4.42225  2.77519  2.73123  3.46354  2.40513  3.72494  3.29354  2.67741  2.69355  4.24690  2.90347  2.73739  3.18146  2.89801  2.37887  2.77519  2.98518  4.58477  3.61503
          0.03739  3.70093  4.42327  0.61958  0.77255  0.64961  0.73866
     79   1.29489  4.12132  3.29739  3.09049  3.88837  2.94811  4.13144  2.99035  3.10213  2.87775  3.93741  3.28080  3.67182  3.46210  3.35933  2.47752  2.74325  2.67609  5.33371  4.11605     82 a x - -
          2.68618  4.42225  2.77519  2.73123  3.46354  2.40513  3.72494  3.29354  2.67741  2.69355  4.24690  2.90347  2.73739  3.18146  2.89801  2.37887  2.77519  2.98518  4.58477  3.61503
          0.03739  3.70093  4.42327  0.61958  0.77255  0.39545  1.11895
     80   2.23871  4.17571  3.31445  3.00538  4.12499  2.96705  4.08311  3.46127  3.01491  3.20955  4.07607  3.22459  3.68067  3.34948  3.33169  1.60970  1.79346  3.00862  5.48985  4.24961     83 s x - -
          2.68618  4.42225  2.77519  2.73123  3.46354  2.40513  3.72494  3.29354  2.67741  2.69355  4.24690  2.90347  2.73739  3.18146  2.89801  2.37887  2.77519  2.98518  4.58477  3.61503
          0.03025  3.90913  4.63147  0.61958  0.77255  0.48576  0.95510
     81   2.71037  4.48241  3.39167  3.29562  4.43768  0.67472  4.41384  4.04602  3.48189  3.69561  4.67149  3.55591  3.87473  3.80312  3.71411  2.88330  3.19445  3.56726  5.52335  4.54074     84 G x - -
          2.68618  4.42225  2.77519  2.73123  3.46354  2.40513  3.72494  3.29354  2.67741  2.69355  4.24690  2.90347  2.73739  3.18146  2.89801  2.37887  2.77519  2.98518  4.58477  3.61503
          0.03025  3.90913  4.63147  0.61958  0.77255  0.48576  0.95510
     82   2.62770  0.86904  4.15554  3.90338  3.88610  3.24309  4.54238  3.03589  3.73045  2.94982  4.07223  3.88058  3.95296  4.07503  3.84840  2.89945  3.09751  2.77805  5.29472  4.17358     85 c x - -
          2.68618  4.42225  2.77519  2.73123  3.46354  2.40513  3.72494  3.29354  2.67741  2.69355  4.24690  2.90347  2.73739  3.18146  2.89801  2.37887  2.77519  2.98518  4.58477  3.61503
          0.03025  3.90913  4.63147  0.61958  0.77255  0.48576  0.95510
     83   2.52858  4.22540  3.81473  3.38643  3.67338  3.42620  4.27700  2.32200  3.28208  2.47985  3.58371  3.60695  4.01629  3.62228  3.55621  2.83149  1.98386  1.55263  5.29172  4.06359     86 v x - -
          2.68618  4.42225  2.77519  2.73123  3.46354  2.40513  3.72494  3.29354  2.67741  2.69355  4.24690  2.90347  2.73739  3.18146  2.89801  2.37887  2.77519  2.98518  4.58477  3.61503
          0.03025  3.90913  4.63147  0.61958  0.77255  0.48576  0.95510
     84   0.96221  4.21014  3.49961  3.29238  4.08868  3.03374  4.31012  3.21966  3.30957  3.09960  4.12726  3.43280  3.77640  3.64734  3.55769  2.56004  2.83993  2.86772  5.51217  4.31645     87 a x - -
          2.68618  4.42225  2.77519  2.73123  3.46354  2.40513  3.72494  3.29354  2.67741  2.69355  4.24690  2.90347  2.73739  3.18146  2.89801  2.37887  2.77519  2.98518  4.58477  3.61503
          0.03025  3.90913  4.63147  0.61958  0.77255  0.48576  0.95510
     85   2.65489  4.90309  1.74541  2.26664  4.41660  3.15294  3.77148  3.90368  2.72847  3.49983  4.34433  2.79639  3.76810  2.95287  3.23908  1.81040  2.99165  3.48228  5.67371  4.26399     88 d x - -
          2.68618  4.42225  2.77519  2.73123  3.46354  2.40513  3.72494  3.29354  2.67741  2.69355  4.24690  2.90347  2.73739  3.18146  2.89801  2.37887  2.77519  2.98518  4.58477  3.61503
          0.03025  3.90913  4.63147  0.61958  0.77255  0.48576  0.95510
     86   2.82311  5.19749  2.30852  1.64065  4.51417  3.23371  3.70815  4.00477  2.58248  3.55461  4.40808  1.86342  3.81427  2.87696  3.05680  2.76412  3.10531  3.61905  5.70523  4.28324     89 e x - -
          2.68618  4.42225  2.77519  2.73123  3.46354  2.40513  3.72494  3.29354  2.67741  2.69355  4.24690  2.90347  2.73739  3.18146  2.89801  2.37887  2.77519  2.98518  4.58477  3.61503
          0.03025  3.90913  4.63147  0.61958  0.77255  0.48576  0.95510
     87   2.84270  5.28586  1.55901  2.11790  4.60545  3.18089  3.73908  4.15551  2.73844  3.69123  4.54631  1.86140  3.80001  2.91430  3.30200  2.76254  3.14531  3.73663  5.82314  4.34520     90 d x - -
          2.68618  4.42225  2.77519  2.73123  3.46354  2.40513  3.72494  3.29354  2.67741  2.69355  4.24690  2.90347  2.73739  3.18146  2.89801  2.37887  2.77519  2.98518  4.58477  3.61503
          0.03025  3.90913  4.63147  0.61958  0.77255  0.48576  0.95510
     88   2.71037  4.48241  3.39167  3.29562  4.43768  0.67472  4.41384  4.04602  3.48189  3.69561  4.67149  3.55591  3.87473  3.80312  3.71411  2.88330  3.19445  3.56726  5.52335  4.54074     91 G x - -
          2.68618  4.42225  2.77519  2.73123  3.46354  2.40513  3.72494  3.29354  2.67741  2.69355  4.24690  2.90347  2.73739  3.18146  2.89801  2.37887  2.77519  2.98518  4.58477  3.61503
          0.03025  3.90913  4.63147  0.61958  0.77255  0.48576  0.95510
     89   2.64652  4.68882  3.04900  2.62254  4.13421  3.34993  3.71755  3.43625  1.77603  3.10636  3.99178  3.06266  3.85010  2.89743  2.63609  2.72314  2.01230  3.12148  5.35605  4.08923     92 k x - -
          2.68618  4.42225  2.77519  2.73123  3.46354  2.40513  3.72494  3.29354  2.67741  2.69355  4.24690  2.90347  2.73739  3.18146  2.89801  2.37887  2.77519  2.98518  4.58477  3.61503
          0.03025  3.90913  4.63147  0.61958  0.77255  0.48576  0.95510
     90   2.51437  4.22417  3.78844  3.36049  3.68121  3.40286  4.25825  2.35918  3.25737  2.49692  3.59433  3.58325  3.99752  3.59884  3.53456  2.80810  1.91144  1.61679  5.28949  4.06059     93 v x - -
          2.68618  4.42225  2.77519  2.73123  3.46354  2.40513  3.72494  3.29354  2.67741  2.69355  4.24690  2.90347  2.73739  3.18146  2.89801  2.37887  2.77519  2.98518  4.58477  3.61503
          0.03025  3.90913  4.63147  0.61958  0.77255  0.48576  0.95510
     91   2.71037  4.48241  3.39167  3.29562  4.43768  0.67472  4.41384  4.04602  3.48189  3.69561  4.67149  3.55591  3.87473  3.80312  3.71411  2.88330  3.19445  3.56726  5.52335  4.54074     94 G x - -
          2.68618  4.42225  2.77519  2.73123  3.46354  2.40513  3.72494  3.29354  2.67741  2.69355  4.24690  2.90347  2.73739  3.18146  2.89801  2.37887  2.77519  2.98518  4.58477  3.61503
          0.03025  3.90913  4.63147  0.61958  0.77255  0.48576  0.95510
     92   3.29983  4.77398  3.89221  3.62832  2.29414  3.87272  3.63539  3.30390  3.48477  2.74842  3.97509  3.76843  4.34564  3.78203  3.66104  3.43294  3.58664  3.17616  3.93936  0.90696     95 y x - -
          2.68618  4.42225  2.77519  2.73123  3.46354  2.40513  3.72494  3.29354  2.67741  2.69355  4.24690  2.90347  2.73739  3.18146  2.89801  2.37887  2.77519  2.98518  4.58477  3.61503
          0.03025  3.90913  4.63147  0.61958  0.77255  0.48576  0.95510
     93   2.62770  0.86904  4.15554  3.90338  3.88610  3.24309  4.54238  3.03589  3.73045  2.94982  4.07223  3.88058  3.95296  4.07503  3.84840  2.89945  3.09751  2.77805  5.29472  4.17358     96 c x - -
          2.68618  4.42225  2.77519  2.73123  3.46354  2.40513  3.72494  3.29354  2.67741  2.69355  4.24690  2.90347  2.73739  3.18146  2.89801  2.37887  2.77519  2.98518  4.58477  3.61503
          0.03025  3.90913  4.63147  0.61958  0.77255  0.48576  0.95510
     94   2.74199  4.51576  3.30099  2.93881  1.91574  3.52332  3.71226  3.04987  2.95706  2.67759  3.70525  2.13696  4.00651  3.26945  3.29026  2.89481  3.02893  2.83831  4.45993  2.88622     97 f x - -
          2.68618  4.42225  2.77519  2.73123  3.46354  2.40513  3.72494  3.29354  2.67741  2.69355  4.24690  2.90347  2.73739  3.18146  2.89801  2.37887  2.77519  2.98518  4.58477  3.61503
          0.03025  3.90913  4.63147  0.61958  0.77255  0.48576  0.95510
     95   2.81972  5.15746  2.48061  1.72632  4.44672  3.31171  3.66042  3.90794  2.39397  3.43156  4.28767  2.81311  3.83489  1.94536  2.79365  2.77375  3.07145  3.54945  5.59273  4.22162     98 e x - -
          2.68618  4.42225  2.77519  2.73123  3.46354  2.40513  3.72494  3.29354  2.67741  2.69355  4.24690  2.90347  2.73739  3.18146  2.89801  2.37887  2.77519  2.98518  4.58477  3.61503
          0.03025  3.90913  4.63147  0.61958  0.77255  0.48576  0.95510
     96   2.71037  4.48241  3.39167  3.29562  4.43768  0.67472  4.41384  4.04602  3.48189  3.69561  4.67149  3.55591  3.87473  3.80312  3.71411  2.88330  3.19445  3.56726  5.52335  4.54074     99 G x - -
          2.68618  4.42225  2.77519  2.73123  3.46354  2.40513  3.72494  3.29354  2.67741  2.69355  4.24690  2.90347  2.73739  3.18146  2.89801  2.37887  2.77519  2.98518  4.58477  3.61503
          0.03025  3.90913  4.63147  0.61958  0.77255  0.48576  0.95510
     97   2.30303  4.28022  3.11407  2.84164  4.18238  2.99616  4.01050  3.63257  2.92165  3.29966  4.15068  3.14175  2.08217  3.25434  3.27012  1.62237  2.74697  3.15409  5.50953  4.24089    100 s x - -
          2.68618  4.42225  2.77519  2.73123  3.46354  2.40513  3.72494  3.29354  2.67741  2.69355  4.24690  2.90347  2.73739  3.18146  2.89801  2.37887  2.77519  2.98518  4.58477  3.61503
          0.03025  3.90913  4.63147  0.61958  0.77255  0.48576  0.95510
     98   2.43220  4.27740  3.46036  3.21386  4.00098  3.11552  4.22842  3.13256  3.15756  2.99476  4.04279  3.41750  3.82210  3.55051  3.41460  2.63386  1.11128  2.82363  5.43556  4.21756    101 t x - -
          2.68618  4.42225  2.77519  2.73123  3.46354  2.40513  3.72494  3.29354  2.67741  2.69355  4.24690  2.90347  2.73739  3.18146  2.89801  2.37887  2.77519  2.98518  4.58477  3.61503
          0.03025  3.90913  4.63147  0.61958  0.77255  0.48576  0.95510
     99   2.76283  5.01106  2.57928  2.34394  4.29874  3.30093  3.67625  3.84127  2.39957  3.38323  4.24021  2.01990  3.83177  1.94975  2.77735  2.74947  3.03454  3.47699  5.49764  4.12148    102 q x - -
          2.68618  4.42225  2.77519  2.73123  3.46354  2.40513  3.72494  3.29354  2.67741  2.69355  4.24690  2.90347  2.73739  3.18146  2.89801  2.37887  2.77519  2.98518  4.58477  3.61503
          0.03025  3.90913  4.63147  0.61958  0.77255  0.48576  0.95510
    100   2.30303  4.28022  3.11407  2.84164  4.18238  2.99616  4.01050  3.63257  2.92165  3.29966  4.15068  3.14175  2.08217  3.25434  3.27012  1.62237  2.74697  3.15409  5.50953  4.24089    103 s x - -
          2.68618  4.42225  2.77519  2.73123  3.46354  2.40513  3.72494  3.29354  2.67741  2.69355  4.24690  2.90347  2.73739  3.18146  2.89801  2.37887  2.77519  2.98518  4.58477  3.61503
          0.03025  3.90913  4.63147  0.61958  0.77255  0.48576  0.95510
    101   2.63139  4.73456  2.91097  2.54546  4.22960  3.29188  3.71018  3.64770  1.77396  3.24670  4.09962  3.00033  3.81959  2.88392  2.67399  1.89062  2.93185  3.28303  5.42044  4.12568    104 k x - -
          2.68618  4.42225  2.77519  2.73123  3.46354  2.40513  3.72494  3.29354  2.67741  2.69355  4.24690  2.90347  2.73739  3.18146  2.89801  2.37887  2.77519  2.98518  4.58477  3.61503
          0.03025  3.90913  4.63147  0.61958  0.77255  0.48576  0.95510
    102   2.37679  2.23305  3.38192  2.99927  3.80006  3.13974  3.99130  3.16893  2.93413  2.95167  3.85716  1.95670  3.77629  3.29813  3.24425  2.56252  2.77624  2.83259  5.21315  3.93571    105 n x - -
          2.68618  4.42225  2.77519  2.73123  3.46354  2.40513  3.72494  3.29354  2.67741  2.69355  4.24690  2.90347  2.73739  3.18146  2.89801  2.37887  2.77519  2.98518  4.58477  3.61503
          0.03025  3.90913  4.63147  0.61958  0.77255  0.48576  0.95510
    103   2.69803  2.22740  4.17381  3.67390  3.28586  3.67719  4.29817  2.26894  3.48140  1.56878  3.28566  3.84641  4.16978  3.78639  3.67881  3.07533  3.01558  2.14295  4.98663  3.73744    106 l x - -
          2.68618  4.42225  2.77519  2.73123  3.46354  2.40513  3.72494  3.29354  2.67741  2.69355  4.24690  2.90347  2.73739  3.18146  2.89801  2.37887  2.77519  2.98518  4.58477  3.61503
          0.24559  3.90913  1.62102  0.61958  0.77255  0.48576  0.95510
    104   2.47591  4.25783  3.11293  2.99577  4.12143  1.05209  4.11849  3.68611  3.15194  3.36104  4.34273  3.27963  3.64348  3.49179  3.39907  2.64456  2.94422  3.24921  5.25429  4.22044    107 g x - -
          2.68618  4.42225  2.77519  2.73123  3.46354  2.40513  3.72494  3.29354  2.67741  2.69355  4.24690  2.90347  2.73739  3.18146  2.89801  2.37887  2.77519  2.98518  4.58477  3.61503
          0.03739  3.70093  4.42327  0.61958  0.77255  0.64961  0.73866
    105   2.24544  4.15854  3.06968  2.88592  3.90603  2.89211  3.99633  3.40907  2.94691  3.14643  4.09427  3.13368  3.61841  3.31261  3.23254  1.38474  2.71412  2.98343  5.29484  3.99038    108 s x - -
          2.68618  4.42225  2.77519  2.73123  3.46354  2.40513  3.72494  3.29354  2.67741  2.69355  4.24690  2.90347  2.73739  3.18146  2.89801  2.37887  2.77519  2.98518  4.58477  3.61503
          0.02532  3.68886        *  0.61958  0.77255  0.00000        *
//
