# Supplementary material for: Remote homology clustering identifies lowly conserved families of effector proteins in plant-pathogenic fungi
Source: Microb Genom. 2021 Sep 1;7(9):000637. doi: 10.1099/mgen.0.000637 (PMC8715435; doi:10.1099/mgen.0.000637)
Supplement: Supplementary material 16 [file mgen-7-0637-s0016.zip › hmms/markov-PC_01OETC.hmm]

HMMER3/f [3.3 | Nov 2019]
NAME  markov-PC_01OETC
LENG  261
ALPH  amino
RF    yes
MM    no
CONS  yes
CS    no
MAP   yes
DATE  Thu Jul 23 07:01:46 2020
NSEQ  27
EFFN  3.866089
CKSUM 1048078375
STATS LOCAL MSV      -10.8702  0.70250
STATS LOCAL VITERBI  -11.4311  0.70250
STATS LOCAL FORWARD   -4.9499  0.70250
HMM          A        C        D        E        F        G        H        I        K        L        M        N        P        Q        R        S        T        V        W        Y   
            m->m     m->i     m->d     i->m     i->i     d->m     d->d
  COMPO   2.45961  4.59929  2.97454  2.59550  3.47574  3.11840  3.40043  3.01772  2.59380  2.43102  3.65303  3.01886  3.16624  2.90799  2.91414  2.56820  2.74912  2.82687  5.21597  3.58919
          2.68443  4.41925  2.77562  2.73170  3.46597  2.40701  3.72707  3.29338  2.67993  2.69236  4.24432  2.90274  2.73795  3.17961  2.89736  2.37777  2.77601  2.98445  4.57517  3.61703
          0.22180  1.62986  5.81914  3.53049  0.02973  0.00000        *
      1   3.14411  4.70180  4.35695  3.73320  3.74190  4.16150  3.42402  2.47020  3.29223  2.75658  0.96409  4.01487  4.52431  3.78714  2.53830  3.45924  3.36750  2.93611  5.24368  4.02848     56 m x - -
          2.68618  4.42225  2.77519  2.73123  3.46354  2.40513  3.72494  3.29354  2.67741  2.69355  4.24690  2.90347  2.73739  3.18146  2.89801  2.37887  2.77519  2.98518  4.58477  3.61503
          0.00913  5.09679  5.81914  0.61958  0.77255  0.48576  0.95510
      2   2.93771  5.40498  2.52442  2.63714  4.73017  3.70841  2.20387  4.20596  2.50814  3.30882  4.45130  3.18247  3.03802  1.51553  3.12733  2.90713  3.16905  3.78659  5.84502  3.59714     57 q x - -
          2.68618  4.42225  2.77519  2.73123  3.46354  2.40513  3.72494  3.29354  2.67741  2.69355  4.24690  2.90347  2.73739  3.18146  2.89801  2.37887  2.77519  2.98518  4.58477  3.61503
          0.00913  5.09679  5.81914  0.61958  0.77255  0.48576  0.95510
      3   2.61175  4.41607  4.67613  4.08300  3.52527  4.13494  3.50726  1.12178  3.92558  2.24035  3.53664  4.20185  4.50291  4.11435  4.03671  2.55725  3.22877  2.05909  5.05551  3.87053     58 i x - -
          2.68618  4.42225  2.77519  2.73123  3.46354  2.40513  3.72494  3.29354  2.67741  2.69355  4.24690  2.90347  2.73739  3.18146  2.89801  2.37887  2.77519  2.98518  4.58477  3.61503
          0.00913  5.09679  5.81914  0.61958  0.77255  0.48576  0.95510
      4   2.95929  3.32166  3.31242  2.74997  4.53519  3.76192  3.95147  3.96795  2.68967  3.53054  4.32320  3.27433  3.44343  2.10051  1.49462  2.16421  3.18988  3.61269  5.73101  3.63526     59 r x - -
          2.68618  4.42225  2.77519  2.73123  3.46354  2.40513  3.72494  3.29354  2.67741  2.69355  4.24690  2.90347  2.73739  3.18146  2.89801  2.37887  2.77519  2.98518  4.58477  3.61503
          0.00913  5.09679  5.81914  0.61958  0.77255  0.48576  0.95510
      5   3.57940  5.80494  4.00932  3.29346  5.28735  4.23061  4.14961  4.63100  2.01664  4.03312  4.87086  3.71894  4.57664  0.86258  1.86763  3.55226  3.74052  3.30465  6.05790  4.87153     60 q x - -
          2.68618  4.42225  2.77519  2.73123  3.46354  2.40513  3.72494  3.29354  2.67741  2.69355  4.24690  2.90347  2.73739  3.18146  2.89801  2.37887  2.77519  2.98518  4.58477  3.61503
          0.00913  5.09679  5.81914  0.61958  0.77255  0.48576  0.95510
      6   3.23235  4.64203  4.87725  4.28244  3.54042  4.38303  4.69156  2.44274  4.12799  0.84106  2.54017  4.43262  3.52098  2.90094  4.23816  3.68661  3.46022  2.57683  5.22452  4.07874     61 l x - -
          2.68618  4.42225  2.77519  2.73123  3.46354  2.40513  3.72494  3.29354  2.67741  2.69355  4.24690  2.90347  2.73739  3.18146  2.89801  2.37887  2.77519  2.98518  4.58477  3.61503
          0.00913  5.09679  5.81914  0.61958  0.77255  0.48576  0.95510
      7   2.88228  4.71008  5.40421  4.83704  3.19630  4.72750  5.15256  1.00257  4.67504  1.93051  3.79773  4.88128  5.04232  4.83438  4.72779  4.06994  3.12337  1.53408  5.60445  4.42354     62 i x - -
          2.68618  4.42225  2.77519  2.73123  3.46354  2.40513  3.72494  3.29354  2.67741  2.69355  4.24690  2.90347  2.73739  3.18146  2.89801  2.37887  2.77519  2.98518  4.58477  3.61503
          0.00913  5.09679  5.81914  0.61958  0.77255  0.48576  0.95510
      8   2.61773  5.01964  3.76661  3.25965  4.73454  3.73184  4.38945  4.15646  3.19296  3.77266  4.58220  3.65300  3.32119  3.56786  2.48765  2.38537  0.86048  3.72788  6.00122  4.71760     63 t x - -
          2.68618  4.42225  2.77519  2.73123  3.46354  2.40513  3.72494  3.29354  2.67741  2.69355  4.24690  2.90347  2.73739  3.18146  2.89801  2.37887  2.77519  2.98518  4.58477  3.61503
          0.00913  5.09679  5.81914  0.61958  0.77255  0.48576  0.95510
      9   2.75031  4.95675  5.80580  5.30117  4.25732  5.24837  5.84669  1.29231  5.20553  1.71118  4.04343  5.40835  5.49799  5.40827  5.31488  4.64413  3.98230  1.00623  6.21271  5.01868     64 v x - -
          2.68618  4.42225  2.77519  2.73123  3.46354  2.40513  3.72494  3.29354  2.67741  2.69355  4.24690  2.90347  2.73739  3.18146  2.89801  2.37887  2.77519  2.98518  4.58477  3.61503
          0.00913  5.09679  5.81914  0.61958  0.77255  0.48576  0.95510
     10   3.07078  4.50789  4.64551  4.05807  3.44558  4.18684  2.98573  2.90025  3.88854  0.89795  3.06737  4.20568  4.54578  4.09753  4.02135  3.48472  2.88055  2.74150  5.01288  2.64885     65 l x - -
          2.68618  4.42225  2.77519  2.73123  3.46354  2.40513  3.72494  3.29354  2.67741  2.69355  4.24690  2.90347  2.73739  3.18146  2.89801  2.37887  2.77519  2.98518  4.58477  3.61503
          0.00913  5.09679  5.81914  0.61958  0.77255  0.48576  0.95510
     11   2.56959  2.66287  4.88894  4.58255  5.32277  0.76418  5.38657  4.78066  4.52538  4.46394  5.24566  4.34328  2.63177  4.72847  4.72086  1.78289  3.45565  4.06198  6.67512  5.55742     66 g x - -
          2.68618  4.42225  2.77519  2.73123  3.46354  2.40513  3.72494  3.29354  2.67741  2.69355  4.24690  2.90347  2.73739  3.18146  2.89801  2.37887  2.77519  2.98518  4.58477  3.61503
          0.00913  5.09679  5.81914  0.61958  0.77255  0.48576  0.95510
     12   2.98945  4.40541  4.70074  4.10195  2.48078  4.13113  4.45055  2.09422  2.87359  1.12086  3.49789  4.20617  4.49449  4.11382  4.02871  3.08669  2.84277  2.62649  5.02313  3.84167     67 l x - -
          2.68618  4.42225  2.77519  2.73123  3.46354  2.40513  3.72494  3.29354  2.67741  2.69355  4.24690  2.90347  2.73739  3.18146  2.89801  2.37887  2.77519  2.98518  4.58477  3.61503
          0.00913  5.09679  5.81914  0.61958  0.77255  0.48576  0.95510
     13   2.59312  0.71176  4.69526  4.34666  4.96325  3.68002  5.17310  4.36789  4.29452  4.07894  4.91019  2.46838  4.45918  4.52978  4.51927  2.44316  2.40722  3.83085  6.35848  5.20270     68 c x - -
          2.68618  4.42225  2.77519  2.73123  3.46354  2.40513  3.72494  3.29354  2.67741  2.69355  4.24690  2.90347  2.73739  3.18146  2.89801  2.37887  2.77519  2.98518  4.58477  3.61503
          0.00913  5.09679  5.81914  0.61958  0.77255  0.48576  0.95510
     14   3.03555  3.47848  4.77623  4.18382  3.04182  4.17010  4.46801  2.84897  4.01241  0.93184  3.52586  4.26113  4.53799  4.17749  4.09472  2.15151  3.27129  2.68067  4.99616  3.29238     69 l x - -
          2.68618  4.42225  2.77519  2.73123  3.46354  2.40513  3.72494  3.29354  2.67741  2.69355  4.24690  2.90347  2.73739  3.18146  2.89801  2.37887  2.77519  2.98518  4.58477  3.61503
          0.00913  5.09679  5.81914  0.61958  0.77255  0.48576  0.95510
     15   2.60757  5.05473  3.46588  2.91798  3.53413  3.75557  4.08387  3.82059  2.89896  3.43975  4.25981  3.40393  2.50046  3.24980  2.53593  1.19216  2.83695  3.48444  5.69364  4.37837     70 s x - -
          2.68618  4.42225  2.77519  2.73123  3.46354  2.40513  3.72494  3.29354  2.67741  2.69355  4.24690  2.90347  2.73739  3.18146  2.89801  2.37887  2.77519  2.98518  4.58477  3.61503
          0.00913  5.09679  5.81914  0.61958  0.77255  0.48576  0.95510
     16   2.94717  5.35861  3.23465  2.24090  4.66761  3.73383  3.92171  4.12607  2.66290  3.64652  3.59989  3.21796  4.12620  1.32898  2.60207  2.49906  2.86398  3.73007  5.81157  3.13661     71 q x - -
          2.68618  4.42225  2.77519  2.73123  3.46354  2.40513  3.72494  3.29354  2.67741  2.69355  4.24690  2.90347  2.73739  3.18146  2.89801  2.37887  2.77519  2.98518  4.58477  3.61503
          0.19258  5.13056  1.77635  0.61958  0.77255  0.48576  0.95510
     17   1.76919  5.00851  3.29571  2.24115  4.23321  3.70420  3.91258  3.29329  2.72790  2.89061  4.08444  2.89107  4.09361  3.07505  2.83085  2.65636  2.15462  2.76466  5.52238  4.19949     72 a x - -
          2.68618  4.42225  2.77519  2.73123  3.46354  2.40513  3.72494  3.29354  2.67741  2.69355  4.24690  2.90347  2.73739  3.18146  2.89801  2.37887  2.77519  2.98518  4.58477  3.61503
          0.01059  4.94858  5.67092  0.61958  0.77255  0.91403  0.51234
     18   2.87156  4.01152  3.23093  2.67134  4.40673  3.68445  2.44418  3.83715  2.64508  3.41298  4.21000  3.19743  4.07476  2.52960  1.96882  2.14857  2.78598  3.49139  5.62787  2.77087     73 r x - -
          2.68618  4.42225  2.77519  2.73123  3.46354  2.40513  3.72494  3.29354  2.67741  2.69355  4.24690  2.90347  2.73739  3.18146  2.89801  2.37887  2.77519  2.98518  4.58477  3.61503
          0.04062  4.94858  3.42004  0.61958  0.77255  0.91403  0.51234
     19   1.23969  4.52557  3.94484  3.37660  3.66628  3.89296  4.19588  2.40267  3.28571  2.16909  3.64274  3.72540  3.13258  3.58781  3.05388  3.16295  3.12843  2.77024  5.14333  3.92721     74 a x - -
          2.68618  4.42225  2.77519  2.73123  3.46354  2.40513  3.72494  3.29354  2.67741  2.69355  4.24690  2.90347  2.73739  3.18146  2.89801  2.37887  2.77519  2.98518  4.58477  3.61503
          0.01092  4.91887  5.64122  0.61958  0.77255  0.96385  0.48033
     20   2.41860  4.46725  3.95373  3.38033  3.58792  3.37029  4.16547  2.29316  3.31107  2.03530  2.48317  3.72096  2.80918  3.58598  2.93132  2.58087  2.48645  2.73100  5.06430  3.85058     75 l x - -
          2.68618  4.42225  2.77519  2.73123  3.46354  2.40513  3.72494  3.29354  2.67741  2.69355  4.24690  2.90347  2.73739  3.18146  2.89801  2.37887  2.77519  2.98518  4.58477  3.61503
          0.01092  4.91887  5.64122  0.61958  0.77255  0.33848  1.24776
     21   1.08782  4.58575  3.99372  3.42244  3.71442  3.96716  4.24394  2.76197  3.35709  2.54152  3.11152  3.77890  3.57370  3.64103  3.15042  2.71136  3.18531  2.65150  5.18452  3.96647     76 a x - -
          2.68618  4.42225  2.77519  2.73123  3.46354  2.40513  3.72494  3.29354  2.67741  2.69355  4.24690  2.90347  2.73739  3.18146  2.89801  2.37887  2.77519  2.98518  4.58477  3.61503
          0.43890  5.10586  1.05212  0.61958  0.77255  0.56123  0.84515
     22   2.50632  4.32327  3.98257  3.40622  3.43803  3.82126  3.27789  2.58354  3.31894  1.49883  3.43395  3.70531  3.29337  3.57935  3.57705  3.09305  2.28148  2.32397  4.92999  3.72518     77 l x - -
          2.68618  4.42225  2.77519  2.73123  3.46354  2.40513  3.72494  3.29354  2.67741  2.69355  4.24690  2.90347  2.73739  3.18146  2.89801  2.37887  2.77519  2.98518  4.58477  3.61503
          0.01387  4.68082  5.40317  0.61958  0.77255  1.25761  0.33454
     23   1.68673  4.79362  3.29392  2.17149  4.02574  3.63008  3.89127  3.37461  2.74710  2.77984  3.91275  3.24348  2.62385  3.08754  3.18113  2.86437  3.01475  2.47859  5.36909  4.07371     78 a x - -
          2.68618  4.42225  2.77519  2.73123  3.46354  2.40513  3.72494  3.29354  2.67741  2.69355  4.24690  2.90347  2.73739  3.18146  2.89801  2.37887  2.77519  2.98518  4.58477  3.61503
          0.01387  4.68082  5.40317  0.61958  0.77255  1.25761  0.33454
     24   1.85498  5.23542  2.72892  2.32000  4.56376  3.19562  3.73241  4.03757  2.27405  3.53316  4.28189  3.01350  3.93593  2.50419  2.65796  2.73623  2.24103  3.61733  5.67796  4.27771     79 a x - -
          2.68618  4.42225  2.77519  2.73123  3.46354  2.40513  3.72494  3.29354  2.67741  2.69355  4.24690  2.90347  2.73739  3.18146  2.89801  2.37887  2.77519  2.98518  4.58477  3.61503
          0.10382  4.68082  2.41531  0.61958  0.77255  0.24087  1.54153
     25   2.48595  4.49863  4.28116  3.71961  3.68223  2.69428  4.38370  1.96372  3.62858  2.76447  3.67993  3.96042  3.00471  3.87444  3.86351  2.17110  3.19634  1.52551  5.17748  3.97853     80 v x - -
          2.68618  4.42225  2.77519  2.73123  3.46354  2.40513  3.72494  3.29354  2.67741  2.69355  4.24690  2.90347  2.73739  3.18146  2.89801  2.37887  2.77519  2.98518  4.58477  3.61503
          0.00958  5.04880  5.77114  0.61958  0.77255  0.71070  0.67590
     26   1.94577  4.63652  3.80315  3.23643  3.19560  3.16425  4.15685  3.13947  3.19077  2.42371  3.74521  2.82867  2.68923  3.49172  3.54339  2.71769  2.55538  1.99250  5.22403  3.99031     81 a x - -
          2.68618  4.42225  2.77519  2.73123  3.46354  2.40513  3.72494  3.29354  2.67741  2.69355  4.24690  2.90347  2.73739  3.18146  2.89801  2.37887  2.77519  2.98518  4.58477  3.61503
          0.17363  5.04880  1.87746  0.61958  0.77255  0.56788  0.83638
     27   3.08690  5.62075  1.93508  1.84041  4.94924  3.68083  4.00005  4.44514  2.81985  3.92260  4.68898  3.14316  1.53007  3.11880  2.85229  2.67303  3.33461  4.00716  6.06077  4.62033     82 p x - -
          2.68618  4.42225  2.77519  2.73123  3.46354  2.40513  3.72494  3.29354  2.67741  2.69355  4.24690  2.90347  2.73739  3.18146  2.89801  2.37887  2.77519  2.98518  4.58477  3.61503
          0.03813  4.92328  3.50189  0.61958  0.77255  0.41368  1.08239
     28   1.97193  5.36129  2.12083  2.22186  4.68509  3.68319  3.87357  4.15639  2.48769  3.65750  3.10565  3.15925  2.59104  2.70636  3.10667  2.87485  2.70079  3.33590  5.80698  4.40904     83 a x - -
          2.68618  4.42225  2.77519  2.73123  3.46354  2.40513  3.72494  3.29354  2.67741  2.69355  4.24690  2.90347  2.73739  3.18146  2.89801  2.37887  2.77519  2.98518  4.58477  3.61503
          0.12850  5.05719  2.16958  0.61958  0.77255  0.47383  0.97448
     29   2.88258  4.89911  3.41616  2.59488  2.54572  2.70563  3.40710  3.48177  2.84005  2.31667  3.98404  3.03700  3.08403  3.17789  2.90625  2.38264  2.64721  2.64805  5.43600  4.14215     84 l x - -
          2.68618  4.42225  2.77519  2.73123  3.46354  2.40513  3.72494  3.29354  2.67741  2.69355  4.24690  2.90347  2.73739  3.18146  2.89801  2.37887  2.77519  2.98518  4.58477  3.61503
          0.01012  4.99397  5.71631  0.61958  0.77255  0.82950  0.57317
     30   3.24516  5.82426  0.99827  2.15373  5.14353  3.74493  4.12433  4.65396  2.15953  4.11972  4.89839  3.19857  3.01792  3.25182  3.53368  2.71338  3.50120  4.20607  6.25461  4.78766     85 d x - -
          2.68618  4.42225  2.77519  2.73123  3.46354  2.40513  3.72494  3.29354  2.67741  2.69355  4.24690  2.90347  2.73739  3.18146  2.89801  2.37887  2.77519  2.98518  4.58477  3.61503
          0.01012  4.99397  5.71631  0.61958  0.77255  0.82950  0.57317
     31   2.40333  3.88154  2.48101  1.70924  4.72137  3.64912  3.83836  4.20515  2.57531  3.68360  4.42161  2.82207  2.61613  2.51211  2.73605  2.54855  3.10795  3.76858  5.81448  4.40517     86 e x - -
          2.68618  4.42225  2.77519  2.73123  3.46354  2.40513  3.72494  3.29354  2.67741  2.69355  4.24690  2.90347  2.73739  3.18146  2.89801  2.37887  2.77519  2.98518  4.58477  3.61503
          0.01012  4.99397  5.71631  0.61958  0.77255  0.39814  1.11342
     32   1.58682  5.38750  3.19685  2.64230  4.72079  2.77415  3.89941  4.19292  2.16297  3.69093  4.44019  3.18587  3.64657  2.54221  2.82368  2.20783  2.69936  3.77373  5.83720  4.43978     87 a x - -
          2.68618  4.42225  2.77519  2.73123  3.46354  2.40513  3.72494  3.29354  2.67741  2.69355  4.24690  2.90347  2.73739  3.18146  2.89801  2.37887  2.77519  2.98518  4.58477  3.61503
          0.00905  5.10586  5.82820  0.61958  0.77255  0.56123  0.84515
     33   3.06475  4.47576  4.76185  4.16672  3.54296  3.38961  4.54097  1.08596  4.00403  1.89214  2.94288  4.28471  4.57305  2.78419  4.10874  3.51986  3.29713  2.39886  5.11128  3.93465     88 i x - -
          2.68618  4.42225  2.77519  2.73123  3.46354  2.40513  3.72494  3.29354  2.67741  2.69355  4.24690  2.90347  2.73739  3.18146  2.89801  2.37887  2.77519  2.98518  4.58477  3.61503
          0.04442  5.10586  3.28651  0.61958  0.77255  0.56123  0.84515
     34   3.27410  5.68451  3.48539  2.14747  5.10481  3.95937  4.03518  4.52825  0.99223  3.95021  4.73484  3.06137  4.34575  2.08231  2.57259  3.23025  3.47628  4.12150  6.01214  4.70848     89 k x - -
          2.68618  4.42225  2.77519  2.73123  3.46354  2.40513  3.72494  3.29354  2.67741  2.69355  4.24690  2.90347  2.73739  3.18146  2.89801  2.37887  2.77519  2.98518  4.58477  3.61503
          0.00937  5.07081  5.79316  0.61958  0.77255  0.65664  0.73103
     35   2.50238  5.08170  3.62799  3.22224  4.98883  2.46465  4.45553  4.44912  3.29612  4.02781  4.80670  3.62623  2.92041  2.90496  3.73364  0.81205  3.35307  3.92591  6.21194  4.89839     90 s x - -
          2.68618  4.42225  2.77519  2.73123  3.46354  2.40513  3.72494  3.29354  2.67741  2.69355  4.24690  2.90347  2.73739  3.18146  2.89801  2.37887  2.77519  2.98518  4.58477  3.61503
          0.00937  5.07081  5.79316  0.61958  0.77255  0.65664  0.73103
     36   4.20439  5.40743  6.14330  5.58307  1.19301  5.57162  5.70630  1.49843  5.43985  1.18939  3.43595  5.70775  5.61384  5.28513  5.36337  4.96362  4.40861  2.99139  5.71831  4.56244     91 l x - -
          2.68618  4.42225  2.77519  2.73123  3.46354  2.40513  3.72494  3.29354  2.67741  2.69355  4.24690  2.90347  2.73739  3.18146  2.89801  2.37887  2.77519  2.98518  4.58477  3.61503
          0.00937  5.07081  5.79316  0.61958  0.77255  0.65664  0.73103
     37   3.53755  4.87597  5.47290  4.98606  2.54505  4.79901  5.38374  2.39886  4.85409  2.75620  3.96922  5.02837  5.18722  5.04085  4.95143  4.19241  3.15030  0.54042  5.81181  4.52873     92 V x - -
          2.68618  4.42225  2.77519  2.73123  3.46354  2.40513  3.72494  3.29354  2.67741  2.69355  4.24690  2.90347  2.73739  3.18146  2.89801  2.37887  2.77519  2.98518  4.58477  3.61503
          0.00937  5.07081  5.79316  0.61958  0.77255  0.65664  0.73103
     38   2.91851  4.89948  3.48303  2.34221  4.08385  3.36148  4.02787  3.47019  2.90350  2.21890  2.49789  3.11372  4.19232  2.60112  3.08200  2.72928  2.49453  2.13678  5.44232  4.15613     93 v x - -
          2.68618  4.42225  2.77519  2.73123  3.46354  2.40513  3.72494  3.29354  2.67741  2.69355  4.24690  2.90347  2.73739  3.18146  2.89801  2.37887  2.77519  2.98518  4.58477  3.61503
          0.00937  5.07081  5.79316  0.61958  0.77255  0.65664  0.73103
     39   2.36469  4.81531  1.76945  3.37194  3.20455  4.03535  4.34352  3.16017  3.40376  1.20625  3.81019  3.78531  4.44197  3.68250  3.75956  3.32701  3.34447  2.99850  5.37739  4.12266     94 l x - -
          2.68618  4.42225  2.77519  2.73123  3.46354  2.40513  3.72494  3.29354  2.67741  2.69355  4.24690  2.90347  2.73739  3.18146  2.89801  2.37887  2.77519  2.98518  4.58477  3.61503
          0.00937  5.07081  5.79316  0.61958  0.77255  0.49497  0.94056
     40   2.56522  4.51459  5.08798  4.48930  3.60357  4.36858  4.72300  1.78819  4.29917  1.53061  2.66253  4.51422  3.54290  4.44034  4.33332  3.68737  3.39266  1.45942  5.20873  4.03669     95 v x - -
          2.68618  4.42225  2.77519  2.73123  3.46354  2.40513  3.72494  3.29354  2.67741  2.69355  4.24690  2.90347  2.73739  3.18146  2.89801  2.37887  2.77519  2.98518  4.58477  3.61503
          0.00905  5.10586  5.82820  0.61958  0.77255  0.56123  0.84515
     41   2.62667  5.07633  3.39943  2.32211  4.31564  3.80522  3.36622  3.71426  2.87173  3.34765  3.41178  3.38342  4.21545  3.22788  3.30957  3.04308  1.05504  3.41343  5.62052  4.30972     96 t x - -
          2.68618  4.42225  2.77519  2.73123  3.46354  2.40513  3.72494  3.29354  2.67741  2.69355  4.24690  2.90347  2.73739  3.18146  2.89801  2.37887  2.77519  2.98518  4.58477  3.61503
          0.00905  5.10586  5.82820  0.61958  0.77255  0.56123  0.84515
     42   2.44883  5.43403  2.87586  1.72019  4.77762  3.69684  3.88641  4.26286  2.62285  3.73869  4.47543  2.85902  3.02195  2.35167  2.64219  2.67796  2.11332  3.82394  5.86749  4.45684     97 e x - -
          2.68618  4.42225  2.77519  2.73123  3.46354  2.40513  3.72494  3.29354  2.67741  2.69355  4.24690  2.90347  2.73739  3.18146  2.89801  2.37887  2.77519  2.98518  4.58477  3.61503
          0.00905  5.10586  5.82820  0.61958  0.77255  0.44131  1.03057
     43   2.68322  5.01275  3.44953  2.88984  4.22317  3.81155  2.79924  3.61940  2.86670  2.91666  4.10069  3.38791  1.61268  3.21464  2.48206  2.75361  2.63314  2.59041  5.54617  4.24318     98 p x - -
          2.68618  4.42225  2.77519  2.73123  3.46354  2.40513  3.72494  3.29354  2.67741  2.69355  4.24690  2.90347  2.73739  3.18146  2.89801  2.37887  2.77519  2.98518  4.58477  3.61503
          0.00882  5.13056  5.85290  0.61958  0.77255  0.48576  0.95510
     44   2.94334  5.44321  2.02438  2.45345  4.78327  3.71237  2.22213  4.26598  2.64146  3.74602  3.63747  2.80284  2.53165  3.00243  2.16062  2.72260  3.17484  3.83128  5.87821  4.46973     99 d x - -
          2.68618  4.42225  2.77519  2.73123  3.46354  2.40513  3.72494  3.29354  2.67741  2.69355  4.24690  2.90347  2.73739  3.18146  2.89801  2.37887  2.77519  2.98518  4.58477  3.61503
          0.00882  5.13056  5.85290  0.61958  0.77255  0.48576  0.95510
     45   2.08347  3.65365  3.24195  2.38074  3.42141  3.93434  4.18768  3.17983  3.21455  2.18393  3.78743  2.95927  4.31424  3.51720  3.57105  3.17848  3.18946  1.58570  5.26632  4.03077    100 v x - -
          2.68618  4.42225  2.77519  2.73123  3.46354  2.40513  3.72494  3.29354  2.67741  2.69355  4.24690  2.90347  2.73739  3.18146  2.89801  2.37887  2.77519  2.98518  4.58477  3.61503
          0.00882  5.13056  5.85290  0.61958  0.77255  0.48576  0.95510
     46   2.15448  4.72098  3.78365  3.21735  3.86946  3.92129  3.43125  2.32755  3.16650  2.93928  3.82668  3.63723  1.71323  3.48258  2.54018  3.16382  2.94687  2.38863  5.30184  4.06091    101 p x - -
          2.68618  4.42225  2.77519  2.73123  3.46354  2.40513  3.72494  3.29354  2.67741  2.69355  4.24690  2.90347  2.73739  3.18146  2.89801  2.37887  2.77519  2.98518  4.58477  3.61503
          0.00882  5.13056  5.85290  0.61958  0.77255  0.48576  0.95510
     47   2.17267  4.70905  3.79673  3.02894  3.85485  3.92581  4.18153  3.21582  2.66256  1.37672  3.81516  3.64934  2.80191  3.49812  3.54841  2.73361  3.19458  2.38936  5.29147  4.05273    102 l x - -
          2.68618  4.42225  2.77519  2.73123  3.46354  2.40513  3.72494  3.29354  2.67741  2.69355  4.24690  2.90347  2.73739  3.18146  2.89801  2.37887  2.77519  2.98518  4.58477  3.61503
          0.00882  5.13056  5.85290  0.61958  0.77255  0.48576  0.95510
     48   3.11293  5.65509  2.27449  1.61936  4.98945  1.66157  3.35603  4.48626  2.25961  3.95575  4.70708  2.84424  4.21804  3.14813  3.34293  2.80867  3.35406  4.04159  6.08522  4.65047    103 e x - -
          2.68618  4.42225  2.77519  2.73123  3.46354  2.40513  3.72494  3.29354  2.67741  2.69355  4.24690  2.90347  2.73739  3.18146  2.89801  2.37887  2.77519  2.98518  4.58477  3.61503
          0.08761  5.13056  2.55144  0.61958  0.77255  0.48576  0.95510
     49   2.57580  5.40863  3.14689  1.88744  4.75268  2.80866  3.86143  4.23762  2.31651  3.71325  4.44987  2.30299  4.06778  2.63841  2.47810  2.43734  2.42077  3.79879  5.84171  4.43173    104 e x - -
          2.68618  4.42225  2.77519  2.73123  3.46354  2.40513  3.72494  3.29354  2.67741  2.69355  4.24690  2.90347  2.73739  3.18146  2.89801  2.37887  2.77519  2.98518  4.58477  3.61503
          0.00954  5.05249  5.77483  0.61958  0.77255  0.70192  0.68445
     50   2.56063  5.33855  2.85170  2.64844  4.71048  2.52739  3.90809  4.18192  2.65613  3.68605  4.43737  3.18664  2.74622  3.01418  2.28867  1.63389  2.67463  3.75776  5.83619  4.44186    105 s x - -
          2.68618  4.42225  2.77519  2.73123  3.46354  2.40513  3.72494  3.29354  2.67741  2.69355  4.24690  2.90347  2.73739  3.18146  2.89801  2.37887  2.77519  2.98518  4.58477  3.61503
          0.00954  5.05249  5.77483  0.61958  0.77255  0.37103  1.17125
     51   1.63927  5.02986  3.43197  2.87265  4.24395  3.25097  4.02154  3.07642  2.62037  2.93115  4.11561  3.37425  2.04120  3.20071  2.74229  3.01751  2.53191  3.34916  5.55950  4.25199    106 a x - -
          2.68618  4.42225  2.77519  2.73123  3.46354  2.40513  3.72494  3.29354  2.67741  2.69355  4.24690  2.90347  2.73739  3.18146  2.89801  2.37887  2.77519  2.98518  4.58477  3.61503
          0.00882  5.13056  5.85290  0.61958  0.77255  0.48576  0.95510
     52   2.93713  5.21223  3.06616  2.47656  4.47202  2.51857  3.30235  3.90197  2.53036  2.55476  3.05771  3.26547  3.60549  3.08647  2.93649  2.14299  2.72872  2.35810  5.69963  4.34695    107 s x - -
          2.68618  4.42225  2.77519  2.73123  3.46354  2.40513  3.72494  3.29354  2.67741  2.69355  4.24690  2.90347  2.73739  3.18146  2.89801  2.37887  2.77519  2.98518  4.58477  3.61503
          0.03003  5.13056  3.74366  0.61958  0.77255  0.48576  0.95510
     53   2.66055  4.78313  3.27195  3.08913  2.04936  1.93859  4.11271  3.31356  2.79107  2.40746  3.88107  3.53905  3.49081  3.37977  3.45544  2.66237  2.77150  2.78396  5.34957  4.09201    108 g x - -
          2.68618  4.42225  2.77519  2.73123  3.46354  2.40513  3.72494  3.29354  2.67741  2.69355  4.24690  2.90347  2.73739  3.18146  2.89801  2.37887  2.77519  2.98518  4.58477  3.61503
          0.10513  5.10954  2.36709  0.61958  0.77255  0.55044  0.85966
     54   2.58917  4.82132  3.52286  2.96370  2.80295  3.79514  4.03964  3.38850  2.94080  2.74466  3.92617  3.43283  3.43373  2.70335  3.35703  1.77653  1.80770  3.12709  5.38642  4.11216    109 s x - -
          2.68618  4.42225  2.77519  2.73123  3.46354  2.40513  3.72494  3.29354  2.67741  2.69355  4.24690  2.90347  2.73739  3.18146  2.89801  2.37887  2.77519  2.98518  4.58477  3.61503
          0.00992  5.01433  5.73667  0.61958  0.77255  0.78776  0.60672
     55   2.91183  5.39271  2.64937  2.60773  4.73590  3.12232  3.86702  4.21224  1.36776  3.69598  4.44151  3.15196  4.07555  2.96792  2.44480  2.06948  3.14287  3.36194  5.82953  4.43009    110 k x - -
          2.68618  4.42225  2.77519  2.73123  3.46354  2.40513  3.72494  3.29354  2.67741  2.69355  4.24690  2.90347  2.73739  3.18146  2.89801  2.37887  2.77519  2.98518  4.58477  3.61503
          0.00992  5.01433  5.73667  0.61958  0.77255  0.33474  1.25710
     56   2.98489  4.36725  4.89265  4.28171  2.69777  4.14936  4.47885  2.05400  3.34943  1.45831  3.48066  4.29291  4.51260  4.22043  4.10703  3.01234  3.21705  1.85901  4.98702  2.44709    111 l x - -
          2.68688  4.42020  2.77527  2.73109  3.46224  2.40484  3.72451  3.29367  2.67711  2.69301  4.24807  2.90464  2.73695  3.18031  2.89778  2.37935  2.77595  2.98483  4.58595  3.61621
          0.26799  1.46009  5.85290  2.29280  0.10645  0.48576  0.95510
     57   1.84448  5.37987  2.48787  2.65199  4.69896  3.71731  3.90742  3.55025  2.52838  3.20138  4.42754  2.06923  4.11026  2.73628  2.84439  2.24724  3.16470  3.20302  5.82847  4.43381    135 a x - -
          2.68618  4.42225  2.77519  2.73123  3.46354  2.40513  3.72494  3.29354  2.67741  2.69355  4.24690  2.90347  2.73739  3.18146  2.89801  2.37887  2.77519  2.98518  4.58477  3.61503
          0.00882  5.13056  5.85290  0.61958  0.77255  0.48576  0.95510
     58   2.57704  5.55949  1.39415  2.02932  4.89796  3.20902  2.71314  4.38886  2.74176  3.86191  4.60663  2.72158  4.16800  3.08053  2.64752  2.98660  3.27124  3.94750  5.99144  4.56853    136 d x - -
          2.68618  4.42225  2.77519  2.73123  3.46354  2.40513  3.72494  3.29354  2.67741  2.69355  4.24690  2.90347  2.73739  3.18146  2.89801  2.37887  2.77519  2.98518  4.58477  3.61503
          0.04289  5.13056  3.32222  0.61958  0.77255  0.48576  0.95510
     59   1.19862  5.47386  2.82360  2.43558  4.81275  2.71509  3.96969  4.29004  2.73920  3.78745  4.54337  2.52362  4.15411  3.07921  2.95845  2.58576  3.24528  3.86697  5.93565  4.52731    137 a x - -
          2.68618  4.42225  2.77519  2.73123  3.46354  2.40513  3.72494  3.29354  2.67741  2.69355  4.24690  2.90347  2.73739  3.18146  2.89801  2.37887  2.77519  2.98518  4.58477  3.61503
          0.00913  5.09679  5.81914  0.61958  0.77255  0.58712  0.81176
     60   3.42430  4.77384  5.27566  4.67388  2.72098  4.62863  4.94368  2.22213  4.48973  0.78841  3.44678  4.75122  4.91804  4.58580  2.73212  3.95018  3.64947  2.30341  5.34701  4.22391    138 l x - -
          2.68618  4.42225  2.77519  2.73123  3.46354  2.40513  3.72494  3.29354  2.67741  2.69355  4.24690  2.90347  2.73739  3.18146  2.89801  2.37887  2.77519  2.98518  4.58477  3.61503
          0.00913  5.09679  5.81914  0.61958  0.77255  0.58712  0.81176
     61   2.42128  5.53792  3.40127  2.81485  4.91322  3.29927  1.91063  4.35721  2.15629  3.81835  4.58672  3.33328  4.24060  2.37577  1.58948  3.08105  3.32840  3.94836  5.92020  4.57887    139 r x - -
          2.68618  4.42225  2.77519  2.73123  3.46354  2.40513  3.72494  3.29354  2.67741  2.69355  4.24690  2.90347  2.73739  3.18146  2.89801  2.37887  2.77519  2.98518  4.58477  3.61503
          0.08215  5.09679  2.62077  0.61958  0.77255  0.58712  0.81176
     62   2.88656  5.37456  2.55232  2.10962  4.71017  3.21150  2.97884  3.24506  2.44243  3.26589  3.80433  3.13467  4.05694  2.01801  3.08137  2.02823  3.11773  3.76011  5.81291  4.40771    140 q x - -
          2.68618  4.42225  2.77519  2.73123  3.46354  2.40513  3.72494  3.29354  2.67741  2.69355  4.24690  2.90347  2.73739  3.18146  2.89801  2.37887  2.77519  2.98518  4.58477  3.61503
          0.00982  5.02446  5.74681  0.61958  0.77255  0.76599  0.62525
     63   2.91531  5.42571  2.12786  2.58799  4.76913  3.67053  3.87047  4.25506  1.65099  3.73011  4.46913  2.91913  3.42411  2.17608  3.10419  2.18842  2.86022  3.81594  5.85869  4.44630    141 k x - -
          2.68618  4.42225  2.77519  2.73123  3.46354  2.40513  3.72494  3.29354  2.67741  2.69355  4.24690  2.90347  2.73739  3.18146  2.89801  2.37887  2.77519  2.98518  4.58477  3.61503
          0.16084  5.02446  1.95196  0.61958  0.77255  0.76599  0.62525
     64   2.24954  4.50305  3.82173  2.80620  2.67241  3.23120  4.11176  2.98682  3.19736  2.02725  3.15634  3.62867  1.94475  3.48688  3.52308  3.09946  3.07403  2.77068  5.09419  3.87073    142 p x - -
          2.68618  4.42225  2.77519  2.73123  3.46354  2.40513  3.72494  3.29354  2.67741  2.69355  4.24690  2.90347  2.73739  3.18146  2.89801  2.37887  2.77519  2.98518  4.58477  3.61503
          0.36173  4.87503  1.21775  0.61958  0.77255  0.33544  1.25534
     65   2.93145  5.15395  2.76637  2.66827  4.36896  3.66949  1.39236  3.83237  2.75675  2.35784  4.24731  2.80667  4.10658  3.09478  3.22091  2.57205  3.17254  3.50204  5.63874  4.27788    143 h . - -
          2.68618  4.42225  2.77519  2.73123  3.46354  2.40513  3.72494  3.29354  2.67741  2.69355  4.24690  2.90347  2.73739  3.18146  2.89801  2.37887  2.77519  2.98518  4.58477  3.61503
          0.06586  4.83012  2.88676  0.61958  0.77255  1.09215  0.40871
     66   2.44188  5.35063  2.14933  1.98357  4.68961  2.96104  3.79157  4.17640  2.54661  3.65418  4.39721  2.64766  3.98768  2.61797  3.04575  2.06363  2.77513  3.73886  5.78628  4.36993    144 e . - -
          2.68623  4.42249  2.77452  2.73079  3.46378  2.40524  3.72519  3.29378  2.67765  2.69341  4.24403  2.90349  2.73727  3.18171  2.89802  2.37911  2.77544  2.98543  4.58501  3.61527
          0.24831  1.53344  5.49920  1.18505  0.36490  0.97445  0.47385
     67   2.31728  4.77027  2.87451  2.85438  3.96195  3.70681  3.94778  3.34296  2.83659  2.00721  3.39170  3.33076  2.09525  3.16850  3.25973  2.64517  2.58421  3.07655  5.33060  4.05041    153 l x - -
          2.68618  4.42225  2.77519  2.73123  3.46354  2.40513  3.72494  3.29354  2.67741  2.69355  4.24690  2.90347  2.73739  3.18146  2.89801  2.37887  2.77519  2.98518  4.58477  3.61503
          0.01193  4.83012  5.55247  0.61958  0.77255  1.09215  0.40871
     68   2.31287  5.35439  1.89245  2.36215  4.66610  3.61371  3.85946  4.13588  2.64061  3.64687  4.41227  2.00939  4.04423  2.72242  3.13983  2.86832  3.14036  2.38040  5.80726  4.40226    154 d x - -
          2.68618  4.42225  2.77519  2.73123  3.46354  2.40513  3.72494  3.29354  2.67741  2.69355  4.24690  2.90347  2.73739  3.18146  2.89801  2.37887  2.77519  2.98518  4.58477  3.61503
          0.01193  4.83012  5.55247  0.61958  0.77255  1.09215  0.40871
     69   1.55386  4.85653  3.39516  2.85589  4.20056  3.16654  2.18590  3.60138  2.84415  3.24303  4.07743  3.32604  2.76742  3.18434  3.27971  2.89358  2.65994  2.86523  5.52055  4.22217    155 a x - -
          2.68564  4.42238  2.77461  2.73136  3.46367  2.40526  3.72508  3.29303  2.67754  2.69368  4.24703  2.90360  2.73753  3.18160  2.89778  2.37900  2.77533  2.98532  4.58490  3.61516
          1.47820  0.93563  0.96860  0.08539  2.50293  0.31197  1.31678
     70   2.25289  5.22813  3.06666  2.26972  4.54411  3.57677  3.17622  4.00787  2.00212  3.51913  4.27754  3.05698  2.66655  2.50183  2.98478  2.77298  3.02659  3.60342  5.67636  2.63187    157 k x - -
          2.68618  4.42225  2.77519  2.73123  3.46354  2.40513  3.72494  3.29354  2.67741  2.69355  4.24690  2.90347  2.73739  3.18146  2.89801  2.37887  2.77519  2.98518  4.58477  3.61503
          0.01284  4.75741  5.47976  0.61958  0.77255  1.17923  0.36747
     71   2.92607  4.76303  3.57271  3.16181  3.98586  3.75376  4.21210  3.28620  3.12812  1.47143  3.95915  1.51389  4.24953  3.49361  3.47455  3.10060  2.61308  3.05742  5.44588  4.17422    158 l x - -
          2.68624  4.42255  2.77550  2.73094  3.46384  2.40543  3.72525  3.29384  2.67771  2.69385  4.24720  2.90377  2.73710  3.18176  2.89831  2.37879  2.77452  2.98548  4.58507  3.61117
          1.40549  0.74454  1.27368  0.68652  0.69982  0.28189  1.40386
     72   2.66761  5.34851  2.45255  2.38673  4.69169  2.67453  2.52823  4.17729  2.53617  3.65284  4.39032  2.54744  2.71425  2.49294  2.48637  2.80068  3.07095  3.73826  5.78162  4.37013    161 e x - -
          2.68618  4.42225  2.77519  2.73123  3.46354  2.40513  3.72494  3.29354  2.67741  2.69355  4.24690  2.90347  2.73739  3.18146  2.89801  2.37887  2.77519  2.98518  4.58477  3.61503
          0.01137  4.87825  5.60060  0.61958  0.77255  1.02604  0.44383
     73   2.23757  5.36601  3.15442  2.35509  4.71215  3.67011  3.83904  4.17453  2.37759  3.65784  4.41583  3.14513  4.06550  1.44575  2.32380  2.60867  3.14176  3.75928  5.78675  4.40911    162 q x - -
          2.68618  4.42225  2.77519  2.73123  3.46354  2.40513  3.72494  3.29354  2.67741  2.69355  4.24690  2.90347  2.73739  3.18146  2.89801  2.37887  2.77519  2.98518  4.58477  3.61503
          0.01137  4.87825  5.60060  0.61958  0.77255  1.02604  0.44383
     74   3.87851  5.12812  5.82068  5.22656  1.31482  5.19254  5.45551  1.69492  5.06729  1.28737  2.30483  5.34978  5.30215  4.97301  5.01215  4.55595  4.08538  2.88649  5.56273  4.53054    163 l x - -
          2.68618  4.42225  2.77519  2.73123  3.46354  2.40513  3.72494  3.29354  2.67741  2.69355  4.24690  2.90347  2.73739  3.18146  2.89801  2.37887  2.77519  2.98518  4.58477  3.61503
          0.01137  4.87825  5.60060  0.61958  0.77255  0.48021  0.96405
     75   2.12054  5.26306  3.20891  2.65214  4.55288  3.18774  2.26534  4.00123  2.29729  3.54425  4.31891  3.18885  4.08739  2.74086  2.75420  2.65491  2.41377  3.20514  5.73019  2.85478    164 a x - -
          2.68618  4.42225  2.77519  2.73123  3.46354  2.40513  3.72494  3.29354  2.67741  2.69355  4.24690  2.90347  2.73739  3.18146  2.89801  2.37887  2.77519  2.98518  4.58477  3.61503
          0.00964  5.04285  5.76520  0.61958  0.77255  0.72462  0.66263
     76   1.80825  5.42419  3.17638  2.25297  4.76672  3.70551  2.65250  4.24087  2.59815  3.72166  4.46938  2.94947  4.10199  1.82211  2.37184  2.90933  3.17343  3.81437  5.85182  4.45651    165 a x - -
          2.68618  4.42225  2.77519  2.73123  3.46354  2.40513  3.72494  3.29354  2.67741  2.69355  4.24690  2.90347  2.73739  3.18146  2.89801  2.37887  2.77519  2.98518  4.58477  3.61503
          0.00964  5.04285  5.76520  0.61958  0.77255  0.72462  0.66263
     77   2.63893  5.36930  1.92731  2.18690  3.60781  2.16255  3.86631  3.49376  2.21824  3.66748  4.41461  3.14937  4.06995  2.77722  3.09904  2.86786  2.75698  3.75101  5.81198  4.41076    166 d x - -
          2.68618  4.42225  2.77519  2.73123  3.46354  2.40513  3.72494  3.29354  2.67741  2.69355  4.24690  2.90347  2.73739  3.18146  2.89801  2.37887  2.77519  2.98518  4.58477  3.61503
          0.00964  5.04285  5.76520  0.61958  0.77255  0.48944  0.94925
     78   3.22670  4.58962  5.06206  4.48700  1.86479  4.36446  3.40790  2.66724  4.28774  1.18207  3.62687  4.45480  4.71111  4.39072  4.30531  3.67957  3.45632  2.53202  4.83291  2.08234    167 l x - -
          2.68618  4.42225  2.77519  2.73123  3.46354  2.40513  3.72494  3.29354  2.67741  2.69355  4.24690  2.90347  2.73739  3.18146  2.89801  2.37887  2.77519  2.98518  4.58477  3.61503
          0.00913  5.09679  5.81914  0.61958  0.77255  0.58712  0.81176
     79   1.78275  4.72350  3.00407  3.15286  2.88014  3.35016  2.97458  2.08470  3.11694  2.93983  3.82311  3.58502  4.27192  3.00805  3.49555  3.12720  2.82362  3.00313  5.29610  2.72272    168 a x - -
          2.68618  4.42225  2.77519  2.73123  3.46354  2.40513  3.72494  3.29354  2.67741  2.69355  4.24690  2.90347  2.73739  3.18146  2.89801  2.37887  2.77519  2.98518  4.58477  3.61503
          0.00913  5.09679  5.81914  0.61958  0.77255  0.58712  0.81176
     80   2.93041  5.44547  2.32884  1.63224  4.79095  2.87771  3.34594  4.27828  2.39426  3.75081  4.48661  2.69803  4.09280  2.36152  2.69432  2.45768  3.16220  3.83644  5.87719  4.46418    169 e x - -
          2.68618  4.42225  2.77519  2.73123  3.46354  2.40513  3.72494  3.29354  2.67741  2.69355  4.24690  2.90347  2.73739  3.18146  2.89801  2.37887  2.77519  2.98518  4.58477  3.61503
          0.00913  5.09679  5.81914  0.61958  0.77255  0.58712  0.81176
     81   1.72286  4.87870  3.54840  2.98912  4.07785  2.67398  4.07552  2.87026  2.62527  3.13123  3.41876  3.46099  4.22178  3.29910  3.38726  2.36754  1.86431  3.19269  5.44851  4.17060    170 a x - -
          2.68618  4.42225  2.77519  2.73123  3.46354  2.40513  3.72494  3.29354  2.67741  2.69355  4.24690  2.90347  2.73739  3.18146  2.89801  2.37887  2.77519  2.98518  4.58477  3.61503
          0.00913  5.09679  5.81914  0.61958  0.77255  0.42723  1.05646
     82   2.71414  4.37004  4.80377  4.19735  2.16020  3.53443  3.60602  1.95990  4.01096  2.56060  2.31588  4.24540  3.54977  4.16723  4.06636  3.43328  2.35287  1.83710  4.98997  3.81072    171 v x - -
          2.68618  4.42225  2.77519  2.73123  3.46354  2.40513  3.72494  3.29354  2.67741  2.69355  4.24690  2.90347  2.73739  3.18146  2.89801  2.37887  2.77519  2.98518  4.58477  3.61503
          0.06140  5.13056  2.92545  0.61958  0.77255  0.48576  0.95510
     83   2.50071  5.42230  1.99445  2.61009  4.76119  3.68946  3.25776  4.24399  2.38433  3.72491  4.46522  2.01831  4.08736  2.73004  3.11693  2.12151  3.15461  3.80977  5.85802  3.14381    172 d x - -
          2.68618  4.42225  2.77519  2.73123  3.46354  2.40513  3.72494  3.29354  2.67741  2.69355  4.24690  2.90347  2.73739  3.18146  2.89801  2.37887  2.77519  2.98518  4.58477  3.61503
          0.00930  5.07845  5.80080  0.61958  0.77255  0.63687  0.75278
     84   2.93984  4.88411  4.49342  4.28096  5.39783  3.64989  5.28338  4.86552  4.34316  4.53588  5.31694  4.22906  0.74118  4.58416  4.58786  1.52564  2.38088  4.12635  6.71778  5.56782    173 p x - -
          2.68618  4.42225  2.77519  2.73123  3.46354  2.40513  3.72494  3.29354  2.67741  2.69355  4.24690  2.90347  2.73739  3.18146  2.89801  2.37887  2.77519  2.98518  4.58477  3.61503
          0.00930  5.07845  5.80080  0.61958  0.77255  0.63687  0.75278
     85   3.61278  4.93960  5.46962  4.87009  2.82010  4.82637  3.52241  2.31088  4.69055  0.58327  2.96885  4.95014  5.06971  4.72815  4.69673  4.15558  3.83131  2.96167  5.39750  4.26183    174 L x - -
          2.68618  4.42225  2.77519  2.73123  3.46354  2.40513  3.72494  3.29354  2.67741  2.69355  4.24690  2.90347  2.73739  3.18146  2.89801  2.37887  2.77519  2.98518  4.58477  3.61503
          0.00930  5.07845  5.80080  0.61958  0.77255  0.40169  1.10621
     86   2.71060  4.99441  3.12475  2.69852  4.19414  3.25726  2.71154  3.58902  2.87607  1.61140  2.99393  3.38778  4.19957  2.81441  3.31824  2.74577  2.44858  3.04483  5.52538  4.22414    175 l x - -
          2.68618  4.42225  2.77519  2.73123  3.46354  2.40513  3.72494  3.29354  2.67741  2.69355  4.24690  2.90347  2.73739  3.18146  2.89801  2.37887  2.77519  2.98518  4.58477  3.61503
          0.03527  5.13056  3.54947  0.61958  0.77255  0.48576  0.95510
     87   2.92112  5.42259  2.69412  2.05238  3.71728  3.69577  3.32381  4.24700  2.51386  3.72617  4.46432  2.49548  3.57472  2.53794  2.58134  2.64676  3.15230  3.81114  5.85755  2.07243    176 e x - -
          2.68618  4.42225  2.77519  2.73123  3.46354  2.40513  3.72494  3.29354  2.67741  2.69355  4.24690  2.90347  2.73739  3.18146  2.89801  2.37887  2.77519  2.98518  4.58477  3.61503
          0.00906  5.10435  5.82669  0.61958  0.77255  0.56561  0.83937
     88   2.75775  4.50290  4.18765  3.61035  3.61727  2.23149  4.30116  2.49297  3.06237  1.90239  3.61620  3.21490  4.38727  3.77885  3.77576  2.98785  2.84777  1.62446  5.10829  3.90442    177 v x - -
          2.68640  4.42267  2.77562  2.73049  3.46396  2.40496  3.72537  3.29396  2.67737  2.69397  4.24732  2.90359  2.73664  3.18189  2.89822  2.37789  2.77536  2.98561  4.58519  3.61545
          0.27619  1.43388  5.82669  1.31573  0.31235  0.43889  1.03494
     89   2.70339  5.48003  1.91193  2.63369  4.82330  3.71794  2.75593  4.31052  2.21127  3.78434  4.52277  2.24037  4.12211  2.33389  3.15818  2.12673  3.19836  3.87002  5.91224  4.49807    182 d x - -
          2.68618  4.42225  2.77519  2.73123  3.46354  2.40513  3.72494  3.29354  2.67741  2.69355  4.24690  2.90347  2.73739  3.18146  2.89801  2.37887  2.77519  2.98518  4.58477  3.61503
          0.00882  5.13056  5.85290  0.61958  0.77255  0.48576  0.95510
     90   2.68702  5.44288  2.76968  1.69525  4.78740  2.80596  2.99709  4.27307  2.08489  3.74790  3.55842  2.86287  4.10014  2.59149  3.12193  2.89560  2.42524  3.83324  5.87581  4.46503    183 e x - -
          2.68618  4.42225  2.77519  2.73123  3.46354  2.40513  3.72494  3.29354  2.67741  2.69355  4.24690  2.90347  2.73739  3.18146  2.89801  2.37887  2.77519  2.98518  4.58477  3.61503
          0.00882  5.13056  5.85290  0.61958  0.77255  0.48576  0.95510
     91   2.20246  5.44485  2.37720  1.88500  4.78945  3.04543  3.89525  4.27514  1.85588  3.15999  4.48580  3.17458  4.10140  2.59601  2.83159  2.65261  3.16627  3.83527  5.87759  4.46678    184 k x - -
          2.68618  4.42225  2.77519  2.73123  3.46354  2.40513  3.72494  3.29354  2.67741  2.69355  4.24690  2.90347  2.73739  3.18146  2.89801  2.37887  2.77519  2.98518  4.58477  3.61503
          0.00882  5.13056  5.85290  0.61958  0.77255  0.48576  0.95510
     92   2.93885  5.20066  3.30362  2.74609  2.59053  3.75696  2.43318  3.37974  2.24890  3.46689  4.26608  2.04390  4.14754  3.09356  2.90581  2.34856  2.69052  3.54254  5.69008  3.55169    185 n x - -
          2.68618  4.42225  2.77519  2.73123  3.46354  2.40513  3.72494  3.29354  2.67741  2.69355  4.24690  2.90347  2.73739  3.18146  2.89801  2.37887  2.77519  2.98518  4.58477  3.61503
          0.00882  5.13056  5.85290  0.61958  0.77255  0.48576  0.95510
     93   2.30194  4.46294  4.45368  3.86848  3.57356  4.08841  4.40273  2.60379  3.74949  2.11006  3.11570  4.07532  4.46128  3.97030  3.93114  2.26184  1.44005  2.29173  5.08678  3.89484    186 t x - -
          2.68618  4.42225  2.77519  2.73123  3.46354  2.40513  3.72494  3.29354  2.67741  2.69355  4.24690  2.90347  2.73739  3.18146  2.89801  2.37887  2.77519  2.98518  4.58477  3.61503
          0.00882  5.13056  5.85290  0.61958  0.77255  0.48576  0.95510
     94   2.41562  5.42249  3.19073  2.49055  4.75868  3.71082  3.01228  4.23799  2.37470  3.72371  4.46567  2.47643  2.17845  2.84812  2.66608  2.03933  3.16531  3.09198  5.86028  4.45537    187 s x - -
          2.68618  4.42225  2.77519  2.73123  3.46354  2.40513  3.72494  3.29354  2.67741  2.69355  4.24690  2.90347  2.73739  3.18146  2.89801  2.37887  2.77519  2.98518  4.58477  3.61503
          0.00882  5.13056  5.85290  0.61958  0.77255  0.48576  0.95510
     95   2.61927  4.64220  3.32664  2.79587  3.77232  3.95599  4.21713  2.38360  3.28466  1.77021  3.74766  3.72112  4.33507  3.57786  3.62074  2.25043  3.19318  2.91068  5.22925  1.95254    188 l x - -
          2.68618  4.42225  2.77519  2.73123  3.46354  2.40513  3.72494  3.29354  2.67741  2.69355  4.24690  2.90347  2.73739  3.18146  2.89801  2.37887  2.77519  2.98518  4.58477  3.61503
          0.00882  5.13056  5.85290  0.61958  0.77255  0.48576  0.95510
     96   2.92146  4.70744  5.35118  4.75392  1.49693  4.61786  4.97121  1.46693  4.56401  2.08265  2.36775  4.77801  4.92517  4.66415  4.57469  3.94605  3.60863  2.09595  5.38219  4.24007    189 i x - -
          2.68618  4.42225  2.77519  2.73123  3.46354  2.40513  3.72494  3.29354  2.67741  2.69355  4.24690  2.90347  2.73739  3.18146  2.89801  2.37887  2.77519  2.98518  4.58477  3.61503
          0.00882  5.13056  5.85290  0.61958  0.77255  0.48576  0.95510
     97   1.69758  4.49354  4.26103  3.21122  3.11669  3.52331  4.32880  2.95113  3.58589  1.61672  2.35955  3.95231  4.41070  3.37064  3.81975  2.88034  3.19790  2.75086  5.09913  3.30526    190 l x - -
          2.68618  4.42225  2.77519  2.73123  3.46354  2.40513  3.72494  3.29354  2.67741  2.69355  4.24690  2.90347  2.73739  3.18146  2.89801  2.37887  2.77519  2.98518  4.58477  3.61503
          0.00882  5.13056  5.85290  0.61958  0.77255  0.48576  0.95510
     98   2.48607  5.55075  1.41015  2.08545  4.87561  2.10096  4.00269  4.35809  2.78114  3.84867  4.60475  3.22156  4.18792  2.78025  3.28504  3.01319  3.29527  3.93222  3.93331  4.57583    191 d x - -
          2.68618  4.42225  2.77519  2.73123  3.46354  2.40513  3.72494  3.29354  2.67741  2.69355  4.24690  2.90347  2.73739  3.18146  2.89801  2.37887  2.77519  2.98518  4.58477  3.61503
          0.00882  5.13056  5.85290  0.61958  0.77255  0.48576  0.95510
     99   2.21355  4.90638  3.79344  3.26724  4.36006  2.47631  4.33732  2.49706  3.23440  3.41883  4.26959  3.66619  4.31504  3.56734  3.06610  1.06306  3.28069  3.42098  5.72189  4.45840    192 s x - -
          2.68618  4.42225  2.77519  2.73123  3.46354  2.40513  3.72494  3.29354  2.67741  2.69355  4.24690  2.90347  2.73739  3.18146  2.89801  2.37887  2.77519  2.98518  4.58477  3.61503
          0.00882  5.13056  5.85290  0.61958  0.77255  0.48576  0.95510
    100   3.08607  4.49810  4.78051  4.18493  2.16674  4.22419  4.50115  2.87421  4.01494  1.57148  3.08176  4.28823  4.57880  4.18808  1.73565  3.52607  3.31662  2.47416  5.03629  2.53469    193 l x - -
          2.68618  4.42225  2.77519  2.73123  3.46354  2.40513  3.72494  3.29354  2.67741  2.69355  4.24690  2.90347  2.73739  3.18146  2.89801  2.37887  2.77519  2.98518  4.58477  3.61503
          0.00882  5.13056  5.85290  0.61958  0.77255  0.48576  0.95510
    101   1.55245  4.56246  3.40306  3.03744  2.72580  3.99705  4.27150  2.79608  2.95659  1.67722  3.21975  3.83227  4.37211  3.69818  3.71589  3.25925  3.19430  2.82500  5.15958  3.47292    194 a x - -
          2.68618  4.42225  2.77519  2.73123  3.46354  2.40513  3.72494  3.29354  2.67741  2.69355  4.24690  2.90347  2.73739  3.18146  2.89801  2.37887  2.77519  2.98518  4.58477  3.61503
          0.00882  5.13056  5.85290  0.61958  0.77255  0.48576  0.95510
    102   1.25864  4.96455  4.29577  4.09178  5.46918  0.89734  5.22042  4.95473  4.27398  4.59563  5.36324  2.96542  4.49284  4.48666  4.58400  2.38475  3.52555  4.20241  6.76684  5.58506    195 g x - -
          2.68618  4.42225  2.77519  2.73123  3.46354  2.40513  3.72494  3.29354  2.67741  2.69355  4.24690  2.90347  2.73739  3.18146  2.89801  2.37887  2.77519  2.98518  4.58477  3.61503
          0.00882  5.13056  5.85290  0.61958  0.77255  0.48576  0.95510
    103   3.27103  5.81844  5.57391  5.31791  2.14921  5.32524  2.32836  4.44827  5.14815  3.75616  5.00435  4.94512  5.62237  5.04348  5.13085  4.69495  4.87113  4.33619  4.36200  0.48106    196 Y x - -
          2.68618  4.42225  2.77519  2.73123  3.46354  2.40513  3.72494  3.29354  2.67741  2.69355  4.24690  2.90347  2.73739  3.18146  2.89801  2.37887  2.77519  2.98518  4.58477  3.61503
          0.00882  5.13056  5.85290  0.61958  0.77255  0.48576  0.95510
    104   2.74367  5.41544  2.49236  1.84833  4.74902  3.71048  3.37373  3.52443  2.63795  3.25316  4.45914  3.18245  4.10372  2.55872  2.18453  2.65516  2.89248  3.79990  5.85502  2.61017    197 e x - -
          2.68618  4.42225  2.77519  2.73123  3.46354  2.40513  3.72494  3.29354  2.67741  2.69355  4.24690  2.90347  2.73739  3.18146  2.89801  2.37887  2.77519  2.98518  4.58477  3.61503
          0.00882  5.13056  5.85290  0.61958  0.77255  0.48576  0.95510
    105   2.73139  5.45467  2.05916  2.02630  4.80055  3.71011  2.57880  4.28693  2.26780  3.75975  4.49563  3.17702  4.10597  2.52211  2.25334  2.40809  3.17334  3.84585  5.88602  4.47464    198 e x - -
          2.68618  4.42225  2.77519  2.73123  3.46354  2.40513  3.72494  3.29354  2.67741  2.69355  4.24690  2.90347  2.73739  3.18146  2.89801  2.37887  2.77519  2.98518  4.58477  3.61503
          0.00882  5.13056  5.85290  0.61958  0.77255  0.48576  0.95510
    106   2.55721  4.94899  4.91697  4.83462  5.49228  3.75673  5.64652  4.71317  4.81497  4.57909  5.46001  4.51340  4.60664  5.04206  4.91850  3.26944  0.29594  4.08367  6.88184  5.79017    199 T x - -
          2.68618  4.42225  2.77519  2.73123  3.46354  2.40513  3.72494  3.29354  2.67741  2.69355  4.24690  2.90347  2.73739  3.18146  2.89801  2.37887  2.77519  2.98518  4.58477  3.61503
          0.00882  5.13056  5.85290  0.61958  0.77255  0.48576  0.95510
    107   2.11004  4.67775  5.29835  4.69709  3.14442  4.56397  4.91000  1.64258  4.50474  1.28593  2.41129  4.72123  4.87647  4.60549  4.51589  3.88865  3.56946  2.13936  5.33007  4.18938    200 l x - -
          2.68618  4.42225  2.77519  2.73123  3.46354  2.40513  3.72494  3.29354  2.67741  2.69355  4.24690  2.90347  2.73739  3.18146  2.89801  2.37887  2.77519  2.98518  4.58477  3.61503
          0.00882  5.13056  5.85290  0.61958  0.77255  0.48576  0.95510
    108   2.76558  5.37278  2.73864  2.44335  4.68915  3.18093  3.90886  4.15528  2.46937  3.24908  2.83912  3.19813  3.46351  2.69685  1.68608  2.91001  2.84915  2.80643  5.82298  4.43016    201 r x - -
          2.68618  4.42225  2.77519  2.73123  3.46354  2.40513  3.72494  3.29354  2.67741  2.69355  4.24690  2.90347  2.73739  3.18146  2.89801  2.37887  2.77519  2.98518  4.58477  3.61503
          0.00882  5.13056  5.85290  0.61958  0.77255  0.48576  0.95510
    109   2.71277  5.42506  1.90167  2.30100  4.76170  3.30320  3.89914  4.24184  2.63792  3.29855  4.46834  3.18062  2.96804  2.19047  3.12951  2.48449  2.34243  3.28533  5.86309  4.45705    202 d x - -
          2.68637  4.42244  2.77480  2.73125  3.46315  2.40515  3.72514  3.29373  2.67690  2.69374  4.24709  2.90366  2.73740  3.18166  2.89800  2.37890  2.77539  2.98484  4.58496  3.61522
          0.94359  0.96338  1.47328  0.15124  1.96355  0.48576  0.95510
    110   2.35841  3.81585  2.38189  1.89813  4.55242  3.61609  3.80919  4.01237  2.40516  3.13175  4.29610  2.23989  4.00971  2.91942  3.04705  2.81018  3.06032  2.71628  5.70106  4.31379    205 e x - -
          2.68618  4.42225  2.77519  2.73123  3.46354  2.40513  3.72494  3.29354  2.67741  2.69355  4.24690  2.90347  2.73739  3.18146  2.89801  2.37887  2.77519  2.98518  4.58477  3.61503
          0.01142  4.87398  5.59633  0.61958  0.77255  1.03222  0.44039
    111   3.39179  4.75266  5.11570  4.52309  1.69267  4.57251  4.82287  2.74921  3.33809  0.91687  2.70689  4.64597  4.84493  4.44891  4.39824  3.89299  3.61339  2.80369  5.21052  4.03878    206 l x - -
          2.68618  4.42225  2.77519  2.73123  3.46354  2.40513  3.72494  3.29354  2.67741  2.69355  4.24690  2.90347  2.73739  3.18146  2.89801  2.37887  2.77519  2.98518  4.58477  3.61503
          0.01142  4.87398  5.59633  0.61958  0.77255  0.25204  1.50155
    112   2.74440  5.44608  1.99971  2.29174  4.78763  2.45697  3.90235  4.27164  1.71846  3.74976  3.77448  3.17908  4.10721  2.75029  3.13285  2.90489  2.46782  3.83494  5.88047  4.47067    207 k x - -
          2.68618  4.42225  2.77519  2.73123  3.46354  2.40513  3.72494  3.29354  2.67741  2.69355  4.24690  2.90347  2.73739  3.18146  2.89801  2.37887  2.77519  2.98518  4.58477  3.61503
          0.00882  5.13056  5.85290  0.61958  0.77255  0.48576  0.95510
    113   2.36409  5.24523  2.48390  2.72144  4.51570  2.70267  2.96500  3.95177  2.72120  2.01527  4.30789  2.40814  3.49840  3.07503  3.19707  2.76222  3.17086  2.78314  5.72708  4.36674    208 l x - -
          2.68618  4.42225  2.77519  2.73123  3.46354  2.40513  3.72494  3.29354  2.67741  2.69355  4.24690  2.90347  2.73739  3.18146  2.89801  2.37887  2.77519  2.98518  4.58477  3.61503
          0.00882  5.13056  5.85290  0.61958  0.77255  0.48576  0.95510
    114   3.07062  5.48255  3.15214  2.32644  4.73024  3.78222  1.71877  4.24575  2.79440  3.76623  4.54468  2.14199  2.01941  3.14394  3.27626  3.04254  3.30693  3.85359  5.90583  3.00340    209 h x - -
          2.68618  4.42225  2.77519  2.73123  3.46354  2.40513  3.72494  3.29354  2.67741  2.69355  4.24690  2.90347  2.73739  3.18146  2.89801  2.37887  2.77519  2.98518  4.58477  3.61503
          0.00882  5.13056  5.85290  0.61958  0.77255  0.48576  0.95510
    115   2.96121  5.32862  3.23792  2.18015  3.78685  3.74598  3.94519  4.06869  2.16132  3.60969  4.38606  2.94490  1.42888  3.06468  3.18026  2.80267  3.19283  3.69070  5.79138  3.13326    210 p x - -
          2.68618  4.42225  2.77519  2.73123  3.46354  2.40513  3.72494  3.29354  2.67741  2.69355  4.24690  2.90347  2.73739  3.18146  2.89801  2.37887  2.77519  2.98518  4.58477  3.61503
          0.00882  5.13056  5.85290  0.61958  0.77255  0.48576  0.95510
    116   2.28551  5.46209  2.82229  1.41928  4.80734  3.71376  3.90615  4.29347  2.02668  3.76666  4.50362  2.90083  3.52463  2.85045  2.44319  2.91083  3.18163  3.85301  5.89332  4.48190    211 e x - -
          2.68618  4.42225  2.77519  2.73123  3.46354  2.40513  3.72494  3.29354  2.67741  2.69355  4.24690  2.90347  2.73739  3.18146  2.89801  2.37887  2.77519  2.98518  4.58477  3.61503
          0.00882  5.13056  5.85290  0.61958  0.77255  0.48576  0.95510
    117   3.16129  4.55669  4.86948  4.28246  3.68527  4.34386  4.68992  2.38707  3.08466  1.59861  3.65790  4.40949  4.69683  4.32142  4.23544  3.65333  2.18930  1.19121  5.26867  4.08454    212 v x - -
          2.68618  4.42225  2.77519  2.73123  3.46354  2.40513  3.72494  3.29354  2.67741  2.69355  4.24690  2.90347  2.73739  3.18146  2.89801  2.37887  2.77519  2.98518  4.58477  3.61503
          0.00882  5.13056  5.85290  0.61958  0.77255  0.48576  0.95510
    118   3.12241  5.41269  3.48888  2.89155  4.72672  3.89729  4.01462  4.14243  1.35995  2.76582  3.26331  3.39734  4.27510  2.20789  1.89172  3.12119  3.33718  3.14829  5.83332  4.51860    213 k x - -
          2.68618  4.42225  2.77519  2.73123  3.46354  2.40513  3.72494  3.29354  2.67741  2.69355  4.24690  2.90347  2.73739  3.18146  2.89801  2.37887  2.77519  2.98518  4.58477  3.61503
          0.00882  5.13056  5.85290  0.61958  0.77255  0.48576  0.95510
    119   1.52197  5.44890  2.88254  1.95419  4.79124  3.71586  3.90518  4.27391  2.21159  3.75179  4.49131  3.18449  4.11189  2.72630  2.44131  2.91077  2.68238  3.83829  5.88183  4.47426    214 a x - -
          2.68618  4.42225  2.77519  2.73123  3.46354  2.40513  3.72494  3.29354  2.67741  2.69355  4.24690  2.90347  2.73739  3.18146  2.89801  2.37887  2.77519  2.98518  4.58477  3.61503
          0.00882  5.13056  5.85290  0.61958  0.77255  0.48576  0.95510
    120   2.94641  5.45128  2.35711  1.99816  4.79540  3.71494  3.90316  4.27910  2.15829  3.27224  4.49312  3.18297  4.11045  3.00084  1.76033  2.16458  2.96454  3.84160  5.88305  4.47476    215 r x - -
          2.68618  4.42225  2.77519  2.73123  3.46354  2.40513  3.72494  3.29354  2.67741  2.69355  4.24690  2.90347  2.73739  3.18146  2.89801  2.37887  2.77519  2.98518  4.58477  3.61503
          0.00882  5.13056  5.85290  0.61958  0.77255  0.48576  0.95510
    121   3.32926  6.07691  4.64894  3.74493  5.72755  4.55426  4.29767  4.95702  2.12822  4.27185  5.16792  4.05524  4.86882  2.83437  0.47738  4.01178  4.13540  4.65280  6.21012  5.15902    216 R x - -
          2.68618  4.42225  2.77519  2.73123  3.46354  2.40513  3.72494  3.29354  2.67741  2.69355  4.24690  2.90347  2.73739  3.18146  2.89801  2.37887  2.77519  2.98518  4.58477  3.61503
          0.00882  5.13056  5.85290  0.61958  0.77255  0.48576  0.95510
    122   4.64240  5.76585  6.56171  5.99821  3.01222  6.10958  6.20119  2.63291  5.88018  0.28502  3.40478  6.26970  5.92326  5.54008  5.72591  5.56702  4.82017  3.30090  5.96427  4.96610    217 L x - -
          2.68618  4.42225  2.77519  2.73123  3.46354  2.40513  3.72494  3.29354  2.67741  2.69355  4.24690  2.90347  2.73739  3.18146  2.89801  2.37887  2.77519  2.98518  4.58477  3.61503
          0.00882  5.13056  5.85290  0.61958  0.77255  0.48576  0.95510
    123   2.76385  5.46872  2.79899  2.12402  4.81579  3.72252  3.91116  4.29996  2.28289  3.77210  4.51055  3.18958  4.11993  1.70154  1.89609  2.47317  3.19104  3.86079  5.89709  4.48915    218 q x - -
          2.68618  4.42225  2.77519  2.73123  3.46354  2.40513  3.72494  3.29354  2.67741  2.69355  4.24690  2.90347  2.73739  3.18146  2.89801  2.37887  2.77519  2.98518  4.58477  3.61503
          0.00882  5.13056  5.85290  0.61958  0.77255  0.48576  0.95510
    124   2.76551  4.61999  3.46462  2.63981  3.74936  3.98185  4.24867  1.36257  2.97287  1.86029  3.72763  3.77081  4.35918  3.63074  3.66326  3.23784  2.78122  2.68486  5.21685  3.99501    219 i x - -
          2.68618  4.42225  2.77519  2.73123  3.46354  2.40513  3.72494  3.29354  2.67741  2.69355  4.24690  2.90347  2.73739  3.18146  2.89801  2.37887  2.77519  2.98518  4.58477  3.61503
          0.00882  5.13056  5.85290  0.61958  0.77255  0.48576  0.95510
    125   4.35011  2.49323  5.70213  5.40457  2.11056  5.19669  4.30250  4.00020  5.19168  2.94129  4.62997  4.96535  5.49867  5.05130  5.10110  4.56100  4.57140  3.89679  4.42269  0.52208    220 Y x - -
          2.68618  4.42225  2.77519  2.73123  3.46354  2.40513  3.72494  3.29354  2.67741  2.69355  4.24690  2.90347  2.73739  3.18146  2.89801  2.37887  2.77519  2.98518  4.58477  3.61503
          0.00882  5.13056  5.85290  0.61958  0.77255  0.48576  0.95510
    126   3.82539  5.95710  4.23209  3.53135  5.53686  4.38587  4.28304  4.85902  2.49005  4.21699  5.08752  3.91037  3.63333  1.40817  0.82421  3.79963  3.97561  4.51949  6.19128  5.06373    221 r x - -
          2.68618  4.42225  2.77519  2.73123  3.46354  2.40513  3.72494  3.29354  2.67741  2.69355  4.24690  2.90347  2.73739  3.18146  2.89801  2.37887  2.77519  2.98518  4.58477  3.61503
          0.00882  5.13056  5.85290  0.61958  0.77255  0.48576  0.95510
    127   3.23322  5.73525  1.89736  2.72775  5.10574  3.80531  4.16893  4.60152  3.00593  4.08618  4.85963  1.02595  4.31009  3.29363  3.11959  2.47098  2.98490  4.15895  6.22904  4.78946    222 n x - -
          2.68618  4.42225  2.77519  2.73123  3.46354  2.40513  3.72494  3.29354  2.67741  2.69355  4.24690  2.90347  2.73739  3.18146  2.89801  2.37887  2.77519  2.98518  4.58477  3.61503
          0.04289  5.13056  3.32222  0.61958  0.77255  0.48576  0.95510
    128   1.39484  5.24724  2.73315  2.78818  4.58946  3.74666  3.37705  4.03017  2.83943  3.21568  4.40119  3.30961  4.18759  3.17978  3.31349  1.53903  3.23788  3.66236  5.81452  4.45646    223 a x - -
          2.68618  4.42225  2.77519  2.73123  3.46354  2.40513  3.72494  3.29354  2.67741  2.69355  4.24690  2.90347  2.73739  3.18146  2.89801  2.37887  2.77519  2.98518  4.58477  3.61503
          0.00913  5.09679  5.81914  0.61958  0.77255  0.42723  1.05646
    129   3.13638  4.92407  5.57242  4.96739  1.94380  4.85262  5.17429  2.05139  4.77987  1.33807  1.49927  5.01596  5.10125  4.80859  4.76187  4.18665  3.83215  2.56928  5.48462  4.40033    224 l x - -
          2.68618  4.42225  2.77519  2.73123  3.46354  2.40513  3.72494  3.29354  2.67741  2.69355  4.24690  2.90347  2.73739  3.18146  2.89801  2.37887  2.77519  2.98518  4.58477  3.61503
          0.00882  5.13056  5.85290  0.61958  0.77255  0.48576  0.95510
    130   4.14798  3.46011  5.58940  5.23847  2.28816  5.04967  4.33432  3.81850  5.03693  3.33289  4.50340  4.89564  5.38125  4.96166  4.98756  4.41008  4.38438  3.11081  4.47830  0.44458    225 Y x - -
          2.68618  4.42225  2.77519  2.73123  3.46354  2.40513  3.72494  3.29354  2.67741  2.69355  4.24690  2.90347  2.73739  3.18146  2.89801  2.37887  2.77519  2.98518  4.58477  3.61503
          0.00882  5.13056  5.85290  0.61958  0.77255  0.48576  0.95510
    131   3.03114  5.00617  4.03406  3.71767  5.01564  3.75030  4.84119  4.45420  3.75627  3.34328  4.94624  3.12572  4.46046  4.08252  4.09918  0.48656  2.87322  3.93876  6.33966  5.08807    226 S x - -
          2.68618  4.42225  2.77519  2.73123  3.46354  2.40513  3.72494  3.29354  2.67741  2.69355  4.24690  2.90347  2.73739  3.18146  2.89801  2.37887  2.77519  2.98518  4.58477  3.61503
          0.00882  5.13056  5.85290  0.61958  0.77255  0.48576  0.95510
    132   2.78175  5.55193  3.25605  2.01988  4.91036  3.80990  3.98497  4.37579  2.64909  3.84439  4.60238  2.85715  3.44485  2.62786  1.13208  3.04402  3.30925  3.95264  5.96048  4.58173    227 r x - -
          2.68618  4.42225  2.77519  2.73123  3.46354  2.40513  3.72494  3.29354  2.67741  2.69355  4.24690  2.90347  2.73739  3.18146  2.89801  2.37887  2.77519  2.98518  4.58477  3.61503
          0.00882  5.13056  5.85290  0.61958  0.77255  0.48576  0.95510
    133   3.08453  4.48019  4.86505  4.26509  3.53013  4.24590  4.57449  2.38063  4.09135  1.08157  2.33137  3.45559  4.59960  4.25181  4.16530  3.55275  2.22746  2.42576  5.10883  3.93751    228 l x - -
          2.68618  4.42225  2.77519  2.73123  3.46354  2.40513  3.72494  3.29354  2.67741  2.69355  4.24690  2.90347  2.73739  3.18146  2.89801  2.37887  2.77519  2.98518  4.58477  3.61503
          0.00882  5.13056  5.85290  0.61958  0.77255  0.48576  0.95510
    134   2.94082  2.99060  2.93488  2.81876  3.41006  3.22295  2.70747  3.71707  2.02840  3.04598  3.60591  3.33121  4.17410  3.15606  1.97556  2.78532  3.17217  3.10319  3.95638  4.27715    229 r x - -
          2.68618  4.42225  2.77519  2.73123  3.46354  2.40513  3.72494  3.29354  2.67741  2.69355  4.24690  2.90347  2.73739  3.18146  2.89801  2.37887  2.77519  2.98518  4.58477  3.61503
          0.00882  5.13056  5.85290  0.61958  0.77255  0.48576  0.95510
    135   2.90248  5.88238  0.68406  2.83057  5.35525  3.04002  4.37491  4.85935  3.27637  4.34983  5.15797  3.39251  4.45204  3.52341  2.34706  3.36355  3.72396  4.39796  6.49455  5.04248    230 D x - -
          2.68618  4.42225  2.77519  2.73123  3.46354  2.40513  3.72494  3.29354  2.67741  2.69355  4.24690  2.90347  2.73739  3.18146  2.89801  2.37887  2.77519  2.98518  4.58477  3.61503
          0.00882  5.13056  5.85290  0.61958  0.77255  0.48576  0.95510
    136   2.92212  4.59156  5.22510  4.62583  2.53853  4.47613  4.83327  1.28543  4.43034  1.55342  3.05449  4.63648  4.80748  4.55278  4.44658  3.79967  3.07183  1.92859  5.28488  4.12360    231 i x - -
          2.68618  4.42225  2.77519  2.73123  3.46354  2.40513  3.72494  3.29354  2.67741  2.69355  4.24690  2.90347  2.73739  3.18146  2.89801  2.37887  2.77519  2.98518  4.58477  3.61503
          0.00882  5.13056  5.85290  0.61958  0.77255  0.48576  0.95510
    137   1.65888  4.45322  4.41496  3.82905  3.02722  3.49579  4.37343  2.46289  2.97935  2.37886  3.56883  4.04434  4.44050  3.93570  3.89928  2.52102  3.20348  1.61573  5.06619  3.87334    232 v x - -
          2.68618  4.42225  2.77519  2.73123  3.46354  2.40513  3.72494  3.29354  2.67741  2.69355  4.24690  2.90347  2.73739  3.18146  2.89801  2.37887  2.77519  2.98518  4.58477  3.61503
          0.00882  5.13056  5.85290  0.61958  0.77255  0.48576  0.95510
    138   2.93252  5.44458  2.40809  2.29222  4.79024  3.35467  3.03561  4.27661  2.01178  3.07449  4.48513  2.19201  3.59388  2.45802  2.85954  2.89448  2.50493  3.83554  5.87683  4.46552    233 k x - -
          2.68618  4.42225  2.77519  2.73123  3.46354  2.40513  3.72494  3.29354  2.67741  2.69355  4.24690  2.90347  2.73739  3.18146  2.89801  2.37887  2.77519  2.98518  4.58477  3.61503
          0.06140  5.13056  2.92545  0.61958  0.77255  0.48576  0.95510
    139   2.91590  5.42928  2.54299  2.40682  4.77506  2.81793  2.52407  4.26181  2.05630  3.73466  4.47009  2.32221  4.08055  2.40703  2.77037  2.30283  3.14730  3.82037  5.86107  4.44916    234 k x - -
          2.68618  4.42225  2.77519  2.73123  3.46354  2.40513  3.72494  3.29354  2.67741  2.69355  4.24690  2.90347  2.73739  3.18146  2.89801  2.37887  2.77519  2.98518  4.58477  3.61503
          0.00930  5.07845  5.80080  0.61958  0.77255  0.63687  0.75278
    140   2.91265  5.26526  3.23012  2.42348  4.55038  2.08555  3.90746  3.37445  2.14406  2.87255  2.79250  2.48701  4.10480  2.75114  2.87933  2.67228  3.14382  3.20998  5.73547  4.36424    235 g x - -
          2.68618  4.42225  2.77519  2.73123  3.46354  2.40513  3.72494  3.29354  2.67741  2.69355  4.24690  2.90347  2.73739  3.18146  2.89801  2.37887  2.77519  2.98518  4.58477  3.61503
          0.00930  5.07845  5.80080  0.61958  0.77255  0.63687  0.75278
    141   2.92752  5.43575  2.08304  2.49984  4.77814  2.16259  3.88583  4.26352  2.25387  3.73996  4.47834  2.77602  2.50630  2.98413  2.81125  2.71104  2.52496  3.82520  5.86961  4.45793    236 d x - -
          2.68618  4.42225  2.77519  2.73123  3.46354  2.40513  3.72494  3.29354  2.67741  2.69355  4.24690  2.90347  2.73739  3.18146  2.89801  2.37887  2.77519  2.98518  4.58477  3.61503
          0.00930  5.07845  5.80080  0.61958  0.77255  0.63687  0.75278
    142   2.42230  5.43830  2.43077  1.84956  4.78082  2.89936  3.88948  4.26623  2.28197  3.74328  4.48219  3.15868  2.23611  2.98820  3.12650  2.44681  2.80722  3.82811  5.87355  4.46150    237 e x - -
          2.68618  4.42225  2.77519  2.73123  3.46354  2.40513  3.72494  3.29354  2.67741  2.69355  4.24690  2.90347  2.73739  3.18146  2.89801  2.37887  2.77519  2.98518  4.58477  3.61503
          0.00930  5.07845  5.80080  0.61958  0.77255  0.63687  0.75278
    143   2.65296  5.41085  2.61376  1.82906  4.75204  3.40093  2.63670  4.23523  1.90918  3.25266  3.63902  3.15337  4.07792  2.39771  3.10001  2.87356  3.14067  3.79941  5.84579  3.52631    238 e x - -
          2.68618  4.42225  2.77519  2.73123  3.46354  2.40513  3.72494  3.29354  2.67741  2.69355  4.24690  2.90347  2.73739  3.18146  2.89801  2.37887  2.77519  2.98518  4.58477  3.61503
          0.00930  5.07845  5.80080  0.61958  0.77255  0.63687  0.75278
    144   2.68318  4.49518  4.15440  3.07401  1.71702  3.99614  4.27961  2.95797  3.49208  1.86429  3.60622  3.87692  2.75633  3.18424  3.75005  3.26626  2.38872  2.75463  3.95845  3.89134    239 f x - -
          2.68620  4.42227  2.77522  2.73108  3.46356  2.40515  3.72497  3.29356  2.67726  2.69357  4.24692  2.90349  2.73742  3.18148  2.89803  2.37889  2.77522  2.98520  4.58479  3.61505
          0.03593  3.43379  5.80080  0.65175  0.73633  0.40169  1.10621
    145   2.96332  4.69287  3.88739  3.33532  3.87578  3.41426  4.25297  3.23856  3.28872  2.95367  3.84513  1.95064  4.33615  3.59049  3.63479  2.87566  2.11535  1.89170  2.19481  4.08829    242 v x - -
          2.68618  4.42225  2.77519  2.73123  3.46354  2.40513  3.72494  3.29354  2.67741  2.69355  4.24690  2.90347  2.73739  3.18146  2.89801  2.37887  2.77519  2.98518  4.58477  3.61503
          0.00882  5.13056  5.85290  0.61958  0.77255  0.48576  0.95510
    146   1.49920  5.40933  2.75101  2.51185  4.73930  3.71286  3.39911  4.21485  2.53660  3.70825  3.61334  2.43308  3.03433  3.00443  3.13475  2.39242  2.85048  3.79190  5.85131  4.44940    243 a x - -
          2.68618  4.42225  2.77519  2.73123  3.46354  2.40513  3.72494  3.29354  2.67741  2.69355  4.24690  2.90347  2.73739  3.18146  2.89801  2.37887  2.77519  2.98518  4.58477  3.61503
          0.00882  5.13056  5.85290  0.61958  0.77255  0.48576  0.95510
    147   2.54632  5.46331  2.14592  1.55091  4.80570  3.37236  2.97644  4.29155  2.65212  3.76740  4.50567  3.18098  4.11424  2.67490  2.89037  2.91430  2.25649  3.85270  5.89668  4.48433    244 e x - -
          2.68618  4.42225  2.77519  2.73123  3.46354  2.40513  3.72494  3.29354  2.67741  2.69355  4.24690  2.90347  2.73739  3.18146  2.89801  2.37887  2.77519  2.98518  4.58477  3.61503
          0.00882  5.13056  5.85290  0.61958  0.77255  0.48576  0.95510
    148   2.21096  5.39867  3.20110  2.36675  4.72509  3.71529  2.37463  4.19762  2.32043  3.69578  4.44461  2.62002  4.10850  3.00717  2.82675  1.92841  2.95847  2.72598  5.84264  4.44389    245 s x - -
          2.68618  4.42225  2.77519  2.73123  3.46354  2.40513  3.72494  3.29354  2.67741  2.69355  4.24690  2.90347  2.73739  3.18146  2.89801  2.37887  2.77519  2.98518  4.58477  3.61503
          0.00882  5.13056  5.85290  0.61958  0.77255  0.48576  0.95510
    149   1.95433  4.55433  4.93536  4.35247  3.65123  3.57612  4.70426  2.41184  4.18866  0.96410  3.62143  4.43587  4.68577  4.36021  4.27656  3.63391  3.39771  2.10342  5.24989  4.07551    246 l x - -
          2.68618  4.42225  2.77519  2.73123  3.46354  2.40513  3.72494  3.29354  2.67741  2.69355  4.24690  2.90347  2.73739  3.18146  2.89801  2.37887  2.77519  2.98518  4.58477  3.61503
          0.00882  5.13056  5.85290  0.61958  0.77255  0.48576  0.95510
    150   2.31837  5.44918  2.99749  2.06075  4.79323  2.99023  3.89924  4.27894  1.98542  3.75401  4.49059  2.96487  4.10456  1.89563  3.12909  2.67310  2.42423  3.83937  5.88226  4.47107    247 q x - -
          2.68618  4.42225  2.77519  2.73123  3.46354  2.40513  3.72494  3.29354  2.67741  2.69355  4.24690  2.90347  2.73739  3.18146  2.89801  2.37887  2.77519  2.98518  4.58477  3.61503
          0.00882  5.13056  5.85290  0.61958  0.77255  0.48576  0.95510
    151   2.74399  5.40557  2.70075  2.13242  4.73487  2.89438  2.96067  4.20983  2.24415  2.64569  4.45045  3.18639  4.10590  3.00321  2.89968  2.90295  1.84311  3.32882  5.84775  4.44655    248 t x - -
          2.68618  4.42225  2.77519  2.73123  3.46354  2.40513  3.72494  3.29354  2.67741  2.69355  4.24690  2.90347  2.73739  3.18146  2.89801  2.37887  2.77519  2.98518  4.58477  3.61503
          0.00882  5.13056  5.85290  0.61958  0.77255  0.48576  0.95510
    152   1.27350  4.39509  4.84676  4.24102  2.78745  4.16363  4.49106  2.25947  4.05344  1.98466  3.49809  4.28501  4.52585  4.20630  4.10500  3.47067  2.97689  2.40184  5.01737  2.62324    249 a x - -
          2.68618  4.42225  2.77519  2.73123  3.46354  2.40513  3.72494  3.29354  2.67741  2.69355  4.24690  2.90347  2.73739  3.18146  2.89801  2.37887  2.77519  2.98518  4.58477  3.61503
          0.00882  5.13056  5.85290  0.61958  0.77255  0.48576  0.95510
    153   3.40037  5.69850  3.78093  3.11936  5.11940  4.10264  1.20609  4.50662  1.79247  3.94411  4.75508  3.58612  4.46128  2.46358  2.10104  3.37491  3.58547  3.01239  6.00723  4.75891    250 h x - -
          2.68618  4.42225  2.77519  2.73123  3.46354  2.40513  3.72494  3.29354  2.67741  2.69355  4.24690  2.90347  2.73739  3.18146  2.89801  2.37887  2.77519  2.98518  4.58477  3.61503
          0.00882  5.13056  5.85290  0.61958  0.77255  0.48576  0.95510
    154   2.75907  5.44937  3.18030  2.09585  4.79515  2.66786  3.33397  4.28094  1.83172  3.75434  4.49025  2.28875  4.10378  2.39149  2.92005  2.25550  3.16957  3.84047  5.88092  4.47041    251 k x - -
          2.68618  4.42225  2.77519  2.73123  3.46354  2.40513  3.72494  3.29354  2.67741  2.69355  4.24690  2.90347  2.73739  3.18146  2.89801  2.37887  2.77519  2.98518  4.58477  3.61503
          0.00882  5.13056  5.85290  0.61958  0.77255  0.48576  0.95510
    155   2.94036  5.43566  3.18837  2.27286  4.77534  3.05094  2.95670  4.25647  1.90484  3.73777  4.47824  2.33308  4.10756  2.99964  2.92313  2.09318  3.17133  3.82354  5.87056  2.45701    252 k x - -
          2.68618  4.42225  2.77519  2.73123  3.46354  2.40513  3.72494  3.29354  2.67741  2.69355  4.24690  2.90347  2.73739  3.18146  2.89801  2.37887  2.77519  2.98518  4.58477  3.61503
          0.00882  5.13056  5.85290  0.61958  0.77255  0.48576  0.95510
    156   2.38561  4.96377  5.61430  5.05771  3.89208  5.00148  5.44539  2.27456  4.91296  0.76122  3.71602  5.15505  5.26925  5.02614  4.96978  4.36048  3.91266  1.66896  5.80290  4.68212    253 l x - -
          2.68618  4.42225  2.77519  2.73123  3.46354  2.40513  3.72494  3.29354  2.67741  2.69355  4.24690  2.90347  2.73739  3.18146  2.89801  2.37887  2.77519  2.98518  4.58477  3.61503
          0.00882  5.13056  5.85290  0.61958  0.77255  0.48576  0.95510
    157   2.94474  5.29089  3.26405  1.85181  4.57564  3.74431  3.08995  4.01899  1.64916  2.65433  3.64738  2.83994  4.13579  3.05759  3.16654  2.94129  3.17535  2.43678  5.76001  4.39194    254 k x - -
          2.68618  4.42225  2.77519  2.73123  3.46354  2.40513  3.72494  3.29354  2.67741  2.69355  4.24690  2.90347  2.73739  3.18146  2.89801  2.37887  2.77519  2.98518  4.58477  3.61503
          0.00882  5.13056  5.85290  0.61958  0.77255  0.48576  0.95510
    158   2.74389  5.36093  3.21680  2.26105  3.83165  3.72110  3.91201  4.13569  2.45843  3.65188  3.64110  1.65004  3.48206  3.02030  2.80878  1.97503  3.16515  3.23733  5.81414  4.42440    255 n x - -
          2.68618  4.42225  2.77519  2.73123  3.46354  2.40513  3.72494  3.29354  2.67741  2.69355  4.24690  2.90347  2.73739  3.18146  2.89801  2.37887  2.77519  2.98518  4.58477  3.61503
          0.00882  5.13056  5.85290  0.61958  0.77255  0.48576  0.95510
    159   2.96720  4.51651  4.20043  2.63215  3.18819  2.64876  4.31344  2.69602  3.53509  1.27645  3.62710  3.91617  4.40104  3.79092  3.20670  3.29938  2.70582  2.32037  5.12028  3.91647    256 l x - -
          2.68618  4.42225  2.77519  2.73123  3.46354  2.40513  3.72494  3.29354  2.67741  2.69355  4.24690  2.90347  2.73739  3.18146  2.89801  2.37887  2.77519  2.98518  4.58477  3.61503
          0.00882  5.13056  5.85290  0.61958  0.77255  0.48576  0.95510
    160   4.48037  5.63221  6.45346  5.88205  2.90751  5.94696  6.15889  1.58842  5.76560  0.50766  3.42774  6.12039  5.84180  5.49554  5.64330  5.37841  4.67039  3.12587  5.99026  5.03472    257 L x - -
          2.68618  4.42225  2.77519  2.73123  3.46354  2.40513  3.72494  3.29354  2.67741  2.69355  4.24690  2.90347  2.73739  3.18146  2.89801  2.37887  2.77519  2.98518  4.58477  3.61503
          0.00882  5.13056  5.85290  0.61958  0.77255  0.48576  0.95510
    161   2.97038  5.47796  3.16994  2.35590  4.82285  3.25176  3.92147  4.30722  1.75177  3.78136  4.52148  1.82054  4.12701  2.06622  3.14172  2.47879  2.91764  3.86909  5.90856  4.49900    258 k x - -
          2.68618  4.42225  2.77519  2.73123  3.46354  2.40513  3.72494  3.29354  2.67741  2.69355  4.24690  2.90347  2.73739  3.18146  2.89801  2.37887  2.77519  2.98518  4.58477  3.61503
          0.00882  5.13056  5.85290  0.61958  0.77255  0.48576  0.95510
    162   2.76570  5.42035  2.43699  2.63463  4.75591  3.70999  3.89801  3.50397  1.58543  3.72149  4.46359  2.80649  3.03565  2.60054  2.90182  2.89960  2.38651  2.98867  5.85869  4.45374    259 k x - -
          2.68618  4.42225  2.77519  2.73123  3.46354  2.40513  3.72494  3.29354  2.67741  2.69355  4.24690  2.90347  2.73739  3.18146  2.89801  2.37887  2.77519  2.98518  4.58477  3.61503
          0.00882  5.13056  5.85290  0.61958  0.77255  0.48576  0.95510
    163   2.37875  5.37324  3.23949  2.68929  4.68508  3.74374  2.21906  4.14260  2.16069  3.66135  4.42607  1.91440  4.13796  2.49917  3.13638  2.94387  3.19311  2.43288  5.82423  4.44280    260 n x - -
          2.68618  4.42225  2.77519  2.73123  3.46354  2.40513  3.72494  3.29354  2.67741  2.69355  4.24690  2.90347  2.73739  3.18146  2.89801  2.37887  2.77519  2.98518  4.58477  3.61503
          0.00882  5.13056  5.85290  0.61958  0.77255  0.48576  0.95510
    164   1.73447  4.42889  4.52873  3.93956  2.27950  3.12002  4.40566  2.14983  3.80554  2.62902  3.55107  4.10721  3.68829  4.01062  3.95645  2.47532  2.86541  1.99684  5.04943  3.86138    261 a x - -
          2.68618  4.42225  2.77519  2.73123  3.46354  2.40513  3.72494  3.29354  2.67741  2.69355  4.24690  2.90347  2.73739  3.18146  2.89801  2.37887  2.77519  2.98518  4.58477  3.61503
          0.00882  5.13056  5.85290  0.61958  0.77255  0.48576  0.95510
    165   2.94487  5.35107  2.96137  2.12201  4.65463  2.26236  3.92637  4.11269  2.68284  2.16961  3.58176  2.26105  2.66199  3.03880  3.16854  2.71750  3.17676  3.71945  5.81008  4.42465    262 e x - -
          2.68618  4.42225  2.77519  2.73123  3.46354  2.40513  3.72494  3.29354  2.67741  2.69355  4.24690  2.90347  2.73739  3.18146  2.89801  2.37887  2.77519  2.98518  4.58477  3.61503
          0.00882  5.13056  5.85290  0.61958  0.77255  0.48576  0.95510
    166   2.22087  5.42799  2.84692  1.40690  4.75629  2.73078  3.92982  4.23020  2.49868  3.72864  4.47973  3.20003  4.12785  3.03481  3.17336  2.42617  3.19586  2.68359  5.87644  4.47437    263 e x - -
          2.68618  4.42225  2.77519  2.73123  3.46354  2.40513  3.72494  3.29354  2.67741  2.69355  4.24690  2.90347  2.73739  3.18146  2.89801  2.37887  2.77519  2.98518  4.58477  3.61503
          0.00882  5.13056  5.85290  0.61958  0.77255  0.48576  0.95510
    167   2.76655  4.87129  3.56798  2.50238  2.15372  3.05217  2.47638  3.42372  2.98362  2.64496  3.96250  3.15706  3.56952  3.31314  2.85277  2.77305  3.17957  2.89488  3.20882  3.37592    264 f x - -
          2.68618  4.42225  2.77519  2.73123  3.46354  2.40513  3.72494  3.29354  2.67741  2.69355  4.24690  2.90347  2.73739  3.18146  2.89801  2.37887  2.77519  2.98518  4.58477  3.61503
          0.06774  5.13056  2.82031  0.61958  0.77255  0.48576  0.95510
    168   2.92054  5.36045  3.18336  2.43060  4.67947  3.69922  3.02465  4.14570  2.63635  3.29930  4.41076  3.17896  2.06619  1.88561  3.12060  2.21237  2.52094  3.73764  5.81025  4.41778    265 q x - -
          2.68618  4.42225  2.77519  2.73123  3.46354  2.40513  3.72494  3.29354  2.67741  2.69355  4.24690  2.90347  2.73739  3.18146  2.89801  2.37887  2.77519  2.98518  4.58477  3.61503
          0.00936  5.07217  5.79451  0.61958  0.77255  0.65317  0.73479
    169   2.91177  5.37827  3.17603  2.24144  3.92537  3.69099  3.87917  4.17945  1.70891  3.67565  3.57193  3.16564  2.96448  2.35824  3.10483  1.81296  3.14273  3.75987  5.82070  4.42180    266 k x - -
          2.68618  4.42225  2.77519  2.73123  3.46354  2.40513  3.72494  3.29354  2.67741  2.69355  4.24690  2.90347  2.73739  3.18146  2.89801  2.37887  2.77519  2.98518  4.58477  3.61503
          0.09313  5.07217  2.49305  0.61958  0.77255  0.65317  0.73479
    170   2.45860  5.18937  1.93853  2.65401  4.46171  3.68226  3.87935  2.93776  2.43683  3.46307  4.25011  2.86761  4.07378  3.00645  2.80755  2.14700  3.10613  2.68047  5.66833  3.38333    267 d x - -
          2.68618  4.42225  2.77519  2.73123  3.46354  2.40513  3.72494  3.29354  2.67741  2.69355  4.24690  2.90347  2.73739  3.18146  2.89801  2.37887  2.77519  2.98518  4.58477  3.61503
          0.27078  4.98921  1.46793  0.61958  0.77255  0.83890  0.56596
    171   2.80306  5.02297  3.19130  2.62963  3.15194  3.62282  2.40969  3.69240  2.57600  3.28255  4.09275  3.14758  4.01173  1.97405  2.19511  2.63039  3.03222  2.92158  5.50319  4.16343    268 q x - -
          2.68618  4.42225  2.77519  2.73123  3.46354  2.40513  3.72494  3.29354  2.67741  2.69355  4.24690  2.90347  2.73739  3.18146  2.89801  2.37887  2.77519  2.98518  4.58477  3.61503
          0.18465  4.73161  1.83386  0.61958  0.77255  1.08212  0.41381
    172   2.48888  4.42015  3.66981  2.82143  3.55352  3.72786  3.98909  2.56569  3.04851  2.62761  2.35924  3.49088  4.10714  2.97007  3.38615  2.11382  2.96667  2.08775  5.00955  3.78172    269 v . - -
          2.68618  4.42225  2.77519  2.73123  3.46354  2.40513  3.72494  3.29354  2.67741  2.69355  4.24690  2.90347  2.73739  3.18146  2.89801  2.37887  2.77519  2.98518  4.58477  3.61503
          0.05538  4.60655  3.12610  0.61958  0.77255  1.07646  0.41673
    173   1.12916  4.58086  3.89086  3.46776  4.73480  2.61411  4.53317  4.17832  3.47286  3.82150  4.61415  3.65756  3.09011  3.76205  3.83239  1.51660  2.65217  3.60131  6.04082  4.81556    270 a x - -
          2.68480  4.42450  2.77444  2.72994  3.46343  2.40620  3.72587  3.28840  2.67312  2.69328  4.24801  2.90462  2.73775  3.18026  2.89917  2.38112  2.77697  2.98711  4.58545  3.61669
          0.47414  0.98626  5.37907  2.93156  0.05479  1.09707  0.40624
    174   2.55769  5.27939  2.73032  2.27158  4.61949  3.54680  3.73984  4.10196  1.96870  3.58222  4.32263  2.44232  3.94447  2.83884  2.65710  1.89997  2.77217  3.66762  5.71458  4.30625    293 s x - -
          2.68618  4.42225  2.77519  2.73123  3.46354  2.40513  3.72494  3.29354  2.67741  2.69355  4.24690  2.90347  2.73739  3.18146  2.89801  2.37887  2.77519  2.98518  4.58477  3.61503
          0.01338  4.71660  5.43894  0.61958  0.77255  1.22251  0.34883
    175   2.96704  5.12869  3.29500  2.77656  4.34498  3.72540  1.71552  3.81667  2.24559  2.92085  4.22740  3.26907  1.89736  3.05436  2.89404  2.99658  3.19285  3.49892  5.56207  4.23945    294 h x - -
          2.68618  4.42225  2.77519  2.73123  3.46354  2.40513  3.72494  3.29354  2.67741  2.69355  4.24690  2.90347  2.73739  3.18146  2.89801  2.37887  2.77519  2.98518  4.58477  3.61503
          0.01338  4.71660  5.43894  0.61958  0.77255  1.07136  0.41938
    176   2.81827  5.32395  2.66218  1.73627  4.66891  3.57303  3.76693  4.15220  2.03505  3.62610  4.36694  3.04024  3.97425  2.07746  2.66110  2.77869  2.54085  3.71500  5.75273  4.34495    295 e x - -
          2.68618  4.42225  2.77519  2.73123  3.46354  2.40513  3.72494  3.29354  2.67741  2.69355  4.24690  2.90347  2.73739  3.18146  2.89801  2.37887  2.77519  2.98518  4.58477  3.61503
          0.01277  4.76278  5.48513  0.61958  0.77255  0.84694  0.55989
    177   1.98532  5.31189  2.81479  1.70046  4.63531  2.46269  3.81557  4.10792  2.42996  3.60855  3.23448  2.77930  4.01421  2.92136  3.05962  2.81893  3.08247  3.69142  5.75836  4.35727    296 e x - -
          2.68618  4.42225  2.77519  2.73123  3.46354  2.40513  3.72494  3.29354  2.67741  2.69355  4.24690  2.90347  2.73739  3.18146  2.89801  2.37887  2.77519  2.98518  4.58477  3.61503
          0.01153  4.86419  5.58653  0.61958  0.77255  1.04615  0.43277
    178   2.84694  4.25089  4.63123  4.02771  2.94494  3.99636  4.32014  1.40934  3.20448  1.98656  3.36537  4.09756  3.45354  4.01511  3.92175  3.29972  2.67068  2.26547  3.26138  3.68994    297 i x - -
          2.68618  4.42225  2.77519  2.73123  3.46354  2.40513  3.72494  3.29354  2.67741  2.69355  4.24690  2.90347  2.73739  3.18146  2.89801  2.37887  2.77519  2.98518  4.58477  3.61503
          0.01153  4.86419  5.58653  0.61958  0.77255  1.04615  0.43277
    179   2.68157  4.43589  3.12924  4.00781  3.00306  4.14510  4.45539  2.37938  3.87150  1.11312  2.27598  4.17436  4.48983  4.05333  4.00562  3.44301  3.23710  2.58617  5.03898  3.87277    298 l x - -
          2.68618  4.42225  2.77519  2.73123  3.46354  2.40513  3.72494  3.29354  2.67741  2.69355  4.24690  2.90347  2.73739  3.18146  2.89801  2.37887  2.77519  2.98518  4.58477  3.61503
          0.01153  4.86419  5.58653  0.61958  0.77255  1.04615  0.43277
    180   2.84977  5.35729  2.72678  1.49142  4.69839  3.60434  3.80505  4.18337  2.03136  3.66034  4.40053  2.61967  4.00758  2.46434  3.04030  2.81030  2.74855  3.21188  5.79057  4.37875    299 e x - -
          2.68618  4.42225  2.77519  2.73123  3.46354  2.40513  3.72494  3.29354  2.67741  2.69355  4.24690  2.90347  2.73739  3.18146  2.89801  2.37887  2.77519  2.98518  4.58477  3.61503
          0.01153  4.86419  5.58653  0.61958  0.77255  1.04615  0.43277
    181   2.96271  5.43934  3.09767  1.30740  4.79306  3.67813  3.18912  4.26162  1.76145  3.73010  4.48826  3.14640  4.08902  2.63136  2.97404  2.92077  2.81829  3.83710  5.84721  4.46301    300 e x - -
          2.68618  4.42225  2.77519  2.73123  3.46354  2.40513  3.72494  3.29354  2.67741  2.69355  4.24690  2.90347  2.73739  3.18146  2.89801  2.37887  2.77519  2.98518  4.58477  3.61503
          0.01153  4.86419  5.58653  0.61958  0.77255  1.04615  0.43277
    182   2.91847  4.32822  4.64227  4.04250  2.93942  4.06412  3.10842  1.76947  3.87467  1.69422  1.93028  4.14307  4.41953  3.27652  3.96388  3.36630  3.14933  2.55082  4.92865  3.75039    301 l x - -
          2.68618  4.42225  2.77519  2.73123  3.46354  2.40513  3.72494  3.29354  2.67741  2.69355  4.24690  2.90347  2.73739  3.18146  2.89801  2.37887  2.77519  2.98518  4.58477  3.61503
          0.01153  4.86419  5.58653  0.61958  0.77255  1.04615  0.43277
    183   2.58485  5.02627  3.23175  2.67583  2.55834  3.27373  3.86677  3.68533  2.15234  3.28918  4.10233  3.19401  4.05112  2.13425  3.12519  1.97038  3.06198  2.94656  5.53324  4.19941    302 s x - -
          2.68618  4.42225  2.77519  2.73123  3.46354  2.40513  3.72494  3.29354  2.67741  2.69355  4.24690  2.90347  2.73739  3.18146  2.89801  2.37887  2.77519  2.98518  4.58477  3.61503
          0.01153  4.86419  5.58653  0.61958  0.77255  1.04615  0.43277
    184   2.47757  5.35310  3.09817  1.59137  4.70161  3.26943  3.04190  4.18033  2.00076  3.65345  4.39563  3.09066  4.01617  2.42992  2.49040  2.82017  3.08638  3.74619  5.77757  4.37806    303 e x - -
          2.68618  4.42225  2.77519  2.73123  3.46354  2.40513  3.72494  3.29354  2.67741  2.69355  4.24690  2.90347  2.73739  3.18146  2.89801  2.37887  2.77519  2.98518  4.58477  3.61503
          0.04496  4.86419  3.31735  0.61958  0.77255  0.44235  1.02868
    185   2.26209  5.38363  2.92990  2.15539  4.72317  3.66202  3.23726  4.20523  2.35365  3.68654  3.16941  2.76810  4.05537  2.23456  2.78057  2.15322  2.87888  3.77129  4.23100  4.41206    304 s x - -
          2.68618  4.42225  2.77519  2.73123  3.46354  2.40513  3.72494  3.29354  2.67741  2.69355  4.24690  2.90347  2.73739  3.18146  2.89801  2.37887  2.77519  2.98518  4.58477  3.61503
          0.00981  5.02520  5.74754  0.61958  0.77255  0.76438  0.62665
    186   2.64745  4.79814  3.54536  2.36299  2.58994  3.81329  3.29807  3.05737  2.48492  2.82116  3.89095  3.44917  3.57169  3.28540  3.36947  2.73101  2.20665  2.07876  5.35434  4.08529    305 v x - -
          2.68618  4.42225  2.77519  2.73123  3.46354  2.40513  3.72494  3.29354  2.67741  2.69355  4.24690  2.90347  2.73739  3.18146  2.89801  2.37887  2.77519  2.98518  4.58477  3.61503
          0.00981  5.02520  5.74754  0.61958  0.77255  0.76438  0.62665
    187   1.66011  5.20355  2.87530  2.32585  4.47577  3.69841  3.89675  3.21446  2.48477  2.91105  4.26525  3.20318  4.09056  3.02438  3.14602  2.12914  2.42298  3.55435  5.68371  4.32204    306 a x - -
          2.68618  4.42225  2.77519  2.73123  3.46354  2.40513  3.72494  3.29354  2.67741  2.69355  4.24690  2.90347  2.73739  3.18146  2.89801  2.37887  2.77519  2.98518  4.58477  3.61503
          0.00981  5.02520  5.74754  0.61958  0.77255  0.64212  0.74692
    188   2.56015  5.44268  3.14103  1.86977  4.78213  3.70213  1.78057  4.26070  1.98424  3.74238  4.48921  2.65963  4.10699  3.00339  3.11261  2.91556  2.77680  3.83125  5.87518  4.47154    307 h x - -
          2.68618  4.42225  2.77519  2.73123  3.46354  2.40513  3.72494  3.29354  2.67741  2.69355  4.24690  2.90347  2.73739  3.18146  2.89801  2.37887  2.77519  2.98518  4.58477  3.61503
          0.00954  5.05249  5.77483  0.61958  0.77255  0.70192  0.68445
    189   2.21778  4.94773  3.42405  2.86425  4.14602  3.04325  3.99676  3.19116  2.84877  2.61436  2.30549  2.67103  3.61899  3.18890  2.36056  2.22718  3.14021  3.25712  5.48155  4.18287    308 a x - -
          2.68618  4.42225  2.77519  2.73123  3.46354  2.40513  3.72494  3.29354  2.67741  2.69355  4.24690  2.90347  2.73739  3.18146  2.89801  2.37887  2.77519  2.98518  4.58477  3.61503
          0.00954  5.05249  5.77483  0.61958  0.77255  0.70192  0.68445
    190   1.75315  4.99285  3.38610  2.82679  4.20103  3.76631  3.97853  3.17989  1.88806  3.23753  3.43558  3.03338  4.15423  2.63858  3.26125  2.78786  2.86007  2.60557  5.51743  3.34269    309 a x - -
          2.68618  4.42225  2.77519  2.73123  3.46354  2.40513  3.72494  3.29354  2.67741  2.69355  4.24690  2.90347  2.73739  3.18146  2.89801  2.37887  2.77519  2.98518  4.58477  3.61503
          0.00954  5.05249  5.77483  0.61958  0.77255  0.70192  0.68445
    191   2.91698  4.75561  4.04395  3.55401  2.74986  3.75954  4.50451  3.64332  3.52380  3.34684  4.22274  3.84174  2.21221  3.81898  3.86404  2.15780  1.05963  3.32604  5.66825  4.42564    310 t x - -
          2.68618  4.42225  2.77519  2.73123  3.46354  2.40513  3.72494  3.29354  2.67741  2.69355  4.24690  2.90347  2.73739  3.18146  2.89801  2.37887  2.77519  2.98518  4.58477  3.61503
          0.00954  5.05249  5.77483  0.61958  0.77255  0.37103  1.17125
    192   2.93584  5.39637  2.81749  2.49993  3.89312  3.71579  2.10311  4.19293  2.64973  3.69305  4.44294  3.19163  2.95514  3.00983  2.58963  1.80721  2.38483  3.77618  5.84165  4.44333    311 s x - -
          2.68660  4.42267  2.77562  2.73166  3.46396  2.40555  3.72469  3.29396  2.67783  2.69240  4.24732  2.90250  2.73618  3.18155  2.89843  2.37914  2.77517  2.98561  4.58519  3.61306
          0.26799  1.46009  5.85290  1.31573  0.31235  0.48576  0.95510
    193   2.94991  4.84501  3.19025  3.03672  3.50646  3.86447  4.09500  2.95095  1.55770  3.07052  3.93818  3.50192  4.24864  3.33831  3.42133  2.72094  2.26803  2.11058  5.40182  3.06579    316 k x - -
          2.68618  4.42225  2.77519  2.73123  3.46354  2.40513  3.72494  3.29354  2.67741  2.69355  4.24690  2.90347  2.73739  3.18146  2.89801  2.37887  2.77519  2.98518  4.58477  3.61503
          0.00882  5.13056  5.85290  0.61958  0.77255  0.48576  0.95510
    194   2.57726  5.42164  2.98484  2.14984  4.75740  3.70971  3.89827  3.55945  2.49305  3.72297  4.46485  2.36661  2.08637  2.67668  3.12820  2.14043  2.95654  3.27506  5.85995  4.45457    317 p x - -
          2.68618  4.42225  2.77519  2.73123  3.46354  2.40513  3.72494  3.29354  2.67741  2.69355  4.24690  2.90347  2.73739  3.18146  2.89801  2.37887  2.77519  2.98518  4.58477  3.61503
          0.00882  5.13056  5.85290  0.61958  0.77255  0.48576  0.95510
    195   2.95284  4.76162  3.70375  3.13915  3.29729  3.45539  2.65779  3.28167  3.10479  1.93599  3.17852  3.57906  2.60351  2.25278  2.92357  3.13164  2.92183  2.47305  5.33117  4.08006    318 l x - -
          2.68618  4.42225  2.77519  2.73123  3.46354  2.40513  3.72494  3.29354  2.67741  2.69355  4.24690  2.90347  2.73739  3.18146  2.89801  2.37887  2.77519  2.98518  4.58477  3.61503
          0.00882  5.13056  5.85290  0.61958  0.77255  0.48576  0.95510
    196   2.33147  5.00984  2.99120  2.30773  4.21337  2.33355  4.02138  2.37931  2.63041  2.96557  3.24831  3.37755  4.19497  3.20549  3.30892  2.38429  3.17470  2.48828  5.53802  4.23323    319 e x - -
          2.68618  4.42225  2.77519  2.73123  3.46354  2.40513  3.72494  3.29354  2.67741  2.69355  4.24690  2.90347  2.73739  3.18146  2.89801  2.37887  2.77519  2.98518  4.58477  3.61503
          0.00882  5.13056  5.85290  0.61958  0.77255  0.48576  0.95510
    197   2.48474  5.44854  2.69000  1.96460  4.79299  2.58765  3.89791  4.27900  2.34476  3.75363  4.48979  3.17516  2.68018  2.30266  3.12789  2.31619  2.69470  3.83893  5.88151  4.47008    320 e x - -
          2.68618  4.42225  2.77519  2.73123  3.46354  2.40513  3.72494  3.29354  2.67741  2.69355  4.24690  2.90347  2.73739  3.18146  2.89801  2.37887  2.77519  2.98518  4.58477  3.61503
          0.00882  5.13056  5.85290  0.61958  0.77255  0.48576  0.95510
    198   4.03084  5.28161  6.00450  5.40499  1.29399  5.34652  5.63673  2.01568  5.24079  1.29399  1.91496  5.51868  5.46209  5.14492  5.17755  4.70904  4.23837  2.62266  5.74851  4.74718    321 l x - -
          2.68618  4.42225  2.77519  2.73123  3.46354  2.40513  3.72494  3.29354  2.67741  2.69355  4.24690  2.90347  2.73739  3.18146  2.89801  2.37887  2.77519  2.98518  4.58477  3.61503
          0.00882  5.13056  5.85290  0.61958  0.77255  0.48576  0.95510
    199   2.94016  5.44671  2.86984  1.58514  4.78953  3.70971  3.50646  4.27424  1.71385  3.75083  4.48835  2.84177  4.10551  2.72378  3.12912  2.61280  2.92929  2.74295  5.88024  4.47002    322 e x - -
          2.68618  4.42225  2.77519  2.73123  3.46354  2.40513  3.72494  3.29354  2.67741  2.69355  4.24690  2.90347  2.73739  3.18146  2.89801  2.37887  2.77519  2.98518  4.58477  3.61503
          0.00882  5.13056  5.85290  0.61958  0.77255  0.48576  0.95510
    200   2.82749  5.41223  3.43672  2.59488  4.59268  3.92997  3.41139  4.10725  1.78976  3.66262  4.48740  3.44295  4.33404  3.23802  3.10006  3.20029  3.41119  3.77661  5.79544  1.14775    323 y x - -
          2.68618  4.42225  2.77519  2.73123  3.46354  2.40513  3.72494  3.29354  2.67741  2.69355  4.24690  2.90347  2.73739  3.18146  2.89801  2.37887  2.77519  2.98518  4.58477  3.61503
          0.00882  5.13056  5.85290  0.61958  0.77255  0.48576  0.95510
    201   3.15810  4.58015  4.78814  4.18757  3.53276  4.29321  4.58404  2.58189  3.99196  1.26456  2.30466  4.33239  4.63634  4.20068  1.93701  3.59438  3.38667  2.77417  5.15102  2.48967    324 l x - -
          2.68618  4.42225  2.77519  2.73123  3.46354  2.40513  3.72494  3.29354  2.67741  2.69355  4.24690  2.90347  2.73739  3.18146  2.89801  2.37887  2.77519  2.98518  4.58477  3.61503
          0.00882  5.13056  5.85290  0.61958  0.77255  0.48576  0.95510
    202   3.04246  5.45501  2.32049  2.73183  4.84600  3.75264  4.04753  4.31729  2.55600  3.82979  4.59450  3.27283  3.55072  3.16444  3.32223  1.45966  1.59519  3.89387  5.98817  4.58956    325 s x - -
          2.68618  4.42225  2.77519  2.73123  3.46354  2.40513  3.72494  3.29354  2.67741  2.69355  4.24690  2.90347  2.73739  3.18146  2.89801  2.37887  2.77519  2.98518  4.58477  3.61503
          0.00882  5.13056  5.85290  0.61958  0.77255  0.48576  0.95510
    203   2.75183  5.26973  3.28225  2.72296  4.54754  3.75237  3.94364  3.37310  2.05106  3.54389  3.42403  2.87710  4.14299  2.82910  1.73307  2.95049  2.01135  3.21345  5.74317  4.38204    326 r x - -
          2.68618  4.42225  2.77519  2.73123  3.46354  2.40513  3.72494  3.29354  2.67741  2.69355  4.24690  2.90347  2.73739  3.18146  2.89801  2.37887  2.77519  2.98518  4.58477  3.61503
          0.00882  5.13056  5.85290  0.61958  0.77255  0.48576  0.95510
    204   2.88345  5.70448  3.03365  0.84758  5.05064  3.35350  4.10618  4.54146  2.26622  4.01817  4.78392  2.93768  4.27508  3.22356  3.40302  2.71985  3.43579  4.10385  6.15282  4.72336    327 e x - -
          2.68618  4.42225  2.77519  2.73123  3.46354  2.40513  3.72494  3.29354  2.67741  2.69355  4.24690  2.90347  2.73739  3.18146  2.89801  2.37887  2.77519  2.98518  4.58477  3.61503
          0.00882  5.13056  5.85290  0.61958  0.77255  0.48576  0.95510
    205   2.72883  5.45777  2.63164  1.45855  4.79895  3.71614  3.91123  4.28273  2.19290  3.32925  4.50054  3.18422  4.11551  1.84201  3.14133  2.91579  3.18561  3.44323  5.89147  4.48157    328 e x - -
          2.68618  4.42225  2.77519  2.73123  3.46354  2.40513  3.72494  3.29354  2.67741  2.69355  4.24690  2.90347  2.73739  3.18146  2.89801  2.37887  2.77519  2.98518  4.58477  3.61503
          0.00882  5.13056  5.85290  0.61958  0.77255  0.48576  0.95510
    206   3.13844  4.96663  5.78532  5.30164  4.41371  5.21636  5.92374  0.89601  5.21828  2.98211  4.19471  5.40598  5.51581  5.46567  5.36146  4.62476  2.64323  1.09071  6.35200  5.12480    329 i x - -
          2.68618  4.42225  2.77519  2.73123  3.46354  2.40513  3.72494  3.29354  2.67741  2.69355  4.24690  2.90347  2.73739  3.18146  2.89801  2.37887  2.77519  2.98518  4.58477  3.61503
          0.00882  5.13056  5.85290  0.61958  0.77255  0.48576  0.95510
    207   3.14380  5.64400  2.44484  1.64018  4.96242  3.78158  4.07436  3.64341  2.88203  3.93989  4.70713  1.19234  4.24524  3.19185  3.39568  3.09168  3.38762  3.44753  6.08934  4.66226    330 n x - -
          2.68618  4.42225  2.77519  2.73123  3.46354  2.40513  3.72494  3.29354  2.67741  2.69355  4.24690  2.90347  2.73739  3.18146  2.89801  2.37887  2.77519  2.98518  4.58477  3.61503
          0.00882  5.13056  5.85290  0.61958  0.77255  0.48576  0.95510
    208   2.16351  5.48161  3.16934  1.85975  4.82508  3.73110  3.93162  4.30737  1.59117  3.78475  4.52786  2.90636  4.13598  2.83971  3.15118  2.00816  3.21355  3.87248  5.91450  4.50674    331 k x - -
          2.68618  4.42225  2.77519  2.73123  3.46354  2.40513  3.72494  3.29354  2.67741  2.69355  4.24690  2.90347  2.73739  3.18146  2.89801  2.37887  2.77519  2.98518  4.58477  3.61503
          0.00882  5.13056  5.85290  0.61958  0.77255  0.48576  0.95510
    209   1.44074  5.55145  2.89555  1.81702  4.88995  3.75048  3.97994  4.37545  2.11238  3.85193  4.60041  3.21622  4.17527  2.19188  3.22528  2.99554  3.27656  3.93985  5.98288  4.56744    332 a x - -
          2.68618  4.42225  2.77519  2.73123  3.46354  2.40513  3.72494  3.29354  2.67741  2.69355  4.24690  2.90347  2.73739  3.18146  2.89801  2.37887  2.77519  2.98518  4.58477  3.61503
          0.00882  5.13056  5.85290  0.61958  0.77255  0.48576  0.95510
    210   4.87731  6.04146  6.16601  5.92608  4.14199  5.56152  6.28989  3.48053  5.76071  0.15031  3.98067  6.14979  5.88267  5.78395  5.68991  5.53773  5.14629  3.79861  6.28160  5.26199    333 L x - -
          2.68618  4.42225  2.77519  2.73123  3.46354  2.40513  3.72494  3.29354  2.67741  2.69355  4.24690  2.90347  2.73739  3.18146  2.89801  2.37887  2.77519  2.98518  4.58477  3.61503
          0.00882  5.13056  5.85290  0.61958  0.77255  0.48576  0.95510
    211   2.18689  5.36412  3.22681  2.14455  4.67591  3.72895  3.91751  4.13674  1.40745  2.67344  3.63783  2.95529  4.12146  2.81813  3.14033  2.92279  2.93415  3.73685  5.81604  4.42952    334 k x - -
          2.68618  4.42225  2.77519  2.73123  3.46354  2.40513  3.72494  3.29354  2.67741  2.69355  4.24690  2.90347  2.73739  3.18146  2.89801  2.37887  2.77519  2.98518  4.58477  3.61503
          0.00882  5.13056  5.85290  0.61958  0.77255  0.48576  0.95510
    212   1.76855  5.48964  3.17357  1.93337  4.85328  2.58198  3.98683  4.32963  1.52491  3.81846  4.57197  3.23984  4.17665  3.09415  3.20850  2.78231  3.26504  3.90020  5.95658  4.55519    335 k x - -
          2.68618  4.42225  2.77519  2.73123  3.46354  2.40513  3.72494  3.29354  2.67741  2.69355  4.24690  2.90347  2.73739  3.18146  2.89801  2.37887  2.77519  2.98518  4.58477  3.61503
          0.00882  5.13056  5.85290  0.61958  0.77255  0.48576  0.95510
    213   3.40999  4.89279  5.01085  4.49336  3.99211  4.49462  5.10924  2.15572  4.32517  2.65353  3.11842  4.65397  4.94052  4.58884  4.50358  3.86556  0.66163  2.60408  5.75399  4.58068    336 T x - -
          2.68618  4.42225  2.77519  2.73123  3.46354  2.40513  3.72494  3.29354  2.67741  2.69355  4.24690  2.90347  2.73739  3.18146  2.89801  2.37887  2.77519  2.98518  4.58477  3.61503
          0.00882  5.13056  5.85290  0.61958  0.77255  0.48576  0.95510
    214   3.06497  5.43191  2.88313  2.74155  4.75043  3.77788  4.04918  3.39792  2.60692  3.74415  4.52895  0.94734  4.21979  3.17654  3.32195  2.69167  2.90754  3.81677  5.92914  4.54581    337 n x - -
          2.68618  4.42225  2.77519  2.73123  3.46354  2.40513  3.72494  3.29354  2.67741  2.69355  4.24690  2.90347  2.73739  3.18146  2.89801  2.37887  2.77519  2.98518  4.58477  3.61503
          0.10952  5.13056  2.32458  0.61958  0.77255  0.48576  0.95510
    215   2.89116  5.28104  2.86037  2.40889  4.57917  3.34127  3.39211  2.56729  2.28534  2.40596  4.33440  3.17335  4.07698  2.36683  2.33542  2.66244  3.12232  2.95615  5.74276  4.36234    338 k x - -
          2.68618  4.42225  2.77519  2.73123  3.46354  2.40513  3.72494  3.29354  2.67741  2.69355  4.24690  2.90347  2.73739  3.18146  2.89801  2.37887  2.77519  2.98518  4.58477  3.61503
          0.03435  5.03079  3.60340  0.61958  0.77255  0.58494  0.81450
    216   1.88918  5.46947  2.73896  2.68921  4.85443  2.11084  4.04125  4.32906  2.84398  3.84111  4.61087  2.84816  1.66753  2.77081  3.34648  3.01920  3.30524  3.90528  6.00142  4.59481    339 p x - -
          2.68635  4.42242  2.77537  2.73092  3.46371  2.40486  3.72512  3.29371  2.67736  2.69372  4.24707  2.90364  2.73757  3.18164  2.89818  2.37904  2.77393  2.98536  4.58494  3.61520
          0.28997  1.39196  5.76745  0.53416  0.88228  0.61168  0.78185
    217   3.09648  5.61559  1.53658  2.46208  4.94197  1.74739  3.36527  4.43268  2.82845  3.91535  4.67509  2.39417  4.19945  3.14004  3.34372  2.69497  3.33957  3.36308  6.05586  4.62487    342 d x - -
          2.68618  4.42225  2.77519  2.73123  3.46354  2.40513  3.72494  3.29354  2.67741  2.69355  4.24690  2.90347  2.73739  3.18146  2.89801  2.37887  2.77519  2.98518  4.58477  3.61503
          0.05153  5.06854  3.12518  0.61958  0.77255  0.38930  1.13174
    218   2.75493  4.41000  4.76119  4.16335  3.50155  4.16196  2.28898  1.89970  3.99128  2.38593  3.52422  4.25016  4.52432  4.16660  4.07681  3.46632  3.23965  1.24351  5.04069  3.20308    343 v x - -
          2.68618  4.42225  2.77519  2.73123  3.46354  2.40513  3.72494  3.29354  2.67741  2.69355  4.24690  2.90347  2.73739  3.18146  2.89801  2.37887  2.77519  2.98518  4.58477  3.61503
          0.00918  5.09138  5.81373  0.61958  0.77255  0.41931  1.07149
    219   3.11736  4.88497  4.29780  3.87811  3.33535  3.95196  4.66818  3.64637  3.81550  2.74514  4.29257  4.09739  0.65574  4.11643  4.09341  2.63503  3.49167  3.38729  5.56339  4.18722    344 P x - -
          2.68618  4.42225  2.77519  2.73123  3.46354  2.40513  3.72494  3.29354  2.67741  2.69355  4.24690  2.90347  2.73739  3.18146  2.89801  2.37887  2.77519  2.98518  4.58477  3.61503
          0.00882  5.13056  5.85290  0.61958  0.77255  0.48576  0.95510
    220   2.51858  5.44604  1.55520  2.62911  4.78966  3.22247  3.40560  4.27450  1.98676  3.75041  4.48753  3.17728  3.48753  2.56244  2.82013  2.90132  2.73531  3.83599  5.87917  4.46910    345 d x - -
          2.68618  4.42225  2.77519  2.73123  3.46354  2.40513  3.72494  3.29354  2.67741  2.69355  4.24690  2.90347  2.73739  3.18146  2.89801  2.37887  2.77519  2.98518  4.58477  3.61503
          0.00882  5.13056  5.85290  0.61958  0.77255  0.48576  0.95510
    221   0.50471  4.85948  4.78145  4.47914  5.21083  3.69279  5.32385  4.61016  4.44328  4.33211  5.14471  4.32922  2.18937  4.66674  4.65675  2.62868  3.48530  3.21034  6.58432  5.44398    346 A x - -
          2.68618  4.42225  2.77519  2.73123  3.46354  2.40513  3.72494  3.29354  2.67741  2.69355  4.24690  2.90347  2.73739  3.18146  2.89801  2.37887  2.77519  2.98518  4.58477  3.61503
          0.00882  5.13056  5.85290  0.61958  0.77255  0.48576  0.95510
    222   2.96278  4.55564  4.08722  3.51257  3.15400  3.46662  4.27658  1.87304  2.92815  2.08832  3.20612  3.84316  3.71693  3.21059  1.91622  3.26436  2.85029  2.55878  5.15363  3.94234    347 i x - -
          2.68618  4.42225  2.77519  2.73123  3.46354  2.40513  3.72494  3.29354  2.67741  2.69355  4.24690  2.90347  2.73739  3.18146  2.89801  2.37887  2.77519  2.98518  4.58477  3.61503
          0.00882  5.13056  5.85290  0.61958  0.77255  0.48576  0.95510
    223   3.01050  5.05125  3.50557  2.95299  4.26325  3.85947  3.38565  3.65847  2.85558  1.55117  4.14392  3.00483  1.83322  3.25512  2.57317  2.70785  3.24119  3.37385  5.57576  4.28349    348 l x - -
          2.68618  4.42225  2.77519  2.73123  3.46354  2.40513  3.72494  3.29354  2.67741  2.69355  4.24690  2.90347  2.73739  3.18146  2.89801  2.37887  2.77519  2.98518  4.58477  3.61503
          0.00882  5.13056  5.85290  0.61958  0.77255  0.48576  0.95510
    224   3.18972  4.55387  5.04746  4.45736  3.69377  4.40199  4.76595  1.11438  4.27181  2.00992  3.66629  4.52112  4.75147  4.45001  3.42306  3.10641  3.42680  1.51223  5.28921  4.10695    349 i x - -
          2.68618  4.42225  2.77519  2.73123  3.46354  2.40513  3.72494  3.29354  2.67741  2.69355  4.24690  2.90347  2.73739  3.18146  2.89801  2.37887  2.77519  2.98518  4.58477  3.61503
          0.00882  5.13056  5.85290  0.61958  0.77255  0.48576  0.95510
    225   3.10005  5.62991  1.36796  2.40709  4.96276  3.76352  2.97627  4.45557  2.81331  3.92958  4.68204  1.83770  4.21139  3.13861  2.92231  3.04577  2.57522  4.01563  6.06173  4.63244    350 d x - -
          2.68618  4.42225  2.77519  2.73123  3.46354  2.40513  3.72494  3.29354  2.67741  2.69355  4.24690  2.90347  2.73739  3.18146  2.89801  2.37887  2.77519  2.98518  4.58477  3.61503
          0.00882  5.13056  5.85290  0.61958  0.77255  0.48576  0.95510
    226   2.45593  4.67579  3.85766  3.29385  3.00599  1.32093  4.20328  3.17610  2.89924  2.59186  3.78416  3.69270  3.49511  3.54632  3.59161  3.19328  3.19816  2.95211  5.25374  2.65985    351 g x - -
          2.68618  4.42225  2.77519  2.73123  3.46354  2.40513  3.72494  3.29354  2.67741  2.69355  4.24690  2.90347  2.73739  3.18146  2.89801  2.37887  2.77519  2.98518  4.58477  3.61503
          0.00882  5.13056  5.85290  0.61958  0.77255  0.48576  0.95510
    227   2.33842  5.38667  2.89157  1.99344  2.89330  3.71568  3.45545  4.17853  2.57101  3.31678  4.43348  3.19261  4.10859  2.54166  2.65523  2.49734  2.15374  3.31394  5.83346  4.43692    352 e x - -
          2.68618  4.42225  2.77519  2.73123  3.46354  2.40513  3.72494  3.29354  2.67741  2.69355  4.24690  2.90347  2.73739  3.18146  2.89801  2.37887  2.77519  2.98518  4.58477  3.61503
          0.00882  5.13056  5.85290  0.61958  0.77255  0.48576  0.95510
    228   2.14942  4.54767  4.04694  3.47324  2.92031  3.97823  4.25236  2.74974  3.40323  1.67979  3.65691  2.38815  4.35351  3.67669  3.24590  2.60495  2.46639  2.81083  5.14457  3.37033    353 l x - -
          2.68618  4.42225  2.77519  2.73123  3.46354  2.40513  3.72494  3.29354  2.67741  2.69355  4.24690  2.90347  2.73739  3.18146  2.89801  2.37887  2.77519  2.98518  4.58477  3.61503
          0.14658  5.09679  2.03850  0.61958  0.77255  0.48576  0.95510
    229   2.68798  4.55045  3.83577  3.26620  2.69250  3.26935  3.30306  2.80563  3.21248  2.12323  3.65616  3.64864  3.57560  2.50772  3.54477  2.30582  2.69575  2.15763  5.13859  3.91296    354 l x - -
          2.68618  4.42225  2.77519  2.73123  3.46354  2.40513  3.72494  3.29354  2.67741  2.69355  4.24690  2.90347  2.73739  3.18146  2.89801  2.37887  2.77519  2.98518  4.58477  3.61503
          0.01047  4.96068  5.68303  0.61958  0.77255  0.56999  0.83363
    230   2.60842  5.39639  2.65239  2.45522  4.73952  3.66244  2.34862  4.22382  1.54971  3.70043  3.73654  2.83415  3.48982  2.46109  3.07687  2.85369  3.12202  3.78605  5.82968  4.42024    355 k x - -
          2.68618  4.42225  2.77519  2.73123  3.46354  2.40513  3.72494  3.29354  2.67741  2.69355  4.24690  2.90347  2.73739  3.18146  2.89801  2.37887  2.77519  2.98518  4.58477  3.61503
          0.00983  5.02284  5.74518  0.61958  0.77255  0.68579  0.70055
    231   2.54086  5.38776  3.13734  2.31161  4.72855  2.49090  2.43174  4.21132  2.45928  3.69106  4.42976  2.70083  4.05574  2.56212  2.80069  2.22599  2.41828  3.77614  5.82285  4.41471    356 s x - -
          2.68618  4.42225  2.77519  2.73123  3.46354  2.40513  3.72494  3.29354  2.67741  2.69355  4.24690  2.90347  2.73739  3.18146  2.89801  2.37887  2.77519  2.98518  4.58477  3.61503
          0.00983  5.02284  5.74518  0.61958  0.77255  0.51870  0.90459
    232   2.92649  4.56717  3.94725  2.43093  1.74206  3.94130  2.67440  3.04718  2.90982  2.23487  2.96517  3.73941  4.31788  3.59907  3.62924  3.19707  2.77260  2.64724  5.15822  3.38912    357 f x - -
          2.68618  4.42225  2.77519  2.73123  3.46354  2.40513  3.72494  3.29354  2.67741  2.69355  4.24690  2.90347  2.73739  3.18146  2.89801  2.37887  2.77519  2.98518  4.58477  3.61503
          0.04098  5.06089  3.38695  0.61958  0.77255  0.58972  0.80852
    233   2.60426  5.05043  3.32497  2.21673  3.11926  2.64644  3.94406  2.88601  2.32727  2.92738  3.59718  3.28029  2.21130  3.10472  2.73597  2.94268  3.12654  3.37517  5.56197  4.23736    358 p x - -
          2.68618  4.42225  2.77519  2.73123  3.46354  2.40513  3.72494  3.29354  2.67741  2.69355  4.24690  2.90347  2.73739  3.18146  2.89801  2.37887  2.77519  2.98518  4.58477  3.61503
          0.00976  5.02967  5.75202  0.61958  0.77255  0.38596  1.13880
    234   1.79769  5.42588  2.46217  2.40365  4.76976  3.09862  3.31994  4.25499  2.34535  3.73066  4.46691  2.56964  3.37361  2.60283  3.10709  2.46431  2.91025  3.34201  5.85924  4.44885    359 a x - -
          2.68591  4.42275  2.77543  2.73152  3.46404  2.40563  3.72343  3.29229  2.67730  2.69364  4.24740  2.90375  2.73732  3.18040  2.89821  2.37893  2.77466  2.98568  4.58527  3.61553
          0.27860  1.42633  5.81914  1.46724  0.26209  0.48576  0.95510
    235   2.72689  3.80116  3.64578  2.75397  1.82412  3.23362  3.43213  3.32441  3.05736  3.01539  3.88981  3.53476  1.89918  3.37795  3.45404  2.65530  2.90660  3.07796  5.35750  4.09920    365 f x - -
          2.68618  4.42225  2.77519  2.73123  3.46354  2.40513  3.72494  3.29354  2.67741  2.69355  4.24690  2.90347  2.73739  3.18146  2.89801  2.37887  2.77519  2.98518  4.58477  3.61503
          0.05005  5.09679  3.15343  0.61958  0.77255  0.48576  0.95510
    236   1.96030  4.42723  4.31923  3.33883  3.53309  4.01956  3.54986  2.54083  3.62659  1.86486  2.52676  3.97144  4.39013  2.93588  3.83072  2.95877  3.16162  2.08345  5.03620  2.97515    366 l x - -
          2.68618  4.42225  2.77519  2.73123  3.46354  2.40513  3.72494  3.29354  2.67741  2.69355  4.24690  2.90347  2.73739  3.18146  2.89801  2.37887  2.77519  2.98518  4.58477  3.61503
          0.03675  5.05625  3.51619  0.61958  0.77255  0.60215  0.79326
    237   2.90856  4.59739  3.83955  2.96580  2.43440  3.90170  3.58616  2.86503  2.23445  1.94160  3.19370  3.04157  3.45184  3.51501  3.55929  2.84356  3.14032  2.16851  5.18344  3.95500    367 l x - -
          2.68618  4.42225  2.77519  2.73123  3.46354  2.40513  3.72494  3.29354  2.67741  2.69355  4.24690  2.90347  2.73739  3.18146  2.89801  2.37887  2.77519  2.98518  4.58477  3.61503
          0.04862  5.02926  3.19640  0.61958  0.77255  0.67044  0.71638
    238   2.60436  5.37769  2.87664  2.40122  4.71852  3.64862  3.83824  4.20173  2.39264  3.68115  4.41982  2.41261  3.47650  2.68831  2.86716  1.81513  2.05653  3.76612  5.81281  4.40399    368 s x - -
          2.68618  4.42225  2.77519  2.73123  3.46354  2.40513  3.72494  3.29354  2.67741  2.69355  4.24690  2.90347  2.73739  3.18146  2.89801  2.37887  2.77519  2.98518  4.58477  3.61503
          0.01015  4.99080  5.71315  0.61958  0.77255  0.75761  0.63259
    239   2.95598  5.36479  3.18562  2.66565  4.70358  3.70925  1.51985  4.16142  2.00372  3.67013  4.43759  2.95165  2.63990  3.02306  3.07352  2.52949  2.88003  3.75919  5.82166  4.44503    369 h x - -
          2.68618  4.42225  2.77519  2.73123  3.46354  2.40513  3.72494  3.29354  2.67741  2.69355  4.24690  2.90347  2.73739  3.18146  2.89801  2.37887  2.77519  2.98518  4.58477  3.61503
          0.01015  4.99080  5.71315  0.61958  0.77255  0.75761  0.63259
    240   1.87443  4.57322  3.83351  2.72855  3.70416  3.88696  2.82318  2.08420  3.21225  2.56994  2.89084  3.65160  3.54073  3.50622  3.54886  2.53288  3.12278  2.45920  5.16034  3.93310    370 a x - -
          2.68618  4.42225  2.77519  2.73123  3.46354  2.40513  3.72494  3.29354  2.67741  2.69355  4.24690  2.90347  2.73739  3.18146  2.89801  2.37887  2.77519  2.98518  4.58477  3.61503
          0.01015  4.99080  5.71315  0.61958  0.77255  0.63622  0.75351
    241   2.04820  5.29116  3.17853  2.48975  4.59489  3.67718  3.09088  3.28616  2.46585  3.57862  4.34334  3.16308  3.54683  2.20184  3.10605  2.36184  2.00286  3.65947  5.74963  4.36558    371 t x - -
          2.68622  4.42229  2.77524  2.73127  3.46358  2.40517  3.72498  3.29358  2.67745  2.69359  4.24694  2.90351  2.73701  3.18150  2.89805  2.37876  2.77524  2.98522  4.58481  3.61507
          0.21954  3.23188  1.84749  0.87388  0.54014  0.69520  0.69110
    242   2.46391  5.32583  2.76996  1.88686  4.66616  3.59575  2.26646  4.14866  2.05159  3.62860  4.36841  3.06479  3.99189  2.88510  2.81141  2.60349  2.57384  3.71406  5.76062  4.35252    375 e x - -
          2.68618  4.42225  2.77519  2.73123  3.46354  2.40513  3.72494  3.29354  2.67741  2.69355  4.24690  2.90347  2.73739  3.18146  2.89801  2.37887  2.77519  2.98518  4.58477  3.61503
          0.04986  4.85109  3.19854  0.61958  0.77255  1.00259  0.45717
    243   2.87014  5.21856  3.18223  2.42058  4.51885  3.65374  1.94714  3.95953  2.26192  2.83262  3.64879  3.14719  4.04292  1.83154  2.95110  2.86201  3.09580  3.58694  5.66497  4.30955    376 q x - -
          2.68618  4.42225  2.77519  2.73123  3.46354  2.40513  3.72494  3.29354  2.67741  2.69355  4.24690  2.90347  2.73739  3.18146  2.89801  2.37887  2.77519  2.98518  4.58477  3.61503
          0.24354  4.81337  1.57007  0.61958  0.77255  0.51182  0.91480
    244   2.80047  5.12233  2.80494  2.32003  4.39487  3.18166  2.70230  3.83604  2.57379  2.81194  4.18241  2.31429  3.99755  2.92870  3.05096  2.53993  3.03181  3.47454  3.24257  2.72915    377 n x - -
          2.68618  4.42225  2.77519  2.73123  3.46354  2.40513  3.72494  3.29354  2.67741  2.69355  4.24690  2.90347  2.73739  3.18146  2.89801  2.37887  2.77519  2.98518  4.58477  3.61503
          0.01232  4.79882  5.52116  0.61958  0.77255  0.75266  0.63698
    245   2.57755  5.32914  2.77298  2.53311  4.66743  3.03875  3.26456  4.14863  2.06271  3.25192  4.37171  2.44748  4.00388  2.28195  3.02736  2.03340  3.06590  3.24762  5.76586  4.35902    378 s x - -
          2.68623  4.42251  2.77546  2.73149  3.46380  2.40539  3.72199  3.29380  2.67767  2.69361  4.24716  2.90352  2.73740  3.18056  2.89680  2.37913  2.77546  2.98545  4.58503  3.61529
          1.54315  0.86162  1.01110  0.54440  0.86796  0.51888  0.90433
    246   1.70315  4.76523  3.26994  2.71203  3.96553  3.61355  2.90024  3.35617  2.69030  2.63106  3.85565  3.20351  3.34811  2.59651  3.12426  2.83164  2.72357  2.71455  5.30571  4.01092    381 a x - -
          2.68618  4.42225  2.77519  2.73123  3.46354  2.40513  3.72494  3.29354  2.67741  2.69355  4.24690  2.90347  2.73739  3.18146  2.89801  2.37887  2.77519  2.98518  4.58477  3.61503
          0.05701  4.62713  3.08707  0.61958  0.77255  1.25782  0.33446
    247   2.91510  5.32163  2.89894  2.51735  4.63524  2.90620  2.33123  4.12120  2.54887  3.62503  4.41258  2.61843  4.02212  1.46794  2.98630  2.88015  3.15462  3.72281  5.75894  4.37217    382 q x - -
          2.68618  4.42225  2.77519  2.73123  3.46354  2.40513  3.72494  3.29354  2.67741  2.69355  4.24690  2.90347  2.73739  3.18146  2.89801  2.37887  2.77519  2.98518  4.58477  3.61503
          0.08492  4.58538  2.64203  0.61958  0.77255  0.86531  0.54631
    248   2.49697  4.37317  3.85860  3.28863  2.49282  3.79545  3.03590  2.84734  3.21741  1.53927  3.48380  3.21771  3.38985  3.49410  3.51019  3.05905  2.69940  2.63787  4.96733  3.75053    383 l x - -
          2.68618  4.42225  2.77519  2.73123  3.46354  2.40513  3.72494  3.29354  2.67741  2.69355  4.24690  2.90347  2.73739  3.18146  2.89801  2.37887  2.77519  2.98518  4.58477  3.61503
          0.01374  4.69014  5.41249  0.61958  0.77255  1.01484  0.45014
    249   2.45196  4.92247  3.31869  2.89638  4.52238  3.54625  2.53224  3.97112  2.93598  3.57346  4.38477  3.34520  1.42670  3.28387  3.36486  1.89731  3.14329  3.55922  5.78593  4.46598    384 p x - -
          2.68604  4.42229  2.77524  2.73127  3.46311  2.40517  3.72498  3.29358  2.67745  2.69359  4.24694  2.90351  2.73744  3.18150  2.89805  2.37875  2.77524  2.98522  4.58481  3.61507
          0.24689  1.97576  2.52430  0.20920  1.66722  0.22437  1.60454
    250   2.18324  5.16420  3.28035  2.72246  4.42255  3.72778  3.35577  3.84774  2.69906  2.58202  4.23266  3.24649  1.85770  2.33941  2.76655  2.93082  2.60147  3.50815  5.65454  4.30954    386 p x - -
          2.68618  4.42225  2.77519  2.73123  3.46354  2.40513  3.72494  3.29354  2.67741  2.69355  4.24690  2.90347  2.73739  3.18146  2.89801  2.37887  2.77519  2.98518  4.58477  3.61503
          0.30810  5.04174  1.35209  0.61958  0.77255  0.63967  0.74965
    251   2.25550  5.22425  2.54289  2.53820  4.60372  2.41843  3.82186  4.07257  2.58857  3.58597  4.34591  3.07652  3.99047  2.42772  3.07868  1.75360  2.74391  3.65269  5.74457  4.35085    387 s x - -
          2.68618  4.42225  2.77519  2.73123  3.46354  2.40513  3.72494  3.29354  2.67741  2.69355  4.24690  2.90347  2.73739  3.18146  2.89801  2.37887  2.77519  2.98518  4.58477  3.61503
          0.01298  4.74662  5.46897  0.61958  0.77255  1.13690  0.38686
    252   2.11740  4.93575  3.21204  2.65518  4.16513  2.90808  3.15293  3.57468  2.64554  2.62316  4.01398  3.16823  2.88437  2.23711  3.10251  2.64641  3.01402  2.66864  5.45077  4.12649    388 a x - -
          2.68618  4.42225  2.77519  2.73123  3.46354  2.40513  3.72494  3.29354  2.67741  2.69355  4.24690  2.90347  2.73739  3.18146  2.89801  2.37887  2.77519  2.98518  4.58477  3.61503
          0.01298  4.74662  5.46897  0.61958  0.77255  0.89754  0.52352
    253   2.49155  4.85485  3.47862  3.01720  4.46031  2.71285  4.18362  3.87483  3.03780  3.50675  4.32883  3.43778  1.13864  2.84030  3.45962  2.62460  3.14643  2.95115  5.75959  4.46812    389 p x - -
          2.68618  4.42225  2.77519  2.73123  3.46354  2.40513  3.72494  3.29354  2.67741  2.69355  4.24690  2.90347  2.73739  3.18146  2.89801  2.37887  2.77519  2.98518  4.58477  3.61503
          0.01206  4.81989  5.54223  0.61958  0.77255  0.84719  0.55970
    254   1.85412  4.83801  3.37643  2.81603  3.37016  3.71371  3.93313  3.41683  1.94780  2.79568  3.26407  3.30560  3.24618  2.82943  3.23247  2.65408  2.83118  2.75573  5.37696  4.08561    390 a x - -
          2.68618  4.42225  2.77519  2.73123  3.46354  2.40513  3.72494  3.29354  2.67741  2.69355  4.24690  2.90347  2.73739  3.18146  2.89801  2.37887  2.77519  2.98518  4.58477  3.61503
          0.01140  4.87580  5.59815  0.61958  0.77255  0.27196  1.43500
    255   2.70141  4.77099  3.68469  3.11806  3.92702  3.88583  3.08038  3.29597  3.05748  2.29623  3.86942  3.56000  4.26805  2.90619  2.51678  2.41233  3.18035  1.45807  5.33684  4.08489    391 v x - -
          2.68618  4.42225  2.77519  2.73123  3.46354  2.40513  3.72494  3.29354  2.67741  2.69355  4.24690  2.90347  2.73739  3.18146  2.89801  2.37887  2.77519  2.98518  4.58477  3.61503
          0.27860  5.09679  1.43951  0.61958  0.77255  0.48576  0.95510
    256   2.60204  4.54734  3.68536  3.11804  2.26254  3.79548  2.64023  3.04727  3.07185  2.75908  3.12024  3.52697  2.61653  2.95783  3.02918  3.03921  2.82011  2.20551  5.12807  3.89238    392 v x - -
          2.68618  4.42225  2.77519  2.73123  3.46354  2.40513  3.72494  3.29354  2.67741  2.69355  4.24690  2.90347  2.73739  3.18146  2.89801  2.37887  2.77519  2.98518  4.58477  3.61503
          0.01193  4.83012  5.55247  0.61958  0.77255  0.25204  1.50155
    257   1.61620  5.26354  3.24755  2.44809  4.56878  1.84321  3.36364  4.01062  2.73389  3.56880  4.35347  2.76528  4.13953  3.08554  3.21145  2.94623  2.63109  3.25424  5.76798  4.40223    393 a x - -
          2.68618  4.42225  2.77519  2.73123  3.46354  2.40513  3.72494  3.29354  2.67741  2.69355  4.24690  2.90347  2.73739  3.18146  2.89801  2.37887  2.77519  2.98518  4.58477  3.61503
          0.05005  5.09679  3.15343  0.61958  0.77255  0.48576  0.95510
    258   1.84885  5.32384  3.18871  2.39230  4.64184  3.25766  3.34664  4.10367  2.63971  3.62240  4.38289  3.17825  2.20223  2.99882  2.81290  2.29784  2.38550  3.70224  5.78656  4.39857    394 a x - -
          2.68618  4.42225  2.77519  2.73123  3.46354  2.40513  3.72494  3.29354  2.67741  2.69355  4.24690  2.90347  2.73739  3.18146  2.89801  2.37887  2.77519  2.98518  4.58477  3.61503
          0.06208  5.05624  2.92202  0.61958  0.77255  0.60215  0.79326
    259   1.70855  4.81092  3.52623  2.96569  3.99741  3.79262  4.03768  3.37546  2.40197  3.05318  2.87240  3.43321  2.51992  3.27101  3.35516  2.57648  2.65736  2.40980  5.37767  4.10491    395 a x - -
          2.68618  4.42225  2.77519  2.73123  3.46354  2.40513  3.72494  3.29354  2.67741  2.69355  4.24690  2.90347  2.73739  3.18146  2.89801  2.37887  2.77519  2.98518  4.58477  3.61503
          0.01002  5.00418  5.72653  0.61958  0.77255  0.72852  0.65898
    260   2.25538  4.97205  3.42581  2.54194  4.28604  3.73073  4.05633  3.67862  2.89782  3.03158  4.15830  3.38156  1.37861  3.23876  3.33816  2.26467  3.16524  2.92491  5.60111  4.29682    396 p x - -
          2.68618  4.42225  2.77519  2.73123  3.46354  2.40513  3.72494  3.29354  2.67741  2.69355  4.24690  2.90347  2.73739  3.18146  2.89801  2.37887  2.77519  2.98518  4.58477  3.61503
          0.08647  5.00418  2.57534  0.61958  0.77255  0.72852  0.65898
    261   2.43818  5.04470  3.26773  2.70866  4.28075  3.69118  3.89335  3.69443  2.31733  2.76679  4.11691  2.43025  4.08054  2.73883  2.71677  2.89611  2.32142  2.02367  5.54848  4.21800    397 v x - -
          2.67986  4.42494  2.77747  2.73015  3.46087  2.40697  3.72554  3.29330  2.67790  2.69332  4.24849  2.90444  2.73745  3.18308  2.89701  2.37986  2.77500  2.98607  4.58746  3.61419
          1.43650  0.27149        *  2.19229  0.11840  0.00000        *
//
