# Supplementary material for: Remote homology clustering identifies lowly conserved families of effector proteins in plant-pathogenic fungi
Source: Microb Genom. 2021 Sep 1;7(9):000637. doi: 10.1099/mgen.0.000637 (PMC8715435; doi:10.1099/mgen.0.000637)
Supplement: Supplementary material 16 [file mgen-7-0637-s0016.zip › hmms/markov-PC_032CKH.hmm]

HMMER3/f [3.3 | Nov 2019]
NAME  markov-PC_032CKH
LENG  263
ALPH  amino
RF    yes
MM    no
CONS  yes
CS    no
MAP   yes
DATE  Thu Jul 23 07:29:31 2020
NSEQ  768
EFFN  15.254883
CKSUM 1741957041
STATS LOCAL MSV      -11.0210  0.70243
STATS LOCAL VITERBI  -12.4928  0.70243
STATS LOCAL FORWARD   -4.8307  0.70243
HMM          A        C        D        E        F        G        H        I        K        L        M        N        P        Q        R        S        T        V        W        Y   
            m->m     m->i     m->d     i->m     i->i     d->m     d->d
  COMPO   2.44857  4.01964  2.99709  2.76691  3.30336  2.72460  3.59242  3.11833  2.69763  2.66447  3.67370  2.97552  3.06696  3.08454  2.98662  2.50107  2.69344  2.79170  4.95301  3.36562
          2.68618  4.42225  2.77519  2.73123  3.46354  2.40513  3.72494  3.29354  2.67741  2.69355  4.24690  2.90347  2.73739  3.18146  2.89801  2.37887  2.77519  2.98518  4.58477  3.61503
          0.03025  3.90925  4.63159  0.61958  0.77255  0.00000        *
      1   2.99801  4.54096  4.08879  3.68492  3.22368  3.86147  4.41155  2.40294  3.45103  1.81274  1.30922  3.95791  4.32219  3.83044  3.65205  3.35100  3.30399  2.41334  5.06946  3.83452      1 m x - -
          2.68618  4.42225  2.77519  2.73123  3.46354  2.40513  3.72494  3.29354  2.67741  2.69355  4.24690  2.90347  2.73739  3.18146  2.89801  2.37887  2.77519  2.98518  4.58477  3.61503
          0.03025  3.90925  4.63159  0.61958  0.77255  0.48576  0.95510
      2   0.96205  4.21020  3.49973  3.29251  4.08879  3.03379  4.31024  3.21980  3.30970  3.09973  4.12738  3.43289  3.77647  3.64746  3.55782  2.56010  2.83999  2.86784  5.51228  4.31657      2 a x - -
          2.68618  4.42225  2.77519  2.73123  3.46354  2.40513  3.72494  3.29354  2.67741  2.69355  4.24690  2.90347  2.73739  3.18146  2.89801  2.37887  2.77519  2.98518  4.58477  3.61503
          0.03025  3.90925  4.63159  0.61958  0.77255  0.48576  0.95510
      3   2.71052  4.48254  3.39185  3.29580  4.43787  0.67456  4.41402  4.04624  3.48210  3.69581  4.67170  3.55608  3.87487  3.80331  3.71430  2.88345  3.19461  3.56745  5.52350  4.54093      3 G x - -
          2.68618  4.42225  2.77519  2.73123  3.46354  2.40513  3.72494  3.29354  2.67741  2.69355  4.24690  2.90347  2.73739  3.18146  2.89801  2.37887  2.77519  2.98518  4.58477  3.61503
          0.03025  3.90925  4.63159  0.61958  0.77255  0.48576  0.95510
      4   3.04665  4.88359  3.54102  3.04418  4.24748  3.52785  3.85050  3.79157  2.25164  3.30080  4.29984  3.40121  4.02848  3.06884  0.92368  3.12893  3.30999  3.51388  5.31551  4.16666      4 r x - -
          2.68618  4.42225  2.77519  2.73123  3.46354  2.40513  3.72494  3.29354  2.67741  2.69355  4.24690  2.90347  2.73739  3.18146  2.89801  2.37887  2.77519  2.98518  4.58477  3.61503
          0.03025  3.90925  4.63159  0.61958  0.77255  0.48576  0.95510
      5   3.19634  4.64761  4.24856  3.88840  3.14949  4.02893  4.53259  2.35535  3.65579  0.83123  3.16064  4.16033  4.45784  4.01533  3.82592  3.60381  3.48885  2.40227  5.04231  3.77418      5 l x - -
          2.68618  4.42225  2.77519  2.73123  3.46354  2.40513  3.72494  3.29354  2.67741  2.69355  4.24690  2.90347  2.73739  3.18146  2.89801  2.37887  2.77519  2.98518  4.58477  3.61503
          0.03025  3.90925  4.63159  0.61958  0.77255  0.48576  0.95510
      6   3.30496  4.69587  4.28913  4.01047  0.95343  3.98641  3.89328  2.82395  3.91654  2.18546  3.54858  4.06053  4.44406  4.07435  4.02719  3.57309  3.60605  2.81737  4.13120  2.49350      6 f x - -
          2.68618  4.42225  2.77519  2.73123  3.46354  2.40513  3.72494  3.29354  2.67741  2.69355  4.24690  2.90347  2.73739  3.18146  2.89801  2.37887  2.77519  2.98518  4.58477  3.61503
          0.03025  3.90925  4.63159  0.61958  0.77255  0.48576  0.95510
      7   2.75367  4.75174  2.72830  2.61739  4.12099  3.20843  3.95031  3.83910  2.85697  3.48175  4.43664  1.09459  3.86202  3.22298  3.21300  2.81936  3.13665  3.45760  5.42267  4.06657      7 n x - -
          2.68618  4.42225  2.77519  2.73123  3.46354  2.40513  3.72494  3.29354  2.67741  2.69355  4.24690  2.90347  2.73739  3.18146  2.89801  2.37887  2.77519  2.98518  4.58477  3.61503
          0.03025  3.90925  4.63159  0.61958  0.77255  0.48576  0.95510
      8   3.03489  4.84612  3.16138  2.92487  3.31027  3.47839  1.06725  3.74351  2.76691  3.23293  4.27861  3.33278  4.03286  3.29153  3.03050  3.10519  3.33944  3.47791  4.77488  3.26006      8 h x - -
          2.68618  4.42225  2.77519  2.73123  3.46354  2.40513  3.72494  3.29354  2.67741  2.69355  4.24690  2.90347  2.73739  3.18146  2.89801  2.37887  2.77519  2.98518  4.58477  3.61503
          0.03025  3.90925  4.63159  0.61958  0.77255  0.48576  0.95510
      9   3.57156  5.04291  4.77186  4.45300  3.64149  4.33531  5.05097  2.88756  4.18410  2.17690  0.57007  4.64500  4.83186  4.54092  4.31036  3.96289  3.90645  2.95734  5.53295  4.33656      9 M x - -
          2.68618  4.42225  2.77519  2.73123  3.46354  2.40513  3.72494  3.29354  2.67741  2.69355  4.24690  2.90347  2.73739  3.18146  2.89801  2.37887  2.77519  2.98518  4.58477  3.61503
          0.01721  4.46651  5.18886  0.61958  0.77255  0.48576  0.95510
     10   2.72078  4.74456  2.59539  2.67788  3.93857  3.58526  3.80363  3.32236  2.64446  2.97229  1.96700  3.16992  3.97591  2.70942  2.66812  2.80941  2.95236  2.50596  5.27828  3.98454     10 m x - -
          2.68618  4.42225  2.77519  2.73123  3.46354  2.40513  3.72494  3.29354  2.67741  2.69355  4.24690  2.90347  2.73739  3.18146  2.89801  2.37887  2.77519  2.98518  4.58477  3.61503
          0.01645  4.51138  5.23373  0.61958  0.77255  0.48576  0.95510
     11   2.72730  4.17415  4.30726  3.71495  2.83474  3.15892  4.16020  2.16927  3.57595  1.75360  2.72061  3.87499  3.07139  3.77646  3.71771  2.59405  2.95957  2.23568  4.78968  3.60274     11 l x - -
          2.68618  4.42225  2.77519  2.73123  3.46354  2.40513  3.72494  3.29354  2.67741  2.69355  4.24690  2.90347  2.73739  3.18146  2.89801  2.37887  2.77519  2.98518  4.58477  3.61503
          0.01524  4.58715  5.30949  0.61958  0.77255  0.48576  0.95510
     12   2.30379  5.31272  1.58743  2.43679  4.61892  3.51885  3.79512  4.09799  2.59505  3.60619  4.37729  2.25186  3.97047  2.57821  3.10036  2.80955  3.09276  3.68798  5.76374  3.45528     12 d x - -
          2.68618  4.42225  2.77519  2.73123  3.46354  2.40513  3.72494  3.29354  2.67741  2.69355  4.24690  2.90347  2.73739  3.18146  2.89801  2.37887  2.77519  2.98518  4.58477  3.61503
          0.01524  4.58715  5.30949  0.61958  0.77255  0.48576  0.95510
     13   2.76038  4.56199  2.33071  2.94470  3.70236  3.70671  3.94877  1.96406  2.43964  2.19549  3.00113  3.38607  4.08714  3.22764  3.28794  2.94483  2.99210  2.76780  5.14249  3.89299     13 i x - -
          2.68618  4.42225  2.77519  2.73123  3.46354  2.40513  3.72494  3.29354  2.67741  2.69355  4.24690  2.90347  2.73739  3.18146  2.89801  2.37887  2.77519  2.98518  4.58477  3.61503
          0.01524  4.58715  5.30949  0.61958  0.77255  0.48576  0.95510
     14   2.72831  4.46394  3.58207  3.01457  3.60275  3.69997  3.37178  2.96523  2.37491  2.23883  3.56668  3.42605  4.07988  3.27220  3.31528  2.62949  2.50916  1.86453  5.04238  3.16979     14 v x - -
          2.68627  4.42234  2.77505  2.73132  3.46363  2.40522  3.72503  3.29240  2.67750  2.69338  4.24699  2.90356  2.73748  3.18155  2.89810  2.37882  2.77528  2.98527  4.58486  3.61512
          0.48745  1.07622  3.10274  0.11849  2.19155  0.48576  0.95510
     15   2.26592  5.13930  2.68427  2.25386  3.25173  3.50179  2.82119  3.90851  1.87340  3.42853  4.19074  2.98471  3.89796  2.80822  2.93497  2.49508  2.95220  3.51021  5.59410  4.20596     16 k x - -
          2.68618  4.42225  2.77519  2.73123  3.46354  2.40513  3.72494  3.29354  2.67741  2.69355  4.24690  2.90347  2.73739  3.18146  2.89801  2.37887  2.77519  2.98518  4.58477  3.61503
          0.17803  4.54634  1.88072  0.61958  0.77255  0.55772  0.84983
     16   2.55487  5.23380  3.01976  2.13410  4.59602  3.53772  3.68322  4.04157  1.52873  3.51463  4.28824  2.62500  3.93586  2.79291  2.29666  2.78157  3.03420  3.63754  5.62856  4.27957     17 k x - -
          2.68618  4.42225  2.77519  2.73123  3.46354  2.40513  3.72494  3.29354  2.67741  2.69355  4.24690  2.90347  2.73739  3.18146  2.89801  2.37887  2.77519  2.98518  4.58477  3.61503
          0.08738  4.38696  2.64174  0.61958  0.77255  0.77734  0.61550
     17   2.70167  5.06491  2.87296  2.09031  4.36440  3.44471  3.67613  3.81024  2.44101  3.35370  4.13735  2.00006  3.86486  2.44748  2.91344  2.68843  2.49122  3.01736  5.53845  4.16271     18 n x - -
          2.68618  4.42225  2.77519  2.73123  3.46354  2.40513  3.72494  3.29354  2.67741  2.69355  4.24690  2.90347  2.73739  3.18146  2.89801  2.37887  2.77519  2.98518  4.58477  3.61503
          0.07572  4.31954  2.81977  0.61958  0.77255  0.84910  0.55827
     18   2.20372  4.70464  3.21597  2.67611  4.07671  2.04783  3.79329  3.46571  2.55589  3.09920  3.45369  3.13859  3.90783  2.97222  2.13654  2.72348  2.91422  3.14222  5.36145  4.07068     19 g x - -
          2.68618  4.42225  2.77519  2.73123  3.46354  2.40513  3.72494  3.29354  2.67741  2.69355  4.24690  2.90347  2.73739  3.18146  2.89801  2.37887  2.77519  2.98518  4.58477  3.61503
          0.02038  4.29907  5.02142  0.61958  0.77255  0.90054  0.52147
     19   2.35308  4.76384  3.15063  2.60634  3.99822  3.51241  3.73301  3.39789  1.78288  3.03260  3.87444  3.09665  3.91634  2.91138  2.89937  2.75228  2.42615  3.10120  5.29186  2.80749     20 k x - -
          2.68618  4.42225  2.77519  2.73123  3.46354  2.40513  3.72494  3.29354  2.67741  2.69355  4.24690  2.90347  2.73739  3.18146  2.89801  2.37887  2.77519  2.98518  4.58477  3.61503
          0.02038  4.29907  5.02142  0.61958  0.77255  0.54356  0.86911
     20   2.71912  5.12430  1.92043  2.43270  4.44686  3.47960  3.69944  3.52883  2.45478  3.42940  4.19678  2.97308  3.33636  2.81377  2.24590  2.20040  2.95581  3.50804  5.59639  4.21011     21 d x - -
          2.68618  4.42225  2.77519  2.73123  3.46354  2.40513  3.72494  3.29354  2.67741  2.69355  4.24690  2.90347  2.73739  3.18146  2.89801  2.37887  2.77519  2.98518  4.58477  3.61503
          0.10178  4.47190  2.46103  0.61958  0.77255  0.59453  0.80257
     21   2.35641  4.93755  2.63338  2.49631  4.20857  2.98762  2.67742  3.63510  2.51152  2.89937  4.02505  3.02090  3.89686  2.85999  2.98116  2.71004  2.05757  3.29286  5.44847  4.10032     22 t x - -
          2.68618  4.42225  2.77519  2.73123  3.46354  2.40513  3.72494  3.29354  2.67741  2.69355  4.24690  2.90347  2.73739  3.18146  2.89801  2.37887  2.77519  2.98518  4.58477  3.61503
          0.22540  4.43634  1.66094  0.61958  0.77255  0.75441  0.63543
     22   2.82082  5.11287  2.59493  1.47256  4.58098  3.34753  3.85836  4.04544  2.72367  3.61159  4.44244  2.94206  3.92066  3.02124  3.19791  1.63910  3.12676  3.63552  5.78632  4.39174     23 e x - -
          2.68618  4.42225  2.77519  2.73123  3.46354  2.40513  3.72494  3.29354  2.67741  2.69355  4.24690  2.90347  2.73739  3.18146  2.89801  2.37887  2.77519  2.98518  4.58477  3.61503
          0.02180  4.23274  4.95509  0.61958  0.77255  0.95814  0.48387
     23   2.91577  5.44385  1.97152  1.43566  4.76583  3.34957  3.79888  4.26775  2.72235  3.76411  4.57150  2.81958  3.91159  2.94378  3.27882  1.98122  3.18715  3.83776  5.92207  4.45276     24 e x - -
          2.68618  4.42225  2.77519  2.73123  3.46354  2.40513  3.72494  3.29354  2.67741  2.69355  4.24690  2.90347  2.73739  3.18146  2.89801  2.37887  2.77519  2.98518  4.58477  3.61503
          0.02180  4.23274  4.95509  0.61958  0.77255  0.95814  0.48387
     24   2.67621  4.86339  1.93602  2.46715  4.11796  3.44607  3.71820  2.99737  2.54524  3.13022  3.96808  2.44953  3.87705  2.87654  3.01359  2.71049  2.92034  2.57405  5.40339  4.05734     25 d x - -
          2.68618  4.42225  2.77519  2.73123  3.46354  2.40513  3.72494  3.29354  2.67741  2.69355  4.24690  2.90347  2.73739  3.18146  2.89801  2.37887  2.77519  2.98518  4.58477  3.61503
          0.08180  4.23274  2.74834  0.61958  0.77255  0.56576  0.83916
     25   2.44641  4.16716  4.34272  3.74908  3.25770  3.85292  4.16419  2.60546  3.60218  2.35665  2.22397  3.89291  4.22098  3.79759  3.73174  2.59440  2.96056  1.78093  3.29563  2.67916     26 v x - -
          2.68618  4.42225  2.77519  2.73123  3.46354  2.40513  3.72494  3.29354  2.67741  2.69355  4.24690  2.90347  2.73739  3.18146  2.89801  2.37887  2.77519  2.98518  4.58477  3.61503
          0.01524  4.58731  5.30966  0.61958  0.77255  0.65984  0.72760
     26   2.33960  5.08968  2.74393  2.18216  4.37202  3.54514  3.74097  3.81577  2.38238  2.67090  4.14772  3.04260  3.08796  2.86294  2.60177  2.74259  2.97663  3.44623  5.56141  2.52359     27 e x - -
          2.68618  4.42225  2.77519  2.73123  3.46354  2.40513  3.72494  3.29354  2.67741  2.69355  4.24690  2.90347  2.73739  3.18146  2.89801  2.37887  2.77519  2.98518  4.58477  3.61503
          0.06010  4.63930  3.02276  0.61958  0.77255  0.73513  0.65286
     27   2.75228  5.25110  2.66688  2.28518  4.59363  3.51244  3.06702  4.07498  1.86294  3.55247  4.29439  2.67972  3.91152  2.80340  2.44617  2.04979  2.98328  3.64079  5.68187  4.27607     28 k x - -
          2.68618  4.42225  2.77519  2.73123  3.46354  2.40513  3.72494  3.29354  2.67741  2.69355  4.24690  2.90347  2.73739  3.18146  2.89801  2.37887  2.77519  2.98518  4.58477  3.61503
          0.03996  4.59433  3.53831  0.61958  0.77255  0.80032  0.59636
     28   2.51920  5.32562  1.75931  2.41476  4.65806  3.50415  3.75756  4.14427  2.11359  3.62683  4.38060  2.49114  3.94277  2.61342  3.03556  2.27055  3.05695  3.71169  5.76455  4.34401     29 d x - -
          2.68618  4.42225  2.77519  2.73123  3.46354  2.40513  3.72494  3.29354  2.67741  2.69355  4.24690  2.90347  2.73739  3.18146  2.89801  2.37887  2.77519  2.98518  4.58477  3.61503
          0.19428  4.56988  1.79448  0.61958  0.77255  0.83293  0.57053
     29   2.57401  4.52650  3.52667  3.35413  4.65556  3.23727  4.51563  4.15979  3.48390  3.82544  4.67513  3.55552  0.86351  3.79634  3.78361  2.03560  3.07208  3.58222  5.97598  4.73962     30 p x - -
          2.68618  4.42225  2.77519  2.73123  3.46354  2.40513  3.72494  3.29354  2.67741  2.69355  4.24690  2.90347  2.73739  3.18146  2.89801  2.37887  2.77519  2.98518  4.58477  3.61503
          0.01852  4.39412  5.11646  0.61958  0.77255  0.82637  0.57560
     30   2.51864  4.34134  3.76743  3.21868  3.46513  3.24272  2.95064  2.80959  3.12166  1.38964  3.46124  3.55753  4.10997  3.42850  3.41217  2.99081  2.95582  2.38637  4.94854  3.72435     31 l x - -
          2.68618  4.42225  2.77519  2.73123  3.46354  2.40513  3.72494  3.29354  2.67741  2.69355  4.24690  2.90347  2.73739  3.18146  2.89801  2.37887  2.77519  2.98518  4.58477  3.61503
          0.01703  4.47728  5.19963  0.61958  0.77255  0.82699  0.57512
     31   2.71250  5.04890  2.87315  2.47891  4.33119  3.51317  2.95675  3.31007  2.16258  2.26143  4.10743  2.80651  3.90442  2.61210  2.55057  2.49949  2.94288  3.40553  5.51921  4.15418     32 k x - -
          2.68618  4.42225  2.77519  2.73123  3.46354  2.40513  3.72494  3.29354  2.67741  2.69355  4.24690  2.90347  2.73739  3.18146  2.89801  2.37887  2.77519  2.98518  4.58477  3.61503
          0.04401  4.52094  3.43649  0.61958  0.77255  0.61974  0.77237
     32   2.73353  4.80055  3.27306  2.93680  4.56220  2.89126  4.17418  3.99356  3.02794  3.60869  4.42633  3.34859  1.09160  2.91335  3.43691  2.55286  2.64375  3.54744  5.83391  4.53923     33 p x - -
          2.68618  4.42225  2.77519  2.73123  3.46354  2.40513  3.72494  3.29354  2.67741  2.69355  4.24690  2.90347  2.73739  3.18146  2.89801  2.37887  2.77519  2.98518  4.58477  3.61503
          0.01502  4.60141  5.32376  0.61958  0.77255  0.79052  0.60442
     33   2.15930  4.58094  3.45830  2.89505  3.74099  3.67496  3.91614  2.49006  2.86180  2.53237  3.32251  3.34353  4.05961  2.18581  3.25567  2.33750  2.53177  2.86112  5.15048  3.89371     34 a x - -
          2.68618  4.42225  2.77519  2.73123  3.46354  2.40513  3.72494  3.29354  2.67741  2.69355  4.24690  2.90347  2.73739  3.18146  2.89801  2.37887  2.77519  2.98518  4.58477  3.61503
          0.22419  4.63133  1.65496  0.61958  0.77255  0.79052  0.60442
     34   2.34173  4.63144  3.26280  2.70676  3.80408  3.56601  3.79619  3.20245  2.68056  2.86966  3.72842  3.18371  2.35673  2.73920  3.10031  2.25477  2.91024  2.93663  4.06264  2.98188     35 s x - -
          2.68618  4.42225  2.77519  2.73123  3.46354  2.40513  3.72494  3.29354  2.67741  2.69355  4.24690  2.90347  2.73739  3.18146  2.89801  2.37887  2.77519  2.98518  4.58477  3.61503
          0.05553  4.42509  3.16899  0.61958  0.77255  0.67098  0.71581
     35   2.52739  5.03818  3.04731  2.05395  4.31443  3.52138  3.22677  3.18008  2.35304  3.31290  4.09876  3.02386  3.91322  2.84246  2.69382  1.88892  2.94830  3.04230  5.51420  4.15169     36 s x - -
          2.68618  4.42225  2.77519  2.73123  3.46354  2.40513  3.72494  3.29354  2.67741  2.69355  4.24690  2.90347  2.73739  3.18146  2.89801  2.37887  2.77519  2.98518  4.58477  3.61503
          0.01587  4.54739  5.26973  0.61958  0.77255  0.50117  0.93094
     36   2.55664  4.76279  3.32947  2.76872  3.94915  3.06968  3.87834  2.77857  2.74952  2.75333  3.08493  2.87608  2.86303  2.07749  2.89796  2.87508  3.00420  3.06510  3.54332  4.01593     37 q x - -
          2.68618  4.42225  2.77519  2.73123  3.46354  2.40513  3.72494  3.29354  2.67741  2.69355  4.24690  2.90347  2.73739  3.18146  2.89801  2.37887  2.77519  2.98518  4.58477  3.61503
          0.21307  4.72146  1.69826  0.61958  0.77255  0.60426  0.79071
     37   2.72293  4.82225  3.19169  2.63186  4.03466  3.57749  3.46551  3.43577  2.24928  2.03127  3.59466  2.64450  3.48499  2.96152  2.79197  2.58407  2.72150  2.78846  5.34322  4.03201     38 l x - -
          2.68618  4.42225  2.77519  2.73123  3.46354  2.40513  3.72494  3.29354  2.67741  2.69355  4.24690  2.90347  2.73739  3.18146  2.89801  2.37887  2.77519  2.98518  4.58477  3.61503
          0.01546  4.57286  5.29520  0.61958  0.77255  0.85033  0.55735
     38   2.46297  5.09042  2.88590  2.29580  4.37929  3.52709  3.72294  3.82659  2.48487  2.91009  4.14787  2.43502  3.92011  2.84206  2.55171  2.53396  2.07366  3.14904  5.55981  4.18650     39 t x - -
          2.68618  4.42225  2.77519  2.73123  3.46354  2.40513  3.72494  3.29354  2.67741  2.69355  4.24690  2.90347  2.73739  3.18146  2.89801  2.37887  2.77519  2.98518  4.58477  3.61503
          0.18028  4.59723  1.86509  0.61958  0.77255  0.89172  0.52755
     39   2.68405  4.35574  3.63642  3.07376  1.74793  3.67746  3.93502  2.84438  2.82514  2.56282  3.46411  3.45223  4.05870  2.94614  3.32882  2.66010  2.62306  2.51651  4.92456  3.39291     40 f x - -
          2.68618  4.42225  2.77519  2.73123  3.46354  2.40513  3.72494  3.29354  2.67741  2.69355  4.24690  2.90347  2.73739  3.18146  2.89801  2.37887  2.77519  2.98518  4.58477  3.61503
          0.09972  4.43473  2.48826  0.61958  0.77255  1.06431  0.42307
     40   2.37970  4.49342  3.41262  2.87084  3.80526  2.99069  3.90850  3.16663  2.83794  2.39215  3.44348  3.28582  3.95350  3.16300  3.22928  1.63995  2.56527  2.88833  5.19873  3.94164     41 s . - -
          2.68618  4.42225  2.77519  2.73123  3.46354  2.40513  3.72494  3.29354  2.67741  2.69355  4.24690  2.90347  2.73739  3.18146  2.89801  2.37887  2.77519  2.98518  4.58477  3.61503
          0.06295  4.37597  3.02758  0.61958  0.77255  0.48194  0.96124
     41   2.75637  3.45064  2.92568  2.52365  4.37599  3.14404  2.43933  3.55168  2.45441  3.37263  3.79751  3.05803  3.95090  2.48333  2.49118  2.37638  2.51525  3.45092  5.56870  4.20079     42 s x - -
          2.68618  4.42225  2.77519  2.73123  3.46354  2.40513  3.72494  3.29354  2.67741  2.69355  4.24690  2.90347  2.73739  3.18146  2.89801  2.37887  2.77519  2.98518  4.58477  3.61503
          0.01387  4.68078  5.40313  0.61958  0.77255  0.82833  0.57408
     42   2.70527  5.17341  3.14304  2.63111  4.55728  3.60498  3.83942  3.99635  2.52305  3.52666  4.31436  3.14631  1.75009  1.90652  2.53126  2.54385  3.10393  3.60926  5.69119  4.34556     43 p x - -
          2.68618  4.42225  2.77519  2.73123  3.46354  2.40513  3.72494  3.29354  2.67741  2.69355  4.24690  2.90347  2.73739  3.18146  2.89801  2.37887  2.77519  2.98518  4.58477  3.61503
          0.14229  4.68078  2.09265  0.61958  0.77255  0.82833  0.57408
     43   2.72450  5.15869  2.34479  2.43964  4.47520  3.50147  2.38471  3.94042  2.44795  3.45279  4.21083  2.71818  3.89908  2.80700  2.60121  2.28709  2.57618  3.15253  5.61171  4.21961     44 s x - -
          2.68652  4.42259  2.77452  2.73140  3.46388  2.40547  3.72529  3.29388  2.67775  2.69389  4.24724  2.90341  2.73774  3.18048  2.89720  2.37852  2.77452  2.98552  4.58511  3.61537
          0.54997  0.87246  5.27659  1.10312  0.40322  0.98782  0.46583
     44   2.41479  4.92596  3.14859  2.59004  4.17288  3.00051  3.49988  3.58790  2.56031  3.19175  4.00649  3.10522  2.51417  2.92461  2.02142  2.77437  2.54015  3.26553  4.01646  4.10502     49 r x - -
          2.68601  4.42136  2.77525  2.73128  3.46359  2.40518  3.72500  3.29359  2.67746  2.69360  4.24695  2.90352  2.73745  3.18151  2.89780  2.37878  2.77525  2.98523  4.58482  3.61508
          0.34013  1.59943  2.44982  0.17803  1.81352  0.85634  0.55289
     45   2.72553  5.01768  3.06817  2.51349  4.28677  3.04670  3.46938  2.92579  2.49615  3.28926  4.08206  2.67398  3.92517  1.79188  2.73030  2.52056  2.95649  3.10378  5.49934  4.14456     51 q x - -
          2.68618  4.42225  2.77519  2.73123  3.46354  2.40513  3.72494  3.29354  2.67741  2.69355  4.24690  2.90347  2.73739  3.18146  2.89801  2.37887  2.77519  2.98518  4.58477  3.61503
          0.01569  4.55867  5.28102  0.61958  0.77255  0.71520  0.67157
     46   2.62423  5.18325  3.05691  2.49896  3.71174  3.55543  3.26254  3.95269  2.09761  3.47175  3.88962  3.03888  2.96447  1.90489  2.46637  2.74912  2.74348  3.55517  5.63574  4.25127     52 q x - -
          2.68607  4.42227  2.77508  2.73125  3.46355  2.40514  3.72496  3.29356  2.67742  2.69356  4.24691  2.90348  2.73741  3.18148  2.89802  2.37888  2.77521  2.98520  4.58478  3.61505
          0.04220  3.30017  5.41531  0.64607  0.74255  0.42885  1.05343
     47   2.55510  4.97924  3.03223  2.69755  4.21796  3.65906  3.87793  3.62825  2.69103  2.36282  3.74167  2.86782  2.36398  3.03789  3.14917  1.89890  2.53562  3.31413  5.50167  4.17634     55 s x - -
          2.68618  4.42225  2.77519  2.73123  3.46354  2.40513  3.72494  3.29354  2.67741  2.69355  4.24690  2.90347  2.73739  3.18146  2.89801  2.37887  2.77519  2.98518  4.58477  3.61503
          0.01168  4.85190  5.57425  0.61958  0.77255  0.61329  0.77994
     48   2.17921  5.29751  2.69537  2.52277  4.62964  3.31177  3.12094  4.10650  2.52583  3.59740  4.34203  2.06419  3.98992  2.53219  2.77190  2.36991  2.72938  3.11438  5.73836  4.33536     56 n x - -
          2.68618  4.42225  2.77519  2.73123  3.46354  2.40513  3.72494  3.29354  2.67741  2.69355  4.24690  2.90347  2.73739  3.18146  2.89801  2.37887  2.77519  2.98518  4.58477  3.61503
          0.07660  4.85190  2.71928  0.61958  0.77255  0.56196  0.84418
     49   2.81837  4.26082  4.42025  3.82756  3.36283  3.38892  4.25885  1.52194  3.68481  1.99144  2.65881  3.97841  3.50549  3.88261  3.81998  2.78308  2.51308  2.37139  4.88055  3.69415     57 i x - -
          2.68621  4.42206  2.77558  2.73161  3.46309  2.40551  3.72472  3.29297  2.67769  2.69298  4.24546  2.90362  2.73697  3.18093  2.89826  2.37888  2.77502  2.98556  4.58515  3.61541
          0.48945  1.00539  3.85699  1.10177  0.40389  0.71264  0.67402
     50   2.84316  5.09328  3.21460  2.65709  2.32611  2.90686  3.21088  3.37548  2.40775  3.29260  3.81820  2.75952  3.32173  2.45423  3.06646  2.24310  2.93102  3.36232  5.58590  3.93697     64 s x - -
          2.68618  4.42225  2.77519  2.73123  3.46354  2.40513  3.72494  3.29354  2.67741  2.69355  4.24690  2.90347  2.73739  3.18146  2.89801  2.37887  2.77519  2.98518  4.58477  3.61503
          0.22061  4.91142  1.65753  0.61958  0.77255  0.39738  1.11498
     51   2.56748  4.89579  3.29000  2.63429  3.72702  3.67003  2.32652  3.01929  2.49891  2.47537  3.87207  3.23425  3.30168  3.06126  2.58895  2.57232  2.49575  3.14999  5.42048  3.94105     65 h x - -
          2.68627  4.42234  2.77525  2.73132  3.46363  2.40515  3.72504  3.29363  2.67750  2.69360  4.24699  2.90356  2.73715  3.18108  2.89807  2.37871  2.77505  2.98528  4.58486  3.61512
          0.33105  1.28037  5.54648  0.11530  2.21730  0.82939  0.57326
     52   2.57483  5.25826  2.54564  2.55778  4.43572  3.03722  3.08738  3.52843  1.92100  2.69378  4.12669  3.09986  4.01085  2.61751  2.85533  2.41745  2.97485  3.52904  5.71142  3.46794     67 k x - -
          2.68618  4.42225  2.77519  2.73123  3.46354  2.40513  3.72494  3.29354  2.67741  2.69355  4.24690  2.90347  2.73739  3.18146  2.89801  2.37887  2.77519  2.98518  4.58477  3.61503
          0.01127  4.88676  5.60911  0.61958  0.77255  0.54405  0.86844
     53   2.85170  4.57360  3.84629  3.27691  3.53526  3.89381  4.07541  2.38380  2.96533  2.25393  3.02557  2.73848  2.13283  3.19700  3.51218  2.46755  2.80432  2.70974  4.65869  3.38708     68 p x - -
          2.68618  4.42225  2.77519  2.73123  3.46354  2.40513  3.72494  3.29354  2.67741  2.69355  4.24690  2.90347  2.73739  3.18146  2.89801  2.37887  2.77519  2.98518  4.58477  3.61503
          0.01005  5.00149  5.72383  0.61958  0.77255  0.58750  0.81129
     54   2.62988  5.27752  2.79130  2.52275  3.88113  3.69393  3.88722  3.75325  2.19475  2.84812  3.59334  3.18456  2.91630  2.55818  2.84151  2.57771  2.04619  3.37786  5.74194  3.85744     69 t x - -
          2.68618  4.42225  2.77519  2.73123  3.46354  2.40513  3.72494  3.29354  2.67741  2.69355  4.24690  2.90347  2.73739  3.18146  2.89801  2.37887  2.77519  2.98518  4.58477  3.61503
          0.01227  5.04859  5.15370  0.61958  0.77255  0.58127  0.81914
     55   2.32881  4.91853  3.19313  2.62057  3.20250  3.83344  4.05565  3.42668  2.62735  1.89649  2.95895  3.39618  4.21928  2.98636  3.28711  2.31360  2.40550  3.02308  5.46244  4.07107     70 l x - -
          2.68618  4.42225  2.77519  2.73123  3.46354  2.40513  3.72494  3.29354  2.67741  2.69355  4.24690  2.90347  2.73739  3.18146  2.89801  2.37887  2.77519  2.98518  4.58477  3.61503
          0.04616  5.12530  3.23989  0.61958  0.77255  0.61316  0.78009
     56   2.37532  4.03225  4.13406  3.55855  3.01759  4.02207  4.30082  2.13321  2.47554  2.46129  2.71418  2.89204  2.94126  3.55087  3.70956  2.57552  2.80096  2.53161  5.15555  3.62614     71 i x - -
          2.68618  4.42225  2.77519  2.73123  3.46354  2.40513  3.72494  3.29354  2.67741  2.69355  4.24690  2.90347  2.73739  3.18146  2.89801  2.37887  2.77519  2.98518  4.58477  3.61503
          0.00859  5.15764  5.87998  0.61958  0.77255  0.51270  0.91349
     57   2.14374  3.63268  3.48442  2.86764  4.09082  3.79474  4.06790  3.21620  2.15198  3.12135  3.13993  2.74449  3.00264  3.25294  3.11072  2.46784  2.16306  2.91514  5.58067  4.27661     72 a x - -
          2.68618  4.42225  2.77519  2.73123  3.46354  2.40513  3.72494  3.29354  2.67741  2.69355  4.24690  2.90347  2.73739  3.18146  2.89801  2.37887  2.77519  2.98518  4.58477  3.61503
          0.02643  5.22499  3.87753  0.61958  0.77255  0.59674  0.79986
     58   3.01878  4.56428  5.00685  4.16414  3.77621  3.62368  4.78175  2.84965  3.85926  2.49569  0.74315  4.26781  3.85219  4.43230  3.48301  3.13716  3.37244  3.06949  5.54218  4.04047     73 m x - -
          2.68618  4.42225  2.77519  2.73123  3.46354  2.40513  3.72494  3.29354  2.67741  2.69355  4.24690  2.90347  2.73739  3.18146  2.89801  2.37887  2.77519  2.98518  4.58477  3.61503
          0.01869  5.94142  4.14212  0.61958  0.77255  0.63417  0.75583
     59   2.91548  5.51867  3.64678  3.11403  3.23690  3.76558  3.09385  3.52129  1.83568  2.38525  2.36282  3.52710  3.56465  2.56536  2.71670  3.29972  3.34189  2.37561  4.95794  4.17791     74 k x - -
          2.68618  4.42225  2.77519  2.73123  3.46354  2.40513  3.72494  3.29354  2.67741  2.69355  4.24690  2.90347  2.73739  3.18146  2.89801  2.37887  2.77519  2.98518  4.58477  3.61503
          0.00421  6.05407  6.29300  0.61958  0.77255  0.57072  0.83268
     60   3.00307  3.97660  5.42402  4.75727  1.58658  3.71163  4.35948  2.97294  3.09291  1.84234  2.21696  4.53456  3.70296  3.68607  4.05828  2.42835  3.21212  2.58814  5.05906  3.68220     75 f x - -
          2.68645  4.42268  2.77576  2.73180  3.46200  2.40541  3.72542  3.29337  2.67748  2.69200  4.24732  2.90388  2.73756  3.18157  2.89829  2.37830  2.77537  2.98522  4.58501  3.61494
          1.08739  1.06587  1.14421  0.26554  1.45581  0.63490  0.75499
     61   2.48040  5.50495  3.50039  3.13694  2.39396  3.97321  3.91239  3.54879  2.31625  2.17441  3.27768  2.80286  3.59290  3.04570  3.26075  2.09893  2.65209  3.35667  6.01236  3.67744     78 s x - -
          2.68610  4.42248  2.77542  2.73146  3.46264  2.40536  3.72514  3.29312  2.67755  2.69288  4.24672  2.90354  2.73763  3.18159  2.89812  2.37898  2.77503  2.98502  4.58500  3.61517
          0.45100  1.51816  1.93869  0.16055  1.90835  0.52602  0.89392
     62   2.14929  4.84310  4.24736  3.92704  1.72908  4.07730  4.61447  2.61171  3.53212  1.76884  2.99707  3.51084  3.75151  3.43768  4.03175  2.81712  2.91065  2.56029  5.62079  4.15002     81 f x - -
          2.68618  4.42225  2.77519  2.73123  3.46354  2.40513  3.72494  3.29354  2.67741  2.69355  4.24690  2.90347  2.73739  3.18146  2.89801  2.37887  2.77519  2.98518  4.58477  3.61503
          0.40485  5.98457  1.10743  0.61958  0.77255  0.88261  0.53393
     63   2.54816  4.75188  3.76981  3.31957  3.54506  3.60573  4.40763  2.89671  1.70114  2.26299  3.28399  3.17347  3.80682  3.02412  3.55212  2.10029  2.67885  2.87492  5.77998  4.22781     82 k x - -
          2.68618  4.42225  2.77519  2.73123  3.46354  2.40513  3.72494  3.29354  2.67741  2.69355  4.24690  2.90347  2.73739  3.18146  2.89801  2.37887  2.77519  2.98518  4.58477  3.61503
          0.09583  5.74041  2.42854  0.61958  0.77255  0.87950  0.53613
     64   1.99687  4.36475  3.85613  3.71917  2.82072  4.04619  3.68337  2.91327  2.53419  2.45497  3.67559  3.70940  2.73707  3.48554  3.69138  2.57082  2.15341  2.63242  4.74148  3.19204     83 a x - -
          2.68618  4.42225  2.77519  2.73123  3.46354  2.40513  3.72494  3.29354  2.67741  2.69355  4.24690  2.90347  2.73739  3.18146  2.89801  2.37887  2.77519  2.98518  4.58477  3.61503
          0.12661  5.89531  2.15271  0.61958  0.77255  0.53826  0.87650
     65   2.31777  4.74609  5.06652  4.50403  2.35856  4.51371  4.55796  2.25438  3.82545  1.54441  3.91313  3.55813  4.06078  4.34363  3.97895  2.39609  2.05135  2.53811  5.10634  4.06501     84 l x - -
          2.68618  4.42225  2.77519  2.73123  3.46354  2.40513  3.72494  3.29354  2.67741  2.69355  4.24690  2.90347  2.73739  3.18146  2.89801  2.37887  2.77519  2.98518  4.58477  3.61503
          0.18333  6.02855  1.80120  0.61958  0.77255  0.25544  1.48975
     66   2.43314  4.76535  4.48061  4.75146  2.46788  4.53433  4.86463  1.90482  3.12823  1.37397  3.65919  4.12771  3.95992  4.24613  4.36009  3.00261  2.70665  2.16941  5.61670  4.38515     85 l x - -
          2.68453  4.42275  2.77570  2.73174  3.46249  2.40557  3.72545  3.29385  2.67783  2.69220  4.24728  2.90396  2.73746  3.18172  2.89850  2.37863  2.77521  2.98529  4.58527  3.61537
          0.57006  0.88730  3.78359  0.02526  3.69118  0.64431  0.74449
     67   2.06419  4.16733  4.96714  4.78245  2.32401  4.10303  5.13508  2.33678  3.71867  1.46570  4.00752  4.42858  4.14697  4.66567  4.57036  2.45120  2.39918  2.20716  5.65612  4.27176     87 l x - -
          2.68603  4.42227  2.77528  2.73131  3.46356  2.40520  3.72502  3.29352  2.67749  2.69340  4.24686  2.90353  2.73745  3.18154  2.89809  2.37892  2.77496  2.98493  4.58485  3.61511
          0.44724  2.75360  1.21433  0.12851  2.11533  0.78982  0.60500
     68   2.20044  4.39790  5.34773  4.65514  2.50073  3.43320  4.92249  2.29376  4.41497  1.38330  3.76899  4.73958  3.85151  4.66875  3.91437  3.06080  1.95995  2.52823  5.42891  3.77031     89 l x - -
          2.68618  4.42225  2.77519  2.73123  3.46354  2.40513  3.72494  3.29354  2.67741  2.69355  4.24690  2.90347  2.73739  3.18146  2.89801  2.37887  2.77519  2.98518  4.58477  3.61503
          0.04003  5.86280  3.31325  0.61958  0.77255  1.13630  0.38714
     69   1.83999  4.15188  5.45211  4.83652  2.52960  4.41940  4.98849  2.56169  4.62060  1.12304  3.64983  4.81828  3.65729  4.75116  4.62756  2.88970  3.16963  2.38238  5.48128  3.50783     90 l x - -
          2.68616  4.42229  2.77523  2.73127  3.46356  2.40517  3.72498  3.29352  2.67745  2.69335  4.24686  2.90350  2.73742  3.18150  2.89805  2.37877  2.77522  2.98520  4.58481  3.61507
          0.05960  3.21569  4.03246  0.21575  1.63959  0.49709  0.93725
     70   1.64594  4.63431  5.57047  4.95695  2.75599  3.08393  5.13192  2.77155  4.51369  1.33158  3.76955  4.43486  3.96379  4.88391  4.76524  2.28054  3.19011  2.27131  5.29887  4.40371     92 l x - -
          2.68567  4.42228  2.77550  2.73154  3.46361  2.40542  3.72525  3.29293  2.67770  2.69175  4.24720  2.90376  2.73767  3.18173  2.89831  2.37904  2.77520  2.98516  4.58507  3.61498
          0.52032  1.43245  1.79007  0.04044  3.22797  0.60360  0.79151
     71   2.19784  4.38484  5.52864  4.91335  2.54692  4.58773  4.95237  2.54394  4.69839  0.91135  3.64998  4.11242  4.59700  4.00595  4.70689  3.36121  3.42116  2.20422  5.56269  3.97730     94 l x - -
          2.68618  4.42225  2.77519  2.73123  3.46354  2.40513  3.72494  3.29354  2.67741  2.69355  4.24690  2.90347  2.73739  3.18146  2.89801  2.37887  2.77519  2.98518  4.58477  3.61503
          0.07667  6.05493  2.63860  0.61958  0.77255  0.42163  1.06705
     72   1.19686  4.36784  5.37183  4.96330  3.55982  4.15303  5.14315  2.41024  4.75543  1.83716  3.14226  3.87012  3.86997  4.89286  4.39484  2.86900  2.95360  1.99949  5.64669  4.32048     95 a x - -
          2.68492  4.42270  2.77561  2.73167  3.46322  2.40451  3.72537  3.29360  2.67788  2.69273  4.24736  2.90408  2.73779  3.18204  2.89864  2.37894  2.77522  2.98426  4.58522  3.61539
          0.37976  1.25889  3.44173  0.54206  0.87119  0.84932  0.55810
     73   1.42999  4.37163  5.36758  4.76762  3.24653  3.11370  4.77021  3.18857  4.23748  1.81259  4.05380  4.58908  3.29436  4.44738  4.02750  2.09836  2.52431  2.28163  5.46057  3.86876    104 a x - -
          2.68618  4.42225  2.77519  2.73123  3.46354  2.40513  3.72494  3.29354  2.67741  2.69355  4.24690  2.90347  2.73739  3.18146  2.89801  2.37887  2.77519  2.98518  4.58477  3.61503
          0.14692  6.17368  2.00578  0.61958  0.77255  0.61723  0.77530
     74   1.97990  3.76406  4.79902  4.35206  2.93327  3.34378  4.52813  2.55384  4.47900  1.83617  3.76853  3.84241  2.86563  4.09056  4.19482  2.33887  2.15089  2.22668  5.63968  4.40693    105 l x - -
          2.68618  4.42225  2.77519  2.73123  3.46354  2.40513  3.72494  3.29354  2.67741  2.69355  4.24690  2.90347  2.73739  3.18146  2.89801  2.37887  2.77519  2.98518  4.58477  3.61503
          0.12761  6.09909  2.14079  0.61958  0.77255  0.41878  1.07250
     75   1.08005  4.34100  5.40137  4.67590  3.65484  2.73666  4.66804  2.70003  4.62079  2.63915  4.08707  4.86754  4.33623  4.60268  4.16145  2.53997  2.55995  1.92891  5.64154  4.08350    106 a x - -
          2.68499  4.42260  2.77554  2.73156  3.46345  2.40518  3.72529  3.29347  2.67775  2.69321  4.24717  2.90369  2.73761  3.18181  2.89827  2.37863  2.77499  2.98493  4.58511  3.61538
          0.16651  2.34798  2.85037  1.02570  0.44402  0.48651  0.95391
     76   1.90030  3.76115  5.15772  4.60563  2.32574  3.35268  3.93663  2.35689  4.49478  1.80397  3.82528  4.96035  4.20280  4.17364  4.60265  2.21928  2.44219  2.33901  5.50360  3.75594    114 l x - -
          2.68618  4.42225  2.77519  2.73123  3.46354  2.40513  3.72494  3.29354  2.67741  2.69355  4.24690  2.90347  2.73739  3.18146  2.89801  2.37887  2.77519  2.98518  4.58477  3.61503
          0.03738  6.18360  3.36306  0.61958  0.77255  0.99208  0.46331
     77   0.71618  4.49366  3.90146  3.56351  4.51442  3.76232  4.13414  3.56815  3.56721  3.12043  3.75354  3.50097  3.21972  3.54308  3.92000  2.85548  3.20392  3.00490  6.03995  4.76918    115 a x - -
          2.68618  4.42225  2.77519  2.73123  3.46354  2.40513  3.72494  3.29354  2.67741  2.69355  4.24690  2.90347  2.73739  3.18146  2.89801  2.37887  2.77519  2.98517  4.58477  3.61503
          0.03514  5.97566  3.44231  0.60241  0.79295  1.16512  0.37380
     78   1.73491  5.28102  4.43530  3.46779  3.54542  3.89692  4.36760  2.74363  3.90533  1.83515  3.86910  2.82902  3.40101  3.68186  3.91668  2.01207  2.38598  2.66202  5.86719  4.35537    117 a x - -
          2.68618  4.42225  2.77519  2.73123  3.46354  2.40513  3.72494  3.29354  2.67741  2.69355  4.24690  2.90347  2.73739  3.18146  2.89801  2.37887  2.77519  2.98518  4.58477  3.61503
          0.03016  6.15346  3.59041  0.61958  0.77255  1.14261  0.38417
     79   2.25613  5.20571  3.79889  3.20903  4.34302  4.05869  3.94812  4.09557  3.31880  3.30699  4.07935  3.56950  0.82754  3.56730  3.62717  2.79228  3.10949  3.59307  6.19784  4.16991    118 p x - -
          2.68618  4.42225  2.77519  2.73123  3.46354  2.40513  3.72494  3.29354  2.67741  2.69355  4.24690  2.90347  2.73739  3.18146  2.89801  2.37887  2.77519  2.98518  4.58477  3.61503
          0.08549  6.15707  2.52799  0.61958  0.77255  1.27818  0.32648
     80   1.63917  4.76848  4.04584  4.07060  3.57733  3.93743  3.60894  1.94407  3.73321  2.60139  4.12363  4.12585  4.08915  3.36872  3.67192  2.62509  2.11710  2.12718  5.06472  3.92138    119 a x - -
          2.68618  4.42225  2.77519  2.73123  3.46354  2.40513  3.72494  3.29354  2.67741  2.69355  4.24690  2.90347  2.73739  3.18146  2.89801  2.37887  2.77519  2.98518  4.58477  3.61503
          0.10950  6.08596  2.28823  0.61958  0.77255  1.07645  0.41673
     81   1.94691  3.90562  2.47842  2.02418  4.37292  3.05346  4.06079  4.06151  2.93294  2.88974  4.46180  3.12795  2.54219  3.25028  3.18551  2.31027  2.86652  3.36622  6.36820  4.46107    120 a x - -
          2.68457  4.42235  2.77566  2.73169  3.46434  2.40630  3.72620  3.29390  2.67858  2.69285  4.24740  2.90276  2.73711  3.17967  2.89761  2.37945  2.77425  2.98418  4.58577  3.61627
          1.48317  0.37914  2.42327  0.80225  0.59479  0.43795  1.03665
     82   1.93618  5.24492  2.88025  2.34813  4.25882  3.20076  4.27461  4.20755  2.88113  2.60650  4.56299  2.85751  2.18033  3.15692  2.76780  2.62057  2.63533  3.11383  6.45846  4.75464    124 a . - -
          2.68618  4.42225  2.77519  2.73123  3.46354  2.40513  3.72494  3.29354  2.67741  2.69355  4.24690  2.90347  2.73739  3.18146  2.89801  2.37887  2.77519  2.98518  4.58477  3.61503
          0.24812  6.16486  1.52497  0.61958  0.77255  1.42687  0.27451
     83   2.26874  5.14373  3.28620  2.18582  4.52832  2.71104  3.99651  3.23948  2.46457  3.05683  4.50855  3.25512  3.02433  3.01292  2.69398  2.26926  2.31305  3.05031  6.29305  4.88652    125 e . - -
          2.68618  4.42225  2.77519  2.73123  3.46354  2.40513  3.72494  3.29354  2.67741  2.69355  4.24690  2.90347  2.73739  3.18146  2.89801  2.37887  2.77519  2.98518  4.58477  3.61503
          0.08740  5.92074  2.51324  0.61958  0.77255  1.99442  0.14629
     84   2.12001  5.57692  2.43986  2.42582  4.69893  3.32046  3.81889  4.44185  2.61440  3.39216  4.36567  2.59715  2.43708  3.15754  2.66619  2.44661  2.88691  2.60858  6.25107  4.58197    126 a . - -
          2.68618  4.42225  2.77519  2.73123  3.46354  2.40513  3.72494  3.29354  2.67741  2.69355  4.24690  2.90347  2.73739  3.18146  2.89801  2.37887  2.77519  2.98518  4.58477  3.61503
          0.10315  5.83768  2.35286  0.61958  0.77255  2.11206  0.12896
     85   2.53338  4.48097  2.30612  2.14916  4.94046  3.33651  3.88341  3.77899  2.44650  2.63150  4.59711  2.94090  2.90355  2.93662  3.01255  2.55343  2.66539  2.72330  6.18453  4.31940    127 e . - -
          2.68050  4.42574  2.77458  2.72995  3.46622  2.40741  3.72864  3.29189  2.67998  2.69254  4.25015  2.90363  2.73628  3.18395  2.89858  2.37961  2.77247  2.98299  4.58687  3.61924
          1.69547  0.21286  4.80123  2.09706  0.13104  0.58475  0.81474
     86   2.42658  4.65298  3.10831  2.68977  3.57211  3.01148  3.67339  2.48998  2.75845  1.98176  4.25323  3.34624  3.25170  3.19963  2.72126  3.02474  2.64972  2.55313  6.26153  4.70813    170 l x - -
          2.68618  4.42225  2.77519  2.73123  3.46354  2.40513  3.72494  3.29354  2.67741  2.69355  4.24690  2.90347  2.73739  3.18146  2.89801  2.37887  2.77519  2.98518  4.58477  3.61503
          0.20071  6.09786  1.71702  0.61958  0.77255  0.87444  0.53973
     87   2.05979  5.90860  2.67167  1.75653  4.30040  3.04088  4.28514  3.35584  2.82848  2.65300  4.56122  3.23195  2.85604  2.86136  2.89550  2.86630  3.06960  2.87682  6.34511  4.93802    171 e x - -
          2.68618  4.42225  2.77519  2.73123  3.46354  2.40513  3.72494  3.29354  2.67741  2.69355  4.24690  2.90347  2.73739  3.18146  2.89801  2.37887  2.77519  2.98518  4.58477  3.61503
          0.16613  5.99852  1.89325  0.61958  0.77255  1.05361  0.42875
     88   1.92199  4.63757  2.91456  1.96640  4.75963  3.20932  4.10267  3.79283  2.38473  3.01737  4.83324  3.37111  2.93726  3.16610  2.21774  2.81894  2.77322  3.42591  5.75470  4.09862    172 a x - -
          2.68618  4.42225  2.77519  2.73123  3.46354  2.40513  3.72494  3.29354  2.67741  2.69355  4.24690  2.90347  2.73739  3.18146  2.89801  2.37887  2.77519  2.98518  4.58477  3.61503
          0.05129  5.94866  3.04946  0.61958  0.77255  0.98486  0.46759
     89   1.81280  4.87514  3.09598  2.50866  5.26794  3.79237  4.40486  3.62005  2.51497  3.11623  4.97390  3.23985  3.70859  3.32652  1.41139  2.73492  3.22634  3.24102  6.36872  4.20529    173 r x - -
          2.68618  4.42225  2.77519  2.73123  3.46354  2.40513  3.72494  3.29354  2.67741  2.69355  4.24690  2.90347  2.73739  3.18146  2.89801  2.37887  2.77519  2.98518  4.58477  3.61503
          0.04491  6.03881  3.18122  0.61958  0.77255  0.93514  0.49845
     90   2.25732  5.36195  2.52903  2.50351  4.59947  2.86783  3.96419  4.42586  2.50030  4.30477  4.55464  3.27883  2.87776  1.83613  2.04496  2.68059  3.26315  3.59458  6.43098  5.01933    174 q x - -
          2.68618  4.42266  2.77518  2.73165  3.46395  2.40444  3.72536  3.29387  2.67782  2.69384  4.24731  2.90372  2.73754  3.18188  2.89842  2.37846  2.77344  2.98554  4.58433  3.61542
          0.16381  2.32481  2.93193  1.19266  0.36156  0.91582  0.51114
     91   2.41765  4.94591  2.39122  3.10296  5.05667  3.35224  4.47781  2.83440  2.56554  2.54751  4.28458  3.15847  2.98379  2.73203  2.66978  2.00926  2.79986  2.95975  6.40967  4.50313    180 s x - -
          2.68618  4.42225  2.77519  2.73123  3.46354  2.40513  3.72494  3.29354  2.67741  2.69355  4.24690  2.90347  2.73739  3.18146  2.89801  2.37887  2.77519  2.98518  4.58477  3.61503
          0.06039  6.13314  2.87464  0.61958  0.77255  0.68646  0.69988
     92   2.30120  2.30294  2.84180  2.70201  4.21697  2.40448  3.84852  4.27148  2.19206  2.97986  4.78089  3.33533  3.75461  3.09665  3.00755  2.32005  2.57829  3.63517  6.47209  4.88216    181 k x - -
          2.68618  4.42225  2.77519  2.73123  3.46354  2.40513  3.72494  3.29354  2.67741  2.69355  4.24690  2.90347  2.73739  3.18146  2.89801  2.37887  2.77519  2.98518  4.58477  3.61503
          0.04658  6.17913  3.13641  0.61958  0.77255  0.62843  0.76235
     93   1.98387  5.22992  2.10831  2.97573  4.00828  2.69896  3.05589  3.57468  3.05114  3.98300  4.76938  3.06675  3.58064  3.27437  3.45311  2.08497  2.31421  2.94136  5.39394  3.67771    182 a x - -
          2.68618  4.42225  2.77519  2.73123  3.46354  2.40513  3.72494  3.29354  2.67741  2.69355  4.24690  2.90347  2.73739  3.18146  2.89801  2.37887  2.77519  2.98518  4.58477  3.61503
          0.00364  6.22018  6.41281  0.61958  0.77255  0.64387  0.74498
     94   2.36393  3.16820  5.07033  3.95409  3.54845  4.32322  5.23692  2.66628  4.31883  2.66342  3.26805  5.06528  4.96872  4.99773  4.47335  3.55536  2.23919  1.15738  3.62516  2.37558    183 v x - -
          2.68618  4.42225  2.77519  2.73123  3.46354  2.40513  3.72494  3.29354  2.67741  2.69355  4.24690  2.90347  2.73739  3.18146  2.89801  2.37887  2.77519  2.98518  4.58477  3.61503
          0.00812  6.27637  5.08139  0.61958  0.77255  0.83598  0.56819
     95   3.23216  4.92435  2.35737  3.07869  4.92211  4.05306  4.04130  3.59698  2.43683  3.90648  4.96687  2.41970  4.50817  2.77006  3.22367  3.05038  1.16477  3.08229  6.54035  3.94469    184 t x - -
          2.68618  4.42225  2.77519  2.73123  3.46354  2.40513  3.72494  3.29354  2.67741  2.69355  4.24690  2.90347  2.73739  3.18146  2.89801  2.37887  2.77519  2.98518  4.58477  3.61503
          0.01084  6.28172  4.72006  0.61958  0.77255  0.88439  0.53267
     96   3.63880  0.39006  4.88235  4.72649  4.25207  4.55931  4.95198  3.13043  4.44653  3.32614  4.31841  4.35917  4.78478  4.59502  4.73023  3.65736  3.62362  3.29791  5.81615  4.48116    185 C x - -
          2.68618  4.42225  2.77519  2.73123  3.46354  2.40513  3.72494  3.29354  2.67741  2.69355  4.24690  2.90347  2.73739  3.18146  2.89801  2.37887  2.77519  2.98518  4.58477  3.61503
          0.00556  6.27956  5.60624  0.61958  0.77255  0.79119  0.60386
     97   3.24864  5.15469  2.79046  3.08021  5.11411  0.91691  3.08484  4.48776  2.66601  4.08575  4.92600  2.56447  3.52256  3.21214  3.47045  3.08562  3.19702  4.03426  6.55560  4.80957    186 g x - -
          2.68660  4.42297  2.77527  2.73187  3.46426  2.40320  3.72567  3.29418  2.67740  2.69420  4.24762  2.90198  2.73677  3.18215  2.89843  2.37873  2.77527  2.98566  4.58549  3.61570
          0.76270  0.72313  3.02902  0.01783  4.03584  0.85152  0.55646
     98   3.06278  6.09540  3.10589  2.98786  4.92929  2.77543  3.81246  4.13048  2.15570  4.40060  4.55145  2.49488  4.24563  3.14960  3.08886  1.56977  2.09631  2.64911  6.52822  3.86281    188 s x - -
          2.68664  4.42305  2.77567  2.73186  3.46424  2.40585  3.72343  3.29391  2.67774  2.69398  4.24741  2.90073  2.73820  3.18158  2.89829  2.37945  2.77241  2.98412  4.58557  3.61530
          0.62164  0.77471  6.16653  0.20535  1.68397  0.78509  0.60895
     99   2.55544  2.34455  3.38132  2.75694  4.42780  3.41036  4.10086  3.90900  2.30994  3.58725  4.62073  3.26044  3.85699  2.64521  2.64391  2.24288  2.32222  2.79585  5.51128  3.22641    192 s x - -
          2.68618  4.42225  2.77519  2.73123  3.46354  2.40513  3.72494  3.29354  2.67741  2.69355  4.24690  2.90347  2.73739  3.18146  2.89801  2.37887  2.77519  2.98518  4.58477  3.61503
          0.00656  6.28397  5.36701  0.61958  0.77255  0.62351  0.76800
    100   3.15230  5.44455  3.93735  3.56366  2.17489  4.26474  4.57606  3.40619  3.20488  2.54329  4.54655  3.65950  4.43869  3.78384  3.64762  3.15238  3.27132  3.11935  4.52386  0.96209    193 y x - -
          2.68618  4.42247  2.77544  2.73135  3.46252  2.40543  3.72492  3.29355  2.67739  2.69370  4.24733  2.90362  2.73768  3.18159  2.89823  2.37881  2.77494  2.98512  4.58479  3.61293
          0.12053  2.27828  4.50181  0.99665  0.46063  0.79734  0.59879
    101   2.82553  5.55136  2.75932  3.08889  4.69296  3.46332  4.36540  4.76707  2.82810  4.22420  5.08232  3.00252  2.99200  3.29918  3.52565  1.58153  1.36275  4.39092  3.49709  4.14779    217 t x - -
          2.68619  4.42229  2.77524  2.73128  3.46358  2.40511  3.72493  3.29358  2.67717  2.69359  4.24694  2.90351  2.73731  3.18151  2.89805  2.37888  2.77517  2.98518  4.58481  3.61507
          0.04198  4.11451  3.69788  0.68297  0.70342  0.73357  0.65430
    102   1.77089  6.12497  3.33053  2.83572  5.37209  2.90254  3.90681  3.85391  2.35382  3.80449  4.68227  3.46591  3.55267  2.42765  2.43060  2.02218  2.76096  3.05289  4.37095  4.25191    221 a x - -
          2.68618  4.42225  2.77519  2.73123  3.46354  2.40513  3.72494  3.29354  2.67741  2.69355  4.24690  2.90347  2.73739  3.18146  2.89801  2.37887  2.77519  2.98518  4.58477  3.61503
          0.01230  6.29385  4.56823  0.61958  0.77255  0.88132  0.53484
    103   1.85872  5.57567  2.33906  2.67016  4.77557  3.18686  3.83190  4.46057  2.15246  4.31658  5.16756  2.99610  3.99204  2.98741  3.14810  1.68930  2.51926  4.12852  5.87166  4.54776    222 s x - -
          2.68618  4.42225  2.77519  2.73123  3.46354  2.40513  3.72494  3.29354  2.67741  2.69355  4.24690  2.90347  2.73739  3.18146  2.89801  2.37887  2.77519  2.98518  4.58477  3.61503
          0.00276  6.29104  7.01339  0.61958  0.77255  0.68508  0.70128
    104   1.89787  5.33755  1.59271  2.56496  5.17030  3.97025  4.16069  4.49357  2.76124  4.17008  5.18387  3.24803  4.00041  1.58835  3.64105  2.92171  3.00757  3.92348  6.57562  4.05455    223 q x - -
          2.68618  4.42225  2.77519  2.73123  3.46354  2.40513  3.72494  3.29354  2.67741  2.69355  4.24690  2.90347  2.73739  3.18146  2.89801  2.37887  2.77519  2.98518  4.58477  3.61503
          0.01702  6.31459  4.19515  0.61958  0.77255  0.67327  0.71343
    105   3.34497  5.13927  5.72203  4.26293  2.75278  4.53456  5.26563  1.22611  4.67489  2.50882  3.87680  3.99100  5.07828  3.17552  4.90306  3.97033  3.46999  1.20162  4.59396  3.80221    224 v x - -
          2.68618  4.42225  2.77519  2.73123  3.46354  2.40513  3.72494  3.29354  2.67741  2.69355  4.24690  2.90347  2.73739  3.18146  2.89801  2.37887  2.77519  2.98518  4.58477  3.61503
          0.10820  6.31381  2.29524  0.61958  0.77255  0.79116  0.60389
    106   2.85063  6.07333  2.43876  2.27944  4.11698  3.79919  3.64130  4.35897  2.30434  3.39876  4.63560  2.35124  4.72864  2.94368  2.33150  2.21566  2.40744  3.56550  5.95271  3.08505    225 s x - -
          2.68618  4.42225  2.77519  2.73123  3.46354  2.40513  3.72494  3.29354  2.67741  2.69355  4.24690  2.90347  2.73739  3.18146  2.89801  2.37887  2.77519  2.98518  4.58477  3.61503
          0.01595  6.21758  4.28108  0.61958  0.77255  0.42394  1.06266
    107   1.69558  4.44280  2.67298  2.35810  5.05100  3.65415  4.31104  2.50945  2.57513  3.29172  4.98219  2.50348  4.79556  2.67413  3.14972  2.55013  3.00306  2.91057  5.51236  5.14953    226 a x - -
          2.68618  4.42225  2.77519  2.73123  3.46354  2.40513  3.72494  3.29354  2.67741  2.69355  4.24690  2.90347  2.73739  3.18146  2.89801  2.37887  2.77519  2.98518  4.58477  3.61503
          0.02359  6.30571  3.84031  0.61958  0.77255  0.76739  0.62403
    108   0.77018  3.87602  2.89816  3.21260  5.37351  3.88588  4.59991  3.95410  3.06516  3.97799  5.10751  3.42610  4.34391  3.53463  3.36330  2.23028  3.01211  3.93388  6.51004  4.81407    227 a x - -
          2.68618  4.42225  2.77519  2.73123  3.46354  2.40513  3.72494  3.29354  2.67741  2.69355  4.24690  2.90347  2.73739  3.18146  2.89801  2.37887  2.77519  2.98518  4.58477  3.61503
          0.58531  6.29691  0.81819  0.61958  0.77255  0.73567  0.65236
    109   1.71315  4.51454  4.22218  3.47662  3.82541  4.20564  4.63512  2.73523  3.72841  2.37005  3.99468  4.12229  4.73454  2.49034  3.13110  2.68805  2.60485  1.60809  4.85544  4.23899    228 v . - -
          2.68426  4.42275  2.77521  2.73150  3.46386  2.40533  3.72523  3.29362  2.67756  2.69353  4.24740  2.90326  2.73784  3.18152  2.89831  2.37916  2.77502  2.98522  4.58477  3.61485
          1.53754  1.80415  0.47727  1.22741  0.34680  0.16221  1.89890
    110   1.97642  3.77660  3.25658  2.44685  4.00300  3.39592  3.99141  1.87266  2.53500  3.04743  4.60092  3.45314  4.34954  2.83371  2.91984  2.76979  3.15021  2.58854  6.11384  4.37798    247 i x - -
          2.68621  4.42210  2.77523  2.73126  3.46357  2.40516  3.72498  3.29357  2.67744  2.69358  4.24693  2.90350  2.73743  3.18150  2.89781  2.37890  2.77493  2.98522  4.58480  3.61506
          0.16644  3.87431  2.02072  0.62485  0.76645  1.98663  0.14752
    111   2.10337  5.21281  2.70642  2.34966  4.40960  3.58981  3.52664  4.27742  2.46410  3.29827  4.58660  2.19722  3.00169  2.46279  2.82903  2.31090  2.94267  3.93599  6.20298  4.10206    250 a x - -
          2.68618  4.42225  2.77519  2.73123  3.46354  2.40513  3.72494  3.29354  2.67741  2.69355  4.24690  2.90347  2.73739  3.18146  2.89801  2.37887  2.77519  2.98518  4.58477  3.61503
          0.04303  5.75441  3.24542  0.61958  0.77255  0.13721  2.05406
    112   1.89046  6.13409  2.63817  2.62042  4.47355  3.46584  4.19181  4.45128  2.51508  3.52862  4.81401  2.21126  4.79053  1.86049  3.26221  2.30223  3.16400  3.67636  3.93185  4.14599    251 q x - -
          2.68618  4.42225  2.77519  2.73123  3.46354  2.40513  3.72494  3.29354  2.67741  2.69355  4.24690  2.90347  2.73739  3.18146  2.89801  2.37887  2.77519  2.98518  4.58477  3.61503
          0.40243  6.30396  1.11024  0.61958  0.77255  0.61256  0.78080
    113   1.19936  5.40752  3.52325  1.94811  5.21527  3.62735  3.58127  3.92150  2.41866  3.99428  4.69098  3.25120  4.54482  2.69908  3.13985  2.46629  3.43581  3.58147  4.76172  4.39155    252 a . - -
          2.68565  4.42263  2.77544  2.73144  3.46373  2.40518  3.72503  3.29356  2.67681  2.69365  4.24695  2.90358  2.73759  3.18166  2.89778  2.37910  2.77524  2.98493  4.58497  3.61479
          0.18315  1.79529  6.66408  0.78044  0.61286  0.37429  1.16404
    114   1.57179  4.71285  3.58833  2.83774  5.09640  1.43711  4.44269  4.08200  2.27458  3.29771  4.46017  3.16302  4.61825  3.19658  3.59904  2.68333  3.27456  3.35186  6.49327  4.57693    273 g x - -
          2.68618  4.42225  2.77519  2.73123  3.46354  2.40513  3.72494  3.29354  2.67741  2.69355  4.24690  2.90347  2.73739  3.18146  2.89801  2.37887  2.77519  2.98518  4.58477  3.61503
          0.03901  6.25521  3.31492  0.61958  0.77255  0.88129  0.53486
    115   2.53252  1.78439  3.67427  3.08594  3.77512  3.40485  4.40215  3.16908  3.61932  2.14815  4.25786  3.78027  4.22738  3.86950  3.69036  3.46338  3.23064  2.35409  3.02767  2.15423    274 c x - -
          2.68618  4.42225  2.77519  2.73123  3.46354  2.40513  3.72494  3.29354  2.67741  2.69355  4.24690  2.90347  2.73739  3.18146  2.89801  2.37887  2.77519  2.98518  4.58477  3.61503
          0.05451  6.24564  2.97373  0.61958  0.77255  0.49471  0.94096
    116   2.35226  5.29031  3.27250  2.74726  5.31283  2.84546  4.30313  3.53162  2.58812  3.12592  4.37171  2.32854  4.59132  1.99524  2.44643  1.98703  3.11993  3.83327  5.04584  3.87341    275 s x - -
          2.68671  4.42220  2.77513  2.73174  3.46402  2.40566  3.72358  3.29407  2.67793  2.69018  4.24565  2.90396  2.73792  3.18191  2.89826  2.37940  2.77572  2.98571  4.58530  3.61085
          0.98599  1.01421  1.33089  0.02412  3.73662  0.72362  0.66358
    117   3.00898  4.66742  4.72731  4.04808  3.18505  4.06107  2.99544  2.55688  4.17929  1.50744  3.39770  3.62485  5.02852  3.47908  3.45559  3.29314  3.50691  2.10331  4.51353  1.81518    277 l x - -
          2.68618  4.42225  2.77519  2.73123  3.46354  2.40513  3.72494  3.29354  2.67741  2.69355  4.24690  2.90347  2.73739  3.18146  2.89801  2.37887  2.77519  2.98518  4.58477  3.61503
          0.02675  6.00819  3.73232  0.61958  0.77255  0.64189  0.74717
    118   2.29417  4.86174  3.42165  2.46197  4.99413  2.88068  2.66693  3.57866  2.06591  3.27063  4.25722  2.94030  4.51091  2.04294  2.40049  2.67868  3.22114  3.68301  6.47865  4.20056    278 q x - -
          2.68618  4.42225  2.77519  2.73123  3.46354  2.40513  3.72494  3.29354  2.67741  2.69355  4.24690  2.90347  2.73739  3.18146  2.89801  2.37887  2.77519  2.98518  4.58477  3.61503
          0.02365  6.18075  3.84884  0.61958  0.77255  0.48622  0.95438
    119   1.77845  6.11296  2.58523  2.76242  4.37581  3.36144  2.58131  4.22964  2.32213  2.95024  5.07192  2.80599  4.02453  2.88180  3.21585  2.32979  2.80698  3.17558  5.36838  4.03979    279 a x - -
          2.68618  4.42225  2.77519  2.73123  3.46354  2.40513  3.72494  3.29354  2.67741  2.69355  4.24690  2.90347  2.73739  3.18146  2.89801  2.37887  2.77519  2.98518  4.58477  3.61503
          0.46666  6.27704  0.99147  0.61958  0.77255  1.03837  0.43700
    120   1.33528  5.76556  3.04742  2.53458  4.18217  2.66528  4.13959  3.31320  2.65343  3.38205  3.73716  2.68478  3.27606  3.02643  3.14270  2.83832  3.41877  3.24876  6.21016  4.43558    280 a x - -
          2.68606  4.42226  2.77521  2.73124  3.46355  2.40509  3.72496  3.29355  2.67742  2.69356  4.24691  2.90348  2.73741  3.18148  2.89802  2.37888  2.77521  2.98520  4.58478  3.61504
          0.86335  4.05225  0.57827  0.37705  1.15798  0.24391  1.53042
    121   3.04103  5.81408  2.89073  2.87424  4.72590  1.09403  4.16138  4.63575  2.76280  4.11702  4.74470  2.36403  2.47471  3.25407  3.23841  2.96096  3.27881  3.93455  5.10821  4.71036    282 g x - -
          2.68618  4.42225  2.77519  2.73123  3.46354  2.40513  3.72494  3.29354  2.67741  2.69355  4.24690  2.90347  2.73739  3.18146  2.89801  2.37887  2.77519  2.98518  4.58477  3.61503
          0.02764  5.84773  3.71411  0.61958  0.77255  0.61609  0.77664
    122   2.78038  5.41222  2.58098  2.11581  3.76678  2.94071  4.25485  4.00368  2.35086  2.83815  5.05293  2.98845  3.35785  2.34219  2.60652  2.38773  2.49651  3.80665  4.88405  4.64638    283 e . - -
          2.68618  4.42225  2.77519  2.73123  3.46354  2.40513  3.72494  3.29354  2.67741  2.69355  4.24690  2.90347  2.73739  3.18146  2.89801  2.37887  2.77519  2.98518  4.58477  3.61503
          0.01141  6.13123  4.69130  0.61958  0.77255  0.38040  1.15072
    123   2.64664  6.12852  2.79172  2.66583  5.08735  2.43691  3.52026  4.27266  2.83436  3.98187  5.16893  3.03141  2.66163  2.31588  3.35302  2.43228  1.60500  3.84498  6.00050  4.46505    284 t . - -
          2.68466  4.42323  2.77572  2.73178  3.46420  2.40500  3.72575  3.29339  2.67716  2.69349  4.24789  2.90387  2.73785  3.18167  2.89782  2.37943  2.77554  2.98304  4.58612  3.61423
          0.84237  0.77537  2.21847  0.67451  0.71214  0.75143  0.63807
    124   2.84659  5.84914  2.99077  2.75400  5.06158  1.35611  3.94228  3.08661  2.49786  3.73387  4.29737  2.78690  3.33778  3.13846  3.35558  2.72204  2.37839  3.59813  6.48815  4.29554    320 g x - -
          2.68618  4.42225  2.77519  2.73123  3.46354  2.40513  3.72494  3.29354  2.67741  2.69355  4.24690  2.90347  2.73739  3.18146  2.89801  2.37887  2.77519  2.98518  4.58477  3.61503
          0.45523  6.20037  1.01152  0.61958  0.77255  1.11834  0.39575
    125   2.42213  4.90038  2.61031  2.60242  4.63318  2.16633  2.83697  3.73927  2.47581  3.36608  4.59779  3.01490  3.08493  2.65425  3.26665  2.82010  2.15562  3.54125  6.21957  4.49544    321 t x - -
          2.68618  4.42225  2.77519  2.73123  3.46354  2.40513  3.72494  3.29354  2.67741  2.69355  4.24690  2.90347  2.73739  3.18146  2.89801  2.37887  2.77519  2.98518  4.58477  3.61503
          0.09841  5.79006  2.40063  0.61958  0.77255  1.69730  0.20233
    126   2.31611  4.90533  3.04114  2.93010  4.47839  2.85363  3.80394  3.13376  2.36639  3.24198  4.72644  2.73882  3.08438  3.08108  2.62791  2.77269  2.16078  2.62179  4.05910  3.91356    322 t x - -
          2.68618  4.42225  2.77519  2.73123  3.46354  2.40513  3.72494  3.29354  2.67741  2.69355  4.24690  2.90347  2.73739  3.18146  2.89801  2.37887  2.77519  2.98518  4.58477  3.61503
          0.00927  5.77220  5.09651  0.61958  0.77255  1.89270  0.16330
    127   2.56845  5.78254  2.99899  2.81597  4.63162  1.37732  3.93334  4.59765  2.77835  2.94023  4.56748  3.17124  3.03757  3.07299  3.02182  2.58569  2.43259  3.77201  6.22087  3.88676    323 g x - -
          2.68621  4.42199  2.77518  2.73126  3.46357  2.40509  3.72497  3.29357  2.67744  2.69358  4.24693  2.90333  2.73732  3.18149  2.89804  2.37886  2.77522  2.98521  4.58480  3.61506
          0.02199  4.08838  5.30153  0.75029  0.63909  0.09033  2.44913
    128   2.70849  6.16465  3.04772  3.06119  5.18133  2.75339  4.49133  3.32936  2.06118  3.70330  4.84211  2.98158  2.83517  3.48914  2.21319  1.78353  2.55112  3.65656  6.59798  3.26364    327 s x - -
          2.68618  4.42225  2.77519  2.73123  3.46354  2.40513  3.72494  3.29354  2.67741  2.69355  4.24690  2.90347  2.73739  3.18146  2.89801  2.37887  2.77519  2.98518  4.58477  3.61503
          0.01002  6.34944  4.80039  0.61958  0.77255  0.49750  0.93663
    129   3.07513  5.84293  2.58100  3.25148  5.28363  2.04367  3.60296  4.99891  2.81484  4.27319  5.20774  1.82589  4.82271  3.55987  2.92345  1.32759  3.09467  4.37920  4.98625  4.89532    328 s x - -
          2.68618  4.42225  2.77519  2.73123  3.46354  2.40513  3.72494  3.29354  2.67741  2.69355  4.24690  2.90347  2.73739  3.18146  2.89801  2.37887  2.77519  2.98518  4.58477  3.61503
          0.00260  6.34843  7.07077  0.61958  0.77255  0.47518  0.97226
    130   3.00591  5.15480  2.45851  2.90381  5.29496  1.78732  4.47637  4.02272  1.90891  4.14375  4.90620  2.34537  4.40373  3.23561  2.52211  2.20875  2.76323  4.04108  5.27969  4.84326    329 g x - -
          2.68618  4.42225  2.77519  2.73123  3.46354  2.40513  3.72494  3.29354  2.67741  2.69355  4.24690  2.90347  2.73739  3.18146  2.89801  2.37887  2.77519  2.98518  4.58477  3.61503
          0.00258  6.35681  7.07916  0.61958  0.77255  0.52988  0.88837
    131   5.63770  6.79477  3.46411  5.24726  2.56166  6.38740  5.36489  5.38489  6.32202  4.25695  5.14060  5.52887  6.13114  6.17065  6.25321  5.36696  5.84926  5.26075  4.91295  0.20020    330 Y x - -
          2.68618  4.42225  2.77519  2.73123  3.46354  2.40513  3.72494  3.29354  2.67741  2.69355  4.24690  2.90347  2.73739  3.18146  2.89801  2.37887  2.77519  2.98518  4.58477  3.61503
          0.00258  6.35681  7.07916  0.61958  0.77255  0.52988  0.88837
    132   4.26487  6.20777  5.49170  5.51015  6.80312  4.91025  6.61372  6.44945  5.56873  4.65102  6.87724  5.47579  0.10519  4.94063  5.72787  3.90941  4.59361  5.58207  8.11151  6.92238    331 P x - -
          2.68618  4.42225  2.77519  2.73123  3.46354  2.40513  3.72494  3.29354  2.67741  2.69355  4.24690  2.90347  2.73739  3.18146  2.89801  2.37887  2.77519  2.98518  4.58477  3.61503
          0.00355  6.35681  6.31254  0.61958  0.77255  0.50017  0.93249
    133   2.92270  6.15941  3.73303  2.95443  5.24445  3.89142  0.55820  4.97743  2.77490  4.46122  4.82595  3.79891  4.83685  3.37012  3.40568  3.30310  3.73838  4.31667  6.59621  4.80931    332 H x - -
          2.68618  4.42225  2.77519  2.73123  3.46354  2.40513  3.72494  3.29354  2.67741  2.69355  4.24690  2.90347  2.73739  3.18146  2.89801  2.37887  2.77519  2.98518  4.58477  3.61503
          0.00258  6.35753  7.07988  0.61958  0.77255  0.52228  0.89936
    134   3.00062  6.16992  2.92187  2.42043  3.76825  4.05653  3.87812  4.01035  2.29749  3.84858  4.93771  3.56061  3.04611  2.03186  2.01044  2.81706  2.41401  2.63002  4.60899  3.69034    333 r x - -
          2.68618  4.42225  2.77519  2.73123  3.46354  2.40513  3.72494  3.29354  2.67741  2.69355  4.24690  2.90347  2.73739  3.18146  2.89801  2.37887  2.77519  2.98518  4.58477  3.61503
          0.00258  6.35753  7.07988  0.61958  0.77255  0.52228  0.89936
    135   3.93255  4.91068  5.67099  4.44864  1.11903  4.74641  4.71486  3.68225  4.90730  3.13179  4.45250  3.72084  5.42793  4.81005  4.97829  4.21938  3.92604  3.58861  5.76241  0.87476    334 y x - -
          2.68618  4.42225  2.77519  2.73123  3.46354  2.40513  3.72494  3.29354  2.67741  2.69355  4.24690  2.90347  2.73739  3.18146  2.89801  2.37887  2.77519  2.98518  4.58477  3.61503
          0.00555  6.35753  5.57315  0.61958  0.77255  0.50431  0.92615
    136   3.31172  6.17237  3.20198  2.77116  3.74299  2.27276  2.70826  5.00405  2.41932  3.97547  3.13604  1.40775  4.62153  3.05866  2.61213  3.18490  3.28198  4.20464  6.60483  3.30135    335 n x - -
          2.68619  4.42216  2.77520  2.73124  3.46355  2.40513  3.72490  3.29348  2.67741  2.69356  4.24690  2.90345  2.73740  3.18144  2.89799  2.37887  2.77520  2.98519  4.58478  3.61504
          0.01172  6.00131  4.69126  0.79852  0.59783  0.54255  0.87051
    137   3.46621  6.21180  2.06656  3.07537  5.55443  3.46552  3.72427  5.04117  3.31971  4.51605  4.99883  0.63723  4.41993  3.64557  3.79406  3.31375  3.59691  4.55026  6.64476  4.67243    343 N x - -
          2.68617  4.42225  2.77519  2.73123  3.46354  2.40513  3.72494  3.29354  2.67741  2.69355  4.24690  2.90347  2.73740  3.18146  2.89801  2.37887  2.77519  2.98518  4.58477  3.61501
          0.00711  6.14130  5.31234  0.62259  0.76907  0.62515  0.76611
    138   3.12504  6.14786  3.04969  2.97766  3.06173  2.53615  2.76222  4.22385  2.85337  3.21158  4.73525  2.93629  3.87275  3.08844  2.06478  3.15607  3.44365  4.02545  6.35892  1.58602    346 y x - -
          2.68618  4.42225  2.77519  2.73123  3.46354  2.40513  3.72494  3.29354  2.67741  2.69355  4.24690  2.90347  2.73739  3.18146  2.89801  2.37887  2.77519  2.98518  4.58477  3.61503
          0.06815  6.34314  2.74698  0.61958  0.77255  0.60357  0.79154
    139   3.20058  6.12099  2.32119  0.75225  5.46717  3.70772  4.56785  4.41974  2.85542  4.18178  5.16137  3.34567  3.50935  2.77357  3.63966  3.11749  3.34412  4.51223  6.55299  4.41608    347 e x - -
          2.68618  4.42225  2.77519  2.73123  3.46354  2.40513  3.72494  3.29354  2.67741  2.69355  4.24690  2.90347  2.73739  3.18146  2.89801  2.37887  2.77519  2.98518  4.58477  3.61503
          0.00448  6.28149  5.95358  0.61958  0.77255  0.35054  1.21843
    140   3.17279  6.16591  2.71912  2.99123  5.51203  1.09752  3.87408  4.68560  2.00662  4.11462  4.90793  2.44075  4.14839  3.45226  2.91401  2.67034  3.50644  4.14494  5.60970  5.05118    348 g x - -
          2.68682  4.42322  2.77531  2.73095  3.46360  2.40425  3.72417  3.29317  2.67687  2.69395  4.24740  2.90351  2.73715  3.18177  2.89758  2.37951  2.77536  2.98524  4.58574  3.61536
          0.29866  1.62265  2.80000  1.12857  0.39082  0.64818  0.74023
    141   3.48114  5.18335  4.36882  3.71923  1.04499  3.82303  4.05514  2.09336  3.75689  1.56125  4.29897  4.08852  4.11021  4.74481  4.57466  3.87296  3.33651  3.15205  5.41448  4.60760    362 f x - -
          2.68618  4.42225  2.77519  2.73123  3.46354  2.40513  3.72494  3.29354  2.67741  2.69355  4.24690  2.90347  2.73739  3.18146  2.89801  2.37887  2.77519  2.98518  4.58477  3.61503
          0.09353  6.28293  2.43706  0.61958  0.77255  0.44831  1.01806
    142   3.07719  6.08568  1.91352  2.65448  3.61676  3.19152  3.27303  3.97642  2.36083  3.37934  4.69544  2.58688  3.04779  3.17975  3.53565  2.47751  2.38492  2.52432  5.12835  4.13342    363 d x - -
          2.68618  4.42225  2.77519  2.73123  3.46354  2.40513  3.72494  3.29354  2.67741  2.69355  4.24690  2.90347  2.73739  3.18146  2.89801  2.37887  2.77519  2.98518  4.58477  3.61503
          0.01915  6.25000  4.07257  0.61958  0.77255  0.42494  1.06076
    143   3.62619  5.16192  4.47668  4.83041  0.75935  4.38937  5.22787  3.16677  3.61281  2.06895  3.53867  4.33267  3.28276  4.52513  4.18683  4.02249  3.41841  3.10795  2.98104  4.18114    364 f x - -
          2.68618  4.42225  2.77519  2.73123  3.46354  2.40513  3.72494  3.29354  2.67741  2.69355  4.24690  2.90347  2.73739  3.18146  2.89801  2.37887  2.77519  2.98518  4.58477  3.61503
          0.46329  6.31158  0.99703  0.61958  0.77255  0.69277  0.69353
    144   2.19119  5.81651  2.81073  2.88270  2.97217  2.64035  3.73679  4.20429  2.56151  3.18971  4.70321  2.97114  1.89145  3.15857  3.06045  2.29700  3.03460  3.94404  5.10934  4.20969    365 p x - -
          2.68618  4.42225  2.77519  2.73123  3.46354  2.40513  3.72494  3.29354  2.67741  2.69355  4.24690  2.90347  2.73739  3.18146  2.89801  2.37887  2.77519  2.98518  4.58477  3.61503
          0.89312  5.87423  0.53135  0.61958  0.77255  0.24967  1.50985
    145   2.78346  5.77338  2.80966  2.80584  3.99839  2.75550  3.80231  3.57736  2.55012  3.26540  4.81649  2.33889  2.22430  3.10045  2.95474  2.03634  2.86146  2.90554  5.47138  4.65320    366 s x - -
          2.68618  4.42225  2.77519  2.73123  3.46354  2.40513  3.72494  3.29354  2.67741  2.69355  4.24690  2.90347  2.73739  3.18146  2.89801  2.37887  2.77519  2.98518  4.58477  3.61503
          0.13725  5.79634  2.07779  0.61958  0.77255  1.01137  0.45212
    146   2.32467  3.88681  2.90592  2.59932  3.92160  2.82705  3.44565  4.34430  2.10191  3.57999  4.81068  3.10565  2.54461  3.22144  3.02819  2.21687  2.26805  3.69713  6.28910  3.92030    367 k x - -
          2.68618  4.42225  2.77519  2.73123  3.46354  2.40513  3.72494  3.29354  2.67741  2.69355  4.24690  2.90347  2.73739  3.18146  2.89801  2.37887  2.77519  2.98518  4.58477  3.61503
          0.24212  5.90198  1.54972  0.61958  0.77255  0.96524  0.47948
    147   2.74998  4.00902  2.55672  2.80005  4.27097  2.10672  3.28497  3.95553  2.45135  3.30453  4.51603  2.36469  3.88412  3.25847  2.37572  2.53661  3.05847  3.10841  4.64770  3.60288    368 g x - -
          2.68606  4.42052  2.77529  2.73137  3.46368  2.40511  3.72509  3.29315  2.67751  2.69348  4.24704  2.90353  2.73732  3.18160  2.89815  2.37901  2.77508  2.98505  4.58491  3.61517
          0.09222  3.49033  2.85414  1.37832  0.29035  0.47202  0.97747
    148   3.31060  1.09526  3.76281  3.64164  3.94905  3.62820  4.95472  3.23573  3.94251  2.76078  4.25112  3.71269  3.96375  3.97652  4.00646  3.20364  2.84216  1.69118  5.15101  3.85585    379 c x - -
          2.68678  4.41843  2.77445  2.73206  3.46434  2.40513  3.72509  3.29447  2.67653  2.69495  4.24814  2.90112  2.73594  3.18202  2.89783  2.37884  2.77502  2.98625  4.58643  3.61627
          0.71836  0.72478  3.57505  0.95463  0.48606  0.13958  2.03810
    149   1.97014  4.76744  2.84894  2.83659  5.50586  2.58337  4.35643  4.65336  2.49724  4.02114  5.11527  2.85735  3.37689  3.36043  2.69213  1.47460  2.69170  3.78345  6.12222  4.44474    408 s x - -
          2.68646  4.42285  2.77362  2.73163  3.46413  2.40453  3.72538  3.29401  2.67703  2.69412  4.24701  2.90314  2.73760  3.18142  2.89840  2.37884  2.77495  2.98566  4.58537  3.61541
          0.61838  0.96233  2.53601  0.02147  3.85163  0.40917  1.09124
    150   2.39939  6.08749  3.35627  3.21615  4.95789  1.16852  3.85021  3.84423  2.59267  3.91858  5.13134  3.30293  2.94672  3.56270  3.29947  2.22737  2.75024  3.42440  5.82723  4.70387    410 g x - -
          2.68618  4.42225  2.77519  2.73123  3.46354  2.40513  3.72494  3.29354  2.67741  2.69355  4.24690  2.90347  2.73739  3.18146  2.89801  2.37887  2.77519  2.98518  4.58477  3.61503
          0.00800  6.27710  5.10143  0.61958  0.77255  0.26621  1.45362
    151   2.78737  6.16928  2.82731  2.76754  5.51507  4.09815  3.80105  4.09555  2.77385  4.24366  4.72746  2.39270  1.25414  2.86876  3.33622  2.87745  2.23472  3.81072  6.60154  4.32357    411 p x - -
          2.68618  4.42225  2.77519  2.73123  3.46354  2.40513  3.72494  3.29354  2.67741  2.69355  4.24690  2.90347  2.73739  3.18146  2.89801  2.37887  2.77519  2.98518  4.58477  3.61503
          0.00348  6.35036  6.36345  0.61958  0.77255  0.50454  0.92579
    152   3.79562  5.17329  5.10036  5.12634  2.37191  4.21221  5.29512  3.35386  4.38814  1.20601  3.33526  4.75906  5.32672  4.73645  2.97366  4.23904  4.02779  3.18401  2.83885  1.35145    412 l x - -
          2.68618  4.42225  2.77519  2.73123  3.46354  2.40513  3.72494  3.29354  2.67741  2.69355  4.24690  2.90347  2.73739  3.18146  2.89801  2.37887  2.77519  2.98518  4.58477  3.61503
          0.00259  6.35429  7.07663  0.61958  0.77255  0.53133  0.88630
    153   3.56578  5.81557  3.95356  2.76814  2.98408  4.54250  4.14980  3.80495  3.05661  2.17195  4.58084  3.42677  4.93106  1.94869  2.57967  3.36830  3.71852  3.62515  3.45603  1.42137    413 y x - -
          2.68618  4.42225  2.77519  2.73123  3.46354  2.40513  3.72494  3.29354  2.67741  2.69355  4.24690  2.90347  2.73739  3.18146  2.89801  2.37887  2.77519  2.98518  4.58477  3.61503
          0.00258  6.35516  7.07751  0.61958  0.77255  0.53769  0.87730
    154   3.34779  6.15187  3.86409  0.41050  5.47740  3.77919  4.01113  4.28639  3.30057  4.27090  5.00830  3.93656  4.48499  3.57902  3.89165  3.41128  3.46414  4.44777  6.59697  5.19739    414 E x - -
          2.68618  4.42225  2.77519  2.73123  3.46354  2.40513  3.72494  3.29354  2.67741  2.69355  4.24690  2.90347  2.73739  3.18146  2.89801  2.37887  2.77519  2.98518  4.58477  3.61503
          0.00258  6.35516  7.07751  0.61958  0.77255  0.53769  0.87730
    155   4.72691  7.33960  7.23050  7.28320  0.55844  6.88324  4.61161  6.08830  7.03646  4.21431  6.57206  6.34639  7.11449  5.44705  6.74577  6.30466  6.73801  6.05649  3.80983  1.04658    415 F x - -
          2.68618  4.42225  2.77519  2.73123  3.46354  2.40513  3.72494  3.29354  2.67741  2.69355  4.24690  2.90347  2.73739  3.18146  2.89801  2.37887  2.77519  2.98518  4.58477  3.61503
          0.00258  6.35516  7.07751  0.61958  0.77255  0.53769  0.87730
    156   3.81546  6.25789  5.20945  4.63450  6.99346  4.90649  6.61952  6.55059  5.75736  5.56866  6.98562  5.37765  0.09926  5.93946  5.98853  4.24563  4.86755  5.64156  8.27845  7.10915    416 P x - -
          2.68618  4.42225  2.77519  2.73123  3.46354  2.40513  3.72494  3.29354  2.67741  2.69355  4.24690  2.90347  2.73739  3.18146  2.89801  2.37887  2.77519  2.98518  4.58477  3.61503
          0.00258  6.35516  7.07751  0.61958  0.77255  0.53769  0.87730
    157   4.31963  5.09969  6.63263  6.09002  5.03300  5.97175  6.45927  0.83163  5.94829  1.21584  3.58533  6.14168  5.33846  6.10932  6.00432  5.33694  4.24798  1.77778  6.85497  5.67633    417 i x - -
          2.68618  4.42225  2.77519  2.73123  3.46354  2.40513  3.72494  3.29354  2.67741  2.69355  4.24690  2.90347  2.73739  3.18146  2.89801  2.37887  2.77519  2.98518  4.58477  3.61503
          0.00258  6.35516  7.07751  0.61958  0.77255  0.53769  0.87730
    158   3.66664  5.26823  4.39202  3.48947  2.14548  4.59326  4.17669  2.48878  2.57153  1.30192  2.88751  3.92029  5.23852  4.02269  3.79422  3.70534  3.16396  2.21748  5.87774  2.94360    418 l x - -
          2.68618  4.42225  2.77519  2.73123  3.46354  2.40513  3.72494  3.29354  2.67741  2.69355  4.24690  2.90347  2.73739  3.18146  2.89801  2.37887  2.77519  2.98518  4.58477  3.61503
          0.01269  6.35516  4.52195  0.61958  0.77255  0.53769  0.87730
    159   2.52672  6.10400  3.23658  2.86990  5.17545  3.90251  3.85541  4.29619  2.14682  3.96896  4.89402  3.21514  2.78625  2.55938  2.49782  1.70794  2.40661  3.79120  3.01071  4.31474    419 s x - -
          2.68618  4.42225  2.77519  2.73123  3.46354  2.40513  3.72494  3.29354  2.67741  2.69355  4.24690  2.90347  2.73739  3.18146  2.89801  2.37887  2.77519  2.98518  4.58477  3.61503
          0.00875  6.34508  4.96759  0.61958  0.77255  0.43525  1.04157
    160   3.30342  5.78064  2.02829  2.96838  4.73136  2.07369  4.27304  4.60327  3.13380  4.40665  4.95609  2.17039  3.52702  2.75726  3.54377  1.55912  2.65652  3.48890  6.50921  4.89341    420 s x - -
          2.68692  4.42312  2.77582  2.73206  3.46308  2.39978  3.72302  3.29441  2.67783  2.69442  4.24777  2.90375  2.73821  3.18214  2.89877  2.37951  2.77577  2.98595  4.58564  3.61405
          0.79099  0.61640  5.00260  0.03460  3.38117  0.48399  0.95794
    161   2.83645  6.10648  2.99762  2.80900  5.11478  1.84659  2.58380  3.52809  2.42775  3.85767  5.18448  2.86603  3.46264  2.90155  3.03807  2.41515  2.70089  2.53047  5.60964  4.23625    424 g x - -
          2.68592  4.42270  2.77559  2.73130  3.46399  2.40525  3.72515  3.29360  2.67502  2.69398  4.24725  2.90350  2.73773  3.18127  2.89837  2.37917  2.77505  2.98546  4.58522  3.61526
          0.44752  2.01936  1.47821  0.75892  0.63143  0.52812  0.89090
    162   2.64153  5.23112  3.80544  2.93806  4.01651  3.57101  4.53127  2.43546  3.12299  2.25630  4.11744  4.00101  2.62681  3.92447  3.80930  3.37210  2.57901  1.45370  4.30142  3.02159    432 v x - -
          2.68618  4.42225  2.77519  2.73123  3.46354  2.40513  3.72494  3.29354  2.67741  2.69355  4.24690  2.90347  2.73739  3.18146  2.89801  2.37887  2.77519  2.98518  4.58477  3.61503
          0.18695  6.09716  1.78222  0.61958  0.77255  1.15678  0.37760
    163   3.23864  4.86979  4.74850  4.31452  2.57639  3.62816  4.51681  3.44785  3.76307  3.19180  4.11005  3.96448  4.79965  4.43364  4.07878  3.81559  3.22102  3.25117  2.93174  0.70316    433 y x - -
          2.68618  4.42225  2.77519  2.73123  3.46354  2.40513  3.72494  3.29354  2.67741  2.69355  4.24690  2.90347  2.73739  3.18146  2.89801  2.37887  2.77519  2.98518  4.58477  3.61503
          0.12745  5.98077  2.14441  0.61958  0.77255  0.28261  1.40166
    164   3.22608  5.85739  2.71503  2.85997  3.44703  3.63464  4.29240  4.63321  2.78938  3.98456  4.72569  2.33698  2.89758  3.53485  3.43180  2.31991  1.63771  3.24322  5.01864  2.19126    434 t . - -
          2.68618  4.42225  2.77519  2.73123  3.46354  2.40513  3.72494  3.29354  2.67741  2.69355  4.24690  2.90347  2.73739  3.18146  2.89801  2.37887  2.77519  2.98518  4.58477  3.61503
          0.28531  6.20294  1.40164  0.61958  0.77255  1.43480  0.27202
    165   3.10581  4.94748  4.32813  3.83215  2.73901  0.96833  4.68730  3.41567  3.43232  2.90040  4.10577  4.39436  3.90537  4.26943  4.23784  3.21487  3.51258  2.80649  3.94343  2.18603    435 g . - -
          2.68624  4.42195  2.77512  2.73126  3.46359  2.40508  3.72510  3.29359  2.67755  2.69354  4.24628  2.90356  2.73745  3.18156  2.89807  2.37886  2.77530  2.98521  4.58297  3.61473
          0.88179  2.86315  0.63702  0.95643  0.48493  0.21795  1.63049
    166   3.04820  5.75925  1.96063  2.78893  3.43713  3.31741  4.16392  4.36876  2.48427  3.71333  4.69747  2.19043  3.51404  3.02445  3.51043  2.23346  2.07203  4.05779  4.72766  2.91337    453 d x - -
          2.68618  4.42225  2.77519  2.73123  3.46354  2.40513  3.72494  3.29354  2.67741  2.69355  4.24690  2.90347  2.73739  3.18146  2.89801  2.37887  2.77519  2.98518  4.58477  3.61503
          0.06978  5.85974  2.74036  0.61958  0.77255  1.81918  0.17693
    167   3.06836  5.01803  3.10390  2.76036  5.12715  1.48449  4.01808  4.36254  2.09043  3.81354  4.70112  2.91152  3.50482  3.01111  2.98650  2.03233  2.74359  3.68234  6.15523  4.27835    454 g x - -
          2.68618  4.42225  2.77519  2.73123  3.46354  2.40513  3.72494  3.29354  2.67741  2.69355  4.24690  2.90347  2.73739  3.18146  2.89801  2.37887  2.77519  2.98518  4.58477  3.61503
          0.07989  5.83160  2.60575  0.61958  0.77255  1.39295  0.28547
    168   2.92147  4.86126  2.49452  2.84675  4.87004  1.42913  4.19666  4.47429  1.99348  3.64525  4.70078  3.05885  4.10203  3.25118  2.49481  2.65501  2.67433  4.03495  6.18024  4.70526    455 g . - -
          2.68668  4.42230  2.77568  2.73218  3.46502  2.40577  3.72578  3.29540  2.67295  2.69425  4.24820  2.90136  2.73544  3.18154  2.89868  2.37954  2.77447  2.98670  4.58586  3.61562
          1.10059  0.44277  3.68592  1.26302  0.33240  0.09213  2.43027
    169   2.99207  5.15026  3.00032  2.43509  5.46622  1.10264  4.14407  4.66571  2.68286  3.79089  4.66659  3.40120  3.79468  2.65401  2.79345  3.00766  3.04084  2.98754  5.51705  5.15220    475 g x - -
          2.68618  4.42225  2.77519  2.73123  3.46354  2.40513  3.72494  3.29354  2.67741  2.69355  4.24690  2.90347  2.73739  3.18146  2.89801  2.37887  2.77519  2.98518  4.58477  3.61503
          0.04384  6.33178  3.19134  0.61958  0.77255  0.44315  1.02725
    170   2.47441  5.30460  2.08329  2.66789  5.45148  3.17566  4.09192  4.13040  2.47479  3.89555  4.72484  2.78599  3.44679  3.40256  3.06495  1.30658  3.09843  4.01963  4.55179  4.98445    476 s x - -
          2.68618  4.42225  2.77519  2.73123  3.46354  2.40513  3.72494  3.29354  2.67741  2.69355  4.24690  2.90347  2.73739  3.18146  2.89801  2.37887  2.77519  2.98518  4.58477  3.61503
          0.00271  6.30778  7.03013  0.61958  0.77255  0.49864  0.93486
    171   2.75427  5.99972  3.61361  3.18349  5.06621  4.21413  4.36138  4.19438  2.80637  4.17256  5.08566  3.46888  0.64412  3.36168  3.60236  3.40449  3.53566  3.94647  4.12713  3.99060    477 P x - -
          2.68618  4.42225  2.77519  2.73123  3.46354  2.40513  3.72494  3.29354  2.67741  2.69355  4.24690  2.90347  2.73739  3.18146  2.89801  2.37887  2.77519  2.98518  4.58477  3.61503
          0.00264  6.33500  7.05735  0.61958  0.77255  0.41632  1.07724
    172   3.47567  5.69151  3.70038  3.52052  4.53089  0.56281  4.66663  4.07411  3.47888  3.38743  4.40705  3.80789  4.62497  3.97536  3.87647  3.03026  2.63548  3.84471  5.63075  4.48243    478 G x - -
          2.68618  4.42225  2.77519  2.73123  3.46354  2.40513  3.72494  3.29354  2.67741  2.69355  4.24690  2.90347  2.73739  3.18146  2.89801  2.37887  2.77519  2.98518  4.58477  3.61503
          0.00771  6.35125  5.12641  0.61958  0.77255  0.49798  0.93587
    173   1.39585  6.03204  3.02681  3.26288  4.65630  4.05947  4.08123  4.28864  2.66164  3.29553  4.80064  3.58391  1.26193  3.56572  3.77587  3.01516  3.04372  3.90856  6.45361  4.57132    479 p x - -
          2.68618  4.42225  2.77519  2.73123  3.46354  2.40513  3.72494  3.29354  2.67741  2.69355  4.24690  2.90347  2.73739  3.18146  2.89801  2.37887  2.77519  2.98518  4.58477  3.61503
          0.00521  6.34677  5.67109  0.61958  0.77255  0.46914  0.98227
    174   2.86634  4.36109  0.87674  3.24418  2.73678  4.67584  3.45859  2.93359  3.80747  3.39535  4.32591  3.91452  4.58159  3.96795  4.19007  3.75153  3.61140  3.20643  5.55888  2.42630    480 d x - -
          2.68614  4.42226  2.77520  2.73124  3.46355  2.40514  3.72495  3.29355  2.67742  2.69356  4.24691  2.90348  2.73740  3.18147  2.89802  2.37884  2.77520  2.98512  4.58478  3.61504
          0.00484  5.52678  7.07164  0.72790  0.65956  0.52960  0.88877
    175   4.63984  6.84885  5.91473  4.67505  6.49171  4.56303  5.31316  5.78401  3.29450  4.95349  5.18564  5.14150  5.87795  4.46837  0.14794  4.72594  5.16017  5.52416  6.98790  5.21162    484 R x - -
          2.68618  4.42225  2.77519  2.73123  3.46354  2.40513  3.72494  3.29354  2.67741  2.69355  4.24690  2.90347  2.73739  3.18146  2.89801  2.37887  2.77519  2.98518  4.58477  3.61503
          0.00260  6.34929  7.07164  0.61958  0.77255  0.52960  0.88877
    176   2.75404  3.82472  5.70674  4.56628  4.25098  4.45406  5.26720  2.61596  4.90265  2.56035  4.11693  4.88354  5.29658  5.03240  4.28406  3.91897  3.92024  0.49460  5.74506  4.60043    485 V x - -
          2.68618  4.42225  2.77519  2.73123  3.46354  2.40513  3.72494  3.29354  2.67741  2.69355  4.24690  2.90347  2.73739  3.18146  2.89801  2.37887  2.77519  2.98518  4.58477  3.61503
          0.00260  6.34929  7.07164  0.61958  0.77255  0.52960  0.88877
    177   3.35238  4.98046  5.73784  5.14409  4.13496  4.96421  5.29244  0.98287  4.71241  3.04868  4.03709  4.86078  5.31783  5.06123  4.65772  4.11134  3.89698  0.93337  5.76533  4.48768    486 v x - -
          2.68618  4.42225  2.77519  2.73123  3.46354  2.40513  3.72494  3.29354  2.67741  2.69355  4.24690  2.90347  2.73739  3.18146  2.89801  2.37887  2.77519  2.98518  4.58477  3.61503
          0.00338  6.34669  6.42645  0.61958  0.77255  0.52960  0.88877
    178   2.63444  4.96584  5.76263  4.85174  1.37595  4.10101  5.29237  1.86338  4.59322  2.81204  2.79174  5.12433  5.05849  4.36671  4.85011  3.99862  3.08380  2.64722  4.25818  1.78669    487 f x - -
          2.68618  4.42225  2.77519  2.73123  3.46354  2.40513  3.72494  3.29354  2.67741  2.69355  4.24690  2.90347  2.73739  3.18146  2.89801  2.37887  2.77519  2.98518  4.58477  3.61503
          0.00634  6.34382  5.38959  0.61958  0.77255  0.51075  0.91640
    179   2.64004  5.69980  2.32860  3.12270  4.83215  2.91789  4.61410  4.34104  2.79412  3.34379  4.36637  1.50156  4.68751  3.12154  3.50778  2.83968  1.89274  3.38403  6.57367  3.23783    488 n x - -
          2.68618  4.42225  2.77519  2.73123  3.46354  2.40513  3.72494  3.29354  2.67741  2.69355  4.24690  2.90347  2.73739  3.18146  2.89801  2.37887  2.77519  2.98518  4.58477  3.61503
          0.26979  6.33624  1.44949  0.61958  0.77255  0.49636  0.93839
    180   2.75539  5.15411  3.01274  2.14536  3.73585  3.55517  3.20590  3.95691  2.26199  3.70360  4.58322  2.66986  2.73342  2.68743  3.09569  2.27666  2.71874  3.99842  4.35337  2.71761    489 e x - -
          2.68618  4.42225  2.77519  2.73123  3.46354  2.40513  3.72494  3.29354  2.67741  2.69355  4.24690  2.90347  2.73739  3.18146  2.89801  2.37887  2.77519  2.98518  4.58477  3.61503
          0.33467  6.07090  1.26543  0.61958  0.77255  1.68901  0.20420
    181   2.87732  5.74576  2.15458  2.76525  3.88741  3.08954  3.73212  3.40545  1.93533  3.58905  4.55261  2.09084  3.40770  3.01450  3.15643  2.77184  2.64723  2.96024  4.76729  4.27891    490 k x - -
          2.68618  4.42225  2.77519  2.73123  3.46354  2.40513  3.72494  3.29354  2.67741  2.69355  4.24690  2.90347  2.73739  3.18146  2.89801  2.37887  2.77519  2.98518  4.58477  3.61503
          0.22616  5.74233  1.61341  0.61958  0.77255  1.05880  0.42598
    182   2.61312  5.76939  2.57807  2.33692  5.11407  2.39388  3.75016  3.72447  2.34903  3.29339  4.81015  2.15806  3.02645  3.12689  3.18250  2.41177  3.08055  3.87619  5.41937  2.89601    491 n . - -
          2.68553  4.42366  2.77374  2.73104  3.46461  2.40380  3.72419  3.29461  2.67793  2.69461  4.24831  2.90219  2.73807  3.18122  2.89847  2.37944  2.77486  2.98573  4.58618  3.61519
          0.84992  0.62286  3.32034  1.09255  0.40851  0.52557  0.89458
    183   2.90778  5.17491  2.59617  2.48154  4.77341  1.68141  4.38725  4.63528  2.49477  3.94274  4.78644  2.78508  2.88914  3.05042  3.05371  2.49228  2.02512  4.28086  5.44583  4.61461    501 g x - -
          2.68618  4.42225  2.77519  2.73123  3.46354  2.40513  3.72494  3.29354  2.67741  2.69355  4.24690  2.90347  2.73739  3.18146  2.89801  2.37887  2.77519  2.98518  4.58477  3.61503
          0.15990  6.09935  1.92742  0.61958  0.77255  0.54337  0.86938
    184   2.76746  5.98798  2.06591  2.69707  4.40900  2.89087  4.21470  3.68701  2.29471  3.60648  4.84440  2.24328  4.57633  2.90530  2.91777  1.79752  2.90086  3.27362  6.42058  4.43429    502 s x - -
          2.68618  4.42225  2.77519  2.73123  3.46354  2.40513  3.72494  3.29354  2.67741  2.69355  4.24690  2.90347  2.73739  3.18146  2.89801  2.37887  2.77519  2.98518  4.58477  3.61503
          0.00592  6.09536  5.61341  0.61958  0.77255  0.18248  1.79096
    185   2.25263  1.86849  2.84696  3.62671  4.19497  1.78214  4.61614  3.52314  2.45201  3.27151  4.52013  3.46027  4.09391  3.88151  2.87359  3.46608  3.81561  2.76035  5.54734  2.94595    503 g x - -
          2.68618  4.42225  2.77519  2.73123  3.46354  2.40513  3.72494  3.29354  2.67741  2.69355  4.24690  2.90347  2.73739  3.18146  2.89801  2.37887  2.77519  2.98518  4.58477  3.61503
          0.00371  6.30326  6.28265  0.61958  0.77255  0.61484  0.77811
    186   2.72612  5.36400  2.39232  2.33774  5.09585  3.46471  2.94363  3.28719  2.22544  3.85750  4.72082  2.99183  4.79036  2.68867  2.83302  3.06590  2.44812  2.19836  6.56347  3.08736    504 v x - -
          2.68618  4.42225  2.77519  2.73123  3.46354  2.40513  3.72494  3.29354  2.67741  2.69355  4.24690  2.90347  2.73739  3.18146  2.89801  2.37887  2.77519  2.98518  4.58477  3.61503
          0.00958  6.30270  4.86598  0.61958  0.77255  0.47859  0.96669
    187   3.71196  4.66732  5.62301  4.64849  1.59178  4.91342  5.24187  3.38961  4.40260  1.82045  4.14203  4.64929  4.36343  3.37632  3.56208  3.79384  3.57598  3.18910  4.02487  1.14399    505 y x - -
          2.68618  4.42225  2.77519  2.73123  3.46354  2.40513  3.72494  3.29354  2.67741  2.69355  4.24690  2.90347  2.73739  3.18146  2.89801  2.37887  2.77519  2.98518  4.58477  3.61503
          0.00272  6.30577  7.02811  0.61958  0.77255  0.60489  0.78995
    188   1.46539  1.04404  3.96678  4.38081  4.28678  4.58957  5.08399  3.48309  3.55104  3.10980  3.45383  4.69985  4.97052  3.85002  3.71819  3.73105  3.84188  2.29724  5.86767  4.66609    506 c x - -
          2.68618  4.42225  2.77519  2.73123  3.46354  2.40513  3.72494  3.29354  2.67741  2.69355  4.24690  2.90347  2.73739  3.18146  2.89801  2.37887  2.77519  2.98518  4.58477  3.61503
          0.00273  6.30237  7.02471  0.61958  0.77255  0.58850  0.81004
    189   2.32393  5.01637  4.00800  3.59010  4.52374  0.52076  4.78100  4.15369  3.56089  3.77463  4.65698  4.00465  4.55144  3.83522  3.92953  3.39149  3.80142  3.75697  6.19722  4.77572    507 G x - -
          2.68618  4.42225  2.77519  2.73123  3.46354  2.40513  3.72494  3.29354  2.67741  2.69355  4.24690  2.90347  2.73739  3.18146  2.89801  2.37887  2.77519  2.98518  4.58477  3.61503
          0.00274  6.29816  7.02050  0.61958  0.77255  0.59583  0.80097
    190   2.09969  3.38981  5.63960  3.32883  3.89038  3.75298  5.24027  2.21870  4.66250  2.13247  3.63578  4.86850  4.97724  4.01391  4.86437  2.51177  2.42948  1.33641  5.75631  4.09817    508 v x - -
          2.68618  4.42225  2.77519  2.73123  3.46354  2.40513  3.72494  3.29354  2.67741  2.69355  4.24690  2.90347  2.73739  3.18146  2.89801  2.37887  2.77519  2.98518  4.58477  3.61503
          0.00274  6.29816  7.02050  0.61958  0.77255  0.59583  0.80097
    191   3.56358  4.89669  5.40904  5.11335  3.99428  4.44919  5.25695  1.06211  4.89498  2.11515  1.58499  5.08971  4.75447  4.84543  4.89809  4.23454  3.32875  2.01913  4.63165  4.09398    509 i x - -
          2.68618  4.42225  2.77519  2.73123  3.46354  2.40513  3.72494  3.29354  2.67741  2.69355  4.24690  2.90347  2.73739  3.18146  2.89801  2.37887  2.77519  2.98518  4.58477  3.61503
          0.00386  6.29747  6.20925  0.61958  0.77255  0.59583  0.80097
    192   2.90248  3.86650  5.06525  4.04691  3.95811  4.35600  4.56765  3.04709  4.09546  3.22679  3.76452  4.38184  5.17800  3.71032  4.11548  2.61129  0.72441  3.42641  4.86020  2.60581    510 t x - -
          2.68618  4.42228  2.77517  2.73123  3.46357  2.40516  3.72497  3.29357  2.67742  2.69354  4.24693  2.90347  2.73741  3.18146  2.89797  2.37885  2.77517  2.98517  4.58480  3.61498
          0.00349  5.95621  7.01795  1.26869  0.33017  0.58754  0.81124
    193   3.64439  5.57608  4.25725  3.57404  4.34543  4.35704  0.41317  4.04792  3.41090  3.64072  4.45300  4.15279  4.98874  4.07689  3.76318  3.62310  3.77350  3.67817  5.63176  4.51308    538 H x - -
          2.68618  4.42225  2.77519  2.73123  3.46354  2.40513  3.72494  3.29354  2.67741  2.69355  4.24690  2.90347  2.73739  3.18146  2.89801  2.37887  2.77519  2.98518  4.58477  3.61503
          0.00594  6.29318  5.50284  0.61958  0.77255  0.48704  0.95306
    194   3.17657  6.12154  2.59290  2.64747  4.73799  3.96241  4.27129  2.96834  2.66018  3.67957  4.88706  2.80357  3.54902  2.97815  3.09747  2.67868  1.14791  3.53878  5.69978  4.52260    539 t x - -
          2.68618  4.42225  2.77519  2.73123  3.46354  2.40513  3.72494  3.29354  2.67741  2.69355  4.24690  2.90347  2.73739  3.18146  2.89801  2.37887  2.77519  2.98518  4.58477  3.61503
          0.00274  6.29688  7.01923  0.61958  0.77255  0.56115  0.84526
    195   2.97998  6.12244  3.24214  2.70847  5.22441  0.77599  4.32772  4.33019  2.90704  3.99028  5.16386  3.08481  3.59111  3.46636  3.20649  3.15586  2.94601  4.05422  5.35865  4.80297    540 g x - -
          2.68618  4.42225  2.77519  2.73123  3.46354  2.40513  3.72494  3.29354  2.67741  2.69355  4.24690  2.90347  2.73739  3.18146  2.89801  2.37887  2.77519  2.98518  4.58477  3.61503
          0.04277  6.29688  3.21830  0.61958  0.77255  0.47673  0.96972
    196   0.88321  5.95909  3.18610  2.90810  4.77898  2.73591  4.35056  3.20106  3.05932  3.93479  4.36520  3.63885  3.85461  3.44236  3.18502  2.96171  3.45808  2.82095  5.10152  4.39619    541 a x - -
          2.68618  4.42225  2.77519  2.73123  3.46354  2.40513  3.72494  3.29354  2.67741  2.69355  4.24690  2.90347  2.73739  3.18146  2.89801  2.37887  2.77519  2.98518  4.58477  3.61503
          0.52761  6.26242  0.89629  0.61958  0.77255  0.74788  0.64126
    197   2.41011  5.75429  2.46511  2.60688  4.82089  2.33687  4.06857  4.40133  2.50038  3.14117  4.60738  2.64347  2.26948  3.14898  3.14425  2.40633  2.49088  3.39198  5.67382  4.77817    542 p x - -
          2.68618  4.42225  2.77519  2.73123  3.46354  2.40513  3.72494  3.29354  2.67741  2.69355  4.24690  2.90347  2.73739  3.18146  2.89801  2.37887  2.77519  2.98518  4.58477  3.61503
          0.24572  5.73626  1.53885  0.61958  0.77255  0.09851  2.36644
    198   2.79014  6.02223  2.98361  2.86395  5.36822  2.35687  3.12277  4.16458  2.59981  4.28568  4.83726  2.80914  2.91277  3.22876  3.12090  1.22442  3.05089  3.82387  6.45436  4.54564    543 s x - -
          2.68729  4.42319  2.77535  2.73169  3.46461  2.40421  3.72419  3.29419  2.67732  2.69463  4.24731  2.89967  2.73706  3.18111  2.89879  2.37876  2.77504  2.98622  4.58500  3.61539
          0.64759  0.96497  2.34654  1.02928  0.44202  0.51129  0.91559
    199   2.80297  5.23801  2.83243  2.93233  5.35917  1.32951  4.10513  4.66296  2.71663  3.85301  5.05636  2.80994  3.54963  3.38998  2.49110  2.52695  2.63071  3.13319  6.44881  3.49215    559 g x - -
          2.68618  4.42225  2.77519  2.73123  3.46354  2.40513  3.72494  3.29354  2.67741  2.69355  4.24690  2.90347  2.73739  3.18146  2.89801  2.37887  2.77519  2.98518  4.58477  3.61503
          0.08733  6.13999  2.50750  0.61958  0.77255  0.38583  1.13908
    200   3.19522  6.15043  2.42541  3.06603  5.49257  1.69639  4.57849  4.98186  2.98325  4.16753  5.19541  0.97215  4.77557  3.64205  3.15075  3.00796  3.78454  4.54020  6.58240  5.16398    560 n x - -
          2.68614  4.42231  2.77525  2.73126  3.46360  2.40516  3.72500  3.29346  2.67747  2.69337  4.24696  2.90348  2.73738  3.18152  2.89790  2.37890  2.77525  2.98511  4.58483  3.61499
          0.01060  5.12362  5.38498  1.47178  0.26074  0.31150  1.31806
    201   2.64301  6.09552  2.16265  3.02308  3.80145  1.58319  4.26386  4.92254  2.93497  3.02865  5.13680  2.00020  3.52040  3.28201  3.06945  2.58801  3.17103  3.99798  5.10484  4.12973    585 g x - -
          2.68618  4.42225  2.77519  2.73123  3.46354  2.40513  3.72494  3.29354  2.67741  2.69355  4.24690  2.90347  2.73739  3.18146  2.89801  2.37887  2.77519  2.98518  4.58477  3.61503
          0.00384  6.25772  6.25563  0.61958  0.77255  0.45139  1.01264
    202   3.53035  5.11226  5.25325  5.03925  0.42260  4.55013  5.22618  3.33135  4.34396  2.60299  4.03619  5.04361  4.81485  4.97266  4.37615  4.09726  3.89470  3.16208  5.40605  3.75514    586 F x - -
          2.68618  4.42225  2.77519  2.73123  3.46354  2.40513  3.72494  3.29354  2.67741  2.69355  4.24690  2.90347  2.73739  3.18146  2.89801  2.37887  2.77519  2.98518  4.58477  3.61503
          0.00281  6.27215  6.99449  0.61958  0.77255  0.53186  0.88555
    203   2.75983  5.41680  3.52337  2.87747  4.82330  3.81585  2.63025  3.86197  2.24004  2.72331  5.05575  3.40738  4.66669  2.96950  2.87709  3.45348  3.15178  1.19636  6.46390  4.10869    587 v x - -
          2.68618  4.42225  2.77519  2.73123  3.46354  2.40513  3.72494  3.29354  2.67741  2.69355  4.24690  2.90347  2.73739  3.18146  2.89801  2.37887  2.77519  2.98518  4.58477  3.61503
          0.00281  6.27312  6.99547  0.61958  0.77255  0.53841  0.87629
    204   1.98976  6.10031  3.44802  2.11791  4.94502  2.48188  4.21923  4.24303  2.12911  2.04013  3.54146  3.53426  3.91577  2.52170  3.24116  2.73116  3.23725  3.61919  5.46219  4.93051    588 a x - -
          2.68618  4.42225  2.77519  2.73123  3.46354  2.40513  3.72494  3.29354  2.67741  2.69355  4.24690  2.90347  2.73739  3.18146  2.89801  2.37887  2.77519  2.98518  4.58477  3.61503
          0.00281  6.27182  6.99416  0.61958  0.77255  0.50638  0.92299
    205   3.62967  0.28010  5.57738  4.64391  4.13424  4.53169  5.48778  3.97577  4.33577  3.72882  4.64726  5.09269  4.76629  5.10740  4.98986  4.04364  3.93388  3.54725  6.13773  4.38963    589 C x - -
          2.68618  4.42225  2.77519  2.73123  3.46354  2.40513  3.72494  3.29354  2.67741  2.69355  4.24690  2.90347  2.73739  3.18146  2.89801  2.37887  2.77519  2.98518  4.58477  3.61503
          0.00287  6.25162  6.97397  0.61958  0.77255  0.46539  0.98857
    206   2.92204  5.93111  2.24036  2.47624  5.27736  3.99103  3.56852  4.21862  2.47025  3.72769  4.82460  2.37984  3.25352  3.10956  2.84629  1.83436  1.91272  4.05450  6.36309  4.65107    590 s x - -
          2.68618  4.42225  2.77519  2.73123  3.46354  2.40513  3.72494  3.29354  2.67741  2.69355  4.24690  2.90347  2.73739  3.18146  2.89801  2.37887  2.77519  2.98518  4.58477  3.61503
          0.00366  6.00701  6.72936  0.61958  0.77255  0.48576  0.95510
    207   2.83735  5.10669  2.82051  2.26494  4.58909  1.90605  4.33329  3.44940  2.64955  3.25445  4.63194  2.22180  3.52393  3.00133  3.32133  2.59731  3.09813  2.68438  4.28481  3.73622    591 g x - -
          2.68618  4.42225  2.77519  2.73123  3.46354  2.40513  3.72494  3.29354  2.67741  2.69355  4.24690  2.90347  2.73739  3.18146  2.89801  2.37887  2.77519  2.98518  4.58477  3.61503
          0.00400  5.91813  6.64048  0.61958  0.77255  0.48576  0.95510
    208   2.84588  5.12000  2.79176  2.38322  4.52597  3.21393  3.65578  3.00831  2.30110  3.16654  4.70126  3.23041  4.11837  3.09098  2.77384  2.64880  1.72805  2.60281  6.10086  4.11110    592 t x - -
          2.68618  4.42225  2.77519  2.73123  3.46354  2.40513  3.72494  3.29354  2.67741  2.69355  4.24690  2.90347  2.73739  3.18146  2.89801  2.37887  2.77519  2.98518  4.58477  3.61503
          0.00525  5.64764  6.36999  0.61958  0.77255  0.48576  0.95510
    209   2.20296  5.01134  2.90073  2.07783  4.53125  2.86156  3.78148  4.06256  2.48070  3.42632  4.33939  2.93624  3.46311  2.83692  2.76770  2.14224  2.34405  3.67760  5.99808  3.98481    593 e x - -
          2.68618  4.42225  2.77519  2.73123  3.46354  2.40513  3.72494  3.29354  2.67741  2.69355  4.24690  2.90347  2.73739  3.18146  2.89801  2.37887  2.77519  2.98518  4.58477  3.61503
          0.01632  5.39628  4.45238  0.61958  0.77255  0.48576  0.95510
    210   2.61524  4.52437  2.30352  2.43801  3.76768  3.41372  3.73956  3.71703  2.53341  3.29315  3.78877  3.08877  3.81662  3.07328  2.91387  1.83306  2.66309  2.72743  5.83889  3.93862    594 s x - -
          2.68618  4.42225  2.77519  2.73123  3.46354  2.40513  3.72494  3.29354  2.67741  2.69355  4.24690  2.90347  2.73739  3.18146  2.89801  2.37887  2.77519  2.98518  4.58477  3.61503
          0.03011  5.26858  3.70852  0.61958  0.77255  0.52460  0.89598
    211   2.31464  4.53889  2.73535  2.50878  4.36430  2.91696  3.72666  3.49086  2.40747  3.17806  4.48024  2.71864  3.63877  2.83840  2.89924  1.94405  2.58664  3.29680  5.87857  4.14547    595 s x - -
          2.68618  4.42225  2.77519  2.73123  3.46354  2.40513  3.72494  3.29354  2.67741  2.69355  4.24690  2.90347  2.73739  3.18146  2.89801  2.37887  2.77519  2.98518  4.58477  3.61503
          0.00815  5.20990  5.93225  0.61958  0.77255  0.59980  0.79611
    212   2.42241  5.43715  2.79070  2.26525  4.76655  3.37016  3.93300  4.24161  2.46465  3.23920  4.48198  3.21791  2.52986  3.03458  2.85137  1.91165  2.42555  2.96274  5.87935  4.33959    596 s x - -
          2.68618  4.42225  2.77519  2.73123  3.46354  2.40513  3.72494  3.29354  2.67741  2.69355  4.24690  2.90347  2.73739  3.18146  2.89801  2.37887  2.77519  2.98518  4.58477  3.61503
          0.03153  5.20055  3.66802  0.61958  0.77255  0.53406  0.88242
    213   2.56204  5.44706  2.43094  2.39594  4.27098  2.74700  3.73543  4.13876  2.36470  3.23814  4.17008  3.12274  3.17537  2.86508  2.87245  2.06815  2.28413  3.46877  5.88378  4.47691    597 s x - -
          2.68618  4.42225  2.77519  2.73123  3.46354  2.40513  3.72494  3.29354  2.67741  2.69355  4.24690  2.90347  2.73739  3.18146  2.89801  2.37887  2.77519  2.98518  4.58477  3.61503
          0.01693  5.17590  4.49750  0.61958  0.77255  0.63222  0.75803
    214   2.46212  5.35971  2.94962  2.40331  4.66633  2.55213  3.92733  3.88063  2.67910  3.28322  4.41073  3.15919  2.83271  2.91720  3.07807  2.01160  2.09362  3.20071  5.81618  3.95501    598 s x - -
          2.68618  4.42225  2.77519  2.73123  3.46354  2.40513  3.72494  3.29354  2.67741  2.69355  4.24690  2.90347  2.73739  3.18146  2.89801  2.37887  2.77519  2.98518  4.58477  3.61503
          0.13421  5.15775  2.12158  0.61958  0.77255  0.55173  0.85791
    215   2.53453  4.53468  3.01046  2.20995  4.20343  2.65557  3.88153  3.94819  2.41702  3.18475  3.80503  3.07197  2.86308  2.83715  2.84790  2.55120  2.11679  3.38773  5.34375  4.12892    599 t x - -
          2.68618  4.42225  2.77519  2.73123  3.46354  2.40513  3.72494  3.29354  2.67741  2.69355  4.24690  2.90347  2.73739  3.18146  2.89801  2.37887  2.77519  2.98518  4.58477  3.61503
          0.02930  5.05063  3.79545  0.61958  0.77255  0.50462  0.92567
    216   2.56889  5.35411  2.89642  2.44537  4.66563  2.35646  3.44747  3.49821  2.35154  3.14163  4.16916  2.87686  3.37325  2.90431  3.03715  2.43574  2.32527  3.04078  4.94905  3.76939    600 t x - -
          2.68618  4.42225  2.77519  2.73123  3.46354  2.40513  3.72494  3.29354  2.67741  2.69355  4.24690  2.90347  2.73739  3.18146  2.89801  2.37887  2.77519  2.98518  4.58477  3.61503
          0.02980  5.11706  3.75661  0.61958  0.77255  0.60218  0.79323
    217   2.27488  5.40323  2.68649  2.21207  4.73726  2.82264  3.88526  3.79740  2.57726  3.50219  4.05387  2.84171  3.84695  2.74198  2.76447  2.46275  2.03321  3.15850  5.84258  4.43837    601 t x - -
          2.68618  4.42225  2.77519  2.73123  3.46354  2.40513  3.72494  3.29354  2.67741  2.69355  4.24690  2.90347  2.73739  3.18146  2.89801  2.37887  2.77519  2.98518  4.58477  3.61503
          0.10337  5.10119  2.38471  0.61958  0.77255  0.71216  0.67449
    218   2.66113  5.21051  2.73543  2.35320  4.14037  3.22216  3.87799  3.51972  2.36622  2.69622  4.03704  2.88437  3.43481  2.86259  2.94932  2.66067  2.08524  2.97162  4.46313  3.68215    602 t x - -
          2.68618  4.42225  2.77519  2.73123  3.46354  2.40513  3.72494  3.29354  2.67741  2.69355  4.24690  2.90347  2.73739  3.18146  2.89801  2.37887  2.77519  2.98518  4.58477  3.61503
          0.22192  4.99881  1.64884  0.61958  0.77255  0.86024  0.55002
    219   2.53862  5.28602  2.58097  2.30972  4.62075  2.96743  3.76562  4.09955  2.41762  3.41882  4.32957  2.77901  3.75358  2.67880  2.87108  2.15975  2.05641  3.37387  5.72499  4.32022    603 t x - -
          2.68618  4.42225  2.77519  2.73123  3.46354  2.40513  3.72494  3.29354  2.67741  2.69355  4.24690  2.90347  2.73739  3.18146  2.89801  2.37887  2.77519  2.98518  4.58477  3.61503
          0.02098  4.80368  4.37728  0.61958  0.77255  0.31551  1.30717
    220   2.49384  5.34960  3.03674  2.58574  4.05507  2.66344  3.89204  3.74566  2.44279  3.64173  4.39850  2.95395  3.22261  2.99923  2.63655  2.14606  1.83907  3.72366  5.80116  4.11395    604 t . - -
          2.68618  4.42225  2.77519  2.73123  3.46354  2.40513  3.72494  3.29354  2.67741  2.69355  4.24690  2.90347  2.73739  3.18146  2.89801  2.37887  2.77519  2.98518  4.58477  3.61503
          0.14881  5.09023  2.02412  0.61958  0.77255  0.65534  0.73244
    221   2.64243  5.31375  3.12675  2.35772  3.88902  3.14072  3.52253  3.98681  2.25637  3.14247  4.36019  2.81732  3.45734  2.33028  2.67800  2.30358  2.27783  3.47936  4.63777  4.36229    605 k . - -
          2.68618  4.42225  2.77519  2.73123  3.46354  2.40513  3.72494  3.29354  2.67741  2.69355  4.24690  2.90347  2.73739  3.18146  2.89801  2.37887  2.77519  2.98518  4.58477  3.61503
          0.16336  4.95198  1.94043  0.61958  0.77255  0.94526  0.49197
    222   2.47367  4.30959  3.11260  2.50932  3.92144  2.97280  3.74373  3.22274  2.11706  3.17407  3.88740  2.84526  3.46039  2.95628  2.94007  2.47410  2.10966  3.40052  5.54992  3.81203    606 t . - -
          2.68618  4.42225  2.77519  2.73123  3.46354  2.40513  3.72494  3.29354  2.67741  2.69355  4.24690  2.90347  2.73739  3.18146  2.89801  2.37887  2.77519  2.98518  4.58477  3.61503
          0.04495  4.80092  3.33182  0.61958  0.77255  1.06558  0.42240
    223   2.44916  5.14248  2.98311  2.12288  4.45907  3.12695  3.68092  3.92314  2.16977  3.21759  4.19208  2.85351  3.54160  2.71862  2.55819  2.68619  2.11042  3.51801  5.59193  4.20213    607 t . - -
          2.68480  4.42446  2.77510  2.72903  3.46587  2.40622  3.72658  3.29595  2.67444  2.69515  4.24916  2.90360  2.73863  3.18220  2.89890  2.37842  2.77043  2.98702  4.58689  3.61637
          0.99428  0.47051  5.23469  2.78654  0.06362  0.76822  0.62332
    224   2.10137  5.14574  3.05391  2.51418  4.47869  2.15272  3.76268  3.93476  2.11125  3.46437  4.23213  2.94051  3.36919  2.67792  2.99685  2.57202  2.55703  3.53894  5.63703  4.25699    660 a x - -
          2.68618  4.42225  2.77519  2.73123  3.46354  2.40513  3.72494  3.29354  2.67741  2.69355  4.24690  2.90347  2.73739  3.18146  2.89801  2.37887  2.77519  2.98518  4.58477  3.61503
          0.18241  4.67217  1.84903  0.61958  0.77255  1.00054  0.45836
    225   2.63933  5.23815  2.65861  2.31956  4.56691  3.48314  3.07481  4.04541  2.09856  3.53595  4.28830  2.34790  3.90077  2.81198  2.95486  1.81926  2.98876  3.62108  5.67813  4.26959    661 s x - -
          2.68618  4.42225  2.77519  2.73123  3.46354  2.40513  3.72494  3.29354  2.67741  2.69355  4.24690  2.90347  2.73739  3.18146  2.89801  2.37887  2.77519  2.98518  4.58477  3.61503
          0.01654  4.50629  5.22864  0.61958  0.77255  1.17077  0.37125
    226   2.64036  4.94282  3.08198  2.52909  4.21274  2.78851  3.73293  3.25602  2.15112  3.22443  4.02757  3.05042  3.91657  2.65981  2.97736  1.81611  2.71871  3.08517  5.45169  4.10841    662 s x - -
          2.68618  4.42225  2.77519  2.73123  3.46354  2.40513  3.72494  3.29354  2.67741  2.69355  4.24690  2.90347  2.73739  3.18146  2.89801  2.37887  2.77519  2.98518  4.58477  3.61503
          0.10130  4.50629  2.46160  0.61958  0.77255  0.87811  0.53711
    227   2.32259  4.92631  3.10196  2.39466  4.17032  3.54052  3.60442  3.58888  2.39484  3.18857  3.99898  2.88512  3.93285  2.89508  3.00717  1.84843  2.57337  2.67087  5.42882  3.86199    663 s x - -
          2.68623  4.42239  2.77496  2.73120  3.46368  2.40477  3.72508  3.29368  2.67746  2.69369  4.24704  2.90361  2.73754  3.18160  2.89815  2.37857  2.77517  2.98532  4.58491  3.61517
          1.13118  0.59934  2.05437  0.08148  2.54781  0.96219  0.48136
    228   2.30503  5.15850  2.55411  2.26653  3.97481  2.54022  3.67556  3.94932  2.36508  3.45394  4.20763  2.79457  3.05414  2.66555  2.91617  2.32551  2.93766  3.53641  5.60681  4.20895    665 e x - -
          2.68618  4.42225  2.77519  2.73123  3.46354  2.40513  3.72494  3.29354  2.67741  2.69355  4.24690  2.90347  2.73739  3.18146  2.89801  2.37887  2.77519  2.98518  4.58477  3.61503
          0.08204  4.48657  2.69553  0.61958  0.77255  0.98691  0.46637
    229   2.27427  4.80021  3.15416  2.59542  4.01545  3.54406  3.75460  3.17871  1.99327  2.81925  3.87974  2.74473  3.93299  2.92703  3.02689  2.24865  2.92365  2.93861  5.32080  3.21648    666 k x - -
          2.68618  4.42225  2.77519  2.73123  3.46354  2.40513  3.72494  3.29354  2.67741  2.69355  4.24690  2.90347  2.73739  3.18146  2.89801  2.37887  2.77519  2.98518  4.58477  3.61503
          0.01698  4.47975  5.20210  0.61958  0.77255  0.98070  0.47008
    230   2.70667  3.53502  3.11314  2.55537  4.13975  3.08832  3.74478  3.55540  2.40431  3.16056  3.97437  3.07338  3.12795  2.76717  2.67873  1.98129  2.49272  3.23355  5.40636  3.48420    667 s x - -
          2.68618  4.42225  2.77519  2.73123  3.46354  2.40513  3.72494  3.29354  2.67741  2.69355  4.24690  2.90347  2.73739  3.18146  2.89801  2.37887  2.77519  2.98518  4.58477  3.61503
          0.01616  4.52928  5.25163  0.61958  0.77255  1.10418  0.40269
    231   2.71347  4.93791  3.07164  2.46030  4.20086  1.88310  3.43986  3.62066  2.33757  3.21036  4.01925  3.05077  3.91943  2.87382  2.78044  2.65423  2.45276  2.97576  5.43864  4.10242    668 g x - -
          2.68618  4.42225  2.77519  2.73123  3.46354  2.40513  3.72494  3.29354  2.67741  2.69355  4.24690  2.90347  2.73739  3.18146  2.89801  2.37887  2.77519  2.98518  4.58477  3.61503
          0.04910  4.46101  3.31421  0.61958  0.77255  1.10418  0.40269
    232   2.57058  5.13719  2.95750  2.24061  4.46246  3.46913  3.33171  3.92762  2.06793  3.42986  4.18608  2.69428  3.86314  2.75942  2.37797  2.28950  2.37968  3.51779  5.57849  4.19009    669 k x - -
          2.68613  4.42238  2.77533  2.73126  3.46367  2.40496  3.72490  3.29345  2.67749  2.69368  4.24626  2.90360  2.73753  3.18160  2.89814  2.37842  2.77522  2.98532  4.58490  3.61516
          1.06220  0.51157  2.90499  0.08479  2.50970  1.06951  0.42034
    233   2.66666  5.02271  2.87456  2.42421  3.59678  2.73411  3.17754  3.75664  2.17035  3.30349  4.08063  2.96015  3.18827  2.78024  2.75381  2.26411  2.56735  3.38238  5.49293  4.12080    671 k x - -
          2.68618  4.42225  2.77519  2.73123  3.46354  2.40513  3.72494  3.29354  2.67741  2.69355  4.24690  2.90347  2.73739  3.18146  2.89801  2.37887  2.77519  2.98518  4.58477  3.61503
          0.01860  4.38984  5.11219  0.61958  0.77255  0.59359  0.80372
    234   2.74006  5.22616  2.73197  2.35384  4.56176  2.89485  3.70330  3.74000  2.01075  3.52698  4.27017  2.65221  3.90853  2.80340  2.42692  2.01861  2.78631  3.61188  5.66427  4.25992    672 k . - -
          2.68618  4.42225  2.77519  2.73123  3.46354  2.40513  3.72494  3.29354  2.67741  2.69355  4.24690  2.90347  2.73739  3.18146  2.89801  2.37887  2.77519  2.98518  4.58477  3.61503
          0.03804  4.61621  3.59608  0.61958  0.77255  0.88156  0.53467
    235   2.63877  5.13785  3.01909  2.46421  4.44404  2.72231  3.29827  3.56153  2.37294  3.42624  4.19026  2.71934  3.91191  2.53389  2.70260  2.08936  2.29755  3.50771  5.59515  4.21083    673 s . - -
          2.68618  4.42225  2.77519  2.73123  3.46354  2.40513  3.72494  3.29354  2.67741  2.69355  4.24690  2.90347  2.73739  3.18146  2.89801  2.37887  2.77519  2.98518  4.58477  3.61503
          0.01515  4.59332  5.31567  0.61958  0.77255  0.91040  0.51477
    236   2.45056  4.97093  3.05793  2.36707  4.23038  2.61891  3.28661  3.65961  2.49555  3.23896  4.03596  3.02879  3.90615  2.50342  2.84327  2.26254  2.49490  3.06265  4.02477  4.10751    674 s . - -
          2.68618  4.42225  2.77519  2.73123  3.46354  2.40513  3.72494  3.29354  2.67741  2.69355  4.24690  2.90347  2.73739  3.18146  2.89801  2.37887  2.77519  2.98518  4.58477  3.61503
          0.10067  4.50598  2.46838  0.61958  0.77255  0.86089  0.54954
    237   2.57095  4.86644  3.08494  2.36960  4.10654  3.51106  3.72005  3.12464  2.46478  2.99977  3.94360  2.84659  3.90390  2.87359  2.85013  1.93473  2.22595  3.20018  5.37529  4.04463    675 s . - -
          2.68436  4.42368  2.77473  2.73171  3.46497  2.40425  3.72592  3.29434  2.67824  2.69498  4.24833  2.90289  2.73786  3.18267  2.89878  2.37662  2.77400  2.98623  4.58620  3.61627
          1.02412  0.45395  5.15435  2.20603  0.11669  0.89799  0.52321
    238   2.41583  5.08882  2.71339  2.42469  4.39295  3.23742  3.67094  3.84990  1.99432  3.37722  3.52506  2.84616  3.63085  2.78317  2.78182  2.08544  2.79561  3.25472  5.54911  4.16563    707 k x - -
          2.68618  4.42225  2.77519  2.73123  3.46354  2.40513  3.72494  3.29354  2.67741  2.69355  4.24690  2.90347  2.73739  3.18146  2.89801  2.37887  2.77519  2.98518  4.58477  3.61503
          0.01727  4.46318  5.18552  0.61958  0.77255  0.94557  0.49177
    239   2.32831  4.98454  2.77705  2.47496  4.25507  2.95495  3.69704  3.68934  2.10175  2.97367  4.05021  3.00513  3.88888  2.71248  2.94691  2.28581  2.72075  2.72577  5.47004  4.11195    708 k x - -
          2.68618  4.42225  2.77519  2.73123  3.46354  2.40513  3.72494  3.29354  2.67741  2.69355  4.24690  2.90347  2.73739  3.18146  2.89801  2.37887  2.77519  2.98518  4.58477  3.61503
          0.01727  4.46318  5.18552  0.61958  0.77255  0.85524  0.55370
    240   2.16335  4.31581  3.74952  3.17753  3.30666  3.49480  3.98703  2.54410  3.11217  1.97703  3.42598  3.52934  2.88780  3.39228  3.05701  2.75779  2.81413  2.24763  4.91277  3.69610    709 l x - -
          2.68618  4.42225  2.77519  2.73123  3.46354  2.40513  3.72494  3.29354  2.67741  2.69355  4.24690  2.90347  2.73739  3.18146  2.89801  2.37887  2.77519  2.98518  4.58477  3.61503
          0.01668  4.49785  5.22020  0.61958  0.77255  0.41811  1.07379
    241   2.51259  4.90823  3.20226  2.64385  3.70101  2.72695  3.58686  3.53933  2.48098  2.94650  3.55681  3.15598  3.46406  2.83458  3.09064  1.75607  2.62563  3.12267  5.42258  4.10057    710 s x - -
          2.68618  4.42225  2.77519  2.73123  3.46354  2.40513  3.72494  3.29354  2.67741  2.69355  4.24690  2.90347  2.73739  3.18146  2.89801  2.37887  2.77519  2.98518  4.58477  3.61503
          0.04534  4.70322  3.34509  0.61958  0.77255  0.61375  0.77939
    242   2.37101  4.85230  3.12195  2.46804  4.06400  2.51602  3.82102  2.99037  2.65236  2.91362  3.93162  3.16942  3.67877  2.89188  2.84425  2.75125  2.18656  2.56965  5.37497  4.06310    711 t x - -
          2.68618  4.42225  2.77519  2.73123  3.46354  2.40513  3.72494  3.29354  2.67741  2.69355  4.24690  2.90347  2.73739  3.18146  2.89801  2.37887  2.77519  2.98518  4.58477  3.61503
          0.04022  4.67188  3.50446  0.61958  0.77255  0.63735  0.75224
    243   2.57217  4.83369  2.90273  2.66717  3.27237  3.60685  3.81932  3.44138  2.32777  2.49178  3.50181  3.17086  3.20439  2.85287  3.10304  2.13790  2.50572  2.89837  5.35837  4.04933    712 s x - -
          2.68618  4.42225  2.77519  2.73123  3.46354  2.40513  3.72494  3.29354  2.67741  2.69355  4.24690  2.90347  2.73739  3.18146  2.89801  2.37887  2.77519  2.98518  4.58477  3.61503
          0.03019  4.65600  3.90020  0.61958  0.77255  0.49494  0.94061
    244   2.14958  4.92989  3.20339  2.64838  4.19616  2.13766  3.83092  3.60957  2.41118  2.98947  4.03766  3.15828  3.76946  2.98762  3.00544  2.23651  2.48432  3.00192  5.47158  4.14433    713 g x - -
          2.68618  4.42225  2.77519  2.73123  3.46354  2.40513  3.72494  3.29354  2.67741  2.69355  4.24690  2.90347  2.73739  3.18146  2.89801  2.37887  2.77519  2.98518  4.58477  3.61503
          0.01350  4.70734  5.42969  0.61958  0.77255  0.48956  0.94907
    245   2.48479  4.27384  4.16258  3.57909  2.89006  2.08972  4.16380  2.34521  3.47121  2.11022  3.23472  3.81614  3.63869  3.70331  3.67651  2.53896  3.00754  2.13900  4.88502  3.68956    714 g x - -
          2.68618  4.42225  2.77519  2.73123  3.46354  2.40513  3.72494  3.29354  2.67741  2.69355  4.24690  2.90347  2.73739  3.18146  2.89801  2.37887  2.77519  2.98518  4.58477  3.61503
          0.01343  4.71266  5.43500  0.61958  0.77255  0.53630  0.87926
    246   2.59644  2.86171  2.96679  2.75262  3.77796  2.76142  3.71784  3.15386  2.58939  2.58814  3.85859  3.24208  4.03639  2.54390  3.16979  2.24944  2.89859  2.82522  5.31182  3.62722    715 s x - -
          2.68618  4.42225  2.77519  2.73123  3.46354  2.40513  3.72494  3.29354  2.67741  2.69355  4.24690  2.90347  2.73739  3.18146  2.89801  2.37887  2.77519  2.98518  4.58477  3.61503
          0.04839  4.71266  3.26344  0.61958  0.77255  0.45541  1.00563
    247   2.73241  4.51303  3.52560  2.71685  3.07797  1.76891  3.95007  3.03166  2.93809  2.37949  3.62913  3.39678  4.07288  3.25050  3.31140  2.45981  2.97147  2.49361  5.10156  3.85442    716 g x - -
          2.68618  4.42225  2.77519  2.73123  3.46354  2.40513  3.72494  3.29354  2.67741  2.69355  4.24690  2.90347  2.73739  3.18146  2.89801  2.37887  2.77519  2.98518  4.58477  3.61503
          0.01505  4.60001  5.32236  0.61958  0.77255  0.55502  0.85346
    248   1.92913  4.23833  4.11512  3.05969  3.16998  3.82846  4.12653  2.47645  3.42629  2.18843  2.67745  3.77464  3.86004  3.66054  3.63564  3.10941  2.67685  1.85354  4.85302  3.65696    717 v x - -
          2.68618  4.42225  2.77519  2.73123  3.46354  2.40513  3.72494  3.29354  2.67741  2.69355  4.24690  2.90347  2.73739  3.18146  2.89801  2.37887  2.77519  2.98518  4.58477  3.61503
          0.01505  4.60001  5.32236  0.61958  0.77255  0.55502  0.85346
    249   1.72514  4.30966  4.55806  3.97497  3.41922  4.08047  4.42601  2.17098  3.83802  1.90160  2.72258  4.12752  4.43165  4.03453  3.97300  3.38692  2.89864  1.68593  5.01787  3.83573    718 v x - -
          2.68618  4.42225  2.77519  2.73123  3.46354  2.40513  3.72494  3.29354  2.67741  2.69355  4.24690  2.90347  2.73739  3.18146  2.89801  2.37887  2.77519  2.98518  4.58477  3.61503
          0.01505  4.60001  5.32236  0.61958  0.77255  0.55502  0.85346
    250   2.11073  4.41035  4.75329  4.17802  3.49817  4.25780  4.63057  2.10889  4.04095  2.14456  1.86426  4.32395  4.59085  4.22935  4.16665  3.57680  3.27543  1.45056  5.17875  4.00572    719 v x - -
          2.68618  4.42225  2.77519  2.73123  3.46354  2.40513  3.72494  3.29354  2.67741  2.69355  4.24690  2.90347  2.73739  3.18146  2.89801  2.37887  2.77519  2.98518  4.58477  3.61503
          0.01505  4.60001  5.32236  0.61958  0.77255  0.55502  0.85346
    251   2.48879  3.79318  3.43967  2.44505  3.52377  2.28317  3.89896  2.85396  2.84609  2.52084  3.19881  3.32603  3.17636  3.16630  3.24178  2.56619  2.70104  2.85450  5.13476  3.87733    720 g x - -
          2.68618  4.42225  2.77519  2.73123  3.46354  2.40513  3.72494  3.29354  2.67741  2.69355  4.24690  2.90347  2.73739  3.18146  2.89801  2.37887  2.77519  2.98518  4.58477  3.61503
          0.03055  4.60001  3.91044  0.61958  0.77255  0.55502  0.85346
    252   2.52462  4.13427  4.50511  3.90222  3.00523  3.39495  3.91617  1.95495  3.72685  1.60978  3.08157  3.97590  4.24244  3.89272  3.80121  3.18063  2.96115  2.03461  4.75314  3.00259    721 l x - -
          2.68618  4.42225  2.77519  2.73123  3.46354  2.40513  3.72494  3.29354  2.67741  2.69355  4.24690  2.90347  2.73739  3.18146  2.89801  2.37887  2.77519  2.98518  4.58477  3.61503
          0.08826  4.58474  2.59998  0.61958  0.77255  0.53589  0.87983
    253   2.21060  4.23372  4.09257  3.51092  3.33478  3.81707  4.12097  2.61111  3.39816  1.62470  2.80186  3.75994  4.18777  3.64174  3.13406  3.10010  2.65156  2.01274  4.85568  3.66137    722 l x - -
          2.68618  4.42225  2.77519  2.73123  3.46354  2.40513  3.72494  3.29354  2.67741  2.69355  4.24690  2.90347  2.73739  3.18146  2.89801  2.37887  2.77519  2.98518  4.58477  3.61503
          0.01654  4.50596  5.22831  0.61958  0.77255  0.52764  0.89159
    254   2.13198  4.20230  4.13471  3.54959  2.74623  3.37697  4.10961  2.41961  3.43648  2.29483  3.14292  3.77384  4.17949  3.66320  3.63077  2.14200  2.94603  2.05023  4.81307  3.10825    723 v x - -
          2.68618  4.42225  2.77519  2.73123  3.46354  2.40513  3.72494  3.29354  2.67741  2.69355  4.24690  2.90347  2.73739  3.18146  2.89801  2.37887  2.77519  2.98518  4.58477  3.61503
          0.01568  4.55872  5.28106  0.61958  0.77255  0.58790  0.81078
    255   1.92702  3.81033  4.19377  3.60592  2.98738  3.02384  4.12230  2.57172  3.48326  1.99249  2.93140  3.80613  4.18702  3.70019  3.65772  2.39531  2.94460  2.37531  3.64467  3.60536    724 a x - -
          2.68618  4.42225  2.77519  2.73123  3.46354  2.40513  3.72494  3.29354  2.67741  2.69355  4.24690  2.90347  2.73739  3.18146  2.89801  2.37887  2.77519  2.98518  4.58477  3.61503
          0.01568  4.55872  5.28106  0.61958  0.77255  0.47766  0.96820
    256   2.15488  2.95359  4.44435  3.84770  2.91612  3.88550  4.20717  2.50714  3.68821  1.42904  3.01247  3.95842  4.24530  3.86328  3.78812  3.18740  2.97333  2.27698  4.77416  3.39474    725 l x - -
          2.68618  4.42225  2.77519  2.73123  3.46354  2.40513  3.72494  3.29354  2.67741  2.69355  4.24690  2.90347  2.73739  3.18146  2.89801  2.37887  2.77519  2.98518  4.58477  3.61503
          0.01703  4.47734  5.19968  0.61958  0.77255  0.46436  0.99031
    257   2.10207  4.17000  4.44738  3.85509  2.39159  3.91480  4.23370  2.27185  3.70240  1.88621  3.21874  3.97776  4.26897  3.88098  3.81117  3.21776  2.99270  1.74693  4.79891  3.32756    726 v x - -
          2.68618  4.42225  2.77519  2.73123  3.46354  2.40513  3.72494  3.29354  2.67741  2.69355  4.24690  2.90347  2.73739  3.18146  2.89801  2.37887  2.77519  2.98518  4.58477  3.61503
          0.01822  4.41014  5.13248  0.61958  0.77255  0.48576  0.95510
    258   2.46554  4.12369  4.23689  3.64749  2.89025  3.79436  4.09643  2.52783  3.50845  1.57447  3.21890  3.33389  4.16051  3.71224  3.65527  3.08791  2.90793  1.87705  3.80210  3.51730    727 l x - -
          2.68618  4.42225  2.77519  2.73123  3.46354  2.40513  3.72494  3.29354  2.67741  2.69355  4.24690  2.90347  2.73739  3.18146  2.89801  2.37887  2.77519  2.98518  4.58477  3.61503
          0.01892  4.37261  5.09496  0.61958  0.77255  0.48576  0.95510
    259   2.27513  4.18390  3.81720  3.24475  3.30179  3.67742  3.97490  2.41458  3.16002  2.20103  3.29010  3.55395  4.05434  3.42769  3.42823  2.95142  2.35318  2.06518  4.81002  2.69986    728 v x - -
          2.68618  4.42225  2.77519  2.73123  3.46354  2.40513  3.72494  3.29354  2.67741  2.69355  4.24690  2.90347  2.73739  3.18146  2.89801  2.37887  2.77519  2.98518  4.58477  3.61503
          0.02331  4.16646  4.88880  0.61958  0.77255  0.48576  0.95510
    260   2.55705  4.21070  3.84635  3.27634  2.41352  3.71035  3.97994  2.46807  3.15946  1.84146  3.18613  3.58356  4.07591  3.44046  2.99451  2.99138  2.89282  2.13585  4.76257  3.52179    729 l x - -
          2.68618  4.42225  2.77519  2.73123  3.46354  2.40513  3.72494  3.29354  2.67741  2.69355  4.24690  2.90347  2.73739  3.18146  2.89801  2.37887  2.77519  2.98518  4.58477  3.61503
          0.02826  3.97637  4.69872  0.61958  0.77255  0.48576  0.95510
    261   2.41850  4.47289  2.72707  2.52480  4.15118  3.04369  3.82989  3.67030  2.71253  3.31107  4.16289  2.10708  3.69650  3.04971  3.10107  1.79469  2.81489  3.22743  5.46284  4.11755    730 s x - -
          2.68618  4.42225  2.77519  2.73123  3.46354  2.40513  3.72494  3.29354  2.67741  2.69355  4.24690  2.90347  2.73739  3.18146  2.89801  2.37887  2.77519  2.98518  4.58477  3.61503
          0.03330  3.81455  4.53689  0.61958  0.77255  0.48576  0.95510
    262   2.25436  4.25324  3.34711  2.84493  3.45374  3.35978  3.79636  2.80747  2.78849  2.57001  3.48552  3.21881  3.83582  3.11952  3.13348  2.32613  2.75585  2.29988  4.91173  2.96694    731 a x - -
          2.68618  4.42225  2.77519  2.73123  3.46354  2.40513  3.72494  3.29354  2.67741  2.69355  4.24690  2.90347  2.73739  3.18146  2.89801  2.37887  2.77519  2.98518  4.58477  3.61503
          0.03330  3.81455  4.53689  0.61958  0.77255  0.48576  0.95510
    263   2.93803  4.39783  4.27424  3.78519  3.26133  4.04798  4.52432  1.95701  3.61583  1.49774  3.15603  4.06040  4.42698  3.93100  3.84343  3.42589  3.21604  1.47555  5.16082  3.92230    732 v x - -
          2.68618  4.42225  2.77519  2.73123  3.46354  2.40513  3.72494  3.29354  2.67741  2.69355  4.24690  2.90347  2.73739  3.18146  2.89801  2.37887  2.77519  2.98518  4.58477  3.61503
          0.02254  3.80378        *  0.61958  0.77255  0.00000        *
//
