# Supplementary material for: Remote homology clustering identifies lowly conserved families of effector proteins in plant-pathogenic fungi
Source: Microb Genom. 2021 Sep 1;7(9):000637. doi: 10.1099/mgen.0.000637 (PMC8715435; doi:10.1099/mgen.0.000637)
Supplement: Supplementary material 16 [file mgen-7-0637-s0016.zip › hmms/markov-PC_0278ZT.hmm]

HMMER3/f [3.3 | Nov 2019]
NAME  markov-PC_0278ZT
LENG  160
ALPH  amino
RF    yes
MM    no
CONS  yes
CS    no
MAP   yes
DATE  Thu Jul 23 07:26:15 2020
NSEQ  24
EFFN  2.317383
CKSUM 3156899523
STATS LOCAL MSV      -10.2594  0.70841
STATS LOCAL VITERBI  -10.9191  0.70841
STATS LOCAL FORWARD   -4.8089  0.70841
HMM          A        C        D        E        F        G        H        I        K        L        M        N        P        Q        R        S        T        V        W        Y   
            m->m     m->i     m->d     i->m     i->i     d->m     d->d
  COMPO   2.59583  4.01415  2.96812  2.73933  2.97410  3.00844  3.66924  2.86142  2.68495  2.51504  3.57292  2.97623  3.27213  3.05971  2.98709  2.62851  2.74105  2.80187  4.98465  3.20476
          2.68618  4.42225  2.77519  2.73123  3.46354  2.40513  3.72494  3.29354  2.67741  2.69355  4.24690  2.90347  2.73739  3.18146  2.89801  2.37887  2.77519  2.98518  4.58477  3.61503
          0.03854  4.73094  3.54080  0.61958  0.77255  0.00000        *
      1   2.88436  4.40761  4.08605  3.55160  3.48147  3.86762  4.17803  2.87240  3.29239  2.55596  0.98403  3.80625  4.26343  3.66689  3.50430  3.20003  3.13374  2.69537  4.93598  3.75716      1 m x - -
          2.68618  4.42225  2.77519  2.73123  3.46354  2.40513  3.72494  3.29354  2.67741  2.69355  4.24690  2.90347  2.73739  3.18146  2.89801  2.37887  2.77519  2.98518  4.58477  3.61503
          0.01352  4.70592  5.42827  0.61958  0.77255  0.45464  1.00697
      2   3.07136  5.23305  3.45831  2.82561  4.66088  3.79171  3.83045  4.08803  1.11246  3.58701  3.78907  3.29735  4.14410  2.96875  1.72131  3.06059  3.26500  3.74400  5.54067  4.39534      2 k x - -
          2.68618  4.42225  2.77519  2.73123  3.46354  2.40513  3.72494  3.29354  2.67741  2.69355  4.24690  2.90347  2.73739  3.18146  2.89801  2.37887  2.77519  2.98518  4.58477  3.61503
          0.01319  4.73094  5.45329  0.61958  0.77255  0.48576  0.95510
      3   2.82568  4.19344  4.56690  3.99311  1.83107  3.95249  4.22905  2.39871  3.81619  1.33699  3.30525  4.04826  4.29997  3.96839  3.87861  3.27332  3.05469  2.46407  4.71675  3.19509      3 l x - -
          2.68618  4.42225  2.77519  2.73123  3.46354  2.40513  3.72494  3.29354  2.67741  2.69355  4.24690  2.90347  2.73739  3.18146  2.89801  2.37887  2.77519  2.98518  4.58477  3.61503
          0.01319  4.73094  5.45329  0.61958  0.77255  0.48576  0.95510
      4   2.85875  4.22325  4.59505  4.02172  1.94509  3.98916  4.27915  2.30072  3.84483  1.22051  3.28899  4.08564  4.33049  3.99682  3.90886  3.31195  3.08729  2.46813  4.76677  3.61331      4 l x - -
          2.68618  4.42225  2.77519  2.73123  3.46354  2.40513  3.72494  3.29354  2.67741  2.69355  4.24690  2.90347  2.73739  3.18146  2.89801  2.37887  2.77519  2.98518  4.58477  3.61503
          0.01319  4.73094  5.45329  0.61958  0.77255  0.48576  0.95510
      5   2.25115  4.55543  3.50794  2.95553  3.77095  3.67673  3.95140  2.65987  2.92185  2.84994  3.71355  3.38697  4.06892  3.23813  3.30665  1.65687  2.03604  2.90502  5.11230  3.92330      5 s x - -
          2.68618  4.42225  2.77519  2.73123  3.46354  2.40513  3.72494  3.29354  2.67741  2.69355  4.24690  2.90347  2.73739  3.18146  2.89801  2.37887  2.77519  2.98518  4.58477  3.61503
          0.01319  4.73094  5.45329  0.61958  0.77255  0.48576  0.95510
      6   2.44062  4.14293  4.62269  4.03982  2.69456  3.92800  4.24714  1.66768  3.84776  1.77970  2.63770  4.06078  4.27858  3.98884  3.88220  3.25093  3.01464  2.08908  4.73586  3.60443      6 i x - -
          2.68618  4.42225  2.77519  2.73123  3.46354  2.40513  3.72494  3.29354  2.67741  2.69355  4.24690  2.90347  2.73739  3.18146  2.89801  2.37887  2.77519  2.98518  4.58477  3.61503
          0.01319  4.73094  5.45329  0.61958  0.77255  0.48576  0.95510
      7   1.46440  4.34323  3.89875  3.34187  3.51087  3.78303  4.09136  2.04127  3.26342  2.60074  3.49997  3.65750  4.16537  3.53521  3.54222  3.07048  2.20119  2.63652  4.93021  3.77475      7 a x - -
          2.68618  4.42225  2.77519  2.73123  3.46354  2.40513  3.72494  3.29354  2.67741  2.69355  4.24690  2.90347  2.73739  3.18146  2.89801  2.37887  2.77519  2.98518  4.58477  3.61503
          0.01319  4.73094  5.45329  0.61958  0.77255  0.48576  0.95510
      8   1.83632  3.20906  4.48450  3.90530  2.46399  3.89873  4.21024  2.35430  3.73866  2.13928  3.29475  3.98650  4.25254  3.90453  3.81884  3.21430  2.32893  2.32080  4.74427  2.88885      8 a x - -
          2.68618  4.42225  2.77519  2.73123  3.46354  2.40513  3.72494  3.29354  2.67741  2.69355  4.24690  2.90347  2.73739  3.18146  2.89801  2.37887  2.77519  2.98518  4.58477  3.61503
          0.01319  4.73094  5.45329  0.61958  0.77255  0.48576  0.95510
      9   2.30564  4.16261  4.53338  3.95463  3.28016  3.92195  4.23700  2.30047  3.78198  1.91401  2.13153  4.02150  4.27356  3.94224  3.85110  3.24056  3.01886  1.61933  4.75715  3.62378      9 v x - -
          2.68618  4.42225  2.77519  2.73123  3.46354  2.40513  3.72494  3.29354  2.67741  2.69355  4.24690  2.90347  2.73739  3.18146  2.89801  2.37887  2.77519  2.98518  4.58477  3.61503
          0.01319  4.73094  5.45329  0.61958  0.77255  0.48576  0.95510
     10   1.25554  4.44400  3.70577  3.15543  3.65233  3.71790  4.03857  2.65773  3.09670  2.73802  3.62133  3.52872  4.11910  3.39738  3.43110  2.99777  2.20204  2.77721  5.03354  3.86689     10 a x - -
          2.68618  4.42225  2.77519  2.73123  3.46354  2.40513  3.72494  3.29354  2.67741  2.69355  4.24690  2.90347  2.73739  3.18146  2.89801  2.37887  2.77519  2.98518  4.58477  3.61503
          0.01319  4.73094  5.45329  0.61958  0.77255  0.48576  0.95510
     11   2.77631  4.19663  4.31469  3.74157  2.60347  3.87710  4.17755  2.40489  3.60510  1.26356  3.33214  3.90018  3.24198  3.80345  3.74596  2.71384  3.00627  2.47733  4.77834  3.63640     11 l x - -
          2.68618  4.42225  2.77519  2.73123  3.46354  2.40513  3.72494  3.29354  2.67741  2.69355  4.24690  2.90347  2.73739  3.18146  2.89801  2.37887  2.77519  2.98518  4.58477  3.61503
          0.01319  4.73094  5.45329  0.61958  0.77255  0.48576  0.95510
     12   2.78360  4.15678  4.53755  3.95790  2.86586  3.91422  4.22180  2.24100  3.78070  1.23813  3.29006  4.01692  4.26633  3.93806  3.84440  2.98005  3.01329  2.43245  2.87196  3.59105     12 l x - -
          2.68618  4.42225  2.77519  2.73123  3.46354  2.40513  3.72494  3.29354  2.67741  2.69355  4.24690  2.90347  2.73739  3.18146  2.89801  2.37887  2.77519  2.98518  4.58477  3.61503
          0.01319  4.73094  5.45329  0.61958  0.77255  0.48576  0.95510
     13   2.60889  4.33757  3.50208  3.30237  3.48084  3.79172  3.19674  2.08987  3.22989  2.19121  3.47130  3.63165  4.15598  3.49968  2.59197  3.06668  3.00156  1.76391  4.90217  3.74160     13 v x - -
          2.68618  4.42225  2.77519  2.73123  3.46354  2.40513  3.72494  3.29354  2.67741  2.69355  4.24690  2.90347  2.73739  3.18146  2.89801  2.37887  2.77519  2.98518  4.58477  3.61503
          0.01319  4.73094  5.45329  0.61958  0.77255  0.48576  0.95510
     14   2.48216  5.06104  1.93798  2.30488  4.38939  2.60733  3.75033  3.85322  2.52820  3.40658  4.16599  3.05749  3.94211  2.88134  3.00579  2.76290  2.41173  2.76191  5.48786  4.20285     14 d x - -
          2.68618  4.42225  2.77519  2.73123  3.46354  2.40513  3.72494  3.29354  2.67741  2.69355  4.24690  2.90347  2.73739  3.18146  2.89801  2.37887  2.77519  2.98518  4.58477  3.61503
          0.01319  4.73094  5.45329  0.61958  0.77255  0.48576  0.95510
     15   2.60938  4.37578  3.77933  3.21799  3.20479  3.77155  4.03145  2.02238  2.60951  2.38157  2.78590  2.52710  4.13767  3.43741  3.46706  3.03959  2.26797  2.67679  4.93481  3.76844     15 i x - -
          2.68618  4.42225  2.77519  2.73123  3.46354  2.40513  3.72494  3.29354  2.67741  2.69355  4.24690  2.90347  2.73739  3.18146  2.89801  2.37887  2.77519  2.98518  4.58477  3.61503
          0.01319  4.73094  5.45329  0.61958  0.77255  0.48576  0.95510
     16   2.60286  4.39760  3.75949  3.20216  2.94522  3.76097  4.03186  2.92228  3.14019  2.15107  3.53889  3.56392  4.13563  3.42744  3.45605  1.34961  3.00879  2.70738  4.95462  3.78189     16 s x - -
          2.68618  4.42225  2.77519  2.73123  3.46354  2.40513  3.72494  3.29354  2.67741  2.69355  4.24690  2.90347  2.73739  3.18146  2.89801  2.37887  2.77519  2.98518  4.58477  3.61503
          0.01319  4.73094  5.45329  0.61958  0.77255  0.48576  0.95510
     17   1.68256  4.22835  4.21786  3.64869  3.35994  3.86742  4.16652  2.41654  3.53080  2.45440  3.06840  3.85139  4.22651  3.74769  3.70834  3.16836  2.60709  1.59247  4.81595  3.67273     17 v x - -
          2.68618  4.42225  2.77519  2.73123  3.46354  2.40513  3.72494  3.29354  2.67741  2.69355  4.24690  2.90347  2.73739  3.18146  2.89801  2.37887  2.77519  2.98518  4.58477  3.61503
          0.01319  4.73094  5.45329  0.61958  0.77255  0.48576  0.95510
     18   2.91525  4.70092  4.07849  3.70958  4.00668  3.71569  4.57867  3.37389  3.61509  1.52570  4.08620  3.91899  4.34751  3.95986  3.87753  0.97351  3.31424  3.15215  5.57359  4.28198     18 s x - -
          2.68618  4.42225  2.77519  2.73123  3.46354  2.40513  3.72494  3.29354  2.67741  2.69355  4.24690  2.90347  2.73739  3.18146  2.89801  2.37887  2.77519  2.98518  4.58477  3.61503
          0.01319  4.73094  5.45329  0.61958  0.77255  0.48576  0.95510
     19   2.62726  4.28247  4.15886  2.92398  2.33756  2.37102  3.61608  2.24880  3.46863  2.01845  3.39602  3.81623  4.23990  3.70208  3.67652  3.14975  3.01336  2.29422  4.89034  3.27198     19 l x - -
          2.68618  4.42225  2.77519  2.73123  3.46354  2.40513  3.72494  3.29354  2.67741  2.69355  4.24690  2.90347  2.73739  3.18146  2.89801  2.37887  2.77519  2.98518  4.58477  3.61503
          0.01319  4.73094  5.45329  0.61958  0.77255  0.48576  0.95510
     20   2.77589  4.78028  3.11722  2.51508  3.96965  2.97678  2.48702  2.52903  2.74209  2.55246  2.79095  3.24893  4.04339  2.91499  2.81672  2.87295  2.81135  3.08431  5.31913  3.50379     20 h x - -
          2.68620  4.42227  2.77521  2.73097  3.46356  2.40514  3.72496  3.29356  2.67742  2.69357  4.24691  2.90348  2.73741  3.18148  2.89802  2.37888  2.77521  2.98520  4.58479  3.61505
          0.07424  2.69910  5.45329  0.33089  1.26686  0.48576  0.95510
     21   2.77714  4.64000  3.13643  2.89890  3.41571  3.70257  3.93676  2.24830  2.53832  2.25662  3.73500  3.35545  3.15597  2.48089  3.27247  2.48904  3.00873  2.48830  5.20172  3.93987     22 i x - -
          2.68618  4.42225  2.77519  2.73123  3.46354  2.40513  3.72494  3.29354  2.67741  2.69355  4.24690  2.90347  2.73739  3.18146  2.89801  2.37887  2.77519  2.98518  4.58477  3.61503
          0.01319  4.73094  5.45329  0.61958  0.77255  0.48576  0.95510
     22   2.51145  4.56949  3.55045  2.78711  3.36621  3.72854  3.28087  2.27439  2.95022  2.78645  3.66894  3.41991  2.76211  3.26386  3.33066  2.50708  2.10905  2.84978  5.14164  3.14070     23 t x - -
          2.68618  4.42225  2.77519  2.73123  3.46354  2.40513  3.72494  3.29354  2.67741  2.69355  4.24690  2.90347  2.73739  3.18146  2.89801  2.37887  2.77519  2.98518  4.58477  3.61503
          0.01319  4.73094  5.45329  0.61958  0.77255  0.48576  0.95510
     23   2.98410  5.44138  1.31553  1.99984  4.73899  3.59783  3.90865  2.58633  2.35650  3.72312  4.50950  3.06853  4.07402  3.03624  3.23708  2.93600  3.22928  3.79887  5.89339  4.47629     24 d x - -
          2.68618  4.42225  2.77519  2.73123  3.46354  2.40513  3.72494  3.29354  2.67741  2.69355  4.24690  2.90347  2.73739  3.18146  2.89801  2.37887  2.77519  2.98518  4.58477  3.61503
          0.01319  4.73094  5.45329  0.61958  0.77255  0.48576  0.95510
     24   2.84136  5.29255  1.91320  2.04902  4.60790  3.56799  3.80280  4.07723  2.57620  3.58721  4.34957  2.40332  3.52980  2.91525  3.07322  2.80906  2.56789  2.37824  5.74588  4.34282     25 d x - -
          2.68618  4.42225  2.77519  2.73123  3.46354  2.40513  3.72494  3.29354  2.67741  2.69355  4.24690  2.90347  2.73739  3.18146  2.89801  2.37887  2.77519  2.98518  4.58477  3.61503
          0.01319  4.73094  5.45329  0.61958  0.77255  0.48576  0.95510
     25   2.62807  5.10302  2.14237  2.55106  2.50144  2.93831  3.05447  3.81562  2.55939  3.37738  4.16436  2.55132  3.31211  2.91174  3.03740  2.78540  3.01496  3.45496  5.57841  3.43179     26 d x - -
          2.68618  4.42225  2.77519  2.73123  3.46354  2.40513  3.72494  3.29354  2.67741  2.69355  4.24690  2.90347  2.73739  3.18146  2.89801  2.37887  2.77519  2.98518  4.58477  3.61503
          0.01319  4.73094  5.45329  0.61958  0.77255  0.48576  0.95510
     26   2.77292  5.26373  2.88303  2.20253  4.60053  3.08070  3.73758  3.57915  2.25860  3.56546  4.30660  2.61929  3.31646  2.35297  2.67808  2.44980  2.49275  3.64993  5.70136  3.20231     27 e x - -
          2.68618  4.42225  2.77519  2.73123  3.46354  2.40513  3.72494  3.29354  2.67741  2.69355  4.24690  2.90347  2.73739  3.18146  2.89801  2.37887  2.77519  2.98518  4.58477  3.61503
          0.01319  4.73094  5.45329  0.61958  0.77255  0.48576  0.95510
     27   2.33340  5.16936  2.74667  1.81942  4.46773  3.56928  3.76443  2.66578  2.40966  3.45428  4.22357  3.05787  3.96356  2.87906  2.60737  2.76658  2.33492  3.53439  5.63123  4.25080     28 e x - -
          2.68618  4.42225  2.77519  2.73123  3.46354  2.40513  3.72494  3.29354  2.67741  2.69355  4.24690  2.90347  2.73739  3.18146  2.89801  2.37887  2.77519  2.98518  4.58477  3.61503
          0.01319  4.73094  5.45329  0.61958  0.77255  0.48576  0.95510
     28   2.40849  4.43674  3.79888  3.23239  1.68958  3.77793  4.07429  2.93603  3.16478  2.51038  3.56170  3.59318  3.60189  3.45741  2.97619  2.87783  2.12829  2.71758  5.04355  3.82156     29 f x - -
          2.68618  4.42225  2.77519  2.73123  3.46354  2.40513  3.72494  3.29354  2.67741  2.69355  4.24690  2.90347  2.73739  3.18146  2.89801  2.37887  2.77519  2.98518  4.58477  3.61503
          0.01319  4.73094  5.45329  0.61958  0.77255  0.48576  0.95510
     29   2.77453  5.08116  2.88906  2.55798  4.35113  3.34153  3.78045  3.42422  2.28380  2.77486  2.83177  2.89430  3.97481  2.36830  2.32189  2.56007  3.00570  3.43079  5.56142  3.15500     30 k x - -
          2.68618  4.42225  2.77519  2.73123  3.46354  2.40513  3.72494  3.29354  2.67741  2.69355  4.24690  2.90347  2.73739  3.18146  2.89801  2.37887  2.77519  2.98518  4.58477  3.61503
          0.01319  4.73094  5.45329  0.61958  0.77255  0.48576  0.95510
     30   2.77699  5.15635  2.92547  2.52376  4.45079  3.57112  3.76379  3.90276  2.51947  3.16423  3.43575  2.08933  3.96351  1.96276  2.70302  2.47314  3.00804  3.51990  5.61941  3.14857     31 q x - -
          2.68618  4.42225  2.77519  2.73123  3.46354  2.40513  3.72494  3.29354  2.67741  2.69355  4.24690  2.90347  2.73739  3.18146  2.89801  2.37887  2.77519  2.98518  4.58477  3.61503
          0.01319  4.73094  5.45329  0.61958  0.77255  0.48576  0.95510
     31   2.80313  5.15933  3.05593  1.77263  4.44847  1.94012  3.79175  3.89498  2.45995  3.44224  4.22245  2.74658  3.98403  2.91412  3.03984  2.79536  2.81664  2.90354  5.63206  3.81077     32 e x - -
          2.68618  4.42225  2.77519  2.73123  3.46354  2.40513  3.72494  3.29354  2.67741  2.69355  4.24690  2.90347  2.73739  3.18146  2.89801  2.37887  2.77519  2.98518  4.58477  3.61503
          0.01319  4.73094  5.45329  0.61958  0.77255  0.48576  0.95510
     32   2.45255  4.88641  3.23725  2.67943  4.10466  3.11362  3.84102  3.50788  2.66725  2.68454  3.96817  2.74486  2.03221  3.01292  2.77311  2.52393  3.00830  2.99166  5.40973  3.25922     33 p x - -
          2.68618  4.42225  2.77519  2.73123  3.46354  2.40513  3.72494  3.29354  2.67741  2.69355  4.24690  2.90347  2.73739  3.18146  2.89801  2.37887  2.77519  2.98518  4.58477  3.61503
          0.01319  4.73094  5.45329  0.61958  0.77255  0.48576  0.95510
     33   3.03029  5.31989  3.39846  2.78129  4.67457  3.77567  3.84818  4.08044  1.36826  2.44901  4.38202  3.27145  4.14796  2.79849  2.01516  2.29717  3.23476  3.72152  5.70102  4.41259     34 k x - -
          2.68618  4.42225  2.77519  2.73123  3.46354  2.40513  3.72494  3.29354  2.67741  2.69355  4.24690  2.90347  2.73739  3.18146  2.89801  2.37887  2.77519  2.98518  4.58477  3.61503
          0.01319  4.73094  5.45329  0.61958  0.77255  0.48576  0.95510
     34   3.10324  4.49237  4.76491  4.17665  3.48940  4.29427  4.62698  1.92774  3.99085  1.29835  3.40419  4.33712  4.61969  4.20672  2.56147  3.60760  3.33587  1.63668  5.18185  4.02051     35 l x - -
          2.68618  4.42225  2.77519  2.73123  3.46354  2.40513  3.72494  3.29354  2.67741  2.69355  4.24690  2.90347  2.73739  3.18146  2.89801  2.37887  2.77519  2.98518  4.58477  3.61503
          0.01319  4.73094  5.45329  0.61958  0.77255  0.48576  0.95510
     35   4.23609  5.76244  4.92616  4.92071  5.73762  4.40748  5.84521  5.61030  5.06956  5.08307  6.21204  5.12141  0.12251  5.41857  5.14572  4.44411  4.74333  5.13670  6.59686  5.88958     36 P x - -
          2.68618  4.42225  2.77519  2.73123  3.46354  2.40513  3.72494  3.29354  2.67741  2.69355  4.24690  2.90347  2.73739  3.18146  2.89801  2.37887  2.77519  2.98518  4.58477  3.61503
          0.01319  4.73094  5.45329  0.61958  0.77255  0.48576  0.95510
     36   3.28079  4.58944  5.14081  4.58409  3.76213  4.61161  5.04477  1.13996  4.42369  2.13060  3.63228  4.70986  4.91477  4.63791  3.53474  3.95744  3.52385  1.20758  5.53599  4.35265     37 i x - -
          2.68618  4.42225  2.77519  2.73123  3.46354  2.40513  3.72494  3.29354  2.67741  2.69355  4.24690  2.90347  2.73739  3.18146  2.89801  2.37887  2.77519  2.98518  4.58477  3.61503
          0.01319  4.73094  5.45329  0.61958  0.77255  0.48576  0.95510
     37   4.15876  5.35350  5.86129  5.36790  2.13237  5.40844  5.29839  2.74138  5.21409  0.47592  3.22470  5.47691  5.44410  5.04930  5.14699  4.83992  4.36061  3.04341  5.29562  3.96368     38 L x - -
          2.68618  4.42225  2.77519  2.73123  3.46354  2.40513  3.72494  3.29354  2.67741  2.69355  4.24690  2.90347  2.73739  3.18146  2.89801  2.37887  2.77519  2.98518  4.58477  3.61503
          0.01319  4.73094  5.45329  0.61958  0.77255  0.48576  0.95510
     38   3.53670  6.17963  1.03739  2.53411  5.49914  3.65684  4.32227  5.12815  3.47326  4.58355  5.48284  1.17064  4.34416  3.50973  4.15207  3.38417  3.86346  4.64382  6.68612  5.10652     39 d x - -
          2.68618  4.42225  2.77519  2.73123  3.46354  2.40513  3.72494  3.29354  2.67741  2.69355  4.24690  2.90347  2.73739  3.18146  2.89801  2.37887  2.77519  2.98518  4.58477  3.61503
          0.01319  4.73094  5.45329  0.61958  0.77255  0.48576  0.95510
     39   2.63380  5.28194  2.11891  2.12210  4.61874  3.28025  3.74957  4.09995  2.26661  3.58406  4.32661  3.02224  3.53792  2.84989  2.84170  1.85439  3.02048  3.35275  5.71991  4.31183     40 s x - -
          2.68618  4.42225  2.77519  2.73123  3.46354  2.40513  3.72494  3.29354  2.67741  2.69355  4.24690  2.90347  2.73739  3.18146  2.89801  2.37887  2.77519  2.98518  4.58477  3.61503
          0.01319  4.73094  5.45329  0.61958  0.77255  0.48576  0.95510
     40   2.93797  5.29989  3.06645  2.61488  4.60960  3.64294  3.86395  4.08595  1.86962  3.60334  4.39293  1.34811  4.07309  2.99055  2.97878  2.50128  3.17343  3.70044  5.74345  3.69110     41 n x - -
          2.68618  4.42225  2.77519  2.73123  3.46354  2.40513  3.72494  3.29354  2.67741  2.69355  4.24690  2.90347  2.73739  3.18146  2.89801  2.37887  2.77519  2.98518  4.58477  3.61503
          0.01319  4.73094  5.45329  0.61958  0.77255  0.48576  0.95510
     41   4.56768  5.72445  5.45189  5.37702  0.25073  4.90900  4.56406  4.09488  5.29321  3.28583  4.71920  5.10976  5.39047  5.24162  5.20153  4.74247  4.88915  4.13446  4.67700  2.98712     42 F x - -
          2.68618  4.42225  2.77519  2.73123  3.46354  2.40513  3.72494  3.29354  2.67741  2.69355  4.24690  2.90347  2.73739  3.18146  2.89801  2.37887  2.77519  2.98518  4.58477  3.61503
          0.01319  4.73094  5.45329  0.61958  0.77255  0.48576  0.95510
     42   2.91201  5.35746  3.03715  2.39378  4.69993  1.47810  3.81989  4.16068  2.14312  3.64615  4.41355  2.69681  4.03995  2.72522  2.60635  2.73386  3.14064  3.74988  5.77755  4.39927     43 g x - -
          2.68618  4.42225  2.77519  2.73123  3.46354  2.40513  3.72494  3.29354  2.67741  2.69355  4.24690  2.90347  2.73739  3.18146  2.89801  2.37887  2.77519  2.98518  4.58477  3.61503
          0.01319  4.73094  5.45329  0.61958  0.77255  0.48576  0.95510
     43   3.90732  5.14074  5.75835  5.18237  3.43209  5.27049  5.57086  1.99406  5.03162  1.31931  0.95464  5.39281  5.33302  4.96907  5.02301  4.65300  4.11548  2.69929  5.63550  4.65756     44 m x - -
          2.68618  4.42225  2.77519  2.73123  3.46354  2.40513  3.72494  3.29354  2.67741  2.69355  4.24690  2.90347  2.73739  3.18146  2.89801  2.37887  2.77519  2.98518  4.58477  3.61503
          0.01319  4.73094  5.45329  0.61958  0.77255  0.48576  0.95510
     44   2.77669  5.20516  2.46033  2.50018  3.56807  3.56085  3.75393  3.98135  2.01400  3.49689  3.71689  2.01272  3.95508  2.86231  2.98995  2.34591  2.56858  3.57852  5.65854  4.26813     45 n x - -
          2.68618  4.42225  2.77519  2.73123  3.46354  2.40513  3.72494  3.29354  2.67741  2.69355  4.24690  2.90347  2.73739  3.18146  2.89801  2.37887  2.77519  2.98518  4.58477  3.61503
          0.01319  4.73094  5.45329  0.61958  0.77255  0.48576  0.95510
     45   3.93326  0.14925  5.46962  5.43359  5.38296  4.30309  5.92411  4.80264  5.32839  4.60558  5.77174  5.25943  5.04976  5.63358  5.27541  4.19845  4.46526  4.45428  6.48988  5.64016     46 C x - -
          2.68618  4.42225  2.77519  2.73123  3.46354  2.40513  3.72494  3.29354  2.67741  2.69355  4.24690  2.90347  2.73739  3.18146  2.89801  2.37887  2.77519  2.98518  4.58477  3.61503
          0.01319  4.73094  5.45329  0.61958  0.77255  0.48576  0.95510
     46   2.79229  5.14127  1.95780  2.54028  4.40442  3.58081  3.21895  3.86943  2.55119  2.65596  4.19997  3.07655  3.05551  2.34274  3.03032  2.78691  3.02424  3.49877  5.60016  2.70339     47 d x - -
          2.68618  4.42225  2.77519  2.73123  3.46354  2.40513  3.72494  3.29354  2.67741  2.69355  4.24690  2.90347  2.73739  3.18146  2.89801  2.37887  2.77519  2.98518  4.58477  3.61503
          0.01319  4.73094  5.45329  0.61958  0.77255  0.48576  0.95510
     47   2.64942  4.82866  3.28583  2.59775  4.05913  3.00619  3.89092  3.45360  2.74115  2.11311  3.94328  3.23969  4.04396  2.92253  3.17891  1.72754  2.38052  3.16356  5.39014  4.09094     48 s x - -
          2.68618  4.42225  2.77519  2.73123  3.46354  2.40513  3.72494  3.29354  2.67741  2.69355  4.24690  2.90347  2.73739  3.18146  2.89801  2.37887  2.77519  2.98518  4.58477  3.61503
          0.01319  4.73094  5.45329  0.61958  0.77255  0.48576  0.95510
     48   2.37724  5.23121  2.69743  2.38360  4.54637  3.56259  3.77029  4.01205  2.52770  3.52573  4.28551  2.02876  2.31038  2.88002  3.01759  2.47427  2.86272  3.60686  5.68652  3.45910     49 n x - -
          2.68618  4.42225  2.77519  2.73123  3.46354  2.40513  3.72494  3.29354  2.67741  2.69355  4.24690  2.90347  2.73739  3.18146  2.89801  2.37887  2.77519  2.98518  4.58477  3.61503
          0.01319  4.73094  5.45329  0.61958  0.77255  0.48576  0.95510
     49   2.78046  4.93633  3.20750  2.65019  4.16455  3.61982  3.82628  3.05920  2.36824  2.37115  4.01200  2.69167  4.00965  2.61590  3.08704  1.99230  2.26580  3.26257  5.44745  4.12359     50 s x - -
          2.68618  4.42225  2.77519  2.73123  3.46354  2.40513  3.72494  3.29354  2.67741  2.69355  4.24690  2.90347  2.73739  3.18146  2.89801  2.37887  2.77519  2.98518  4.58477  3.61503
          0.01319  4.73094  5.45329  0.61958  0.77255  0.48576  0.95510
     50   2.58796  4.45096  3.74103  3.17133  3.25992  3.77994  3.60823  2.41454  2.38117  2.35087  3.55686  3.55283  4.15776  3.40856  3.44770  2.39702  2.12749  2.24759  5.03964  3.81432     51 t x - -
          2.68618  4.42225  2.77519  2.73123  3.46354  2.40513  3.72494  3.29354  2.67741  2.69355  4.24690  2.90347  2.73739  3.18146  2.89801  2.37887  2.77519  2.98518  4.58477  3.61503
          0.01319  4.73094  5.45329  0.61958  0.77255  0.48576  0.95510
     51   3.90806  5.15440  5.24066  4.85685  2.05412  4.82676  4.07937  3.43708  4.67477  2.51144  2.86706  4.61465  5.11129  4.62573  4.66625  4.17452  4.12465  3.40812  4.22654  0.66546     52 Y x - -
          2.68618  4.42225  2.77519  2.73123  3.46354  2.40513  3.72494  3.29354  2.67741  2.69355  4.24690  2.90347  2.73739  3.18146  2.89801  2.37887  2.77519  2.98518  4.58477  3.61503
          0.01319  4.73094  5.45329  0.61958  0.77255  0.48576  0.95510
     52   2.77443  5.24969  2.88093  2.23150  3.98220  2.44126  3.38919  4.05584  2.26346  3.24892  4.29435  2.10737  3.94625  2.84323  2.76945  2.61615  2.56050  3.63245  5.69112  4.28914     53 n x - -
          2.68618  4.42225  2.77519  2.73123  3.46354  2.40513  3.72494  3.29354  2.67741  2.69355  4.24690  2.90347  2.73739  3.18146  2.89801  2.37887  2.77519  2.98518  4.58477  3.61503
          0.01319  4.73094  5.45329  0.61958  0.77255  0.48576  0.95510
     53   2.15406  5.16912  3.07393  2.16308  4.46935  3.56845  3.76011  3.50979  2.38351  3.45465  4.22243  3.05645  3.07758  2.71311  2.17610  2.38999  3.00721  2.92072  5.62949  4.24887     54 a x - -
          2.68618  4.42225  2.77519  2.73123  3.46354  2.40513  3.72494  3.29354  2.67741  2.69355  4.24690  2.90347  2.73739  3.18146  2.89801  2.37887  2.77519  2.98518  4.58477  3.61503
          0.01319  4.73094  5.45329  0.61958  0.77255  0.48576  0.95510
     54   2.77408  5.27457  2.52793  2.23650  4.61543  3.29330  3.38554  3.63823  1.75375  3.57793  4.31644  2.58955  3.94224  2.83416  2.69089  2.35543  2.87189  3.66297  5.70961  3.78254     55 k x - -
          2.68618  4.42225  2.77519  2.73123  3.46354  2.40513  3.72494  3.29354  2.67741  2.69355  4.24690  2.90347  2.73739  3.18146  2.89801  2.37887  2.77519  2.98518  4.58477  3.61503
          0.01319  4.73094  5.45329  0.61958  0.77255  0.48576  0.95510
     55   2.77512  5.12424  3.09330  2.11642  3.47813  3.57568  2.86763  3.85311  2.33100  3.16667  4.18162  3.07223  3.96750  2.31123  3.01191  2.62645  2.10539  3.48172  5.59474  3.43618     56 t x - -
          2.68618  4.42225  2.77519  2.73123  3.46354  2.40513  3.72494  3.29354  2.67741  2.69355  4.24690  2.90347  2.73739  3.18146  2.89801  2.37887  2.77519  2.98518  4.58477  3.61503
          0.01319  4.73094  5.45329  0.61958  0.77255  0.48576  0.95510
     56   3.64871  4.86458  5.67913  5.24130  4.12425  5.20005  6.00067  0.57433  5.16196  2.51238  3.86461  5.39918  5.45142  5.41308  5.32361  4.65766  3.92103  1.57522  6.28634  5.07573     57 I x - -
          2.68618  4.42225  2.77519  2.73123  3.46354  2.40513  3.72494  3.29354  2.67741  2.69355  4.24690  2.90347  2.73739  3.18146  2.89801  2.37887  2.77519  2.98518  4.58477  3.61503
          0.01319  4.73094  5.45329  0.61958  0.77255  0.48576  0.95510
     57   2.81169  4.93100  3.26999  2.58585  4.15567  3.65366  3.84358  2.91211  2.11068  2.49550  3.62998  3.20457  4.03907  2.65471  1.81301  2.86740  3.03944  2.89996  5.43713  4.12866     58 r x - -
          2.68618  4.42225  2.77519  2.73123  3.46354  2.40513  3.72494  3.29354  2.67741  2.69355  4.24690  2.90347  2.73739  3.18146  2.89801  2.37887  2.77519  2.98518  4.58477  3.61503
          0.01319  4.73094  5.45329  0.61958  0.77255  0.48576  0.95510
     58   2.53831  5.14982  2.32518  2.52459  4.44296  3.57074  3.76376  3.00481  2.15521  2.63369  4.20469  3.06215  3.96280  2.42083  2.54867  2.49489  3.00591  3.23964  5.61469  4.23814     59 k x - -
          2.68618  4.42225  2.77519  2.73123  3.46354  2.40513  3.72494  3.29354  2.67741  2.69355  4.24690  2.90347  2.73739  3.18146  2.89801  2.37887  2.77519  2.98518  4.58477  3.61503
          0.01319  4.73094  5.45329  0.61958  0.77255  0.48576  0.95510
     59   2.27191  4.46965  3.71088  3.14180  2.23412  3.77314  4.03007  2.96031  2.28550  2.38707  2.62686  3.07765  4.15136  3.12870  3.42579  3.02216  3.01228  2.74015  5.05337  3.09510     60 f x - -
          2.68618  4.42225  2.77519  2.73123  3.46354  2.40513  3.72494  3.29354  2.67741  2.69355  4.24690  2.90347  2.73739  3.18146  2.89801  2.37887  2.77519  2.98518  4.58477  3.61503
          0.01319  4.73094  5.45329  0.61958  0.77255  0.48576  0.95510
     60   1.40635  4.37177  4.19467  3.62875  3.55209  3.89534  4.29223  2.29570  3.53448  2.46465  3.53478  3.87793  4.30638  3.78389  3.76878  2.73813  2.69138  1.86841  5.07117  3.87027     61 a x - -
          2.68618  4.42225  2.77519  2.73123  3.46354  2.40513  3.72494  3.29354  2.67741  2.69355  4.24690  2.90347  2.73739  3.18146  2.89801  2.37887  2.77519  2.98518  4.58477  3.61503
          0.01319  4.73094  5.45329  0.61958  0.77255  0.48576  0.95510
     61   2.24248  5.30728  2.39997  2.06036  4.65099  3.55305  3.75048  4.13684  2.15291  3.61106  4.34970  2.30615  3.95457  2.53896  2.45250  2.75634  3.02829  3.69747  5.73880  4.32693     62 e x - -
          2.68618  4.42225  2.77519  2.73123  3.46354  2.40513  3.72494  3.29354  2.67741  2.69355  4.24690  2.90347  2.73739  3.18146  2.89801  2.37887  2.77519  2.98518  4.58477  3.61503
          0.01319  4.73094  5.45329  0.61958  0.77255  0.48576  0.95510
     62   2.64749  5.06685  3.12581  2.09607  4.33233  3.58865  3.78578  3.39586  1.71408  2.58271  3.73804  2.66875  3.97959  2.91727  3.03170  2.78732  2.70679  3.17221  5.55041  4.19476     63 k x - -
          2.68618  4.42225  2.77519  2.73123  3.46354  2.40513  3.72494  3.29354  2.67741  2.69355  4.24690  2.90347  2.73739  3.18146  2.89801  2.37887  2.77519  2.98518  4.58477  3.61503
          0.01319  4.73094  5.45329  0.61958  0.77255  0.48576  0.95510
     63   0.49637  4.59452  4.56289  4.30881  4.64318  3.52151  5.09990  3.50626  4.23354  3.56042  4.59051  4.15239  4.30950  4.48911  4.40585  3.00372  3.27542  2.52393  6.18035  5.00714     64 A x - -
          2.68618  4.42225  2.77519  2.73123  3.46354  2.40513  3.72494  3.29354  2.67741  2.69355  4.24690  2.90347  2.73739  3.18146  2.89801  2.37887  2.77519  2.98518  4.58477  3.61503
          0.01319  4.73094  5.45329  0.61958  0.77255  0.48576  0.95510
     64   2.88256  4.66228  3.65281  3.08257  2.75581  3.81605  3.09077  2.89888  2.75578  2.86459  3.76349  3.49705  4.19249  3.32567  1.96648  3.06024  3.11071  2.95425  4.99355  1.82464     65 y x - -
          2.68618  4.42225  2.77519  2.73123  3.46354  2.40513  3.72494  3.29354  2.67741  2.69355  4.24690  2.90347  2.73739  3.18146  2.89801  2.37887  2.77519  2.98518  4.58477  3.61503
          0.01319  4.73094  5.45329  0.61958  0.77255  0.48576  0.95510
     65   2.64174  5.23148  3.05636  2.49895  4.55502  3.56394  3.74951  3.66013  1.88772  3.52552  4.27890  2.77001  3.95631  2.14091  2.64196  2.05732  2.83016  3.61073  5.67552  3.74852     66 k x - -
          2.68618  4.42225  2.77519  2.73123  3.46354  2.40513  3.72494  3.29354  2.67741  2.69355  4.24690  2.90347  2.73739  3.18146  2.89801  2.37887  2.77519  2.98518  4.58477  3.61503
          0.01319  4.73094  5.45329  0.61958  0.77255  0.48576  0.95510
     66   2.77570  5.24974  2.45411  2.29441  4.57985  3.31940  3.74274  2.93991  2.18785  2.88270  4.29455  2.18886  3.94728  2.66317  2.59216  2.63124  3.00688  3.63236  5.69113  4.28965     67 k x - -
          2.68618  4.42225  2.77519  2.73123  3.46354  2.40513  3.72494  3.29354  2.67741  2.69355  4.24690  2.90347  2.73739  3.18146  2.89801  2.37887  2.77519  2.98518  4.58477  3.61503
          0.10058  4.73094  2.44334  0.61958  0.77255  0.48576  0.95510
     67   2.74514  4.78226  2.98690  2.70185  3.97989  3.61655  3.83352  2.64079  2.68570  2.39647  3.86639  2.51145  4.00402  3.02624  2.44489  2.50854  2.40019  2.78711  5.31619  4.01798     68 l x - -
          2.68618  4.42225  2.77519  2.73123  3.46354  2.40513  3.72494  3.29354  2.67741  2.69355  4.24690  2.90347  2.73739  3.18146  2.89801  2.37887  2.77519  2.98518  4.58477  3.61503
          0.01438  4.64474  5.36709  0.61958  0.77255  0.39549  1.11887
     68   2.65625  4.20725  3.03213  2.06335  4.60718  2.98686  3.39945  4.08731  2.04589  3.57023  4.31123  2.62673  3.94530  2.26755  2.35530  2.74217  3.00737  3.65580  5.70429  3.68434     69 k x - -
          2.68618  4.42225  2.77519  2.73123  3.46354  2.40513  3.72494  3.29354  2.67741  2.69355  4.24690  2.90347  2.73739  3.18146  2.89801  2.37887  2.77519  2.98518  4.58477  3.61503
          0.14761  4.73094  2.05250  0.61958  0.77255  0.48576  0.95510
     69   2.78698  5.30329  2.44082  2.00601  4.64165  3.19080  3.73369  4.12975  2.49160  3.60553  4.34962  2.10116  3.92837  2.38815  2.66948  2.25474  3.02224  3.69108  5.73644  4.31791     70 e x - -
          2.68597  4.42226  2.77521  2.73125  3.46355  2.40514  3.72496  3.29355  2.67742  2.69356  4.24691  2.90348  2.73741  3.18148  2.89802  2.37888  2.77521  2.98520  4.58478  3.61504
          0.07227  2.73600  5.32075  0.36084  1.19433  0.36180  1.19211
     70   2.52088  4.77334  3.32552  2.76514  3.62184  2.72071  3.87892  3.34981  2.74799  2.85643  3.40047  2.69128  2.59352  2.85528  3.18066  2.29610  3.00715  2.64108  5.31362  3.19209     72 s x - -
          2.68618  4.42225  2.77519  2.73123  3.46354  2.40513  3.72494  3.29354  2.67741  2.69355  4.24690  2.90347  2.73739  3.18146  2.89801  2.37887  2.77519  2.98518  4.58477  3.61503
          0.01319  4.73094  5.45329  0.61958  0.77255  0.48576  0.95510
     71   2.78112  4.83676  3.28257  2.72242  4.03959  3.37833  3.85921  2.71889  2.56086  2.45186  3.91951  2.09795  2.66440  3.04598  2.55437  2.85985  3.01229  2.83112  5.36589  4.06457     73 n x - -
          2.68618  4.42225  2.77519  2.73123  3.46354  2.40513  3.72494  3.29354  2.67741  2.69355  4.24690  2.90347  2.73739  3.18146  2.89801  2.37887  2.77519  2.98518  4.58477  3.61503
          0.01319  4.73094  5.45329  0.61958  0.77255  0.48576  0.95510
     72   2.65470  3.50929  2.98572  2.64823  4.15333  3.01577  3.22317  3.56261  2.63961  3.18081  4.00301  3.16153  4.00641  2.68668  3.09724  2.02822  2.16652  3.01301  5.44042  3.19659     74 s x - -
          2.68618  4.42225  2.77519  2.73123  3.46354  2.40513  3.72494  3.29354  2.67741  2.69355  4.24690  2.90347  2.73739  3.18146  2.89801  2.37887  2.77519  2.98518  4.58477  3.61503
          0.01319  4.73094  5.45329  0.61958  0.77255  0.48576  0.95510
     73   2.80247  5.26732  3.04876  2.36547  4.60142  2.60115  2.69643  4.07252  2.47920  3.56401  4.31471  3.04549  3.13291  2.59072  1.92649  2.34367  3.03250  3.65291  5.70375  4.30955     75 r x - -
          2.68618  4.42225  2.77519  2.73123  3.46354  2.40513  3.72494  3.29354  2.67741  2.69355  4.24690  2.90347  2.73739  3.18146  2.89801  2.37887  2.77519  2.98518  4.58477  3.61503
          0.01319  4.73094  5.45329  0.61958  0.77255  0.48576  0.95510
     74   2.98459  4.39226  4.64934  4.05905  3.38921  4.14476  4.47243  2.02529  3.91052  1.11210  3.01372  4.20122  3.12324  4.08577  4.02596  3.45019  2.68161  2.32355  5.02815  3.86543     76 l x - -
          2.68618  4.42225  2.77519  2.73123  3.46354  2.40513  3.72494  3.29354  2.67741  2.69355  4.24690  2.90347  2.73739  3.18146  2.89801  2.37887  2.77519  2.98518  4.58477  3.61503
          0.01319  4.73094  5.45329  0.61958  0.77255  0.48576  0.95510
     75   2.45440  5.25872  2.45181  1.78235  4.59014  3.55268  3.74488  4.06714  2.39484  3.01330  4.30339  2.84941  3.06463  2.44022  2.97797  2.74690  3.01070  3.03332  5.69933  4.29574     77 e x - -
          2.68618  4.42225  2.77519  2.73123  3.46354  2.40513  3.72494  3.29354  2.67741  2.69355  4.24690  2.90347  2.73739  3.18146  2.89801  2.37887  2.77519  2.98518  4.58477  3.61503
          0.01319  4.73094  5.45329  0.61958  0.77255  0.48576  0.95510
     76   2.61235  5.26761  3.04250  2.20079  4.60505  3.56030  3.74458  4.08137  2.08969  3.56718  4.31185  3.03215  2.83218  2.51557  2.28223  2.50615  2.25929  3.65448  5.70288  4.30265     78 k x - -
          2.68618  4.42225  2.77519  2.73123  3.46354  2.40513  3.72494  3.29354  2.67741  2.69355  4.24690  2.90347  2.73739  3.18146  2.89801  2.37887  2.77519  2.98518  4.58477  3.61503
          0.01319  4.73094  5.45329  0.61958  0.77255  0.48576  0.95510
     77   2.87274  2.06460  4.54164  3.95960  2.08640  2.56562  4.20994  2.72892  3.79863  2.17121  3.40803  4.04545  4.35957  3.96801  3.89719  3.29503  3.10712  2.54380  4.71507  2.32941     79 c x - -
          2.68618  4.42225  2.77519  2.73123  3.46354  2.40513  3.72494  3.29354  2.67741  2.69355  4.24690  2.90347  2.73739  3.18146  2.89801  2.37887  2.77519  2.98518  4.58477  3.61503
          0.01319  4.73094  5.45329  0.61958  0.77255  0.48576  0.95510
     78   2.78017  3.21363  3.94318  3.36722  3.47294  3.82644  4.10535  2.48781  2.72700  2.32791  3.46743  3.68494  4.20057  3.55432  3.21846  2.46021  1.82219  2.61813  3.43320  3.31387     80 t x - -
          2.68618  4.42225  2.77519  2.73123  3.46354  2.40513  3.72494  3.29354  2.67741  2.69355  4.24690  2.90347  2.73739  3.18146  2.89801  2.37887  2.77519  2.98518  4.58477  3.61503
          0.01319  4.73094  5.45329  0.61958  0.77255  0.48576  0.95510
     79   3.38064  5.02278  4.06940  3.60642  1.15918  4.22593  1.92224  3.58037  3.53239  2.84775  4.15190  2.40641  4.60231  3.80674  3.82939  3.52075  3.61240  3.38231  4.42328  2.76351     81 f x - -
          2.68618  4.42225  2.77519  2.73123  3.46354  2.40513  3.72494  3.29354  2.67741  2.69355  4.24690  2.90347  2.73739  3.18146  2.89801  2.37887  2.77519  2.98518  4.58477  3.61503
          0.01319  4.73094  5.45329  0.61958  0.77255  0.48576  0.95510
     80   2.66054  5.03161  2.05816  2.60554  4.31735  3.58909  3.82531  3.37314  2.61783  3.03993  4.13146  3.12800  2.06074  2.96586  3.08797  2.64176  2.34102  3.39242  5.55655  4.20865     82 d x - -
          2.68618  4.42225  2.77519  2.73123  3.46354  2.40513  3.72494  3.29354  2.67741  2.69355  4.24690  2.90347  2.73739  3.18146  2.89801  2.37887  2.77519  2.98518  4.58477  3.61503
          0.01319  4.73094  5.45329  0.61958  0.77255  0.48576  0.95510
     81   3.14837  5.48348  3.45620  2.84367  4.91694  3.83912  3.87457  4.31588  1.60540  3.74695  4.54931  2.65517  2.45883  2.98723  1.40205  3.11685  3.34257  3.93230  5.80832  4.54189     83 r x - -
          2.68618  4.42225  2.77519  2.73123  3.46354  2.40513  3.72494  3.29354  2.67741  2.69355  4.24690  2.90347  2.73739  3.18146  2.89801  2.37887  2.77519  2.98518  4.58477  3.61503
          0.01319  4.73094  5.45329  0.61958  0.77255  0.48576  0.95510
     82   4.72598  5.68820  5.53749  5.43341  0.65755  5.22614  2.79323  4.36794  5.22036  3.54158  4.88818  4.76080  5.48465  4.92276  5.06066  4.62460  4.91890  4.30003  3.97407  1.33052     84 F x - -
          2.68618  4.42225  2.77519  2.73123  3.46354  2.40513  3.72494  3.29354  2.67741  2.69355  4.24690  2.90347  2.73739  3.18146  2.89801  2.37887  2.77519  2.98518  4.58477  3.61503
          0.01319  4.73094  5.45329  0.61958  0.77255  0.48576  0.95510
     83   3.49178  5.27227  4.04554  3.86142  4.02837  4.03492  4.71911  4.30882  3.86075  3.84542  4.91256  4.15909  0.42001  4.25765  4.11253  3.64228  3.89680  4.01044  5.53293  3.06885     85 P x - -
          2.68618  4.42225  2.77519  2.73123  3.46354  2.40513  3.72494  3.29354  2.67741  2.69355  4.24690  2.90347  2.73739  3.18146  2.89801  2.37887  2.77519  2.98518  4.58477  3.61503
          0.01319  4.73094  5.45329  0.61958  0.77255  0.48576  0.95510
     84   2.62574  5.08739  3.11465  2.57146  4.37724  1.85009  3.79820  3.81386  2.44879  3.37896  3.65791  2.67455  3.98476  2.63840  3.04086  2.63854  2.19100  3.45315  5.58453  4.22527     86 g x - -
          2.68618  4.42225  2.77519  2.73123  3.46354  2.40513  3.72494  3.29354  2.67741  2.69355  4.24690  2.90347  2.73739  3.18146  2.89801  2.37887  2.77519  2.98518  4.58477  3.61503
          0.01319  4.73094  5.45329  0.61958  0.77255  0.48576  0.95510
     85   2.78429  4.74651  3.36118  1.87859  3.25687  3.67622  3.90002  3.29556  2.78105  2.32982  3.83023  3.28396  4.06221  2.34232  3.20528  2.89721  2.59577  2.34673  5.29302  4.01065     87 e x - -
          2.68620  4.42227  2.77521  2.73125  3.46356  2.40515  3.72496  3.29356  2.67712  2.69357  4.24692  2.90349  2.73742  3.18148  2.89803  2.37889  2.77521  2.98520  4.58479  3.61505
          0.08326  2.58217  5.45329  0.31042  1.32104  0.48576  0.95510
     86   2.78052  4.48407  3.32591  3.12381  3.62358  3.76542  4.02967  2.28491  3.07643  2.58454  3.59300  3.20209  3.56211  3.37461  3.42236  2.50842  2.05059  1.86658  5.07465  3.84363     89 v x - -
          2.68618  4.42225  2.77519  2.73123  3.46354  2.40513  3.72494  3.29354  2.67741  2.69355  4.24690  2.90347  2.73739  3.18146  2.89801  2.37887  2.77519  2.98518  4.58477  3.61503
          0.01319  4.73094  5.45329  0.61958  0.77255  0.48576  0.95510
     87   3.83215  5.08478  5.65963  5.10226  1.51167  5.11394  5.23449  2.61928  4.95037  0.83459  3.21166  5.21663  5.23662  4.87823  4.92523  4.48436  4.04398  2.29203  5.34591  4.12484     90 l x - -
          2.68618  4.42225  2.77519  2.73123  3.46354  2.40513  3.72494  3.29354  2.67741  2.69355  4.24690  2.90347  2.73739  3.18146  2.89801  2.37887  2.77519  2.98518  4.58477  3.61503
          0.01319  4.73094  5.45329  0.61958  0.77255  0.48576  0.95510
     88   4.49830  5.55028  5.51297  5.33496  1.72463  5.14959  3.95222  4.00611  5.12385  2.43515  4.56147  4.75898  5.40868  4.88004  4.99302  4.53770  4.70073  3.98310  4.04054  0.56695     91 Y x - -
          2.68618  4.42225  2.77519  2.73123  3.46354  2.40513  3.72494  3.29354  2.67741  2.69355  4.24690  2.90347  2.73739  3.18146  2.89801  2.37887  2.77519  2.98518  4.58477  3.61503
          0.01319  4.73094  5.45329  0.61958  0.77255  0.48576  0.95510
     89   2.02204  4.33366  4.00390  3.42616  2.82346  3.83918  3.68563  2.27397  2.80372  2.10604  3.44523  3.72321  4.21243  3.59741  3.59657  2.78463  2.24211  2.43317  4.93667  3.73210     92 a x - -
          2.68618  4.42225  2.77519  2.73123  3.46354  2.40513  3.72494  3.29354  2.67741  2.69355  4.24690  2.90347  2.73739  3.18146  2.89801  2.37887  2.77519  2.98518  4.58477  3.61503
          0.01319  4.73094  5.45329  0.61958  0.77255  0.48576  0.95510
     90   3.04904  5.02061  3.51592  2.97889  3.78534  3.37075  3.05859  3.63285  2.67397  3.23544  4.11971  3.42844  4.23781  2.96507  2.48104  3.12671  3.26743  3.36479  5.19435  1.18344     93 y x - -
          2.68618  4.42225  2.77519  2.73123  3.46354  2.40513  3.72494  3.29354  2.67741  2.69355  4.24690  2.90347  2.73739  3.18146  2.89801  2.37887  2.77519  2.98518  4.58477  3.61503
          0.01319  4.73094  5.45329  0.61958  0.77255  0.48576  0.95510
     91   2.51954  4.76371  3.33878  2.77756  3.14249  3.66407  2.61200  3.33619  2.45611  2.80243  3.85075  3.26300  2.47944  3.09318  2.52844  2.88188  3.00935  2.47391  5.30468  3.64726     94 k x - -
          2.68618  4.42225  2.77519  2.73123  3.46354  2.40513  3.72494  3.29354  2.67741  2.69355  4.24690  2.90347  2.73739  3.18146  2.89801  2.37887  2.77519  2.98518  4.58477  3.61503
          0.01319  4.73094  5.45329  0.61958  0.77255  0.48576  0.95510
     92   2.87335  4.56550  5.16922  4.57608  2.28544  4.48898  4.83737  1.24664  4.40007  1.58287  2.75125  4.63365  4.77506  4.49039  4.42211  3.81949  3.46935  2.19966  5.22586  4.10081     95 i x - -
          2.68618  4.42225  2.77519  2.73123  3.46354  2.40513  3.72494  3.29354  2.67741  2.69355  4.24690  2.90347  2.73739  3.18146  2.89801  2.37887  2.77519  2.98518  4.58477  3.61503
          0.01319  4.73094  5.45329  0.61958  0.77255  0.48576  0.95510
     93   2.69885  5.27225  3.13454  2.67373  4.67566  1.32712  3.89644  4.11355  2.25231  3.63022  4.42236  2.55392  4.09455  3.02285  2.47543  2.94027  3.19436  3.72118  5.78053  4.43879     96 g x - -
          2.68618  4.42225  2.77519  2.73123  3.46354  2.40513  3.72494  3.29354  2.67741  2.69355  4.24690  2.90347  2.73739  3.18146  2.89801  2.37887  2.77519  2.98518  4.58477  3.61503
          0.01319  4.73094  5.45329  0.61958  0.77255  0.48576  0.95510
     94   2.77535  5.27512  2.33884  2.35817  4.61551  2.52828  3.11772  4.09822  2.22339  3.57827  4.31718  2.80649  3.94314  2.60680  2.61369  2.60112  2.71219  3.66328  5.71036  3.09916     97 k x - -
          2.68618  4.42225  2.77519  2.73123  3.46354  2.40513  3.72494  3.29354  2.67741  2.69355  4.24690  2.90347  2.73739  3.18146  2.89801  2.37887  2.77519  2.98518  4.58477  3.61503
          0.01319  4.73094  5.45329  0.61958  0.77255  0.48576  0.95510
     95   2.77653  5.25317  2.34700  2.48020  4.58478  3.25937  2.71972  4.06098  2.48373  3.25164  4.29839  2.87370  3.31034  2.84459  2.17091  2.27161  2.60491  3.63678  5.69459  4.29223     98 r x - -
          2.68618  4.42225  2.77519  2.73123  3.46354  2.40513  3.72494  3.29354  2.67741  2.69355  4.24690  2.90347  2.73739  3.18146  2.89801  2.37887  2.77519  2.98518  4.58477  3.61503
          0.08326  4.73094  2.64404  0.61958  0.77255  0.48576  0.95510
     96   2.77591  4.63157  3.47081  2.90046  3.79218  3.69693  3.91677  3.16691  2.66778  2.85240  2.66999  3.12616  4.07820  2.80052  2.42085  2.93084  3.00514  2.46177  5.18530  2.02561     99 y x - -
          2.68618  4.42225  2.77519  2.73123  3.46354  2.40513  3.72494  3.29354  2.67741  2.69355  4.24690  2.90347  2.73739  3.18146  2.89801  2.37887  2.77519  2.98518  4.58477  3.61503
          0.01414  4.66181  5.38416  0.61958  0.77255  0.62021  0.77182
     97   2.62809  4.18673  3.87166  3.87351  2.77633  3.91082  4.23202  2.20063  3.71372  1.73665  3.06830  3.98213  4.27605  3.89394  3.81514  2.75693  2.79050  1.70400  4.81244  3.62933    100 v x - -
          2.68618  4.42225  2.77519  2.73123  3.46354  2.40513  3.72494  3.29354  2.67741  2.69355  4.24690  2.90347  2.73739  3.18146  2.89801  2.37887  2.77519  2.98518  4.58477  3.61503
          0.01414  4.66181  5.38416  0.61958  0.77255  0.41003  1.08955
     98   2.66214  5.06722  2.92039  2.28146  3.75720  3.29297  3.78358  3.20413  2.56056  2.82036  3.26298  3.09402  2.88998  2.49351  2.60618  2.41576  2.65357  3.41438  5.55068  4.19356    101 e x - -
          2.68618  4.42225  2.77519  2.73123  3.46354  2.40513  3.72494  3.29354  2.67741  2.69355  4.24690  2.90347  2.73739  3.18146  2.89801  2.37887  2.77519  2.98518  4.58477  3.61503
          0.01319  4.73094  5.45329  0.61958  0.77255  0.48576  0.95510
     99   2.12801  5.29803  2.39434  1.80834  4.63565  3.29901  2.96981  4.11915  2.50045  3.60017  4.34197  2.68327  3.95579  2.69481  2.99548  2.50308  3.02922  3.68492  5.73391  3.88120    102 e x - -
          2.68623  4.42230  2.77525  2.73129  3.46300  2.40518  3.72500  3.29359  2.67746  2.69360  4.24695  2.90352  2.73745  3.18152  2.89806  2.37892  2.77525  2.98487  4.58482  3.61440
          0.07424  2.69910  5.45329  0.90751  0.51672  0.48576  0.95510
    100   2.77435  4.96040  2.50301  2.62603  3.79804  3.60916  3.81408  3.32065  2.48562  2.29721  3.65114  2.42227  3.57904  2.59665  3.08070  2.81285  2.47193  2.86164  5.46602  4.13426    106 l x - -
          2.68618  4.42225  2.77519  2.73123  3.46354  2.40513  3.72494  3.29354  2.67741  2.69355  4.24690  2.90347  2.73739  3.18146  2.89801  2.37887  2.77519  2.98518  4.58477  3.61503
          0.01319  4.73094  5.45329  0.61958  0.77255  0.48576  0.95510
    101   2.59233  4.93391  2.62506  3.07056  4.90125  0.72582  4.46831  4.30857  3.46837  3.97435  4.80640  3.47566  4.19301  3.68326  3.91453  2.98014  3.31236  3.30245  6.20092  4.88781    107 g x - -
          2.68618  4.42225  2.77519  2.73123  3.46354  2.40513  3.72494  3.29354  2.67741  2.69355  4.24690  2.90347  2.73739  3.18146  2.89801  2.37887  2.77519  2.98518  4.58477  3.61503
          0.01319  4.73094  5.45329  0.61958  0.77255  0.48576  0.95510
    102   2.77677  3.33811  2.99368  2.77177  3.79500  3.40181  2.98650  2.49821  2.54169  2.85731  3.34441  3.35913  4.08712  2.97644  3.27616  2.93273  2.63752  2.48456  5.19734  2.58110    108 v x - -
          2.68618  4.42225  2.77519  2.73123  3.46354  2.40513  3.72494  3.29354  2.67741  2.69355  4.24690  2.90347  2.73739  3.18146  2.89801  2.37887  2.77519  2.98518  4.58477  3.61503
          0.23837  4.73094  1.59321  0.61958  0.77255  0.48576  0.95510
    103   2.70964  5.09797  3.00877  2.45150  4.39864  2.87870  3.40435  3.85151  2.03423  3.10056  4.15151  2.98900  3.46995  2.28036  2.73034  2.40796  2.93993  3.46484  5.55602  2.98820    109 k x - -
          2.68618  4.42225  2.77519  2.73123  3.46354  2.40513  3.72494  3.29354  2.67741  2.69355  4.24690  2.90347  2.73739  3.18146  2.89801  2.37887  2.77519  2.98518  4.58477  3.61503
          0.01649  4.50906  5.23141  0.61958  0.77255  0.31377  1.31189
    104   1.58699  4.29045  4.13568  3.55341  2.73542  3.86474  4.16101  2.34518  3.12452  2.48776  3.40466  3.80309  3.76028  3.68744  3.66568  2.91025  2.81317  2.05223  4.89953  3.41015    110 a x - -
          2.68618  4.42225  2.77519  2.73123  3.46354  2.40513  3.72494  3.29354  2.67741  2.69355  4.24690  2.90347  2.73739  3.18146  2.89801  2.37887  2.77519  2.98518  4.58477  3.61503
          0.01319  4.73094  5.45329  0.61958  0.77255  0.48576  0.95510
    105   2.77423  5.19646  2.54100  2.29668  4.50616  3.56140  3.20214  3.52989  2.50353  3.48653  4.24668  3.04392  3.95446  2.17562  2.98962  2.34947  2.21304  3.35668  5.65080  3.15272    111 q x - -
          2.68618  4.42225  2.77519  2.73123  3.46354  2.40513  3.72494  3.29354  2.67741  2.69355  4.24690  2.90347  2.73739  3.18146  2.89801  2.37887  2.77519  2.98518  4.58477  3.61503
          0.01319  4.73094  5.45329  0.61958  0.77255  0.48576  0.95510
    106   2.78957  5.06210  2.23720  2.57978  3.70846  3.59548  2.21879  3.74935  2.58763  3.04805  4.12840  2.19358  3.99139  2.93831  3.06008  2.80316  3.02176  2.68630  5.53400  4.17139    112 n x - -
          2.68618  4.42225  2.77519  2.73123  3.46354  2.40513  3.72494  3.29354  2.67741  2.69355  4.24690  2.90347  2.73739  3.18146  2.89801  2.37887  2.77519  2.98518  4.58477  3.61503
          0.01319  4.73094  5.45329  0.61958  0.77255  0.48576  0.95510
    107   3.59534  5.16418  4.32771  3.85096  2.39128  4.41970  2.37162  3.74618  3.77431  2.82415  4.30332  2.46556  4.76773  3.98597  4.04844  3.70526  3.81876  3.56156  4.26128  0.92251    113 y x - -
          2.68618  4.42225  2.77519  2.73123  3.46354  2.40513  3.72494  3.29354  2.67741  2.69355  4.24690  2.90347  2.73739  3.18146  2.89801  2.37887  2.77519  2.98518  4.58477  3.61503
          0.01319  4.73094  5.45329  0.61958  0.77255  0.48576  0.95510
    108   3.18463  4.51824  5.07423  4.48818  3.48702  4.43560  4.79947  1.33072  4.32146  1.58596  2.40806  4.56305  3.70371  4.44887  4.37283  3.76400  3.41752  1.77276  5.23763  4.09299    114 i x - -
          2.68618  4.42225  2.77519  2.73123  3.46354  2.40513  3.72494  3.29354  2.67741  2.69355  4.24690  2.90347  2.73739  3.18146  2.89801  2.37887  2.77519  2.98518  4.58477  3.61503
          0.01319  4.73094  5.45329  0.61958  0.77255  0.48576  0.95510
    109   3.16522  4.51165  3.78305  4.38372  3.56190  4.41694  4.78861  1.14668  4.24001  1.64715  2.81300  4.50505  4.73133  4.40572  4.33815  3.74163  3.40090  1.86686  5.28494  4.12191    115 i x - -
          2.68618  4.42225  2.77519  2.73123  3.46354  2.40513  3.72494  3.29354  2.67741  2.69355  4.24690  2.90347  2.73739  3.18146  2.89801  2.37887  2.77519  2.98518  4.58477  3.61503
          0.01319  4.73094  5.45329  0.61958  0.77255  0.48576  0.95510
    110   3.16961  4.51076  5.07887  4.47903  2.98207  4.38657  4.71052  1.21630  4.29519  1.48700  2.90036  4.52708  4.68563  4.38684  4.31462  3.71031  3.39721  2.24057  5.11364  2.99419    116 i x - -
          2.68619  4.42226  2.77520  2.73124  3.46355  2.40513  3.72495  3.29355  2.67742  2.69356  4.24690  2.90347  2.73740  3.18147  2.89801  2.37888  2.77505  2.98519  4.58478  3.61504
          0.04327  3.26853  5.45329  0.43063  1.05011  0.48576  0.95510
    111   3.33535  5.90884  1.38615  2.51425  5.29983  3.61411  4.20141  4.85280  3.24075  4.32499  5.16545  1.15033  4.25273  3.36643  3.85700  2.47552  3.64400  4.37830  6.46864  4.93860    118 n x - -
          2.68618  4.42225  2.77519  2.73123  3.46354  2.40513  3.72494  3.29354  2.67741  2.69355  4.24690  2.90347  2.73739  3.18146  2.89801  2.37887  2.77519  2.98518  4.58477  3.61503
          0.01319  4.73094  5.45329  0.61958  0.77255  0.48576  0.95510
    112   2.78103  5.18629  2.69030  2.37597  2.98708  3.56630  3.76202  3.94770  2.38563  3.47377  4.23915  2.85564  3.96156  2.87436  2.60565  1.65894  2.66615  3.55474  5.64471  4.26007    119 s x - -
          2.68618  4.42225  2.77519  2.73123  3.46354  2.40513  3.72494  3.29354  2.67741  2.69355  4.24690  2.90347  2.73739  3.18146  2.89801  2.37887  2.77519  2.98518  4.58477  3.61503
          0.01319  4.73094  5.45329  0.61958  0.77255  0.48576  0.95510
    113   2.06876  5.20855  2.39069  2.17285  4.52288  3.55939  3.75062  3.50257  2.37969  3.50061  4.25757  3.03975  3.95261  2.45504  2.84444  2.54064  2.86454  2.68051  5.66006  4.26841    120 a x - -
          2.68618  4.42225  2.77519  2.73123  3.46354  2.40513  3.72494  3.29354  2.67741  2.69355  4.24690  2.90347  2.73739  3.18146  2.89801  2.37887  2.77519  2.98518  4.58477  3.61503
          0.01319  4.73094  5.45329  0.61958  0.77255  0.48576  0.95510
    114   2.69591  4.63403  3.93812  3.44025  3.28247  1.27222  4.10063  3.21838  3.35471  2.89552  3.83119  3.74503  4.32515  3.65609  3.64638  3.19402  3.23431  2.99205  2.31095  2.71008    121 g x - -
          2.68625  4.42155  2.77512  2.73116  3.46361  2.40520  3.72502  3.29361  2.67735  2.69348  4.24697  2.90354  2.73733  3.18154  2.89791  2.37894  2.77527  2.98507  4.58484  3.61510
          0.04327  3.26853  5.45329  1.42261  0.27586  0.48576  0.95510
    115   2.77848  4.54472  3.58691  3.02111  2.39561  3.73929  3.61297  3.05396  2.78955  2.36682  3.64541  3.02362  4.12000  2.35106  3.35219  2.82692  2.59803  2.43606  5.11920  2.84390    130 q x - -
          2.68618  4.42225  2.77519  2.73123  3.46354  2.40513  3.72494  3.29354  2.67741  2.69355  4.24690  2.90347  2.73739  3.18146  2.89801  2.37887  2.77519  2.98518  4.58477  3.61503
          0.01319  4.73094  5.45329  0.61958  0.77255  0.48576  0.95510
    116   1.91983  4.70787  4.70371  4.23440  0.96240  4.20721  4.45370  2.89842  4.10270  2.26702  3.66747  4.31256  4.65591  4.28001  4.24335  3.57679  3.51052  2.80466  4.86410  3.37273    131 f x - -
          2.68618  4.42225  2.77519  2.73123  3.46354  2.40513  3.72494  3.29354  2.67741  2.69355  4.24690  2.90347  2.73739  3.18146  2.89801  2.37887  2.77519  2.98518  4.58477  3.61503
          0.01319  4.73094  5.45329  0.61958  0.77255  0.48576  0.95510
    117   3.33114  4.66106  5.17004  4.58783  2.42661  4.54280  4.76319  2.57908  4.41409  1.00384  3.28147  4.64896  4.81461  4.48260  4.43852  3.87214  3.55585  1.56269  5.09596  3.39451    132 l x - -
          2.68618  4.42225  2.77519  2.73123  3.46354  2.40513  3.72494  3.29354  2.67741  2.69355  4.24690  2.90347  2.73739  3.18146  2.89801  2.37887  2.77519  2.98518  4.58477  3.61503
          0.01319  4.73094  5.45329  0.61958  0.77255  0.48576  0.95510
    118   1.57360  5.10380  2.01805  2.58025  4.40992  2.90851  3.41242  3.41004  2.62511  3.41625  4.20909  3.11000  4.00297  2.96750  3.10349  2.81645  2.85209  3.48347  5.62516  4.26279    133 a x - -
          2.68618  4.42225  2.77519  2.73123  3.46354  2.40513  3.72494  3.29354  2.67741  2.69355  4.24690  2.90347  2.73739  3.18146  2.89801  2.37887  2.77519  2.98518  4.58477  3.61503
          0.01319  4.73094  5.45329  0.61958  0.77255  0.48576  0.95510
    119   2.23061  4.57024  4.31971  4.09114  4.83023  0.63806  4.99776  4.03072  4.11201  3.90275  4.77729  4.00377  4.21274  4.34837  4.32423  2.89203  3.20550  2.48908  6.24138  5.08299    134 G x - -
          2.68618  4.42225  2.77519  2.73123  3.46354  2.40513  3.72494  3.29354  2.67741  2.69355  4.24690  2.90347  2.73739  3.18146  2.89801  2.37887  2.77519  2.98518  4.58477  3.61503
          0.01319  4.73094  5.45329  0.61958  0.77255  0.48576  0.95510
    120   2.14560  4.40413  4.82309  4.22435  2.04802  4.20108  4.52507  2.57601  4.05308  1.73230  1.85071  4.30728  4.53062  4.18688  4.11447  3.51355  3.25485  2.17329  5.00778  3.85334    135 l x - -
          2.68618  4.42225  2.77519  2.73123  3.46354  2.40513  3.72494  3.29354  2.67741  2.69355  4.24690  2.90347  2.73739  3.18146  2.89801  2.37887  2.77519  2.98518  4.58477  3.61503
          0.01319  4.73094  5.45329  0.61958  0.77255  0.48576  0.95510
    121   2.63950  4.26711  4.21052  3.62471  3.37161  3.87780  4.17806  2.09240  3.25015  1.82213  2.52195  3.84557  3.62862  3.73519  3.38563  2.78520  2.40393  2.52113  4.87739  2.93999    136 l x - -
          2.68618  4.42225  2.77519  2.73123  3.46354  2.40513  3.72494  3.29354  2.67741  2.69355  4.24690  2.90347  2.73739  3.18146  2.89801  2.37887  2.77519  2.98518  4.58477  3.61503
          0.01319  4.73094  5.45329  0.61958  0.77255  0.48576  0.95510
    122   2.79022  5.26913  3.04985  2.16688  4.60711  3.56433  2.64877  4.08221  2.24412  3.56762  4.31313  3.03622  3.95676  2.50147  2.11595  2.25696  2.61842  3.65629  5.70252  3.83384    137 r x - -
          2.68618  4.42225  2.77519  2.73123  3.46354  2.40513  3.72494  3.29354  2.67741  2.69355  4.24690  2.90347  2.73739  3.18146  2.89801  2.37887  2.77519  2.98518  4.58477  3.61503
          0.04327  4.73094  3.39542  0.61958  0.77255  0.48576  0.95510
    123   2.78677  3.73486  4.39556  3.80626  3.33701  3.90693  4.23831  2.03834  3.66235  2.42501  3.35637  3.95315  4.28266  3.86203  3.79811  2.78113  2.60054  2.22038  4.85924  1.60126    138 y x - -
          2.68618  4.42225  2.77519  2.73123  3.46354  2.40513  3.72494  3.29354  2.67741  2.69355  4.24690  2.90347  2.73739  3.18146  2.89801  2.37887  2.77519  2.98518  4.58477  3.61503
          0.01359  4.70126  5.42361  0.61958  0.77255  0.54687  0.86455
    124   2.60073  5.11344  3.08622  2.09090  4.39739  3.56743  3.25083  3.15752  2.52209  3.39157  4.17115  3.06447  2.71078  2.21460  2.60117  2.76386  2.99806  2.64067  5.58395  4.21499    139 e x - -
          2.68618  4.42225  2.77519  2.73123  3.46354  2.40513  3.72494  3.29354  2.67741  2.69355  4.24690  2.90347  2.73739  3.18146  2.89801  2.37887  2.77519  2.98518  4.58477  3.61503
          0.01359  4.70126  5.42361  0.61958  0.77255  0.44936  1.01621
    125   2.50118  5.00877  2.99410  2.59787  4.25913  2.32031  3.80118  3.20805  2.59241  3.04195  4.07895  2.68177  3.98873  2.94383  2.60762  2.25317  2.55012  2.88117  5.50682  4.16368    140 s x - -
          2.68618  4.42225  2.77519  2.73123  3.46354  2.40513  3.72494  3.29354  2.67741  2.69355  4.24690  2.90347  2.73739  3.18146  2.89801  2.37887  2.77519  2.98518  4.58477  3.61503
          0.01319  4.73094  5.45329  0.61958  0.77255  0.48576  0.95510
    126   2.77396  5.21559  2.56146  2.49394  4.53282  3.12312  3.40197  3.57668  2.24259  3.28129  4.26376  1.90731  3.95120  2.85475  2.85110  2.65139  2.54187  3.59121  5.66519  3.34852    141 n x - -
          2.68618  4.42225  2.77519  2.73123  3.46354  2.40513  3.72494  3.29354  2.67741  2.69355  4.24690  2.90347  2.73739  3.18146  2.89801  2.37887  2.77519  2.98518  4.58477  3.61503
          0.01319  4.73094  5.45329  0.61958  0.77255  0.48576  0.95510
    127   2.63065  5.29556  2.36196  2.04918  4.63594  2.57639  3.47926  4.12050  2.49043  3.59876  4.33837  2.19041  3.95131  2.52149  2.77434  2.75173  3.02230  3.68386  5.72999  3.53816    142 e x - -
          2.68629  4.42236  2.77530  2.73119  3.46365  2.40503  3.72470  3.29365  2.67752  2.69339  4.24701  2.90358  2.73709  3.18157  2.89794  2.37898  2.77501  2.98529  4.58488  3.61514
          0.07424  2.69910  5.45329  1.41270  0.27903  0.48576  0.95510
    128   2.77459  5.00011  3.16019  2.36752  4.24527  2.29979  3.80255  3.66623  2.59570  2.82522  3.64602  2.75153  3.63664  2.81050  2.44777  2.80205  2.63237  2.78013  5.49764  3.30439    149 g x - -
          2.68618  4.42225  2.77519  2.73123  3.46354  2.40513  3.72494  3.29354  2.67741  2.69355  4.24690  2.90347  2.73739  3.18146  2.89801  2.37887  2.77519  2.98518  4.58477  3.61503
          0.01319  4.73094  5.45329  0.61958  0.77255  0.48576  0.95510
    129   2.77324  5.17028  2.47172  2.39591  4.47085  3.56568  3.75805  3.59437  2.32000  2.83030  3.33658  2.64520  3.95800  2.71850  2.80748  2.46188  2.14744  3.30710  5.63054  4.24822    150 t x - -
          2.68620  4.42227  2.77521  2.73125  3.46356  2.40515  3.72496  3.29356  2.67743  2.69357  4.24692  2.90349  2.73742  3.18148  2.89764  2.37889  2.77521  2.98520  4.58479  3.61505
          0.08326  2.58217  5.45329  0.31042  1.32104  0.48576  0.95510
    130   2.10991  4.72052  3.11992  2.57906  3.89834  3.67519  3.90206  2.44645  2.79460  2.95163  3.81157  3.29212  3.67770  3.12633  2.77415  2.58459  2.68810  2.07038  5.27078  3.99239    152 v x - -
          2.68618  4.42225  2.77519  2.73123  3.46354  2.40513  3.72494  3.29354  2.67741  2.69355  4.24690  2.90347  2.73739  3.18146  2.89801  2.37887  2.77519  2.98518  4.58477  3.61503
          0.01319  4.73094  5.45329  0.61958  0.77255  0.48576  0.95510
    131   2.77401  5.06073  2.94690  2.14604  3.37761  3.58719  3.20976  2.96458  2.29150  3.33041  4.12391  3.09720  3.97817  2.91784  2.65660  2.43685  2.61778  3.40672  5.54553  2.66810    153 e x - -
          2.68618  4.42225  2.77519  2.73123  3.46354  2.40513  3.72494  3.29354  2.67741  2.69355  4.24690  2.90347  2.73739  3.18146  2.89801  2.37887  2.77519  2.98518  4.58477  3.61503
          0.01319  4.73094  5.45329  0.61958  0.77255  0.48576  0.95510
    132   2.38849  5.12830  3.09319  2.53604  4.41418  3.36101  3.05680  3.47984  1.67198  3.40762  3.63329  2.86736  3.96724  2.88947  2.72085  2.59968  2.55795  3.25891  5.59799  4.22716    154 k x - -
          2.68618  4.42225  2.77519  2.73123  3.46354  2.40513  3.72494  3.29354  2.67741  2.69355  4.24690  2.90347  2.73739  3.18146  2.89801  2.37887  2.77519  2.98518  4.58477  3.61503
          0.01319  4.73094  5.45329  0.61958  0.77255  0.48576  0.95510
    133   2.61743  4.22474  4.48441  3.88809  2.21489  3.94073  4.26089  2.34750  3.73154  1.71841  3.33321  3.47726  2.79866  3.91483  3.83949  3.23994  3.03492  1.90156  4.84727  3.66336    155 l x - -
          2.68618  4.42225  2.77519  2.73123  3.46354  2.40513  3.72494  3.29354  2.67741  2.69355  4.24690  2.90347  2.73739  3.18146  2.89801  2.37887  2.77519  2.98518  4.58477  3.61503
          0.01319  4.73094  5.45329  0.61958  0.77255  0.48576  0.95510
    134   2.77909  0.44600  4.88040  4.74789  4.84598  3.49291  5.30554  4.20926  4.55610  4.07623  4.99331  4.30116  4.32772  4.80328  4.60692  2.58695  3.33885  3.67045  6.27578  5.10043    156 C x - -
          2.68618  4.42225  2.77519  2.73123  3.46354  2.40513  3.72494  3.29354  2.67741  2.69355  4.24690  2.90347  2.73739  3.18146  2.89801  2.37887  2.77519  2.98518  4.58477  3.61503
          0.01319  4.73094  5.45329  0.61958  0.77255  0.48576  0.95510
    135   2.77808  5.16945  3.07748  2.40959  4.46963  3.57044  3.76072  3.92352  1.79593  3.01663  3.42007  2.90011  3.96233  2.60631  2.68862  2.21636  2.47738  3.23664  5.62905  4.24947    157 k x - -
          2.68618  4.42225  2.77519  2.73123  3.46354  2.40513  3.72494  3.29354  2.67741  2.69355  4.24690  2.90347  2.73739  3.18146  2.89801  2.37887  2.77519  2.98518  4.58477  3.61503
          0.01319  4.73094  5.45329  0.61958  0.77255  0.48576  0.95510
    136   4.56768  5.72445  5.45189  5.37702  0.25073  4.90900  4.56406  4.09488  5.29321  3.28583  4.71920  5.10976  5.39047  5.24162  5.20153  4.74247  4.88915  4.13446  4.67700  2.98712    158 F x - -
          2.68618  4.42225  2.77519  2.73123  3.46354  2.40513  3.72494  3.29354  2.67741  2.69355  4.24690  2.90347  2.73739  3.18146  2.89801  2.37887  2.77519  2.98518  4.58477  3.61503
          0.01319  4.73094  5.45329  0.61958  0.77255  0.48576  0.95510
    137   2.77743  4.59379  2.89240  2.95482  3.74681  3.10002  3.96002  2.93502  2.92223  1.98728  3.39836  3.39713  4.10177  3.23925  3.31058  2.24506  2.10968  2.74614  5.16300  3.43530    159 l x - -
          2.68618  4.42225  2.77519  2.73123  3.46354  2.40513  3.72494  3.29354  2.67741  2.69355  4.24690  2.90347  2.73739  3.18146  2.89801  2.37887  2.77519  2.98518  4.58477  3.61503
          0.01319  4.73094  5.45329  0.61958  0.77255  0.48576  0.95510
    138   2.33499  5.12226  3.09424  2.05841  4.40565  3.33638  3.41812  3.41155  2.30572  3.40058  4.17995  3.07333  2.13955  2.74940  3.01281  2.77233  2.82640  3.47936  4.01300  4.22390    160 e x - -
          2.68618  4.42225  2.77519  2.73123  3.46354  2.40513  3.72494  3.29354  2.67741  2.69355  4.24690  2.90347  2.73739  3.18146  2.89801  2.37887  2.77519  2.98518  4.58477  3.61503
          0.01319  4.73094  5.45329  0.61958  0.77255  0.48576  0.95510
    139   2.78372  5.15853  2.91197  2.32439  3.87915  1.86094  3.40055  3.90092  2.40846  3.44074  4.21438  2.87789  3.96820  2.88919  3.01706  2.24728  3.01557  3.52033  5.62386  3.07804    161 g x - -
          2.68618  4.42225  2.77519  2.73123  3.46354  2.40513  3.72494  3.29354  2.67741  2.69355  4.24690  2.90347  2.73739  3.18146  2.89801  2.37887  2.77519  2.98518  4.58477  3.61503
          0.04327  4.73094  3.39542  0.61958  0.77255  0.48576  0.95510
    140   3.13464  4.95868  4.47194  4.35323  5.01452  3.75081  5.26393  4.28384  4.32045  4.10305  5.14066  4.34765  4.53440  4.67340  4.47987  3.34986  0.31088  3.85683  6.33883  5.24809    162 T x - -
          2.68618  4.42225  2.77519  2.73123  3.46354  2.40513  3.72494  3.29354  2.67741  2.69355  4.24690  2.90347  2.73739  3.18146  2.89801  2.37887  2.77519  2.98518  4.58477  3.61503
          0.01359  4.70126  5.42361  0.61958  0.77255  0.54687  0.86455
    141   2.62042  5.23588  2.87851  2.30803  4.56438  3.20348  3.73464  3.67044  2.47663  3.53419  4.28182  2.82879  3.93830  2.21409  2.64350  1.79156  2.67269  3.61777  5.67906  4.27846    163 s x - -
          2.68618  4.42225  2.77519  2.73123  3.46354  2.40513  3.72494  3.29354  2.67741  2.69355  4.24690  2.90347  2.73739  3.18146  2.89801  2.37887  2.77519  2.98518  4.58477  3.61503
          0.01359  4.70126  5.42361  0.61958  0.77255  0.54687  0.86455
    142   4.68576  5.65675  5.53888  5.45224  0.48111  5.19897  3.90629  4.22364  5.23926  3.38154  4.75823  4.77065  5.46480  4.93120  5.06418  4.61825  4.88869  4.19718  3.98417  1.63213    164 F x - -
          2.68618  4.42225  2.77519  2.73123  3.46354  2.40513  3.72494  3.29354  2.67741  2.69355  4.24690  2.90347  2.73739  3.18146  2.89801  2.37887  2.77519  2.98518  4.58477  3.61503
          0.01359  4.70126  5.42361  0.61958  0.77255  0.54687  0.86455
    143   2.53627  4.69169  3.38145  2.37854  3.86473  3.08818  3.55694  2.50698  2.79780  2.23309  3.78274  3.11576  4.05468  2.88466  3.21534  2.71938  2.56374  2.98630  5.24346  2.79524    165 l x - -
          2.68618  4.42225  2.77519  2.73123  3.46354  2.40513  3.72494  3.29354  2.67741  2.69355  4.24690  2.90347  2.73739  3.18146  2.89801  2.37887  2.77519  2.98518  4.58477  3.61503
          0.01359  4.70126  5.42361  0.61958  0.77255  0.54687  0.86455
    144   2.77498  5.15823  3.06386  2.51593  3.85092  3.56280  3.40096  3.91111  2.51102  3.44482  4.21577  2.21424  3.95818  2.37955  2.84499  1.70289  2.73438  3.52577  5.62122  4.24287    166 s x - -
          2.68618  4.42225  2.77519  2.73123  3.46354  2.40513  3.72494  3.29354  2.67741  2.69355  4.24690  2.90347  2.73739  3.18146  2.89801  2.37887  2.77519  2.98518  4.58477  3.61503
          0.01359  4.70126  5.42361  0.61958  0.77255  0.54687  0.86455
    145   2.80094  4.33611  4.07441  3.49972  3.17519  3.86452  4.14551  2.62654  3.40524  2.51345  3.44497  3.77380  2.37562  3.65519  3.64498  3.14284  2.61207  2.24524  4.90532  1.69182    167 y x - -
          2.68618  4.42225  2.77519  2.73123  3.46354  2.40513  3.72494  3.29354  2.67741  2.69355  4.24690  2.90347  2.73739  3.18146  2.89801  2.37887  2.77519  2.98518  4.58477  3.61503
          0.01359  4.70126  5.42361  0.61958  0.77255  0.54687  0.86455
    146   2.30447  5.21328  2.22331  2.22592  4.53390  2.93030  3.38174  3.57614  2.48081  3.50809  4.26047  3.02331  3.93883  2.68017  2.71272  2.42310  2.82287  3.25068  5.66088  3.46214    168 d x - -
          2.68618  4.42225  2.77519  2.73123  3.46354  2.40513  3.72494  3.29354  2.67741  2.69355  4.24690  2.90347  2.73739  3.18146  2.89801  2.37887  2.77519  2.98518  4.58477  3.61503
          0.03589  4.70126  3.64331  0.61958  0.77255  0.54687  0.86455
    147   2.76444  5.27332  2.22569  2.03528  4.61637  2.86157  3.72343  4.10184  2.07496  3.57761  4.31505  2.66334  3.92808  2.54627  2.81439  2.51365  2.82118  3.66298  5.70655  3.84452    169 e x - -
          2.68618  4.42225  2.77519  2.73123  3.46354  2.40513  3.72494  3.29354  2.67741  2.69355  4.24690  2.90347  2.73739  3.18146  2.89801  2.37887  2.77519  2.98518  4.58477  3.61503
          0.01389  4.67927  5.40161  0.61958  0.77255  0.58878  0.80969
    148   2.50259  4.91579  3.18515  2.63294  4.15345  3.59493  3.81331  3.56421  2.62510  2.82352  4.00135  2.84176  2.71283  2.82411  3.08184  1.67515  2.79779  3.25044  5.43692  3.42254    170 s x - -
          2.68618  4.42225  2.77519  2.73123  3.46354  2.40513  3.72494  3.29354  2.67741  2.69355  4.24690  2.90347  2.73739  3.18146  2.89801  2.37887  2.77519  2.98518  4.58477  3.61503
          0.15653  4.67927  1.99797  0.61958  0.77255  0.58878  0.80969
    149   2.76972  4.87545  2.97764  2.66196  4.10600  3.60566  3.78868  2.54260  2.22377  3.11686  3.95508  3.15974  3.99162  2.95654  1.70180  2.82808  2.99618  2.71048  5.38151  4.07984    171 r x - -
          2.68618  4.42225  2.77519  2.73123  3.46354  2.40513  3.72494  3.29354  2.67741  2.69355  4.24690  2.90347  2.73739  3.18146  2.89801  2.37887  2.77519  2.98518  4.58477  3.61503
          0.09070  4.53874  2.57671  0.61958  0.77255  0.80549  0.59216
    150   2.68639  4.70251  2.97834  2.65941  2.95394  3.56276  3.78124  2.50542  2.63984  2.94007  3.78811  3.15079  3.95003  2.57660  2.42224  2.41071  2.53157  3.00829  5.23930  3.94569    172 s x - -
          2.68618  4.42225  2.77519  2.73123  3.46354  2.40513  3.72494  3.29354  2.67741  2.69355  4.24690  2.90347  2.73739  3.18146  2.89801  2.37887  2.77519  2.98518  4.58477  3.61503
          0.01723  4.46527  5.18762  0.61958  0.77255  0.89302  0.52665
    151   2.73990  4.32184  4.03747  3.49082  3.51452  3.75893  4.21610  2.60903  3.38882  1.74394  3.48131  3.75400  4.20015  3.66481  3.64170  2.79689  1.70521  2.02093  5.05079  3.84681    173 t x - -
          2.68618  4.42225  2.77519  2.73123  3.46354  2.40513  3.72494  3.29354  2.67741  2.69355  4.24690  2.90347  2.73739  3.18146  2.89801  2.37887  2.77519  2.98518  4.58477  3.61503
          0.01723  4.46527  5.18762  0.61958  0.77255  0.89302  0.52665
    152   2.53217  4.47809  3.18937  2.89250  2.81035  3.63518  3.05243  1.88070  2.85561  2.69460  3.57801  2.82550  4.01811  3.17188  2.97181  2.87409  2.91904  2.75780  5.04576  3.79474    174 i x - -
          2.68618  4.42225  2.77519  2.73123  3.46354  2.40513  3.72494  3.29354  2.67741  2.69355  4.24690  2.90347  2.73739  3.18146  2.89801  2.37887  2.77519  2.98518  4.58477  3.61503
          0.12470  4.46527  2.24683  0.61958  0.77255  0.89302  0.52665
    153   2.59059  4.66455  3.18991  2.74142  4.24066  2.55267  3.30822  3.66617  2.76985  3.28932  4.10959  3.17781  3.90163  3.10904  3.19560  1.73425  1.83979  3.27645  5.53087  4.22852    175 s x - -
          2.68618  4.42225  2.77519  2.73123  3.46354  2.40513  3.72494  3.29354  2.67741  2.69355  4.24690  2.90347  2.73739  3.18146  2.89801  2.37887  2.77519  2.98518  4.58477  3.61503
          0.01917  4.35974  5.08209  0.61958  0.77255  0.99746  0.46016
    154   2.68279  5.12979  2.91881  2.06756  3.87117  3.44973  2.91327  3.91954  2.12949  3.42208  4.17866  2.73995  3.84830  2.09320  2.85090  2.50932  2.91346  3.50906  5.57140  4.17954    176 e x - -
          2.68618  4.42225  2.77519  2.73123  3.46354  2.40513  3.72494  3.29354  2.67741  2.69355  4.24690  2.90347  2.73739  3.18146  2.89801  2.37887  2.77519  2.98518  4.58477  3.61503
          0.01917  4.35974  5.08209  0.61958  0.77255  0.99746  0.46016
    155   2.54427  5.02230  1.60952  2.46502  4.37979  2.36285  3.82238  3.79259  2.68378  2.61014  4.22181  2.99652  3.92857  2.97858  3.17376  2.77771  3.04259  3.43176  5.62964  4.25858    177 d x - -
          2.68618  4.42225  2.77519  2.73123  3.46354  2.40513  3.72494  3.29354  2.67741  2.69355  4.24690  2.90347  2.73739  3.18146  2.89801  2.37887  2.77519  2.98518  4.58477  3.61503
          0.01917  4.35974  5.08209  0.61958  0.77255  0.99746  0.46016
    156   3.03917  5.66171  1.54453  1.47864  4.95855  3.40737  3.87304  4.48470  2.53820  3.94673  4.75459  2.23514  3.98595  3.01722  3.39760  2.92867  3.30968  4.03353  6.08778  4.58505    178 e x - -
          2.68618  4.42225  2.77519  2.73123  3.46354  2.40513  3.72494  3.29354  2.67741  2.69355  4.24690  2.90347  2.73739  3.18146  2.89801  2.37887  2.77519  2.98518  4.58477  3.61503
          0.05869  4.35974  3.11869  0.61958  0.77255  0.99746  0.46016
    157   1.92587  5.01069  2.94686  2.06295  4.30972  3.45890  3.67498  3.74642  2.42226  3.30039  4.09042  2.96810  3.86890  2.47840  2.67302  2.68933  2.47041  3.38075  5.49377  4.13437    179 a x - -
          2.68618  4.42225  2.77519  2.73123  3.46354  2.40513  3.72494  3.29354  2.67741  2.69355  4.24690  2.90347  2.73739  3.18146  2.89801  2.37887  2.77519  2.98518  4.58477  3.61503
          0.01994  4.32099  5.04334  0.61958  0.77255  1.03077  0.44119
    158   2.64411  4.26494  3.70933  3.13825  3.39569  3.66686  3.94549  1.90964  3.06118  2.32333  3.37787  3.12675  3.50290  3.34969  3.09684  2.92960  2.42500  2.19006  4.87164  3.65538    180 i x - -
          2.68618  4.42225  2.77519  2.73123  3.46354  2.40513  3.72494  3.29354  2.67741  2.69355  4.24690  2.90347  2.73739  3.18146  2.89801  2.37887  2.77519  2.98518  4.58477  3.61503
          0.01994  4.32099  5.04334  0.61958  0.77255  1.03077  0.44119
    159   2.05527  4.55242  3.27657  2.73716  3.72808  3.53449  3.34417  3.13259  2.70932  2.80989  3.67731  3.19658  2.97000  3.04538  3.11361  2.77961  2.53759  2.87151  5.11740  2.44473    181 a x - -
          2.68618  4.42225  2.77519  2.73123  3.46354  2.40513  3.72494  3.29354  2.67741  2.69355  4.24690  2.90347  2.73739  3.18146  2.89801  2.37887  2.77519  2.98518  4.58477  3.61503
          0.01994  4.32099  5.04334  0.61958  0.77255  1.03077  0.44119
    160   2.87253  5.16809  1.45123  2.41161  4.25831  2.63625  3.82533  3.91505  2.74880  3.48334  4.32212  2.96048  3.95997  3.00930  3.25741  2.85139  3.13926  3.55826  5.57261  2.45051    182 d x - -
          2.68839  4.42670  2.77619  2.73155  3.46448  2.40469  3.72405  3.29055  2.67775  2.69451  4.24753  2.90365  2.73503  3.18025  2.89716  2.37834  2.77593  2.98696  4.57924  3.61385
          0.96260  0.48110        *  3.45928  0.03196  0.00000        *
//
