# Supplementary material for: Remote homology clustering identifies lowly conserved families of effector proteins in plant-pathogenic fungi
Source: Microb Genom. 2021 Sep 1;7(9):000637. doi: 10.1099/mgen.0.000637 (PMC8715435; doi:10.1099/mgen.0.000637)
Supplement: Supplementary material 16 [file mgen-7-0637-s0016.zip › hmms/markov-PC_00PY60.hmm]

HMMER3/f [3.3 | Nov 2019]
NAME  markov-PC_00PY60
LENG  111
ALPH  amino
RF    yes
MM    no
CONS  yes
CS    no
MAP   yes
DATE  Thu Jul 23 06:51:48 2020
NSEQ  5
EFFN  0.522461
CKSUM 1276963067
STATS LOCAL MSV      -10.0945  0.71512
STATS LOCAL VITERBI  -10.8475  0.71512
STATS LOCAL FORWARD   -3.7485  0.71512
HMM          A        C        D        E        F        G        H        I        K        L        M        N        P        Q        R        S        T        V        W        Y   
            m->m     m->i     m->d     i->m     i->i     d->m     d->d
  COMPO   2.50806  3.06816  3.14777  2.88156  3.24310  2.69039  3.55539  2.78916  2.80066  2.53028  3.68894  3.24348  3.35265  3.07839  3.02099  2.70248  2.79356  2.60872  5.06639  3.38894
          2.68618  4.42225  2.77519  2.73123  3.46354  2.40513  3.72494  3.29354  2.67741  2.69355  4.24690  2.90347  2.73739  3.18146  2.89801  2.37887  2.77519  2.98518  4.58477  3.61503
          0.03089  3.88848  4.61083  0.61958  0.77255  0.00000        *
      1   2.98160  4.52779  4.06649  3.66104  3.21444  3.84598  4.39246  2.39163  3.42828  1.80660  1.34759  3.93659  4.30656  3.80904  3.63175  3.33243  3.28716  2.39963  5.05747  3.82072      1 m x - -
          2.68618  4.42225  2.77519  2.73123  3.46354  2.40513  3.72494  3.29354  2.67741  2.69355  4.24690  2.90347  2.73739  3.18146  2.89801  2.37887  2.77519  2.98518  4.58477  3.61503
          0.03089  3.88848  4.61083  0.61958  0.77255  0.48576  0.95510
      2   3.17305  4.63047  4.21525  3.85500  3.14152  4.00259  4.50570  2.34624  3.62260  0.85573  3.15915  4.12894  4.43508  3.98709  3.79612  3.57506  3.46650  2.38777  5.02680  3.75388      2 l x - -
          2.68618  4.42225  2.77519  2.73123  3.46354  2.40513  3.72494  3.29354  2.67741  2.69355  4.24690  2.90347  2.73739  3.18146  2.89801  2.37887  2.77519  2.98518  4.58477  3.61503
          0.03089  3.88848  4.61083  0.61958  0.77255  0.48576  0.95510
      3   3.27848  4.67549  4.26069  3.97808  0.98588  3.96480  3.88396  2.80003  3.88467  2.16632  3.52772  4.03711  4.42291  4.04819  4.00045  3.54769  3.57956  2.79193  4.12801  2.49291      3 f x - -
          2.68618  4.42225  2.77519  2.73123  3.46354  2.40513  3.72494  3.29354  2.67741  2.69355  4.24690  2.90347  2.73739  3.18146  2.89801  2.37887  2.77519  2.98518  4.58477  3.61503
          0.03089  3.88848  4.61083  0.61958  0.77255  0.48576  0.95510
      4   2.98646  4.95124  3.16354  2.78178  4.34133  3.47439  3.76763  3.77156  1.01659  3.33305  4.29348  3.20561  3.97346  2.95807  2.43409  3.02730  3.23845  3.47838  5.38927  4.20427      4 k x - -
          2.68618  4.42225  2.77519  2.73123  3.46354  2.40513  3.72494  3.29354  2.67741  2.69355  4.24690  2.90347  2.73739  3.18146  2.89801  2.37887  2.77519  2.98518  4.58477  3.61503
          0.03089  3.88848  4.61083  0.61958  0.77255  0.48576  0.95510
      5   2.85890  5.04226  2.89419  2.50631  4.36886  3.44634  3.61618  3.79804  1.81642  3.30541  4.17902  2.98555  3.89813  1.75532  2.38184  2.85228  3.07934  3.47274  5.42817  4.15314      5 q x - -
          2.68618  4.42225  2.77519  2.73123  3.46354  2.40513  3.72494  3.29354  2.67741  2.69355  4.24690  2.90347  2.73739  3.18146  2.89801  2.37887  2.77519  2.98518  4.58477  3.61503
          0.03089  3.88848  4.61083  0.61958  0.77255  0.48576  0.95510
      6   2.60405  0.90854  4.12703  3.87017  3.85765  3.22379  4.51372  3.00405  3.69714  2.91889  4.04063  3.85288  3.93202  4.04256  3.81875  2.87575  3.07213  2.74759  5.27060  4.14527      6 c x - -
          2.68618  4.42225  2.77519  2.73123  3.46354  2.40513  3.72494  3.29354  2.67741  2.69355  4.24690  2.90347  2.73739  3.18146  2.89801  2.37887  2.77519  2.98518  4.58477  3.61503
          0.03089  3.88848  4.61083  0.61958  0.77255  0.48576  0.95510
      7   2.24145  4.16610  3.31374  3.01321  4.08134  2.97051  4.07995  3.38793  3.01083  3.16157  4.04302  3.22888  3.68280  3.35475  3.31779  1.94217  1.53975  2.95740  5.45917  4.21839      7 t x - -
          2.68618  4.42225  2.77519  2.73123  3.46354  2.40513  3.72494  3.29354  2.67741  2.69355  4.24690  2.90347  2.73739  3.18146  2.89801  2.37887  2.77519  2.98518  4.58477  3.61503
          0.03089  3.88848  4.61083  0.61958  0.77255  0.48576  0.95510
      8   0.99093  4.19976  3.47861  3.27044  4.06809  3.02392  4.29062  3.19598  3.28710  3.07687  4.10679  3.41608  3.76463  3.62676  3.53664  2.54984  2.82830  2.84761  5.49364  4.29563      8 a x - -
          2.68618  4.42225  2.77519  2.73123  3.46354  2.40513  3.72494  3.29354  2.67741  2.69355  4.24690  2.90347  2.73739  3.18146  2.89801  2.37887  2.77519  2.98518  4.58477  3.61503
          0.03089  3.88848  4.61083  0.61958  0.77255  0.48576  0.95510
      9   3.20132  4.58880  4.50722  4.01238  2.19373  4.28885  4.32490  2.27281  3.87066  1.07023  2.95861  4.22574  4.55790  4.03187  4.02718  3.65294  3.43748  2.36112  4.64369  3.21383      9 l x - -
          2.68618  4.42225  2.77519  2.73123  3.46354  2.40513  3.72494  3.29354  2.67741  2.69355  4.24690  2.90347  2.73739  3.18146  2.89801  2.37887  2.77519  2.98518  4.58477  3.61503
          0.03089  3.88848  4.61083  0.61958  0.77255  0.48576  0.95510
     10   2.75082  4.66799  3.27812  2.75381  3.84545  3.53816  3.73587  2.44333  1.63008  2.75609  3.75663  3.18694  3.95488  2.93924  2.61162  2.86847  2.98700  2.77729  5.19903  3.93061     10 k x - -
          2.68618  4.42225  2.77519  2.73123  3.46354  2.40513  3.72494  3.29354  2.67741  2.69355  4.24690  2.90347  2.73739  3.18146  2.89801  2.37887  2.77519  2.98518  4.58477  3.61503
          0.03089  3.88848  4.61083  0.61958  0.77255  0.48576  0.95510
     11   3.27848  4.67549  4.26069  3.97808  0.98588  3.96480  3.88396  2.80003  3.88467  2.16632  3.52772  4.03711  4.42291  4.04819  4.00045  3.54769  3.57956  2.79193  4.12801  2.49291     11 f x - -
          2.68618  4.42225  2.77519  2.73123  3.46354  2.40513  3.72494  3.29354  2.67741  2.69355  4.24690  2.90347  2.73739  3.18146  2.89801  2.37887  2.77519  2.98518  4.58477  3.61503
          0.03089  3.88848  4.61083  0.61958  0.77255  0.48576  0.95510
     12   3.17305  4.63047  4.21525  3.85500  3.14152  4.00259  4.50570  2.34624  3.62260  0.85573  3.15915  4.12894  4.43508  3.98709  3.79612  3.57506  3.46650  2.38777  5.02680  3.75388     12 l x - -
          2.68618  4.42225  2.77519  2.73123  3.46354  2.40513  3.72494  3.29354  2.67741  2.69355  4.24690  2.90347  2.73739  3.18146  2.89801  2.37887  2.77519  2.98518  4.58477  3.61503
          0.03089  3.88848  4.61083  0.61958  0.77255  0.48576  0.95510
     13   3.04353  4.45759  4.35873  3.97499  3.38480  4.08405  4.70002  1.05830  3.80344  1.96737  3.31747  4.21807  4.51357  4.14998  3.99817  3.58075  3.34234  1.84602  5.27906  4.01885     13 i x - -
          2.68618  4.42225  2.77519  2.73123  3.46354  2.40513  3.72494  3.29354  2.67741  2.69355  4.24690  2.90347  2.73739  3.18146  2.89801  2.37887  2.77519  2.98518  4.58477  3.61503
          0.03089  3.88848  4.61083  0.61958  0.77255  0.48576  0.95510
     14   3.27848  4.67549  4.26069  3.97808  0.98588  3.96480  3.88396  2.80003  3.88467  2.16632  3.52772  4.03711  4.42291  4.04819  4.00045  3.54769  3.57956  2.79193  4.12801  2.49291     14 f x - -
          2.68618  4.42225  2.77519  2.73123  3.46354  2.40513  3.72494  3.29354  2.67741  2.69355  4.24690  2.90347  2.73739  3.18146  2.89801  2.37887  2.77519  2.98518  4.58477  3.61503
          0.03089  3.88848  4.61083  0.61958  0.77255  0.48576  0.95510
     15   3.04353  4.45759  4.35873  3.97499  3.38480  4.08405  4.70002  1.05830  3.80344  1.96737  3.31747  4.21807  4.51357  4.14998  3.99817  3.58075  3.34234  1.84602  5.27906  4.01885     15 i x - -
          2.68618  4.42225  2.77519  2.73123  3.46354  2.40513  3.72494  3.29354  2.67741  2.69355  4.24690  2.90347  2.73739  3.18146  2.89801  2.37887  2.77519  2.98518  4.58477  3.61503
          0.03089  3.88848  4.61083  0.61958  0.77255  0.48576  0.95510
     16   2.58451  4.32201  3.52567  3.11937  3.40881  3.42823  4.00371  2.68066  2.98050  1.56369  3.49851  3.42636  3.96575  3.37243  3.25808  2.27335  2.91615  2.50648  4.99334  3.67531     16 l x - -
          2.68618  4.42225  2.77519  2.73123  3.46354  2.40513  3.72494  3.29354  2.67741  2.69355  4.24690  2.90347  2.73739  3.18146  2.89801  2.37887  2.77519  2.98518  4.58477  3.61503
          0.03089  3.88848  4.61083  0.61958  0.77255  0.48576  0.95510
     17   2.68448  4.45854  3.36155  3.26288  4.40529  0.70482  4.38236  4.00863  3.44635  3.66080  4.63653  3.52580  3.85019  3.76921  3.68081  2.85682  3.16695  3.53385  5.49639  4.50766     17 g x - -
          2.68618  4.42225  2.77519  2.73123  3.46354  2.40513  3.72494  3.29354  2.67741  2.69355  4.24690  2.90347  2.73739  3.18146  2.89801  2.37887  2.77519  2.98518  4.58477  3.61503
          0.03089  3.88848  4.61083  0.61958  0.77255  0.48576  0.95510
     18   3.20370  4.59150  4.44378  3.98649  1.52832  4.21609  4.04979  2.41022  3.84039  1.47648  3.11187  4.11988  4.52165  3.99314  3.98604  3.58783  3.44635  2.46022  4.32336  2.76004     18 l x - -
          2.68618  4.42225  2.77519  2.73123  3.46354  2.40513  3.72494  3.29354  2.67741  2.69355  4.24690  2.90347  2.73739  3.18146  2.89801  2.37887  2.77519  2.98518  4.58477  3.61503
          0.03089  3.88848  4.61083  0.61958  0.77255  0.48576  0.95510
     19   2.32261  4.24332  3.22005  3.03637  4.09211  2.97289  4.14587  3.61680  3.11121  3.33572  4.26034  3.25872  3.71297  3.45924  3.39689  1.06718  2.80390  3.14840  5.46328  4.17567     19 s x - -
          2.68618  4.42225  2.77519  2.73123  3.46354  2.40513  3.72494  3.29354  2.67741  2.69355  4.24690  2.90347  2.73739  3.18146  2.89801  2.37887  2.77519  2.98518  4.58477  3.61503
          0.03089  3.88848  4.61083  0.61958  0.77255  0.48576  0.95510
     20   3.04353  4.45759  4.35873  3.97499  3.38480  4.08405  4.70002  1.05830  3.80344  1.96737  3.31747  4.21807  4.51357  4.14998  3.99817  3.58075  3.34234  1.84602  5.27906  4.01885     20 i x - -
          2.68618  4.42225  2.77519  2.73123  3.46354  2.40513  3.72494  3.29354  2.67741  2.69355  4.24690  2.90347  2.73739  3.18146  2.89801  2.37887  2.77519  2.98518  4.58477  3.61503
          0.03089  3.88848  4.61083  0.61958  0.77255  0.48576  0.95510
     21   2.75430  4.30116  4.02756  3.56853  3.49661  3.78280  4.39530  1.41372  3.42939  2.18237  3.38550  3.83507  4.25322  3.77514  3.68265  3.16470  2.42141  1.89229  5.23606  4.01025     21 i x - -
          2.68618  4.42225  2.77519  2.73123  3.46354  2.40513  3.72494  3.29354  2.67741  2.69355  4.24690  2.90347  2.73739  3.18146  2.89801  2.37887  2.77519  2.98518  4.58477  3.61503
          0.03089  3.88848  4.61083  0.61958  0.77255  0.48576  0.95510
     22   0.99093  4.19976  3.47861  3.27044  4.06809  3.02392  4.29062  3.19598  3.28710  3.07687  4.10679  3.41608  3.76463  3.62676  3.53664  2.54984  2.82830  2.84761  5.49364  4.29563     22 a x - -
          2.68618  4.42225  2.77519  2.73123  3.46354  2.40513  3.72494  3.29354  2.67741  2.69355  4.24690  2.90347  2.73739  3.18146  2.89801  2.37887  2.77519  2.98518  4.58477  3.61503
          0.03089  3.88848  4.61083  0.61958  0.77255  0.48576  0.95510
     23   0.99093  4.19976  3.47861  3.27044  4.06809  3.02392  4.29062  3.19598  3.28710  3.07687  4.10679  3.41608  3.76463  3.62676  3.53664  2.54984  2.82830  2.84761  5.49364  4.29563     23 a x - -
          2.68618  4.42225  2.77519  2.73123  3.46354  2.40513  3.72494  3.29354  2.67741  2.69355  4.24690  2.90347  2.73739  3.18146  2.89801  2.37887  2.77519  2.98518  4.58477  3.61503
          0.03089  3.88848  4.61083  0.61958  0.77255  0.48576  0.95510
     24   2.89309  4.87964  2.91313  2.66790  4.05038  3.37638  3.82642  3.68338  2.48753  3.18417  4.21137  3.12785  3.92994  1.20585  2.77148  2.94007  3.18995  3.41200  5.31945  4.01419     24 q x - -
          2.68618  4.42225  2.77519  2.73123  3.46354  2.40513  3.72494  3.29354  2.67741  2.69355  4.24690  2.90347  2.73739  3.18146  2.89801  2.37887  2.77519  2.98518  4.58477  3.61503
          0.03089  3.88848  4.61083  0.61958  0.77255  0.48576  0.95510
     25   2.59390  4.44038  3.23137  2.84269  3.13524  3.37420  3.73076  3.14958  2.80888  2.80097  3.74743  3.21279  3.89365  3.16491  3.14525  1.85710  2.90574  2.88195  4.66794  2.25964     25 s x - -
          2.68618  4.42225  2.77519  2.73123  3.46354  2.40513  3.72494  3.29354  2.67741  2.69355  4.24690  2.90347  2.73739  3.18146  2.89801  2.37887  2.77519  2.98518  4.58477  3.61503
          0.14429  3.88848  2.17251  0.61958  0.77255  0.48576  0.95510
     26   2.41721  4.33757  3.10900  2.71744  3.81359  3.19602  3.82490  3.00223  2.69617  2.84422  3.75933  2.35900  3.76229  3.06811  3.05579  2.57078  2.41087  2.29256  5.21242  3.93064     26 v x - -
          2.68618  4.42225  2.77519  2.73123  3.46354  2.40513  3.72494  3.29354  2.67741  2.69355  4.24690  2.90347  2.73739  3.18146  2.89801  2.37887  2.77519  2.98518  4.58477  3.61503
          0.03454  3.77873  4.50107  0.61958  0.77255  0.57784  0.82350
     27   2.49227  4.41710  3.18633  2.69331  3.75793  3.30115  3.73217  3.07424  2.50749  2.77070  3.68676  3.10253  2.71268  2.96104  2.50326  2.62981  2.78899  2.39418  5.12577  3.85820     27 v x - -
          2.68618  4.42225  2.77519  2.73123  3.46354  2.40513  3.72494  3.29354  2.67741  2.69355  4.24690  2.90347  2.73739  3.18146  2.89801  2.37887  2.77519  2.98518  4.58477  3.61503
          0.03454  3.77873  4.50107  0.61958  0.77255  0.43221  1.04718
     28   2.83532  5.35714  1.89900  1.78546  4.64484  3.19524  3.68515  4.14840  2.64635  3.65793  4.49116  1.89968  3.78564  2.84386  3.20836  2.74008  3.11275  3.73386  5.82359  4.34593     28 e x - -
          2.68618  4.42225  2.77519  2.73123  3.46354  2.40513  3.72494  3.29354  2.67741  2.69355  4.24690  2.90347  2.73739  3.18146  2.89801  2.37887  2.77519  2.98518  4.58477  3.61503
          0.03089  3.88848  4.61083  0.61958  0.77255  0.48576  0.95510
     29   2.58265  4.74300  2.74167  2.41772  4.21164  2.56678  3.69652  3.65336  2.47420  3.23895  4.07188  2.90965  2.90617  2.06329  2.88075  2.62263  2.88277  3.27721  5.44024  4.11308     29 q x - -
          2.68618  4.42225  2.77519  2.73123  3.46354  2.40513  3.72494  3.29354  2.67741  2.69355  4.24690  2.90347  2.73739  3.18146  2.89801  2.37887  2.77519  2.98518  4.58477  3.61503
          0.03089  3.88848  4.61083  0.61958  0.77255  0.48576  0.95510
     30   2.64491  4.89826  2.62192  1.97222  4.22707  2.74553  3.63701  3.65242  2.43779  3.23266  4.05626  2.83661  3.78001  2.50651  2.88434  2.64757  2.44299  3.29894  5.44796  4.09307     30 e x - -
          2.68618  4.42225  2.77519  2.73123  3.46354  2.40513  3.72494  3.29354  2.67741  2.69355  4.24690  2.90347  2.73739  3.18146  2.89801  2.37887  2.77519  2.98518  4.58477  3.61503
          0.03089  3.88848  4.61083  0.61958  0.77255  0.48576  0.95510
     31   3.20348  4.59826  4.49397  4.00121  2.39120  4.29094  4.38062  2.25053  3.85586  1.01191  2.94982  4.23466  4.56294  4.03281  4.02053  3.66110  3.44236  2.33988  4.71835  3.31886     31 l x - -
          2.68618  4.42225  2.77519  2.73123  3.46354  2.40513  3.72494  3.29354  2.67741  2.69355  4.24690  2.90347  2.73739  3.18146  2.89801  2.37887  2.77519  2.98518  4.58477  3.61503
          0.03089  3.88848  4.61083  0.61958  0.77255  0.48576  0.95510
     32   2.68448  4.45854  3.36155  3.26288  4.40529  0.70482  4.38236  4.00863  3.44635  3.66080  4.63653  3.52580  3.85019  3.76921  3.68081  2.85682  3.16695  3.53385  5.49639  4.50766     32 g x - -
          2.68618  4.42225  2.77519  2.73123  3.46354  2.40513  3.72494  3.29354  2.67741  2.69355  4.24690  2.90347  2.73739  3.18146  2.89801  2.37887  2.77519  2.98518  4.58477  3.61503
          0.03089  3.88848  4.61083  0.61958  0.77255  0.48576  0.95510
     33   2.36401  4.39396  3.21090  2.42086  3.53466  3.46482  3.73986  2.84682  2.67265  2.59907  3.50812  3.15169  3.87421  3.01594  3.04907  2.73436  2.80777  2.25170  4.96536  2.96777     33 v x - -
          2.68618  4.42225  2.77519  2.73123  3.46354  2.40513  3.72494  3.29354  2.67741  2.69355  4.24690  2.90347  2.73739  3.18146  2.89801  2.37887  2.77519  2.98518  4.58477  3.61503
          0.03089  3.88848  4.61083  0.61958  0.77255  0.48576  0.95510
     34   2.98683  4.36562  4.53827  4.04800  3.48131  4.22921  4.80024  1.53781  3.92232  2.01793  3.31628  4.29116  4.58936  4.21457  4.14527  3.61303  3.26399  1.16520  5.40476  4.18334     34 v x - -
          2.68618  4.42225  2.77519  2.73123  3.46354  2.40513  3.72494  3.29354  2.67741  2.69355  4.24690  2.90347  2.73739  3.18146  2.89801  2.37887  2.77519  2.98518  4.58477  3.61503
          0.03089  3.88848  4.61083  0.61958  0.77255  0.48576  0.95510
     35   2.81280  5.10672  2.71678  2.16889  4.44063  3.39480  3.59866  3.85618  1.93588  3.36284  4.19861  2.88829  3.85298  1.91283  2.50330  2.78205  3.03470  3.50444  5.49739  4.18677     35 q x - -
          2.68618  4.42225  2.77519  2.73123  3.46354  2.40513  3.72494  3.29354  2.67741  2.69355  4.24690  2.90347  2.73739  3.18146  2.89801  2.37887  2.77519  2.98518  4.58477  3.61503
          0.03089  3.88848  4.61083  0.61958  0.77255  0.48576  0.95510
     36   2.60405  0.90854  4.12703  3.87017  3.85765  3.22379  4.51372  3.00405  3.69714  2.91889  4.04063  3.85288  3.93202  4.04256  3.81875  2.87575  3.07213  2.74759  5.27060  4.14527     36 c x - -
          2.68618  4.42225  2.77519  2.73123  3.46354  2.40513  3.72494  3.29354  2.67741  2.69355  4.24690  2.90347  2.73739  3.18146  2.89801  2.37887  2.77519  2.98518  4.58477  3.61503
          0.03089  3.88848  4.61083  0.61958  0.77255  0.48576  0.95510
     37   2.69482  4.36564  3.59093  3.03681  3.16551  3.65830  2.93725  2.66171  2.85136  1.76495  2.74983  3.41133  4.02834  3.23211  3.14644  2.93668  2.92658  2.53582  4.75146  3.41934     37 l x - -
          2.68618  4.42225  2.77519  2.73123  3.46354  2.40513  3.72494  3.29354  2.67741  2.69355  4.24690  2.90347  2.73739  3.18146  2.89801  2.37887  2.77519  2.98518  4.58477  3.61503
          0.03089  3.88848  4.61083  0.61958  0.77255  0.48576  0.95510
     38   2.18319  1.72584  3.82674  3.46981  3.83781  2.95864  4.24743  3.11679  3.34042  2.95994  3.87858  3.45278  3.69636  3.64506  3.55127  1.90739  2.66030  2.73663  5.29576  4.07670     38 c x - -
          2.68618  4.42225  2.77519  2.73123  3.46354  2.40513  3.72494  3.29354  2.67741  2.69355  4.24690  2.90347  2.73739  3.18146  2.89801  2.37887  2.77519  2.98518  4.58477  3.61503
          0.03089  3.88848  4.61083  0.61958  0.77255  0.48576  0.95510
     39   2.41141  2.93596  3.35610  2.84512  3.81219  2.31299  3.83524  3.18570  2.66356  2.87676  3.74678  3.18903  3.77493  3.08745  2.31840  2.57458  2.75410  2.86155  5.16760  3.92802     39 g x - -
          2.68618  4.42225  2.77519  2.73123  3.46354  2.40513  3.72494  3.29354  2.67741  2.69355  4.24690  2.90347  2.73739  3.18146  2.89801  2.37887  2.77519  2.98518  4.58477  3.61503
          0.03089  3.88848  4.61083  0.61958  0.77255  0.48576  0.95510
     40   2.71956  4.87912  2.98730  2.51559  4.25738  2.68157  3.61335  3.67257  2.16344  3.21710  4.05716  2.98880  3.84909  2.37889  1.89472  2.74296  2.95809  3.33247  5.37213  4.09474     40 r x - -
          2.68618  4.42225  2.77519  2.73123  3.46354  2.40513  3.72494  3.29354  2.67741  2.69355  4.24690  2.90347  2.73739  3.18146  2.89801  2.37887  2.77519  2.98518  4.58477  3.61503
          0.03089  3.88848  4.61083  0.61958  0.77255  0.48576  0.95510
     41   2.69246  4.28726  3.90597  3.43874  3.50901  3.68362  4.29229  1.59995  3.30979  2.24307  3.41065  3.71957  4.16920  3.65691  3.57922  3.05679  2.14387  1.98106  5.19756  3.96890     41 i x - -
          2.68618  4.42225  2.77519  2.73123  3.46354  2.40513  3.72494  3.29354  2.67741  2.69355  4.24690  2.90347  2.73739  3.18146  2.89801  2.37887  2.77519  2.98518  4.58477  3.61503
          0.03089  3.88848  4.61083  0.61958  0.77255  0.48576  0.95510
     42   1.64027  4.26970  3.61132  3.15333  3.56084  3.38752  4.07692  2.59058  3.04450  2.38447  2.62641  3.44512  3.94035  3.39732  3.34317  2.76460  2.86397  2.40626  5.14554  3.91344     42 a x - -
          2.68618  4.42225  2.77519  2.73123  3.46354  2.40513  3.72494  3.29354  2.67741  2.69355  4.24690  2.90347  2.73739  3.18146  2.89801  2.37887  2.77519  2.98518  4.58477  3.61503
          0.03089  3.88848  4.61083  0.61958  0.77255  0.48576  0.95510
     43   2.52895  4.57777  2.76519  2.55525  4.18002  3.13279  3.85363  3.69080  2.71496  3.32325  4.19275  2.27174  1.79218  3.07285  3.09691  2.61332  2.90516  3.27970  5.46887  4.14449     43 p x - -
          2.68618  4.42225  2.77519  2.73123  3.46354  2.40513  3.72494  3.29354  2.67741  2.69355  4.24690  2.90347  2.73739  3.18146  2.89801  2.37887  2.77519  2.98518  4.58477  3.61503
          0.03089  3.88848  4.61083  0.61958  0.77255  0.48576  0.95510
     44   3.16300  4.53891  4.57009  4.05172  3.12319  4.35721  4.69433  1.72104  3.86584  1.10581  2.97716  4.33453  4.61929  4.11242  4.04835  3.72599  3.40641  2.02027  5.14153  3.95914     44 l x - -
          2.68618  4.42225  2.77519  2.73123  3.46354  2.40513  3.72494  3.29354  2.67741  2.69355  4.24690  2.90347  2.73739  3.18146  2.89801  2.37887  2.77519  2.98518  4.58477  3.61503
          0.03089  3.88848  4.61083  0.61958  0.77255  0.48576  0.95510
     45   2.57933  4.28818  3.63479  3.18456  2.51590  3.46103  3.99457  2.61985  3.11375  2.35090  3.45600  3.47378  3.98262  3.42660  3.40732  2.83127  1.77882  2.44668  4.86012  3.48670     45 t x - -
          2.68618  4.42225  2.77519  2.73123  3.46354  2.40513  3.72494  3.29354  2.67741  2.69355  4.24690  2.90347  2.73739  3.18146  2.89801  2.37887  2.77519  2.98518  4.58477  3.61503
          0.03089  3.88848  4.61083  0.61958  0.77255  0.48576  0.95510
     46   2.63313  4.70170  2.89808  2.55156  4.09220  3.30186  3.72894  3.47515  2.41731  3.08923  4.00388  3.01028  3.82829  1.80674  2.75146  2.69979  2.36437  3.16140  5.36626  4.06121     46 q x - -
          2.68618  4.42225  2.77519  2.73123  3.46354  2.40513  3.72494  3.29354  2.67741  2.69355  4.24690  2.90347  2.73739  3.18146  2.89801  2.37887  2.77519  2.98518  4.58477  3.61503
          0.03089  3.88848  4.61083  0.61958  0.77255  0.48576  0.95510
     47   2.68854  4.83295  3.02243  2.51069  4.08638  3.42272  2.82596  3.56339  2.20314  3.12682  3.96787  2.98990  2.81025  2.76282  2.06126  2.72004  2.91929  3.24015  5.27713  3.96759     47 r x - -
          2.68618  4.42225  2.77519  2.73123  3.46354  2.40513  3.72494  3.29354  2.67741  2.69355  4.24690  2.90347  2.73739  3.18146  2.89801  2.37887  2.77519  2.98518  4.58477  3.61503
          0.03089  3.88848  4.61083  0.61958  0.77255  0.48576  0.95510
     48   2.64187  4.63672  3.11457  2.70564  4.10973  3.30529  3.77776  3.55936  2.41934  3.15403  4.04918  3.12190  1.81861  2.97982  2.13394  2.73209  2.95451  3.22134  5.32846  4.08090     48 p x - -
          2.68618  4.42225  2.77519  2.73123  3.46354  2.40513  3.72494  3.29354  2.67741  2.69355  4.24690  2.90347  2.73739  3.18146  2.89801  2.37887  2.77519  2.98518  4.58477  3.61503
          0.03089  3.88848  4.61083  0.61958  0.77255  0.48576  0.95510
     49   3.19562  4.57907  4.49189  4.00730  1.82487  4.25920  4.19426  2.32936  3.86526  1.24321  3.01347  4.18085  4.53944  4.01532  4.01308  3.62132  3.43206  2.40268  4.48830  2.99171     49 l x - -
          2.68618  4.42225  2.77519  2.73123  3.46354  2.40513  3.72494  3.29354  2.67741  2.69355  4.24690  2.90347  2.73739  3.18146  2.89801  2.37887  2.77519  2.98518  4.58477  3.61503
          0.03089  3.88848  4.61083  0.61958  0.77255  0.48576  0.95510
     50   2.66023  4.78324  2.94487  2.50010  4.07014  2.32208  2.89691  3.55579  2.28852  3.13414  3.97734  2.97909  3.82734  2.80727  2.24046  2.70130  2.91249  3.22506  5.29043  3.97441     50 r x - -
          2.68618  4.42225  2.77519  2.73123  3.46354  2.40513  3.72494  3.29354  2.67741  2.69355  4.24690  2.90347  2.73739  3.18146  2.89801  2.37887  2.77519  2.98518  4.58477  3.61503
          0.03089  3.88848  4.61083  0.61958  0.77255  0.48576  0.95510
     51   2.82065  4.35863  4.14760  3.81105  3.56159  3.74059  4.60994  2.04896  3.67908  2.24572  3.52413  3.99836  4.30008  4.03765  3.89007  3.24499  3.18173  1.00494  5.34879  4.08148     51 v x - -
          2.68618  4.42225  2.77519  2.73123  3.46354  2.40513  3.72494  3.29354  2.67741  2.69355  4.24690  2.90347  2.73739  3.18146  2.89801  2.37887  2.77519  2.98518  4.58477  3.61503
          0.03089  3.88848  4.61083  0.61958  0.77255  0.48576  0.95510
     52   2.68254  4.92437  2.76870  1.95888  4.26729  3.34897  3.61244  3.68922  2.28226  3.24611  4.07132  2.89238  3.80875  2.76015  2.21011  2.29507  2.92730  3.33718  5.42437  4.09829     52 e x - -
          2.68618  4.42225  2.77519  2.73123  3.46354  2.40513  3.72494  3.29354  2.67741  2.69355  4.24690  2.90347  2.73739  3.18146  2.89801  2.37887  2.77519  2.98518  4.58477  3.61503
          0.03089  3.88848  4.61083  0.61958  0.77255  0.48576  0.95510
     53   2.60405  0.90854  4.12703  3.87017  3.85765  3.22379  4.51372  3.00405  3.69714  2.91889  4.04063  3.85288  3.93202  4.04256  3.81875  2.87575  3.07213  2.74759  5.27060  4.14527     53 c x - -
          2.68618  4.42225  2.77519  2.73123  3.46354  2.40513  3.72494  3.29354  2.67741  2.69355  4.24690  2.90347  2.73739  3.18146  2.89801  2.37887  2.77519  2.98518  4.58477  3.61503
          0.03089  3.88848  4.61083  0.61958  0.77255  0.48576  0.95510
     54   2.77250  5.06147  2.81843  1.96015  4.39544  3.41194  3.58059  3.81384  2.14507  3.32003  4.14580  2.90924  3.84428  2.30438  2.07933  2.75114  2.99049  3.46051  5.45525  4.14855     54 e x - -
          2.68618  4.42225  2.77519  2.73123  3.46354  2.40513  3.72494  3.29354  2.67741  2.69355  4.24690  2.90347  2.73739  3.18146  2.89801  2.37887  2.77519  2.98518  4.58477  3.61503
          0.03089  3.88848  4.61083  0.61958  0.77255  0.48576  0.95510
     55   1.51547  4.12648  3.46613  3.14197  4.04476  2.98776  4.15790  3.14525  3.12003  3.04120  3.97233  3.30892  3.70478  3.44717  3.41321  2.43508  1.84576  2.77252  5.46855  4.25472     55 a x - -
          2.68618  4.42225  2.77519  2.73123  3.46354  2.40513  3.72494  3.29354  2.67741  2.69355  4.24690  2.90347  2.73739  3.18146  2.89801  2.37887  2.77519  2.98518  4.58477  3.61503
          0.03089  3.88848  4.61083  0.61958  0.77255  0.48576  0.95510
     56   2.42103  4.26619  3.44198  3.19452  3.98270  3.10500  4.21066  3.11177  3.13781  2.97470  4.02405  3.40147  3.80994  3.53179  3.39584  2.62246  1.14506  2.80504  5.41909  4.19928     56 t x - -
          2.68618  4.42225  2.77519  2.73123  3.46354  2.40513  3.72494  3.29354  2.67741  2.69355  4.24690  2.90347  2.73739  3.18146  2.89801  2.37887  2.77519  2.98518  4.58477  3.61503
          0.03089  3.88848  4.61083  0.61958  0.77255  0.48576  0.95510
     57   2.60323  4.34009  3.54525  3.04703  3.45981  3.51304  3.98161  2.56863  2.93873  1.93304  3.41172  3.40670  2.45990  3.29578  3.25863  2.84343  2.89745  2.18113  5.04515  3.79033     57 l x - -
          2.68618  4.42225  2.77519  2.73123  3.46354  2.40513  3.72494  3.29354  2.67741  2.69355  4.24690  2.90347  2.73739  3.18146  2.89801  2.37887  2.77519  2.98518  4.58477  3.61503
          0.03089  3.88848  4.61083  0.61958  0.77255  0.48576  0.95510
     58   2.77110  5.04792  2.92668  2.44336  4.39929  3.44134  3.56561  3.80920  1.88800  3.30847  4.12842  2.38071  3.85195  2.30173  2.19171  2.75468  2.98165  3.45532  5.43140  4.14108     58 k x - -
          2.68618  4.42225  2.77519  2.73123  3.46354  2.40513  3.72494  3.29354  2.67741  2.69355  4.24690  2.90347  2.73739  3.18146  2.89801  2.37887  2.77519  2.98518  4.58477  3.61503
          0.03089  3.88848  4.61083  0.61958  0.77255  0.48576  0.95510
     59   2.60405  0.90854  4.12703  3.87017  3.85765  3.22379  4.51372  3.00405  3.69714  2.91889  4.04063  3.85288  3.93202  4.04256  3.81875  2.87575  3.07213  2.74759  5.27060  4.14527     59 c x - -
          2.68618  4.42225  2.77519  2.73123  3.46354  2.40513  3.72494  3.29354  2.67741  2.69355  4.24690  2.90347  2.73739  3.18146  2.89801  2.37887  2.77519  2.98518  4.58477  3.61503
          0.03089  3.88848  4.61083  0.61958  0.77255  0.48576  0.95510
     60   2.50039  4.57230  3.02123  2.57415  4.09386  3.24077  3.71543  3.51449  2.44165  3.12545  3.96122  3.01280  2.70330  2.89494  2.33518  2.04490  2.81485  3.14493  5.34333  4.05287     60 s x - -
          2.68618  4.42225  2.77519  2.73123  3.46354  2.40513  3.72494  3.29354  2.67741  2.69355  4.24690  2.90347  2.73739  3.18146  2.89801  2.37887  2.77519  2.98518  4.58477  3.61503
          0.03089  3.88848  4.61083  0.61958  0.77255  0.48576  0.95510
     61   2.60405  0.90854  4.12703  3.87017  3.85765  3.22379  4.51372  3.00405  3.69714  2.91889  4.04063  3.85288  3.93202  4.04256  3.81875  2.87575  3.07213  2.74759  5.27060  4.14527     61 c x - -
          2.68618  4.42225  2.77519  2.73123  3.46354  2.40513  3.72494  3.29354  2.67741  2.69355  4.24690  2.90347  2.73739  3.18146  2.89801  2.37887  2.77519  2.98518  4.58477  3.61503
          0.03089  3.88848  4.61083  0.61958  0.77255  0.48576  0.95510
     62   3.00652  5.13771  0.89537  2.34443  4.51680  3.22254  3.94474  4.10855  3.03181  3.71395  4.69223  2.90167  3.87644  3.18378  3.55035  2.96694  3.34537  3.74597  5.68232  4.38683     62 d x - -
          2.68618  4.42225  2.77519  2.73123  3.46354  2.40513  3.72494  3.29354  2.67741  2.69355  4.24690  2.90347  2.73739  3.18146  2.89801  2.37887  2.77519  2.98518  4.58477  3.61503
          0.03089  3.88848  4.61083  0.61958  0.77255  0.48576  0.95510
     63   3.12408  4.75631  3.61643  3.22988  2.24047  3.84772  2.47236  3.36323  3.06479  2.81986  3.91060  3.48622  4.24286  3.41438  3.32390  3.20458  3.35874  3.17687  3.87675  1.36159     63 y x - -
          2.68618  4.42225  2.77519  2.73123  3.46354  2.40513  3.72494  3.29354  2.67741  2.69355  4.24690  2.90347  2.73739  3.18146  2.89801  2.37887  2.77519  2.98518  4.58477  3.61503
          0.03089  3.88848  4.61083  0.61958  0.77255  0.48576  0.95510
     64   2.70612  4.28913  3.93432  3.46810  3.50512  3.70656  4.31465  1.55271  3.33718  2.22883  3.40377  3.74566  4.18813  3.68338  3.60291  3.08110  2.20458  1.95868  5.20449  3.97688     64 i x - -
          2.68618  4.42225  2.77519  2.73123  3.46354  2.40513  3.72494  3.29354  2.67741  2.69355  4.24690  2.90347  2.73739  3.18146  2.89801  2.37887  2.77519  2.98518  4.58477  3.61503
          0.03089  3.88848  4.61083  0.61958  0.77255  0.48576  0.95510
     65   1.75481  4.16097  3.22791  3.02903  4.26604  1.47012  4.17282  3.61988  3.16274  3.36589  4.23186  3.22708  3.65830  3.45450  3.46947  2.39893  2.71434  3.10870  5.60150  4.39276     65 g x - -
          2.68618  4.42225  2.77519  2.73123  3.46354  2.40513  3.72494  3.29354  2.67741  2.69355  4.24690  2.90347  2.73739  3.18146  2.89801  2.37887  2.77519  2.98518  4.58477  3.61503
          0.03089  3.88848  4.61083  0.61958  0.77255  0.48576  0.95510
     66   2.39171  4.97676  2.07150  2.24812  4.32885  3.26038  3.63477  3.77085  2.14035  3.33325  4.14339  2.79131  3.76454  2.78151  2.94895  2.37235  2.91398  3.39042  5.53001  4.14416     66 d x - -
          2.68618  4.42225  2.77519  2.73123  3.46354  2.40513  3.72494  3.29354  2.67741  2.69355  4.24690  2.90347  2.73739  3.18146  2.89801  2.37887  2.77519  2.98518  4.58477  3.61503
          0.03089  3.88848  4.61083  0.61958  0.77255  0.48576  0.95510
     67   2.60405  0.90854  4.12703  3.87017  3.85765  3.22379  4.51372  3.00405  3.69714  2.91889  4.04063  3.85288  3.93202  4.04256  3.81875  2.87575  3.07213  2.74759  5.27060  4.14527     67 c x - -
          2.68618  4.42225  2.77519  2.73123  3.46354  2.40513  3.72494  3.29354  2.67741  2.69355  4.24690  2.90347  2.73739  3.18146  2.89801  2.37887  2.77519  2.98518  4.58477  3.61503
          0.03089  3.88848  4.61083  0.61958  0.77255  0.48576  0.95510
     68   2.30518  4.27678  3.09131  2.83372  4.16030  2.99154  4.00482  3.61104  2.91522  3.28369  4.14345  3.13504  1.83489  3.25385  3.25737  1.84982  2.74942  3.14070  5.49216  4.22155     68 p x - -
          2.68618  4.42225  2.77519  2.73123  3.46354  2.40513  3.72494  3.29354  2.67741  2.69355  4.24690  2.90347  2.73739  3.18146  2.89801  2.37887  2.77519  2.98518  4.58477  3.61503
          0.03089  3.88848  4.61083  0.61958  0.77255  0.48576  0.95510
     69   2.68448  4.45854  3.36155  3.26288  4.40529  0.70482  4.38236  4.00863  3.44635  3.66080  4.63653  3.52580  3.85019  3.76921  3.68081  2.85682  3.16695  3.53385  5.49639  4.50766     69 g x - -
          2.68618  4.42225  2.77519  2.73123  3.46354  2.40513  3.72494  3.29354  2.67741  2.69355  4.24690  2.90347  2.73739  3.18146  2.89801  2.37887  2.77519  2.98518  4.58477  3.61503
          0.03089  3.88848  4.61083  0.61958  0.77255  0.48576  0.95510
     70   2.62301  4.59108  3.10770  2.74153  4.09149  3.27024  3.82937  3.55358  2.51450  3.15835  4.06699  3.14562  1.62699  3.04762  2.34177  2.72599  2.95725  3.21127  5.33360  4.08932     70 p x - -
          2.68618  4.42225  2.77519  2.73123  3.46354  2.40513  3.72494  3.29354  2.67741  2.69355  4.24690  2.90347  2.73739  3.18146  2.89801  2.37887  2.77519  2.98518  4.58477  3.61503
          0.03089  3.88848  4.61083  0.61958  0.77255  0.48576  0.95510
     71   1.51547  4.12648  3.46613  3.14197  4.04476  2.98776  4.15790  3.14525  3.12003  3.04120  3.97233  3.30892  3.70478  3.44717  3.41321  2.43508  1.84576  2.77252  5.46855  4.25472     71 a x - -
          2.68618  4.42225  2.77519  2.73123  3.46354  2.40513  3.72494  3.29354  2.67741  2.69355  4.24690  2.90347  2.73739  3.18146  2.89801  2.37887  2.77519  2.98518  4.58477  3.61503
          0.03089  3.88848  4.61083  0.61958  0.77255  0.48576  0.95510
     72   2.24590  4.51628  3.02193  2.17916  3.86969  3.32828  3.73836  3.08531  2.59128  2.87258  3.75505  3.04015  3.80827  2.94338  3.00158  2.63645  2.39757  2.51981  5.22649  3.93846     72 e x - -
          2.68618  4.42225  2.77519  2.73123  3.46354  2.40513  3.72494  3.29354  2.67741  2.69355  4.24690  2.90347  2.73739  3.18146  2.89801  2.37887  2.77519  2.98518  4.58477  3.61503
          0.03089  3.88848  4.61083  0.61958  0.77255  0.48576  0.95510
     73   2.79123  5.07691  2.95018  2.17385  4.43873  3.45686  3.55925  3.84005  1.90238  3.32712  4.14692  2.94761  3.86061  2.22483  2.06163  2.77004  2.99582  3.48494  5.44067  4.15855     73 k x - -
          2.68618  4.42225  2.77519  2.73123  3.46354  2.40513  3.72494  3.29354  2.67741  2.69355  4.24690  2.90347  2.73739  3.18146  2.89801  2.37887  2.77519  2.98518  4.58477  3.61503
          0.03089  3.88848  4.61083  0.61958  0.77255  0.48576  0.95510
     74   3.26993  4.75244  3.86172  3.59396  2.29337  3.84867  3.62559  3.27687  3.45101  2.72672  3.95020  3.74296  4.32206  3.75322  3.63151  3.40509  3.55664  3.14816  3.93780  0.93958     74 y x - -
          2.68618  4.42225  2.77519  2.73123  3.46354  2.40513  3.72494  3.29354  2.67741  2.69355  4.24690  2.90347  2.73739  3.18146  2.89801  2.37887  2.77519  2.98518  4.58477  3.61503
          0.03089  3.88848  4.61083  0.61958  0.77255  0.48576  0.95510
     75   2.61436  4.29308  3.54137  2.99188  3.28570  3.58449  2.98105  2.62702  2.85525  2.30814  2.63937  3.36659  3.97497  3.21024  3.16399  2.86288  2.85577  2.04307  4.81747  3.53558     75 v x - -
          2.68618  4.42225  2.77519  2.73123  3.46354  2.40513  3.72494  3.29354  2.67741  2.69355  4.24690  2.90347  2.73739  3.18146  2.89801  2.37887  2.77519  2.98518  4.58477  3.61503
          0.03089  3.88848  4.61083  0.61958  0.77255  0.48576  0.95510
     76   3.26993  4.75244  3.86172  3.59396  2.29337  3.84867  3.62559  3.27687  3.45101  2.72672  3.95020  3.74296  4.32206  3.75322  3.63151  3.40509  3.55664  3.14816  3.93780  0.93958     76 y x - -
          2.68618  4.42225  2.77519  2.73123  3.46354  2.40513  3.72494  3.29354  2.67741  2.69355  4.24690  2.90347  2.73739  3.18146  2.89801  2.37887  2.77519  2.98518  4.58477  3.61503
          0.03089  3.88848  4.61083  0.61958  0.77255  0.48576  0.95510
     77   2.90919  5.00064  3.23372  2.68454  4.33855  3.54008  3.60185  3.77025  1.97326  3.25404  4.14380  3.10997  3.94926  2.24474  1.49183  2.92545  3.11021  3.46371  5.35244  4.12622     77 r x - -
          2.68618  4.42225  2.77519  2.73123  3.46354  2.40513  3.72494  3.29354  2.67741  2.69355  4.24690  2.90347  2.73739  3.18146  2.89801  2.37887  2.77519  2.98518  4.58477  3.61503
          0.03089  3.88848  4.61083  0.61958  0.77255  0.48576  0.95510
     78   2.60405  0.90854  4.12703  3.87017  3.85765  3.22379  4.51372  3.00405  3.69714  2.91889  4.04063  3.85288  3.93202  4.04256  3.81875  2.87575  3.07213  2.74759  5.27060  4.14527     78 c x - -
          2.68618  4.42225  2.77519  2.73123  3.46354  2.40513  3.72494  3.29354  2.67741  2.69355  4.24690  2.90347  2.73739  3.18146  2.89801  2.37887  2.77519  2.98518  4.58477  3.61503
          0.14429  3.88848  2.17251  0.61958  0.77255  0.48576  0.95510
     79   2.30588  4.23805  3.12151  2.83957  4.00935  3.00476  3.96320  3.30517  2.84603  3.04339  3.97616  3.13897  1.91433  3.22124  3.16591  2.46639  2.26764  2.92857  5.37851  4.13071     79 p x - -
          2.68618  4.42225  2.77519  2.73123  3.46354  2.40513  3.72494  3.29354  2.67741  2.69355  4.24690  2.90347  2.73739  3.18146  2.89801  2.37887  2.77519  2.98518  4.58477  3.61503
          0.03454  3.77873  4.50107  0.61958  0.77255  0.43221  1.04718
     80   2.64340  4.92116  2.10986  2.25479  4.32367  3.21594  3.68553  3.76164  2.57315  3.35446  4.18105  2.24143  3.76389  2.84829  3.06820  2.63836  2.22140  3.37874  5.56178  4.17205     80 d x - -
          2.68618  4.42225  2.77519  2.73123  3.46354  2.40513  3.72494  3.29354  2.67741  2.69355  4.24690  2.90347  2.73739  3.18146  2.89801  2.37887  2.77519  2.98518  4.58477  3.61503
          0.03089  3.88848  4.61083  0.61958  0.77255  0.48576  0.95510
     81   2.60405  0.90854  4.12703  3.87017  3.85765  3.22379  4.51372  3.00405  3.69714  2.91889  4.04063  3.85288  3.93202  4.04256  3.81875  2.87575  3.07213  2.74759  5.27060  4.14527     81 c x - -
          2.68618  4.42225  2.77519  2.73123  3.46354  2.40513  3.72494  3.29354  2.67741  2.69355  4.24690  2.90347  2.73739  3.18146  2.89801  2.37887  2.77519  2.98518  4.58477  3.61503
          0.03089  3.88848  4.61083  0.61958  0.77255  0.48576  0.95510
     82   2.68448  4.45854  3.36155  3.26288  4.40529  0.70482  4.38236  4.00863  3.44635  3.66080  4.63653  3.52580  3.85019  3.76921  3.68081  2.85682  3.16695  3.53385  5.49639  4.50766     82 g x - -
          2.68618  4.42225  2.77519  2.73123  3.46354  2.40513  3.72494  3.29354  2.67741  2.69355  4.24690  2.90347  2.73739  3.18146  2.89801  2.37887  2.77519  2.98518  4.58477  3.61503
          0.03089  3.88848  4.61083  0.61958  0.77255  0.48576  0.95510
     83   1.84511  4.24246  3.20899  2.94324  4.12231  3.00674  4.07010  3.42720  2.99341  3.16978  4.08341  3.20917  1.69863  3.33454  3.31484  2.47538  2.75872  3.01343  5.48493  4.24997     83 p x - -
          2.68618  4.42225  2.77519  2.73123  3.46354  2.40513  3.72494  3.29354  2.67741  2.69355  4.24690  2.90347  2.73739  3.18146  2.89801  2.37887  2.77519  2.98518  4.58477  3.61503
          0.03089  3.88848  4.61083  0.61958  0.77255  0.48576  0.95510
     84   2.83062  4.71531  3.46673  2.87608  3.76937  3.58027  3.72326  3.16626  2.23065  2.22112  3.77427  3.26625  3.99266  2.94251  1.60359  2.94466  3.06103  2.97580  5.12277  3.84389     84 r x - -
          2.68618  4.42225  2.77519  2.73123  3.46354  2.40513  3.72494  3.29354  2.67741  2.69355  4.24690  2.90347  2.73739  3.18146  2.89801  2.37887  2.77519  2.98518  4.58477  3.61503
          0.03089  3.88848  4.61083  0.61958  0.77255  0.48576  0.95510
     85   2.49736  4.30178  3.42618  3.02038  2.47314  3.30705  3.86573  2.98211  2.99915  2.66549  3.66449  3.31883  3.87520  3.31008  3.31915  1.67346  2.85019  2.73107  4.76980  3.30862     85 s x - -
          2.68618  4.42225  2.77519  2.73123  3.46354  2.40513  3.72494  3.29354  2.67741  2.69355  4.24690  2.90347  2.73739  3.18146  2.89801  2.37887  2.77519  2.98518  4.58477  3.61503
          0.03089  3.88848  4.61083  0.61958  0.77255  0.48576  0.95510
     86   3.01194  4.82684  3.14092  2.90231  3.29560  3.46073  1.10918  3.71735  2.74491  3.20938  4.25344  3.31106  4.01406  3.26870  3.00974  3.08243  3.31578  3.45216  4.76048  3.24598     86 h x - -
          2.68618  4.42225  2.77519  2.73123  3.46354  2.40513  3.72494  3.29354  2.67741  2.69355  4.24690  2.90347  2.73739  3.18146  2.89801  2.37887  2.77519  2.98518  4.58477  3.61503
          0.03089  3.88848  4.61083  0.61958  0.77255  0.48576  0.95510
     87   2.63813  4.49367  2.41547  2.73159  3.77108  3.40812  3.93450  2.67574  2.89107  2.71703  3.73519  3.18248  3.93245  3.19248  3.29224  2.80911  2.94261  1.62826  5.26537  3.95586     87 v x - -
          2.68618  4.42225  2.77519  2.73123  3.46354  2.40513  3.72494  3.29354  2.67741  2.69355  4.24690  2.90347  2.73739  3.18146  2.89801  2.37887  2.77519  2.98518  4.58477  3.61503
          0.03089  3.88848  4.61083  0.61958  0.77255  0.48576  0.95510
     88   1.63978  4.13089  3.48659  3.09329  3.88726  2.43170  4.07827  3.03746  3.07298  2.91557  3.82484  3.30148  3.72804  3.37919  3.38579  2.47127  2.69346  2.15466  5.31779  4.09673     88 a x - -
          2.68618  4.42225  2.77519  2.73123  3.46354  2.40513  3.72494  3.29354  2.67741  2.69355  4.24690  2.90347  2.73739  3.18146  2.89801  2.37887  2.77519  2.98518  4.58477  3.61503
          0.03089  3.88848  4.61083  0.61958  0.77255  0.48576  0.95510
     89   2.60405  0.90854  4.12703  3.87017  3.85765  3.22379  4.51372  3.00405  3.69714  2.91889  4.04063  3.85288  3.93202  4.04256  3.81875  2.87575  3.07213  2.74759  5.27060  4.14527     89 c x - -
          2.68618  4.42225  2.77519  2.73123  3.46354  2.40513  3.72494  3.29354  2.67741  2.69355  4.24690  2.90347  2.73739  3.18146  2.89801  2.37887  2.77519  2.98518  4.58477  3.61503
          0.03089  3.88848  4.61083  0.61958  0.77255  0.48576  0.95510
     90   2.54041  4.22792  3.55172  3.00450  3.41164  3.51048  3.88990  2.28965  2.91966  2.39160  2.75188  3.36389  3.93779  3.23868  3.24097  2.33607  2.53844  2.36550  4.91160  3.68531     90 i x - -
          2.68618  4.42225  2.77519  2.73123  3.46354  2.40513  3.72494  3.29354  2.67741  2.69355  4.24690  2.90347  2.73739  3.18146  2.89801  2.37887  2.77519  2.98518  4.58477  3.61503
          0.03089  3.88848  4.61083  0.61958  0.77255  0.48576  0.95510
     91   2.68448  4.45854  3.36155  3.26288  4.40529  0.70482  4.38236  4.00863  3.44635  3.66080  4.63653  3.52580  3.85019  3.76921  3.68081  2.85682  3.16695  3.53385  5.49639  4.50766     91 g x - -
          2.68618  4.42225  2.77519  2.73123  3.46354  2.40513  3.72494  3.29354  2.67741  2.69355  4.24690  2.90347  2.73739  3.18146  2.89801  2.37887  2.77519  2.98518  4.58477  3.61503
          0.03089  3.88848  4.61083  0.61958  0.77255  0.48576  0.95510
     92   2.57661  4.23049  3.90227  3.48468  3.65032  3.50152  4.35561  2.19031  3.37203  2.41127  3.55052  3.69337  4.08144  3.71437  3.63267  2.91375  2.31978  1.35435  5.31547  4.08649     92 v x - -
          2.68618  4.42225  2.77519  2.73123  3.46354  2.40513  3.72494  3.29354  2.67741  2.69355  4.24690  2.90347  2.73739  3.18146  2.89801  2.37887  2.77519  2.98518  4.58477  3.61503
          0.03089  3.88848  4.61083  0.61958  0.77255  0.48576  0.95510
     93   3.01194  4.82684  3.14092  2.90231  3.29560  3.46073  1.10918  3.71735  2.74491  3.20938  4.25344  3.31106  4.01406  3.26870  3.00974  3.08243  3.31578  3.45216  4.76048  3.24598     93 h x - -
          2.68618  4.42225  2.77519  2.73123  3.46354  2.40513  3.72494  3.29354  2.67741  2.69355  4.24690  2.90347  2.73739  3.18146  2.89801  2.37887  2.77519  2.98518  4.58477  3.61503
          0.03089  3.88848  4.61083  0.61958  0.77255  0.48576  0.95510
     94   2.83287  5.04885  2.98839  2.26255  4.40231  3.47737  3.57731  3.79805  2.04339  3.29693  4.13970  2.98718  3.88899  2.33958  1.72529  2.82308  3.03648  3.46344  5.41597  4.15465     94 r x - -
          2.68618  4.42225  2.77519  2.73123  3.46354  2.40513  3.72494  3.29354  2.67741  2.69355  4.24690  2.90347  2.73739  3.18146  2.89801  2.37887  2.77519  2.98518  4.58477  3.61503
          0.03089  3.88848  4.61083  0.61958  0.77255  0.48576  0.95510
     95   2.68448  4.45854  3.36155  3.26288  4.40529  0.70482  4.38236  4.00863  3.44635  3.66080  4.63653  3.52580  3.85019  3.76921  3.68081  2.85682  3.16695  3.53385  5.49639  4.50766     95 g x - -
          2.68618  4.42225  2.77519  2.73123  3.46354  2.40513  3.72494  3.29354  2.67741  2.69355  4.24690  2.90347  2.73739  3.18146  2.89801  2.37887  2.77519  2.98518  4.58477  3.61503
          0.03089  3.88848  4.61083  0.61958  0.77255  0.48576  0.95510
     96   2.42103  4.26619  3.44198  3.19452  3.98270  3.10500  4.21066  3.11177  3.13781  2.97470  4.02405  3.40147  3.80994  3.53179  3.39584  2.62246  1.14506  2.80504  5.41909  4.19928     96 t x - -
          2.68618  4.42225  2.77519  2.73123  3.46354  2.40513  3.72494  3.29354  2.67741  2.69355  4.24690  2.90347  2.73739  3.18146  2.89801  2.37887  2.77519  2.98518  4.58477  3.61503
          0.03089  3.88848  4.61083  0.61958  0.77255  0.48576  0.95510
     97   2.60405  0.90854  4.12703  3.87017  3.85765  3.22379  4.51372  3.00405  3.69714  2.91889  4.04063  3.85288  3.93202  4.04256  3.81875  2.87575  3.07213  2.74759  5.27060  4.14527     97 c x - -
          2.68618  4.42225  2.77519  2.73123  3.46354  2.40513  3.72494  3.29354  2.67741  2.69355  4.24690  2.90347  2.73739  3.18146  2.89801  2.37887  2.77519  2.98518  4.58477  3.61503
          0.03089  3.88848  4.61083  0.61958  0.77255  0.48576  0.95510
     98   2.77482  5.14796  2.45679  1.97511  4.44937  3.29133  3.63377  3.91263  2.39177  3.43582  4.26353  2.30933  3.80652  2.03057  2.81646  2.72635  3.02493  3.53757  5.59221  4.20792     98 e x - -
          2.68618  4.42225  2.77519  2.73123  3.46354  2.40513  3.72494  3.29354  2.67741  2.69355  4.24690  2.90347  2.73739  3.18146  2.89801  2.37887  2.77519  2.98518  4.58477  3.61503
          0.03089  3.88848  4.61083  0.61958  0.77255  0.48576  0.95510
     99   2.82074  5.16560  2.42954  1.55981  4.44924  3.28988  3.66288  3.91403  2.42274  3.44090  4.30197  2.79064  3.82550  2.20617  2.83409  2.77060  3.07709  3.55522  5.60652  4.22636     99 e x - -
          2.68618  4.42225  2.77519  2.73123  3.46354  2.40513  3.72494  3.29354  2.67741  2.69355  4.24690  2.90347  2.73739  3.18146  2.89801  2.37887  2.77519  2.98518  4.58477  3.61503
          0.03089  3.88848  4.61083  0.61958  0.77255  0.48576  0.95510
    100   2.82065  4.35863  4.14760  3.81105  3.56159  3.74059  4.60994  2.04896  3.67908  2.24572  3.52413  3.99836  4.30008  4.03765  3.89007  3.24499  3.18173  1.00494  5.34879  4.08148    100 v x - -
          2.68618  4.42225  2.77519  2.73123  3.46354  2.40513  3.72494  3.29354  2.67741  2.69355  4.24690  2.90347  2.73739  3.18146  2.89801  2.37887  2.77519  2.98518  4.58477  3.61503
          0.03089  3.88848  4.61083  0.61958  0.77255  0.48576  0.95510
    101   3.01194  4.82684  3.14092  2.90231  3.29560  3.46073  1.10918  3.71735  2.74491  3.20938  4.25344  3.31106  4.01406  3.26870  3.00974  3.08243  3.31578  3.45216  4.76048  3.24598    101 h x - -
          2.68618  4.42225  2.77519  2.73123  3.46354  2.40513  3.72494  3.29354  2.67741  2.69355  4.24690  2.90347  2.73739  3.18146  2.89801  2.37887  2.77519  2.98518  4.58477  3.61503
          0.03089  3.88848  4.61083  0.61958  0.77255  0.48576  0.95510
    102   2.77224  4.52715  3.38111  3.22229  4.21644  3.21374  4.29859  3.76578  3.28092  3.39096  4.44136  3.52748  0.79840  3.66922  3.52481  2.94019  3.21502  3.40935  5.39880  4.33726    102 p x - -
          2.68618  4.42225  2.77519  2.73123  3.46354  2.40513  3.72494  3.29354  2.67741  2.69355  4.24690  2.90347  2.73739  3.18146  2.89801  2.37887  2.77519  2.98518  4.58477  3.61503
          0.03089  3.88848  4.61083  0.61958  0.77255  0.48576  0.95510
    103   2.68448  4.45854  3.36155  3.26288  4.40529  0.70482  4.38236  4.00863  3.44635  3.66080  4.63653  3.52580  3.85019  3.76921  3.68081  2.85682  3.16695  3.53385  5.49639  4.50766    103 g x - -
          2.68618  4.42225  2.77519  2.73123  3.46354  2.40513  3.72494  3.29354  2.67741  2.69355  4.24690  2.90347  2.73739  3.18146  2.89801  2.37887  2.77519  2.98518  4.58477  3.61503
          0.03089  3.88848  4.61083  0.61958  0.77255  0.48576  0.95510
    104   2.77071  4.39515  3.65294  3.18154  3.49318  3.71446  4.05493  1.52693  2.52532  2.31594  3.44140  3.54144  4.13428  3.38183  3.15361  3.07413  3.02912  2.17512  5.08776  3.83739    104 i x - -
          2.68618  4.42225  2.77519  2.73123  3.46354  2.40513  3.72494  3.29354  2.67741  2.69355  4.24690  2.90347  2.73739  3.18146  2.89801  2.37887  2.77519  2.98518  4.58477  3.61503
          0.03089  3.88848  4.61083  0.61958  0.77255  0.48576  0.95510
    105   2.02927  4.78622  1.95603  2.32062  4.29207  3.18154  3.72521  3.70249  2.62514  3.32145  4.15340  2.83622  3.01962  2.89508  3.11291  2.60158  2.89441  3.31079  5.54864  4.18097    105 d x - -
          2.68618  4.42225  2.77519  2.73123  3.46354  2.40513  3.72494  3.29354  2.67741  2.69355  4.24690  2.90347  2.73739  3.18146  2.89801  2.37887  2.77519  2.98518  4.58477  3.61503
          0.03089  3.88848  4.61083  0.61958  0.77255  0.48576  0.95510
    106   2.48454  4.54848  3.02197  2.58421  4.08968  3.22375  3.72939  3.51162  2.47007  3.12661  3.96278  3.01729  2.81073  2.91240  2.41037  1.93117  2.80701  3.13758  5.34729  4.05728    106 s x - -
          2.68618  4.42225  2.77519  2.73123  3.46354  2.40513  3.72494  3.29354  2.67741  2.69355  4.24690  2.90347  2.73739  3.18146  2.89801  2.37887  2.77519  2.98518  4.58477  3.61503
          0.03089  3.88848  4.61083  0.61958  0.77255  0.48576  0.95510
    107   2.82065  4.35863  4.14760  3.81105  3.56159  3.74059  4.60994  2.04896  3.67908  2.24572  3.52413  3.99836  4.30008  4.03765  3.89007  3.24499  3.18173  1.00494  5.34879  4.08148    107 v x - -
          2.68618  4.42225  2.77519  2.73123  3.46354  2.40513  3.72494  3.29354  2.67741  2.69355  4.24690  2.90347  2.73739  3.18146  2.89801  2.37887  2.77519  2.98518  4.58477  3.61503
          0.03089  3.88848  4.61083  0.61958  0.77255  0.48576  0.95510
    108   2.65630  4.82310  2.88418  2.18778  4.02458  3.40207  3.08990  3.47421  2.30682  2.59180  3.90124  2.93123  3.81785  2.33290  2.68969  2.68365  2.88317  3.16429  5.26812  3.94011    108 e x - -
          2.68618  4.42225  2.77519  2.73123  3.46354  2.40513  3.72494  3.29354  2.67741  2.69355  4.24690  2.90347  2.73739  3.18146  2.89801  2.37887  2.77519  2.98518  4.58477  3.61503
          0.03089  3.88848  4.61083  0.61958  0.77255  0.48576  0.95510
    109   3.26993  4.75244  3.86172  3.59396  2.29337  3.84867  3.62559  3.27687  3.45101  2.72672  3.95020  3.74296  4.32206  3.75322  3.63151  3.40509  3.55664  3.14816  3.93780  0.93958    109 y x - -
          2.68618  4.42225  2.77519  2.73123  3.46354  2.40513  3.72494  3.29354  2.67741  2.69355  4.24690  2.90347  2.73739  3.18146  2.89801  2.37887  2.77519  2.98518  4.58477  3.61503
          0.03089  3.88848  4.61083  0.61958  0.77255  0.48576  0.95510
    110   2.66948  4.98959  2.57237  1.99620  4.31021  2.85517  3.62117  3.75356  2.41235  3.30617  4.11961  2.80734  2.99713  2.27907  2.86645  2.65133  2.92280  3.38485  5.49862  4.12682    110 e x - -
          2.68618  4.42225  2.77519  2.73123  3.46354  2.40513  3.72494  3.29354  2.67741  2.69355  4.24690  2.90347  2.73739  3.18146  2.89801  2.37887  2.77519  2.98518  4.58477  3.61503
          0.03089  3.88848  4.61083  0.61958  0.77255  0.48576  0.95510
    111   2.74053  5.19093  1.94411  2.14538  4.50583  2.76353  3.64821  3.99102  2.53855  3.51099  4.32228  2.32720  3.77112  2.32099  3.06384  2.67843  3.00729  3.58597  5.68275  4.24617    111 d x - -
          2.68625  4.42232  2.77507  2.73094  3.46361  2.40520  3.72501  3.29361  2.67748  2.69362  4.24697  2.90354  2.73747  3.18153  2.89808  2.37855  2.77526  2.98525  4.58484  3.61510
          0.11538  2.21664        *  1.29571  0.31980  0.00000        *
//
