# Supplementary material for: Remote homology clustering identifies lowly conserved families of effector proteins in plant-pathogenic fungi
Source: Microb Genom. 2021 Sep 1;7(9):000637. doi: 10.1099/mgen.0.000637 (PMC8715435; doi:10.1099/mgen.0.000637)
Supplement: Supplementary material 16 [file mgen-7-0637-s0016.zip › hmms/markov-PC_05F15E.hmm]

HMMER3/f [3.3 | Nov 2019]
NAME  markov-PC_05F15E
LENG  107
ALPH  amino
RF    yes
MM    no
CONS  yes
CS    no
MAP   yes
DATE  Thu Jul 23 08:22:07 2020
NSEQ  3
EFFN  0.536133
CKSUM 2425888278
STATS LOCAL MSV       -9.9502  0.71605
STATS LOCAL VITERBI  -10.9497  0.71605
STATS LOCAL FORWARD   -4.6408  0.71605
HMM          A        C        D        E        F        G        H        I        K        L        M        N        P        Q        R        S        T        V        W        Y   
            m->m     m->i     m->d     i->m     i->i     d->m     d->d
  COMPO   2.47798  4.50482  2.76823  2.65353  3.43236  2.58256  4.01522  2.87422  2.60780  2.66665  3.79574  3.22286  3.29924  3.17134  2.98301  2.56114  2.63697  2.63176  5.19320  3.56923
          2.68618  4.42225  2.77519  2.73123  3.46354  2.40513  3.72494  3.29354  2.67741  2.69355  4.24690  2.90347  2.73739  3.18146  2.89801  2.37887  2.77519  2.98518  4.58477  3.61503
          0.03058  3.89850  4.62085  0.61958  0.77255  0.00000        *
      1   2.98948  4.53410  4.07724  3.67253  3.21885  3.85345  4.40164  2.39703  3.43923  1.80949  1.32894  3.94685  4.31408  3.81933  3.64152  3.34137  3.29524  2.40620  5.06321  3.82735      1 m x - -
          2.68618  4.42225  2.77519  2.73123  3.46354  2.40513  3.72494  3.29354  2.67741  2.69355  4.24690  2.90347  2.73739  3.18146  2.89801  2.37887  2.77519  2.98518  4.58477  3.61503
          0.03058  3.89850  4.62085  0.61958  0.77255  0.48576  0.95510
      2   2.99558  4.96080  3.17333  2.78968  4.35317  3.48245  3.77315  3.78402  1.00323  3.34333  4.30320  3.21307  3.98081  2.96302  2.43597  3.03575  3.24682  3.49027  5.39699  4.21342      2 k x - -
          2.68618  4.42225  2.77519  2.73123  3.46354  2.40513  3.72494  3.29354  2.67741  2.69355  4.24690  2.90347  2.73739  3.18146  2.89801  2.37887  2.77519  2.98518  4.58477  3.61503
          0.03058  3.89850  4.62085  0.61958  0.77255  0.48576  0.95510
      3   3.20733  4.58883  4.52322  4.02980  2.03890  4.29167  4.28685  2.29584  3.88846  1.11839  2.97399  4.22531  4.56042  4.03908  4.03758  3.65386  3.44230  2.38265  4.59050  3.13705      3 l x - -
          2.68618  4.42225  2.77519  2.73123  3.46354  2.40513  3.72494  3.29354  2.67741  2.69355  4.24690  2.90347  2.73739  3.18146  2.89801  2.37887  2.77519  2.98518  4.58477  3.61503
          0.03058  3.89850  4.62085  0.61958  0.77255  0.48576  0.95510
      4   3.16430  4.52862  4.60677  4.08591  3.14534  4.37938  4.72490  1.62407  3.90724  1.15629  2.99188  4.36343  4.63656  4.14585  4.08651  3.74719  3.40691  1.98295  5.16487  3.98897      4 l x - -
          2.68618  4.42225  2.77519  2.73123  3.46354  2.40513  3.72494  3.29354  2.67741  2.69355  4.24690  2.90347  2.73739  3.18146  2.89801  2.37887  2.77519  2.98518  4.58477  3.61503
          0.03058  3.89850  4.62085  0.61958  0.77255  0.48576  0.95510
      5   2.63971  4.33934  3.49143  2.98516  3.03330  3.55962  3.74746  2.79929  2.87879  2.06216  3.45435  3.34164  3.97515  3.21884  3.18960  2.35057  2.89226  2.59742  4.58232  2.43326      5 l x - -
          2.68618  4.42225  2.77519  2.73123  3.46354  2.40513  3.72494  3.29354  2.67741  2.69355  4.24690  2.90347  2.73739  3.18146  2.89801  2.37887  2.77519  2.98518  4.58477  3.61503
          0.03058  3.89850  4.62085  0.61958  0.77255  0.48576  0.95510
      6   2.44127  4.30327  3.29214  2.82739  3.68970  3.27766  3.85467  2.38621  2.78445  2.73432  3.64587  3.19671  2.68152  3.12902  3.14040  2.11711  2.76787  2.69368  5.11296  3.85254      6 s x - -
          2.68618  4.42225  2.77519  2.73123  3.46354  2.40513  3.72494  3.29354  2.67741  2.69355  4.24690  2.90347  2.73739  3.18146  2.89801  2.37887  2.77519  2.98518  4.58477  3.61503
          0.03058  3.89850  4.62085  0.61958  0.77255  0.48576  0.95510
      7   2.75467  4.26811  4.08976  3.56695  3.49615  3.85359  4.37755  1.70760  3.46464  2.21220  3.36861  3.85078  4.27441  3.76786  3.73480  3.19366  2.31784  1.55483  5.20524  3.99334      7 v x - -
          2.68618  4.42225  2.77519  2.73123  3.46354  2.40513  3.72494  3.29354  2.67741  2.69355  4.24690  2.90347  2.73739  3.18146  2.89801  2.37887  2.77519  2.98518  4.58477  3.61503
          0.03058  3.89850  4.62085  0.61958  0.77255  0.48576  0.95510
      8   1.72388  4.14022  3.46137  3.13798  4.04282  3.00234  4.15700  3.13818  3.11308  3.03573  3.97133  3.31260  3.71600  3.44527  3.40664  2.44953  1.60843  2.77131  5.46827  4.25244      8 t x - -
          2.68618  4.42225  2.77519  2.73123  3.46354  2.40513  3.72494  3.29354  2.67741  2.69355  4.24690  2.90347  2.73739  3.18146  2.89801  2.37887  2.77519  2.98518  4.58477  3.61503
          0.03058  3.89850  4.62085  0.61958  0.77255  0.48576  0.95510
      9   3.16513  4.53015  4.60527  4.08449  3.14330  4.37876  4.72340  1.63325  3.90531  1.14987  2.99015  4.36239  4.63596  4.14407  4.08460  3.74662  3.40772  1.98698  5.16321  3.98723      9 l x - -
          2.68618  4.42225  2.77519  2.73123  3.46354  2.40513  3.72494  3.29354  2.67741  2.69355  4.24690  2.90347  2.73739  3.18146  2.89801  2.37887  2.77519  2.98518  4.58477  3.61503
          0.03058  3.89850  4.62085  0.61958  0.77255  0.48576  0.95510
     10   3.11448  4.46987  4.62688  4.07627  2.29546  4.32446  4.51703  1.71612  3.95418  1.31821  2.93182  4.30051  4.56418  4.09269  4.09935  3.65709  3.34167  2.12285  4.88458  3.61298     10 l x - -
          2.68618  4.42225  2.77519  2.73123  3.46354  2.40513  3.72494  3.29354  2.67741  2.69355  4.24690  2.90347  2.73739  3.18146  2.89801  2.37887  2.77519  2.98518  4.58477  3.61503
          0.03058  3.89850  4.62085  0.61958  0.77255  0.48576  0.95510
     11   1.67560  4.12979  3.32649  3.05968  4.18920  2.90891  4.14485  3.53392  3.11405  3.28650  4.14662  3.23618  3.65160  3.42117  3.42170  1.43958  2.67428  3.04006  5.55457  4.32271     11 s x - -
          2.68618  4.42225  2.77519  2.73123  3.46354  2.40513  3.72494  3.29354  2.67741  2.69355  4.24690  2.90347  2.73739  3.18146  2.89801  2.37887  2.77519  2.98518  4.58477  3.61503
          0.03058  3.89850  4.62085  0.61958  0.77255  0.48576  0.95510
     12   2.82855  4.36373  4.16147  3.82521  3.56890  3.75096  4.62236  2.04848  3.69339  2.25128  3.52990  4.01091  4.30988  4.05123  3.90342  3.25597  3.18937  0.99271  5.35780  4.09112     12 v x - -
          2.68618  4.42225  2.77519  2.73123  3.46354  2.40513  3.72494  3.29354  2.67741  2.69355  4.24690  2.90347  2.73739  3.18146  2.89801  2.37887  2.77519  2.98518  4.58477  3.61503
          0.03058  3.89850  4.62085  0.61958  0.77255  0.48576  0.95510
     13   3.18427  4.63871  4.23134  3.87111  3.14533  4.01532  4.51866  2.35058  3.63861  0.84381  3.15979  4.14407  4.44607  4.00071  3.81050  3.58892  3.47726  2.39471  5.03427  3.76366     13 l x - -
          2.68618  4.42225  2.77519  2.73123  3.46354  2.40513  3.72494  3.29354  2.67741  2.69355  4.24690  2.90347  2.73739  3.18146  2.89801  2.37887  2.77519  2.98518  4.58477  3.61503
          0.03058  3.89850  4.62085  0.61958  0.77255  0.48576  0.95510
     14   0.97690  4.20476  3.48876  3.28103  4.07805  3.02865  4.30004  3.20744  3.29795  3.08787  4.11667  3.42415  3.77030  3.63669  3.54681  2.55474  2.83389  2.85733  5.50260  4.30569     14 a x - -
          2.68618  4.42225  2.77519  2.73123  3.46354  2.40513  3.72494  3.29354  2.67741  2.69355  4.24690  2.90347  2.73739  3.18146  2.89801  2.37887  2.77519  2.98518  4.58477  3.61503
          0.03058  3.89850  4.62085  0.61958  0.77255  0.48576  0.95510
     15   1.95434  4.20692  3.88864  3.49047  3.69569  3.42478  4.36974  2.24760  3.40787  2.47221  3.59787  3.67121  4.03672  3.72929  3.66881  2.84701  2.91291  1.40252  5.34736  4.12179     15 v x - -
          2.68618  4.42225  2.77519  2.73123  3.46354  2.40513  3.72494  3.29354  2.67741  2.69355  4.24690  2.90347  2.73739  3.18146  2.89801  2.37887  2.77519  2.98518  4.58477  3.61503
          0.03058  3.89850  4.62085  0.61958  0.77255  0.48576  0.95510
     16   1.70411  4.12587  3.39924  3.04554  4.10988  2.94426  4.09086  3.42904  3.05193  3.17970  4.02921  3.23777  3.65816  3.35935  3.37469  1.82158  2.03526  2.97023  5.47419  4.25587     16 a x - -
          2.68618  4.42225  2.77519  2.73123  3.46354  2.40513  3.72494  3.29354  2.67741  2.69355  4.24690  2.90347  2.73739  3.18146  2.89801  2.37887  2.77519  2.98518  4.58477  3.61503
          0.03058  3.89850  4.62085  0.61958  0.77255  0.48576  0.95510
     17   1.71575  4.26323  3.79760  3.35628  3.58022  3.52077  4.24936  1.83220  3.26300  2.35803  3.49497  3.61973  4.06583  3.59790  3.54557  2.91009  2.94002  2.09984  5.22735  3.99299     17 a x - -
          2.68618  4.42225  2.77519  2.73123  3.46354  2.40513  3.72494  3.29354  2.67741  2.69355  4.24690  2.90347  2.73739  3.18146  2.89801  2.37887  2.77519  2.98518  4.58477  3.61503
          0.03058  3.89850  4.62085  0.61958  0.77255  0.48576  0.95510
     18   2.78555  4.53882  3.39549  3.23810  4.23144  3.22484  4.31360  3.78332  3.29759  3.40743  4.45824  3.54230  0.78063  3.68558  3.54036  2.95380  3.22912  3.42576  5.41107  4.35239     18 p x - -
          2.68618  4.42225  2.77519  2.73123  3.46354  2.40513  3.72494  3.29354  2.67741  2.69355  4.24690  2.90347  2.73739  3.18146  2.89801  2.37887  2.77519  2.98518  4.58477  3.61503
          0.03058  3.89850  4.62085  0.61958  0.77255  0.48576  0.95510
     19   2.42641  4.27160  3.45086  3.20384  3.99153  3.11007  4.21922  3.12182  3.14733  2.98439  4.03309  3.40919  3.81580  3.54081  3.40489  2.62795  1.12855  2.81402  5.42704  4.20810     19 t x - -
          2.68618  4.42225  2.77519  2.73123  3.46354  2.40513  3.72494  3.29354  2.67741  2.69355  4.24690  2.90347  2.73739  3.18146  2.89801  2.37887  2.77519  2.98518  4.58477  3.61503
          0.03058  3.89850  4.62085  0.61958  0.77255  0.48576  0.95510
     20   1.70549  4.16027  3.24628  3.04166  4.27026  1.49512  4.17969  3.62384  3.17102  3.36906  4.23228  3.23496  3.66132  3.46110  3.47795  2.39894  2.71387  3.11069  5.60685  4.39892     20 g x - -
          2.68618  4.42225  2.77519  2.73123  3.46354  2.40513  3.72494  3.29354  2.67741  2.69355  4.24690  2.90347  2.73739  3.18146  2.89801  2.37887  2.77519  2.98518  4.58477  3.61503
          0.03058  3.89850  4.62085  0.61958  0.77255  0.48576  0.95510
     21   2.73865  4.99753  2.10057  2.36036  4.32002  3.32792  3.65629  3.79334  2.37045  3.34284  4.18391  2.88377  3.82124  2.81210  1.80504  2.72719  2.99412  3.43345  5.47816  4.13657     21 r x - -
          2.68618  4.42225  2.77519  2.73123  3.46354  2.40513  3.72494  3.29354  2.67741  2.69355  4.24690  2.90347  2.73739  3.18146  2.89801  2.37887  2.77519  2.98518  4.58477  3.61503
          0.03058  3.89850  4.62085  0.61958  0.77255  0.48576  0.95510
     22   2.73068  5.06411  2.36732  1.85342  4.45130  2.35769  3.69520  3.91744  2.57984  3.47137  4.30389  2.14866  3.78468  2.85908  3.06870  2.69672  3.01904  3.52383  5.65575  4.25152     22 e x - -
          2.68618  4.42225  2.77519  2.73123  3.46354  2.40513  3.72494  3.29354  2.67741  2.69355  4.24690  2.90347  2.73739  3.18146  2.89801  2.37887  2.77519  2.98518  4.58477  3.61503
          0.03058  3.89850  4.62085  0.61958  0.77255  0.48576  0.95510
     23   3.16513  4.53015  4.60527  4.08449  3.14330  4.37876  4.72340  1.63325  3.90531  1.14987  2.99015  4.36239  4.63596  4.14407  4.08460  3.74662  3.40772  1.98698  5.16321  3.98723     23 l x - -
          2.68618  4.42225  2.77519  2.73123  3.46354  2.40513  3.72494  3.29354  2.67741  2.69355  4.24690  2.90347  2.73739  3.18146  2.89801  2.37887  2.77519  2.98518  4.58477  3.61503
          0.03058  3.89850  4.62085  0.61958  0.77255  0.48576  0.95510
     24   2.23157  4.17132  3.29875  2.99828  4.13398  2.95590  4.08223  3.47490  3.01320  3.22126  4.08755  3.21663  3.67305  3.34795  3.32938  1.49523  1.96076  3.01589  5.49701  4.25514     24 s x - -
          2.68618  4.42225  2.77519  2.73123  3.46354  2.40513  3.72494  3.29354  2.67741  2.69355  4.24690  2.90347  2.73739  3.18146  2.89801  2.37887  2.77519  2.98518  4.58477  3.61503
          0.03058  3.89850  4.62085  0.61958  0.77255  0.48576  0.95510
     25   1.76515  4.12942  3.39390  3.03924  4.10748  2.94743  4.08638  3.42675  3.04523  3.17682  4.02664  3.23535  3.65957  3.35393  3.36906  1.81396  1.97526  2.96981  5.47143  4.25210     25 a x - -
          2.68618  4.42225  2.77519  2.73123  3.46354  2.40513  3.72494  3.29354  2.67741  2.69355  4.24690  2.90347  2.73739  3.18146  2.89801  2.37887  2.77519  2.98518  4.58477  3.61503
          0.03058  3.89850  4.62085  0.61958  0.77255  0.48576  0.95510
     26   2.23013  4.19759  3.13832  2.92594  4.28559  2.00157  4.10719  3.75247  3.07493  3.42336  4.25507  3.16703  3.65160  3.36783  3.40893  1.42983  2.71054  3.19934  5.60627  4.36135     26 s x - -
          2.68618  4.42225  2.77519  2.73123  3.46354  2.40513  3.72494  3.29354  2.67741  2.69355  4.24690  2.90347  2.73739  3.18146  2.89801  2.37887  2.77519  2.98518  4.58477  3.61503
          0.03058  3.89850  4.62085  0.61958  0.77255  0.48576  0.95510
     27   3.07502  4.41706  4.64140  4.10320  3.30851  4.37009  4.78432  1.54040  3.98296  1.48839  3.12091  4.36736  4.63716  4.20827  4.17910  3.72059  3.31982  1.50951  5.28209  4.12358     27 l x - -
          2.68618  4.42225  2.77519  2.73123  3.46354  2.40513  3.72494  3.29354  2.67741  2.69355  4.24690  2.90347  2.73739  3.18146  2.89801  2.37887  2.77519  2.98518  4.58477  3.61503
          0.03058  3.89850  4.62085  0.61958  0.77255  0.48576  0.95510
     28   2.17630  4.50244  3.09558  2.25248  3.71990  3.42059  3.74139  2.96486  2.60084  2.69621  2.72838  3.09357  3.85868  2.96914  2.98862  2.71214  2.83729  2.72581  5.12306  3.84975     28 a x - -
          2.68618  4.42225  2.77519  2.73123  3.46354  2.40513  3.72494  3.29354  2.67741  2.69355  4.24690  2.90347  2.73739  3.18146  2.89801  2.37887  2.77519  2.98518  4.58477  3.61503
          0.03058  3.89850  4.62085  0.61958  0.77255  0.48576  0.95510
     29   2.97952  5.08011  3.36033  2.73554  4.50693  3.59838  3.58302  3.86663  1.35872  3.33299  4.20798  3.14460  3.98083  2.72358  1.71399  2.98301  3.15728  3.55268  5.39423  4.21341     29 k x - -
          2.68618  4.42225  2.77519  2.73123  3.46354  2.40513  3.72494  3.29354  2.67741  2.69355  4.24690  2.90347  2.73739  3.18146  2.89801  2.37887  2.77519  2.98518  4.58477  3.61503
          0.03058  3.89850  4.62085  0.61958  0.77255  0.48576  0.95510
     30   3.03447  4.87219  3.52774  3.03312  4.23336  3.51775  3.84260  3.77669  2.24714  3.28788  4.28718  3.39097  4.01889  3.06146  0.93937  3.11727  3.29854  3.49947  5.30574  4.15486     30 r x - -
          2.68618  4.42225  2.77519  2.73123  3.46354  2.40513  3.72494  3.29354  2.67741  2.69355  4.24690  2.90347  2.73739  3.18146  2.89801  2.37887  2.77519  2.98518  4.58477  3.61503
          0.03058  3.89850  4.62085  0.61958  0.77255  0.48576  0.95510
     31   2.97431  5.09120  2.49806  0.98894  4.44062  3.29058  3.87936  3.89967  2.76314  3.51251  4.48518  2.94716  3.89633  3.09434  3.17484  2.95393  3.27867  3.58074  5.60728  4.32928     31 e x - -
          2.68618  4.42225  2.77519  2.73123  3.46354  2.40513  3.72494  3.29354  2.67741  2.69355  4.24690  2.90347  2.73739  3.18146  2.89801  2.37887  2.77519  2.98518  4.58477  3.61503
          0.03058  3.89850  4.62085  0.61958  0.77255  0.48576  0.95510
     32   2.40339  4.19485  3.54029  3.18947  3.76502  2.20707  4.14489  2.75163  3.15664  2.75256  3.75077  3.41378  3.84670  3.48513  3.44176  2.63857  2.80966  1.56107  5.26070  4.02236     32 v x - -
          2.68618  4.42225  2.77519  2.73123  3.46354  2.40513  3.72494  3.29354  2.67741  2.69355  4.24690  2.90347  2.73739  3.18146  2.89801  2.37887  2.77519  2.98518  4.58477  3.61503
          0.03058  3.89850  4.62085  0.61958  0.77255  0.48576  0.95510
     33   2.69698  4.47008  3.37611  3.27869  4.42097  0.69005  4.39758  4.02673  3.46353  3.67765  4.65344  3.54035  3.86205  3.78559  3.69691  2.86960  3.18023  3.55001  5.50946  4.52368     33 G x - -
          2.68618  4.42225  2.77519  2.73123  3.46354  2.40513  3.72494  3.29354  2.67741  2.69355  4.24690  2.90347  2.73739  3.18146  2.89801  2.37887  2.77519  2.98518  4.58477  3.61503
          0.03058  3.89850  4.62085  0.61958  0.77255  0.48576  0.95510
     34   2.97431  5.09120  2.49806  0.98894  4.44062  3.29058  3.87936  3.89967  2.76314  3.51251  4.48518  2.94716  3.89633  3.09434  3.17484  2.95393  3.27867  3.58074  5.60728  4.32928     34 e x - -
          2.68618  4.42225  2.77519  2.73123  3.46354  2.40513  3.72494  3.29354  2.67741  2.69355  4.24690  2.90347  2.73739  3.18146  2.89801  2.37887  2.77519  2.98518  4.58477  3.61503
          0.03058  3.89850  4.62085  0.61958  0.77255  0.48576  0.95510
     35   2.82855  4.36373  4.16147  3.82521  3.56890  3.75096  4.62236  2.04848  3.69339  2.25128  3.52990  4.01091  4.30988  4.05123  3.90342  3.25597  3.18937  0.99271  5.35780  4.09112     35 v x - -
          2.68618  4.42225  2.77519  2.73123  3.46354  2.40513  3.72494  3.29354  2.67741  2.69355  4.24690  2.90347  2.73739  3.18146  2.89801  2.37887  2.77519  2.98518  4.58477  3.61503
          0.03058  3.89850  4.62085  0.61958  0.77255  0.48576  0.95510
     36   2.32753  4.24839  3.22875  3.04550  4.10208  2.97777  4.15475  3.62811  3.12103  3.34625  4.27002  3.26627  3.71867  3.46827  3.40641  1.05249  2.80957  3.15753  5.47245  4.18569     36 s x - -
          2.68618  4.42225  2.77519  2.73123  3.46354  2.40513  3.72494  3.29354  2.67741  2.69355  4.24690  2.90347  2.73739  3.18146  2.89801  2.37887  2.77519  2.98518  4.58477  3.61503
          0.03058  3.89850  4.62085  0.61958  0.77255  0.48576  0.95510
     37   2.42641  4.27160  3.45086  3.20384  3.99153  3.11007  4.21922  3.12182  3.14733  2.98439  4.03309  3.40919  3.81580  3.54081  3.40489  2.62795  1.12855  2.81402  5.42704  4.20810     37 t x - -
          2.68618  4.42225  2.77519  2.73123  3.46354  2.40513  3.72494  3.29354  2.67741  2.69355  4.24690  2.90347  2.73739  3.18146  2.89801  2.37887  2.77519  2.98518  4.58477  3.61503
          0.03058  3.89850  4.62085  0.61958  0.77255  0.48576  0.95510
     38   2.84597  5.29083  1.45499  2.10905  4.60877  3.17279  3.73934  4.16167  2.74778  3.69866  4.55744  2.01538  3.79666  2.91645  3.31547  2.76370  3.15063  3.74249  5.82917  4.34790     38 d x - -
          2.68618  4.42225  2.77519  2.73123  3.46354  2.40513  3.72494  3.29354  2.67741  2.69355  4.24690  2.90347  2.73739  3.18146  2.89801  2.37887  2.77519  2.98518  4.58477  3.61503
          0.03058  3.89850  4.62085  0.61958  0.77255  0.48576  0.95510
     39   3.28440  4.76285  3.87650  3.61059  2.29363  3.86033  3.63028  3.28994  3.46736  2.73721  3.96223  3.75529  4.33348  3.76716  3.64581  3.41857  3.57115  3.16170  3.93845  0.92359     39 y x - -
          2.68618  4.42225  2.77519  2.73123  3.46354  2.40513  3.72494  3.29354  2.67741  2.69355  4.24690  2.90347  2.73739  3.18146  2.89801  2.37887  2.77519  2.98518  4.58477  3.61503
          0.03058  3.89850  4.62085  0.61958  0.77255  0.48576  0.95510
     40   3.05132  4.46258  4.37297  3.98960  3.39154  4.09486  4.71275  1.04626  3.81824  1.97206  3.32265  4.23127  4.52341  4.16374  4.01182  3.59252  3.34995  1.84637  5.28788  4.02855     40 i x - -
          2.68618  4.42225  2.77519  2.73123  3.46354  2.40513  3.72494  3.29354  2.67741  2.69355  4.24690  2.90347  2.73739  3.18146  2.89801  2.37887  2.77519  2.98518  4.58477  3.61503
          0.03058  3.89850  4.62085  0.61958  0.77255  0.48576  0.95510
     41   3.29122  4.68528  4.27442  3.99370  0.97008  3.97523  3.88840  2.81152  3.90003  2.17549  3.53772  4.04840  4.43310  4.06079  4.01334  3.55992  3.59230  2.80416  4.12946  2.49309     41 f x - -
          2.68618  4.42225  2.77519  2.73123  3.46354  2.40513  3.72494  3.29354  2.67741  2.69355  4.24690  2.90347  2.73739  3.18146  2.89801  2.37887  2.77519  2.98518  4.58477  3.61503
          0.03058  3.89850  4.62085  0.61958  0.77255  0.48576  0.95510
     42   2.42641  4.27160  3.45086  3.20384  3.99153  3.11007  4.21922  3.12182  3.14733  2.98439  4.03309  3.40919  3.81580  3.54081  3.40489  2.62795  1.12855  2.81402  5.42704  4.20810     42 t x - -
          2.68618  4.42225  2.77519  2.73123  3.46354  2.40513  3.72494  3.29354  2.67741  2.69355  4.24690  2.90347  2.73739  3.18146  2.89801  2.37887  2.77519  2.98518  4.58477  3.61503
          0.03058  3.89850  4.62085  0.61958  0.77255  0.48576  0.95510
     43   3.01726  5.15002  0.88144  2.35070  4.53045  3.23012  3.95355  4.12448  3.04252  3.72809  4.70658  2.90846  3.88473  3.19260  3.56243  2.97655  3.35632  3.76083  5.69402  4.39881     43 d x - -
          2.68618  4.42225  2.77519  2.73123  3.46354  2.40513  3.72494  3.29354  2.67741  2.69355  4.24690  2.90347  2.73739  3.18146  2.89801  2.37887  2.77519  2.98518  4.58477  3.61503
          0.03058  3.89850  4.62085  0.61958  0.77255  0.48576  0.95510
     44   3.01726  5.15002  0.88144  2.35070  4.53045  3.23012  3.95355  4.12448  3.04252  3.72809  4.70658  2.90846  3.88473  3.19260  3.56243  2.97655  3.35632  3.76083  5.69402  4.39881     44 d x - -
          2.68618  4.42225  2.77519  2.73123  3.46354  2.40513  3.72494  3.29354  2.67741  2.69355  4.24690  2.90347  2.73739  3.18146  2.89801  2.37887  2.77519  2.98518  4.58477  3.61503
          0.03058  3.89850  4.62085  0.61958  0.77255  0.48576  0.95510
     45   2.78555  4.53882  3.39549  3.23810  4.23144  3.22484  4.31360  3.78332  3.29759  3.40743  4.45824  3.54230  0.78063  3.68558  3.54036  2.95380  3.22912  3.42576  5.41107  4.35239     45 p x - -
          2.68618  4.42225  2.77519  2.73123  3.46354  2.40513  3.72494  3.29354  2.67741  2.69355  4.24690  2.90347  2.73739  3.18146  2.89801  2.37887  2.77519  2.98518  4.58477  3.61503
          0.03058  3.89850  4.62085  0.61958  0.77255  0.48576  0.95510
     46   1.32354  4.11218  3.36992  3.10257  4.16493  2.90810  4.16512  3.48368  3.14669  3.25739  4.12463  3.25856  3.65379  3.45161  3.44415  1.83242  2.67040  3.00281  5.54147  4.31651     46 a x - -
          2.68618  4.42225  2.77519  2.73123  3.46354  2.40513  3.72494  3.29354  2.67741  2.69355  4.24690  2.90347  2.73739  3.18146  2.89801  2.37887  2.77519  2.98518  4.58477  3.61503
          0.03058  3.89850  4.62085  0.61958  0.77255  0.48576  0.95510
     47   2.07745  4.83989  2.55389  1.60189  4.27649  3.23481  3.75328  3.58628  2.60583  3.27513  4.16071  2.87179  3.80387  2.93457  3.04215  2.69611  2.97907  3.24834  5.54476  4.19456     47 e x - -
          2.68618  4.42225  2.77519  2.73123  3.46354  2.40513  3.72494  3.29354  2.67741  2.69355  4.24690  2.90347  2.73739  3.18146  2.89801  2.37887  2.77519  2.98518  4.58477  3.61503
          0.03058  3.89850  4.62085  0.61958  0.77255  0.48576  0.95510
     48   2.69698  4.47008  3.37611  3.27869  4.42097  0.69005  4.39758  4.02673  3.46353  3.67765  4.65344  3.54035  3.86205  3.78559  3.69691  2.86960  3.18023  3.55001  5.50946  4.52368     48 G x - -
          2.68618  4.42225  2.77519  2.73123  3.46354  2.40513  3.72494  3.29354  2.67741  2.69355  4.24690  2.90347  2.73739  3.18146  2.89801  2.37887  2.77519  2.98518  4.58477  3.61503
          0.03058  3.89850  4.62085  0.61958  0.77255  0.48576  0.95510
     49   2.23626  4.20042  3.11536  2.92899  4.29861  1.52099  4.12369  3.77015  3.10094  3.44520  4.28144  3.16885  3.65431  3.39046  3.42946  1.82005  2.72139  3.21234  5.61999  4.37580     49 g x - -
          2.68618  4.42225  2.77519  2.73123  3.46354  2.40513  3.72494  3.29354  2.67741  2.69355  4.24690  2.90347  2.73739  3.18146  2.89801  2.37887  2.77519  2.98518  4.58477  3.61503
          0.03058  3.89850  4.62085  0.61958  0.77255  0.48576  0.95510
     50   2.99558  4.96080  3.17333  2.78968  4.35317  3.48245  3.77315  3.78402  1.00323  3.34333  4.30320  3.21307  3.98081  2.96302  2.43597  3.03575  3.24682  3.49027  5.39699  4.21342     50 k x - -
          2.68618  4.42225  2.77519  2.73123  3.46354  2.40513  3.72494  3.29354  2.67741  2.69355  4.24690  2.90347  2.73739  3.18146  2.89801  2.37887  2.77519  2.98518  4.58477  3.61503
          0.03058  3.89850  4.62085  0.61958  0.77255  0.48576  0.95510
     51   2.47416  4.21885  3.71821  3.29701  3.70557  3.33676  4.21486  2.45744  3.19524  2.54131  3.62632  3.52245  3.94657  3.54272  3.47839  2.74517  1.76248  1.79530  5.29103  4.05878     51 t x - -
          2.68618  4.42225  2.77519  2.73123  3.46354  2.40513  3.72494  3.29354  2.67741  2.69355  4.24690  2.90347  2.73739  3.18146  2.89801  2.37887  2.77519  2.98518  4.58477  3.61503
          0.03058  3.89850  4.62085  0.61958  0.77255  0.48576  0.95510
     52   2.25465  4.19337  3.23333  2.98795  4.20682  1.61042  4.11512  3.55315  3.06482  3.29323  4.16067  3.21616  3.67857  3.38478  3.38038  2.42487  1.92344  3.07674  5.54617  4.32478     52 g x - -
          2.68618  4.42225  2.77519  2.73123  3.46354  2.40513  3.72494  3.29354  2.67741  2.69355  4.24690  2.90347  2.73739  3.18146  2.89801  2.37887  2.77519  2.98518  4.58477  3.61503
          0.03058  3.89850  4.62085  0.61958  0.77255  0.48576  0.95510
     53   2.90102  4.88791  2.91973  2.67462  4.05998  3.38298  3.83324  3.69449  2.49355  3.19428  4.22117  3.13467  3.93666  1.18849  2.77732  2.94756  3.19785  3.42247  5.32727  4.02266     53 q x - -
          2.68618  4.42225  2.77519  2.73123  3.46354  2.40513  3.72494  3.29354  2.67741  2.69355  4.24690  2.90347  2.73739  3.18146  2.89801  2.37887  2.77519  2.98518  4.58477  3.61503
          0.03058  3.89850  4.62085  0.61958  0.77255  0.48576  0.95510
     54   2.99558  4.96080  3.17333  2.78968  4.35317  3.48245  3.77315  3.78402  1.00323  3.34333  4.30320  3.21307  3.98081  2.96302  2.43597  3.03575  3.24682  3.49027  5.39699  4.21342     54 k x - -
          2.68618  4.42225  2.77519  2.73123  3.46354  2.40513  3.72494  3.29354  2.67741  2.69355  4.24690  2.90347  2.73739  3.18146  2.89801  2.37887  2.77519  2.98518  4.58477  3.61503
          0.16050  3.89850  2.05567  0.61958  0.77255  0.48576  0.95510
     55   2.67887  4.54485  3.27538  2.75441  3.65809  3.49675  3.72100  2.91879  1.96479  2.55813  2.56286  3.17796  3.91336  2.95056  2.67126  2.82036  2.91932  2.72826  5.07465  3.81562     55 k x - -
          2.68618  4.42225  2.77519  2.73123  3.46354  2.40513  3.72494  3.29354  2.67741  2.69355  4.24690  2.90347  2.73739  3.18146  2.89801  2.37887  2.77519  2.98518  4.58477  3.61503
          0.03475  3.77276  4.49510  0.61958  0.77255  0.42528  1.06013
     56   2.99558  4.96080  3.17333  2.78968  4.35317  3.48245  3.77315  3.78402  1.00323  3.34333  4.30320  3.21307  3.98081  2.96302  2.43597  3.03575  3.24682  3.49027  5.39699  4.21342     56 k x - -
          2.68618  4.42225  2.77519  2.73123  3.46354  2.40513  3.72494  3.29354  2.67741  2.69355  4.24690  2.90347  2.73739  3.18146  2.89801  2.37887  2.77519  2.98518  4.58477  3.61503
          0.03058  3.89850  4.62085  0.61958  0.77255  0.48576  0.95510
     57   3.03447  4.87219  3.52774  3.03312  4.23336  3.51775  3.84260  3.77669  2.24714  3.28788  4.28718  3.39097  4.01889  3.06146  0.93937  3.11727  3.29854  3.49947  5.30574  4.15486     57 r x - -
          2.68618  4.42225  2.77519  2.73123  3.46354  2.40513  3.72494  3.29354  2.67741  2.69355  4.24690  2.90347  2.73739  3.18146  2.89801  2.37887  2.77519  2.98518  4.58477  3.61503
          0.03058  3.89850  4.62085  0.61958  0.77255  0.48576  0.95510
     58   2.97431  5.09120  2.49806  0.98894  4.44062  3.29058  3.87936  3.89967  2.76314  3.51251  4.48518  2.94716  3.89633  3.09434  3.17484  2.95393  3.27867  3.58074  5.60728  4.32928     58 e x - -
          2.68618  4.42225  2.77519  2.73123  3.46354  2.40513  3.72494  3.29354  2.67741  2.69355  4.24690  2.90347  2.73739  3.18146  2.89801  2.37887  2.77519  2.98518  4.58477  3.61503
          0.03058  3.89850  4.62085  0.61958  0.77255  0.48576  0.95510
     59   2.26697  4.17412  3.35131  2.97076  3.94107  2.19205  4.01109  3.26377  2.97602  3.02045  3.88941  3.22371  3.70365  3.28870  3.31117  1.90689  2.69069  2.19964  5.33138  4.09209     59 s x - -
          2.68618  4.42225  2.77519  2.73123  3.46354  2.40513  3.72494  3.29354  2.67741  2.69355  4.24690  2.90347  2.73739  3.18146  2.89801  2.37887  2.77519  2.98518  4.58477  3.61503
          0.03058  3.89850  4.62085  0.61958  0.77255  0.48576  0.95510
     60   2.69698  4.47008  3.37611  3.27869  4.42097  0.69005  4.39758  4.02673  3.46353  3.67765  4.65344  3.54035  3.86205  3.78559  3.69691  2.86960  3.18023  3.55001  5.50946  4.52368     60 G x - -
          2.68618  4.42225  2.77519  2.73123  3.46354  2.40513  3.72494  3.29354  2.67741  2.69355  4.24690  2.90347  2.73739  3.18146  2.89801  2.37887  2.77519  2.98518  4.58477  3.61503
          0.03058  3.89850  4.62085  0.61958  0.77255  0.48576  0.95510
     61   2.97431  5.09120  2.49806  0.98894  4.44062  3.29058  3.87936  3.89967  2.76314  3.51251  4.48518  2.94716  3.89633  3.09434  3.17484  2.95393  3.27867  3.58074  5.60728  4.32928     61 e x - -
          2.68618  4.42225  2.77519  2.73123  3.46354  2.40513  3.72494  3.29354  2.67741  2.69355  4.24690  2.90347  2.73739  3.18146  2.89801  2.37887  2.77519  2.98518  4.58477  3.61503
          0.03058  3.89850  4.62085  0.61958  0.77255  0.48576  0.95510
     62   2.82855  4.36373  4.16147  3.82521  3.56890  3.75096  4.62236  2.04848  3.69339  2.25128  3.52990  4.01091  4.30988  4.05123  3.90342  3.25597  3.18937  0.99271  5.35780  4.09112     62 v x - -
          2.68618  4.42225  2.77519  2.73123  3.46354  2.40513  3.72494  3.29354  2.67741  2.69355  4.24690  2.90347  2.73739  3.18146  2.89801  2.37887  2.77519  2.98518  4.58477  3.61503
          0.03058  3.89850  4.62085  0.61958  0.77255  0.48576  0.95510
     63   2.32753  4.24839  3.22875  3.04550  4.10208  2.97777  4.15475  3.62811  3.12103  3.34625  4.27002  3.26627  3.71867  3.46827  3.40641  1.05249  2.80957  3.15753  5.47245  4.18569     63 s x - -
          2.68618  4.42225  2.77519  2.73123  3.46354  2.40513  3.72494  3.29354  2.67741  2.69355  4.24690  2.90347  2.73739  3.18146  2.89801  2.37887  2.77519  2.98518  4.58477  3.61503
          0.03058  3.89850  4.62085  0.61958  0.77255  0.48576  0.95510
     64   2.42641  4.27160  3.45086  3.20384  3.99153  3.11007  4.21922  3.12182  3.14733  2.98439  4.03309  3.40919  3.81580  3.54081  3.40489  2.62795  1.12855  2.81402  5.42704  4.20810     64 t x - -
          2.68618  4.42225  2.77519  2.73123  3.46354  2.40513  3.72494  3.29354  2.67741  2.69355  4.24690  2.90347  2.73739  3.18146  2.89801  2.37887  2.77519  2.98518  4.58477  3.61503
          0.03058  3.89850  4.62085  0.61958  0.77255  0.48576  0.95510
     65   2.84597  5.29083  1.45499  2.10905  4.60877  3.17279  3.73934  4.16167  2.74778  3.69866  4.55744  2.01538  3.79666  2.91645  3.31547  2.76370  3.15063  3.74249  5.82917  4.34790     65 d x - -
          2.68618  4.42225  2.77519  2.73123  3.46354  2.40513  3.72494  3.29354  2.67741  2.69355  4.24690  2.90347  2.73739  3.18146  2.89801  2.37887  2.77519  2.98518  4.58477  3.61503
          0.03058  3.89850  4.62085  0.61958  0.77255  0.48576  0.95510
     66   3.28440  4.76285  3.87650  3.61059  2.29363  3.86033  3.63028  3.28994  3.46736  2.73721  3.96223  3.75529  4.33348  3.76716  3.64581  3.41857  3.57115  3.16170  3.93845  0.92359     66 y x - -
          2.68618  4.42225  2.77519  2.73123  3.46354  2.40513  3.72494  3.29354  2.67741  2.69355  4.24690  2.90347  2.73739  3.18146  2.89801  2.37887  2.77519  2.98518  4.58477  3.61503
          0.03058  3.89850  4.62085  0.61958  0.77255  0.48576  0.95510
     67   3.05132  4.46258  4.37297  3.98960  3.39154  4.09486  4.71275  1.04626  3.81824  1.97206  3.32265  4.23127  4.52341  4.16374  4.01182  3.59252  3.34995  1.84637  5.28788  4.02855     67 i x - -
          2.68618  4.42225  2.77519  2.73123  3.46354  2.40513  3.72494  3.29354  2.67741  2.69355  4.24690  2.90347  2.73739  3.18146  2.89801  2.37887  2.77519  2.98518  4.58477  3.61503
          0.03058  3.89850  4.62085  0.61958  0.77255  0.48576  0.95510
     68   3.29122  4.68528  4.27442  3.99370  0.97008  3.97523  3.88840  2.81152  3.90003  2.17549  3.53772  4.04840  4.43310  4.06079  4.01334  3.55992  3.59230  2.80416  4.12946  2.49309     68 f x - -
          2.68618  4.42225  2.77519  2.73123  3.46354  2.40513  3.72494  3.29354  2.67741  2.69355  4.24690  2.90347  2.73739  3.18146  2.89801  2.37887  2.77519  2.98518  4.58477  3.61503
          0.03058  3.89850  4.62085  0.61958  0.77255  0.48576  0.95510
     69   2.42641  4.27160  3.45086  3.20384  3.99153  3.11007  4.21922  3.12182  3.14733  2.98439  4.03309  3.40919  3.81580  3.54081  3.40489  2.62795  1.12855  2.81402  5.42704  4.20810     69 t x - -
          2.68618  4.42225  2.77519  2.73123  3.46354  2.40513  3.72494  3.29354  2.67741  2.69355  4.24690  2.90347  2.73739  3.18146  2.89801  2.37887  2.77519  2.98518  4.58477  3.61503
          0.03058  3.89850  4.62085  0.61958  0.77255  0.48576  0.95510
     70   3.01726  5.15002  0.88144  2.35070  4.53045  3.23012  3.95355  4.12448  3.04252  3.72809  4.70658  2.90846  3.88473  3.19260  3.56243  2.97655  3.35632  3.76083  5.69402  4.39881     70 d x - -
          2.68618  4.42225  2.77519  2.73123  3.46354  2.40513  3.72494  3.29354  2.67741  2.69355  4.24690  2.90347  2.73739  3.18146  2.89801  2.37887  2.77519  2.98518  4.58477  3.61503
          0.03058  3.89850  4.62085  0.61958  0.77255  0.48576  0.95510
     71   3.01726  5.15002  0.88144  2.35070  4.53045  3.23012  3.95355  4.12448  3.04252  3.72809  4.70658  2.90846  3.88473  3.19260  3.56243  2.97655  3.35632  3.76083  5.69402  4.39881     71 d x - -
          2.68618  4.42225  2.77519  2.73123  3.46354  2.40513  3.72494  3.29354  2.67741  2.69355  4.24690  2.90347  2.73739  3.18146  2.89801  2.37887  2.77519  2.98518  4.58477  3.61503
          0.03058  3.89850  4.62085  0.61958  0.77255  0.48576  0.95510
     72   2.78555  4.53882  3.39549  3.23810  4.23144  3.22484  4.31360  3.78332  3.29759  3.40743  4.45824  3.54230  0.78063  3.68558  3.54036  2.95380  3.22912  3.42576  5.41107  4.35239     72 p x - -
          2.68618  4.42225  2.77519  2.73123  3.46354  2.40513  3.72494  3.29354  2.67741  2.69355  4.24690  2.90347  2.73739  3.18146  2.89801  2.37887  2.77519  2.98518  4.58477  3.61503
          0.03058  3.89850  4.62085  0.61958  0.77255  0.48576  0.95510
     73   1.32354  4.11218  3.36992  3.10257  4.16493  2.90810  4.16512  3.48368  3.14669  3.25739  4.12463  3.25856  3.65379  3.45161  3.44415  1.83242  2.67040  3.00281  5.54147  4.31651     73 a x - -
          2.68618  4.42225  2.77519  2.73123  3.46354  2.40513  3.72494  3.29354  2.67741  2.69355  4.24690  2.90347  2.73739  3.18146  2.89801  2.37887  2.77519  2.98518  4.58477  3.61503
          0.03058  3.89850  4.62085  0.61958  0.77255  0.48576  0.95510
     74   2.16686  5.13809  1.95593  1.79367  4.46222  3.22605  3.67507  3.90147  2.59106  3.47050  4.29915  2.72733  3.78039  2.83158  3.12049  2.69220  3.01691  3.51772  5.67214  4.24566     74 e x - -
          2.68618  4.42225  2.77519  2.73123  3.46354  2.40513  3.72494  3.29354  2.67741  2.69355  4.24690  2.90347  2.73739  3.18146  2.89801  2.37887  2.77519  2.98518  4.58477  3.61503
          0.03058  3.89850  4.62085  0.61958  0.77255  0.48576  0.95510
     75   2.69698  4.47008  3.37611  3.27869  4.42097  0.69005  4.39758  4.02673  3.46353  3.67765  4.65344  3.54035  3.86205  3.78559  3.69691  2.86960  3.18023  3.55001  5.50946  4.52368     75 G x - -
          2.68618  4.42225  2.77519  2.73123  3.46354  2.40513  3.72494  3.29354  2.67741  2.69355  4.24690  2.90347  2.73739  3.18146  2.89801  2.37887  2.77519  2.98518  4.58477  3.61503
          0.03058  3.89850  4.62085  0.61958  0.77255  0.48576  0.95510
     76   2.23626  4.20042  3.11536  2.92899  4.29861  1.52099  4.12369  3.77015  3.10094  3.44520  4.28144  3.16885  3.65431  3.39046  3.42946  1.82005  2.72139  3.21234  5.61999  4.37580     76 g x - -
          2.68618  4.42225  2.77519  2.73123  3.46354  2.40513  3.72494  3.29354  2.67741  2.69355  4.24690  2.90347  2.73739  3.18146  2.89801  2.37887  2.77519  2.98518  4.58477  3.61503
          0.03058  3.89850  4.62085  0.61958  0.77255  0.48576  0.95510
     77   2.99558  4.96080  3.17333  2.78968  4.35317  3.48245  3.77315  3.78402  1.00323  3.34333  4.30320  3.21307  3.98081  2.96302  2.43597  3.03575  3.24682  3.49027  5.39699  4.21342     77 k x - -
          2.68618  4.42225  2.77519  2.73123  3.46354  2.40513  3.72494  3.29354  2.67741  2.69355  4.24690  2.90347  2.73739  3.18146  2.89801  2.37887  2.77519  2.98518  4.58477  3.61503
          0.03058  3.89850  4.62085  0.61958  0.77255  0.48576  0.95510
     78   2.47416  4.21885  3.71821  3.29701  3.70557  3.33676  4.21486  2.45744  3.19524  2.54131  3.62632  3.52245  3.94657  3.54272  3.47839  2.74517  1.76248  1.79530  5.29103  4.05878     78 t x - -
          2.68618  4.42225  2.77519  2.73123  3.46354  2.40513  3.72494  3.29354  2.67741  2.69355  4.24690  2.90347  2.73739  3.18146  2.89801  2.37887  2.77519  2.98518  4.58477  3.61503
          0.03058  3.89850  4.62085  0.61958  0.77255  0.48576  0.95510
     79   2.21259  4.17429  3.24616  2.93391  4.18959  2.10212  4.05298  3.59292  2.99891  3.27611  4.10440  3.17445  3.65039  3.30233  3.34328  1.87358  1.96567  3.09072  5.52328  4.28924     79 s x - -
          2.68618  4.42225  2.77519  2.73123  3.46354  2.40513  3.72494  3.29354  2.67741  2.69355  4.24690  2.90347  2.73739  3.18146  2.89801  2.37887  2.77519  2.98518  4.58477  3.61503
          0.03058  3.89850  4.62085  0.61958  0.77255  0.48576  0.95510
     80   2.90102  4.88791  2.91973  2.67462  4.05998  3.38298  3.83324  3.69449  2.49355  3.19428  4.22117  3.13467  3.93666  1.18849  2.77732  2.94756  3.19785  3.42247  5.32727  4.02266     80 q x - -
          2.68618  4.42225  2.77519  2.73123  3.46354  2.40513  3.72494  3.29354  2.67741  2.69355  4.24690  2.90347  2.73739  3.18146  2.89801  2.37887  2.77519  2.98518  4.58477  3.61503
          0.03058  3.89850  4.62085  0.61958  0.77255  0.48576  0.95510
     81   2.99558  4.96080  3.17333  2.78968  4.35317  3.48245  3.77315  3.78402  1.00323  3.34333  4.30320  3.21307  3.98081  2.96302  2.43597  3.03575  3.24682  3.49027  5.39699  4.21342     81 k x - -
          2.68618  4.42225  2.77519  2.73123  3.46354  2.40513  3.72494  3.29354  2.67741  2.69355  4.24690  2.90347  2.73739  3.18146  2.89801  2.37887  2.77519  2.98518  4.58477  3.61503
          0.03058  3.89850  4.62085  0.61958  0.77255  0.48576  0.95510
     82   2.97952  5.08011  3.36033  2.73554  4.50693  3.59838  3.58302  3.86663  1.35872  3.33299  4.20798  3.14460  3.98083  2.72358  1.71399  2.98301  3.15728  3.55268  5.39423  4.21341     82 k x - -
          2.68618  4.42225  2.77519  2.73123  3.46354  2.40513  3.72494  3.29354  2.67741  2.69355  4.24690  2.90347  2.73739  3.18146  2.89801  2.37887  2.77519  2.98518  4.58477  3.61503
          0.03058  3.89850  4.62085  0.61958  0.77255  0.48576  0.95510
     83   2.97614  5.07654  3.34817  2.73161  4.50102  3.59385  3.58526  3.86287  1.32950  3.33155  4.20717  3.14212  3.97904  2.72651  1.76560  2.98015  3.15572  3.54888  5.39436  4.21146     83 k x - -
          2.68618  4.42225  2.77519  2.73123  3.46354  2.40513  3.72494  3.29354  2.67741  2.69355  4.24690  2.90347  2.73739  3.18146  2.89801  2.37887  2.77519  2.98518  4.58477  3.61503
          0.16050  3.89850  2.05567  0.61958  0.77255  0.48576  0.95510
     84   2.89798  4.73811  3.37897  2.91532  4.06740  3.40107  3.76140  3.60476  2.21125  3.13917  4.14503  3.28118  3.91127  2.98940  1.14296  2.98875  3.17259  3.33380  5.19282  4.01947     84 r x - -
          2.68618  4.42225  2.77519  2.73123  3.46354  2.40513  3.72494  3.29354  2.67741  2.69355  4.24690  2.90347  2.73739  3.18146  2.89801  2.37887  2.77519  2.98518  4.58477  3.61503
          0.03475  3.77276  4.49510  0.61958  0.77255  0.59079  0.80718
     85   2.87205  4.95379  2.45568  1.17676  4.28846  3.21359  3.79606  3.72256  2.66433  3.35741  4.33927  2.88590  3.81446  3.01606  3.06012  2.86689  3.17670  3.41805  5.47928  4.20517     85 e x - -
          2.68618  4.42225  2.77519  2.73123  3.46354  2.40513  3.72494  3.29354  2.67741  2.69355  4.24690  2.90347  2.73739  3.18146  2.89801  2.37887  2.77519  2.98518  4.58477  3.61503
          0.03475  3.77276  4.49510  0.61958  0.77255  0.59079  0.80718
     86   2.18598  4.14866  3.03216  2.83374  4.18233  1.93662  4.02378  3.64471  2.98677  3.32638  4.17006  3.09046  3.59491  3.28894  3.31743  1.71118  2.66101  3.11591  5.50993  4.25786     86 s x - -
          2.68618  4.42225  2.77519  2.73123  3.46354  2.40513  3.72494  3.29354  2.67741  2.69355  4.24690  2.90347  2.73739  3.18146  2.89801  2.37887  2.77519  2.98518  4.58477  3.61503
          0.03475  3.77276  4.49510  0.61958  0.77255  0.59079  0.80718
     87   2.54976  4.33144  3.20267  3.09127  4.22855  0.90117  4.21477  3.80649  3.25851  3.47270  4.45015  3.36779  3.71936  3.59118  3.50269  2.71939  3.02339  3.35447  5.34720  4.32815     87 g x - -
          2.68618  4.42225  2.77519  2.73123  3.46354  2.40513  3.72494  3.29354  2.67741  2.69355  4.24690  2.90347  2.73739  3.18146  2.89801  2.37887  2.77519  2.98518  4.58477  3.61503
          0.03475  3.77276  4.49510  0.61958  0.77255  0.59079  0.80718
     88   2.87205  4.95379  2.45568  1.17676  4.28846  3.21359  3.79606  3.72256  2.66433  3.35741  4.33927  2.88590  3.81446  3.01606  3.06012  2.86689  3.17670  3.41805  5.47928  4.20517     88 e x - -
          2.68618  4.42225  2.77519  2.73123  3.46354  2.40513  3.72494  3.29354  2.67741  2.69355  4.24690  2.90347  2.73739  3.18146  2.89801  2.37887  2.77519  2.98518  4.58477  3.61503
          0.03475  3.77276  4.49510  0.61958  0.77255  0.59079  0.80718
     89   2.72988  4.30338  3.98417  3.64743  3.48051  3.61695  4.46736  2.06692  3.51348  2.18744  3.46430  3.85227  4.18530  3.88195  3.73493  3.11676  3.09535  1.16166  5.24690  3.97080     89 v x - -
          2.68618  4.42225  2.77519  2.73123  3.46354  2.40513  3.72494  3.29354  2.67741  2.69355  4.24690  2.90347  2.73739  3.18146  2.89801  2.37887  2.77519  2.98518  4.58477  3.61503
          0.03475  3.77276  4.49510  0.61958  0.77255  0.59079  0.80718
     90   2.27136  4.18868  3.12472  2.93899  3.97809  2.92063  4.05010  3.48860  3.00578  3.21783  4.15469  3.17789  3.65186  3.36379  3.29278  1.25228  2.74457  3.04585  5.35939  4.06179     90 s x - -
          2.68618  4.42225  2.77519  2.73123  3.46354  2.40513  3.72494  3.29354  2.67741  2.69355  4.24690  2.90347  2.73739  3.18146  2.89801  2.37887  2.77519  2.98518  4.58477  3.61503
          0.03475  3.77276  4.49510  0.61958  0.77255  0.59079  0.80718
     91   2.36468  4.20842  3.34469  3.09586  3.88560  3.04998  4.12011  3.00083  3.03680  2.86766  3.92740  3.31920  3.74704  3.43753  3.29840  2.56518  1.35337  2.70658  5.33250  4.10318     91 t x - -
          2.68618  4.42225  2.77519  2.73123  3.46354  2.40513  3.72494  3.29354  2.67741  2.69355  4.24690  2.90347  2.73739  3.18146  2.89801  2.37887  2.77519  2.98518  4.58477  3.61503
          0.03475  3.77276  4.49510  0.61958  0.77255  0.59079  0.80718
     92   2.75347  5.12452  1.71692  2.09854  4.44553  3.12730  3.68539  3.98790  2.66886  3.55238  4.41372  1.98311  3.74150  2.86716  3.20753  2.69451  3.05956  3.58618  5.68642  4.23046     92 d x - -
          2.68618  4.42225  2.77519  2.73123  3.46354  2.40513  3.72494  3.29354  2.67741  2.69355  4.24690  2.90347  2.73739  3.18146  2.89801  2.37887  2.77519  2.98518  4.58477  3.61503
          0.03475  3.77276  4.49510  0.61958  0.77255  0.59079  0.80718
     93   3.10880  4.63821  3.69315  3.40666  2.30799  3.71556  3.58130  3.13240  3.26703  2.61144  3.81884  3.60465  4.19323  3.59716  3.47005  3.25448  3.39587  2.99868  3.94693  1.14955     93 y x - -
          2.68618  4.42225  2.77519  2.73123  3.46354  2.40513  3.72494  3.29354  2.67741  2.69355  4.24690  2.90347  2.73739  3.18146  2.89801  2.37887  2.77519  2.98518  4.58477  3.61503
          0.03475  3.77276  4.49510  0.61958  0.77255  0.59079  0.80718
     94   2.95342  4.40416  4.18715  3.80183  3.31027  3.95295  4.55054  1.21121  3.62769  1.92079  3.26524  4.06123  4.39672  3.98829  3.83584  3.44129  3.25569  1.85327  5.17801  3.90537     94 i x - -
          2.68618  4.42225  2.77519  2.73123  3.46354  2.40513  3.72494  3.29354  2.67741  2.69355  4.24690  2.90347  2.73739  3.18146  2.89801  2.37887  2.77519  2.98518  4.58477  3.61503
          0.03475  3.77276  4.49510  0.61958  0.77255  0.59079  0.80718
     95   3.13565  4.56812  4.10045  3.79869  1.19066  3.84342  3.84082  2.67475  3.70881  2.06962  3.42193  3.90833  4.30654  3.90532  3.85316  3.40901  3.43792  2.65751  4.12475  2.50643     95 f x - -
          2.68618  4.42225  2.77519  2.73123  3.46354  2.40513  3.72494  3.29354  2.67741  2.69355  4.24690  2.90347  2.73739  3.18146  2.89801  2.37887  2.77519  2.98518  4.58477  3.61503
          0.03475  3.77276  4.49510  0.61958  0.77255  0.59079  0.80718
     96   2.36468  4.20842  3.34469  3.09586  3.88560  3.04998  4.12011  3.00083  3.03680  2.86766  3.92740  3.31920  3.74704  3.43753  3.29840  2.56518  1.35337  2.70658  5.33250  4.10318     96 t x - -
          2.68618  4.42225  2.77519  2.73123  3.46354  2.40513  3.72494  3.29354  2.67741  2.69355  4.24690  2.90347  2.73739  3.18146  2.89801  2.37887  2.77519  2.98518  4.58477  3.61503
          0.03475  3.77276  4.49510  0.61958  0.77255  0.59079  0.80718
     97   2.88722  4.99093  1.07262  2.28401  4.35590  3.13932  3.85123  3.92244  2.91784  3.55022  4.52927  2.83395  3.78551  3.09259  3.41775  2.86324  3.22485  3.57343  5.54375  4.24940     97 d x - -
          2.68618  4.42225  2.77519  2.73123  3.46354  2.40513  3.72494  3.29354  2.67741  2.69355  4.24690  2.90347  2.73739  3.18146  2.89801  2.37887  2.77519  2.98518  4.58477  3.61503
          0.03475  3.77276  4.49510  0.61958  0.77255  0.59079  0.80718
     98   2.88722  4.99093  1.07262  2.28401  4.35590  3.13932  3.85123  3.92244  2.91784  3.55022  4.52927  2.83395  3.78551  3.09259  3.41775  2.86324  3.22485  3.57343  5.54375  4.24940     98 d x - -
          2.68618  4.42225  2.77519  2.73123  3.46354  2.40513  3.72494  3.29354  2.67741  2.69355  4.24690  2.90347  2.73739  3.18146  2.89801  2.37887  2.77519  2.98518  4.58477  3.61503
          0.03475  3.77276  4.49510  0.61958  0.77255  0.59079  0.80718
     99   2.62930  4.39975  3.22629  3.05352  4.05149  3.09306  4.13683  3.57393  3.10273  3.21067  4.25853  3.36872  1.03596  3.49475  3.35704  2.79442  3.06379  3.23048  5.26281  4.17188     99 p x - -
          2.68618  4.42225  2.77519  2.73123  3.46354  2.40513  3.72494  3.29354  2.67741  2.69355  4.24690  2.90347  2.73739  3.18146  2.89801  2.37887  2.77519  2.98518  4.58477  3.61503
          0.03475  3.77276  4.49510  0.61958  0.77255  0.59079  0.80718
    100   1.16802  4.14781  3.36530  3.15554  3.95652  2.97423  4.18882  3.06764  3.16924  2.95330  3.99909  3.32913  3.70433  3.52049  3.42473  2.50045  2.77104  2.73968  5.39391  4.18364    100 a x - -
          2.68618  4.42225  2.77519  2.73123  3.46354  2.40513  3.72494  3.29354  2.67741  2.69355  4.24690  2.90347  2.73739  3.18146  2.89801  2.37887  2.77519  2.98518  4.58477  3.61503
          0.03475  3.77276  4.49510  0.61958  0.77255  0.59079  0.80718
    101   1.99747  4.68479  2.58817  1.86615  4.13630  3.18555  3.73697  3.40551  2.58513  3.13586  4.04132  2.87718  3.76174  2.93346  2.99498  2.64738  2.91191  3.08543  5.43801  4.11163    101 e x - -
          2.68618  4.42225  2.77519  2.73123  3.46354  2.40513  3.72494  3.29354  2.67741  2.69355  4.24690  2.90347  2.73739  3.18146  2.89801  2.37887  2.77519  2.98518  4.58477  3.61503
          0.03475  3.77276  4.49510  0.61958  0.77255  0.59079  0.80718
    102   2.54976  4.33144  3.20267  3.09127  4.22855  0.90117  4.21477  3.80649  3.25851  3.47270  4.45015  3.36779  3.71936  3.59118  3.50269  2.71939  3.02339  3.35447  5.34720  4.32815    102 g x - -
          2.68618  4.42225  2.77519  2.73123  3.46354  2.40513  3.72494  3.29354  2.67741  2.69355  4.24690  2.90347  2.73739  3.18146  2.89801  2.37887  2.77519  2.98518  4.58477  3.61503
          0.03475  3.77276  4.49510  0.61958  0.77255  0.59079  0.80718
    103   2.54976  4.33144  3.20267  3.09127  4.22855  0.90117  4.21477  3.80649  3.25851  3.47270  4.45015  3.36779  3.71936  3.59118  3.50269  2.71939  3.02339  3.35447  5.34720  4.32815    103 g x - -
          2.68618  4.42225  2.77519  2.73123  3.46354  2.40513  3.72494  3.29354  2.67741  2.69355  4.24690  2.90347  2.73739  3.18146  2.89801  2.37887  2.77519  2.98518  4.58477  3.61503
          0.03475  3.77276  4.49510  0.61958  0.77255  0.59079  0.80718
    104   2.88490  4.83833  3.05400  2.69835  4.20180  3.38180  3.71193  3.62553  1.18428  3.21418  4.18408  3.12612  3.89178  2.91140  2.42436  2.93528  3.14730  3.34001  5.30009  4.09954    104 k x - -
          2.68618  4.42225  2.77519  2.73123  3.46354  2.40513  3.72494  3.29354  2.67741  2.69355  4.24690  2.90347  2.73739  3.18146  2.89801  2.37887  2.77519  2.98518  4.58477  3.61503
          0.03475  3.77276  4.49510  0.61958  0.77255  0.59079  0.80718
    105   1.84173  4.15511  3.69414  3.31058  3.67869  3.26498  4.23331  2.36246  3.23181  2.48420  3.59696  3.50622  3.89960  3.56743  3.50615  2.69163  2.81540  1.69519  5.29432  4.06047    105 v x - -
          2.68618  4.42225  2.77519  2.73123  3.46354  2.40513  3.72494  3.29354  2.67741  2.69355  4.24690  2.90347  2.73739  3.18146  2.89801  2.37887  2.77519  2.98518  4.58477  3.61503
          0.03475  3.77276  4.49510  0.61958  0.77255  0.59079  0.80718
    106   2.21104  4.14317  3.15456  2.90207  4.09193  1.98681  4.02465  3.41422  2.96202  3.17111  4.05123  3.14611  3.62574  3.29514  3.27669  2.38121  1.87163  2.96844  5.44053  4.21344    106 t x - -
          2.68618  4.42225  2.77519  2.73123  3.46354  2.40513  3.72494  3.29354  2.67741  2.69355  4.24690  2.90347  2.73739  3.18146  2.89801  2.37887  2.77519  2.98518  4.58477  3.61503
          0.03475  3.77276  4.49510  0.61958  0.77255  0.59079  0.80718
    107   2.80766  4.78429  2.84363  2.60035  3.93848  3.30323  3.75654  3.55702  2.42909  3.06905  4.10325  3.05784  3.85751  1.42330  2.71381  2.86130  3.10639  3.29403  5.23017  3.91821    107 q x - -
          2.68618  4.42225  2.77519  2.73123  3.46354  2.40513  3.72494  3.29354  2.67741  2.69355  4.24690  2.90347  2.73739  3.18146  2.89801  2.37887  2.77519  2.98518  4.58477  3.61503
          0.02352  3.76153        *  0.61958  0.77255  0.00000        *
//
