# Supplementary material for: Remote homology clustering identifies lowly conserved families of effector proteins in plant-pathogenic fungi
Source: Microb Genom. 2021 Sep 1;7(9):000637. doi: 10.1099/mgen.0.000637 (PMC8715435; doi:10.1099/mgen.0.000637)
Supplement: Supplementary material 16 [file mgen-7-0637-s0016.zip › hmms/markov-PC_05VEPP.hmm]

HMMER3/f [3.3 | Nov 2019]
NAME  markov-PC_05VEPP
LENG  181
ALPH  amino
RF    yes
MM    no
CONS  yes
CS    no
MAP   yes
DATE  Thu Jul 23 08:29:36 2020
NSEQ  5
EFFN  0.717773
CKSUM 3264192054
STATS LOCAL MSV      -10.2927  0.70666
STATS LOCAL VITERBI  -11.1772  0.70666
STATS LOCAL FORWARD   -4.8733  0.70666
HMM          A        C        D        E        F        G        H        I        K        L        M        N        P        Q        R        S        T        V        W        Y   
            m->m     m->i     m->d     i->m     i->i     d->m     d->d
  COMPO   2.47376  4.18907  2.93162  2.71403  3.32574  2.83702  3.68543  2.89120  2.56729  2.68094  3.73859  3.07605  3.19893  3.05548  2.91397  2.62368  2.71607  2.71675  4.14851  3.57673
          2.68618  4.42225  2.77519  2.73123  3.46354  2.40513  3.72494  3.29354  2.67741  2.69355  4.24690  2.90347  2.73739  3.18146  2.89801  2.37887  2.77519  2.98518  4.58477  3.61503
          0.02695  4.02289  4.74524  0.61958  0.77255  0.00000        *
      1   3.09327  4.61962  4.21373  3.82087  3.28177  3.94775  4.52129  2.47274  3.58000  1.85584  1.11656  4.07909  4.41123  3.95318  3.76719  3.45700  3.40260  2.49581  5.14128  3.91516      1 m x - -
          2.68618  4.42225  2.77519  2.73123  3.46354  2.40513  3.72494  3.29354  2.67741  2.69355  4.24690  2.90347  2.73739  3.18146  2.89801  2.37887  2.77519  2.98518  4.58477  3.61503
          0.02695  4.02289  4.74524  0.61958  0.77255  0.48576  0.95510
      2   3.11476  5.07934  3.30041  2.89673  4.50026  3.58534  3.85055  3.93957  0.84951  3.47302  4.42864  3.31371  4.07694  3.03514  2.47096  3.14822  3.35797  3.63969  5.49482  4.33030      2 k x - -
          2.68618  4.42225  2.77519  2.73123  3.46354  2.40513  3.72494  3.29354  2.67741  2.69355  4.24690  2.90347  2.73739  3.18146  2.89801  2.37887  2.77519  2.98518  4.58477  3.61503
          0.02695  4.02289  4.74524  0.61958  0.77255  0.48576  0.95510
      3   2.35805  4.27153  4.27497  3.73247  2.35426  3.95575  4.30970  1.60238  3.62400  2.00905  3.19463  3.95702  4.31834  3.84919  3.82153  3.27873  3.07540  2.03730  4.91514  3.66295      3 i x - -
          2.68618  4.42225  2.77519  2.73123  3.46354  2.40513  3.72494  3.29354  2.67741  2.69355  4.24690  2.90347  2.73739  3.18146  2.89801  2.37887  2.77519  2.98518  4.58477  3.61503
          0.02695  4.02289  4.74524  0.61958  0.77255  0.48576  0.95510
      4   2.61778  4.72928  3.02921  2.51612  4.00567  3.41000  3.65876  3.42161  2.39495  2.58540  3.87359  2.40026  3.83516  2.82940  2.42512  2.24111  2.86366  3.10761  5.27167  3.96216      4 s x - -
          2.68618  4.42225  2.77519  2.73123  3.46354  2.40513  3.72494  3.29354  2.67741  2.69355  4.24690  2.90347  2.73739  3.18146  2.89801  2.37887  2.77519  2.98518  4.58477  3.61503
          0.02695  4.02289  4.74524  0.61958  0.77255  0.48576  0.95510
      5   2.52564  4.36745  3.42422  3.02055  3.65926  3.32268  3.99821  3.00496  2.93389  2.03699  3.74347  3.34078  3.90456  3.31289  3.24826  1.55386  2.88617  2.75472  5.15613  3.83695      5 s x - -
          2.68618  4.42225  2.77519  2.73123  3.46354  2.40513  3.72494  3.29354  2.67741  2.69355  4.24690  2.90347  2.73739  3.18146  2.89801  2.37887  2.77519  2.98518  4.58477  3.61503
          0.02695  4.02289  4.74524  0.61958  0.77255  0.48576  0.95510
      6   3.32742  4.74642  4.43042  4.07326  3.19892  4.17182  4.68196  2.41360  3.83952  0.70995  3.17903  4.33408  4.58280  4.17171  3.99005  3.76369  3.61566  2.48955  5.13039  3.88767      6 l x - -
          2.68618  4.42225  2.77519  2.73123  3.46354  2.40513  3.72494  3.29354  2.67741  2.69355  4.24690  2.90347  2.73739  3.18146  2.89801  2.37887  2.77519  2.98518  4.58477  3.61503
          0.02695  4.02289  4.74524  0.61958  0.77255  0.48576  0.95510
      7   3.45525  4.81365  4.44508  4.19022  0.79433  4.10554  3.95214  2.96276  4.09402  2.29914  3.67201  4.19144  4.56233  4.22104  4.17648  3.71602  3.75726  2.96415  4.16051  2.51027      7 f x - -
          2.68618  4.42225  2.77519  2.73123  3.46354  2.40513  3.72494  3.29354  2.67741  2.69355  4.24690  2.90347  2.73739  3.18146  2.89801  2.37887  2.77519  2.98518  4.58477  3.61503
          0.02695  4.02289  4.74524  0.61958  0.77255  0.48576  0.95510
      8   2.49993  4.34448  3.56832  3.33030  4.10827  3.17804  4.33528  3.25401  3.27624  3.11210  4.15488  3.51351  3.89455  3.66405  3.52608  2.70314  0.94024  2.93261  5.53274  4.32566      8 t x - -
          2.68618  4.42225  2.77519  2.73123  3.46354  2.40513  3.72494  3.29354  2.67741  2.69355  4.24690  2.90347  2.73739  3.18146  2.89801  2.37887  2.77519  2.98518  4.58477  3.61503
          0.02695  4.02289  4.74524  0.61958  0.77255  0.48576  0.95510
      9   3.11459  4.44103  4.78927  4.30350  3.53588  4.43180  5.01629  1.08579  4.17800  2.02239  3.34734  4.52283  4.75444  4.44622  4.37309  3.82784  3.38546  1.43938  5.52082  4.31674      9 i x - -
          2.68618  4.42225  2.77519  2.73123  3.46354  2.40513  3.72494  3.29354  2.67741  2.69355  4.24690  2.90347  2.73739  3.18146  2.89801  2.37887  2.77519  2.98518  4.58477  3.61503
          0.02695  4.02289  4.74524  0.61958  0.77255  0.48576  0.95510
     10   2.39482  4.31597  3.34344  3.16856  4.22922  3.04337  4.27307  3.77333  3.25254  3.48275  4.39773  3.36751  3.79508  3.59046  3.53228  0.88489  2.88665  3.27523  5.59009  4.31419     10 s x - -
          2.68618  4.42225  2.77519  2.73123  3.46354  2.40513  3.72494  3.29354  2.67741  2.69355  4.24690  2.90347  2.73739  3.18146  2.89801  2.37887  2.77519  2.98518  4.58477  3.61503
          0.02695  4.02289  4.74524  0.61958  0.77255  0.48576  0.95510
     11   1.86924  4.19552  3.55023  3.23531  4.12806  3.05432  4.24613  3.23249  3.20870  3.12566  4.05953  3.39087  3.77707  3.53887  3.49518  2.50631  1.30171  2.85577  5.55234  4.34081     11 t x - -
          2.68618  4.42225  2.77519  2.73123  3.46354  2.40513  3.72494  3.29354  2.67741  2.69355  4.24690  2.90347  2.73739  3.18146  2.89801  2.37887  2.77519  2.98518  4.58477  3.61503
          0.02695  4.02289  4.74524  0.61958  0.77255  0.48576  0.95510
     12   0.81695  4.27313  3.62071  3.42169  4.20736  3.09311  4.42521  3.35579  3.44196  3.23022  4.24748  3.53155  3.84681  3.76976  3.68050  2.62313  2.91104  2.98401  5.61943  4.43718     12 a x - -
          2.68618  4.42225  2.77519  2.73123  3.46354  2.40513  3.72494  3.29354  2.67741  2.69355  4.24690  2.90347  2.73739  3.18146  2.89801  2.37887  2.77519  2.98518  4.58477  3.61503
          0.02695  4.02289  4.74524  0.61958  0.77255  0.48576  0.95510
     13   3.29115  4.63292  4.78253  4.25966  3.14427  4.51920  4.85298  1.77232  4.07448  0.94202  2.97391  4.52716  4.74482  4.27308  4.22520  3.89531  3.52890  2.11572  5.21192  4.06666     13 l x - -
          2.68618  4.42225  2.77519  2.73123  3.46354  2.40513  3.72494  3.29354  2.67741  2.69355  4.24690  2.90347  2.73739  3.18146  2.89801  2.37887  2.77519  2.98518  4.58477  3.61503
          0.02695  4.02289  4.74524  0.61958  0.77255  0.48576  0.95510
     14   1.22322  4.16959  3.58685  3.26596  4.15026  3.02634  4.26421  3.27825  3.24602  3.16125  4.07873  3.39615  3.75851  3.56008  3.53122  2.47769  1.97284  2.88076  5.56790  4.36313     14 a x - -
          2.68618  4.42225  2.77519  2.73123  3.46354  2.40513  3.72494  3.29354  2.67741  2.69355  4.24690  2.90347  2.73739  3.18146  2.89801  2.37887  2.77519  2.98518  4.58477  3.61503
          0.02695  4.02289  4.74524  0.61958  0.77255  0.48576  0.95510
     15   2.55666  4.26458  3.57911  3.06172  3.31455  2.16806  3.87759  2.82398  2.96026  2.53945  3.47598  3.38654  3.94260  3.28725  3.26311  2.79392  2.84201  2.22330  2.91801  3.48757     15 g x - -
          2.68618  4.42225  2.77519  2.73123  3.46354  2.40513  3.72494  3.29354  2.67741  2.69355  4.24690  2.90347  2.73739  3.18146  2.89801  2.37887  2.77519  2.98518  4.58477  3.61503
          0.02695  4.02289  4.74524  0.61958  0.77255  0.48576  0.95510
     16   3.32193  4.67378  4.63832  4.17985  1.38288  4.35875  4.14743  2.46497  4.02806  1.40631  3.13312  4.27532  4.63868  4.13819  4.14064  3.73213  3.55827  2.54092  4.38132  2.82132     16 f x - -
          2.68618  4.42225  2.77519  2.73123  3.46354  2.40513  3.72494  3.29354  2.67741  2.69355  4.24690  2.90347  2.73739  3.18146  2.89801  2.37887  2.77519  2.98518  4.58477  3.61503
          0.02695  4.02289  4.74524  0.61958  0.77255  0.48576  0.95510
     17   2.96253  4.69240  3.58635  3.44877  4.42729  3.37151  4.51203  4.01369  3.51939  3.62329  4.68105  3.73926  0.59005  3.90357  3.74599  3.13523  3.41638  3.64152  5.57039  4.55072     17 P x - -
          2.68618  4.42225  2.77519  2.73123  3.46354  2.40513  3.72494  3.29354  2.67741  2.69355  4.24690  2.90347  2.73739  3.18146  2.89801  2.37887  2.77519  2.98518  4.58477  3.61503
          0.02695  4.02289  4.74524  0.61958  0.77255  0.48576  0.95510
     18   1.22322  4.16959  3.58685  3.26596  4.15026  3.02634  4.26421  3.27825  3.24602  3.16125  4.07873  3.39615  3.75851  3.56008  3.53122  2.47769  1.97284  2.88076  5.56790  4.36313     18 a x - -
          2.68618  4.42225  2.77519  2.73123  3.46354  2.40513  3.72494  3.29354  2.67741  2.69355  4.24690  2.90347  2.73739  3.18146  2.89801  2.37887  2.77519  2.98518  4.58477  3.61503
          0.02695  4.02289  4.74524  0.61958  0.77255  0.48576  0.95510
     19   2.86220  4.62040  3.56659  3.48626  4.62141  0.53062  4.59525  4.25966  3.68785  3.89428  4.87285  3.73121  4.01624  4.00030  3.90535  3.03878  3.35516  3.75896  5.67468  4.72914     19 G x - -
          2.68618  4.42225  2.77519  2.73123  3.46354  2.40513  3.72494  3.29354  2.67741  2.69355  4.24690  2.90347  2.73739  3.18146  2.89801  2.37887  2.77519  2.98518  4.58477  3.61503
          0.02695  4.02289  4.74524  0.61958  0.77255  0.48576  0.95510
     20   3.14938  4.52952  4.54441  4.16783  3.47934  4.22499  4.87010  0.90897  3.99884  2.03724  3.39398  4.39238  4.64393  4.33313  4.17851  3.73688  3.44678  1.86144  5.39960  4.14929     20 i x - -
          2.68618  4.42225  2.77519  2.73123  3.46354  2.40513  3.72494  3.29354  2.67741  2.69355  4.24690  2.90347  2.73739  3.18146  2.89801  2.37887  2.77519  2.98518  4.58477  3.61503
          0.02695  4.02289  4.74524  0.61958  0.77255  0.48576  0.95510
     21   3.32742  4.74642  4.43042  4.07326  3.19892  4.17182  4.68196  2.41360  3.83952  0.70995  3.17903  4.33408  4.58280  4.17171  3.99005  3.76369  3.61566  2.48955  5.13039  3.88767     21 l x - -
          2.68618  4.42225  2.77519  2.73123  3.46354  2.40513  3.72494  3.29354  2.67741  2.69355  4.24690  2.90347  2.73739  3.18146  2.89801  2.37887  2.77519  2.98518  4.58477  3.61503
          0.02695  4.02289  4.74524  0.61958  0.77255  0.48576  0.95510
     22   0.81695  4.27313  3.62071  3.42169  4.20736  3.09311  4.42521  3.35579  3.44196  3.23022  4.24748  3.53155  3.84681  3.76976  3.68050  2.62313  2.91104  2.98401  5.61943  4.43718     22 a x - -
          2.68618  4.42225  2.77519  2.73123  3.46354  2.40513  3.72494  3.29354  2.67741  2.69355  4.24690  2.90347  2.73739  3.18146  2.89801  2.37887  2.77519  2.98518  4.58477  3.61503
          0.02695  4.02289  4.74524  0.61958  0.77255  0.48576  0.95510
     23   2.48427  4.49952  3.05008  2.66489  4.02536  3.23215  3.84319  3.40316  2.70965  3.10134  3.95556  1.97109  3.79872  3.05438  3.11042  2.07091  2.82824  2.46254  5.36237  4.05803     23 n x - -
          2.68618  4.42225  2.77519  2.73123  3.46354  2.40513  3.72494  3.29354  2.67741  2.69355  4.24690  2.90347  2.73739  3.18146  2.89801  2.37887  2.77519  2.98518  4.58477  3.61503
          0.02695  4.02289  4.74524  0.61958  0.77255  0.48576  0.95510
     24   2.88354  5.29122  1.88716  2.19645  4.62762  3.23674  3.80148  4.18650  2.79034  3.72817  4.58475  1.39809  3.85605  2.97954  3.33932  2.81386  3.19079  3.76783  5.84989  4.38303     24 n x - -
          2.68618  4.42225  2.77519  2.73123  3.46354  2.40513  3.72494  3.29354  2.67741  2.69355  4.24690  2.90347  2.73739  3.18146  2.89801  2.37887  2.77519  2.98518  4.58477  3.61503
          0.02695  4.02289  4.74524  0.61958  0.77255  0.48576  0.95510
     25   2.02520  4.31134  3.42536  2.95403  2.74415  3.34952  3.92154  2.95190  2.93004  2.66445  3.61330  3.30059  2.20383  3.24254  3.27819  2.69140  2.82014  2.69855  5.04727  3.75571     25 a x - -
          2.68618  4.42225  2.77519  2.73123  3.46354  2.40513  3.72494  3.29354  2.67741  2.69355  4.24690  2.90347  2.73739  3.18146  2.89801  2.37887  2.77519  2.98518  4.58477  3.61503
          0.02695  4.02289  4.74524  0.61958  0.77255  0.48576  0.95510
     26   2.96228  5.52209  1.68530  1.27799  4.81070  3.24151  3.78217  4.32677  2.79243  3.83169  4.68590  2.70774  3.86078  2.94858  3.38182  2.84726  3.25013  3.90270  5.98097  4.48369     26 e x - -
          2.68618  4.42225  2.77519  2.73123  3.46354  2.40513  3.72494  3.29354  2.67741  2.69355  4.24690  2.90347  2.73739  3.18146  2.89801  2.37887  2.77519  2.98518  4.58477  3.61503
          0.02695  4.02289  4.74524  0.61958  0.77255  0.48576  0.95510
     27   2.31501  4.29660  3.27613  2.90573  4.20797  3.05339  4.02956  3.61071  2.93436  3.28024  4.10959  3.19846  2.65206  3.25787  3.30009  1.50712  2.19121  3.14121  5.53115  4.27957     27 s x - -
          2.68618  4.42225  2.77519  2.73123  3.46354  2.40513  3.72494  3.29354  2.67741  2.69355  4.24690  2.90347  2.73739  3.18146  2.89801  2.37887  2.77519  2.98518  4.58477  3.61503
          0.02695  4.02289  4.74524  0.61958  0.77255  0.48576  0.95510
     28   2.70269  5.12222  2.12745  2.25120  4.44102  3.31739  3.64091  3.90469  2.15521  3.43017  4.22137  2.23880  3.79981  2.77294  2.94705  2.66305  2.49054  3.50751  5.60157  4.19595     28 d x - -
          2.68618  4.42225  2.77519  2.73123  3.46354  2.40513  3.72494  3.29354  2.67741  2.69355  4.24690  2.90347  2.73739  3.18146  2.89801  2.37887  2.77519  2.98518  4.58477  3.61503
          0.02695  4.02289  4.74524  0.61958  0.77255  0.48576  0.95510
     29   3.15738  5.30130  0.72411  2.44061  4.69998  3.33018  4.07215  4.32371  3.18607  3.90617  4.88983  3.00366  3.99383  3.31316  3.72097  3.10435  3.49996  3.94763  5.83876  4.55098     29 d x - -
          2.68618  4.42225  2.77519  2.73123  3.46354  2.40513  3.72494  3.29354  2.67741  2.69355  4.24690  2.90347  2.73739  3.18146  2.89801  2.37887  2.77519  2.98518  4.58477  3.61503
          0.02695  4.02289  4.74524  0.61958  0.77255  0.48576  0.95510
     30   2.39482  4.31597  3.34344  3.16856  4.22922  3.04337  4.27307  3.77333  3.25254  3.48275  4.39773  3.36751  3.79508  3.59046  3.53228  0.88489  2.88665  3.27523  5.59009  4.31419     30 s x - -
          2.68618  4.42225  2.77519  2.73123  3.46354  2.40513  3.72494  3.29354  2.67741  2.69355  4.24690  2.90347  2.73739  3.18146  2.89801  2.37887  2.77519  2.98518  4.58477  3.61503
          0.02695  4.02289  4.74524  0.61958  0.77255  0.48576  0.95510
     31   3.15738  5.30130  0.72411  2.44061  4.69998  3.33018  4.07215  4.32371  3.18607  3.90617  4.88983  3.00366  3.99383  3.31316  3.72097  3.10435  3.49996  3.94763  5.83876  4.55098     31 d x - -
          2.68618  4.42225  2.77519  2.73123  3.46354  2.40513  3.72494  3.29354  2.67741  2.69355  4.24690  2.90347  2.73739  3.18146  2.89801  2.37887  2.77519  2.98518  4.58477  3.61503
          0.02695  4.02289  4.74524  0.61958  0.77255  0.48576  0.95510
     32   2.76844  0.68042  4.31944  4.09502  4.05437  3.35763  4.70926  3.22536  3.92357  3.13302  4.26002  4.04212  4.07623  4.26363  4.02049  3.04005  3.24804  2.95923  5.43621  4.34039     32 C x - -
          2.68618  4.42225  2.77519  2.73123  3.46354  2.40513  3.72494  3.29354  2.67741  2.69355  4.24690  2.90347  2.73739  3.18146  2.89801  2.37887  2.77519  2.98518  4.58477  3.61503
          0.02695  4.02289  4.74524  0.61958  0.77255  0.48576  0.95510
     33   3.17205  4.95884  3.28428  3.06160  3.39928  3.58261  0.86110  3.89824  2.90097  3.37229  4.42879  3.46394  4.14456  3.43045  3.15650  3.24204  3.48147  3.63062  4.86186  3.34638     33 h x - -
          2.68618  4.42225  2.77519  2.73123  3.46354  2.40513  3.72494  3.29354  2.67741  2.69355  4.24690  2.90347  2.73739  3.18146  2.89801  2.37887  2.77519  2.98518  4.58477  3.61503
          0.02695  4.02289  4.74524  0.61958  0.77255  0.48576  0.95510
     34   3.11463  4.44169  4.78769  4.30230  3.53464  4.43043  5.01509  1.08305  4.17625  2.02102  3.34652  4.52170  4.75363  4.44481  4.37133  3.82670  3.38568  1.44505  5.51977  4.31551     34 i x - -
          2.68618  4.42225  2.77519  2.73123  3.46354  2.40513  3.72494  3.29354  2.67741  2.69355  4.24690  2.90347  2.73739  3.18146  2.89801  2.37887  2.77519  2.98518  4.58477  3.61503
          0.02695  4.02289  4.74524  0.61958  0.77255  0.48576  0.95510
     35   3.59692  4.91607  4.32854  4.07340  2.83556  3.90487  4.09689  3.62926  3.79355  2.99719  4.25574  4.19264  4.43563  4.17337  3.89468  3.79909  3.90544  3.52371  0.62975  2.83016     35 W x - -
          2.68618  4.42225  2.77519  2.73123  3.46354  2.40513  3.72494  3.29354  2.67741  2.69355  4.24690  2.90347  2.73739  3.18146  2.89801  2.37887  2.77519  2.98518  4.58477  3.61503
          0.02695  4.02289  4.74524  0.61958  0.77255  0.48576  0.95510
     36   3.09122  4.41605  4.77876  4.28747  3.58284  4.42103  5.01099  1.42747  4.17288  2.09426  3.39345  4.50669  4.74705  4.44558  4.37610  3.81158  3.36150  1.06748  5.54245  4.33050     36 v x - -
          2.68618  4.42225  2.77519  2.73123  3.46354  2.40513  3.72494  3.29354  2.67741  2.69355  4.24690  2.90347  2.73739  3.18146  2.89801  2.37887  2.77519  2.98518  4.58477  3.61503
          0.02695  4.02289  4.74524  0.61958  0.77255  0.48576  0.95510
     37   2.85264  5.01889  3.25290  2.64637  4.41539  3.55551  3.61780  3.78074  1.52616  3.29467  4.13598  3.09659  3.94363  2.75458  1.91350  2.86430  2.51134  3.45001  5.41872  4.18340     37 k x - -
          2.68618  4.42225  2.77519  2.73123  3.46354  2.40513  3.72494  3.29354  2.67741  2.69355  4.24690  2.90347  2.73739  3.18146  2.89801  2.37887  2.77519  2.98518  4.58477  3.61503
          0.02695  4.02289  4.74524  0.61958  0.77255  0.48576  0.95510
     38   2.93655  5.42667  1.26356  2.14368  4.74416  3.22475  3.80613  4.30888  2.83762  3.82834  4.68981  2.02242  3.85949  2.98300  3.42550  2.83917  3.24331  3.87696  5.95397  4.45399     38 d x - -
          2.68618  4.42225  2.77519  2.73123  3.46354  2.40513  3.72494  3.29354  2.67741  2.69355  4.24690  2.90347  2.73739  3.18146  2.89801  2.37887  2.77519  2.98518  4.58477  3.61503
          0.02695  4.02289  4.74524  0.61958  0.77255  0.48576  0.95510
     39   2.66815  5.01005  2.08946  2.28101  4.41562  3.27301  3.69102  3.87631  2.55089  3.42633  4.22730  2.20753  3.79402  2.83573  3.05598  2.26107  2.46129  3.47170  5.61508  4.21639     39 d x - -
          2.68618  4.42225  2.77519  2.73123  3.46354  2.40513  3.72494  3.29354  2.67741  2.69355  4.24690  2.90347  2.73739  3.18146  2.89801  2.37887  2.77519  2.98518  4.58477  3.61503
          0.02695  4.02289  4.74524  0.61958  0.77255  0.48576  0.95510
     40   2.70037  5.05247  2.22044  2.29006  4.40878  3.30899  3.67052  3.86583  2.05054  3.41003  4.21473  2.83364  3.80958  2.81263  2.95407  1.89362  2.96355  3.47544  5.58864  4.19896     40 s x - -
          2.68618  4.42225  2.77519  2.73123  3.46354  2.40513  3.72494  3.29354  2.67741  2.69355  4.24690  2.90347  2.73739  3.18146  2.89801  2.37887  2.77519  2.98518  4.58477  3.61503
          0.02695  4.02289  4.74524  0.61958  0.77255  0.48576  0.95510
     41   2.62272  4.87944  2.32981  2.37837  4.15887  2.81215  3.62462  3.58786  2.39919  2.69994  3.98043  2.90397  3.80230  2.76862  2.37417  2.63507  2.86377  3.24289  5.38448  4.03351     41 d x - -
          2.68618  4.42225  2.77519  2.73123  3.46354  2.40513  3.72494  3.29354  2.67741  2.69355  4.24690  2.90347  2.73739  3.18146  2.89801  2.37887  2.77519  2.98518  4.58477  3.61503
          0.02695  4.02289  4.74524  0.61958  0.77255  0.48576  0.95510
     42   2.74920  4.36758  2.85576  3.17400  3.56923  3.77876  4.13940  1.83892  3.16022  2.40834  3.47464  3.57004  4.17374  3.46536  3.50685  3.07735  3.00202  1.56759  5.16640  3.91883     42 v x - -
          2.68618  4.42225  2.77519  2.73123  3.46354  2.40513  3.72494  3.29354  2.67741  2.69355  4.24690  2.90347  2.73739  3.18146  2.89801  2.37887  2.77519  2.98518  4.58477  3.61503
          0.02695  4.02289  4.74524  0.61958  0.77255  0.48576  0.95510
     43   2.65361  4.27675  3.77996  3.24241  3.40738  3.65426  4.07426  2.42831  3.14415  2.26278  2.68250  3.56805  2.78380  3.45235  3.43623  2.96331  2.92369  1.68607  4.99449  3.78130     43 v x - -
          2.68618  4.42225  2.77519  2.73123  3.46354  2.40513  3.72494  3.29354  2.67741  2.69355  4.24690  2.90347  2.73739  3.18146  2.89801  2.37887  2.77519  2.98518  4.58477  3.61503
          0.02695  4.02289  4.74524  0.61958  0.77255  0.48576  0.95510
     44   2.60863  4.36024  3.45723  3.10259  3.68422  3.44406  4.09647  2.61526  3.06275  2.69406  3.71069  2.58966  4.00441  3.42921  3.36847  2.84966  2.94976  1.36381  5.20881  3.91311     44 v x - -
          2.68618  4.42225  2.77519  2.73123  3.46354  2.40513  3.72494  3.29354  2.67741  2.69355  4.24690  2.90347  2.73739  3.18146  2.89801  2.37887  2.77519  2.98518  4.58477  3.61503
          0.02695  4.02289  4.74524  0.61958  0.77255  0.48576  0.95510
     45   2.86220  4.62040  3.56659  3.48626  4.62141  0.53062  4.59525  4.25966  3.68785  3.89428  4.87285  3.73121  4.01624  4.00030  3.90535  3.03878  3.35516  3.75896  5.67468  4.72914     45 G x - -
          2.68618  4.42225  2.77519  2.73123  3.46354  2.40513  3.72494  3.29354  2.67741  2.69355  4.24690  2.90347  2.73739  3.18146  2.89801  2.37887  2.77519  2.98518  4.58477  3.61503
          0.02695  4.02289  4.74524  0.61958  0.77255  0.48576  0.95510
     46   3.47074  4.89856  4.06325  3.82290  2.31350  4.00766  3.69849  3.45967  3.67621  2.87422  4.11949  3.91309  4.47898  3.94577  3.82816  3.59162  3.75870  3.33762  3.96231  0.74813     46 y x - -
          2.68618  4.42225  2.77519  2.73123  3.46354  2.40513  3.72494  3.29354  2.67741  2.69355  4.24690  2.90347  2.73739  3.18146  2.89801  2.37887  2.77519  2.98518  4.58477  3.61503
          0.02695  4.02289  4.74524  0.61958  0.77255  0.48576  0.95510
     47   2.28705  4.25251  3.22314  3.03741  4.41388  1.36594  4.22638  3.89177  3.21497  3.55957  4.38609  3.25598  3.71768  3.49342  3.54135  1.72714  2.78072  3.30513  5.73007  4.49483     47 g x - -
          2.68618  4.42225  2.77519  2.73123  3.46354  2.40513  3.72494  3.29354  2.67741  2.69355  4.24690  2.90347  2.73739  3.18146  2.89801  2.37887  2.77519  2.98518  4.58477  3.61503
          0.02695  4.02289  4.74524  0.61958  0.77255  0.48576  0.95510
     48   3.11476  5.07934  3.30041  2.89673  4.50026  3.58534  3.85055  3.93957  0.84951  3.47302  4.42864  3.31371  4.07694  3.03514  2.47096  3.14822  3.35797  3.63969  5.49482  4.33030     48 k x - -
          2.68618  4.42225  2.77519  2.73123  3.46354  2.40513  3.72494  3.29354  2.67741  2.69355  4.24690  2.90347  2.73739  3.18146  2.89801  2.37887  2.77519  2.98518  4.58477  3.61503
          0.02695  4.02289  4.74524  0.61958  0.77255  0.48576  0.95510
     49   0.81695  4.27313  3.62071  3.42169  4.20736  3.09311  4.42521  3.35579  3.44196  3.23022  4.24748  3.53155  3.84681  3.76976  3.68050  2.62313  2.91104  2.98401  5.61943  4.43718     49 a x - -
          2.68618  4.42225  2.77519  2.73123  3.46354  2.40513  3.72494  3.29354  2.67741  2.69355  4.24690  2.90347  2.73739  3.18146  2.89801  2.37887  2.77519  2.98518  4.58477  3.61503
          0.02695  4.02289  4.74524  0.61958  0.77255  0.48576  0.95510
     50   2.92807  4.43163  4.33153  4.00156  3.66401  3.87718  4.77856  2.05431  3.87164  2.32636  3.60848  4.16661  4.43095  4.22163  4.06932  3.39195  3.28699  0.85450  5.47312  4.21310     50 v x - -
          2.68618  4.42225  2.77519  2.73123  3.46354  2.40513  3.72494  3.29354  2.67741  2.69355  4.24690  2.90347  2.73739  3.18146  2.89801  2.37887  2.77519  2.98518  4.58477  3.61503
          0.02695  4.02289  4.74524  0.61958  0.77255  0.48576  0.95510
     51   2.49993  4.34448  3.56832  3.33030  4.10827  3.17804  4.33528  3.25401  3.27624  3.11210  4.15488  3.51351  3.89455  3.66405  3.52608  2.70314  0.94024  2.93261  5.53274  4.32566     51 t x - -
          2.68618  4.42225  2.77519  2.73123  3.46354  2.40513  3.72494  3.29354  2.67741  2.69355  4.24690  2.90347  2.73739  3.18146  2.89801  2.37887  2.77519  2.98518  4.58477  3.61503
          0.02695  4.02289  4.74524  0.61958  0.77255  0.48576  0.95510
     52   2.86220  4.62040  3.56659  3.48626  4.62141  0.53062  4.59525  4.25966  3.68785  3.89428  4.87285  3.73121  4.01624  4.00030  3.90535  3.03878  3.35516  3.75896  5.67468  4.72914     52 G x - -
          2.68618  4.42225  2.77519  2.73123  3.46354  2.40513  3.72494  3.29354  2.67741  2.69355  4.24690  2.90347  2.73739  3.18146  2.89801  2.37887  2.77519  2.98518  4.58477  3.61503
          0.02695  4.02289  4.74524  0.61958  0.77255  0.48576  0.95510
     53   2.92479  5.07513  3.17970  2.66282  4.41375  3.55917  3.65014  3.85620  2.06556  3.33645  4.20998  3.11217  3.97455  1.60373  1.87373  2.92893  3.13192  3.53358  5.43383  4.18531     53 q x - -
          2.68618  4.42225  2.77519  2.73123  3.46354  2.40513  3.72494  3.29354  2.67741  2.69355  4.24690  2.90347  2.73739  3.18146  2.89801  2.37887  2.77519  2.98518  4.58477  3.61503
          0.02695  4.02289  4.74524  0.61958  0.77255  0.48576  0.95510
     54   2.64920  4.92150  2.76995  2.10677  4.22869  3.36019  3.63853  3.65590  2.41021  3.22768  4.03831  2.89018  2.80599  2.40872  2.85668  2.65352  2.32863  3.30232  5.43765  4.08500     54 e x - -
          2.68618  4.42225  2.77519  2.73123  3.46354  2.40513  3.72494  3.29354  2.67741  2.69355  4.24690  2.90347  2.73739  3.18146  2.89801  2.37887  2.77519  2.98518  4.58477  3.61503
          0.02695  4.02289  4.74524  0.61958  0.77255  0.48576  0.95510
     55   0.81695  4.27313  3.62071  3.42169  4.20736  3.09311  4.42521  3.35579  3.44196  3.23022  4.24748  3.53155  3.84681  3.76976  3.68050  2.62313  2.91104  2.98401  5.61943  4.43718     55 a x - -
          2.68618  4.42225  2.77519  2.73123  3.46354  2.40513  3.72494  3.29354  2.67741  2.69355  4.24690  2.90347  2.73739  3.18146  2.89801  2.37887  2.77519  2.98518  4.58477  3.61503
          0.02695  4.02289  4.74524  0.61958  0.77255  0.48576  0.95510
     56   2.86030  4.29616  4.28158  3.72846  3.42660  4.04603  4.44549  1.74845  3.62730  1.87240  3.30079  4.00330  4.39278  3.89176  3.86595  3.36200  2.37065  1.54429  5.15504  3.96204     56 v x - -
          2.68618  4.42225  2.77519  2.73123  3.46354  2.40513  3.72494  3.29354  2.67741  2.69355  4.24690  2.90347  2.73739  3.18146  2.89801  2.37887  2.77519  2.98518  4.58477  3.61503
          0.02695  4.02289  4.74524  0.61958  0.77255  0.48576  0.95510
     57   2.92807  4.43163  4.33153  4.00156  3.66401  3.87718  4.77856  2.05431  3.87164  2.32636  3.60848  4.16661  4.43095  4.22163  4.06932  3.39195  3.28699  0.85450  5.47312  4.21310     57 v x - -
          2.68618  4.42225  2.77519  2.73123  3.46354  2.40513  3.72494  3.29354  2.67741  2.69355  4.24690  2.90347  2.73739  3.18146  2.89801  2.37887  2.77519  2.98518  4.58477  3.61503
          0.02695  4.02289  4.74524  0.61958  0.77255  0.48576  0.95510
     58   2.83369  5.13415  2.94242  2.00525  4.49391  3.48428  3.61062  3.90615  2.12683  3.39077  4.21110  2.97635  3.89974  2.32834  1.79081  2.80869  3.04342  3.54599  5.50342  4.21046     58 r x - -
          2.68618  4.42225  2.77519  2.73123  3.46354  2.40513  3.72494  3.29354  2.67741  2.69355  4.24690  2.90347  2.73739  3.18146  2.89801  2.37887  2.77519  2.98518  4.58477  3.61503
          0.02695  4.02289  4.74524  0.61958  0.77255  0.48576  0.95510
     59   3.11463  4.44169  4.78769  4.30230  3.53464  4.43043  5.01509  1.08305  4.17625  2.02102  3.34652  4.52170  4.75363  4.44481  4.37133  3.82670  3.38568  1.44505  5.51977  4.31551     59 i x - -
          2.68618  4.42225  2.77519  2.73123  3.46354  2.40513  3.72494  3.29354  2.67741  2.69355  4.24690  2.90347  2.73739  3.18146  2.89801  2.37887  2.77519  2.98518  4.58477  3.61503
          0.02695  4.02289  4.74524  0.61958  0.77255  0.48576  0.95510
     60   2.70741  5.11644  2.19779  2.24467  4.41220  3.30833  2.87028  3.89941  2.49230  3.42905  4.22538  2.26549  3.80121  2.79020  2.99745  2.14806  2.96185  3.50512  5.59727  4.18304     60 s x - -
          2.68618  4.42225  2.77519  2.73123  3.46354  2.40513  3.72494  3.29354  2.67741  2.69355  4.24690  2.90347  2.73739  3.18146  2.89801  2.37887  2.77519  2.98518  4.58477  3.61503
          0.02695  4.02289  4.74524  0.61958  0.77255  0.48576  0.95510
     61   2.65539  4.66415  3.08056  2.59397  3.71225  3.46104  3.68334  3.26749  2.48598  2.89470  3.77873  3.06893  3.88129  2.06900  2.86187  2.73920  2.47467  2.99519  5.08758  2.75528     61 q x - -
          2.68618  4.42225  2.77519  2.73123  3.46354  2.40513  3.72494  3.29354  2.67741  2.69355  4.24690  2.90347  2.73739  3.18146  2.89801  2.37887  2.77519  2.98518  4.58477  3.61503
          0.02695  4.02289  4.74524  0.61958  0.77255  0.48576  0.95510
     62   2.86220  4.62040  3.56659  3.48626  4.62141  0.53062  4.59525  4.25966  3.68785  3.89428  4.87285  3.73121  4.01624  4.00030  3.90535  3.03878  3.35516  3.75896  5.67468  4.72914     62 G x - -
          2.68618  4.42225  2.77519  2.73123  3.46354  2.40513  3.72494  3.29354  2.67741  2.69355  4.24690  2.90347  2.73739  3.18146  2.89801  2.37887  2.77519  2.98518  4.58477  3.61503
          0.02695  4.02289  4.74524  0.61958  0.77255  0.48576  0.95510
     63   2.63639  4.81792  2.73670  1.99274  4.23024  3.30234  3.72816  3.62453  2.54698  3.24258  4.07899  2.92696  2.22812  2.89470  2.98674  2.66874  2.42643  3.26938  5.48088  4.14155     63 e x - -
          2.68618  4.42225  2.77519  2.73123  3.46354  2.40513  3.72494  3.29354  2.67741  2.69355  4.24690  2.90347  2.73739  3.18146  2.89801  2.37887  2.77519  2.98518  4.58477  3.61503
          0.02695  4.02289  4.74524  0.61958  0.77255  0.48576  0.95510
     64   2.85175  5.13877  2.57836  1.73805  4.25388  3.37315  1.95669  3.88711  2.47211  3.42186  4.27846  2.88690  3.88667  2.88102  2.87646  2.81890  3.10276  3.53809  5.48946  4.07945     64 e x - -
          2.68618  4.42225  2.77519  2.73123  3.46354  2.40513  3.72494  3.29354  2.67741  2.69355  4.24690  2.90347  2.73739  3.18146  2.89801  2.37887  2.77519  2.98518  4.58477  3.61503
          0.02695  4.02289  4.74524  0.61958  0.77255  0.48576  0.95510
     65   2.72189  5.06242  2.82556  2.11182  4.38682  3.41213  3.60551  3.81582  1.90611  3.33501  4.13567  2.90376  3.83649  2.25659  2.64209  2.70119  2.50661  3.44592  5.48968  4.14902     65 k x - -
          2.68618  4.42225  2.77519  2.73123  3.46354  2.40513  3.72494  3.29354  2.67741  2.69355  4.24690  2.90347  2.73739  3.18146  2.89801  2.37887  2.77519  2.98518  4.58477  3.61503
          0.02695  4.02289  4.74524  0.61958  0.77255  0.48576  0.95510
     66   2.77176  5.09018  2.62253  2.02208  4.44359  2.13164  3.67680  3.87919  1.93705  3.41675  4.23808  2.87148  3.84912  2.82314  2.81190  2.74635  3.02395  3.50645  5.58375  4.22768     66 k x - -
          2.68618  4.42225  2.77519  2.73123  3.46354  2.40513  3.72494  3.29354  2.67741  2.69355  4.24690  2.90347  2.73739  3.18146  2.89801  2.37887  2.77519  2.98518  4.58477  3.61503
          0.02695  4.02289  4.74524  0.61958  0.77255  0.48576  0.95510
     67   2.82611  5.22214  2.62327  1.61469  4.55451  3.38609  3.64517  3.99816  2.01083  3.48929  4.30371  2.86190  3.86350  2.33007  2.69209  2.77523  3.05867  3.61513  5.62082  4.26192     67 e x - -
          2.68618  4.42225  2.77519  2.73123  3.46354  2.40513  3.72494  3.29354  2.67741  2.69355  4.24690  2.90347  2.73739  3.18146  2.89801  2.37887  2.77519  2.98518  4.58477  3.61503
          0.02695  4.02289  4.74524  0.61958  0.77255  0.48576  0.95510
     68   2.83530  5.18619  2.77336  2.08311  4.53734  3.43706  3.62637  3.96231  1.84878  3.44674  4.26363  2.91881  3.88359  1.89741  2.54662  2.79571  3.05521  3.58993  5.56473  4.24203     68 k x - -
          2.68618  4.42225  2.77519  2.73123  3.46354  2.40513  3.72494  3.29354  2.67741  2.69355  4.24690  2.90347  2.73739  3.18146  2.89801  2.37887  2.77519  2.98518  4.58477  3.61503
          0.02695  4.02289  4.74524  0.61958  0.77255  0.48576  0.95510
     69   3.49697  4.78127  4.60045  4.23603  1.52064  4.29990  3.56670  3.16366  4.04894  2.48972  3.75309  4.07041  4.62590  4.08675  4.10422  3.68550  3.72659  3.10778  1.49531  2.02396     69 w x - -
          2.68618  4.42225  2.77519  2.73123  3.46354  2.40513  3.72494  3.29354  2.67741  2.69355  4.24690  2.90347  2.73739  3.18146  2.89801  2.37887  2.77519  2.98518  4.58477  3.61503
          0.02695  4.02289  4.74524  0.61958  0.77255  0.48576  0.95510
     70   2.76037  4.89216  3.17287  2.60856  4.25262  3.49712  3.64044  3.62562  1.80441  3.19075  4.03331  3.07015  3.90523  2.79019  2.13796  2.79441  2.05536  3.30362  5.36819  4.10900     70 k x - -
          2.68618  4.42225  2.77519  2.73123  3.46354  2.40513  3.72494  3.29354  2.67741  2.69355  4.24690  2.90347  2.73739  3.18146  2.89801  2.37887  2.77519  2.98518  4.58477  3.61503
          0.02695  4.02289  4.74524  0.61958  0.77255  0.48576  0.95510
     71   3.45525  4.81365  4.44508  4.19022  0.79433  4.10554  3.95214  2.96276  4.09402  2.29914  3.67201  4.19144  4.56233  4.22104  4.17648  3.71602  3.75726  2.96415  4.16051  2.51027     71 f x - -
          2.68618  4.42225  2.77519  2.73123  3.46354  2.40513  3.72494  3.29354  2.67741  2.69355  4.24690  2.90347  2.73739  3.18146  2.89801  2.37887  2.77519  2.98518  4.58477  3.61503
          0.02695  4.02289  4.74524  0.61958  0.77255  0.48576  0.95510
     72   1.62005  4.40426  3.11444  2.76265  4.15576  3.13482  3.94114  3.50631  2.82603  3.20887  4.05267  2.27464  3.76486  3.15687  3.21335  2.53436  2.25963  3.09797  5.47938  4.20520     72 a x - -
          2.68618  4.42225  2.77519  2.73123  3.46354  2.40513  3.72494  3.29354  2.67741  2.69355  4.24690  2.90347  2.73739  3.18146  2.89801  2.37887  2.77519  2.98518  4.58477  3.61503
          0.02695  4.02289  4.74524  0.61958  0.77255  0.48576  0.95510
     73   2.49993  4.34448  3.56832  3.33030  4.10827  3.17804  4.33528  3.25401  3.27624  3.11210  4.15488  3.51351  3.89455  3.66405  3.52608  2.70314  0.94024  2.93261  5.53274  4.32566     73 t x - -
          2.68618  4.42225  2.77519  2.73123  3.46354  2.40513  3.72494  3.29354  2.67741  2.69355  4.24690  2.90347  2.73739  3.18146  2.89801  2.37887  2.77519  2.98518  4.58477  3.61503
          0.02695  4.02289  4.74524  0.61958  0.77255  0.48576  0.95510
     74   2.01523  4.57183  3.01044  2.61544  3.98413  3.27749  2.22831  3.46324  2.61630  3.10061  3.94898  3.05813  3.81366  2.99453  3.00742  2.23343  2.85442  3.11326  5.31085  3.98668     74 a x - -
          2.68618  4.42225  2.77519  2.73123  3.46354  2.40513  3.72494  3.29354  2.67741  2.69355  4.24690  2.90347  2.73739  3.18146  2.89801  2.37887  2.77519  2.98518  4.58477  3.61503
          0.02695  4.02289  4.74524  0.61958  0.77255  0.48576  0.95510
     75   1.26540  4.21176  3.79766  3.41880  3.87642  3.24056  4.33254  2.67812  3.35223  2.74700  3.80412  3.56306  3.91702  3.66718  3.62321  2.67445  2.85307  1.97660  5.43604  4.21486     75 a x - -
          2.68618  4.42225  2.77519  2.73123  3.46354  2.40513  3.72494  3.29354  2.67741  2.69355  4.24690  2.90347  2.73739  3.18146  2.89801  2.37887  2.77519  2.98518  4.58477  3.61503
          0.02695  4.02289  4.74524  0.61958  0.77255  0.48576  0.95510
     76   3.15738  5.30130  0.72411  2.44061  4.69998  3.33018  4.07215  4.32371  3.18607  3.90617  4.88983  3.00366  3.99383  3.31316  3.72097  3.10435  3.49996  3.94763  5.83876  4.55098     76 d x - -
          2.68618  4.42225  2.77519  2.73123  3.46354  2.40513  3.72494  3.29354  2.67741  2.69355  4.24690  2.90347  2.73739  3.18146  2.89801  2.37887  2.77519  2.98518  4.58477  3.61503
          0.02695  4.02289  4.74524  0.61958  0.77255  0.48576  0.95510
     77   2.83866  5.10344  2.97440  2.50133  4.40110  3.49664  2.81281  3.85988  1.87823  3.35497  4.18332  2.99483  3.90905  1.82585  2.43492  2.82145  3.04716  3.51151  5.45332  4.15159     77 q x - -
          2.68618  4.42225  2.77519  2.73123  3.46354  2.40513  3.72494  3.29354  2.67741  2.69355  4.24690  2.90347  2.73739  3.18146  2.89801  2.37887  2.77519  2.98518  4.58477  3.61503
          0.02695  4.02289  4.74524  0.61958  0.77255  0.48576  0.95510
     78   1.85675  4.18729  3.48066  3.11180  4.16943  3.00824  4.15026  3.50351  3.11242  3.24215  4.08710  3.30274  3.71992  3.41746  3.43805  1.84771  1.64199  3.04074  5.53164  4.31381     78 t x - -
          2.68618  4.42225  2.77519  2.73123  3.46354  2.40513  3.72494  3.29354  2.67741  2.69355  4.24690  2.90347  2.73739  3.18146  2.89801  2.37887  2.77519  2.98518  4.58477  3.61503
          0.02695  4.02289  4.74524  0.61958  0.77255  0.48576  0.95510
     79   2.79688  5.08031  2.94181  2.47397  4.42781  3.46441  3.61614  3.86172  2.16101  3.36177  4.18036  2.29560  3.88598  2.04670  2.05296  2.78132  3.01581  3.50070  5.47944  4.17454     79 q x - -
          2.68618  4.42225  2.77519  2.73123  3.46354  2.40513  3.72494  3.29354  2.67741  2.69355  4.24690  2.90347  2.73739  3.18146  2.89801  2.37887  2.77519  2.98518  4.58477  3.61503
          0.02695  4.02289  4.74524  0.61958  0.77255  0.48576  0.95510
     80   2.76239  5.00712  2.89579  2.46352  4.35460  3.43376  3.63985  3.77361  1.85564  3.30593  4.13310  2.96585  2.31181  2.36182  2.58048  2.76091  2.99435  3.42318  5.46439  4.15674     80 k x - -
          2.68618  4.42225  2.77519  2.73123  3.46354  2.40513  3.72494  3.29354  2.67741  2.69355  4.24690  2.90347  2.73739  3.18146  2.89801  2.37887  2.77519  2.98518  4.58477  3.61503
          0.02695  4.02289  4.74524  0.61958  0.77255  0.48576  0.95510
     81   2.84129  5.15359  2.86998  2.45255  4.51757  3.46315  3.62247  3.94240  1.59566  3.42563  4.24608  2.45484  3.89746  2.19680  2.47559  2.81137  3.05779  3.57525  5.53158  4.22774     81 k x - -
          2.68618  4.42225  2.77519  2.73123  3.46354  2.40513  3.72494  3.29354  2.67741  2.69355  4.24690  2.90347  2.73739  3.18146  2.89801  2.37887  2.77519  2.98518  4.58477  3.61503
          0.02695  4.02289  4.74524  0.61958  0.77255  0.48576  0.95510
     82   2.63429  4.86828  2.29500  2.36490  4.08066  3.37524  2.96049  2.73909  2.45523  3.13295  3.95279  2.51015  3.80836  2.79061  2.92382  2.64938  2.87344  3.20538  5.34750  3.98427     82 d x - -
          2.68618  4.42225  2.77519  2.73123  3.46354  2.40513  3.72494  3.29354  2.67741  2.69355  4.24690  2.90347  2.73739  3.18146  2.89801  2.37887  2.77519  2.98518  4.58477  3.61503
          0.02695  4.02289  4.74524  0.61958  0.77255  0.48576  0.95510
     83   2.76844  0.68042  4.31944  4.09502  4.05437  3.35763  4.70926  3.22536  3.92357  3.13302  4.26002  4.04212  4.07623  4.26363  4.02049  3.04005  3.24804  2.95923  5.43621  4.34039     83 C x - -
          2.68618  4.42225  2.77519  2.73123  3.46354  2.40513  3.72494  3.29354  2.67741  2.69355  4.24690  2.90347  2.73739  3.18146  2.89801  2.37887  2.77519  2.98518  4.58477  3.61503
          0.02695  4.02289  4.74524  0.61958  0.77255  0.48576  0.95510
     84   2.09771  4.26183  3.47756  2.97436  3.70230  3.30494  3.94689  2.42188  2.92768  2.74038  3.64135  3.30250  3.85045  3.24396  3.27484  2.12390  2.15747  2.64074  5.13533  3.90138     84 a x - -
          2.68618  4.42225  2.77519  2.73123  3.46354  2.40513  3.72494  3.29354  2.67741  2.69355  4.24690  2.90347  2.73739  3.18146  2.89801  2.37887  2.77519  2.98518  4.58477  3.61503
          0.02695  4.02289  4.74524  0.61958  0.77255  0.48576  0.95510
     85   0.81695  4.27313  3.62071  3.42169  4.20736  3.09311  4.42521  3.35579  3.44196  3.23022  4.24748  3.53155  3.84681  3.76976  3.68050  2.62313  2.91104  2.98401  5.61943  4.43718     85 a x - -
          2.68618  4.42225  2.77519  2.73123  3.46354  2.40513  3.72494  3.29354  2.67741  2.69355  4.24690  2.90347  2.73739  3.18146  2.89801  2.37887  2.77519  2.98518  4.58477  3.61503
          0.02695  4.02289  4.74524  0.61958  0.77255  0.48576  0.95510
     86   2.76042  5.17894  2.48270  1.95955  4.49559  2.42927  3.66964  3.96304  2.49284  3.48472  4.29019  2.22677  3.82032  2.36797  2.97724  2.71139  3.01553  3.56872  5.65485  4.24650     86 e x - -
          2.68618  4.42225  2.77519  2.73123  3.46354  2.40513  3.72494  3.29354  2.67741  2.69355  4.24690  2.90347  2.73739  3.18146  2.89801  2.37887  2.77519  2.98518  4.58477  3.61503
          0.02695  4.02289  4.74524  0.61958  0.77255  0.48576  0.95510
     87   3.27994  4.61243  4.80627  4.28024  3.16514  4.52906  4.87230  1.65508  4.10404  1.00455  2.98871  4.54231  4.75182  4.29581  4.25265  3.90290  3.51715  2.06732  5.22989  4.08987     87 l x - -
          2.68618  4.42225  2.77519  2.73123  3.46354  2.40513  3.72494  3.29354  2.67741  2.69355  4.24690  2.90347  2.73739  3.18146  2.89801  2.37887  2.77519  2.98518  4.58477  3.61503
          0.18635  4.02289  1.88311  0.61958  0.77255  0.48576  0.95510
     88   2.28481  4.26031  3.09142  2.81979  4.15251  2.97804  3.98757  3.60068  2.89832  3.27012  4.12336  3.12090  2.25989  3.23252  3.24575  1.59858  2.72768  3.12678  5.48206  4.21264     88 s x - -
          2.68618  4.42225  2.77519  2.73123  3.46354  2.40513  3.72494  3.29354  2.67741  2.69355  4.24690  2.90347  2.73739  3.18146  2.89801  2.37887  2.77519  2.98518  4.58477  3.61503
          0.03154  3.86808  4.59043  0.61958  0.77255  0.40638  1.09679
     89   1.64756  4.18020  3.43615  3.16402  4.29595  2.95789  4.23879  3.65836  3.21763  3.39752  4.24547  3.31720  3.70923  3.51506  3.52325  1.27270  2.72938  3.13708  5.65403  4.43066     89 s x - -
          2.68618  4.42225  2.77519  2.73123  3.46354  2.40513  3.72494  3.29354  2.67741  2.69355  4.24690  2.90347  2.73739  3.18146  2.89801  2.37887  2.77519  2.98518  4.58477  3.61503
          0.02695  4.02289  4.74524  0.61958  0.77255  0.48576  0.95510
     90   2.86220  4.62040  3.56659  3.48626  4.62141  0.53062  4.59525  4.25966  3.68785  3.89428  4.87285  3.73121  4.01624  4.00030  3.90535  3.03878  3.35516  3.75896  5.67468  4.72914     90 G x - -
          2.68618  4.42225  2.77519  2.73123  3.46354  2.40513  3.72494  3.29354  2.67741  2.69355  4.24690  2.90347  2.73739  3.18146  2.89801  2.37887  2.77519  2.98518  4.58477  3.61503
          0.02695  4.02289  4.74524  0.61958  0.77255  0.48576  0.95510
     91   2.86748  5.21257  2.54527  1.84107  4.51120  3.36441  3.70080  3.97542  2.41608  3.48975  4.34182  2.86481  3.88246  1.64761  2.80862  2.82013  3.11690  3.61212  5.64030  4.27258     91 q x - -
          2.68618  4.42225  2.77519  2.73123  3.46354  2.40513  3.72494  3.29354  2.67741  2.69355  4.24690  2.90347  2.73739  3.18146  2.89801  2.37887  2.77519  2.98518  4.58477  3.61503
          0.02695  4.02289  4.74524  0.61958  0.77255  0.48576  0.95510
     92   2.72780  5.01686  2.97495  2.45538  4.36599  3.44810  3.60117  3.78499  1.95326  3.30270  4.10872  2.51903  2.79195  2.72952  2.09223  2.72081  2.94948  3.42264  5.44803  4.13649     92 k x - -
          2.68618  4.42225  2.77519  2.73123  3.46354  2.40513  3.72494  3.29354  2.67741  2.69355  4.24690  2.90347  2.73739  3.18146  2.89801  2.37887  2.77519  2.98518  4.58477  3.61503
          0.02695  4.02289  4.74524  0.61958  0.77255  0.48576  0.95510
     93   1.74466  4.65042  2.28441  2.49037  4.29003  3.18178  3.82771  3.70477  2.72723  3.33506  4.15877  2.96171  3.77476  3.00769  3.19071  2.00085  2.87177  3.28714  5.56557  4.22842     93 a x - -
          2.68618  4.42225  2.77519  2.73123  3.46354  2.40513  3.72494  3.29354  2.67741  2.69355  4.24690  2.90347  2.73739  3.18146  2.89801  2.37887  2.77519  2.98518  4.58477  3.61503
          0.02695  4.02289  4.74524  0.61958  0.77255  0.48576  0.95510
     94   3.45525  4.81365  4.44508  4.19022  0.79433  4.10554  3.95214  2.96276  4.09402  2.29914  3.67201  4.19144  4.56233  4.22104  4.17648  3.71602  3.75726  2.96415  4.16051  2.51027     94 f x - -
          2.68618  4.42225  2.77519  2.73123  3.46354  2.40513  3.72494  3.29354  2.67741  2.69355  4.24690  2.90347  2.73739  3.18146  2.89801  2.37887  2.77519  2.98518  4.58477  3.61503
          0.02695  4.02289  4.74524  0.61958  0.77255  0.48576  0.95510
     95   2.73349  4.76242  2.95901  2.64552  3.88426  3.36863  2.42517  3.64096  2.61542  3.22301  4.11654  3.10456  1.66563  3.05383  2.96822  2.80023  3.03723  3.30832  5.23386  3.83976     95 p x - -
          2.68618  4.42225  2.77519  2.73123  3.46354  2.40513  3.72494  3.29354  2.67741  2.69355  4.24690  2.90347  2.73739  3.18146  2.89801  2.37887  2.77519  2.98518  4.58477  3.61503
          0.02695  4.02289  4.74524  0.61958  0.77255  0.48576  0.95510
     96   2.01717  4.56003  3.09842  2.60961  4.09106  3.26272  3.76036  3.49998  2.55168  3.12301  3.94755  3.04999  2.89941  2.93823  2.46202  2.10950  2.80339  3.12786  5.36609  4.07195     96 a x - -
          2.68618  4.42225  2.77519  2.73123  3.46354  2.40513  3.72494  3.29354  2.67741  2.69355  4.24690  2.90347  2.73739  3.18146  2.89801  2.37887  2.77519  2.98518  4.58477  3.61503
          0.02695  4.02289  4.74524  0.61958  0.77255  0.48576  0.95510
     97   2.65423  4.63599  3.16168  2.83091  4.30937  1.32945  3.94745  3.78436  2.63962  3.38710  4.25840  3.21932  3.88430  3.16167  2.18814  2.75896  3.01875  3.38110  5.50036  4.27833     97 g x - -
          2.68618  4.42225  2.77519  2.73123  3.46354  2.40513  3.72494  3.29354  2.67741  2.69355  4.24690  2.90347  2.73739  3.18146  2.89801  2.37887  2.77519  2.98518  4.58477  3.61503
          0.02695  4.02289  4.74524  0.61958  0.77255  0.48576  0.95510
     98   3.59692  4.91607  4.32854  4.07340  2.83556  3.90487  4.09689  3.62926  3.79355  2.99719  4.25574  4.19264  4.43563  4.17337  3.89468  3.79909  3.90544  3.52371  0.62975  2.83016     98 W x - -
          2.68618  4.42225  2.77519  2.73123  3.46354  2.40513  3.72494  3.29354  2.67741  2.69355  4.24690  2.90347  2.73739  3.18146  2.89801  2.37887  2.77519  2.98518  4.58477  3.61503
          0.02695  4.02289  4.74524  0.61958  0.77255  0.48576  0.95510
     99   2.75529  4.88618  3.20511  2.59304  4.17050  3.53007  3.61459  3.55459  1.92907  3.11635  2.82336  3.06365  3.90298  2.37998  2.03741  2.78895  2.96130  3.24909  5.31215  4.04892     99 k x - -
          2.68618  4.42225  2.77519  2.73123  3.46354  2.40513  3.72494  3.29354  2.67741  2.69355  4.24690  2.90347  2.73739  3.18146  2.89801  2.37887  2.77519  2.98518  4.58477  3.61503
          0.02695  4.02289  4.74524  0.61958  0.77255  0.48576  0.95510
    100   3.11463  4.44169  4.78769  4.30230  3.53464  4.43043  5.01509  1.08305  4.17625  2.02102  3.34652  4.52170  4.75363  4.44481  4.37133  3.82670  3.38568  1.44505  5.51977  4.31551    100 i x - -
          2.68618  4.42225  2.77519  2.73123  3.46354  2.40513  3.72494  3.29354  2.67741  2.69355  4.24690  2.90347  2.73739  3.18146  2.89801  2.37887  2.77519  2.98518  4.58477  3.61503
          0.02695  4.02289  4.74524  0.61958  0.77255  0.48576  0.95510
    101   2.80989  4.80933  3.30296  2.73932  4.00391  3.57104  3.71446  3.30245  1.41757  2.90197  2.87527  3.17980  3.97389  2.89387  2.52560  2.88725  3.03361  3.07087  5.27687  4.01905    101 k x - -
          2.68618  4.42225  2.77519  2.73123  3.46354  2.40513  3.72494  3.29354  2.67741  2.69355  4.24690  2.90347  2.73739  3.18146  2.89801  2.37887  2.77519  2.98518  4.58477  3.61503
          0.02695  4.02289  4.74524  0.61958  0.77255  0.48576  0.95510
    102   2.63746  4.32869  3.78153  3.32392  3.62665  3.54983  4.22548  2.03016  3.20342  2.43382  3.55248  3.60812  4.08559  3.56113  3.49152  2.92934  1.55544  2.23117  5.24343  4.00427    102 t x - -
          2.68618  4.42225  2.77519  2.73123  3.46354  2.40513  3.72494  3.29354  2.67741  2.69355  4.24690  2.90347  2.73739  3.18146  2.89801  2.37887  2.77519  2.98518  4.58477  3.61503
          0.02695  4.02289  4.74524  0.61958  0.77255  0.48576  0.95510
    103   3.19386  4.56314  4.59820  4.11911  1.39421  4.28191  4.23107  1.93883  3.98217  1.79100  3.15155  4.24180  4.58503  4.11796  4.11163  3.64446  3.43832  2.32661  4.51808  3.00142    103 f x - -
          2.68618  4.42225  2.77519  2.73123  3.46354  2.40513  3.72494  3.29354  2.67741  2.69355  4.24690  2.90347  2.73739  3.18146  2.89801  2.37887  2.77519  2.98518  4.58477  3.61503
          0.02695  4.02289  4.74524  0.61958  0.77255  0.48576  0.95510
    104   3.11476  5.07934  3.30041  2.89673  4.50026  3.58534  3.85055  3.93957  0.84951  3.47302  4.42864  3.31371  4.07694  3.03514  2.47096  3.14822  3.35797  3.63969  5.49482  4.33030    104 k x - -
          2.68618  4.42225  2.77519  2.73123  3.46354  2.40513  3.72494  3.29354  2.67741  2.69355  4.24690  2.90347  2.73739  3.18146  2.89801  2.37887  2.77519  2.98518  4.58477  3.61503
          0.02695  4.02289  4.74524  0.61958  0.77255  0.48576  0.95510
    105   2.28355  4.22274  3.40128  3.08297  4.20236  3.01449  4.15364  3.55150  3.09211  3.28918  4.14703  3.29039  3.73238  3.41926  3.41011  1.55361  1.62911  3.08419  5.56253  4.32735    105 s x - -
          2.68618  4.42225  2.77519  2.73123  3.46354  2.40513  3.72494  3.29354  2.67741  2.69355  4.24690  2.90347  2.73739  3.18146  2.89801  2.37887  2.77519  2.98518  4.58477  3.61503
          0.02695  4.02289  4.74524  0.61958  0.77255  0.48576  0.95510
    106   2.96827  5.54029  1.56321  1.35717  4.82700  3.23829  3.78370  4.34661  2.80155  3.84762  4.70248  2.70216  3.86076  2.95038  3.39728  2.84977  3.25704  3.91937  5.99682  4.49322    106 e x - -
          2.68618  4.42225  2.77519  2.73123  3.46354  2.40513  3.72494  3.29354  2.67741  2.69355  4.24690  2.90347  2.73739  3.18146  2.89801  2.37887  2.77519  2.98518  4.58477  3.61503
          0.02695  4.02289  4.74524  0.61958  0.77255  0.48576  0.95510
    107   2.96253  4.69240  3.58635  3.44877  4.42729  3.37151  4.51203  4.01369  3.51939  3.62329  4.68105  3.73926  0.59005  3.90357  3.74599  3.13523  3.41638  3.64152  5.57039  4.55072    107 P x - -
          2.68618  4.42225  2.77519  2.73123  3.46354  2.40513  3.72494  3.29354  2.67741  2.69355  4.24690  2.90347  2.73739  3.18146  2.89801  2.37887  2.77519  2.98518  4.58477  3.61503
          0.02695  4.02289  4.74524  0.61958  0.77255  0.48576  0.95510
    108   3.59692  4.91607  4.32854  4.07340  2.83556  3.90487  4.09689  3.62926  3.79355  2.99719  4.25574  4.19264  4.43563  4.17337  3.89468  3.79909  3.90544  3.52371  0.62975  2.83016    108 W x - -
          2.68618  4.42225  2.77519  2.73123  3.46354  2.40513  3.72494  3.29354  2.67741  2.69355  4.24690  2.90347  2.73739  3.18146  2.89801  2.37887  2.77519  2.98518  4.58477  3.61503
          0.02695  4.02289  4.74524  0.61958  0.77255  0.48576  0.95510
    109   3.09221  4.48034  4.59404  4.08977  3.32590  4.28966  4.75653  1.96956  3.93124  1.33713  3.17928  4.33419  4.61856  4.19171  4.12235  3.66635  3.35662  1.35428  5.27695  4.08349    109 l x - -
          2.68618  4.42225  2.77519  2.73123  3.46354  2.40513  3.72494  3.29354  2.67741  2.69355  4.24690  2.90347  2.73739  3.18146  2.89801  2.37887  2.77519  2.98518  4.58477  3.61503
          0.02695  4.02289  4.74524  0.61958  0.77255  0.48576  0.95510
    110   2.49993  4.34448  3.56832  3.33030  4.10827  3.17804  4.33528  3.25401  3.27624  3.11210  4.15488  3.51351  3.89455  3.66405  3.52608  2.70314  0.94024  2.93261  5.53274  4.32566    110 t x - -
          2.68618  4.42225  2.77519  2.73123  3.46354  2.40513  3.72494  3.29354  2.67741  2.69355  4.24690  2.90347  2.73739  3.18146  2.89801  2.37887  2.77519  2.98518  4.58477  3.61503
          0.02695  4.02289  4.74524  0.61958  0.77255  0.48576  0.95510
    111   2.92532  4.36684  4.27512  3.72073  2.92732  4.03099  4.16160  2.01671  3.57165  1.39169  3.10988  3.94849  4.34681  3.79596  3.75932  3.33740  3.15473  2.30266  4.66356  2.42369    111 l x - -
          2.68618  4.42225  2.77519  2.73123  3.46354  2.40513  3.72494  3.29354  2.67741  2.69355  4.24690  2.90347  2.73739  3.18146  2.89801  2.37887  2.77519  2.98518  4.58477  3.61503
          0.02695  4.02289  4.74524  0.61958  0.77255  0.48576  0.95510
    112   1.74153  4.18063  3.49694  3.12710  4.15905  3.00831  4.15717  3.48582  3.12472  3.23125  4.07848  3.31100  3.72101  3.42836  3.44696  1.97396  1.64030  3.02742  5.52550  4.30995    112 t x - -
          2.68618  4.42225  2.77519  2.73123  3.46354  2.40513  3.72494  3.29354  2.67741  2.69355  4.24690  2.90347  2.73739  3.18146  2.89801  2.37887  2.77519  2.98518  4.58477  3.61503
          0.02695  4.02289  4.74524  0.61958  0.77255  0.48576  0.95510
    113   2.69091  4.53680  3.37058  2.79360  3.62112  3.56281  2.93826  2.14387  2.45410  2.71559  3.62842  3.21696  3.94737  2.98033  2.22402  2.83774  2.91465  2.81558  5.00432  3.71819    113 i x - -
          2.68618  4.42225  2.77519  2.73123  3.46354  2.40513  3.72494  3.29354  2.67741  2.69355  4.24690  2.90347  2.73739  3.18146  2.89801  2.37887  2.77519  2.98518  4.58477  3.61503
          0.02695  4.02289  4.74524  0.61958  0.77255  0.48576  0.95510
    114   2.26743  4.90263  2.74812  2.42136  4.32345  3.32889  3.70550  3.74023  2.10396  3.32338  4.15188  1.86365  3.83590  2.86242  2.83409  2.70239  2.96323  3.37170  5.51434  4.17748    114 n x - -
          2.68618  4.42225  2.77519  2.73123  3.46354  2.40513  3.72494  3.29354  2.67741  2.69355  4.24690  2.90347  2.73739  3.18146  2.89801  2.37887  2.77519  2.98518  4.58477  3.61503
          0.02695  4.02289  4.74524  0.61958  0.77255  0.48576  0.95510
    115   2.65800  4.64152  2.96392  2.60272  3.54148  2.68813  3.72481  3.33691  2.67196  2.97222  3.85589  2.36667  3.88608  3.01368  3.07332  2.74636  2.93216  3.04669  4.98696  2.16285    115 y x - -
          2.68618  4.42225  2.77519  2.73123  3.46354  2.40513  3.72494  3.29354  2.67741  2.69355  4.24690  2.90347  2.73739  3.18146  2.89801  2.37887  2.77519  2.98518  4.58477  3.61503
          0.02695  4.02289  4.74524  0.61958  0.77255  0.48576  0.95510
    116   2.83784  5.15254  2.86573  2.44890  4.51530  3.46082  3.62213  3.94099  1.62350  3.42483  4.24448  2.45483  3.89537  2.15597  2.48141  2.80779  3.05481  3.57324  5.53182  4.22621    116 k x - -
          2.68618  4.42225  2.77519  2.73123  3.46354  2.40513  3.72494  3.29354  2.67741  2.69355  4.24690  2.90347  2.73739  3.18146  2.89801  2.37887  2.77519  2.98518  4.58477  3.61503
          0.02695  4.02289  4.74524  0.61958  0.77255  0.48576  0.95510
    117   2.96253  4.69240  3.58635  3.44877  4.42729  3.37151  4.51203  4.01369  3.51939  3.62329  4.68105  3.73926  0.59005  3.90357  3.74599  3.13523  3.41638  3.64152  5.57039  4.55072    117 P x - -
          2.68618  4.42225  2.77519  2.73123  3.46354  2.40513  3.72494  3.29354  2.67741  2.69355  4.24690  2.90347  2.73739  3.18146  2.89801  2.37887  2.77519  2.98518  4.58477  3.61503
          0.02695  4.02289  4.74524  0.61958  0.77255  0.48576  0.95510
    118   2.82057  4.25130  4.26776  3.71263  3.20212  3.97799  4.27230  1.75328  3.58672  2.09342  3.23561  3.94288  4.32190  3.83002  3.78639  3.28930  3.06119  1.51330  4.88280  2.78078    118 v x - -
          2.68618  4.42225  2.77519  2.73123  3.46354  2.40513  3.72494  3.29354  2.67741  2.69355  4.24690  2.90347  2.73739  3.18146  2.89801  2.37887  2.77519  2.98518  4.58477  3.61503
          0.02695  4.02289  4.74524  0.61958  0.77255  0.48576  0.95510
    119   2.00092  4.55971  3.13494  2.67093  4.09475  3.28043  3.79042  3.48188  2.53708  3.11793  3.96493  3.09376  2.22925  2.97886  2.38899  2.62162  2.84481  3.12358  5.36913  4.09172    119 a x - -
          2.68618  4.42225  2.77519  2.73123  3.46354  2.40513  3.72494  3.29354  2.67741  2.69355  4.24690  2.90347  2.73739  3.18146  2.89801  2.37887  2.77519  2.98518  4.58477  3.61503
          0.02695  4.02289  4.74524  0.61958  0.77255  0.48576  0.95510
    120   2.74439  4.39247  3.80815  3.42924  1.39417  3.58492  3.86630  2.92245  3.37548  2.54302  3.62973  3.61563  4.11485  3.63031  3.61271  2.31382  3.07682  2.73559  4.39103  2.81463    120 f x - -
          2.68618  4.42225  2.77519  2.73123  3.46354  2.40513  3.72494  3.29354  2.67741  2.69355  4.24690  2.90347  2.73739  3.18146  2.89801  2.37887  2.77519  2.98518  4.58477  3.61503
          0.02695  4.02289  4.74524  0.61958  0.77255  0.48576  0.95510
    121   2.88151  5.21673  2.67462  1.68672  4.56997  3.41463  3.67060  3.99020  1.61139  3.49473  4.33217  2.91055  3.89902  2.81204  2.62727  2.83707  3.11373  3.62374  5.61568  4.28771    121 k x - -
          2.68618  4.42225  2.77519  2.73123  3.46354  2.40513  3.72494  3.29354  2.67741  2.69355  4.24690  2.90347  2.73739  3.18146  2.89801  2.37887  2.77519  2.98518  4.58477  3.61503
          0.02695  4.02289  4.74524  0.61958  0.77255  0.48576  0.95510
    122   2.55550  4.61281  2.76191  2.62336  4.42744  1.41834  4.00279  3.95589  2.93341  3.57342  4.42246  2.07947  3.80651  3.22533  3.33766  2.64350  2.97278  3.46558  5.69237  4.37699    122 g x - -
          2.68618  4.42225  2.77519  2.73123  3.46354  2.40513  3.72494  3.29354  2.67741  2.69355  4.24690  2.90347  2.73739  3.18146  2.89801  2.37887  2.77519  2.98518  4.58477  3.61503
          0.02695  4.02289  4.74524  0.61958  0.77255  0.48576  0.95510
    123   3.47074  4.89856  4.06325  3.82290  2.31350  4.00766  3.69849  3.45967  3.67621  2.87422  4.11949  3.91309  4.47898  3.94577  3.82816  3.59162  3.75870  3.33762  3.96231  0.74813    123 y x - -
          2.68618  4.42225  2.77519  2.73123  3.46354  2.40513  3.72494  3.29354  2.67741  2.69355  4.24690  2.90347  2.73739  3.18146  2.89801  2.37887  2.77519  2.98518  4.58477  3.61503
          0.02695  4.02289  4.74524  0.61958  0.77255  0.48576  0.95510
    124   2.59030  4.80261  2.85594  2.44353  4.27143  2.51882  3.69099  3.70979  2.44565  3.27915  4.08601  2.29271  3.79628  2.84034  2.42016  2.26384  2.87617  3.32067  5.47331  4.13704    124 s x - -
          2.68618  4.42225  2.77519  2.73123  3.46354  2.40513  3.72494  3.29354  2.67741  2.69355  4.24690  2.90347  2.73739  3.18146  2.89801  2.37887  2.77519  2.98518  4.58477  3.61503
          0.02695  4.02289  4.74524  0.61958  0.77255  0.48576  0.95510
    125   3.18154  5.00572  3.68817  3.17071  4.39871  3.63773  3.94293  3.95277  2.31133  3.44146  4.43969  3.51792  4.13478  3.15751  0.77128  3.25967  3.43839  3.67071  5.42187  4.29551    125 r x - -
          2.68618  4.42225  2.77519  2.73123  3.46354  2.40513  3.72494  3.29354  2.67741  2.69355  4.24690  2.90347  2.73739  3.18146  2.89801  2.37887  2.77519  2.98518  4.58477  3.61503
          0.02695  4.02289  4.74524  0.61958  0.77255  0.48576  0.95510
    126   2.99516  5.56947  1.23712  1.66615  4.85388  3.23230  3.80162  4.37752  2.84532  3.88235  4.74953  2.69795  3.86811  2.97390  3.45298  2.87078  3.28985  3.95094  6.03121  4.52017    126 d x - -
          2.68618  4.42225  2.77519  2.73123  3.46354  2.40513  3.72494  3.29354  2.67741  2.69355  4.24690  2.90347  2.73739  3.18146  2.89801  2.37887  2.77519  2.98518  4.58477  3.61503
          0.02695  4.02289  4.74524  0.61958  0.77255  0.48576  0.95510
    127   2.79271  4.96523  2.60972  1.85681  4.39559  3.30662  3.82710  3.82989  2.67096  3.42929  4.30525  2.94601  1.64380  3.01248  3.09676  2.80368  3.09664  3.47013  5.61208  4.28430    127 p x - -
          2.68618  4.42225  2.77519  2.73123  3.46354  2.40513  3.72494  3.29354  2.67741  2.69355  4.24690  2.90347  2.73739  3.18146  2.89801  2.37887  2.77519  2.98518  4.58477  3.61503
          0.02695  4.02289  4.74524  0.61958  0.77255  0.48576  0.95510
    128   2.96386  5.16652  3.08785  2.61622  4.55155  3.55857  3.63884  3.95379  1.33013  3.41914  4.28038  3.07804  3.97745  2.09836  2.29172  2.94599  3.16227  3.61844  5.49861  4.25790    128 k x - -
          2.68618  4.42225  2.77519  2.73123  3.46354  2.40513  3.72494  3.29354  2.67741  2.69355  4.24690  2.90347  2.73739  3.18146  2.89801  2.37887  2.77519  2.98518  4.58477  3.61503
          0.02695  4.02289  4.74524  0.61958  0.77255  0.48576  0.95510
    129   2.49993  4.34448  3.56832  3.33030  4.10827  3.17804  4.33528  3.25401  3.27624  3.11210  4.15488  3.51351  3.89455  3.66405  3.52608  2.70314  0.94024  2.93261  5.53274  4.32566    129 t x - -
          2.68618  4.42225  2.77519  2.73123  3.46354  2.40513  3.72494  3.29354  2.67741  2.69355  4.24690  2.90347  2.73739  3.18146  2.89801  2.37887  2.77519  2.98518  4.58477  3.61503
          0.02695  4.02289  4.74524  0.61958  0.77255  0.48576  0.95510
    130   2.98719  5.18738  3.34276  2.69757  4.62357  3.63506  3.59569  3.98134  1.61817  3.41794  4.26182  3.13267  3.99792  2.09837  1.65526  2.96905  3.15796  3.64404  5.47154  4.27107    130 k x - -
          2.68618  4.42225  2.77519  2.73123  3.46354  2.40513  3.72494  3.29354  2.67741  2.69355  4.24690  2.90347  2.73739  3.18146  2.89801  2.37887  2.77519  2.98518  4.58477  3.61503
          0.02695  4.02289  4.74524  0.61958  0.77255  0.48576  0.95510
    131   2.37329  4.29631  3.35151  2.92701  3.95763  3.15583  3.98568  3.28385  2.91046  3.02003  3.89554  3.23736  2.08877  3.24174  3.26648  1.94477  2.76636  2.34927  5.34151  4.08755    131 s x - -
          2.68618  4.42225  2.77519  2.73123  3.46354  2.40513  3.72494  3.29354  2.67741  2.69355  4.24690  2.90347  2.73739  3.18146  2.89801  2.37887  2.77519  2.98518  4.58477  3.61503
          0.02695  4.02289  4.74524  0.61958  0.77255  0.48576  0.95510
    132   2.60913  4.57682  3.14302  2.64850  3.84685  2.23254  3.73361  3.20632  2.19557  2.87261  2.73968  3.10323  3.86911  2.94563  2.87192  2.71860  2.86850  2.93000  5.18352  3.90924    132 k x - -
          2.68618  4.42225  2.77519  2.73123  3.46354  2.40513  3.72494  3.29354  2.67741  2.69355  4.24690  2.90347  2.73739  3.18146  2.89801  2.37887  2.77519  2.98518  4.58477  3.61503
          0.02695  4.02289  4.74524  0.61958  0.77255  0.48576  0.95510
    133   2.52091  4.29010  3.44988  2.90972  3.53119  3.44465  3.85719  2.81831  2.85154  2.56976  2.81984  3.28835  3.02517  3.17035  3.20129  2.22106  2.79775  2.16130  4.98053  3.74338    133 v x - -
          2.68618  4.42225  2.77519  2.73123  3.46354  2.40513  3.72494  3.29354  2.67741  2.69355  4.24690  2.90347  2.73739  3.18146  2.89801  2.37887  2.77519  2.98518  4.58477  3.61503
          0.02695  4.02289  4.74524  0.61958  0.77255  0.48576  0.95510
    134   2.64861  4.61843  2.63681  2.60888  3.40487  3.49393  2.95248  3.19153  2.60544  2.30364  3.70867  3.08445  3.89176  2.94298  3.02195  2.74150  2.88122  2.92900  4.86206  2.66375    134 l x - -
          2.68618  4.42225  2.77519  2.73123  3.46354  2.40513  3.72494  3.29354  2.67741  2.69355  4.24690  2.90347  2.73739  3.18146  2.89801  2.37887  2.77519  2.98518  4.58477  3.61503
          0.02695  4.02289  4.74524  0.61958  0.77255  0.48576  0.95510
    135   2.94773  5.11166  3.12163  2.63823  4.33443  3.56258  2.70763  3.88832  1.26867  3.37207  4.23628  3.09562  3.97915  2.79856  2.32938  2.94170  3.14960  3.56135  5.39481  4.10321    135 k x - -
          2.68618  4.42225  2.77519  2.73123  3.46354  2.40513  3.72494  3.29354  2.67741  2.69355  4.24690  2.90347  2.73739  3.18146  2.89801  2.37887  2.77519  2.98518  4.58477  3.61503
          0.02695  4.02289  4.74524  0.61958  0.77255  0.48576  0.95510
    136   2.80988  4.22898  4.32722  3.75582  2.22561  3.93162  4.09047  2.07995  3.62184  1.89281  2.36687  3.91668  4.25821  3.78939  3.76093  3.23368  3.03787  2.33341  4.56544  2.60975    136 l x - -
          2.68618  4.42225  2.77519  2.73123  3.46354  2.40513  3.72494  3.29354  2.67741  2.69355  4.24690  2.90347  2.73739  3.18146  2.89801  2.37887  2.77519  2.98518  4.58477  3.61503
          0.02695  4.02289  4.74524  0.61958  0.77255  0.48576  0.95510
    137   3.19221  4.56107  4.59990  4.11976  1.40158  4.28257  4.23583  1.92874  3.98297  1.78911  3.14939  4.24343  4.58505  4.11881  4.11237  3.64474  3.43646  2.32194  4.52389  3.00969    137 f x - -
          2.68618  4.42225  2.77519  2.73123  3.46354  2.40513  3.72494  3.29354  2.67741  2.69355  4.24690  2.90347  2.73739  3.18146  2.89801  2.37887  2.77519  2.98518  4.58477  3.61503
          0.02695  4.02289  4.74524  0.61958  0.77255  0.48576  0.95510
    138   2.61776  4.67158  2.95887  1.86297  3.98702  3.39072  3.74884  3.18401  2.57438  2.96761  3.85683  3.03072  3.85741  2.93448  2.99612  2.69946  2.32855  2.47109  5.32414  4.01539    138 e x - -
          2.68618  4.42225  2.77519  2.73123  3.46354  2.40513  3.72494  3.29354  2.67741  2.69355  4.24690  2.90347  2.73739  3.18146  2.89801  2.37887  2.77519  2.98518  4.58477  3.61503
          0.02695  4.02289  4.74524  0.61958  0.77255  0.48576  0.95510
    139   3.11463  4.44169  4.78769  4.30230  3.53464  4.43043  5.01509  1.08305  4.17625  2.02102  3.34652  4.52170  4.75363  4.44481  4.37133  3.82670  3.38568  1.44505  5.51977  4.31551    139 i x - -
          2.68618  4.42225  2.77519  2.73123  3.46354  2.40513  3.72494  3.29354  2.67741  2.69355  4.24690  2.90347  2.73739  3.18146  2.89801  2.37887  2.77519  2.98518  4.58477  3.61503
          0.02695  4.02289  4.74524  0.61958  0.77255  0.48576  0.95510
    140   2.96253  4.69240  3.58635  3.44877  4.42729  3.37151  4.51203  4.01369  3.51939  3.62329  4.68105  3.73926  0.59005  3.90357  3.74599  3.13523  3.41638  3.64152  5.57039  4.55072    140 P x - -
          2.68618  4.42225  2.77519  2.73123  3.46354  2.40513  3.72494  3.29354  2.67741  2.69355  4.24690  2.90347  2.73739  3.18146  2.89801  2.37887  2.77519  2.98518  4.58477  3.61503
          0.02695  4.02289  4.74524  0.61958  0.77255  0.48576  0.95510
    141   2.76755  4.84156  2.44171  2.53816  3.24602  3.48980  2.62195  3.48127  2.63395  3.04854  3.94735  3.03178  3.92652  2.95767  3.06747  2.79902  3.00678  3.19595  4.75244  2.07486    141 y x - -
          2.68618  4.42225  2.77519  2.73123  3.46354  2.40513  3.72494  3.29354  2.67741  2.69355  4.24690  2.90347  2.73739  3.18146  2.89801  2.37887  2.77519  2.98518  4.58477  3.61503
          0.02695  4.02289  4.74524  0.61958  0.77255  0.48576  0.95510
    142   2.70153  4.74942  2.89359  2.65032  4.38019  1.39031  3.89652  3.82299  2.07321  3.43053  4.29839  3.09642  3.87980  3.09658  2.95636  2.77199  3.04905  3.42679  5.56698  4.30758    142 g x - -
          2.68618  4.42225  2.77519  2.73123  3.46354  2.40513  3.72494  3.29354  2.67741  2.69355  4.24690  2.90347  2.73739  3.18146  2.89801  2.37887  2.77519  2.98518  4.58477  3.61503
          0.02695  4.02289  4.74524  0.61958  0.77255  0.48576  0.95510
    143   2.87782  5.22471  2.62992  1.57124  4.57082  3.39850  3.67773  3.99661  1.73324  3.50536  4.34292  2.89317  3.89267  2.82088  2.67723  2.83040  3.11453  3.62781  5.63196  4.29254    143 e x - -
          2.68618  4.42225  2.77519  2.73123  3.46354  2.40513  3.72494  3.29354  2.67741  2.69355  4.24690  2.90347  2.73739  3.18146  2.89801  2.37887  2.77519  2.98518  4.58477  3.61503
          0.13014  4.02289  2.26215  0.61958  0.77255  0.48576  0.95510
    144   2.76232  4.29953  3.98915  3.44000  3.29510  3.83138  4.21110  1.99957  3.31234  1.98322  2.12707  3.75077  4.20838  3.60918  3.57233  3.14195  2.47018  2.11555  5.00583  3.82032    144 l x - -
          2.68618  4.42225  2.77519  2.73123  3.46354  2.40513  3.72494  3.29354  2.67741  2.69355  4.24690  2.90347  2.73739  3.18146  2.89801  2.37887  2.77519  2.98518  4.58477  3.61503
          0.02984  3.92259  4.64494  0.61958  0.77255  0.42984  1.05158
    145   2.77620  4.96493  3.05429  2.55814  4.37047  2.17958  3.64639  3.77202  1.79355  3.30217  4.13301  3.03260  3.89670  2.78925  2.12837  2.79050  3.00889  3.42242  5.44380  4.17208    145 k x - -
          2.68618  4.42225  2.77519  2.73123  3.46354  2.40513  3.72494  3.29354  2.67741  2.69355  4.24690  2.90347  2.73739  3.18146  2.89801  2.37887  2.77519  2.98518  4.58477  3.61503
          0.02695  4.02289  4.74524  0.61958  0.77255  0.48576  0.95510
    146   2.70080  4.28749  3.82937  3.30732  2.13119  3.68804  3.92031  2.61990  3.21440  1.88252  3.32446  3.58667  4.09819  3.48407  3.47594  2.28143  2.95967  2.46839  4.59858  3.18540    146 l x - -
          2.68618  4.42225  2.77519  2.73123  3.46354  2.40513  3.72494  3.29354  2.67741  2.69355  4.24690  2.90347  2.73739  3.18146  2.89801  2.37887  2.77519  2.98518  4.58477  3.61503
          0.02695  4.02289  4.74524  0.61958  0.77255  0.48576  0.95510
    147   2.31687  4.31875  3.14705  2.86779  4.34367  1.72422  4.06979  3.79077  3.00137  3.43184  4.24691  3.16927  2.35666  3.29566  3.37757  1.99580  2.76788  3.26059  5.64492  4.38700    147 g x - -
          2.68618  4.42225  2.77519  2.73123  3.46354  2.40513  3.72494  3.29354  2.67741  2.69355  4.24690  2.90347  2.73739  3.18146  2.89801  2.37887  2.77519  2.98518  4.58477  3.61503
          0.02695  4.02289  4.74524  0.61958  0.77255  0.48576  0.95510
    148   2.63007  4.86549  2.82296  2.41431  4.26920  2.55498  3.66779  3.69639  1.99442  3.26572  4.07581  2.47921  3.80924  2.81445  2.83022  2.64861  2.45314  3.32435  5.46318  4.12481    148 k x - -
          2.68618  4.42225  2.77519  2.73123  3.46354  2.40513  3.72494  3.29354  2.67741  2.69355  4.24690  2.90347  2.73739  3.18146  2.89801  2.37887  2.77519  2.98518  4.58477  3.61503
          0.02695  4.02289  4.74524  0.61958  0.77255  0.48576  0.95510
    149   2.61991  4.83644  2.51992  2.13496  4.09392  2.92869  3.64150  3.50417  2.46620  2.52969  3.93299  2.90260  3.80474  2.79708  2.93613  2.64221  2.48963  3.17600  5.35658  4.01071    149 e x - -
          2.68618  4.42225  2.77519  2.73123  3.46354  2.40513  3.72494  3.29354  2.67741  2.69355  4.24690  2.90347  2.73739  3.18146  2.89801  2.37887  2.77519  2.98518  4.58477  3.61503
          0.02695  4.02289  4.74524  0.61958  0.77255  0.48576  0.95510
    150   2.65900  3.21232  4.08525  3.51418  3.00978  3.72359  3.98611  2.49423  3.34866  2.14431  2.62213  3.71091  4.10723  3.59860  3.53197  3.03051  2.90416  2.34349  2.21119  3.28471    150 l x - -
          2.68618  4.42225  2.77519  2.73123  3.46354  2.40513  3.72494  3.29354  2.67741  2.69355  4.24690  2.90347  2.73739  3.18146  2.89801  2.37887  2.77519  2.98518  4.58477  3.61503
          0.02695  4.02289  4.74524  0.61958  0.77255  0.48576  0.95510
    151   2.94221  4.58646  3.68958  3.19559  1.69508  3.81885  2.68556  3.13476  3.13105  2.70967  3.71129  2.77976  4.18693  3.39429  3.43782  3.09685  3.17095  2.93216  4.07271  2.13018    151 f x - -
          2.68618  4.42225  2.77519  2.73123  3.46354  2.40513  3.72494  3.29354  2.67741  2.69355  4.24690  2.90347  2.73739  3.18146  2.89801  2.37887  2.77519  2.98518  4.58477  3.61503
          0.02695  4.02289  4.74524  0.61958  0.77255  0.48576  0.95510
    152   2.82104  4.25309  4.26341  3.70882  3.20456  3.97745  4.27216  1.78086  3.58312  2.09659  3.23874  3.94079  4.32195  3.82794  3.78443  3.28883  3.06193  1.48702  4.88519  2.79454    152 v x - -
          2.68618  4.42225  2.77519  2.73123  3.46354  2.40513  3.72494  3.29354  2.67741  2.69355  4.24690  2.90347  2.73739  3.18146  2.89801  2.37887  2.77519  2.98518  4.58477  3.61503
          0.02695  4.02289  4.74524  0.61958  0.77255  0.48576  0.95510
    153   1.97948  4.31635  3.29796  3.06086  4.24473  3.06952  4.19120  3.56408  3.12256  3.30079  4.22008  3.30876  1.31229  3.46324  3.43259  2.55493  2.84899  3.13295  5.60081  4.37452    153 p x - -
          2.68618  4.42225  2.77519  2.73123  3.46354  2.40513  3.72494  3.29354  2.67741  2.69355  4.24690  2.90347  2.73739  3.18146  2.89801  2.37887  2.77519  2.98518  4.58477  3.61503
          0.02695  4.02289  4.74524  0.61958  0.77255  0.48576  0.95510
    154   2.81756  4.43062  3.79949  3.26750  3.30368  3.81322  4.09884  2.47923  3.07915  1.41626  3.22442  3.62942  4.18377  2.84028  3.35427  3.11828  3.05971  2.08515  4.99364  3.77600    154 l x - -
          2.68618  4.42225  2.77519  2.73123  3.46354  2.40513  3.72494  3.29354  2.67741  2.69355  4.24690  2.90347  2.73739  3.18146  2.89801  2.37887  2.77519  2.98518  4.58477  3.61503
          0.02695  4.02289  4.74524  0.61958  0.77255  0.48576  0.95510
    155   2.64588  4.94401  2.88516  2.14597  4.23992  2.95360  2.94219  3.67109  2.30502  3.22232  4.02125  2.90776  3.80927  2.73067  2.30107  2.64550  2.58034  3.31394  5.40930  4.06482    155 e x - -
          2.68618  4.42225  2.77519  2.73123  3.46354  2.40513  3.72494  3.29354  2.67741  2.69355  4.24690  2.90347  2.73739  3.18146  2.89801  2.37887  2.77519  2.98518  4.58477  3.61503
          0.02695  4.02289  4.74524  0.61958  0.77255  0.48576  0.95510
    156   2.60645  4.77800  2.72449  2.15359  4.26745  3.25872  3.75751  3.69759  2.59676  3.29838  4.12605  2.93024  2.30536  2.92820  3.04077  1.94022  2.91590  3.31422  5.51785  4.17601    156 s x - -
          2.68618  4.42225  2.77519  2.73123  3.46354  2.40513  3.72494  3.29354  2.67741  2.69355  4.24690  2.90347  2.73739  3.18146  2.89801  2.37887  2.77519  2.98518  4.58477  3.61503
          0.02695  4.02289  4.74524  0.61958  0.77255  0.48576  0.95510
    157   2.61981  4.88151  2.56093  2.39902  4.15497  3.40508  3.59896  3.57409  2.15764  2.71632  3.95401  2.92024  3.80448  2.73609  2.34538  2.63212  2.58409  3.23186  5.35851  4.01888    157 k x - -
          2.68618  4.42225  2.77519  2.73123  3.46354  2.40513  3.72494  3.29354  2.67741  2.69355  4.24690  2.90347  2.73739  3.18146  2.89801  2.37887  2.77519  2.98518  4.58477  3.61503
          0.02695  4.02289  4.74524  0.61958  0.77255  0.48576  0.95510
    158   2.21269  4.56642  3.15355  2.68216  4.15761  3.26480  3.79070  3.55781  2.50282  3.18101  4.01687  3.09577  3.80723  2.97231  2.10449  1.82139  2.84570  3.17729  5.40501  4.12795    158 s x - -
          2.68618  4.42225  2.77519  2.73123  3.46354  2.40513  3.72494  3.29354  2.67741  2.69355  4.24690  2.90347  2.73739  3.18146  2.89801  2.37887  2.77519  2.98518  4.58477  3.61503
          0.02695  4.02289  4.74524  0.61958  0.77255  0.48576  0.95510
    159   2.62711  4.91622  2.83349  2.18204  4.23056  3.36924  3.61680  3.66166  2.04489  3.22380  4.02367  2.89539  3.02705  2.75274  2.80960  2.38690  2.49860  3.30075  5.42287  4.07093    159 k x - -
          2.68618  4.42225  2.77519  2.73123  3.46354  2.40513  3.72494  3.29354  2.67741  2.69355  4.24690  2.90347  2.73739  3.18146  2.89801  2.37887  2.77519  2.98518  4.58477  3.61503
          0.02695  4.02289  4.74524  0.61958  0.77255  0.48576  0.95510
    160   2.62815  4.64219  3.14488  2.61133  3.89808  3.44715  3.69251  3.26421  1.93292  2.91361  2.78956  3.07769  3.86722  2.88534  2.78074  2.21971  2.87292  2.98270  5.20317  3.92229    160 k x - -
          2.68618  4.42225  2.77519  2.73123  3.46354  2.40513  3.72494  3.29354  2.67741  2.69355  4.24690  2.90347  2.73739  3.18146  2.89801  2.37887  2.77519  2.98518  4.58477  3.61503
          0.02695  4.02289  4.74524  0.61958  0.77255  0.48576  0.95510
    161   2.17543  4.37809  3.28042  2.79473  3.72717  3.35651  3.83795  3.02768  2.75157  2.77223  3.65926  3.19526  3.85322  2.67799  3.12016  2.29976  2.80636  2.02702  5.12772  3.87381    161 v x - -
          2.68618  4.42225  2.77519  2.73123  3.46354  2.40513  3.72494  3.29354  2.67741  2.69355  4.24690  2.90347  2.73739  3.18146  2.89801  2.37887  2.77519  2.98518  4.58477  3.61503
          0.02695  4.02289  4.74524  0.61958  0.77255  0.48576  0.95510
    162   2.33657  4.97945  2.82897  2.03807  4.29161  2.81820  3.60483  3.72585  2.13085  3.26864  4.06454  2.89128  3.80808  2.73479  2.47839  2.64871  2.89081  3.35881  5.44890  4.09656    162 e x - -
          2.68618  4.42225  2.77519  2.73123  3.46354  2.40513  3.72494  3.29354  2.67741  2.69355  4.24690  2.90347  2.73739  3.18146  2.89801  2.37887  2.77519  2.98518  4.58477  3.61503
          0.02695  4.02289  4.74524  0.61958  0.77255  0.48576  0.95510
    163   2.67102  4.82376  3.04062  2.50394  4.05580  2.67707  3.62566  3.49883  2.29832  3.08562  3.91756  2.99878  3.85297  2.49546  2.09314  2.70722  2.89720  3.18378  5.28288  3.24376    163 r x - -
          2.68618  4.42225  2.77519  2.73123  3.46354  2.40513  3.72494  3.29354  2.67741  2.69355  4.24690  2.90347  2.73739  3.18146  2.89801  2.37887  2.77519  2.98518  4.58477  3.61503
          0.02695  4.02289  4.74524  0.61958  0.77255  0.48576  0.95510
    164   2.63262  4.84922  2.93474  2.44985  4.20279  3.38023  3.64078  3.62725  2.34253  3.19675  4.00995  2.95285  2.62876  2.41424  2.45803  2.21600  2.88266  3.27360  5.39534  4.07095    164 s x - -
          2.68618  4.42225  2.77519  2.73123  3.46354  2.40513  3.72494  3.29354  2.67741  2.69355  4.24690  2.90347  2.73739  3.18146  2.89801  2.37887  2.77519  2.98518  4.58477  3.61503
          0.02695  4.02289  4.74524  0.61958  0.77255  0.48576  0.95510
    165   2.29930  4.53523  3.15019  2.61501  3.85610  2.78484  3.71963  2.82070  2.54809  2.89755  3.74646  3.07241  3.82252  2.92220  2.41027  2.32112  2.80437  2.93651  5.18818  3.90608    165 a x - -
          2.68618  4.42225  2.77519  2.73123  3.46354  2.40513  3.72494  3.29354  2.67741  2.69355  4.24690  2.90347  2.73739  3.18146  2.89801  2.37887  2.77519  2.98518  4.58477  3.61503
          0.02695  4.02289  4.74524  0.61958  0.77255  0.48576  0.95510
    166   2.59549  4.50325  3.21675  2.65688  3.66283  3.48920  3.01774  2.71692  2.34502  2.31157  3.59371  3.11896  3.11453  2.93736  2.93212  2.72656  2.82516  2.79357  5.03955  3.76668    166 l x - -
          2.68618  4.42225  2.77519  2.73123  3.46354  2.40513  3.72494  3.29354  2.67741  2.69355  4.24690  2.90347  2.73739  3.18146  2.89801  2.37887  2.77519  2.98518  4.58477  3.61503
          0.02695  4.02289  4.74524  0.61958  0.77255  0.48576  0.95510
    167   2.75971  4.94117  3.03245  2.55109  4.33517  2.39104  3.65368  3.75101  2.20247  3.28671  4.11981  3.02699  3.88965  2.43718  1.81116  2.77810  2.99838  3.40207  5.43475  4.15433    167 r x - -
          2.68618  4.42225  2.77519  2.73123  3.46354  2.40513  3.72494  3.29354  2.67741  2.69355  4.24690  2.90347  2.73739  3.18146  2.89801  2.37887  2.77519  2.98518  4.58477  3.61503
          0.02695  4.02289  4.74524  0.61958  0.77255  0.48576  0.95510
    168   2.64736  4.98008  2.79140  2.15348  4.27402  3.37446  2.94807  3.71545  2.16631  3.26206  4.05644  2.87446  3.03146  2.73522  2.79651  2.23631  2.88216  3.34881  5.44815  4.08541    168 e x - -
          2.68618  4.42225  2.77519  2.73123  3.46354  2.40513  3.72494  3.29354  2.67741  2.69355  4.24690  2.90347  2.73739  3.18146  2.89801  2.37887  2.77519  2.98518  4.58477  3.61503
          0.02695  4.02289  4.74524  0.61958  0.77255  0.48576  0.95510
    169   2.36663  4.85327  2.97279  2.52361  4.27951  3.38179  3.67934  3.69628  2.30896  3.26531  4.09395  2.14655  3.85213  2.83159  1.94615  2.71065  2.94376  3.33576  5.43860  4.13516    169 r x - -
          2.68618  4.42225  2.77519  2.73123  3.46354  2.40513  3.72494  3.29354  2.67741  2.69355  4.24690  2.90347  2.73739  3.18146  2.89801  2.37887  2.77519  2.98518  4.58477  3.61503
          0.02695  4.02289  4.74524  0.61958  0.77255  0.48576  0.95510
    170   1.82518  4.62758  2.51555  2.51148  4.14932  3.24340  3.76488  3.54503  2.62448  3.18215  4.00599  2.98393  3.03972  2.93917  3.07684  2.58100  2.38513  3.16899  5.43260  4.11098    170 a x - -
          2.68618  4.42225  2.77519  2.73123  3.46354  2.40513  3.72494  3.29354  2.67741  2.69355  4.24690  2.90347  2.73739  3.18146  2.89801  2.37887  2.77519  2.98518  4.58477  3.61503
          0.02695  4.02289  4.74524  0.61958  0.77255  0.48576  0.95510
    171   2.67442  4.84993  2.80042  2.18951  4.09640  3.38502  3.67505  3.49806  2.46121  3.12107  3.19196  1.87429  3.84061  2.84259  2.88592  2.70217  2.92193  3.18457  5.36674  4.02607    171 n x - -
          2.68618  4.42225  2.77519  2.73123  3.46354  2.40513  3.72494  3.29354  2.67741  2.69355  4.24690  2.90347  2.73739  3.18146  2.89801  2.37887  2.77519  2.98518  4.58477  3.61503
          0.02695  4.02289  4.74524  0.61958  0.77255  0.48576  0.95510
    172   2.63630  5.03271  2.41622  2.30090  4.35052  2.80497  3.59577  3.80758  2.35460  3.33223  4.11050  2.84337  3.18002  2.45897  2.36429  2.61303  2.87490  3.41532  5.50122  4.11687    172 e x - -
          2.68618  4.42225  2.77519  2.73123  3.46354  2.40513  3.72494  3.29354  2.67741  2.69355  4.24690  2.90347  2.73739  3.18146  2.89801  2.37887  2.77519  2.98518  4.58477  3.61503
          0.02695  4.02289  4.74524  0.61958  0.77255  0.48576  0.95510
    173   2.18444  4.60270  3.03540  2.54104  3.87218  2.81505  3.69430  2.74851  2.53729  2.91288  3.75992  2.68920  3.82514  2.58206  2.96160  2.65399  2.82204  2.96266  5.20095  3.90427    173 a x - -
          2.68618  4.42225  2.77519  2.73123  3.46354  2.40513  3.72494  3.29354  2.67741  2.69355  4.24690  2.90347  2.73739  3.18146  2.89801  2.37887  2.77519  2.98518  4.58477  3.61503
          0.02695  4.02289  4.74524  0.61958  0.77255  0.48576  0.95510
    174   1.82325  4.33498  3.96854  3.44023  3.42331  3.80828  4.25898  1.99956  3.33236  1.79546  3.32271  3.75231  4.22384  3.63888  3.61101  3.13313  3.03994  2.09366  5.11241  3.90137    174 l x - -
          2.68618  4.42225  2.77519  2.73123  3.46354  2.40513  3.72494  3.29354  2.67741  2.69355  4.24690  2.90347  2.73739  3.18146  2.89801  2.37887  2.77519  2.98518  4.58477  3.61503
          0.18635  4.02289  1.88311  0.61958  0.77255  0.48576  0.95510
    175   2.71588  4.55286  3.27363  2.81079  3.56252  3.54619  3.82134  2.17649  2.59685  2.44471  3.54197  3.24361  3.97480  2.10700  2.91023  2.87730  2.96750  2.63201  5.07769  3.78198    175 q x - -
          2.68618  4.42225  2.77519  2.73123  3.46354  2.40513  3.72494  3.29354  2.67741  2.69355  4.24690  2.90347  2.73739  3.18146  2.89801  2.37887  2.77519  2.98518  4.58477  3.61503
          0.03154  3.86808  4.59043  0.61958  0.77255  0.62746  0.76346
    176   2.75264  4.86051  3.16780  2.59961  4.23037  3.47163  3.59250  3.59215  1.81198  3.15246  4.00522  3.04815  3.87870  2.74410  1.92023  2.78810  2.44182  3.27681  5.32059  4.07846    176 k x - -
          2.68618  4.42225  2.77519  2.73123  3.46354  2.40513  3.72494  3.29354  2.67741  2.69355  4.24690  2.90347  2.73739  3.18146  2.89801  2.37887  2.77519  2.98518  4.58477  3.61503
          0.03154  3.86808  4.59043  0.61958  0.77255  0.62746  0.76346
    177   2.81334  5.01591  3.03625  2.52702  4.39008  3.47238  3.56952  3.78750  1.77663  3.28927  4.12766  2.43176  3.88160  2.70804  1.88255  2.81005  3.02004  3.44833  5.39863  4.14215    177 k x - -
          2.68618  4.42225  2.77519  2.73123  3.46354  2.40513  3.72494  3.29354  2.67741  2.69355  4.24690  2.90347  2.73739  3.18146  2.89801  2.37887  2.77519  2.98518  4.58477  3.61503
          0.03154  3.86808  4.59043  0.61958  0.77255  0.62746  0.76346
    178   2.73464  4.95231  2.42035  1.55802  4.41731  2.15428  3.75774  3.86853  2.64934  3.46054  4.32414  2.81810  3.79172  2.94248  3.10638  2.72743  3.04748  3.48379  5.61976  4.26988    178 e x - -
          2.68618  4.42225  2.77519  2.73123  3.46354  2.40513  3.72494  3.29354  2.67741  2.69355  4.24690  2.90347  2.73739  3.18146  2.89801  2.37887  2.77519  2.98518  4.58477  3.61503
          0.03154  3.86808  4.59043  0.61958  0.77255  0.62746  0.76346
    179   1.97123  4.55585  3.21539  2.74418  4.06632  3.29557  3.75424  3.40023  2.35098  3.05594  3.95859  3.13064  3.82732  2.95048  1.81117  2.68267  2.89115  3.07699  5.31113  4.06346    179 r x - -
          2.68618  4.42225  2.77519  2.73123  3.46354  2.40513  3.72494  3.29354  2.67741  2.69355  4.24690  2.90347  2.73739  3.18146  2.89801  2.37887  2.77519  2.98518  4.58477  3.61503
          0.03154  3.86808  4.59043  0.61958  0.77255  0.62746  0.76346
    180   2.61730  4.60396  3.23695  2.73391  4.06274  3.34487  3.72110  3.39675  2.28282  3.04018  3.94327  3.12945  3.84782  2.91120  1.80115  2.71799  2.16638  3.08646  5.29119  4.04606    180 r x - -
          2.68618  4.42225  2.77519  2.73123  3.46354  2.40513  3.72494  3.29354  2.67741  2.69355  4.24690  2.90347  2.73739  3.18146  2.89801  2.37887  2.77519  2.98518  4.58477  3.61503
          0.03154  3.86808  4.59043  0.61958  0.77255  0.62746  0.76346
    181   2.18748  4.53130  2.97570  2.09380  3.86748  3.34308  3.76985  2.98512  2.62490  2.83790  3.75929  3.05130  3.83428  2.98111  3.02668  2.68017  2.84804  2.30510  5.25123  3.96044    181 e x - -
          2.68597  4.42263  2.77493  2.73161  3.46392  2.40506  3.72533  3.29338  2.67720  2.69393  4.24728  2.90385  2.73747  3.18185  2.89839  2.37838  2.77493  2.98557  4.58317  3.61391
          0.19200  1.74471        *  2.44751  0.09048  0.00000        *
//
