# Supplementary material for: Remote homology clustering identifies lowly conserved families of effector proteins in plant-pathogenic fungi
Source: Microb Genom. 2021 Sep 1;7(9):000637. doi: 10.1099/mgen.0.000637 (PMC8715435; doi:10.1099/mgen.0.000637)
Supplement: Supplementary material 16 [file mgen-7-0637-s0016.zip › hmms/cluster-PC_03B2V7.hmm]

HMMER3/f [3.3 | Nov 2019]
NAME  cluster-PC_03B2V7
LENG  163
ALPH  amino
RF    yes
MM    no
CONS  yes
CS    no
MAP   yes
DATE  Wed Jul 22 12:46:37 2020
NSEQ  3
EFFN  0.588867
CKSUM 2979962224
STATS LOCAL MSV      -10.3184  0.70814
STATS LOCAL VITERBI  -11.2152  0.70814
STATS LOCAL FORWARD   -4.2748  0.70814
HMM          A        C        D        E        F        G        H        I        K        L        M        N        P        Q        R        S        T        V        W        Y   
            m->m     m->i     m->d     i->m     i->i     d->m     d->d
  COMPO   2.52895  3.32611  2.87277  2.82511  3.15647  2.94187  3.66329  2.88042  2.76522  2.52302  3.70610  3.10016  3.56814  3.07996  2.93713  2.57799  2.85174  2.63573  4.56615  3.33369
          2.68618  4.42225  2.77519  2.73123  3.46354  2.40513  3.72494  3.29354  2.67741  2.69355  4.24690  2.90347  2.73739  3.18146  2.89801  2.37887  2.77519  2.98518  4.58477  3.61503
          0.02943  3.93624  4.65858  0.61958  0.77255  0.00000        *
      1   3.01978  4.55863  4.11799  3.71639  3.23631  3.88169  4.43678  2.41831  3.48094  1.82154  1.26092  3.98597  4.34278  3.85871  3.67875  3.37548  3.32641  2.43178  5.08555  3.85286      1 m x - -
          2.68618  4.42225  2.77519  2.73123  3.46354  2.40513  3.72494  3.29354  2.67741  2.69355  4.24690  2.90347  2.73739  3.18146  2.89801  2.37887  2.77519  2.98518  4.58477  3.61503
          0.02943  3.93624  4.65858  0.61958  0.77255  0.48576  0.95510
      2   3.24217  4.61304  4.58523  4.08952  2.05099  4.33788  4.33528  2.30443  3.94714  1.06745  2.96981  4.28021  4.59644  4.08494  4.08653  3.70139  3.47526  2.40241  4.62516  3.18293      2 l x - -
          2.68618  4.42225  2.77519  2.73123  3.46354  2.40513  3.72494  3.29354  2.67741  2.69355  4.24690  2.90347  2.73739  3.18146  2.89801  2.37887  2.77519  2.98518  4.58477  3.61503
          0.02943  3.93624  4.65858  0.61958  0.77255  0.48576  0.95510
      3   2.57882  4.72358  2.88632  2.48262  4.19316  3.28597  3.68998  3.61141  1.99749  3.20403  4.03161  2.96037  2.67750  2.85370  2.79617  2.10859  2.87001  3.24270  5.41003  4.09870      3 k x - -
          2.68618  4.42225  2.77519  2.73123  3.46354  2.40513  3.72494  3.29354  2.67741  2.69355  4.24690  2.90347  2.73739  3.18146  2.89801  2.37887  2.77519  2.98518  4.58477  3.61503
          0.02943  3.93624  4.65858  0.61958  0.77255  0.48576  0.95510
      4   2.53332  4.62397  3.03740  2.57326  4.12948  3.27602  3.71145  3.54985  2.41831  3.15185  3.98378  3.01973  2.66398  2.88374  2.21587  2.08962  2.83786  3.18126  5.36285  4.07044      4 s x - -
          2.68618  4.42225  2.77519  2.73123  3.46354  2.40513  3.72494  3.29354  2.67741  2.69355  4.24690  2.90347  2.73739  3.18146  2.89801  2.37887  2.77519  2.98518  4.58477  3.61503
          0.02943  3.93624  4.65858  0.61958  0.77255  0.48576  0.95510
      5   1.70617  4.15343  3.49112  3.16484  4.06665  3.01533  4.17974  3.17184  3.14007  3.06433  3.99486  3.33358  3.73100  3.46888  3.43334  2.46206  1.55553  2.79953  5.48958  4.27553      5 t x - -
          2.68618  4.42225  2.77519  2.73123  3.46354  2.40513  3.72494  3.29354  2.67741  2.69355  4.24690  2.90347  2.73739  3.18146  2.89801  2.37887  2.77519  2.98518  4.58477  3.61503
          0.02943  3.93624  4.65858  0.61958  0.77255  0.48576  0.95510
      6   2.82376  5.04291  2.79819  2.46258  4.41810  3.39746  3.65179  3.86511  1.50024  3.39202  4.24250  2.23771  3.88180  2.80516  2.51215  2.81464  3.06807  3.50877  5.49449  4.19091      6 k x - -
          2.68618  4.42225  2.77519  2.73123  3.46354  2.40513  3.72494  3.29354  2.67741  2.69355  4.24690  2.90347  2.73739  3.18146  2.89801  2.37887  2.77519  2.98518  4.58477  3.61503
          0.02943  3.93624  4.65858  0.61958  0.77255  0.48576  0.95510
      7   2.72501  4.29481  3.95738  3.43398  3.43692  3.76347  4.25540  2.16495  3.31422  1.80758  3.33127  3.73469  4.19514  3.63195  3.58971  3.09784  2.27967  1.70112  5.12168  3.90981      7 v x - -
          2.68618  4.42225  2.77519  2.73123  3.46354  2.40513  3.72494  3.29354  2.67741  2.69355  4.24690  2.90347  2.73739  3.18146  2.89801  2.37887  2.77519  2.98518  4.58477  3.61503
          0.02943  3.93624  4.65858  0.61958  0.77255  0.48576  0.95510
      8   2.65067  4.27064  3.72778  3.20930  3.36602  2.64100  4.04185  1.99173  3.10095  1.87318  3.32995  3.54090  4.06835  3.42543  3.38972  2.95972  2.91809  2.23313  4.95676  3.71846      8 l x - -
          2.68618  4.42225  2.77519  2.73123  3.46354  2.40513  3.72494  3.29354  2.67741  2.69355  4.24690  2.90347  2.73739  3.18146  2.89801  2.37887  2.77519  2.98518  4.58477  3.61503
          0.02943  3.93624  4.65858  0.61958  0.77255  0.48576  0.95510
      9   2.80517  4.67056  3.31889  2.82281  3.20382  3.57653  3.66913  3.24540  2.51712  2.78299  3.76903  3.23552  3.99055  1.84168  2.81142  2.91076  3.03971  3.02511  2.68833  3.20584      9 q x - -
          2.68618  4.42225  2.77519  2.73123  3.46354  2.40513  3.72494  3.29354  2.67741  2.69355  4.24690  2.90347  2.73739  3.18146  2.89801  2.37887  2.77519  2.98518  4.58477  3.61503
          0.02943  3.93624  4.65858  0.61958  0.77255  0.48576  0.95510
     10   3.16069  4.50337  4.67553  4.16043  3.23479  4.41755  4.80048  1.32449  3.98851  1.39574  3.07856  4.42222  4.68055  4.23327  4.16638  3.79158  3.40712  1.86920  5.24364  4.05748     10 i x - -
          2.68618  4.42225  2.77519  2.73123  3.46354  2.40513  3.72494  3.29354  2.67741  2.69355  4.24690  2.90347  2.73739  3.18146  2.89801  2.37887  2.77519  2.98518  4.58477  3.61503
          0.02943  3.93624  4.65858  0.61958  0.77255  0.48576  0.95510
     11   3.19891  4.55318  4.66747  4.14474  3.14962  4.42465  4.76910  1.63514  3.96703  1.10565  2.98854  4.41747  4.67117  4.19127  4.13706  3.79399  3.43973  2.00851  5.18335  4.01897     11 l x - -
          2.68618  4.42225  2.77519  2.73123  3.46354  2.40513  3.72494  3.29354  2.67741  2.69355  4.24690  2.90347  2.73739  3.18146  2.89801  2.37887  2.77519  2.98518  4.58477  3.61503
          0.02943  3.93624  4.65858  0.61958  0.77255  0.48576  0.95510
     12   2.76506  4.30389  3.97155  3.43384  2.36928  3.80777  4.09506  2.36961  3.32756  1.65783  3.16359  3.72217  4.18475  3.59113  3.57647  3.11709  2.33530  2.28049  4.77839  3.46988     12 l x - -
          2.68618  4.42225  2.77519  2.73123  3.46354  2.40513  3.72494  3.29354  2.67741  2.69355  4.24690  2.90347  2.73739  3.18146  2.89801  2.37887  2.77519  2.98518  4.58477  3.61503
          0.02943  3.93624  4.65858  0.61958  0.77255  0.48576  0.95510
     13   3.22691  4.67030  4.29179  3.93198  3.16034  4.06301  4.56771  2.36794  3.69910  0.80053  3.16348  4.20127  4.48744  4.05218  3.86472  3.64137  3.51828  2.42182  5.06272  3.80074     13 l x - -
          2.68618  4.42225  2.77519  2.73123  3.46354  2.40513  3.72494  3.29354  2.67741  2.69355  4.24690  2.90347  2.73739  3.18146  2.89801  2.37887  2.77519  2.98518  4.58477  3.61503
          0.02943  3.93624  4.65858  0.61958  0.77255  0.48576  0.95510
     14   2.65980  4.27668  3.73124  3.21172  2.36022  3.63283  3.89084  2.60421  3.12380  1.88838  3.31905  3.51489  4.04962  3.40826  3.40342  2.28390  2.92164  2.44872  4.62664  3.22608     14 l x - -
          2.68618  4.42225  2.77519  2.73123  3.46354  2.40513  3.72494  3.29354  2.67741  2.69355  4.24690  2.90347  2.73739  3.18146  2.89801  2.37887  2.77519  2.98518  4.58477  3.61503
          0.02943  3.93624  4.65858  0.61958  0.77255  0.48576  0.95510
     15   3.04162  4.41624  4.57711  4.01047  2.26797  4.23585  4.48755  1.77666  3.88709  1.56398  2.19322  4.23147  4.49355  4.02792  4.02755  3.55809  3.26795  2.18813  4.90589  3.70901     15 l x - -
          2.68618  4.42225  2.77519  2.73123  3.46354  2.40513  3.72494  3.29354  2.67741  2.69355  4.24690  2.90347  2.73739  3.18146  2.89801  2.37887  2.77519  2.98518  4.58477  3.61503
          0.02943  3.93624  4.65858  0.61958  0.77255  0.48576  0.95510
     16   2.76491  4.30386  3.97122  3.43350  2.37017  3.80757  4.09498  2.36968  3.32726  1.65802  3.16372  3.72191  4.18459  3.59088  3.57623  3.11688  2.33461  2.28050  4.77857  3.47014     16 l x - -
          2.68618  4.42225  2.77519  2.73123  3.46354  2.40513  3.72494  3.29354  2.67741  2.69355  4.24690  2.90347  2.73739  3.18146  2.89801  2.37887  2.77519  2.98518  4.58477  3.61503
          0.02943  3.93624  4.65858  0.61958  0.77255  0.48576  0.95510
     17   0.92566  4.22426  3.52761  3.32189  4.11612  3.04708  4.33637  3.25120  3.33979  3.12986  4.15475  3.45530  3.79233  3.67514  3.58590  2.57403  2.85580  2.89458  5.53691  4.34426     17 a x - -
          2.68618  4.42225  2.77519  2.73123  3.46354  2.40513  3.72494  3.29354  2.67741  2.69355  4.24690  2.90347  2.73739  3.18146  2.89801  2.37887  2.77519  2.98518  4.58477  3.61503
          0.02943  3.93624  4.65858  0.61958  0.77255  0.48576  0.95510
     18   3.13801  4.52400  4.34278  3.86698  1.77220  4.10876  3.68279  2.75502  3.73144  1.70795  3.38421  3.91522  4.42337  3.85202  3.87045  3.42792  3.36252  2.70068  3.94153  1.77243     18 l x - -
          2.68618  4.42225  2.77519  2.73123  3.46354  2.40513  3.72494  3.29354  2.67741  2.69355  4.24690  2.90347  2.73739  3.18146  2.89801  2.37887  2.77519  2.98518  4.58477  3.61503
          0.02943  3.93624  4.65858  0.61958  0.77255  0.48576  0.95510
     19   2.73722  4.24356  4.04085  3.49574  2.43533  3.82049  4.15966  1.87588  3.39528  2.04107  3.19336  3.76716  4.19760  3.65005  3.63366  3.13082  2.30754  2.10955  4.85711  3.59721     19 i x - -
          2.68620  4.42227  2.77521  2.73125  3.46356  2.40515  3.72496  3.29356  2.67743  2.69357  4.24692  2.90349  2.73741  3.18148  2.89803  2.37889  2.77489  2.98520  4.58479  3.61505
          0.18960  1.81262  4.65858  0.31480  1.30910  0.48576  0.95510
     20   1.67469  4.60052  3.03607  2.65670  4.12182  3.28565  3.78769  3.41699  1.94018  3.11655  4.00342  3.08168  3.83130  2.98191  2.79727  2.68022  2.90481  3.08739  5.38606  4.11601     21 a x - -
          2.68618  4.42225  2.77519  2.73123  3.46354  2.40513  3.72494  3.29354  2.67741  2.69355  4.24690  2.90347  2.73739  3.18146  2.89801  2.37887  2.77519  2.98518  4.58477  3.61503
          0.02943  3.93624  4.65858  0.61958  0.77255  0.48576  0.95510
     21   2.68018  4.69142  3.14862  2.71587  4.16022  3.34766  3.77639  3.60599  2.38872  3.19082  4.07849  3.13667  1.83799  2.96930  1.99809  2.76234  2.98216  3.26682  5.35683  4.11085     22 p x - -
          2.68618  4.42225  2.77519  2.73123  3.46354  2.40513  3.72494  3.29354  2.67741  2.69355  4.24690  2.90347  2.73739  3.18146  2.89801  2.37887  2.77519  2.98518  4.58477  3.61503
          0.02943  3.93624  4.65858  0.61958  0.77255  0.48576  0.95510
     22   1.87527  4.17478  3.69038  3.23776  3.76048  3.25743  4.15796  2.60848  3.17150  2.68403  3.67441  3.45666  3.87657  3.48314  3.47222  2.65087  2.11866  1.87575  5.27303  4.05757     23 a x - -
          2.68618  4.42225  2.77519  2.73123  3.46354  2.40513  3.72494  3.29354  2.67741  2.69355  4.24690  2.90347  2.73739  3.18146  2.89801  2.37887  2.77519  2.98518  4.58477  3.61503
          0.02943  3.93624  4.65858  0.61958  0.77255  0.48576  0.95510
     23   2.71381  2.59401  3.92966  3.44270  2.75857  3.62619  3.82787  2.74023  3.28371  2.45315  3.48470  3.62616  4.09215  3.56895  3.50047  2.99239  3.00413  2.55145  4.36211  1.68890     24 y x - -
          2.68618  4.42225  2.77519  2.73123  3.46354  2.40513  3.72494  3.29354  2.67741  2.69355  4.24690  2.90347  2.73739  3.18146  2.89801  2.37887  2.77519  2.98518  4.58477  3.61503
          0.02943  3.93624  4.65858  0.61958  0.77255  0.48576  0.95510
     24   1.67452  4.14494  3.35774  3.08910  4.22125  2.92322  4.17179  3.57204  3.14356  3.31992  4.17611  3.25937  3.66837  3.44776  3.45102  1.38055  2.69037  3.06977  5.58408  4.35458     25 s x - -
          2.68618  4.42225  2.77519  2.73123  3.46354  2.40513  3.72494  3.29354  2.67741  2.69355  4.24690  2.90347  2.73739  3.18146  2.89801  2.37887  2.77519  2.98518  4.58477  3.61503
          0.02943  3.93624  4.65858  0.61958  0.77255  0.48576  0.95510
     25   3.22691  4.67030  4.29179  3.93198  3.16034  4.06301  4.56771  2.36794  3.69910  0.80053  3.16348  4.20127  4.48744  4.05218  3.86472  3.64137  3.51828  2.42182  5.06272  3.80074     26 l x - -
          2.68618  4.42225  2.77519  2.73123  3.46354  2.40513  3.72494  3.29354  2.67741  2.69355  4.24690  2.90347  2.73739  3.18146  2.89801  2.37887  2.77519  2.98518  4.58477  3.61503
          0.02943  3.93624  4.65858  0.61958  0.77255  0.48576  0.95510
     26   2.93327  5.47844  1.36147  1.65542  4.76378  3.19597  3.75223  4.27578  2.77861  3.79236  4.65674  2.66604  3.82333  2.92360  3.37243  2.81798  3.22513  3.85839  5.94600  4.44892     27 d x - -
          2.68618  4.42225  2.77519  2.73123  3.46354  2.40513  3.72494  3.29354  2.67741  2.69355  4.24690  2.90347  2.73739  3.18146  2.89801  2.37887  2.77519  2.98518  4.58477  3.61503
          0.02943  3.93624  4.65858  0.61958  0.77255  0.48576  0.95510
     27   2.65965  0.81981  4.19357  3.94774  3.92445  3.26913  4.58080  3.07891  3.77501  2.99153  4.11491  3.91772  3.98112  4.11850  3.88810  2.93142  3.13176  2.81920  5.32715  4.21169     28 c x - -
          2.68618  4.42225  2.77519  2.73123  3.46354  2.40513  3.72494  3.29354  2.67741  2.69355  4.24690  2.90347  2.73739  3.18146  2.89801  2.37887  2.77519  2.98518  4.58477  3.61503
          0.02943  3.93624  4.65858  0.61958  0.77255  0.48576  0.95510
     28   2.88655  5.06503  3.23773  2.62696  4.40738  3.56520  2.57348  3.82058  1.65036  3.30228  4.14579  3.07521  3.93805  2.70895  1.84741  2.88370  3.07152  3.49284  5.38131  4.14263     29 k x - -
          2.68618  4.42225  2.77519  2.73123  3.46354  2.40513  3.72494  3.29354  2.67741  2.69355  4.24690  2.90347  2.73739  3.18146  2.89801  2.37887  2.77519  2.98518  4.58477  3.61503
          0.02943  3.93624  4.65858  0.61958  0.77255  0.48576  0.95510
     29   1.30588  4.12708  3.40217  3.13009  4.19689  2.92201  4.18973  3.52626  3.17412  3.29121  4.15255  3.28034  3.66951  3.47515  3.47254  1.77428  2.68501  3.03555  5.56969  4.34756     30 a x - -
          2.68618  4.42225  2.77519  2.73123  3.46354  2.40513  3.72494  3.29354  2.67741  2.69355  4.24690  2.90347  2.73739  3.18146  2.89801  2.37887  2.77519  2.98518  4.58477  3.61503
          0.02943  3.93624  4.65858  0.61958  0.77255  0.48576  0.95510
     30   3.03003  4.38255  4.64130  4.14826  3.51553  4.31374  4.88587  1.46125  4.02827  2.03874  3.33829  4.38245  4.65530  4.30946  4.24228  3.69867  3.30261  1.14690  5.45560  4.24117     31 v x - -
          2.68618  4.42225  2.77519  2.73123  3.46354  2.40513  3.72494  3.29354  2.67741  2.69355  4.24690  2.90347  2.73739  3.18146  2.89801  2.37887  2.77519  2.98518  4.58477  3.61503
          0.02943  3.93624  4.65858  0.61958  0.77255  0.48576  0.95510
     31   0.92566  4.22426  3.52761  3.32189  4.11612  3.04708  4.33637  3.25120  3.33979  3.12986  4.15475  3.45530  3.79233  3.67514  3.58590  2.57403  2.85580  2.89458  5.53691  4.34426     32 a x - -
          2.68618  4.42225  2.77519  2.73123  3.46354  2.40513  3.72494  3.29354  2.67741  2.69355  4.24690  2.90347  2.73739  3.18146  2.89801  2.37887  2.77519  2.98518  4.58477  3.61503
          0.02943  3.93624  4.65858  0.61958  0.77255  0.48576  0.95510
     32   3.13781  4.48560  4.67878  4.12648  2.21614  4.35235  4.53934  1.73096  4.00206  1.29746  2.93275  4.33919  4.58678  4.12727  4.13460  3.68623  3.36377  2.15320  4.88897  3.61981     33 l x - -
          2.68618  4.42225  2.77519  2.73123  3.46354  2.40513  3.72494  3.29354  2.67741  2.69355  4.24690  2.90347  2.73739  3.18146  2.89801  2.37887  2.77519  2.98518  4.58477  3.61503
          0.02943  3.93624  4.65858  0.61958  0.77255  0.48576  0.95510
     33   2.61274  4.70405  2.91404  2.56242  4.22224  3.27603  3.74054  3.64422  1.90795  3.25205  4.10490  3.01274  3.81863  2.91959  2.74291  1.72024  2.92559  3.27371  5.43326  4.13562     34 s x - -
          2.68618  4.42225  2.77519  2.73123  3.46354  2.40513  3.72494  3.29354  2.67741  2.69355  4.24690  2.90347  2.73739  3.18146  2.89801  2.37887  2.77519  2.98518  4.58477  3.61503
          0.02943  3.93624  4.65858  0.61958  0.77255  0.48576  0.95510
     34   2.58184  4.36887  3.46032  3.00450  3.15081  3.39952  3.79261  3.08755  2.87240  2.73422  3.68358  3.32390  3.91817  3.24871  3.17431  1.72683  2.89853  2.82840  2.65307  3.20180     35 s x - -
          2.68618  4.42225  2.77519  2.73123  3.46354  2.40513  3.72494  3.29354  2.67741  2.69355  4.24690  2.90347  2.73739  3.18146  2.89801  2.37887  2.77519  2.98518  4.58477  3.61503
          0.02943  3.93624  4.65858  0.61958  0.77255  0.48576  0.95510
     35   2.66115  4.55234  2.25407  2.68716  3.83239  3.41158  3.92289  2.75698  2.87181  2.78246  3.78845  3.15332  3.93495  3.16733  3.28804  2.81244  2.96176  1.65740  5.30915  3.99268     36 v x - -
          2.68618  4.42225  2.77519  2.73123  3.46354  2.40513  3.72494  3.29354  2.67741  2.69355  4.24690  2.90347  2.73739  3.18146  2.89801  2.37887  2.77519  2.98518  4.58477  3.61503
          0.02943  3.93624  4.65858  0.61958  0.77255  0.48576  0.95510
     36   3.06568  4.87176  3.18888  2.95531  3.33004  3.50196  1.01482  3.77845  2.79665  3.26440  4.31236  3.36204  4.05804  3.32239  3.05852  3.13581  3.37124  3.51236  4.79426  3.27912     37 h x - -
          2.68618  4.42225  2.77519  2.73123  3.46354  2.40513  3.72494  3.29354  2.67741  2.69355  4.24690  2.90347  2.73739  3.18146  2.89801  2.37887  2.77519  2.98518  4.58477  3.61503
          0.02943  3.93624  4.65858  0.61958  0.77255  0.48576  0.95510
     37   2.63307  4.75633  2.79747  2.49635  4.18971  3.26732  3.73662  3.68311  2.46140  3.26679  4.13002  2.96851  3.81630  1.78470  2.81991  2.09074  2.94406  3.31428  5.43523  4.09732     38 q x - -
          2.68618  4.42225  2.77519  2.73123  3.46354  2.40513  3.72494  3.29354  2.67741  2.69355  4.24690  2.90347  2.73739  3.18146  2.89801  2.37887  2.77519  2.98518  4.58477  3.61503
          0.02943  3.93624  4.65858  0.61958  0.77255  0.48576  0.95510
     38   3.33981  4.72290  4.32610  4.05277  0.91291  4.01453  3.90607  2.85571  3.95821  2.21112  3.57650  4.09118  4.47174  4.10864  4.06219  3.60643  3.64100  2.85108  4.13639  2.49547     39 f x - -
          2.68618  4.42225  2.77519  2.73123  3.46354  2.40513  3.72494  3.29354  2.67741  2.69355  4.24690  2.90347  2.73739  3.18146  2.89801  2.37887  2.77519  2.98518  4.58477  3.61503
          0.02943  3.93624  4.65858  0.61958  0.77255  0.48576  0.95510
     39   2.62282  4.79446  2.90016  2.47732  4.22584  3.32224  3.66169  3.66731  2.33211  3.23653  4.06140  2.32788  3.80776  2.81854  2.15188  2.15618  2.89817  3.29886  5.40967  4.09466     40 r x - -
          2.68618  4.42225  2.77519  2.73123  3.46354  2.40513  3.72494  3.29354  2.67741  2.69355  4.24690  2.90347  2.73739  3.18146  2.89801  2.37887  2.77519  2.98518  4.58477  3.61503
          0.02943  3.93624  4.65858  0.61958  0.77255  0.48576  0.95510
     40   3.15809  4.50091  4.67292  4.15914  3.24095  4.41523  4.80119  1.30750  3.98666  1.41826  3.08611  4.42053  4.68043  4.23448  4.16562  3.79011  3.40522  1.86124  5.24766  4.05855     41 i x - -
          2.68618  4.42225  2.77519  2.73123  3.46354  2.40513  3.72494  3.29354  2.67741  2.69355  4.24690  2.90347  2.73739  3.18146  2.89801  2.37887  2.77519  2.98518  4.58477  3.61503
          0.02943  3.93624  4.65858  0.61958  0.77255  0.48576  0.95510
     41   2.42980  4.37349  3.12486  2.91307  4.32476  1.94287  4.11586  3.79956  3.06037  3.44949  4.31457  3.22688  1.50726  3.37839  3.39872  2.57492  2.87999  3.30876  5.57036  4.38368     42 p x - -
          2.68618  4.42225  2.77519  2.73123  3.46354  2.40513  3.72494  3.29354  2.67741  2.69355  4.24690  2.90347  2.73739  3.18146  2.89801  2.37887  2.77519  2.98518  4.58477  3.61503
          0.02943  3.93624  4.65858  0.61958  0.77255  0.48576  0.95510
     42   2.76443  4.94212  3.06116  2.54804  4.33997  2.50488  3.61124  3.73563  1.78617  3.26416  4.09867  3.01722  3.87780  2.75435  1.98714  2.77935  2.99071  3.39245  5.40281  4.13996     43 k x - -
          2.68618  4.42225  2.77519  2.73123  3.46354  2.40513  3.72494  3.29354  2.67741  2.69355  4.24690  2.90347  2.73739  3.18146  2.89801  2.37887  2.77519  2.98518  4.58477  3.61503
          0.02943  3.93624  4.65858  0.61958  0.77255  0.48576  0.95510
     43   2.63131  4.81177  2.84087  2.45710  4.26368  2.43331  3.67440  3.70523  2.36215  3.27123  4.09606  2.29633  3.80595  2.83202  2.17995  2.66227  2.91219  3.32976  5.44290  4.12565     44 r x - -
          2.68618  4.42225  2.77519  2.73123  3.46354  2.40513  3.72494  3.29354  2.67741  2.69355  4.24690  2.90347  2.73739  3.18146  2.89801  2.37887  2.77519  2.98518  4.58477  3.61503
          0.02943  3.93624  4.65858  0.61958  0.77255  0.48576  0.95510
     44   2.93327  5.47844  1.36147  1.65542  4.76378  3.19597  3.75223  4.27578  2.77861  3.79236  4.65674  2.66604  3.82333  2.92360  3.37243  2.81798  3.22513  3.85839  5.94600  4.44892     45 d x - -
          2.68618  4.42225  2.77519  2.73123  3.46354  2.40513  3.72494  3.29354  2.67741  2.69355  4.24690  2.90347  2.73739  3.18146  2.89801  2.37887  2.77519  2.98518  4.58477  3.61503
          0.02943  3.93624  4.65858  0.61958  0.77255  0.48576  0.95510
     45   2.84100  5.26070  1.75951  2.14671  4.58719  3.19692  3.75154  4.13723  2.73909  3.67833  4.53239  1.62279  3.81215  2.92731  3.29163  2.76873  3.14427  3.72118  5.80804  4.33919     46 n x - -
          2.68618  4.42225  2.77519  2.73123  3.46354  2.40513  3.72494  3.29354  2.67741  2.69355  4.24690  2.90347  2.73739  3.18146  2.89801  2.37887  2.77519  2.98518  4.58477  3.61503
          0.02943  3.93624  4.65858  0.61958  0.77255  0.48576  0.95510
     46   2.65965  0.81981  4.19357  3.94774  3.92445  3.26913  4.58080  3.07891  3.77501  2.99153  4.11491  3.91772  3.98112  4.11850  3.88810  2.93142  3.13176  2.81920  5.32715  4.21169     47 c x - -
          2.68618  4.42225  2.77519  2.73123  3.46354  2.40513  3.72494  3.29354  2.67741  2.69355  4.24690  2.90347  2.73739  3.18146  2.89801  2.37887  2.77519  2.98518  4.58477  3.61503
          0.02943  3.93624  4.65858  0.61958  0.77255  0.48576  0.95510
     47   2.77662  4.77518  2.74426  2.63619  4.14872  3.22698  3.97301  3.87287  2.88205  3.51253  4.46744  1.04997  3.88199  3.24591  3.23884  2.84140  3.16061  3.48864  5.44733  4.09250     48 n x - -
          2.68618  4.42225  2.77519  2.73123  3.46354  2.40513  3.72494  3.29354  2.67741  2.69355  4.24690  2.90347  2.73739  3.18146  2.89801  2.37887  2.77519  2.98518  4.58477  3.61503
          0.02943  3.93624  4.65858  0.61958  0.77255  0.48576  0.95510
     48   3.24117  4.61161  4.58401  4.08906  2.01346  4.33491  4.32271  2.30943  3.94665  1.08333  2.97449  4.27580  4.59447  4.08327  4.08510  3.69805  3.47423  2.40602  4.61055  3.16186     49 l x - -
          2.68618  4.42225  2.77519  2.73123  3.46354  2.40513  3.72494  3.29354  2.67741  2.69355  4.24690  2.90347  2.73739  3.18146  2.89801  2.37887  2.77519  2.98518  4.58477  3.61503
          0.02943  3.93624  4.65858  0.61958  0.77255  0.48576  0.95510
     49   3.33962  4.80278  3.93249  3.67388  2.29650  3.90450  3.64906  3.33997  3.52957  2.77745  4.00840  3.80225  4.37689  3.82030  3.70020  3.46996  3.62663  3.21355  3.94268  0.86603     50 y x - -
          2.68618  4.42225  2.77519  2.73123  3.46354  2.40513  3.72494  3.29354  2.67741  2.69355  4.24690  2.90347  2.73739  3.18146  2.89801  2.37887  2.77519  2.98518  4.58477  3.61503
          0.02943  3.93624  4.65858  0.61958  0.77255  0.48576  0.95510
     50   2.65965  0.81981  4.19357  3.94774  3.92445  3.26913  4.58080  3.07891  3.77501  2.99153  4.11491  3.91772  3.98112  4.11850  3.88810  2.93142  3.13176  2.81920  5.32715  4.21169     51 c x - -
          2.68618  4.42225  2.77519  2.73123  3.46354  2.40513  3.72494  3.29354  2.67741  2.69355  4.24690  2.90347  2.73739  3.18146  2.89801  2.37887  2.77519  2.98518  4.58477  3.61503
          0.02943  3.93624  4.65858  0.61958  0.77255  0.48576  0.95510
     51   2.64890  4.82447  2.57022  1.89288  4.30482  3.21652  3.76315  3.73826  2.61693  3.35488  4.20816  2.87907  3.79732  2.94576  3.05146  1.67563  2.96907  3.35782  5.55832  4.20035     52 s x - -
          2.68618  4.42225  2.77519  2.73123  3.46354  2.40513  3.72494  3.29354  2.67741  2.69355  4.24690  2.90347  2.73739  3.18146  2.89801  2.37887  2.77519  2.98518  4.58477  3.61503
          0.02943  3.93624  4.65858  0.61958  0.77255  0.48576  0.95510
     52   2.62931  4.58683  3.13505  2.62376  3.71175  3.45435  3.67429  3.16854  2.07467  2.82970  3.71073  3.08341  3.86835  2.90091  2.79110  2.73363  2.34945  2.90347  5.06948  2.74028     53 k x - -
          2.68618  4.42225  2.77519  2.73123  3.46354  2.40513  3.72494  3.29354  2.67741  2.69355  4.24690  2.90347  2.73739  3.18146  2.89801  2.37887  2.77519  2.98518  4.58477  3.61503
          0.02943  3.93624  4.65858  0.61958  0.77255  0.48576  0.95510
     53   2.76608  5.17291  1.80883  2.16005  4.58286  2.31887  3.72633  4.08294  2.68489  3.61440  4.44180  2.09499  3.78896  2.88902  3.23442  2.71053  3.06672  3.65613  5.78454  4.33609     54 d x - -
          2.68618  4.42225  2.77519  2.73123  3.46354  2.40513  3.72494  3.29354  2.67741  2.69355  4.24690  2.90347  2.73739  3.18146  2.89801  2.37887  2.77519  2.98518  4.58477  3.61503
          0.02943  3.93624  4.65858  0.61958  0.77255  0.48576  0.95510
     54   2.57693  4.66710  2.82633  2.53107  4.15818  3.22715  3.77123  3.64589  2.53669  3.24663  4.10817  2.98745  3.79797  2.22606  2.90331  1.67332  2.90886  3.26729  5.42988  4.09771     55 s x - -
          2.68618  4.42225  2.77519  2.73123  3.46354  2.40513  3.72494  3.29354  2.67741  2.69355  4.24690  2.90347  2.73739  3.18146  2.89801  2.37887  2.77519  2.98518  4.58477  3.61503
          0.02943  3.93624  4.65858  0.61958  0.77255  0.48576  0.95510
     55   3.15142  4.57795  4.46340  3.92557  3.06611  4.27456  4.57311  2.20475  3.72023  1.25362  1.75763  4.22362  4.54410  3.97601  3.90756  3.62540  3.38863  2.28804  5.06235  3.90761     56 l x - -
          2.68618  4.42225  2.77519  2.73123  3.46354  2.40513  3.72494  3.29354  2.67741  2.69355  4.24690  2.90347  2.73739  3.18146  2.89801  2.37887  2.77519  2.98518  4.58477  3.61503
          0.02943  3.93624  4.65858  0.61958  0.77255  0.48576  0.95510
     56   2.65863  4.30403  3.62602  3.09524  3.12836  3.62781  3.85536  2.62774  2.97096  1.95359  3.34929  3.44007  4.02568  3.30426  3.26516  2.91967  2.32722  2.45917  4.69513  2.50518     57 l x - -
          2.68618  4.42225  2.77519  2.73123  3.46354  2.40513  3.72494  3.29354  2.67741  2.69355  4.24690  2.90347  2.73739  3.18146  2.89801  2.37887  2.77519  2.98518  4.58477  3.61503
          0.02943  3.93624  4.65858  0.61958  0.77255  0.48576  0.95510
     57   2.70509  4.88757  2.99711  2.50524  4.24781  3.41546  3.61661  3.66902  2.19234  3.21632  4.04816  2.98603  3.84879  2.21087  2.08315  2.21419  2.94252  3.32595  5.37823  4.08629     58 r x - -
          2.68618  4.42225  2.77519  2.73123  3.46354  2.40513  3.72494  3.29354  2.67741  2.69355  4.24690  2.90347  2.73739  3.18146  2.89801  2.37887  2.77519  2.98518  4.58477  3.61503
          0.02943  3.93624  4.65858  0.61958  0.77255  0.48576  0.95510
     58   2.63635  4.79684  2.30630  2.39166  4.00251  3.37055  3.65286  2.62780  2.47901  3.01550  3.88409  2.91429  3.81516  2.30595  2.92769  2.67100  2.87988  3.07655  5.30924  3.96555     59 q x - -
          2.68618  4.42225  2.77519  2.73123  3.46354  2.40513  3.72494  3.29354  2.67741  2.69355  4.24690  2.90347  2.73739  3.18146  2.89801  2.37887  2.77519  2.98518  4.58477  3.61503
          0.02943  3.93624  4.65858  0.61958  0.77255  0.48576  0.95510
     59   3.33981  4.72290  4.32610  4.05277  0.91291  4.01453  3.90607  2.85571  3.95821  2.21112  3.57650  4.09118  4.47174  4.10864  4.06219  3.60643  3.64100  2.85108  4.13639  2.49547     60 f x - -
          2.68618  4.42225  2.77519  2.73123  3.46354  2.40513  3.72494  3.29354  2.67741  2.69355  4.24690  2.90347  2.73739  3.18146  2.89801  2.37887  2.77519  2.98518  4.58477  3.61503
          0.02943  3.93624  4.65858  0.61958  0.77255  0.48576  0.95510
     60   2.45404  4.51545  2.79809  2.58519  4.24039  3.08662  3.89034  3.75664  2.77572  3.38780  4.23003  2.12573  3.74198  3.10438  3.17134  1.56537  2.85457  3.29738  5.54221  4.20171     61 s x - -
          2.68618  4.42225  2.77519  2.73123  3.46354  2.40513  3.72494  3.29354  2.67741  2.69355  4.24690  2.90347  2.73739  3.18146  2.89801  2.37887  2.77519  2.98518  4.58477  3.61503
          0.18960  3.93624  1.87611  0.61958  0.77255  0.48576  0.95510
     61   2.52828  4.54006  3.07686  2.65237  4.04295  3.22818  3.70457  3.49114  2.32426  3.10656  3.97985  3.05097  3.77299  2.90254  2.00021  2.00747  2.85169  3.13535  5.28150  4.00300     62 r x - -
          2.68618  4.42225  2.77519  2.73123  3.46354  2.40513  3.72494  3.29354  2.67741  2.69355  4.24690  2.90347  2.73739  3.18146  2.89801  2.37887  2.77519  2.98518  4.58477  3.61503
          0.03446  3.78110  4.50344  0.61958  0.77255  0.41183  1.08601
     62   2.69726  4.42944  3.51236  2.95992  3.53223  3.63456  3.88676  2.58320  2.21679  1.99889  3.45648  3.36419  4.02497  3.16762  3.01135  2.92330  2.93690  2.02441  5.04624  3.80300     63 l x - -
          2.68618  4.42225  2.77519  2.73123  3.46354  2.40513  3.72494  3.29354  2.67741  2.69355  4.24690  2.90347  2.73739  3.18146  2.89801  2.37887  2.77519  2.98518  4.58477  3.61503
          0.02943  3.93624  4.65858  0.61958  0.77255  0.48576  0.95510
     63   3.02487  4.47775  4.23133  3.71471  2.65029  4.00523  3.95529  2.57519  3.46232  1.29579  3.19713  3.90124  4.34527  3.75033  3.63659  3.36105  3.26011  2.56665  2.52325  2.84712     64 l x - -
          2.68618  4.42225  2.77519  2.73123  3.46354  2.40513  3.72494  3.29354  2.67741  2.69355  4.24690  2.90347  2.73739  3.18146  2.89801  2.37887  2.77519  2.98518  4.58477  3.61503
          0.02943  3.93624  4.65858  0.61958  0.77255  0.48576  0.95510
     64   2.58859  4.57850  3.11566  2.62045  3.88347  3.39323  3.71383  3.18001  2.04694  2.88694  3.77234  3.07547  2.76782  2.91423  2.82262  2.69191  2.85334  2.34042  5.20796  3.93025     65 k x - -
          2.68618  4.42225  2.77519  2.73123  3.46354  2.40513  3.72494  3.29354  2.67741  2.69355  4.24690  2.90347  2.73739  3.18146  2.89801  2.37887  2.77519  2.98518  4.58477  3.61503
          0.02943  3.93624  4.65858  0.61958  0.77255  0.48576  0.95510
     65   2.69586  4.44076  3.49334  2.94026  3.54931  3.62639  3.87472  2.60497  2.17837  2.03490  3.47228  3.34837  4.01758  3.14928  2.98938  2.91422  2.93515  2.03846  5.05425  3.80901     66 l x - -
          2.68618  4.42225  2.77519  2.73123  3.46354  2.40513  3.72494  3.29354  2.67741  2.69355  4.24690  2.90347  2.73739  3.18146  2.89801  2.37887  2.77519  2.98518  4.58477  3.61503
          0.02943  3.93624  4.65858  0.61958  0.77255  0.48576  0.95510
     66   2.84100  5.26070  1.75951  2.14671  4.58719  3.19692  3.75154  4.13723  2.73909  3.67833  4.53239  1.62279  3.81215  2.92731  3.29163  2.76873  3.14427  3.72118  5.80804  4.33919     67 n x - -
          2.68618  4.42225  2.77519  2.73123  3.46354  2.40513  3.72494  3.29354  2.67741  2.69355  4.24690  2.90347  2.73739  3.18146  2.89801  2.37887  2.77519  2.98518  4.58477  3.61503
          0.02943  3.93624  4.65858  0.61958  0.77255  0.48576  0.95510
     67   3.05844  5.19612  0.83076  2.37567  4.58177  3.25927  3.98775  4.18453  3.08402  3.78154  4.76109  2.93522  3.91658  3.22705  3.60885  3.01365  3.39839  3.81695  5.73797  4.44422     68 d x - -
          2.68618  4.42225  2.77519  2.73123  3.46354  2.40513  3.72494  3.29354  2.67741  2.69355  4.24690  2.90347  2.73739  3.18146  2.89801  2.37887  2.77519  2.98518  4.58477  3.61503
          0.02943  3.93624  4.65858  0.61958  0.77255  0.48576  0.95510
     68   1.71171  4.24819  3.26214  2.98326  4.15357  3.01954  4.10005  3.46261  3.03077  3.20425  4.10553  3.23804  1.72957  3.36388  3.35428  2.48176  2.76578  3.03808  5.51434  4.28277     69 a x - -
          2.68618  4.42225  2.77519  2.73123  3.46354  2.40513  3.72494  3.29354  2.67741  2.69355  4.24690  2.90347  2.73739  3.18146  2.89801  2.37887  2.77519  2.98518  4.58477  3.61503
          0.02943  3.93624  4.65858  0.61958  0.77255  0.48576  0.95510
     69   2.65965  0.81981  4.19357  3.94774  3.92445  3.26913  4.58080  3.07891  3.77501  2.99153  4.11491  3.91772  3.98112  4.11850  3.88810  2.93142  3.13176  2.81920  5.32715  4.21169     70 c x - -
          2.68618  4.42225  2.77519  2.73123  3.46354  2.40513  3.72494  3.29354  2.67741  2.69355  4.24690  2.90347  2.73739  3.18146  2.89801  2.37887  2.77519  2.98518  4.58477  3.61503
          0.02943  3.93624  4.65858  0.61958  0.77255  0.48576  0.95510
     70   2.93175  4.91928  2.94547  2.70117  4.09627  3.40836  3.86005  3.73677  2.51756  3.23281  4.25885  3.16147  3.96272  1.12487  2.80050  2.97680  3.22867  3.46248  5.35701  4.05496     71 q x - -
          2.68618  4.42225  2.77519  2.73123  3.46354  2.40513  3.72494  3.29354  2.67741  2.69355  4.24690  2.90347  2.73739  3.18146  2.89801  2.37887  2.77519  2.98518  4.58477  3.61503
          0.02943  3.93624  4.65858  0.61958  0.77255  0.48576  0.95510
     71   2.74517  4.51430  3.43200  3.33950  4.48066  0.63716  4.45589  4.09577  3.52945  3.74191  4.71817  3.59627  3.90748  3.84855  3.75850  2.91891  3.23137  3.61178  5.55897  4.58470     72 G x - -
          2.68618  4.42225  2.77519  2.73123  3.46354  2.40513  3.72494  3.29354  2.67741  2.69355  4.24690  2.90347  2.73739  3.18146  2.89801  2.37887  2.77519  2.98518  4.58477  3.61503
          0.02943  3.93624  4.65858  0.61958  0.77255  0.48576  0.95510
     72   1.99805  4.89921  1.54203  2.29996  4.41847  3.17770  3.80656  3.78321  2.77149  3.45834  4.33088  2.82873  3.79385  2.99082  3.28159  2.68793  3.01642  3.39849  5.69021  4.29664     73 d x - -
          2.68618  4.42225  2.77519  2.73123  3.46354  2.40513  3.72494  3.29354  2.67741  2.69355  4.24690  2.90347  2.73739  3.18146  2.89801  2.37887  2.77519  2.98518  4.58477  3.61503
          0.02943  3.93624  4.65858  0.61958  0.77255  0.48576  0.95510
     73   3.05844  5.19612  0.83076  2.37567  4.58177  3.25927  3.98775  4.18453  3.08402  3.78154  4.76109  2.93522  3.91658  3.22705  3.60885  3.01365  3.39839  3.81695  5.73797  4.44422     74 d x - -
          2.68618  4.42225  2.77519  2.73123  3.46354  2.40513  3.72494  3.29354  2.67741  2.69355  4.24690  2.90347  2.73739  3.18146  2.89801  2.37887  2.77519  2.98518  4.58477  3.61503
          0.02943  3.93624  4.65858  0.61958  0.77255  0.48576  0.95510
     74   2.74517  4.51430  3.43200  3.33950  4.48066  0.63716  4.45589  4.09577  3.52945  3.74191  4.71817  3.59627  3.90748  3.84855  3.75850  2.91891  3.23137  3.61178  5.55897  4.58470     75 G x - -
          2.68618  4.42225  2.77519  2.73123  3.46354  2.40513  3.72494  3.29354  2.67741  2.69355  4.24690  2.90347  2.73739  3.18146  2.89801  2.37887  2.77519  2.98518  4.58477  3.61503
          0.02943  3.93624  4.65858  0.61958  0.77255  0.48576  0.95510
     75   3.33981  4.72290  4.32610  4.05277  0.91291  4.01453  3.90607  2.85571  3.95821  2.21112  3.57650  4.09118  4.47174  4.10864  4.06219  3.60643  3.64100  2.85108  4.13639  2.49547     76 f x - -
          2.68618  4.42225  2.77519  2.73123  3.46354  2.40513  3.72494  3.29354  2.67741  2.69355  4.24690  2.90347  2.73739  3.18146  2.89801  2.37887  2.77519  2.98518  4.58477  3.61503
          0.02943  3.93624  4.65858  0.61958  0.77255  0.48576  0.95510
     76   2.34675  4.26797  3.26220  3.08094  4.13994  2.99669  4.18903  3.67117  3.15900  3.38650  4.30728  3.29552  3.74075  3.50335  3.44306  0.99885  2.83166  3.19233  5.50734  4.22380     77 s x - -
          2.68618  4.42225  2.77519  2.73123  3.46354  2.40513  3.72494  3.29354  2.67741  2.69355  4.24690  2.90347  2.73739  3.18146  2.89801  2.37887  2.77519  2.98518  4.58477  3.61503
          0.02943  3.93624  4.65858  0.61958  0.77255  0.48576  0.95510
     77   2.25509  4.18466  3.34531  3.03675  4.12105  2.98569  4.10404  3.44466  3.03876  3.20382  4.07577  3.24973  3.69934  3.37571  3.35011  1.83247  1.53626  3.00148  5.49243  4.25433     78 t x - -
          2.68618  4.42225  2.77519  2.73123  3.46354  2.40513  3.72494  3.29354  2.67741  2.69355  4.24690  2.90347  2.73739  3.18146  2.89801  2.37887  2.77519  2.98518  4.58477  3.61503
          0.02943  3.93624  4.65858  0.61958  0.77255  0.48576  0.95510
     78   2.15939  4.30010  3.96535  3.43602  2.36655  3.78778  4.10048  2.36873  3.33954  1.68573  3.18133  3.71908  4.17811  3.59888  3.59007  3.10347  3.01280  2.27368  4.78506  3.47025     79 l x - -
          2.68618  4.42225  2.77519  2.73123  3.46354  2.40513  3.72494  3.29354  2.67741  2.69355  4.24690  2.90347  2.73739  3.18146  2.89801  2.37887  2.77519  2.98518  4.58477  3.61503
          0.02943  3.93624  4.65858  0.61958  0.77255  0.48576  0.95510
     79   2.78836  4.27693  4.16605  3.64096  3.50408  3.91264  4.42998  1.63276  3.53876  2.21340  3.37345  3.91579  4.32186  3.83452  3.79982  3.25287  2.33147  1.53057  5.22432  4.01516     80 v x - -
          2.68618  4.42225  2.77519  2.73123  3.46354  2.40513  3.72494  3.29354  2.67741  2.69355  4.24690  2.90347  2.73739  3.18146  2.89801  2.37887  2.77519  2.98518  4.58477  3.61503
          0.02943  3.93624  4.65858  0.61958  0.77255  0.48576  0.95510
     80   1.79634  4.22289  3.32196  2.93551  4.06439  3.03930  4.01337  3.37325  2.93754  3.11207  3.97384  3.20722  2.38159  3.26198  3.28660  2.44915  2.03755  2.96198  5.42596  4.18930     81 a x - -
          2.68618  4.42225  2.77519  2.73123  3.46354  2.40513  3.72494  3.29354  2.67741  2.69355  4.24690  2.90347  2.73739  3.18146  2.89801  2.37887  2.77519  2.98518  4.58477  3.61503
          0.02943  3.93624  4.65858  0.61958  0.77255  0.48576  0.95510
     81   2.66823  4.98927  2.15211  2.28661  4.32082  3.30338  3.63610  3.74484  2.01562  3.31606  4.12918  2.82616  3.78804  2.77995  2.89016  2.65316  2.34139  3.37594  5.51275  4.13758     82 k x - -
          2.68618  4.42225  2.77519  2.73123  3.46354  2.40513  3.72494  3.29354  2.67741  2.69355  4.24690  2.90347  2.73739  3.18146  2.89801  2.37887  2.77519  2.98518  4.58477  3.61503
          0.02943  3.93624  4.65858  0.61958  0.77255  0.48576  0.95510
     82   3.08077  4.48191  4.42594  4.04421  3.41738  4.13505  4.76058  1.00232  3.87357  1.99050  3.34294  4.28062  4.56023  4.21535  4.06286  3.63658  3.37884  1.84892  5.32133  4.06506     83 i x - -
          2.68618  4.42225  2.77519  2.73123  3.46354  2.40513  3.72494  3.29354  2.67741  2.69355  4.24690  2.90347  2.73739  3.18146  2.89801  2.37887  2.77519  2.98518  4.58477  3.61503
          0.02943  3.93624  4.65858  0.61958  0.77255  0.48576  0.95510
     83   2.70329  5.08171  2.19167  2.29193  4.39141  3.34167  3.60039  3.85143  2.31660  3.36721  4.16857  2.83128  3.79935  2.21586  2.24664  2.67068  2.94090  3.46953  5.51950  4.14693     84 d x - -
          2.68618  4.42225  2.77519  2.73123  3.46354  2.40513  3.72494  3.29354  2.67741  2.69355  4.24690  2.90347  2.73739  3.18146  2.89801  2.37887  2.77519  2.98518  4.58477  3.61503
          0.02943  3.93624  4.65858  0.61958  0.77255  0.48576  0.95510
     84   2.71919  5.04459  2.55224  1.88685  4.36699  3.30477  3.64663  3.81569  2.42347  3.36259  4.18387  2.81936  3.80513  2.23317  2.86238  2.17472  2.97456  3.44567  5.54425  4.17007     85 e x - -
          2.68618  4.42225  2.77519  2.73123  3.46354  2.40513  3.72494  3.29354  2.67741  2.69355  4.24690  2.90347  2.73739  3.18146  2.89801  2.37887  2.77519  2.98518  4.58477  3.61503
          0.02943  3.93624  4.65858  0.61958  0.77255  0.48576  0.95510
     85   2.17587  4.27913  4.02525  3.47891  3.32872  3.84153  4.24262  1.82319  3.36963  2.04053  2.44262  3.77917  4.22319  3.65295  3.62850  3.15469  3.01408  2.04268  5.02795  3.83873     86 i x - -
          2.68618  4.42225  2.77519  2.73123  3.46354  2.40513  3.72494  3.29354  2.67741  2.69355  4.24690  2.90347  2.73739  3.18146  2.89801  2.37887  2.77519  2.98518  4.58477  3.61503
          0.02943  3.93624  4.65858  0.61958  0.77255  0.48576  0.95510
     86   2.32379  4.29596  3.12267  2.86670  4.19816  3.00974  4.03784  3.65203  2.95087  3.32256  4.17971  3.16317  1.72665  3.28696  3.29264  1.84033  2.77122  3.17394  5.52789  4.25922     87 p x - -
          2.68618  4.42225  2.77519  2.73123  3.46354  2.40513  3.72494  3.29354  2.67741  2.69355  4.24690  2.90347  2.73739  3.18146  2.89801  2.37887  2.77519  2.98518  4.58477  3.61503
          0.02943  3.93624  4.65858  0.61958  0.77255  0.48576  0.95510
     87   2.65965  0.81981  4.19357  3.94774  3.92445  3.26913  4.58080  3.07891  3.77501  2.99153  4.11491  3.91772  3.98112  4.11850  3.88810  2.93142  3.13176  2.81920  5.32715  4.21169     88 c x - -
          2.68618  4.42225  2.77519  2.73123  3.46354  2.40513  3.72494  3.29354  2.67741  2.69355  4.24690  2.90347  2.73739  3.18146  2.89801  2.37887  2.77519  2.98518  4.58477  3.61503
          0.02943  3.93624  4.65858  0.61958  0.77255  0.48576  0.95510
     88   2.54142  4.61808  2.26317  2.48212  4.01453  3.26847  3.74493  3.33571  2.62992  3.05527  3.91477  2.96617  3.78899  2.93708  3.07862  2.11225  2.84268  2.36281  5.34495  4.01836     89 s x - -
          2.68618  4.42225  2.77519  2.73123  3.46354  2.40513  3.72494  3.29354  2.67741  2.69355  4.24690  2.90347  2.73739  3.18146  2.89801  2.37887  2.77519  2.98518  4.58477  3.61503
          0.02943  3.93624  4.65858  0.61958  0.77255  0.48576  0.95510
     89   2.61331  4.75800  1.99625  2.39580  4.25127  3.20656  3.79559  3.58994  2.71086  3.28845  4.15996  2.90020  3.79230  2.98353  3.17963  2.65661  1.78082  3.23185  5.54649  4.19112     90 t x - -
          2.68618  4.42225  2.77519  2.73123  3.46354  2.40513  3.72494  3.29354  2.67741  2.69355  4.24690  2.90347  2.73739  3.18146  2.89801  2.37887  2.77519  2.98518  4.58477  3.61503
          0.18960  3.93624  1.87611  0.61958  0.77255  0.48576  0.95510
     90   2.55885  4.34023  3.21354  3.10293  4.24106  0.88526  4.22633  3.82068  3.27138  3.48588  4.46302  3.37854  3.72842  3.60330  3.51505  2.72863  3.03310  3.36696  5.35791  4.34079     91 g x - -
          2.68618  4.42225  2.77519  2.73123  3.46354  2.40513  3.72494  3.29354  2.67741  2.69355  4.24690  2.90347  2.73739  3.18146  2.89801  2.37887  2.77519  2.98518  4.58477  3.61503
          0.03446  3.78110  4.50344  0.61958  0.77255  0.41183  1.08601
     91   2.65965  0.81981  4.19357  3.94774  3.92445  3.26913  4.58080  3.07891  3.77501  2.99153  4.11491  3.91772  3.98112  4.11850  3.88810  2.93142  3.13176  2.81920  5.32715  4.21169     92 c x - -
          2.68618  4.42225  2.77519  2.73123  3.46354  2.40513  3.72494  3.29354  2.67741  2.69355  4.24690  2.90347  2.73739  3.18146  2.89801  2.37887  2.77519  2.98518  4.58477  3.61503
          0.17912  3.93624  1.93464  0.61958  0.77255  0.48576  0.95510
     92   2.33965  4.28432  3.01142  2.79385  4.19211  1.87007  3.99616  3.65530  2.93331  3.31240  4.18185  3.11737  2.00191  3.25693  3.27378  2.48321  2.78237  3.18332  5.45038  4.25211     93 g x - -
          2.68618  4.42225  2.77519  2.73123  3.46354  2.40513  3.72494  3.29354  2.67741  2.69355  4.24690  2.90347  2.73739  3.18146  2.89801  2.37887  2.77519  2.98518  4.58477  3.61503
          0.03410  3.79121  4.51356  0.61958  0.77255  0.60921  0.78478
     93   2.67834  4.84394  2.43156  1.72876  4.32715  2.08717  3.74023  3.76705  2.62675  3.37860  4.25059  2.81398  3.75675  2.93387  3.06555  2.68944  2.99942  3.39064  5.54435  4.21368     94 e x - -
          2.68618  4.42225  2.77519  2.73123  3.46354  2.40513  3.72494  3.29354  2.67741  2.69355  4.24690  2.90347  2.73739  3.18146  2.89801  2.37887  2.77519  2.98518  4.58477  3.61503
          0.03410  3.79121  4.51356  0.61958  0.77255  0.60921  0.78478
     94   1.61705  4.08534  3.25094  2.99195  4.09654  2.87084  4.07886  3.41419  3.04333  3.18847  4.06313  3.17993  3.60808  3.35923  3.34771  1.68830  2.63177  2.94728  5.47276  4.23566     95 a x - -
          2.68618  4.42225  2.77519  2.73123  3.46354  2.40513  3.72494  3.29354  2.67741  2.69355  4.24690  2.90347  2.73739  3.18146  2.89801  2.37887  2.77519  2.98518  4.58477  3.61503
          0.03410  3.79121  4.51356  0.61958  0.77255  0.60921  0.78478
     95   2.83161  4.99483  2.89233  2.49269  4.32193  3.42300  3.57880  3.74129  1.65942  3.25282  4.13032  2.96525  3.87006  2.09718  2.31889  2.82948  3.04891  3.42226  5.37843  4.11273     96 k x - -
          2.68618  4.42225  2.77519  2.73123  3.46354  2.40513  3.72494  3.29354  2.67741  2.69355  4.24690  2.90347  2.73739  3.18146  2.89801  2.37887  2.77519  2.98518  4.58477  3.61503
          0.03410  3.79121  4.51356  0.61958  0.77255  0.41565  1.07855
     96   2.58921  4.60895  2.98172  2.62192  4.03301  3.29260  3.78040  3.39610  2.51806  3.04356  3.95311  3.06145  3.83166  2.25767  2.85919  2.68237  1.79518  3.08295  5.34341  4.05044     97 t x - -
          2.68618  4.42225  2.77519  2.73123  3.46354  2.40513  3.72494  3.29354  2.67741  2.69355  4.24690  2.90347  2.73739  3.18146  2.89801  2.37887  2.77519  2.98518  4.58477  3.61503
          0.02943  3.93624  4.65858  0.61958  0.77255  0.48576  0.95510
     97   2.65965  0.81981  4.19357  3.94774  3.92445  3.26913  4.58080  3.07891  3.77501  2.99153  4.11491  3.91772  3.98112  4.11850  3.88810  2.93142  3.13176  2.81920  5.32715  4.21169     98 c x - -
          2.68618  4.42225  2.77519  2.73123  3.46354  2.40513  3.72494  3.29354  2.67741  2.69355  4.24690  2.90347  2.73739  3.18146  2.89801  2.37887  2.77519  2.98518  4.58477  3.61503
          0.02943  3.93624  4.65858  0.61958  0.77255  0.48576  0.95510
     98   2.76727  4.57968  3.51090  2.93007  3.68390  3.60446  3.80826  2.20388  2.42602  2.58564  3.63526  3.32159  4.01321  3.04886  1.77559  2.93479  3.00723  2.68945  5.11263  3.85525     99 r x - -
          2.68618  4.42225  2.77519  2.73123  3.46354  2.40513  3.72494  3.29354  2.67741  2.69355  4.24690  2.90347  2.73739  3.18146  2.89801  2.37887  2.77519  2.98518  4.58477  3.61503
          0.02943  3.93624  4.65858  0.61958  0.77255  0.48576  0.95510
     99   2.65965  0.81981  4.19357  3.94774  3.92445  3.26913  4.58080  3.07891  3.77501  2.99153  4.11491  3.91772  3.98112  4.11850  3.88810  2.93142  3.13176  2.81920  5.32715  4.21169    100 c x - -
          2.68618  4.42225  2.77519  2.73123  3.46354  2.40513  3.72494  3.29354  2.67741  2.69355  4.24690  2.90347  2.73739  3.18146  2.89801  2.37887  2.77519  2.98518  4.58477  3.61503
          0.02943  3.93624  4.65858  0.61958  0.77255  0.48576  0.95510
    100   2.34675  4.26797  3.26220  3.08094  4.13994  2.99669  4.18903  3.67117  3.15900  3.38650  4.30728  3.29552  3.74075  3.50335  3.44306  0.99885  2.83166  3.19233  5.50734  4.22380    101 s x - -
          2.68618  4.42225  2.77519  2.73123  3.46354  2.40513  3.72494  3.29354  2.67741  2.69355  4.24690  2.90347  2.73739  3.18146  2.89801  2.37887  2.77519  2.98518  4.58477  3.61503
          0.02943  3.93624  4.65858  0.61958  0.77255  0.48576  0.95510
    101   2.85841  4.38343  4.21342  3.87857  3.59689  3.78967  4.66933  2.04800  3.74731  2.27290  3.55242  4.05814  4.34666  4.10255  3.95366  3.29725  3.21843  0.94823  5.39208  4.12763    102 v x - -
          2.68618  4.42225  2.77519  2.73123  3.46354  2.40513  3.72494  3.29354  2.67741  2.69355  4.24690  2.90347  2.73739  3.18146  2.89801  2.37887  2.77519  2.98518  4.58477  3.61503
          0.02943  3.93624  4.65858  0.61958  0.77255  0.48576  0.95510
    102   2.81435  5.01513  3.09830  2.54935  4.27871  3.50830  2.61669  3.75452  2.05858  3.26022  4.09876  3.02160  3.89924  2.17413  1.95796  2.81454  3.01606  3.42359  5.35210  4.06315    103 r x - -
          2.68618  4.42225  2.77519  2.73123  3.46354  2.40513  3.72494  3.29354  2.67741  2.69355  4.24690  2.90347  2.73739  3.18146  2.89801  2.37887  2.77519  2.98518  4.58477  3.61503
          0.02943  3.93624  4.65858  0.61958  0.77255  0.48576  0.95510
    103   1.35286  4.13830  3.51062  3.18974  4.08500  2.99714  4.19891  3.19468  3.16966  3.08678  4.01312  3.34049  3.72145  3.49117  3.45908  2.44685  1.96525  2.81174  5.50679  4.29679    104 a x - -
          2.68618  4.42225  2.77519  2.73123  3.46354  2.40513  3.72494  3.29354  2.67741  2.69355  4.24690  2.90347  2.73739  3.18146  2.89801  2.37887  2.77519  2.98518  4.58477  3.61503
          0.02943  3.93624  4.65858  0.61958  0.77255  0.48576  0.95510
    104   2.44739  4.29256  3.48503  3.24008  4.02550  3.12970  4.25250  3.16041  3.18432  3.02164  4.06813  3.43919  3.83850  3.57597  3.43989  2.64937  1.06827  2.84856  5.45770  4.24215    105 t x - -
          2.68618  4.42225  2.77519  2.73123  3.46354  2.40513  3.72494  3.29354  2.67741  2.69355  4.24690  2.90347  2.73739  3.18146  2.89801  2.37887  2.77519  2.98518  4.58477  3.61503
          0.02943  3.93624  4.65858  0.61958  0.77255  0.48576  0.95510
    105   0.92566  4.22426  3.52761  3.32189  4.11612  3.04708  4.33637  3.25120  3.33979  3.12986  4.15475  3.45530  3.79233  3.67514  3.58590  2.57403  2.85580  2.89458  5.53691  4.34426    106 a x - -
          2.68618  4.42225  2.77519  2.73123  3.46354  2.40513  3.72494  3.29354  2.67741  2.69355  4.24690  2.90347  2.73739  3.18146  2.89801  2.37887  2.77519  2.98518  4.58477  3.61503
          0.02943  3.93624  4.65858  0.61958  0.77255  0.48576  0.95510
    106   3.38147  4.69641  4.48201  4.09508  1.56089  4.20437  3.53561  3.06734  3.91439  2.41064  3.66260  3.98437  4.53590  3.98482  3.99493  3.58259  3.61269  3.00642  1.66351  2.01802    107 f x - -
          2.68618  4.42225  2.77519  2.73123  3.46354  2.40513  3.72494  3.29354  2.67741  2.69355  4.24690  2.90347  2.73739  3.18146  2.89801  2.37887  2.77519  2.98518  4.58477  3.61503
          0.02943  3.93624  4.65858  0.61958  0.77255  0.48576  0.95510
    107   3.07766  4.91231  3.57484  3.07267  4.28305  3.55341  3.87098  3.82918  2.26384  3.33352  4.33205  3.42753  4.05290  3.08815  0.88531  3.15876  3.33928  3.55038  5.34025  4.19656    108 r x - -
          2.68618  4.42225  2.77519  2.73123  3.46354  2.40513  3.72494  3.29354  2.67741  2.69355  4.24690  2.90347  2.73739  3.18146  2.89801  2.37887  2.77519  2.98518  4.58477  3.61503
          0.02943  3.93624  4.65858  0.61958  0.77255  0.48576  0.95510
    108   2.85841  4.38343  4.21342  3.87857  3.59689  3.78967  4.66933  2.04800  3.74731  2.27290  3.55242  4.05814  4.34666  4.10255  3.95366  3.29725  3.21843  0.94823  5.39208  4.12763    109 v x - -
          2.68618  4.42225  2.77519  2.73123  3.46354  2.40513  3.72494  3.29354  2.67741  2.69355  4.24690  2.90347  2.73739  3.18146  2.89801  2.37887  2.77519  2.98518  4.58477  3.61503
          0.02943  3.93624  4.65858  0.61958  0.77255  0.48576  0.95510
    109   2.86767  4.93103  3.19007  2.67726  3.94448  3.53070  1.97976  3.67928  2.12754  3.19897  4.08634  3.11587  3.94933  2.82500  1.88682  2.89757  3.08361  3.37732  5.17015  3.81378    110 r x - -
          2.68618  4.42225  2.77519  2.73123  3.46354  2.40513  3.72494  3.29354  2.67741  2.69355  4.24690  2.90347  2.73739  3.18146  2.89801  2.37887  2.77519  2.98518  4.58477  3.61503
          0.02943  3.93624  4.65858  0.61958  0.77255  0.48576  0.95510
    110   2.82088  5.04299  2.78979  2.45710  4.41690  3.39425  3.65215  3.86490  1.52091  3.39241  4.24220  2.20396  3.87964  2.80554  2.52099  2.81128  3.06586  3.50789  5.49627  4.19045    111 k x - -
          2.68618  4.42225  2.77519  2.73123  3.46354  2.40513  3.72494  3.29354  2.67741  2.69355  4.24690  2.90347  2.73739  3.18146  2.89801  2.37887  2.77519  2.98518  4.58477  3.61503
          0.18960  3.93624  1.87611  0.61958  0.77255  0.48576  0.95510
    111   2.59318  4.80436  1.83089  2.23870  4.30504  3.09845  3.73046  3.78387  2.69045  3.40327  4.25926  2.76143  3.71757  2.92072  3.18825  1.96196  2.93447  3.37674  5.58255  4.18134    112 d x - -
          2.68620  4.42227  2.77521  2.73125  3.46356  2.40493  3.72496  3.29356  2.67743  2.69357  4.24691  2.90348  2.73741  3.18148  2.89802  2.37889  2.77521  2.98520  4.58479  3.61505
          0.21260  1.71230  4.50344  0.32439  1.28361  0.41183  1.08601
    112   2.68539  4.93403  2.65855  2.36047  4.35604  2.41388  3.67156  3.79868  1.96700  3.35249  4.17660  2.24915  3.80804  2.82584  2.79829  2.68708  2.95997  3.41827  5.52313  4.17935    114 k x - -
          2.68618  4.42225  2.77519  2.73123  3.46354  2.40513  3.72494  3.29354  2.67741  2.69355  4.24690  2.90347  2.73739  3.18146  2.89801  2.37887  2.77519  2.98518  4.58477  3.61503
          0.02943  3.93624  4.65858  0.61958  0.77255  0.48576  0.95510
    113   2.93170  5.12573  3.26111  2.64458  4.54055  3.58376  3.56858  3.90590  1.60646  3.35948  4.20431  3.08621  3.95456  2.14164  1.79497  2.91817  3.10884  3.57197  5.42896  4.21823    115 k x - -
          2.68618  4.42225  2.77519  2.73123  3.46354  2.40513  3.72494  3.29354  2.67741  2.69355  4.24690  2.90347  2.73739  3.18146  2.89801  2.37887  2.77519  2.98518  4.58477  3.61503
          0.02943  3.93624  4.65858  0.61958  0.77255  0.48576  0.95510
    114   3.47111  4.78365  4.40074  4.02719  1.93444  4.22231  3.41909  3.33309  3.81255  2.71436  3.91147  3.91214  4.55113  3.92283  3.91363  3.58766  3.69348  3.21200  2.16626  1.14955    116 y x - -
          2.68618  4.42225  2.77519  2.73123  3.46354  2.40513  3.72494  3.29354  2.67741  2.69355  4.24690  2.90347  2.73739  3.18146  2.89801  2.37887  2.77519  2.98518  4.58477  3.61503
          0.02943  3.93624  4.65858  0.61958  0.77255  0.48576  0.95510
    115   2.57587  4.43309  3.28613  2.76053  2.60034  3.44286  3.72705  3.02726  2.62346  2.69368  3.60106  3.17703  3.87869  3.02379  2.38946  2.24690  2.83657  2.77657  4.90839  3.55807    117 s x - -
          2.68618  4.42225  2.77519  2.73123  3.46354  2.40513  3.72494  3.29354  2.67741  2.69355  4.24690  2.90347  2.73739  3.18146  2.89801  2.37887  2.77519  2.98518  4.58477  3.61503
          0.02943  3.93624  4.65858  0.61958  0.77255  0.48576  0.95510
    116   2.65139  4.97303  2.17050  2.30601  4.31084  3.31095  3.62562  3.76393  2.40043  3.31233  4.11757  2.84105  2.74094  2.76551  2.30790  2.63921  2.90559  3.38622  5.49049  4.12034    118 d x - -
          2.68618  4.42225  2.77519  2.73123  3.46354  2.40513  3.72494  3.29354  2.67741  2.69355  4.24690  2.90347  2.73739  3.18146  2.89801  2.37887  2.77519  2.98518  4.58477  3.61503
          0.02943  3.93624  4.65858  0.61958  0.77255  0.48576  0.95510
    117   2.66356  4.97792  2.12229  2.29513  4.34886  2.45178  3.65149  3.80683  2.45122  3.35656  4.16542  2.83119  3.78463  2.79717  2.30097  2.65051  2.92991  3.42059  5.53195  4.15830    119 d x - -
          2.68618  4.42225  2.77519  2.73123  3.46354  2.40513  3.72494  3.29354  2.67741  2.69355  4.24690  2.90347  2.73739  3.18146  2.89801  2.37887  2.77519  2.98518  4.58477  3.61503
          0.02943  3.93624  4.65858  0.61958  0.77255  0.48576  0.95510
    118   2.59237  4.61695  2.97714  2.61561  4.03830  3.29511  3.77571  3.40288  2.51050  3.04798  3.95606  3.05741  3.83175  2.22472  2.85248  2.68322  1.82031  3.08925  5.34534  4.05145    120 t x - -
          2.68618  4.42225  2.77519  2.73123  3.46354  2.40513  3.72494  3.29354  2.67741  2.69355  4.24690  2.90347  2.73739  3.18146  2.89801  2.37887  2.77519  2.98518  4.58477  3.61503
          0.02943  3.93624  4.65858  0.61958  0.77255  0.48576  0.95510
    119   2.64145  4.73158  2.74530  2.51529  4.26386  1.74792  3.81244  3.75558  2.59844  3.34437  4.21332  2.98487  3.81609  2.11328  2.96829  2.69768  2.97952  3.36715  5.50035  4.18892    121 g x - -
          2.68618  4.42225  2.77519  2.73123  3.46354  2.40513  3.72494  3.29354  2.67741  2.69355  4.24690  2.90347  2.73739  3.18146  2.89801  2.37887  2.77519  2.98518  4.58477  3.61503
          0.02943  3.93624  4.65858  0.61958  0.77255  0.48576  0.95510
    120   3.06195  4.52715  4.17919  3.68580  2.53830  3.97792  3.83946  2.70575  3.40697  1.64810  3.34467  3.85238  4.33983  3.72187  3.58474  3.35283  3.30287  2.66629  1.85410  2.64426    122 l x - -
          2.68618  4.42225  2.77519  2.73123  3.46354  2.40513  3.72494  3.29354  2.67741  2.69355  4.24690  2.90347  2.73739  3.18146  2.89801  2.37887  2.77519  2.98518  4.58477  3.61503
          0.02943  3.93624  4.65858  0.61958  0.77255  0.48576  0.95510
    121   2.94297  4.37646  4.37324  3.87884  2.20864  4.04829  4.34362  2.10844  3.76761  1.91604  3.20092  4.07430  4.42122  3.98189  3.95655  3.40943  3.21146  1.39548  4.81584  3.41975    123 v x - -
          2.68618  4.42225  2.77519  2.73123  3.46354  2.40513  3.72494  3.29354  2.67741  2.69355  4.24690  2.90347  2.73739  3.18146  2.89801  2.37887  2.77519  2.98518  4.58477  3.61503
          0.02943  3.93624  4.65858  0.61958  0.77255  0.48576  0.95510
    122   2.63599  4.85596  1.89361  2.31117  4.39808  3.15890  3.79174  3.88170  2.74060  3.48393  4.32658  2.83078  3.77462  2.97506  3.24025  1.64762  2.97894  3.45812  5.66042  4.26263    124 s x - -
          2.68618  4.42225  2.77519  2.73123  3.46354  2.40513  3.72494  3.29354  2.67741  2.69355  4.24690  2.90347  2.73739  3.18146  2.89801  2.37887  2.77519  2.98518  4.58477  3.61503
          0.02943  3.93624  4.65858  0.61958  0.77255  0.48576  0.95510
    123   2.65965  0.81981  4.19357  3.94774  3.92445  3.26913  4.58080  3.07891  3.77501  2.99153  4.11491  3.91772  3.98112  4.11850  3.88810  2.93142  3.13176  2.81920  5.32715  4.21169    125 c x - -
          2.68618  4.42225  2.77519  2.73123  3.46354  2.40513  3.72494  3.29354  2.67741  2.69355  4.24690  2.90347  2.73739  3.18146  2.89801  2.37887  2.77519  2.98518  4.58477  3.61503
          0.02943  3.93624  4.65858  0.61958  0.77255  0.48576  0.95510
    124   2.77040  5.23251  1.92724  2.17562  4.54181  3.26390  3.65325  4.02579  2.02939  3.53618  4.34566  2.17304  3.79558  2.79638  2.99541  2.70490  3.02979  3.62032  5.69196  4.26248    126 d x - -
          2.68618  4.42225  2.77519  2.73123  3.46354  2.40513  3.72494  3.29354  2.67741  2.69355  4.24690  2.90347  2.73739  3.18146  2.89801  2.37887  2.77519  2.98518  4.58477  3.61503
          0.02943  3.93624  4.65858  0.61958  0.77255  0.48576  0.95510
    125   3.05885  4.47899  4.46926  3.96820  3.23517  4.20681  4.65254  2.01452  3.79892  1.21686  3.09919  4.23129  4.54395  4.07115  3.99914  3.58283  3.32510  1.59833  5.19146  3.99408    127 l x - -
          2.68618  4.42225  2.77519  2.73123  3.46354  2.40513  3.72494  3.29354  2.67741  2.69355  4.24690  2.90347  2.73739  3.18146  2.89801  2.37887  2.77519  2.98518  4.58477  3.61503
          0.02943  3.93624  4.65858  0.61958  0.77255  0.48576  0.95510
    126   2.20026  4.96645  2.70498  1.97543  4.29854  3.34987  3.63496  3.69551  1.94645  3.27227  4.10037  2.87952  3.81956  2.78317  2.73941  2.70037  2.95042  3.34728  5.46849  4.13057    128 k x - -
          2.68618  4.42225  2.77519  2.73123  3.46354  2.40513  3.72494  3.29354  2.67741  2.69355  4.24690  2.90347  2.73739  3.18146  2.89801  2.37887  2.77519  2.98518  4.58477  3.61503
          0.02943  3.93624  4.65858  0.61958  0.77255  0.48576  0.95510
    127   2.77719  5.06596  1.46456  2.25426  4.50314  3.20895  3.78784  3.99820  2.75085  3.56933  4.42844  2.80433  2.34825  2.96749  3.27313  2.74863  3.09157  3.59449  5.71376  4.32176    129 d x - -
          2.68618  4.42225  2.77519  2.73123  3.46354  2.40513  3.72494  3.29354  2.67741  2.69355  4.24690  2.90347  2.73739  3.18146  2.89801  2.37887  2.77519  2.98518  4.58477  3.61503
          0.02943  3.93624  4.65858  0.61958  0.77255  0.48576  0.95510
    128   3.33962  4.80278  3.93249  3.67388  2.29650  3.90450  3.64906  3.33997  3.52957  2.77745  4.00840  3.80225  4.37689  3.82030  3.70020  3.46996  3.62663  3.21355  3.94268  0.86603    130 y x - -
          2.68618  4.42225  2.77519  2.73123  3.46354  2.40513  3.72494  3.29354  2.67741  2.69355  4.24690  2.90347  2.73739  3.18146  2.89801  2.37887  2.77519  2.98518  4.58477  3.61503
          0.02943  3.93624  4.65858  0.61958  0.77255  0.48576  0.95510
    129   2.57654  4.23888  3.90508  3.47834  3.67095  3.49839  4.34768  2.24012  3.37037  2.45298  3.57370  3.68800  4.07901  3.70677  3.63448  2.90586  2.14828  1.39000  5.31684  4.09081    131 v x - -
          2.68618  4.42225  2.77519  2.73123  3.46354  2.40513  3.72494  3.29354  2.67741  2.69355  4.24690  2.90347  2.73739  3.18146  2.89801  2.37887  2.77519  2.98518  4.58477  3.61503
          0.02943  3.93624  4.65858  0.61958  0.77255  0.48576  0.95510
    130   1.67409  4.70991  2.69259  1.92219  4.19328  3.23808  3.80025  3.48433  2.65649  3.20124  4.08884  2.95000  3.81217  2.99434  3.07430  2.67955  2.94218  3.15070  5.49183  4.16906    132 a x - -
          2.68618  4.42225  2.77519  2.73123  3.46354  2.40513  3.72494  3.29354  2.67741  2.69355  4.24690  2.90347  2.73739  3.18146  2.89801  2.37887  2.77519  2.98518  4.58477  3.61503
          0.02943  3.93624  4.65858  0.61958  0.77255  0.48576  0.95510
    131   3.07766  4.91231  3.57484  3.07267  4.28305  3.55341  3.87098  3.82918  2.26384  3.33352  4.33205  3.42753  4.05290  3.08815  0.88531  3.15876  3.33928  3.55038  5.34025  4.19656    133 r x - -
          2.68618  4.42225  2.77519  2.73123  3.46354  2.40513  3.72494  3.29354  2.67741  2.69355  4.24690  2.90347  2.73739  3.18146  2.89801  2.37887  2.77519  2.98518  4.58477  3.61503
          0.02943  3.93624  4.65858  0.61958  0.77255  0.48576  0.95510
    132   3.03008  4.38255  4.64144  4.14839  3.51552  4.31387  4.88597  1.46087  4.02842  2.03870  3.33826  4.38258  4.65538  4.30957  4.24241  3.69880  3.30265  1.14713  5.45563  4.24123    134 v x - -
          2.68618  4.42225  2.77519  2.73123  3.46354  2.40513  3.72494  3.29354  2.67741  2.69355  4.24690  2.90347  2.73739  3.18146  2.89801  2.37887  2.77519  2.98518  4.58477  3.61503
          0.02943  3.93624  4.65858  0.61958  0.77255  0.48576  0.95510
    133   2.63079  4.34850  3.65921  3.20898  3.51909  3.51216  4.11485  2.52142  3.05596  1.84177  3.47678  3.51868  4.03501  3.44394  3.34102  2.89260  1.79760  2.36350  5.14141  3.88650    135 t x - -
          2.68618  4.42225  2.77519  2.73123  3.46354  2.40513  3.72494  3.29354  2.67741  2.69355  4.24690  2.90347  2.73739  3.18146  2.89801  2.37887  2.77519  2.98518  4.58477  3.61503
          0.02943  3.93624  4.65858  0.61958  0.77255  0.48576  0.95510
    134   2.67373  4.74672  2.85190  2.57206  4.31630  1.71675  3.79817  3.74793  1.88899  3.34733  4.20997  3.02941  3.83806  2.98659  2.82240  2.73245  2.99777  3.36735  5.49282  4.22470    136 g x - -
          2.68618  4.42225  2.77519  2.73123  3.46354  2.40513  3.72494  3.29354  2.67741  2.69355  4.24690  2.90347  2.73739  3.18146  2.89801  2.37887  2.77519  2.98518  4.58477  3.61503
          0.02943  3.93624  4.65858  0.61958  0.77255  0.48576  0.95510
    135   3.07766  4.91231  3.57484  3.07267  4.28305  3.55341  3.87098  3.82918  2.26384  3.33352  4.33205  3.42753  4.05290  3.08815  0.88531  3.15876  3.33928  3.55038  5.34025  4.19656    137 r x - -
          2.68618  4.42225  2.77519  2.73123  3.46354  2.40513  3.72494  3.29354  2.67741  2.69355  4.24690  2.90347  2.73739  3.18146  2.89801  2.37887  2.77519  2.98518  4.58477  3.61503
          0.02943  3.93624  4.65858  0.61958  0.77255  0.48576  0.95510
    136   2.68327  4.69811  3.15050  2.71243  4.16432  3.35212  3.77045  3.60872  2.37692  3.19179  4.07810  3.13435  1.87365  2.96149  1.96525  2.76369  2.98265  3.26986  5.35687  4.11086    138 p x - -
          2.68618  4.42225  2.77519  2.73123  3.46354  2.40513  3.72494  3.29354  2.67741  2.69355  4.24690  2.90347  2.73739  3.18146  2.89801  2.37887  2.77519  2.98518  4.58477  3.61503
          0.02943  3.93624  4.65858  0.61958  0.77255  0.48576  0.95510
    137   3.41812  4.70539  4.54759  4.17349  1.22071  4.24385  3.51625  3.08218  3.99385  2.41606  3.67153  4.01233  4.56458  4.02570  4.04921  3.61753  3.64541  3.02418  2.20304  1.97841    139 f x - -
          2.68618  4.42225  2.77519  2.73123  3.46354  2.40513  3.72494  3.29354  2.67741  2.69355  4.24690  2.90347  2.73739  3.18146  2.89801  2.37887  2.77519  2.98518  4.58477  3.61503
          0.02943  3.93624  4.65858  0.61958  0.77255  0.48576  0.95510
    138   2.77241  4.24267  4.10318  3.55130  3.09545  3.88320  4.12819  1.85264  3.42821  2.07455  3.21069  3.80639  4.23539  3.68496  3.65028  3.18717  3.01244  1.75759  4.75875  2.50749    140 v x - -
          2.68618  4.42225  2.77519  2.73123  3.46354  2.40513  3.72494  3.29354  2.67741  2.69355  4.24690  2.90347  2.73739  3.18146  2.89801  2.37887  2.77519  2.98518  4.58477  3.61503
          0.02943  3.93624  4.65858  0.61958  0.77255  0.48576  0.95510
    139   2.06948  4.79148  2.05535  2.34758  4.29658  3.20417  3.73395  3.71232  2.62239  3.32486  4.15170  2.86073  2.60515  2.90091  3.10695  2.60898  2.89692  3.31915  5.54929  4.18487    141 d x - -
          2.68618  4.42225  2.77519  2.73123  3.46354  2.40513  3.72494  3.29354  2.67741  2.69355  4.24690  2.90347  2.73739  3.18146  2.89801  2.37887  2.77519  2.98518  4.58477  3.61503
          0.02943  3.93624  4.65858  0.61958  0.77255  0.48576  0.95510
    140   2.59127  4.63391  2.91465  2.07793  3.92769  3.35604  3.71620  3.21570  2.55249  2.93410  3.81631  2.99913  2.76335  2.91067  2.96960  2.67331  2.85927  2.35789  5.26528  3.96012    142 e x - -
          2.68618  4.42225  2.77519  2.73123  3.46354  2.40513  3.72494  3.29354  2.67741  2.69355  4.24690  2.90347  2.73739  3.18146  2.89801  2.37887  2.77519  2.98518  4.58477  3.61503
          0.02943  3.93624  4.65858  0.61958  0.77255  0.48576  0.95510
    141   2.42514  4.50980  2.78520  2.55066  4.32122  2.22202  3.87605  3.78529  2.77562  3.39573  4.21579  2.17942  3.72047  3.07187  3.20136  1.91727  2.82208  3.30801  5.59391  4.27442    143 s x - -
          2.68618  4.42225  2.77519  2.73123  3.46354  2.40513  3.72494  3.29354  2.67741  2.69355  4.24690  2.90347  2.73739  3.18146  2.89801  2.37887  2.77519  2.98518  4.58477  3.61503
          0.02943  3.93624  4.65858  0.61958  0.77255  0.48576  0.95510
    142   2.74699  5.09531  2.48116  1.84720  4.42335  2.44888  3.66098  3.87748  2.46175  3.41773  4.24192  2.79765  3.80784  2.21567  2.91257  2.71122  3.00692  3.50082  5.59548  4.21105    144 e x - -
          2.68618  4.42225  2.77519  2.73123  3.46354  2.40513  3.72494  3.29354  2.67741  2.69355  4.24690  2.90347  2.73739  3.18146  2.89801  2.37887  2.77519  2.98518  4.58477  3.61503
          0.02943  3.93624  4.65858  0.61958  0.77255  0.48576  0.95510
    143   1.30588  4.12708  3.40217  3.13009  4.19689  2.92201  4.18973  3.52626  3.17412  3.29121  4.15255  3.28034  3.66951  3.47515  3.47254  1.77428  2.68501  3.03555  5.56969  4.34756    145 a x - -
          2.68626  4.42233  2.77462  2.73131  3.46362  2.40521  3.72503  3.29307  2.67719  2.69363  4.24698  2.90355  2.73748  3.18154  2.89809  2.37895  2.77528  2.98526  4.58485  3.61511
          0.18960  1.81262  4.65858  1.12382  0.39310  0.48576  0.95510
    144   2.63472  4.35060  3.45075  2.95592  3.11986  2.61785  3.76710  2.83002  2.86880  2.07563  3.47494  3.32497  3.96666  3.20701  3.18807  2.84542  2.88903  2.62176  4.65315  2.44689    150 l x - -
          2.68618  4.42225  2.77519  2.73123  3.46354  2.40513  3.72494  3.29354  2.67741  2.69355  4.24690  2.90347  2.73739  3.18146  2.89801  2.37887  2.77519  2.98518  4.58477  3.61503
          0.02943  3.93624  4.65858  0.61958  0.77255  0.48576  0.95510
    145   2.54878  4.39449  3.27709  2.77706  3.58974  3.41548  2.74932  2.93366  2.67691  2.67488  3.59061  3.18922  3.87275  3.05982  3.02778  2.71708  2.29657  2.18941  5.01748  3.72935    151 v x - -
          2.68618  4.42225  2.77519  2.73123  3.46354  2.40513  3.72494  3.29354  2.67741  2.69355  4.24690  2.90347  2.73739  3.18146  2.89801  2.37887  2.77519  2.98518  4.58477  3.61503
          0.02943  3.93624  4.65858  0.61958  0.77255  0.48576  0.95510
    146   2.74189  4.91346  2.49453  1.79240  4.43473  1.66408  3.82290  3.88661  2.72148  3.48779  4.35494  2.88326  3.82357  3.01580  3.16795  2.75278  3.07089  3.49494  5.64417  4.31247    152 g x - -
          2.68618  4.42225  2.77519  2.73123  3.46354  2.40513  3.72494  3.29354  2.67741  2.69355  4.24690  2.90347  2.73739  3.18146  2.89801  2.37887  2.77519  2.98518  4.58477  3.61503
          0.02943  3.93624  4.65858  0.61958  0.77255  0.48576  0.95510
    147   3.33962  4.80278  3.93249  3.67388  2.29650  3.90450  3.64906  3.33997  3.52957  2.77745  4.00840  3.80225  4.37689  3.82030  3.70020  3.46996  3.62663  3.21355  3.94268  0.86603    153 y x - -
          2.68618  4.42225  2.77519  2.73123  3.46354  2.40513  3.72494  3.29354  2.67741  2.69355  4.24690  2.90347  2.73739  3.18146  2.89801  2.37887  2.77519  2.98518  4.58477  3.61503
          0.02943  3.93624  4.65858  0.61958  0.77255  0.48576  0.95510
    148   3.48703  4.78431  4.44504  4.09665  1.49395  4.26246  3.45078  3.20853  3.95606  2.56933  3.81952  3.95970  4.58512  3.98989  4.04092  3.62449  3.71400  3.12660  3.61684  1.14829    154 y x - -
          2.68618  4.42225  2.77519  2.73123  3.46354  2.40513  3.72494  3.29354  2.67741  2.69355  4.24690  2.90347  2.73739  3.18146  2.89801  2.37887  2.77519  2.98518  4.58477  3.61503
          0.02943  3.93624  4.65858  0.61958  0.77255  0.48576  0.95510
    149   2.34675  4.26797  3.26220  3.08094  4.13994  2.99669  4.18903  3.67117  3.15900  3.38650  4.30728  3.29552  3.74075  3.50335  3.44306  0.99885  2.83166  3.19233  5.50734  4.22380    155 s x - -
          2.68618  4.42225  2.77519  2.73123  3.46354  2.40513  3.72494  3.29354  2.67741  2.69355  4.24690  2.90347  2.73739  3.18146  2.89801  2.37887  2.77519  2.98518  4.58477  3.61503
          0.02943  3.93624  4.65858  0.61958  0.77255  0.48576  0.95510
    150   2.84670  4.71374  3.50517  2.90929  3.74972  3.61285  3.75273  3.13303  2.27450  2.08373  3.74555  3.29892  4.01889  2.97668  1.62288  2.96998  3.07511  2.95433  5.12637  3.85205    156 r x - -
          2.68618  4.42225  2.77519  2.73123  3.46354  2.40513  3.72494  3.29354  2.67741  2.69355  4.24690  2.90347  2.73739  3.18146  2.89801  2.37887  2.77519  2.98518  4.58477  3.61503
          0.02943  3.93624  4.65858  0.61958  0.77255  0.48576  0.95510
    151   2.74517  4.51430  3.43200  3.33950  4.48066  0.63716  4.45589  4.09577  3.52945  3.74191  4.71817  3.59627  3.90748  3.84855  3.75850  2.91891  3.23137  3.61178  5.55897  4.58470    157 G x - -
          2.68618  4.42225  2.77519  2.73123  3.46354  2.40513  3.72494  3.29354  2.67741  2.69355  4.24690  2.90347  2.73739  3.18146  2.89801  2.37887  2.77519  2.98518  4.58477  3.61503
          0.02943  3.93624  4.65858  0.61958  0.77255  0.48576  0.95510
    152   3.33981  4.72290  4.32610  4.05277  0.91291  4.01453  3.90607  2.85571  3.95821  2.21112  3.57650  4.09118  4.47174  4.10864  4.06219  3.60643  3.64100  2.85108  4.13639  2.49547    158 f x - -
          2.68618  4.42225  2.77519  2.73123  3.46354  2.40513  3.72494  3.29354  2.67741  2.69355  4.24690  2.90347  2.73739  3.18146  2.89801  2.37887  2.77519  2.98518  4.58477  3.61503
          0.02943  3.93624  4.65858  0.61958  0.77255  0.48576  0.95510
    153   3.03246  4.38279  4.64787  4.15425  3.51507  4.31974  4.89044  1.44369  4.03482  2.03654  3.33667  4.38815  4.65905  4.31465  4.24802  3.70446  3.30441  1.15783  5.45683  4.24354    159 v x - -
          2.68618  4.42225  2.77519  2.73123  3.46354  2.40513  3.72494  3.29354  2.67741  2.69355  4.24690  2.90347  2.73739  3.18146  2.89801  2.37887  2.77519  2.98518  4.58477  3.61503
          0.02943  3.93624  4.65858  0.61958  0.77255  0.48576  0.95510
    154   2.34675  4.26797  3.26220  3.08094  4.13994  2.99669  4.18903  3.67117  3.15900  3.38650  4.30728  3.29552  3.74075  3.50335  3.44306  0.99885  2.83166  3.19233  5.50734  4.22380    160 s x - -
          2.68618  4.42225  2.77519  2.73123  3.46354  2.40513  3.72494  3.29354  2.67741  2.69355  4.24690  2.90347  2.73739  3.18146  2.89801  2.37887  2.77519  2.98518  4.58477  3.61503
          0.02943  3.93624  4.65858  0.61958  0.77255  0.48576  0.95510
    155   2.79616  5.02629  2.67367  2.40304  4.38647  3.34532  3.67784  3.85469  1.87035  3.40152  4.25375  1.77477  3.86000  2.83971  2.66059  2.78615  3.05807  3.49300  5.51992  4.18610    161 n x - -
          2.68618  4.42225  2.77519  2.73123  3.46354  2.40513  3.72494  3.29354  2.67741  2.69355  4.24690  2.90347  2.73739  3.18146  2.89801  2.37887  2.77519  2.98518  4.58477  3.61503
          0.02943  3.93624  4.65858  0.61958  0.77255  0.48576  0.95510
    156   3.05844  5.19612  0.83076  2.37567  4.58177  3.25927  3.98775  4.18453  3.08402  3.78154  4.76109  2.93522  3.91658  3.22705  3.60885  3.01365  3.39839  3.81695  5.73797  4.44422    162 d x - -
          2.68618  4.42225  2.77519  2.73123  3.46354  2.40513  3.72494  3.29354  2.67741  2.69355  4.24690  2.90347  2.73739  3.18146  2.89801  2.37887  2.77519  2.98518  4.58477  3.61503
          0.02943  3.93624  4.65858  0.61958  0.77255  0.48576  0.95510
    157   2.86888  5.43259  1.75821  1.70067  4.71870  3.20787  3.70567  4.23259  2.68049  3.72694  4.55766  2.03195  3.80398  2.86252  3.25796  2.76325  3.14708  3.80578  5.88650  4.39282    163 e x - -
          2.68618  4.42225  2.77519  2.73123  3.46354  2.40513  3.72494  3.29354  2.67741  2.69355  4.24690  2.90347  2.73739  3.18146  2.89801  2.37887  2.77519  2.98518  4.58477  3.61503
          0.02943  3.93624  4.65858  0.61958  0.77255  0.48576  0.95510
    158   2.85841  4.38343  4.21342  3.87857  3.59689  3.78967  4.66933  2.04800  3.74731  2.27290  3.55242  4.05814  4.34666  4.10255  3.95366  3.29725  3.21843  0.94823  5.39208  4.12763    164 v x - -
          2.68618  4.42225  2.77519  2.73123  3.46354  2.40513  3.72494  3.29354  2.67741  2.69355  4.24690  2.90347  2.73739  3.18146  2.89801  2.37887  2.77519  2.98518  4.58477  3.61503
          0.02943  3.93624  4.65858  0.61958  0.77255  0.48576  0.95510
    159   3.06568  4.87176  3.18888  2.95531  3.33004  3.50196  1.01482  3.77845  2.79665  3.26440  4.31236  3.36204  4.05804  3.32239  3.05852  3.13581  3.37124  3.51236  4.79426  3.27912    165 h x - -
          2.68618  4.42225  2.77519  2.73123  3.46354  2.40513  3.72494  3.29354  2.67741  2.69355  4.24690  2.90347  2.73739  3.18146  2.89801  2.37887  2.77519  2.98518  4.58477  3.61503
          0.02943  3.93624  4.65858  0.61958  0.77255  0.48576  0.95510
    160   2.65965  0.81981  4.19357  3.94774  3.92445  3.26913  4.58080  3.07891  3.77501  2.99153  4.11491  3.91772  3.98112  4.11850  3.88810  2.93142  3.13176  2.81920  5.32715  4.21169    166 c x - -
          2.68618  4.42225  2.77519  2.73123  3.46354  2.40513  3.72494  3.29354  2.67741  2.69355  4.24690  2.90347  2.73739  3.18146  2.89801  2.37887  2.77519  2.98518  4.58477  3.61503
          0.02943  3.93624  4.65858  0.61958  0.77255  0.48576  0.95510
    161   2.01488  4.75600  2.00747  2.35574  4.36552  2.27317  3.78438  3.79421  2.71173  3.40563  4.23274  2.86007  3.75533  2.96069  3.20322  2.60119  2.91042  3.37069  5.62137  4.25595    167 d x - -
          2.68618  4.42225  2.77519  2.73123  3.46354  2.40513  3.72494  3.29354  2.67741  2.69355  4.24690  2.90347  2.73739  3.18146  2.89801  2.37887  2.77519  2.98518  4.58477  3.61503
          0.02943  3.93624  4.65858  0.61958  0.77255  0.48576  0.95510
    162   2.62822  4.66824  2.90266  2.58676  3.74708  3.29536  1.98916  3.56188  2.55771  3.15857  4.04059  3.03478  3.84045  2.99091  2.91238  2.06104  2.94213  3.21836  5.13697  3.69919    168 h x - -
          2.68618  4.42225  2.77519  2.73123  3.46354  2.40513  3.72494  3.29354  2.67741  2.69355  4.24690  2.90347  2.73739  3.18146  2.89801  2.37887  2.77519  2.98518  4.58477  3.61503
          0.02943  3.93624  4.65858  0.61958  0.77255  0.48576  0.95510
    163   2.93175  4.91928  2.94547  2.70117  4.09627  3.40836  3.86005  3.73677  2.51756  3.23281  4.25885  3.16147  3.96272  1.12487  2.80050  2.97680  3.22867  3.46248  5.35701  4.05496    169 q x - -
          2.68618  4.42225  2.77519  2.73123  3.46354  2.40513  3.72494  3.29354  2.67741  2.69355  4.24690  2.90347  2.73739  3.18146  2.89801  2.37887  2.77519  2.98518  4.58477  3.61503
          0.01991  3.92671        *  0.61958  0.77255  0.00000        *
//
