# Supplementary material for: Remote homology clustering identifies lowly conserved families of effector proteins in plant-pathogenic fungi
Source: Microb Genom. 2021 Sep 1;7(9):000637. doi: 10.1099/mgen.0.000637 (PMC8715435; doi:10.1099/mgen.0.000637)
Supplement: Supplementary material 16 [file mgen-7-0637-s0016.zip › hmms/markov-PC_01NRLX.hmm]

HMMER3/f [3.3 | Nov 2019]
NAME  markov-PC_01NRLX
LENG  55
ALPH  amino
RF    yes
MM    no
CONS  yes
CS    no
MAP   yes
DATE  Thu Jul 23 08:02:23 2020
NSEQ  57
EFFN  2.202209
CKSUM 497948772
STATS LOCAL MSV       -8.5713  0.71907
STATS LOCAL VITERBI   -8.9064  0.71907
STATS LOCAL FORWARD   -4.1858  0.71907
HMM          A        C        D        E        F        G        H        I        K        L        M        N        P        Q        R        S        T        V        W        Y   
            m->m     m->i     m->d     i->m     i->i     d->m     d->d
  COMPO   2.35605  3.21286  3.04607  3.12508  3.20321  2.58561  4.19829  2.75358  2.98215  2.58069  3.73539  3.44079  2.95062  3.18788  3.32879  2.75312  2.64951  2.23786  5.10131  3.91792
          2.68635  4.42242  2.77536  2.73140  3.46370  2.40529  3.72511  3.29326  2.67757  2.69371  4.24001  2.90363  2.73756  3.18163  2.89787  2.37885  2.77536  2.98502  4.58493  3.61520
          0.87764  1.07181  1.41944  0.51932  0.90369  0.00000        *
      1   2.81992  4.93593  3.28217  2.68840  4.19769  3.62353  3.75343  3.58443  1.55577  3.17524  2.37266  3.16982  4.00316  2.78945  2.56000  2.86615  2.59642  3.28268  5.40195  4.12301      6 k x - -
          2.68618  4.42225  2.77519  2.73123  3.46354  2.40513  3.72494  3.29354  2.67741  2.69355  4.24690  2.90347  2.73739  3.18146  2.89801  2.37887  2.77519  2.98518  4.58477  3.61503
          0.01799  4.42270  5.14504  0.61958  0.77255  0.48442  0.95726
      2   2.56630  4.64460  3.35634  2.79414  3.64744  3.63638  3.86414  3.04057  2.23967  2.43837  2.51815  3.26436  3.62370  2.88651  3.06144  2.54653  2.32421  2.93808  5.19788  3.92544      7 k x - -
          2.68618  4.42225  2.77519  2.73123  3.46354  2.40513  3.72494  3.29354  2.67741  2.69355  4.24690  2.90347  2.73739  3.18146  2.89801  2.37887  2.77519  2.98518  4.58477  3.61503
          0.01507  4.59859  5.32093  0.61958  0.77255  0.41986  1.07043
      3   2.53696  4.80718  3.26524  2.70544  3.83136  3.62663  3.84205  3.40158  2.34710  2.84374  3.00123  2.89817  4.01402  2.97431  2.94919  1.93388  2.40560  2.70051  5.33848  4.03769      8 s x - -
          2.68618  4.42225  2.77519  2.73123  3.46354  2.40513  3.72494  3.29354  2.67741  2.69355  4.24690  2.90347  2.73739  3.18146  2.89801  2.37887  2.77519  2.98518  4.58477  3.61503
          0.03698  4.68274  3.61016  0.61958  0.77255  0.47199  0.97753
      4   2.34285  4.31280  3.97003  3.39260  2.67091  3.81294  4.09656  2.54610  2.85266  1.89452  3.29630  3.47432  4.18628  3.39560  3.56721  2.78724  2.16833  2.39733  4.91529  3.71014      9 l x - -
          2.68618  4.42225  2.77519  2.73123  3.46354  2.40513  3.72494  3.29354  2.67741  2.69355  4.24690  2.90347  2.73739  3.18146  2.89801  2.37887  2.77519  2.98518  4.58477  3.61503
          0.18306  4.67116  1.84566  0.61958  0.77255  0.53103  0.88673
      5   1.96659  4.23212  3.96307  3.38434  2.62460  3.76058  4.05251  2.52638  3.17209  2.09529  3.34588  3.66523  3.69566  3.54359  3.53586  2.58285  2.60591  2.23206  4.83970  3.63780     10 a x - -
          2.68618  4.42225  2.77519  2.73123  3.46354  2.40513  3.72494  3.29354  2.67741  2.69355  4.24690  2.90347  2.73739  3.18146  2.89801  2.37887  2.77519  2.98518  4.58477  3.61503
          0.03674  4.50467  3.68819  0.61958  0.77255  0.71891  0.66804
      6   2.05372  4.17427  4.27396  3.68560  2.47061  3.84213  4.16116  2.37717  3.55350  1.90709  3.28479  3.85989  4.21117  3.76057  3.70787  2.97388  2.30866  2.12796  4.80395  3.61548     11 l x - -
          2.68618  4.42225  2.77519  2.73123  3.46354  2.40513  3.72494  3.29354  2.67741  2.69355  4.24690  2.90347  2.73739  3.18146  2.89801  2.37887  2.77519  2.98518  4.58477  3.61503
          0.01644  4.51194  5.23429  0.61958  0.77255  0.37276  1.16743
      7   1.85896  4.21357  4.40536  3.81189  2.76726  3.90961  4.22786  2.51053  3.66603  1.72279  3.12713  3.95387  4.27620  3.85923  3.79360  2.94355  2.49574  2.09772  4.83767  3.65261     12 l x - -
          2.68618  4.42225  2.77519  2.73123  3.46354  2.40513  3.72494  3.29354  2.67741  2.69355  4.24690  2.90347  2.73739  3.18146  2.89801  2.37887  2.77519  2.98518  4.58477  3.61503
          0.01392  4.67733  5.39967  0.61958  0.77255  0.46555  0.98830
      8   1.72856  4.26116  4.30198  3.71477  3.08129  3.91150  4.22162  2.49220  3.58979  1.78175  3.35840  3.90877  4.27849  3.80321  3.75860  3.20146  2.16416  2.30264  4.88215  3.38930     13 a x - -
          2.68618  4.42225  2.77519  2.73123  3.46354  2.40513  3.72494  3.29354  2.67741  2.69355  4.24690  2.90347  2.73739  3.18146  2.89801  2.37887  2.77519  2.98518  4.58477  3.61503
          0.01369  4.69372  5.41607  0.61958  0.77255  0.48576  0.95510
      9   2.46203  4.23768  4.60038  4.00331  3.21306  4.00046  4.33342  2.04393  3.83649  1.35824  3.22739  4.09200  3.84724  4.00773  3.92185  3.18062  2.97339  1.88592  4.88779  3.70790     14 l x - -
          2.68618  4.42225  2.77519  2.73123  3.46354  2.40513  3.72494  3.29354  2.67741  2.69355  4.24690  2.90347  2.73739  3.18146  2.89801  2.37887  2.77519  2.98518  4.58477  3.61503
          0.01369  4.69372  5.41607  0.61958  0.77255  0.48576  0.95510
     10   2.58730  4.34603  4.69242  4.10223  3.21057  4.13667  4.47694  2.39766  3.94785  1.27673  3.10532  4.21616  4.48113  4.11866  4.04650  3.44630  2.46344  1.71633  5.02001  3.84919     15 l x - -
          2.68618  4.42225  2.77519  2.73123  3.46354  2.40513  3.72494  3.29354  2.67741  2.69355  4.24690  2.90347  2.73739  3.18146  2.89801  2.37887  2.77519  2.98518  4.58477  3.61503
          0.01369  4.69372  5.41607  0.61958  0.77255  0.48576  0.95510
     11   1.79724  4.50487  3.65019  3.09132  3.07828  3.19900  4.03140  3.06074  3.04893  2.23906  3.65918  3.48658  3.83075  3.35237  3.40711  2.03654  2.47610  2.82232  5.13538  3.89929     16 a x - -
          2.68618  4.42225  2.77519  2.73123  3.46354  2.40513  3.72494  3.29354  2.67741  2.69355  4.24690  2.90347  2.73739  3.18146  2.89801  2.37887  2.77519  2.98518  4.58477  3.61503
          0.01369  4.69372  5.41607  0.61958  0.77255  0.48576  0.95510
     12   1.92810  4.23465  4.26185  3.67350  2.98574  3.14030  4.17990  2.68066  3.54849  1.70343  3.19770  3.86789  4.24293  3.76322  3.71835  2.94482  2.40974  2.25025  4.20275  3.65717     17 l x - -
          2.68618  4.42225  2.77519  2.73123  3.46354  2.40513  3.72494  3.29354  2.67741  2.69355  4.24690  2.90347  2.73739  3.18146  2.89801  2.37887  2.77519  2.98518  4.58477  3.61503
          0.01369  4.69372  5.41607  0.61958  0.77255  0.48576  0.95510
     13   1.59171  2.24422  4.39048  3.80122  3.02929  3.89793  4.23736  2.63457  3.65956  2.31872  2.84112  3.94787  4.27602  3.85772  3.79575  3.01708  2.93815  2.23902  4.86120  3.67480     18 a x - -
          2.68618  4.42225  2.77519  2.73123  3.46354  2.40513  3.72494  3.29354  2.67741  2.69355  4.24690  2.90347  2.73739  3.18146  2.89801  2.37887  2.77519  2.98518  4.58477  3.61503
          0.01369  4.69372  5.41607  0.61958  0.77255  0.48576  0.95510
     14   1.28817  4.34034  4.29440  3.71929  3.21352  3.96500  4.31260  2.40271  3.61202  2.24420  3.46126  3.94674  4.34373  3.84575  3.81606  3.17126  2.84831  1.95263  5.02304  3.82695     19 a x - -
          2.68618  4.42225  2.77519  2.73123  3.46354  2.40513  3.72494  3.29354  2.67741  2.69355  4.24690  2.90347  2.73739  3.18146  2.89801  2.37887  2.77519  2.98518  4.58477  3.61503
          0.01369  4.69372  5.41607  0.61958  0.77255  0.48576  0.95510
     15   2.58240  4.98490  3.17358  2.63360  4.32458  3.56408  3.53670  3.75206  2.62647  3.33869  4.13959  2.97015  3.21985  2.98237  2.92659  1.38493  2.47964  3.27391  5.56200  4.22094     20 s x - -
          2.68618  4.42225  2.77519  2.73123  3.46354  2.40513  3.72494  3.29354  2.67741  2.69355  4.24690  2.90347  2.73739  3.18146  2.89801  2.37887  2.77519  2.98518  4.58477  3.61503
          0.01369  4.69372  5.41607  0.61958  0.77255  0.48576  0.95510
     16   2.87430  4.27390  4.63288  4.03239  2.68586  4.02967  4.34890  2.46215  3.86275  1.16575  2.81542  4.12132  4.37975  4.01969  3.94010  3.20286  2.39106  2.40516  4.88043  3.53072     21 l x - -
          2.68618  4.42225  2.77519  2.73123  3.46354  2.40513  3.72494  3.29354  2.67741  2.69355  4.24690  2.90347  2.73739  3.18146  2.89801  2.37887  2.77519  2.98518  4.58477  3.61503
          0.01369  4.69372  5.41607  0.61958  0.77255  0.48576  0.95510
     17   1.20405  3.88056  4.43820  3.96610  3.97739  3.17210  4.61875  3.08465  3.86398  3.02463  3.95010  3.98372  4.23223  4.09084  4.05981  2.99121  2.76820  1.40386  5.47774  4.29743     22 a x - -
          2.68618  4.42225  2.77519  2.73123  3.46354  2.40513  3.72494  3.29354  2.67741  2.69355  4.24690  2.90347  2.73739  3.18146  2.89801  2.37887  2.77519  2.98518  4.58477  3.61503
          0.01369  4.69372  5.41607  0.61958  0.77255  0.48576  0.95510
     18   1.79387  4.69909  3.61187  3.12595  4.42079  3.33250  4.22792  3.82755  3.09004  3.23623  4.30209  3.48152  4.07839  3.43487  3.12984  1.06692  2.88336  3.41388  5.73506  4.46963     23 s x - -
          2.68618  4.42225  2.77519  2.73123  3.46354  2.40513  3.72494  3.29354  2.67741  2.69355  4.24690  2.90347  2.73739  3.18146  2.89801  2.37887  2.77519  2.98518  4.58477  3.61503
          0.01369  4.69372  5.41607  0.61958  0.77255  0.48576  0.95510
     19   0.35842  4.66621  4.36895  4.26701  5.12835  3.11697  5.19813  4.50311  4.35212  4.28297  5.13432  4.12013  4.27939  4.57733  4.51177  2.97885  3.32720  3.84713  6.44487  5.35948     24 A x - -
          2.68618  4.42225  2.77519  2.73123  3.46354  2.40513  3.72494  3.29354  2.67741  2.69355  4.24690  2.90347  2.73739  3.18146  2.89801  2.37887  2.77519  2.98518  4.58477  3.61503
          0.01369  4.69372  5.41607  0.61958  0.77255  0.48576  0.95510
     20   2.59930  4.98606  2.43267  2.71490  4.38193  1.22800  3.98562  3.82167  2.84331  3.43101  4.25326  3.21396  4.06140  3.15647  3.30710  2.66617  3.12173  3.46331  3.94266  4.32506     25 g x - -
          2.68618  4.42225  2.77519  2.73123  3.46354  2.40513  3.72494  3.29354  2.67741  2.69355  4.24690  2.90347  2.73739  3.18146  2.89801  2.37887  2.77519  2.98518  4.58477  3.61503
          0.01369  4.69372  5.41607  0.61958  0.77255  0.48576  0.95510
     21   3.57654  4.78246  5.63576  5.14459  4.01632  5.15454  5.79087  1.20354  5.07091  2.19103  3.38056  5.29808  5.36132  5.27065  5.20275  4.56844  3.82837  0.88398  6.09357  4.91721     26 v x - -
          2.68618  4.42225  2.77519  2.73123  3.46354  2.40513  3.72494  3.29354  2.67741  2.69355  4.24690  2.90347  2.73739  3.18146  2.89801  2.37887  2.77519  2.98518  4.58477  3.61503
          0.01369  4.69372  5.41607  0.61958  0.77255  0.48576  0.95510
     22   3.56731  4.80759  5.50986  5.02199  3.99250  5.06224  5.70093  1.95747  4.90366  2.29429  3.51729  5.19750  5.31298  5.15136  5.06438  4.47790  3.82920  0.54480  6.06295  4.85962     27 V x - -
          2.68618  4.42225  2.77519  2.73123  3.46354  2.40513  3.72494  3.29354  2.67741  2.69355  4.24690  2.90347  2.73739  3.18146  2.89801  2.37887  2.77519  2.98518  4.58477  3.61503
          0.01369  4.69372  5.41607  0.61958  0.77255  0.48576  0.95510
     23   2.86099  4.36629  4.21703  3.65131  3.51646  3.94312  4.28202  1.05346  3.49361  2.44588  3.50086  3.26211  4.32887  3.78392  3.44638  3.14253  2.98033  2.27692  5.04277  3.84192     28 i x - -
          2.68618  4.42225  2.77519  2.73123  3.46354  2.40513  3.72494  3.29354  2.67741  2.69355  4.24690  2.90347  2.73739  3.18146  2.89801  2.37887  2.77519  2.98518  4.58477  3.61503
          0.01369  4.69372  5.41607  0.61958  0.77255  0.48576  0.95510
     24   2.61689  4.39759  4.06834  3.50756  3.54057  3.82582  4.22161  2.55484  3.39731  2.58521  3.54218  3.78329  4.25104  3.67743  3.65308  3.12750  1.11298  2.52874  3.70084  3.83720     29 t x - -
          2.68618  4.42225  2.77519  2.73123  3.46354  2.40513  3.72494  3.29354  2.67741  2.69355  4.24690  2.90347  2.73739  3.18146  2.89801  2.37887  2.77519  2.98518  4.58477  3.61503
          0.01369  4.69372  5.41607  0.61958  0.77255  0.48576  0.95510
     25   4.16414  5.70327  4.85261  4.84113  5.66753  4.34981  5.77522  5.52271  4.98586  5.00495  6.12965  5.04570  0.13251  5.33737  5.07137  4.37012  4.66951  5.05459  6.54322  5.81774     30 P x - -
          2.68618  4.42225  2.77519  2.73123  3.46354  2.40513  3.72494  3.29354  2.67741  2.69355  4.24690  2.90347  2.73739  3.18146  2.89801  2.37887  2.77519  2.98518  4.58477  3.61503
          0.01369  4.69372  5.41607  0.61958  0.77255  0.48576  0.95510
     26   3.61324  4.80520  5.69589  5.22739  4.11105  5.24260  5.96339  0.96660  5.16969  2.24903  3.84135  5.39365  5.44247  5.40274  5.32699  4.67775  3.87049  1.01587  6.24662  5.04582     31 i x - -
          2.68618  4.42225  2.77519  2.73123  3.46354  2.40513  3.72494  3.29354  2.67741  2.69355  4.24690  2.90347  2.73739  3.18146  2.89801  2.37887  2.77519  2.98518  4.58477  3.61503
          0.01369  4.69372  5.41607  0.61958  0.77255  0.48576  0.95510
     27   2.76260  5.06720  2.83343  2.39851  2.19744  3.46291  3.49031  3.77228  2.31566  3.26604  4.12875  3.07753  3.96280  2.76388  2.43487  2.68871  2.36798  3.41664  5.01215  4.18820     32 f x - -
          2.68618  4.42225  2.77519  2.73123  3.46354  2.40513  3.72494  3.29354  2.67741  2.69355  4.24690  2.90347  2.73739  3.18146  2.89801  2.37887  2.77519  2.98518  4.58477  3.61503
          0.01369  4.69372  5.41607  0.61958  0.77255  0.48576  0.95510
     28   2.07788  5.25272  2.57536  2.11250  4.16158  3.41914  3.73380  4.06361  2.37417  3.55287  4.29755  3.01119  2.65995  2.23744  2.96850  2.61111  2.92669  3.63689  5.69277  4.28783     33 a x - -
          2.68618  4.42225  2.77519  2.73123  3.46354  2.40513  3.72494  3.29354  2.67741  2.69355  4.24690  2.90347  2.73739  3.18146  2.89801  2.37887  2.77519  2.98518  4.58477  3.61503
          0.01369  4.69372  5.41607  0.61958  0.77255  0.48576  0.95510
     29   2.92962  5.74087  1.15850  2.05532  5.04924  3.58389  4.02334  4.56151  2.94730  4.03864  4.83795  1.86521  4.14308  3.16328  3.51401  3.06482  3.42654  3.58560  6.18622  4.70228     34 d x - -
          2.68619  4.42226  2.77521  2.73124  3.46355  2.40514  3.72496  3.29339  2.67742  2.69356  4.24691  2.90348  2.73741  3.18147  2.89802  2.37888  2.77521  2.98507  4.58478  3.61504
          0.05454  3.02350  5.41607  0.39473  1.12044  0.48576  0.95510
     30   3.09579  5.04519  3.59378  3.08587  3.48231  3.90349  4.08908  3.38373  2.87360  2.77705  3.28921  3.53862  4.31230  0.92754  3.21095  3.19852  3.33893  3.25724  5.32833  3.93182     36 q x - -
          2.68618  4.42225  2.77519  2.73123  3.46354  2.40513  3.72494  3.29354  2.67741  2.69355  4.24690  2.90347  2.73739  3.18146  2.89801  2.37887  2.77519  2.98518  4.58477  3.61503
          0.01369  4.69372  5.41607  0.61958  0.77255  0.48576  0.95510
     31   3.41408  4.66717  5.40807  4.89002  3.14592  4.86820  5.41203  1.32622  4.78462  2.51044  3.74479  5.00704  5.14015  4.98646  4.90141  4.24806  3.32386  0.86301  5.82322  4.62137     37 v x - -
          2.68618  4.42225  2.77519  2.73123  3.46354  2.40513  3.72494  3.29354  2.67741  2.69355  4.24690  2.90347  2.73739  3.18146  2.89801  2.37887  2.77519  2.98518  4.58477  3.61503
          0.01369  4.69372  5.41607  0.61958  0.77255  0.48576  0.95510
     32   3.58051  4.81288  5.55695  5.09472  4.07024  5.09818  5.81625  1.86591  4.99075  2.35759  3.83637  5.26092  5.36067  5.25733  5.16058  4.53257  3.84980  0.53110  6.16790  4.93906     38 V x - -
          2.68618  4.42225  2.77519  2.73123  3.46354  2.40513  3.72494  3.29354  2.67741  2.69355  4.24690  2.90347  2.73739  3.18146  2.89801  2.37887  2.77519  2.98518  4.58477  3.61503
          0.01369  4.69372  5.41607  0.61958  0.77255  0.48576  0.95510
     33   2.45149  5.27687  2.65483  1.92508  4.61316  3.53963  3.74029  4.09499  2.39376  3.57844  4.32136  2.74936  2.31508  2.33166  2.97895  2.74398  2.87644  3.42472  5.71397  4.30479     39 e x - -
          2.68618  4.42225  2.77520  2.73124  3.46354  2.40513  3.72495  3.29354  2.67741  2.69355  4.24690  2.90347  2.73740  3.18147  2.89801  2.37887  2.77510  2.98519  4.58477  3.61504
          0.03499  3.50869  5.41607  0.47618  0.97062  0.48576  0.95510
     34   2.91022  5.42470  3.44573  2.82790  4.84967  3.81302  3.85675  4.24657  0.99431  3.69389  4.49889  3.30561  3.61611  2.87398  2.06470  2.80908  3.30874  3.86987  5.76908  4.50299     41 k x - -
          2.68618  4.42228  2.77511  2.73126  3.46356  2.40515  3.72497  3.29357  2.67730  2.69357  4.24692  2.90349  2.73742  3.18127  2.89803  2.37889  2.77522  2.98521  4.58479  3.61506
          0.04405  3.25313  5.41607  0.82254  0.57860  0.48576  0.95510
     35   2.45914  5.03910  2.59580  2.55904  4.30007  3.57551  3.77475  3.73053  2.48780  2.89315  3.42282  2.64012  3.96656  2.42311  3.02805  2.41204  2.55110  2.50021  5.52597  4.17252     45 s x - -
          2.68618  4.42225  2.77519  2.73123  3.46354  2.40513  3.72494  3.29354  2.67741  2.69355  4.24690  2.90347  2.73739  3.18146  2.89801  2.37887  2.77519  2.98518  4.58477  3.61503
          0.01369  4.69372  5.41607  0.61958  0.77255  0.48576  0.95510
     36   2.43958  5.23945  2.74681  2.39520  4.59864  2.57107  3.80114  4.06949  2.57302  3.57973  4.34033  2.71049  3.03836  2.91391  3.06720  1.60795  2.97059  3.65141  5.73720  4.33820     46 s x - -
          2.68618  4.42225  2.77519  2.73123  3.46354  2.40513  3.72494  3.29354  2.67741  2.69355  4.24690  2.90347  2.73739  3.18146  2.89801  2.37887  2.77519  2.98518  4.58477  3.61503
          0.01369  4.69372  5.41607  0.61958  0.77255  0.48576  0.95510
     37   3.29764  5.88268  1.93531  2.39947  5.19912  0.99266  4.13126  4.72269  2.85237  4.20310  5.03861  2.57333  4.21423  3.29105  3.72667  3.18408  3.58531  4.27947  6.36134  4.85136     47 g x - -
          2.68618  4.42225  2.77519  2.73123  3.46354  2.40513  3.72494  3.29354  2.67741  2.69355  4.24690  2.90347  2.73739  3.18146  2.89801  2.37887  2.77519  2.98518  4.58477  3.61503
          0.01369  4.69372  5.41607  0.61958  0.77255  0.48576  0.95510
     38   4.12238  6.15324  0.23142  3.23042  5.70124  4.07221  4.95376  5.53226  4.22375  4.99563  6.05587  3.80633  4.77562  4.23700  4.79631  4.03600  4.49461  5.09965  6.66249  5.52572     48 D x - -
          2.68618  4.42225  2.77519  2.73123  3.46354  2.40513  3.72494  3.29354  2.67741  2.69355  4.24690  2.90347  2.73739  3.18146  2.89801  2.37887  2.77519  2.98518  4.58477  3.61503
          0.01369  4.69372  5.41607  0.61958  0.77255  0.48576  0.95510
     39   3.86472  0.16124  5.40931  5.36492  5.30833  4.24782  5.85961  4.70950  5.25359  4.52153  5.68573  5.19213  4.99443  5.56090  5.20836  4.13020  4.39486  4.36680  6.43333  5.56754     49 C x - -
          2.68618  4.42225  2.77519  2.73123  3.46354  2.40513  3.72494  3.29354  2.67741  2.69355  4.24690  2.90347  2.73739  3.18146  2.89801  2.37887  2.77519  2.98518  4.58477  3.61503
          0.01369  4.69372  5.41607  0.61958  0.77255  0.48576  0.95510
     40   2.69079  4.43516  4.42827  3.87036  1.22774  4.05912  4.10897  2.88338  3.73893  2.39034  3.53999  4.00807  2.59897  3.92506  3.89370  3.35481  3.21945  2.70263  4.15549  2.65465     50 f x - -
          2.68618  4.42225  2.77519  2.73123  3.46354  2.40513  3.72494  3.29354  2.67741  2.69355  4.24690  2.90347  2.73739  3.18146  2.89801  2.37887  2.77519  2.98518  4.58477  3.61503
          0.01369  4.69372  5.41607  0.61958  0.77255  0.48576  0.95510
     41   4.21432  5.34962  5.36937  5.11900  0.56909  4.17594  3.90040  3.92147  4.91508  2.99961  4.50146  4.63325  5.24584  4.74087  4.82242  4.32711  4.42442  3.81246  3.33966  1.79790     51 F x - -
          2.68618  4.42225  2.77519  2.73123  3.46354  2.40513  3.72494  3.29354  2.67741  2.69355  4.24690  2.90347  2.73739  3.18146  2.89801  2.37887  2.77519  2.98518  4.58477  3.61503
          0.01369  4.69372  5.41607  0.61958  0.77255  0.48576  0.95510
     42   3.96342  5.58503  4.78623  4.80658  5.80132  0.13233  5.79380  5.67411  5.08535  5.18079  6.21209  4.95422  4.98540  5.34680  5.16290  4.16754  4.49805  5.04862  6.61166  5.95323     52 G x - -
          2.68618  4.42225  2.77519  2.73123  3.46354  2.40513  3.72494  3.29354  2.67741  2.69355  4.24690  2.90347  2.73739  3.18146  2.89801  2.37887  2.77519  2.98518  4.58477  3.61503
          0.01369  4.69372  5.41607  0.61958  0.77255  0.48576  0.95510
     43   3.06140  4.79207  3.50441  2.44645  4.03692  3.89367  4.27498  2.90516  2.91830  2.98006  3.96277  3.61960  4.35882  3.56522  3.46537  3.28373  3.32135  0.89943  5.50803  4.25927     53 v x - -
          2.68618  4.42225  2.77519  2.73123  3.46354  2.40513  3.72494  3.29354  2.67741  2.69355  4.24690  2.90347  2.73739  3.18146  2.89801  2.37887  2.77519  2.98518  4.58477  3.61503
          0.01369  4.69372  5.41607  0.61958  0.77255  0.48576  0.95510
     44   2.71157  4.44253  4.50023  3.97795  3.77077  3.96636  4.61150  2.34706  3.86913  2.70547  3.71348  4.13164  4.45487  4.11612  4.07022  3.00390  2.11294  0.96663  5.35379  4.15604     54 v x - -
          2.68618  4.42225  2.77519  2.73123  3.46354  2.40513  3.72494  3.29354  2.67741  2.69355  4.24690  2.90347  2.73739  3.18146  2.89801  2.37887  2.77519  2.98518  4.58477  3.61503
          0.01369  4.69372  5.41607  0.61958  0.77255  0.48576  0.95510
     45   3.12553  4.94992  4.45983  4.33947  5.00230  3.74255  5.25157  4.26962  4.30632  4.08955  5.12720  4.33639  4.52552  4.65982  4.46709  3.34064  0.31498  3.84416  6.32832  5.23569     55 T x - -
          2.68618  4.42225  2.77519  2.73123  3.46354  2.40513  3.72494  3.29354  2.67741  2.69355  4.24690  2.90347  2.73739  3.18146  2.89801  2.37887  2.77519  2.98518  4.58477  3.61503
          0.01369  4.69372  5.41607  0.61958  0.77255  0.48576  0.95510
     46   2.85287  4.98664  4.12990  4.06992  5.15499  3.69673  5.16957  4.64443  4.20983  4.31967  5.29346  4.18453  0.35776  4.53588  4.41516  3.30436  3.64808  4.09564  6.40775  5.31111     56 P x - -
          2.68618  4.42225  2.77519  2.73123  3.46354  2.40513  3.72494  3.29354  2.67741  2.69355  4.24690  2.90347  2.73739  3.18146  2.89801  2.37887  2.77519  2.98518  4.58477  3.61503
          0.01369  4.69372  5.41607  0.61958  0.77255  0.48576  0.95510
     47   2.77295  5.08046  3.11271  2.46267  4.35409  3.57878  3.77032  3.54314  2.52893  3.22838  3.75446  3.01009  3.96939  1.51806  2.61958  2.38079  2.90078  3.43240  5.55622  3.80157     57 q x - -
          2.68618  4.42225  2.77519  2.73123  3.46354  2.40513  3.72494  3.29354  2.67741  2.69355  4.24690  2.90347  2.73739  3.18146  2.89801  2.37887  2.77519  2.98518  4.58477  3.61503
          0.01369  4.69372  5.41607  0.61958  0.77255  0.48576  0.95510
     48   3.96342  5.58503  4.78623  4.80658  5.80132  0.13233  5.79380  5.67411  5.08535  5.18079  6.21209  4.95422  4.98540  5.34680  5.16290  4.16754  4.49805  5.04862  6.61166  5.95323     58 G x - -
          2.68618  4.42225  2.77519  2.73123  3.46354  2.40513  3.72494  3.29354  2.67741  2.69355  4.24690  2.90347  2.73739  3.18146  2.89801  2.37887  2.77519  2.98518  4.58477  3.61503
          0.01369  4.69372  5.41607  0.61958  0.77255  0.48576  0.95510
     49   3.86472  0.16124  5.40931  5.36492  5.30833  4.24782  5.85961  4.70950  5.25359  4.52153  5.68573  5.19213  4.99443  5.56090  5.20836  4.13020  4.39486  4.36680  6.43333  5.56754     59 C x - -
          2.68618  4.42225  2.77519  2.73123  3.46354  2.40513  3.72494  3.29354  2.67741  2.69355  4.24690  2.90347  2.73739  3.18146  2.89801  2.37887  2.77519  2.98518  4.58477  3.61503
          0.03435  4.69372  3.70459  0.61958  0.77255  0.48576  0.95510
     50   1.10386  4.59038  4.20986  4.07430  5.11104  0.95440  5.07237  4.54740  4.20740  4.26183  5.06709  3.98241  4.18677  4.41117  4.41541  2.86682  3.22031  3.82696  6.42928  5.31545     60 g x - -
          2.68618  4.42225  2.77519  2.73123  3.46354  2.40513  3.72494  3.29354  2.67741  2.69355  4.24690  2.90347  2.73739  3.18146  2.89801  2.37887  2.77519  2.98518  4.58477  3.61503
          0.01397  4.67335  5.39570  0.61958  0.77255  0.52677  0.89284
     51   2.76102  3.88234  3.40323  2.70602  3.49374  3.67183  3.62081  3.20663  2.80803  2.88642  3.75369  3.30749  1.58972  2.97601  3.05292  2.89876  2.87363  2.95282  5.21235  3.09077     61 p x - -
          2.68618  4.42225  2.77519  2.73123  3.46354  2.40513  3.72494  3.29354  2.67741  2.69355  4.24690  2.90347  2.73739  3.18146  2.89801  2.37887  2.77519  2.98518  4.58477  3.61503
          0.01397  4.67335  5.39570  0.61958  0.77255  0.52677  0.89284
     52   2.49413  4.61892  3.44119  2.87780  3.46898  3.44476  3.91485  3.15384  2.41201  1.73434  3.71400  3.33412  3.75099  2.88031  2.82556  2.77617  2.83191  2.56668  5.18032  3.69151     62 l x - -
          2.68618  4.42225  2.77519  2.73123  3.46354  2.40513  3.72494  3.29354  2.67741  2.69355  4.24690  2.90347  2.73739  3.18146  2.89801  2.37887  2.77519  2.98518  4.58477  3.61503
          0.02549  4.67335  4.14600  0.61958  0.77255  0.52677  0.89284
     53   2.78651  4.66914  3.45372  2.88023  3.83747  3.69642  3.90823  2.77464  2.63832  2.68435  3.55649  3.33623  4.07744  3.15118  1.44691  2.64311  3.01493  2.80237  5.21805  3.60279     63 r x - -
          2.68618  4.42225  2.77519  2.73123  3.46354  2.40513  3.72494  3.29354  2.67741  2.69355  4.24690  2.90347  2.73739  3.18146  2.89801  2.37887  2.77519  2.98518  4.58477  3.61503
          0.03456  4.66200  3.70816  0.61958  0.77255  0.54858  0.86221
     54   2.74294  5.21184  2.91365  2.32461  3.82694  2.60745  3.71188  4.01381  2.13503  3.06613  4.25710  2.61913  3.55371  2.59055  2.64311  2.22165  2.81627  3.59328  5.65480  4.25453     64 k x - -
          2.68618  4.42225  2.77519  2.73123  3.46354  2.40513  3.72494  3.29354  2.67741  2.69355  4.24690  2.90347  2.73739  3.18146  2.89801  2.37887  2.77519  2.98518  4.58477  3.61503
          0.26425  4.64186  1.50248  0.61958  0.77255  0.58554  0.81375
     55   2.38916  4.88602  3.05392  2.49725  3.41824  3.31030  3.69598  3.38455  2.44060  3.14920  3.95736  2.84404  3.21360  2.64403  2.69580  2.03021  2.74890  3.22302  5.38652  4.04699     65 s x - -
          2.68588  4.42024  2.77545  2.73131  3.46382  2.40558  3.72553  3.29384  2.67672  2.69341  4.24596  2.90347  2.73713  3.18166  2.89775  2.37901  2.77531  2.98554  4.58536  3.61490
          0.54516  0.86691        *  1.75543  0.18975  0.00000        *
//
