# Supplementary material for: Remote homology clustering identifies lowly conserved families of effector proteins in plant-pathogenic fungi
Source: Microb Genom. 2021 Sep 1;7(9):000637. doi: 10.1099/mgen.0.000637 (PMC8715435; doi:10.1099/mgen.0.000637)
Supplement: Supplementary material 16 [file mgen-7-0637-s0016.zip › hmms/markov-PC_00ZF7V.hmm]

HMMER3/f [3.3 | Nov 2019]
NAME  markov-PC_00ZF7V
LENG  92
ALPH  amino
RF    yes
MM    no
CONS  yes
CS    no
MAP   yes
DATE  Thu Jul 23 06:52:51 2020
NSEQ  29
EFFN  2.028442
CKSUM 2568515980
STATS LOCAL MSV       -9.6702  0.71839
STATS LOCAL VITERBI  -10.1682  0.71839
STATS LOCAL FORWARD   -4.5056  0.71839
HMM          A        C        D        E        F        G        H        I        K        L        M        N        P        Q        R        S        T        V        W        Y   
            m->m     m->i     m->d     i->m     i->i     d->m     d->d
  COMPO   2.39049  3.34336  3.07255  2.81562  3.58044  2.68721  3.91260  2.84121  2.81872  2.54696  3.72725  2.88291  3.42959  3.01235  3.10972  2.56225  2.80909  2.54768  4.94631  3.66266
          2.68626  4.42247  2.77517  2.73099  3.46376  2.40535  3.72517  3.29268  2.67741  2.69363  4.24539  2.90354  2.73723  3.18132  2.89823  2.37909  2.77542  2.98510  4.58499  3.61469
          0.44308  1.81363  1.63534  1.64686  0.21400  0.00000        *
      1   2.63553  3.40127  3.83679  3.30903  3.47054  3.59226  4.07718  2.74497  3.17427  2.50721  1.51978  2.83919  4.06579  3.49523  3.43893  2.92132  2.92610  2.53747  4.98100  3.75129     13 m x - -
          2.68618  4.42225  2.77519  2.73123  3.46354  2.40513  3.72494  3.29354  2.67741  2.69355  4.24690  2.90347  2.73739  3.18146  2.89801  2.37887  2.77519  2.98518  4.58477  3.61503
          0.10097  4.28082  2.49851  0.61958  0.77255  0.73542  0.65259
      2   1.62418  4.70510  3.12198  2.62320  4.01075  3.45675  3.75514  3.37429  2.32349  3.02715  3.88086  3.09831  3.89848  2.53134  2.90675  2.73586  2.91306  2.79293  5.30839  4.01819     14 a x - -
          2.68618  4.42225  2.77519  2.73123  3.46354  2.40513  3.72494  3.29354  2.67741  2.69355  4.24690  2.90347  2.73739  3.18146  2.89801  2.37887  2.77519  2.98518  4.58477  3.61503
          0.04317  4.20233  3.60120  0.61958  0.77255  0.32484  1.28245
      3   2.74389  4.58803  3.45396  2.88672  3.26208  3.66749  3.89742  3.12212  2.70300  2.80899  1.92735  3.33259  2.88552  3.16006  2.26507  2.71964  2.97534  2.87825  5.14899  3.89324     15 m x - -
          2.68618  4.42225  2.77519  2.73123  3.46354  2.40513  3.72494  3.29354  2.67741  2.69355  4.24690  2.90347  2.73739  3.18146  2.89801  2.37887  2.77519  2.98518  4.58477  3.61503
          0.04672  4.58152  3.34098  0.61958  0.77255  0.47037  0.98022
      4   2.72577  4.63098  3.36466  2.80163  3.35027  3.63648  3.86426  2.81721  2.03307  2.47721  3.30323  3.26896  4.02056  3.10292  2.51705  2.21890  2.84277  2.78859  5.18557  3.91562     16 k x - -
          2.68618  4.42225  2.77519  2.73123  3.46354  2.40513  3.72494  3.29354  2.67741  2.69355  4.24690  2.90347  2.73739  3.18146  2.89801  2.37887  2.77519  2.98518  4.58477  3.61503
          0.01530  4.58352  5.30587  0.61958  0.77255  0.45288  1.01003
      5   2.50236  4.17882  4.41163  3.81587  1.89713  3.88659  3.74849  1.86944  3.22327  2.15220  3.28694  3.94213  4.25189  3.84889  3.77487  3.18441  2.98408  2.10632  4.79527  3.60788     17 i x - -
          2.68618  4.42225  2.77519  2.73123  3.46354  2.40513  3.72494  3.29354  2.67741  2.69355  4.24690  2.90347  2.73739  3.18146  2.89801  2.37887  2.77519  2.98518  4.58477  3.61503
          0.17142  4.61344  1.91317  0.61958  0.77255  0.48576  0.95510
      6   2.30530  4.73621  3.18719  2.56767  3.59979  3.55111  3.77150  3.33486  2.42801  2.98112  3.82339  3.13033  3.94192  2.86924  3.05487  2.44295  1.80376  3.04973  5.27042  3.61359     18 t x - -
          2.68618  4.42225  2.77519  2.73123  3.46354  2.40513  3.72494  3.29354  2.67741  2.69355  4.24690  2.90347  2.73739  3.18146  2.89801  2.37887  2.77519  2.98518  4.58477  3.61503
          0.01734  4.45936  5.18171  0.61958  0.77255  0.72758  0.65986
      7   2.16583  4.71682  3.20154  2.28763  3.69543  3.55534  3.77231  3.00658  2.48698  2.63320  3.80083  3.13686  3.94258  2.79794  3.06480  2.56887  2.27946  2.86191  5.25099  3.95344     19 a x - -
          2.68618  4.42225  2.77519  2.73123  3.46354  2.40513  3.72494  3.29354  2.67741  2.69355  4.24690  2.90347  2.73739  3.18146  2.89801  2.37887  2.77519  2.98518  4.58477  3.61503
          0.05965  4.45936  3.07177  0.61958  0.77255  0.35971  1.19692
      8   2.08689  3.86790  4.37948  3.78609  2.80293  3.86797  4.19246  2.25317  3.63777  1.55393  3.28430  3.92080  4.23698  3.82886  3.76079  2.67696  2.78493  2.32381  4.79757  3.61276     20 l x - -
          2.68624  4.42232  2.77526  2.73130  3.46338  2.40519  3.72501  3.29360  2.67747  2.69350  4.24696  2.90353  2.73746  3.18153  2.89807  2.37893  2.77514  2.98465  4.58483  3.61456
          0.26165  1.59620  3.59164  0.34453  1.23290  0.55049  0.85959
      9   1.70410  4.26314  4.37783  3.79445  3.36731  3.96609  4.29588  1.81942  3.66754  2.08253  2.85396  3.97943  3.70279  3.87816  3.82921  3.26380  3.05960  2.03779  4.93402  3.74803     23 a x - -
          2.68618  4.42225  2.77519  2.73123  3.46354  2.40513  3.72494  3.29354  2.67741  2.69355  4.24690  2.90347  2.73739  3.18146  2.89801  2.37887  2.77519  2.98518  4.58477  3.61503
          0.01574  4.55509  5.27744  0.61958  0.77255  0.48567  0.95525
     10   2.25858  2.86110  4.57055  3.96626  2.88975  3.90424  4.23373  1.86517  3.78284  1.68361  3.25286  4.01952  4.26783  3.94081  3.84203  2.97711  2.97898  2.29087  4.76937  3.42790     24 l x - -
          2.68618  4.42225  2.77519  2.73123  3.46354  2.40513  3.72494  3.29354  2.67741  2.69355  4.24690  2.90347  2.73739  3.18146  2.89801  2.37887  2.77519  2.98518  4.58477  3.61503
          0.01518  4.59142  5.31377  0.61958  0.77255  0.52663  0.89304
     11   2.35085  3.65567  4.47891  3.88044  2.70532  3.90125  4.22546  2.48252  3.71715  1.37900  3.06459  3.98093  4.26602  3.89255  3.81175  2.59869  2.99084  2.26474  4.79611  3.61516     25 l x - -
          2.68618  4.42225  2.77519  2.73123  3.46354  2.40513  3.72494  3.29354  2.67741  2.69355  4.24690  2.90347  2.73739  3.18146  2.89801  2.37887  2.77519  2.98518  4.58477  3.61503
          0.01485  4.61327  5.33562  0.61958  0.77255  0.52663  0.89304
     12   1.48526  4.44263  3.37875  3.17868  3.60538  3.75858  4.06588  2.64695  3.12701  2.04287  3.56701  3.55663  4.15395  3.42225  3.46151  3.02270  2.55352  2.48116  5.08005  3.85346     26 a x - -
          2.68618  4.42225  2.77519  2.73123  3.46354  2.40513  3.72494  3.29354  2.67741  2.69355  4.24690  2.90347  2.73739  3.18146  2.89801  2.37887  2.77519  2.98518  4.58477  3.61503
          0.01485  4.61327  5.33562  0.61958  0.77255  0.52663  0.89304
     13   1.57674  3.02712  4.18047  3.60226  3.10713  3.11416  4.16804  2.68145  3.48974  2.15206  3.37701  3.81307  4.20579  3.71663  3.68418  3.10595  2.66217  2.16584  4.87875  3.68536     27 a x - -
          2.68618  4.42225  2.77519  2.73123  3.46354  2.40513  3.72494  3.29354  2.67741  2.69355  4.24690  2.90347  2.73739  3.18146  2.89801  2.37887  2.77519  2.98518  4.58477  3.61503
          0.01485  4.61327  5.33562  0.61958  0.77255  0.46103  0.99597
     14   2.37495  4.22780  4.23151  3.64946  2.25770  3.47899  4.17587  2.66427  3.52864  2.17337  3.35648  3.84574  4.22314  3.74757  3.70602  2.37484  2.85580  1.68551  4.85748  3.66552     28 v x - -
          2.68618  4.42225  2.77519  2.73123  3.46354  2.40513  3.72494  3.29354  2.67741  2.69355  4.24690  2.90347  2.73739  3.18146  2.89801  2.37887  2.77519  2.98518  4.58477  3.61503
          0.01453  4.63481  5.35716  0.61958  0.77255  0.48576  0.95510
     15   1.57458  4.23584  4.20541  3.62123  3.16549  3.85409  4.16533  2.22985  3.50431  2.42786  3.35388  3.83414  4.22707  3.72791  3.69090  2.92495  2.80800  2.11976  4.85605  2.65879     29 a x - -
          2.68618  4.42225  2.77519  2.73123  3.46354  2.40513  3.72494  3.29354  2.67741  2.69355  4.24690  2.90347  2.73739  3.18146  2.89801  2.37887  2.77519  2.98518  4.58477  3.61503
          0.04925  4.63481  3.26097  0.61958  0.77255  0.48576  0.95510
     16   1.99348  4.57301  3.49800  2.94794  3.84989  2.26794  3.97856  3.09658  2.91748  2.49348  3.78180  3.36888  3.23234  3.23803  3.31025  2.86248  2.00577  2.85558  5.24891  3.99266     30 a x - -
          2.68618  4.42225  2.77519  2.73123  3.46354  2.40513  3.72494  3.29354  2.67741  2.69355  4.24690  2.90347  2.73739  3.18146  2.89801  2.37887  2.77519  2.98518  4.58477  3.61503
          0.04132  4.60060  3.49217  0.61958  0.77255  0.54952  0.86092
     17   2.31312  4.59063  3.18474  2.83219  3.41782  2.71278  3.87556  3.12803  2.80510  2.19116  3.41729  3.29098  2.93706  2.87472  3.09518  2.73100  2.95107  2.45107  5.15138  3.88785     31 l x - -
          2.68618  4.42225  2.77519  2.73123  3.46354  2.40513  3.72494  3.29354  2.67741  2.69355  4.24690  2.90347  2.73739  3.18146  2.89801  2.37887  2.77519  2.98518  4.58477  3.61503
          0.01543  4.57471  5.29706  0.61958  0.77255  0.49221  0.94488
     18   1.89471  4.31638  4.00556  3.43318  3.19741  3.81369  4.13817  2.60035  3.34754  2.01821  3.43605  3.72337  4.20120  3.60579  3.60409  2.98040  1.79069  2.40041  4.95361  3.74918     32 t x - -
          2.68618  4.42225  2.77519  2.73123  3.46354  2.40513  3.72494  3.29354  2.67741  2.69355  4.24690  2.90347  2.73739  3.18146  2.89801  2.37887  2.77519  2.98518  4.58477  3.61503
          0.01490  4.60981  5.33215  0.61958  0.77255  0.53297  0.88397
     19   1.78775  4.43339  3.64261  3.07432  2.86699  3.72007  3.74053  2.80199  3.02484  2.45780  2.94251  3.47082  3.70940  2.41770  3.36992  2.79761  2.96421  2.59040  5.01783  3.78706     33 a x - -
          2.68618  4.42225  2.77519  2.73123  3.46354  2.40513  3.72494  3.29354  2.67741  2.69355  4.24690  2.90347  2.73739  3.18146  2.89801  2.37887  2.77519  2.98518  4.58477  3.61503
          0.01490  4.60981  5.33215  0.61958  0.77255  0.45734  1.00230
     20   1.36298  4.52703  3.70498  3.19913  3.78317  3.68216  4.11976  3.08777  2.78436  1.74433  3.74373  3.55726  4.15217  3.44578  3.39661  2.81546  3.06086  2.84927  5.22740  3.99906     34 a x - -
          2.68618  4.42225  2.77519  2.73123  3.46354  2.40513  3.72494  3.29354  2.67741  2.69355  4.24690  2.90347  2.73739  3.18146  2.89801  2.37887  2.77519  2.98518  4.58477  3.61503
          0.04801  4.63481  3.29238  0.61958  0.77255  0.48576  0.95510
     21   1.78752  4.99238  2.91065  2.55142  4.25920  3.55068  3.76261  3.68390  2.54381  3.26915  4.07091  3.07547  3.46448  2.18540  2.71933  2.76055  2.97488  2.54429  5.49367  4.14718     35 a x - -
          2.68618  4.42225  2.77519  2.73123  3.46354  2.40513  3.72494  3.29354  2.67741  2.69355  4.24690  2.90347  2.73739  3.18146  2.89801  2.37887  2.77519  2.98518  4.58477  3.61503
          0.01502  4.60182  5.32417  0.61958  0.77255  0.44910  1.01668
     22   2.12453  5.13846  2.55871  2.48785  3.75096  2.86411  3.74070  3.90725  2.50119  3.43856  4.20683  3.02655  3.46606  2.42160  2.98589  1.94277  2.98398  3.51573  5.61385  4.23149     36 s x - -
          2.68618  4.42225  2.77519  2.73123  3.46354  2.40513  3.72494  3.29354  2.67741  2.69355  4.24690  2.90347  2.73739  3.18146  2.89801  2.37887  2.77519  2.98518  4.58477  3.61503
          0.01453  4.63481  5.35716  0.61958  0.77255  0.48576  0.95510
     23   1.78758  4.98372  2.92474  2.47514  4.24033  3.56351  3.77992  3.23852  2.46144  3.25559  4.06183  2.88920  3.96248  2.92399  3.04225  2.60137  1.99520  3.32794  5.48866  4.14521     37 a x - -
          2.68618  4.42225  2.77519  2.73123  3.46354  2.40513  3.72494  3.29354  2.67741  2.69355  4.24690  2.90347  2.73739  3.18146  2.89801  2.37887  2.77519  2.98518  4.58477  3.61503
          0.01453  4.63481  5.35716  0.61958  0.77255  0.48576  0.95510
     24   2.38909  5.18180  2.55811  2.64490  4.84017  1.18231  4.09942  4.31707  3.01183  3.86545  4.66596  2.24913  4.08497  3.25752  3.52264  2.68715  3.25566  3.84458  6.04701  4.65282     38 g x - -
          2.68618  4.42225  2.77519  2.73123  3.46354  2.40513  3.72494  3.29354  2.67741  2.69355  4.24690  2.90347  2.73739  3.18146  2.89801  2.37887  2.77519  2.98518  4.58477  3.61503
          0.01453  4.63481  5.35716  0.61958  0.77255  0.48576  0.95510
     25   3.75705  0.18241  5.31300  5.25470  5.19006  4.16085  5.75666  4.56312  5.13416  4.38864  5.54964  5.08547  4.90703  5.44483  5.10141  4.02303  4.28397  4.22910  6.34319  5.45243     39 C x - -
          2.68618  4.42225  2.77519  2.73123  3.46354  2.40513  3.72494  3.29354  2.67741  2.69355  4.24690  2.90347  2.73739  3.18146  2.89801  2.37887  2.77519  2.98518  4.58477  3.61503
          0.01453  4.63481  5.35716  0.61958  0.77255  0.48576  0.95510
     26   2.19616  5.17483  3.02321  2.46852  4.49113  3.24340  3.71980  3.77044  2.20618  3.46821  4.22600  2.48179  3.92218  2.09216  2.84108  2.29405  2.89384  3.29957  5.62754  4.23751     40 q x - -
          2.68618  4.42225  2.77519  2.73123  3.46354  2.40513  3.72494  3.29354  2.67741  2.69355  4.24690  2.90347  2.73739  3.18146  2.89801  2.37887  2.77519  2.98518  4.58477  3.61503
          0.01453  4.63481  5.35716  0.61958  0.77255  0.48576  0.95510
     27   2.49955  4.52328  5.12393  4.57752  2.97364  4.56285  5.02936  1.50287  4.44978  2.46504  3.62299  4.68505  4.87553  4.64317  4.55864  3.91402  3.46775  0.99072  5.51127  4.31573     41 v x - -
          2.68618  4.42225  2.77519  2.73123  3.46354  2.40513  3.72494  3.29354  2.67741  2.69355  4.24690  2.90347  2.73739  3.18146  2.89801  2.37887  2.77519  2.98518  4.58477  3.61503
          0.01453  4.63481  5.35716  0.61958  0.77255  0.48576  0.95510
     28   2.97346  5.53592  1.94458  1.40014  4.85964  3.53850  3.87258  4.36353  2.49262  3.83157  4.59798  2.26774  4.03202  2.65944  3.23533  2.90102  2.96566  3.91800  5.96457  4.51227     42 e x - -
          2.68618  4.42225  2.77519  2.73123  3.46354  2.40513  3.72494  3.29354  2.67741  2.69355  4.24690  2.90347  2.73739  3.18146  2.89801  2.37887  2.77519  2.98518  4.58477  3.61503
          0.01453  4.63481  5.35716  0.61958  0.77255  0.48576  0.95510
     29   3.60965  4.82525  5.61771  5.10313  3.75726  5.12388  5.65776  1.02147  5.00588  1.36199  3.51046  5.26655  5.29637  5.11702  5.09018  4.52810  3.85196  1.58962  5.87761  4.77352     43 i x - -
          2.68618  4.42225  2.77519  2.73123  3.46354  2.40513  3.72494  3.29354  2.67741  2.69355  4.24690  2.90347  2.73739  3.18146  2.89801  2.37887  2.77519  2.98518  4.58477  3.61503
          0.01453  4.63481  5.35716  0.61958  0.77255  0.48576  0.95510
     30   3.98949  5.21184  5.74326  5.22083  3.38448  5.32982  5.63915  2.16787  5.02675  0.45575  3.15123  5.46415  5.37870  4.99821  5.03099  4.76734  4.20671  2.68120  5.64093  4.62279     44 L x - -
          2.68618  4.42225  2.77519  2.73123  3.46354  2.40513  3.72494  3.29354  2.67741  2.69355  4.24690  2.90347  2.73739  3.18146  2.89801  2.37887  2.77519  2.98518  4.58477  3.61503
          0.01453  4.63481  5.35716  0.61958  0.77255  0.48576  0.95510
     31   3.40784  5.92265  1.93911  2.52493  5.28740  3.59880  4.25959  4.92099  3.36250  4.40858  5.29784  0.71496  4.27440  3.44974  3.98583  3.29100  3.73919  4.45078  6.48775  4.96023     45 n x - -
          2.68618  4.42225  2.77519  2.73123  3.46354  2.40513  3.72494  3.29354  2.67741  2.69355  4.24690  2.90347  2.73739  3.18146  2.89801  2.37887  2.77519  2.98518  4.58477  3.61503
          0.01453  4.63481  5.35716  0.61958  0.77255  0.48576  0.95510
     32   2.49696  4.22677  4.24444  3.66247  2.79999  3.01191  4.18033  1.39069  3.53938  2.42434  3.35089  3.85660  4.23114  3.55206  3.71265  2.83492  2.98962  2.25383  4.85463  3.66300     46 i x - -
          2.68620  4.42227  2.77522  2.73126  3.46356  2.40506  3.72497  3.29356  2.67743  2.69357  4.24692  2.90349  2.73742  3.18149  2.89803  2.37889  2.77495  2.98521  4.58479  3.61505
          0.04424  3.25558  5.35716  0.81315  0.58601  0.48576  0.95510
     33   3.11449  5.37830  2.78821  2.67813  4.92067  3.56517  4.16788  4.48054  3.02227  4.01191  4.85918  0.79304  4.19193  2.92429  3.45634  2.65377  3.45376  4.02868  6.12289  4.71238     50 n x - -
          2.68618  4.42225  2.77519  2.73123  3.46354  2.40513  3.72494  3.29354  2.67741  2.69355  4.24690  2.90347  2.73739  3.18146  2.89801  2.37887  2.77519  2.98518  4.58477  3.61503
          0.01453  4.63481  5.35716  0.61958  0.77255  0.48576  0.95510
     34   2.97081  5.42548  2.79017  2.36102  4.77467  3.05529  3.89011  4.25083  2.68137  3.74917  4.53414  2.34705  4.05201  1.23529  3.16273  2.60313  3.22275  3.83378  5.89855  4.48693     51 q x - -
          2.68618  4.42225  2.77519  2.73123  3.46354  2.40513  3.72494  3.29354  2.67741  2.69355  4.24690  2.90347  2.73739  3.18146  2.89801  2.37887  2.77519  2.98518  4.58477  3.61503
          0.01453  4.63481  5.35716  0.61958  0.77255  0.48576  0.95510
     35   1.47704  4.45449  3.66286  3.09517  3.20097  3.74067  3.99918  2.75246  2.85949  2.50503  3.55499  3.49185  4.12009  2.71402  3.38331  2.98957  2.98611  2.31473  5.04352  3.81254     52 a x - -
          2.68618  4.42225  2.77519  2.73123  3.46354  2.40513  3.72494  3.29354  2.67741  2.69355  4.24690  2.90347  2.73739  3.18146  2.89801  2.37887  2.77519  2.98518  4.58477  3.61503
          0.01453  4.63481  5.35716  0.61958  0.77255  0.48576  0.95510
     36   2.59773  4.91368  2.80699  2.63741  4.17080  3.57770  3.84757  3.57588  2.68262  3.20161  4.02984  2.71740  4.00145  2.77665  3.14064  2.01405  3.02136  1.74543  5.46528  4.14150     53 v x - -
          2.68618  4.42225  2.77519  2.73123  3.46354  2.40513  3.72494  3.29354  2.67741  2.69355  4.24690  2.90347  2.73739  3.18146  2.89801  2.37887  2.77519  2.98518  4.58477  3.61503
          0.01453  4.63481  5.35716  0.61958  0.77255  0.48576  0.95510
     37   3.26348  4.58503  5.01947  4.47813  3.75068  4.58311  5.02735  1.62606  4.32715  2.30268  3.61016  4.64949  4.89027  3.72887  4.47760  3.93270  3.51031  0.82602  5.55405  4.36227     54 v x - -
          2.68618  4.42225  2.77519  2.73123  3.46354  2.40513  3.72494  3.29354  2.67741  2.69355  4.24690  2.90347  2.73739  3.18146  2.89801  2.37887  2.77519  2.98518  4.58477  3.61503
          0.01453  4.63481  5.35716  0.61958  0.77255  0.48576  0.95510
     38   1.49317  5.07961  2.01279  2.75912  4.88637  1.47604  4.21597  4.35224  3.16561  3.93106  4.73975  3.24567  4.10822  3.39063  3.66600  2.93460  3.27214  3.85043  6.11746  4.74671     55 g x - -
          2.68618  4.42225  2.77519  2.73123  3.46354  2.40513  3.72494  3.29354  2.67741  2.69355  4.24690  2.90347  2.73739  3.18146  2.89801  2.37887  2.77519  2.98518  4.58477  3.61503
          0.01453  4.63481  5.35716  0.61958  0.77255  0.48576  0.95510
     39   2.60832  5.09101  3.03073  2.42686  4.43245  3.16667  3.49490  3.87795  2.58350  3.43260  4.21735  2.64283  3.96448  2.92992  3.06165  1.58608  2.18127  3.49765  5.62771  4.25932     56 s x - -
          2.68618  4.42225  2.77519  2.73123  3.46354  2.40513  3.72494  3.29354  2.67741  2.69355  4.24690  2.90347  2.73739  3.18146  2.89801  2.37887  2.77519  2.98518  4.58477  3.61503
          0.03622  4.63481  3.65503  0.61958  0.77255  0.48576  0.95510
     40   2.15855  4.58989  3.63451  3.18683  4.22034  1.16559  4.24178  3.55092  2.86847  3.27779  4.13774  3.51328  4.07303  3.49546  3.52786  2.83894  2.86006  2.43270  5.59418  4.35155     57 g x - -
          2.68618  4.42225  2.77519  2.73123  3.46354  2.40513  3.72494  3.29354  2.67741  2.69355  4.24690  2.90347  2.73739  3.18146  2.89801  2.37887  2.77519  2.98518  4.58477  3.61503
          0.01484  4.61344  5.33579  0.61958  0.77255  0.52632  0.89350
     41   3.71828  0.19082  5.27784  5.21430  5.14718  4.12948  5.71908  4.51040  5.09058  4.34053  5.50036  5.04677  4.87541  5.40246  5.06241  3.98446  4.24395  4.17945  6.31033  5.41067     58 C x - -
          2.68618  4.42225  2.77519  2.73123  3.46354  2.40513  3.72494  3.29354  2.67741  2.69355  4.24690  2.90347  2.73739  3.18146  2.89801  2.37887  2.77519  2.98518  4.58477  3.61503
          0.01484  4.61344  5.33579  0.61958  0.77255  0.52632  0.89350
     42   2.68379  3.23578  5.20376  4.67718  3.87150  4.60293  5.16953  1.34890  4.55767  2.57760  3.72461  4.76794  4.93564  4.77111  4.67494  3.97367  3.49670  0.98564  5.65713  4.45116     59 v x - -
          2.68618  4.42225  2.77519  2.73123  3.46354  2.40513  3.72494  3.29354  2.67741  2.69355  4.24690  2.90347  2.73739  3.18146  2.89801  2.37887  2.77519  2.98518  4.58477  3.61503
          0.01484  4.61344  5.33579  0.61958  0.77255  0.52632  0.89350
     43   2.84171  5.10012  2.84153  2.52204  4.37592  3.58821  3.81708  3.42541  2.56518  3.37449  4.18509  3.10627  1.40253  2.80380  2.64540  2.85074  3.07644  3.45811  5.58572  4.24267     60 p x - -
          2.68618  4.42225  2.77519  2.73123  3.46354  2.40513  3.72494  3.29354  2.67741  2.69355  4.24690  2.90347  2.73739  3.18146  2.89801  2.37887  2.77519  2.98518  4.58477  3.61503
          0.01484  4.61344  5.33579  0.61958  0.77255  0.52632  0.89350
     44   2.40906  4.73436  3.27965  2.15576  2.72924  3.33173  3.12752  2.90484  2.53507  2.97007  3.39610  3.06778  3.65360  3.03883  2.92291  2.83118  2.96445  2.67123  5.27379  3.67701     61 e x - -
          2.68618  4.42225  2.77519  2.73123  3.46354  2.40513  3.72494  3.29354  2.67741  2.69355  4.24690  2.90347  2.73739  3.18146  2.89801  2.37887  2.77519  2.98518  4.58477  3.61503
          0.01484  4.61344  5.33579  0.61958  0.77255  0.52632  0.89350
     45   2.98541  5.43150  2.08475  2.47859  4.86034  1.53219  3.96184  4.35319  2.84554  3.85728  4.64665  1.93048  3.49211  3.09964  3.37989  2.93673  2.95834  3.90830  6.01596  4.57665     62 g x - -
          2.68618  4.42225  2.77519  2.73123  3.46354  2.40513  3.72494  3.29354  2.67741  2.69355  4.24690  2.90347  2.73739  3.18146  2.89801  2.37887  2.77519  2.98518  4.58477  3.61503
          0.01484  4.61344  5.33579  0.61958  0.77255  0.52632  0.89350
     46   2.76184  4.79558  3.25449  2.78470  4.12160  1.49591  3.94215  3.53677  2.61693  3.18104  4.02501  3.25406  4.03357  3.14142  3.20943  2.25533  2.82705  3.22317  5.45019  2.83154     63 g x - -
          2.68618  4.42225  2.77519  2.73123  3.46354  2.40513  3.72494  3.29354  2.67741  2.69355  4.24690  2.90347  2.73739  3.18146  2.89801  2.37887  2.77519  2.98518  4.58477  3.61503
          0.04078  4.61344  3.50502  0.61958  0.77255  0.52632  0.89350
     47   2.72508  4.98420  2.99121  1.97434  4.23920  3.54362  3.74379  3.44062  2.42235  3.25009  3.64609  2.96889  3.93436  2.41647  2.99903  2.51934  2.80136  2.51140  5.47483  3.00889     64 e x - -
          2.68618  4.42225  2.77519  2.73123  3.46354  2.40513  3.72494  3.29354  2.67741  2.69355  4.24690  2.90347  2.73739  3.18146  2.89801  2.37887  2.77519  2.98518  4.58477  3.61503
          0.01523  4.58789  5.31023  0.61958  0.77255  0.49606  0.93886
     48   1.87679  4.85014  3.19460  2.63575  4.07116  2.90561  3.79784  3.22163  2.61989  2.84546  3.93239  3.14276  3.97496  2.50986  2.53659  2.70033  2.54715  2.95506  5.37303  4.05797     65 a x - -
          2.68618  4.42225  2.77519  2.73123  3.46354  2.40513  3.72494  3.29354  2.67741  2.69355  4.24690  2.90347  2.73739  3.18146  2.89801  2.37887  2.77519  2.98518  4.58477  3.61503
          0.01484  4.61344  5.33579  0.61958  0.77255  0.52632  0.89350
     49   2.51575  4.69524  3.12781  2.75397  3.87569  3.62649  3.85005  2.74873  2.73430  2.85236  2.61758  2.38887  3.06066  3.06759  2.94448  2.62160  2.64353  2.82381  5.24133  3.57247     66 n x - -
          2.68618  4.42225  2.77519  2.73123  3.46354  2.40513  3.72494  3.29354  2.67741  2.69355  4.24690  2.90347  2.73739  3.18146  2.89801  2.37887  2.77519  2.98518  4.58477  3.61503
          0.06869  4.61344  2.87415  0.61958  0.77255  0.52632  0.89350
     50   3.42570  4.66957  5.40042  4.87843  3.77290  4.89097  5.41998  1.07074  4.77210  2.24299  2.36577  5.02170  5.12526  4.94080  4.88044  4.27540  3.67228  1.27235  5.76689  4.61470     67 i x - -
          2.68618  4.42225  2.77519  2.73123  3.46354  2.40513  3.72494  3.29354  2.67741  2.69355  4.24690  2.90347  2.73739  3.18146  2.89801  2.37887  2.77519  2.98518  4.58477  3.61503
          0.01566  4.56041  5.28276  0.61958  0.77255  0.61708  0.77548
     51   2.08171  4.60550  3.36899  2.80640  3.60425  3.32079  3.86165  3.14838  2.63943  2.68427  3.69889  3.27037  3.47941  3.10681  2.37714  2.70485  2.73305  2.76527  4.10809  2.79602     68 a x - -
          2.68618  4.42225  2.77519  2.73123  3.46354  2.40513  3.72494  3.29354  2.67741  2.69355  4.24690  2.90347  2.73739  3.18146  2.89801  2.37887  2.77519  2.98518  4.58477  3.61503
          0.01566  4.56041  5.28276  0.61958  0.77255  0.61708  0.77548
     52   2.15344  4.87930  1.97111  2.58464  4.10988  3.55520  3.76799  3.33019  2.58133  3.13600  3.95729  3.09915  3.94789  2.77254  3.04023  2.61266  2.74390  2.63239  5.39370  3.48499     69 d x - -
          2.68567  4.42252  2.77547  2.73140  3.46381  2.40516  3.72492  3.29381  2.67768  2.69382  4.24674  2.90361  2.73672  3.18174  2.89828  2.37914  2.77434  2.98466  4.58504  3.61530
          0.55200  1.12296  2.31378  1.11841  0.39571  0.61708  0.77548
     53   2.57879  4.95849  3.01899  2.37666  4.28309  3.23222  3.74715  3.71588  2.53744  3.05076  4.08980  2.67381  2.04128  2.88522  3.00778  2.24262  2.71525  3.35554  5.50854  4.15599     78 p x - -
          2.68618  4.42225  2.77519  2.73123  3.46354  2.40513  3.72494  3.29354  2.67741  2.69355  4.24690  2.90347  2.73739  3.18146  2.89801  2.37887  2.77519  2.98518  4.58477  3.61503
          0.12561  4.46191  2.23961  0.61958  0.77255  0.51184  0.91477
     54   2.69729  5.01049  3.02462  2.47315  4.28794  2.15190  3.45272  3.05640  2.22243  3.28638  4.07437  2.56123  3.52137  2.82340  2.74684  2.59390  2.78412  3.36524  5.48881  4.12894     79 g x - -
          2.68618  4.42225  2.77519  2.73123  3.46354  2.40513  3.72494  3.29354  2.67741  2.69355  4.24690  2.90347  2.73739  3.18146  2.89801  2.37887  2.77519  2.98518  4.58477  3.61503
          0.01725  4.46453  5.18687  0.61958  0.77255  0.60394  0.79110
     55   2.76563  5.16614  3.04778  2.49179  4.49971  2.58975  3.70796  3.95113  1.83974  3.45874  4.22744  3.02282  3.92898  2.53338  2.47399  2.55146  2.20993  3.55439  5.60790  4.24110     80 k x - -
          2.68618  4.42225  2.77519  2.73123  3.46354  2.40513  3.72494  3.29354  2.67741  2.69355  4.24690  2.90347  2.73739  3.18146  2.89801  2.37887  2.77519  2.98518  4.58477  3.61503
          0.01626  4.52274  5.24509  0.61958  0.77255  0.43530  1.04149
     56   2.54507  5.07625  2.88254  2.40395  4.35904  2.50910  3.73406  3.80180  2.41596  3.07030  4.13630  3.03636  3.93006  2.85674  2.31927  2.11604  2.96824  2.77410  5.55042  4.18247     81 s x - -
          2.68618  4.42225  2.77519  2.73123  3.46354  2.40513  3.72494  3.29354  2.67741  2.69355  4.24690  2.90347  2.73739  3.18146  2.89801  2.37887  2.77519  2.98518  4.58477  3.61503
          0.01484  4.61344  5.33579  0.61958  0.77255  0.52632  0.89350
     57   2.16420  4.70103  3.31459  2.75352  3.88322  2.92676  3.24594  2.66486  2.61948  2.93377  3.79014  3.23460  4.01308  2.88764  2.69274  2.58977  2.96716  2.17951  5.24639  3.96396     82 a x - -
          2.68618  4.42225  2.77519  2.73123  3.46354  2.40513  3.72494  3.29354  2.67741  2.69355  4.24690  2.90347  2.73739  3.18146  2.89801  2.37887  2.77519  2.98518  4.58477  3.61503
          0.01484  4.61344  5.33579  0.61958  0.77255  0.52632  0.89350
     58   2.73749  5.05302  3.07683  2.53338  4.37881  2.40457  3.76334  3.82088  2.52895  3.13954  4.15987  1.83874  3.54634  2.88898  2.68254  2.40976  2.84152  3.26833  5.57259  4.20955     83 n x - -
          2.68618  4.42225  2.77519  2.73123  3.46354  2.40513  3.72494  3.29354  2.67741  2.69355  4.24690  2.90347  2.73739  3.18146  2.89801  2.37887  2.77519  2.98518  4.58477  3.61503
          0.01484  4.61344  5.33579  0.61958  0.77255  0.52632  0.89350
     59   4.10314  5.25345  5.29464  5.02455  1.93986  4.87787  3.85515  3.23095  4.82711  2.76302  4.35854  4.56745  5.16253  4.66334  4.74245  4.24180  4.31346  3.68235  2.83067  0.64521     84 Y x - -
          2.68618  4.42225  2.77519  2.73123  3.46354  2.40513  3.72494  3.29354  2.67741  2.69355  4.24690  2.90347  2.73739  3.18146  2.89801  2.37887  2.77519  2.98518  4.58477  3.61503
          0.01484  4.61344  5.33579  0.61958  0.77255  0.46121  0.99565
     60   2.36172  4.70808  3.12712  2.66536  3.14829  3.10693  3.85572  3.27440  2.60770  2.05585  3.79649  3.23895  3.70307  2.89526  3.05475  2.78266  2.28244  2.84357  5.25331  3.96997     85 l x - -
          2.68618  4.42225  2.77519  2.73123  3.46354  2.40513  3.72494  3.29354  2.67741  2.69355  4.24690  2.90347  2.73739  3.18146  2.89801  2.37887  2.77519  2.98518  4.58477  3.61503
          0.01453  4.63481  5.35716  0.61958  0.77255  0.48576  0.95510
     61   3.50590  4.72930  5.51978  5.02925  3.44902  5.03744  5.64607  1.43956  4.94993  2.44021  3.74408  5.17733  5.27303  5.15868  5.08911  4.44528  3.76116  0.72316  5.98540  4.77026     86 v x - -
          2.68618  4.42225  2.77519  2.73123  3.46354  2.40513  3.72494  3.29354  2.67741  2.69355  4.24690  2.90347  2.73739  3.18146  2.89801  2.37887  2.77519  2.98518  4.58477  3.61503
          0.01453  4.63481  5.35716  0.61958  0.77255  0.48576  0.95510
     62   2.63771  5.14775  3.03552  2.28678  4.13126  3.53324  3.00648  3.90936  2.14396  2.40401  4.19961  2.74741  3.92552  2.59895  2.67394  2.52782  2.51788  3.51636  5.60502  4.22155     87 k x - -
          2.68618  4.42225  2.77519  2.73123  3.46354  2.40513  3.72494  3.29354  2.67741  2.69355  4.24690  2.90347  2.73739  3.18146  2.89801  2.37887  2.77519  2.98518  4.58477  3.61503
          0.01453  4.63481  5.35716  0.61958  0.77255  0.48576  0.95510
     63   1.04198  3.13065  4.46931  3.99471  3.93203  3.59976  4.62703  2.90941  3.88546  2.94231  3.89476  4.00338  4.24051  4.11034  4.07184  3.00858  2.64492  1.80675  5.45642  4.27567     88 a x - -
          2.68618  4.42225  2.77519  2.73123  3.46354  2.40513  3.72494  3.29354  2.67741  2.69355  4.24690  2.90347  2.73739  3.18146  2.89801  2.37887  2.77519  2.98518  4.58477  3.61503
          0.01453  4.63481  5.35716  0.61958  0.77255  0.48576  0.95510
     64   2.72507  4.82041  3.30509  2.95241  4.65911  3.43038  4.20039  4.10603  3.05716  3.71139  4.51208  1.65185  4.05463  3.37767  3.48371  1.81457  1.58258  3.61992  5.91195  4.60191     89 t x - -
          2.68618  4.42225  2.77519  2.73123  3.46354  2.40513  3.72494  3.29354  2.67741  2.69355  4.24690  2.90347  2.73739  3.18146  2.89801  2.37887  2.77519  2.98518  4.58477  3.61503
          0.01453  4.63481  5.35716  0.61958  0.77255  0.48576  0.95510
     65   2.76089  5.20422  2.12387  2.20448  4.52295  3.15333  3.73293  3.29896  2.48835  3.50030  4.25756  2.65841  3.92989  2.84121  2.97888  1.92464  2.73594  3.43193  5.65749  4.26115     90 s x - -
          2.68618  4.42225  2.77519  2.73123  3.46354  2.40513  3.72494  3.29354  2.67741  2.69355  4.24690  2.90347  2.73739  3.18146  2.89801  2.37887  2.77519  2.98518  4.58477  3.61503
          0.01453  4.63481  5.35716  0.61958  0.77255  0.48576  0.95510
     66   2.61544  5.04083  2.87299  2.58380  4.43065  3.52325  3.84007  3.87095  2.63334  3.16128  4.22761  2.24363  3.97424  2.97471  3.10833  1.48515  2.51589  3.48709  5.64059  4.28021     91 s x - -
          2.68618  4.42225  2.77519  2.73123  3.46354  2.40513  3.72494  3.29354  2.67741  2.69355  4.24690  2.90347  2.73739  3.18146  2.89801  2.37887  2.77519  2.98518  4.58477  3.61503
          0.01453  4.63481  5.35716  0.61958  0.77255  0.48576  0.95510
     67   3.75705  0.18241  5.31300  5.25470  5.19006  4.16085  5.75666  4.56312  5.13416  4.38864  5.54964  5.08547  4.90703  5.44483  5.10141  4.02303  4.28397  4.22910  6.34319  5.45243     92 C x - -
          2.68618  4.42225  2.77519  2.73123  3.46354  2.40513  3.72494  3.29354  2.67741  2.69355  4.24690  2.90347  2.73739  3.18146  2.89801  2.37887  2.77519  2.98518  4.58477  3.61503
          0.01453  4.63481  5.35716  0.61958  0.77255  0.48576  0.95510
     68   3.85890  5.49519  4.67390  4.68668  5.69780  0.14880  5.68842  5.54801  4.96077  5.06861  6.09358  4.84178  4.89669  5.22632  5.05265  4.06047  4.39115  4.93183  6.53074  5.84534     93 G x - -
          2.68618  4.42225  2.77519  2.73123  3.46354  2.40513  3.72494  3.29354  2.67741  2.69355  4.24690  2.90347  2.73739  3.18146  2.89801  2.37887  2.77519  2.98518  4.58477  3.61503
          0.01453  4.63481  5.35716  0.61958  0.77255  0.48576  0.95510
     69   2.63492  4.61111  5.14345  4.58893  3.62960  4.61732  5.05317  1.94531  4.45678  1.10379  3.46834  4.72558  4.90351  4.61797  4.56029  3.96651  3.54265  1.42470  5.48868  4.34232     94 l x - -
          2.68618  4.42225  2.77519  2.73123  3.46354  2.40513  3.72494  3.29354  2.67741  2.69355  4.24690  2.90347  2.73739  3.18146  2.89801  2.37887  2.77519  2.98518  4.58477  3.61503
          0.01453  4.63481  5.35716  0.61958  0.77255  0.48576  0.95510
     70   2.60213  4.99502  3.17885  2.70815  4.52135  2.03909  3.92885  3.95888  2.37023  3.52320  4.31772  3.19459  4.01657  3.07096  2.87212  1.41843  3.07506  3.55103  5.71425  4.38011     95 s x - -
          2.68618  4.42225  2.77519  2.73123  3.46354  2.40513  3.72494  3.29354  2.67741  2.69355  4.24690  2.90347  2.73739  3.18146  2.89801  2.37887  2.77519  2.98518  4.58477  3.61503
          0.01453  4.63481  5.35716  0.61958  0.77255  0.48576  0.95510
     71   2.80216  4.20303  4.57200  3.97321  2.29565  3.95925  4.28902  2.39819  3.80240  1.57725  3.28930  4.05532  3.79939  3.96952  3.88206  3.13572  2.73890  1.69459  4.83747  3.65778     96 l x - -
          2.68618  4.42225  2.77519  2.73123  3.46354  2.40513  3.72494  3.29354  2.67741  2.69355  4.24690  2.90347  2.73739  3.18146  2.89801  2.37887  2.77519  2.98518  4.58477  3.61503
          0.06797  4.63481  2.88228  0.61958  0.77255  0.48576  0.95510
     72   2.25790  5.03242  2.67037  2.44867  4.30341  3.29436  3.72893  3.30387  2.50231  3.15149  4.09389  2.94785  3.92287  2.53450  2.84652  2.14757  2.61730  2.79007  5.51275  4.15180     97 s x - -
          2.68618  4.42225  2.77519  2.73123  3.46354  2.40513  3.72494  3.29354  2.67741  2.69355  4.24690  2.90347  2.73739  3.18146  2.89801  2.37887  2.77519  2.98518  4.58477  3.61503
          0.09768  4.58216  2.49098  0.61958  0.77255  0.58142  0.81894
     73   2.14166  5.15851  2.53677  2.41949  4.48939  3.19538  3.69236  3.95871  2.44717  3.46608  4.22208  2.65073  3.27930  2.67902  2.81540  1.96846  2.87295  3.54561  5.62106  4.22422     98 s x - -
          2.68618  4.42225  2.77519  2.73123  3.46354  2.40513  3.72494  3.29354  2.67741  2.69355  4.24690  2.90347  2.73739  3.18146  2.89801  2.37887  2.77519  2.98518  4.58477  3.61503
          0.01662  4.50110  5.22345  0.61958  0.77255  0.36971  1.17420
     74   2.63980  5.08092  2.90816  2.51908  4.38469  2.12792  3.75936  3.51456  2.53104  3.38255  4.16425  2.20041  3.94357  2.73691  3.01001  2.55085  2.33474  3.32619  5.57803  4.20965     99 g x - -
          2.68618  4.42225  2.77519  2.73123  3.46354  2.40513  3.72494  3.29354  2.67741  2.69355  4.24690  2.90347  2.73739  3.18146  2.89801  2.37887  2.77519  2.98518  4.58477  3.61503
          0.18750  4.63481  1.82471  0.61958  0.77255  0.48576  0.95510
     75   3.03945  5.24365  3.32997  2.79441  4.65745  3.70799  3.82072  4.05634  2.26515  3.54486  4.38708  3.25579  4.12287  1.16645  2.10369  3.04060  2.89609  3.70804  5.65659  4.40175    100 q x - -
          2.68618  4.42225  2.77519  2.73123  3.46354  2.40513  3.72494  3.29354  2.67741  2.69355  4.24690  2.90347  2.73739  3.18146  2.89801  2.37887  2.77519  2.98518  4.58477  3.61503
          0.01725  4.46456  5.18690  0.61958  0.77255  0.46247  0.99352
     76   2.62533  5.10295  3.02989  2.28969  4.39767  3.23153  3.71727  3.84755  2.47280  3.38646  4.15967  2.45650  3.91633  2.46425  2.38559  2.58945  2.62271  2.39340  5.56842  4.19286    101 e x - -
          2.68618  4.42225  2.77519  2.73123  3.46354  2.40513  3.72494  3.29354  2.67741  2.69355  4.24690  2.90347  2.73739  3.18146  2.89801  2.37887  2.77519  2.98518  4.58477  3.61503
          0.01531  4.58293  5.30528  0.61958  0.77255  0.43098  1.04945
     77   2.58539  4.18147  4.42137  3.82528  2.83906  3.19169  3.54106  2.22526  3.66847  1.30080  3.29022  3.94570  4.25353  3.85367  3.77942  3.18551  2.98710  2.42852  3.98508  3.58596    102 l x - -
          2.68618  4.42225  2.77519  2.73123  3.46354  2.40513  3.72494  3.29354  2.67741  2.69355  4.24690  2.90347  2.73739  3.18146  2.89801  2.37887  2.77519  2.98518  4.58477  3.61503
          0.01453  4.63481  5.35716  0.61958  0.77255  0.48576  0.95510
     78   2.34301  4.93805  2.67127  2.60275  4.21202  3.24781  3.80207  3.11716  2.60582  3.23290  4.04495  3.11753  1.79388  2.95332  2.91468  2.64315  2.98491  3.12957  5.47553  4.14089    103 p x - -
          2.68618  4.42225  2.77519  2.73123  3.46354  2.40513  3.72494  3.29354  2.67741  2.69355  4.24690  2.90347  2.73739  3.18146  2.89801  2.37887  2.77519  2.98518  4.58477  3.61503
          0.04424  4.63481  3.39427  0.61958  0.77255  0.48576  0.95510
     79   2.53351  5.33735  1.80245  2.38150  4.66644  3.51691  3.40965  4.15131  2.56731  3.63978  4.39704  2.17218  3.05755  2.89234  3.07470  2.23786  3.07859  3.72245  5.78305  4.36196    104 d x - -
          2.68618  4.42225  2.77519  2.73123  3.46354  2.40513  3.72494  3.29354  2.67741  2.69355  4.24690  2.90347  2.73739  3.18146  2.89801  2.37887  2.77519  2.98518  4.58477  3.61503
          0.01496  4.60554  5.32789  0.61958  0.77255  0.54069  0.87310
     80   2.87661  5.02934  2.71940  2.78087  4.87781  0.89055  4.25132  4.34960  3.22274  3.93314  4.75161  2.68152  4.10468  3.44005  3.70927  2.69830  2.90051  3.84126  6.12905  4.76873    105 g x - -
          2.68618  4.42225  2.77519  2.73123  3.46354  2.40513  3.72494  3.29354  2.67741  2.69355  4.24690  2.90347  2.73739  3.18146  2.89801  2.37887  2.77519  2.98518  4.58477  3.61503
          0.01496  4.60554  5.32789  0.61958  0.77255  0.45288  1.01003
     81   2.16602  4.51692  3.26908  2.67959  3.31067  3.71002  3.94780  3.02683  2.95390  2.61418  3.61810  3.19846  4.09120  3.26321  3.32458  2.95044  2.98347  2.79566  2.13670  2.61689    106 w x - -
          2.68618  4.42225  2.77519  2.73123  3.46354  2.40513  3.72494  3.29354  2.67741  2.69355  4.24690  2.90347  2.73739  3.18146  2.89801  2.37887  2.77519  2.98518  4.58477  3.61503
          0.01453  4.63481  5.35716  0.61958  0.77255  0.48576  0.95510
     82   2.74595  4.76875  3.43609  3.14023  4.67933  3.43636  4.34091  4.12113  3.18331  3.75003  4.57860  3.48704  4.10682  2.97406  3.54404  0.76065  2.61447  3.63170  5.95962  4.68386    107 s x - -
          2.68618  4.42225  2.77519  2.73123  3.46354  2.40513  3.72494  3.29354  2.67741  2.69355  4.24690  2.90347  2.73739  3.18146  2.89801  2.37887  2.77519  2.98518  4.58477  3.61503
          0.01453  4.63481  5.35716  0.61958  0.77255  0.48576  0.95510
     83   3.01666  4.68445  5.17049  4.61112  3.19572  4.64281  5.03658  2.29513  4.47219  0.96537  3.33951  4.75259  4.91096  4.59202  4.55601  3.99165  3.60235  1.42680  5.41491  4.28602    108 l x - -
          2.68618  4.42225  2.77519  2.73123  3.46354  2.40513  3.72494  3.29354  2.67741  2.69355  4.24690  2.90347  2.73739  3.18146  2.89801  2.37887  2.77519  2.98518  4.58477  3.61503
          0.01453  4.63481  5.35716  0.61958  0.77255  0.48576  0.95510
     84   2.03970  5.29047  3.30717  2.71394  4.66402  3.71123  3.80662  4.07636  2.18623  3.56534  4.36397  3.20954  4.09397  2.09883  1.52968  2.96164  3.05506  3.70483  5.68345  4.38514    109 r x - -
          2.68618  4.42225  2.77519  2.73123  3.46354  2.40513  3.72494  3.29354  2.67741  2.69355  4.24690  2.90347  2.73739  3.18146  2.89801  2.37887  2.77519  2.98518  4.58477  3.61503
          0.01453  4.63481  5.35716  0.61958  0.77255  0.48576  0.95510
     85   2.19522  5.13272  3.04356  2.48665  4.43161  3.53653  3.56072  3.88515  2.15497  3.11707  4.18617  2.47145  3.92856  2.54034  2.61851  2.30642  2.97448  3.28575  5.59337  3.24853    110 k x - -
          2.68618  4.42225  2.77519  2.73123  3.46354  2.40513  3.72494  3.29354  2.67741  2.69355  4.24690  2.90347  2.73739  3.18146  2.89801  2.37887  2.77519  2.98518  4.58477  3.61503
          0.01453  4.63481  5.35716  0.61958  0.77255  0.48576  0.95510
     86   1.85526  4.98148  3.12507  2.57202  4.25357  2.96288  3.77694  3.67760  2.01290  2.83058  4.06918  2.69427  3.95807  2.91810  3.02746  2.51964  2.89426  3.04033  5.49431  4.15055    111 a x - -
          2.68618  4.42225  2.77519  2.73123  3.46354  2.40513  3.72494  3.29354  2.67741  2.69355  4.24690  2.90347  2.73739  3.18146  2.89801  2.37887  2.77519  2.98518  4.58477  3.61503
          0.01453  4.63481  5.35716  0.61958  0.77255  0.48576  0.95510
     87   3.14237  5.59776  1.82537  2.48473  5.02565  1.09681  4.08096  4.53337  3.05128  4.04131  4.86609  3.05422  3.46595  2.86798  3.61524  3.07225  3.44476  4.08780  6.20634  4.73930    112 g x - -
          2.68618  4.42225  2.77519  2.73123  3.46354  2.40513  3.72494  3.29354  2.67741  2.69355  4.24690  2.90347  2.73739  3.18146  2.89801  2.37887  2.77519  2.98518  4.58477  3.61503
          0.01478  4.61760  5.33994  0.61958  0.77255  0.48576  0.95510
     88   2.60192  4.52822  3.50879  2.94379  2.87927  3.68672  3.92904  2.30647  2.90487  2.74502  3.62758  3.06123  2.67244  2.98281  2.49646  2.78860  2.96781  2.80863  5.09912  2.84507    113 i x - -
          2.68618  4.42225  2.77519  2.73123  3.46354  2.40513  3.72494  3.29354  2.67741  2.69355  4.24690  2.90347  2.73739  3.18146  2.89801  2.37887  2.77519  2.98518  4.58477  3.61503
          0.01478  4.61760  5.33994  0.61958  0.77255  0.48576  0.95510
     89   2.52616  2.14844  3.59836  3.04456  3.55200  3.61166  3.94648  2.91398  2.98125  2.63104  3.52545  3.42231  2.52350  3.02812  3.31785  2.88357  2.69509  2.68207  4.99995  2.97848    114 c x - -
          2.68618  4.42225  2.77519  2.73123  3.46354  2.40513  3.72494  3.29354  2.67741  2.69355  4.24690  2.90347  2.73739  3.18146  2.89801  2.37887  2.77519  2.98518  4.58477  3.61503
          0.14032  4.41417  2.13015  0.61958  0.77255  0.48576  0.95510
     90   2.53547  5.08608  2.84093  1.87744  4.40902  3.41876  3.65971  3.86988  2.43125  3.39433  4.16457  2.57517  3.03820  2.68738  2.91918  2.28189  2.57423  3.47141  5.56450  4.17424    115 e x - -
          2.68618  4.42225  2.77519  2.73123  3.46354  2.40513  3.72494  3.29354  2.67741  2.69355  4.24690  2.90347  2.73739  3.18146  2.89801  2.37887  2.77519  2.98518  4.58477  3.61503
          0.05708  4.29433  3.17395  0.61958  0.77255  0.64897  0.73937
     91   2.03037  3.40230  3.49852  2.99264  4.00887  2.48167  4.02584  3.40544  2.96600  3.08114  3.92457  3.09049  3.35768  3.27508  3.34172  2.37061  1.77768  3.02685  5.37670  4.13360    116 t x - -
          2.68618  4.42225  2.77519  2.73123  3.46354  2.40513  3.72494  3.29354  2.67741  2.69355  4.24690  2.90347  2.73739  3.18146  2.89801  2.37887  2.77519  2.98518  4.58477  3.61503
          0.22985  4.20720  1.65830  0.61958  0.77255  0.68977  0.69654
     92   2.70914  5.03376  2.38660  2.20261  4.29872  3.32525  2.74114  3.76746  2.49062  3.32745  4.14361  2.83028  2.21572  2.81038  2.96899  2.68831  2.96054  3.40587  5.51757  4.13007    117 e x - -
          2.68596  4.42490  2.77656  2.73177  3.46320  2.40725  3.72189  3.28926  2.67779  2.69127  4.24830  2.90539  2.73792  3.17845  2.89751  2.37937  2.77663  2.98361  4.58742  3.61323
          0.59573  0.80109        *  3.50495  0.03051  0.00000        *
//
