# Supplementary material for: Remote homology clustering identifies lowly conserved families of effector proteins in plant-pathogenic fungi
Source: Microb Genom. 2021 Sep 1;7(9):000637. doi: 10.1099/mgen.0.000637 (PMC8715435; doi:10.1099/mgen.0.000637)
Supplement: Supplementary material 16 [file mgen-7-0637-s0016.zip › hmms/markov-PC_06AYNY.hmm]

HMMER3/f [3.3 | Nov 2019]
NAME  markov-PC_06AYNY
LENG  127
ALPH  amino
RF    yes
MM    no
CONS  yes
CS    no
MAP   yes
DATE  Thu Jul 23 09:43:24 2020
NSEQ  5
EFFN  0.717773
CKSUM 79204173
STATS LOCAL MSV       -9.7322  0.71236
STATS LOCAL VITERBI  -10.4550  0.71236
STATS LOCAL FORWARD   -4.6900  0.71236
HMM          A        C        D        E        F        G        H        I        K        L        M        N        P        Q        R        S        T        V        W        Y   
            m->m     m->i     m->d     i->m     i->i     d->m     d->d
  COMPO   2.48234  3.97159  2.91551  2.69165  3.18974  3.09205  3.73673  2.79104  2.76419  2.49319  3.66502  2.99585  3.34801  3.12654  3.00051  2.65911  2.94685  2.55502  4.81536  3.08966
          2.68618  4.42225  2.77519  2.73123  3.46354  2.40513  3.72494  3.29354  2.67741  2.69355  4.24690  2.90347  2.73739  3.18146  2.89801  2.37887  2.77519  2.98518  4.58477  3.61503
          0.02695  4.02289  4.74524  0.61958  0.77255  0.00000        *
      1   3.09327  4.61962  4.21373  3.82087  3.28177  3.94775  4.52129  2.47274  3.58000  1.85584  1.11656  4.07909  4.41123  3.95318  3.76719  3.45700  3.40260  2.49581  5.14128  3.91516      1 m x - -
          2.68618  4.42225  2.77519  2.73123  3.46354  2.40513  3.72494  3.29354  2.67741  2.69355  4.24690  2.90347  2.73739  3.18146  2.89801  2.37887  2.77519  2.98518  4.58477  3.61503
          0.02695  4.02289  4.74524  0.61958  0.77255  0.48576  0.95510
      2   2.74429  4.61087  3.40900  2.80849  3.80780  3.59098  3.72526  2.04818  2.02766  2.78229  3.70133  3.22808  3.97060  2.94518  2.22719  2.87964  2.96071  2.84474  5.12613  3.89356      2 k x - -
          2.68618  4.42225  2.77519  2.73123  3.46354  2.40513  3.72494  3.29354  2.67741  2.69355  4.24690  2.90347  2.73739  3.18146  2.89801  2.37887  2.77519  2.98518  4.58477  3.61503
          0.02695  4.02289  4.74524  0.61958  0.77255  0.48576  0.95510
      3   2.52707  4.29445  3.46240  3.00176  2.03878  3.39641  3.87742  2.94907  2.97633  2.63981  3.57288  3.33276  2.82994  3.27789  3.30421  2.25705  2.83918  2.69917  4.84731  3.47970      3 f x - -
          2.68618  4.42225  2.77519  2.73123  3.46354  2.40513  3.72494  3.29354  2.67741  2.69355  4.24690  2.90347  2.73739  3.18146  2.89801  2.37887  2.77519  2.98518  4.58477  3.61503
          0.02695  4.02289  4.74524  0.61958  0.77255  0.48576  0.95510
      4   2.76703  4.39829  3.72651  3.15961  3.44621  3.76977  4.01058  1.84543  2.30459  1.93713  3.36729  3.53529  4.13379  3.33711  3.18052  3.05778  2.99889  2.29332  5.02603  3.80205      4 i x - -
          2.68618  4.42225  2.77519  2.73123  3.46354  2.40513  3.72494  3.29354  2.67741  2.69355  4.24690  2.90347  2.73739  3.18146  2.89801  2.37887  2.77519  2.98518  4.58477  3.61503
          0.02695  4.02289  4.74524  0.61958  0.77255  0.48576  0.95510
      5   2.91946  5.40549  1.44069  2.14927  4.72462  3.22930  3.79490  4.28275  2.80936  3.80138  4.65582  1.77048  3.85510  2.96829  3.38919  2.82627  3.22217  3.85237  5.93007  4.43664      5 d x - -
          2.68618  4.42225  2.77519  2.73123  3.46354  2.40513  3.72494  3.29354  2.67741  2.69355  4.24690  2.90347  2.73739  3.18146  2.89801  2.37887  2.77519  2.98518  4.58477  3.61503
          0.02695  4.02289  4.74524  0.61958  0.77255  0.48576  0.95510
      6   2.83778  4.76612  3.22571  2.75605  3.00123  3.61429  2.71324  3.37684  2.59486  2.93691  3.87284  3.19024  4.01339  2.42816  2.93568  2.90546  3.06381  3.12448  4.53766  1.91448      6 y x - -
          2.68618  4.42225  2.77519  2.73123  3.46354  2.40513  3.72494  3.29354  2.67741  2.69355  4.24690  2.90347  2.73739  3.18146  2.89801  2.37887  2.77519  2.98518  4.58477  3.61503
          0.02695  4.02289  4.74524  0.61958  0.77255  0.48576  0.95510
      7   0.81695  4.27313  3.62071  3.42169  4.20736  3.09311  4.42521  3.35579  3.44196  3.23022  4.24748  3.53155  3.84681  3.76976  3.68050  2.62313  2.91104  2.98401  5.61943  4.43718      7 a x - -
          2.68618  4.42225  2.77519  2.73123  3.46354  2.40513  3.72494  3.29354  2.67741  2.69355  4.24690  2.90347  2.73739  3.18146  2.89801  2.37887  2.77519  2.98518  4.58477  3.61503
          0.02695  4.02289  4.74524  0.61958  0.77255  0.48576  0.95510
      8   2.66515  4.25095  3.79254  3.24535  3.03038  3.65891  3.86790  2.67295  3.08632  1.69412  3.32408  3.53216  4.05517  3.40332  3.33871  2.44152  2.91158  2.49818  3.08002  3.21160      8 l x - -
          2.68618  4.42225  2.77519  2.73123  3.46354  2.40513  3.72494  3.29354  2.67741  2.69355  4.24690  2.90347  2.73739  3.18146  2.89801  2.37887  2.77519  2.98518  4.58477  3.61503
          0.02695  4.02289  4.74524  0.61958  0.77255  0.48576  0.95510
      9   3.14938  4.52952  4.54441  4.16783  3.47934  4.22499  4.87010  0.90897  3.99884  2.03724  3.39398  4.39238  4.64393  4.33313  4.17851  3.73688  3.44678  1.86144  5.39960  4.14929      9 i x - -
          2.68618  4.42225  2.77519  2.73123  3.46354  2.40513  3.72494  3.29354  2.67741  2.69355  4.24690  2.90347  2.73739  3.18146  2.89801  2.37887  2.77519  2.98518  4.58477  3.61503
          0.02695  4.02289  4.74524  0.61958  0.77255  0.48576  0.95510
     10   3.12597  4.43367  4.81285  4.28133  3.44248  4.48177  4.94174  1.52348  4.16980  1.65291  3.24684  4.51559  4.74508  4.39047  4.35180  3.84304  3.37328  1.24252  5.41303  4.24628     10 v x - -
          2.68618  4.42225  2.77519  2.73123  3.46354  2.40513  3.72494  3.29354  2.67741  2.69355  4.24690  2.90347  2.73739  3.18146  2.89801  2.37887  2.77519  2.98518  4.58477  3.61503
          0.02695  4.02289  4.74524  0.61958  0.77255  0.48576  0.95510
     11   1.33341  4.21615  3.82253  3.43367  3.84691  3.27732  4.33828  2.60782  3.36526  2.70615  3.76961  3.58506  3.94170  3.67813  3.63602  2.70666  2.86656  1.86179  5.41806  4.19781     11 a x - -
          2.68618  4.42225  2.77519  2.73123  3.46354  2.40513  3.72494  3.29354  2.67741  2.69355  4.24690  2.90347  2.73739  3.18146  2.89801  2.37887  2.77519  2.98518  4.58477  3.61503
          0.02695  4.02289  4.74524  0.61958  0.77255  0.48576  0.95510
     12   2.72531  4.32003  3.96640  3.49249  3.55982  3.71820  4.33344  1.61476  3.36948  2.31507  3.46435  3.76518  4.20639  3.70660  3.63729  3.08857  1.86752  2.04001  5.23221  4.00770     12 i x - -
          2.68618  4.42225  2.77519  2.73123  3.46354  2.40513  3.72494  3.29354  2.67741  2.69355  4.24690  2.90347  2.73739  3.18146  2.89801  2.37887  2.77519  2.98518  4.58477  3.61503
          0.02695  4.02289  4.74524  0.61958  0.77255  0.48576  0.95510
     13   3.32742  4.74642  4.43042  4.07326  3.19892  4.17182  4.68196  2.41360  3.83952  0.70995  3.17903  4.33408  4.58280  4.17171  3.99005  3.76369  3.61566  2.48955  5.13039  3.88767     13 l x - -
          2.68618  4.42225  2.77519  2.73123  3.46354  2.40513  3.72494  3.29354  2.67741  2.69355  4.24690  2.90347  2.73739  3.18146  2.89801  2.37887  2.77519  2.98518  4.58477  3.61503
          0.02695  4.02289  4.74524  0.61958  0.77255  0.48576  0.95510
     14   2.46390  4.24238  3.48418  3.04322  3.64152  2.56447  3.98873  1.85251  3.00609  2.69568  3.61586  3.34992  3.87952  3.32358  3.32347  2.20819  2.80491  2.59810  5.09913  3.86211     14 i x - -
          2.68618  4.42225  2.77519  2.73123  3.46354  2.40513  3.72494  3.29354  2.67741  2.69355  4.24690  2.90347  2.73739  3.18146  2.89801  2.37887  2.77519  2.98518  4.58477  3.61503
          0.02695  4.02289  4.74524  0.61958  0.77255  0.48576  0.95510
     15   3.31560  4.66242  4.70478  4.21453  1.75805  4.41310  4.33236  2.37269  4.06801  1.10901  3.01427  4.36026  4.66142  4.17117  4.17950  3.77875  3.54557  2.48069  4.57978  3.10428     15 l x - -
          2.68618  4.42225  2.77519  2.73123  3.46354  2.40513  3.72494  3.29354  2.67741  2.69355  4.24690  2.90347  2.73739  3.18146  2.89801  2.37887  2.77519  2.98518  4.58477  3.61503
          0.02695  4.02289  4.74524  0.61958  0.77255  0.48576  0.95510
     16   2.75869  1.98091  4.29871  3.81513  1.85269  3.72243  4.10849  2.51413  3.67158  2.21818  3.36243  3.89274  4.20606  3.87472  3.82000  3.11708  3.06786  2.37723  4.57761  3.12504     16 f x - -
          2.68618  4.42225  2.77519  2.73123  3.46354  2.40513  3.72494  3.29354  2.67741  2.69355  4.24690  2.90347  2.73739  3.18146  2.89801  2.37887  2.77519  2.98518  4.58477  3.61503
          0.02695  4.02289  4.74524  0.61958  0.77255  0.48576  0.95510
     17   2.73888  4.92418  3.01347  2.52719  4.27183  3.44703  3.64662  3.69232  2.23002  3.23746  4.07315  3.01169  2.22661  2.33377  2.17000  2.75838  2.97427  3.35323  5.40689  4.11433     17 r x - -
          2.68618  4.42225  2.77519  2.73123  3.46354  2.40513  3.72494  3.29354  2.67741  2.69355  4.24690  2.90347  2.73739  3.18146  2.89801  2.37887  2.77519  2.98518  4.58477  3.61503
          0.02695  4.02289  4.74524  0.61958  0.77255  0.48576  0.95510
     18   2.23018  4.60525  3.19812  2.68647  3.95363  3.42934  3.76343  3.14108  1.78137  2.92438  3.82326  3.13172  3.88699  2.95793  2.82777  2.73174  2.89280  2.38148  5.27485  4.00315     18 k x - -
          2.68618  4.42225  2.77519  2.73123  3.46354  2.40513  3.72494  3.29354  2.67741  2.69355  4.24690  2.90347  2.73739  3.18146  2.89801  2.37887  2.77519  2.98518  4.58477  3.61503
          0.02695  4.02289  4.74524  0.61958  0.77255  0.48576  0.95510
     19   2.42444  4.22058  3.64805  3.25751  3.78536  3.24546  4.18245  2.79487  3.19938  2.78846  3.77289  3.46552  3.88920  3.52414  3.48617  1.75873  2.82998  1.59366  5.28943  4.03899     19 v x - -
          2.68618  4.42225  2.77519  2.73123  3.46354  2.40513  3.72494  3.29354  2.67741  2.69355  4.24690  2.90347  2.73739  3.18146  2.89801  2.37887  2.77519  2.98518  4.58477  3.61503
          0.02695  4.02289  4.74524  0.61958  0.77255  0.48576  0.95510
     20   1.98052  4.31354  3.30638  2.86503  3.95985  2.45068  3.94102  3.32908  2.86282  2.55544  3.88080  3.19949  3.77036  3.18602  3.23561  1.85015  2.75557  2.95957  5.32551  4.07229     20 s x - -
          2.68618  4.42225  2.77519  2.73123  3.46354  2.40513  3.72494  3.29354  2.67741  2.69355  4.24690  2.90347  2.73739  3.18146  2.89801  2.37887  2.77519  2.98518  4.58477  3.61503
          0.02695  4.02289  4.74524  0.61958  0.77255  0.48576  0.95510
     21   0.81695  4.27313  3.62071  3.42169  4.20736  3.09311  4.42521  3.35579  3.44196  3.23022  4.24748  3.53155  3.84681  3.76976  3.68050  2.62313  2.91104  2.98401  5.61943  4.43718     21 a x - -
          2.68618  4.42225  2.77519  2.73123  3.46354  2.40513  3.72494  3.29354  2.67741  2.69355  4.24690  2.90347  2.73739  3.18146  2.89801  2.37887  2.77519  2.98518  4.58477  3.61503
          0.26962  4.02289  1.52128  0.61958  0.77255  0.48576  0.95510
     22   2.27728  4.19524  3.13638  2.95057  3.99262  2.92687  4.06164  3.50479  3.01844  3.23255  4.16754  3.18754  3.65916  3.37505  3.30550  1.22695  2.75147  3.05870  5.37251  4.07624     22 s x - -
          2.68620  4.42227  2.77521  2.73125  3.46356  2.40514  3.72496  3.29356  2.67742  2.69357  4.24691  2.90348  2.73741  3.18148  2.89802  2.37888  2.77521  2.98520  4.58479  3.61436
          0.20465  1.74833  4.50984  0.32960  1.27015  0.37792  1.15609
     23   2.50871  4.36280  3.32452  2.86214  3.68482  3.34614  3.87967  3.03377  2.80595  1.95248  3.65954  3.23858  2.73522  3.16065  3.15541  2.14553  2.82486  2.76777  5.11634  3.85003     24 l x - -
          2.68618  4.42225  2.77519  2.73123  3.46354  2.40513  3.72494  3.29354  2.67741  2.69355  4.24690  2.90347  2.73739  3.18146  2.89801  2.37887  2.77519  2.98518  4.58477  3.61503
          0.02695  4.02289  4.74524  0.61958  0.77255  0.48576  0.95510
     24   2.62944  4.28482  3.63782  3.09318  3.15138  3.59244  3.83857  2.75049  2.96259  1.89217  3.38822  3.42658  4.00138  3.29333  3.25384  2.08652  2.88076  2.55539  3.50751  3.32129     25 l x - -
          2.68618  4.42225  2.77519  2.73123  3.46354  2.40513  3.72494  3.29354  2.67741  2.69355  4.24690  2.90347  2.73739  3.18146  2.89801  2.37887  2.77519  2.98518  4.58477  3.61503
          0.02695  4.02289  4.74524  0.61958  0.77255  0.48576  0.95510
     25   3.61816  4.88181  4.55638  4.23419  1.57129  4.36102  3.48014  3.32931  4.08670  2.66908  3.93353  4.04243  4.67911  4.08980  4.14792  3.73136  3.84377  3.25049  3.63054  0.97357     26 y x - -
          2.68618  4.42225  2.77519  2.73123  3.46354  2.40513  3.72494  3.29354  2.67741  2.69355  4.24690  2.90347  2.73739  3.18146  2.89801  2.37887  2.77519  2.98518  4.58477  3.61503
          0.02695  4.02289  4.74524  0.61958  0.77255  0.48576  0.95510
     26   2.83544  5.28802  1.45597  2.16902  4.66850  3.22879  3.76272  4.18367  2.73511  3.70430  4.53414  2.18505  3.83077  2.92508  3.29786  2.36324  3.13392  3.75139  5.86627  4.39569     27 d x - -
          2.68618  4.42225  2.77519  2.73123  3.46354  2.40513  3.72494  3.29354  2.67741  2.69355  4.24690  2.90347  2.73739  3.18146  2.89801  2.37887  2.77519  2.98518  4.58477  3.61503
          0.02695  4.02289  4.74524  0.61958  0.77255  0.48576  0.95510
     27   2.76844  0.68042  4.31944  4.09502  4.05437  3.35763  4.70926  3.22536  3.92357  3.13302  4.26002  4.04212  4.07623  4.26363  4.02049  3.04005  3.24804  2.95923  5.43621  4.34039     28 C x - -
          2.68618  4.42225  2.77519  2.73123  3.46354  2.40513  3.72494  3.29354  2.67741  2.69355  4.24690  2.90347  2.73739  3.18146  2.89801  2.37887  2.77519  2.98518  4.58477  3.61503
          0.02695  4.02289  4.74524  0.61958  0.77255  0.48576  0.95510
     28   2.88255  5.24709  2.35438  1.85399  4.57572  3.28006  3.77200  4.07659  2.65004  3.62623  4.48455  1.46679  3.86954  2.94423  3.12097  2.82440  3.17061  3.68739  5.76793  4.34564     29 n x - -
          2.68618  4.42225  2.77519  2.73123  3.46354  2.40513  3.72494  3.29354  2.67741  2.69355  4.24690  2.90347  2.73739  3.18146  2.89801  2.37887  2.77519  2.98518  4.58477  3.61503
          0.02695  4.02289  4.74524  0.61958  0.77255  0.48576  0.95510
     29   2.86220  4.62040  3.56659  3.48626  4.62141  0.53062  4.59525  4.25966  3.68785  3.89428  4.87285  3.73121  4.01624  4.00030  3.90535  3.03878  3.35516  3.75896  5.67468  4.72914     30 G x - -
          2.68618  4.42225  2.77519  2.73123  3.46354  2.40513  3.72494  3.29354  2.67741  2.69355  4.24690  2.90347  2.73739  3.18146  2.89801  2.37887  2.77519  2.98518  4.58477  3.61503
          0.02695  4.02289  4.74524  0.61958  0.77255  0.48576  0.95510
     30   2.09242  4.26543  4.08255  3.68682  3.74229  3.57310  4.52822  2.17363  3.59902  2.48671  3.63139  3.84259  4.17281  3.91167  3.84174  2.99953  3.01559  1.16805  5.43333  4.21151     31 v x - -
          2.68618  4.42225  2.77519  2.73123  3.46354  2.40513  3.72494  3.29354  2.67741  2.69355  4.24690  2.90347  2.73739  3.18146  2.89801  2.37887  2.77519  2.98518  4.58477  3.61503
          0.02695  4.02289  4.74524  0.61958  0.77255  0.48576  0.95510
     31   2.66821  4.92715  2.94125  2.08065  4.20746  3.42897  3.60237  3.62278  2.00149  3.18147  3.05092  2.93818  3.82912  2.37680  2.67197  2.67535  2.89214  3.28310  5.37986  4.05312     32 k x - -
          2.68618  4.42225  2.77519  2.73123  3.46354  2.40513  3.72494  3.29354  2.67741  2.69355  4.24690  2.90347  2.73739  3.18146  2.89801  2.37887  2.77519  2.98518  4.58477  3.61503
          0.02695  4.02289  4.74524  0.61958  0.77255  0.48576  0.95510
     32   3.45525  4.81365  4.44508  4.19022  0.79433  4.10554  3.95214  2.96276  4.09402  2.29914  3.67201  4.19144  4.56233  4.22104  4.17648  3.71602  3.75726  2.96415  4.16051  2.51027     33 f x - -
          2.68618  4.42225  2.77519  2.73123  3.46354  2.40513  3.72494  3.29354  2.67741  2.69355  4.24690  2.90347  2.73739  3.18146  2.89801  2.37887  2.77519  2.98518  4.58477  3.61503
          0.02695  4.02289  4.74524  0.61958  0.77255  0.48576  0.95510
     33   2.29215  4.21794  3.41753  3.11426  4.17572  3.02233  4.17171  3.49854  3.11374  3.26096  4.13303  3.31041  3.74317  3.44853  3.41853  1.93559  1.32891  3.04935  5.54931  4.31555     34 t x - -
          2.68618  4.42225  2.77519  2.73123  3.46354  2.40513  3.72494  3.29354  2.67741  2.69355  4.24690  2.90347  2.73739  3.18146  2.89801  2.37887  2.77519  2.98518  4.58477  3.61503
          0.02695  4.02289  4.74524  0.61958  0.77255  0.48576  0.95510
     34   2.85230  5.39526  1.94240  1.53976  4.68694  3.27112  3.70452  4.18893  2.61030  3.67889  4.49137  2.72875  3.83042  2.23522  3.15112  2.76147  3.11690  3.76634  5.83271  4.36590     35 e x - -
          2.68618  4.42225  2.77519  2.73123  3.46354  2.40513  3.72494  3.29354  2.67741  2.69355  4.24690  2.90347  2.73739  3.18146  2.89801  2.37887  2.77519  2.98518  4.58477  3.61503
          0.02695  4.02289  4.74524  0.61958  0.77255  0.48576  0.95510
     35   3.15738  5.30130  0.72411  2.44061  4.69998  3.33018  4.07215  4.32371  3.18607  3.90617  4.88983  3.00366  3.99383  3.31316  3.72097  3.10435  3.49996  3.94763  5.83876  4.55098     36 d x - -
          2.68618  4.42225  2.77519  2.73123  3.46354  2.40513  3.72494  3.29354  2.67741  2.69355  4.24690  2.90347  2.73739  3.18146  2.89801  2.37887  2.77519  2.98518  4.58477  3.61503
          0.02695  4.02289  4.74524  0.61958  0.77255  0.48576  0.95510
     36   3.47074  4.89856  4.06325  3.82290  2.31350  4.00766  3.69849  3.45967  3.67621  2.87422  4.11949  3.91309  4.47898  3.94577  3.82816  3.59162  3.75870  3.33762  3.96231  0.74813     37 y x - -
          2.68618  4.42225  2.77519  2.73123  3.46354  2.40513  3.72494  3.29354  2.67741  2.69355  4.24690  2.90347  2.73739  3.18146  2.89801  2.37887  2.77519  2.98518  4.58477  3.61503
          0.02695  4.02289  4.74524  0.61958  0.77255  0.48576  0.95510
     37   2.92807  4.43163  4.33153  4.00156  3.66401  3.87718  4.77856  2.05431  3.87164  2.32636  3.60848  4.16661  4.43095  4.22163  4.06932  3.39195  3.28699  0.85450  5.47312  4.21310     38 v x - -
          2.68618  4.42225  2.77519  2.73123  3.46354  2.40513  3.72494  3.29354  2.67741  2.69355  4.24690  2.90347  2.73739  3.18146  2.89801  2.37887  2.77519  2.98518  4.58477  3.61503
          0.02695  4.02289  4.74524  0.61958  0.77255  0.48576  0.95510
     38   2.60035  4.42946  3.34482  2.78135  3.59279  3.51104  3.76512  2.63219  2.62941  2.24426  3.53806  3.21027  3.91107  3.03067  2.51781  2.19844  2.84107  2.68645  5.00722  3.75055     39 s x - -
          2.68618  4.42225  2.77519  2.73123  3.46354  2.40513  3.72494  3.29354  2.67741  2.69355  4.24690  2.90347  2.73739  3.18146  2.89801  2.37887  2.77519  2.98518  4.58477  3.61503
          0.02695  4.02289  4.74524  0.61958  0.77255  0.48576  0.95510
     39   2.79391  5.14027  2.79721  1.72707  4.47902  3.42899  3.61919  3.91148  2.22023  3.40628  4.21804  2.91586  3.86732  2.29852  2.19283  2.76169  3.01640  3.53961  5.53562  4.20557     40 e x - -
          2.68618  4.42225  2.77519  2.73123  3.46354  2.40513  3.72494  3.29354  2.67741  2.69355  4.24690  2.90347  2.73739  3.18146  2.89801  2.37887  2.77519  2.98518  4.58477  3.61503
          0.02695  4.02289  4.74524  0.61958  0.77255  0.48576  0.95510
     40   2.29249  4.21788  3.41793  3.11538  4.17519  3.02255  4.17250  3.49699  3.11454  3.26038  4.13303  3.31112  3.74357  3.44968  3.41884  1.94525  1.32326  3.04835  5.54923  4.31544     41 t x - -
          2.68618  4.42225  2.77519  2.73123  3.46354  2.40513  3.72494  3.29354  2.67741  2.69355  4.24690  2.90347  2.73739  3.18146  2.89801  2.37887  2.77519  2.98518  4.58477  3.61503
          0.02695  4.02289  4.74524  0.61958  0.77255  0.48576  0.95510
     41   3.05237  4.44708  4.55979  4.07325  3.42830  4.24759  4.77318  1.90525  3.91410  1.67716  3.29828  4.31033  4.61042  4.20906  4.11972  3.63587  3.32870  1.11472  5.34608  4.11647     42 v x - -
          2.68618  4.42225  2.77519  2.73123  3.46354  2.40513  3.72494  3.29354  2.67741  2.69355  4.24690  2.90347  2.73739  3.18146  2.89801  2.37887  2.77519  2.98518  4.58477  3.61503
          0.02695  4.02289  4.74524  0.61958  0.77255  0.48576  0.95510
     42   2.61703  4.99178  2.45770  2.16024  4.28399  3.36932  2.92192  3.73474  2.06985  3.27076  3.40939  2.85801  3.78012  2.70333  2.80257  2.60146  2.84936  3.35552  5.44897  4.07296     43 k x - -
          2.68618  4.42225  2.77519  2.73123  3.46354  2.40513  3.72494  3.29354  2.67741  2.69355  4.24690  2.90347  2.73739  3.18146  2.89801  2.37887  2.77519  2.98518  4.58477  3.61503
          0.02695  4.02289  4.74524  0.61958  0.77255  0.48576  0.95510
     43   2.63238  4.59387  3.20786  2.42017  3.76304  3.49827  3.67209  3.16682  2.42957  2.38868  3.67904  3.09799  3.87897  2.60059  2.41047  2.73733  2.85566  2.90294  3.39292  3.81735     44 l x - -
          2.68618  4.42225  2.77519  2.73123  3.46354  2.40513  3.72494  3.29354  2.67741  2.69355  4.24690  2.90347  2.73739  3.18146  2.89801  2.37887  2.77519  2.98518  4.58477  3.61503
          0.02695  4.02289  4.74524  0.61958  0.77255  0.48576  0.95510
     44   0.81695  4.27313  3.62071  3.42169  4.20736  3.09311  4.42521  3.35579  3.44196  3.23022  4.24748  3.53155  3.84681  3.76976  3.68050  2.62313  2.91104  2.98401  5.61943  4.43718     45 a x - -
          2.68618  4.42225  2.77519  2.73123  3.46354  2.40513  3.72494  3.29354  2.67741  2.69355  4.24690  2.90347  2.73739  3.18146  2.89801  2.37887  2.77519  2.98518  4.58477  3.61503
          0.02695  4.02289  4.74524  0.61958  0.77255  0.48576  0.95510
     45   2.66299  4.27927  4.06835  3.64851  3.70528  3.61820  4.48569  2.16263  3.53523  2.45370  3.59660  3.83412  4.19058  3.86560  3.78227  3.03236  2.33024  1.18090  5.39060  4.16710     46 v x - -
          2.68618  4.42225  2.77519  2.73123  3.46354  2.40513  3.72494  3.29354  2.67741  2.69355  4.24690  2.90347  2.73739  3.18146  2.89801  2.37887  2.77519  2.98518  4.58477  3.61503
          0.02695  4.02289  4.74524  0.61958  0.77255  0.48576  0.95510
     46   2.27970  4.79884  3.11620  2.56140  4.14678  3.44230  3.64807  3.52850  2.07910  3.12147  3.95502  3.03562  3.86056  2.80333  2.03320  2.71518  2.44442  3.20381  5.33291  4.05110     47 r x - -
          2.68618  4.42225  2.77519  2.73123  3.46354  2.40513  3.72494  3.29354  2.67741  2.69355  4.24690  2.90347  2.73739  3.18146  2.89801  2.37887  2.77519  2.98518  4.58477  3.61503
          0.02695  4.02289  4.74524  0.61958  0.77255  0.48576  0.95510
     47   3.07894  5.18903  3.49738  2.82101  4.65300  3.68693  3.62251  3.99698  1.26896  3.43123  4.30369  3.21834  4.05332  2.75671  1.59628  3.07236  3.24196  3.67878  5.46496  4.30404     48 k x - -
          2.68618  4.42225  2.77519  2.73123  3.46354  2.40513  3.72494  3.29354  2.67741  2.69355  4.24690  2.90347  2.73739  3.18146  2.89801  2.37887  2.77519  2.98518  4.58477  3.61503
          0.02695  4.02289  4.74524  0.61958  0.77255  0.48576  0.95510
     48   3.54650  4.82707  4.55777  4.22338  0.97312  4.33564  3.54040  3.18188  4.07462  2.51390  3.79423  4.06000  4.65626  4.09169  4.13630  3.70953  3.77592  3.12841  3.69826  1.71107     49 f x - -
          2.68618  4.42225  2.77519  2.73123  3.46354  2.40513  3.72494  3.29354  2.67741  2.69355  4.24690  2.90347  2.73739  3.18146  2.89801  2.37887  2.77519  2.98518  4.58477  3.61503
          0.02695  4.02289  4.74524  0.61958  0.77255  0.48576  0.95510
     49   2.75242  4.37306  3.66891  2.55604  3.55907  3.77421  4.11373  2.04586  3.09665  2.39360  3.46188  3.56012  4.16513  3.43748  3.42484  3.07369  3.00151  1.49130  5.14727  3.90852     50 v x - -
          2.68618  4.42225  2.77519  2.73123  3.46354  2.40513  3.72494  3.29354  2.67741  2.69355  4.24690  2.90347  2.73739  3.18146  2.89801  2.37887  2.77519  2.98518  4.58477  3.61503
          0.02695  4.02289  4.74524  0.61958  0.77255  0.48576  0.95510
     50   1.84722  4.29814  3.31394  3.05850  4.23656  3.05996  4.18025  3.55317  3.11511  3.29182  4.19850  3.30193  1.41302  3.44905  3.43031  2.53482  2.82662  3.11735  5.59336  4.36700     51 p x - -
          2.68618  4.42225  2.77519  2.73123  3.46354  2.40513  3.72494  3.29354  2.67741  2.69355  4.24690  2.90347  2.73739  3.18146  2.89801  2.37887  2.77519  2.98518  4.58477  3.61503
          0.02695  4.02289  4.74524  0.61958  0.77255  0.48576  0.95510
     51   2.74708  5.09554  2.62462  1.99700  4.41303  3.35287  3.65632  3.86147  2.40221  3.39316  4.20810  2.85525  2.85230  1.90457  2.83228  2.71799  2.99351  3.48828  5.56546  4.19486     52 q x - -
          2.68618  4.42225  2.77519  2.73123  3.46354  2.40513  3.72494  3.29354  2.67741  2.69355  4.24690  2.90347  2.73739  3.18146  2.89801  2.37887  2.77519  2.98518  4.58477  3.61503
          0.02695  4.02289  4.74524  0.61958  0.77255  0.48576  0.95510
     52   1.39030  4.33010  3.68086  3.26956  3.65827  3.41164  4.19394  2.65352  3.16569  2.02825  3.62614  3.53309  4.00132  3.52518  3.45215  2.81928  2.94196  2.46093  5.25284  3.99785     53 a x - -
          2.68618  4.42225  2.77519  2.73123  3.46354  2.40513  3.72494  3.29354  2.67741  2.69355  4.24690  2.90347  2.73739  3.18146  2.89801  2.37887  2.77519  2.98518  4.58477  3.61503
          0.02695  4.02289  4.74524  0.61958  0.77255  0.48576  0.95510
     53   2.69068  5.00599  2.27084  2.34822  4.37761  2.62651  3.66353  3.83200  2.41896  3.37324  4.17804  2.87890  3.81765  2.80379  1.93128  2.67889  2.94937  3.44629  5.53894  4.17577     54 r x - -
          2.68618  4.42225  2.77519  2.73123  3.46354  2.40513  3.72494  3.29354  2.67741  2.69355  4.24690  2.90347  2.73739  3.18146  2.89801  2.37887  2.77519  2.98518  4.58477  3.61503
          0.02695  4.02289  4.74524  0.61958  0.77255  0.48576  0.95510
     54   2.77702  5.26331  2.17247  1.64145  4.56489  3.28983  3.67262  4.04912  2.54104  3.55645  4.35563  2.75852  3.81321  2.46063  3.06537  2.25047  3.03409  3.63874  5.72085  4.28200     55 e x - -
          2.68618  4.42225  2.77519  2.73123  3.46354  2.40513  3.72494  3.29354  2.67741  2.69355  4.24690  2.90347  2.73739  3.18146  2.89801  2.37887  2.77519  2.98518  4.58477  3.61503
          0.02695  4.02289  4.74524  0.61958  0.77255  0.48576  0.95510
     55   2.91316  5.02941  3.01258  2.61339  4.08551  3.52061  1.69952  3.77883  1.86520  3.30184  4.18364  3.08128  3.96891  2.86579  2.48865  2.92314  3.13607  3.46622  5.29379  3.93569     56 h x - -
          2.68618  4.42225  2.77519  2.73123  3.46354  2.40513  3.72494  3.29354  2.67741  2.69355  4.24690  2.90347  2.73739  3.18146  2.89801  2.37887  2.77519  2.98518  4.58477  3.61503
          0.02695  4.02289  4.74524  0.61958  0.77255  0.48576  0.95510
     56   2.59333  4.67997  2.90644  2.54482  4.02942  3.29957  2.76804  3.56135  2.56422  3.17080  4.01601  3.01320  2.02596  2.95357  2.95986  2.34313  2.89830  3.20683  5.33805  3.98800     57 p x - -
          2.68618  4.42225  2.77519  2.73123  3.46354  2.40513  3.72494  3.29354  2.67741  2.69355  4.24690  2.90347  2.73739  3.18146  2.89801  2.37887  2.77519  2.98518  4.58477  3.61503
          0.02695  4.02289  4.74524  0.61958  0.77255  0.48576  0.95510
     57   2.69630  4.62863  3.23444  2.70894  3.78118  3.51204  3.71583  3.19014  2.41068  1.95655  3.74242  2.55837  3.92419  2.93814  2.30649  2.80737  2.93144  2.93897  5.12411  3.83784     58 l x - -
          2.68618  4.42225  2.77519  2.73123  3.46354  2.40513  3.72494  3.29354  2.67741  2.69355  4.24690  2.90347  2.73739  3.18146  2.89801  2.37887  2.77519  2.98518  4.58477  3.61503
          0.02695  4.02289  4.74524  0.61958  0.77255  0.48576  0.95510
     58   1.39030  4.33010  3.68086  3.26956  3.65827  3.41164  4.19394  2.65352  3.16569  2.02825  3.62614  3.53309  4.00132  3.52518  3.45215  2.81928  2.94196  2.46093  5.25284  3.99785     59 a x - -
          2.68618  4.42225  2.77519  2.73123  3.46354  2.40513  3.72494  3.29354  2.67741  2.69355  4.24690  2.90347  2.73739  3.18146  2.89801  2.37887  2.77519  2.98518  4.58477  3.61503
          0.02695  4.02289  4.74524  0.61958  0.77255  0.48576  0.95510
     59   3.00166  5.56812  1.18197  1.73943  4.85355  3.23202  3.80808  4.37671  2.85738  3.88588  4.75758  2.70029  3.87105  2.98245  3.46576  2.87740  3.29827  3.95235  6.03406  4.52451     60 d x - -
          2.68618  4.42225  2.77519  2.73123  3.46354  2.40513  3.72494  3.29354  2.67741  2.69355  4.24690  2.90347  2.73739  3.18146  2.89801  2.37887  2.77519  2.98518  4.58477  3.61503
          0.02695  4.02289  4.74524  0.61958  0.77255  0.48576  0.95510
     60   2.63402  4.40552  3.40268  2.91044  2.64733  3.53593  3.83115  2.80336  2.87837  2.56465  3.54064  2.11262  3.97207  3.19839  3.23507  2.83099  2.89883  2.20481  4.84056  3.45207     61 n x - -
          2.68618  4.42225  2.77519  2.73123  3.46354  2.40513  3.72494  3.29354  2.67741  2.69355  4.24690  2.90347  2.73739  3.18146  2.89801  2.37887  2.77519  2.98518  4.58477  3.61503
          0.02695  4.02289  4.74524  0.61958  0.77255  0.48576  0.95510
     61   2.93541  5.53579  1.49250  1.76186  4.81930  3.23568  3.75585  4.34526  2.75661  3.82803  4.66386  2.09082  3.84589  2.91494  3.35262  2.81779  3.21809  3.90787  5.98329  4.47054     62 d x - -
          2.68618  4.42225  2.77519  2.73123  3.46354  2.40513  3.72494  3.29354  2.67741  2.69355  4.24690  2.90347  2.73739  3.18146  2.89801  2.37887  2.77519  2.98518  4.58477  3.61503
          0.02695  4.02289  4.74524  0.61958  0.77255  0.48576  0.95510
     62   0.81695  4.27313  3.62071  3.42169  4.20736  3.09311  4.42521  3.35579  3.44196  3.23022  4.24748  3.53155  3.84681  3.76976  3.68050  2.62313  2.91104  2.98401  5.61943  4.43718     63 a x - -
          2.68618  4.42225  2.77519  2.73123  3.46354  2.40513  3.72494  3.29354  2.67741  2.69355  4.24690  2.90347  2.73739  3.18146  2.89801  2.37887  2.77519  2.98518  4.58477  3.61503
          0.02695  4.02289  4.74524  0.61958  0.77255  0.48576  0.95510
     63   2.69423  4.85062  3.07949  2.19930  4.11822  3.47822  3.61896  2.68695  1.96739  3.09224  3.92633  3.01047  3.86517  2.77074  2.26295  2.72740  2.91175  3.19040  5.30935  4.01797     64 k x - -
          2.68618  4.42225  2.77519  2.73123  3.46354  2.40513  3.72494  3.29354  2.67741  2.69355  4.24690  2.90347  2.73739  3.18146  2.89801  2.37887  2.77519  2.98518  4.58477  3.61503
          0.02695  4.02289  4.74524  0.61958  0.77255  0.48576  0.95510
     64   3.47074  4.89856  4.06325  3.82290  2.31350  4.00766  3.69849  3.45967  3.67621  2.87422  4.11949  3.91309  4.47898  3.94577  3.82816  3.59162  3.75870  3.33762  3.96231  0.74813     65 y x - -
          2.68618  4.42225  2.77519  2.73123  3.46354  2.40513  3.72494  3.29354  2.67741  2.69355  4.24690  2.90347  2.73739  3.18146  2.89801  2.37887  2.77519  2.98518  4.58477  3.61503
          0.02695  4.02289  4.74524  0.61958  0.77255  0.48576  0.95510
     65   3.14398  4.48506  4.78592  4.20711  2.37809  4.37384  4.64861  1.81177  4.07964  1.30896  2.17673  4.40951  4.59497  4.16798  4.17665  3.70170  3.36390  2.26381  4.99864  3.88238     66 l x - -
          2.68618  4.42225  2.77519  2.73123  3.46354  2.40513  3.72494  3.29354  2.67741  2.69355  4.24690  2.90347  2.73739  3.18146  2.89801  2.37887  2.77519  2.98518  4.58477  3.61503
          0.02695  4.02289  4.74524  0.61958  0.77255  0.48576  0.95510
     66   3.47074  4.89856  4.06325  3.82290  2.31350  4.00766  3.69849  3.45967  3.67621  2.87422  4.11949  3.91309  4.47898  3.94577  3.82816  3.59162  3.75870  3.33762  3.96231  0.74813     67 y x - -
          2.68618  4.42225  2.77519  2.73123  3.46354  2.40513  3.72494  3.29354  2.67741  2.69355  4.24690  2.90347  2.73739  3.18146  2.89801  2.37887  2.77519  2.98518  4.58477  3.61503
          0.02695  4.02289  4.74524  0.61958  0.77255  0.48576  0.95510
     67   3.61937  4.88186  4.55915  4.23730  1.56315  4.36235  3.47973  3.32967  4.08962  2.66903  3.93355  4.04355  4.68004  4.09131  4.14982  3.73259  3.84480  3.25097  3.62968  0.97727     68 y x - -
          2.68618  4.42225  2.77519  2.73123  3.46354  2.40513  3.72494  3.29354  2.67741  2.69355  4.24690  2.90347  2.73739  3.18146  2.89801  2.37887  2.77519  2.98518  4.58477  3.61503
          0.02695  4.02289  4.74524  0.61958  0.77255  0.48576  0.95510
     68   2.96253  4.69240  3.58635  3.44877  4.42729  3.37151  4.51203  4.01369  3.51939  3.62329  4.68105  3.73926  0.59005  3.90357  3.74599  3.13523  3.41638  3.64152  5.57039  4.55072     69 P x - -
          2.68618  4.42225  2.77519  2.73123  3.46354  2.40513  3.72494  3.29354  2.67741  2.69355  4.24690  2.90347  2.73739  3.18146  2.89801  2.37887  2.77519  2.98518  4.58477  3.61503
          0.02695  4.02289  4.74524  0.61958  0.77255  0.48576  0.95510
     69   3.32742  4.74642  4.43042  4.07326  3.19892  4.17182  4.68196  2.41360  3.83952  0.70995  3.17903  4.33408  4.58280  4.17171  3.99005  3.76369  3.61566  2.48955  5.13039  3.88767     70 l x - -
          2.68618  4.42225  2.77519  2.73123  3.46354  2.40513  3.72494  3.29354  2.67741  2.69355  4.24690  2.90347  2.73739  3.18146  2.89801  2.37887  2.77519  2.98518  4.58477  3.61503
          0.02695  4.02289  4.74524  0.61958  0.77255  0.48576  0.95510
     70   3.32742  4.74642  4.43042  4.07326  3.19892  4.17182  4.68196  2.41360  3.83952  0.70995  3.17903  4.33408  4.58280  4.17171  3.99005  3.76369  3.61566  2.48955  5.13039  3.88767     71 l x - -
          2.68618  4.42225  2.77519  2.73123  3.46354  2.40513  3.72494  3.29354  2.67741  2.69355  4.24690  2.90347  2.73739  3.18146  2.89801  2.37887  2.77519  2.98518  4.58477  3.61503
          0.02695  4.02289  4.74524  0.61958  0.77255  0.48576  0.95510
     71   1.82806  4.18393  3.48827  3.12112  4.16314  3.00887  4.15515  3.49087  3.12012  3.23520  4.08235  3.30801  3.72138  3.42512  3.44298  1.93388  1.59736  3.03165  5.52833  4.31184     72 t x - -
          2.68618  4.42225  2.77519  2.73123  3.46354  2.40513  3.72494  3.29354  2.67741  2.69355  4.24690  2.90347  2.73739  3.18146  2.89801  2.37887  2.77519  2.98518  4.58477  3.61503
          0.02695  4.02289  4.74524  0.61958  0.77255  0.48576  0.95510
     72   2.39482  4.31597  3.34344  3.16856  4.22922  3.04337  4.27307  3.77333  3.25254  3.48275  4.39773  3.36751  3.79508  3.59046  3.53228  0.88489  2.88665  3.27523  5.59009  4.31419     73 s x - -
          2.68618  4.42225  2.77519  2.73123  3.46354  2.40513  3.72494  3.29354  2.67741  2.69355  4.24690  2.90347  2.73739  3.18146  2.89801  2.37887  2.77519  2.98518  4.58477  3.61503
          0.02695  4.02289  4.74524  0.61958  0.77255  0.48576  0.95510
     73   2.86220  4.62040  3.56659  3.48626  4.62141  0.53062  4.59525  4.25966  3.68785  3.89428  4.87285  3.73121  4.01624  4.00030  3.90535  3.03878  3.35516  3.75896  5.67468  4.72914     74 G x - -
          2.68618  4.42225  2.77519  2.73123  3.46354  2.40513  3.72494  3.29354  2.67741  2.69355  4.24690  2.90347  2.73739  3.18146  2.89801  2.37887  2.77519  2.98518  4.58477  3.61503
          0.02695  4.02289  4.74524  0.61958  0.77255  0.48576  0.95510
     74   2.86129  5.23626  2.50692  1.63870  4.53481  3.35007  3.69909  4.00339  2.44029  3.51425  4.35957  2.84292  3.87285  1.84610  2.85152  2.80743  3.11256  3.63165  5.66510  4.28400     75 e x - -
          2.68618  4.42225  2.77519  2.73123  3.46354  2.40513  3.72494  3.29354  2.67741  2.69355  4.24690  2.90347  2.73739  3.18146  2.89801  2.37887  2.77519  2.98518  4.58477  3.61503
          0.02695  4.02289  4.74524  0.61958  0.77255  0.48576  0.95510
     75   3.28814  4.62679  4.79086  4.26671  3.15023  4.52313  4.85952  1.73714  4.08464  0.95934  2.97755  4.53265  4.74733  4.28043  4.23454  3.89835  3.52558  2.10119  5.21745  4.07450     76 l x - -
          2.68618  4.42225  2.77519  2.73123  3.46354  2.40513  3.72494  3.29354  2.67741  2.69355  4.24690  2.90347  2.73739  3.18146  2.89801  2.37887  2.77519  2.98518  4.58477  3.61503
          0.02695  4.02289  4.74524  0.61958  0.77255  0.48576  0.95510
     76   3.61870  4.88647  4.53725  4.19364  1.94165  4.33665  3.45048  3.45344  3.97263  2.80465  4.02460  4.00997  4.65779  4.04173  4.04492  3.71098  3.83861  3.33982  2.34662  0.96000     77 y x - -
          2.68618  4.42225  2.77519  2.73123  3.46354  2.40513  3.72494  3.29354  2.67741  2.69355  4.24690  2.90347  2.73739  3.18146  2.89801  2.37887  2.77519  2.98518  4.58477  3.61503
          0.02695  4.02289  4.74524  0.61958  0.77255  0.48576  0.95510
     77   2.60306  4.82181  2.50301  2.39301  3.05272  3.39232  3.12597  3.48800  2.16651  3.08295  3.89815  2.91715  3.80091  2.76909  2.87972  2.43036  2.83718  3.16016  5.29778  3.94317     78 k x - -
          2.68618  4.42225  2.77519  2.73123  3.46354  2.40513  3.72494  3.29354  2.67741  2.69355  4.24690  2.90347  2.73739  3.18146  2.89801  2.37887  2.77519  2.98518  4.58477  3.61503
          0.02695  4.02289  4.74524  0.61958  0.77255  0.48576  0.95510
     78   2.70718  4.83700  3.13677  2.55386  3.05038  3.49735  3.61912  3.49237  1.81712  3.07138  3.91285  3.03633  3.87851  2.51612  2.22678  2.74643  2.92193  3.18811  5.27116  3.97710     79 k x - -
          2.68618  4.42225  2.77519  2.73123  3.46354  2.40513  3.72494  3.29354  2.67741  2.69355  4.24690  2.90347  2.73739  3.18146  2.89801  2.37887  2.77519  2.98518  4.58477  3.61503
          0.02695  4.02289  4.74524  0.61958  0.77255  0.48576  0.95510
     79   2.78549  4.93414  2.55735  1.89981  4.49952  1.39788  3.89968  3.95760  2.80758  3.56043  4.43133  2.95076  3.87380  3.09853  3.24881  2.80439  3.12691  3.55654  5.70566  4.38584     80 g x - -
          2.68618  4.42225  2.77519  2.73123  3.46354  2.40513  3.72494  3.29354  2.67741  2.69355  4.24690  2.90347  2.73739  3.18146  2.89801  2.37887  2.77519  2.98518  4.58477  3.61503
          0.02695  4.02289  4.74524  0.61958  0.77255  0.48576  0.95510
     80   2.83238  4.47067  3.76523  3.20652  3.27431  3.82412  4.05520  2.57328  3.01037  1.45584  2.54416  3.59048  4.16955  2.63987  3.29559  3.10749  3.06081  2.54052  4.97521  3.77415     81 l x - -
          2.68618  4.42225  2.77519  2.73123  3.46354  2.40513  3.72494  3.29354  2.67741  2.69355  4.24690  2.90347  2.73739  3.18146  2.89801  2.37887  2.77519  2.98518  4.58477  3.61503
          0.02695  4.02289  4.74524  0.61958  0.77255  0.48576  0.95510
     81   2.22211  4.78438  2.97566  2.52726  4.23516  3.35306  3.69862  3.62378  1.70571  3.22052  4.05175  3.00423  2.83180  2.85513  2.74122  2.67686  2.90881  3.26636  5.42907  4.12705     82 k x - -
          2.68618  4.42225  2.77519  2.73123  3.46354  2.40513  3.72494  3.29354  2.67741  2.69355  4.24690  2.90347  2.73739  3.18146  2.89801  2.37887  2.77519  2.98518  4.58477  3.61503
          0.02695  4.02289  4.74524  0.61958  0.77255  0.48576  0.95510
     82   2.62366  4.53508  3.27311  2.73514  3.76050  3.47065  3.75898  2.52824  2.52803  2.76471  3.68272  3.17109  2.29539  2.98647  2.40855  2.75702  2.87903  2.83121  5.13301  3.86699     83 p x - -
          2.68618  4.42225  2.77519  2.73123  3.46354  2.40513  3.72494  3.29354  2.67741  2.69355  4.24690  2.90347  2.73739  3.18146  2.89801  2.37887  2.77519  2.98518  4.58477  3.61503
          0.02695  4.02289  4.74524  0.61958  0.77255  0.48576  0.95510
     83   3.08873  5.22356  2.56074  0.82898  4.58974  3.37613  3.97907  4.07387  2.87908  3.66787  4.63775  3.02791  3.98860  3.19317  3.30170  3.05728  3.39492  3.74312  5.73296  4.45822     84 e x - -
          2.68618  4.42225  2.77519  2.73123  3.46354  2.40513  3.72494  3.29354  2.67741  2.69355  4.24690  2.90347  2.73739  3.18146  2.89801  2.37887  2.77519  2.98518  4.58477  3.61503
          0.02695  4.02289  4.74524  0.61958  0.77255  0.48576  0.95510
     84   2.68821  4.46189  3.32742  2.93728  3.60632  3.53333  3.96481  1.77738  2.89172  2.62576  3.64828  2.13301  4.01825  3.27163  3.22495  2.89708  2.97589  2.46926  5.12145  3.80402     85 i x - -
          2.68618  4.42225  2.77519  2.73123  3.46354  2.40513  3.72494  3.29354  2.67741  2.69355  4.24690  2.90347  2.73739  3.18146  2.89801  2.37887  2.77519  2.98518  4.58477  3.61503
          0.02695  4.02289  4.74524  0.61958  0.77255  0.48576  0.95510
     85   3.30428  4.87243  3.80800  3.43938  2.19972  4.00542  2.41101  3.49254  3.26642  2.91208  4.03651  3.63866  4.39132  3.58673  3.50220  3.37166  3.53679  3.31851  3.84592  1.12555     86 y x - -
          2.68618  4.42225  2.77519  2.73123  3.46354  2.40513  3.72494  3.29354  2.67741  2.69355  4.24690  2.90347  2.73739  3.18146  2.89801  2.37887  2.77519  2.98518  4.58477  3.61503
          0.02695  4.02289  4.74524  0.61958  0.77255  0.48576  0.95510
     86   3.63212  4.87214  4.62115  4.30562  1.21905  4.38578  3.47876  3.31572  4.15244  2.64754  3.91363  4.07014  4.69531  4.12443  4.18849  3.75454  3.85447  3.24203  3.62022  1.22792     87 f x - -
          2.68618  4.42225  2.77519  2.73123  3.46354  2.40513  3.72494  3.29354  2.67741  2.69355  4.24690  2.90347  2.73739  3.18146  2.89801  2.37887  2.77519  2.98518  4.58477  3.61503
          0.02695  4.02289  4.74524  0.61958  0.77255  0.48576  0.95510
     87   3.07984  4.41611  4.74420  4.25618  3.58180  4.38919  4.98625  1.50835  4.13779  2.10073  3.39850  4.47695  4.72733  4.41738  4.34492  3.78103  3.35346  1.02535  5.53386  4.31666     88 v x - -
          2.68618  4.42225  2.77519  2.73123  3.46354  2.40513  3.72494  3.29354  2.67741  2.69355  4.24690  2.90347  2.73739  3.18146  2.89801  2.37887  2.77519  2.98518  4.58477  3.61503
          0.02695  4.02289  4.74524  0.61958  0.77255  0.48576  0.95510
     88   3.09402  5.16674  3.52893  2.85599  4.62351  3.69377  3.63581  3.97029  1.60778  3.41550  4.29825  3.24253  4.06595  2.77535  1.23899  3.09635  3.25905  3.66078  5.45341  4.29892     89 r x - -
          2.68618  4.42225  2.77519  2.73123  3.46354  2.40513  3.72494  3.29354  2.67741  2.69355  4.24690  2.90347  2.73739  3.18146  2.89801  2.37887  2.77519  2.98518  4.58477  3.61503
          0.02695  4.02289  4.74524  0.61958  0.77255  0.48576  0.95510
     89   2.89097  2.86736  4.62458  4.08865  3.48244  4.13493  4.67034  1.34776  3.96696  2.18079  3.35520  4.24920  4.50433  4.20005  4.13580  3.49136  3.15871  1.48539  5.24858  4.05024     90 i x - -
          2.68618  4.42225  2.77519  2.73123  3.46354  2.40513  3.72494  3.29354  2.67741  2.69355  4.24690  2.90347  2.73739  3.18146  2.89801  2.37887  2.77519  2.98518  4.58477  3.61503
          0.02695  4.02289  4.74524  0.61958  0.77255  0.48576  0.95510
     90   2.85749  5.19647  2.50584  1.37441  4.35520  3.34880  2.65775  3.95869  2.50338  3.48405  4.33415  2.85116  3.87590  2.87816  2.93174  2.81063  3.11270  3.59521  5.56921  4.15289     91 e x - -
          2.68618  4.42225  2.77519  2.73123  3.46354  2.40513  3.72494  3.29354  2.67741  2.69355  4.24690  2.90347  2.73739  3.18146  2.89801  2.37887  2.77519  2.98518  4.58477  3.61503
          0.02695  4.02289  4.74524  0.61958  0.77255  0.48576  0.95510
     91   2.85272  4.74776  3.51984  2.91544  3.89382  3.62084  3.77725  2.64374  2.27764  2.81541  3.83900  3.30715  4.03433  2.98404  1.39790  2.97049  3.08693  2.96645  5.22188  3.96303     92 r x - -
          2.68618  4.42225  2.77519  2.73123  3.46354  2.40513  3.72494  3.29354  2.67741  2.69355  4.24690  2.90347  2.73739  3.18146  2.89801  2.37887  2.77519  2.98518  4.58477  3.61503
          0.02695  4.02289  4.74524  0.61958  0.77255  0.48576  0.95510
     92   1.28872  4.21335  3.80617  3.42350  3.86562  3.25346  4.33407  2.65293  3.35626  2.73215  3.79146  3.57049  3.92559  3.67046  3.62730  2.68565  2.85770  1.93563  5.42927  4.20844     93 a x - -
          2.68618  4.42225  2.77519  2.73123  3.46354  2.40513  3.72494  3.29354  2.67741  2.69355  4.24690  2.90347  2.73739  3.18146  2.89801  2.37887  2.77519  2.98518  4.58477  3.61503
          0.02695  4.02289  4.74524  0.61958  0.77255  0.48576  0.95510
     93   2.55611  4.64593  3.02155  2.58250  4.15039  3.29717  3.74946  3.54162  2.06966  3.16723  4.00079  3.03615  3.81249  2.92375  2.86773  1.91058  2.25110  3.17919  5.39941  4.10424     94 s x - -
          2.68618  4.42225  2.77519  2.73123  3.46354  2.40513  3.72494  3.29354  2.67741  2.69355  4.24690  2.90347  2.73739  3.18146  2.89801  2.37887  2.77519  2.98518  4.58477  3.61503
          0.02695  4.02289  4.74524  0.61958  0.77255  0.48576  0.95510
     94   3.09104  5.14369  3.52240  2.86797  4.59064  3.68607  3.64919  3.94685  1.70939  3.40326  4.29282  3.25165  4.06796  2.79328  1.17342  3.10029  3.26266  3.64109  5.44646  4.28977     95 r x - -
          2.68618  4.42225  2.77519  2.73123  3.46354  2.40513  3.72494  3.29354  2.67741  2.69355  4.24690  2.90347  2.73739  3.18146  2.89801  2.37887  2.77519  2.98518  4.58477  3.61503
          0.02695  4.02289  4.74524  0.61958  0.77255  0.48576  0.95510
     95   1.96497  4.73826  2.42063  2.43733  4.04058  3.35247  3.68779  2.95766  2.53411  3.06822  3.90508  2.62129  3.81224  2.85880  2.99408  2.64524  2.85760  3.08742  5.33652  4.00396     96 a x - -
          2.68618  4.42225  2.77519  2.73123  3.46354  2.40513  3.72494  3.29354  2.67741  2.69355  4.24690  2.90347  2.73739  3.18146  2.89801  2.37887  2.77519  2.98518  4.58477  3.61503
          0.02695  4.02289  4.74524  0.61958  0.77255  0.48576  0.95510
     96   2.93977  4.42294  4.06242  3.54017  1.74694  3.90482  3.63765  2.91295  3.39813  2.51300  3.53194  3.69674  4.25519  3.61468  2.62142  3.19701  3.16616  2.73646  2.74010  2.12790     97 f x - -
          2.68618  4.42225  2.77519  2.73123  3.46354  2.40513  3.72494  3.29354  2.67741  2.69355  4.24690  2.90347  2.73739  3.18146  2.89801  2.37887  2.77519  2.98518  4.58477  3.61503
          0.02695  4.02289  4.74524  0.61958  0.77255  0.48576  0.95510
     97   2.92387  5.12909  2.96422  2.56090  4.47514  3.50926  3.66048  3.90298  1.81007  3.39353  4.25976  3.03967  3.95441  1.55594  2.40446  2.90996  3.13948  3.56923  5.49913  4.22868     98 q x - -
          2.68618  4.42225  2.77519  2.73123  3.46354  2.40513  3.72494  3.29354  2.67741  2.69355  4.24690  2.90347  2.73739  3.18146  2.89801  2.37887  2.77519  2.98518  4.58477  3.61503
          0.02695  4.02289  4.74524  0.61958  0.77255  0.48576  0.95510
     98   2.92807  4.43163  4.33153  4.00156  3.66401  3.87718  4.77856  2.05431  3.87164  2.32636  3.60848  4.16661  4.43095  4.22163  4.06932  3.39195  3.28699  0.85450  5.47312  4.21310     99 v x - -
          2.68618  4.42225  2.77519  2.73123  3.46354  2.40513  3.72494  3.29354  2.67741  2.69355  4.24690  2.90347  2.73739  3.18146  2.89801  2.37887  2.77519  2.98518  4.58477  3.61503
          0.02695  4.02289  4.74524  0.61958  0.77255  0.48576  0.95510
     99   3.07984  4.41611  4.74420  4.25618  3.58180  4.38919  4.98625  1.50835  4.13779  2.10073  3.39850  4.47695  4.72733  4.41738  4.34492  3.78103  3.35346  1.02535  5.53386  4.31666    100 v x - -
          2.68618  4.42225  2.77519  2.73123  3.46354  2.40513  3.72494  3.29354  2.67741  2.69355  4.24690  2.90347  2.73739  3.18146  2.89801  2.37887  2.77519  2.98518  4.58477  3.61503
          0.02695  4.02289  4.74524  0.61958  0.77255  0.48576  0.95510
    100   2.73397  4.31935  3.83413  3.25276  3.30937  3.76555  4.02640  1.96583  3.02995  2.11431  2.29011  3.59244  4.12448  3.40613  2.64234  3.05024  2.96644  2.35311  4.91710  3.71786    101 i x - -
          2.68618  4.42225  2.77519  2.73123  3.46354  2.40513  3.72494  3.29354  2.67741  2.69355  4.24690  2.90347  2.73739  3.18146  2.89801  2.37887  2.77519  2.98518  4.58477  3.61503
          0.02695  4.02289  4.74524  0.61958  0.77255  0.48576  0.95510
    101   3.12123  4.44118  4.79426  4.23620  3.27365  4.43220  4.81401  1.49931  4.12369  1.50145  2.58326  4.46176  4.67289  4.28345  4.26997  3.77352  3.35483  1.62107  5.23908  4.12532    102 i x - -
          2.68618  4.42225  2.77519  2.73123  3.46354  2.40513  3.72494  3.29354  2.67741  2.69355  4.24690  2.90347  2.73739  3.18146  2.89801  2.37887  2.77519  2.98518  4.58477  3.61503
          0.02695  4.02289  4.74524  0.61958  0.77255  0.48576  0.95510
    102   2.72968  5.18702  2.16102  2.05342  4.49975  3.31807  3.63967  3.97141  1.90480  3.47973  4.26859  2.79190  3.80494  2.76946  2.93792  2.27371  2.97711  3.56606  5.63910  4.22494    103 k x - -
          2.68618  4.42225  2.77519  2.73123  3.46354  2.40513  3.72494  3.29354  2.67741  2.69355  4.24690  2.90347  2.73739  3.18146  2.89801  2.37887  2.77519  2.98518  4.58477  3.61503
          0.02695  4.02289  4.74524  0.61958  0.77255  0.48576  0.95510
    103   2.88624  5.30261  1.85720  2.19109  4.63706  3.23631  3.79952  4.19509  2.78997  3.73409  4.58979  1.41603  3.85549  2.97666  3.34201  2.81411  3.19252  3.77531  5.85707  4.38774    104 n x - -
          2.68618  4.42225  2.77519  2.73123  3.46354  2.40513  3.72494  3.29354  2.67741  2.69355  4.24690  2.90347  2.73739  3.18146  2.89801  2.37887  2.77519  2.98518  4.58477  3.61503
          0.02695  4.02289  4.74524  0.61958  0.77255  0.48576  0.95510
    104   2.14573  4.32123  3.50768  3.03494  3.57598  3.43534  3.98368  2.77510  2.95676  1.72666  3.52216  3.37802  2.82000  3.30021  3.27732  2.77961  2.86797  2.56936  5.08938  3.85478    105 l x - -
          2.68618  4.42225  2.77519  2.73123  3.46354  2.40513  3.72494  3.29354  2.67741  2.69355  4.24690  2.90347  2.73739  3.18146  2.89801  2.37887  2.77519  2.98518  4.58477  3.61503
          0.02695  4.02289  4.74524  0.61958  0.77255  0.48576  0.95510
    105   2.70923  5.02338  1.58934  2.26648  4.57294  2.42348  3.79342  4.05857  2.74623  3.60992  4.43091  2.80764  3.80617  2.95948  3.27930  2.16778  3.03727  3.61105  5.78957  4.36828    106 d x - -
          2.68618  4.42225  2.77519  2.73123  3.46354  2.40513  3.72494  3.29354  2.67741  2.69355  4.24690  2.90347  2.73739  3.18146  2.89801  2.37887  2.77519  2.98518  4.58477  3.61503
          0.02695  4.02289  4.74524  0.61958  0.77255  0.48576  0.95510
    106   2.83209  4.76896  3.21760  2.74572  3.01901  3.60880  2.63123  3.38142  2.58625  2.94177  3.87480  3.18275  4.00779  2.43757  2.92941  2.89806  3.05810  3.12715  4.55208  1.96133    107 y x - -
          2.68618  4.42225  2.77519  2.73123  3.46354  2.40513  3.72494  3.29354  2.67741  2.69355  4.24690  2.90347  2.73739  3.18146  2.89801  2.37887  2.77519  2.98518  4.58477  3.61503
          0.02695  4.02289  4.74524  0.61958  0.77255  0.48576  0.95510
    107   2.73437  4.75485  2.96245  2.65761  3.88817  3.36409  2.56170  3.64523  2.63137  3.22825  4.12503  3.11322  1.58213  3.06976  2.98126  2.80422  3.04285  3.31155  5.23874  3.84725    108 p x - -
          2.68618  4.42225  2.77519  2.73123  3.46354  2.40513  3.72494  3.29354  2.67741  2.69355  4.24690  2.90347  2.73739  3.18146  2.89801  2.37887  2.77519  2.98518  4.58477  3.61503
          0.02695  4.02289  4.74524  0.61958  0.77255  0.48576  0.95510
    108   1.83772  4.29705  3.31507  3.05837  4.23592  3.05944  4.17953  3.55247  3.11461  3.29117  4.19708  3.30155  1.42082  3.44813  3.43014  2.53363  2.82528  3.11640  5.59275  4.36638    109 p x - -
          2.68618  4.42225  2.77519  2.73123  3.46354  2.40513  3.72494  3.29354  2.67741  2.69355  4.24690  2.90347  2.73739  3.18146  2.89801  2.37887  2.77519  2.98518  4.58477  3.61503
          0.02695  4.02289  4.74524  0.61958  0.77255  0.48576  0.95510
    109   2.79180  5.18156  1.88294  2.20765  4.62078  1.91222  3.77279  4.12085  2.73436  3.65434  4.48177  2.21074  3.82450  2.93696  3.28250  2.74220  3.09880  3.68870  5.82483  4.37993    110 d x - -
          2.68618  4.42225  2.77519  2.73123  3.46354  2.40513  3.72494  3.29354  2.67741  2.69355  4.24690  2.90347  2.73739  3.18146  2.89801  2.37887  2.77519  2.98518  4.58477  3.61503
          0.02695  4.02289  4.74524  0.61958  0.77255  0.48576  0.95510
    110   2.31459  3.14048  2.75900  2.55608  3.90097  3.35963  3.69846  3.29527  2.53719  2.94148  3.77951  3.03018  3.80592  2.88689  2.51641  2.28668  2.79663  2.98336  5.22074  3.92313    111 s x - -
          2.68618  4.42225  2.77519  2.73123  3.46354  2.40513  3.72494  3.29354  2.67741  2.69355  4.24690  2.90347  2.73739  3.18146  2.89801  2.37887  2.77519  2.98518  4.58477  3.61503
          0.02695  4.02289  4.74524  0.61958  0.77255  0.48576  0.95510
    111   2.68763  4.93010  2.82586  2.08786  4.28698  3.37553  3.65522  3.71333  2.35032  3.27383  4.09229  2.93169  3.83544  2.80156  2.31553  1.89152  2.93848  3.35487  5.45848  4.12690    112 s x - -
          2.68618  4.42225  2.77519  2.73123  3.46354  2.40513  3.72494  3.29354  2.67741  2.69355  4.24690  2.90347  2.73739  3.18146  2.89801  2.37887  2.77519  2.98518  4.58477  3.61503
          0.02695  4.02289  4.74524  0.61958  0.77255  0.48576  0.95510
    112   2.74284  4.49670  3.28057  2.33808  3.74124  3.58315  4.03518  2.53812  2.93777  2.62200  3.66924  3.36153  4.06558  3.31320  3.27924  2.96731  3.02474  1.42068  5.26500  3.99659    113 v x - -
          2.68618  4.42225  2.77519  2.73123  3.46354  2.40513  3.72494  3.29354  2.67741  2.69355  4.24690  2.90347  2.73739  3.18146  2.89801  2.37887  2.77519  2.98518  4.58477  3.61503
          0.02695  4.02289  4.74524  0.61958  0.77255  0.48576  0.95510
    113   2.85452  4.85201  2.80189  2.70377  4.23981  3.28996  4.05199  3.98509  2.96969  3.61550  4.57163  0.91694  3.95025  3.32694  3.32780  2.91719  3.24254  3.59197  5.52861  4.17884    114 n x - -
          2.68618  4.42225  2.77519  2.73123  3.46354  2.40513  3.72494  3.29354  2.67741  2.69355  4.24690  2.90347  2.73739  3.18146  2.89801  2.37887  2.77519  2.98518  4.58477  3.61503
          0.02695  4.02289  4.74524  0.61958  0.77255  0.48576  0.95510
    114   1.72995  4.65851  2.81233  2.10039  4.19430  3.23736  3.79929  3.58224  2.66037  3.22886  4.06700  2.98086  3.79914  2.98435  3.09444  2.16854  2.88272  3.20848  5.47945  4.15909    115 a x - -
          2.68618  4.42225  2.77519  2.73123  3.46354  2.40513  3.72494  3.29354  2.67741  2.69355  4.24690  2.90347  2.73739  3.18146  2.89801  2.37887  2.77519  2.98518  4.58477  3.61503
          0.02695  4.02289  4.74524  0.61958  0.77255  0.48576  0.95510
    115   2.85452  4.85201  2.80189  2.70377  4.23981  3.28996  4.05199  3.98509  2.96969  3.61550  4.57163  0.91694  3.95025  3.32694  3.32780  2.91719  3.24254  3.59197  5.52861  4.17884    116 n x - -
          2.68618  4.42225  2.77519  2.73123  3.46354  2.40513  3.72494  3.29354  2.67741  2.69355  4.24690  2.90347  2.73739  3.18146  2.89801  2.37887  2.77519  2.98518  4.58477  3.61503
          0.02695  4.02289  4.74524  0.61958  0.77255  0.48576  0.95510
    116   2.36684  4.33429  3.18146  2.94361  4.26883  3.04587  4.11502  3.73158  3.03529  3.40266  4.26169  3.22637  1.45116  3.37024  3.36904  1.94175  2.82345  3.24042  5.59819  4.33318    117 p x - -
          2.68618  4.42225  2.77519  2.73123  3.46354  2.40513  3.72494  3.29354  2.67741  2.69355  4.24690  2.90347  2.73739  3.18146  2.89801  2.37887  2.77519  2.98518  4.58477  3.61503
          0.02695  4.02289  4.74524  0.61958  0.77255  0.48576  0.95510
    117   2.62655  4.57692  3.23941  2.69020  3.80028  3.46577  3.72780  3.16833  2.47447  2.79832  2.87203  3.13722  2.31744  2.94070  2.38040  2.74175  2.87592  2.91147  5.15051  3.88198    118 p x - -
          2.68618  4.42225  2.77519  2.73123  3.46354  2.40513  3.72494  3.29354  2.67741  2.69355  4.24690  2.90347  2.73739  3.18146  2.89801  2.37887  2.77519  2.98518  4.58477  3.61503
          0.02695  4.02289  4.74524  0.61958  0.77255  0.48576  0.95510
    118   2.84075  4.61646  3.25858  2.30119  3.57185  3.63939  3.96499  2.77785  2.82485  1.41085  3.53570  3.34569  4.08223  3.24557  3.14379  3.02461  3.09248  2.65224  5.14521  3.87344    119 l x - -
          2.68618  4.42225  2.77519  2.73123  3.46354  2.40513  3.72494  3.29354  2.67741  2.69355  4.24690  2.90347  2.73739  3.18146  2.89801  2.37887  2.77519  2.98518  4.58477  3.61503
          0.02695  4.02289  4.74524  0.61958  0.77255  0.48576  0.95510
    119   2.76844  0.68042  4.31944  4.09502  4.05437  3.35763  4.70926  3.22536  3.92357  3.13302  4.26002  4.04212  4.07623  4.26363  4.02049  3.04005  3.24804  2.95923  5.43621  4.34039    120 C x - -
          2.68618  4.42225  2.77519  2.73123  3.46354  2.40513  3.72494  3.29354  2.67741  2.69355  4.24690  2.90347  2.73739  3.18146  2.89801  2.37887  2.77519  2.98518  4.58477  3.61503
          0.02695  4.02289  4.74524  0.61958  0.77255  0.48576  0.95510
    120   2.73442  5.02600  1.55520  2.28099  4.53748  3.20316  3.81649  4.03629  2.78335  3.61266  4.45294  2.82084  3.82121  2.99298  3.31061  1.79646  3.06781  3.60285  5.77800  4.35217    121 d x - -
          2.68618  4.42225  2.77519  2.73123  3.46354  2.40513  3.72494  3.29354  2.67741  2.69355  4.24690  2.90347  2.73739  3.18146  2.89801  2.37887  2.77519  2.98518  4.58477  3.61503
          0.02695  4.02289  4.74524  0.61958  0.77255  0.48576  0.95510
    121   2.65572  4.20886  3.83093  3.27990  2.37953  3.67850  3.83341  2.63925  3.19124  2.35367  3.31616  3.54913  4.06010  3.44105  3.44345  2.46199  2.89487  2.11352  4.48527  2.41252    122 v x - -
          2.68618  4.42225  2.77519  2.73123  3.46354  2.40513  3.72494  3.29354  2.67741  2.69355  4.24690  2.90347  2.73739  3.18146  2.89801  2.37887  2.77519  2.98518  4.58477  3.61503
          0.02695  4.02289  4.74524  0.61958  0.77255  0.48576  0.95510
    122   3.11442  4.43884  4.79440  4.30744  3.54006  4.43624  5.02019  1.09561  4.18370  2.02711  3.35022  4.52653  4.75706  4.45087  4.37886  3.83151  3.38468  1.41983  5.52430  4.32074    123 i x - -
          2.68618  4.42225  2.77519  2.73123  3.46354  2.40513  3.72494  3.29354  2.67741  2.69355  4.24690  2.90347  2.73739  3.18146  2.89801  2.37887  2.77519  2.98518  4.58477  3.61503
          0.02695  4.02289  4.74524  0.61958  0.77255  0.48576  0.95510
    123   2.85779  5.40328  1.93386  1.50850  4.69393  3.26917  3.70779  4.19692  2.61866  3.68677  4.50085  2.72650  3.83167  2.28729  3.16193  2.76543  3.12334  3.77402  5.84092  4.37190    124 e x - -
          2.68618  4.42225  2.77519  2.73123  3.46354  2.40513  3.72494  3.29354  2.67741  2.69355  4.24690  2.90347  2.73739  3.18146  2.89801  2.37887  2.77519  2.98518  4.58477  3.61503
          0.26962  4.02289  1.52128  0.61958  0.77255  0.48576  0.95510
    124   2.61325  4.87585  2.09031  2.20778  4.32558  3.13693  3.68413  3.80615  2.60905  3.38703  4.22092  2.33254  3.72355  2.85867  3.10960  2.03825  2.92757  3.40299  5.57603  4.17444    125 s x - -
          2.68618  4.42225  2.77519  2.73123  3.46354  2.40513  3.72494  3.29354  2.67741  2.69355  4.24690  2.90347  2.73739  3.18146  2.89801  2.37887  2.77519  2.98518  4.58477  3.61503
          0.03423  3.78750  4.50984  0.61958  0.77255  0.68675  0.69958
    125   2.74190  5.03492  1.87664  2.20333  4.06353  3.22535  2.37663  3.80412  2.55161  3.35432  4.21883  2.75312  3.77407  2.83788  3.02997  2.70620  3.01383  3.44796  5.37690  3.91460    126 d x - -
          2.68618  4.42225  2.77519  2.73123  3.46354  2.40513  3.72494  3.29354  2.67741  2.69355  4.24690  2.90347  2.73739  3.18146  2.89801  2.37887  2.77519  2.98518  4.58477  3.61503
          0.03423  3.78750  4.50984  0.61958  0.77255  0.68675  0.69958
    126   2.42078  4.47751  2.69692  2.50157  4.13400  3.03884  3.81283  3.65733  2.69379  3.29958  4.15488  2.04627  3.68990  3.03348  3.08165  1.90141  2.81431  3.21988  5.44724  4.09728    127 s x - -
          2.68618  4.42225  2.77519  2.73123  3.46354  2.40513  3.72494  3.29354  2.67741  2.69355  4.24690  2.90347  2.73739  3.18146  2.89801  2.37887  2.77519  2.98518  4.58477  3.61503
          0.03423  3.78750  4.50984  0.61958  0.77255  0.68675  0.69958
    127   2.62047  4.70898  2.76473  2.46354  4.07888  3.24540  3.69120  3.55290  2.41936  3.12795  4.02568  2.93910  2.47207  2.08461  2.77123  2.67199  2.91918  3.22060  5.33759  4.02315    128 q x - -
          2.68657  4.42264  2.77558  2.73134  3.46333  2.40469  3.72533  3.29343  2.67726  2.69339  4.24729  2.90386  2.73750  3.18140  2.89772  2.37885  2.77469  2.98557  4.58334  3.61542
          0.19358  1.73727        *  2.50891  0.08486  0.00000        *
//
