# Supplementary material for: Remote homology clustering identifies lowly conserved families of effector proteins in plant-pathogenic fungi
Source: Microb Genom. 2021 Sep 1;7(9):000637. doi: 10.1099/mgen.0.000637 (PMC8715435; doi:10.1099/mgen.0.000637)
Supplement: Supplementary material 16 [file mgen-7-0637-s0016.zip › hmms/markov-PC_05OM83.hmm]

HMMER3/f [3.3 | Nov 2019]
NAME  markov-PC_05OM83
LENG  87
ALPH  amino
RF    yes
MM    no
CONS  yes
CS    no
MAP   yes
DATE  Thu Jul 23 07:38:05 2020
NSEQ  14
EFFN  1.726074
CKSUM 388657978
STATS LOCAL MSV       -9.6997  0.71843
STATS LOCAL VITERBI  -10.0613  0.71843
STATS LOCAL FORWARD   -3.7524  0.71843
HMM          A        C        D        E        F        G        H        I        K        L        M        N        P        Q        R        S        T        V        W        Y   
            m->m     m->i     m->d     i->m     i->i     d->m     d->d
  COMPO   2.35180  3.34730  3.02922  2.77735  3.61849  2.70519  3.69940  3.14562  2.68298  2.58959  3.73227  3.05696  3.19256  3.03162  2.89254  2.44814  2.79887  2.78003  5.01401  3.79531
          2.68659  4.42314  2.77609  2.73162  3.46443  2.40529  3.72446  3.29265  2.67782  2.69248  4.24548  2.90315  2.73675  3.18236  2.89830  2.37905  2.77503  2.98608  4.57919  3.61346
          0.23642  1.59494  4.87593  2.94357  0.05412  0.00000        *
      1   3.64584  5.11066  4.85176  4.54542  3.70397  4.39182  5.13058  2.95861  4.27418  2.23643  0.51896  4.72845  4.89443  4.62906  4.39196  4.03901  3.98511  3.03416  5.59627  4.40416     28 M x - -
          2.68618  4.42225  2.77519  2.73123  3.46354  2.40513  3.72494  3.29354  2.67741  2.69355  4.24690  2.90347  2.73739  3.18146  2.89801  2.37887  2.77519  2.98518  4.58477  3.61503
          0.01626  4.52322  5.24557  0.61958  0.77255  0.48576  0.95510
      2   3.26408  5.46302  3.45774  2.91936  4.90168  3.85501  3.86256  4.27888  2.03787  3.70743  4.56296  3.36135  4.24978  0.96947  2.20154  3.23930  3.44321  3.93918  5.75068  4.54393     29 q x - -
          2.68618  4.42225  2.77519  2.73123  3.46354  2.40513  3.72494  3.29354  2.67741  2.69355  4.24690  2.90347  2.73739  3.18146  2.89801  2.37887  2.77519  2.98518  4.58477  3.61503
          0.01626  4.52322  5.24557  0.61958  0.77255  0.48576  0.95510
      3   3.05568  4.48500  4.57043  4.01474  1.26341  4.16257  4.37019  2.60792  3.87655  1.70340  3.29236  4.17409  3.31689  4.05057  4.01721  3.47898  3.29467  2.34445  4.84400  3.50908     30 f x - -
          2.68618  4.42225  2.77519  2.73123  3.46354  2.40513  3.72494  3.29354  2.67741  2.69355  4.24690  2.90347  2.73739  3.18146  2.89801  2.37887  2.77519  2.98518  4.58477  3.61503
          0.01626  4.52322  5.24557  0.61958  0.77255  0.48576  0.95510
      4   2.65326  4.48415  3.78729  3.34727  2.52258  3.47371  4.25278  3.35449  3.32082  3.06708  3.98720  3.60284  4.08502  3.61708  3.64151  1.02262  2.64567  3.04647  5.31492  3.98347     31 s x - -
          2.68618  4.42225  2.77519  2.73123  3.46354  2.40513  3.72494  3.29354  2.67741  2.69355  4.24690  2.90347  2.73739  3.18146  2.89801  2.37887  2.77519  2.98518  4.58477  3.61503
          0.01626  4.52322  5.24557  0.61958  0.77255  0.48576  0.95510
      5   2.99534  5.37964  3.26218  2.47449  4.79527  3.69477  3.75440  4.21121  1.63928  3.64212  4.43109  2.81762  4.07270  1.75298  1.97420  2.95762  3.19487  3.81426  5.70932  4.41576     32 k x - -
          2.68618  4.42225  2.77519  2.73123  3.46354  2.40513  3.72494  3.29354  2.67741  2.69355  4.24690  2.90347  2.73739  3.18146  2.89801  2.37887  2.77519  2.98518  4.58477  3.61503
          0.01626  4.52322  5.24557  0.61958  0.77255  0.48576  0.95510
      6   2.68176  4.30867  4.80946  4.22738  2.28754  4.19524  4.56852  1.66910  4.06726  2.09274  3.37554  4.30796  4.53096  4.23438  4.14531  3.51795  2.88034  1.43363  5.07664  3.89710     33 v x - -
          2.68618  4.42225  2.77519  2.73123  3.46354  2.40513  3.72494  3.29354  2.67741  2.69355  4.24690  2.90347  2.73739  3.18146  2.89801  2.37887  2.77519  2.98518  4.58477  3.61503
          0.01626  4.52322  5.24557  0.61958  0.77255  0.48576  0.95510
      7   3.28019  3.55677  5.06203  4.48572  2.87602  4.50072  4.83471  2.40114  4.33291  0.76134  3.16748  4.61153  4.77030  4.42167  4.39512  3.83953  3.51318  2.19877  5.19290  4.05271     34 l x - -
          2.68618  4.42225  2.77519  2.73123  3.46354  2.40513  3.72494  3.29354  2.67741  2.69355  4.24690  2.90347  2.73739  3.18146  2.89801  2.37887  2.77519  2.98518  4.58477  3.61503
          0.01626  4.52322  5.24557  0.61958  0.77255  0.48576  0.95510
      8   1.23197  4.44524  3.91580  3.52077  4.58866  2.61680  4.52895  4.01086  3.51918  3.68484  4.49469  3.64200  3.99135  3.79438  3.84290  2.09352  1.54105  3.45680  5.92998  4.72825     35 a x - -
          2.68618  4.42225  2.77519  2.73123  3.46354  2.40513  3.72494  3.29354  2.67741  2.69355  4.24690  2.90347  2.73739  3.18146  2.89801  2.37887  2.77519  2.98518  4.58477  3.61503
          0.01626  4.52322  5.24557  0.61958  0.77255  0.48576  0.95510
      9   3.47816  4.69456  5.49768  5.03841  4.02101  5.04133  5.78569  0.94247  4.96673  2.44776  3.76434  5.20388  5.28732  5.22428  5.13770  4.47752  3.74388  1.05195  6.12772  4.90994     36 i x - -
          2.68618  4.42225  2.77519  2.73123  3.46354  2.40513  3.72494  3.29354  2.67741  2.69355  4.24690  2.90347  2.73739  3.18146  2.89801  2.37887  2.77519  2.98518  4.58477  3.61503
          0.01626  4.52322  5.24557  0.61958  0.77255  0.48576  0.95510
     10   3.98180  5.27590  5.23812  4.92407  3.53008  4.80773  5.39038  2.80232  4.69644  0.35464  3.42310  5.14645  5.15905  4.89507  4.74783  4.53237  4.25947  2.99929  5.59267  4.45315     37 L x - -
          2.68618  4.42225  2.77519  2.73123  3.46354  2.40513  3.72494  3.29354  2.67741  2.69355  4.24690  2.90347  2.73739  3.18146  2.89801  2.37887  2.77519  2.98518  4.58477  3.61503
          0.01626  4.52322  5.24557  0.61958  0.77255  0.48576  0.95510
     11   1.16432  4.38281  3.99944  3.51569  2.37161  3.55939  4.30361  3.00708  3.45192  2.79120  3.74945  3.72250  4.13272  3.72169  3.72315  2.93019  2.33387  2.76138  5.22967  3.98528     38 a x - -
          2.68618  4.42225  2.77519  2.73123  3.46354  2.40513  3.72494  3.29354  2.67741  2.69355  4.24690  2.90347  2.73739  3.18146  2.89801  2.37887  2.77519  2.98518  4.58477  3.61503
          0.01626  4.52322  5.24557  0.61958  0.77255  0.48576  0.95510
     12   3.84745  5.08294  5.62750  5.04986  2.47415  5.16293  5.33805  2.51925  4.90969  0.59035  2.38118  5.25822  5.20130  4.79847  4.88360  4.53945  4.04548  2.80361  5.37861  4.31905     39 L x - -
          2.68618  4.42225  2.77519  2.73123  3.46354  2.40513  3.72494  3.29354  2.67741  2.69355  4.24690  2.90347  2.73739  3.18146  2.89801  2.37887  2.77519  2.98518  4.58477  3.61503
          0.01626  4.52322  5.24557  0.61958  0.77255  0.48576  0.95510
     13   1.72296  4.52897  3.63256  3.27274  4.48440  1.15830  4.37533  3.87473  3.32763  3.56455  4.39337  2.90549  4.00686  3.62109  3.68694  2.73242  3.01518  2.82690  5.82599  4.58873     40 g x - -
          2.68618  4.42225  2.77519  2.73123  3.46354  2.40513  3.72494  3.29354  2.67741  2.69355  4.24690  2.90347  2.73739  3.18146  2.89801  2.37887  2.77519  2.98518  4.58477  3.61503
          0.01626  4.52322  5.24557  0.61958  0.77255  0.48576  0.95510
     14   3.39846  4.63914  5.37480  4.86655  3.17099  4.87906  5.42285  1.30703  4.77283  2.32426  3.61772  5.00797  5.12503  4.96385  4.89828  4.26968  3.64961  0.90039  5.78413  4.57847     41 v x - -
          2.68618  4.42225  2.77519  2.73123  3.46354  2.40513  3.72494  3.29354  2.67741  2.69355  4.24690  2.90347  2.73739  3.18146  2.89801  2.37887  2.77519  2.98518  4.58477  3.61503
          0.01626  4.52322  5.24557  0.61958  0.77255  0.48576  0.95510
     15   2.51063  3.12070  4.35400  4.07351  4.67400  3.24294  4.87175  4.08663  3.98065  3.84798  4.69573  3.89725  4.05129  4.24073  4.16857  0.56621  3.04781  3.49781  6.06554  4.88993     42 S x - -
          2.68618  4.42225  2.77519  2.73123  3.46354  2.40513  3.72494  3.29354  2.67741  2.69355  4.24690  2.90347  2.73739  3.18146  2.89801  2.37887  2.77519  2.98518  4.58477  3.61503
          0.01626  4.52322  5.24557  0.61958  0.77255  0.48576  0.95510
     16   3.37735  4.79423  5.00291  4.72791  4.13398  4.37774  5.45473  2.25214  4.61423  2.73058  4.03531  4.80804  4.93346  4.94592  4.76211  3.95816  3.74155  0.46767  6.01055  4.77041     43 V x - -
          2.68618  4.42225  2.77519  2.73123  3.46354  2.40513  3.72494  3.29354  2.67741  2.69355  4.24690  2.90347  2.73739  3.18146  2.89801  2.37887  2.77519  2.98518  4.58477  3.61503
          0.01626  4.52322  5.24557  0.61958  0.77255  0.48576  0.95510
     17   2.32170  4.74408  3.27346  2.85501  4.52691  3.37184  4.07479  3.96395  2.91828  3.56739  4.36364  1.68951  3.96772  3.24338  3.35385  1.76963  2.04888  3.49700  5.77734  4.46720     44 n x - -
          2.68618  4.42225  2.77519  2.73123  3.46354  2.40513  3.72494  3.29354  2.67741  2.69355  4.24690  2.90347  2.73739  3.18146  2.89801  2.37887  2.77519  2.98518  4.58477  3.61503
          0.01626  4.52322  5.24557  0.61958  0.77255  0.48576  0.95510
     18   0.38056  4.66482  4.27575  4.15416  4.85271  3.46352  5.07361  4.09366  4.19219  3.93739  4.92578  4.09134  4.26531  4.47221  4.35796  3.02578  3.34977  3.61773  6.19938  5.10109     45 A x - -
          2.68618  4.42225  2.77519  2.73123  3.46354  2.40513  3.72494  3.29354  2.67741  2.69355  4.24690  2.90347  2.73739  3.18146  2.89801  2.37887  2.77519  2.98518  4.58477  3.61503
          0.01626  4.52322  5.24557  0.61958  0.77255  0.48576  0.95510
     19   3.64085  4.88268  5.53532  4.96859  3.38286  5.02649  5.38547  1.53810  4.84105  0.85619  2.70503  5.15173  5.14466  4.82678  4.85859  4.40159  3.85962  2.11803  5.52924  4.51871     46 l x - -
          2.68618  4.42225  2.77519  2.73123  3.46354  2.40513  3.72494  3.29354  2.67741  2.69355  4.24690  2.90347  2.73739  3.18146  2.89801  2.37887  2.77519  2.98518  4.58477  3.61503
          0.01626  4.52322  5.24557  0.61958  0.77255  0.48576  0.95510
     20   2.70258  4.64121  3.67997  3.55877  4.82239  3.34787  4.71617  4.36103  3.70961  4.02854  4.88938  3.72342  0.64614  4.02047  3.98069  2.33208  3.21825  3.75270  6.13893  4.91613     47 P x - -
          2.68618  4.42225  2.77519  2.73123  3.46354  2.40513  3.72494  3.29354  2.67741  2.69355  4.24690  2.90347  2.73739  3.18146  2.89801  2.37887  2.77519  2.98518  4.58477  3.61503
          0.01626  4.52322  5.24557  0.61958  0.77255  0.48576  0.95510
     21   1.97550  4.35815  4.08584  3.53679  3.56364  3.79895  4.27232  2.59892  3.44709  1.77055  3.51826  3.80057  4.24249  3.71499  3.70536  3.11530  1.86946  2.10799  5.11006  3.90892     48 l x - -
          2.68618  4.42225  2.77519  2.73123  3.46354  2.40513  3.72494  3.29354  2.67741  2.69355  4.24690  2.90347  2.73739  3.18146  2.89801  2.37887  2.77519  2.98518  4.58477  3.61503
          0.01626  4.52322  5.24557  0.61958  0.77255  0.48576  0.95510
     22   2.37738  5.11766  2.46306  2.55382  4.70014  1.42730  3.96419  4.17218  2.83828  3.71545  4.50725  2.44373  3.99651  3.11133  3.34303  2.35880  3.14179  3.71909  5.89526  4.50335     49 g x - -
          2.68618  4.42225  2.77519  2.73123  3.46354  2.40513  3.72494  3.29354  2.67741  2.69355  4.24690  2.90347  2.73739  3.18146  2.89801  2.37887  2.77519  2.98518  4.58477  3.61503
          0.01626  4.52322  5.24557  0.61958  0.77255  0.48576  0.95510
     23   2.39701  5.02169  2.67170  2.48676  4.30898  2.05814  3.71650  3.35461  2.48932  3.30983  4.09567  2.81441  3.48500  2.84329  2.74217  2.49442  2.94048  3.09804  5.51264  4.14935     50 g x - -
          2.68618  4.42225  2.77519  2.73123  3.46354  2.40513  3.72494  3.29354  2.67741  2.69355  4.24690  2.90347  2.73739  3.18146  2.89801  2.37887  2.77519  2.98518  4.58477  3.61503
          0.01626  4.52322  5.24557  0.61958  0.77255  0.48576  0.95510
     24   2.51223  4.56108  3.47328  3.00079  3.77958  2.35001  4.00793  3.13040  2.93833  1.44722  3.72946  3.40981  4.08378  2.70996  3.28440  2.93771  3.02272  2.89200  5.20954  3.96516     51 l x - -
          2.68618  4.42225  2.77519  2.73123  3.46354  2.40513  3.72494  3.29354  2.67741  2.69355  4.24690  2.90347  2.73739  3.18146  2.89801  2.37887  2.77519  2.98518  4.58477  3.61503
          0.01626  4.52322  5.24557  0.61958  0.77255  0.48576  0.95510
     25   2.71064  4.83178  3.16505  2.60859  4.06034  2.92409  3.77048  3.46563  2.58237  3.09062  3.91903  3.11477  2.02490  2.58183  2.78705  2.47022  2.94436  2.83126  4.12634  4.04057     52 p x - -
          2.68618  4.42225  2.77519  2.73123  3.46354  2.40513  3.72494  3.29354  2.67741  2.69355  4.24690  2.90347  2.73739  3.18146  2.89801  2.37887  2.77519  2.98518  4.58477  3.61503
          0.01626  4.52322  5.24557  0.61958  0.77255  0.48576  0.95510
     26   2.21601  4.74584  3.25102  2.85569  4.45160  1.48032  2.93130  3.89464  2.92781  3.50620  4.31699  3.27688  3.98372  3.25477  3.35489  1.88961  3.02690  3.45801  5.72651  4.41976     53 g x - -
          2.68618  4.42225  2.77519  2.73123  3.46354  2.40513  3.72494  3.29354  2.67741  2.69355  4.24690  2.90347  2.73739  3.18146  2.89801  2.37887  2.77519  2.98518  4.58477  3.61503
          0.01626  4.52322  5.24557  0.61958  0.77255  0.48576  0.95510
     27   2.79041  5.13628  2.95083  2.52835  4.58461  2.28588  3.81833  4.04465  1.92276  3.56650  4.34454  2.54678  3.96056  2.94368  3.02210  1.75289  3.05772  3.62439  5.72592  4.35194     54 s x - -
          2.68618  4.42225  2.77519  2.73123  3.46354  2.40513  3.72494  3.29354  2.67741  2.69355  4.24690  2.90347  2.73739  3.18146  2.89801  2.37887  2.77519  2.98518  4.58477  3.61503
          0.01626  4.52322  5.24557  0.61958  0.77255  0.48576  0.95510
     28   1.69677  4.65944  3.41304  2.95386  4.48093  3.35109  4.12214  3.91539  2.97952  3.53118  4.33064  2.89840  2.41568  3.30264  3.40188  1.52855  2.68099  3.44601  5.75379  4.46428     55 s x - -
          2.68618  4.42225  2.77519  2.73123  3.46354  2.40513  3.72494  3.29354  2.67741  2.69355  4.24690  2.90347  2.73739  3.18146  2.89801  2.37887  2.77519  2.98518  4.58477  3.61503
          0.01626  4.52322  5.24557  0.61958  0.77255  0.48576  0.95510
     29   2.55250  4.82762  3.14431  2.02891  4.05217  2.35272  3.78797  3.44252  2.61531  2.76608  3.91759  3.12224  3.95891  2.73011  3.06214  2.78466  2.95813  2.24946  5.35903  4.04545     56 e x - -
          2.68618  4.42225  2.77519  2.73123  3.46354  2.40513  3.72494  3.29354  2.67741  2.69355  4.24690  2.90347  2.73739  3.18146  2.89801  2.37887  2.77519  2.98518  4.58477  3.61503
          0.01626  4.52322  5.24557  0.61958  0.77255  0.48576  0.95510
     30   1.96152  4.45574  3.56242  3.00720  3.64705  3.63761  3.96013  2.75913  2.96345  1.95284  3.60457  3.03867  4.05193  3.27309  3.32491  2.14966  2.69528  2.75463  5.08267  3.84404     57 l x - -
          2.68618  4.42225  2.77519  2.73123  3.46354  2.40513  3.72494  3.29354  2.67741  2.69355  4.24690  2.90347  2.73739  3.18146  2.89801  2.37887  2.77519  2.98518  4.58477  3.61503
          0.01626  4.52322  5.24557  0.61958  0.77255  0.48576  0.95510
     31   0.72298  4.43611  3.94509  3.62153  4.65133  2.73666  4.62357  4.05974  3.64626  3.75296  4.56746  3.69154  3.13171  3.91004  3.94058  2.69269  2.54526  3.48505  6.00072  4.81574     58 a x - -
          2.68618  4.42225  2.77519  2.73123  3.46354  2.40513  3.72494  3.29354  2.67741  2.69355  4.24690  2.90347  2.73739  3.18146  2.89801  2.37887  2.77519  2.98518  4.58477  3.61503
          0.01626  4.52322  5.24557  0.61958  0.77255  0.48576  0.95510
     32   1.75851  4.63709  3.34952  2.81027  3.92351  3.15979  3.89864  3.30055  2.78379  2.97596  3.83241  2.61834  3.99212  3.12156  2.87309  2.80967  2.72538  2.05532  5.28775  4.01308     59 a x - -
          2.68618  4.42225  2.77519  2.73123  3.46354  2.40513  3.72494  3.29354  2.67741  2.69355  4.24690  2.90347  2.73739  3.18146  2.89801  2.37887  2.77519  2.98518  4.58477  3.61503
          0.01626  4.52322  5.24557  0.61958  0.77255  0.48576  0.95510
     33   2.58960  5.21339  3.01756  2.46609  4.55364  3.52736  2.89596  4.01616  2.24534  3.50392  4.26161  2.59726  3.44629  1.75390  2.48898  2.73566  2.99216  3.60291  5.63713  4.25810     60 q x - -
          2.68618  4.42225  2.77519  2.73123  3.46354  2.40513  3.72494  3.29354  2.67741  2.69355  4.24690  2.90347  2.73739  3.18146  2.89801  2.37887  2.77519  2.98518  4.58477  3.61503
          0.24552  4.52322  1.57577  0.61958  0.77255  0.48576  0.95510
     34   2.51041  5.13169  2.62449  2.37415  4.46257  2.83396  3.23471  3.92904  2.10432  3.42423  4.18073  2.91550  3.83892  2.55947  2.11136  2.64999  2.90950  3.51572  5.56636  4.17775     61 k x - -
          2.68460  4.41987  2.77569  2.73204  3.46435  2.40408  3.72291  3.29435  2.67666  2.69375  4.24770  2.90372  2.73806  3.18227  2.89765  2.37906  2.77580  2.98536  4.58558  3.61584
          0.51114  1.05077  2.98533  2.29777  0.10590  0.78798  0.60653
     35   2.22985  1.45934  4.01859  3.53222  3.44932  3.48759  4.18181  2.79517  3.39228  2.61238  3.57635  3.68347  4.04969  3.68127  3.61182  2.86705  2.92137  2.56232  4.98018  3.00217     86 c x - -
          2.68618  4.42225  2.77519  2.73123  3.46354  2.40513  3.72494  3.29354  2.67741  2.69355  4.24690  2.90347  2.73739  3.18146  2.89801  2.37887  2.77519  2.98518  4.58477  3.61503
          0.02135  4.25319  4.97554  0.61958  0.77255  0.83236  0.57097
     36   2.51680  4.96716  3.03067  2.49422  4.24478  3.49144  2.19745  3.66975  2.15661  3.23328  4.04245  3.00780  3.88897  2.25096  2.75024  2.72804  2.94221  3.01098  5.42750  4.09835     87 k x - -
          2.68618  4.42225  2.77519  2.73123  3.46354  2.40513  3.72494  3.29354  2.67741  2.69355  4.24690  2.90347  2.73739  3.18146  2.89801  2.37887  2.77519  2.98518  4.58477  3.61503
          0.02135  4.25319  4.97554  0.61958  0.77255  0.83236  0.57097
     37   3.10234  0.41370  4.68056  4.51887  4.44712  3.62919  5.08507  3.67536  4.35695  3.56301  4.70209  4.40933  4.36281  4.68740  4.40714  3.37230  3.60180  3.38856  5.75903  4.72695     88 C x - -
          2.68618  4.42225  2.77519  2.73123  3.46354  2.40513  3.72494  3.29354  2.67741  2.69355  4.24690  2.90347  2.73739  3.18146  2.89801  2.37887  2.77519  2.98518  4.58477  3.61503
          0.02135  4.25319  4.97554  0.61958  0.77255  0.83236  0.57097
     38   2.67498  4.74573  3.06377  2.66338  4.11173  3.40544  2.49698  3.59710  2.63379  3.21477  4.06415  3.12525  1.74689  3.03849  3.02081  2.75091  2.54045  3.25329  5.41497  4.08535     89 p x - -
          2.68618  4.42225  2.77519  2.73123  3.46354  2.40513  3.72494  3.29354  2.67741  2.69355  4.24690  2.90347  2.73739  3.18146  2.89801  2.37887  2.77519  2.98518  4.58477  3.61503
          0.02135  4.25319  4.97554  0.61958  0.77255  0.83236  0.57097
     39   2.62699  4.76676  3.10765  2.64190  4.32247  2.79124  3.81719  3.74880  2.54267  3.33248  4.14465  3.10061  1.90847  2.97533  2.16374  2.44170  2.93530  3.35295  5.53308  4.22732     90 p x - -
          2.68618  4.42225  2.77519  2.73123  3.46354  2.40513  3.72494  3.29354  2.67741  2.69355  4.24690  2.90347  2.73739  3.18146  2.89801  2.37887  2.77519  2.98518  4.58477  3.61503
          0.02135  4.25319  4.97554  0.61958  0.77255  0.83236  0.57097
     40   2.16929  4.99623  3.16237  2.59693  4.36541  3.53041  3.69342  3.76754  2.06165  3.31054  4.12671  3.08223  3.26256  2.82971  1.67894  2.79666  3.00898  3.41822  5.47658  4.18526     91 r x - -
          2.68618  4.42225  2.77519  2.73123  3.46354  2.40513  3.72494  3.29354  2.67741  2.69355  4.24690  2.90347  2.73739  3.18146  2.89801  2.37887  2.77519  2.98518  4.58477  3.61503
          0.02135  4.25319  4.97554  0.61958  0.77255  0.83236  0.57097
     41   2.19605  4.59067  3.26757  2.88572  4.37094  1.35209  4.01937  3.78111  2.77324  3.41003  4.24487  3.25370  3.90024  3.21760  2.38512  2.68668  2.95399  3.34713  5.62376  4.36367     92 g x - -
          2.68618  4.42225  2.77519  2.73123  3.46354  2.40513  3.72494  3.29354  2.67741  2.69355  4.24690  2.90347  2.73739  3.18146  2.89801  2.37887  2.77519  2.98518  4.58477  3.61503
          0.02135  4.25319  4.97554  0.61958  0.77255  0.83236  0.57097
     42   2.62640  3.83309  3.09178  2.53434  3.40468  3.15027  3.69253  3.36991  2.30866  2.99797  3.82802  2.80807  3.86742  2.86371  2.53186  2.04800  2.86098  3.06765  5.26657  3.95340     93 s x - -
          2.68618  4.42225  2.77519  2.73123  3.46354  2.40513  3.72494  3.29354  2.67741  2.69355  4.24690  2.90347  2.73739  3.18146  2.89801  2.37887  2.77519  2.98518  4.58477  3.61503
          0.02135  4.25319  4.97554  0.61958  0.77255  0.83236  0.57097
     43   2.41221  4.94531  2.96202  2.44050  4.26049  2.83455  2.58186  3.69515  2.01235  3.25682  4.04984  2.96397  3.84772  2.79551  2.86505  2.48417  2.65108  3.33164  5.45629  4.10393     94 k x - -
          2.68618  4.42225  2.77519  2.73123  3.46354  2.40513  3.72494  3.29354  2.67741  2.69355  4.24690  2.90347  2.73739  3.18146  2.89801  2.37887  2.77519  2.98518  4.58477  3.61503
          0.02135  4.25319  4.97554  0.61958  0.77255  0.83236  0.57097
     44   1.92392  4.66112  3.14628  2.61716  4.01159  3.04241  3.76742  3.41051  2.34330  2.78793  3.88080  3.09135  3.86791  2.94902  3.02851  2.13154  2.60285  3.08757  5.31932  4.01803     95 a x - -
          2.68612  4.42238  2.77532  2.73136  3.46367  2.40505  3.72469  3.29367  2.67728  2.69368  4.24703  2.90309  2.73752  3.18137  2.89782  2.37881  2.77532  2.98531  4.58490  3.61516
          0.25902  1.50830  4.97554  1.04078  0.43568  0.31755  1.30169
     45   2.79721  5.31132  2.09326  2.15701  4.64198  3.12708  2.45092  4.12987  2.30740  3.61039  4.36233  2.72643  3.92198  2.84408  3.01755  2.13412  3.03546  3.69548  5.74679  4.32423    104 d x - -
          2.68618  4.42225  2.77519  2.73123  3.46354  2.40513  3.72494  3.29354  2.67741  2.69355  4.24690  2.90347  2.73739  3.18146  2.89801  2.37887  2.77519  2.98518  4.58477  3.61503
          0.01626  4.52322  5.24557  0.61958  0.77255  0.48576  0.95510
     46   2.35560  5.03986  3.07282  2.58662  4.40547  1.65350  3.31100  3.83943  2.52422  3.39947  4.20064  2.82764  3.97236  2.93986  2.31998  2.79956  3.03610  3.47101  5.59071  4.25132    105 g x - -
          2.68618  4.42225  2.77519  2.73123  3.46354  2.40513  3.72494  3.29354  2.67741  2.69355  4.24690  2.90347  2.73739  3.18146  2.89801  2.37887  2.77519  2.98518  4.58477  3.61503
          0.01626  4.52322  5.24557  0.61958  0.77255  0.48576  0.95510
     47   2.33460  5.09789  2.78232  2.45515  4.40474  3.50019  3.69647  3.85821  2.17401  3.38962  4.15848  2.99261  3.89532  2.81079  2.19365  2.22294  2.45143  3.16467  5.56435  4.18555    106 k x - -
          2.68618  4.42225  2.77519  2.73123  3.46354  2.40513  3.72494  3.29354  2.67741  2.69355  4.24690  2.90347  2.73739  3.18146  2.89801  2.37887  2.77519  2.98518  4.58477  3.61503
          0.01626  4.52322  5.24557  0.61958  0.77255  0.48576  0.95510
     48   3.10395  4.57472  4.50229  3.99814  2.80418  3.14744  4.47349  2.66145  3.86697  0.81002  3.32617  4.19085  4.53361  4.07474  4.03044  3.50225  3.36340  2.63360  4.99241  3.69227    107 l x - -
          2.68618  4.42225  2.77519  2.73123  3.46354  2.40513  3.72494  3.29354  2.67741  2.69355  4.24690  2.90347  2.73739  3.18146  2.89801  2.37887  2.77519  2.98518  4.58477  3.61503
          0.01626  4.52322  5.24557  0.61958  0.77255  0.48576  0.95510
     49   1.65360  4.67095  3.32060  2.76692  3.91746  3.57207  3.85869  3.29558  2.47491  2.96475  3.81957  3.23295  3.98952  3.07259  2.86926  2.63258  2.38308  2.43331  5.27190  3.99279    108 a x - -
          2.68618  4.42225  2.77519  2.73123  3.46354  2.40513  3.72494  3.29354  2.67741  2.69355  4.24690  2.90347  2.73739  3.18146  2.89801  2.37887  2.77519  2.98518  4.58477  3.61503
          0.01626  4.52322  5.24557  0.61958  0.77255  0.48576  0.95510
     50   0.68143  4.40614  4.11853  3.80546  4.54075  2.59758  4.71051  3.79107  3.78712  3.61644  4.48370  3.79000  4.03978  4.04493  4.03297  2.72807  3.02182  2.72856  5.94740  4.77308    109 A x - -
          2.68618  4.42225  2.77519  2.73123  3.46354  2.40513  3.72494  3.29354  2.67741  2.69355  4.24690  2.90347  2.73739  3.18146  2.89801  2.37887  2.77519  2.98518  4.58477  3.61503
          0.01626  4.52322  5.24557  0.61958  0.77255  0.48576  0.95510
     51   3.91800  5.61314  4.48703  3.91428  5.14802  4.21346  4.52847  4.78363  2.80059  4.17832  5.19769  4.20462  4.71816  3.74986  0.32594  3.99586  4.16092  4.48635  5.98293  4.98033    110 R x - -
          2.68618  4.42225  2.77519  2.73123  3.46354  2.40513  3.72494  3.29354  2.67741  2.69355  4.24690  2.90347  2.73739  3.18146  2.89801  2.37887  2.77519  2.98518  4.58477  3.61503
          0.29138  4.52322  1.41916  0.61958  0.77255  0.48576  0.95510
     52   2.64974  4.83612  2.94382  1.88516  3.42580  2.28639  3.71899  3.55216  2.54082  3.16042  3.97897  2.99709  3.86360  2.87727  3.00372  2.49045  2.68077  3.21746  5.40256  4.06446    111 e x - -
          2.68634  4.42229  2.77256  2.73009  3.46392  2.40572  3.72574  3.29433  2.67744  2.69408  4.24769  2.90384  2.73805  3.18201  2.89880  2.37795  2.77537  2.98598  4.58267  3.61459
          0.90127  0.53266  4.97554  1.86735  0.16787  0.83236  0.57097
     53   2.76696  5.20258  2.23759  2.09391  4.54685  2.92646  3.72571  4.02171  2.56388  3.53932  4.32339  2.87260  2.26122  2.85587  3.07908  2.12624  3.02446  3.60941  5.70849  4.29107    129 e x - -
          2.68618  4.42225  2.77519  2.73123  3.46354  2.40513  3.72494  3.29354  2.67741  2.69355  4.24690  2.90347  2.73739  3.18146  2.89801  2.37887  2.77519  2.98518  4.58477  3.61503
          0.13874  4.25319  2.15995  0.61958  0.77255  0.83236  0.57097
     54   2.77947  5.19128  1.84049  1.63297  3.39501  3.35342  3.70513  3.91575  2.57392  3.46284  4.27694  2.83403  3.85397  2.85028  3.09233  2.73482  3.03199  3.53888  5.63688  4.20941    130 e . - -
          2.68570  4.42108  2.77450  2.73054  3.46396  2.40545  3.72536  3.29396  2.67754  2.69382  4.24732  2.90370  2.73768  3.18188  2.89824  2.37829  2.77531  2.98542  4.58519  3.61507
          0.66633  0.73675  4.86077  1.54232  0.24065  0.92989  0.50186
     55   2.12890  4.44113  3.18168  2.80729  4.32038  1.81705  4.00068  3.75213  2.89288  3.38056  4.18899  2.64972  3.77971  3.19896  3.30348  2.03818  2.41822  3.27101  5.60970  4.33108    140 g x - -
          2.68618  4.42225  2.77519  2.73123  3.46354  2.40513  3.72494  3.29354  2.67741  2.69355  4.24690  2.90347  2.73739  3.18146  2.89801  2.37887  2.77519  2.98518  4.58477  3.61503
          0.07880  4.13842  2.81633  0.61958  0.77255  0.79694  0.59912
     56   2.70895  5.03425  1.84916  2.34037  4.31563  2.95476  3.69751  3.78983  2.53996  3.35196  4.15783  2.88475  2.55402  2.84358  3.03615  2.69603  2.96367  3.42009  5.54176  3.34512    141 d x - -
          2.68618  4.42225  2.77519  2.73123  3.46354  2.40513  3.72494  3.29354  2.67741  2.69355  4.24690  2.90347  2.73739  3.18146  2.89801  2.37887  2.77519  2.98518  4.58477  3.61503
          0.08467  4.15955  2.72464  0.61958  0.77255  0.82423  0.57727
     57   2.08784  5.06319  2.54984  2.12472  4.36759  3.37561  3.63320  3.82609  2.42330  3.35789  4.13631  2.63139  3.81124  2.52369  2.91639  2.43060  2.66974  3.43603  5.53624  4.14419    142 a x - -
          2.68618  4.42225  2.77519  2.73123  3.46354  2.40513  3.72494  3.29354  2.67741  2.69355  4.24690  2.90347  2.73739  3.18146  2.89801  2.37887  2.77519  2.98518  4.58477  3.61503
          0.02373  4.14868  4.87102  0.61958  0.77255  0.34865  1.22295
     58   2.70903  5.11803  2.98187  2.44010  4.44683  2.74481  3.68876  3.90649  2.03263  3.42422  4.18754  2.59212  2.78154  2.79990  2.71417  2.53291  2.32616  3.50516  5.58625  4.20284    143 k x - -
          2.68618  4.42225  2.77519  2.73123  3.46354  2.40513  3.72494  3.29354  2.67741  2.69355  4.24690  2.90347  2.73739  3.18146  2.89801  2.37887  2.77519  2.98518  4.58477  3.61503
          0.01694  4.48208  5.20443  0.61958  0.77255  0.55394  0.85491
     59   2.70488  4.70211  3.23675  2.50369  3.89369  3.57871  3.37395  1.80130  2.65146  2.93865  3.79055  2.91572  3.47454  3.00345  2.75734  2.61980  2.74344  3.00783  5.24053  3.95269    144 i x - -
          2.68618  4.42225  2.77519  2.73123  3.46354  2.40513  3.72494  3.29354  2.67741  2.69355  4.24690  2.90347  2.73739  3.18146  2.89801  2.37887  2.77519  2.98518  4.58477  3.61503
          0.01694  4.48208  5.20443  0.61958  0.77255  0.44537  1.02328
     60   2.28921  4.72399  3.24390  2.68649  3.94082  3.57053  3.81073  3.32729  2.20575  2.69477  3.83013  3.17454  3.16862  3.00744  3.09844  2.14716  2.73308  2.36750  5.28067  3.98651    145 s x - -
          2.68618  4.42225  2.77519  2.73123  3.46354  2.40513  3.72494  3.29354  2.67741  2.69355  4.24690  2.90347  2.73739  3.18146  2.89801  2.37887  2.77519  2.98518  4.58477  3.61503
          0.08541  4.52322  2.64499  0.61958  0.77255  0.48576  0.95510
     61   2.10469  5.11361  2.50934  2.16277  4.42374  3.16406  3.18134  3.88604  2.28257  3.40370  4.16408  2.95405  3.86721  2.62041  2.90356  2.66855  2.73022  3.48544  3.59406  4.17796    146 a x - -
          2.68618  4.42225  2.77519  2.73123  3.46354  2.40513  3.72494  3.29354  2.67741  2.69355  4.24690  2.90347  2.73739  3.18146  2.89801  2.37887  2.77519  2.98518  4.58477  3.61503
          0.12324  4.45523  2.26020  0.61958  0.77255  0.59468  0.80238
     62   2.50814  5.08819  2.72224  2.38391  4.39977  3.14781  3.64096  3.86176  2.39124  3.37940  4.14096  2.48166  3.84104  2.58504  2.30536  2.20113  2.89774  3.46144  5.54286  3.53351    147 s x - -
          2.68618  4.42225  2.77519  2.73123  3.46354  2.40513  3.72494  3.29354  2.67741  2.69355  4.24690  2.90347  2.73739  3.18146  2.89801  2.37887  2.77519  2.98518  4.58477  3.61503
          0.01933  4.35132  5.07367  0.61958  0.77255  0.55840  0.84892
     63   3.57926  4.84309  4.94952  4.56035  1.71062  4.49547  3.77700  3.32806  4.37959  2.82129  3.95152  4.30082  4.80905  4.34134  4.36941  3.83575  3.79960  2.28027  2.88284  1.03525    148 y x - -
          2.68618  4.42225  2.77519  2.73123  3.46354  2.40513  3.72494  3.29354  2.67741  2.69355  4.24690  2.90347  2.73739  3.18146  2.89801  2.37887  2.77519  2.98518  4.58477  3.61503
          0.01792  4.42649  5.14884  0.61958  0.77255  0.40242  1.10472
     64   2.75414  5.24725  2.33192  2.01046  4.57686  3.48484  3.70694  4.05827  2.46628  3.54585  4.29529  2.39153  3.90165  2.22053  2.96373  2.71445  2.35974  3.63028  5.68595  3.59650    149 e x - -
          2.68618  4.42225  2.77519  2.73123  3.46354  2.40513  3.72494  3.29354  2.67741  2.69355  4.24690  2.90347  2.73739  3.18146  2.89801  2.37887  2.77519  2.98518  4.58477  3.61503
          0.01626  4.52322  5.24557  0.61958  0.77255  0.48576  0.95510
     65   2.57745  0.62499  4.58997  4.39335  4.54485  3.30841  5.00469  3.87348  4.21567  3.73654  4.65277  4.05297  4.12521  4.47784  4.30785  2.34087  3.12002  3.38226  5.99053  4.80255    150 C x - -
          2.68618  4.42225  2.77519  2.73123  3.46354  2.40513  3.72494  3.29354  2.67741  2.69355  4.24690  2.90347  2.73739  3.18146  2.89801  2.37887  2.77519  2.98518  4.58477  3.61503
          0.01626  4.52322  5.24557  0.61958  0.77255  0.48576  0.95510
     66   2.39949  4.74394  3.28865  2.83163  4.34939  3.43090  4.00729  3.76270  2.54499  3.38591  4.20462  3.26298  1.45301  3.18640  3.24433  2.35005  2.39337  3.36728  5.62682  4.33038    151 p x - -
          2.68618  4.42225  2.77519  2.73123  3.46354  2.40513  3.72494  3.29354  2.67741  2.69355  4.24690  2.90347  2.73739  3.18146  2.89801  2.37887  2.77519  2.98518  4.58477  3.61503
          0.01626  4.52322  5.24557  0.61958  0.77255  0.48576  0.95510
     67   2.73847  3.98193  3.09548  2.53387  4.31465  3.53848  3.72998  3.74221  1.89280  3.30679  4.10136  1.87149  3.93283  2.86046  2.63224  2.74833  2.71730  3.08442  5.50761  4.16194    152 n x - -
          2.68618  4.42225  2.77519  2.73123  3.46354  2.40513  3.72494  3.29354  2.67741  2.69355  4.24690  2.90347  2.73739  3.18146  2.89801  2.37887  2.77519  2.98518  4.58477  3.61503
          0.01626  4.52322  5.24557  0.61958  0.77255  0.48576  0.95510
     68   2.87029  0.45940  4.74181  4.58853  4.85184  2.62239  5.22415  4.22838  4.47128  4.04403  4.96609  4.30683  4.32427  4.72747  4.53857  3.10638  3.41258  3.71749  6.13841  5.11623    153 C x - -
          2.68618  4.42225  2.77519  2.73123  3.46354  2.40513  3.72494  3.29354  2.67741  2.69355  4.24690  2.90347  2.73739  3.18146  2.89801  2.37887  2.77519  2.98518  4.58477  3.61503
          0.01626  4.52322  5.24557  0.61958  0.77255  0.48576  0.95510
     69   2.73509  5.16985  2.98234  2.30416  4.48979  2.71854  2.22755  3.95329  2.04410  3.46006  4.21976  2.98387  3.36889  2.49972  2.89356  2.70982  2.96517  3.54774  5.61258  3.64768    154 k x - -
          2.68618  4.42225  2.77519  2.73123  3.46354  2.40513  3.72494  3.29354  2.67741  2.69355  4.24690  2.90347  2.73739  3.18146  2.89801  2.37887  2.77519  2.98518  4.58477  3.61503
          0.01626  4.52322  5.24557  0.61958  0.77255  0.48576  0.95510
     70   2.71950  5.09788  3.00523  2.31892  4.39541  2.64831  3.34666  3.84633  1.89447  3.38170  4.15445  2.99692  3.90154  2.81754  2.92615  2.43348  2.24422  3.46348  5.56009  3.57874    155 k x - -
          2.68621  4.42228  2.77506  2.73126  3.46357  2.40516  3.72498  3.29357  2.67712  2.69358  4.24693  2.90350  2.73743  3.18149  2.89804  2.37890  2.77523  2.98521  4.58480  3.61506
          0.15104  2.00312  5.24557  0.24802  1.51570  0.48576  0.95510
     71   2.73600  5.10239  2.99652  2.49212  4.48222  3.07343  3.74913  3.93857  1.91207  3.46537  4.23610  2.37517  3.92029  2.86722  2.96517  2.09978  2.19251  3.53354  5.63288  4.25683    157 k x - -
          2.68618  4.42225  2.77519  2.73123  3.46354  2.40513  3.72494  3.29354  2.67741  2.69355  4.24690  2.90347  2.73739  3.18146  2.89801  2.37887  2.77519  2.98518  4.58477  3.61503
          0.01626  4.52322  5.24557  0.61958  0.77255  0.48576  0.95510
     72   2.16179  4.45990  3.86935  3.64918  4.90363  1.15267  4.73103  4.36846  3.77591  4.03130  4.81437  3.69922  4.00662  4.00941  4.06654  1.30076  3.03197  3.66051  6.21779  5.03982    158 g x - -
          2.68618  4.42225  2.77519  2.73123  3.46354  2.40513  3.72494  3.29354  2.67741  2.69355  4.24690  2.90347  2.73739  3.18146  2.89801  2.37887  2.77519  2.98518  4.58477  3.61503
          0.01626  4.52322  5.24557  0.61958  0.77255  0.48576  0.95510
     73   2.36673  4.88356  2.88946  2.55996  4.11532  3.54027  3.37769  3.21002  2.03512  3.13918  3.95614  3.07681  3.43143  2.90041  3.01109  2.38925  2.93570  3.21213  2.89811  3.50904    159 k x - -
          2.68618  4.42225  2.77519  2.73123  3.46354  2.40513  3.72494  3.29354  2.67741  2.69355  4.24690  2.90347  2.73739  3.18146  2.89801  2.37887  2.77519  2.98518  4.58477  3.61503
          0.01626  4.52322  5.24557  0.61958  0.77255  0.48576  0.95510
     74   2.71029  5.07739  2.47193  2.28834  3.77046  2.11369  3.70071  3.40233  2.46431  3.05142  4.13385  2.77219  3.37939  2.64918  2.94635  2.70188  2.94202  3.43784  5.54493  4.16932    160 g x - -
          2.68618  4.42225  2.77519  2.73123  3.46354  2.40513  3.72494  3.29354  2.67741  2.69355  4.24690  2.90347  2.73739  3.18146  2.89801  2.37887  2.77519  2.98518  4.58477  3.61503
          0.01626  4.52322  5.24557  0.61958  0.77255  0.48576  0.95510
     75   2.22564  0.61622  4.70301  4.50170  4.55616  3.37795  5.09278  3.58471  4.31838  3.58052  4.58073  4.14033  4.18734  4.56821  4.39664  2.89029  3.17617  3.19420  6.03998  4.90063    161 C x - -
          2.68618  4.42225  2.77519  2.73123  3.46354  2.40513  3.72494  3.29354  2.67741  2.69355  4.24690  2.90347  2.73739  3.18146  2.89801  2.37887  2.77519  2.98518  4.58477  3.61503
          0.01626  4.52322  5.24557  0.61958  0.77255  0.48576  0.95510
     76   2.77901  5.21937  1.93939  2.43453  4.55914  3.14444  3.74403  4.02915  2.51036  3.53627  4.30082  2.72888  3.92604  2.85826  2.21821  2.74823  2.09606  3.61550  5.69123  4.29147    162 d x - -
          2.68622  4.42154  2.77523  2.73127  3.46358  2.40517  3.72498  3.29328  2.67745  2.69359  4.24631  2.90351  2.73743  3.18150  2.89805  2.37891  2.77523  2.98500  4.58481  3.61507
          0.09964  2.41281  5.24557  0.66182  0.72548  0.48576  0.95510
     77   2.47037  5.37621  1.49107  2.05325  4.72129  3.48463  3.83765  4.20548  2.68005  3.70767  4.48628  2.96816  3.98197  2.96460  3.20371  2.12979  2.84136  3.77993  5.86482  4.43298    165 d x - -
          2.68618  4.42225  2.77519  2.73123  3.46354  2.40513  3.72494  3.29354  2.67741  2.69355  4.24690  2.90347  2.73739  3.18146  2.89801  2.37887  2.77519  2.98518  4.58477  3.61503
          0.01626  4.52322  5.24557  0.61958  0.77255  0.48576  0.95510
     78   3.12515  5.55175  1.78159  2.43061  5.07470  1.09163  4.09878  4.61150  3.14727  4.12176  4.96931  2.54529  4.10174  3.27547  3.74177  3.05469  3.46165  4.13462  6.27430  4.78682    166 g x - -
          2.68618  4.42225  2.77519  2.73123  3.46354  2.40513  3.72494  3.29354  2.67741  2.69355  4.24690  2.90347  2.73739  3.18146  2.89801  2.37887  2.77519  2.98518  4.58477  3.61503
          0.16426  4.48284  1.96483  0.61958  0.77255  0.48576  0.95510
     79   2.64767  4.43776  3.08626  2.85621  3.18902  3.59746  3.11240  2.95346  2.82037  2.48316  3.53763  3.28886  3.97928  3.13379  3.19978  2.64727  2.48439  2.53635  4.98836  2.34041    167 y x - -
          2.68618  4.42225  2.77519  2.73123  3.46354  2.40513  3.72494  3.29354  2.67741  2.69355  4.24690  2.90347  2.73739  3.18146  2.89801  2.37887  2.77519  2.98518  4.58477  3.61503
          0.01959  4.33817  5.06052  0.61958  0.77255  0.68988  0.69642
     80   2.61649  1.71230  3.06996  3.13009  3.58604  3.15201  4.02093  2.84766  3.08420  2.43852  3.55901  3.46911  4.02344  3.37908  3.40862  2.86197  2.90319  2.38632  5.05106  3.82283    168 c x - -
          2.68618  4.42225  2.77519  2.73123  3.46354  2.40513  3.72494  3.29354  2.67741  2.69355  4.24690  2.90347  2.73739  3.18146  2.89801  2.37887  2.77519  2.98518  4.58477  3.61503
          0.01959  4.33817  5.06052  0.61958  0.77255  0.68988  0.69642
     81   2.43065  4.74764  2.88818  2.55651  3.96003  2.71180  3.71423  2.88217  2.54424  2.99458  3.82719  3.06222  3.89104  2.67001  2.58412  2.54546  2.87936  2.67011  5.27010  3.41276    169 a x - -
          2.68618  4.42225  2.77519  2.73123  3.46354  2.40513  3.72494  3.29354  2.67741  2.69355  4.24690  2.90347  2.73739  3.18146  2.89801  2.37887  2.77519  2.98518  4.58477  3.61503
          0.01959  4.33817  5.06052  0.61958  0.77255  0.68988  0.69642
     82   2.67337  4.87125  3.07230  2.51617  4.12954  3.49196  3.69400  3.54229  2.02723  3.14056  3.95450  2.79569  3.05663  2.84298  2.68842  2.70672  2.36608  2.46860  5.37561  4.04770    170 k x - -
          2.68618  4.42225  2.77519  2.73123  3.46354  2.40513  3.72494  3.29354  2.67741  2.69355  4.24690  2.90347  2.73739  3.18146  2.89801  2.37887  2.77519  2.98518  4.58477  3.61503
          0.01959  4.33817  5.06052  0.61958  0.77255  0.68988  0.69642
     83   2.67588  5.02792  2.98512  2.42956  4.32294  3.13771  2.50630  3.76641  2.14934  3.30730  3.53823  2.72270  3.85829  2.77092  2.58021  2.22033  2.90513  3.39261  5.48885  4.12452    171 k x - -
          2.68618  4.42225  2.77519  2.73123  3.46354  2.40513  3.72494  3.29354  2.67741  2.69355  4.24690  2.90347  2.73739  3.18146  2.89801  2.37887  2.77519  2.98518  4.58477  3.61503
          0.06406  4.33817  3.01608  0.61958  0.77255  0.68988  0.69642
     84   2.64334  4.77950  3.07798  2.52559  4.00595  2.42266  3.29545  3.41477  2.50464  3.03586  3.86184  2.72133  3.87559  2.86057  2.71066  2.69593  2.36303  2.83440  5.29633  3.46795    172 t x - -
          2.68618  4.42225  2.77519  2.73123  3.46354  2.40513  3.72494  3.29354  2.67741  2.69355  4.24690  2.90347  2.73739  3.18146  2.89801  2.37887  2.77519  2.98518  4.58477  3.61503
          0.06651  4.29458  2.98181  0.61958  0.77255  0.73923  0.64909
     85   2.68031  5.05546  2.87316  2.11147  4.35554  3.43023  2.96747  3.80578  2.39097  3.33933  4.11907  2.92098  3.30513  2.24367  2.85534  2.66452  2.21605  3.42456  5.51535  4.14062    173 e x - -
          2.68618  4.42225  2.77519  2.73123  3.46354  2.40513  3.72494  3.29354  2.67741  2.69355  4.24690  2.90347  2.73739  3.18146  2.89801  2.37887  2.77519  2.98518  4.58477  3.61503
          0.02143  4.24951  4.97185  0.61958  0.77255  0.69067  0.69563
     86   2.22118  3.65812  3.07983  2.90433  3.51382  3.59577  3.84925  2.58856  2.86240  2.27340  3.47528  3.31940  3.43825  3.16827  3.22544  2.48701  2.66513  2.64688  4.95231  3.23157    174 a x - -
          2.68618  4.42225  2.77519  2.73123  3.46354  2.40513  3.72494  3.29354  2.67741  2.69355  4.24690  2.90347  2.73739  3.18146  2.89801  2.37887  2.77519  2.98518  4.58477  3.61503
          0.02048  4.29458  5.01693  0.61958  0.77255  0.73923  0.64909
     87   2.65605  4.46148  3.39111  2.82195  2.90012  3.57876  3.72371  2.99175  2.08273  2.66176  3.55993  3.24501  3.95589  3.07112  2.73703  2.82073  2.88407  2.75640  3.70682  2.62893    175 k x - -
          2.68587  4.41523  2.77607  2.73120  3.46467  2.40462  3.72475  3.29467  2.67758  2.69404  4.24503  2.90429  2.73584  3.18039  2.89823  2.37953  2.77553  2.98611  4.58590  3.61335
          0.32138  1.29151        *  2.98675  0.05177  0.00000        *
//
