# Supplementary material for: Remote homology clustering identifies lowly conserved families of effector proteins in plant-pathogenic fungi
Source: Microb Genom. 2021 Sep 1;7(9):000637. doi: 10.1099/mgen.0.000637 (PMC8715435; doi:10.1099/mgen.0.000637)
Supplement: Supplementary material 16 [file mgen-7-0637-s0016.zip › hmms/markov-PC_0832GJ.hmm]

HMMER3/f [3.3 | Nov 2019]
NAME  markov-PC_0832GJ
LENG  303
ALPH  amino
RF    yes
MM    no
CONS  yes
CS    no
MAP   yes
DATE  Thu Jul 23 09:44:20 2020
NSEQ  31
EFFN  2.244019
CKSUM 3692431313
STATS LOCAL MSV      -11.0839  0.70120
STATS LOCAL VITERBI  -12.0811  0.70120
STATS LOCAL FORWARD   -5.3290  0.70120
HMM          A        C        D        E        F        G        H        I        K        L        M        N        P        Q        R        S        T        V        W        Y   
            m->m     m->i     m->d     i->m     i->i     d->m     d->d
  COMPO   2.54217  3.45884  2.89424  2.65408  3.42113  3.14421  3.68690  2.94008  2.64212  2.61036  3.68405  3.02213  3.26570  2.99825  2.85590  2.59088  2.74821  2.77136  4.37180  3.43706
          2.68618  4.42225  2.77519  2.73123  3.46354  2.40513  3.72494  3.29354  2.67741  2.69355  4.24690  2.90347  2.73739  3.18146  2.89801  2.37887  2.77519  2.98518  4.58477  3.61503
          0.19705  4.70740  1.77301  0.61958  0.77255  0.00000        *
      1   3.65028  5.11472  4.85650  4.55091  3.70775  4.39518  5.13532  2.96291  4.27955  2.24005  0.51608  4.73341  4.89815  4.63431  4.39683  4.04355  3.98982  3.03879  5.60007  4.40822      1 M x - -
          2.68618  4.42225  2.77519  2.73123  3.46354  2.40513  3.72494  3.29354  2.67741  2.69355  4.24690  2.90347  2.73739  3.18146  2.89801  2.37887  2.77519  2.98518  4.58477  3.61503
          0.01620  4.52655  5.24889  0.61958  0.77255  0.67931  0.70717
      2   2.32490  4.63149  2.94177  2.86329  3.89415  3.59920  3.94085  3.18366  2.84845  2.92974  3.29665  3.31215  4.03431  3.17573  3.25801  2.85936  1.41875  2.67545  5.28432  4.01410      2 t x - -
          2.68618  4.42225  2.77519  2.73123  3.46354  2.40513  3.72494  3.29354  2.67741  2.69355  4.24690  2.90347  2.73739  3.18146  2.89801  2.37887  2.77519  2.98518  4.58477  3.61503
          0.01559  4.56467  5.28701  0.61958  0.77255  0.61817  0.77421
      3   2.73528  3.93278  3.62027  3.05116  3.07244  3.71510  3.23352  2.94815  2.99280  2.43861  3.14365  3.45416  4.09419  3.30193  1.66736  2.73032  2.96683  2.53977  5.03102  3.79586      3 r x - -
          2.68618  4.42225  2.77519  2.73123  3.46354  2.40513  3.72494  3.29354  2.67741  2.69355  4.24690  2.90347  2.73739  3.18146  2.89801  2.37887  2.77519  2.98518  4.58477  3.61503
          0.01497  4.60472  5.32706  0.61958  0.77255  0.67254  0.71419
      4   2.74036  3.36267  4.50743  3.90576  2.71126  3.88881  3.35475  1.61039  3.73249  2.18123  3.26339  3.98394  4.25406  3.90095  3.81081  2.65833  2.97285  1.96391  4.76853  3.58571      4 i x - -
          2.68618  4.42225  2.77519  2.73123  3.46354  2.40513  3.72494  3.29354  2.67741  2.69355  4.24690  2.90347  2.73739  3.18146  2.89801  2.37887  2.77519  2.98518  4.58477  3.61503
          0.03697  4.60472  3.63873  0.61958  0.77255  0.67254  0.71419
      5   2.73311  4.18585  4.28307  3.69306  2.94764  3.84921  3.40905  1.45392  3.55613  2.06494  3.29824  3.86354  4.21700  3.76278  3.70683  2.83066  2.63622  2.42856  4.78709  3.27933      5 i x - -
          2.68618  4.42225  2.77519  2.73123  3.46354  2.40513  3.72494  3.29354  2.67741  2.69355  4.24690  2.90347  2.73739  3.18146  2.89801  2.37887  2.77519  2.98518  4.58477  3.61503
          0.01530  4.58306  5.30540  0.61958  0.77255  0.64169  0.74739
      6   2.74111  3.75186  3.69194  3.12046  3.26812  3.73661  3.99541  2.49777  3.04707  2.23876  3.52496  3.10436  4.11510  3.35464  1.67371  2.98893  2.73838  2.67758  5.00896  3.78221      6 r x - -
          2.68618  4.42225  2.77519  2.73123  3.46354  2.40513  3.72494  3.29354  2.67741  2.69355  4.24690  2.90347  2.73739  3.18146  2.89801  2.37887  2.77519  2.98518  4.58477  3.61503
          0.01497  4.60472  5.32706  0.61958  0.77255  0.67254  0.71419
      7   2.62079  4.46829  3.58408  3.01741  2.73459  3.70393  3.42658  2.36943  2.97213  2.68082  3.57097  3.42978  3.34549  3.27826  2.86838  1.86770  2.96349  2.74353  5.04492  3.30590      7 s x - -
          2.68618  4.42225  2.77519  2.73123  3.46354  2.40513  3.72494  3.29354  2.67741  2.69355  4.24690  2.90347  2.73739  3.18146  2.89801  2.37887  2.77519  2.98518  4.58477  3.61503
          0.01497  4.60472  5.32706  0.61958  0.77255  0.67254  0.71419
      8   2.63349  4.18674  4.43632  3.84077  3.23996  3.23212  4.20228  2.21189  3.67883  1.23838  3.27784  3.95779  4.26140  3.86382  3.78665  3.19689  2.99556  2.42184  3.71105  3.15181      8 l x - -
          2.68618  4.42225  2.77519  2.73123  3.46354  2.40513  3.72494  3.29354  2.67741  2.69355  4.24690  2.90347  2.73739  3.18146  2.89801  2.37887  2.77519  2.98518  4.58477  3.61503
          0.01497  4.60472  5.32706  0.61958  0.77255  0.45411  1.00789
      9   2.54599  4.59978  4.38831  3.99896  3.74039  3.88505  4.68223  2.88678  3.84561  0.70632  3.68707  4.13166  4.45287  4.14713  4.02543  2.94196  3.33403  2.76480  5.43210  4.23552      9 l x - -
          2.68618  4.42225  2.77519  2.73123  3.46354  2.40513  3.72494  3.29354  2.67741  2.69355  4.24690  2.90347  2.73739  3.18146  2.89801  2.37887  2.77519  2.98518  4.58477  3.61503
          0.01387  4.68083  5.40318  0.61958  0.77255  0.53947  0.87481
     10   2.77769  5.01606  3.15488  2.59578  4.27487  3.22861  3.78897  2.85519  2.55272  3.08045  4.08751  2.92715  3.40564  2.72358  1.64917  2.39179  3.00819  3.36084  5.50724  4.16810     10 r x - -
          2.68618  4.42225  2.77519  2.73123  3.46354  2.40513  3.72494  3.29354  2.67741  2.69355  4.24690  2.90347  2.73739  3.18146  2.89801  2.37887  2.77519  2.98518  4.58477  3.61503
          0.01387  4.68083  5.40318  0.61958  0.77255  0.53947  0.87481
     11   2.57698  4.31552  4.65191  4.06487  2.65596  4.08338  4.43235  2.47219  3.90747  1.69654  3.36176  4.17142  3.74063  4.08238  4.00601  3.39510  3.15367  1.26298  4.98261  3.80151     11 v x - -
          2.68621  4.42228  2.77523  2.73126  3.46286  2.40516  3.72498  3.29357  2.67744  2.69340  4.24693  2.90350  2.73743  3.18150  2.89804  2.37890  2.77523  2.98522  4.58480  3.61506
          0.13657  2.09433  5.40318  0.23747  1.55410  0.53947  0.87481
     12   2.96223  4.44587  4.35494  3.79162  3.13728  4.04588  4.35428  2.68333  3.23887  0.88898  3.38668  4.01920  4.41257  3.88564  3.80515  3.07289  3.20152  2.44897  5.02026  3.81086     13 l x - -
          2.68618  4.42225  2.77519  2.73123  3.46354  2.40513  3.72494  3.29354  2.67741  2.69355  4.24690  2.90347  2.73739  3.18146  2.89801  2.37887  2.77519  2.98518  4.58477  3.61503
          0.01387  4.68083  5.40318  0.61958  0.77255  0.53947  0.87481
     13   2.10916  4.69117  3.46542  2.94845  4.09692  3.56214  4.04362  3.48356  2.93502  2.46066  4.00259  3.07186  1.59501  3.26539  3.34381  2.43714  2.74865  3.16791  5.45399  4.18170     14 p x - -
          2.68618  4.42225  2.77519  2.73123  3.46354  2.40513  3.72494  3.29354  2.67741  2.69355  4.24690  2.90347  2.73739  3.18146  2.89801  2.37887  2.77519  2.98518  4.58477  3.61503
          0.01387  4.68083  5.40318  0.61958  0.77255  0.53947  0.87481
     14   2.64382  4.24340  4.46077  3.87079  3.33991  3.94744  4.27823  1.23083  3.71552  2.30174  3.35350  4.00426  4.31735  3.91329  3.83925  2.55035  3.04962  2.26925  3.34709  3.68721     15 i x - -
          2.68618  4.42225  2.77519  2.73123  3.46354  2.40513  3.72494  3.29354  2.67741  2.69355  4.24690  2.90347  2.73739  3.18146  2.89801  2.37887  2.77519  2.98518  4.58477  3.61503
          0.01387  4.68083  5.40318  0.61958  0.77255  0.53947  0.87481
     15   2.80549  4.27549  4.29356  3.70730  2.77729  3.90936  4.22008  2.67205  3.56733  1.16881  3.35334  3.90483  4.27890  3.79364  3.15937  2.90072  2.83482  2.27994  4.88512  3.69342     16 l x - -
          2.68618  4.42225  2.77519  2.73123  3.46354  2.40513  3.72494  3.29354  2.67741  2.69355  4.24690  2.90347  2.73739  3.18146  2.89801  2.37887  2.77519  2.98518  4.58477  3.61503
          0.01387  4.68083  5.40318  0.61958  0.77255  0.53947  0.87481
     16   1.46241  2.74767  4.08191  3.51023  3.45169  3.80025  4.16565  2.78155  3.41430  2.31253  3.45367  3.76504  4.20716  3.66206  3.64863  2.48448  3.00580  2.35570  4.94816  3.27364     17 a x - -
          2.68618  4.42225  2.77519  2.73123  3.46354  2.40513  3.72494  3.29354  2.67741  2.69355  4.24690  2.90347  2.73739  3.18146  2.89801  2.37887  2.77519  2.98518  4.58477  3.61503
          0.01387  4.68083  5.40318  0.61958  0.77255  0.53947  0.87481
     17   2.76592  4.29060  4.07338  3.49441  2.34787  3.23693  4.12830  2.63168  3.39699  2.27817  3.40522  3.75925  4.21227  3.64140  3.62671  2.75986  1.64649  2.54750  4.88558  2.97324     18 t x - -
          2.68618  4.42225  2.77519  2.73123  3.46354  2.40513  3.72494  3.29354  2.67741  2.69355  4.24690  2.90347  2.73739  3.18146  2.89801  2.37887  2.77519  2.98518  4.58477  3.61503
          0.06212  4.68083  2.97671  0.61958  0.77255  0.45359  1.00880
     18   2.37429  2.49466  3.50996  2.96244  3.93171  3.59492  4.00856  3.31115  2.93176  2.80643  3.85681  3.38315  3.25264  2.92976  3.32919  1.57113  2.71859  3.02772  5.31798  4.05774     19 s x - -
          2.68618  4.42225  2.77519  2.73123  3.46354  2.40513  3.72494  3.29354  2.67741  2.69355  4.24690  2.90347  2.73739  3.18146  2.89801  2.37887  2.77519  2.98518  4.58477  3.61503
          0.01415  4.66110  5.38345  0.61958  0.77255  0.57671  0.82496
     19   2.99611  4.41779  4.58095  4.01387  3.54597  4.16449  4.54958  1.41411  3.88776  1.91830  3.48659  4.20004  4.52726  4.10924  4.05629  1.89761  3.24190  1.95990  5.17743  3.98808     20 i x - -
          2.68618  4.42225  2.77519  2.73123  3.46354  2.40513  3.72494  3.29354  2.67741  2.69355  4.24690  2.90347  2.73739  3.18146  2.89801  2.37887  2.77519  2.98518  4.58477  3.61503
          0.01415  4.66110  5.38345  0.61958  0.77255  0.57671  0.82496
     20   2.47276  3.65041  3.81377  3.24319  2.84559  2.82157  4.05377  2.86467  3.17823  2.18816  3.49627  3.59180  2.95706  3.45805  3.28157  3.02770  1.86506  2.65076  4.98228  3.76572     21 t x - -
          2.68618  4.42225  2.77519  2.73123  3.46354  2.40513  3.72494  3.29354  2.67741  2.69355  4.24690  2.90347  2.73739  3.18146  2.89801  2.37887  2.77519  2.98518  4.58477  3.61503
          0.04211  4.66110  3.44897  0.61958  0.77255  0.43282  1.04604
     21   2.76036  4.41261  3.75752  2.56965  2.86180  3.76956  4.03463  1.69893  2.90885  2.61853  2.96848  3.55813  3.54107  3.41651  3.44975  2.52061  2.74230  2.67799  5.00390  3.78209     22 i x - -
          2.68618  4.42225  2.77519  2.73123  3.46354  2.40513  3.72494  3.29354  2.67741  2.69355  4.24690  2.90347  2.73739  3.18146  2.89801  2.37887  2.77519  2.98518  4.58477  3.61503
          0.03534  4.68110  3.67085  0.61958  0.77255  0.45388  1.00829
     22   2.76930  4.32503  3.99063  3.14450  3.44578  3.40301  4.12051  2.61115  3.33192  1.91167  3.44217  3.71420  3.36907  3.59154  3.58815  2.61148  3.00424  1.49617  4.93742  3.73268     23 v x - -
          2.68618  4.42225  2.77519  2.73123  3.46354  2.40513  3.72494  3.29354  2.67741  2.69355  4.24690  2.90347  2.73739  3.18146  2.89801  2.37887  2.77519  2.98518  4.58477  3.61503
          0.03970  4.68677  3.51646  0.61958  0.77255  0.46033  0.99716
     23   2.52927  5.19489  2.89334  2.16283  4.50731  3.12206  3.74039  3.97133  2.49220  3.48642  4.24540  1.81358  3.94051  2.60238  2.97980  2.65375  2.77004  2.96527  5.64799  3.75218     24 n x - -
          2.68618  4.42225  2.77519  2.73123  3.46354  2.40513  3.72494  3.29354  2.67741  2.69355  4.24690  2.90347  2.73739  3.18146  2.89801  2.37887  2.77519  2.98518  4.58477  3.61503
          0.01385  4.68237  5.40472  0.61958  0.77255  0.53647  0.87902
     24   1.42625  4.72561  3.34550  2.79886  3.92236  3.64763  3.89620  3.30886  2.77813  2.97685  3.83466  2.98138  3.34388  2.76899  3.19823  2.88016  3.00423  2.62995  5.28784  3.10231     25 a x - -
          2.68618  4.42225  2.77519  2.73123  3.46354  2.40513  3.72494  3.29354  2.67741  2.69355  4.24690  2.90347  2.73739  3.18146  2.89801  2.37887  2.77519  2.98518  4.58477  3.61503
          0.01385  4.68237  5.40472  0.61958  0.77255  0.53647  0.87902
     25   2.20901  5.13669  3.05171  1.60779  4.47625  3.06310  3.78246  3.92971  2.48363  3.46673  4.23847  3.06179  3.96023  2.90075  3.03007  2.24978  2.53887  3.32425  5.64571  4.26749     26 e x - -
          2.68618  4.42225  2.77519  2.73123  3.46354  2.40513  3.72494  3.29354  2.67741  2.69355  4.24690  2.90347  2.73739  3.18146  2.89801  2.37887  2.77519  2.98518  4.58477  3.61503
          0.01385  4.68237  5.40472  0.61958  0.77255  0.53647  0.87902
     26   2.58968  5.32762  1.47367  1.85525  3.75423  3.55427  3.80912  4.11681  2.59249  3.62118  4.38607  3.02722  3.99214  2.92378  2.74264  2.82143  3.09961  3.70347  5.77568  4.36497     27 d x - -
          2.68618  4.42225  2.77519  2.73123  3.46354  2.40513  3.72494  3.29354  2.67741  2.69355  4.24690  2.90347  2.73739  3.18146  2.89801  2.37887  2.77519  2.98518  4.58477  3.61503
          0.06202  4.68237  2.97825  0.61958  0.77255  0.45531  1.00580
     27   2.53350  4.21676  4.56805  3.97133  1.60440  3.95579  4.24780  2.61461  3.79736  1.69920  3.29765  4.04532  4.31769  3.95993  3.87420  3.00315  3.04485  2.21018  3.89247  3.54768     28 f x - -
          2.68618  4.42225  2.77519  2.73123  3.46354  2.40513  3.72494  3.29354  2.67741  2.69355  4.24690  2.90347  2.73739  3.18146  2.89801  2.37887  2.77519  2.98518  4.58477  3.61503
          0.01415  4.66110  5.38345  0.61958  0.77255  0.43282  1.04604
     28   1.28438  4.45701  3.93895  3.38849  3.69202  3.76403  4.22023  2.69212  3.32081  2.30814  3.65846  3.70376  4.21904  3.60631  3.62554  2.18514  3.07126  2.40895  5.18084  3.96439     29 a x - -
          2.68618  4.42225  2.77519  2.73123  3.46354  2.40513  3.72494  3.29354  2.67741  2.69355  4.24690  2.90347  2.73739  3.18146  2.89801  2.37887  2.77519  2.98518  4.58477  3.61503
          0.01350  4.70740  5.42974  0.61958  0.77255  0.48576  0.95510
     29   2.59818  5.42006  2.34934  1.21094  4.75113  3.56547  3.83195  4.23944  2.37480  3.71859  4.47523  3.02948  4.01433  2.94299  2.84087  2.68134  3.14355  3.80524  5.85433  4.42983     30 e x - -
          2.68618  4.42225  2.77519  2.73123  3.46354  2.40513  3.72494  3.29354  2.67741  2.69355  4.24690  2.90347  2.73739  3.18146  2.89801  2.37887  2.77519  2.98518  4.58477  3.61503
          0.01350  4.70740  5.42974  0.61958  0.77255  0.48576  0.95510
     30   2.77031  4.73467  2.68842  2.60613  3.91541  3.66202  3.88421  3.29994  2.76371  2.22180  2.58030  3.26917  4.04773  2.66664  2.92767  2.88209  2.84490  3.03390  2.55985  3.99696     31 l x - -
          2.68618  4.42225  2.77519  2.73123  3.46354  2.40513  3.72494  3.29354  2.67741  2.69355  4.24690  2.90347  2.73739  3.18146  2.89801  2.37887  2.77519  2.98518  4.58477  3.61503
          0.06044  4.70740  3.00328  0.61958  0.77255  0.48576  0.95510
     31   2.39844  4.36117  3.95371  3.39191  3.54204  3.26937  4.15075  1.89648  3.31733  2.61278  3.52784  3.69155  2.71461  3.58541  3.59526  3.05564  1.96583  2.20909  5.02823  3.81940     32 i x - -
          2.68618  4.42225  2.77519  2.73123  3.46354  2.40513  3.72494  3.29354  2.67741  2.69355  4.24690  2.90347  2.73739  3.18146  2.89801  2.37887  2.77519  2.98518  4.58477  3.61503
          0.10189  4.66110  2.43707  0.61958  0.77255  0.57671  0.82496
     32   2.40249  4.48410  3.74800  3.24315  3.82577  3.59546  4.17511  3.09380  3.18068  1.86199  3.77375  3.57023  1.69064  3.49835  3.50943  2.92836  2.31057  2.84560  5.28649  4.06184     33 p x - -
          2.68618  4.42225  2.77519  2.73123  3.46354  2.40513  3.72494  3.29354  2.67741  2.69355  4.24690  2.90347  2.73739  3.18146  2.89801  2.37887  2.77519  2.98518  4.58477  3.61503
          0.04398  4.57464  3.41973  0.61958  0.77255  0.47876  0.96641
     33   2.12061  4.34444  3.85220  3.27991  3.46586  3.77410  3.56591  2.81746  3.20754  2.38931  3.45755  3.61434  4.15272  3.48173  3.49726  2.44056  2.65284  1.78869  4.94423  2.70675     34 v x - -
          2.68604  4.42226  2.77520  2.73124  3.46355  2.40514  3.72495  3.29355  2.67742  2.69356  4.24691  2.90348  2.73740  3.18147  2.89802  2.37888  2.77520  2.98519  4.58478  3.61504
          0.05088  3.10351  5.35770  0.41876  1.07253  0.54254  0.87054
     34   2.77122  4.61447  3.47328  2.92310  3.79117  3.25822  3.94449  2.66481  2.63752  2.84867  3.72752  3.36760  1.69121  2.98492  3.24637  2.93426  3.00865  2.26878  5.19418  3.93892     36 p x - -
          2.68618  4.42225  2.77519  2.73123  3.46354  2.40513  3.72494  3.29354  2.67741  2.69355  4.24690  2.90347  2.73739  3.18146  2.89801  2.37887  2.77519  2.98518  4.58477  3.61503
          0.01415  4.66110  5.38345  0.61958  0.77255  0.57671  0.82496
     35   2.82930  5.32987  1.76878  1.87378  4.65637  3.53684  3.01798  4.14180  2.54487  3.62768  4.37965  3.00382  3.96486  2.60520  3.04643  2.41916  3.06595  3.71237  5.76674  3.27314     37 d x - -
          2.68618  4.42225  2.77519  2.73123  3.46354  2.40513  3.72494  3.29354  2.67741  2.69355  4.24690  2.90347  2.73739  3.18146  2.89801  2.37887  2.77519  2.98518  4.58477  3.61503
          0.09041  4.66110  2.56412  0.61958  0.77255  0.57671  0.82496
     36   2.85980  5.26766  1.43281  2.45954  4.54839  3.10855  3.81612  3.50117  2.63277  3.56023  4.34637  2.12212  3.98425  2.94590  3.13555  2.82866  3.10424  3.63717  5.73104  3.69584     38 d x - -
          2.68618  4.42225  2.77519  2.73123  3.46354  2.40513  3.72494  3.29354  2.67741  2.69355  4.24690  2.90347  2.73739  3.18146  2.89801  2.37887  2.77519  2.98518  4.58477  3.61503
          0.01526  4.58595  5.30830  0.61958  0.77255  0.61383  0.77930
     37   2.46939  5.04593  2.74505  2.52822  4.36243  3.14741  3.76019  3.80388  2.53392  3.17420  4.14695  2.82126  2.16288  2.88658  3.01080  2.27978  2.46563  3.19502  5.56285  4.19904     39 p x - -
          2.68618  4.42225  2.77519  2.73123  3.46354  2.40513  3.72494  3.29354  2.67741  2.69355  4.24690  2.90347  2.73739  3.18146  2.89801  2.37887  2.77519  2.98518  4.58477  3.61503
          0.08843  4.61572  2.59381  0.61958  0.77255  0.65496  0.73285
     38   2.74279  4.80761  3.18154  2.67324  3.97765  3.16005  3.82633  3.44809  2.67888  2.71659  3.92891  1.74627  3.98811  3.02295  3.11632  2.34369  2.98713  3.15238  5.31996  2.69185     40 n x - -
          2.68618  4.42225  2.77519  2.73123  3.46354  2.40513  3.72494  3.29354  2.67741  2.69355  4.24690  2.90347  2.73739  3.18146  2.89801  2.37887  2.77519  2.98518  4.58477  3.61503
          0.12693  4.54322  2.22037  0.61958  0.77255  0.76235  0.62842
     39   2.67477  4.59568  2.90651  2.73464  3.15810  3.58068  3.05481  2.75825  2.71108  2.36014  3.68601  3.20625  3.96542  2.23803  3.12711  2.80393  2.68643  2.66991  5.14702  3.87254     41 q x - -
          2.68618  4.42225  2.77519  2.73123  3.46354  2.40513  3.72494  3.29354  2.67741  2.69355  4.24690  2.90347  2.73739  3.18146  2.89801  2.37887  2.77519  2.98518  4.58477  3.61503
          0.01779  4.43407  5.15642  0.61958  0.77255  0.75810  0.63216
     40   2.74731  4.67484  3.32751  2.84490  3.86795  3.58082  2.87873  2.72221  2.77983  2.98913  3.86636  3.28988  1.51979  3.16068  3.15587  2.71503  3.01392  3.04285  5.25449  3.94723     42 p x - -
          2.68618  4.42225  2.77519  2.73123  3.46354  2.40513  3.72494  3.29354  2.67741  2.69355  4.24690  2.90347  2.73739  3.18146  2.89801  2.37887  2.77519  2.98518  4.58477  3.61503
          0.01684  4.48826  5.21060  0.61958  0.77255  0.51529  0.90963
     41   2.04027  4.98381  3.11470  2.56074  4.27428  3.54311  3.77052  3.70269  2.55406  3.05961  4.08303  2.44659  3.44643  2.90813  2.71779  2.08849  2.44686  3.21204  5.50646  4.15857     43 a x - -
          2.68598  4.42250  2.77509  2.73128  3.46378  2.40516  3.72495  3.29379  2.67765  2.69359  4.24714  2.90338  2.73615  3.18171  2.89825  2.37903  2.77535  2.98515  4.58501  3.61528
          1.00331  1.41807  0.93865  1.22852  0.34634  0.39274  1.12456
     42   2.68511  5.09070  2.39279  2.24313  4.40399  3.41983  3.65369  3.86227  2.41869  3.38727  4.16007  2.90864  2.49687  2.77173  2.48184  2.66260  2.35896  3.46786  5.55741  4.16938     48 e x - -
          2.68618  4.42225  2.77519  2.73123  3.46354  2.40513  3.72494  3.29354  2.67741  2.69355  4.24690  2.90347  2.73739  3.18146  2.89801  2.37887  2.77519  2.98518  4.58477  3.61503
          0.02093  4.27284  4.99518  0.61958  0.77255  0.95968  0.48291
     43   1.74646  4.76648  2.17258  2.58544  4.23119  3.37712  3.82711  3.61754  2.67049  3.25826  4.07800  3.07058  3.88095  2.99208  3.13005  2.23459  2.92243  2.73670  5.50702  4.17780     49 a x - -
          2.68618  4.42225  2.77519  2.73123  3.46354  2.40513  3.72494  3.29354  2.67741  2.69355  4.24690  2.90347  2.73739  3.18146  2.89801  2.37887  2.77519  2.98518  4.58477  3.61503
          0.02015  4.31020  5.03254  0.61958  0.77255  0.25838  1.47973
     44   2.52109  5.02275  2.81660  2.57775  4.27668  3.58634  3.45793  3.70268  2.37455  2.78627  4.08904  2.81225  3.97751  2.36519  3.04196  2.78754  2.54211  2.05728  5.51419  4.16651     50 v x - -
          2.68618  4.42225  2.77519  2.73123  3.46354  2.40513  3.72494  3.29354  2.67741  2.69355  4.24690  2.90347  2.73739  3.18146  2.89801  2.37887  2.77519  2.98518  4.58477  3.61503
          0.01350  4.70740  5.42974  0.61958  0.77255  0.48576  0.95510
     45   2.11474  4.63074  3.47351  2.91494  3.45135  2.79533  3.95137  3.19288  2.88368  2.32059  3.75353  3.36313  2.00922  3.20867  3.00728  2.91982  2.75101  2.94018  5.21947  3.95887     51 p x - -
          2.68618  4.42225  2.77519  2.73123  3.46354  2.40513  3.72494  3.29354  2.67741  2.69355  4.24690  2.90347  2.73739  3.18146  2.89801  2.37887  2.77519  2.98518  4.58477  3.61503
          0.01350  4.70740  5.42974  0.61958  0.77255  0.48576  0.95510
     46   3.32249  4.68446  4.84802  4.34225  0.86204  4.37082  4.11831  2.76993  4.17465  2.26395  3.71311  4.31040  4.70760  4.26924  4.24163  3.17314  3.55096  2.91773  4.39616  2.42510     52 f x - -
          2.68618  4.42225  2.77519  2.73123  3.46354  2.40513  3.72494  3.29354  2.67741  2.69355  4.24690  2.90347  2.73739  3.18146  2.89801  2.37887  2.77519  2.98518  4.58477  3.61503
          0.01350  4.70740  5.42974  0.61958  0.77255  0.48576  0.95510
     47   3.14876  5.65594  1.46544  2.50745  5.06500  3.58041  4.07432  4.57780  3.01082  4.06614  4.86954  1.37477  4.15994  3.22029  3.57373  2.34938  3.06300  4.12097  6.21709  4.74287     53 n x - -
          2.68618  4.42225  2.77519  2.73123  3.46354  2.40513  3.72494  3.29354  2.67741  2.69355  4.24690  2.90347  2.73739  3.18146  2.89801  2.37887  2.77519  2.98518  4.58477  3.61503
          0.01350  4.70740  5.42974  0.61958  0.77255  0.48576  0.95510
     48   3.23232  5.70295  2.81290  0.81632  5.02872  3.69186  3.42895  4.51704  2.23136  3.97657  4.79597  3.15600  4.21167  3.15357  3.12077  3.15317  3.47480  4.10931  6.07608  4.68193     54 e x - -
          2.68618  4.42225  2.77519  2.73123  3.46354  2.40513  3.72494  3.29354  2.67741  2.69355  4.24690  2.90347  2.73739  3.18146  2.89801  2.37887  2.77519  2.98518  4.58477  3.61503
          0.01350  4.70740  5.42974  0.61958  0.77255  0.48576  0.95510
     49   2.04158  5.14263  2.93333  2.18730  4.43660  3.13891  3.75559  3.28772  2.20140  3.19274  4.19806  3.05257  3.57960  2.87193  2.99690  2.53222  2.23587  3.50567  5.60822  4.23083     55 a x - -
          2.68618  4.42225  2.77519  2.73123  3.46354  2.40513  3.72494  3.29354  2.67741  2.69355  4.24690  2.90347  2.73739  3.18146  2.89801  2.37887  2.77519  2.98518  4.58477  3.61503
          0.01350  4.70740  5.42974  0.61958  0.77255  0.48576  0.95510
     50   2.08830  5.42004  2.62545  1.20553  4.79389  3.01484  3.92380  4.27775  2.75953  3.78120  4.55758  3.06382  4.06189  3.05016  3.27823  2.42584  3.22285  3.84774  5.93794  4.51203     56 e x - -
          2.68618  4.42225  2.77519  2.73123  3.46354  2.40513  3.72494  3.29354  2.67741  2.69355  4.24690  2.90347  2.73739  3.18146  2.89801  2.37887  2.77519  2.98518  4.58477  3.61503
          0.01350  4.70740  5.42974  0.61958  0.77255  0.48576  0.95510
     51   2.76046  4.71027  4.88176  4.32665  3.01354  4.45872  4.65765  2.68164  4.17280  0.67834  3.30174  4.48344  4.75597  4.31451  4.28282  3.78394  3.55025  2.71095  5.06164  3.28916     57 L x - -
          2.68618  4.42225  2.77519  2.73123  3.46354  2.40513  3.72494  3.29354  2.67741  2.69355  4.24690  2.90347  2.73739  3.18146  2.89801  2.37887  2.77519  2.98518  4.58477  3.61503
          0.01350  4.70740  5.42974  0.61958  0.77255  0.48576  0.95510
     52   2.78022  4.18870  4.53854  3.93664  2.86435  3.92640  4.24721  2.04809  3.14627  1.63320  3.30110  3.29151  4.29134  3.93332  3.84399  3.22860  3.01231  1.89340  3.23181  3.62223     58 l x - -
          2.68618  4.42225  2.77519  2.73123  3.46354  2.40513  3.72494  3.29354  2.67741  2.69355  4.24690  2.90347  2.73739  3.18146  2.89801  2.37887  2.77519  2.98518  4.58477  3.61503
          0.01350  4.70740  5.42974  0.61958  0.77255  0.48576  0.95510
     53   2.16302  5.22463  3.06583  2.50993  4.55478  2.75066  3.42809  4.01847  2.02857  3.52241  4.27963  3.04911  3.33858  2.85879  2.02051  2.45174  3.02011  3.60949  5.67194  4.28611     59 r x - -
          2.68618  4.42225  2.77519  2.73123  3.46354  2.40513  3.72494  3.29354  2.67741  2.69355  4.24690  2.90347  2.73739  3.18146  2.89801  2.37887  2.77519  2.98518  4.58477  3.61503
          0.03887  4.70740  3.53708  0.61958  0.77255  0.48576  0.95510
     54   2.51879  4.42765  3.40502  3.28815  3.62379  3.10515  4.13528  2.90529  3.24657  2.33970  3.60154  3.62719  4.17733  3.52608  3.55622  2.68177  3.03132  1.24202  5.09656  3.87822     60 v x - -
          2.68618  4.42225  2.77519  2.73123  3.46354  2.40513  3.72494  3.29354  2.67741  2.69355  4.24690  2.90347  2.73739  3.18146  2.89801  2.37887  2.77519  2.98518  4.58477  3.61503
          0.01385  4.68237  5.40472  0.61958  0.77255  0.45531  1.00580
     55   2.78542  4.27196  4.20816  3.62250  3.36459  3.88189  3.66348  2.13274  3.50499  1.82742  3.10956  3.84635  4.25025  2.22746  3.69780  3.16573  3.01721  1.99251  4.87862  3.10925     61 l x - -
          2.68618  4.42225  2.77519  2.73123  3.46354  2.40513  3.72494  3.29354  2.67741  2.69355  4.24690  2.90347  2.73739  3.18146  2.89801  2.37887  2.77519  2.98518  4.58477  3.61503
          0.01350  4.70740  5.42974  0.61958  0.77255  0.48576  0.95510
     56   2.56911  5.12223  1.40165  2.56147  4.41151  3.57783  3.82999  3.84421  2.62745  3.41852  4.21413  2.77580  4.00234  2.96482  3.10895  2.82264  2.55197  3.00938  5.62870  3.73071     62 d x - -
          2.68618  4.42225  2.77519  2.73123  3.46354  2.40513  3.72494  3.29354  2.67741  2.69355  4.24690  2.90347  2.73739  3.18146  2.89801  2.37887  2.77519  2.98518  4.58477  3.61503
          0.01350  4.70740  5.42974  0.61958  0.77255  0.48576  0.95510
     57   2.78661  5.27839  2.64644  2.23370  4.61262  3.07590  2.82175  4.09328  2.49338  3.57914  4.32344  2.72742  2.12294  2.56809  2.98727  2.44974  3.01925  3.34903  5.71673  4.30840     63 p x - -
          2.68618  4.42225  2.77519  2.73123  3.46354  2.40513  3.72494  3.29354  2.67741  2.69355  4.24690  2.90347  2.73739  3.18146  2.89801  2.37887  2.77519  2.98518  4.58477  3.61503
          0.01350  4.70740  5.42974  0.61958  0.77255  0.48576  0.95510
     58   2.58702  5.07972  3.10783  2.55686  4.35759  3.57762  3.78005  3.79343  2.54866  2.86342  3.67724  2.41771  2.62355  1.80256  3.01957  2.60543  3.00680  3.43546  5.56472  4.20546     64 q x - -
          2.68618  4.42225  2.77519  2.73123  3.46354  2.40513  3.72494  3.29354  2.67741  2.69355  4.24690  2.90347  2.73739  3.18146  2.89801  2.37887  2.77519  2.98518  4.58477  3.61503
          0.01350  4.70740  5.42974  0.61958  0.77255  0.48576  0.95510
     59   2.77080  4.56125  3.54430  2.98134  3.71122  2.72534  3.42018  1.80026  2.76563  2.77956  2.86684  3.09024  4.10345  3.25846  3.32013  2.36549  2.77503  2.84260  5.13481  3.88757     65 i x - -
          2.68618  4.42225  2.77519  2.73123  3.46354  2.40513  3.72494  3.29354  2.67741  2.69355  4.24690  2.90347  2.73739  3.18146  2.89801  2.37887  2.77519  2.98518  4.58477  3.61503
          0.01350  4.70740  5.42974  0.61958  0.77255  0.48576  0.95510
     60   2.53411  5.11415  2.75854  2.53001  4.39766  3.56736  3.76551  3.84185  2.42892  3.14853  4.17339  1.73371  3.34864  2.88742  3.01151  2.40134  3.00048  2.93841  5.58735  3.63938     66 n x - -
          2.68618  4.42225  2.77519  2.73123  3.46354  2.40513  3.72494  3.29354  2.67741  2.69355  4.24690  2.90347  2.73739  3.18146  2.89801  2.37887  2.77519  2.98518  4.58477  3.61503
          0.01350  4.70740  5.42974  0.61958  0.77255  0.48576  0.95510
     61   2.76969  5.22072  3.04211  2.15464  3.66929  2.92712  3.73920  4.01204  2.02572  3.08774  4.26781  3.02881  3.94427  2.34800  2.31092  2.60990  2.58983  3.59933  5.66609  4.27166     67 k x - -
          2.68620  4.42228  2.77522  2.73126  3.46356  2.40515  3.72439  3.29357  2.67743  2.69357  4.24692  2.90349  2.73722  3.18149  2.89803  2.37889  2.77522  2.98521  4.58479  3.61506
          0.10649  2.33687  5.42974  0.27254  1.43316  0.48576  0.95510
     62   3.07137  5.15887  3.58225  2.94075  4.46170  3.84180  3.90500  3.82411  2.12214  2.44958  4.24599  3.39143  4.21170  3.05904  1.31192  3.11473  2.14868  3.52719  5.58604  4.34519     69 r x - -
          2.68618  4.42225  2.77519  2.73123  3.46354  2.40513  3.72494  3.29354  2.67741  2.69355  4.24690  2.90347  2.73739  3.18146  2.89801  2.37887  2.77519  2.98518  4.58477  3.61503
          0.01350  4.70740  5.42974  0.61958  0.77255  0.48576  0.95510
     63   2.81045  4.94199  3.36325  2.89765  4.58497  3.54966  4.07089  4.01668  2.80442  3.59910  4.40466  3.00270  4.08921  3.22916  2.50632  1.01383  2.56892  3.59381  5.79310  4.48883     70 s x - -
          2.68618  4.42225  2.77519  2.73123  3.46354  2.40513  3.72494  3.29354  2.67741  2.69355  4.24690  2.90347  2.73739  3.18146  2.89801  2.37887  2.77519  2.98518  4.58477  3.61503
          0.05739  4.70740  3.06304  0.61958  0.77255  0.48576  0.95510
     64   2.85600  5.09683  3.15101  2.50932  4.37903  3.62787  3.82234  3.79750  2.43133  2.94472  4.17910  2.97054  1.46296  2.96334  2.62020  2.65315  3.08543  3.45841  5.57484  4.24612     71 p x - -
          2.68618  4.42225  2.77519  2.73123  3.46354  2.40513  3.72494  3.29354  2.67741  2.69355  4.24690  2.90347  2.73739  3.18146  2.89801  2.37887  2.77519  2.98518  4.58477  3.61503
          0.08149  4.66411  2.67610  0.61958  0.77255  0.57116  0.83211
     65   1.48543  4.41544  3.72934  3.16924  3.60621  3.69107  4.04781  2.77402  3.11388  2.25627  3.57654  3.53179  3.42920  3.40729  3.44454  2.47864  2.84082  2.41226  5.06551  3.84087     72 a x - -
          2.68618  4.42225  2.77519  2.73123  3.46354  2.40513  3.72494  3.29354  2.67741  2.69355  4.24690  2.90347  2.73739  3.18146  2.89801  2.37887  2.77519  2.98518  4.58477  3.61503
          0.01508  4.59770  5.32005  0.61958  0.77255  0.68350  0.70289
     66   2.73124  4.41346  3.67649  2.89097  3.55002  3.72445  3.99261  2.58760  3.05514  2.62456  1.78182  3.12341  4.10666  3.35206  3.38964  2.41593  2.57793  2.48211  5.00707  3.78024     73 m x - -
          2.68626  4.42233  2.77528  2.73110  3.46318  2.40521  3.72503  3.29362  2.67729  2.69342  4.24698  2.90355  2.73748  3.18155  2.89784  2.37880  2.77528  2.98527  4.58485  3.61511
          0.06769  2.80412  5.32005  1.33972  0.30370  0.49248  0.94445
     67   2.78842  4.98002  3.17587  2.40811  4.22319  3.60769  3.07721  3.63617  2.41431  1.61623  4.05199  2.92877  3.56286  2.95202  2.69210  2.61537  3.01723  3.31534  5.47358  4.14722     80 l x - -
          2.68618  4.42225  2.77519  2.73123  3.46354  2.40513  3.72494  3.29354  2.67741  2.69355  4.24690  2.90347  2.73739  3.18146  2.89801  2.37887  2.77519  2.98518  4.58477  3.61503
          0.01410  4.66411  5.38646  0.61958  0.77255  0.57116  0.83211
     68   2.76303  4.90829  3.18406  1.47616  3.55381  3.60135  3.80925  3.53541  2.62426  2.71941  3.98155  3.14665  3.99249  2.74941  3.07785  2.81247  2.40006  3.22969  5.41146  3.53945     81 e x - -
          2.68618  4.42225  2.77519  2.73123  3.46354  2.40513  3.72494  3.29354  2.67741  2.69355  4.24690  2.90347  2.73739  3.18146  2.89801  2.37887  2.77519  2.98518  4.58477  3.61503
          0.01410  4.66411  5.38646  0.61958  0.77255  0.57116  0.83211
     69   2.38322  5.36761  1.42611  2.08525  4.68433  3.54683  3.81942  4.16500  2.43472  3.66190  4.42632  3.01550  3.99696  2.93490  3.12228  2.54228  3.12160  3.74499  5.81264  3.73844     82 d x - -
          2.68618  4.42225  2.77519  2.73123  3.46354  2.40513  3.72494  3.29354  2.67741  2.69355  4.24690  2.90347  2.73739  3.18146  2.89801  2.37887  2.77519  2.98518  4.58477  3.61503
          0.01410  4.66411  5.38646  0.61958  0.77255  0.57116  0.83211
     70   2.81464  5.22023  2.82716  2.18008  4.54315  2.86247  3.77401  3.99880  2.50605  3.51651  4.28664  3.05375  3.97537  2.88863  1.45111  2.79315  2.91908  3.21410  5.67750  4.29740     83 r x - -
          2.68618  4.42225  2.77519  2.73123  3.46354  2.40513  3.72494  3.29354  2.67741  2.69355  4.24690  2.90347  2.73739  3.18146  2.89801  2.37887  2.77519  2.98518  4.58477  3.61503
          0.01410  4.66411  5.38646  0.61958  0.77255  0.57116  0.83211
     71   2.03053  4.87018  3.20926  2.44326  4.13288  3.58877  3.84981  3.04035  2.67782  3.16512  3.99424  2.69279  4.00281  3.02137  3.12774  2.60687  1.72058  3.22351  5.43371  4.11849     84 t x - -
          2.68618  4.42225  2.77519  2.73123  3.46354  2.40513  3.72494  3.29354  2.67741  2.69355  4.24690  2.90347  2.73739  3.18146  2.89801  2.37887  2.77519  2.98518  4.58477  3.61503
          0.04198  4.66411  3.45199  0.61958  0.77255  0.57116  0.83211
     72   1.58658  4.48298  3.05581  3.05891  3.63891  3.72177  3.99620  2.49415  3.01692  2.18825  3.59897  3.46599  4.11087  3.32089  3.37513  2.73662  2.73249  2.59156  5.08535  3.84878     85 a x - -
          2.68618  4.42225  2.77519  2.73123  3.46354  2.40513  3.72494  3.29354  2.67741  2.69355  4.24690  2.90347  2.73739  3.18146  2.89801  2.37887  2.77519  2.98518  4.58477  3.61503
          0.05999  4.63663  3.02542  0.61958  0.77255  0.62009  0.77196
     73   2.73792  4.96992  2.51311  2.59300  4.34048  3.51276  3.83188  3.76923  2.63677  3.35610  4.15634  2.97687  3.39959  2.97555  3.10717  1.48310  2.72790  2.62959  5.57720  4.22934     86 s x - -
          2.68618  4.42225  2.77519  2.73123  3.46354  2.40513  3.72494  3.29354  2.67741  2.69355  4.24690  2.90347  2.73739  3.18146  2.89801  2.37887  2.77519  2.98518  4.58477  3.61503
          0.12054  4.59181  2.26896  0.61958  0.77255  0.69254  0.69375
     74   2.81554  5.03498  2.26425  2.56284  4.43145  3.47093  3.91149  3.87139  2.77522  2.99707  4.29662  3.08248  1.41465  3.07538  3.25283  2.55588  3.10518  3.50087  5.69098  4.32465     87 p x - -
          2.68618  4.42225  2.77519  2.73123  3.46354  2.40513  3.72494  3.29354  2.67741  2.69355  4.24690  2.90347  2.73739  3.18146  2.89801  2.37887  2.77519  2.98518  4.58477  3.61503
          0.03457  4.48812  3.78364  0.61958  0.77255  0.83245  0.57090
     75   2.47131  5.04908  2.20240  2.45758  4.31850  3.49395  3.43824  3.76526  2.49920  3.32508  4.11427  2.99442  3.35683  2.63527  2.97989  2.53428  2.95617  3.40284  5.52454  2.26840     88 d x - -
          2.68618  4.42225  2.77519  2.73123  3.46354  2.40513  3.72494  3.29354  2.67741  2.69355  4.24690  2.90347  2.73739  3.18146  2.89801  2.37887  2.77519  2.98518  4.58477  3.61503
          0.01714  4.47069  5.19303  0.61958  0.77255  0.71757  0.66931
     76   2.80051  5.23250  2.54788  2.22473  4.53683  3.50411  1.69360  4.00229  2.35548  3.51848  4.29135  2.70944  3.93688  2.86742  3.00786  2.76821  3.03716  3.07496  5.68205  4.28479     89 h x - -
          2.68618  4.42225  2.77519  2.73123  3.46354  2.40513  3.72494  3.29354  2.67741  2.69355  4.24690  2.90347  2.73739  3.18146  2.89801  2.37887  2.77519  2.98518  4.58477  3.61503
          0.07497  4.52297  2.79080  0.61958  0.77255  0.78914  0.60557
     77   2.71562  4.28153  3.90279  3.32540  3.13951  3.76409  4.04331  2.44694  3.21427  1.39960  3.35981  3.63380  3.42766  3.49655  2.79213  2.90148  2.94822  2.51723  4.87657  3.66872     90 l x - -
          2.68618  4.42225  2.77519  2.73123  3.46354  2.40513  3.72494  3.29354  2.67741  2.69355  4.24690  2.90347  2.73739  3.18146  2.89801  2.37887  2.77519  2.98518  4.58477  3.61503
          0.06425  4.46523  2.98138  0.61958  0.77255  0.85912  0.55084
     78   2.57491  5.06552  1.11766  2.52192  4.58859  3.40555  3.95768  3.97312  2.86742  3.61125  4.44062  3.04523  3.98079  3.12214  3.37122  2.51577  3.14115  2.99687  5.83659  4.44937     91 d x - -
          2.68618  4.42225  2.77519  2.73123  3.46354  2.40513  3.72494  3.29354  2.67741  2.69355  4.24690  2.90347  2.73739  3.18146  2.89801  2.37887  2.77519  2.98518  4.58477  3.61503
          0.06311  4.41905  3.01364  0.61958  0.77255  0.90918  0.51560
     79   2.93233  5.32154  2.96746  2.29929  4.68571  3.57449  3.02288  4.12399  1.24241  3.58842  4.38631  2.60675  3.99942  2.85262  2.64706  2.89065  3.14846  3.73369  5.68740  4.35828     92 k x - -
          2.68618  4.42225  2.77519  2.73123  3.46354  2.40513  3.72494  3.29354  2.67741  2.69355  4.24690  2.90347  2.73739  3.18146  2.89801  2.37887  2.77519  2.98518  4.58477  3.61503
          0.01888  4.37482  5.09717  0.61958  0.77255  0.83850  0.56627
     80   2.93259  5.22249  3.23539  2.66440  4.61633  3.64322  3.74131  4.02080  1.24240  3.50687  4.31462  2.77087  4.03558  2.86369  2.33855  2.91972  2.38434  3.65287  5.61709  4.33296     93 k x - -
          2.68618  4.42225  2.77519  2.73123  3.46354  2.40513  3.72494  3.29354  2.67741  2.69355  4.24690  2.90347  2.73739  3.18146  2.89801  2.37887  2.77519  2.98518  4.58477  3.61503
          0.01798  4.42305  5.14539  0.61958  0.77255  0.64255  0.74644
     81   2.69741  4.51102  3.61967  3.10210  3.14752  3.58219  4.06267  2.79659  3.06310  2.85475  3.76953  3.47022  3.46631  3.37681  3.42151  1.16115  2.99923  2.88507  5.19679  3.91105     94 s x - -
          2.68618  4.42225  2.77519  2.73123  3.46354  2.40513  3.72494  3.29354  2.67741  2.69355  4.24690  2.90347  2.73739  3.18146  2.89801  2.37887  2.77519  2.98518  4.58477  3.61503
          0.01609  4.53334  5.25569  0.61958  0.77255  0.77558  0.61699
     82   2.56827  5.19738  2.51206  2.15783  4.54177  3.49548  3.82569  3.99535  2.64886  3.54082  4.33153  3.01330  1.66558  2.95945  3.14733  2.81253  2.40305  3.60388  5.72939  4.33695     95 p x - -
          2.68618  4.42225  2.77519  2.73123  3.46354  2.40513  3.72494  3.29354  2.67741  2.69355  4.24690  2.90347  2.73739  3.18146  2.89801  2.37887  2.77519  2.98518  4.58477  3.61503
          0.01609  4.53334  5.25569  0.61958  0.77255  0.77558  0.61699
     83   1.53835  4.55757  3.42385  2.86763  3.76169  3.60728  3.22310  2.85000  2.83623  2.82385  3.69628  3.30970  3.25866  3.16009  3.23220  2.67370  2.68766  2.59450  5.16265  3.90370     96 a x - -
          2.68618  4.42225  2.77519  2.73123  3.46354  2.40513  3.72494  3.29354  2.67741  2.69355  4.24690  2.90347  2.73739  3.18146  2.89801  2.37887  2.77519  2.98518  4.58477  3.61503
          0.01609  4.53334  5.25569  0.61958  0.77255  0.67040  0.71643
     84   2.26883  4.29809  3.88273  3.30740  3.41473  3.76644  4.04758  2.16691  3.22885  2.32661  2.28994  3.62553  2.99268  3.00125  3.50332  2.71338  2.95303  2.38845  4.90021  3.69172     97 i x - -
          2.68618  4.42225  2.77519  2.73123  3.46354  2.40513  3.72494  3.29354  2.67741  2.69355  4.24690  2.90347  2.73739  3.18146  2.89801  2.37887  2.77519  2.98518  4.58477  3.61503
          0.03501  4.57121  3.72727  0.61958  0.77255  0.57511  0.82701
     85   2.73105  4.45950  3.20320  3.02879  3.20120  3.70702  3.95907  2.64675  2.67327  1.64356  3.56212  3.06748  3.32450  3.28743  3.14487  2.95078  2.96277  2.37853  5.04036  3.80458     98 l x - -
          2.68618  4.42225  2.77519  2.73123  3.46354  2.40513  3.72494  3.29354  2.67741  2.69355  4.24690  2.90347  2.73739  3.18146  2.89801  2.37887  2.77519  2.98518  4.58477  3.61503
          0.03023  4.60505  3.92348  0.61958  0.77255  0.67202  0.71473
     86   2.56552  5.22797  2.97668  1.83498  4.56742  3.29886  3.69353  4.04846  2.24756  3.53011  4.27094  2.70946  3.16610  2.47970  2.48210  2.47193  2.75552  3.61576  5.66329  4.25697     99 e x - -
          2.68618  4.42225  2.77519  2.73123  3.46354  2.40513  3.72494  3.29354  2.67741  2.69355  4.24690  2.90347  2.73739  3.18146  2.89801  2.37887  2.77519  2.98518  4.58477  3.61503
          0.19927  4.59002  1.76891  0.61958  0.77255  0.64888  0.73946
     87   2.69156  5.14580  2.49562  2.39350  4.46955  3.24571  3.65826  3.93944  2.07222  3.44175  4.19530  2.22337  3.22200  2.76393  2.60538  2.66340  2.92352  2.86908  5.59212  4.19549    100 k x - -
          2.68621  4.42245  2.77471  2.73125  3.46374  2.40532  3.72491  3.29374  2.67760  2.69366  4.24709  2.90356  2.73680  3.18166  2.89743  2.37888  2.77539  2.98538  4.58497  3.61502
          0.25512  1.51696  5.14987  1.26869  0.33017  0.39158  1.12697
     88   2.61313  5.22948  2.65392  2.32008  4.56228  2.88175  3.71478  3.75116  2.27828  3.52941  4.27355  2.83682  3.03367  2.81533  2.03416  2.42476  2.97982  3.61355  5.66944  3.66809    114 r x - -
          2.68618  4.42225  2.77519  2.73123  3.46354  2.40513  3.72494  3.29354  2.67741  2.69355  4.24690  2.90347  2.73739  3.18146  2.89801  2.37887  2.77519  2.98518  4.58477  3.61503
          0.10584  4.65586  2.39768  0.61958  0.77255  0.58624  0.81287
     89   2.58644  5.20744  2.08592  2.42117  4.54056  3.08068  3.34918  4.01871  2.42992  3.50759  4.25178  2.75763  2.98482  2.47518  2.64407  2.47089  2.95543  3.59176  5.64704  3.59591    115 d x - -
          2.68618  4.42225  2.77519  2.73123  3.46354  2.40513  3.72494  3.29354  2.67741  2.69355  4.24690  2.90347  2.73739  3.18146  2.89801  2.37887  2.77519  2.98518  4.58477  3.61503
          0.01558  4.56560  5.28794  0.61958  0.77255  0.48056  0.96348
     90   2.52578  5.20222  2.28632  2.46570  4.52351  3.05965  3.72539  3.46871  2.47197  3.49803  4.25128  2.77488  2.33512  2.58109  2.68795  2.72668  2.62964  3.58045  5.65125  4.25535    116 d x - -
          2.68618  4.42225  2.77519  2.73123  3.46354  2.40513  3.72494  3.29354  2.67741  2.69355  4.24690  2.90347  2.73739  3.18146  2.89801  2.37887  2.77519  2.98518  4.58477  3.61503
          0.06043  4.65724  3.01288  0.61958  0.77255  0.42903  1.05309
     91   2.58416  5.14014  1.90048  2.41864  4.43799  3.18130  3.40601  3.89201  2.49326  3.02268  4.19357  2.81555  3.16388  2.85098  2.81987  2.73751  2.69805  3.50516  4.34738  3.43494    117 d x - -
          2.68618  4.42225  2.77519  2.73123  3.46354  2.40513  3.72494  3.29354  2.67741  2.69355  4.24690  2.90347  2.73739  3.18146  2.89801  2.37887  2.77519  2.98518  4.58477  3.61503
          0.01410  4.66411  5.38646  0.61958  0.77255  0.57116  0.83211
     92   2.57292  5.01002  2.93285  2.24079  4.26502  3.56930  3.18138  3.07298  2.55405  3.00516  4.07564  3.08558  2.21463  2.54833  2.89363  2.76901  2.98183  3.35134  4.30578  3.42209    118 p x - -
          2.68618  4.42225  2.77519  2.73123  3.46354  2.40513  3.72494  3.29354  2.67741  2.69355  4.24690  2.90347  2.73739  3.18146  2.89801  2.37887  2.77519  2.98518  4.58477  3.61503
          0.01410  4.66411  5.38646  0.61958  0.77255  0.43584  1.04050
     93   2.77537  4.63499  3.46187  2.72797  2.92175  3.70059  2.78851  3.16979  2.87010  2.85630  3.37959  2.72637  4.08364  2.92547  3.27055  2.44070  3.00688  2.92322  3.37921  2.27666    119 y x - -
          2.68618  4.42225  2.77519  2.73123  3.46354  2.40513  3.72494  3.29354  2.67741  2.69355  4.24690  2.90347  2.73739  3.18146  2.89801  2.37887  2.77519  2.98518  4.58477  3.61503
          0.01350  4.70740  5.42974  0.61958  0.77255  0.48576  0.95510
     94   3.45630  5.31850  4.04586  3.78734  5.10341  3.96147  4.79356  4.69931  3.41779  4.23819  5.18086  4.10017  0.42416  4.05685  2.67319  3.58737  3.86476  4.26805  6.19728  5.08999    120 P x - -
          2.68618  4.42225  2.77519  2.73123  3.46354  2.40513  3.72494  3.29354  2.67741  2.69355  4.24690  2.90347  2.73739  3.18146  2.89801  2.37887  2.77519  2.98518  4.58477  3.61503
          0.01350  4.70740  5.42974  0.61958  0.77255  0.48576  0.95510
     95   3.36647  5.93895  2.24114  2.51037  5.24263  3.62632  4.18202  4.80649  3.18313  4.28167  5.13623  0.75534  4.25825  2.73312  3.75747  3.24764  3.66257  4.36104  6.41168  4.89546    121 n x - -
          2.68618  4.42225  2.77519  2.73123  3.46354  2.40513  3.72494  3.29354  2.67741  2.69355  4.24690  2.90347  2.73739  3.18146  2.89801  2.37887  2.77519  2.98518  4.58477  3.61503
          0.01350  4.70740  5.42974  0.61958  0.77255  0.48576  0.95510
     96   2.30277  4.59960  4.09529  3.82701  4.60448  0.66485  4.79786  2.90464  3.84272  3.64881  4.56639  3.89963  4.21719  4.12774  4.10088  2.93010  3.20971  3.36511  6.03727  4.83593    122 G x - -
          2.68618  4.42225  2.77519  2.73123  3.46354  2.40513  3.72494  3.29354  2.67741  2.69355  4.24690  2.90347  2.73739  3.18146  2.89801  2.37887  2.77519  2.98518  4.58477  3.61503
          0.01350  4.70740  5.42974  0.61958  0.77255  0.48576  0.95510
     97   2.63099  5.18207  2.84139  2.50484  4.48989  3.56018  3.74864  3.94814  2.26815  3.07319  4.23336  3.04460  3.12923  2.44990  1.73642  2.62575  3.00227  3.33423  4.62323  4.25267    123 r x - -
          2.68618  4.42225  2.77519  2.73123  3.46354  2.40513  3.72494  3.29354  2.67741  2.69355  4.24690  2.90347  2.73739  3.18146  2.89801  2.37887  2.77519  2.98518  4.58477  3.61503
          0.01350  4.70740  5.42974  0.61958  0.77255  0.48576  0.95510
     98   2.92921  0.90722  4.45549  3.91585  3.81142  3.85459  4.51096  2.53322  3.50689  2.79433  3.82526  4.04763  4.39473  3.96228  2.94124  3.24821  3.26413  2.72957  5.35383  4.13185    124 c x - -
          2.68618  4.42225  2.77519  2.73123  3.46354  2.40513  3.72494  3.29354  2.67741  2.69355  4.24690  2.90347  2.73739  3.18146  2.89801  2.37887  2.77519  2.98518  4.58477  3.61503
          0.01350  4.70740  5.42974  0.61958  0.77255  0.48576  0.95510
     99   2.67080  4.94113  3.18857  2.63046  4.17268  3.60673  3.81177  3.37582  2.61559  2.71745  4.01506  2.81019  1.91158  2.62760  2.76834  2.71670  2.53082  3.26946  5.44910  3.76144    125 p x - -
          2.68618  4.42225  2.77519  2.73123  3.46354  2.40513  3.72494  3.29354  2.67741  2.69355  4.24690  2.90347  2.73739  3.18146  2.89801  2.37887  2.77519  2.98518  4.58477  3.61503
          0.05008  4.70740  3.22354  0.61958  0.77255  0.48576  0.95510
    100   2.61601  4.65836  3.39579  2.83351  3.82835  3.66590  3.89653  2.84220  2.80747  2.71321  2.98156  3.12209  2.40691  3.13622  2.47120  2.49560  2.39862  2.78702  5.21481  3.94483    126 t x - -
          2.68620  4.42227  2.77522  2.73125  3.46356  2.40507  3.72497  3.29356  2.67743  2.69342  4.24692  2.90349  2.73742  3.18149  2.89792  2.37889  2.77522  2.98521  4.58479  3.61505
          0.24968  2.42018  2.02462  0.29274  1.37127  0.44328  1.02701
    101   2.53098  5.16578  3.00406  2.45105  4.48374  3.00642  2.87394  3.94814  2.20359  3.45821  4.21560  2.53306  3.90625  2.80883  2.54449  1.95971  2.96187  3.54225  5.61450  3.80738    128 s x - -
          2.68619  4.42236  2.77531  2.73134  3.46365  2.40497  3.72474  3.29365  2.67752  2.69366  4.24701  2.90344  2.73718  3.18157  2.89784  2.37890  2.77495  2.98529  4.58488  3.61514
          0.23489  1.58794  5.29851  0.72527  0.66203  0.36480  1.18527
    102   2.54187  5.22143  2.54611  2.37391  4.06453  2.80404  3.24574  3.62539  2.48130  3.51725  4.26822  3.02381  2.93456  2.84129  2.12116  2.31233  2.99670  3.60014  5.66777  4.27065    133 r x - -
          2.68618  4.42225  2.77519  2.73123  3.46354  2.40513  3.72494  3.29354  2.67741  2.69355  4.24690  2.90347  2.73739  3.18146  2.89801  2.37887  2.77519  2.98518  4.58477  3.61503
          0.01350  4.70740  5.42974  0.61958  0.77255  0.48576  0.95510
    103   2.77153  4.23892  3.79554  3.68050  2.73980  3.87950  3.54628  2.18523  3.55507  1.51188  3.15256  3.87415  3.42965  3.20239  3.72400  3.16731  2.79697  2.49187  4.06486  3.32482    134 l x - -
          2.68618  4.42225  2.77519  2.73123  3.46354  2.40513  3.72494  3.29354  2.67741  2.69355  4.24690  2.90347  2.73739  3.18146  2.89801  2.37887  2.77519  2.98518  4.58477  3.61503
          0.01350  4.70740  5.42974  0.61958  0.77255  0.48576  0.95510
    104   3.35651  3.93989  3.66912  3.79691  2.57269  4.26503  3.08750  3.42784  3.72014  3.01396  4.03139  3.99921  4.62768  3.93017  3.97097  3.55701  3.58740  3.23828  4.34830  0.76945    135 y x - -
          2.68618  4.42225  2.77519  2.73123  3.46354  2.40513  3.72494  3.29354  2.67741  2.69355  4.24690  2.90347  2.73739  3.18146  2.89801  2.37887  2.77519  2.98518  4.58477  3.61503
          0.01350  4.70740  5.42974  0.61958  0.77255  0.48576  0.95510
    105   2.49851  4.69077  3.00494  2.82515  3.30261  3.67278  3.90019  3.10839  2.80263  2.78973  3.40865  2.91890  3.41756  2.66908  2.77191  2.67946  2.87163  1.94901  4.39557  3.96881    136 v x - -
          2.68618  4.42225  2.77519  2.73123  3.46354  2.40513  3.72494  3.29354  2.67741  2.69355  4.24690  2.90347  2.73739  3.18146  2.89801  2.37887  2.77519  2.98518  4.58477  3.61503
          0.01350  4.70740  5.42974  0.61958  0.77255  0.48576  0.95510
    106   2.76537  5.24566  1.95526  2.06803  4.57804  3.17980  3.73211  3.72746  2.37059  3.54552  4.28975  2.58226  3.48073  2.83271  2.85690  2.52925  2.71545  3.31260  4.69368  4.28268    137 d x - -
          2.68618  4.42225  2.77519  2.73123  3.46354  2.40513  3.72494  3.29354  2.67741  2.69355  4.24690  2.90347  2.73739  3.18146  2.89801  2.37887  2.77519  2.98518  4.58477  3.61503
          0.01350  4.70740  5.42974  0.61958  0.77255  0.48576  0.95510
    107   2.52808  4.81793  3.28166  2.72416  4.02934  3.63381  2.70990  2.87078  2.52292  3.06981  3.91165  3.21914  4.02676  3.04891  3.14254  1.77351  2.26455  2.97821  5.35904  4.05895    138 s x - -
          2.68618  4.42225  2.77519  2.73123  3.46354  2.40513  3.72494  3.29354  2.67741  2.69355  4.24690  2.90347  2.73739  3.18146  2.89801  2.37887  2.77519  2.98518  4.58477  3.61503
          0.01350  4.70740  5.42974  0.61958  0.77255  0.48576  0.95510
    108   2.51747  5.26467  2.03603  1.89079  4.59889  3.54370  3.73917  4.07852  2.48226  3.56538  4.30897  2.70532  3.16853  2.59604  2.97487  2.74162  2.71918  3.30707  5.70343  3.78034    139 e x - -
          2.68618  4.42225  2.77519  2.73123  3.46354  2.40513  3.72494  3.29354  2.67741  2.69355  4.24690  2.90347  2.73739  3.18146  2.89801  2.37887  2.77519  2.98518  4.58477  3.61503
          0.01350  4.70740  5.42974  0.61958  0.77255  0.48576  0.95510
    109   3.56439  6.30947  0.90795  1.21855  5.57414  3.64184  4.29377  5.17006  3.45774  4.60834  5.51319  3.08753  4.32919  3.47731  4.16093  3.38635  3.87988  4.69055  6.73712  5.13495    140 d x - -
          2.68618  4.42225  2.77519  2.73123  3.46354  2.40513  3.72494  3.29354  2.67741  2.69355  4.24690  2.90347  2.73739  3.18146  2.89801  2.37887  2.77519  2.98518  4.58477  3.61503
          0.01350  4.70740  5.42974  0.61958  0.77255  0.48576  0.95510
    110   4.14479  6.17104  0.22589  3.25071  5.72282  4.09028  4.97478  5.55863  4.24782  5.01922  6.08141  3.82671  4.79415  4.25920  4.82029  4.05822  4.51759  5.12501  6.67964  5.54766    141 D x - -
          2.68618  4.42225  2.77519  2.73123  3.46354  2.40513  3.72494  3.29354  2.67741  2.69355  4.24690  2.90347  2.73739  3.18146  2.89801  2.37887  2.77519  2.98518  4.58477  3.61503
          0.01350  4.70740  5.42974  0.61958  0.77255  0.48576  0.95510
    111   2.62363  5.11133  3.08858  2.41239  3.98380  3.56869  3.76291  3.03424  2.34252  3.20664  4.16916  2.53620  3.96027  2.64191  2.24801  2.59476  2.14867  3.46804  5.58289  4.21407    142 t x - -
          2.68618  4.42225  2.77519  2.73123  3.46354  2.40513  3.72494  3.29354  2.67741  2.69355  4.24690  2.90347  2.73739  3.18146  2.89801  2.37887  2.77519  2.98518  4.58477  3.61503
          0.01350  4.70740  5.42974  0.61958  0.77255  0.48576  0.95510
    112   2.59509  4.40052  3.81075  3.05001  3.23590  3.78933  4.05785  2.11545  2.43413  2.25439  3.14907  3.59617  4.16558  3.45736  3.10573  2.49433  2.57631  2.37235  4.99399  3.49347    143 i x - -
          2.68618  4.42225  2.77519  2.73123  3.46354  2.40513  3.72494  3.29354  2.67741  2.69355  4.24690  2.90347  2.73739  3.18146  2.89801  2.37887  2.77519  2.98518  4.58477  3.61503
          0.01350  4.70740  5.42974  0.61958  0.77255  0.48576  0.95510
    113   3.88985  0.15672  5.43152  5.39023  5.33576  4.26810  5.88336  4.74366  5.28113  4.55240  5.71733  5.21687  5.01475  5.58766  5.23304  4.15522  4.42069  4.39890  6.45414  5.59423    144 C x - -
          2.68618  4.42225  2.77519  2.73123  3.46354  2.40513  3.72494  3.29354  2.67741  2.69355  4.24690  2.90347  2.73739  3.18146  2.89801  2.37887  2.77519  2.98518  4.58477  3.61503
          0.01350  4.70740  5.42974  0.61958  0.77255  0.48576  0.95510
    114   2.63454  5.26286  2.06508  2.39971  4.60062  3.54286  3.02843  4.08128  2.46947  3.56464  3.75308  2.40107  3.93768  2.18126  2.54545  2.73511  3.00112  3.44838  5.69937  4.29304    145 d x - -
          2.68618  4.42225  2.77519  2.73123  3.46354  2.40513  3.72494  3.29354  2.67741  2.69355  4.24690  2.90347  2.73739  3.18146  2.89801  2.37887  2.77519  2.98518  4.58477  3.61503
          0.01350  4.70740  5.42974  0.61958  0.77255  0.48576  0.95510
    115   2.06438  5.28940  2.51196  2.06301  4.62960  2.99312  3.74258  4.11395  2.48536  3.59264  4.33291  2.68329  3.94493  2.56447  2.30934  2.51150  3.01718  3.67774  5.72427  4.31303    146 e x - -
          2.68618  4.42225  2.77519  2.73123  3.46354  2.40513  3.72494  3.29354  2.67741  2.69355  4.24690  2.90347  2.73739  3.18146  2.89801  2.37887  2.77519  2.98518  4.58477  3.61503
          0.01350  4.70740  5.42974  0.61958  0.77255  0.48576  0.95510
    116   2.79481  5.28829  2.76462  2.30307  4.63622  3.56212  3.21553  4.11430  1.74280  3.36288  4.33075  3.03107  3.95495  2.00925  2.42577  2.75822  2.84206  3.68103  5.71319  4.31450    147 k x - -
          2.68618  4.42225  2.77519  2.73123  3.46354  2.40513  3.72494  3.29354  2.67741  2.69355  4.24690  2.90347  2.73739  3.18146  2.89801  2.37887  2.77519  2.98518  4.58477  3.61503
          0.01350  4.70740  5.42974  0.61958  0.77255  0.48576  0.95510
    117   2.71065  4.45346  3.28768  3.60024  2.13824  3.97304  2.49106  2.72781  3.50832  2.50392  3.56975  3.84448  4.33957  3.73815  3.74144  3.25082  3.16238  2.72755  2.96444  1.88072    148 y x - -
          2.68618  4.42225  2.77519  2.73123  3.46354  2.40513  3.72494  3.29354  2.67741  2.69355  4.24690  2.90347  2.73739  3.18146  2.89801  2.37887  2.77519  2.98518  4.58477  3.61503
          0.01350  4.70740  5.42974  0.61958  0.77255  0.48576  0.95510
    118   2.39321  5.24144  2.57297  2.37520  4.57135  2.10429  3.34673  3.74396  2.39465  3.54019  4.28639  3.01810  2.98047  2.72741  2.65113  2.65187  2.83159  3.62397  5.68322  4.28143    149 g x - -
          2.68618  4.42225  2.77519  2.73123  3.46354  2.40513  3.72494  3.29354  2.67741  2.69355  4.24690  2.90347  2.73739  3.18146  2.89801  2.37887  2.77519  2.98518  4.58477  3.61503
          0.01350  4.70740  5.42974  0.61958  0.77255  0.48576  0.95510
    119   2.76806  4.64749  3.43449  2.87164  3.81154  3.08534  3.28119  2.42187  2.84408  2.74345  3.52660  3.09999  3.19337  3.16977  2.24006  2.91469  2.44144  2.46945  5.20652  3.62096    150 r x - -
          2.68618  4.42225  2.77519  2.73123  3.46354  2.40513  3.72494  3.29354  2.67741  2.69355  4.24690  2.90347  2.73739  3.18146  2.89801  2.37887  2.77519  2.98518  4.58477  3.61503
          0.21430  4.70740  1.69356  0.61958  0.77255  0.48576  0.95510
    120   2.59699  5.16460  2.68494  2.30013  4.49027  3.15085  3.08912  3.96286  2.31660  3.46157  4.21048  2.67642  3.18185  2.52898  2.90353  2.46715  2.47989  3.18922  5.60902  3.52098    151 e x - -
          2.68599  4.42235  2.77522  2.73133  3.46363  2.40522  3.72446  3.29364  2.67744  2.69345  4.24699  2.90338  2.73709  3.18156  2.89800  2.37896  2.77529  2.98528  4.58486  3.61513
          0.35720  1.84798  1.94622  0.87453  0.53967  0.80618  0.59160
    121   2.43965  4.98713  2.20707  2.43107  4.27680  2.99731  3.66604  3.71812  2.43748  3.02753  4.05924  2.76863  3.85523  2.79108  2.78401  2.46913  2.53219  3.00695  5.47462  4.10824    155 d x - -
          2.68618  4.42225  2.77519  2.73123  3.46354  2.40513  3.72494  3.29354  2.67741  2.69355  4.24690  2.90347  2.73739  3.18146  2.89801  2.37887  2.77519  2.98518  4.58477  3.61503
          0.24754  4.36169  1.57736  0.61958  0.77255  0.73457  0.65338
    122   2.64220  4.96925  2.94425  2.41304  4.28011  2.56582  3.20899  3.72283  2.41086  3.27550  4.05895  2.64123  2.99049  2.77457  2.60927  2.48706  2.48735  3.34991  5.46866  4.10379    156 k x - -
          2.68618  4.42225  2.77519  2.73123  3.46354  2.40513  3.72494  3.29354  2.67741  2.69355  4.24690  2.90347  2.73739  3.18146  2.89801  2.37887  2.77519  2.98518  4.58477  3.61503
          0.02112  4.26386  4.98621  0.61958  0.77255  0.89923  0.52236
    123   2.68380  5.11846  2.05809  2.36851  4.43300  3.43297  3.65237  3.90012  2.41432  3.41373  4.17634  2.60590  3.14927  2.76426  2.61638  2.21070  2.91875  3.49523  5.57417  3.65803    157 d x - -
          2.68618  4.42225  2.77519  2.73123  3.46354  2.40513  3.72494  3.29354  2.67741  2.69355  4.24690  2.90347  2.73739  3.18146  2.89801  2.37887  2.77519  2.98518  4.58477  3.61503
          0.01967  4.33419  5.05653  0.61958  0.77255  0.44547  1.02310
    124   2.42328  5.20161  2.12743  2.12891  4.52665  2.84917  3.70614  3.99945  2.45210  3.25728  4.24842  2.66063  3.90820  2.61452  2.85222  2.70818  2.83996  2.92954  5.64639  4.24642    158 d x - -
          2.68618  4.42225  2.77519  2.73123  3.46354  2.40513  3.72494  3.29354  2.67741  2.69355  4.24690  2.90347  2.73739  3.18146  2.89801  2.37887  2.77519  2.98518  4.58477  3.61503
          0.01501  4.60209  5.32444  0.61958  0.77255  0.38259  1.14600
    125   2.60808  4.99706  2.23954  2.47349  4.24392  3.00676  3.79292  2.70917  2.58543  3.25949  4.06548  3.11380  3.98103  2.93648  2.64673  2.60373  2.33621  2.81300  5.49391  3.76979    159 d x - -
          2.68618  4.42225  2.77519  2.73123  3.46354  2.40513  3.72494  3.29354  2.67741  2.69355  4.24690  2.90347  2.73739  3.18146  2.89801  2.37887  2.77519  2.98518  4.58477  3.61503
          0.01350  4.70740  5.42974  0.61958  0.77255  0.48576  0.95510
    126   2.58459  4.48315  3.65799  3.09015  3.11111  3.75149  4.00590  2.55687  2.78713  2.25312  3.58680  3.19641  4.13067  3.34369  2.59099  2.29619  2.40700  2.32340  5.06606  3.83302    160 l x - -
          2.68618  4.42225  2.77519  2.73123  3.46354  2.40513  3.72494  3.29354  2.67741  2.69355  4.24690  2.90347  2.73739  3.18146  2.89801  2.37887  2.77519  2.98518  4.58477  3.61503
          0.01350  4.70740  5.42974  0.61958  0.77255  0.48576  0.95510
    127   2.76990  4.39552  3.82173  2.84886  3.04384  3.79197  3.34359  2.00147  3.01819  2.30849  3.50358  3.60343  4.16803  3.46529  3.29388  2.43504  2.37571  2.25639  4.98961  3.77254    161 i x - -
          2.68618  4.42225  2.77519  2.73123  3.46354  2.40513  3.72494  3.29354  2.67741  2.69355  4.24690  2.90347  2.73739  3.18146  2.89801  2.37887  2.77519  2.98518  4.58477  3.61503
          0.01350  4.70740  5.42974  0.61958  0.77255  0.48576  0.95510
    128   4.83757  5.71982  5.64098  5.61201  0.95152  5.28022  3.87040  4.40817  5.37839  3.54031  4.91778  4.79221  5.52437  4.97904  5.14197  4.68876  5.02278  4.35873  2.83638  0.90596    162 y x - -
          2.68618  4.42225  2.77519  2.73123  3.46354  2.40513  3.72494  3.29354  2.67741  2.69355  4.24690  2.90347  2.73739  3.18146  2.89801  2.37887  2.77519  2.98518  4.58477  3.61503
          0.01350  4.70740  5.42974  0.61958  0.77255  0.48576  0.95510
    129   1.31217  4.82778  3.29249  2.74880  4.08528  3.16013  3.89008  3.48435  2.72769  3.12626  3.96507  2.85820  4.03436  3.07698  2.79727  2.72774  3.02006  3.01920  5.40731  3.39959    163 a x - -
          2.68618  4.42225  2.77519  2.73123  3.46354  2.40513  3.72494  3.29354  2.67741  2.69355  4.24690  2.90347  2.73739  3.18146  2.89801  2.37887  2.77519  2.98518  4.58477  3.61503
          0.01350  4.70740  5.42974  0.61958  0.77255  0.48576  0.95510
    130   1.27001  4.56158  4.26652  4.05080  5.04228  3.34354  5.00821  4.47568  4.09622  4.18598  4.98355  3.95502  4.16279  4.32674  4.32388  0.80807  3.17444  3.77141  6.38463  5.23380    164 s x - -
          2.68618  4.42225  2.77519  2.73123  3.46354  2.40513  3.72494  3.29354  2.67741  2.69355  4.24690  2.90347  2.73739  3.18146  2.89801  2.37887  2.77519  2.98518  4.58477  3.61503
          0.01350  4.70740  5.42974  0.61958  0.77255  0.48576  0.95510
    131   2.65645  5.00429  3.16954  2.60808  4.25229  3.60398  2.96772  3.67219  2.41530  3.26468  4.07289  2.99991  3.99284  2.73969  1.76999  2.80805  2.61572  3.11826  3.63221  3.29049    165 r x - -
          2.68618  4.42225  2.77519  2.73123  3.46354  2.40513  3.72494  3.29354  2.67741  2.69355  4.24690  2.90347  2.73739  3.18146  2.89801  2.37887  2.77519  2.98518  4.58477  3.61503
          0.01350  4.70740  5.42974  0.61958  0.77255  0.48576  0.95510
    132   2.78669  5.26395  2.92756  2.48136  4.59907  2.13195  3.50558  4.07443  1.94384  3.56284  4.30994  2.89605  3.95122  2.58122  2.75246  2.09802  2.88454  3.64982  5.70096  4.30087    166 k x - -
          2.68618  4.42225  2.77519  2.73123  3.46354  2.40513  3.72494  3.29354  2.67741  2.69355  4.24690  2.90347  2.73739  3.18146  2.89801  2.37887  2.77519  2.98518  4.58477  3.61503
          0.01350  4.70740  5.42974  0.61958  0.77255  0.48576  0.95510
    133   2.67579  4.61065  4.13811  3.98407  5.05030  3.37207  4.99938  4.49916  4.05218  4.21670  5.03753  3.94267  4.19190  4.31964  4.27553  0.46314  2.67186  3.80805  6.39513  5.21723    167 S x - -
          2.68618  4.42225  2.77519  2.73123  3.46354  2.40513  3.72494  3.29354  2.67741  2.69355  4.24690  2.90347  2.73739  3.18146  2.89801  2.37887  2.77519  2.98518  4.58477  3.61503
          0.01350  4.70740  5.42974  0.61958  0.77255  0.48576  0.95510
    134   2.78496  4.21710  4.42336  3.82881  3.03946  3.91711  4.23385  2.19667  3.67962  2.25987  3.33302  3.96504  4.28363  3.87161  3.56872  2.91957  1.96801  1.54571  4.83950  3.36541    168 v x - -
          2.68618  4.42225  2.77519  2.73123  3.46354  2.40513  3.72494  3.29354  2.67741  2.69355  4.24690  2.90347  2.73739  3.18146  2.89801  2.37887  2.77519  2.98518  4.58477  3.61503
          0.01350  4.70740  5.42974  0.61958  0.77255  0.48576  0.95510
    135   3.88985  0.15672  5.43152  5.39023  5.33576  4.26810  5.88336  4.74366  5.28113  4.55240  5.71733  5.21687  5.01475  5.58766  5.23304  4.15522  4.42069  4.39890  6.45414  5.59423    169 C x - -
          2.68618  4.42225  2.77519  2.73123  3.46354  2.40513  3.72494  3.29354  2.67741  2.69355  4.24690  2.90347  2.73739  3.18146  2.89801  2.37887  2.77519  2.98518  4.58477  3.61503
          0.01350  4.70740  5.42974  0.61958  0.77255  0.48576  0.95510
    136   2.12008  5.25813  2.68815  2.28745  4.58898  2.83687  3.74741  4.06540  2.30938  3.55857  4.30634  3.02026  3.94787  2.61647  2.98652  1.92427  2.60747  3.64190  5.70190  4.29800    170 s x - -
          2.68618  4.42225  2.77519  2.73123  3.46354  2.40513  3.72494  3.29354  2.67741  2.69355  4.24690  2.90347  2.73739  3.18146  2.89801  2.37887  2.77519  2.98518  4.58477  3.61503
          0.01350  4.70740  5.42974  0.61958  0.77255  0.48576  0.95510
    137   2.76545  5.05708  2.46719  2.55670  3.66733  2.27246  3.77586  3.75519  2.55325  2.79384  4.11988  2.85960  3.74307  2.72755  2.63703  2.35679  2.99673  3.20662  3.92193  4.18430    171 g x - -
          2.68618  4.42225  2.77519  2.73123  3.46354  2.40513  3.72494  3.29354  2.67741  2.69355  4.24690  2.90347  2.73739  3.18146  2.89801  2.37887  2.77519  2.98518  4.58477  3.61503
          0.01350  4.70740  5.42974  0.61958  0.77255  0.48576  0.95510
    138   2.18871  4.46945  3.14800  3.11161  2.67290  3.31800  4.01367  2.77762  2.85551  2.51289  3.57378  3.50796  4.13574  3.36053  3.40803  2.43369  2.24239  2.47944  3.74873  3.82349    172 a x - -
          2.68626  4.42233  2.77518  2.73131  3.46362  2.40470  3.72502  3.29362  2.67749  2.69363  4.24698  2.90325  2.73748  3.18154  2.89809  2.37881  2.77527  2.98526  4.58485  3.61511
          0.83821  1.36629  1.16327  0.18696  1.76887  0.48576  0.95510
    139   2.63960  4.30904  3.60550  3.03556  3.20444  2.79951  3.90269  2.38935  2.77227  2.28498  3.22797  3.19816  4.01887  3.27158  3.08481  2.75628  2.33558  2.57780  3.98559  3.67262    175 l x - -
          2.68618  4.42225  2.77519  2.73123  3.46354  2.40513  3.72494  3.29354  2.67741  2.69355  4.24690  2.90347  2.73739  3.18146  2.89801  2.37887  2.77519  2.98518  4.58477  3.61503
          0.01957  4.33911  5.06146  0.61958  0.77255  0.26583  1.45487
    140   2.77221  4.82459  3.27566  2.71579  2.77289  2.83726  3.85111  3.42109  2.61346  2.92429  3.90739  2.59947  4.02570  3.03948  2.04532  2.85197  2.54500  3.13591  5.35156  3.00258    176 r x - -
          2.68618  4.42225  2.77519  2.73123  3.46354  2.40513  3.72494  3.29354  2.67741  2.69355  4.24690  2.90347  2.73739  3.18146  2.89801  2.37887  2.77519  2.98518  4.58477  3.61503
          0.01350  4.70740  5.42974  0.61958  0.77255  0.48576  0.95510
    141   4.23640  5.86347  4.82552  4.24466  5.45559  4.45770  4.80454  5.13515  3.05912  4.49386  5.52589  4.51347  4.97057  4.03508  0.23193  4.31949  4.47827  4.83184  6.22474  5.27700    177 R x - -
          2.68618  4.42225  2.77519  2.73123  3.46354  2.40513  3.72494  3.29354  2.67741  2.69355  4.24690  2.90347  2.73739  3.18146  2.89801  2.37887  2.77519  2.98518  4.58477  3.61503
          0.01350  4.70740  5.42974  0.61958  0.77255  0.48576  0.95510
    142   2.61560  4.68321  3.39607  2.71704  3.85415  3.67592  3.52976  2.52734  2.46617  2.69721  3.27354  3.30409  4.06041  2.72401  2.17462  2.76861  2.88101  2.70407  4.19295  3.26814    178 r x - -
          2.68618  4.42225  2.77519  2.73123  3.46354  2.40513  3.72494  3.29354  2.67741  2.69355  4.24690  2.90347  2.73739  3.18146  2.89801  2.37887  2.77519  2.98518  4.58477  3.61503
          0.01350  4.70740  5.42974  0.61958  0.77255  0.48576  0.95510
    143   3.41014  4.70142  5.29597  4.73581  3.57988  4.73977  5.11573  0.88171  4.58756  1.61979  3.43957  4.85276  4.99404  4.71186  4.65712  4.09043  3.64494  1.97701  5.47695  3.55381    179 i x - -
          2.68618  4.42225  2.77519  2.73123  3.46354  2.40513  3.72494  3.29354  2.67741  2.69355  4.24690  2.90347  2.73739  3.18146  2.89801  2.37887  2.77519  2.98518  4.58477  3.61503
          0.01350  4.70740  5.42974  0.61958  0.77255  0.48576  0.95510
    144   2.74369  5.29169  2.72747  2.26181  4.60034  3.56827  3.34413  4.06538  2.61553  3.58647  4.35976  2.41383  4.00592  2.94646  3.11233  2.67405  1.42069  3.66627  5.75594  4.35638    180 t x - -
          2.68618  4.42225  2.77519  2.73123  3.46354  2.40513  3.72494  3.29354  2.67741  2.69355  4.24690  2.90347  2.73739  3.18146  2.89801  2.37887  2.77519  2.98518  4.58477  3.61503
          0.01350  4.70740  5.42974  0.61958  0.77255  0.48576  0.95510
    145   3.88985  0.15672  5.43152  5.39023  5.33576  4.26810  5.88336  4.74366  5.28113  4.55240  5.71733  5.21687  5.01475  5.58766  5.23304  4.15522  4.42069  4.39890  6.45414  5.59423    181 C x - -
          2.68618  4.42225  2.77519  2.73123  3.46354  2.40513  3.72494  3.29354  2.67741  2.69355  4.24690  2.90347  2.73739  3.18146  2.89801  2.37887  2.77519  2.98518  4.58477  3.61503
          0.01350  4.70740  5.42974  0.61958  0.77255  0.48576  0.95510
    146   2.29611  5.40054  3.36698  2.76847  4.79936  3.77392  3.84361  4.21043  1.90123  3.66903  4.46520  3.26069  4.15269  1.37186  2.17872  3.03314  3.26208  3.82837  5.75861  4.46844    182 q x - -
          2.68618  4.42225  2.77519  2.73123  3.46354  2.40513  3.72494  3.29354  2.67741  2.69355  4.24690  2.90347  2.73739  3.18146  2.89801  2.37887  2.77519  2.98518  4.58477  3.61503
          0.01350  4.70740  5.42974  0.61958  0.77255  0.48576  0.95510
    147   2.93422  2.89942  4.77698  4.17245  2.85996  4.10578  4.43148  2.32379  3.98859  1.10056  2.79352  4.22769  3.40497  4.12210  4.03490  3.41683  3.16445  2.46874  4.92060  3.76179    183 l x - -
          2.68618  4.42225  2.77519  2.73123  3.46354  2.40513  3.72494  3.29354  2.67741  2.69355  4.24690  2.90347  2.73739  3.18146  2.89801  2.37887  2.77519  2.98518  4.58477  3.61503
          0.01350  4.70740  5.42974  0.61958  0.77255  0.48576  0.95510
    148   3.35967  0.82716  4.87327  4.41538  2.41674  4.32586  4.18050  3.14726  4.23503  2.76328  3.87891  4.35167  4.74035  4.35294  4.31292  3.68999  3.63249  3.00630  4.45392  2.42048    184 c x - -
          2.68618  4.42225  2.77519  2.73123  3.46354  2.40513  3.72494  3.29354  2.67741  2.69355  4.24690  2.90347  2.73739  3.18146  2.89801  2.37887  2.77519  2.98518  4.58477  3.61503
          0.01350  4.70740  5.42974  0.61958  0.77255  0.48576  0.95510
    149   2.62457  4.43482  3.93423  2.93840  2.68266  3.86497  3.32895  2.91184  3.29269  2.62845  3.54615  3.68924  4.23802  3.56117  3.57744  3.13017  2.71775  2.70506  3.94548  1.45368    185 y x - -
          2.68618  4.42225  2.77519  2.73123  3.46354  2.40513  3.72494  3.29354  2.67741  2.69355  4.24690  2.90347  2.73739  3.18146  2.89801  2.37887  2.77519  2.98518  4.58477  3.61503
          0.10649  4.70740  2.38613  0.61958  0.77255  0.48576  0.95510
    150   2.53143  5.10235  2.85443  2.54161  4.44600  1.74938  3.78659  3.89008  2.44605  3.43711  4.22031  3.06919  3.96251  2.91208  2.29704  2.77517  2.46046  3.50810  5.62328  4.25873    186 g x - -
          2.68618  4.42225  2.77519  2.73123  3.46354  2.40513  3.72494  3.29354  2.67741  2.69355  4.24690  2.90347  2.73739  3.18146  2.89801  2.37887  2.77519  2.98518  4.58477  3.61503
          0.01481  4.61572  5.33806  0.61958  0.77255  0.39287  1.12430
    151   2.54691  4.46201  3.38854  3.12407  2.95209  3.48499  4.01811  2.95374  3.07403  2.20054  3.32910  3.23780  2.62985  3.37013  3.08747  2.89556  2.54398  2.29130  5.04756  2.92139    187 l x - -
          2.68618  4.42225  2.77519  2.73123  3.46354  2.40513  3.72494  3.29354  2.67741  2.69355  4.24690  2.90347  2.73739  3.18146  2.89801  2.37887  2.77519  2.98518  4.58477  3.61503
          0.01350  4.70740  5.42974  0.61958  0.77255  0.48576  0.95510
    152   2.53885  5.08548  3.09931  2.29943  3.81378  2.97097  2.92176  3.58579  2.53892  2.87072  3.82976  2.54204  3.96357  2.89459  2.13543  2.76886  2.62651  3.43742  5.56305  4.19972    188 r x - -
          2.68618  4.42225  2.77519  2.73123  3.46354  2.40513  3.72494  3.29354  2.67741  2.69355  4.24690  2.90347  2.73739  3.18146  2.89801  2.37887  2.77519  2.98518  4.58477  3.61503
          0.01350  4.70740  5.42974  0.61958  0.77255  0.48576  0.95510
    153   2.77810  4.36008  3.92901  3.35344  3.47291  3.82037  4.09769  2.53862  3.26664  2.42653  3.47026  3.67437  1.96297  3.54134  3.03680  2.93813  3.01046  2.00688  4.95738  2.55260    189 p x - -
          2.68618  4.42225  2.77519  2.73123  3.46354  2.40513  3.72494  3.29354  2.67741  2.69355  4.24690  2.90347  2.73739  3.18146  2.89801  2.37887  2.77519  2.98518  4.58477  3.61503
          0.01350  4.70740  5.42974  0.61958  0.77255  0.48576  0.95510
    154   2.31764  4.76023  2.58151  2.54640  3.94684  3.65156  3.87196  2.55868  2.74268  2.72139  3.84678  3.24783  3.48331  3.07893  2.71765  2.86853  2.99875  3.06279  4.45926  2.32970    190 a x - -
          2.68618  4.42225  2.77519  2.73123  3.46354  2.40513  3.72494  3.29354  2.67741  2.69355  4.24690  2.90347  2.73739  3.18146  2.89801  2.37887  2.77519  2.98518  4.58477  3.61503
          0.01350  4.70740  5.42974  0.61958  0.77255  0.48576  0.95510
    155   2.76468  5.18205  2.87640  2.39038  3.52593  2.91968  3.06106  3.73186  2.49604  3.47138  4.23265  2.36774  3.33441  2.61208  2.54768  2.74586  2.48542  3.06766  5.63758  3.78340    191 n x - -
          2.68618  4.42225  2.77519  2.73123  3.46354  2.40513  3.72494  3.29354  2.67741  2.69355  4.24690  2.90347  2.73739  3.18146  2.89801  2.37887  2.77519  2.98518  4.58477  3.61503
          0.01350  4.70740  5.42974  0.61958  0.77255  0.48576  0.95510
    156   2.76836  5.17324  2.55825  2.50168  3.59974  2.70079  3.28487  3.93418  2.50558  3.46065  4.22568  2.55759  2.27508  2.86296  2.86687  2.46686  2.99984  3.54134  5.63169  3.45525    192 p x - -
          2.68618  4.42225  2.77519  2.73123  3.46354  2.40513  3.72494  3.29354  2.67741  2.69355  4.24690  2.90347  2.73739  3.18146  2.89801  2.37887  2.77519  2.98518  4.58477  3.61503
          0.22715  4.70740  1.63902  0.61958  0.77255  0.48576  0.95510
    157   2.49617  5.06825  2.86561  2.44800  3.77746  2.90517  3.13075  3.81072  2.44775  3.35139  4.12449  2.37676  3.59980  2.80486  2.54349  2.24395  2.92821  3.02877  5.53527  4.15914    193 s x - -
          2.68618  4.42225  2.77519  2.73123  3.46354  2.40513  3.72494  3.29354  2.67741  2.69355  4.24690  2.90347  2.73739  3.18146  2.89801  2.37887  2.77519  2.98518  4.58477  3.61503
          0.03951  4.49694  3.59017  0.61958  0.77255  0.82180  0.57917
    158   2.26623  5.18686  2.34960  2.13970  4.51816  3.46837  3.31980  3.99620  2.41283  3.26756  4.23226  2.49970  3.29324  2.55036  2.90536  2.67015  2.64339  3.57029  5.62711  4.22164    194 e x - -
          2.68618  4.42225  2.77519  2.73123  3.46354  2.40513  3.72494  3.29354  2.67741  2.69355  4.24690  2.90347  2.73739  3.18146  2.89801  2.37887  2.77519  2.98518  4.58477  3.61503
          0.22664  4.47451  1.65340  0.61958  0.77255  0.33910  1.24622
    159   2.47519  5.12258  2.99708  2.09486  4.42967  2.99809  3.03774  3.88904  2.30811  3.41105  4.17366  2.81576  3.89072  2.69515  2.45787  2.59044  2.94054  2.88747  5.57821  3.26875    195 e . - -
          2.68618  4.42225  2.77519  2.73123  3.46354  2.40513  3.72494  3.29354  2.67741  2.69355  4.24690  2.90347  2.73739  3.18146  2.89801  2.37887  2.77519  2.98518  4.58477  3.61503
          0.21656  4.53207  1.69303  0.61958  0.77255  0.77727  0.61556
    160   2.53885  4.74427  2.98840  2.46509  3.94525  3.50553  3.48789  3.35414  2.55208  2.98902  3.82434  2.91675  2.54009  2.76020  2.99837  2.72042  2.88538  3.06027  3.69723  2.62365    196 e . - -
          2.68604  4.42273  2.77410  2.73148  3.46402  2.40546  3.72224  3.29347  2.67718  2.69378  4.24738  2.90306  2.73706  3.18184  2.89827  2.37922  2.77558  2.98551  4.58525  3.61524
          0.53044  0.90315  5.05750  1.65045  0.21315  0.39910  1.11146
    161   2.42379  4.85936  2.66937  2.47548  4.07644  3.58912  3.79968  2.34522  2.43185  2.77736  3.93704  3.14266  2.96309  2.96923  3.07706  2.79773  2.35949  3.02937  5.37832  4.06160    207 i x - -
          2.68618  4.42225  2.77519  2.73123  3.46354  2.40513  3.72494  3.29354  2.67741  2.69355  4.24690  2.90347  2.73739  3.18146  2.89801  2.37887  2.77519  2.98518  4.58477  3.61503
          0.04517  4.62855  3.36967  0.61958  0.77255  0.44077  1.03154
    162   2.77944  5.00214  3.16942  2.60470  3.89120  3.59920  3.78624  3.67213  1.99744  2.54269  4.07044  3.12262  3.98697  2.37752  2.18295  2.80556  2.60321  3.34218  5.48854  3.08163    208 k x - -
          2.68618  4.42225  2.77519  2.73123  3.46354  2.40513  3.72494  3.29354  2.67741  2.69355  4.24690  2.90347  2.73739  3.18146  2.89801  2.37887  2.77519  2.98518  4.58477  3.61503
          0.01408  4.66555  5.38790  0.61958  0.77255  0.56848  0.83560
    163   2.75280  4.81367  3.25061  2.69065  4.01614  3.61804  3.83161  3.41224  2.35349  2.58827  2.93500  3.02831  2.98478  2.48682  2.85562  2.83002  2.32800  2.68725  5.34227  3.51552    209 t x - -
          2.68618  4.42225  2.77519  2.73123  3.46354  2.40513  3.72494  3.29354  2.67741  2.69355  4.24690  2.90347  2.73739  3.18146  2.89801  2.37887  2.77519  2.98518  4.58477  3.61503
          0.01408  4.66555  5.38790  0.61958  0.77255  0.52311  0.89814
    164   2.33332  4.78675  2.65328  2.54879  2.54841  3.63037  3.84751  3.37414  2.70364  3.02544  3.87068  3.21301  4.01735  2.90556  2.97992  2.22327  2.64761  2.91192  3.80373  3.50749    210 s x - -
          2.68618  4.42225  2.77519  2.73123  3.46354  2.40513  3.72494  3.29354  2.67741  2.69355  4.24690  2.90347  2.73739  3.18146  2.89801  2.37887  2.77519  2.98518  4.58477  3.61503
          0.01389  4.67960  5.40195  0.61958  0.77255  0.45223  1.01118
    165   2.76621  4.90048  2.73327  2.65139  3.74431  2.83289  3.56405  3.07181  2.57312  3.15066  3.97656  2.95105  4.00189  2.81123  2.66572  2.81999  2.58815  3.22212  3.42987  2.38816    211 y x - -
          2.68618  4.42225  2.77519  2.73123  3.46354  2.40513  3.72494  3.29354  2.67741  2.69355  4.24690  2.90347  2.73739  3.18146  2.89801  2.37887  2.77519  2.98518  4.58477  3.61503
          0.01350  4.70740  5.42974  0.61958  0.77255  0.48576  0.95510
    166   2.78321  4.25829  4.24469  3.30674  3.36490  3.88771  4.19178  1.54496  3.53577  2.30061  3.37352  3.86779  4.25672  3.29677  3.71699  3.00243  2.65896  1.79101  4.87611  3.33961    212 i x - -
          2.68618  4.42225  2.77519  2.73123  3.46354  2.40513  3.72494  3.29354  2.67741  2.69355  4.24690  2.90347  2.73739  3.18146  2.89801  2.37887  2.77519  2.98518  4.58477  3.61503
          0.01350  4.70740  5.42974  0.61958  0.77255  0.48576  0.95510
    167   2.66429  5.00616  2.89073  2.41335  3.08821  3.39366  3.43659  3.67925  2.57943  3.26961  4.07342  3.10909  2.63764  2.59377  2.45946  2.70574  2.78616  2.85864  4.30818  3.33860    213 e x - -
          2.68618  4.42225  2.77519  2.73123  3.46354  2.40513  3.72494  3.29354  2.67741  2.69355  4.24690  2.90347  2.73739  3.18146  2.89801  2.37887  2.77519  2.98518  4.58477  3.61503
          0.01350  4.70740  5.42974  0.61958  0.77255  0.48576  0.95510
    168   3.88985  0.15672  5.43152  5.39023  5.33576  4.26810  5.88336  4.74366  5.28113  4.55240  5.71733  5.21687  5.01475  5.58766  5.23304  4.15522  4.42069  4.39890  6.45414  5.59423    214 C x - -
          2.68618  4.42225  2.77519  2.73123  3.46354  2.40513  3.72494  3.29354  2.67741  2.69355  4.24690  2.90347  2.73739  3.18146  2.89801  2.37887  2.77519  2.98518  4.58477  3.61503
          0.01350  4.70740  5.42974  0.61958  0.77255  0.48576  0.95510
    169   2.55790  5.30863  2.63324  2.40582  4.63373  2.10690  3.79723  4.10907  2.44020  3.60910  4.36777  3.03322  2.07780  2.51896  3.06537  2.64639  3.07828  3.69122  5.76000  4.35233    215 p x - -
          2.68618  4.42225  2.77519  2.73123  3.46354  2.40513  3.72494  3.29354  2.67741  2.69355  4.24690  2.90347  2.73739  3.18146  2.89801  2.37887  2.77519  2.98518  4.58477  3.61503
          0.01350  4.70740  5.42974  0.61958  0.77255  0.48576  0.95510
    170   2.31974  5.17531  2.93491  2.34581  4.48082  3.21848  3.74847  3.67939  1.68918  3.26659  4.22710  3.04309  3.95019  2.85975  2.42758  2.75121  2.72196  3.00241  5.63211  4.24807    216 k x - -
          2.68618  4.42225  2.77519  2.73123  3.46354  2.40513  3.72494  3.29354  2.67741  2.69355  4.24690  2.90347  2.73739  3.18146  2.89801  2.37887  2.77519  2.98518  4.58477  3.61503
          0.01350  4.70740  5.42974  0.61958  0.77255  0.48576  0.95510
    171   2.77999  5.06674  2.54017  2.56360  4.33546  2.06177  3.79276  3.77074  2.57609  2.93318  4.13922  2.16823  3.97963  2.92660  3.05036  2.79047  2.48542  3.41923  4.00382  4.20020    217 g x - -
          2.68618  4.42225  2.77519  2.73123  3.46354  2.40513  3.72494  3.29354  2.67741  2.69355  4.24690  2.90347  2.73739  3.18146  2.89801  2.37887  2.77519  2.98518  4.58477  3.61503
          0.01350  4.70740  5.42974  0.61958  0.77255  0.48576  0.95510
    172   2.78890  5.24765  3.04956  1.94156  4.57747  3.56284  2.87865  4.04768  1.97540  2.90959  4.29400  2.92173  3.95606  2.07749  2.93873  2.75963  3.01835  3.63104  5.68390  3.50714    218 e x - -
          2.68618  4.42225  2.77519  2.73123  3.46354  2.40513  3.72494  3.29354  2.67741  2.69355  4.24690  2.90347  2.73739  3.18146  2.89801  2.37887  2.77519  2.98518  4.58477  3.61503
          0.01350  4.70740  5.42974  0.61958  0.77255  0.48576  0.95510
    173   2.77980  4.35632  3.94488  3.36468  3.47289  3.82399  4.09703  2.17826  2.99984  2.39710  3.46603  3.68073  4.19723  3.23028  2.12536  3.09184  2.77073  1.93488  3.18901  3.74716    219 v x - -
          2.68618  4.42225  2.77519  2.73123  3.46354  2.40513  3.72494  3.29354  2.67741  2.69355  4.24690  2.90347  2.73739  3.18146  2.89801  2.37887  2.77519  2.98518  4.58477  3.61503
          0.01350  4.70740  5.42974  0.61958  0.77255  0.48576  0.95510
    174   3.88985  0.15672  5.43152  5.39023  5.33576  4.26810  5.88336  4.74366  5.28113  4.55240  5.71733  5.21687  5.01475  5.58766  5.23304  4.15522  4.42069  4.39890  6.45414  5.59423    220 C x - -
          2.68618  4.42225  2.77519  2.73123  3.46354  2.40513  3.72494  3.29354  2.67741  2.69355  4.24690  2.90347  2.73739  3.18146  2.89801  2.37887  2.77519  2.98518  4.58477  3.61503
          0.01350  4.70740  5.42974  0.61958  0.77255  0.48576  0.95510
    175   2.16293  4.80418  3.28621  2.72589  3.38388  3.64015  3.85608  3.39387  2.21856  2.77558  3.88794  3.22089  4.02719  3.04910  2.25218  2.58636  2.38434  2.81085  5.33742  3.69878    221 a x - -
          2.68618  4.42225  2.77519  2.73123  3.46354  2.40513  3.72494  3.29354  2.67741  2.69355  4.24690  2.90347  2.73739  3.18146  2.89801  2.37887  2.77519  2.98518  4.58477  3.61503
          0.01350  4.70740  5.42974  0.61958  0.77255  0.48576  0.95510
    176   3.10767  5.51489  3.01383  2.34926  4.87023  3.70733  3.61550  4.31354  2.32628  3.78347  4.58515  3.17983  3.75584  1.00127  2.89402  3.05846  3.33161  3.92073  5.89333  4.54708    222 q x - -
          2.68618  4.42225  2.77519  2.73123  3.46354  2.40513  3.72494  3.29354  2.67741  2.69355  4.24690  2.90347  2.73739  3.18146  2.89801  2.37887  2.77519  2.98518  4.58477  3.61503
          0.03656  4.70740  3.61664  0.61958  0.77255  0.48576  0.95510
    177   2.48426  5.20377  2.00931  2.20348  3.87977  2.53825  3.73793  3.98669  2.48769  3.49715  4.25328  2.60148  3.93876  2.84502  2.97615  2.60550  2.78610  3.34746  5.65472  3.91050    223 d x - -
          2.68618  4.42225  2.77519  2.73123  3.46354  2.40513  3.72494  3.29354  2.67741  2.69355  4.24690  2.90347  2.73739  3.18146  2.89801  2.37887  2.77519  2.98518  4.58477  3.61503
          0.28041  4.68465  1.44694  0.61958  0.77255  0.45790  1.00134
    178   2.56707  5.10666  2.80408  1.99120  4.41139  2.46069  3.40838  3.86949  2.44580  2.95269  4.16481  2.96000  3.23981  2.79749  2.93271  2.24433  2.93649  3.47682  5.56964  4.18320    224 e x - -
          2.68618  4.42225  2.77519  2.73123  3.46354  2.40513  3.72494  3.29354  2.67741  2.69355  4.24690  2.90347  2.73739  3.18146  2.89801  2.37887  2.77519  2.98518  4.58477  3.61503
          0.01747  4.45171  5.17406  0.61958  0.77255  0.30232  1.34362
    179   2.55380  5.19380  2.72420  2.26712  3.61817  3.21616  3.49862  3.96980  2.49119  3.06735  4.24319  2.85896  2.76117  2.57882  2.30592  2.74330  2.84998  3.30088  5.64653  3.53977    225 e x - -
          2.68618  4.42225  2.77519  2.73123  3.46354  2.40513  3.72494  3.29354  2.67741  2.69355  4.24690  2.90347  2.73739  3.18146  2.89801  2.37887  2.77519  2.98518  4.58477  3.61503
          0.01350  4.70740  5.42974  0.61958  0.77255  0.48576  0.95510
    180   2.17757  5.26172  2.75145  2.53699  4.58983  3.36349  3.41357  4.04806  2.49367  3.55351  4.32045  3.07453  3.99668  2.60943  1.46141  2.81635  3.07194  3.64649  5.70284  4.32468    226 r x - -
          2.68618  4.42225  2.77519  2.73123  3.46354  2.40513  3.72494  3.29354  2.67741  2.69355  4.24690  2.90347  2.73739  3.18146  2.89801  2.37887  2.77519  2.98518  4.58477  3.61503
          0.01350  4.70740  5.42974  0.61958  0.77255  0.48576  0.95510
    181   2.77709  4.49241  3.66161  3.09370  3.26744  3.75715  3.30436  2.99014  3.04174  2.62526  3.59601  3.49587  3.79151  2.66062  2.93711  2.86333  3.00861  2.43500  2.00300  2.90544    227 w x - -
          2.68618  4.42225  2.77519  2.73123  3.46354  2.40513  3.72494  3.29354  2.67741  2.69355  4.24690  2.90347  2.73739  3.18146  2.89801  2.37887  2.77519  2.98518  4.58477  3.61503
          0.01350  4.70740  5.42974  0.61958  0.77255  0.48576  0.95510
    182   2.96077  5.32901  2.48200  2.58124  4.81277  3.55350  4.00651  4.29144  2.86560  3.81712  4.60521  1.20641  4.08999  3.14528  3.37722  2.17262  2.46090  3.85061  5.98494  4.57378    228 n x - -
          2.68618  4.42225  2.77519  2.73123  3.46354  2.40513  3.72494  3.29354  2.67741  2.69355  4.24690  2.90347  2.73739  3.18146  2.89801  2.37887  2.77519  2.98518  4.58477  3.61503
          0.01350  4.70740  5.42974  0.61958  0.77255  0.48576  0.95510
    183   3.26678  5.45981  3.73406  3.02343  4.86577  3.95478  3.90186  4.24238  1.14347  3.69198  4.52994  3.45544  4.30307  3.02803  1.47886  2.87827  3.43825  3.90692  3.55119  4.54004    229 k x - -
          2.68618  4.42225  2.77519  2.73123  3.46354  2.40513  3.72494  3.29354  2.67741  2.69355  4.24690  2.90347  2.73739  3.18146  2.89801  2.37887  2.77519  2.98518  4.58477  3.61503
          0.01350  4.70740  5.42974  0.61958  0.77255  0.48576  0.95510
    184   4.52453  5.59259  5.48502  5.32568  1.81784  5.08134  4.02231  4.06773  5.08731  3.23970  4.60893  4.79856  5.39332  4.91543  4.97654  4.56470  4.75035  4.06311  0.57766  2.37505    230 W x - -
          2.68618  4.42225  2.77519  2.73123  3.46354  2.40513  3.72494  3.29354  2.67741  2.69355  4.24690  2.90347  2.73739  3.18146  2.89801  2.37887  2.77519  2.98518  4.58477  3.61503
          0.01350  4.70740  5.42974  0.61958  0.77255  0.48576  0.95510
    185   2.83923  4.80040  3.70625  3.58948  5.06531  0.51847  4.78143  4.59621  3.67418  4.22733  5.05642  3.79074  4.25344  4.05368  3.38626  2.74273  3.34914  3.94674  6.33226  5.11862    231 G x - -
          2.68618  4.42225  2.77519  2.73123  3.46354  2.40513  3.72494  3.29354  2.67741  2.69355  4.24690  2.90347  2.73739  3.18146  2.89801  2.37887  2.77519  2.98518  4.58477  3.61503
          0.01350  4.70740  5.42974  0.61958  0.77255  0.48576  0.95510
    186   2.76509  5.26713  2.38277  2.14154  4.60862  2.98763  3.10344  3.60865  2.20634  3.57082  4.30879  2.46060  3.93330  2.54076  2.59490  2.72897  2.99625  3.24506  5.70187  3.81336    232 e x - -
          2.68618  4.42225  2.77519  2.73123  3.46354  2.40513  3.72494  3.29354  2.67741  2.69355  4.24690  2.90347  2.73739  3.18146  2.89801  2.37887  2.77519  2.98518  4.58477  3.61503
          0.01350  4.70740  5.42974  0.61958  0.77255  0.48576  0.95510
    187   2.76657  4.84830  3.10265  2.36458  3.71272  3.62664  3.83924  3.25444  2.67615  1.89753  3.62875  3.19190  3.40677  2.72921  2.58757  2.40032  2.99796  3.16250  5.37356  3.45249    233 l x - -
          2.68620  4.42227  2.77521  2.73116  3.46356  2.40514  3.72496  3.29356  2.67742  2.69357  4.24691  2.90348  2.73741  3.18148  2.89779  2.37888  2.77521  2.98520  4.58479  3.61505
          0.07620  2.67388  5.42974  0.33059  1.26761  0.48576  0.95510
    188   2.43584  4.99084  3.15239  2.05958  3.76473  3.59226  3.79451  3.34035  2.32910  3.25238  4.05973  3.11714  3.98246  2.93934  2.63545  2.39731  2.29920  2.59383  5.48877  4.14816    235 e x - -
          2.68618  4.42225  2.77519  2.73123  3.46354  2.40513  3.72494  3.29354  2.67741  2.69355  4.24690  2.90347  2.73739  3.18146  2.89801  2.37887  2.77519  2.98518  4.58477  3.61503
          0.01350  4.70740  5.42974  0.61958  0.77255  0.48576  0.95510
    189   2.95911  4.85747  4.06965  3.97171  5.07028  3.58915  5.05526  4.48932  4.05018  4.19363  5.13204  4.06396  0.43683  4.39158  4.26787  3.14769  2.89457  3.93499  6.37337  5.23240    236 P x - -
          2.68618  4.42225  2.77519  2.73123  3.46354  2.40513  3.72494  3.29354  2.67741  2.69355  4.24690  2.90347  2.73739  3.18146  2.89801  2.37887  2.77519  2.98518  4.58477  3.61503
          0.01350  4.70740  5.42974  0.61958  0.77255  0.48576  0.95510
    190   2.58625  4.92789  3.19175  2.46912  3.59252  3.60661  2.97324  3.27902  2.53472  3.18133  4.00178  3.14796  3.99576  2.76577  2.32361  2.47014  2.49899  2.89111  5.43813  2.80773    237 r x - -
          2.68618  4.42225  2.77519  2.73123  3.46354  2.40513  3.72494  3.29354  2.67741  2.69355  4.24690  2.90347  2.73739  3.18146  2.89801  2.37887  2.77519  2.98518  4.58477  3.61503
          0.01350  4.70740  5.42974  0.61958  0.77255  0.48576  0.95510
    191   1.84849  4.56204  4.15945  3.80174  4.83749  3.36152  4.78070  4.24825  3.79262  3.94129  4.74536  3.84305  4.13256  4.05938  4.08653  1.11780  1.40778  3.64450  6.17682  4.99489    238 s x - -
          2.68618  4.42225  2.77519  2.73123  3.46354  2.40513  3.72494  3.29354  2.67741  2.69355  4.24690  2.90347  2.73739  3.18146  2.89801  2.37887  2.77519  2.98518  4.58477  3.61503
          0.01350  4.70740  5.42974  0.61958  0.77255  0.48576  0.95510
    192   2.67296  4.61611  3.46986  2.59953  3.20036  3.34625  3.65437  2.70741  2.87698  2.83757  3.51589  3.35873  4.08140  3.19822  2.68673  2.27739  2.29436  2.73630  5.17994  2.68721    239 s x - -
          2.68618  4.42225  2.77519  2.73123  3.46354  2.40513  3.72494  3.29354  2.67741  2.69355  4.24690  2.90347  2.73739  3.18146  2.89801  2.37887  2.77519  2.98518  4.58477  3.61503
          0.02767  4.70740  4.00292  0.61958  0.77255  0.48576  0.95510
    193   3.24666  0.37488  4.86699  4.56798  4.71929  3.88150  5.15228  4.13222  4.07849  3.89187  4.90882  4.49190  4.61077  4.61549  3.18124  3.48820  3.72935  3.77891  6.05726  4.93046    240 C x - -
          2.68618  4.42225  2.77519  2.73123  3.46354  2.40513  3.72494  3.29354  2.67741  2.69355  4.24690  2.90347  2.73739  3.18146  2.89801  2.37887  2.77519  2.98518  4.58477  3.61503
          0.01369  4.69342  5.41577  0.61958  0.77255  0.51455  0.91073
    194   2.66848  4.41020  3.43861  3.07740  3.53918  3.80680  3.49772  2.70705  3.19649  2.60846  3.20319  3.61733  4.18555  3.48319  3.50179  3.07083  3.02020  1.17212  5.01594  3.79759    241 v x - -
          2.68618  4.42225  2.77519  2.73123  3.46354  2.40513  3.72494  3.29354  2.67741  2.69355  4.24690  2.90347  2.73739  3.18146  2.89801  2.37887  2.77519  2.98518  4.58477  3.61503
          0.01369  4.69342  5.41577  0.61958  0.77255  0.51455  0.91073
    195   2.76059  5.18801  2.82838  2.48691  3.39358  3.26988  3.73839  3.96307  2.31509  3.14069  4.23769  2.63737  2.53741  2.73646  2.44518  2.24830  2.74703  3.56076  5.64108  4.25123    242 s x - -
          2.68618  4.42225  2.77519  2.73123  3.46354  2.40513  3.72494  3.29354  2.67741  2.69355  4.24690  2.90347  2.73739  3.18146  2.89801  2.37887  2.77519  2.98518  4.58477  3.61503
          0.01369  4.69342  5.41577  0.61958  0.77255  0.51455  0.91073
    196   1.92389  5.23617  2.84593  2.34417  4.56685  3.18403  3.48715  4.04277  2.36684  3.53528  4.28073  2.73357  3.32719  2.66567  2.54858  2.50147  2.68234  3.17949  5.67755  4.27545    243 a x - -
          2.68618  4.42225  2.77519  2.73123  3.46354  2.40513  3.72494  3.29354  2.67741  2.69355  4.24690  2.90347  2.73739  3.18146  2.89801  2.37887  2.77519  2.98518  4.58477  3.61503
          0.01369  4.69342  5.41577  0.61958  0.77255  0.51455  0.91073
    197   2.63174  5.15754  2.92502  2.50035  4.45835  3.55267  3.74503  3.91407  2.33272  3.44373  4.21030  2.06743  3.37319  2.85797  2.58192  2.24160  2.42164  3.30584  4.33794  3.89579    244 n x - -
          2.68618  4.42225  2.77519  2.73123  3.46354  2.40513  3.72494  3.29354  2.67741  2.69355  4.24690  2.90347  2.73739  3.18146  2.89801  2.37887  2.77519  2.98518  4.58477  3.61503
          0.01369  4.69342  5.41577  0.61958  0.77255  0.51455  0.91073
    198   2.51986  4.91020  3.22932  2.68368  4.19063  3.59904  3.85385  3.59779  2.45535  3.21598  3.67737  3.18503  4.01266  2.82615  3.09660  1.95843  1.61261  3.27832  5.47153  4.15370    245 t x - -
          2.68618  4.42225  2.77519  2.73123  3.46354  2.40513  3.72494  3.29354  2.67741  2.69355  4.24690  2.90347  2.73739  3.18146  2.89801  2.37887  2.77519  2.98518  4.58477  3.61503
          0.01369  4.69342  5.41577  0.61958  0.77255  0.51455  0.91073
    199   3.48138  4.74749  5.41810  4.87336  3.69166  4.87485  5.33299  1.28905  4.74563  1.10223  3.48958  5.00600  5.10995  4.87100  4.82338  4.24329  3.20718  1.79042  5.66629  4.54740    246 l x - -
          2.68618  4.42225  2.77519  2.73123  3.46354  2.40513  3.72494  3.29354  2.67741  2.69355  4.24690  2.90347  2.73739  3.18146  2.89801  2.37887  2.77519  2.98518  4.58477  3.61503
          0.01369  4.69342  5.41577  0.61958  0.77255  0.51455  0.91073
    200   2.76458  4.53988  3.56058  2.99470  3.27429  3.72190  3.96671  2.67800  2.16595  2.52390  3.24914  3.42275  4.10278  3.26717  2.65149  2.65914  2.09681  2.44128  5.11439  3.86986    247 t x - -
          2.68618  4.42225  2.77519  2.73123  3.46354  2.40513  3.72494  3.29354  2.67741  2.69355  4.24690  2.90347  2.73739  3.18146  2.89801  2.37887  2.77519  2.98518  4.58477  3.61503
          0.01369  4.69342  5.41577  0.61958  0.77255  0.51455  0.91073
    201   2.77645  5.27965  2.47574  1.70935  4.62030  3.26068  3.73417  4.10393  2.29202  3.58246  4.32248  3.00702  3.93829  2.10075  2.75965  2.73863  2.72403  3.66811  5.71361  3.76707    248 e x - -
          2.68618  4.42225  2.77519  2.73123  3.46354  2.40513  3.72494  3.29354  2.67741  2.69355  4.24690  2.90347  2.73739  3.18146  2.89801  2.37887  2.77519  2.98518  4.58477  3.61503
          0.01369  4.69342  5.41577  0.61958  0.77255  0.51455  0.91073
    202   2.57967  4.49936  3.62433  3.05628  3.63842  3.73962  3.98924  1.84923  2.34849  2.40794  3.60183  3.18137  3.61957  2.93177  3.04130  2.98301  2.99754  2.46259  3.72810  3.84260    249 i x - -
          2.68618  4.42225  2.77519  2.73123  3.46354  2.40513  3.72494  3.29354  2.67741  2.69355  4.24690  2.90347  2.73739  3.18146  2.89801  2.37887  2.77519  2.98518  4.58477  3.61503
          0.01369  4.69342  5.41577  0.61958  0.77255  0.51455  0.91073
    203   2.55398  4.26285  4.76369  4.16392  2.23027  4.07786  4.42109  1.84225  3.97938  1.68245  3.33724  4.20689  4.42980  4.12927  4.02837  3.08064  3.12367  1.78573  4.92915  3.75283    250 l x - -
          2.68618  4.42225  2.77519  2.73123  3.46354  2.40513  3.72494  3.29354  2.67741  2.69355  4.24690  2.90347  2.73739  3.18146  2.89801  2.37887  2.77519  2.98518  4.58477  3.61503
          0.01369  4.69342  5.41577  0.61958  0.77255  0.51455  0.91073
    204   2.89952  4.64219  5.34657  4.81162  3.29561  4.79281  5.28737  0.91295  4.69425  2.18239  3.66502  4.92380  5.06612  4.87573  4.79588  4.15932  3.62236  1.43907  5.70326  4.52178    251 i x - -
          2.68618  4.42225  2.77519  2.73123  3.46354  2.40513  3.72494  3.29354  2.67741  2.69355  4.24690  2.90347  2.73739  3.18146  2.89801  2.37887  2.77519  2.98518  4.58477  3.61503
          0.01369  4.69342  5.41577  0.61958  0.77255  0.51455  0.91073
    205   1.91866  5.22092  2.74837  2.41488  4.54415  2.89174  3.73523  4.01465  2.24005  3.51674  4.26819  2.89316  3.93838  2.83958  2.36891  2.32200  2.99624  3.59995  5.66699  3.49153    252 a x - -
          2.68618  4.42225  2.77519  2.73123  3.46354  2.40513  3.72494  3.29354  2.67741  2.69355  4.24690  2.90347  2.73739  3.18146  2.89801  2.37887  2.77519  2.98518  4.58477  3.61503
          0.10807  4.69342  2.37215  0.61958  0.77255  0.51455  0.91073
    206   2.21603  5.18358  3.17130  2.59830  4.51985  3.61361  3.76214  3.95037  1.60015  3.46801  4.25486  3.11377  4.00332  2.69815  2.43292  2.83764  2.12308  3.57510  5.62023  4.28500    253 k x - -
          2.68618  4.42225  2.77519  2.73123  3.46354  2.40513  3.72494  3.29354  2.67741  2.69355  4.24690  2.90347  2.73739  3.18146  2.89801  2.37887  2.77519  2.98518  4.58477  3.61503
          0.01504  4.60039  5.32274  0.61958  0.77255  0.53544  0.88047
    207   2.86819  5.17087  2.79391  2.57018  4.44939  1.39705  3.83225  3.89679  2.16848  3.45427  4.25656  3.10173  4.02310  2.96999  2.88915  2.86463  3.10500  3.53919  5.64404  3.36668    254 g x - -
          2.68618  4.42225  2.77519  2.73123  3.46354  2.40513  3.72494  3.29354  2.67741  2.69355  4.24690  2.90347  2.73739  3.18146  2.89801  2.37887  2.77519  2.98518  4.58477  3.61503
          0.01431  4.64951  5.37186  0.61958  0.77255  0.59762  0.79877
    208   2.17876  4.88045  3.19643  2.63868  4.10757  3.32524  3.80662  3.22266  2.43805  3.13696  3.96313  3.14771  3.98487  2.97275  2.76017  1.70189  2.74833  3.20766  5.40137  3.34374    255 s x - -
          2.68618  4.42225  2.77519  2.73123  3.46354  2.40513  3.72494  3.29354  2.67741  2.69355  4.24690  2.90347  2.73739  3.18146  2.89801  2.37887  2.77519  2.98518  4.58477  3.61503
          0.01431  4.64951  5.37186  0.61958  0.77255  0.46230  0.99380
    209   2.25677  5.22397  2.66107  1.88725  4.54972  3.54117  3.73065  4.02224  2.36997  3.12338  4.26985  3.01643  3.56910  2.58861  2.66649  2.63427  2.59800  2.99107  5.66835  4.26939    256 e x - -
          2.68618  4.42225  2.77519  2.73123  3.46354  2.40513  3.72494  3.29354  2.67741  2.69355  4.24690  2.90347  2.73739  3.18146  2.89801  2.37887  2.77519  2.98518  4.58477  3.61503
          0.04159  4.69342  3.45520  0.61958  0.77255  0.51455  0.91073
    210   2.67791  4.48646  5.09341  4.51113  2.87694  4.43602  4.81288  1.35446  4.34487  1.58057  3.11633  4.57413  4.73869  4.47192  4.39022  3.76872  3.39882  1.69260  5.24293  4.09284    257 i x - -
          2.68618  4.42225  2.77519  2.73123  3.46354  2.40513  3.72494  3.29354  2.67741  2.69355  4.24690  2.90347  2.73739  3.18146  2.89801  2.37887  2.77519  2.98518  4.58477  3.61503
          0.05989  4.66591  3.02155  0.61958  0.77255  0.56782  0.83646
    211   2.73887  5.19265  3.19055  2.61029  4.53251  2.77795  3.76876  3.58265  1.51327  3.47824  4.26460  3.12460  4.01210  2.88691  1.96307  2.84617  2.73363  3.58580  5.62834  4.29445    258 k x - -
          2.68618  4.42225  2.77519  2.73123  3.46354  2.40513  3.72494  3.29354  2.67741  2.69355  4.24690  2.90347  2.73739  3.18146  2.89801  2.37887  2.77519  2.98518  4.58477  3.61503
          0.01473  4.62075  5.34310  0.61958  0.77255  0.43452  1.04292
    212   3.03050  5.49649  2.85749  1.15713  4.85525  3.61774  3.91408  4.32742  1.96363  3.80796  4.59295  3.09608  4.09868  3.03830  3.09691  2.21480  3.27528  3.90721  5.93682  4.53683    259 e x - -
          2.68618  4.42225  2.77519  2.73123  3.46354  2.40513  3.72494  3.29354  2.67741  2.69355  4.24690  2.90347  2.73739  3.18146  2.89801  2.37887  2.77519  2.98518  4.58477  3.61503
          0.04159  4.69342  3.45520  0.61958  0.77255  0.51455  0.91073
    213   2.97647  4.62003  3.87592  2.86517  2.42751  3.93455  3.98415  3.11236  2.77441  2.61187  3.72522  3.67849  4.30811  3.54578  3.53472  3.20482  3.20565  2.90568  4.70214  1.24119    260 y x - -
          2.68618  4.42225  2.77519  2.73123  3.46354  2.40513  3.72494  3.29354  2.67741  2.69355  4.24690  2.90347  2.73739  3.18146  2.89801  2.37887  2.77519  2.98518  4.58477  3.61503
          0.01408  4.66591  5.38826  0.61958  0.77255  0.56782  0.83646
    214   2.27760  0.51206  4.88714  4.72376  4.76921  3.47962  5.28368  3.81674  4.53763  3.80795  4.79755  4.28549  4.30334  4.76860  4.58965  2.99822  3.30001  3.39271  6.23722  5.11691    261 C x - -
          2.68618  4.42225  2.77519  2.73123  3.46354  2.40513  3.72494  3.29354  2.67741  2.69355  4.24690  2.90347  2.73739  3.18146  2.89801  2.37887  2.77519  2.98518  4.58477  3.61503
          0.01408  4.66591  5.38826  0.61958  0.77255  0.56782  0.83646
    215   2.38311  2.81769  3.76274  3.24324  4.02987  3.52597  3.55689  3.40882  3.19878  3.10653  3.97296  3.55883  4.09176  3.50660  3.55339  1.87887  1.38152  3.09101  5.43569  4.20230    262 t x - -
          2.68618  4.42225  2.77519  2.73123  3.46354  2.40513  3.72494  3.29354  2.67741  2.69355  4.24690  2.90347  2.73739  3.18146  2.89801  2.37887  2.77519  2.98518  4.58477  3.61503
          0.01408  4.66591  5.38826  0.61958  0.77255  0.48024  0.96400
    216   2.57290  5.23114  2.73501  2.37316  4.55996  3.53997  3.72874  2.98104  2.04297  3.12077  4.27614  2.67977  3.16103  2.34665  2.70823  2.56859  2.74790  3.61303  5.67358  4.27281    263 k x - -
          2.68618  4.42225  2.77519  2.73123  3.46354  2.40513  3.72494  3.29354  2.67741  2.69355  4.24690  2.90347  2.73739  3.18146  2.89801  2.37887  2.77519  2.98518  4.58477  3.61503
          0.04159  4.69342  3.45520  0.61958  0.77255  0.51455  0.91073
    217   2.57456  5.22725  3.13130  2.56763  4.58637  3.25652  3.76953  4.03633  1.39348  3.53625  4.30475  3.09337  3.41160  2.87992  2.18133  2.66092  2.85843  3.63420  5.67626  4.31608    264 k x - -
          2.68618  4.42225  2.77519  2.73123  3.46354  2.40513  3.72494  3.29354  2.67741  2.69355  4.24690  2.90347  2.73739  3.18146  2.89801  2.37887  2.77519  2.98518  4.58477  3.61503
          0.01408  4.66591  5.38826  0.61958  0.77255  0.56782  0.83646
    218   2.32073  4.21905  4.46496  3.86959  2.12101  3.93730  4.25659  2.43953  3.71513  2.26881  2.86340  3.99545  4.29979  3.90133  2.98374  3.23634  3.02895  1.58437  4.84539  3.66266    265 v x - -
          2.68618  4.42225  2.77519  2.73123  3.46354  2.40513  3.72494  3.29354  2.67741  2.69355  4.24690  2.90347  2.73739  3.18146  2.89801  2.37887  2.77519  2.98518  4.58477  3.61503
          0.01408  4.66591  5.38826  0.61958  0.77255  0.56782  0.83646
    219   2.79103  5.04300  3.16306  2.59785  4.30689  3.60077  3.00969  3.73129  2.51833  3.30746  4.11044  3.11737  3.36017  2.74190  1.68880  2.54912  2.59092  3.39151  3.28104  4.18214    266 r x - -
          2.68618  4.42225  2.77519  2.73123  3.46354  2.40513  3.72494  3.29354  2.67741  2.69355  4.24690  2.90347  2.73739  3.18146  2.89801  2.37887  2.77519  2.98518  4.58477  3.61503
          0.01408  4.66591  5.38826  0.61958  0.77255  0.56782  0.83646
    220   2.53204  4.29837  4.73968  4.14524  1.82991  4.08044  4.33855  1.84851  3.96134  1.77832  3.29836  4.18575  4.42636  4.09619  4.00964  3.39154  3.15003  2.45612  4.80072  2.56226    267 l x - -
          2.68618  4.42225  2.77519  2.73123  3.46354  2.40513  3.72494  3.29354  2.67741  2.69355  4.24690  2.90347  2.73739  3.18146  2.89801  2.37887  2.77519  2.98518  4.58477  3.61503
          0.03473  4.66591  3.69992  0.61958  0.77255  0.48024  0.96400
    221   2.42080  4.71710  3.35853  2.80384  3.93679  3.36471  3.89987  2.91429  2.41182  2.98713  3.84300  3.27603  1.91044  3.11661  3.20094  2.43129  2.99635  2.46433  5.29917  4.01822    268 p x - -
          2.68618  4.42225  2.77519  2.73123  3.46354  2.40513  3.72494  3.29354  2.67741  2.69355  4.24690  2.90347  2.73739  3.18146  2.89801  2.37887  2.77519  2.98518  4.58477  3.61503
          0.01397  4.67362  5.39596  0.61958  0.77255  0.48928  0.94950
    222   2.76179  4.83239  3.25237  2.69305  3.08389  3.18685  3.83873  3.43532  2.23043  2.97313  3.49113  3.19403  3.63456  2.84197  3.12392  1.76327  2.57106  2.93905  5.36045  4.05491    269 s x - -
          2.68618  4.42225  2.77519  2.73123  3.46354  2.40513  3.72494  3.29354  2.67741  2.69355  4.24690  2.90347  2.73739  3.18146  2.89801  2.37887  2.77519  2.98518  4.58477  3.61503
          0.04074  4.69342  3.48129  0.61958  0.77255  0.51455  0.91073
    223   1.32356  4.86645  3.25762  2.74818  4.21827  3.57446  3.48037  3.62482  2.55957  3.25019  4.07864  3.23035  2.92158  3.09074  3.15790  2.83988  2.35946  3.29559  5.50912  4.20145    270 a x - -
          2.68618  4.42225  2.77519  2.73123  3.46354  2.40513  3.72494  3.29354  2.67741  2.69355  4.24690  2.90347  2.73739  3.18146  2.89801  2.37887  2.77519  2.98518  4.58477  3.61503
          0.01407  4.66675  5.38909  0.61958  0.77255  0.56626  0.83850
    224   2.54046  4.78974  3.32174  2.75729  3.99393  1.59826  3.86117  3.38230  2.30269  2.89108  3.88343  3.24203  4.03669  3.05930  2.82543  2.87112  3.00997  2.76126  4.43720  4.03899    271 g x - -
          2.68618  4.42225  2.77519  2.73123  3.46354  2.40513  3.72494  3.29354  2.67741  2.69355  4.24690  2.90347  2.73739  3.18146  2.89801  2.37887  2.77519  2.98518  4.58477  3.61503
          0.04344  4.66675  3.40787  0.61958  0.77255  0.56626  0.83850
    225   2.77013  5.18542  3.04835  2.49849  4.51755  2.41137  3.73845  3.97698  1.68947  3.48831  4.25051  2.43510  3.94375  2.84804  2.69131  2.57374  2.73767  3.26422  5.64366  4.26272    272 k x - -
          2.68618  4.42225  2.77519  2.73123  3.46354  2.40513  3.72494  3.29354  2.67741  2.69355  4.24690  2.90347  2.73739  3.18146  2.89801  2.37887  2.77519  2.98518  4.58477  3.61503
          0.33358  4.63778  1.29474  0.61958  0.77255  0.52850  0.89035
    226   2.77032  5.07217  3.08102  2.54598  4.46304  2.60372  3.71529  3.89186  1.46722  3.41393  4.20647  3.05242  3.93201  2.83985  2.52356  2.51359  2.75607  3.50982  5.56683  4.23888    273 k . - -
          2.68618  4.42225  2.77519  2.73123  3.46354  2.40513  3.72494  3.29354  2.67741  2.69355  4.24690  2.90347  2.73739  3.18146  2.89801  2.37887  2.77519  2.98518  4.58477  3.61503
          0.01910  4.36350  5.08585  0.61958  0.77255  0.96348  0.48056
    227   2.42583  5.00773  2.84544  2.42122  4.29150  2.86856  3.39550  3.46463  2.28368  3.28620  4.06574  2.37148  3.85221  2.58722  2.75962  2.65706  2.89184  2.70433  5.47887  4.10915    274 k . - -
          2.68665  4.42288  2.77564  2.73076  3.46417  2.40451  3.72533  3.29296  2.67612  2.69393  4.24717  2.90370  2.73741  3.18076  2.89829  2.37950  2.77535  2.98474  4.58540  3.61566
          0.78623  0.71686  2.87964  1.71271  0.19891  0.39386  1.12224
    228   1.96961  4.82408  3.29352  2.77715  4.40957  1.78586  3.96215  3.84104  2.76479  3.43602  4.23446  3.23235  2.60976  3.11763  2.56751  2.60819  2.71015  3.43113  5.65462  4.33595    288 g x - -
          2.68618  4.42225  2.77519  2.73123  3.46354  2.40513  3.72494  3.29354  2.67741  2.69355  4.24690  2.90347  2.73739  3.18146  2.89801  2.37887  2.77519  2.98518  4.58477  3.61503
          0.05239  4.59978  3.19438  0.61958  0.77255  0.68026  0.70620
    229   3.03789  5.38703  3.37592  2.74106  4.80800  3.74630  3.41748  4.21076  1.43203  3.64357  4.44027  3.22408  4.11243  2.10466  1.77801  2.83126  3.00211  3.82533  5.70837  4.43497    289 k x - -
          2.68618  4.42225  2.77519  2.73123  3.46354  2.40513  3.72494  3.29354  2.67741  2.69355  4.24690  2.90347  2.73739  3.18146  2.89801  2.37887  2.77519  2.98518  4.58477  3.61503
          0.01562  4.56301  5.28535  0.61958  0.77255  0.73492  0.65305
    230   2.71620  4.73070  3.25171  2.69133  3.92243  3.59436  3.81256  3.11509  2.55416  2.77894  3.21363  2.52965  2.66882  3.01239  2.64830  2.55362  2.46678  2.78289  4.38415  3.97448    290 t x - -
          2.68618  4.42225  2.77519  2.73123  3.46354  2.40513  3.72494  3.29354  2.67741  2.69355  4.24690  2.90347  2.73739  3.18146  2.89801  2.37887  2.77519  2.98518  4.58477  3.61503
          0.01562  4.56301  5.28535  0.61958  0.77255  0.45453  1.00715
    231   1.53857  4.35085  4.22274  3.65400  3.09352  3.92072  4.29675  2.34340  3.55721  2.51889  3.48751  3.89870  4.31640  3.80076  3.78237  3.21925  1.99658  2.00106  5.04816  3.84867    291 a x - -
          2.68618  4.42225  2.77519  2.73123  3.46354  2.40513  3.72494  3.29354  2.67741  2.69355  4.24690  2.90347  2.73739  3.18146  2.89801  2.37887  2.77519  2.98518  4.58477  3.61503
          0.01407  4.66675  5.38909  0.61958  0.77255  0.56626  0.83850
    232   2.62031  5.26739  3.06866  2.40221  4.61212  2.84063  3.74115  4.07750  1.60996  3.56054  4.31449  2.89536  3.96562  2.68195  2.18754  2.77789  2.59353  3.65924  5.69003  4.30813    292 k x - -
          2.68618  4.42225  2.77519  2.73123  3.46354  2.40513  3.72494  3.29354  2.67741  2.69355  4.24690  2.90347  2.73739  3.18146  2.89801  2.37887  2.77519  2.98518  4.58477  3.61503
          0.01407  4.66675  5.38909  0.61958  0.77255  0.56626  0.83850
    233   3.57947  4.88417  5.28621  4.78916  0.82935  4.77283  4.78102  2.31342  4.63769  2.08263  3.45462  4.82557  5.04123  4.69436  4.68847  4.14127  3.82217  2.06644  5.00298  3.53313    293 f x - -
          2.68618  4.42225  2.77519  2.73123  3.46354  2.40513  3.72494  3.29354  2.67741  2.69355  4.24690  2.90347  2.73739  3.18146  2.89801  2.37887  2.77519  2.98518  4.58477  3.61503
          0.01407  4.66675  5.38909  0.61958  0.77255  0.56626  0.83850
    234   3.28097  5.40466  3.18166  2.93055  4.62091  3.19959  0.80575  4.29625  2.42276  3.81744  4.69738  3.40947  4.32456  3.31754  3.00113  3.28835  3.54895  3.94584  5.80942  4.45877    294 h x - -
          2.68618  4.42225  2.77519  2.73123  3.46354  2.40513  3.72494  3.29354  2.67741  2.69355  4.24690  2.90347  2.73739  3.18146  2.89801  2.37887  2.77519  2.98518  4.58477  3.61503
          0.01407  4.66675  5.38909  0.61958  0.77255  0.56626  0.83850
    235   0.99195  4.87210  3.23134  2.23294  4.52016  3.49683  4.13934  3.92332  3.00719  3.55943  4.38257  3.32685  4.07863  3.32321  3.44177  2.58018  2.70416  3.51538  5.80259  4.49352    295 a x - -
          2.68618  4.42225  2.77519  2.73123  3.46354  2.40513  3.72494  3.29354  2.67741  2.69355  4.24690  2.90347  2.73739  3.18146  2.89801  2.37887  2.77519  2.98518  4.58477  3.61503
          0.01407  4.66675  5.38909  0.61958  0.77255  0.56626  0.83850
    236   2.77930  4.53966  3.59257  2.75185  3.66878  3.73347  3.96800  3.05118  2.92977  2.75421  3.64277  3.44253  4.11471  3.27692  2.83350  2.85594  2.66962  2.65197  1.61401  3.33040    296 w x - -
          2.68618  4.42225  2.77519  2.73123  3.46354  2.40513  3.72494  3.29354  2.67741  2.69355  4.24690  2.90347  2.73739  3.18146  2.89801  2.37887  2.77519  2.98518  4.58477  3.61503
          0.01407  4.66675  5.38909  0.61958  0.77255  0.56626  0.83850
    237   2.05481  4.26414  4.48775  3.90101  2.21697  3.96146  4.30268  2.59229  3.75178  1.44992  3.33160  4.02975  4.33324  3.93800  3.87128  2.99015  3.07138  2.15350  4.88920  3.69967    297 l x - -
          2.68618  4.42225  2.77519  2.73123  3.46354  2.40513  3.72494  3.29354  2.67741  2.69355  4.24690  2.90347  2.73739  3.18146  2.89801  2.37887  2.77519  2.98518  4.58477  3.61503
          0.01407  4.66675  5.38909  0.61958  0.77255  0.56626  0.83850
    238   2.87921  4.28984  4.54413  3.96497  2.04801  4.00153  4.18866  2.41097  3.80473  2.43567  3.39574  4.04679  4.36361  3.96944  3.90130  2.67970  3.11171  2.02432  4.67352  1.70826    298 y x - -
          2.68618  4.42225  2.77519  2.73123  3.46354  2.40513  3.72494  3.29354  2.67741  2.69355  4.24690  2.90347  2.73739  3.18146  2.89801  2.37887  2.77519  2.98518  4.58477  3.61503
          0.01407  4.66675  5.38909  0.61958  0.77255  0.56626  0.83850
    239   2.95603  5.42050  1.48409  2.47672  4.74056  3.55876  3.89048  4.21696  2.53959  3.72881  4.51097  1.79328  4.04516  3.01812  3.23687  2.73809  3.20727  2.89980  5.89144  4.46798    299 d x - -
          2.68618  4.42225  2.77519  2.73123  3.46354  2.40513  3.72494  3.29354  2.67741  2.69355  4.24690  2.90347  2.73739  3.18146  2.89801  2.37887  2.77519  2.98518  4.58477  3.61503
          0.01407  4.66675  5.38909  0.61958  0.77255  0.56626  0.83850
    240   2.26649  4.80736  3.25472  2.69490  4.00828  3.61939  3.83396  2.83747  2.28652  2.69334  3.88949  3.19344  3.01973  2.67972  2.69280  2.64302  2.76915  2.78595  5.33731  3.20240    300 a x - -
          2.68618  4.42225  2.77519  2.73123  3.46354  2.40513  3.72494  3.29354  2.67741  2.69355  4.24690  2.90347  2.73739  3.18146  2.89801  2.37887  2.77519  2.98518  4.58477  3.61503
          0.01407  4.66675  5.38909  0.61958  0.77255  0.56626  0.83850
    241   2.18167  5.18734  2.14287  2.12505  4.49987  3.24715  3.48517  3.37672  2.48374  3.47879  4.23732  2.86638  3.93345  2.74408  2.97125  2.42681  2.98810  2.94262  5.64009  4.24871    301 e x - -
          2.68618  4.42225  2.77519  2.73123  3.46354  2.40513  3.72494  3.29354  2.67741  2.69355  4.24690  2.90347  2.73739  3.18146  2.89801  2.37887  2.77519  2.98518  4.58477  3.61503
          0.04344  4.66675  3.40787  0.61958  0.77255  0.56626  0.83850
    242   2.80760  5.06690  3.02309  2.40296  4.39701  3.18602  3.40546  3.83126  2.65021  3.40828  4.21124  2.92097  3.99853  2.99242  3.11896  2.17673  1.43356  3.47067  5.62406  4.26929    302 t x - -
          2.68618  4.42225  2.77519  2.73123  3.46354  2.40513  3.72494  3.29354  2.67741  2.69355  4.24690  2.90347  2.73739  3.18146  2.89801  2.37887  2.77519  2.98518  4.58477  3.61503
          0.01448  4.63778  5.36013  0.61958  0.77255  0.52850  0.89035
    243   2.79760  4.72777  3.92734  3.90149  5.20043  0.43639  5.07258  4.78362  4.20631  4.44967  5.26889  3.95395  4.26007  4.41604  4.43253  2.58421  3.35344  4.01750  6.48148  5.33266    303 G x - -
          2.68618  4.42225  2.77519  2.73123  3.46354  2.40513  3.72494  3.29354  2.67741  2.69355  4.24690  2.90347  2.73739  3.18146  2.89801  2.37887  2.77519  2.98518  4.58477  3.61503
          0.01407  4.66675  5.38909  0.61958  0.77255  0.56626  0.83850
    244   2.75336  3.80594  2.72177  2.81229  2.59473  3.73097  3.98363  2.69160  3.01154  2.12638  3.58144  3.46425  4.11045  2.64188  3.09859  2.97487  2.84358  2.24997  5.05999  3.82479    304 l x - -
          2.68618  4.42225  2.77519  2.73123  3.46354  2.40513  3.72494  3.29354  2.67741  2.69355  4.24690  2.90347  2.73739  3.18146  2.89801  2.37887  2.77519  2.98518  4.58477  3.61503
          0.01407  4.66675  5.38909  0.61958  0.77255  0.56626  0.83850
    245   3.33728  4.76073  4.58012  4.07126  2.22968  4.31564  3.97629  3.24748  3.91646  2.25229  3.87439  4.14074  4.65898  4.08365  2.04620  3.61846  3.56270  3.07772  3.46196  1.20352    305 y x - -
          2.68618  4.42225  2.77519  2.73123  3.46354  2.40513  3.72494  3.29354  2.67741  2.69355  4.24690  2.90347  2.73739  3.18146  2.89801  2.37887  2.77519  2.98518  4.58477  3.61503
          0.01407  4.66675  5.38909  0.61958  0.77255  0.56626  0.83850
    246   2.60719  4.94082  3.16306  2.45395  4.17572  3.28404  3.79134  2.85869  2.12380  3.19732  3.72573  3.12208  3.97717  2.50538  2.76777  2.79180  2.24519  2.54542  5.44543  4.11401    306 k x - -
          2.68618  4.42225  2.77519  2.73123  3.46354  2.40513  3.72494  3.29354  2.67741  2.69355  4.24690  2.90347  2.73739  3.18146  2.89801  2.37887  2.77519  2.98518  4.58477  3.61503
          0.04274  4.66675  3.42852  0.61958  0.77255  0.56626  0.83850
    247   2.76310  5.19776  3.03152  2.40355  4.52007  3.54035  3.72670  3.98347  1.90243  3.22859  4.24855  3.02054  2.94374  2.06432  2.92788  2.39014  2.43162  3.57695  5.64326  4.25609    307 k x - -
          2.68618  4.42225  2.77519  2.73123  3.46354  2.40513  3.72494  3.29354  2.67741  2.69355  4.24690  2.90347  2.73739  3.18146  2.89801  2.37887  2.77519  2.98518  4.58477  3.61503
          0.01447  4.63848  5.36083  0.61958  0.77255  0.61692  0.77567
    248   1.11149  4.52329  4.46366  3.95485  3.77251  4.00217  4.66687  2.47575  3.84769  2.03640  3.67997  4.14706  4.49333  4.11396  4.07511  3.36780  3.28635  1.79178  5.43854  4.24175    308 a x - -
          2.68618  4.42225  2.77519  2.73123  3.46354  2.40513  3.72494  3.29354  2.67741  2.69355  4.24690  2.90347  2.73739  3.18146  2.89801  2.37887  2.77519  2.98518  4.58477  3.61503
          0.01447  4.63848  5.36083  0.61958  0.77255  0.61692  0.77567
    249   2.56646  5.28294  3.16543  2.25372  4.63896  3.62737  3.75521  4.08349  1.45682  3.56269  3.57365  3.10527  4.01061  2.64780  2.07278  2.84372  3.08899  3.68201  5.68194  4.33435    309 k x - -
          2.68618  4.42225  2.77519  2.73123  3.46354  2.40513  3.72494  3.29354  2.67741  2.69355  4.24690  2.90347  2.73739  3.18146  2.89801  2.37887  2.77519  2.98518  4.58477  3.61503
          0.01447  4.63848  5.36083  0.61958  0.77255  0.61692  0.77567
    250   3.00978  4.91419  3.61878  3.02241  3.98012  3.82970  3.92436  3.50656  1.92306  2.93930  4.01745  3.44437  4.20903  2.94667  2.80522  2.87023  3.22201  3.25109  1.39768  3.99609    310 w x - -
          2.68618  4.42225  2.77519  2.73123  3.46354  2.40513  3.72494  3.29354  2.67741  2.69355  4.24690  2.90347  2.73739  3.18146  2.89801  2.37887  2.77519  2.98518  4.58477  3.61503
          0.01447  4.63848  5.36083  0.61958  0.77255  0.61692  0.77567
    251   3.91343  5.13431  5.77595  5.19286  3.34415  5.28308  5.56267  2.04310  5.05033  0.81246  1.54125  5.41330  5.30833  4.93746  5.01624  4.66895  4.11456  2.73517  5.57663  4.62860    311 l x - -
          2.68618  4.42225  2.77519  2.73123  3.46354  2.40513  3.72494  3.29354  2.67741  2.69355  4.24690  2.90347  2.73739  3.18146  2.89801  2.37887  2.77519  2.98518  4.58477  3.61503
          0.01447  4.63848  5.36083  0.61958  0.77255  0.61692  0.77567
    252   3.89793  5.22113  4.82572  4.46236  1.99451  4.67404  3.31993  3.81428  4.33629  3.23184  4.39154  4.35092  5.00332  4.38394  4.44105  2.86797  4.12199  3.66848  4.04185  0.64206    312 Y x - -
          2.68618  4.42225  2.77519  2.73123  3.46354  2.40513  3.72494  3.29354  2.67741  2.69355  4.24690  2.90347  2.73739  3.18146  2.89801  2.37887  2.77519  2.98518  4.58477  3.61503
          0.01447  4.63848  5.36083  0.61958  0.77255  0.61692  0.77567
    253   3.85538  5.09911  5.65576  5.09654  2.45482  5.16408  5.34631  2.54264  4.95558  0.56066  3.12597  5.26962  5.24769  4.87272  4.93956  4.54482  4.06493  2.35216  5.41956  4.28818    313 L x - -
          2.68618  4.42225  2.77519  2.73123  3.46354  2.40513  3.72494  3.29354  2.67741  2.69355  4.24690  2.90347  2.73739  3.18146  2.89801  2.37887  2.77519  2.98518  4.58477  3.61503
          0.01447  4.63848  5.36083  0.61958  0.77255  0.61692  0.77567
    254   2.88112  4.70699  3.59456  3.01608  3.56275  3.78613  3.91708  3.23711  1.33868  2.89844  3.80117  3.43999  4.16237  3.24189  3.15363  3.03422  3.10644  2.44339  3.53370  2.65630    314 k x - -
          2.68618  4.42225  2.77519  2.73123  3.46354  2.40513  3.72494  3.29354  2.67741  2.69355  4.24690  2.90347  2.73739  3.18146  2.89801  2.37887  2.77519  2.98518  4.58477  3.61503
          0.01447  4.63848  5.36083  0.61958  0.77255  0.61692  0.77567
    255   3.55261  4.76506  5.57736  5.08591  3.95592  5.11145  5.73832  1.58502  5.00516  1.89794  3.70875  5.24964  5.32130  5.20531  5.14162  4.52536  3.80535  0.74693  6.04216  4.86773    315 v x - -
          2.68618  4.42225  2.77519  2.73123  3.46354  2.40513  3.72494  3.29354  2.67741  2.69355  4.24690  2.90347  2.73739  3.18146  2.89801  2.37887  2.77519  2.98518  4.58477  3.61503
          0.01447  4.63848  5.36083  0.61958  0.77255  0.61692  0.77567
    256   3.27554  5.81717  1.75958  2.46879  5.22098  3.55480  4.15595  4.77667  3.19932  4.25954  5.10592  0.93331  4.19892  3.32519  3.80967  2.70876  3.59001  4.30560  6.40260  4.87824    316 n x - -
          2.68618  4.42225  2.77519  2.73123  3.46354  2.40513  3.72494  3.29354  2.67741  2.69355  4.24690  2.90347  2.73739  3.18146  2.89801  2.37887  2.77519  2.98518  4.58477  3.61503
          0.01447  4.63848  5.36083  0.61958  0.77255  0.61692  0.77567
    257   2.85240  5.28460  2.00504  2.35094  4.58570  1.70947  3.17328  4.05286  2.60129  3.57333  3.42155  2.85324  3.98477  2.92739  3.10077  2.81907  3.09219  3.65436  5.74247  4.33972    317 g x - -
          2.68618  4.42225  2.77519  2.73123  3.46354  2.40513  3.72494  3.29354  2.67741  2.69355  4.24690  2.90347  2.73739  3.18146  2.89801  2.37887  2.77519  2.98518  4.58477  3.61503
          0.01447  4.63848  5.36083  0.61958  0.77255  0.61692  0.77567
    258   2.12023  5.04516  3.08519  2.52805  3.89561  2.62898  3.42641  3.74924  2.41824  2.99906  4.10703  2.89811  3.94350  2.52618  2.43955  2.51450  2.97377  2.97653  5.52631  4.16736    318 a x - -
          2.68618  4.42225  2.77519  2.73123  3.46354  2.40513  3.72494  3.29354  2.67741  2.69355  4.24690  2.90347  2.73739  3.18146  2.89801  2.37887  2.77519  2.98518  4.58477  3.61503
          0.01447  4.63848  5.36083  0.61958  0.77255  0.61692  0.77567
    259   2.78333  4.54773  3.59132  3.01730  3.66328  3.73320  3.58439  2.90590  2.70077  2.05064  3.64839  3.21319  4.11143  3.02400  2.99821  2.97979  3.01174  2.82948  5.08962  1.73208    319 y x - -
          2.68618  4.42225  2.77519  2.73123  3.46354  2.40513  3.72494  3.29354  2.67741  2.69355  4.24690  2.90347  2.73739  3.18146  2.89801  2.37887  2.77519  2.98518  4.58477  3.61503
          0.01447  4.63848  5.36083  0.61958  0.77255  0.61692  0.77567
    260   2.09259  4.35909  4.71122  4.13798  3.51890  4.18788  4.56627  1.39001  3.99432  2.44209  3.47898  4.26531  4.54036  4.19309  4.11633  3.50689  3.22017  1.49833  5.13432  3.14836    320 i x - -
          2.68618  4.42225  2.77519  2.73123  3.46354  2.40513  3.72494  3.29354  2.67741  2.69355  4.24690  2.90347  2.73739  3.18146  2.89801  2.37887  2.77519  2.98518  4.58477  3.61503
          0.01447  4.63848  5.36083  0.61958  0.77255  0.61692  0.77567
    261   2.08226  5.21872  3.10466  2.53894  4.55612  3.15980  3.74635  4.00717  1.88939  3.50908  4.27662  3.06863  3.97378  2.52581  2.02450  2.79174  2.61109  3.60850  5.65237  4.28796    321 k x - -
          2.68618  4.42225  2.77519  2.73123  3.46354  2.40513  3.72494  3.29354  2.67741  2.69355  4.24690  2.90347  2.73739  3.18146  2.89801  2.37887  2.77519  2.98518  4.58477  3.61503
          0.01447  4.63848  5.36083  0.61958  0.77255  0.57054  0.83292
    262   2.15862  5.00461  3.12957  2.46963  4.26398  3.58229  3.79030  3.68604  2.40143  3.27511  4.08243  3.10947  3.98002  2.69491  3.01711  1.50791  3.00631  3.35149  4.31121  4.16356    322 s x - -
          2.68618  4.42225  2.77519  2.73123  3.46354  2.40513  3.72494  3.29354  2.67741  2.69355  4.24690  2.90347  2.73739  3.18146  2.89801  2.37887  2.77519  2.98518  4.58477  3.61503
          0.01426  4.65324  5.37559  0.61958  0.77255  0.59097  0.80697
    263   1.70507  4.54136  3.35723  2.96377  3.69583  3.69817  3.94976  2.48803  2.92669  2.76287  3.64629  3.39596  3.04891  3.00483  3.12719  2.93746  2.84571  2.16943  5.11993  3.87250    323 a x - -
          2.68619  4.42226  2.77521  2.73124  3.46355  2.40514  3.72496  3.29355  2.67742  2.69356  4.24691  2.90348  2.73719  3.18148  2.89802  2.37888  2.77521  2.98520  4.58478  3.61504
          0.06392  2.85966  5.37559  0.37301  1.16686  0.59097  0.80697
    264   2.66357  5.25184  2.99926  2.23430  4.59393  2.91513  3.42802  4.07671  2.13255  3.55508  4.29371  2.70701  3.38831  2.16202  2.49228  2.38155  2.82237  3.64097  5.68553  4.27789    325 k x - -
          2.68618  4.42225  2.77519  2.73123  3.46354  2.40513  3.72494  3.29354  2.67741  2.69355  4.24690  2.90347  2.73739  3.18146  2.89801  2.37887  2.77519  2.98518  4.58477  3.61503
          0.01426  4.65324  5.37559  0.61958  0.77255  0.59097  0.80697
    265   2.76678  5.26369  2.59260  1.96515  4.59971  2.79747  3.47413  4.08185  2.39761  3.56514  4.30794  2.28672  3.31503  2.82686  2.96636  2.31997  2.99937  3.64970  5.70064  3.23477    326 e x - -
          2.68618  4.42225  2.77519  2.73123  3.46354  2.40513  3.72494  3.29354  2.67741  2.69355  4.24690  2.90347  2.73739  3.18146  2.89801  2.37887  2.77519  2.98518  4.58477  3.61503
          0.01426  4.65324  5.37559  0.61958  0.77255  0.59097  0.80697
    266   2.44147  4.33384  3.97555  3.40483  3.47896  3.79973  4.12961  1.77528  3.31950  2.55216  3.46959  3.70293  4.19397  3.58508  3.22554  2.33764  2.22913  2.10052  4.97027  3.76380    327 i x - -
          2.68618  4.42225  2.77519  2.73123  3.46354  2.40513  3.72494  3.29354  2.67741  2.69355  4.24690  2.90347  2.73739  3.18146  2.89801  2.37887  2.77519  2.98518  4.58477  3.61503
          0.01426  4.65324  5.37559  0.61958  0.77255  0.59097  0.80697
    267   2.44168  5.24738  2.23227  2.20572  3.89646  3.01254  3.72712  4.05756  2.37371  3.54752  4.29358  2.57672  3.62353  2.82933  2.96736  1.98769  2.99661  3.63130  5.68835  4.28235    328 s x - -
          2.68618  4.42225  2.77519  2.73123  3.46354  2.40513  3.72494  3.29354  2.67741  2.69355  4.24690  2.90347  2.73739  3.18146  2.89801  2.37887  2.77519  2.98518  4.58477  3.61503
          0.01426  4.65324  5.37559  0.61958  0.77255  0.59097  0.80697
    268   3.45129  6.18176  0.78798  1.63147  5.44378  3.58754  4.19733  5.01421  2.98649  4.45795  5.33634  3.02768  4.25415  3.37152  3.96881  3.28621  3.75475  4.54390  6.60244  5.01552    329 d x - -
          2.68618  4.42225  2.77519  2.73123  3.46354  2.40513  3.72494  3.29354  2.67741  2.69355  4.24690  2.90347  2.73739  3.18146  2.89801  2.37887  2.77519  2.98518  4.58477  3.61503
          0.01426  4.65324  5.37559  0.61958  0.77255  0.59097  0.80697
    269   3.51731  4.88752  4.96858  4.43304  2.98523  4.58610  4.46581  2.84978  4.14842  1.81023  2.75589  4.52765  4.86937  4.35300  4.25218  3.92918  3.74364  2.91372  0.94311  3.26190    330 w x - -
          2.68618  4.42225  2.77519  2.73123  3.46354  2.40513  3.72494  3.29354  2.67741  2.69355  4.24690  2.90347  2.73739  3.18146  2.89801  2.37887  2.77519  2.98518  4.58477  3.61503
          0.01426  4.65324  5.37559  0.61958  0.77255  0.59097  0.80697
    270   2.75063  4.87642  3.03032  2.46824  3.37835  2.80908  3.80863  3.50083  2.54270  3.12681  3.95470  3.01480  3.98688  2.97705  3.08584  2.62206  1.61585  3.19784  4.29615  4.07637    331 t x - -
          2.68618  4.42225  2.77519  2.73123  3.46354  2.40513  3.72494  3.29354  2.67741  2.69355  4.24690  2.90347  2.73739  3.18146  2.89801  2.37887  2.77519  2.98518  4.58477  3.61503
          0.01426  4.65324  5.37559  0.61958  0.77255  0.59097  0.80697
    271   2.48532  4.32630  3.91099  3.33565  2.80027  3.18920  4.07470  2.79359  3.25820  2.32981  3.43718  3.65352  3.75407  3.18780  3.53257  3.06099  1.97936  2.27530  4.92635  2.46609    332 t x - -
          2.68618  4.42225  2.77519  2.73123  3.46354  2.40513  3.72494  3.29354  2.67741  2.69355  4.24690  2.90347  2.73739  3.18146  2.89801  2.37887  2.77519  2.98518  4.58477  3.61503
          0.01426  4.65324  5.37559  0.61958  0.77255  0.59097  0.80697
    272   2.65063  5.24347  2.49211  2.13162  4.57413  3.52688  3.47564  4.05174  2.34030  3.54259  4.28897  2.52800  3.65937  2.82776  2.96387  2.59950  1.86331  3.62655  5.68405  3.91597    333 t x - -
          2.68618  4.42225  2.77519  2.73123  3.46354  2.40513  3.72494  3.29354  2.67741  2.69355  4.24690  2.90347  2.73739  3.18146  2.89801  2.37887  2.77519  2.98518  4.58477  3.61503
          0.01426  4.65324  5.37559  0.61958  0.77255  0.59097  0.80697
    273   2.59037  4.26314  4.48756  3.90581  2.13701  3.96296  3.72268  2.70875  3.74946  2.23489  3.38184  3.99919  4.32612  3.91941  3.85398  2.89848  3.07670  2.28394  3.44951  1.71605    334 y x - -
          2.68620  4.42228  2.77522  2.73126  3.46356  2.40500  3.72497  3.29357  2.67743  2.69357  4.24692  2.90349  2.73742  3.18149  2.89803  2.37875  2.77522  2.98521  4.58479  3.61506
          0.11276  2.28272  5.37559  0.27254  1.43316  0.59097  0.80697
    274   2.75221  5.22644  2.71316  2.45528  4.55847  2.67548  3.71909  4.03411  2.20851  3.37367  4.27325  2.77352  2.52079  2.82091  2.57710  2.17953  2.75956  3.61064  5.66926  4.26745    336 s x - -
          2.68618  4.42225  2.77519  2.73123  3.46354  2.40513  3.72494  3.29354  2.67741  2.69355  4.24690  2.90347  2.73739  3.18146  2.89801  2.37887  2.77519  2.98518  4.58477  3.61503
          0.01426  4.65324  5.37559  0.61958  0.77255  0.59097  0.80697
    275   3.59214  4.79077  5.64739  5.17254  4.03441  5.19640  5.88596  0.77662  5.10471  2.19963  3.77122  5.34293  5.39683  5.32424  5.25545  4.62676  3.84831  1.31092  6.16672  4.97915    337 i x - -
          2.68618  4.42225  2.77519  2.73123  3.46354  2.40513  3.72494  3.29354  2.67741  2.69355  4.24690  2.90347  2.73739  3.18146  2.89801  2.37887  2.77519  2.98518  4.58477  3.61503
          0.01426  4.65324  5.37559  0.61958  0.77255  0.59097  0.80697
    276   2.74767  5.13272  2.68032  2.49246  4.42999  3.17730  3.73517  3.88288  2.06692  3.00864  3.72843  2.49978  3.93401  2.85014  2.97480  2.50610  2.02086  3.28088  5.59642  4.21704    338 t x - -
          2.68618  4.42225  2.77519  2.73123  3.46354  2.40513  3.72494  3.29354  2.67741  2.69355  4.24690  2.90347  2.73739  3.18146  2.89801  2.37887  2.77519  2.98518  4.58477  3.61503
          0.01426  4.65324  5.37559  0.61958  0.77255  0.59097  0.80697
    277   2.54350  5.26936  2.80798  2.15490  4.59567  3.53532  3.75762  4.07060  2.31191  3.56806  4.32305  3.00958  3.13208  2.66196  3.00912  1.52789  3.03481  3.65154  5.71586  4.31088    339 s x - -
          2.68618  4.42225  2.77519  2.73123  3.46354  2.40513  3.72494  3.29354  2.67741  2.69355  4.24690  2.90347  2.73739  3.18146  2.89801  2.37887  2.77519  2.98518  4.58477  3.61503
          0.01426  4.65324  5.37559  0.61958  0.77255  0.59097  0.80697
    278   2.74781  4.59384  3.45233  2.88893  3.28907  3.03458  3.12561  2.67284  2.70627  2.81518  3.45953  3.03292  4.06203  3.18018  3.25594  2.64476  1.80084  2.87965  5.15783  3.25879    340 t x - -
          2.68618  4.42225  2.77519  2.73123  3.46354  2.40513  3.72494  3.29354  2.67741  2.69355  4.24690  2.90347  2.73739  3.18146  2.89801  2.37887  2.77519  2.98518  4.58477  3.61503
          0.01426  4.65324  5.37559  0.61958  0.77255  0.59097  0.80697
    279   3.05477  5.58324  1.22270  2.45309  4.92187  3.55327  3.95818  4.42390  2.84115  3.90965  4.69786  2.49171  4.08690  2.73183  3.38436  1.98057  3.06594  3.98573  6.05884  4.60057    341 d x - -
          2.68618  4.42225  2.77519  2.73123  3.46354  2.40513  3.72494  3.29354  2.67741  2.69355  4.24690  2.90347  2.73739  3.18146  2.89801  2.37887  2.77519  2.98518  4.58477  3.61503
          0.01426  4.65324  5.37559  0.61958  0.77255  0.59097  0.80697
    280   2.34792  5.12945  2.45119  2.49325  3.70160  3.54147  3.73558  3.57437  2.36089  3.41344  4.18400  2.00251  3.93424  2.59676  2.97660  2.57115  2.80202  3.07995  5.59350  4.21475    342 n x - -
          2.68618  4.42225  2.77519  2.73123  3.46354  2.40513  3.72494  3.29354  2.67741  2.69355  4.24690  2.90347  2.73739  3.18146  2.89801  2.37887  2.77519  2.98518  4.58477  3.61503
          0.01426  4.65324  5.37559  0.61958  0.77255  0.59097  0.80697
    281   2.45344  3.51468  4.87119  4.28166  2.47777  4.19465  4.56242  1.22287  4.10546  2.13590  3.40009  4.32888  4.53690  4.25977  4.15899  3.51650  3.20526  1.96586  5.05795  3.87954    343 i x - -
          2.68618  4.42225  2.77519  2.73123  3.46354  2.40513  3.72494  3.29354  2.67741  2.69355  4.24690  2.90347  2.73739  3.18146  2.89801  2.37887  2.77519  2.98518  4.58477  3.61503
          0.01426  4.65324  5.37559  0.61958  0.77255  0.59097  0.80697
    282   2.92230  5.37853  3.05253  1.31729  4.74327  3.27717  3.79179  4.20059  2.19139  3.66273  4.42991  3.09351  4.03391  2.39567  2.28556  2.88023  3.14491  3.78321  5.77064  4.40530    344 e x - -
          2.68618  4.42225  2.77519  2.73123  3.46354  2.40513  3.72494  3.29354  2.67741  2.69355  4.24690  2.90347  2.73739  3.18146  2.89801  2.37887  2.77519  2.98518  4.58477  3.61503
          0.01426  4.65324  5.37559  0.61958  0.77255  0.59097  0.80697
    283   3.60160  4.87789  5.48464  4.89691  2.96849  4.90563  5.22098  1.98547  4.74875  1.40506  1.16597  5.03700  5.06808  4.73480  4.74894  4.25803  3.81704  2.27112  5.42498  4.39247    345 m x - -
          2.68618  4.42225  2.77519  2.73123  3.46354  2.40513  3.72494  3.29354  2.67741  2.69355  4.24690  2.90347  2.73739  3.18146  2.89801  2.37887  2.77519  2.98518  4.58477  3.61503
          0.01426  4.65324  5.37559  0.61958  0.77255  0.59097  0.80697
    284   2.42198  0.61296  4.86333  4.62117  4.49798  3.46729  5.16215  3.34835  4.41097  3.43224  4.47632  4.22290  4.26876  4.64241  4.48522  2.95437  3.21215  2.79350  6.07039  4.90045    346 C x - -
          2.68618  4.42225  2.77519  2.73123  3.46354  2.40513  3.72494  3.29354  2.67741  2.69355  4.24690  2.90347  2.73739  3.18146  2.89801  2.37887  2.77519  2.98518  4.58477  3.61503
          0.01426  4.65324  5.37559  0.61958  0.77255  0.59097  0.80697
    285   1.67855  4.27968  4.25759  3.68396  2.65144  2.79334  4.24415  2.43830  3.57087  2.47582  3.41933  3.88790  4.26953  3.79655  3.76105  3.17451  3.03514  1.70885  4.94318  3.74756    347 a x - -
          2.68618  4.42225  2.77519  2.73123  3.46354  2.40513  3.72494  3.29354  2.67741  2.69355  4.24690  2.90347  2.73739  3.18146  2.89801  2.37887  2.77519  2.98518  4.58477  3.61503
          0.01426  4.65324  5.37559  0.61958  0.77255  0.59097  0.80697
    286   2.76218  4.38541  3.81509  3.24218  2.23987  3.78191  3.58055  2.86306  2.83205  2.58832  3.49369  3.59248  4.15739  3.14437  3.22143  3.04179  2.81018  2.26405  4.95335  1.96941    348 y x - -
          2.68618  4.42225  2.77519  2.73123  3.46354  2.40513  3.72494  3.29354  2.67741  2.69355  4.24690  2.90347  2.73739  3.18146  2.89801  2.37887  2.77519  2.98518  4.58477  3.61503
          0.01426  4.65324  5.37559  0.61958  0.77255  0.59097  0.80697
    287   3.25900  5.10397  4.14041  4.08336  5.38131  2.71607  5.23329  5.00858  4.32538  4.61500  5.51132  4.25504  0.34995  4.60323  4.54763  3.43758  3.78412  4.36232  6.45784  5.49775    349 P x - -
          2.68618  4.42225  2.77519  2.73123  3.46354  2.40513  3.72494  3.29354  2.67741  2.69355  4.24690  2.90347  2.73739  3.18146  2.89801  2.37887  2.77519  2.98518  4.58477  3.61503
          0.01426  4.65324  5.37559  0.61958  0.77255  0.59097  0.80697
    288   2.74870  4.88363  3.19091  2.19372  2.90485  3.59472  3.80288  3.51051  2.28461  2.41014  3.95972  3.14363  3.98363  2.46938  3.07445  2.37229  2.68650  2.89578  5.39869  4.07890    350 e x - -
          2.68618  4.42225  2.77519  2.73123  3.46354  2.40513  3.72494  3.29354  2.67741  2.69355  4.24690  2.90347  2.73739  3.18146  2.89801  2.37887  2.77519  2.98518  4.58477  3.61503
          0.01426  4.65324  5.37559  0.61958  0.77255  0.59097  0.80697
    289   2.67295  5.15983  1.92042  2.49300  4.46995  3.53923  3.75633  3.92585  2.52193  3.45797  4.22792  2.20289  3.94630  2.87246  3.00830  2.32453  2.49199  3.12000  5.63393  3.81706    351 d x - -
          2.68634  4.42241  2.77516  2.73139  3.46370  2.40517  3.72511  3.29351  2.67732  2.69361  4.24573  2.90363  2.73739  3.18133  2.89786  2.37879  2.77518  2.98534  4.58386  3.61493
          0.23434  2.19101  2.33197  1.44164  0.26989  0.59097  0.80697
    290   2.73896  4.86988  3.18431  2.64454  4.14792  3.55986  3.80834  3.55264  2.44844  3.17082  3.99668  2.66773  3.97337  2.97320  2.81632  2.54986  1.53223  2.82569  5.42471  4.11103    360 t x - -
          2.68618  4.42225  2.77519  2.73123  3.46354  2.40513  3.72494  3.29354  2.67741  2.69355  4.24690  2.90347  2.73739  3.18146  2.89801  2.37887  2.77519  2.98518  4.58477  3.61503
          0.04719  4.55620  3.33557  0.61958  0.77255  0.48240  0.96050
    291   2.11141  5.08986  2.71310  2.49733  3.84500  2.85839  3.48192  3.24871  2.41521  3.36918  4.14688  2.61744  3.92910  2.85228  2.58132  2.46247  2.74552  3.44785  5.56027  3.68487    361 a x - -
          2.68618  4.42225  2.77519  2.73123  3.46354  2.40513  3.72494  3.29354  2.67741  2.69355  4.24690  2.90347  2.73739  3.18146  2.89801  2.37887  2.77519  2.98518  4.58477  3.61503
          0.01467  4.62518  5.34752  0.61958  0.77255  0.63943  0.74991
    292   2.73704  4.83522  2.61126  2.14071  3.35137  3.59297  3.41200  2.90110  2.63589  3.08125  3.43356  3.15303  3.98111  2.84738  2.38889  2.80211  2.96842  2.85285  3.67286  3.51674    362 e x - -
          2.68618  4.42225  2.77519  2.73123  3.46354  2.40513  3.72494  3.29354  2.67741  2.69355  4.24690  2.90347  2.73739  3.18146  2.89801  2.37887  2.77519  2.98518  4.58477  3.61503
          0.05930  4.62518  3.04123  0.61958  0.77255  0.63943  0.74991
    293   3.15549  5.77610  1.43059  1.99913  5.07737  3.52328  3.99514  4.60506  2.95062  4.06853  4.87620  1.64623  2.71093  3.13982  3.53539  3.04575  3.42792  4.15226  6.21118  4.70605    363 d x - -
          2.68618  4.42225  2.77519  2.73123  3.46354  2.40513  3.72494  3.29354  2.67741  2.69355  4.24690  2.90347  2.73739  3.18146  2.89801  2.37887  2.77519  2.98518  4.58477  3.61503
          0.01533  4.58121  5.30355  0.61958  0.77255  0.70849  0.67803
    294   2.39189  4.25982  4.07050  3.48980  3.10797  3.82325  3.69261  2.45175  3.38218  1.31927  3.35095  3.74845  4.19241  3.05285  3.60379  3.10194  2.97671  2.50826  4.84762  3.36381    364 l x - -
          2.68618  4.42225  2.77519  2.73123  3.46354  2.40513  3.72494  3.29354  2.67741  2.69355  4.24690  2.90347  2.73739  3.18146  2.89801  2.37887  2.77519  2.98518  4.58477  3.61503
          0.01533  4.58121  5.30355  0.61958  0.77255  0.70849  0.67803
    295   2.90457  5.36478  2.92546  1.34370  4.71319  3.57354  3.78847  4.17586  1.95602  3.65159  4.42389  3.04380  4.00681  2.39836  2.89837  2.85938  2.75210  3.76094  5.77480  4.39338    365 e x - -
          2.68618  4.42225  2.77519  2.73123  3.46354  2.40513  3.72494  3.29354  2.67741  2.69355  4.24690  2.90347  2.73739  3.18146  2.89801  2.37887  2.77519  2.98518  4.58477  3.61503
          0.01533  4.58121  5.30355  0.61958  0.77255  0.70849  0.67803
    296   3.66371  4.93313  5.51591  4.92336  2.16163  4.95225  5.21284  2.52495  4.77333  0.81344  2.12149  5.07784  5.07589  4.71353  4.75378  4.30746  3.87107  2.36229  5.35811  4.32573    366 l x - -
          2.68618  4.42225  2.77519  2.73123  3.46354  2.40513  3.72494  3.29354  2.67741  2.69355  4.24690  2.90347  2.73739  3.18146  2.89801  2.37887  2.77519  2.98518  4.58477  3.61503
          0.01533  4.58121  5.30355  0.61958  0.77255  0.70849  0.67803
    297   2.77357  5.17421  1.85470  2.46519  4.48211  3.31229  3.75011  3.94010  2.52147  2.92509  4.24258  3.00858  3.93710  1.91454  3.00853  2.49818  3.01069  3.31126  5.64366  4.25518    367 d x - -
          2.68618  4.42225  2.77519  2.73123  3.46354  2.40513  3.72494  3.29354  2.67741  2.69355  4.24690  2.90347  2.73739  3.18146  2.89801  2.37887  2.77519  2.98518  4.58477  3.61503
          0.01533  4.58121  5.30355  0.61958  0.77255  0.70849  0.67803
    298   2.54450  4.30923  4.60619  4.03592  1.71908  4.03354  4.13061  2.41865  3.86501  2.39706  3.38944  4.07555  4.38827  4.00583  3.93842  3.34111  3.14728  2.44104  1.94298  2.86743    368 f x - -
          2.68618  4.42225  2.77519  2.73123  3.46354  2.40513  3.72494  3.29354  2.67741  2.69355  4.24690  2.90347  2.73739  3.18146  2.89801  2.37887  2.77519  2.98518  4.58477  3.61503
          0.01533  4.58121  5.30355  0.61958  0.77255  0.70849  0.67803
    299   2.63142  5.06034  3.06456  2.34288  4.34201  3.53862  3.73232  3.43495  2.48607  3.16313  4.12328  3.04179  3.93166  1.63064  2.76851  2.41563  2.63621  3.41691  5.53481  4.17449    369 q x - -
          2.68618  4.42225  2.77519  2.73123  3.46354  2.40513  3.72494  3.29354  2.67741  2.69355  4.24690  2.90347  2.73739  3.18146  2.89801  2.37887  2.77519  2.98518  4.58477  3.61503
          0.01533  4.58121  5.30355  0.61958  0.77255  0.70849  0.67803
    300   1.78063  4.28198  4.21061  3.64565  2.91626  3.02466  4.24750  2.48183  3.54093  2.48710  3.43895  3.86084  4.25313  3.77576  3.74742  3.14897  3.02733  1.47423  4.97527  3.77638    370 v x - -
          2.68618  4.42225  2.77519  2.73123  3.46354  2.40513  3.72494  3.29354  2.67741  2.69355  4.24690  2.90347  2.73739  3.18146  2.89801  2.37887  2.77519  2.98518  4.58477  3.61503
          0.01533  4.58121  5.30355  0.61958  0.77255  0.70849  0.67803
    301   2.72982  4.97156  3.09688  2.34407  3.73599  3.54793  3.74999  3.64698  2.37287  3.23593  4.04007  2.88556  3.94002  2.89142  2.86242  2.26095  1.72572  3.31145  5.46512  3.75221    371 t x - -
          2.68618  4.42225  2.77519  2.73123  3.46354  2.40513  3.72494  3.29354  2.67741  2.69355  4.24690  2.90347  2.73739  3.18146  2.89801  2.37887  2.77519  2.98518  4.58477  3.61503
          0.01533  4.58121  5.30355  0.61958  0.77255  0.70849  0.67803
    302   2.86012  4.23773  4.71259  4.10912  2.59121  4.03597  3.63447  1.93729  3.92415  1.65188  2.88189  4.15903  4.38011  4.06252  3.97050  3.34723  3.09105  1.63654  4.85603  3.68718    372 v x - -
          2.68618  4.42225  2.77519  2.73123  3.46354  2.40513  3.72494  3.29354  2.67741  2.69355  4.24690  2.90347  2.73739  3.18146  2.89801  2.37887  2.77519  2.98518  4.58477  3.61503
          0.08288  4.58121  2.66940  0.61958  0.77255  0.70849  0.67803
    303   2.52380  4.53362  3.44627  2.74297  3.69149  3.64713  3.88276  3.05749  2.81535  1.65379  3.63314  3.32283  4.03064  2.87574  2.69461  2.76829  2.66935  2.53302  5.10084  3.84967    373 l x - -
          2.68609  4.42238  2.77532  2.73136  3.46367  2.40525  3.72388  3.29367  2.67691  2.69368  4.24702  2.90339  2.73739  3.18159  2.89813  2.37899  2.77519  2.98503  4.58490  3.61516
          0.18159  1.79543        *  1.05284  0.42916  0.00000        *
//
