# Supplementary material for: Remote homology clustering identifies lowly conserved families of effector proteins in plant-pathogenic fungi
Source: Microb Genom. 2021 Sep 1;7(9):000637. doi: 10.1099/mgen.0.000637 (PMC8715435; doi:10.1099/mgen.0.000637)
Supplement: Supplementary material 16 [file mgen-7-0637-s0016.zip › hmms/markov-PC_03ZG0S.hmm]

HMMER3/f [3.3 | Nov 2019]
NAME  markov-PC_03ZG0S
LENG  146
ALPH  amino
RF    yes
MM    no
CONS  yes
CS    no
MAP   yes
DATE  Thu Jul 23 08:01:33 2020
NSEQ  8
EFFN  0.917969
CKSUM 3003647693
STATS LOCAL MSV      -10.1368  0.70987
STATS LOCAL VITERBI  -10.6563  0.70987
STATS LOCAL FORWARD   -4.5318  0.70987
HMM          A        C        D        E        F        G        H        I        K        L        M        N        P        Q        R        S        T        V        W        Y   
            m->m     m->i     m->d     i->m     i->i     d->m     d->d
  COMPO   2.59626  4.35025  2.76045  2.62747  3.53636  2.45950  3.66076  2.94748  2.66697  2.70839  3.69906  2.90842  3.24181  3.09191  2.96613  2.67636  2.89849  2.87038  4.45887  3.20299
          2.68583  4.42134  2.77581  2.73221  3.46203  2.40586  3.72498  3.29208  2.67824  2.69185  4.24471  2.90321  2.73732  3.18244  2.89734  2.37936  2.77565  2.98482  4.58575  3.61517
          0.30831  1.60331  2.74760  3.04682  0.04868  0.00000        *
      1   2.78428  4.41222  3.97362  3.51312  3.42454  3.71613  4.31012  2.48431  3.31843  2.08611  1.43402  3.77643  4.20820  3.68445  3.55626  3.10191  2.62203  2.39592  5.15677  3.95536     43 m x - -
          2.68618  4.42225  2.77519  2.73123  3.46354  2.40513  3.72494  3.29354  2.67741  2.69355  4.24690  2.90347  2.73739  3.18146  2.89801  2.37887  2.77519  2.98518  4.58477  3.61503
          0.02528  4.08611  4.80846  0.61958  0.77255  0.55113  0.85872
      2   3.11123  5.21737  3.49596  2.84815  4.68165  3.70704  3.66190  4.03336  1.06931  3.46944  4.34580  3.24726  4.08345  2.79812  1.85432  3.10517  3.27912  3.71443  5.50096  4.33785     44 k x - -
          2.68618  4.42225  2.77519  2.73123  3.46354  2.40513  3.72494  3.29354  2.67741  2.69355  4.24690  2.90347  2.73739  3.18146  2.89801  2.37887  2.77519  2.98518  4.58477  3.61503
          0.02528  4.08611  4.80846  0.61958  0.77255  0.55113  0.85872
      3   2.84898  3.27862  4.53551  3.97190  2.04703  4.02505  4.33826  1.60535  3.82738  1.99033  3.16279  4.09739  4.36869  3.99918  3.94461  3.35185  3.09290  2.04606  4.82288  3.55347     45 i x - -
          2.68618  4.42225  2.77519  2.73123  3.46354  2.40513  3.72494  3.29354  2.67741  2.69355  4.24690  2.90347  2.73739  3.18146  2.89801  2.37887  2.77519  2.98518  4.58477  3.61503
          0.02528  4.08611  4.80846  0.61958  0.77255  0.55113  0.85872
      4   2.91577  4.91018  2.85002  2.75985  4.30895  3.33961  4.11554  4.07128  3.04051  3.69508  4.65310  0.82880  4.00427  3.39308  3.39867  2.97756  3.30739  3.67147  5.59046  4.24537     46 n x - -
          2.68618  4.42225  2.77519  2.73123  3.46354  2.40513  3.72494  3.29354  2.67741  2.69355  4.24690  2.90347  2.73739  3.18146  2.89801  2.37887  2.77519  2.98518  4.58477  3.61503
          0.11084  4.08611  2.42915  0.61958  0.77255  0.55113  0.85872
      5   2.66362  4.81462  2.91764  2.49965  4.20873  3.36874  3.68384  3.60201  1.92560  3.20234  4.03799  2.61981  3.84260  2.84479  2.72236  2.70229  1.99772  3.25879  5.40842  4.10383     47 k x - -
          2.68618  4.42225  2.77519  2.73123  3.46354  2.40513  3.72494  3.29354  2.67741  2.69355  4.24690  2.90347  2.73739  3.18146  2.89801  2.37887  2.77519  2.98518  4.58477  3.61503
          0.02751  4.00278  4.72513  0.61958  0.77255  0.49533  0.94000
      6   2.49873  4.28952  3.53713  3.04529  3.68570  3.37476  3.99830  2.17977  2.98468  2.70334  3.63408  3.36904  3.91199  3.30988  3.31753  1.88704  2.18410  2.58286  5.14403  3.90812     48 s x - -
          2.68618  4.42225  2.77519  2.73123  3.46354  2.40513  3.72494  3.29354  2.67741  2.69355  4.24690  2.90347  2.73739  3.18146  2.89801  2.37887  2.77519  2.98518  4.58477  3.61503
          0.02528  4.08611  4.80846  0.61958  0.77255  0.55113  0.85872
      7   3.20062  4.56708  4.62877  4.25694  3.52691  4.28925  4.95021  0.84658  4.08928  2.07485  3.43480  4.47313  4.70475  4.41886  4.26216  3.80984  3.49797  1.87592  5.45825  4.21157     49 i x - -
          2.68618  4.42225  2.77519  2.73123  3.46354  2.40513  3.72494  3.29354  2.67741  2.69355  4.24690  2.90347  2.73739  3.18146  2.89801  2.37887  2.77519  2.98518  4.58477  3.61503
          0.02528  4.08611  4.80846  0.61958  0.77255  0.55113  0.85872
      8   2.81512  4.37661  3.94719  3.41307  2.58345  3.83497  4.09506  2.53424  3.31597  1.41449  3.19656  3.71977  2.69061  3.58077  3.57473  3.13924  3.06163  2.46595  4.79536  3.48467     50 l x - -
          2.68618  4.42225  2.77519  2.73123  3.46354  2.40513  3.72494  3.29354  2.67741  2.69355  4.24690  2.90347  2.73739  3.18146  2.89801  2.37887  2.77519  2.98518  4.58477  3.61503
          0.02528  4.08611  4.80846  0.61958  0.77255  0.55113  0.85872
      9   1.59436  4.32956  3.49411  3.02566  3.70302  3.36855  4.00195  2.91551  2.96239  2.08104  3.64967  3.35742  3.11733  3.30142  3.29476  2.72274  2.85322  2.66954  5.17483  3.93513     51 a x - -
          2.68618  4.42225  2.77519  2.73123  3.46354  2.40513  3.72494  3.29354  2.67741  2.69355  4.24690  2.90347  2.73739  3.18146  2.89801  2.37887  2.77519  2.98518  4.58477  3.61503
          0.02528  4.08611  4.80846  0.61958  0.77255  0.55113  0.85872
     10   2.71933  4.25400  3.89967  3.35115  2.55959  2.96335  3.85082  2.66756  3.25348  1.74639  3.32272  3.60880  4.11624  3.49827  3.49448  3.03059  2.95346  2.49377  4.45626  2.33135     52 l x - -
          2.68618  4.42225  2.77519  2.73123  3.46354  2.40513  3.72494  3.29354  2.67741  2.69355  4.24690  2.90347  2.73739  3.18146  2.89801  2.37887  2.77519  2.98518  4.58477  3.61503
          0.02528  4.08611  4.80846  0.61958  0.77255  0.55113  0.85872
     11   1.87585  4.26509  3.76436  3.26380  3.63571  3.50287  4.14885  1.98472  3.19007  2.55525  3.55994  3.54851  4.02689  3.49939  3.49430  2.85302  2.09601  2.28626  5.17081  3.95205     53 a x - -
          2.68618  4.42225  2.77519  2.73123  3.46354  2.40513  3.72494  3.29354  2.67741  2.69355  4.24690  2.90347  2.73739  3.18146  2.89801  2.37887  2.77519  2.98518  4.58477  3.61503
          0.02528  4.08611  4.80846  0.61958  0.77255  0.55113  0.85872
     12   3.40320  4.80510  4.53174  4.17773  3.23066  4.25113  4.76694  2.45155  3.94350  0.65062  3.19607  4.43250  4.65304  4.26017  4.08248  3.85488  3.68955  2.54338  5.18202  3.95293     54 L x - -
          2.68618  4.42225  2.77519  2.73123  3.46354  2.40513  3.72494  3.29354  2.67741  2.69355  4.24690  2.90347  2.73739  3.18146  2.89801  2.37887  2.77519  2.98518  4.58477  3.61503
          0.02528  4.08611  4.80846  0.61958  0.77255  0.55113  0.85872
     13   1.08079  4.22803  3.81356  3.46144  3.98143  3.20048  4.38147  2.85690  3.39878  2.87765  3.92057  3.57313  3.90564  3.71308  3.66270  2.64662  2.86093  2.20881  5.51968  4.30001     55 a x - -
          2.68618  4.42225  2.77519  2.73123  3.46354  2.40513  3.72494  3.29354  2.67741  2.69355  4.24690  2.90347  2.73739  3.18146  2.89801  2.37887  2.77519  2.98518  4.58477  3.61503
          0.02528  4.08611  4.80846  0.61958  0.77255  0.55113  0.85872
     14   3.37821  4.70925  4.81126  4.31708  1.79594  4.49498  4.42350  2.38833  4.16879  1.01747  3.00980  4.45743  4.72519  4.24977  4.26367  3.86363  3.60523  2.51647  4.65053  3.19568     56 l x - -
          2.68618  4.42225  2.77519  2.73123  3.46354  2.40513  3.72494  3.29354  2.67741  2.69355  4.24690  2.90347  2.73739  3.18146  2.89801  2.37887  2.77519  2.98518  4.58477  3.61503
          0.02528  4.08611  4.80846  0.61958  0.77255  0.55113  0.85872
     15   3.37302  4.70606  4.77564  4.29546  1.53905  4.46139  4.31537  2.43233  4.14456  1.17738  3.06606  4.40612  4.70825  4.22834  4.23932  3.83097  3.60238  2.54244  4.53831  3.03208     57 l x - -
          2.68618  4.42225  2.77519  2.73123  3.46354  2.40513  3.72494  3.29354  2.67741  2.69355  4.24690  2.90347  2.73739  3.18146  2.89801  2.37887  2.77519  2.98518  4.58477  3.61503
          0.02528  4.08611  4.80846  0.61958  0.77255  0.55113  0.85872
     16   2.37354  4.35492  3.24049  2.96637  4.32928  3.06756  4.13320  3.78981  3.05208  3.44789  4.28709  3.24860  1.89039  3.37493  3.40142  1.41841  2.82826  3.28026  5.64696  4.38512     58 s x - -
          2.68618  4.42225  2.77519  2.73123  3.46354  2.40513  3.72494  3.29354  2.67741  2.69355  4.24690  2.90347  2.73739  3.18146  2.89801  2.37887  2.77519  2.98518  4.58477  3.61503
          0.02528  4.08611  4.80846  0.61958  0.77255  0.55113  0.85872
     17   2.33759  4.27474  3.40718  3.14101  4.32311  1.68951  4.24305  3.68228  3.20428  3.41220  4.26775  3.34392  3.77719  3.51472  3.51807  2.51195  1.45625  3.18934  5.66169  4.44887     59 t x - -
          2.68618  4.42225  2.77519  2.73123  3.46354  2.40513  3.72494  3.29354  2.67741  2.69355  4.24690  2.90347  2.73739  3.18146  2.89801  2.37887  2.77519  2.98518  4.58477  3.61503
          0.02528  4.08611  4.80846  0.61958  0.77255  0.55113  0.85872
     18   2.03386  4.26750  3.66819  3.15573  3.56475  3.46216  4.04092  2.69490  3.06835  2.50634  2.17448  3.46139  3.97090  3.38685  3.37532  2.79879  2.20267  2.48208  5.07684  3.86176     60 a x - -
          2.68618  4.42225  2.77519  2.73123  3.46354  2.40513  3.72494  3.29354  2.67741  2.69355  4.24690  2.90347  2.73739  3.18146  2.89801  2.37887  2.77519  2.98518  4.58477  3.61503
          0.02528  4.08611  4.80846  0.61958  0.77255  0.55113  0.85872
     19   1.87878  4.44364  3.27550  2.43761  3.76936  3.45618  3.91768  2.81773  2.83851  2.74859  3.68485  3.25560  3.94190  3.17691  3.21407  2.78232  2.89195  1.92110  5.20835  3.94916     61 a x - -
          2.68618  4.42225  2.77519  2.73123  3.46354  2.40513  3.72494  3.29354  2.67741  2.69355  4.24690  2.90347  2.73739  3.18146  2.89801  2.37887  2.77519  2.98518  4.58477  3.61503
          0.02528  4.08611  4.80846  0.61958  0.77255  0.55113  0.85872
     20   2.51847  4.27265  3.60398  3.11387  3.64584  3.41091  4.03354  2.13191  3.03961  2.64867  3.59792  3.42199  3.94338  3.36543  3.35617  2.35483  1.78604  2.49943  5.12513  3.89413     62 t x - -
          2.68573  4.42232  2.77527  2.73131  3.46361  2.40505  3.72502  3.29326  2.67748  2.69343  4.24697  2.90354  2.73747  3.18154  2.89808  2.37894  2.77527  2.98526  4.58484  3.61510
          0.27702  1.45329  4.80846  0.70841  0.67811  0.55113  0.85872
     21   1.29240  4.19803  3.48129  3.18939  4.37519  2.00637  4.27043  3.79201  3.26801  3.47633  4.29131  3.33890  3.72361  3.53809  3.58933  1.98745  2.73883  3.22496  5.71250  4.50428     67 a x - -
          2.68618  4.42225  2.77519  2.73123  3.46354  2.40513  3.72494  3.29354  2.67741  2.69355  4.24690  2.90347  2.73739  3.18146  2.89801  2.37887  2.77519  2.98518  4.58477  3.61503
          0.02528  4.08611  4.80846  0.61958  0.77255  0.55113  0.85872
     22   2.61324  4.46924  3.42201  3.12990  3.94180  1.16783  4.17029  3.32706  3.11024  2.30343  4.05888  3.43189  3.94995  3.48829  3.40935  2.79082  3.01821  3.02750  5.36958  4.08919     68 g x - -
          2.68618  4.42225  2.77519  2.73123  3.46354  2.40513  3.72494  3.29354  2.67741  2.69355  4.24690  2.90347  2.73739  3.18146  2.89801  2.37887  2.77519  2.98518  4.58477  3.61503
          0.02528  4.08611  4.80846  0.61958  0.77255  0.55113  0.85872
     23   2.69522  4.80579  3.14380  2.66003  4.32605  2.83705  3.75034  3.74326  2.34063  3.30654  4.14062  3.10524  2.91179  2.90994  1.50752  2.75027  2.97977  3.37146  5.46581  4.20074     69 r x - -
          2.68618  4.42225  2.77519  2.73123  3.46354  2.40513  3.72494  3.29354  2.67741  2.69355  4.24690  2.90347  2.73739  3.18146  2.89801  2.37887  2.77519  2.98518  4.58477  3.61503
          0.02528  4.08611  4.80846  0.61958  0.77255  0.55113  0.85872
     24   2.89416  5.00819  3.06266  2.68698  4.53456  2.76651  3.79253  3.95355  1.09864  3.48801  4.35037  3.14146  3.97657  2.95411  2.57646  2.91927  3.16401  3.58638  5.56843  4.33398     70 k x - -
          2.68618  4.42225  2.77519  2.73123  3.46354  2.40513  3.72494  3.29354  2.67741  2.69355  4.24690  2.90347  2.73739  3.18146  2.89801  2.37887  2.77519  2.98518  4.58477  3.61503
          0.02528  4.08611  4.80846  0.61958  0.77255  0.55113  0.85872
     25   3.71521  5.00931  4.43362  4.19623  2.91816  3.98299  4.18877  3.75368  3.91691  3.10933  4.37665  4.30360  4.51954  4.29330  4.00585  3.91668  4.02760  3.64972  0.54610  2.90994     71 W x - -
          2.68618  4.42225  2.77519  2.73123  3.46354  2.40513  3.72494  3.29354  2.67741  2.69355  4.24690  2.90347  2.73739  3.18146  2.89801  2.37887  2.77519  2.98518  4.58477  3.61503
          0.02528  4.08611  4.80846  0.61958  0.77255  0.55113  0.85872
     26   2.82015  4.29293  4.17473  3.60742  2.84302  3.94317  4.25607  2.01678  3.50419  1.60699  3.15536  3.87915  4.28335  3.73842  3.72640  3.24061  2.13014  2.16566  4.92776  3.73209     72 l x - -
          2.68618  4.42225  2.77519  2.73123  3.46354  2.40513  3.72494  3.29354  2.67741  2.69355  4.24690  2.90347  2.73739  3.18146  2.89801  2.37887  2.77519  2.98518  4.58477  3.61503
          0.02528  4.08611  4.80846  0.61958  0.77255  0.55113  0.85872
     27   2.91577  4.91018  2.85002  2.75985  4.30895  3.33961  4.11554  4.07128  3.04051  3.69508  4.65310  0.82880  4.00427  3.39308  3.39867  2.97756  3.30739  3.67147  5.59046  4.24537     73 n x - -
          2.68618  4.42225  2.77519  2.73123  3.46354  2.40513  3.72494  3.29354  2.67741  2.69355  4.24690  2.90347  2.73739  3.18146  2.89801  2.37887  2.77519  2.98518  4.58477  3.61503
          0.02528  4.08611  4.80846  0.61958  0.77255  0.55113  0.85872
     28   3.18018  5.14059  3.36958  2.95772  4.57629  3.64042  3.89615  4.02045  0.77888  3.54146  4.49645  3.37079  4.12983  3.07914  2.49650  3.21116  3.42002  3.71804  5.54676  4.39288     74 k x - -
          2.68618  4.42225  2.77519  2.73123  3.46354  2.40513  3.72494  3.29354  2.67741  2.69355  4.24690  2.90347  2.73739  3.18146  2.89801  2.37887  2.77519  2.98518  4.58477  3.61503
          0.02528  4.08611  4.80846  0.61958  0.77255  0.55113  0.85872
     29   2.75068  4.88233  3.11927  2.57970  4.16088  3.51012  3.66153  3.51967  1.73229  3.11953  3.97655  3.06078  3.91058  2.24740  2.58187  2.78807  2.97224  2.46356  5.34863  4.06556     75 k x - -
          2.68618  4.42225  2.77519  2.73123  3.46354  2.40513  3.72494  3.29354  2.67741  2.69355  4.24690  2.90347  2.73739  3.18146  2.89801  2.37887  2.77519  2.98518  4.58477  3.61503
          0.02528  4.08611  4.80846  0.61958  0.77255  0.55113  0.85872
     30   3.24752  4.55644  4.91903  4.36454  2.63319  4.53048  4.80250  1.38836  4.23857  1.27147  2.99463  4.56631  4.73904  4.33953  4.34358  3.87831  3.47423  2.09666  5.11302  3.92966     76 l x - -
          2.68618  4.42225  2.77519  2.73123  3.46354  2.40513  3.72494  3.29354  2.67741  2.69355  4.24690  2.90347  2.73739  3.18146  2.89801  2.37887  2.77519  2.98518  4.58477  3.61503
          0.02528  4.08611  4.80846  0.61958  0.77255  0.55113  0.85872
     31   3.79215  4.95178  4.82673  4.54750  1.59225  4.51117  3.45347  3.52224  4.36704  2.84690  4.08924  4.15486  4.79861  4.24464  4.33236  3.87347  4.00163  3.42148  1.96327  1.12347     77 y x - -
          2.68618  4.42225  2.77519  2.73123  3.46354  2.40513  3.72494  3.29354  2.67741  2.69355  4.24690  2.90347  2.73739  3.18146  2.89801  2.37887  2.77519  2.98518  4.58477  3.61503
          0.02528  4.08611  4.80846  0.61958  0.77255  0.44695  1.02047
     32   2.63401  4.83398  2.20322  2.43609  4.06970  3.42471  3.66435  2.94799  2.47635  3.08624  3.34150  2.27569  3.83839  2.81883  2.94090  2.66518  2.87152  3.13516  5.34587  4.00177     78 d x - -
          2.68618  4.42225  2.77519  2.73123  3.46354  2.40513  3.72494  3.29354  2.67741  2.69355  4.24690  2.90347  2.73739  3.18146  2.89801  2.37887  2.77519  2.98518  4.58477  3.61503
          0.02384  4.14414  4.86649  0.61958  0.77255  0.48576  0.95510
     33   2.13331  5.00179  2.08469  2.19643  4.29954  2.84612  3.67269  3.73545  2.49651  2.91136  4.10708  2.88441  3.82902  2.81246  2.98798  2.67081  2.92789  3.37060  5.51461  4.13680     79 d x - -
          2.68618  4.42225  2.77519  2.73123  3.46354  2.40513  3.72494  3.29354  2.67741  2.69355  4.24690  2.90347  2.73739  3.18146  2.89801  2.37887  2.77519  2.98518  4.58477  3.61503
          0.02384  4.14414  4.86649  0.61958  0.77255  0.48576  0.95510
     34   2.77738  5.19439  2.67706  2.09079  4.52857  3.39702  3.66786  3.98560  1.85045  3.48789  4.28016  2.04580  3.86240  2.79529  2.82519  2.46691  3.01675  3.58842  5.63391  4.25226     80 k x - -
          2.68618  4.42225  2.77519  2.73123  3.46354  2.40513  3.72494  3.29354  2.67741  2.69355  4.24690  2.90347  2.73739  3.18146  2.89801  2.37887  2.77519  2.98518  4.58477  3.61503
          0.10425  4.14414  2.48718  0.61958  0.77255  0.48576  0.95510
     35   2.92304  4.67505  3.63605  3.56210  4.69278  0.48476  4.66664  4.34327  3.76942  3.97185  4.95210  3.80094  4.07212  4.07859  3.98045  3.10115  3.41932  3.83426  5.73287  4.80260     81 G x - -
          2.68618  4.42225  2.77519  2.73123  3.46354  2.40513  3.72494  3.29354  2.67741  2.69355  4.24690  2.90347  2.73739  3.18146  2.89801  2.37887  2.77519  2.98518  4.58477  3.61503
          0.02581  4.06570  4.78805  0.61958  0.77255  0.43522  1.04164
     36   2.75536  5.26308  2.25733  1.95431  4.57661  3.34726  3.66789  4.06386  2.49122  3.55526  4.33032  2.53067  2.71276  2.15325  3.00693  2.69553  3.00241  3.64037  5.70451  4.27176     82 e x - -
          2.68618  4.42225  2.77519  2.73123  3.46354  2.40513  3.72494  3.29354  2.67741  2.69355  4.24690  2.90347  2.73739  3.18146  2.89801  2.37887  2.77519  2.98518  4.58477  3.61503
          0.02384  4.14414  4.86649  0.61958  0.77255  0.48576  0.95510
     37   2.76135  4.99157  2.98644  2.29435  4.37056  3.46051  3.68357  3.78757  2.29139  3.32990  4.14974  3.01760  3.90112  2.82471  1.79283  1.98197  3.00215  3.42979  5.49130  4.18457     83 r x - -
          2.68618  4.42225  2.77519  2.73123  3.46354  2.40513  3.72494  3.29354  2.67741  2.69355  4.24690  2.90347  2.73739  3.18146  2.89801  2.37887  2.77519  2.98518  4.58477  3.61503
          0.02384  4.14414  4.86649  0.61958  0.77255  0.48576  0.95510
     38   1.82508  5.03632  2.68174  1.82228  4.36614  3.37604  3.71766  3.79155  2.51224  3.36271  4.18459  2.90800  3.86569  2.46890  2.96343  2.73548  3.00236  3.43046  5.57015  4.20379     84 e x - -
          2.68618  4.42225  2.77519  2.73123  3.46354  2.40513  3.72494  3.29354  2.67741  2.69355  4.24690  2.90347  2.73739  3.18146  2.89801  2.37887  2.77519  2.98518  4.58477  3.61503
          0.02384  4.14414  4.86649  0.61958  0.77255  0.48576  0.95510
     39   3.03922  4.77871  3.76790  3.70605  4.82634  0.41081  4.80113  4.50056  3.92378  4.11740  5.10151  3.93335  4.17782  4.22695  4.12181  3.22027  3.54147  3.97625  5.84101  4.94039     85 G x - -
          2.68618  4.42225  2.77519  2.73123  3.46354  2.40513  3.72494  3.29354  2.67741  2.69355  4.24690  2.90347  2.73739  3.18146  2.89801  2.37887  2.77519  2.98518  4.58477  3.61503
          0.02384  4.14414  4.86649  0.61958  0.77255  0.48576  0.95510
     40   2.47127  4.39058  3.46812  3.30589  4.36115  3.11668  4.40327  3.92538  3.39864  3.62740  4.53595  3.47962  3.87977  3.72759  3.66957  0.74447  2.97340  3.39915  5.71306  4.44888     86 s x - -
          2.68618  4.42225  2.77519  2.73123  3.46354  2.40513  3.72494  3.29354  2.67741  2.69355  4.24690  2.90347  2.73739  3.18146  2.89801  2.37887  2.77519  2.98518  4.58477  3.61503
          0.02384  4.14414  4.86649  0.61958  0.77255  0.48576  0.95510
     41   3.22117  4.49615  5.02091  4.49204  3.49684  4.62835  5.10767  1.28859  4.38393  1.60486  3.28598  4.69817  4.86655  4.57333  4.53464  4.00042  3.46630  1.36943  5.50414  4.35491     87 i x - -
          2.68618  4.42225  2.77519  2.73123  3.46354  2.40513  3.72494  3.29354  2.67741  2.69355  4.24690  2.90347  2.73739  3.18146  2.89801  2.37887  2.77519  2.98518  4.58477  3.61503
          0.02384  4.14414  4.86649  0.61958  0.77255  0.48576  0.95510
     42   2.49296  4.36788  3.50992  3.12610  3.89411  3.27044  4.13046  2.62554  3.07112  2.96756  3.93766  3.40097  3.90898  3.42843  3.38919  1.16516  2.89589  2.84517  5.36021  4.06129     88 s x - -
          2.68618  4.42225  2.77519  2.73123  3.46354  2.40513  3.72494  3.29354  2.67741  2.69355  4.24690  2.90347  2.73739  3.18146  2.89801  2.37887  2.77519  2.98518  4.58477  3.61503
          0.02384  4.14414  4.86649  0.61958  0.77255  0.48576  0.95510
     43   3.19968  4.49147  4.97754  4.49386  3.64180  4.58268  5.19626  1.00701  4.38002  2.11299  3.43530  4.69480  4.88328  4.63657  4.56290  3.98614  3.46767  1.36532  5.65330  4.45225     89 i x - -
          2.68618  4.42225  2.77519  2.73123  3.46354  2.40513  3.72494  3.29354  2.67741  2.69355  4.24690  2.90347  2.73739  3.18146  2.89801  2.37887  2.77519  2.98518  4.58477  3.61503
          0.02384  4.14414  4.86649  0.61958  0.77255  0.48576  0.95510
     44   2.31124  4.49727  3.46471  2.91462  3.81142  3.50873  3.88326  2.96587  2.64355  2.78697  3.72034  3.30731  3.97025  3.12715  1.94568  2.81927  2.92675  1.94386  5.20366  3.96116     90 v x - -
          2.68618  4.42225  2.77519  2.73123  3.46354  2.40513  3.72494  3.29354  2.67741  2.69355  4.24690  2.90347  2.73739  3.18146  2.89801  2.37887  2.77519  2.98518  4.58477  3.61503
          0.02384  4.14414  4.86649  0.61958  0.77255  0.48576  0.95510
     45   3.15846  5.26269  3.55142  2.89133  4.73989  3.74705  3.68899  4.08721  1.00606  3.51323  4.39063  3.28546  4.12027  2.82406  1.86665  3.14990  3.32209  3.76772  5.53524  4.37965     91 k x - -
          2.68618  4.42225  2.77519  2.73123  3.46354  2.40513  3.72494  3.29354  2.67741  2.69355  4.24690  2.90347  2.73739  3.18146  2.89801  2.37887  2.77519  2.98518  4.58477  3.61503
          0.02384  4.14414  4.86649  0.61958  0.77255  0.48576  0.95510
     46   2.00933  4.31600  3.43549  3.29319  4.55081  0.92868  4.44401  3.94395  3.47193  3.67763  4.53862  3.44313  3.82629  3.74359  3.75395  2.56340  2.89860  3.37034  5.86526  4.68454     92 g x - -
          2.68618  4.42225  2.77519  2.73123  3.46354  2.40513  3.72494  3.29354  2.67741  2.69355  4.24690  2.90347  2.73739  3.18146  2.89801  2.37887  2.77519  2.98518  4.58477  3.61503
          0.02384  4.14414  4.86649  0.61958  0.77255  0.48576  0.95510
     47   2.02532  4.45589  3.22753  2.76646  3.90466  2.15320  3.87302  3.31734  2.78318  2.98748  3.84011  3.17256  3.84225  3.10656  3.18367  2.16267  2.82699  2.98682  5.27063  3.04658     93 a x - -
          2.68618  4.42225  2.77519  2.73123  3.46354  2.40513  3.72494  3.29354  2.67741  2.69355  4.24690  2.90347  2.73739  3.18146  2.89801  2.37887  2.77519  2.98518  4.58477  3.61503
          0.02384  4.14414  4.86649  0.61958  0.77255  0.48576  0.95510
     48   2.83448  5.25359  2.54045  1.47975  4.57674  3.36852  3.71945  4.04609  2.50595  3.55842  4.36984  2.85492  3.88076  2.11231  2.96255  2.51105  3.08817  3.65086  5.71395  4.31133     94 e x - -
          2.68618  4.42225  2.77519  2.73123  3.46354  2.40513  3.72494  3.29354  2.67741  2.69355  4.24690  2.90347  2.73739  3.18146  2.89801  2.37887  2.77519  2.98518  4.58477  3.61503
          0.02384  4.14414  4.86649  0.61958  0.77255  0.48576  0.95510
     49   2.85954  4.98881  2.06517  2.54495  4.70362  1.03841  4.08496  4.23216  3.11836  3.82310  4.69442  3.05433  3.95205  3.30069  3.61442  2.88635  3.24513  3.76671  5.89880  4.58693     95 g x - -
          2.68618  4.42225  2.77519  2.73123  3.46354  2.40513  3.72494  3.29354  2.67741  2.69355  4.24690  2.90347  2.73739  3.18146  2.89801  2.37887  2.77519  2.98518  4.58477  3.61503
          0.02384  4.14414  4.86649  0.61958  0.77255  0.48576  0.95510
     50   2.68962  5.02657  1.96644  2.34252  4.21334  3.38621  3.01202  3.75571  2.47673  3.30861  4.11023  2.88556  3.83347  2.80125  2.96410  2.13776  2.93205  3.39042  5.45480  3.43211     96 d x - -
          2.68618  4.42225  2.77519  2.73123  3.46354  2.40513  3.72494  3.29354  2.67741  2.69355  4.24690  2.90347  2.73739  3.18146  2.89801  2.37887  2.77519  2.98518  4.58477  3.61503
          0.02384  4.14414  4.86649  0.61958  0.77255  0.48576  0.95510
     51   2.85694  3.10909  4.57179  4.00586  1.96016  4.03323  4.34487  1.63785  3.85572  2.01785  3.17908  4.11614  4.37839  4.02150  3.96166  3.36006  3.10039  2.07583  4.82201  3.55295     97 i x - -
          2.68618  4.42225  2.77519  2.73123  3.46354  2.40513  3.72494  3.29354  2.67741  2.69355  4.24690  2.90347  2.73739  3.18146  2.89801  2.37887  2.77519  2.98518  4.58477  3.61503
          0.02384  4.14414  4.86649  0.61958  0.77255  0.48576  0.95510
     52   2.96127  5.36964  1.96788  2.25993  4.71735  3.29575  3.87902  4.29092  2.87972  3.82798  4.68909  1.18896  3.92440  3.06003  3.43243  2.88902  3.27420  3.86505  5.93831  4.46739     98 n x - -
          2.68618  4.42225  2.77519  2.73123  3.46354  2.40513  3.72494  3.29354  2.67741  2.69355  4.24690  2.90347  2.73739  3.18146  2.89801  2.37887  2.77519  2.98518  4.58477  3.61503
          0.02384  4.14414  4.86649  0.61958  0.77255  0.48576  0.95510
     53   2.58955  2.98247  3.57001  2.64771  3.38433  3.58894  3.86351  2.53262  2.93913  2.46081  3.36627  3.37809  3.97290  3.23694  3.26235  2.84764  2.26358  2.50327  4.84950  2.84011     99 t x - -
          2.68618  4.42225  2.77519  2.73123  3.46354  2.40513  3.72494  3.29354  2.67741  2.69355  4.24690  2.90347  2.73739  3.18146  2.89801  2.37887  2.77519  2.98518  4.58477  3.61503
          0.02384  4.14414  4.86649  0.61958  0.77255  0.48576  0.95510
     54   2.74756  4.99798  2.00929  2.37154  4.19634  1.90614  3.74953  3.75283  2.64644  3.33889  4.17358  2.90999  3.87201  2.92664  3.13927  2.74676  3.01697  3.40084  5.49132  3.06728    100 g x - -
          2.68618  4.42225  2.77519  2.73123  3.46354  2.40513  3.72494  3.29354  2.67741  2.69355  4.24690  2.90347  2.73739  3.18146  2.89801  2.37887  2.77519  2.98518  4.58477  3.61503
          0.29772  4.14414  1.42034  0.61958  0.77255  0.48576  0.95510
     55   2.75803  4.51466  3.36574  3.20542  4.20038  3.20187  4.28255  3.74700  3.26314  3.37332  4.42331  3.51166  0.81804  3.65176  3.50819  2.92565  3.19998  3.39180  5.38563  4.32107    101 p x - -
          2.68618  4.42225  2.77519  2.73123  3.46354  2.40513  3.72494  3.29354  2.67741  2.69355  4.24690  2.90347  2.73739  3.18146  2.89801  2.37887  2.77519  2.98518  4.58477  3.61503
          0.03123  3.87766  4.60001  0.61958  0.77255  0.46385  0.99117
     56   2.28122  4.24719  3.37074  3.04621  4.30829  1.81997  4.15736  3.72329  3.10845  3.39639  4.21599  3.27124  3.72821  3.40409  3.45493  1.89896  1.83074  3.19886  5.63617  4.40598    102 g x - -
          2.68618  4.42225  2.77519  2.73123  3.46354  2.40513  3.72494  3.29354  2.67741  2.69355  4.24690  2.90347  2.73739  3.18146  2.89801  2.37887  2.77519  2.98518  4.58477  3.61503
          0.02581  4.06570  4.78805  0.61958  0.77255  0.57230  0.83063
     57   2.42367  4.54485  3.14159  2.67369  3.52872  2.46468  3.14263  3.15942  2.65975  2.81824  3.69789  3.12851  3.89634  3.00926  3.05106  2.74708  2.87889  2.89305  4.96212  2.40055    103 y x - -
          2.68618  4.42225  2.77519  2.73123  3.46354  2.40513  3.72494  3.29354  2.67741  2.69355  4.24690  2.90347  2.73739  3.18146  2.89801  2.37887  2.77519  2.98518  4.58477  3.61503
          0.02581  4.06570  4.78805  0.61958  0.77255  0.57230  0.83063
     58   3.02820  4.74886  3.65695  3.52690  4.49868  3.42564  4.58502  4.09819  3.60161  3.70224  4.76305  3.81221  0.53568  3.98441  3.82173  3.20264  3.48574  3.72075  5.62802  4.62327    104 P x - -
          2.68618  4.42225  2.77519  2.73123  3.46354  2.40513  3.72494  3.29354  2.67741  2.69355  4.24690  2.90347  2.73739  3.18146  2.89801  2.37887  2.77519  2.98518  4.58477  3.61503
          0.02581  4.06570  4.78805  0.61958  0.77255  0.57230  0.83063
     59   2.57851  4.34271  3.57108  3.19351  3.73066  1.64307  4.15291  1.90098  3.15150  2.70839  3.73172  3.48364  3.98325  3.49282  3.44976  2.81409  2.94211  2.55049  5.24111  3.98828    105 g x - -
          2.68618  4.42225  2.77519  2.73123  3.46354  2.40513  3.72494  3.29354  2.67741  2.69355  4.24690  2.90347  2.73739  3.18146  2.89801  2.37887  2.77519  2.98518  4.58477  3.61503
          0.02581  4.06570  4.78805  0.61958  0.77255  0.57230  0.83063
     60   2.50942  4.54727  2.99936  2.66675  4.18580  1.85931  3.88180  3.59211  2.71854  3.23331  4.07707  3.08686  3.80971  2.67767  3.10608  2.61251  2.02075  3.19909  5.48079  4.19154    106 g x - -
          2.68618  4.42225  2.77519  2.73123  3.46354  2.40513  3.72494  3.29354  2.67741  2.69355  4.24690  2.90347  2.73739  3.18146  2.89801  2.37887  2.77519  2.98518  4.58477  3.61503
          0.02581  4.06570  4.78805  0.61958  0.77255  0.57230  0.83063
     61   1.93553  4.59067  3.14850  2.67100  4.11513  3.30433  3.79124  3.50510  2.53252  3.13592  3.97846  3.09996  2.31781  2.97496  2.31883  2.63611  2.85827  3.14650  5.38269  4.10254    107 a x - -
          2.68618  4.42225  2.77519  2.73123  3.46354  2.40513  3.72494  3.29354  2.67741  2.69355  4.24690  2.90347  2.73739  3.18146  2.89801  2.37887  2.77519  2.98518  4.58477  3.61503
          0.02581  4.06570  4.78805  0.61958  0.77255  0.57230  0.83063
     62   3.01709  5.61007  1.27013  1.56240  4.89368  3.25254  3.81945  4.42251  2.86322  3.91821  4.78163  2.71420  3.88787  2.98984  3.47496  2.88945  3.31085  3.98987  6.06536  4.54789    108 d x - -
          2.68618  4.42225  2.77519  2.73123  3.46354  2.40513  3.72494  3.29354  2.67741  2.69355  4.24690  2.90347  2.73739  3.18146  2.89801  2.37887  2.77519  2.98518  4.58477  3.61503
          0.02581  4.06570  4.78805  0.61958  0.77255  0.57230  0.83063
     63   2.74291  4.77110  3.22196  2.79848  4.37011  1.80883  3.85873  3.82204  2.43694  3.39089  4.25140  3.20860  3.92913  3.04234  1.57420  2.82054  3.06030  3.43915  5.49776  4.27330    109 r x - -
          2.68618  4.42225  2.77519  2.73123  3.46354  2.40513  3.72494  3.29354  2.67741  2.69355  4.24690  2.90347  2.73739  3.18146  2.89801  2.37887  2.77519  2.98518  4.58477  3.61503
          0.02581  4.06570  4.78805  0.61958  0.77255  0.57230  0.83063
     64   2.63177  4.31816  3.64941  3.12113  3.40857  3.58026  3.97925  2.66758  2.99989  2.16577  2.07566  3.46437  4.02134  3.34003  3.30069  2.15655  2.90515  2.49798  4.95853  3.71511    110 m x - -
          2.68618  4.42225  2.77519  2.73123  3.46354  2.40513  3.72494  3.29354  2.67741  2.69355  4.24690  2.90347  2.73739  3.18146  2.89801  2.37887  2.77519  2.98518  4.58477  3.61503
          0.02581  4.06570  4.78805  0.61958  0.77255  0.57230  0.83063
     65   2.85539  4.36544  4.05527  3.56789  2.94101  3.86728  4.03482  2.42520  3.42657  2.29229  3.41408  3.79545  4.27065  3.71130  3.64815  3.20693  3.11661  1.43776  4.58899  2.13238    111 v x - -
          2.68618  4.42225  2.77519  2.73123  3.46354  2.40513  3.72494  3.29354  2.67741  2.69355  4.24690  2.90347  2.73739  3.18146  2.89801  2.37887  2.77519  2.98518  4.58477  3.61503
          0.02581  4.06570  4.78805  0.61958  0.77255  0.57230  0.83063
     66   2.77349  5.19595  1.99478  2.12217  4.51443  3.35943  3.65908  3.97713  2.41150  3.48546  4.28513  2.83978  3.84137  2.79152  1.89389  2.72589  3.01665  3.58258  5.63405  4.24305    112 r x - -
          2.68618  4.42225  2.77519  2.73123  3.46354  2.40513  3.72494  3.29354  2.67741  2.69355  4.24690  2.90347  2.73739  3.18146  2.89801  2.37887  2.77519  2.98518  4.58477  3.61503
          0.02581  4.06570  4.78805  0.61958  0.77255  0.57230  0.83063
     67   3.07708  4.39500  4.79177  4.25465  2.87930  4.40022  4.81651  1.46623  4.14944  1.96804  3.25589  4.45118  4.68244  4.34367  4.30886  3.75206  3.32297  1.24254  5.27876  4.07094    113 v x - -
          2.68618  4.42225  2.77519  2.73123  3.46354  2.40513  3.72494  3.29354  2.67741  2.69355  4.24690  2.90347  2.73739  3.18146  2.89801  2.37887  2.77519  2.98518  4.58477  3.61503
          0.02581  4.06570  4.78805  0.61958  0.77255  0.57230  0.83063
     68   2.88411  4.75038  3.39603  2.87889  2.92814  3.68277  2.23054  3.35457  2.61173  2.91670  3.86469  3.28082  4.06815  3.09060  2.59384  2.96950  3.10642  3.11275  4.47498  1.90154    114 y x - -
          2.68618  4.42225  2.77519  2.73123  3.46354  2.40513  3.72494  3.29354  2.67741  2.69355  4.24690  2.90347  2.73739  3.18146  2.89801  2.37887  2.77519  2.98518  4.58477  3.61503
          0.02581  4.06570  4.78805  0.61958  0.77255  0.57230  0.83063
     69   2.41582  5.07142  2.50129  1.20043  4.49586  3.30086  3.82625  3.84070  2.69504  3.49190  4.37953  2.89176  3.88625  3.00113  3.15188  2.80789  3.12491  3.48544  5.72881  4.34820    115 e x - -
          2.68618  4.42225  2.77519  2.73123  3.46354  2.40513  3.72494  3.29354  2.67741  2.69355  4.24690  2.90347  2.73739  3.18146  2.89801  2.37887  2.77519  2.98518  4.58477  3.61503
          0.02581  4.06570  4.78805  0.61958  0.77255  0.57230  0.83063
     70   2.69523  5.11234  2.16116  2.28734  4.44418  3.34339  3.63710  3.91276  2.41467  3.42820  4.21206  2.33286  3.80869  2.76357  2.21076  2.45025  2.94208  3.51026  5.58745  4.18991    116 d x - -
          2.68618  4.42225  2.77519  2.73123  3.46354  2.40513  3.72494  3.29354  2.67741  2.69355  4.24690  2.90347  2.73739  3.18146  2.89801  2.37887  2.77519  2.98518  4.58477  3.61503
          0.02581  4.06570  4.78805  0.61958  0.77255  0.57230  0.83063
     71   2.68556  4.78241  2.68546  2.56584  4.47319  2.62318  3.98671  4.03946  2.90231  3.64247  4.50389  1.15844  3.86545  3.20300  3.31665  2.74342  3.07893  3.57252  5.72129  4.37936    117 n x - -
          2.68618  4.42225  2.77519  2.73123  3.46354  2.40513  3.72494  3.29354  2.67741  2.69355  4.24690  2.90347  2.73739  3.18146  2.89801  2.37887  2.77519  2.98518  4.58477  3.61503
          0.02581  4.06570  4.78805  0.61958  0.77255  0.57230  0.83063
     72   2.92304  4.67505  3.63605  3.56210  4.69278  0.48476  4.66664  4.34327  3.76942  3.97185  4.95210  3.80094  4.07212  4.07859  3.98045  3.10115  3.41932  3.83426  5.73287  4.80260    118 G x - -
          2.68618  4.42225  2.77519  2.73123  3.46354  2.40513  3.72494  3.29354  2.67741  2.69355  4.24690  2.90347  2.73739  3.18146  2.89801  2.37887  2.77519  2.98518  4.58477  3.61503
          0.02581  4.06570  4.78805  0.61958  0.77255  0.57230  0.83063
     73   2.79126  5.23310  2.27099  2.26323  4.55702  3.33833  3.67603  4.03215  1.77974  3.53667  4.33814  2.00711  3.84218  2.81192  2.92160  2.73599  3.04206  3.62856  5.68260  4.27529    119 k x - -
          2.68618  4.42225  2.77519  2.73123  3.46354  2.40513  3.72494  3.29354  2.67741  2.69355  4.24690  2.90347  2.73739  3.18146  2.89801  2.37887  2.77519  2.98518  4.58477  3.61503
          0.02581  4.06570  4.78805  0.61958  0.77255  0.43522  1.04164
     74   3.20015  4.51271  4.92170  4.45027  3.59864  4.53265  5.15062  0.92992  4.31756  2.06699  3.40660  4.65318  4.85372  4.58437  4.49987  3.94353  3.47447  1.54681  5.61380  4.40757    120 i x - -
          2.68618  4.42225  2.77519  2.73123  3.46354  2.40513  3.72494  3.29354  2.67741  2.69355  4.24690  2.90347  2.73739  3.18146  2.89801  2.37887  2.77519  2.98518  4.58477  3.61503
          0.02384  4.14414  4.86649  0.61958  0.77255  0.48576  0.95510
     75   2.80270  5.18533  2.86430  1.93936  4.53719  3.46565  3.63946  3.97444  2.24243  3.45731  4.25229  2.54101  3.89023  2.52703  1.84820  2.76740  3.02351  3.58743  5.57690  4.23877    121 r x - -
          2.68618  4.42225  2.77519  2.73123  3.46354  2.40513  3.72494  3.29354  2.67741  2.69355  4.24690  2.90347  2.73739  3.18146  2.89801  2.37887  2.77519  2.98518  4.58477  3.61503
          0.02384  4.14414  4.86649  0.61958  0.77255  0.48576  0.95510
     76   1.90377  4.29791  3.45324  3.29683  4.53878  0.98114  4.43584  3.92582  3.46361  3.65976  4.51428  3.43833  3.81511  3.73275  3.74774  2.54473  2.87813  3.35091  5.85884  4.67634    122 g x - -
          2.68618  4.42225  2.77519  2.73123  3.46354  2.40513  3.72494  3.29354  2.67741  2.69355  4.24690  2.90347  2.73739  3.18146  2.89801  2.37887  2.77519  2.98518  4.58477  3.61503
          0.02384  4.14414  4.86649  0.61958  0.77255  0.48576  0.95510
     77   2.16593  4.30478  3.53057  3.07085  3.72688  2.09003  4.02859  3.00445  3.01943  2.74774  2.04951  3.37923  3.90879  3.34380  3.34400  2.70763  2.84462  2.73513  5.17909  3.94972    123 m x - -
          2.68618  4.42225  2.77519  2.73123  3.46354  2.40513  3.72494  3.29354  2.67741  2.69355  4.24690  2.90347  2.73739  3.18146  2.89801  2.37887  2.77519  2.98518  4.58477  3.61503
          0.02384  4.14414  4.86649  0.61958  0.77255  0.48576  0.95510
     78   2.87278  5.00673  2.11855  2.54195  4.56004  3.32880  4.02049  4.06501  2.99234  3.66728  4.54964  3.05731  1.14946  3.22845  3.46675  2.89530  3.22387  3.65901  5.77914  4.45981    124 p x - -
          2.68618  4.42225  2.77519  2.73123  3.46354  2.40513  3.72494  3.29354  2.67741  2.69355  4.24690  2.90347  2.73739  3.18146  2.89801  2.37887  2.77519  2.98518  4.58477  3.61503
          0.02384  4.14414  4.86649  0.61958  0.77255  0.48576  0.95510
     79   2.81103  4.65775  3.34306  2.99691  3.39875  3.51827  3.93129  3.37885  2.95951  2.98491  3.97586  3.38062  1.28555  3.34274  3.28469  2.94758  3.12836  3.12295  4.91050  2.57427    125 p x - -
          2.68618  4.42225  2.77519  2.73123  3.46354  2.40513  3.72494  3.29354  2.67741  2.69355  4.24690  2.90347  2.73739  3.18146  2.89801  2.37887  2.77519  2.98518  4.58477  3.61503
          0.02384  4.14414  4.86649  0.61958  0.77255  0.48576  0.95510
     80   2.72488  4.67383  3.27374  3.00690  4.45106  0.97251  4.14169  3.95661  2.88795  3.56484  4.44467  3.36502  3.97122  3.37950  2.48945  2.84633  3.12663  3.51948  5.64205  4.44562    126 g x - -
          2.68618  4.42225  2.77519  2.73123  3.46354  2.40513  3.72494  3.29354  2.67741  2.69355  4.24690  2.90347  2.73739  3.18146  2.89801  2.37887  2.77519  2.98518  4.58477  3.61503
          0.02384  4.14414  4.86649  0.61958  0.77255  0.48576  0.95510
     81   3.66333  5.04112  4.25129  4.03924  2.35849  4.15602  3.78096  3.63776  3.88973  3.01925  4.28557  4.07463  4.62698  4.12844  4.01402  3.76950  3.95329  3.52212  4.00996  0.61110    127 Y x - -
          2.68618  4.42225  2.77519  2.73123  3.46354  2.40513  3.72494  3.29354  2.67741  2.69355  4.24690  2.90347  2.73739  3.18146  2.89801  2.37887  2.77519  2.98518  4.58477  3.61503
          0.02384  4.14414  4.86649  0.61958  0.77255  0.48576  0.95510
     82   2.66810  5.08129  2.55061  2.35778  4.41274  3.40943  3.60525  3.86843  1.94136  3.37418  4.14431  2.89405  3.27960  2.71842  2.17944  2.44469  2.89855  3.46871  5.52303  4.14830    128 k x - -
          2.68618  4.42225  2.77519  2.73123  3.46354  2.40513  3.72494  3.29354  2.67741  2.69355  4.24690  2.90347  2.73739  3.18146  2.89801  2.37887  2.77519  2.98518  4.58477  3.61503
          0.02384  4.14414  4.86649  0.61958  0.77255  0.48576  0.95510
     83   3.18253  4.61880  4.32117  3.84824  2.59659  4.15434  3.95766  2.71666  3.64884  1.24381  3.37556  4.00158  4.48931  3.88988  3.81935  3.49966  3.41654  2.69217  4.30421  1.74905    129 l x - -
          2.68618  4.42225  2.77519  2.73123  3.46354  2.40513  3.72494  3.29354  2.67741  2.69355  4.24690  2.90347  2.73739  3.18146  2.89801  2.37887  2.77519  2.98518  4.58477  3.61503
          0.02384  4.14414  4.86649  0.61958  0.77255  0.48576  0.95510
     84   2.63393  4.76633  3.04464  2.54119  4.09829  2.38540  3.15422  3.51479  2.44463  3.11937  3.94642  3.02984  3.85702  2.86675  2.49743  2.68705  2.10828  3.18347  5.34980  4.03946    130 t x - -
          2.68618  4.42225  2.77519  2.73123  3.46354  2.40513  3.72494  3.29354  2.67741  2.69355  4.24690  2.90347  2.73739  3.18146  2.89801  2.37887  2.77519  2.98518  4.58477  3.61503
          0.02384  4.14414  4.86649  0.61958  0.77255  0.48576  0.95510
     85   2.69750  5.14344  2.37991  1.89600  4.45943  3.36574  3.64216  3.92944  2.43271  3.44110  4.21554  2.84455  2.53415  2.76297  2.64577  2.46695  2.93967  3.52320  5.60265  4.19638    131 e x - -
          2.68618  4.42225  2.77519  2.73123  3.46354  2.40513  3.72494  3.29354  2.67741  2.69355  4.24690  2.90347  2.73739  3.18146  2.89801  2.37887  2.77519  2.98518  4.58477  3.61503
          0.02384  4.14414  4.86649  0.61958  0.77255  0.48576  0.95510
     86   3.30667  5.44941  0.59502  2.54784  4.86881  3.43936  4.20344  4.52425  3.34388  4.08692  5.07950  3.11476  4.11190  3.44890  3.89067  3.24405  3.65388  4.13706  5.98157  4.70775    132 D x - -
          2.68618  4.42225  2.77519  2.73123  3.46354  2.40513  3.72494  3.29354  2.67741  2.69355  4.24690  2.90347  2.73739  3.18146  2.89801  2.37887  2.77519  2.98518  4.58477  3.61503
          0.02384  4.14414  4.86649  0.61958  0.77255  0.48576  0.95510
     87   2.67156  5.07291  2.32696  2.34181  4.37907  3.39587  2.87281  3.84435  2.36212  3.36372  4.14055  2.88277  2.81836  2.74002  2.25641  2.64728  2.90625  3.45207  5.52262  4.13896    133 r x - -
          2.68618  4.42225  2.77519  2.73123  3.46354  2.40513  3.72494  3.29354  2.67741  2.69355  4.24690  2.90347  2.73739  3.18146  2.89801  2.37887  2.77519  2.98518  4.58477  3.61503
          0.02384  4.14414  4.86649  0.61958  0.77255  0.48576  0.95510
     88   2.64332  4.69231  3.11046  2.40667  3.89060  3.48609  3.68335  3.28974  2.11547  2.92866  3.77577  3.05706  3.87660  2.62935  2.86703  2.71917  2.87116  2.45490  5.20123  2.75027    134 k x - -
          2.68618  4.42225  2.77519  2.73123  3.46354  2.40513  3.72494  3.29354  2.67741  2.69355  4.24690  2.90347  2.73739  3.18146  2.89801  2.37887  2.77519  2.98518  4.58477  3.61503
          0.02384  4.14414  4.86649  0.61958  0.77255  0.48576  0.95510
     89   3.21578  5.35603  2.63973  0.69240  4.74093  3.47105  4.09343  4.25101  3.01086  3.82797  4.79964  3.12485  4.09144  3.30947  3.44121  3.17575  3.52520  3.91018  5.86046  4.59482    135 E x - -
          2.68618  4.42225  2.77519  2.73123  3.46354  2.40513  3.72494  3.29354  2.67741  2.69355  4.24690  2.90347  2.73739  3.18146  2.89801  2.37887  2.77519  2.98518  4.58477  3.61503
          0.02384  4.14414  4.86649  0.61958  0.77255  0.48576  0.95510
     90   3.30667  5.44941  0.59502  2.54784  4.86881  3.43936  4.20344  4.52425  3.34388  4.08692  5.07950  3.11476  4.11190  3.44890  3.89067  3.24405  3.65388  4.13706  5.98157  4.70775    136 D x - -
          2.68618  4.42225  2.77519  2.73123  3.46354  2.40513  3.72494  3.29354  2.67741  2.69355  4.24690  2.90347  2.73739  3.18146  2.89801  2.37887  2.77519  2.98518  4.58477  3.61503
          0.02384  4.14414  4.86649  0.61958  0.77255  0.48576  0.95510
     91   2.47473  5.14206  3.20440  2.59826  4.52981  3.57779  3.62774  3.92203  1.64877  3.39837  4.21330  3.07513  3.95371  2.28435  1.88966  2.85460  3.06655  3.56476  5.49881  4.23445    137 k x - -
          2.68618  4.42225  2.77519  2.73123  3.46354  2.40513  3.72494  3.29354  2.67741  2.69355  4.24690  2.90347  2.73739  3.18146  2.89801  2.37887  2.77519  2.98518  4.58477  3.61503
          0.02384  4.14414  4.86649  0.61958  0.77255  0.48576  0.95510
     92   2.63685  4.87255  2.99074  2.44696  4.14877  2.70234  3.63479  3.02591  1.99532  3.14916  3.95634  2.70574  3.83409  2.77594  2.60941  2.46285  2.86879  3.23029  5.36576  4.03207    138 k x - -
          2.68618  4.42225  2.77519  2.73123  3.46354  2.40513  3.72494  3.29354  2.67741  2.69355  4.24690  2.90347  2.73739  3.18146  2.89801  2.37887  2.77519  2.98518  4.58477  3.61503
          0.02384  4.14414  4.86649  0.61958  0.77255  0.48576  0.95510
     93   3.30667  5.44941  0.59502  2.54784  4.86881  3.43936  4.20344  4.52425  3.34388  4.08692  5.07950  3.11476  4.11190  3.44890  3.89067  3.24405  3.65388  4.13706  5.98157  4.70775    139 D x - -
          2.68618  4.42225  2.77519  2.73123  3.46354  2.40513  3.72494  3.29354  2.67741  2.69355  4.24690  2.90347  2.73739  3.18146  2.89801  2.37887  2.77519  2.98518  4.58477  3.61503
          0.02384  4.14414  4.86649  0.61958  0.77255  0.48576  0.95510
     94   2.40181  5.15439  2.12926  2.29079  4.47233  3.36666  3.64260  3.94395  2.42868  3.45198  4.22594  2.17592  3.81995  2.51698  2.63979  2.66271  2.94491  3.53558  5.60990  4.20290    140 d x - -
          2.68618  4.42225  2.77519  2.73123  3.46354  2.40513  3.72494  3.29354  2.67741  2.69355  4.24690  2.90347  2.73739  3.18146  2.89801  2.37887  2.77519  2.98518  4.58477  3.61503
          0.02384  4.14414  4.86649  0.61958  0.77255  0.48576  0.95510
     95   2.86559  5.09487  3.16909  2.61261  4.47649  3.55891  3.65717  3.88257  2.12918  3.37650  4.20518  3.08583  3.20141  2.02093  1.62377  2.86308  3.07612  3.53313  5.49174  4.22506    141 r x - -
          2.68618  4.42225  2.77519  2.73123  3.46354  2.40513  3.72494  3.29354  2.67741  2.69355  4.24690  2.90347  2.73739  3.18146  2.89801  2.37887  2.77519  2.98518  4.58477  3.61503
          0.02384  4.14414  4.86649  0.61958  0.77255  0.48576  0.95510
     96   3.66333  5.04112  4.25129  4.03924  2.35849  4.15602  3.78096  3.63776  3.88973  3.01925  4.28557  4.07463  4.62698  4.12844  4.01402  3.76950  3.95329  3.52212  4.00996  0.61110    142 Y x - -
          2.68618  4.42225  2.77519  2.73123  3.46354  2.40513  3.72494  3.29354  2.67741  2.69355  4.24690  2.90347  2.73739  3.18146  2.89801  2.37887  2.77519  2.98518  4.58477  3.61503
          0.02384  4.14414  4.86649  0.61958  0.77255  0.48576  0.95510
     97   3.66333  5.04112  4.25129  4.03924  2.35849  4.15602  3.78096  3.63776  3.88973  3.01925  4.28557  4.07463  4.62698  4.12844  4.01402  3.76950  3.95329  3.52212  4.00996  0.61110    143 Y x - -
          2.68618  4.42225  2.77519  2.73123  3.46354  2.40513  3.72494  3.29354  2.67741  2.69355  4.24690  2.90347  2.73739  3.18146  2.89801  2.37887  2.77519  2.98518  4.58477  3.61503
          0.02384  4.14414  4.86649  0.61958  0.77255  0.48576  0.95510
     98   2.61402  4.72299  2.77832  2.60339  4.43533  3.20225  3.97504  3.98017  2.86589  3.58691  4.42615  1.34384  3.85717  3.17852  3.28240  1.97802  3.00761  3.50560  5.71528  4.34936    144 n x - -
          2.68618  4.42225  2.77519  2.73123  3.46354  2.40513  3.72494  3.29354  2.67741  2.69355  4.24690  2.90347  2.73739  3.18146  2.89801  2.37887  2.77519  2.98518  4.58477  3.61503
          0.02384  4.14414  4.86649  0.61958  0.77255  0.48576  0.95510
     99   2.70855  4.79459  3.19893  2.60979  4.05450  3.52166  3.67307  3.43085  2.10344  3.04144  3.27234  3.08702  3.90744  2.83912  2.06026  2.76680  2.14425  3.13559  5.28490  4.00756    145 r x - -
          2.68618  4.42225  2.77519  2.73123  3.46354  2.40513  3.72494  3.29354  2.67741  2.69355  4.24690  2.90347  2.73739  3.18146  2.89801  2.37887  2.77519  2.98518  4.58477  3.61503
          0.02384  4.14414  4.86649  0.61958  0.77255  0.48576  0.95510
    100   2.88469  5.07340  2.75012  2.50736  3.94080  3.43710  1.68687  3.90444  2.57007  3.43685  4.31435  1.98015  3.96278  2.99997  2.94831  2.88055  3.15755  3.55450  5.30112  3.81394    146 h x - -
          2.68618  4.42225  2.77519  2.73123  3.46354  2.40513  3.72494  3.29354  2.67741  2.69355  4.24690  2.90347  2.73739  3.18146  2.89801  2.37887  2.77519  2.98518  4.58477  3.61503
          0.02384  4.14414  4.86649  0.61958  0.77255  0.48576  0.95510
    101   3.03922  4.77871  3.76790  3.70605  4.82634  0.41081  4.80113  4.50056  3.92378  4.11740  5.10151  3.93335  4.17782  4.22695  4.12181  3.22027  3.54147  3.97625  5.84101  4.94039    147 G x - -
          2.68618  4.42225  2.77519  2.73123  3.46354  2.40513  3.72494  3.29354  2.67741  2.69355  4.24690  2.90347  2.73739  3.18146  2.89801  2.37887  2.77519  2.98518  4.58477  3.61503
          0.02384  4.14414  4.86649  0.61958  0.77255  0.48576  0.95510
    102   3.11743  4.56940  4.24766  3.78452  2.57320  4.08230  3.88808  2.03946  3.60867  2.33466  3.52568  3.92984  4.44516  3.85302  3.79229  3.42501  3.36096  2.59053  4.24650  1.27455    148 y x - -
          2.68618  4.42225  2.77519  2.73123  3.46354  2.40513  3.72494  3.29354  2.67741  2.69355  4.24690  2.90347  2.73739  3.18146  2.89801  2.37887  2.77519  2.98518  4.58477  3.61503
          0.02384  4.14414  4.86649  0.61958  0.77255  0.48576  0.95510
    103   2.72412  4.71570  3.11275  2.75609  3.84458  3.41889  1.54853  3.53320  2.63259  3.15643  4.06252  3.18578  3.95227  3.10470  2.96191  2.81663  2.24581  3.21861  5.22826  3.83060    149 h x - -
          2.68618  4.42225  2.77519  2.73123  3.46354  2.40513  3.72494  3.29354  2.67741  2.69355  4.24690  2.90347  2.73739  3.18146  2.89801  2.37887  2.77519  2.98518  4.58477  3.61503
          0.02384  4.14414  4.86649  0.61958  0.77255  0.48576  0.95510
    104   2.72095  4.27098  4.07562  3.55841  3.53393  3.76789  4.31471  1.96851  3.45902  2.41281  3.46912  3.80862  4.22513  3.74814  3.71346  2.36526  3.01258  1.33271  5.14253  3.92171    150 v x - -
          2.68618  4.42225  2.77519  2.73123  3.46354  2.40513  3.72494  3.29354  2.67741  2.69355  4.24690  2.90347  2.73739  3.18146  2.89801  2.37887  2.77519  2.98518  4.58477  3.61503
          0.02384  4.14414  4.86649  0.61958  0.77255  0.48576  0.95510
    105   1.70148  4.27456  3.48525  3.30306  4.51530  1.09705  4.42150  3.89706  3.44788  3.62926  4.47533  3.43361  3.80104  3.71469  3.73570  2.52137  2.85110  3.32297  5.84239  4.65773    151 g x - -
          2.68618  4.42225  2.77519  2.73123  3.46354  2.40513  3.72494  3.29354  2.67741  2.69355  4.24690  2.90347  2.73739  3.18146  2.89801  2.37887  2.77519  2.98518  4.58477  3.61503
          0.02384  4.14414  4.86649  0.61958  0.77255  0.48576  0.95510
    106   2.78601  4.92272  1.45399  2.48853  4.08159  3.42905  3.82899  3.41650  2.72218  3.05730  2.67057  3.01425  3.93441  3.01852  3.18785  2.82158  3.05706  3.16021  5.46426  4.09803    152 d x - -
          2.68618  4.42225  2.77519  2.73123  3.46354  2.40513  3.72494  3.29354  2.67741  2.69355  4.24690  2.90347  2.73739  3.18146  2.89801  2.37887  2.77519  2.98518  4.58477  3.61503
          0.02384  4.14414  4.86649  0.61958  0.77255  0.48576  0.95510
    107   2.88528  5.08466  1.82373  2.45275  4.73655  1.18828  4.02581  4.26455  3.05654  3.83647  4.70124  2.98332  3.94202  3.22773  3.58048  2.88436  3.25209  3.80394  5.92805  4.57638    153 g x - -
          2.68618  4.42225  2.77519  2.73123  3.46354  2.40513  3.72494  3.29354  2.67741  2.69355  4.24690  2.90347  2.73739  3.18146  2.89801  2.37887  2.77519  2.98518  4.58477  3.61503
          0.02384  4.14414  4.86649  0.61958  0.77255  0.48576  0.95510
    108   2.78817  4.87399  2.91949  2.64725  4.31149  3.38543  3.89245  3.81001  2.62623  3.37335  4.26897  3.11679  1.44326  2.19776  2.97522  2.84086  3.10497  3.45473  5.55222  4.24360    154 p x - -
          2.68618  4.42225  2.77519  2.73123  3.46354  2.40513  3.72494  3.29354  2.67741  2.69355  4.24690  2.90347  2.73739  3.18146  2.89801  2.37887  2.77519  2.98518  4.58477  3.61503
          0.02384  4.14414  4.86649  0.61958  0.77255  0.48576  0.95510
    109   1.05665  4.29752  3.50565  3.21382  4.30713  3.08951  4.28543  3.63215  3.25202  3.37318  4.25162  3.40291  2.31625  3.56199  3.56240  2.55049  2.84299  3.16821  5.66796  4.45612    155 a x - -
          2.68618  4.42225  2.77519  2.73123  3.46354  2.40513  3.72494  3.29354  2.67741  2.69355  4.24690  2.90347  2.73739  3.18146  2.89801  2.37887  2.77519  2.98518  4.58477  3.61503
          0.02384  4.14414  4.86649  0.61958  0.77255  0.48576  0.95510
    110   2.96271  5.41516  2.34962  1.17927  4.73565  3.32750  3.81993  4.24714  2.72469  3.76661  4.61436  2.11576  3.92058  2.98415  3.22858  2.88103  3.24641  3.83804  5.90318  4.45336    156 e x - -
          2.68618  4.42225  2.77519  2.73123  3.46354  2.40513  3.72494  3.29354  2.67741  2.69355  4.24690  2.90347  2.73739  3.18146  2.89801  2.37887  2.77519  2.98518  4.58477  3.61503
          0.02384  4.14414  4.86649  0.61958  0.77255  0.48576  0.95510
    111   3.07286  4.56813  4.14411  3.65948  2.59950  4.01817  3.86225  2.81480  3.47140  2.28843  2.38964  3.84681  4.38249  3.74442  3.67484  3.34916  3.31334  2.72853  4.26777  1.30691    157 y x - -
          2.68618  4.42225  2.77519  2.73123  3.46354  2.40513  3.72494  3.29354  2.67741  2.69355  4.24690  2.90347  2.73739  3.18146  2.89801  2.37887  2.77519  2.98518  4.58477  3.61503
          0.02384  4.14414  4.86649  0.61958  0.77255  0.48576  0.95510
    112   2.74192  5.11810  2.62426  1.95158  4.46012  2.24521  3.69722  3.91886  2.50293  3.45208  4.25066  2.86638  3.84765  2.25105  2.98058  2.36951  2.99825  3.52681  5.62963  4.23736    158 e x - -
          2.68618  4.42225  2.77519  2.73123  3.46354  2.40513  3.72494  3.29354  2.67741  2.69355  4.24690  2.90347  2.73739  3.18146  2.89801  2.37887  2.77519  2.98518  4.58477  3.61503
          0.02384  4.14414  4.86649  0.61958  0.77255  0.48576  0.95510
    113   2.62806  4.72646  2.71899  2.50677  3.98524  3.42273  3.71568  2.63257  2.56016  3.01435  3.85945  2.15667  3.85789  2.89503  3.00896  2.69138  2.34713  3.03632  5.30016  3.98117    159 n x - -
          2.68618  4.42225  2.77519  2.73123  3.46354  2.40513  3.72494  3.29354  2.67741  2.69355  4.24690  2.90347  2.73739  3.18146  2.89801  2.37887  2.77519  2.98518  4.58477  3.61503
          0.02384  4.14414  4.86649  0.61958  0.77255  0.48576  0.95510
    114   2.80784  4.42479  3.76206  3.21075  2.78522  3.76939  2.00011  2.91738  3.08878  2.55641  2.57368  3.51895  4.13515  3.38727  3.37626  3.03774  3.03608  2.71954  3.17591  2.61290    160 h x - -
          2.68618  4.42225  2.77519  2.73123  3.46354  2.40513  3.72494  3.29354  2.67741  2.69355  4.24690  2.90347  2.73739  3.18146  2.89801  2.37887  2.77519  2.98518  4.58477  3.61503
          0.02384  4.14414  4.86649  0.61958  0.77255  0.48576  0.95510
    115   2.87642  5.05190  2.58828  1.83967  4.62681  1.25404  3.97152  4.09783  2.89147  3.68581  4.55402  3.00290  3.94646  3.16712  3.34568  2.88387  3.21810  3.68512  5.81930  4.48984    161 g x - -
          2.68618  4.42225  2.77519  2.73123  3.46354  2.40513  3.72494  3.29354  2.67741  2.69355  4.24690  2.90347  2.73739  3.18146  2.89801  2.37887  2.77519  2.98518  4.58477  3.61503
          0.02384  4.14414  4.86649  0.61958  0.77255  0.48576  0.95510
    116   2.28746  4.51366  3.16840  2.73293  3.95637  1.75921  3.03496  3.36560  2.73300  3.03460  3.89026  3.15258  3.85365  3.08453  3.12529  2.65669  2.85775  2.67656  5.30752  4.01856    162 g x - -
          2.68618  4.42225  2.77519  2.73123  3.46354  2.40513  3.72494  3.29354  2.67741  2.69355  4.24690  2.90347  2.73739  3.18146  2.89801  2.37887  2.77519  2.98518  4.58477  3.61503
          0.02384  4.14414  4.86649  0.61958  0.77255  0.48576  0.95510
    117   2.72862  4.68802  3.26672  2.97829  4.44033  1.02822  4.10445  3.93714  2.82610  3.54068  4.41683  3.34518  3.96897  3.33337  2.37500  2.84456  3.11919  3.50834  5.62596  4.42361    163 g x - -
          2.68618  4.42225  2.77519  2.73123  3.46354  2.40513  3.72494  3.29354  2.67741  2.69355  4.24690  2.90347  2.73739  3.18146  2.89801  2.37887  2.77519  2.98518  4.58477  3.61503
          0.02384  4.14414  4.86649  0.61958  0.77255  0.48576  0.95510
    118   2.68329  4.98597  2.96874  2.43153  4.27126  3.45088  2.70430  3.23336  2.10574  3.25293  4.05028  2.63458  3.84648  2.14897  2.70693  2.68178  2.90763  3.35189  5.42825  4.08649    164 k x - -
          2.68618  4.42225  2.77519  2.73123  3.46354  2.40513  3.72494  3.29354  2.67741  2.69355  4.24690  2.90347  2.73739  3.18146  2.89801  2.37887  2.77519  2.98518  4.58477  3.61503
          0.02384  4.14414  4.86649  0.61958  0.77255  0.48576  0.95510
    119   2.82078  4.42572  3.86245  3.36366  2.94032  3.01333  3.88361  2.91485  3.15284  2.19543  3.56343  3.62296  4.15890  3.51274  3.39155  3.07419  3.08615  2.73026  1.59869  3.02343    165 w x - -
          2.68618  4.42225  2.77519  2.73123  3.46354  2.40513  3.72494  3.29354  2.67741  2.69355  4.24690  2.90347  2.73739  3.18146  2.89801  2.37887  2.77519  2.98518  4.58477  3.61503
          0.02384  4.14414  4.86649  0.61958  0.77255  0.48576  0.95510
    120   2.17338  4.35650  3.41602  3.07089  4.03695  1.36620  4.13228  3.31062  3.06899  2.49508  4.00528  3.35198  3.86849  3.41005  3.39592  2.63567  2.87071  2.96452  5.44995  4.19610    166 g x - -
          2.68618  4.42225  2.77519  2.73123  3.46354  2.40513  3.72494  3.29354  2.67741  2.69355  4.24690  2.90347  2.73739  3.18146  2.89801  2.37887  2.77519  2.98518  4.58477  3.61503
          0.02384  4.14414  4.86649  0.61958  0.77255  0.48576  0.95510
    121   2.67385  4.91904  1.82015  2.22994  4.14974  3.41630  3.67461  3.53010  2.48844  2.75598  3.37593  2.93252  3.84717  2.82422  2.95984  2.68740  2.91245  3.21304  5.41567  4.05880    167 d x - -
          2.68618  4.42225  2.77519  2.73123  3.46354  2.40513  3.72494  3.29354  2.67741  2.69355  4.24690  2.90347  2.73739  3.18146  2.89801  2.37887  2.77519  2.98518  4.58477  3.61503
          0.02384  4.14414  4.86649  0.61958  0.77255  0.48576  0.95510
    122   2.68465  4.85184  2.31375  2.48766  4.53577  1.36628  3.93929  4.00632  2.88749  3.59480  4.42509  2.98483  2.85012  3.12531  3.37339  2.72361  3.04823  3.55403  5.77480  4.42451    168 g x - -
          2.68618  4.42225  2.77519  2.73123  3.46354  2.40513  3.72494  3.29354  2.67741  2.69355  4.24690  2.90347  2.73739  3.18146  2.89801  2.37887  2.77519  2.98518  4.58477  3.61503
          0.02384  4.14414  4.86649  0.61958  0.77255  0.48576  0.95510
    123   2.76072  4.55334  3.46438  2.94889  3.29939  3.61245  3.77620  3.11403  2.67187  2.76599  3.70167  3.33380  4.03286  3.15375  2.54497  2.92172  2.66059  2.88162  4.78911  1.65062    169 y x - -
          2.68618  4.42225  2.77519  2.73123  3.46354  2.40513  3.72494  3.29354  2.67741  2.69355  4.24690  2.90347  2.73739  3.18146  2.89801  2.37887  2.77519  2.98518  4.58477  3.61503
          0.02384  4.14414  4.86649  0.61958  0.77255  0.48576  0.95510
    124   2.35362  4.27407  3.64001  3.09212  3.33623  3.60103  3.90814  2.71074  3.00137  2.44723  2.98607  3.43953  4.00896  3.31115  3.30574  2.88344  2.51311  2.50633  4.83731  2.01447    170 y x - -
          2.68618  4.42225  2.77519  2.73123  3.46354  2.40513  3.72494  3.29354  2.67741  2.69355  4.24690  2.90347  2.73739  3.18146  2.89801  2.37887  2.77519  2.98518  4.58477  3.61503
          0.09689  4.14414  2.57067  0.61958  0.77255  0.48576  0.95510
    125   2.39812  4.29028  3.49957  3.24747  4.16404  1.10919  4.29342  3.43169  3.28047  3.25259  4.19568  3.42897  3.83275  3.60462  3.56560  2.58902  2.87002  2.46100  5.57075  4.33334    171 g x - -
          2.68618  4.42225  2.77519  2.73123  3.46354  2.40513  3.72494  3.29354  2.67741  2.69355  4.24690  2.90347  2.73739  3.18146  2.89801  2.37887  2.77519  2.98518  4.58477  3.61503
          0.02562  4.07288  4.79523  0.61958  0.77255  0.56496  0.84022
    126   2.70875  4.54485  3.45340  3.11965  3.80353  3.40965  4.12875  3.17641  3.01869  2.35038  3.91913  3.45433  1.23053  3.44120  3.31232  2.88517  3.07993  2.95280  5.29110  3.99176    172 p x - -
          2.68618  4.42225  2.77519  2.73123  3.46354  2.40513  3.72494  3.29354  2.67741  2.69355  4.24690  2.90347  2.73739  3.18146  2.89801  2.37887  2.77519  2.98518  4.58477  3.61503
          0.02562  4.07288  4.79523  0.61958  0.77255  0.56496  0.84022
    127   2.77470  5.10176  2.15404  2.29314  4.44526  3.30568  3.74485  3.91921  2.61933  3.47413  4.30455  2.84223  1.79364  2.54996  3.11019  2.74710  3.05312  3.53699  5.66150  4.26155    173 p x - -
          2.68618  4.42225  2.77519  2.73123  3.46354  2.40513  3.72494  3.29354  2.67741  2.69355  4.24690  2.90347  2.73739  3.18146  2.89801  2.37887  2.77519  2.98518  4.58477  3.61503
          0.02562  4.07288  4.79523  0.61958  0.77255  0.56496  0.84022
    128   2.80378  4.94146  2.02617  2.48269  4.62721  1.16239  4.01422  4.14638  3.03586  3.74051  4.60937  2.99424  3.89819  3.22625  3.53158  2.82860  3.18221  3.69112  5.82992  4.51027    174 g x - -
          2.68618  4.42225  2.77519  2.73123  3.46354  2.40513  3.72494  3.29354  2.67741  2.69355  4.24690  2.90347  2.73739  3.18146  2.89801  2.37887  2.77519  2.98518  4.58477  3.61503
          0.02562  4.07288  4.79523  0.61958  0.77255  0.43924  1.03430
    129   2.68146  4.98002  2.83316  1.89149  4.25916  3.41175  3.65014  3.69330  2.40666  2.79497  4.06181  2.92066  3.83987  2.29980  2.85354  2.25461  2.91791  3.33988  5.45813  4.10041    175 e x - -
          2.68618  4.42225  2.77519  2.73123  3.46354  2.40513  3.72494  3.29354  2.67741  2.69355  4.24690  2.90347  2.73739  3.18146  2.89801  2.37887  2.77519  2.98518  4.58477  3.61503
          0.02384  4.14414  4.86649  0.61958  0.77255  0.48576  0.95510
    130   2.80257  4.27644  4.16417  3.58956  1.91536  3.89767  4.11415  2.01052  3.43853  1.88576  3.16394  3.82799  4.23925  3.68458  2.96028  3.19138  3.03295  2.35427  4.72563  3.43643    176 l x - -
          2.68618  4.42225  2.77519  2.73123  3.46354  2.40513  3.72494  3.29354  2.67741  2.69355  4.24690  2.90347  2.73739  3.18146  2.89801  2.37887  2.77519  2.98518  4.58477  3.61503
          0.02384  4.14414  4.86649  0.61958  0.77255  0.48576  0.95510
    131   2.60655  4.55181  3.20348  2.65066  3.74170  3.48887  3.72722  3.12453  2.58636  2.79827  3.66108  2.73503  3.88595  2.95043  2.66867  2.72546  2.08190  2.51722  5.10691  3.31791    177 t x - -
          2.68618  4.42225  2.77519  2.73123  3.46354  2.40513  3.72494  3.29354  2.67741  2.69355  4.24690  2.90347  2.73739  3.18146  2.89801  2.37887  2.77519  2.98518  4.58477  3.61503
          0.02384  4.14414  4.86649  0.61958  0.77255  0.48576  0.95510
    132   2.64116  5.04246  2.57507  2.34997  4.34966  3.40408  2.87214  3.80617  2.12340  2.92267  4.09711  2.41618  3.80564  2.71276  2.58848  2.62116  2.87126  3.41486  5.48900  4.11081    178 k x - -
          2.68618  4.42225  2.77519  2.73123  3.46354  2.40513  3.72494  3.29354  2.67741  2.69355  4.24690  2.90347  2.73739  3.18146  2.89801  2.37887  2.77519  2.98518  4.58477  3.61503
          0.02384  4.14414  4.86649  0.61958  0.77255  0.48576  0.95510
    133   2.69068  5.04035  2.77613  2.04496  4.35631  3.39226  3.65189  3.79983  2.40869  3.34144  4.13488  2.89709  2.82476  2.07526  2.86452  2.67546  2.52934  3.42333  5.52448  4.15340    179 e x - -
          2.68618  4.42225  2.77519  2.73123  3.46354  2.40513  3.72494  3.29354  2.67741  2.69355  4.24690  2.90347  2.73739  3.18146  2.89801  2.37887  2.77519  2.98518  4.58477  3.61503
          0.02384  4.14414  4.86649  0.61958  0.77255  0.48576  0.95510
    134   2.16230  4.57822  3.16584  2.66174  3.80680  3.43637  2.29577  3.23857  2.60783  2.56410  3.76396  3.12064  3.88140  2.98111  3.00300  2.36895  2.86644  2.95261  5.16890  3.86409    180 a x - -
          2.68618  4.42225  2.77519  2.73123  3.46354  2.40513  3.72494  3.29354  2.67741  2.69355  4.24690  2.90347  2.73739  3.18146  2.89801  2.37887  2.77519  2.98518  4.58477  3.61503
          0.02384  4.14414  4.86649  0.61958  0.77255  0.48576  0.95510
    135   2.66156  4.97067  2.84468  1.99302  4.24328  2.45577  3.63714  3.68661  2.40239  3.24700  4.04471  2.67009  3.82802  2.77191  2.61519  2.65943  2.89634  3.32932  5.44398  3.26261    181 e x - -
          2.68618  4.42225  2.77519  2.73123  3.46354  2.40513  3.72494  3.29354  2.67741  2.69355  4.24690  2.90347  2.73739  3.18146  2.89801  2.37887  2.77519  2.98518  4.58477  3.61503
          0.12414  4.14414  2.29373  0.61958  0.77255  0.48576  0.95510
    136   2.62218  4.80461  2.95632  2.27171  4.04684  3.41978  3.62717  3.46151  2.05204  3.06293  3.88470  2.95434  3.18425  2.78257  2.81621  2.65577  2.62291  3.14280  5.29884  2.92171    182 k x - -
          2.68618  4.42225  2.77519  2.73123  3.46354  2.40513  3.72494  3.29354  2.67741  2.69355  4.24690  2.90347  2.73739  3.18146  2.89801  2.37887  2.77519  2.98518  4.58477  3.61503
          0.02632  4.04632  4.76867  0.61958  0.77255  0.48800  0.95153
    137   2.70653  5.11639  2.80273  2.05816  4.44696  2.87117  3.61335  3.89924  2.30276  3.40063  4.18019  2.62974  3.83006  2.26261  2.24909  2.67520  2.93629  3.50368  5.54478  4.17498    183 e x - -
          2.68618  4.42225  2.77519  2.73123  3.46354  2.40513  3.72494  3.29354  2.67741  2.69355  4.24690  2.90347  2.73739  3.18146  2.89801  2.37887  2.77519  2.98518  4.58477  3.61503
          0.02477  4.10630  4.82865  0.61958  0.77255  0.45947  0.99863
    138   2.62455  4.99106  2.68194  2.35569  4.28475  3.39921  3.60488  3.73480  2.36060  3.27484  4.05267  2.89290  3.18195  2.18342  2.61550  2.26253  2.85713  3.35635  5.45680  3.63796    184 q x - -
          2.68632  4.42239  2.77512  2.73117  3.46368  2.40512  3.72508  3.29332  2.67755  2.69369  4.24704  2.90360  2.73714  3.18160  2.89815  2.37875  2.77514  2.98482  4.58491  3.61517
          0.24297  1.83205  2.88920  1.41821  0.27727  0.48576  0.95510
    139   2.64030  4.98491  2.63435  2.19353  4.26327  2.44941  3.61732  3.71018  2.39960  3.26257  4.05226  2.58067  3.80302  2.74691  2.63026  2.63026  2.87612  3.34256  5.45689  3.26705    191 e x - -
          2.68618  4.42225  2.77519  2.73123  3.46354  2.40513  3.72494  3.29354  2.67741  2.69355  4.24690  2.90347  2.73739  3.18146  2.89801  2.37887  2.77519  2.98518  4.58477  3.61503
          0.08334  4.09504  2.75980  0.61958  0.77255  0.54159  0.87184
    140   2.83293  5.34485  1.76963  1.80927  4.60992  3.28598  2.42142  4.12717  2.59893  3.62771  4.43811  2.74776  3.83240  2.84623  3.13501  2.75227  3.09436  3.71438  5.77637  4.31707    192 d x - -
          2.68618  4.42225  2.77519  2.73123  3.46354  2.40513  3.72494  3.29354  2.67741  2.69355  4.24690  2.90347  2.73739  3.18146  2.89801  2.37887  2.77519  2.98518  4.58477  3.61503
          0.06986  4.03824  2.99888  0.61958  0.77255  0.59945  0.79653
    141   2.79900  5.32567  2.11798  1.75660  4.62419  3.27350  3.66972  4.11928  2.54492  3.61060  4.41050  2.35419  3.80897  2.14905  3.07372  2.71912  3.05704  3.69824  5.76386  4.31106    193 e x - -
          2.68618  4.42225  2.77519  2.73123  3.46354  2.40513  3.72494  3.29354  2.67741  2.69355  4.24690  2.90347  2.73739  3.18146  2.89801  2.37887  2.77519  2.98518  4.58477  3.61503
          0.02770  3.99608  4.71843  0.61958  0.77255  0.63840  0.75107
    142   2.17966  4.69621  2.24791  2.43004  4.35891  2.02187  3.81060  3.80194  2.71918  3.39952  4.21415  2.91503  3.76110  2.98442  3.19837  2.27212  2.88202  3.36190  5.61406  4.26268    194 g x - -
          2.68618  4.42225  2.77519  2.73123  3.46354  2.40513  3.72494  3.29354  2.67741  2.69355  4.24690  2.90347  2.73739  3.18146  2.89801  2.37887  2.77519  2.98518  4.58477  3.61503
          0.02770  3.99608  4.71843  0.61958  0.77255  0.63840  0.75107
    143   2.73371  0.72082  4.27981  4.04859  4.01301  3.32940  4.66863  3.17861  3.87663  3.08794  4.21375  4.00273  4.04599  4.21776  3.97865  3.00541  3.21099  2.91454  5.40162  4.29948    195 c x - -
          2.68618  4.42225  2.77519  2.73123  3.46354  2.40513  3.72494  3.29354  2.67741  2.69355  4.24690  2.90347  2.73739  3.18146  2.89801  2.37887  2.77519  2.98518  4.58477  3.61503
          0.12194  3.99608  2.33912  0.61958  0.77255  0.63840  0.75107
    144   2.72958  4.93798  2.89190  2.44974  4.12733  3.41404  2.52709  3.67875  2.21282  3.21983  4.05567  2.32148  3.84600  2.75649  2.24484  2.73551  2.95791  3.34216  5.31555  3.96728    196 k x - -
          2.68618  4.42225  2.77519  2.73123  3.46354  2.40513  3.72494  3.29354  2.67741  2.69355  4.24690  2.90347  2.73739  3.18146  2.89801  2.37887  2.77519  2.98518  4.58477  3.61503
          0.03039  3.90453  4.62688  0.61958  0.77255  0.71313  0.67355
    145   3.07091  4.44114  4.54377  4.03661  2.45362  4.25535  4.49446  1.33182  3.91459  1.73697  3.08727  4.25042  4.55292  4.10587  4.08429  3.61460  3.31826  1.97217  4.90008  3.54970    197 i x - -
          2.68618  4.42225  2.77519  2.73123  3.46354  2.40513  3.72494  3.29354  2.67741  2.69355  4.24690  2.90347  2.73739  3.18146  2.89801  2.37887  2.77519  2.98518  4.58477  3.61503
          0.03039  3.90453  4.62688  0.61958  0.77255  0.71313  0.67355
    146   3.09547  4.55157  4.35119  3.82420  3.07680  4.18416  4.49635  2.21015  3.60552  1.38591  1.68810  4.12663  4.48433  3.89773  3.80693  3.54002  3.34050  2.27156  5.03994  3.85513    198 l x - -
          2.68607  4.42232  2.77527  2.73112  3.46322  2.40520  3.72502  3.29329  2.67748  2.69344  4.24697  2.90354  2.73747  3.18153  2.89808  2.37894  2.77527  2.98502  4.58484  3.61510
          0.11499  2.21989        *  1.30015  0.31813  0.00000        *
//
