# Supplementary material for: Remote homology clustering identifies lowly conserved families of effector proteins in plant-pathogenic fungi
Source: Microb Genom. 2021 Sep 1;7(9):000637. doi: 10.1099/mgen.0.000637 (PMC8715435; doi:10.1099/mgen.0.000637)
Supplement: Supplementary material 16 [file mgen-7-0637-s0016.zip › hmms/markov-PC_06O7HH.hmm]

HMMER3/f [3.3 | Nov 2019]
NAME  markov-PC_06O7HH
LENG  112
ALPH  amino
RF    yes
MM    no
CONS  yes
CS    no
MAP   yes
DATE  Thu Jul 23 08:27:50 2020
NSEQ  10
EFFN  1.528320
CKSUM 1246968435
STATS LOCAL MSV      -10.1069  0.71489
STATS LOCAL VITERBI  -10.8234  0.71489
STATS LOCAL FORWARD   -4.0055  0.71489
HMM          A        C        D        E        F        G        H        I        K        L        M        N        P        Q        R        S        T        V        W        Y   
            m->m     m->i     m->d     i->m     i->i     d->m     d->d
  COMPO   2.52721  3.10913  2.95994  2.70064  3.41218  2.95067  3.58132  2.96396  2.59093  2.62930  3.66060  3.06409  3.49387  3.06868  3.05903  2.54047  2.79027  2.78343  4.26463  3.43087
          2.68621  4.42228  2.77523  2.73126  3.46357  2.40516  3.72497  3.29357  2.67744  2.69358  4.24472  2.90350  2.73743  3.18149  2.89804  2.37890  2.77523  2.98521  4.58480  3.61506
          0.16416  1.92635  5.16522  0.24859  1.51366  0.00000        *
      1   3.02802  4.80091  3.73825  3.20262  3.86650  3.84706  4.06103  3.14601  1.97783  2.70607  1.24349  3.58222  4.26129  3.31526  2.91216  3.20683  3.26620  2.99366  5.32165  4.09729      2 m x - -
          2.68618  4.42225  2.77519  2.73123  3.46354  2.40513  3.72494  3.29354  2.67741  2.69355  4.24690  2.90347  2.73739  3.18146  2.89801  2.37887  2.77519  2.98518  4.58477  3.61503
          0.01763  4.44287  5.16522  0.61958  0.77255  0.48576  0.95510
      2   3.04367  5.28416  3.38808  2.79032  4.73766  3.72104  3.78119  4.12414  1.12644  3.58406  4.40796  3.24793  4.11364  2.90593  2.14686  2.19317  3.24704  3.76010  5.65998  4.41798      3 k x - -
          2.68618  4.42225  2.77519  2.73123  3.46354  2.40513  3.72494  3.29354  2.67741  2.69355  4.24690  2.90347  2.73739  3.18146  2.89801  2.37887  2.77519  2.98518  4.58477  3.61503
          0.01763  4.44287  5.16522  0.61958  0.77255  0.48576  0.95510
      3   3.79807  5.05047  5.40788  4.90730  2.17626  5.00242  4.96526  2.53894  4.75238  0.60730  3.07433  5.04068  5.12306  4.70473  4.75928  4.40478  4.01144  2.77447  5.06023  3.71238      4 L x - -
          2.68618  4.42225  2.77519  2.73123  3.46354  2.40513  3.72494  3.29354  2.67741  2.69355  4.24690  2.90347  2.73739  3.18146  2.89801  2.37887  2.77519  2.98518  4.58477  3.61503
          0.01763  4.44287  5.16522  0.61958  0.77255  0.48576  0.95510
      4   2.75690  4.39090  3.75279  3.19370  2.10605  3.75406  3.92812  2.87257  3.12408  2.27470  3.49484  3.54027  4.12996  2.88460  3.43175  1.99194  2.98904  2.66460  4.74429  2.76899      5 s x - -
          2.68618  4.42225  2.77519  2.73123  3.46354  2.40513  3.72494  3.29354  2.67741  2.69355  4.24690  2.90347  2.73739  3.18146  2.89801  2.37887  2.77519  2.98518  4.58477  3.61503
          0.01763  4.44287  5.16522  0.61958  0.77255  0.48576  0.95510
      5   2.39449  3.32717  3.44150  2.88591  3.72660  3.55943  3.90044  3.09509  2.85320  2.49222  3.66611  2.81570  3.09654  3.17129  3.24153  1.86189  2.90936  2.54408  5.13431  3.88129      6 s x - -
          2.68618  4.42225  2.77519  2.73123  3.46354  2.40513  3.72494  3.29354  2.67741  2.69355  4.24690  2.90347  2.73739  3.18146  2.89801  2.37887  2.77519  2.98518  4.58477  3.61503
          0.01763  4.44287  5.16522  0.61958  0.77255  0.48576  0.95510
      6   2.50530  4.22758  4.56641  3.97912  2.70270  4.02328  4.36864  1.63547  3.82865  1.83400  3.28392  4.09808  4.37110  4.00826  3.93520  3.33314  2.41827  1.96149  4.92472  3.74627      7 i x - -
          2.68618  4.42225  2.77519  2.73123  3.46354  2.40513  3.72494  3.29354  2.67741  2.69355  4.24690  2.90347  2.73739  3.18146  2.89801  2.37887  2.77519  2.98518  4.58477  3.61503
          0.01763  4.44287  5.16522  0.61958  0.77255  0.48576  0.95510
      7   2.52080  4.72062  4.57436  4.16691  3.48710  4.17798  4.84252  2.54119  3.98858  0.70679  3.35328  4.35971  4.64116  4.26835  4.15525  3.60958  3.52019  2.54887  5.41393  4.25549      8 l x - -
          2.68618  4.42225  2.77519  2.73123  3.46354  2.40513  3.72494  3.29354  2.67741  2.69355  4.24690  2.90347  2.73739  3.18146  2.89801  2.37887  2.77519  2.98518  4.58477  3.61503
          0.01763  4.44287  5.16522  0.61958  0.77255  0.48576  0.95510
      8   1.64923  4.25948  3.86557  3.29947  2.84252  3.07711  4.04282  2.43881  3.22270  2.49416  3.40801  3.59988  4.09555  3.48769  3.49567  2.63460  2.91565  2.22532  4.90298  3.69416      9 a x - -
          2.68618  4.42225  2.77519  2.73123  3.46354  2.40513  3.72494  3.29354  2.67741  2.69355  4.24690  2.90347  2.73739  3.18146  2.89801  2.37887  2.77519  2.98518  4.58477  3.61503
          0.01763  4.44287  5.16522  0.61958  0.77255  0.48576  0.95510
      9   2.82109  4.22378  4.52138  3.93201  1.84021  3.98129  4.29653  2.03338  3.77742  1.82974  3.23063  4.04975  4.33041  3.94966  3.88098  2.68946  3.05448  2.03388  4.83889  3.64101     10 l x - -
          2.68618  4.42225  2.77519  2.73123  3.46354  2.40513  3.72494  3.29354  2.67741  2.69355  4.24690  2.90347  2.73739  3.18146  2.89801  2.37887  2.77519  2.98518  4.58477  3.61503
          0.01763  4.44287  5.16522  0.61958  0.77255  0.48576  0.95510
     10   2.96352  4.37974  4.54431  3.96747  2.66138  4.10734  4.39738  2.19537  3.82667  1.07385  3.19454  4.13688  4.43813  4.00136  3.95934  2.74600  3.19665  2.40856  4.92154  3.71208     11 l x - -
          2.68618  4.42225  2.77519  2.73123  3.46354  2.40513  3.72494  3.29354  2.67741  2.69355  4.24690  2.90347  2.73739  3.18146  2.89801  2.37887  2.77519  2.98518  4.58477  3.61503
          0.01763  4.44287  5.16522  0.61958  0.77255  0.48576  0.95510
     11   2.49477  4.25985  4.37865  3.79601  3.32611  3.97496  4.30424  2.19517  3.67033  1.54414  2.74615  3.98625  4.32660  3.87679  3.83197  3.27412  2.17410  2.04636  4.92944  3.75095     12 l x - -
          2.68618  4.42225  2.77519  2.73123  3.46354  2.40513  3.72494  3.29354  2.67741  2.69355  4.24690  2.90347  2.73739  3.18146  2.89801  2.37887  2.77519  2.98518  4.58477  3.61503
          0.01763  4.44287  5.16522  0.61958  0.77255  0.48576  0.95510
     12   1.83313  2.73891  3.74533  3.21269  3.75752  2.79257  4.10983  3.11925  3.16034  2.40510  3.72045  3.50550  4.00548  3.44942  3.48819  2.01688  2.48975  2.83716  5.19548  3.97542     13 a x - -
          2.68618  4.42225  2.77519  2.73123  3.46354  2.40513  3.72494  3.29354  2.67741  2.69355  4.24690  2.90347  2.73739  3.18146  2.89801  2.37887  2.77519  2.98518  4.58477  3.61503
          0.01763  4.44287  5.16522  0.61958  0.77255  0.48576  0.95510
     13   2.15905  4.37810  4.45993  3.91262  3.58059  4.09319  4.54689  1.23152  3.79816  2.14549  3.49280  4.12804  4.47907  4.05043  4.00272  3.42123  2.61789  2.02558  5.23447  4.03878     14 i x - -
          2.68618  4.42225  2.77519  2.73123  3.46354  2.40513  3.72494  3.29354  2.67741  2.69355  4.24690  2.90347  2.73739  3.18146  2.89801  2.37887  2.77519  2.98518  4.58477  3.61503
          0.01763  4.44287  5.16522  0.61958  0.77255  0.48576  0.95510
     14   2.42762  4.26903  4.15377  3.59633  3.48214  3.81024  4.25297  2.00580  3.49963  2.48951  3.45312  3.82808  4.23333  3.74854  3.72669  2.67365  2.21358  1.52592  5.01975  3.81910     15 v x - -
          2.68618  4.42225  2.77519  2.73123  3.46354  2.40513  3.72494  3.29354  2.67741  2.69355  4.24690  2.90347  2.73739  3.18146  2.89801  2.37887  2.77519  2.98518  4.58477  3.61503
          0.01763  4.44287  5.16522  0.61958  0.77255  0.48576  0.95510
     15   2.55359  4.52331  3.59520  3.36180  4.70317  3.24007  4.50817  4.19476  3.46855  3.84655  4.66848  3.55960  2.30748  3.76701  3.79154  0.79071  3.04741  3.59418  6.01143  4.77778     16 s x - -
          2.68618  4.42225  2.77519  2.73123  3.46354  2.40513  3.72494  3.29354  2.67741  2.69355  4.24690  2.90347  2.73739  3.18146  2.89801  2.37887  2.77519  2.98518  4.58477  3.61503
          0.01763  4.44287  5.16522  0.61958  0.77255  0.48576  0.95510
     16   2.53243  4.42863  4.68679  4.17233  2.71617  4.17856  4.70912  2.15485  4.05886  2.36415  3.52063  4.31419  4.58739  4.27807  4.22172  3.53964  3.29172  0.92700  5.28407  4.04065     17 v x - -
          2.68618  4.42225  2.77519  2.73123  3.46354  2.40513  3.72494  3.29354  2.67741  2.69355  4.24690  2.90347  2.73739  3.18146  2.89801  2.37887  2.77519  2.98518  4.58477  3.61503
          0.01763  4.44287  5.16522  0.61958  0.77255  0.48576  0.95510
     17   2.12909  4.44275  3.71023  3.27907  2.97793  3.36653  4.24797  3.43020  3.26829  3.15202  4.04814  3.53120  4.00599  3.56485  3.60352  1.03169  2.97199  3.08248  5.43118  4.13843     18 s x - -
          2.68618  4.42225  2.77519  2.73123  3.46354  2.40513  3.72494  3.29354  2.67741  2.69355  4.24690  2.90347  2.73739  3.18146  2.89801  2.37887  2.77519  2.98518  4.58477  3.61503
          0.01763  4.44287  5.16522  0.61958  0.77255  0.48576  0.95510
     18   0.73256  4.41628  3.92646  3.73439  4.78183  1.89513  4.75530  4.18090  3.83522  3.90884  4.73375  3.73399  3.99639  4.07384  4.08203  2.68855  3.02522  3.54909  6.11554  4.96645     19 a x - -
          2.68618  4.42225  2.77519  2.73123  3.46354  2.40513  3.72494  3.29354  2.67741  2.69355  4.24690  2.90347  2.73739  3.18146  2.89801  2.37887  2.77519  2.98518  4.58477  3.61503
          0.01763  4.44287  5.16522  0.61958  0.77255  0.48576  0.95510
     19   2.85966  5.36392  1.94318  2.38639  4.69032  3.47974  3.00403  4.17835  1.53850  3.65573  4.42573  2.58874  3.94418  2.87625  3.00293  2.80268  3.10003  3.75142  5.78568  4.36779     20 k x - -
          2.68618  4.42225  2.77519  2.73123  3.46354  2.40513  3.72494  3.29354  2.67741  2.69355  4.24690  2.90347  2.73739  3.18146  2.89801  2.37887  2.77519  2.98518  4.58477  3.61503
          0.01763  4.44287  5.16522  0.61958  0.77255  0.48576  0.95510
     20   2.46741  5.00204  3.10575  2.55053  4.28595  3.54396  3.72160  3.70315  1.67384  2.50110  4.07899  3.06439  3.93772  2.38597  2.82792  2.46575  2.98041  3.36194  5.47601  4.14699     21 k x - -
          2.68618  4.42225  2.77519  2.73123  3.46354  2.40513  3.72494  3.29354  2.67741  2.69355  4.24690  2.90347  2.73739  3.18146  2.89801  2.37887  2.77519  2.98518  4.58477  3.61503
          0.01763  4.44287  5.16522  0.61958  0.77255  0.48576  0.95510
     21   4.12845  5.28452  5.02716  4.74632  1.82715  4.78994  1.36379  3.91916  4.58499  3.21454  4.46704  4.38496  5.07499  4.47518  4.58075  4.14824  4.33416  3.80867  2.31376  1.32175     22 y x - -
          2.68618  4.42225  2.77519  2.73123  3.46354  2.40513  3.72494  3.29354  2.67741  2.69355  4.24690  2.90347  2.73739  3.18146  2.89801  2.37887  2.77519  2.98518  4.58477  3.61503
          0.01763  4.44287  5.16522  0.61958  0.77255  0.48576  0.95510
     22   2.98665  5.25033  3.18539  2.07079  4.64873  3.65538  3.78974  4.04220  2.29075  3.54183  4.36552  3.17554  4.07247  2.91995  1.24686  2.97505  2.71708  3.68306  5.66073  4.38059     23 r x - -
          2.68618  4.42225  2.77519  2.73123  3.46354  2.40513  3.72494  3.29354  2.67741  2.69355  4.24690  2.90347  2.73739  3.18146  2.89801  2.37887  2.77519  2.98518  4.58477  3.61503
          0.01763  4.44287  5.16522  0.61958  0.77255  0.48576  0.95510
     23   3.50336  4.80311  4.98413  4.51697  1.93694  4.54300  4.10796  2.89509  4.34732  0.98507  3.46188  4.43692  4.81489  4.36019  4.37473  3.88128  3.72201  2.93014  4.29827  1.94781     24 l x - -
          2.68618  4.42225  2.77519  2.73123  3.46354  2.40513  3.72494  3.29354  2.67741  2.69355  4.24690  2.90347  2.73739  3.18146  2.89801  2.37887  2.77519  2.98518  4.58477  3.61503
          0.01763  4.44287  5.16522  0.61958  0.77255  0.48576  0.95510
     24   3.41619  0.27456  4.99447  4.88611  4.80804  3.88446  5.41706  4.10006  4.74057  3.96201  5.11210  4.73970  4.62646  5.06176  4.74959  3.68413  3.93055  3.79184  6.04693  5.08006     25 C x - -
          2.68618  4.42225  2.77519  2.73123  3.46354  2.40513  3.72494  3.29354  2.67741  2.69355  4.24690  2.90347  2.73739  3.18146  2.89801  2.37887  2.77519  2.98518  4.58477  3.61503
          0.01763  4.44287  5.16522  0.61958  0.77255  0.48576  0.95510
     25   3.41619  0.27456  4.99447  4.88611  4.80804  3.88446  5.41706  4.10006  4.74057  3.96201  5.11210  4.73970  4.62646  5.06176  4.74959  3.68413  3.93055  3.79184  6.04693  5.08006     26 C x - -
          2.68618  4.42225  2.77519  2.73123  3.46354  2.40513  3.72494  3.29354  2.67741  2.69355  4.24690  2.90347  2.73739  3.18146  2.89801  2.37887  2.77519  2.98518  4.58477  3.61503
          0.01763  4.44287  5.16522  0.61958  0.77255  0.48576  0.95510
     26   3.41619  0.27456  4.99447  4.88611  4.80804  3.88446  5.41706  4.10006  4.74057  3.96201  5.11210  4.73970  4.62646  5.06176  4.74959  3.68413  3.93055  3.79184  6.04693  5.08006     27 C x - -
          2.68618  4.42225  2.77519  2.73123  3.46354  2.40513  3.72494  3.29354  2.67741  2.69355  4.24690  2.90347  2.73739  3.18146  2.89801  2.37887  2.77519  2.98518  4.58477  3.61503
          0.01763  4.44287  5.16522  0.61958  0.77255  0.48576  0.95510
     27   2.04412  4.77556  3.16521  2.61200  4.03133  3.51848  2.56960  3.43386  2.58637  3.06441  3.89521  3.10949  3.92571  2.94077  2.74696  2.26488  2.54748  2.78365  5.33401  4.02379     28 a x - -
          2.68618  4.42225  2.77519  2.73123  3.46354  2.40513  3.72494  3.29354  2.67741  2.69355  4.24690  2.90347  2.73739  3.18146  2.89801  2.37887  2.77519  2.98518  4.58477  3.61503
          0.01763  4.44287  5.16522  0.61958  0.77255  0.48576  0.95510
     28   2.71579  5.09230  2.62797  2.42621  4.38073  2.34268  2.56028  3.83806  2.47206  3.37772  4.15523  2.46871  3.88732  2.81894  2.95750  2.70190  2.61463  3.45694  5.55894  3.41059     29 g x - -
          2.68618  4.42225  2.77519  2.73123  3.46354  2.40513  3.72494  3.29354  2.67741  2.69355  4.24690  2.90347  2.73739  3.18146  2.89801  2.37887  2.77519  2.98518  4.58477  3.61503
          0.01763  4.44287  5.16522  0.61958  0.77255  0.48576  0.95510
     29   2.51200  4.82237  3.19118  2.67009  2.38069  3.57241  3.79282  3.45186  1.60562  3.08464  3.93444  2.75949  3.98181  2.98272  2.96201  2.82499  2.99308  3.15949  5.31551  3.99190     30 k x - -
          2.68620  4.42227  2.77522  2.73125  3.46356  2.40515  3.72397  3.29356  2.67743  2.69357  4.24692  2.90349  2.73742  3.18149  2.89803  2.37889  2.77522  2.98521  4.58479  3.61505
          0.12679  2.17706  5.16522  0.29023  1.37868  0.48576  0.95510
     30   2.83580  5.36414  1.96811  1.99962  4.68681  2.91675  3.04086  4.18016  2.56930  3.66087  4.42393  2.02163  3.92493  2.87246  3.08876  2.77618  2.73510  3.74531  5.80107  4.36463     32 d x - -
          2.68571  4.41850  2.77543  2.73147  3.46281  2.40521  3.72518  3.29378  2.67765  2.69358  4.24714  2.90309  2.73763  3.18089  2.89825  2.37911  2.77543  2.98542  4.58501  3.61462
          0.24873  1.53945  5.16522  1.44261  0.26959  0.48576  0.95510
     31   2.70324  5.09614  2.94653  2.11949  4.39729  2.68370  3.68171  3.85197  2.26096  3.38285  4.15369  2.64839  3.87835  2.54340  2.92045  2.28847  2.93598  2.58152  5.55808  4.17614     38 e x - -
          2.68618  4.42225  2.77519  2.73123  3.46354  2.40513  3.72494  3.29354  2.67741  2.69355  4.24690  2.90347  2.73739  3.18146  2.89801  2.37887  2.77519  2.98518  4.58477  3.61503
          0.01763  4.44287  5.16522  0.61958  0.77255  0.48576  0.95510
     32   3.41619  0.27456  4.99447  4.88611  4.80804  3.88446  5.41706  4.10006  4.74057  3.96201  5.11210  4.73970  4.62646  5.06176  4.74959  3.68413  3.93055  3.79184  6.04693  5.08006     39 C x - -
          2.68618  4.42225  2.77519  2.73123  3.46354  2.40513  3.72494  3.29354  2.67741  2.69355  4.24690  2.90347  2.73739  3.18146  2.89801  2.37887  2.77519  2.98518  4.58477  3.61503
          0.01763  4.44287  5.16522  0.61958  0.77255  0.48576  0.95510
     33   3.15181  5.75897  1.04341  2.02453  5.01289  3.45793  2.39887  4.56764  2.95223  4.04112  4.87475  2.90820  4.06267  3.12285  3.53933  3.03314  3.43091  4.12914  6.17708  4.66296     40 d x - -
          2.68618  4.42225  2.77519  2.73123  3.46354  2.40513  3.72494  3.29354  2.67741  2.69355  4.24690  2.90347  2.73739  3.18146  2.89801  2.37887  2.77519  2.98518  4.58477  3.61503
          0.01763  4.44287  5.16522  0.61958  0.77255  0.48576  0.95510
     34   2.68596  4.69144  3.22795  2.66708  3.88425  3.56311  3.10892  2.37338  2.09400  2.64634  3.77854  3.15506  3.15141  2.98104  3.05478  2.56239  2.59427  2.99698  5.22864  3.93887     41 k x - -
          2.68618  4.42225  2.77519  2.73123  3.46354  2.40513  3.72494  3.29354  2.67741  2.69355  4.24690  2.90347  2.73739  3.18146  2.89801  2.37887  2.77519  2.98518  4.58477  3.61503
          0.09025  4.44287  2.59652  0.61958  0.77255  0.48576  0.95510
     35   2.66224  4.92341  2.44804  2.46543  4.17897  3.03586  3.67963  3.60648  2.30507  2.84522  3.98978  2.65634  3.25934  2.81744  2.93630  2.67981  2.89391  2.66640  5.41398  3.21726     42 k x - -
          2.68618  4.42225  2.77519  2.73123  3.46354  2.40513  3.72494  3.29354  2.67741  2.69355  4.24690  2.90347  2.73739  3.18146  2.89801  2.37887  2.77519  2.98518  4.58477  3.61503
          0.01894  4.37157  5.09391  0.61958  0.77255  0.42507  1.06051
     36   2.28638  4.42522  3.66485  3.15362  3.88178  3.45948  4.12126  2.39145  3.11144  2.93271  3.82298  3.47431  4.01180  3.41945  3.46089  1.57133  1.97874  2.85575  5.30879  4.07642     43 s x - -
          2.68618  4.42225  2.77519  2.73123  3.46354  2.40513  3.72494  3.29354  2.67741  2.69355  4.24690  2.90347  2.73739  3.18146  2.89801  2.37887  2.77519  2.98518  4.58477  3.61503
          0.01763  4.44287  5.16522  0.61958  0.77255  0.48576  0.95510
     37   2.84667  4.68106  4.07851  3.90512  4.61808  3.49048  4.85966  3.82842  3.86163  3.66755  4.70558  3.98226  4.25010  4.23088  4.06374  3.05748  0.48387  3.44965  5.99233  4.84499     44 T x - -
          2.68618  4.42225  2.77519  2.73123  3.46354  2.40513  3.72494  3.29354  2.67741  2.69355  4.24690  2.90347  2.73739  3.18146  2.89801  2.37887  2.77519  2.98518  4.58477  3.61503
          0.01763  4.44287  5.16522  0.61958  0.77255  0.48576  0.95510
     38   2.45476  5.16288  2.94730  2.23174  4.49336  2.92762  3.65868  3.96453  2.19453  3.45911  4.20995  2.67089  3.86639  2.18192  2.55508  2.66958  2.47620  3.54620  5.60203  4.20646     45 q x - -
          2.68618  4.42225  2.77519  2.73123  3.46354  2.40513  3.72494  3.29354  2.67741  2.69355  4.24690  2.90347  2.73739  3.18146  2.89801  2.37887  2.77519  2.98518  4.58477  3.61503
          0.01763  4.44287  5.16522  0.61958  0.77255  0.48576  0.95510
     39   2.45865  4.79552  3.13709  2.23403  4.01035  3.53174  3.74063  3.41460  2.19951  2.46993  3.87329  2.76204  3.92033  2.91164  3.01189  2.49083  2.91256  3.11475  3.58389  3.23109     46 k x - -
          2.68618  4.42225  2.77519  2.73123  3.46354  2.40513  3.72494  3.29354  2.67741  2.69355  4.24690  2.90347  2.73739  3.18146  2.89801  2.37887  2.77519  2.98518  4.58477  3.61503
          0.01763  4.44287  5.16522  0.61958  0.77255  0.48576  0.95510
     40   3.41077  4.63584  5.39264  4.89312  3.82690  4.93976  5.53825  1.27668  4.80707  1.93414  3.58964  5.06290  5.16239  5.01337  4.95028  4.34324  3.66275  0.97612  5.87986  4.70234     47 v x - -
          2.68618  4.42225  2.77519  2.73123  3.46354  2.40513  3.72494  3.29354  2.67741  2.69355  4.24690  2.90347  2.73739  3.18146  2.89801  2.37887  2.77519  2.98518  4.58477  3.61503
          0.01763  4.44287  5.16522  0.61958  0.77255  0.48576  0.95510
     41   1.85824  4.43123  4.77507  4.22581  3.64653  4.35573  4.80506  1.61792  4.11618  2.07906  3.52096  4.41100  4.68811  4.34326  4.28834  3.69242  3.32719  1.33095  5.38747  4.19388     48 v x - -
          2.68618  4.42225  2.77519  2.73123  3.46354  2.40513  3.72494  3.29354  2.67741  2.69355  4.24690  2.90347  2.73739  3.18146  2.89801  2.37887  2.77519  2.98518  4.58477  3.61503
          0.01763  4.44287  5.16522  0.61958  0.77255  0.48576  0.95510
     42   2.68662  5.05164  2.73513  2.43595  3.52340  2.99093  3.67568  3.78960  2.43636  3.33245  4.10813  2.27094  3.87387  2.50485  2.36273  2.67863  2.91799  3.41240  5.51620  3.07337     49 n x - -
          2.68618  4.42225  2.77519  2.73123  3.46354  2.40513  3.72494  3.29354  2.67741  2.69355  4.24690  2.90347  2.73739  3.18146  2.89801  2.37887  2.77519  2.98518  4.58477  3.61503
          0.31223  4.44287  1.36093  0.61958  0.77255  0.48576  0.95510
     43   2.35110  4.94603  2.35683  2.37413  4.22374  3.39909  3.63600  3.66432  2.19725  3.23055  4.02497  2.90883  3.81711  2.76972  2.90026  2.18511  2.87476  3.30539  5.43592  3.29369     50 s x - -
          2.68618  4.42225  2.77519  2.73123  3.46354  2.40513  3.72494  3.29354  2.67741  2.69355  4.24690  2.90347  2.73739  3.18146  2.89801  2.37887  2.77519  2.98518  4.58477  3.61503
          0.02360  4.15424  4.87659  0.61958  0.77255  0.82578  0.57606
     44   2.60381  4.35366  3.43531  2.86606  3.47708  3.56588  3.15135  2.85625  2.78625  2.16517  3.45376  3.28111  3.94571  3.11948  2.74372  2.81043  2.50661  2.34161  4.91439  3.08166     51 l x - -
          2.68621  4.42228  2.77522  2.73126  3.46357  2.40516  3.72497  3.29357  2.67700  2.69358  4.24693  2.90349  2.73742  3.18149  2.89804  2.37890  2.77522  2.98521  4.58480  3.61506
          0.21393  1.68756  4.87659  0.25666  1.48558  0.44513  1.02371
     45   2.01026  4.97208  2.65773  2.24016  4.24114  3.46806  3.67795  3.67106  2.45720  2.86345  4.03807  2.97575  3.86786  2.27581  2.93137  2.68028  2.90636  2.92160  5.45682  4.09741     53 a x - -
          2.68618  4.42225  2.77519  2.73123  3.46354  2.40513  3.72494  3.29354  2.67741  2.69355  4.24690  2.90347  2.73739  3.18146  2.89801  2.37887  2.77519  2.98518  4.58477  3.61503
          0.01906  4.36569  5.08804  0.61958  0.77255  0.42092  1.06841
     46   2.25322  4.68778  3.22963  2.68563  3.95985  3.51331  3.81487  3.35628  2.67145  3.00618  3.84903  2.68846  2.55896  3.01120  3.10402  2.22536  2.64954  3.05932  3.01826  4.00136     54 s x - -
          2.68618  4.42225  2.77519  2.73123  3.46354  2.40513  3.72494  3.29354  2.67741  2.69355  4.24690  2.90347  2.73739  3.18146  2.89801  2.37887  2.77519  2.98518  4.58477  3.61503
          0.01763  4.44287  5.16522  0.61958  0.77255  0.48576  0.95510
     47   2.69283  4.98175  3.02770  2.29584  4.24979  2.75138  3.69614  3.15582  1.90538  2.66278  4.04662  2.69315  3.89131  2.82820  2.92920  2.47664  2.92391  3.33053  5.46392  4.10988     55 k x - -
          2.68618  4.42225  2.77519  2.73123  3.46354  2.40513  3.72494  3.29354  2.67741  2.69355  4.24690  2.90347  2.73739  3.18146  2.89801  2.37887  2.77519  2.98518  4.58477  3.61503
          0.01763  4.44287  5.16522  0.61958  0.77255  0.48576  0.95510
     48   2.69003  4.69123  3.21158  2.24544  3.88512  1.98539  3.79254  2.83103  2.65517  2.93602  3.78853  3.15891  3.13639  2.99816  3.08261  2.78750  2.92540  3.00269  3.66831  3.94266     56 g x - -
          2.68618  4.42225  2.77519  2.73123  3.46354  2.40513  3.72494  3.29354  2.67741  2.69355  4.24690  2.90347  2.73739  3.18146  2.89801  2.37887  2.77519  2.98518  4.58477  3.61503
          0.01763  4.44287  5.16522  0.61958  0.77255  0.48576  0.95510
     49   2.16761  5.12717  2.95439  2.20089  4.44650  3.04390  3.65939  3.91273  2.22470  3.42147  4.17729  2.94710  3.21198  2.51071  2.66037  2.44634  2.57691  3.50446  5.57706  4.18464     57 a x - -
          2.68618  4.42225  2.77519  2.73123  3.46354  2.40513  3.72494  3.29354  2.67741  2.69355  4.24690  2.90347  2.73739  3.18146  2.89801  2.37887  2.77519  2.98518  4.58477  3.61503
          0.01763  4.44287  5.16522  0.61958  0.77255  0.48576  0.95510
     50   3.14186  4.48948  4.75999  4.24528  1.93802  4.20964  3.97962  2.87074  4.06766  2.11955  2.46019  4.18009  4.54142  4.13891  4.10421  3.52916  3.36814  2.74871  1.76998  2.21335     58 w x - -
          2.68618  4.42225  2.77519  2.73123  3.46354  2.40513  3.72494  3.29354  2.67741  2.69355  4.24690  2.90347  2.73739  3.18146  2.89801  2.37887  2.77519  2.98518  4.58477  3.61503
          0.01763  4.44287  5.16522  0.61958  0.77255  0.48576  0.95510
     51   2.71273  4.83260  2.68844  1.92089  4.05860  3.04733  3.77085  2.88500  2.60677  3.08215  3.92008  3.08533  3.93892  2.94242  3.06350  2.76874  2.94854  2.07064  5.36565  4.04464     59 e x - -
          2.68618  4.42225  2.77519  2.73123  3.46354  2.40513  3.72494  3.29354  2.67741  2.69355  4.24690  2.90347  2.73739  3.18146  2.89801  2.37887  2.77519  2.98518  4.58477  3.61503
          0.01763  4.44287  5.16522  0.61958  0.77255  0.48576  0.95510
     52   2.71826  4.23485  4.03737  3.45401  3.32429  3.11507  4.08731  1.90875  3.31906  2.12561  2.07324  3.71807  4.16466  3.58779  2.87765  3.07754  2.95061  2.43522  4.84656  3.65111     60 i x - -
          2.68618  4.42225  2.77519  2.73123  3.46354  2.40513  3.72494  3.29354  2.67741  2.69355  4.24690  2.90347  2.73739  3.18146  2.89801  2.37887  2.77519  2.98518  4.58477  3.61503
          0.01763  4.44287  5.16522  0.61958  0.77255  0.48576  0.95510
     53   2.10300  4.74899  2.72381  2.69072  4.17762  3.44607  3.88848  3.02751  2.74044  3.21284  4.04554  3.16213  3.94111  3.06795  3.18554  1.44405  2.95907  3.21067  5.48312  4.17131     61 s x - -
          2.68618  4.42225  2.77519  2.73123  3.46354  2.40513  3.72494  3.29354  2.67741  2.69355  4.24690  2.90347  2.73739  3.18146  2.89801  2.37887  2.77519  2.98518  4.58477  3.61503
          0.01763  4.44287  5.16522  0.61958  0.77255  0.48576  0.95510
     54   2.69958  5.05479  2.95796  2.46079  4.42770  2.66889  3.72482  3.88275  2.26408  3.41813  4.19149  2.06563  3.15349  2.84552  2.96879  2.44180  2.34137  3.48247  5.59458  4.21777     62 n x - -
          2.68618  4.42225  2.77519  2.73123  3.46354  2.40513  3.72494  3.29354  2.67741  2.69355  4.24690  2.90347  2.73739  3.18146  2.89801  2.37887  2.77519  2.98518  4.58477  3.61503
          0.01763  4.44287  5.16522  0.61958  0.77255  0.48576  0.95510
     55   2.72072  5.15159  2.67943  2.42806  4.47416  2.99612  3.67144  3.93601  1.67837  3.44053  4.20194  2.96710  3.88433  2.53204  2.56720  2.69536  2.94963  3.53153  5.58971  2.98778     63 k x - -
          2.68618  4.42225  2.77519  2.73123  3.46354  2.40513  3.72494  3.29354  2.67741  2.69355  4.24690  2.90347  2.73739  3.18146  2.89801  2.37887  2.77519  2.98518  4.58477  3.61503
          0.01763  4.44287  5.16522  0.61958  0.77255  0.48576  0.95510
     56   2.68194  4.92957  2.71625  2.49474  4.18002  3.50038  3.70326  3.60721  2.49157  3.19488  3.99754  3.01994  3.21849  2.42067  2.96041  1.98488  2.64453  3.26991  3.86279  3.23399     64 s x - -
          2.68618  4.42225  2.77519  2.73123  3.46354  2.40513  3.72494  3.29354  2.67741  2.69355  4.24690  2.90347  2.73739  3.18146  2.89801  2.37887  2.77519  2.98518  4.58477  3.61503
          0.01763  4.44287  5.16522  0.61958  0.77255  0.48576  0.95510
     57   4.11360  5.26025  5.15286  4.91294  1.58031  4.78043  3.80534  3.69657  4.69275  2.92833  4.25655  4.50583  5.09049  4.58953  4.63841  4.21598  4.33860  3.67109  0.85739  2.18408     65 w x - -
          2.68618  4.42225  2.77519  2.73123  3.46354  2.40513  3.72494  3.29354  2.67741  2.69355  4.24690  2.90347  2.73739  3.18146  2.89801  2.37887  2.77519  2.98518  4.58477  3.61503
          0.01763  4.44287  5.16522  0.61958  0.77255  0.48576  0.95510
     58   2.71859  5.13999  2.37586  2.18536  4.44666  2.89951  3.69031  3.90932  2.46009  3.43074  4.19756  2.69197  3.88114  2.80480  2.95182  2.46235  2.09149  3.51123  5.59901  3.35940     66 t x - -
          2.68618  4.42225  2.77519  2.73123  3.46354  2.40513  3.72494  3.29354  2.67741  2.69355  4.24690  2.90347  2.73739  3.18146  2.89801  2.37887  2.77519  2.98518  4.58477  3.61503
          0.06769  4.44287  2.92462  0.61958  0.77255  0.48576  0.95510
     59   2.68242  5.11313  2.95932  2.23161  4.43218  3.46320  3.13692  3.89446  2.02476  3.40363  4.16251  2.63775  3.12818  2.75469  2.42035  2.65936  2.64338  2.98939  5.55837  4.17234     67 k x - -
          2.68623  4.42231  2.77503  2.73129  3.46359  2.40504  3.72500  3.29359  2.67703  2.69360  4.24695  2.90352  2.73745  3.18152  2.89806  2.37892  2.77525  2.98524  4.58482  3.61509
          0.31434  1.33284  5.11606  0.16947  1.85863  0.44177  1.02974
     60   2.73145  5.18628  1.88642  2.39331  4.50826  3.05615  3.69170  3.97934  2.20423  3.48406  4.24378  2.94171  3.88336  2.33279  2.94609  2.40913  2.96731  3.05820  5.63785  4.23616     69 d x - -
          2.68618  4.42225  2.77519  2.73123  3.46354  2.40513  3.72494  3.29354  2.67741  2.69355  4.24690  2.90347  2.73739  3.18146  2.89801  2.37887  2.77519  2.98518  4.58477  3.61503
          0.01763  4.44287  5.16522  0.61958  0.77255  0.48576  0.95510
     61   2.77258  5.28313  2.25066  1.79400  4.61152  3.45686  3.07242  4.09838  2.48900  3.58101  4.33479  2.61083  3.89578  2.51695  2.99396  2.72420  2.30436  3.66611  5.71920  4.29723     70 e x - -
          2.68618  4.42225  2.77519  2.73123  3.46354  2.40513  3.72494  3.29354  2.67741  2.69355  4.24690  2.90347  2.73739  3.18146  2.89801  2.37887  2.77519  2.98518  4.58477  3.61503
          0.01763  4.44287  5.16522  0.61958  0.77255  0.48576  0.95510
     62   2.95902  5.13955  2.95898  2.66407  4.50183  1.19303  2.92102  4.00361  2.26583  3.55762  4.40170  3.16257  4.07331  3.09216  2.95776  2.97343  3.23313  3.64071  5.68798  4.35446     71 g x - -
          2.68618  4.42225  2.77519  2.73123  3.46354  2.40513  3.72494  3.29354  2.67741  2.69355  4.24690  2.90347  2.73739  3.18146  2.89801  2.37887  2.77519  2.98518  4.58477  3.61503
          0.01763  4.44287  5.16522  0.61958  0.77255  0.48576  0.95510
     63   0.98158  3.06012  4.13823  3.74371  4.46808  2.46669  4.61020  3.87576  3.68978  3.57874  4.40356  3.71151  3.94529  3.93714  3.94804  1.81811  2.91894  3.33555  5.85019  4.68220     72 a x - -
          2.68618  4.42225  2.77519  2.73123  3.46354  2.40513  3.72494  3.29354  2.67741  2.69355  4.24690  2.90347  2.73739  3.18146  2.89801  2.37887  2.77519  2.98518  4.58477  3.61503
          0.01763  4.44287  5.16522  0.61958  0.77255  0.48576  0.95510
     64   2.89489  4.67451  3.88062  3.54762  4.00689  3.64997  4.49691  2.44920  3.44985  2.91696  4.05197  3.81124  0.86490  3.83885  3.72050  3.12040  3.28761  2.93525  5.56432  4.29600     73 p x - -
          2.68618  4.42225  2.77519  2.73123  3.46354  2.40513  3.72494  3.29354  2.67741  2.69355  4.24690  2.90347  2.73739  3.18146  2.89801  2.37887  2.77519  2.98518  4.58477  3.61503
          0.01763  4.44287  5.16522  0.61958  0.77255  0.48576  0.95510
     65   2.69171  3.17070  4.42755  3.83022  2.25315  3.83295  4.13595  2.27827  3.66206  2.28246  3.21778  3.91590  4.19883  3.83267  3.74866  2.71302  2.92454  2.08523  4.68600  2.20702     74 v x - -
          2.68618  4.42225  2.77519  2.73123  3.46354  2.40513  3.72494  3.29354  2.67741  2.69355  4.24690  2.90347  2.73739  3.18146  2.89801  2.37887  2.77519  2.98518  4.58477  3.61503
          0.01763  4.44287  5.16522  0.61958  0.77255  0.48576  0.95510
     66   2.26815  5.12468  2.18663  2.42119  4.47378  2.58676  3.71480  3.93757  2.31020  3.45951  4.22693  2.96260  2.70601  2.83140  2.98082  2.70050  2.64629  3.53056  5.62673  4.23449     75 d x - -
          2.68618  4.42225  2.77519  2.73123  3.46354  2.40513  3.72494  3.29354  2.67741  2.69355  4.24690  2.90347  2.73739  3.18146  2.89801  2.37887  2.77519  2.98518  4.58477  3.61503
          0.01763  4.44287  5.16522  0.61958  0.77255  0.48576  0.95510
     67   2.63859  1.62605  3.95796  3.49176  3.63240  1.78334  4.23587  3.13420  3.40030  2.87109  3.78480  3.68312  4.08933  3.68976  3.65671  2.89119  3.00011  2.85922  5.12330  2.88618     76 c x - -
          2.68618  4.42225  2.77519  2.73123  3.46354  2.40513  3.72494  3.29354  2.67741  2.69355  4.24690  2.90347  2.73739  3.18146  2.89801  2.37887  2.77519  2.98518  4.58477  3.61503
          0.01763  4.44287  5.16522  0.61958  0.77255  0.48576  0.95510
     68   2.68336  4.62540  3.28497  2.72194  3.80238  3.58075  3.80249  2.75850  2.68310  2.56862  3.71524  3.19712  2.82315  2.71763  2.55623  2.80353  2.17316  2.92220  5.17248  3.33434     77 t x - -
          2.68618  4.42225  2.77519  2.73123  3.46354  2.40513  3.72494  3.29354  2.67741  2.69355  4.24690  2.90347  2.73739  3.18146  2.89801  2.37887  2.77519  2.98518  4.58477  3.61503
          0.01763  4.44287  5.16522  0.61958  0.77255  0.48576  0.95510
     69   2.69072  5.09638  2.61689  2.41661  4.40492  2.73095  3.67314  3.86337  2.22852  3.38897  3.26587  2.33096  3.86946  2.78599  2.91555  2.25996  2.63433  3.46883  5.55955  4.17383     78 k x - -
          2.68618  4.42225  2.77519  2.73123  3.46354  2.40513  3.72494  3.29354  2.67741  2.69355  4.24690  2.90347  2.73739  3.18146  2.89801  2.37887  2.77519  2.98518  4.58477  3.61503
          0.01763  4.44287  5.16522  0.61958  0.77255  0.48576  0.95510
     70   2.27102  1.89323  3.30946  2.81857  4.04800  2.82437  3.93741  3.44237  2.81014  3.10108  3.94696  2.47036  3.95726  2.62956  3.21842  2.75634  2.94383  3.11732  5.39065  4.11293     79 c x - -
          2.68618  4.42225  2.77519  2.73123  3.46354  2.40513  3.72494  3.29354  2.67741  2.69355  4.24690  2.90347  2.73739  3.18146  2.89801  2.37887  2.77519  2.98518  4.58477  3.61503
          0.01763  4.44287  5.16522  0.61958  0.77255  0.48576  0.95510
     71   2.83887  4.62596  3.56172  3.00528  3.22364  3.74919  3.03141  3.16465  2.45361  2.81877  3.73119  3.41189  4.12579  3.24711  3.23307  2.59049  3.06665  2.93221  2.52099  1.91271     80 y x - -
          2.68618  4.42225  2.77519  2.73123  3.46354  2.40513  3.72494  3.29354  2.67741  2.69355  4.24690  2.90347  2.73739  3.18146  2.89801  2.37887  2.77519  2.98518  4.58477  3.61503
          0.01763  4.44287  5.16522  0.61958  0.77255  0.48576  0.95510
     72   1.74905  3.41474  3.43909  2.56717  3.64119  3.61878  3.87321  2.99802  2.83952  2.44630  2.98650  2.79637  4.00689  3.15831  3.22136  2.85847  2.91181  2.76005  5.06157  3.81182     81 a x - -
          2.68618  4.42225  2.77519  2.73123  3.46354  2.40513  3.72494  3.29354  2.67741  2.69355  4.24690  2.90347  2.73739  3.18146  2.89801  2.37887  2.77519  2.98518  4.58477  3.61503
          0.01763  4.44287  5.16522  0.61958  0.77255  0.48576  0.95510
     73   3.35334  3.06623  4.57798  4.11162  2.08849  4.29167  2.96389  3.25017  3.97139  2.81960  3.87672  4.09850  4.63364  4.07895  4.09407  3.60786  3.58099  3.08334  4.05601  0.95025     82 y x - -
          2.68618  4.42225  2.77519  2.73123  3.46354  2.40513  3.72494  3.29354  2.67741  2.69355  4.24690  2.90347  2.73739  3.18146  2.89801  2.37887  2.77519  2.98518  4.58477  3.61503
          0.01763  4.44287  5.16522  0.61958  0.77255  0.48576  0.95510
     74   1.86161  4.60805  3.31763  2.76005  3.79509  3.57788  3.82612  3.18198  2.70979  2.53523  3.72161  3.22414  3.97573  3.05877  2.66869  2.10270  2.92320  2.91994  5.17200  3.19334     83 a x - -
          2.68618  4.42225  2.77519  2.73123  3.46354  2.40513  3.72494  3.29354  2.67741  2.69355  4.24690  2.90347  2.73739  3.18146  2.89801  2.37887  2.77519  2.98518  4.58477  3.61503
          0.01763  4.44287  5.16522  0.61958  0.77255  0.48576  0.95510
     75   2.42628  4.59537  3.30470  2.74246  3.76652  3.58468  2.58808  2.79510  2.71317  2.82353  3.68770  2.89084  3.96956  3.04633  2.79041  2.29083  2.90977  2.61351  3.52464  3.87462     84 s x - -
          2.68618  4.42225  2.77519  2.73123  3.46354  2.40513  3.72494  3.29354  2.67741  2.69355  4.24690  2.90347  2.73739  3.18146  2.89801  2.37887  2.77519  2.98518  4.58477  3.61503
          0.01763  4.44287  5.16522  0.61958  0.77255  0.48576  0.95510
     76   2.40637  5.09618  2.10318  2.21641  4.39771  3.04251  3.12179  3.25984  2.43371  3.38309  4.15031  2.67687  3.87064  2.78748  2.91993  2.67582  2.92545  3.08274  5.55615  4.17079     85 d x - -
          2.68618  4.42225  2.77519  2.73123  3.46354  2.40513  3.72494  3.29354  2.67741  2.69355  4.24690  2.90347  2.73739  3.18146  2.89801  2.37887  2.77519  2.98518  4.58477  3.61503
          0.08260  4.44287  2.69540  0.61958  0.77255  0.48576  0.95510
     77   2.69650  5.14250  2.63029  2.18180  4.46707  3.46188  3.13515  3.93426  1.80447  3.43383  4.19114  2.93843  3.85932  2.75525  2.56833  2.66834  2.92610  3.52375  5.57918  2.92926     86 k x - -
          2.68618  4.42225  2.77519  2.73123  3.46354  2.40513  3.72494  3.29354  2.67741  2.69355  4.24690  2.90347  2.73739  3.18146  2.89801  2.37887  2.77519  2.98518  4.58477  3.61503
          0.01880  4.37908  5.10142  0.61958  0.77255  0.58092  0.81958
     78   2.67347  4.94511  3.02703  2.47144  4.20791  3.48417  3.12767  3.12185  1.96790  2.85833  4.01090  2.61652  2.88325  2.81442  2.90647  2.46100  2.90396  3.29157  5.42900  4.07988     87 k x - -
          2.68624  4.42231  2.77501  2.73129  3.46360  2.40504  3.72500  3.29360  2.67746  2.69361  4.24695  2.90324  2.73722  3.18152  2.89806  2.37893  2.77525  2.98524  4.58483  3.61509
          0.30281  1.96279  2.11368  0.69511  0.69118  0.58092  0.81958
     79   2.63147  4.63760  3.14533  2.61738  3.83574  2.35090  3.74364  2.83553  2.61063  2.90030  3.75190  2.51043  3.13417  2.95047  3.03953  2.72784  2.87281  2.96311  5.18797  3.05709     91 g x - -
          2.68618  4.42225  2.77519  2.73123  3.46354  2.40513  3.72494  3.29354  2.67741  2.69355  4.24690  2.90347  2.73739  3.18146  2.89801  2.37887  2.77519  2.98518  4.58477  3.61503
          0.02126  4.25724  4.97959  0.61958  0.77255  0.57729  0.82421
     80   2.65585  4.77433  2.73489  2.54667  3.98721  3.50154  3.70786  2.96546  2.09098  2.30863  3.85050  3.05429  3.89070  2.52295  2.96551  2.71345  2.88654  3.09299  5.28704  3.29068     92 k x - -
          2.68618  4.42225  2.77519  2.73123  3.46354  2.40513  3.72494  3.29354  2.67741  2.69355  4.24690  2.90347  2.73739  3.18146  2.89801  2.37887  2.77519  2.98518  4.58477  3.61503
          0.01978  4.32901  5.05136  0.61958  0.77255  0.39719  1.11538
     81   2.71051  4.98258  1.85465  2.47847  3.33482  2.93714  3.72528  3.68233  2.52505  2.83867  4.06399  2.69815  3.90360  2.86542  3.00170  2.40780  2.94808  3.33532  5.47980  4.12108     93 d x - -
          2.68618  4.42225  2.77519  2.73123  3.46354  2.40513  3.72494  3.29354  2.67741  2.69355  4.24690  2.90347  2.73739  3.18146  2.89801  2.37887  2.77519  2.98518  4.58477  3.61503
          0.09623  4.44287  2.52590  0.61958  0.77255  0.48576  0.95510
     82   2.92401  5.31807  1.22505  2.37164  4.65185  3.41775  3.87869  4.10481  2.79726  3.68465  4.51216  2.23776  3.97541  3.03478  3.33054  2.87789  3.20546  2.86622  5.86991  4.43183     94 d x - -
          2.68618  4.42225  2.77519  2.73123  3.46354  2.40513  3.72494  3.29354  2.67741  2.69355  4.24690  2.90347  2.73739  3.18146  2.89801  2.37887  2.77519  2.98518  4.58477  3.61503
          0.01906  4.36569  5.08804  0.61958  0.77255  0.59907  0.79700
     83   2.86409  5.19316  2.66482  2.11581  4.59087  1.47493  3.85132  4.04868  2.69042  3.59455  4.40914  2.97300  3.96122  2.56220  3.16664  2.42909  3.14255  3.65299  5.78127  4.39169     95 g x - -
          2.68618  4.42225  2.77519  2.73123  3.46354  2.40513  3.72494  3.29354  2.67741  2.69355  4.24690  2.90347  2.73739  3.18146  2.89801  2.37887  2.77519  2.98518  4.58477  3.61503
          0.01906  4.36569  5.08804  0.61958  0.77255  0.59907  0.79700
     84   2.72824  4.13151  4.45459  3.86333  2.36352  3.86522  4.10543  2.53393  3.69352  1.73540  2.69664  3.93700  4.22267  3.85116  3.77348  3.16907  2.63851  2.37008  2.86710  2.74541     96 l x - -
          2.68618  4.42225  2.77519  2.73123  3.46354  2.40513  3.72494  3.29354  2.67741  2.69355  4.24690  2.90347  2.73739  3.18146  2.89801  2.37887  2.77519  2.98518  4.58477  3.61503
          0.01906  4.36569  5.08804  0.61958  0.77255  0.59907  0.79700
     85   3.39873  4.64080  5.29379  4.78724  3.67986  4.87589  5.42620  0.86588  4.68048  1.85735  3.45009  4.98099  5.09493  4.87434  4.82370  4.27508  3.64921  1.57637  5.75662  4.59950     97 i x - -
          2.68618  4.42225  2.77519  2.73123  3.46354  2.40513  3.72494  3.29354  2.67741  2.69355  4.24690  2.90347  2.73739  3.18146  2.89801  2.37887  2.77519  2.98518  4.58477  3.61503
          0.01906  4.36569  5.08804  0.61958  0.77255  0.59907  0.79700
     86   2.95159  4.95567  3.16587  2.99581  4.75762  0.78646  4.26922  4.24226  2.36976  3.84036  4.71833  3.41295  4.13727  3.49092  3.34233  3.03955  3.34668  3.79165  5.91191  4.69508     98 g x - -
          2.68618  4.42225  2.77519  2.73123  3.46354  2.40513  3.72494  3.29354  2.67741  2.69355  4.24690  2.90347  2.73739  3.18146  2.89801  2.37887  2.77519  2.98518  4.58477  3.61503
          0.01906  4.36569  5.08804  0.61958  0.77255  0.42092  1.06841
     87   2.13697  4.37984  3.94392  3.61517  4.33592  1.05124  4.55719  3.47383  3.61409  3.37582  4.27811  3.69677  4.01466  3.88682  3.88479  2.72760  2.98755  2.03289  5.76947  4.57445     99 g x - -
          2.68618  4.42225  2.77519  2.73123  3.46354  2.40513  3.72494  3.29354  2.67741  2.69355  4.24690  2.90347  2.73739  3.18146  2.89801  2.37887  2.77519  2.98518  4.58477  3.61503
          0.01763  4.44287  5.16522  0.61958  0.77255  0.48576  0.95510
     88   2.45951  5.37212  2.01009  1.92233  4.69907  3.46391  3.76434  4.18705  1.64728  3.66819  4.43595  2.92697  3.93689  2.88231  3.06664  2.79416  3.09795  3.75581  5.80660  4.37686    100 k x - -
          2.68618  4.42225  2.77519  2.73123  3.46354  2.40513  3.72494  3.29354  2.67741  2.69355  4.24690  2.90347  2.73739  3.18146  2.89801  2.37887  2.77519  2.98518  4.58477  3.61503
          0.01763  4.44287  5.16522  0.61958  0.77255  0.48576  0.95510
     89   2.86855  5.33722  2.39523  1.25878  4.63465  3.47124  3.78469  4.11040  2.60131  2.89351  4.40545  2.94047  3.95106  2.52543  3.10508  2.81664  3.11416  3.70523  5.78150  4.36120    101 e x - -
          2.68618  4.42225  2.77519  2.73123  3.46354  2.40513  3.72494  3.29354  2.67741  2.69355  4.24690  2.90347  2.73739  3.18146  2.89801  2.37887  2.77519  2.98518  4.58477  3.61503
          0.01763  4.44287  5.16522  0.61958  0.77255  0.48576  0.95510
     90   2.68608  4.14877  4.19497  2.92139  2.12486  3.79656  4.09820  2.32932  3.47718  2.30766  2.31455  3.79510  4.16350  3.68924  3.64148  3.08573  2.54097  2.39234  3.56108  3.55685    102 f x - -
          2.68618  4.42225  2.77519  2.73123  3.46354  2.40513  3.72494  3.29354  2.67741  2.69355  4.24690  2.90347  2.73739  3.18146  2.89801  2.37887  2.77519  2.98518  4.58477  3.61503
          0.01763  4.44287  5.16522  0.61958  0.77255  0.48576  0.95510
     91   2.32244  5.17037  2.58090  2.38631  4.50233  3.46042  3.15114  3.97915  2.39675  3.46992  4.21609  2.42851  3.17999  2.55406  2.40920  2.41463  2.92311  3.55429  5.61089  4.20753    103 a x - -
          2.68618  4.42225  2.77519  2.73123  3.46354  2.40513  3.72494  3.29354  2.67741  2.69355  4.24690  2.90347  2.73739  3.18146  2.89801  2.37887  2.77519  2.98518  4.58477  3.61503
          0.01763  4.44287  5.16522  0.61958  0.77255  0.48576  0.95510
     92   2.71366  5.16375  2.98291  2.21983  4.49715  3.48671  2.86502  3.96242  1.94318  2.94250  4.21065  2.64924  3.87800  2.45537  2.57349  2.68523  2.64310  3.54881  5.59580  4.21050    104 k x - -
          2.68618  4.42225  2.77519  2.73123  3.46354  2.40513  3.72494  3.29354  2.67741  2.69355  4.24690  2.90347  2.73739  3.18146  2.89801  2.37887  2.77519  2.98518  4.58477  3.61503
          0.01763  4.44287  5.16522  0.61958  0.77255  0.48576  0.95510
     93   2.25775  4.24777  3.84148  3.26544  2.66393  3.72062  3.99857  2.40880  2.44835  2.44717  2.88148  3.58113  4.09451  2.95255  3.45739  2.98726  2.90516  2.50851  3.62079  3.02106    105 a x - -
          2.68618  4.42225  2.77519  2.73123  3.46354  2.40513  3.72494  3.29354  2.67741  2.69355  4.24690  2.90347  2.73739  3.18146  2.89801  2.37887  2.77519  2.98518  4.58477  3.61503
          0.15775  4.44287  2.00861  0.61958  0.77255  0.48576  0.95510
     94   2.80378  0.90690  2.35867  3.31315  4.21935  3.46719  4.41278  3.51226  3.46728  3.34731  4.29349  3.62606  4.12438  3.74771  3.79034  2.99008  3.21285  3.19307  5.59326  4.37821    106 c x - -
          2.68618  4.42225  2.77519  2.73123  3.46354  2.40513  3.72494  3.29354  2.67741  2.69355  4.24690  2.90347  2.73739  3.18146  2.89801  2.37887  2.77519  2.98518  4.58477  3.61503
          0.02025  4.30537  5.02772  0.61958  0.77255  0.38368  1.14366
     95   2.71512  5.10117  3.01613  2.45368  4.41193  3.49908  3.08785  3.86135  1.84654  3.38405  4.15539  2.98686  3.88922  2.46913  2.57780  2.27450  2.60196  3.02217  5.54845  4.17955    107 k x - -
          2.68618  4.42225  2.77519  2.73123  3.46354  2.40513  3.72494  3.29354  2.67741  2.69355  4.24690  2.90347  2.73739  3.18146  2.89801  2.37887  2.77519  2.98518  4.58477  3.61503
          0.01763  4.44287  5.16522  0.61958  0.77255  0.48576  0.95510
     96   2.47609  5.12570  2.37122  2.41798  4.44247  3.47641  3.66881  3.90348  2.06013  3.00371  4.17857  2.95865  2.59477  2.77830  2.44032  2.67922  2.93247  3.50181  5.57577  4.18960    108 k x - -
          2.68618  4.42225  2.77519  2.73123  3.46354  2.40513  3.72494  3.29354  2.67741  2.69355  4.24690  2.90347  2.73739  3.18146  2.89801  2.37887  2.77519  2.98518  4.58477  3.61503
          0.40726  4.44287  1.13082  0.61958  0.77255  0.48576  0.95510
     97   2.73700  4.64057  3.22412  2.75535  3.11949  3.55317  2.74024  3.25909  2.70274  2.87062  3.78453  3.19019  3.97326  3.06563  3.07625  2.07260  2.98241  3.00106  4.64258  2.19480    109 s x - -
          2.68618  4.42225  2.77519  2.73123  3.46354  2.40513  3.72494  3.29354  2.67741  2.69355  4.24690  2.90347  2.73739  3.18146  2.89801  2.37887  2.77519  2.98518  4.58477  3.61503
          0.02592  4.06153  4.78387  0.61958  0.77255  0.89929  0.52232
     98   2.54421  4.26038  3.50830  2.96832  2.76079  2.45241  3.85697  2.79539  2.91576  2.51135  2.73029  3.33406  3.92668  3.21662  3.24900  2.42651  2.80770  2.56764  4.87874  3.62436    110 s x - -
          2.68618  4.42225  2.77519  2.73123  3.46354  2.40513  3.72494  3.29354  2.67741  2.69355  4.24690  2.90347  2.73739  3.18146  2.89801  2.37887  2.77519  2.98518  4.58477  3.61503
          0.02592  4.06153  4.78387  0.61958  0.77255  0.64053  0.74868
     99   2.85983  5.22425  2.96185  1.91780  4.59053  3.52285  3.66375  4.01880  2.21590  3.49015  4.29137  3.00431  3.93762  1.92783  1.97911  2.82554  3.07390  3.63631  5.59608  4.27794    111 e x - -
          2.68618  4.42225  2.77519  2.73123  3.46354  2.40513  3.72494  3.29354  2.67741  2.69355  4.24690  2.90347  2.73739  3.18146  2.89801  2.37887  2.77519  2.98518  4.58477  3.61503
          0.02221  4.21399  4.93634  0.61958  0.77255  0.77129  0.62067
    100   2.62664  4.50744  3.30759  2.75067  3.70969  3.52928  3.79036  3.02299  2.17180  2.46752  3.63111  3.20114  3.93057  3.03458  3.05434  2.40412  2.53453  2.18074  5.09903  3.83716    112 k x - -
          2.68618  4.42225  2.77519  2.73123  3.46354  2.40513  3.72494  3.29354  2.67741  2.69355  4.24690  2.90347  2.73739  3.18146  2.89801  2.37887  2.77519  2.98518  4.58477  3.61503
          0.02221  4.21399  4.93634  0.61958  0.77255  0.34137  1.24062
    101   2.70716  4.99798  3.03165  2.48739  4.27217  2.65884  3.70139  3.70541  2.26898  3.27193  4.06638  2.24416  3.90006  2.83309  2.61314  2.71521  2.57227  3.35275  5.47702  2.75997    113 n x - -
          2.68618  4.42225  2.77519  2.73123  3.46354  2.40513  3.72494  3.29354  2.67741  2.69355  4.24690  2.90347  2.73739  3.18146  2.89801  2.37887  2.77519  2.98518  4.58477  3.61503
          0.01763  4.44287  5.16522  0.61958  0.77255  0.48576  0.95510
    102   2.67903  4.83864  2.58041  2.54679  4.06549  2.79560  3.72633  2.95918  2.18022  3.09187  3.15702  2.70918  3.90875  2.88599  2.99647  2.72513  2.91042  2.80697  5.34936  3.30588    114 k x - -
          2.68618  4.42225  2.77519  2.73123  3.46354  2.40513  3.72494  3.29354  2.67741  2.69355  4.24690  2.90347  2.73739  3.18146  2.89801  2.37887  2.77519  2.98518  4.58477  3.61503
          0.01763  4.44287  5.16522  0.61958  0.77255  0.48576  0.95510
    103   2.42368  4.48658  3.42627  2.86318  3.64609  2.37577  3.86464  2.63448  2.59201  2.71209  2.79868  3.30186  3.29732  3.14583  3.21387  2.57671  2.90792  2.51884  5.06316  3.81177    115 g x - -
          2.68618  4.42225  2.77519  2.73123  3.46354  2.40513  3.72494  3.29354  2.67741  2.69355  4.24690  2.90347  2.73739  3.18146  2.89801  2.37887  2.77519  2.98518  4.58477  3.61503
          0.01763  4.44287  5.16522  0.61958  0.77255  0.48576  0.95510
    104   2.51414  5.14699  2.14213  2.00406  4.44959  2.67916  3.70456  3.91051  2.48408  3.43699  4.20871  2.95245  3.89049  2.82253  2.97754  2.70993  2.60126  3.51650  5.61000  3.02459    116 e x - -
          2.68618  4.42225  2.77519  2.73123  3.46354  2.40513  3.72494  3.29354  2.67741  2.69355  4.24690  2.90347  2.73739  3.18146  2.89801  2.37887  2.77519  2.98518  4.58477  3.61503
          0.15332  4.44287  2.03726  0.61958  0.77255  0.48576  0.95510
    105   2.71932  4.95780  2.25295  2.50048  4.56109  3.32759  3.90514  4.02996  2.79233  3.59689  4.40275  3.00970  2.84776  3.06487  3.28394  1.29835  3.05112  3.58481  5.78338  4.40509    117 s x - -
          2.68618  4.42225  2.77519  2.73123  3.46354  2.40513  3.72494  3.29354  2.67741  2.69355  4.24690  2.90347  2.73739  3.18146  2.89801  2.37887  2.77519  2.98518  4.58477  3.61503
          0.08642  4.30971  2.66859  0.61958  0.77255  0.66924  0.71764
    106   2.71407  4.81999  3.18044  2.59839  4.06356  3.53592  3.69122  2.57724  2.16844  3.06233  3.89974  3.08719  3.91801  2.51382  2.16759  2.76782  2.38974  3.15295  5.30560  4.01650    118 r x - -
          2.68618  4.42225  2.77519  2.73123  3.46354  2.40513  3.72494  3.29354  2.67741  2.69355  4.24690  2.90347  2.73739  3.18146  2.89801  2.37887  2.77519  2.98518  4.58477  3.61503
          0.02153  4.24483  4.96717  0.61958  0.77255  0.74057  0.64787
    107   2.76472  1.11424  3.54773  2.30463  4.01536  3.48776  4.23989  3.23769  3.16775  3.07128  4.03089  3.55166  4.08659  3.56153  3.45609  2.96400  3.12785  2.96665  5.41382  4.20006    119 c x - -
          2.68618  4.42225  2.77519  2.73123  3.46354  2.40513  3.72494  3.29354  2.67741  2.69355  4.24690  2.90347  2.73739  3.18146  2.89801  2.37887  2.77519  2.98518  4.58477  3.61503
          0.02153  4.24483  4.96717  0.61958  0.77255  0.74057  0.64787
    108   2.74124  4.42260  3.65442  3.07323  2.20981  3.69840  3.81988  2.92182  2.40394  2.59950  3.52355  3.43502  4.06999  3.25040  2.61205  2.96410  2.96709  2.70808  2.52928  3.32266    120 f x - -
          2.68618  4.42225  2.77519  2.73123  3.46354  2.40513  3.72494  3.29354  2.67741  2.69355  4.24690  2.90347  2.73739  3.18146  2.89801  2.37887  2.77519  2.98518  4.58477  3.61503
          0.02153  4.24483  4.96717  0.61958  0.77255  0.74057  0.64787
    109   2.56405  4.68999  2.96062  2.65291  4.46767  2.62758  3.95423  3.91701  2.81978  3.51090  4.31457  1.50953  3.85377  3.12749  3.26270  2.18598  2.50609  3.44506  5.71259  4.38698    121 n x - -
          2.68618  4.42225  2.77519  2.73123  3.46354  2.40513  3.72494  3.29354  2.67741  2.69355  4.24690  2.90347  2.73739  3.18146  2.89801  2.37887  2.77519  2.98518  4.58477  3.61503
          0.02153  4.24483  4.96717  0.61958  0.77255  0.74057  0.64787
    110   2.64735  5.00228  2.62793  2.39005  4.29500  3.42880  3.63122  3.74098  2.38507  2.84929  4.06506  2.92538  2.64176  2.44715  2.49954  2.40574  2.87958  3.36635  5.47130  4.10097    122 k x - -
          2.68618  4.42225  2.77519  2.73123  3.46354  2.40513  3.72494  3.29354  2.67741  2.69355  4.24690  2.90347  2.73739  3.18146  2.89801  2.37887  2.77519  2.98518  4.58477  3.61503
          0.11861  4.24483  2.32786  0.61958  0.77255  0.74057  0.64787
    111   2.69708  5.16006  2.40338  2.09392  4.47608  3.37624  2.64568  3.94896  2.02536  3.44975  4.21861  2.84798  3.81790  2.74662  2.88486  2.32166  2.93478  3.53766  5.60076  4.19530    123 k x - -
          2.68577  4.42096  2.77526  2.73130  3.46360  2.40519  3.72501  3.29360  2.67747  2.69361  4.24696  2.90353  2.73746  3.18153  2.89807  2.37893  2.77500  2.98525  4.58483  3.61509
          0.19841  2.22552  2.63167  1.08335  0.41319  0.82949  0.57318
    112   2.76887  4.80574  2.98736  2.67012  3.91455  3.40288  2.20245  3.68657  2.63717  3.26433  4.15547  3.13148  1.66772  3.07690  2.99135  2.83198  3.07033  3.35190  5.26257  3.86388    128 p x - -
          2.68658  4.42149  2.77425  2.73146  3.46337  2.40483  3.72487  3.29349  2.67801  2.69415  4.24750  2.90294  2.73762  3.18206  2.89817  2.37889  2.77502  2.98498  4.58537  3.61363
          0.55443  0.85426        *  2.03198  0.14050  0.00000        *
//
