# Supplementary material for: Remote homology clustering identifies lowly conserved families of effector proteins in plant-pathogenic fungi
Source: Microb Genom. 2021 Sep 1;7(9):000637. doi: 10.1099/mgen.0.000637 (PMC8715435; doi:10.1099/mgen.0.000637)
Supplement: Supplementary material 16 [file mgen-7-0637-s0016.zip › hmms/markov-PC_059FW5.hmm]

HMMER3/f [3.3 | Nov 2019]
NAME  markov-PC_059FW5
LENG  254
ALPH  amino
RF    yes
MM    no
CONS  yes
CS    no
MAP   yes
DATE  Thu Jul 23 06:46:15 2020
NSEQ  20
EFFN  2.915039
CKSUM 605731038
STATS LOCAL MSV      -10.8352  0.70275
STATS LOCAL VITERBI  -11.5779  0.70275
STATS LOCAL FORWARD   -5.0118  0.70275
HMM          A        C        D        E        F        G        H        I        K        L        M        N        P        Q        R        S        T        V        W        Y   
            m->m     m->i     m->d     i->m     i->i     d->m     d->d
  COMPO   2.49457  3.72387  3.10230  2.71162  3.33443  2.95822  3.62528  2.86499  2.72106  2.51887  3.61217  3.10362  3.02715  3.09789  2.93375  2.55866  2.78841  2.78522  4.67045  3.33148
          2.68613  4.41775  2.77675  2.73279  3.46236  2.40547  3.72198  3.29181  2.67790  2.69134  4.24501  2.90502  2.73687  3.18214  2.89824  2.37924  2.77442  2.98674  4.58632  3.61388
          0.65707  1.48440  1.36651  3.19755  0.04172  0.00000        *
      1   2.64364  4.75178  2.67605  2.51922  3.96364  3.45945  2.97612  3.38500  2.53848  3.01419  2.49512  3.02649  3.87175  2.88291  2.98499  2.09468  2.88249  3.08398  5.27516  3.95174     42 s x - -
          2.68618  4.42225  2.77519  2.73123  3.46354  2.40513  3.72494  3.29354  2.67741  2.69355  4.24690  2.90347  2.73739  3.18146  2.89801  2.37887  2.77519  2.98518  4.58477  3.61503
          0.02201  4.22327  4.94561  0.61958  0.77255  0.81607  0.58369
      2   2.24664  4.55949  2.81910  2.66210  3.73291  3.51730  3.74964  2.31392  2.33721  2.78699  3.65284  3.13728  3.90788  2.97812  3.05661  2.74910  2.85863  2.84244  5.11020  3.05496     43 a x - -
          2.68618  4.42225  2.77519  2.73123  3.46354  2.40513  3.72494  3.29354  2.67741  2.69355  4.24690  2.90347  2.73739  3.18146  2.89801  2.37887  2.77519  2.98518  4.58477  3.61503
          0.02201  4.22327  4.94561  0.61958  0.77255  0.81607  0.58369
      3   1.52200  4.88449  2.85401  2.22682  4.17806  3.42443  2.85348  3.61262  2.57429  3.22407  4.06439  3.01255  3.90549  2.94461  2.99873  2.76534  2.99322  3.28385  5.45067  4.11316     44 a x - -
          2.68618  4.42225  2.77519  2.73123  3.46354  2.40513  3.72494  3.29354  2.67741  2.69355  4.24690  2.90347  2.73739  3.18146  2.89801  2.37887  2.77519  2.98518  4.58477  3.61503
          0.02201  4.22327  4.94561  0.61958  0.77255  0.81607  0.58369
      4   2.62475  4.50106  3.27689  2.39485  3.66162  3.53695  2.86928  2.60745  2.67938  2.72054  2.50385  3.18293  3.92363  3.01983  3.07522  2.50338  2.85653  2.78702  5.05671  3.79092     45 e x - -
          2.68618  4.42225  2.77519  2.73123  3.46354  2.40513  3.72494  3.29354  2.67741  2.69355  4.24690  2.90347  2.73739  3.18146  2.89801  2.37887  2.77519  2.98518  4.58477  3.61503
          0.02201  4.22327  4.94561  0.61958  0.77255  0.81607  0.58369
      5   2.63961  4.53706  3.28093  2.71893  2.94355  3.54224  3.14214  3.08784  2.64880  2.41181  3.63285  3.17854  3.92797  3.00627  2.49707  2.13643  2.87097  2.83501  5.03336  3.72830     46 s x - -
          2.68618  4.42225  2.77519  2.73123  3.46354  2.40513  3.72494  3.29354  2.67741  2.69355  4.24690  2.90347  2.73739  3.18146  2.89801  2.37887  2.77519  2.98518  4.58477  3.61503
          0.02201  4.22327  4.94561  0.61958  0.77255  0.81607  0.58369
      6   2.68492  4.66148  3.26566  2.69563  3.89785  3.53740  3.74727  3.23490  2.10904  2.91476  3.77937  3.15865  3.93506  2.94805  2.52368  2.78802  2.18996  2.18014  5.21297  3.94503     47 k x - -
          2.68618  4.42225  2.77519  2.73123  3.46354  2.40513  3.72494  3.29354  2.67741  2.69355  4.24690  2.90347  2.73739  3.18146  2.89801  2.37887  2.77519  2.98518  4.58477  3.61503
          0.02201  4.22327  4.94561  0.61958  0.77255  0.81607  0.58369
      7   2.01953  4.51063  3.26550  2.71795  3.74104  3.48140  3.14006  3.11855  2.68482  2.79810  2.93605  3.17086  3.90160  3.02128  3.08950  2.29137  2.46187  2.85048  5.12123  3.85167     48 a x - -
          2.68618  4.42225  2.77519  2.73123  3.46354  2.40513  3.72494  3.29354  2.67741  2.69355  4.24690  2.90347  2.73739  3.18146  2.89801  2.37887  2.77519  2.98518  4.58477  3.61503
          0.02201  4.22327  4.94561  0.61958  0.77255  0.32371  1.28541
      8   2.91192  4.48610  4.10829  3.54116  2.91885  3.26883  4.22422  2.92635  3.35047  2.59500  1.12800  3.82937  4.32431  3.68680  2.81670  3.22506  3.15514  2.74332  5.04581  3.80402     49 m x - -
          2.68618  4.42225  2.77519  2.73123  3.46354  2.40513  3.72494  3.29354  2.67741  2.69355  4.24690  2.90347  2.73739  3.18146  2.89801  2.37887  2.77519  2.98518  4.58477  3.61503
          0.01211  4.81568  5.53803  0.61958  0.77255  0.48576  0.95510
      9   2.85171  4.47944  3.86491  2.93410  1.78739  3.86086  4.12300  2.94337  2.77742  1.67547  3.57388  3.66553  2.90356  3.52505  3.51727  3.12816  3.08346  2.73855  5.05448  3.82666     50 l x - -
          2.68618  4.42225  2.77519  2.73123  3.46354  2.40513  3.72494  3.29354  2.67741  2.69355  4.24690  2.90347  2.73739  3.18146  2.89801  2.37887  2.77519  2.98518  4.58477  3.61503
          0.01211  4.81568  5.53803  0.61958  0.77255  0.48576  0.95510
     10   2.45443  3.65791  2.87309  2.61952  4.35256  2.49687  3.83258  3.26244  2.61168  3.36070  4.15735  2.77169  4.01823  2.96797  1.65785  2.82589  3.04422  3.43360  5.57934  4.22857     51 r x - -
          2.68618  4.42225  2.77519  2.73123  3.46354  2.40513  3.72494  3.29354  2.67741  2.69355  4.24690  2.90347  2.73739  3.18146  2.89801  2.37887  2.77519  2.98518  4.58477  3.61503
          0.01211  4.81568  5.53803  0.61958  0.77255  0.48576  0.95510
     11   2.82085  4.32348  3.45326  3.60919  2.13696  3.90751  3.29665  2.47246  3.50322  1.85020  2.53953  3.85201  4.27809  3.73732  3.71284  2.25375  3.05283  2.57762  4.92790  3.72884     52 l x - -
          2.68618  4.42225  2.77519  2.73123  3.46354  2.40513  3.72494  3.29354  2.67741  2.69355  4.24690  2.90347  2.73739  3.18146  2.89801  2.37887  2.77519  2.98518  4.58477  3.61503
          0.01211  4.81568  5.53803  0.61958  0.77255  0.48576  0.95510
     12   2.82129  4.78698  3.42334  2.88486  4.02362  3.68854  3.20259  3.41476  2.85687  2.09010  3.93604  3.35139  2.59831  3.20069  3.27130  1.55526  2.76847  3.13628  5.38482  4.10237     53 s x - -
          2.68618  4.42225  2.77519  2.73123  3.46354  2.40513  3.72494  3.29354  2.67741  2.69355  4.24690  2.90347  2.73739  3.18146  2.89801  2.37887  2.77519  2.98518  4.58477  3.61503
          0.01211  4.81568  5.53803  0.61958  0.77255  0.48576  0.95510
     13   1.72794  4.39154  4.70448  4.11694  3.47780  4.16697  4.51361  1.55263  3.96544  1.93838  2.60891  4.23992  4.51926  4.14798  4.07570  3.47613  2.68391  2.35050  5.07764  3.90091     54 i x - -
          2.68618  4.42225  2.77519  2.73123  3.46354  2.40513  3.72494  3.29354  2.67741  2.69355  4.24690  2.90347  2.73739  3.18146  2.89801  2.37887  2.77519  2.98518  4.58477  3.61503
          0.01211  4.81568  5.53803  0.61958  0.77255  0.48576  0.95510
     14   2.83668  4.44767  3.29238  3.36152  3.58606  2.77564  4.16429  1.50466  3.31138  1.91417  3.57284  3.69974  4.24561  3.58394  3.60514  2.49741  3.07781  2.68375  5.06817  3.85346     55 i x - -
          2.68618  4.42225  2.77519  2.73123  3.46354  2.40513  3.72494  3.29354  2.67741  2.69355  4.24690  2.90347  2.73739  3.18146  2.89801  2.37887  2.77519  2.98518  4.58477  3.61503
          0.01211  4.81568  5.53803  0.61958  0.77255  0.48576  0.95510
     15   2.28357  4.43060  5.02907  4.43717  2.58513  4.32540  4.69121  1.54204  4.25481  2.08761  2.84601  4.47095  4.65748  4.39399  4.29213  3.64963  3.32395  1.48439  5.16040  3.99190     56 v x - -
          2.68618  4.42225  2.77519  2.73123  3.46354  2.40513  3.72494  3.29354  2.67741  2.69355  4.24690  2.90347  2.73739  3.18146  2.89801  2.37887  2.77519  2.98518  4.58477  3.61503
          0.01211  4.81568  5.53803  0.61958  0.77255  0.48576  0.95510
     16   3.64319  4.94756  5.39250  4.83154  3.28487  4.85654  4.95550  2.14894  4.64681  0.67696  3.32403  4.92061  5.07054  4.68912  4.67136  4.20058  3.86115  2.80587  5.19537  2.32877     57 L x - -
          2.68618  4.42225  2.77519  2.73123  3.46354  2.40513  3.72494  3.29354  2.67741  2.69355  4.24690  2.90347  2.73739  3.18146  2.89801  2.37887  2.77519  2.98518  4.58477  3.61503
          0.01211  4.81568  5.53803  0.61958  0.77255  0.48576  0.95510
     17   1.88489  4.40395  4.76312  4.18498  3.57193  3.34111  4.59140  1.49853  4.03735  2.08239  3.53950  4.29842  4.56983  4.22942  4.15040  3.52554  3.25738  1.62429  5.16236  3.97450     58 i x - -
          2.68618  4.42225  2.77519  2.73123  3.46354  2.40513  3.72494  3.29354  2.67741  2.69355  4.24690  2.90347  2.73739  3.18146  2.89801  2.37887  2.77519  2.98518  4.58477  3.61503
          0.01211  4.81568  5.53803  0.61958  0.77255  0.48576  0.95510
     18   2.90714  1.11976  4.41800  3.88233  3.40838  3.05095  4.33047  2.94028  3.72299  2.35950  3.63875  4.01894  4.37829  3.96654  3.89138  3.25731  3.19023  2.73582  4.95498  2.60917     59 c x - -
          2.68618  4.42225  2.77519  2.73123  3.46354  2.40513  3.72494  3.29354  2.67741  2.69355  4.24690  2.90347  2.73739  3.18146  2.89801  2.37887  2.77519  2.98518  4.58477  3.61503
          0.01211  4.81568  5.53803  0.61958  0.77255  0.48576  0.95510
     19   3.05633  4.66790  4.25485  3.75072  2.42213  4.00801  4.33153  3.08072  3.66357  2.02610  3.75096  3.99103  4.46634  3.92022  3.91550  1.00838  3.34450  2.92547  4.98580  3.55455     60 s x - -
          2.68618  4.42225  2.77519  2.73123  3.46354  2.40513  3.72494  3.29354  2.67741  2.69355  4.24690  2.90347  2.73739  3.18146  2.89801  2.37887  2.77519  2.98518  4.58477  3.61503
          0.01211  4.81568  5.53803  0.61958  0.77255  0.48576  0.95510
     20   1.55673  4.49122  4.22826  3.67519  3.68168  3.95103  4.40044  2.39569  3.58326  2.11038  3.63966  3.94079  4.38416  3.84976  3.83846  3.26276  1.60851  2.54322  5.22727  4.02610     61 a x - -
          2.68618  4.42225  2.77519  2.73123  3.46354  2.40513  3.72494  3.29354  2.67741  2.69355  4.24690  2.90347  2.73739  3.18146  2.89801  2.37887  2.77519  2.98518  4.58477  3.61503
          0.01211  4.81568  5.53803  0.61958  0.77255  0.48576  0.95510
     21   3.56590  4.96752  5.05849  4.54297  2.97456  4.67160  4.96314  2.79467  4.39662  0.57620  3.35053  4.73317  2.75070  4.52983  4.51071  4.03400  3.81073  2.91564  5.33019  4.10442     62 L x - -
          2.68618  4.42225  2.77519  2.73123  3.46354  2.40513  3.72494  3.29354  2.67741  2.69355  4.24690  2.90347  2.73739  3.18146  2.89801  2.37887  2.77519  2.98518  4.58477  3.61503
          0.01211  4.81568  5.53803  0.61958  0.77255  0.48576  0.95510
     22   2.91488  5.34037  3.14936  2.61805  4.71287  3.14165  3.84212  4.17107  1.63887  3.65595  4.41951  2.64677  4.06342  2.95032  2.58620  1.57629  3.14592  3.75587  5.78370  4.41475     63 s x - -
          2.68618  4.42225  2.77519  2.73123  3.46354  2.40513  3.72494  3.29354  2.67741  2.69355  4.24690  2.90347  2.73739  3.18146  2.89801  2.37887  2.77519  2.98518  4.58477  3.61503
          0.01211  4.81568  5.53803  0.61958  0.77255  0.48576  0.95510
     23   3.72331  5.39596  2.39561  3.74684  2.31545  4.45802  2.26764  4.02939  3.77086  3.44304  4.53909  4.02029  4.82561  3.97723  4.09936  3.75722  3.94921  3.83562  4.33101  0.86603     64 y x - -
          2.68618  4.42225  2.77519  2.73123  3.46354  2.40513  3.72494  3.29354  2.67741  2.69355  4.24690  2.90347  2.73739  3.18146  2.89801  2.37887  2.77519  2.98518  4.58477  3.61503
          0.01211  4.81568  5.53803  0.61958  0.77255  0.48576  0.95510
     24   1.50054  4.69642  5.26440  4.75814  4.05752  4.70551  5.35225  1.44704  4.65630  2.71083  3.88857  4.87953  5.06926  4.89135  4.81183  4.08866  3.64951  1.18126  5.88262  4.67406     65 v x - -
          2.68618  4.42225  2.77519  2.73123  3.46354  2.40513  3.72494  3.29354  2.67741  2.69355  4.24690  2.90347  2.73739  3.18146  2.89801  2.37887  2.77519  2.98518  4.58477  3.61503
          0.01211  4.81568  5.53803  0.61958  0.77255  0.48576  0.95510
     25   3.03868  4.60081  4.50678  4.00234  3.67435  4.03634  4.63283  2.81595  3.86714  0.96078  3.62122  4.17803  4.51818  4.12157  4.06187  1.85260  3.34547  2.32755  5.33976  4.14706     66 l x - -
          2.68618  4.42225  2.77519  2.73123  3.46354  2.40513  3.72494  3.29354  2.67741  2.69355  4.24690  2.90347  2.73739  3.18146  2.89801  2.37887  2.77519  2.98518  4.58477  3.61503
          0.01211  4.81568  5.53803  0.61958  0.77255  0.48576  0.95510
     26   0.70863  4.64173  4.24737  3.88506  4.92729  3.43953  4.86370  4.36135  3.87992  4.03510  4.83301  3.92409  2.94862  4.14137  4.17628  1.90982  2.60675  3.74382  6.26307  5.08253     67 a x - -
          2.68618  4.42225  2.77519  2.73123  3.46354  2.40513  3.72494  3.29354  2.67741  2.69355  4.24690  2.90347  2.73739  3.18146  2.89801  2.37887  2.77519  2.98518  4.58477  3.61503
          0.01211  4.81568  5.53803  0.61958  0.77255  0.48576  0.95510
     27   0.91521  4.62198  4.37100  4.03181  4.95494  3.43358  4.95724  4.36944  4.01126  4.06895  4.87133  3.99019  4.22303  4.25938  4.27400  1.72665  1.67647  3.74285  6.30474  5.14309     68 a x - -
          2.68618  4.42225  2.77519  2.73123  3.46354  2.40513  3.72494  3.29354  2.67741  2.69355  4.24690  2.90347  2.73739  3.18146  2.89801  2.37887  2.77519  2.98518  4.58477  3.61503
          0.01211  4.81568  5.53803  0.61958  0.77255  0.48576  0.95510
     28   4.40004  5.89663  5.09244  5.09987  5.89542  4.53839  6.00201  5.80802  5.25772  5.25859  6.39726  5.29258  0.10275  5.60091  5.31252  4.61269  4.91094  5.32234  6.71746  6.05143     69 P x - -
          2.68618  4.42225  2.77519  2.73123  3.46354  2.40513  3.72494  3.29354  2.67741  2.69355  4.24690  2.90347  2.73739  3.18146  2.89801  2.37887  2.77519  2.98518  4.58477  3.61503
          0.01211  4.81568  5.53803  0.61958  0.77255  0.48576  0.95510
     29   2.31590  4.39016  4.47025  3.88862  3.49969  4.08029  4.41255  2.30092  3.76676  2.08900  2.95954  4.08476  4.44258  3.98258  3.93854  3.37723  1.36376  2.16049  5.06519  3.87774     70 t x - -
          2.68618  4.42225  2.77519  2.73123  3.46354  2.40513  3.72494  3.29354  2.67741  2.69355  4.24690  2.90347  2.73739  3.18146  2.89801  2.37887  2.77519  2.98518  4.58477  3.61503
          0.01211  4.81568  5.53803  0.61958  0.77255  0.48576  0.95510
     30   2.80496  5.26630  2.61702  2.09261  4.59103  3.27266  3.77552  4.06301  2.51895  3.16052  4.31244  2.26892  3.97901  2.64420  2.80591  2.28384  3.03621  2.87445  5.71127  2.99337     71 e x - -
          2.68618  4.42225  2.77519  2.73123  3.46354  2.40513  3.72494  3.29354  2.67741  2.69355  4.24690  2.90347  2.73739  3.18146  2.89801  2.37887  2.77519  2.98518  4.58477  3.61503
          0.22796  4.81568  1.63097  0.61958  0.77255  0.48576  0.95510
     31   2.73784  4.62335  2.62924  2.82960  3.76945  3.65135  3.15025  3.16346  2.80669  1.82471  3.71662  3.29236  2.92256  3.13258  3.21373  2.88090  2.96972  2.56889  5.16786  3.00213     72 l x - -
          2.68618  4.42225  2.77519  2.73123  3.46354  2.40513  3.72494  3.29354  2.67741  2.69355  4.24690  2.90347  2.73739  3.18146  2.89801  2.37887  2.77519  2.98518  4.58477  3.61503
          0.01500  4.60273  5.32508  0.61958  0.77255  0.30842  1.32653
     32   0.86363  4.61215  4.13120  3.70630  4.32108  3.57371  4.61266  3.62247  3.65371  2.28967  4.28499  3.86788  4.24754  3.94732  3.94414  1.94857  3.19821  3.27196  5.76103  4.54778     73 a x - -
          2.68618  4.42225  2.77519  2.73123  3.46354  2.40513  3.72494  3.29354  2.67741  2.69355  4.24690  2.90347  2.73739  3.18146  2.89801  2.37887  2.77519  2.98518  4.58477  3.61503
          0.06418  4.81568  2.91757  0.61958  0.77255  0.48576  0.95510
     33   2.79361  4.53805  3.63446  3.06862  3.68001  3.76253  2.74486  2.67047  3.02448  2.75139  3.16418  2.49261  2.90511  3.33230  3.38703  3.00504  2.72606  1.77188  5.11846  3.87963     74 v x - -
          2.68618  4.42225  2.77519  2.73123  3.46354  2.40513  3.72494  3.29354  2.67741  2.69355  4.24690  2.90347  2.73739  3.18146  2.89801  2.37887  2.77519  2.98518  4.58477  3.61503
          0.01275  4.76425  5.48660  0.61958  0.77255  0.42205  1.06625
     34   2.51357  4.50679  3.75006  3.18090  3.64042  3.80863  3.34520  2.65416  3.11952  1.71183  3.61285  3.57013  3.31536  3.42213  3.04755  3.05915  1.85516  2.77766  5.09398  3.86606     75 l x - -
          2.68618  4.42225  2.77519  2.73123  3.46354  2.40513  3.72494  3.29354  2.67741  2.69355  4.24690  2.90347  2.73739  3.18146  2.89801  2.37887  2.77519  2.98518  4.58477  3.61503
          0.22434  4.81568  1.64581  0.61958  0.77255  0.48576  0.95510
     35   2.43660  4.24818  4.26608  3.68339  2.80644  3.89160  4.21393  1.57504  3.56260  2.20515  3.35220  3.88607  2.56076  3.78237  3.74072  3.18388  2.60915  2.39484  4.88724  3.69601     76 i x - -
          2.68618  4.42225  2.77519  2.73123  3.46354  2.40513  3.72494  3.29354  2.67741  2.69355  4.24690  2.90347  2.73739  3.18146  2.89801  2.37887  2.77519  2.98518  4.58477  3.61503
          0.07735  4.60629  2.74197  0.61958  0.77255  0.31012  1.32186
     36   1.52982  3.61809  3.35256  2.79959  4.07922  3.63626  3.32197  3.47472  2.78287  3.12351  3.96512  3.27910  3.49926  2.88334  3.21781  2.38576  2.23193  3.17801  5.41328  4.11831     77 a x - -
          2.68618  4.42225  2.77519  2.73123  3.46354  2.40513  3.72494  3.29354  2.67741  2.69355  4.24690  2.90347  2.73739  3.18146  2.89801  2.37887  2.77519  2.98518  4.58477  3.61503
          0.23792  4.76614  1.59345  0.61958  0.77255  0.59314  0.80428
     37   1.85763  4.49734  3.82067  3.53566  4.75203  3.25941  4.61208  4.18374  3.60285  3.85733  4.66410  3.66019  1.04302  3.87708  3.91600  1.91450  3.04276  3.57714  6.07768  4.87504     78 p x - -
          2.68618  4.42225  2.77519  2.73123  3.46354  2.40513  3.72494  3.29354  2.67741  2.69355  4.24690  2.90347  2.73739  3.18146  2.89801  2.37887  2.77519  2.98518  4.58477  3.61503
          0.01592  4.54414  5.26648  0.61958  0.77255  0.92895  0.50247
     38   2.54048  4.91538  3.18334  2.84983  4.31754  3.52728  1.41975  3.88386  2.85203  3.48735  4.34138  3.29940  1.89667  3.26057  3.22792  2.92101  3.17313  3.51064  5.62660  4.27328     79 h x - -
          2.68618  4.42225  2.77519  2.73123  3.46354  2.40513  3.72494  3.29354  2.67741  2.69355  4.24690  2.90347  2.73739  3.18146  2.89801  2.37887  2.77519  2.98518  4.58477  3.61503
          0.01592  4.54414  5.26648  0.61958  0.77255  0.92895  0.50247
     39   2.39427  4.82102  3.17655  2.81794  4.43265  2.42535  2.95333  3.87768  2.90330  3.49037  4.31316  3.26250  1.34170  3.24265  3.32454  2.81623  3.07859  3.47009  5.71100  4.39773     80 p x - -
          2.68618  4.42225  2.77519  2.73123  3.46354  2.40513  3.72494  3.29354  2.67741  2.69355  4.24690  2.90347  2.73739  3.18146  2.89801  2.37887  2.77519  2.98518  4.58477  3.61503
          0.08508  4.54414  2.64602  0.61958  0.77255  0.92895  0.50247
     40   2.53438  4.30339  4.11245  3.55305  3.50002  3.84123  4.24603  1.75012  3.46282  2.49476  3.46543  3.81412  2.47382  3.72058  3.70693  3.14464  2.45359  1.80135  5.03895  3.83546     81 i x - -
          2.68618  4.42225  2.77519  2.73123  3.46354  2.40513  3.72494  3.29354  2.67741  2.69355  4.24690  2.90347  2.73739  3.18146  2.89801  2.37887  2.77519  2.98518  4.58477  3.61503
          0.01705  4.47610  5.19845  0.61958  0.77255  0.35648  1.20444
     41   2.79213  4.51136  3.67752  3.11201  3.65175  3.76980  4.03173  3.01288  3.06521  1.95329  3.61970  3.08013  3.29062  3.36721  3.41693  1.85917  2.66898  2.41812  5.09783  2.88269     82 s x - -
          2.68618  4.42225  2.77519  2.73123  3.46354  2.40513  3.72494  3.29354  2.67741  2.69355  4.24690  2.90347  2.73739  3.18146  2.89801  2.37887  2.77519  2.98518  4.58477  3.61503
          0.01275  4.76425  5.48660  0.61958  0.77255  0.59691  0.79964
     42   2.97453  4.40756  4.58864  4.01343  1.64442  4.09199  4.38639  2.68984  3.86768  1.57821  3.39850  4.14616  4.45856  4.04789  3.99212  2.14140  3.21491  2.26350  4.92786  3.67056     83 l x - -
          2.68618  4.42225  2.77519  2.73123  3.46354  2.40513  3.72494  3.29354  2.67741  2.69355  4.24690  2.90347  2.73739  3.18146  2.89801  2.37887  2.77519  2.98518  4.58477  3.61503
          0.01275  4.76425  5.48660  0.61958  0.77255  0.42205  1.06625
     43   1.84778  5.23845  2.45074  2.53080  4.55596  2.77421  2.95848  4.02067  2.53420  3.53414  4.29155  3.07308  3.35946  2.89299  2.53326  2.52610  3.03908  3.08445  5.69399  4.30265     84 a x - -
          2.68439  4.42296  2.77549  2.73108  3.46425  2.40552  3.72450  3.29425  2.67793  2.69346  4.24386  2.90366  2.73661  3.18186  2.89770  2.37957  2.77549  2.98493  4.58548  3.61526
          0.14025  2.06414  5.53803  2.57211  0.07945  0.48576  0.95510
     44   2.88345  5.16647  2.74343  2.64388  2.58949  2.67009  3.91921  3.92909  2.72902  3.50046  4.29825  2.11583  4.07263  3.05933  3.21071  1.62440  3.13552  3.56377  5.70549  4.33826    103 s x - -
          2.68618  4.42225  2.77519  2.73123  3.46354  2.40513  3.72494  3.29354  2.67741  2.69355  4.24690  2.90347  2.73739  3.18146  2.89801  2.37887  2.77519  2.98518  4.58477  3.61503
          0.01181  4.84064  5.56298  0.61958  0.77255  0.48576  0.95510
     45   1.58874  4.36825  4.18147  3.60717  2.94216  3.16594  4.24357  2.80951  3.50949  2.32147  3.50491  3.85761  4.29256  3.75208  3.73572  3.18677  2.03296  2.04120  5.00644  3.80768    104 a x - -
          2.68618  4.42225  2.77519  2.73123  3.46354  2.40513  3.72494  3.29354  2.67741  2.69355  4.24690  2.90347  2.73739  3.18146  2.89801  2.37887  2.77519  2.98518  4.58477  3.61503
          0.10728  4.84064  2.36636  0.61958  0.77255  0.48576  0.95510
     46   3.37224  5.06824  4.35684  4.05660  4.12289  4.08250  4.90078  3.47588  3.90834  1.68685  4.19533  4.29789  0.70123  4.30873  4.12786  3.62007  3.75532  3.37521  5.76515  4.51637    105 p x - -
          2.68618  4.42225  2.77519  2.73123  3.46354  2.40513  3.72494  3.29354  2.67741  2.69355  4.24690  2.90347  2.73739  3.18146  2.89801  2.37887  2.77519  2.98518  4.58477  3.61503
          0.01298  4.74634  5.46869  0.61958  0.77255  0.68162  0.70480
     47   2.55692  5.10394  2.62710  2.28029  3.53356  3.58494  3.78158  3.04637  2.55181  3.37906  4.16373  2.42477  2.81291  2.90690  3.02931  2.47623  2.49408  3.45663  5.58076  3.39459    106 e x - -
          2.68618  4.42225  2.77519  2.73123  3.46354  2.40513  3.72494  3.29354  2.67741  2.69355  4.24690  2.90347  2.73739  3.18146  2.89801  2.37887  2.77519  2.98518  4.58477  3.61503
          0.01298  4.74634  5.46869  0.61958  0.77255  0.68162  0.70480
     48   2.79497  4.37771  3.93744  2.87968  2.70698  3.83747  4.11740  2.82888  3.29041  1.65192  3.48550  2.68502  4.21259  3.55912  3.56920  3.10415  2.40850  2.09537  4.97923  3.76874    107 l x - -
          2.68618  4.42225  2.77519  2.73123  3.46354  2.40513  3.72494  3.29354  2.67741  2.69355  4.24690  2.90347  2.73739  3.18146  2.89801  2.37887  2.77519  2.98518  4.58477  3.61503
          0.01298  4.74634  5.46869  0.61958  0.77255  0.38028  1.15096
     49   1.56815  2.70556  3.31002  2.33831  4.18455  3.66422  3.07932  3.58701  2.77075  3.22124  4.05443  3.27120  2.56535  3.11654  3.21348  2.90061  3.07863  3.28007  5.49434  4.18558    108 a x - -
          2.68636  4.42243  2.77538  2.73065  3.46372  2.40496  3.72513  3.29372  2.67759  2.69359  4.24708  2.90365  2.73630  3.18164  2.89819  2.37894  2.77538  2.98537  4.58495  3.61521
          0.41030  1.10048  5.56298  0.49100  0.94679  0.48576  0.95510
     50   3.05552  5.11350  3.36065  3.12524  4.61496  3.68232  2.20552  4.30351  3.19688  3.88945  4.74223  3.54846  0.87183  3.59762  3.55724  2.65644  3.43325  3.86728  5.93769  4.55567    111 p x - -
          2.68618  4.42225  2.77519  2.73123  3.46354  2.40513  3.72494  3.29354  2.67741  2.69355  4.24690  2.90347  2.73739  3.18146  2.89801  2.37887  2.77519  2.98518  4.58477  3.61503
          0.01181  4.84064  5.56298  0.61958  0.77255  0.48576  0.95510
     51   2.28312  4.46987  3.86911  3.30457  2.47138  3.82989  3.36153  2.96668  3.24321  2.69363  3.59617  3.65734  1.90867  3.52648  3.55400  2.66039  3.06643  2.06740  5.07632  3.85403    112 p x - -
          2.68618  4.42225  2.77519  2.73123  3.46354  2.40513  3.72494  3.29354  2.67741  2.69355  4.24690  2.90347  2.73739  3.18146  2.89801  2.37887  2.77519  2.98518  4.58477  3.61503
          0.01181  4.84064  5.56298  0.61958  0.77255  0.48576  0.95510
     52   2.91595  4.31642  4.68071  4.07931  3.35798  4.07081  4.39211  1.48175  3.90574  1.97343  2.73159  4.16415  4.42495  2.46671  3.98270  3.37547  3.14713  2.07844  3.38248  3.75844    113 i x - -
          2.68618  4.42225  2.77519  2.73123  3.46354  2.40513  3.72494  3.29354  2.67741  2.69355  4.24690  2.90347  2.73739  3.18146  2.89801  2.37887  2.77519  2.98518  4.58477  3.61503
          0.01181  4.84064  5.56298  0.61958  0.77255  0.48576  0.95510
     53   3.20384  5.69966  2.82908  1.45709  5.05003  3.70003  4.06965  4.54197  2.86655  4.01807  4.81727  3.17491  4.22542  1.20301  3.33876  2.64161  3.46096  4.11411  6.14762  4.72015    114 q x - -
          2.68618  4.42225  2.77519  2.73123  3.46354  2.40513  3.72494  3.29354  2.67741  2.69355  4.24690  2.90347  2.73739  3.18146  2.89801  2.37887  2.77519  2.98518  4.58477  3.61503
          0.01181  4.84064  5.56298  0.61958  0.77255  0.48576  0.95510
     54   3.02169  4.40268  4.81574  4.22724  1.50937  4.17069  4.38042  2.41105  4.04423  1.72765  3.40866  4.26211  4.51760  4.17634  4.09438  3.48124  2.45574  2.59736  4.82269  2.37314    115 f x - -
          2.68618  4.42225  2.77519  2.73123  3.46354  2.40513  3.72494  3.29354  2.67741  2.69355  4.24690  2.90347  2.73739  3.18146  2.89801  2.37887  2.77519  2.98518  4.58477  3.61503
          0.01181  4.84064  5.56298  0.61958  0.77255  0.48576  0.95510
     55   2.46008  4.68378  3.07894  2.94924  3.85001  3.34878  3.98699  2.59342  2.92175  2.66391  3.41181  3.40423  2.61338  3.24453  3.32309  2.97632  1.64412  2.97072  5.25143  3.98987    116 t x - -
          2.68618  4.42225  2.77519  2.73123  3.46354  2.40513  3.72494  3.29354  2.67741  2.69355  4.24690  2.90347  2.73739  3.18146  2.89801  2.37887  2.77519  2.98518  4.58477  3.61503
          0.01181  4.84064  5.56298  0.61958  0.77255  0.48576  0.95510
     56   2.64684  4.38705  4.79087  4.19508  3.43948  4.18507  4.52128  2.01378  3.28065  1.18035  2.84840  4.28248  4.53017  4.18761  4.10248  3.49545  3.23607  1.92501  5.04780  3.87817    117 l x - -
          2.68618  4.42225  2.77519  2.73123  3.46354  2.40513  3.72494  3.29354  2.67741  2.69355  4.24690  2.90347  2.73739  3.18146  2.89801  2.37887  2.77519  2.98518  4.58477  3.61503
          0.01181  4.84064  5.56298  0.61958  0.77255  0.48576  0.95510
     57   2.81742  5.27486  2.50363  1.47561  4.59858  3.59744  3.78720  4.06937  2.32600  3.10596  3.30621  3.07358  3.99114  2.67256  2.82152  2.78988  3.04853  3.65407  5.71988  3.29633    118 e x - -
          2.68618  4.42225  2.77519  2.73123  3.46354  2.40513  3.72494  3.29354  2.67741  2.69355  4.24690  2.90347  2.73739  3.18146  2.89801  2.37887  2.77519  2.98518  4.58477  3.61503
          0.11207  4.84064  2.32159  0.61958  0.77255  0.48576  0.95510
     58   2.79744  5.29478  3.04505  2.36419  4.64080  3.56671  3.14049  4.12099  2.14678  3.59627  4.33694  2.62082  2.94297  2.12868  2.32090  2.25446  3.02706  3.68632  5.72289  4.32046    119 q x - -
          2.68618  4.42225  2.77519  2.73123  3.46354  2.40513  3.72494  3.29354  2.67741  2.69355  4.24690  2.90347  2.73739  3.18146  2.89801  2.37887  2.77519  2.98518  4.58477  3.61503
          0.01305  4.74161  5.46396  0.61958  0.77255  0.69008  0.69622
     59   2.56731  5.33251  1.97661  2.49342  4.68076  3.56463  3.81142  4.16283  2.57977  3.65229  4.40438  1.95180  3.20873  2.91920  2.83886  2.05445  3.09031  3.73174  5.79391  4.38109    120 n x - -
          2.68618  4.42225  2.77519  2.73123  3.46354  2.40513  3.72494  3.29354  2.67741  2.69355  4.24690  2.90347  2.73739  3.18146  2.89801  2.37887  2.77519  2.98518  4.58477  3.61503
          0.01305  4.74161  5.46396  0.61958  0.77255  0.69008  0.69622
     60   2.45376  4.81189  3.34308  2.85089  4.12959  1.48738  3.99572  3.53718  2.86696  3.19340  4.03931  2.23637  4.08008  3.19991  3.29507  2.89357  3.07149  2.79942  5.47235  3.23495    121 g x - -
          2.68618  4.42225  2.77519  2.73123  3.46354  2.40513  3.72494  3.29354  2.67741  2.69355  4.24690  2.90347  2.73739  3.18146  2.89801  2.37887  2.77519  2.98518  4.58477  3.61503
          0.11914  4.74161  2.26733  0.61958  0.77255  0.37639  1.15942
     61   2.80558  5.25089  3.04845  2.24082  4.57188  3.57564  1.92448  4.03902  2.37855  3.54318  4.29967  2.59102  3.97327  2.36882  2.98132  2.77867  2.52002  3.62927  5.69411  3.41588    122 h x - -
          2.68618  4.42225  2.77519  2.73123  3.46354  2.40513  3.72494  3.29354  2.67741  2.69355  4.24690  2.90347  2.73739  3.18146  2.89801  2.37887  2.77519  2.98518  4.58477  3.61503
          0.01298  4.74634  5.46869  0.61958  0.77255  0.68162  0.70480
     62   2.85537  4.31063  4.40438  3.81917  3.39904  3.41280  4.29891  1.98381  3.68179  1.35316  3.02053  3.99359  4.34207  3.89217  3.83606  2.17777  3.09193  2.49732  4.93971  3.75416    123 l x - -
          2.68618  4.42225  2.77519  2.73123  3.46354  2.40513  3.72494  3.29354  2.67741  2.69355  4.24690  2.90347  2.73739  3.18146  2.89801  2.37887  2.77519  2.98518  4.58477  3.61503
          0.01255  4.78023  5.50258  0.61958  0.77255  0.38028  1.15096
     63   2.86042  5.24729  3.16029  2.37695  4.55497  2.85134  3.82503  4.00528  2.54577  2.92263  3.65421  3.13403  3.55690  2.17951  1.59141  2.84595  3.08878  3.61835  5.69742  4.32606    124 r x - -
          2.68618  4.42225  2.77519  2.73123  3.46354  2.40513  3.72494  3.29354  2.67741  2.69355  4.24690  2.90347  2.73739  3.18146  2.89801  2.37887  2.77519  2.98518  4.58477  3.61503
          0.01145  4.87152  5.59387  0.61958  0.77255  0.48576  0.95510
     64   2.83680  4.56072  3.70935  3.14195  3.69790  3.17612  2.90580  2.65768  3.09597  1.91446  3.14394  3.54914  2.37215  2.69296  3.45087  3.05900  2.70527  2.59047  5.14219  3.90732    125 l x - -
          2.68618  4.42225  2.77519  2.73123  3.46354  2.40513  3.72494  3.29354  2.67741  2.69355  4.24690  2.90347  2.73739  3.18146  2.89801  2.37887  2.77519  2.98518  4.58477  3.61503
          0.01145  4.87152  5.59387  0.61958  0.77255  0.48576  0.95510
     65   3.13866  5.16500  3.66171  2.62414  4.42950  3.92921  4.03078  3.00946  2.56500  3.35706  4.25000  3.50223  4.30810  3.19950  0.91693  3.20813  3.34981  2.94689  5.63829  4.39198    126 r x - -
          2.68618  4.42225  2.77519  2.73123  3.46354  2.40513  3.72494  3.29354  2.67741  2.69355  4.24690  2.90347  2.73739  3.18146  2.89801  2.37887  2.77519  2.98518  4.58477  3.61503
          0.01145  4.87152  5.59387  0.61958  0.77255  0.48576  0.95510
     66   2.83863  5.33957  2.73272  2.32357  4.68047  3.60532  2.38584  4.16330  2.53305  3.26663  4.38214  1.93339  2.99415  2.64264  2.44459  2.80166  3.07006  3.72815  5.77341  4.36506    127 n x - -
          2.68618  4.42225  2.77519  2.73123  3.46354  2.40513  3.72494  3.29354  2.67741  2.69355  4.24690  2.90347  2.73739  3.18146  2.89801  2.37887  2.77519  2.98518  4.58477  3.61503
          0.01145  4.87152  5.59387  0.61958  0.77255  0.48576  0.95510
     67   2.87388  5.10427  3.24693  2.46620  4.36254  2.76753  3.87301  3.15631  2.61870  3.36756  4.17570  3.20746  3.31968  3.01525  1.34432  2.89696  3.10272  3.44950  5.58912  3.50723    128 r x - -
          2.68618  4.42225  2.77519  2.73123  3.46354  2.40513  3.72494  3.29354  2.67741  2.69355  4.24690  2.90347  2.73739  3.18146  2.89801  2.37887  2.77519  2.98518  4.58477  3.61503
          0.01145  4.87152  5.59387  0.61958  0.77255  0.48576  0.95510
     68   3.13052  5.36059  3.54127  2.65570  4.69824  3.88119  3.93658  3.20875  1.11148  2.62360  4.42304  3.38614  4.24789  3.06569  1.98890  3.13355  3.33050  3.74747  5.74408  4.47474    129 k x - -
          2.68618  4.42225  2.77519  2.73123  3.46354  2.40513  3.72494  3.29354  2.67741  2.69355  4.24690  2.90347  2.73739  3.18146  2.89801  2.37887  2.77519  2.98518  4.58477  3.61503
          0.06040  4.87152  2.97681  0.61958  0.77255  0.48576  0.95510
     69   2.86678  4.30300  4.47532  3.88401  2.33561  3.99373  4.29963  2.68841  3.72661  1.70021  3.39850  3.21804  4.35889  3.93081  3.23282  3.29110  3.09944  1.44993  4.90607  3.70611    130 v x - -
          2.68618  4.42225  2.77519  2.73123  3.46354  2.40513  3.72494  3.29354  2.67741  2.69355  4.24690  2.90347  2.73739  3.18146  2.89801  2.37887  2.77519  2.98518  4.58477  3.61503
          0.01202  4.82314  5.54548  0.61958  0.77255  0.59653  0.80011
     70   2.85356  4.47072  3.91822  3.35725  3.57996  2.91116  4.15445  2.92962  3.26410  1.24498  2.63545  3.70023  3.16222  2.99620  3.55443  3.13972  3.08948  2.73186  5.06913  3.85761    131 l x - -
          2.68618  4.42225  2.77519  2.73123  3.46354  2.40513  3.72494  3.29354  2.67741  2.69355  4.24690  2.90347  2.73739  3.18146  2.89801  2.37887  2.77519  2.98518  4.58477  3.61503
          0.15026  4.82314  2.02896  0.61958  0.77255  0.42225  1.06587
     71   2.50547  4.81631  3.29670  2.14518  4.01292  2.53384  3.18754  3.40558  2.72377  2.29391  2.59603  2.94693  4.04049  3.06381  3.16259  2.86756  3.01304  2.88183  5.35020  4.05243    132 e x - -
          2.68618  4.42225  2.77519  2.73123  3.46354  2.40513  3.72494  3.29354  2.67741  2.69355  4.24690  2.90347  2.73739  3.18146  2.89801  2.37887  2.77519  2.98518  4.58477  3.61503
          0.18780  4.74194  1.81709  0.61958  0.77255  0.35050  1.21854
     72   2.60961  5.29234  2.35536  1.56633  3.51265  2.74924  3.12939  4.09901  2.52255  3.59048  4.33980  3.02571  3.96463  2.59978  3.01804  2.77265  3.04256  3.67433  5.73318  4.32512    133 e x - -
          2.68627  4.42259  2.77503  2.73109  3.46388  2.40493  3.72388  3.29388  2.67775  2.69389  4.24501  2.90380  2.73773  3.18180  2.89804  2.37852  2.77499  2.98552  4.58511  3.61421
          0.18422  1.80835  5.44418  1.74967  0.19096  0.55825  0.84913
     73   1.60711  4.69450  3.63664  3.11020  4.16641  3.59492  4.17177  3.54805  3.08643  2.45004  4.07995  3.49703  2.47506  3.40828  3.48283  1.74567  2.61855  3.22202  5.53593  4.27596    141 a x - -
          2.68618  4.42225  2.77519  2.73123  3.46354  2.40513  3.72494  3.29354  2.67741  2.69355  4.24690  2.90347  2.73739  3.18146  2.89801  2.37887  2.77519  2.98518  4.58477  3.61503
          0.01241  4.79159  5.51394  0.61958  0.77255  0.66014  0.72728
     74   2.50299  4.40033  3.95347  3.37823  3.51811  3.85587  4.13405  2.36547  3.29850  2.16509  2.83393  3.70434  4.23036  3.57113  2.04518  2.21660  3.04634  2.31270  5.00286  3.79290    142 r x - -
          2.68618  4.42225  2.77519  2.73123  3.46354  2.40513  3.72494  3.29354  2.67741  2.69355  4.24690  2.90347  2.73739  3.18146  2.89801  2.37887  2.77519  2.98518  4.58477  3.61503
          0.55612  4.79159  0.87163  0.61958  0.77255  0.39038  1.12947
     75   2.84773  5.37355  2.03389  1.91047  4.69738  3.43057  3.76329  4.19187  2.59791  3.67613  4.44710  2.46065  2.53894  2.88516  3.12458  2.12726  3.09772  3.75823  5.82087  4.37894    143 e . - -
          2.68612  4.42334  2.77552  2.73125  3.46427  2.40566  3.72443  3.29393  2.67769  2.69374  4.24294  2.90356  2.73489  3.18153  2.89830  2.37981  2.77526  2.98461  4.58586  3.61441
          0.73674  0.66300  5.11193  2.16446  0.12195  0.22001  1.62207
     76   2.33708  4.91761  3.31100  2.35273  4.13845  3.68589  3.91261  3.53808  2.74901  3.17524  4.01016  3.25979  2.05205  3.09148  3.19634  2.30847  2.79356  2.78906  5.45425  2.64629    167 p x - -
          2.68618  4.42225  2.77519  2.73123  3.46354  2.40513  3.72494  3.29354  2.67741  2.69355  4.24690  2.90347  2.73739  3.18146  2.89801  2.37887  2.77519  2.98518  4.58477  3.61503
          0.01145  4.87152  5.59387  0.61958  0.77255  0.48576  0.95510
     77   2.83710  5.17276  3.15333  2.17030  4.46110  3.25513  3.83555  3.90332  2.59806  2.46578  4.23874  3.13710  2.18535  2.95891  2.54161  2.08507  2.88261  3.53454  5.65156  4.28502    168 s x - -
          2.68618  4.42225  2.77519  2.73123  3.46354  2.40513  3.72494  3.29354  2.67741  2.69355  4.24690  2.90347  2.73739  3.18146  2.89801  2.37887  2.77519  2.98518  4.58477  3.61503
          0.01145  4.87152  5.59387  0.61958  0.77255  0.48576  0.95510
     78   2.91547  5.37953  3.01824  1.50379  4.70915  3.22287  3.86721  4.18254  2.46755  3.68059  4.44003  3.11015  2.16540  2.77605  3.11270  2.87960  2.27386  3.76509  5.82862  4.42521    169 e x - -
          2.68618  4.42225  2.77519  2.73123  3.46354  2.40513  3.72494  3.29354  2.67741  2.69355  4.24690  2.90347  2.73739  3.18146  2.89801  2.37887  2.77519  2.98518  4.58477  3.61503
          0.01145  4.87152  5.59387  0.61958  0.77255  0.48576  0.95510
     79   2.87333  4.29573  4.54857  3.95244  3.39306  4.01354  4.33350  1.88229  3.10845  2.09199  1.82987  4.07431  3.61750  3.98253  3.90714  3.31247  2.60323  2.03702  4.92348  3.74028    170 m x - -
          2.68618  4.42225  2.77519  2.73123  3.46354  2.40513  3.72494  3.29354  2.67741  2.69355  4.24690  2.90347  2.73739  3.18146  2.89801  2.37887  2.77519  2.98518  4.58477  3.61503
          0.01145  4.87152  5.59387  0.61958  0.77255  0.48576  0.95510
     80   2.82784  5.32057  3.08236  1.85835  4.65913  3.60331  3.19653  4.13957  2.40329  3.62246  4.36324  3.07355  3.03547  2.26195  2.43204  2.34025  2.66055  3.16559  5.75660  4.35097    171 e x - -
          2.68618  4.42225  2.77519  2.73123  3.46354  2.40513  3.72494  3.29354  2.67741  2.69355  4.24690  2.90347  2.73739  3.18146  2.89801  2.37887  2.77519  2.98518  4.58477  3.61503
          0.01145  4.87152  5.59387  0.61958  0.77255  0.48576  0.95510
     81   2.19364  4.89186  3.33179  2.77517  4.10267  3.69391  2.74428  3.49880  2.76171  3.14253  3.46862  2.18456  2.83959  3.10350  3.20458  2.65943  3.06557  2.15531  5.42899  4.12575    172 v x - -
          2.68618  4.42225  2.77519  2.73123  3.46354  2.40513  3.72494  3.29354  2.67741  2.69355  4.24690  2.90347  2.73739  3.18146  2.89801  2.37887  2.77519  2.98518  4.58477  3.61503
          0.10441  4.87152  2.39160  0.61958  0.77255  0.48576  0.95510
     82   2.30401  4.94466  3.53660  3.30265  4.86926  3.59836  4.50121  4.26033  2.78217  3.91032  4.76639  3.64605  0.72221  3.72080  3.59116  3.07421  3.37333  3.79153  6.12384  4.87847    173 p x - -
          2.68618  4.42225  2.77519  2.73123  3.46354  2.40513  3.72494  3.29354  2.67741  2.69355  4.24690  2.90347  2.73739  3.18146  2.89801  2.37887  2.77519  2.98518  4.58477  3.61503
          0.01256  4.77967  5.50201  0.61958  0.77255  0.68267  0.70373
     83   2.82017  4.34536  4.11543  2.97870  3.00470  3.89530  4.18878  1.54311  3.44160  2.52148  2.85879  3.80963  2.37078  3.68926  3.67578  3.17223  2.56588  2.56653  4.95825  3.75835    174 i x - -
          2.68618  4.42225  2.77519  2.73123  3.46354  2.40513  3.72494  3.29354  2.67741  2.69355  4.24690  2.90347  2.73739  3.18146  2.89801  2.37887  2.77519  2.98518  4.58477  3.61503
          0.01256  4.77967  5.50201  0.61958  0.77255  0.68267  0.70373
     84   2.29854  3.00309  4.47054  4.10136  4.75523  3.41789  4.92829  4.15626  4.03273  3.86912  4.69432  4.00449  0.77107  4.27288  4.26324  2.27706  2.77600  3.60046  6.14183  4.98744    175 p x - -
          2.68608  4.42230  2.77524  2.73128  3.46359  2.40517  3.72499  3.29314  2.67713  2.69360  4.24694  2.90351  2.73744  3.18151  2.89805  2.37891  2.77524  2.98523  4.58482  3.61508
          0.17224  1.86985  5.50201  0.18961  1.75610  0.68267  0.70373
     85   2.82389  5.33427  1.92173  2.27891  4.67476  3.12424  3.77843  4.16093  2.17180  3.63769  4.37833  3.03822  3.10271  2.50492  3.02202  2.12642  2.81617  3.72288  5.76828  4.35420    177 d x - -
          2.68618  4.42225  2.77519  2.73123  3.46354  2.40513  3.72494  3.29354  2.67741  2.69355  4.24690  2.90347  2.73739  3.18146  2.89801  2.37887  2.77519  2.98518  4.58477  3.61503
          0.04690  4.77967  3.28565  0.61958  0.77255  0.68267  0.70373
     86   2.62660  5.13228  3.12202  2.56954  4.42967  3.59394  3.79319  3.86990  1.73312  3.42095  4.20369  3.10002  3.26861  2.37226  3.00440  2.17701  3.03249  2.42433  5.61202  4.24919    178 k x - -
          2.68618  4.42225  2.77519  2.73123  3.46354  2.40513  3.72494  3.29354  2.67741  2.69355  4.24690  2.90347  2.73739  3.18146  2.89801  2.37887  2.77519  2.98518  4.58477  3.61503
          0.01299  4.74576  5.46811  0.61958  0.77255  0.74277  0.64587
     87   2.33680  4.40883  4.46481  3.89808  3.52796  4.04104  4.44949  2.09988  3.76990  2.44633  1.38196  4.08700  4.43586  3.99666  3.94761  3.35604  2.29481  2.40761  5.11716  3.93399    179 m x - -
          2.68618  4.42225  2.77519  2.73123  3.46354  2.40513  3.72494  3.29354  2.67741  2.69355  4.24690  2.90347  2.73739  3.18146  2.89801  2.37887  2.77519  2.98518  4.58477  3.61503
          0.01299  4.74576  5.46811  0.61958  0.77255  0.74277  0.64587
     88   2.47955  5.17019  2.48895  1.60236  4.46344  3.57818  3.77848  3.33138  2.32292  3.45228  2.63639  3.06867  3.97533  2.89577  3.02234  2.78103  3.02429  3.53063  5.63535  4.25698    180 e x - -
          2.68618  4.42225  2.77519  2.73123  3.46354  2.40513  3.72494  3.29354  2.67741  2.69355  4.24690  2.90347  2.73739  3.18146  2.89801  2.37887  2.77519  2.98518  4.58477  3.61503
          0.01299  4.74576  5.46811  0.61958  0.77255  0.74277  0.64587
     89   2.85967  3.31268  3.69065  3.10762  3.67871  3.80369  3.50602  3.13290  2.92060  2.82826  3.72234  3.51305  4.18311  3.32420  1.41020  3.05709  3.08851  2.55878  5.11387  2.56231    181 r x - -
          2.68618  4.42225  2.77519  2.73123  3.46354  2.40513  3.72494  3.29354  2.67741  2.69355  4.24690  2.90347  2.73739  3.18146  2.89801  2.37887  2.77519  2.98518  4.58477  3.61503
          0.01299  4.74576  5.46811  0.61958  0.77255  0.62714  0.76382
     90   2.80586  5.25739  2.71354  2.50987  3.43033  2.92833  3.26011  4.04697  2.35597  3.55184  4.30596  1.56789  3.46589  2.88124  2.82980  2.77852  3.03781  3.63487  5.70457  4.30771    182 n x - -
          2.68618  4.42225  2.77519  2.73123  3.46354  2.40513  3.72494  3.29354  2.67741  2.69355  4.24690  2.90347  2.73739  3.18146  2.89801  2.37887  2.77519  2.98518  4.58477  3.61503
          0.01256  4.77967  5.50201  0.61958  0.77255  0.68267  0.70373
     91   2.86914  5.37108  1.85925  2.20871  4.70377  2.78864  2.26107  4.18836  2.58627  3.67286  4.42287  3.04970  3.44306  2.92449  3.08823  2.43648  2.72558  3.75665  5.81140  4.39441    183 d x - -
          2.68618  4.42225  2.77519  2.73123  3.46354  2.40513  3.72494  3.29354  2.67741  2.69355  4.24690  2.90347  2.73739  3.18146  2.89801  2.37887  2.77519  2.98518  4.58477  3.61503
          0.01256  4.77967  5.50201  0.61958  0.77255  0.68267  0.70373
     92   2.79603  4.66393  3.16694  2.91222  3.04255  3.71977  2.40792  2.79027  2.88476  2.88706  3.75866  2.91338  4.10323  3.20836  2.98429  2.57847  2.73621  2.53754  5.22417  2.43283    184 h x - -
          2.68618  4.42225  2.77519  2.73123  3.46354  2.40513  3.72494  3.29354  2.67741  2.69355  4.24690  2.90347  2.73739  3.18146  2.89801  2.37887  2.77519  2.98518  4.58477  3.61503
          0.08198  4.77967  2.65479  0.61958  0.77255  0.68267  0.70373
     93   2.77773  5.26868  2.50859  2.30711  4.60461  3.03836  3.73939  4.08475  1.78480  3.56973  2.81560  2.73818  3.94328  2.53068  2.97096  2.40422  3.00944  3.65455  5.70603  4.29952    185 k x - -
          2.68618  4.42225  2.77519  2.73123  3.46354  2.40513  3.72494  3.29354  2.67741  2.69355  4.24690  2.90347  2.73739  3.18146  2.89801  2.37887  2.77519  2.98518  4.58477  3.61503
          0.01345  4.71114  5.43348  0.61958  0.77255  0.33042  1.26806
     94   2.83361  4.76582  3.11060  2.88264  3.94048  3.73585  3.96217  2.70336  2.57250  2.99489  3.85669  3.35675  3.32820  3.19064  2.90778  2.95820  1.58718  2.36109  5.31671  3.40474    186 t x - -
          2.68618  4.42225  2.77519  2.73123  3.46354  2.40513  3.72494  3.29354  2.67741  2.69355  4.24690  2.90347  2.73739  3.18146  2.89801  2.37887  2.77519  2.98518  4.58477  3.61503
          0.01145  4.87152  5.59387  0.61958  0.77255  0.48576  0.95510
     95   2.99299  5.11245  3.52838  2.97184  4.55402  2.61982  4.04913  3.96243  2.66807  2.81413  4.36941  3.42595  4.21384  3.20569  1.10446  2.28276  3.26138  3.60979  5.73560  4.45421    187 r x - -
          2.68618  4.42225  2.77519  2.73123  3.46354  2.40513  3.72494  3.29354  2.67741  2.69355  4.24690  2.90347  2.73739  3.18146  2.89801  2.37887  2.77519  2.98518  4.58477  3.61503
          0.01145  4.87152  5.59387  0.61958  0.77255  0.48576  0.95510
     96   2.83658  4.89595  2.90834  2.77297  4.09840  3.69966  3.91433  1.77140  1.85822  2.88502  3.97836  3.27209  3.39960  3.10044  3.19589  2.53792  3.06800  3.20604  5.42470  3.60398    188 i x - -
          2.68618  4.42225  2.77519  2.73123  3.46354  2.40513  3.72494  3.29354  2.67741  2.69355  4.24690  2.90347  2.73739  3.18146  2.89801  2.37887  2.77519  2.98518  4.58477  3.61503
          0.01145  4.87152  5.59387  0.61958  0.77255  0.48576  0.95510
     97   2.27080  4.62573  4.06060  3.53321  3.81932  3.87496  4.38093  3.05956  3.43638  2.39496  2.71816  3.84296  1.13105  3.74772  3.73258  3.19843  3.23042  2.87345  5.35583  4.14576    189 p x - -
          2.68618  4.42225  2.77519  2.73123  3.46354  2.40513  3.72494  3.29354  2.67741  2.69355  4.24690  2.90347  2.73739  3.18146  2.89801  2.37887  2.77519  2.98518  4.58477  3.61503
          0.01145  4.87152  5.59387  0.61958  0.77255  0.48576  0.95510
     98   2.80754  4.78877  3.91610  3.63229  5.00448  3.51663  4.76761  4.45860  3.71948  4.10904  4.90856  3.16213  4.26377  4.00929  4.05964  0.88130  1.40612  3.85257  6.30814  5.07957    190 s x - -
          2.68618  4.42225  2.77519  2.73123  3.46354  2.40513  3.72494  3.29354  2.67741  2.69355  4.24690  2.90347  2.73739  3.18146  2.89801  2.37887  2.77519  2.98518  4.58477  3.61503
          0.01145  4.87152  5.59387  0.61958  0.77255  0.48576  0.95510
     99   2.85538  5.34136  2.46987  1.87450  4.67413  3.61222  3.81387  3.28527  2.55817  3.64062  4.38712  3.08296  1.99737  2.35765  2.70979  2.81992  3.08782  3.72572  5.77958  4.37356    191 e x - -
          2.68618  4.42225  2.77519  2.73123  3.46354  2.40513  3.72494  3.29354  2.67741  2.69355  4.24690  2.90347  2.73739  3.18146  2.89801  2.37887  2.77519  2.98518  4.58477  3.61503
          0.01145  4.87152  5.59387  0.61958  0.77255  0.48576  0.95510
    100   3.05166  5.49574  2.13314  1.00920  4.79223  3.66922  3.98769  4.21247  2.81675  3.30152  4.57102  3.14545  4.14740  3.11639  3.32871  3.00768  3.29940  2.93749  5.96269  4.54396    192 e x - -
          2.68618  4.42225  2.77519  2.73123  3.46354  2.40513  3.72494  3.29354  2.67741  2.69355  4.24690  2.90347  2.73739  3.18146  2.89801  2.37887  2.77519  2.98518  4.58477  3.61503
          0.01145  4.87152  5.59387  0.61958  0.77255  0.48576  0.95510
    101   3.46114  5.94869  2.84893  1.39226  5.28363  3.81331  4.23578  4.80265  3.01639  4.25341  5.10252  3.29046  4.38538  0.97074  3.44666  3.36446  3.72477  4.38525  6.34744  4.93095    193 q x - -
          2.68618  4.42225  2.77519  2.73123  3.46354  2.40513  3.72494  3.29354  2.67741  2.69355  4.24690  2.90347  2.73739  3.18146  2.89801  2.37887  2.77519  2.98518  4.58477  3.61503
          0.01145  4.87152  5.59387  0.61958  0.77255  0.48576  0.95510
    102   2.49542  5.20894  3.14418  2.24795  4.50368  3.63154  3.82107  3.95248  2.20097  1.92700  4.26427  3.12328  4.02331  2.42460  2.71194  2.52668  2.62448  3.57245  5.67126  4.29791    194 l x - -
          2.68618  4.42225  2.77519  2.73123  3.46354  2.40513  3.72494  3.29354  2.67741  2.69355  4.24690  2.90347  2.73739  3.18146  2.89801  2.37887  2.77519  2.98518  4.58477  3.61503
          0.01145  4.87152  5.59387  0.61958  0.77255  0.48576  0.95510
    103   2.51228  5.30020  3.11136  1.92328  4.62525  3.62298  3.81077  3.35818  2.09753  3.59609  3.65702  3.09899  4.01578  2.48093  2.71608  1.87566  3.07279  3.68011  5.74433  4.34775    195 s x - -
          2.68618  4.42225  2.77519  2.73123  3.46354  2.40513  3.72494  3.29354  2.67741  2.69355  4.24690  2.90347  2.73739  3.18146  2.89801  2.37887  2.77519  2.98518  4.58477  3.61503
          0.01107  4.90454  5.62688  0.61958  0.77255  0.48576  0.95510
    104   2.89591  4.69657  3.66347  3.08338  3.84938  3.83230  3.43701  2.58441  1.99507  1.75068  3.79425  3.51271  4.21010  2.76216  3.00037  3.07488  3.12327  2.98200  2.73606  4.00888    196 l x - -
          2.68618  4.42225  2.77519  2.73123  3.46354  2.40513  3.72494  3.29354  2.67741  2.69355  4.24690  2.90347  2.73739  3.18146  2.89801  2.37887  2.77519  2.98518  4.58477  3.61503
          0.01107  4.90454  5.62688  0.61958  0.77255  0.48576  0.95510
    105   3.47660  4.79454  5.28127  4.75037  3.99966  4.79419  5.30384  0.62529  4.49388  2.61917  3.84444  4.90064  5.12065  4.82025  3.49233  4.17137  3.73538  1.76502  5.83810  4.63973    197 I x - -
          2.68618  4.42225  2.77519  2.73123  3.46354  2.40513  3.72494  3.29354  2.67741  2.69355  4.24690  2.90347  2.73739  3.18146  2.89801  2.37887  2.77519  2.98518  4.58477  3.61503
          0.01107  4.90454  5.62688  0.61958  0.77255  0.48576  0.95510
    106   2.58506  5.32908  2.34926  2.31659  4.66297  3.62675  3.81353  4.13758  1.40075  3.22832  4.37403  3.09947  4.02117  2.91501  2.63167  2.82160  3.08409  3.15284  5.76644  4.36695    198 k x - -
          2.68618  4.42225  2.77519  2.73123  3.46354  2.40513  3.72494  3.29354  2.67741  2.69355  4.24690  2.90347  2.73739  3.18146  2.89801  2.37887  2.77519  2.98518  4.58477  3.61503
          0.01107  4.90454  5.62688  0.61958  0.77255  0.48576  0.95510
    107   2.63125  5.32523  2.22711  2.54106  4.65951  3.22653  2.96492  4.13818  2.13231  3.62583  4.36885  2.13046  4.01008  2.54502  3.03489  2.80704  3.07125  3.71017  3.31248  3.47790    199 n x - -
          2.68618  4.42225  2.77519  2.73123  3.46354  2.40513  3.72494  3.29354  2.67741  2.69355  4.24690  2.90347  2.73739  3.18146  2.89801  2.37887  2.77519  2.98518  4.58477  3.61503
          0.01107  4.90454  5.62688  0.61958  0.77255  0.48576  0.95510
    108   2.93439  4.32054  4.77491  3.45515  1.65242  4.09446  4.39172  1.91515  3.98534  2.19987  3.40456  4.21097  4.45262  4.13231  4.03382  3.40295  3.16627  2.12030  4.89201  2.30480    200 f x - -
          2.68618  4.42225  2.77519  2.73123  3.46354  2.40513  3.72494  3.29354  2.67741  2.69355  4.24690  2.90347  2.73739  3.18146  2.89801  2.37887  2.77519  2.98518  4.58477  3.61503
          0.01107  4.90454  5.62688  0.61958  0.77255  0.48576  0.95510
    109   2.53842  4.69150  5.34413  4.76997  3.68160  4.69423  5.09066  1.32796  4.61033  1.32628  2.74284  4.83883  4.97928  4.73058  4.65423  4.03597  3.62359  1.84047  5.49046  4.34937    201 l x - -
          2.68618  4.42225  2.77519  2.73123  3.46354  2.40513  3.72494  3.29354  2.67741  2.69355  4.24690  2.90347  2.73739  3.18146  2.89801  2.37887  2.77519  2.98518  4.58477  3.61503
          0.01107  4.90454  5.62688  0.61958  0.77255  0.48576  0.95510
    110   2.75188  5.42179  3.26050  2.54592  4.79396  3.24613  3.87621  4.24351  1.33708  3.71250  4.47846  3.21708  4.12815  2.98193  1.86922  2.33357  3.21382  3.83201  5.82324  4.47119    202 k x - -
          2.68618  4.42225  2.77519  2.73123  3.46354  2.40513  3.72494  3.29354  2.67741  2.69355  4.24690  2.90347  2.73739  3.18146  2.89801  2.37887  2.77519  2.98518  4.58477  3.61503
          0.01107  4.90454  5.62688  0.61958  0.77255  0.48576  0.95510
    111   3.06757  5.56533  1.91187  2.58134  4.88704  3.67206  2.28782  4.38068  2.81782  3.87367  4.64660  1.81634  4.15424  3.11692  3.33478  3.01217  1.89790  3.95451  6.02007  4.58749    203 n x - -
          2.68618  4.42225  2.77519  2.73123  3.46354  2.40513  3.72494  3.29354  2.67741  2.69355  4.24690  2.90347  2.73739  3.18146  2.89801  2.37887  2.77519  2.98518  4.58477  3.61503
          0.01107  4.90454  5.62688  0.61958  0.77255  0.48576  0.95510
    112   2.43247  3.39775  3.73852  3.16935  3.71609  3.83734  1.70664  3.09638  3.09781  2.80697  3.69941  3.57355  4.21924  3.41836  2.66320  3.08500  3.09816  2.56088  5.16049  2.39714    204 h x - -
          2.68618  4.42225  2.77519  2.73123  3.46354  2.40513  3.72494  3.29354  2.67741  2.69355  4.24690  2.90347  2.73739  3.18146  2.89801  2.37887  2.77519  2.98518  4.58477  3.61503
          0.10029  4.90454  2.43026  0.61958  0.77255  0.48576  0.95510
    113   2.81542  5.22159  3.09244  2.15548  4.52762  3.59982  3.79468  3.98529  2.15972  3.50999  2.44009  2.44908  2.45510  2.90675  3.02710  2.58659  2.70835  3.59154  5.67943  4.29532    205 e x - -
          2.68618  4.42225  2.77519  2.73123  3.46354  2.40513  3.72494  3.29354  2.67741  2.69355  4.24690  2.90347  2.73739  3.18146  2.89801  2.37887  2.77519  2.98518  4.58477  3.61503
          0.01210  4.81635  5.53869  0.61958  0.77255  0.38028  1.15096
    114   1.78749  4.78691  3.45080  2.88988  3.96603  3.74504  3.97438  3.01712  2.86811  3.01982  3.88010  3.36531  2.91539  2.33635  3.28861  2.75026  2.36857  2.77516  5.33939  2.93719    206 a x - -
          2.68618  4.42225  2.77519  2.73123  3.46354  2.40513  3.72494  3.29354  2.67741  2.69355  4.24690  2.90347  2.73739  3.18146  2.89801  2.37887  2.77519  2.98518  4.58477  3.61503
          0.01107  4.90454  5.62688  0.61958  0.77255  0.48576  0.95510
    115   3.46219  5.30892  4.51085  4.50921  5.78620  0.23373  5.63887  5.45405  4.83575  5.04568  5.91848  4.58349  3.17113  5.04437  5.01104  3.65217  4.01680  4.68847  6.82700  5.93970    207 G x - -
          2.68618  4.42225  2.77519  2.73123  3.46354  2.40513  3.72494  3.29354  2.67741  2.69355  4.24690  2.90347  2.73739  3.18146  2.89801  2.37887  2.77519  2.98518  4.58477  3.61503
          0.01107  4.90454  5.62688  0.61958  0.77255  0.48576  0.95510
    116   2.83949  5.26110  3.12513  2.56860  3.81671  2.81311  3.21703  4.03270  2.00338  3.55104  3.58154  3.11004  3.47965  2.67237  2.26280  2.04690  3.07055  3.63281  5.71503  3.48272    208 k x - -
          2.68618  4.42225  2.77519  2.73123  3.46354  2.40513  3.72494  3.29354  2.67741  2.69355  4.24690  2.90347  2.73739  3.18146  2.89801  2.37887  2.77519  2.98518  4.58477  3.61503
          0.01107  4.90454  5.62688  0.61958  0.77255  0.48576  0.95510
    117   1.66477  4.66714  3.82422  3.31053  4.05078  3.70510  4.28571  3.41973  3.27573  3.13137  4.00948  3.65774  1.33942  3.58442  3.63258  2.73436  3.15958  2.68079  5.47068  3.41528    209 p x - -
          2.68618  4.42225  2.77519  2.73123  3.46354  2.40513  3.72494  3.29354  2.67741  2.69355  4.24690  2.90347  2.73739  3.18146  2.89801  2.37887  2.77519  2.98518  4.58477  3.61503
          0.01107  4.90454  5.62688  0.61958  0.77255  0.48576  0.95510
    118   4.72635  5.77930  5.51406  5.37181  1.85442  5.27173  4.05117  4.44542  5.20470  3.66166  4.98258  3.33877  5.56058  4.99437  5.11105  4.67244  4.93726  4.36162  4.14518  0.42576    210 Y x - -
          2.68618  4.42225  2.77519  2.73123  3.46354  2.40513  3.72494  3.29354  2.67741  2.69355  4.24690  2.90347  2.73739  3.18146  2.89801  2.37887  2.77519  2.98518  4.58477  3.61503
          0.01107  4.90454  5.62688  0.61958  0.77255  0.48576  0.95510
    119   2.86584  5.16970  3.21024  2.64762  4.44621  3.67010  3.85544  3.87929  1.91069  3.44071  3.06009  3.17516  3.48473  2.53899  2.11655  2.87139  2.25415  2.66521  5.64178  4.28846    211 k x - -
          2.68618  4.42225  2.77519  2.73123  3.46354  2.40513  3.72494  3.29354  2.67741  2.69355  4.24690  2.90347  2.73739  3.18146  2.89801  2.37887  2.77519  2.98518  4.58477  3.61503
          0.01107  4.90454  5.62688  0.61958  0.77255  0.48576  0.95510
    120   3.95984  5.19202  5.92635  5.33410  2.78843  5.31187  5.61089  1.84293  5.18495  0.68148  2.57129  5.48034  5.39014  5.06867  5.12255  4.68552  4.16567  2.37227  5.67485  4.70068    212 L x - -
          2.68618  4.42225  2.77519  2.73123  3.46354  2.40513  3.72494  3.29354  2.67741  2.69355  4.24690  2.90347  2.73739  3.18146  2.89801  2.37887  2.77519  2.98518  4.58477  3.61503
          0.01107  4.90454  5.62688  0.61958  0.77255  0.48576  0.95510
    121   2.84127  5.31478  3.09804  2.33799  4.64453  2.61268  2.59044  4.11981  2.28378  3.61345  4.35988  2.44631  3.25268  2.91040  3.03969  2.55534  2.11731  3.69725  5.75667  3.66175    213 t x - -
          2.68618  4.42225  2.77519  2.73123  3.46354  2.40513  3.72494  3.29354  2.67741  2.69355  4.24690  2.90347  2.73739  3.18146  2.89801  2.37887  2.77519  2.98518  4.58477  3.61503
          0.01107  4.90454  5.62688  0.61958  0.77255  0.48576  0.95510
    122   2.30232  5.34891  2.67029  1.96564  4.68995  2.53324  3.80751  4.17342  2.29804  3.65253  4.39165  3.08408  2.51674  2.90588  2.51161  2.81005  2.83096  3.73760  5.78405  4.37471    214 e x - -
          2.68618  4.42225  2.77519  2.73123  3.46354  2.40513  3.72494  3.29354  2.67741  2.69355  4.24690  2.90347  2.73739  3.18146  2.89801  2.37887  2.77519  2.98518  4.58477  3.61503
          0.01107  4.90454  5.62688  0.61958  0.77255  0.48576  0.95510
    123   3.21494  5.80911  1.20621  1.85308  5.12456  3.69413  4.08758  4.64017  2.46417  4.10253  4.88315  2.60875  4.22606  3.21672  3.52206  2.12228  3.47308  4.18854  6.23677  4.76106    215 d x - -
          2.68618  4.42225  2.77519  2.73123  3.46354  2.40513  3.72494  3.29354  2.67741  2.69355  4.24690  2.90347  2.73739  3.18146  2.89801  2.37887  2.77519  2.98518  4.58477  3.61503
          0.01107  4.90454  5.62688  0.61958  0.77255  0.48576  0.95510
    124   2.89004  5.09261  3.24485  2.74508  3.23063  1.49703  3.95885  3.84265  2.75284  3.43565  4.24656  2.01345  3.27722  3.11103  2.79409  2.92472  3.14450  3.49652  5.65530  4.31263    216 g x - -
          2.68618  4.42225  2.77519  2.73123  3.46354  2.40513  3.72494  3.29354  2.67741  2.69355  4.24690  2.90347  2.73739  3.18146  2.89801  2.37887  2.77519  2.98518  4.58477  3.61503
          0.01107  4.90454  5.62688  0.61958  0.77255  0.48576  0.95510
    125   2.84009  5.17149  2.76544  2.61076  3.16127  3.64422  3.84017  3.89047  2.25372  3.04685  4.23061  3.14451  4.03591  2.06759  3.08617  2.15774  2.22212  3.52552  5.64639  3.43821    217 q x - -
          2.68618  4.42225  2.77519  2.73123  3.46354  2.40513  3.72494  3.29354  2.67741  2.69355  4.24690  2.90347  2.73739  3.18146  2.89801  2.37887  2.77519  2.98518  4.58477  3.61503
          0.01107  4.90454  5.62688  0.61958  0.77255  0.48576  0.95510
    126   3.43405  4.78847  5.00576  4.50386  0.85181  4.48759  4.24334  2.29609  4.33045  2.75657  3.83474  4.44627  3.26471  4.41341  4.37953  3.81018  3.66364  3.02870  4.51492  2.21832    218 f x - -
          2.68618  4.42225  2.77519  2.73123  3.46354  2.40513  3.72494  3.29354  2.67741  2.69355  4.24690  2.90347  2.73739  3.18146  2.89801  2.37887  2.77519  2.98518  4.58477  3.61503
          0.01107  4.90454  5.62688  0.61958  0.77255  0.48576  0.95510
    127   2.46947  4.47717  3.91143  3.33922  3.59987  3.87670  2.77086  2.29800  3.27414  2.52477  3.58597  3.69126  4.25323  3.55381  3.57890  2.10195  1.97497  2.47306  5.07214  3.11185    219 t x - -
          2.68618  4.42225  2.77519  2.73123  3.46354  2.40513  3.72494  3.29354  2.67741  2.69355  4.24690  2.90347  2.73739  3.18146  2.89801  2.37887  2.77519  2.98518  4.58477  3.61503
          0.01107  4.90454  5.62688  0.61958  0.77255  0.48576  0.95510
    128   2.05807  5.34527  2.55731  1.74272  4.68636  3.61488  3.80455  4.16952  2.27010  3.18070  4.38737  3.08365  2.93457  2.62567  2.71364  2.80730  3.07509  3.73385  5.77981  4.37115    220 e x - -
          2.68618  4.42225  2.77519  2.73123  3.46354  2.40513  3.72494  3.29354  2.67741  2.69355  4.24690  2.90347  2.73739  3.18146  2.89801  2.37887  2.77519  2.98518  4.58477  3.61503
          0.01107  4.90454  5.62688  0.61958  0.77255  0.48576  0.95510
    129   2.95020  4.34837  4.71320  4.11461  3.42864  4.11286  4.44185  1.58508  3.94292  1.95490  2.20382  4.20360  4.46921  4.11421  2.81389  3.41854  2.51832  2.05826  4.99134  3.81450    221 i x - -
          2.68618  4.42225  2.77519  2.73123  3.46354  2.40513  3.72494  3.29354  2.67741  2.69355  4.24690  2.90347  2.73739  3.18146  2.89801  2.37887  2.77519  2.98518  4.58477  3.61503
          0.01107  4.90454  5.62688  0.61958  0.77255  0.48576  0.95510
    130   2.59229  5.36622  3.05766  1.99209  4.69603  3.63727  2.85741  4.17090  2.60171  3.66566  4.41924  3.11161  1.84487  2.20438  3.08943  2.57505  3.12989  3.75051  5.81036  4.40734    222 p x - -
          2.68618  4.42225  2.77519  2.73123  3.46354  2.40513  3.72494  3.29354  2.67741  2.69355  4.24690  2.90347  2.73739  3.18146  2.89801  2.37887  2.77519  2.98518  4.58477  3.61503
          0.01107  4.90454  5.62688  0.61958  0.77255  0.48576  0.95510
    131   3.85953  5.93113  4.05850  3.47128  5.50645  4.30882  4.20838  4.84127  0.45622  4.17314  5.08035  3.83926  4.69647  2.74780  2.55660  3.82108  3.99462  4.52255  6.11235  5.00992    223 K x - -
          2.68618  4.42225  2.77519  2.73123  3.46354  2.40513  3.72494  3.29354  2.67741  2.69355  4.24690  2.90347  2.73739  3.18146  2.89801  2.37887  2.77519  2.98518  4.58477  3.61503
          0.01107  4.90454  5.62688  0.61958  0.77255  0.48576  0.95510
    132   2.29230  5.33268  3.10620  2.03313  4.66960  3.63167  3.82326  4.14306  2.18639  3.63411  4.38294  3.10720  2.09087  2.92602  2.62013  2.17367  3.09497  3.72053  5.77407  4.37639    224 e x - -
          2.68618  4.42225  2.77519  2.73123  3.46354  2.40513  3.72494  3.29354  2.67741  2.69355  4.24690  2.90347  2.73739  3.18146  2.89801  2.37887  2.77519  2.98518  4.58477  3.61503
          0.01107  4.90454  5.62688  0.61958  0.77255  0.48576  0.95510
    133   2.84279  3.53517  2.28272  2.61125  4.45178  3.64479  3.84266  3.26638  2.61195  3.45080  4.23410  2.11263  2.45889  2.48944  3.09010  2.84307  3.07433  3.52859  5.64953  3.03805    225 n x - -
          2.68618  4.42225  2.77519  2.73123  3.46354  2.40513  3.72494  3.29354  2.67741  2.69355  4.24690  2.90347  2.73739  3.18146  2.89801  2.37887  2.77519  2.98518  4.58477  3.61503
          0.01107  4.90454  5.62688  0.61958  0.77255  0.48576  0.95510
    134   2.87318  1.86786  4.39593  3.82713  2.62341  1.96691  4.31957  2.88223  3.70266  2.62465  3.54654  3.99166  4.35266  3.91763  3.87430  2.45799  3.13386  2.67791  2.92620  3.73976    226 c x - -
          2.68618  4.42225  2.77519  2.73123  3.46354  2.40513  3.72494  3.29354  2.67741  2.69355  4.24690  2.90347  2.73739  3.18146  2.89801  2.37887  2.77519  2.98518  4.58477  3.61503
          0.01107  4.90454  5.62688  0.61958  0.77255  0.48576  0.95510
    135   3.09229  5.59526  1.73642  2.02595  4.94087  3.67235  4.02352  4.43229  2.86434  3.92346  4.69782  3.14969  4.17019  3.14811  3.39066  1.92351  1.69705  3.99850  6.07248  4.63377    227 t x - -
          2.68618  4.42225  2.77519  2.73123  3.46354  2.40513  3.72494  3.29354  2.67741  2.69355  4.24690  2.90347  2.73739  3.18146  2.89801  2.37887  2.77519  2.98518  4.58477  3.61503
          0.01107  4.90454  5.62688  0.61958  0.77255  0.48576  0.95510
    136   2.84877  4.68519  3.56486  2.74565  3.84126  3.78334  2.59479  2.71598  2.43161  1.92507  3.78180  3.44969  2.93168  3.28963  3.36249  2.68690  3.08032  2.50452  5.25055  3.19874    228 l x - -
          2.68618  4.42225  2.77519  2.73123  3.46354  2.40513  3.72494  3.29354  2.67741  2.69355  4.24690  2.90347  2.73739  3.18146  2.89801  2.37887  2.77519  2.98518  4.58477  3.61503
          0.01107  4.90454  5.62688  0.61958  0.77255  0.48576  0.95510
    137   3.04385  5.58854  2.10676  1.90339  4.92241  2.58922  3.95512  4.41922  1.38180  3.88651  4.64418  3.12432  4.13157  2.73415  3.25606  2.98147  3.28654  3.97548  6.01463  4.57864    229 k x - -
          2.68618  4.42225  2.77519  2.73123  3.46354  2.40513  3.72494  3.29354  2.67741  2.69355  4.24690  2.90347  2.73739  3.18146  2.89801  2.37887  2.77519  2.98518  4.58477  3.61503
          0.01107  4.90454  5.62688  0.61958  0.77255  0.48576  0.95510
    138   4.96475  5.89628  5.68825  5.58944  2.43890  5.40465  2.64369  4.61067  5.31396  3.74327  5.11363  4.91360  5.65989  5.06926  5.17347  4.81092  5.15198  4.54975  2.88706  0.39643    230 Y x - -
          2.68618  4.42225  2.77519  2.73123  3.46354  2.40513  3.72494  3.29354  2.67741  2.69355  4.24690  2.90347  2.73739  3.18146  2.89801  2.37887  2.77519  2.98518  4.58477  3.61503
          0.01107  4.90454  5.62688  0.61958  0.77255  0.48576  0.95510
    139   2.85827  3.69435  3.39091  3.79670  2.36424  3.97112  4.27843  2.43850  3.66628  2.51193  2.98576  3.97779  4.33977  3.87539  3.28472  2.83170  2.85513  2.37030  4.93069  1.69645    231 y x - -
          2.68618  4.42225  2.77519  2.73123  3.46354  2.40513  3.72494  3.29354  2.67741  2.69355  4.24690  2.90347  2.73739  3.18146  2.89801  2.37887  2.77519  2.98518  4.58477  3.61503
          0.01107  4.90454  5.62688  0.61958  0.77255  0.48576  0.95510
    140   2.98602  1.68514  4.51293  3.94634  1.70142  3.19228  4.26027  2.89341  3.80320  2.62079  3.56099  4.07988  4.44922  3.32235  3.94395  3.37520  3.22295  2.70305  4.78809  2.47782    232 c x - -
          2.68618  4.42225  2.77519  2.73123  3.46354  2.40513  3.72494  3.29354  2.67741  2.69355  4.24690  2.90347  2.73739  3.18146  2.89801  2.37887  2.77519  2.98518  4.58477  3.61503
          0.01107  4.90454  5.62688  0.61958  0.77255  0.48576  0.95510
    141   3.74324  5.71523  3.54729  2.79588  5.74037  0.29390  5.11833  5.36838  4.18578  4.91756  5.84747  4.03563  4.79746  4.39368  4.57903  3.80844  4.19926  4.80510  6.77670  5.66238    233 G x - -
          2.68618  4.42225  2.77519  2.73123  3.46354  2.40513  3.72494  3.29354  2.67741  2.69355  4.24690  2.90347  2.73739  3.18146  2.89801  2.37887  2.77519  2.98518  4.58477  3.61503
          0.01107  4.90454  5.62688  0.61958  0.77255  0.48576  0.95510
    142   3.34919  5.50795  3.83890  3.13127  4.87235  4.05626  4.01326  4.24971  1.39352  3.72711  3.06574  3.56385  4.40379  3.14596  1.14253  3.35208  3.52353  3.93014  5.81814  3.51516    234 r x - -
          2.68618  4.42225  2.77519  2.73123  3.46354  2.40513  3.72494  3.29354  2.67741  2.69355  4.24690  2.90347  2.73739  3.18146  2.89801  2.37887  2.77519  2.98518  4.58477  3.61503
          0.01107  4.90454  5.62688  0.61958  0.77255  0.48576  0.95510
    143   3.04491  4.42954  4.80578  4.21748  3.55824  4.23701  4.59021  2.06721  4.04952  2.51574  2.31292  4.32263  4.58899  4.24037  3.39484  3.54978  2.74253  1.04574  5.14751  3.96498    235 v x - -
          2.68618  4.42225  2.77519  2.73123  3.46354  2.40513  3.72494  3.29354  2.67741  2.69355  4.24690  2.90347  2.73739  3.18146  2.89801  2.37887  2.77519  2.98518  4.58477  3.61503
          0.01107  4.90454  5.62688  0.61958  0.77255  0.48576  0.95510
    144   2.89309  5.39052  2.64375  1.50753  4.73911  3.64539  3.83077  4.21806  2.24668  3.24073  4.43405  3.11312  4.04501  2.58661  1.94698  2.85391  3.12254  3.78387  5.81321  4.41305    236 e x - -
          2.68618  4.42225  2.77519  2.73123  3.46354  2.40513  3.72494  3.29354  2.67741  2.69355  4.24690  2.90347  2.73739  3.18146  2.89801  2.37887  2.77519  2.98518  4.58477  3.61503
          0.01107  4.90454  5.62688  0.61958  0.77255  0.48576  0.95510
    145   3.20967  4.54476  5.12628  4.54975  1.87795  4.46399  4.84241  1.49103  4.38105  2.47322  3.58426  4.60179  3.59066  4.53350  4.43761  3.79556  3.44901  1.29184  5.30898  4.11483    237 v x - -
          2.68618  4.42225  2.77519  2.73123  3.46354  2.40513  3.72494  3.29354  2.67741  2.69355  4.24690  2.90347  2.73739  3.18146  2.89801  2.37887  2.77519  2.98518  4.58477  3.61503
          0.01107  4.90454  5.62688  0.61958  0.77255  0.48576  0.95510
    146   4.83844  5.79906  5.76608  5.67448  0.80044  5.39119  4.07350  4.32608  5.44748  2.68179  4.85590  4.95168  5.63772  5.10778  5.24873  4.79289  5.03219  4.31077  4.14854  1.04392    238 f x - -
          2.68618  4.42225  2.77519  2.73123  3.46354  2.40513  3.72494  3.29354  2.67741  2.69355  4.24690  2.90347  2.73739  3.18146  2.89801  2.37887  2.77519  2.98518  4.58477  3.61503
          0.01107  4.90454  5.62688  0.61958  0.77255  0.48576  0.95510
    147   3.49823  6.05972  0.62995  2.64854  5.51181  2.88404  4.37720  5.06277  3.46513  4.53661  5.39283  2.47982  4.39965  3.55073  4.10685  3.38489  3.07481  4.57296  6.69055  5.14562    239 D x - -
          2.68618  4.42225  2.77519  2.73123  3.46354  2.40513  3.72494  3.29354  2.67741  2.69355  4.24690  2.90347  2.73739  3.18146  2.89801  2.37887  2.77519  2.98518  4.58477  3.61503
          0.01107  4.90454  5.62688  0.61958  0.77255  0.48576  0.95510
    148   2.58727  3.97273  2.49858  1.30257  4.62588  2.86170  3.83647  4.09332  2.59193  3.13731  4.36093  3.10918  4.03338  2.76722  3.08216  2.83856  3.09828  3.68468  5.76073  4.36456    240 e x - -
          2.68618  4.42225  2.77519  2.73123  3.46354  2.40513  3.72494  3.29354  2.67741  2.69355  4.24690  2.90347  2.73739  3.18146  2.89801  2.37887  2.77519  2.98518  4.58477  3.61503
          0.01107  4.90454  5.62688  0.61958  0.77255  0.48576  0.95510
    149   2.72504  3.61213  1.91159  1.45929  4.74103  3.63046  3.29885  4.22553  2.61431  3.70807  4.45505  2.73464  4.04883  2.71148  3.11357  2.86194  3.13907  3.79272  5.84434  4.42913    241 e x - -
          2.68618  4.42225  2.77519  2.73123  3.46354  2.40513  3.72494  3.29354  2.67741  2.69355  4.24690  2.90347  2.73739  3.18146  2.89801  2.37887  2.77519  2.98518  4.58477  3.61503
          0.01107  4.90454  5.62688  0.61958  0.77255  0.48576  0.95510
    150   3.57052  6.26644  1.23672  2.29895  5.54980  1.15535  4.34470  5.11054  3.42894  4.56077  5.42265  3.19848  4.40669  2.91995  4.08180  3.41942  3.87030  4.64265  6.70961  5.13953    242 g x - -
          2.68618  4.42225  2.77519  2.73123  3.46354  2.40513  3.72494  3.29354  2.67741  2.69355  4.24690  2.90347  2.73739  3.18146  2.89801  2.37887  2.77519  2.98518  4.58477  3.61503
          0.01107  4.90454  5.62688  0.61958  0.77255  0.48576  0.95510
    151   2.39046  4.83527  3.41756  2.85492  4.02072  3.73883  3.40023  2.69033  2.00917  3.06890  3.92266  3.33877  4.12433  3.16606  2.79545  2.68070  3.08400  2.86242  5.37540  1.99623    243 y x - -
          2.68618  4.42225  2.77519  2.73123  3.46354  2.40513  3.72494  3.29354  2.67741  2.69355  4.24690  2.90347  2.73739  3.18146  2.89801  2.37887  2.77519  2.98518  4.58477  3.61503
          0.01107  4.90454  5.62688  0.61958  0.77255  0.48576  0.95510
    152   2.87642  3.44626  4.46928  3.87631  3.41289  3.99868  4.31385  2.46091  3.73037  1.40619  2.62914  4.03137  4.36640  3.93189  3.30135  1.90543  3.10931  2.55782  4.93729  3.75214    244 l x - -
          2.68618  4.42225  2.77519  2.73123  3.46354  2.40513  3.72494  3.29354  2.67741  2.69355  4.24690  2.90347  2.73739  3.18146  2.89801  2.37887  2.77519  2.98518  4.58477  3.61503
          0.01107  4.90454  5.62688  0.61958  0.77255  0.48576  0.95510
    153   3.06749  4.44794  4.88943  4.29173  3.39442  3.33685  4.54768  1.50565  4.09648  1.11838  3.39031  4.35059  4.57728  4.24466  4.14983  3.54991  3.29940  2.56581  3.70453  3.84206    245 l x - -
          2.68618  4.42225  2.77519  2.73123  3.46354  2.40513  3.72494  3.29354  2.67741  2.69355  4.24690  2.90347  2.73739  3.18146  2.89801  2.37887  2.77519  2.98518  4.58477  3.61503
          0.01107  4.90454  5.62688  0.61958  0.77255  0.48576  0.95510
    154   2.99350  5.25785  2.81187  2.70112  4.35246  3.14253  1.79956  3.94933  2.42715  3.51771  4.33534  3.23141  4.15210  3.11393  3.20892  2.99651  3.22901  3.60919  5.63557  1.68492    246 y x - -
          2.68618  4.42225  2.77519  2.73123  3.46354  2.40513  3.72494  3.29354  2.67741  2.69355  4.24690  2.90347  2.73739  3.18146  2.89801  2.37887  2.77519  2.98518  4.58477  3.61503
          0.01107  4.90454  5.62688  0.61958  0.77255  0.48576  0.95510
    155   3.01923  5.54681  1.99993  1.19789  4.87574  3.65935  3.94152  4.36770  2.22719  3.26887  4.60297  3.12109  4.11851  3.05435  3.24463  2.64350  3.26122  3.93082  5.97965  4.54851    247 e x - -
          2.68622  4.42229  2.77523  2.73127  3.46357  2.40502  3.72498  3.29358  2.67744  2.69358  4.24693  2.90350  2.73724  3.18150  2.89804  2.37890  2.77503  2.98522  4.58481  3.61507
          0.04568  3.19292  5.62688  0.86303  0.54798  0.48576  0.95510
    156   2.96059  4.74421  4.14462  3.69369  4.06752  3.78194  4.52238  3.60033  3.54675  3.28964  4.21166  3.92516  3.33557  3.91006  3.81865  3.17971  0.65612  3.30623  3.47886  4.23280    251 T x - -
          2.68618  4.42225  2.77519  2.73123  3.46354  2.40513  3.72494  3.29354  2.67741  2.69355  4.24690  2.90347  2.73739  3.18146  2.89801  2.37887  2.77519  2.98518  4.58477  3.61503
          0.01107  4.90454  5.62688  0.61958  0.77255  0.48576  0.95510
    157   2.91015  5.20809  3.23956  2.74436  4.67488  1.64454  3.97941  4.12405  2.47197  3.66081  4.44018  3.25353  2.37363  3.10577  2.77848  1.84292  3.18096  3.71147  5.83118  4.47561    252 g x - -
          2.68618  4.42225  2.77519  2.73123  3.46354  2.40513  3.72494  3.29354  2.67741  2.69355  4.24690  2.90347  2.73739  3.18146  2.89801  2.37887  2.77519  2.98518  4.58477  3.61503
          0.01107  4.90454  5.62688  0.61958  0.77255  0.48576  0.95510
    158   2.99893  0.63720  4.64927  4.29867  4.03365  2.52600  4.82846  3.73209  4.15869  3.47008  4.40234  4.25523  4.48721  4.42402  4.31429  3.25797  3.43880  3.40698  5.55408  2.97149    253 C x - -
          2.68618  4.42225  2.77519  2.73123  3.46354  2.40513  3.72494  3.29354  2.67741  2.69355  4.24690  2.90347  2.73739  3.18146  2.89801  2.37887  2.77519  2.98518  4.58477  3.61503
          0.01107  4.90454  5.62688  0.61958  0.77255  0.48576  0.95510
    159   3.57725  0.39307  5.39680  5.14248  2.74590  4.31026  5.12509  3.61218  4.96276  3.28183  4.53545  4.89720  4.97566  5.11396  4.97919  3.88521  4.01888  3.46038  5.46080  3.94197    254 C x - -
          2.68618  4.42225  2.77519  2.73123  3.46354  2.40513  3.72494  3.29354  2.67741  2.69355  4.24690  2.90347  2.73739  3.18146  2.89801  2.37887  2.77519  2.98518  4.58477  3.61503
          0.01107  4.90454  5.62688  0.61958  0.77255  0.48576  0.95510
    160   4.11395  5.44707  5.01324  4.61846  2.06002  4.88952  1.53924  4.04001  4.49578  2.84304  4.60861  3.27668  5.20525  4.55181  4.62332  4.21545  4.33006  3.89452  4.23717  0.94161    255 y x - -
          2.68618  4.42225  2.77519  2.73123  3.46354  2.40513  3.72494  3.29354  2.67741  2.69355  4.24690  2.90347  2.73739  3.18146  2.89801  2.37887  2.77519  2.98518  4.58477  3.61503
          0.01107  4.90454  5.62688  0.61958  0.77255  0.48576  0.95510
    161   2.86080  3.09277  3.97520  3.40152  3.01070  1.84391  4.16541  2.93180  3.32690  2.66199  3.56960  3.73360  4.27074  3.60031  2.58816  2.51476  3.09334  2.72318  2.80068  3.16712    256 g x - -
          2.68618  4.42225  2.77519  2.73123  3.46354  2.40513  3.72494  3.29354  2.67741  2.69355  4.24690  2.90347  2.73739  3.18146  2.89801  2.37887  2.77519  2.98518  4.58477  3.61503
          0.01107  4.90454  5.62688  0.61958  0.77255  0.48576  0.95510
    162   2.88216  5.09168  3.24708  2.70715  2.00906  3.69280  3.89899  3.76390  2.39131  3.35844  4.17111  1.72941  3.25540  3.04790  2.79432  2.67566  3.11448  3.43590  5.58733  4.25141    257 n x - -
          2.68618  4.42225  2.77519  2.73123  3.46354  2.40513  3.72494  3.29354  2.67741  2.69355  4.24690  2.90347  2.73739  3.18146  2.89801  2.37887  2.77519  2.98518  4.58477  3.61503
          0.01107  4.90454  5.62688  0.61958  0.77255  0.48576  0.95510
    163   2.21717  3.60705  3.16856  2.89515  3.95638  3.74783  3.51463  3.33761  2.61523  3.01099  3.87234  3.36942  1.75566  3.20391  3.29191  2.72509  3.07834  2.65263  3.47178  4.05594    258 p x - -
          2.68618  4.42225  2.77519  2.73123  3.46354  2.40513  3.72494  3.29354  2.67741  2.69355  4.24690  2.90347  2.73739  3.18146  2.89801  2.37887  2.77519  2.98518  4.58477  3.61503
          0.01107  4.90454  5.62688  0.61958  0.77255  0.48576  0.95510
    164   2.87589  5.35835  3.10102  2.37255  4.69802  3.09636  2.29740  4.17401  2.54793  3.65712  4.40389  2.76533  4.03545  2.67950  2.11051  1.83290  3.10623  3.74687  5.79024  4.39098    259 s x - -
          2.68618  4.42225  2.77519  2.73123  3.46354  2.40513  3.72494  3.29354  2.67741  2.69355  4.24690  2.90347  2.73739  3.18146  2.89801  2.37887  2.77519  2.98518  4.58477  3.61503
          0.05682  4.90454  3.04022  0.61958  0.77255  0.48576  0.95510
    165   2.46797  2.75874  2.84129  2.75932  4.10126  3.68792  3.90548  2.87388  2.74773  3.14023  3.97861  2.92205  4.07751  2.81677  3.19279  1.63071  3.05848  3.20914  5.42499  3.62052    260 s x - -
          2.68618  4.42225  2.77519  2.73123  3.46354  2.40513  3.72494  3.29354  2.67741  2.69355  4.24690  2.90347  2.73739  3.18146  2.89801  2.37887  2.77519  2.98518  4.58477  3.61503
          0.01159  4.85931  5.58165  0.61958  0.77255  0.59314  0.80428
    166   2.57051  3.28335  3.70786  3.14025  3.69000  3.81045  4.06351  2.69170  2.78632  1.89830  3.65625  2.74966  4.18984  3.39631  2.65612  2.54085  2.84099  2.82656  5.13478  2.75281    261 l x - -
          2.68618  4.42225  2.77519  2.73123  3.46354  2.40513  3.72494  3.29354  2.67741  2.69355  4.24690  2.90347  2.73739  3.18146  2.89801  2.37887  2.77519  2.98518  4.58477  3.61503
          0.01159  4.85931  5.58165  0.61958  0.77255  0.59314  0.80428
    167   2.54457  2.24451  2.73896  2.42188  4.19645  3.66815  3.88082  3.18546  2.69860  2.83096  4.04919  2.87248  4.05966  3.04443  3.15519  1.90960  3.05884  3.29549  5.48747  4.16518    262 s x - -
          2.68618  4.42225  2.77519  2.73123  3.46354  2.40513  3.72494  3.29354  2.67741  2.69355  4.24690  2.90347  2.73739  3.18146  2.89801  2.37887  2.77519  2.98518  4.58477  3.61503
          0.01159  4.85931  5.58165  0.61958  0.77255  0.59314  0.80428
    168   1.83637  4.34905  4.18140  3.59932  2.80304  2.87367  4.21283  2.80285  3.49658  2.54603  3.05463  3.85253  4.29019  3.73585  2.85666  3.19719  3.06939  1.87775  4.95598  2.61547    263 a x - -
          2.68618  4.42225  2.77519  2.73123  3.46354  2.40513  3.72494  3.29354  2.67741  2.69355  4.24690  2.90347  2.73739  3.18146  2.89801  2.37887  2.77519  2.98518  4.58477  3.61503
          0.01159  4.85931  5.58165  0.61958  0.77255  0.42404  1.06247
    169   2.54543  2.12465  3.17624  2.39289  4.46027  3.65097  3.84378  3.90056  2.00301  3.45577  4.23928  2.85579  4.04244  2.96769  2.55917  2.38992  3.07956  3.53544  5.65232  3.35892    264 k x - -
          2.68618  4.42225  2.77519  2.73123  3.46354  2.40513  3.72494  3.29354  2.67741  2.69355  4.24690  2.90347  2.73739  3.18146  2.89801  2.37887  2.77519  2.98518  4.58477  3.61503
          0.22911  4.90454  1.62280  0.61958  0.77255  0.48576  0.95510
    170   2.34379  2.89450  4.08774  3.05837  1.88011  3.84025  4.13594  2.73848  3.40814  2.48171  2.87301  3.00826  4.21343  3.65010  3.63330  2.86883  2.99633  2.28999  4.89114  3.69232    265 f x - -
          2.68618  4.42225  2.77519  2.73123  3.46354  2.40513  3.72494  3.29354  2.67741  2.69355  4.24690  2.90347  2.73739  3.18146  2.89801  2.37887  2.77519  2.98518  4.58477  3.61503
          0.27024  4.68918  1.48012  0.61958  0.77255  0.88895  0.52948
    171   1.82602  4.45923  3.67669  3.25319  4.21422  3.32361  4.27782  3.53399  3.22369  2.67241  4.15735  3.50675  3.98316  3.54610  3.56318  1.11343  2.96491  3.15129  5.60674  4.36333    266 s . - -
          2.68630  4.42237  2.77512  2.73136  3.46326  2.40511  3.72455  3.29366  2.67735  2.69349  4.24702  2.90359  2.73752  3.18159  2.89790  2.37886  2.77532  2.98531  4.58366  3.61469
          0.23889  2.72506  1.91763  1.70659  0.20026  0.56579  0.83913
    172   2.31368  2.17504  3.63566  1.98988  2.52144  3.69220  4.02213  2.96568  3.05997  2.70451  3.61050  3.48696  4.10895  3.36212  3.40625  2.96574  2.99210  2.73858  5.08424  3.84047    277 e x - -
          2.68618  4.42225  2.77519  2.73123  3.46354  2.40513  3.72494  3.29354  2.67741  2.69355  4.24690  2.90347  2.73739  3.18146  2.89801  2.37887  2.77519  2.98518  4.58477  3.61503
          0.01517  4.59208  5.31442  0.61958  0.77255  0.69939  0.68695
    173   2.35463  5.12911  2.71971  2.34166  3.78492  3.56225  3.75681  3.08733  2.51841  3.41042  4.18523  2.60828  3.39286  2.87512  2.79772  2.25217  2.21184  3.48947  5.59709  4.22265    278 t x - -
          2.68618  4.42225  2.77519  2.73123  3.46354  2.40513  3.72494  3.29354  2.67741  2.69355  4.24690  2.90347  2.73739  3.18146  2.89801  2.37887  2.77519  2.98518  4.58477  3.61503
          0.01354  4.70464  5.42699  0.61958  0.77255  0.86720  0.54495
    174   2.97712  5.01742  3.23794  2.99237  3.17706  2.89583  4.22799  4.01126  3.20554  3.63217  4.51368  0.80824  4.22398  3.50144  3.62539  3.06023  3.33156  3.63806  5.60747  4.15044    279 n x - -
          2.68618  4.42225  2.77519  2.73123  3.46354  2.40513  3.72494  3.29354  2.67741  2.69355  4.24690  2.90347  2.73739  3.18146  2.89801  2.37887  2.77519  2.98518  4.58477  3.61503
          0.01354  4.70464  5.42699  0.61958  0.77255  0.30483  1.33653
    175   2.11923  2.14778  4.19894  3.61713  3.04532  3.93705  4.23344  2.82523  3.51553  2.07561  2.90744  3.87118  4.30960  2.81499  3.73512  2.46958  2.72004  2.62653  4.97885  3.78113    280 l x - -
          2.68618  4.42225  2.77519  2.73123  3.46354  2.40513  3.72494  3.29354  2.67741  2.69355  4.24690  2.90347  2.73739  3.18146  2.89801  2.37887  2.77519  2.98518  4.58477  3.61503
          0.01107  4.90454  5.62688  0.61958  0.77255  0.48576  0.95510
    176   1.33640  3.85638  3.19221  2.21881  4.42439  2.89223  3.23614  3.85669  2.41004  3.42936  4.22403  3.18062  4.06171  3.00979  3.11810  2.87220  3.09599  3.50341  5.64198  4.28808    281 a x - -
          2.68618  4.42225  2.77519  2.73123  3.46354  2.40513  3.72494  3.29354  2.67741  2.69355  4.24690  2.90347  2.73739  3.18146  2.89801  2.37887  2.77519  2.98518  4.58477  3.61503
          0.01107  4.90454  5.62688  0.61958  0.77255  0.48576  0.95510
    177   3.16771  5.72824  2.50851  0.97882  5.05264  2.62370  4.05940  4.55844  2.61707  4.03078  4.80818  3.14571  4.20403  3.18614  3.46035  2.29122  3.42350  4.11443  6.16955  4.70936    282 e x - -
          2.68618  4.42225  2.77519  2.73123  3.46354  2.40513  3.72494  3.29354  2.67741  2.69355  4.24690  2.90347  2.73739  3.18146  2.89801  2.37887  2.77519  2.98518  4.58477  3.61503
          0.01107  4.90454  5.62688  0.61958  0.77255  0.48576  0.95510
    178   2.54367  1.65346  4.65105  4.04794  2.66453  4.01606  4.33790  2.70001  3.86991  2.07060  3.38680  4.11715  4.38143  4.03504  3.19231  3.31964  3.09986  2.15275  4.88660  2.78349    283 c x - -
          2.68618  4.42225  2.77519  2.73123  3.46354  2.40513  3.72494  3.29354  2.67741  2.69355  4.24690  2.90347  2.73739  3.18146  2.89801  2.37887  2.77519  2.98518  4.58477  3.61503
          0.01107  4.90454  5.62688  0.61958  0.77255  0.48576  0.95510
    179   2.42325  2.07344  2.92615  2.91064  4.20864  2.25486  4.04223  3.60742  2.90135  2.81596  4.09206  3.37524  3.35382  3.23589  3.33557  1.98434  3.10877  3.29253  5.53865  4.24499    284 s x - -
          2.68618  4.42225  2.77519  2.73123  3.46354  2.40513  3.72494  3.29354  2.67741  2.69355  4.24690  2.90347  2.73739  3.18146  2.89801  2.37887  2.77519  2.98518  4.58477  3.61503
          0.05838  4.90454  3.00983  0.61958  0.77255  0.48576  0.95510
    180   2.84183  4.30768  4.33813  3.74900  3.40136  3.95168  4.25646  1.66945  3.61720  1.99826  2.51709  3.94476  4.31845  3.14135  3.17320  3.24030  2.17081  2.39453  4.92202  3.73344    285 i x - -
          2.68618  4.42225  2.77519  2.73123  3.46354  2.40513  3.72494  3.29354  2.67741  2.69355  4.24690  2.90347  2.73739  3.18146  2.89801  2.37887  2.77519  2.98518  4.58477  3.61503
          0.10824  4.82188  2.35876  0.61958  0.77255  0.59653  0.80011
    181   2.39968  4.72713  3.39234  2.83668  3.96133  2.78149  3.93087  2.81863  2.81751  3.01387  3.86880  2.83319  3.35780  3.14916  3.24020  2.46465  1.81105  2.63749  5.32533  4.04524    286 t x - -
          2.68562  4.42258  2.77515  2.73156  3.46357  2.40457  3.72527  3.29253  2.67773  2.69373  4.24722  2.90379  2.73757  3.18179  2.89833  2.37886  2.77552  2.98442  4.58510  3.61536
          0.52908  0.90003  5.44922  0.93338  0.49959  0.47336  0.97526
    182   2.82200  2.45302  4.31310  3.72670  2.66790  3.92279  4.24137  1.97557  3.60152  2.49632  3.41782  3.92209  4.29864  3.81941  3.16883  2.07355  2.30747  2.54822  4.91566  3.72449    290 i x - -
          2.68618  4.42225  2.77519  2.73123  3.46354  2.40513  3.72494  3.29354  2.67741  2.69355  4.24690  2.90347  2.73739  3.18146  2.89801  2.37887  2.77519  2.98518  4.58477  3.61503
          0.08251  4.82188  2.64302  0.61958  0.77255  0.59653  0.80011
    183   1.65489  4.25903  4.29743  3.70895  2.18151  3.40668  4.20775  2.54354  3.58250  2.22346  3.37392  3.89957  3.39572  3.79565  3.74935  3.19022  3.02553  2.31777  4.87003  2.97145    291 a x - -
          2.68618  4.42225  2.77519  2.73123  3.46354  2.40513  3.72494  3.29354  2.67741  2.69355  4.24690  2.90347  2.73739  3.18146  2.89801  2.37887  2.77519  2.98518  4.58477  3.61503
          0.01291  4.75227  5.47462  0.61958  0.77255  0.72933  0.65823
    184   1.83061  4.56895  3.98667  3.52428  4.28532  1.13405  4.47629  2.63687  3.49451  3.36368  4.22630  3.73789  4.16313  3.78097  3.82062  2.59797  2.63599  3.26086  5.69178  4.47722    292 g x - -
          2.68618  4.42225  2.77519  2.73123  3.46354  2.40513  3.72494  3.29354  2.67741  2.69355  4.24690  2.90347  2.73739  3.18146  2.89801  2.37887  2.77519  2.98518  4.58477  3.61503
          0.01291  4.75227  5.47462  0.61958  0.77255  0.72933  0.65823
    185   2.12123  1.65628  4.44957  3.86242  2.85551  2.97887  4.28187  2.36483  3.71636  2.24945  3.38534  3.99380  4.30885  3.91063  3.84434  3.22796  3.05088  2.47047  4.89662  3.70971    293 c x - -
          2.68618  4.42225  2.77519  2.73123  3.46354  2.40513  3.72494  3.29354  2.67741  2.69355  4.24690  2.90347  2.73739  3.18146  2.89801  2.37887  2.77519  2.98518  4.58477  3.61503
          0.01291  4.75227  5.47462  0.61958  0.77255  0.72933  0.65823
    186   2.99734  4.37874  4.76523  4.17351  3.37141  4.18026  4.50765  1.26898  4.00504  1.52256  3.33412  4.27104  3.69570  4.16508  4.08661  3.49279  3.22966  2.21865  5.01814  3.13874    294 i x - -
          2.68618  4.42225  2.77519  2.73123  3.46354  2.40513  3.72494  3.29354  2.67741  2.69355  4.24690  2.90347  2.73739  3.18146  2.89801  2.37887  2.77519  2.98518  4.58477  3.61503
          0.01353  4.70553  5.42788  0.61958  0.77255  0.72933  0.65823
    187   2.30284  2.11148  4.58443  3.99155  3.35497  3.25173  4.33090  2.20384  3.82609  1.68904  3.36100  4.07716  4.34726  4.00156  3.91573  3.28306  3.06386  2.05759  4.89635  3.71417    295 l x - -
          2.68618  4.42225  2.77519  2.73123  3.46354  2.40513  3.72494  3.29354  2.67741  2.69355  4.24690  2.90347  2.73739  3.18146  2.89801  2.37887  2.77519  2.98518  4.58477  3.61503
          0.07193  4.70553  2.80742  0.61958  0.77255  0.72933  0.65823
    188   2.15447  2.04794  2.95158  2.98116  3.76799  2.56925  3.98195  2.87211  2.95037  2.62740  3.71329  3.40253  4.07514  3.26419  3.33322  2.62620  2.98810  2.88122  5.18411  3.93481    296 c x - -
          2.68618  4.42225  2.77519  2.73123  3.46354  2.40513  3.72494  3.29354  2.67741  2.69355  4.24690  2.90347  2.73739  3.18146  2.89801  2.37887  2.77519  2.98518  4.58477  3.61503
          0.01434  4.64794  5.37029  0.61958  0.77255  0.64261  0.74638
    189   2.58266  2.90184  4.30418  3.71709  2.46164  3.11266  4.20268  2.68652  3.58736  2.25409  3.36083  3.89350  4.25169  3.79679  3.74692  2.34318  2.28602  1.96672  4.85895  3.66993    297 v x - -
          2.68618  4.42225  2.77519  2.73123  3.46354  2.40513  3.72494  3.29354  2.67741  2.69355  4.24690  2.90347  2.73739  3.18146  2.89801  2.37887  2.77519  2.98518  4.58477  3.61503
          0.01353  4.70553  5.42788  0.61958  0.77255  0.55505  0.85342
    190   1.93803  4.49746  3.71479  3.14811  2.94496  3.78087  4.04902  2.98395  2.70100  2.70457  3.03016  3.54132  1.89685  3.39535  3.43709  3.03221  3.03119  2.48423  5.08985  3.85952    298 p x - -
          2.68618  4.42225  2.77519  2.73123  3.46354  2.40513  3.72494  3.29354  2.67741  2.69355  4.24690  2.90347  2.73739  3.18146  2.89801  2.37887  2.77519  2.98518  4.58477  3.61503
          0.01281  4.75980  5.48214  0.61958  0.77255  0.63303  0.75712
    191   2.62036  3.26281  4.63500  4.02792  2.75308  3.30799  4.27742  1.93897  3.11119  1.93386  3.30771  4.07128  4.31535  3.99389  3.89134  3.25623  2.45421  2.03327  3.63048  3.63060    299 l x - -
          2.68618  4.42225  2.77519  2.73123  3.46354  2.40513  3.72494  3.29354  2.67741  2.69355  4.24690  2.90347  2.73739  3.18146  2.89801  2.37887  2.77519  2.98518  4.58477  3.61503
          0.17009  4.75980  1.91160  0.61958  0.77255  0.63303  0.75712
    192   1.67401  4.36503  3.87082  3.31736  3.58816  3.30628  4.12296  2.91008  3.25035  1.98733  3.56983  3.62374  4.13147  3.52704  3.54633  2.50811  2.55566  2.15379  5.06001  3.84743    300 a x - -
          2.68618  4.42225  2.77519  2.73123  3.46354  2.40513  3.72494  3.29354  2.67741  2.69355  4.24690  2.90347  2.73739  3.18146  2.89801  2.37887  2.77519  2.98518  4.58477  3.61503
          0.35055  4.60468  1.25284  0.61958  0.77255  0.53866  0.87593
    193   2.19978  3.37408  3.99734  3.41635  3.30441  3.75132  4.04689  2.02805  3.31485  2.39064  3.30786  3.12670  4.12418  3.55942  3.01060  3.02941  2.90677  1.95335  4.80371  3.23922    301 v . - -
          2.68605  4.42130  2.77532  2.73136  3.46339  2.40516  3.72507  3.29332  2.67754  2.69368  4.24703  2.90360  2.73752  3.18159  2.89814  2.37868  2.77495  2.98497  4.58490  3.61516
          1.08923  0.91858  1.33015  0.39781  1.11410  0.54924  0.86131
    194   2.67098  4.44445  3.48766  2.93620  3.60569  2.37468  3.90172  2.97703  2.89377  2.10256  3.57138  3.35209  3.13708  3.20881  3.26017  2.86961  2.32653  2.74109  5.03865  2.88423    306 l x - -
          2.68618  4.42225  2.77519  2.73123  3.46354  2.40513  3.72494  3.29354  2.67741  2.69355  4.24690  2.90347  2.73739  3.18146  2.89801  2.37887  2.77519  2.98518  4.58477  3.61503
          0.01782  4.43242  5.15476  0.61958  0.77255  1.06114  0.42474
    195   2.02641  4.44896  3.51586  2.96980  3.72116  2.16748  3.95456  2.80207  2.93244  2.30477  3.66790  3.36445  3.99760  3.24496  3.30415  2.43252  2.58231  2.81052  5.14131  3.89792    307 a x - -
          2.68618  4.42225  2.77519  2.73123  3.46354  2.40513  3.72494  3.29354  2.67741  2.69355  4.24690  2.90347  2.73739  3.18146  2.89801  2.37887  2.77519  2.98518  4.58477  3.61503
          0.01782  4.43242  5.15476  0.61958  0.77255  0.70462  0.68180
    196   3.49713  4.76192  5.43924  4.87005  2.67181  4.84878  5.21401  1.49979  4.72853  1.08006  3.23550  4.98951  5.03973  4.76023  4.74732  4.20929  3.72295  1.77544  5.45493  4.37497    308 l x - -
          2.68618  4.42225  2.77519  2.73123  3.46354  2.40513  3.72494  3.29354  2.67741  2.69355  4.24690  2.90347  2.73739  3.18146  2.89801  2.37887  2.77519  2.98518  4.58477  3.61503
          0.01527  4.58502  5.30737  0.61958  0.77255  0.63094  0.75948
    197   2.79430  1.51493  3.98910  3.40775  3.51589  3.81267  3.57814  2.86657  3.20928  2.07474  3.51550  3.70431  4.20892  3.55675  3.00376  3.10031  2.61984  2.65829  4.99409  3.78361    309 c x - -
          2.68618  4.42225  2.77519  2.73123  3.46354  2.40513  3.72494  3.29354  2.67741  2.69355  4.24690  2.90347  2.73739  3.18146  2.89801  2.37887  2.77519  2.98518  4.58477  3.61503
          0.01385  4.68243  5.40477  0.61958  0.77255  0.76625  0.62503
    198   2.18145  4.94379  3.19296  2.64271  4.21735  2.37421  3.82519  3.63135  2.32668  2.53873  4.05324  3.15244  3.99612  2.97946  2.86839  1.94471  3.00820  3.30500  5.48199  4.15477    310 s x - -
          2.68618  4.42225  2.77519  2.73123  3.46354  2.40513  3.72494  3.29354  2.67741  2.69355  4.24690  2.90347  2.73739  3.18146  2.89801  2.37887  2.77519  2.98518  4.58477  3.61503
          0.08202  4.68243  2.66663  0.61958  0.77255  0.76625  0.62503
    199   2.33562  2.76743  4.50377  3.90348  2.51431  3.89263  4.22112  2.28068  3.73319  2.20726  3.27487  3.98628  4.25960  3.90389  3.81580  2.59830  2.57816  1.84281  4.78254  3.60087    311 v x - -
          2.68618  4.42225  2.77519  2.73123  3.46354  2.40513  3.72494  3.29354  2.67741  2.69355  4.24690  2.90347  2.73739  3.18146  2.89801  2.37887  2.77519  2.98518  4.58477  3.61503
          0.01482  4.61523  5.33757  0.61958  0.77255  0.86226  0.54854
    200   1.94931  4.84982  3.19267  2.44064  3.24786  2.09621  3.81189  3.47249  2.30437  2.89910  3.93791  3.15375  3.98548  2.98605  3.08219  2.80869  2.98023  3.17355  5.37777  4.06491    312 a x - -
          2.68618  4.42225  2.77519  2.73123  3.46354  2.40513  3.72494  3.29354  2.67741  2.69355  4.24690  2.90347  2.73739  3.18146  2.89801  2.37887  2.77519  2.98518  4.58477  3.61503
          0.01482  4.61523  5.33757  0.61958  0.77255  0.86226  0.54854
    201   2.73764  4.46728  3.60203  3.03439  3.60676  3.37958  3.96310  2.96862  2.76199  1.72596  3.57107  3.44297  4.09193  3.29012  2.95144  2.58264  2.30740  2.57851  5.04798  2.95730    313 l x - -
          2.68618  4.42225  2.77519  2.73123  3.46354  2.40513  3.72494  3.29354  2.67741  2.69355  4.24690  2.90347  2.73739  3.18146  2.89801  2.37887  2.77519  2.98518  4.58477  3.61503
          0.01482  4.61523  5.33757  0.61958  0.77255  0.86226  0.54854
    202   2.72647  5.04264  2.39304  2.06063  4.31550  3.53063  3.72912  3.75194  2.20602  2.70178  3.07551  2.82341  3.92349  2.85622  2.97676  2.73029  2.95786  2.63857  5.52104  4.15844    314 e x - -
          2.68618  4.42225  2.77519  2.73123  3.46354  2.40513  3.72494  3.29354  2.67741  2.69355  4.24690  2.90347  2.73739  3.18146  2.89801  2.37887  2.77519  2.98518  4.58477  3.61503
          0.01535  4.57995  5.30230  0.61958  0.77255  0.86226  0.54854
    203   2.71133  3.62732  4.38214  3.78496  2.62636  3.38025  4.16300  2.20140  3.26053  1.64017  3.25290  3.90601  4.21229  3.81449  3.16876  3.14349  2.94352  1.99045  4.75581  3.57186    315 l x - -
          2.68618  4.42225  2.77519  2.73123  3.46354  2.40513  3.72494  3.29354  2.67741  2.69355  4.24690  2.90347  2.73739  3.18146  2.89801  2.37887  2.77519  2.98518  4.58477  3.61503
          0.16831  4.54501  1.93593  0.61958  0.77255  0.86226  0.54854
    204   2.58838  5.21052  2.52319  2.07005  4.53450  3.44543  3.69945  4.00892  2.20756  3.51163  4.27496  2.92192  3.41577  2.81332  2.97573  1.71216  2.98649  3.59343  5.66520  4.25676    316 s x - -
          2.68618  4.42225  2.77519  2.73123  3.46354  2.40513  3.72494  3.29354  2.67741  2.69355  4.24690  2.90347  2.73739  3.18146  2.89801  2.37887  2.77519  2.98518  4.58477  3.61503
          0.01850  4.39519  5.11754  0.61958  0.77255  0.68022  0.70624
    205   2.71261  4.24324  3.99622  2.85962  2.22760  3.78298  4.06911  2.04383  2.91961  2.12358  3.35351  3.69161  3.60493  3.56982  3.55660  3.05799  2.94448  2.49817  4.84245  2.82409    317 i x - -
          2.68618  4.42225  2.77519  2.73123  3.46354  2.40513  3.72494  3.29354  2.67741  2.69355  4.24690  2.90347  2.73739  3.18146  2.89801  2.37887  2.77519  2.98518  4.58477  3.61503
          0.10334  4.54501  2.43541  0.61958  0.77255  0.86226  0.54854
    206   2.72495  2.45950  4.50847  3.90716  2.43634  3.88184  4.20842  2.26208  3.73315  1.93164  2.92800  3.98217  2.99196  3.89526  3.80615  3.18706  2.95722  2.06313  4.75043  3.57326    318 l x - -
          2.68618  4.42225  2.77519  2.73123  3.46354  2.40513  3.72494  3.29354  2.67741  2.69355  4.24690  2.90347  2.73739  3.18146  2.89801  2.37887  2.77519  2.98518  4.58477  3.61503
          0.01734  4.45901  5.18136  0.61958  0.77255  0.95863  0.48356
    207   2.34110  5.20493  2.85360  2.13540  4.52961  1.81464  3.75410  3.98408  2.13076  3.50591  4.28981  2.98913  3.94077  2.67177  2.96502  2.78375  3.05063  3.59234  5.67193  4.29003    319 g x - -
          2.68618  4.42225  2.77519  2.73123  3.46354  2.40513  3.72494  3.29354  2.67741  2.69355  4.24690  2.90347  2.73739  3.18146  2.89801  2.37887  2.77519  2.98518  4.58477  3.61503
          0.01734  4.45901  5.18136  0.61958  0.77255  0.40297  1.10361
    208   2.51484  5.27104  2.25305  2.48359  4.60556  2.86671  3.77885  4.07992  2.43214  3.27151  4.33566  2.28688  3.96813  2.88716  3.03601  1.79546  3.04799  3.66048  5.73070  4.32672    320 s x - -
          2.68618  4.42225  2.77519  2.73123  3.46354  2.40513  3.72494  3.29354  2.67741  2.69355  4.24690  2.90347  2.73739  3.18146  2.89801  2.37887  2.77519  2.98518  4.58477  3.61503
          0.01354  4.70469  5.42704  0.61958  0.77255  0.62328  0.76826
    209   2.79201  5.24084  3.04783  2.28559  4.56768  2.34687  3.74926  4.03442  1.84129  3.53394  4.28895  2.49492  3.95915  2.85468  2.61817  2.76441  2.85932  3.62228  5.68030  2.93973    321 k x - -
          2.68618  4.42225  2.77519  2.73123  3.46354  2.40513  3.72494  3.29354  2.67741  2.69355  4.24690  2.90347  2.73739  3.18146  2.89801  2.37887  2.77519  2.98518  4.58477  3.61503
          0.01354  4.70469  5.42704  0.61958  0.77255  0.40848  1.09262
    210   2.80012  4.37624  3.96470  3.38817  2.65157  3.84642  3.66910  2.38185  3.30433  2.24475  3.06423  3.70520  4.22030  3.57350  1.83670  2.90352  2.39096  2.63621  4.97519  3.76639    322 r x - -
          2.68618  4.42225  2.77519  2.73123  3.46354  2.40513  3.72494  3.29354  2.67741  2.69355  4.24690  2.90347  2.73739  3.18146  2.89801  2.37887  2.77519  2.98518  4.58477  3.61503
          0.01265  4.77258  5.49492  0.61958  0.77255  0.48576  0.95510
    211   2.79919  3.05895  3.58538  3.01826  3.72958  3.32523  3.99364  2.71210  2.15254  1.95275  3.68173  3.44830  4.13323  2.93467  2.47248  2.99026  3.03037  2.70137  5.15415  3.48257    323 l x - -
          2.68618  4.42225  2.77519  2.73123  3.46354  2.40513  3.72494  3.29354  2.67741  2.69355  4.24690  2.90347  2.73739  3.18146  2.89801  2.37887  2.77519  2.98518  4.58477  3.61503
          0.13062  4.77258  2.17164  0.61958  0.77255  0.48576  0.95510
    212   2.47017  4.13161  2.78295  2.61281  4.14314  3.58720  3.79428  3.55433  2.47294  2.91434  3.98832  3.12793  3.97693  2.61978  3.06352  1.70851  2.97983  2.98911  5.42413  3.13129    324 s x - -
          2.68618  4.42225  2.77519  2.73123  3.46354  2.40513  3.72494  3.29354  2.67741  2.69355  4.24690  2.90347  2.73739  3.18146  2.89801  2.37887  2.77519  2.98518  4.58477  3.61503
          0.07571  4.65617  2.75806  0.61958  0.77255  0.70636  0.68011
    213   2.72446  5.16954  2.65847  2.33465  4.48985  2.72719  3.18715  3.15583  2.16453  3.46298  4.21750  2.98339  3.89879  2.79992  2.13284  2.69917  2.57869  3.54695  5.61611  4.22319    325 r x - -
          2.68618  4.42225  2.77519  2.73123  3.46354  2.40513  3.72494  3.29354  2.67741  2.69355  4.24690  2.90347  2.73739  3.18146  2.89801  2.37887  2.77519  2.98518  4.58477  3.61503
          0.15309  4.56357  2.02857  0.61958  0.77255  0.56703  0.83749
    214   1.13291  2.74462  3.91001  3.45908  4.37051  2.31313  4.43067  3.77910  3.42936  3.46185  4.29407  3.05668  3.99625  3.71121  3.75712  2.09185  2.96962  3.31339  5.74186  4.53292    326 a x - -
          2.68618  4.42225  2.77519  2.73123  3.46354  2.40513  3.72494  3.29354  2.67741  2.69355  4.24690  2.90347  2.73739  3.18146  2.89801  2.37887  2.77519  2.98518  4.58477  3.61503
          0.01625  4.52337  5.24571  0.61958  0.77255  0.52958  0.88880
    215   2.80641  1.97210  4.42455  3.83303  3.21718  3.92730  4.19208  2.66173  3.66260  1.48216  3.33013  3.96291  4.29120  3.23010  3.78461  3.22555  3.03815  2.48357  3.79771  3.10125    327 l x - -
          2.68618  4.42225  2.77519  2.73123  3.46354  2.40513  3.72494  3.29354  2.67741  2.69355  4.24690  2.90347  2.73739  3.18146  2.89801  2.37887  2.77519  2.98518  4.58477  3.61503
          0.01435  4.64704  5.36939  0.61958  0.77255  0.67284  0.71387
    216   2.74844  3.17248  4.20020  3.61344  3.33245  3.84923  4.15138  2.00331  2.93240  2.11432  3.03154  3.82573  4.21886  3.71700  3.01750  2.59454  2.66487  2.00792  4.84008  3.64767    328 i x - -
          2.68618  4.42225  2.77519  2.73123  3.46354  2.40513  3.72494  3.29354  2.67741  2.69355  4.24690  2.90347  2.73739  3.18146  2.89801  2.37887  2.77519  2.98518  4.58477  3.61503
          0.08510  4.64704  2.63125  0.61958  0.77255  0.49798  0.93588
    217   2.40103  5.14297  3.04245  2.07030  4.44519  2.61893  2.54283  3.34766  2.48237  3.42935  4.19843  3.02966  3.93488  2.84797  2.28876  2.60017  2.98393  3.51107  5.60346  4.22441    329 e x - -
          2.68618  4.42225  2.77519  2.73123  3.46354  2.40513  3.72494  3.29354  2.67741  2.69355  4.24690  2.90347  2.73739  3.18146  2.89801  2.37887  2.77519  2.98518  4.58477  3.61503
          0.04046  4.63902  3.50695  0.61958  0.77255  0.68589  0.70046
    218   2.20009  4.72424  3.29781  2.73770  3.91486  3.62114  3.84462  2.57658  2.42945  2.96167  3.81497  2.40605  4.00909  3.05295  2.92695  2.84081  2.26041  2.56271  5.26941  3.98255    330 a x - -
          2.68618  4.42225  2.77519  2.73123  3.46354  2.40513  3.72494  3.29354  2.67741  2.69355  4.24690  2.90347  2.73739  3.18146  2.89801  2.37887  2.77519  2.98518  4.58477  3.61503
          0.01484  4.61340  5.33575  0.61958  0.77255  0.72578  0.66155
    219   2.44350  2.75175  3.26659  2.72154  4.18020  2.30568  3.87204  3.58939  2.67801  3.21152  4.03450  2.93144  3.22623  3.04306  1.95293  2.76735  2.97042  3.24943  5.46612  4.16033    331 r x - -
          2.68618  4.42225  2.77519  2.73123  3.46354  2.40513  3.72494  3.29354  2.67741  2.69355  4.24690  2.90347  2.73739  3.18146  2.89801  2.37887  2.77519  2.98518  4.58477  3.61503
          0.06980  4.55241  2.86681  0.61958  0.77255  0.72578  0.66155
    220   2.69848  5.19093  2.55235  2.37470  4.52977  3.45277  3.30480  4.00937  2.16257  3.49070  4.23576  2.37796  3.85527  2.18839  2.61014  2.30511  2.93000  3.57878  5.62344  4.21854    332 k x - -
          2.68563  4.42269  2.77564  2.73168  3.46398  2.40538  3.72539  3.29338  2.67767  2.69333  4.24734  2.90327  2.73784  3.18150  2.89791  2.37826  2.77551  2.98563  4.58521  3.61198
          0.85379  0.56520  5.12417  1.21018  0.35403  0.79659  0.59940
    221   1.80644  5.01433  3.03021  2.00619  4.29788  3.50948  3.69945  3.72251  2.17789  2.89505  4.08438  3.01890  3.90778  2.83137  2.67096  2.73316  2.95626  3.37127  5.48536  4.14095    345 a x - -
          2.68618  4.42225  2.77519  2.73123  3.46354  2.40513  3.72494  3.29354  2.67741  2.69355  4.24690  2.90347  2.73739  3.18146  2.89801  2.37887  2.77519  2.98518  4.58477  3.61503
          0.20404  4.40183  1.75844  0.61958  0.77255  0.79659  0.59940
    222   3.97570  5.11575  4.92013  4.68268  1.29433  4.64257  3.56158  3.62276  4.50873  2.89557  4.19798  4.27886  4.93456  4.37808  4.46872  4.02851  4.19079  3.55867  3.67164  0.89981    346 y x - -
          2.68618  4.42225  2.77519  2.73123  3.46354  2.40513  3.72494  3.29354  2.67741  2.69355  4.24690  2.90347  2.73739  3.18146  2.89801  2.37887  2.77519  2.98518  4.58477  3.61503
          0.11969  4.21987  2.32176  0.61958  0.77255  0.52577  0.89428
    223   2.79989  4.74802  3.29783  2.86147  3.79201  1.37261  3.90260  3.48038  2.73376  3.11381  3.99837  3.29501  4.04833  3.17323  2.69294  2.90798  3.07913  3.18844  5.19513  2.65637    347 g x - -
          2.68618  4.42225  2.77519  2.73123  3.46354  2.40513  3.72494  3.29354  2.67741  2.69355  4.24690  2.90347  2.73739  3.18146  2.89801  2.37887  2.77519  2.98518  4.58477  3.61503
          0.01876  4.38119  5.10354  0.61958  0.77255  0.81953  0.58096
    224   2.85457  5.30290  2.37568  1.85686  4.63654  3.45647  3.72844  4.10210  2.45019  3.59073  4.38012  2.93020  3.92520  2.85350  1.59853  2.80332  3.09274  3.69595  5.72346  4.33427    348 r x - -
          2.68618  4.42225  2.77519  2.73123  3.46354  2.40513  3.72494  3.29354  2.67741  2.69355  4.24690  2.90347  2.73739  3.18146  2.89801  2.37887  2.77519  2.98518  4.58477  3.61503
          0.02034  4.30093  5.02327  0.61958  0.77255  0.81953  0.58096
    225   2.74223  4.55417  3.36234  2.61244  3.71558  3.62305  3.86622  3.01854  2.46327  1.50940  3.64500  3.30007  4.02682  3.13309  3.02526  2.91207  2.59056  2.79502  5.12347  3.88153    349 l x - -
          2.68600  4.42250  2.77545  2.73133  3.46379  2.40528  3.72520  3.29319  2.67766  2.69266  4.24573  2.90372  2.73765  3.18172  2.89826  2.37866  2.77523  2.98486  4.58502  3.61528
          0.57142  0.84701  5.02327  1.03817  0.43712  0.64467  0.74410
    226   1.49489  4.36588  3.75490  3.44544  4.66220  2.17142  4.50832  4.10640  3.50786  3.76987  4.56370  3.55197  3.89700  3.76929  3.82648  1.19333  2.91052  3.47474  5.98134  4.78343    353 s x - -
          2.68618  4.42225  2.77519  2.73123  3.46354  2.40513  3.72494  3.29354  2.67741  2.69355  4.24690  2.90347  2.73739  3.18146  2.89801  2.37887  2.77519  2.98518  4.58477  3.61503
          0.01876  4.38148  5.10382  0.61958  0.77255  0.73158  0.65614
    227   2.66517  4.88789  3.01590  2.53030  4.30470  2.76531  3.74225  3.73386  2.48396  3.30602  4.10861  2.30299  3.87880  2.88517  2.36217  2.69516  1.95759  3.35872  5.50698  4.17292    354 t x - -
          2.68618  4.42225  2.77519  2.73123  3.46354  2.40513  3.72494  3.29354  2.67741  2.69355  4.24690  2.90347  2.73739  3.18146  2.89801  2.37887  2.77519  2.98518  4.58477  3.61503
          0.02058  4.28957  5.01191  0.61958  0.77255  0.73158  0.65614
    228   1.05596  4.28507  3.77667  3.42089  4.41439  3.10467  4.41472  3.77784  3.41787  3.50377  4.33324  3.51909  3.85326  3.69818  3.71895  1.89594  2.18169  3.25386  5.77461  4.57945    355 a x - -
          2.68618  4.42225  2.77519  2.73123  3.46354  2.40513  3.72494  3.29354  2.67741  2.69355  4.24690  2.90347  2.73739  3.18146  2.89801  2.37887  2.77519  2.98518  4.58477  3.61503
          0.02058  4.28957  5.01191  0.61958  0.77255  0.73158  0.65614
    229   2.43429  4.43435  3.36368  3.09186  4.57787  1.39194  4.28523  4.03704  3.23269  3.67185  4.47401  3.35522  2.14418  3.51340  3.60245  1.92539  2.90534  3.45499  5.87115  4.62469    356 g x - -
          2.68618  4.42225  2.77519  2.73123  3.46354  2.40513  3.72494  3.29354  2.67741  2.69355  4.24690  2.90347  2.73739  3.18146  2.89801  2.37887  2.77519  2.98518  4.58477  3.61503
          0.02058  4.28957  5.01191  0.61958  0.77255  0.60139  0.79419
    230   2.37978  4.77895  3.05990  2.35431  3.88779  3.54619  3.79513  3.37440  2.63910  3.01793  3.88293  3.12936  3.97448  2.65244  3.04278  2.83934  2.99874  3.09799  5.24684  1.76739    357 y x - -
          2.68618  4.42225  2.77519  2.73123  3.46354  2.40513  3.72494  3.29354  2.67741  2.69355  4.24690  2.90347  2.73739  3.18146  2.89801  2.37887  2.77519  2.98518  4.58477  3.61503
          0.01937  4.34947  5.07182  0.61958  0.77255  0.66233  0.72494
    231   2.05422  3.14773  3.40154  2.95461  4.22754  2.34450  4.06642  3.63139  2.96590  3.29384  4.12039  1.59999  3.86036  3.28412  3.35751  2.60535  2.86094  3.20427  5.55459  4.29271    358 n x - -
          2.68618  4.42225  2.77519  2.73123  3.46354  2.40513  3.72494  3.29354  2.67741  2.69355  4.24690  2.90347  2.73739  3.18146  2.89801  2.37887  2.77519  2.98518  4.58477  3.61503
          0.02070  4.28396  5.00631  0.61958  0.77255  0.66233  0.72494
    232   1.46934  4.35599  3.59074  3.09541  3.85713  3.35726  4.06926  3.14441  3.04763  2.37074  3.79820  3.40370  3.93020  3.36320  3.39197  2.35461  2.22677  2.84293  5.27743  4.04552    359 a x - -
          2.68618  4.42225  2.77519  2.73123  3.46354  2.40513  3.72494  3.29354  2.67741  2.69355  4.24690  2.90347  2.73739  3.18146  2.89801  2.37887  2.77519  2.98518  4.58477  3.61503
          0.02070  4.28396  5.00631  0.61958  0.77255  0.66233  0.72494
    233   4.10922  5.31892  4.77541  4.59689  3.21270  4.24061  4.50360  4.17710  4.32655  3.49141  4.78705  4.67124  4.79533  4.69068  4.37489  4.30882  4.43489  4.07704  0.35022  3.19667    360 W x - -
          2.68618  4.42225  2.77519  2.73123  3.46354  2.40513  3.72494  3.29354  2.67741  2.69355  4.24690  2.90347  2.73739  3.18146  2.89801  2.37887  2.77519  2.98518  4.58477  3.61503
          0.02070  4.28396  5.00631  0.61958  0.77255  0.66233  0.72494
    234   2.68358  4.84274  3.06081  2.17565  4.06688  3.49816  3.70389  3.44843  2.47403  3.05576  3.08292  3.03950  3.89513  1.86091  2.90340  2.72619  2.91457  2.78753  5.34620  4.02592    361 q x - -
          2.68618  4.42225  2.77519  2.73123  3.46354  2.40513  3.72494  3.29354  2.67741  2.69355  4.24690  2.90347  2.73739  3.18146  2.89801  2.37887  2.77519  2.98518  4.58477  3.61503
          0.02070  4.28396  5.00631  0.61958  0.77255  0.66233  0.72494
    235   2.78991  4.94327  3.24060  2.64293  4.25317  3.57240  3.70462  3.62918  1.95513  3.21111  4.04367  3.12171  3.95982  2.85217  1.78464  2.82421  2.29092  2.83801  5.41160  4.13252    362 r x - -
          2.68618  4.42225  2.77519  2.73123  3.46354  2.40513  3.72494  3.29354  2.67741  2.69355  4.24690  2.90347  2.73739  3.18146  2.89801  2.37887  2.77519  2.98518  4.58477  3.61503
          0.02070  4.28396  5.00631  0.61958  0.77255  0.66233  0.72494
    236   2.90807  4.39802  4.16562  3.62256  2.71909  3.99299  4.24358  1.30091  3.48432  2.09204  3.26624  3.89851  4.34076  2.82440  3.70667  3.29706  3.14360  2.33967  4.90569  3.62996    363 i x - -
          2.68618  4.42225  2.77519  2.73123  3.46354  2.40513  3.72494  3.29354  2.67741  2.69355  4.24690  2.90347  2.73739  3.18146  2.89801  2.37887  2.77519  2.98518  4.58477  3.61503
          0.02070  4.28396  5.00631  0.61958  0.77255  0.66233  0.72494
    237   3.20135  5.31541  3.57022  2.93513  4.74516  3.79717  3.75946  4.14011  2.03549  3.56061  4.44151  3.33736  4.17728  2.02269  1.09159  3.19405  3.37242  3.82048  5.59088  4.41204    364 r x - -
          2.68618  4.42225  2.77519  2.73123  3.46354  2.40513  3.72494  3.29354  2.67741  2.69355  4.24690  2.90347  2.73739  3.18146  2.89801  2.37887  2.77519  2.98518  4.58477  3.61503
          0.11182  4.28396  2.38585  0.61958  0.77255  0.66233  0.72494
    238   1.58584  5.03010  2.14178  2.38201  4.40695  3.36133  3.75999  3.83108  2.29334  3.41596  4.23280  2.91826  3.87290  2.91158  3.07947  2.73447  3.01344  3.45553  5.62438  4.24686    365 a x - -
          2.68618  4.42225  2.77519  2.73123  3.46354  2.40513  3.72494  3.29354  2.67741  2.69355  4.24690  2.90347  2.73739  3.18146  2.89801  2.37887  2.77519  2.98518  4.58477  3.61503
          0.02265  4.19479  4.91713  0.61958  0.77255  0.75631  0.63374
    239   2.02109  4.42362  3.50583  2.93513  3.56722  3.61643  3.87577  2.49822  2.78599  2.14191  3.50290  3.34567  4.00614  3.16952  2.35331  2.87670  2.90584  2.59903  5.02568  3.78941    366 a x - -
          2.68618  4.42225  2.77519  2.73123  3.46354  2.40513  3.72494  3.29354  2.67741  2.69355  4.24690  2.90347  2.73739  3.18146  2.89801  2.37887  2.77519  2.98518  4.58477  3.61503
          0.02265  4.19479  4.91713  0.61958  0.77255  0.75631  0.63374
    240   2.88220  4.91277  3.44437  2.92233  4.45953  3.53658  3.83318  3.90376  2.24387  3.44039  4.31642  3.29811  4.03819  3.00273  1.09024  2.43071  3.16797  3.54123  5.52658  4.29913    367 r x - -
          2.68618  4.42225  2.77519  2.73123  3.46354  2.40513  3.72494  3.29354  2.67741  2.69355  4.24690  2.90347  2.73739  3.18146  2.89801  2.37887  2.77519  2.98518  4.58477  3.61503
          0.02265  4.19479  4.91713  0.61958  0.77255  0.58144  0.81892
    241   2.84711  5.13767  2.75031  2.47537  4.57351  3.42742  3.81315  4.03534  2.13867  3.56894  4.38837  1.38648  3.95054  2.96302  2.94130  2.44139  3.12390  3.63712  5.71786  4.35750    368 n x - -
          2.68618  4.42225  2.77519  2.73123  3.46354  2.40513  3.72494  3.29354  2.67741  2.69355  4.24690  2.90347  2.73739  3.18146  2.89801  2.37887  2.77519  2.98518  4.58477  3.61503
          0.02070  4.28396  5.00631  0.61958  0.77255  0.66233  0.72494
    242   2.17940  4.70812  3.06295  2.74170  4.31811  3.34073  3.96839  3.72685  2.77552  3.35192  4.20725  3.17509  1.43344  2.61373  3.15611  2.74323  3.00311  3.34080  5.60113  4.30482    369 p x - -
          2.68618  4.42225  2.77519  2.73123  3.46354  2.40513  3.72494  3.29354  2.67741  2.69355  4.24690  2.90347  2.73739  3.18146  2.89801  2.37887  2.77519  2.98518  4.58477  3.61503
          0.02070  4.28396  5.00631  0.61958  0.77255  0.66233  0.72494
    243   2.62153  4.64418  3.30126  2.82868  4.22920  2.76625  3.92144  3.62084  2.64700  3.25538  4.09675  3.23203  3.92402  3.11288  2.28068  2.72889  1.41481  3.25001  5.49248  4.22735    370 t x - -
          2.68618  4.42225  2.77519  2.73123  3.46354  2.40513  3.72494  3.29354  2.67741  2.69355  4.24690  2.90347  2.73739  3.18146  2.89801  2.37887  2.77519  2.98518  4.58477  3.61503
          0.02070  4.28396  5.00631  0.61958  0.77255  0.66233  0.72494
    244   3.24865  4.54676  5.04957  4.58274  3.78439  4.62179  5.30447  1.62623  4.46784  2.27898  3.58278  4.76678  4.95325  4.74736  4.65732  4.03786  3.52721  0.76836  5.78580  4.55868    371 v x - -
          2.68618  4.42225  2.77519  2.73123  3.46354  2.40513  3.72494  3.29354  2.67741  2.69355  4.24690  2.90347  2.73739  3.18146  2.89801  2.37887  2.77519  2.98518  4.58477  3.61503
          0.02070  4.28396  5.00631  0.61958  0.77255  0.66233  0.72494
    245   2.02932  4.32782  3.62705  3.08409  3.63009  3.50517  4.00084  2.51085  3.03372  2.67833  3.58428  3.42804  3.98624  3.33302  3.37367  2.04791  2.31168  2.24450  5.08438  3.85628    372 a x - -
          2.68618  4.42225  2.77519  2.73123  3.46354  2.40513  3.72494  3.29354  2.67741  2.69355  4.24690  2.90347  2.73739  3.18146  2.89801  2.37887  2.77519  2.98518  4.58477  3.61503
          0.02070  4.28396  5.00631  0.61958  0.77255  0.66233  0.72494
    246   2.87632  4.68815  3.67112  3.35345  3.93391  3.56617  4.33324  3.31751  3.24213  2.32624  4.06593  3.66415  0.93632  3.66659  3.51913  3.06411  3.25872  3.10623  5.43937  4.14617    373 p x - -
          2.68618  4.42225  2.77519  2.73123  3.46354  2.40513  3.72494  3.29354  2.67741  2.69355  4.24690  2.90347  2.73739  3.18146  2.89801  2.37887  2.77519  2.98518  4.58477  3.61503
          0.02070  4.28396  5.00631  0.61958  0.77255  0.66233  0.72494
    247   2.33068  4.17831  4.18426  3.60946  3.31942  3.12244  4.18191  1.82681  3.49547  2.31273  2.55851  3.82517  4.20654  3.72641  3.68861  3.13035  2.95274  1.78743  4.87287  3.67917    374 v x - -
          2.68618  4.42225  2.77519  2.73123  3.46354  2.40513  3.72494  3.29354  2.67741  2.69355  4.24690  2.90347  2.73739  3.18146  2.89801  2.37887  2.77519  2.98518  4.58477  3.61503
          0.02070  4.28396  5.00631  0.61958  0.77255  0.66233  0.72494
    248   2.60326  4.74518  2.95896  2.64846  4.48194  3.27582  3.95199  3.94803  2.80453  3.53380  4.33776  2.03461  2.76910  3.12218  3.24658  1.46996  2.96859  3.48099  5.72136  4.38523    375 s x - -
          2.68618  4.42225  2.77519  2.73123  3.46354  2.40513  3.72494  3.29354  2.67741  2.69355  4.24690  2.90347  2.73739  3.18146  2.89801  2.37887  2.77519  2.98518  4.58477  3.61503
          0.02070  4.28396  5.00631  0.61958  0.77255  0.66233  0.72494
    249   2.79256  5.21440  2.14091  2.03423  4.56125  3.38773  3.75315  4.03084  2.60073  3.55706  4.34766  2.88833  3.88916  2.88756  3.11571  1.64687  2.63519  3.62300  5.73168  4.31540    376 s x - -
          2.68618  4.42225  2.77519  2.73123  3.46354  2.40513  3.72494  3.29354  2.67741  2.69355  4.24690  2.90347  2.73739  3.18146  2.89801  2.37887  2.77519  2.98518  4.58477  3.61503
          0.02070  4.28396  5.00631  0.61958  0.77255  0.66233  0.72494
    250   2.65388  3.08730  2.99562  1.66325  4.14685  3.43111  3.74512  3.54708  2.55507  3.16923  3.99106  2.67208  3.87891  2.90570  3.00456  2.69948  2.49062  3.21219  5.41601  4.08665    377 e x - -
          2.68623  4.42230  2.77505  2.73067  3.46359  2.40518  3.72500  3.29359  2.67746  2.69360  4.24695  2.90352  2.73745  3.18151  2.89806  2.37892  2.77525  2.98523  4.58482  3.61508
          0.32826  1.29781  5.00631  0.17924  1.80729  0.66233  0.72494
    251   2.70163  4.45831  2.65915  2.92567  3.60141  3.64689  3.93017  1.74963  2.91563  2.26135  3.54205  3.35700  3.25694  3.22728  3.28895  2.91319  2.94125  2.54962  5.07768  3.82747    379 i x - -
          2.68618  4.42225  2.77519  2.73123  3.46354  2.40513  3.72494  3.29354  2.67741  2.69355  4.24690  2.90347  2.73739  3.18146  2.89801  2.37887  2.77519  2.98518  4.58477  3.61503
          0.18378  4.28396  1.87021  0.61958  0.77255  0.66233  0.72494
    252   3.10877  5.08579  3.09686  2.86368  4.28682  3.55062  4.02136  3.96460  2.66854  3.44075  4.46927  3.32273  4.11263  0.84411  2.94432  3.14945  3.40919  3.68075  5.51691  4.23108    380 q x - -
          2.68618  4.42225  2.77519  2.73123  3.46354  2.40513  3.72494  3.29354  2.67741  2.69355  4.24690  2.90347  2.73739  3.18146  2.89801  2.37887  2.77519  2.98518  4.58477  3.61503
          0.02432  4.12450  4.84685  0.61958  0.77255  0.81953  0.58096
    253   3.45025  4.84202  4.59342  4.24176  3.25142  4.29940  4.81926  2.47636  4.00731  0.61705  3.20860  4.49294  4.69606  4.31440  4.13910  3.91113  3.73558  2.57777  5.21434  3.99340    381 L x - -
          2.68618  4.42225  2.77519  2.73123  3.46354  2.40513  3.72494  3.29354  2.67741  2.69355  4.24690  2.90347  2.73739  3.18146  2.89801  2.37887  2.77519  2.98518  4.58477  3.61503
          0.02432  4.12450  4.84685  0.61958  0.77255  0.53426  0.88214
    254   2.06838  4.41260  3.43667  3.07244  4.48281  2.36964  4.21662  3.92341  3.14030  3.56066  4.36081  3.34106  1.75375  3.43400  3.52049  1.69425  2.86321  3.37638  5.78016  4.53161    382 s x - -
          2.68744  4.41557  2.77667  2.73248  3.46361  2.40510  3.71830  3.29488  2.67807  2.69250  4.24679  2.90213  2.73854  3.18216  2.89635  2.37906  2.77631  2.98449  4.58384  3.61421
          0.44511  1.02375        *  3.15018  0.04379  0.00000        *
//
