# Supplementary material for: Remote homology clustering identifies lowly conserved families of effector proteins in plant-pathogenic fungi
Source: Microb Genom. 2021 Sep 1;7(9):000637. doi: 10.1099/mgen.0.000637 (PMC8715435; doi:10.1099/mgen.0.000637)
Supplement: Supplementary material 16 [file mgen-7-0637-s0016.zip › hmms/markov-PC_045SAO.hmm]

HMMER3/f [3.3 | Nov 2019]
NAME  markov-PC_045SAO
LENG  422
ALPH  amino
RF    yes
MM    no
CONS  yes
CS    no
MAP   yes
DATE  Thu Jul 23 08:04:59 2020
NSEQ  218
EFFN  11.918549
CKSUM 4005944265
STATS LOCAL MSV      -11.4656  0.69893
STATS LOCAL VITERBI  -12.8515  0.69893
STATS LOCAL FORWARD   -5.3339  0.69893
HMM          A        C        D        E        F        G        H        I        K        L        M        N        P        Q        R        S        T        V        W        Y   
            m->m     m->i     m->d     i->m     i->i     d->m     d->d
  COMPO   2.54979  3.59563  2.97843  2.82732  3.40036  2.86599  3.71977  2.86760  2.60939  2.59438  3.71866  2.98920  3.20053  3.02483  2.98523  2.51104  2.71898  2.71517  4.92487  3.51429
          2.68618  4.42225  2.77519  2.73123  3.46354  2.40513  3.72494  3.29354  2.67741  2.69355  4.24690  2.90347  2.73739  3.18146  2.89801  2.37887  2.77519  2.98518  4.58477  3.61503
          0.03240  3.84170  4.56405  0.61958  0.77255  0.00000        *
      1   2.94558  4.49938  4.01662  3.60812  3.19517  3.81115  4.35041  2.36773  3.37774  1.79482  1.43820  3.88930  4.27191  3.76184  3.58660  3.29131  3.25045  2.37019  5.03167  3.79053      1 m x - -
          2.68618  4.42225  2.77519  2.73123  3.46354  2.40513  3.72494  3.29354  2.67741  2.69355  4.24690  2.90347  2.73739  3.18146  2.89801  2.37887  2.77519  2.98518  4.58477  3.61503
          0.03240  3.84170  4.56405  0.61958  0.77255  0.48576  0.95510
      2   2.39696  4.24182  3.40157  3.15267  3.94246  3.08198  4.17224  3.06588  3.09503  2.93044  3.98331  3.36668  3.78347  3.49151  3.35493  2.59793  1.22516  2.76414  5.38300  4.15922      2 t x - -
          2.68618  4.42225  2.77519  2.73123  3.46354  2.40513  3.72494  3.29354  2.67741  2.69355  4.24690  2.90347  2.73739  3.18146  2.89801  2.37887  2.77519  2.98518  4.58477  3.61503
          0.03240  3.84170  4.56405  0.61958  0.77255  0.48576  0.95510
      3   2.71205  4.47403  3.31598  3.15093  4.14797  3.16331  4.23058  3.68587  3.20567  3.31590  4.36474  3.46051  0.88687  3.59540  3.45433  2.87868  3.15129  3.33471  5.34257  4.26836      3 p x - -
          2.68618  4.42225  2.77519  2.73123  3.46354  2.40513  3.72494  3.29354  2.67741  2.69355  4.24690  2.90347  2.73739  3.18146  2.89801  2.37887  2.77519  2.98518  4.58477  3.61503
          0.03240  3.84170  4.56405  0.61958  0.77255  0.48576  0.95510
      4   2.30061  4.22036  3.18041  2.99521  4.04588  2.95085  4.10570  3.56454  3.06689  3.28732  4.21629  3.22463  3.68721  3.41871  3.35356  1.13841  2.77852  3.10639  5.42094  4.12936      4 s x - -
          2.68618  4.42225  2.77519  2.73123  3.46354  2.40513  3.72494  3.29354  2.67741  2.69355  4.24690  2.90347  2.73739  3.18146  2.89801  2.37887  2.77519  2.98518  4.58477  3.61503
          0.03240  3.84170  4.56405  0.61958  0.77255  0.48576  0.95510
      5   3.00720  4.43507  4.29110  3.90609  3.35393  4.03260  4.64023  1.11686  3.73360  1.94677  3.29460  4.15577  4.46716  4.08533  3.93372  3.52529  3.30709  1.84631  5.23808  3.97342      5 i x - -
          2.68618  4.42225  2.77519  2.73123  3.46354  2.40513  3.72494  3.29354  2.67741  2.69355  4.24690  2.90347  2.73739  3.18146  2.89801  2.37887  2.77519  2.98518  4.58477  3.61503
          0.03240  3.84170  4.56405  0.61958  0.77255  0.48576  0.95510
      6   2.30061  4.22036  3.18041  2.99521  4.04588  2.95085  4.10570  3.56454  3.06689  3.28732  4.21629  3.22463  3.68721  3.41871  3.35356  1.13841  2.77852  3.10639  5.42094  4.12936      6 s x - -
          2.68618  4.42225  2.77519  2.73123  3.46354  2.40513  3.72494  3.29354  2.67741  2.69355  4.24690  2.90347  2.73739  3.18146  2.89801  2.37887  2.77519  2.98518  4.58477  3.61503
          0.03240  3.84170  4.56405  0.61958  0.77255  0.48576  0.95510
      7   2.55266  1.00507  4.06383  3.79680  3.79565  3.18173  4.45070  2.93484  3.62369  2.85151  3.97197  3.79200  3.88624  3.97110  3.75337  2.82417  3.01690  2.68140  5.21780  4.08343      7 c x - -
          2.68618  4.42225  2.77519  2.73123  3.46354  2.40513  3.72494  3.29354  2.67741  2.69355  4.24690  2.90347  2.73739  3.18146  2.89801  2.37887  2.77519  2.98518  4.58477  3.61503
          0.03240  3.84170  4.56405  0.61958  0.77255  0.48576  0.95510
      8   2.92670  5.03022  2.47602  1.06996  4.37272  3.25484  3.83957  3.82053  2.71629  3.44282  4.41869  2.91680  3.85811  3.05619  3.12157  2.91253  3.23086  3.50774  5.55013  4.27290      8 e x - -
          2.68618  4.42225  2.77519  2.73123  3.46354  2.40513  3.72494  3.29354  2.67741  2.69355  4.24690  2.90347  2.73739  3.18146  2.89801  2.37887  2.77519  2.98518  4.58477  3.61503
          0.03240  3.84170  4.56405  0.61958  0.77255  0.48576  0.95510
      9   2.97155  4.81197  3.45914  2.97722  4.15877  3.46487  3.80332  3.69872  2.22692  3.22029  4.22169  3.33909  3.96933  3.02554  1.02647  3.05745  3.23985  3.42410  5.25455  4.09325      9 r x - -
          2.68618  4.42225  2.77519  2.73123  3.46354  2.40513  3.72494  3.29354  2.67741  2.69355  4.24690  2.90347  2.73739  3.18146  2.89801  2.37887  2.77519  2.98518  4.58477  3.61503
          0.03240  3.84170  4.56405  0.61958  0.77255  0.48576  0.95510
     10   2.71205  4.47403  3.31598  3.15093  4.14797  3.16331  4.23058  3.68587  3.20567  3.31590  4.36474  3.46051  0.88687  3.59540  3.45433  2.87868  3.15129  3.33471  5.34257  4.26836     10 p x - -
          2.68618  4.42225  2.77519  2.73123  3.46354  2.40513  3.72494  3.29354  2.67741  2.69355  4.24690  2.90347  2.73739  3.18146  2.89801  2.37887  2.77519  2.98518  4.58477  3.61503
          0.03240  3.84170  4.56405  0.61958  0.77255  0.48576  0.95510
     11   2.85728  4.84120  2.88357  2.63835  4.00555  3.34623  3.79621  3.63205  2.46139  3.13741  4.16664  3.09762  3.89957  1.28980  2.74596  2.90656  3.15450  3.36379  5.28327  3.97514     11 q x - -
          2.68618  4.42225  2.77519  2.73123  3.46354  2.40513  3.72494  3.29354  2.67741  2.69355  4.24690  2.90347  2.73739  3.18146  2.89801  2.37887  2.77519  2.98518  4.58477  3.61503
          0.03240  3.84170  4.56405  0.61958  0.77255  0.48576  0.95510
     12   3.06654  4.47291  4.60681  4.08140  3.36743  4.24323  4.71367  2.08447  3.92697  1.89690  1.78131  4.30439  4.58708  4.16921  4.10697  3.60368  3.32955  1.36910  5.25999  4.09716     12 v x - -
          2.68618  4.42225  2.77519  2.73123  3.46354  2.40513  3.72494  3.29354  2.67741  2.69355  4.24690  2.90347  2.73739  3.18146  2.89801  2.37887  2.77519  2.98518  4.58477  3.61503
          0.02340  4.16248  4.88483  0.61958  0.77255  0.48576  0.95510
     13   1.97208  4.30393  3.77546  3.27837  3.58119  3.53697  4.14134  2.62782  3.18402  1.65062  3.51381  3.56576  4.04939  3.50190  3.47520  2.88556  2.27928  2.43321  5.13180  3.92003     13 l x - -
          2.68618  4.42225  2.77519  2.73123  3.46354  2.40513  3.72494  3.29354  2.67741  2.69355  4.24690  2.90347  2.73739  3.18146  2.89801  2.37887  2.77519  2.98518  4.58477  3.61503
          0.02340  4.16248  4.88483  0.61958  0.77255  0.48576  0.95510
     14   2.80652  5.23065  2.04256  1.79520  4.54838  3.34208  3.73813  4.00351  2.61578  3.54782  4.35642  2.83235  3.86647  2.88200  3.13803  2.75674  1.90184  3.60954  5.73377  4.30986     14 e x - -
          2.68618  4.42225  2.77519  2.73123  3.46354  2.40513  3.72494  3.29354  2.67741  2.69355  4.24690  2.90347  2.73739  3.18146  2.89801  2.37887  2.77519  2.98518  4.58477  3.61503
          0.02340  4.16248  4.88483  0.61958  0.77255  0.48576  0.95510
     15   2.40350  4.38454  3.30952  3.03764  4.40249  3.09756  4.20047  3.86870  3.12558  3.52399  4.35793  3.30513  2.13256  3.44326  3.47248  1.17853  2.86580  3.34055  5.71684  4.45972     15 s x - -
          2.68618  4.42225  2.77519  2.73123  3.46354  2.40513  3.72494  3.29354  2.67741  2.69355  4.24690  2.90347  2.73739  3.18146  2.89801  2.37887  2.77519  2.98518  4.58477  3.61503
          0.02340  4.16248  4.88483  0.61958  0.77255  0.48576  0.95510
     16   2.52354  4.26820  3.84704  3.46278  3.80851  3.37095  4.33037  2.68914  3.39440  2.78080  3.78980  3.63189  4.01173  3.70784  3.65498  1.93915  2.92617  1.25973  5.34757  4.10662     16 v x - -
          2.68618  4.42225  2.77519  2.73123  3.46354  2.40513  3.72494  3.29354  2.67741  2.69355  4.24690  2.90347  2.73739  3.18146  2.89801  2.37887  2.77519  2.98518  4.58477  3.61503
          0.02340  4.16248  4.88483  0.61958  0.77255  0.48576  0.95510
     17   2.67194  4.28205  3.89934  3.38019  3.48592  3.66683  4.17093  2.43224  3.27771  1.99607  3.45034  3.66173  4.12954  3.58115  3.55017  2.18847  2.96196  1.57158  5.05654  3.82766     17 v x - -
          2.68618  4.42225  2.77519  2.73123  3.46354  2.40513  3.72494  3.29354  2.67741  2.69355  4.24690  2.90347  2.73739  3.18146  2.89801  2.37887  2.77519  2.98518  4.58477  3.61503
          0.02340  4.16248  4.88483  0.61958  0.77255  0.48576  0.95510
     18   2.61902  4.38995  3.63065  3.26688  3.80991  1.42603  4.22735  1.93815  3.23054  2.79213  3.81564  3.54345  4.02736  3.56961  3.52456  2.85288  2.99400  2.62969  5.31726  4.06637     18 g x - -
          2.68618  4.42225  2.77519  2.73123  3.46354  2.40513  3.72494  3.29354  2.67741  2.69355  4.24690  2.90347  2.73739  3.18146  2.89801  2.37887  2.77519  2.98518  4.58477  3.61503
          0.02340  4.16248  4.88483  0.61958  0.77255  0.48576  0.95510
     19   2.22052  4.33928  3.84017  3.31398  3.06160  3.74697  3.94490  2.67119  3.19580  1.85750  3.38781  3.60899  4.14254  3.49209  3.45855  3.04750  3.00258  2.50905  4.65016  1.98108     19 l x - -
          2.68618  4.42225  2.77519  2.73123  3.46354  2.40513  3.72494  3.29354  2.67741  2.69355  4.24690  2.90347  2.73739  3.18146  2.89801  2.37887  2.77519  2.98518  4.58477  3.61503
          0.02340  4.16248  4.88483  0.61958  0.77255  0.48576  0.95510
     20   2.37630  4.38154  3.25251  2.96547  4.45405  1.63024  4.16238  3.90651  3.09596  3.54202  4.34938  3.25462  2.17140  3.38548  3.47344  1.90701  2.83372  3.35456  5.74897  4.49387     20 g x - -
          2.68618  4.42225  2.77519  2.73123  3.46354  2.40513  3.72494  3.29354  2.67741  2.69355  4.24690  2.90347  2.73739  3.18146  2.89801  2.37887  2.77519  2.98518  4.58477  3.61503
          0.02340  4.16248  4.88483  0.61958  0.77255  0.48576  0.95510
     21   3.65280  4.97202  4.63924  4.41754  0.63457  4.25580  4.04140  3.15140  4.31999  2.45809  3.84353  4.35944  4.71436  4.40966  4.36739  3.90137  3.95738  3.16198  4.22077  2.55814     21 F x - -
          2.68618  4.42225  2.77519  2.73123  3.46354  2.40513  3.72494  3.29354  2.67741  2.69355  4.24690  2.90347  2.73739  3.18146  2.89801  2.37887  2.77519  2.98518  4.58477  3.61503
          0.02340  4.16248  4.88483  0.61958  0.77255  0.48576  0.95510
     22   2.66635  4.34003  3.62988  3.05666  3.46729  3.65904  3.92689  2.17822  2.93241  2.46738  2.86565  3.43595  4.04029  3.27520  2.60744  2.92146  2.02743  2.51356  4.94926  3.72759     22 t x - -
          2.68618  4.42225  2.77519  2.73123  3.46354  2.40513  3.72494  3.29354  2.67741  2.69355  4.24690  2.90347  2.73739  3.18146  2.89801  2.37887  2.77519  2.98518  4.58477  3.61503
          0.02162  4.24086  4.96321  0.61958  0.77255  0.48576  0.95510
     23   2.41087  5.21414  1.86827  2.31273  4.51612  3.39399  2.76508  3.99754  2.49687  3.50769  4.28816  2.86948  3.86182  2.19951  2.99601  2.71580  3.00507  3.59157  5.66508  4.25051     23 d x - -
          2.68618  4.42225  2.77519  2.73123  3.46354  2.40513  3.72494  3.29354  2.67741  2.69355  4.24690  2.90347  2.73739  3.18146  2.89801  2.37887  2.77519  2.98518  4.58477  3.61503
          0.02162  4.24086  4.96321  0.61958  0.77255  0.48576  0.95510
     24   2.56385  2.12430  3.45337  2.97839  3.87992  3.38068  3.98511  3.25678  2.87082  2.94769  3.83412  3.33185  2.00765  2.62183  3.20658  2.73431  2.90030  2.95253  5.26844  4.02013     24 p x - -
          2.68618  4.42225  2.77519  2.73123  3.46354  2.40513  3.72494  3.29354  2.67741  2.69355  4.24690  2.90347  2.73739  3.18146  2.89801  2.37887  2.77519  2.98518  4.58477  3.61503
          0.02162  4.24086  4.96321  0.61958  0.77255  0.48576  0.95510
     25   1.94157  4.37127  3.62460  3.06684  3.52031  3.66028  3.96411  2.75854  2.99198  2.52817  2.76160  3.44983  4.05717  2.65053  3.32395  2.92712  2.92368  1.91637  5.00027  3.77424     25 v x - -
          2.68618  4.42225  2.77519  2.73123  3.46354  2.40513  3.72494  3.29354  2.67741  2.69355  4.24690  2.90347  2.73739  3.18146  2.89801  2.37887  2.77519  2.98518  4.58477  3.61503
          0.01959  4.33849  5.06083  0.61958  0.77255  0.48576  0.95510
     26   2.69037  4.28699  3.86267  3.30607  3.44658  3.71524  4.08239  1.98659  3.21902  1.99841  3.41510  3.61869  4.12389  3.50347  3.49944  2.04138  2.43997  2.39323  4.96478  3.75318     26 i x - -
          2.68618  4.42225  2.77519  2.73123  3.46354  2.40513  3.72494  3.29354  2.67741  2.69355  4.24690  2.90347  2.73739  3.18146  2.89801  2.37887  2.77519  2.98518  4.58477  3.61503
          0.01959  4.33849  5.06083  0.61958  0.77255  0.48576  0.95510
     27   1.62575  4.79929  3.14339  2.68376  4.35560  3.40515  3.85966  3.76217  1.77709  3.36231  4.17917  3.14127  3.92115  3.01932  2.97173  2.22709  2.97532  3.37218  5.57111  4.26656     27 a x - -
          2.68618  4.42225  2.77519  2.73123  3.46354  2.40513  3.72494  3.29354  2.67741  2.69355  4.24690  2.90347  2.73739  3.18146  2.89801  2.37887  2.77519  2.98518  4.58477  3.61503
          0.09186  4.33849  2.59407  0.61958  0.77255  0.48576  0.95510
     28   2.91534  4.37228  4.38634  3.84670  3.48962  4.05447  4.51891  2.15083  3.72324  1.60415  3.37863  4.08173  4.44028  3.98659  3.93800  3.38910  2.26009  1.44091  5.20815  4.01990     28 v x - -
          2.68618  4.42225  2.77519  2.73123  3.46354  2.40513  3.72494  3.29354  2.67741  2.69355  4.24690  2.90347  2.73739  3.18146  2.89801  2.37887  2.77519  2.98518  4.58477  3.61503
          0.02104  4.26766  4.99001  0.61958  0.77255  0.58062  0.81996
     29   2.96065  5.28885  3.13245  1.77256  4.69675  3.61431  3.68570  4.09709  1.83818  3.54306  4.35504  3.09589  4.00989  2.80490  1.65936  2.92609  3.15862  3.72266  5.61771  4.34372     29 r x - -
          2.68618  4.42225  2.77519  2.73123  3.46354  2.40513  3.72494  3.29354  2.67741  2.69355  4.24690  2.90347  2.73739  3.18146  2.89801  2.37887  2.77519  2.98518  4.58477  3.61503
          0.29158  4.26766  1.43169  0.61958  0.77255  0.58062  0.81996
     30   2.20024  4.48885  3.28017  2.72283  3.73435  3.46174  3.76304  3.06721  2.60781  2.76310  2.98863  3.16459  3.88548  2.99649  2.43198  2.72212  2.22165  2.80657  5.11011  3.84925     30 a . - -
          2.68592  4.42240  2.77501  2.73138  3.46369  2.40528  3.72510  3.29369  2.67756  2.69246  4.24705  2.90362  2.73755  3.18111  2.89816  2.37902  2.77535  2.98534  4.58492  3.61518
          0.38578  1.16492  4.81183  1.04258  0.43470  0.83230  0.57102
     31   2.64083  4.34448  3.54478  2.99396  3.47911  3.61126  3.90993  2.65233  2.89014  2.08279  3.41965  3.38567  4.00788  2.73653  3.21971  2.88364  2.35664  1.98360  4.97700  3.74753     35 v x - -
          2.68618  4.42225  2.77519  2.73123  3.46354  2.40513  3.72494  3.29354  2.67741  2.69355  4.24690  2.90347  2.73739  3.18146  2.89801  2.37887  2.77519  2.98518  4.58477  3.61503
          0.02520  4.08949  4.81183  0.61958  0.77255  0.83230  0.57102
     32   2.66106  4.43204  3.53754  3.17304  3.68030  1.77194  4.12715  2.98336  3.10747  1.55932  3.73768  3.48734  4.01201  3.47441  3.39852  2.87545  3.01338  2.77120  5.19221  3.92414     36 l x - -
          2.68618  4.42225  2.77519  2.73123  3.46354  2.40513  3.72494  3.29354  2.67741  2.69355  4.24690  2.90347  2.73739  3.18146  2.89801  2.37887  2.77519  2.98518  4.58477  3.61503
          0.02520  4.08949  4.81183  0.61958  0.77255  0.83230  0.57102
     33   2.58715  2.70483  3.99019  3.42406  3.31188  3.62666  4.05459  2.57514  3.31818  2.37693  2.35149  3.64816  4.05637  3.56237  3.53774  2.54399  2.36892  2.13476  4.81919  3.62275     37 v x - -
          2.68618  4.42225  2.77519  2.73123  3.46354  2.40513  3.72494  3.29354  2.67741  2.69355  4.24690  2.90347  2.73739  3.18146  2.89801  2.37887  2.77519  2.98518  4.58477  3.61503
          0.02181  4.23218  4.95453  0.61958  0.77255  0.41923  1.07164
     34   2.44162  4.69964  2.83361  2.66017  3.89745  3.55851  3.78532  3.27343  2.32552  2.16281  3.79008  3.15081  2.76689  2.98540  3.07753  2.78070  2.92017  2.43324  5.24358  3.95052     38 l x - -
          2.68618  4.42225  2.77519  2.73123  3.46354  2.40513  3.72494  3.29354  2.67741  2.69355  4.24690  2.90347  2.73739  3.18146  2.89801  2.37887  2.77519  2.98518  4.58477  3.61503
          0.01754  4.44768  5.17003  0.61958  0.77255  0.58062  0.81996
     35   2.19339  4.48011  3.69270  3.35417  4.21571  1.04202  4.37601  3.48858  3.35018  2.39923  4.18457  3.58243  4.03821  3.67456  3.65861  2.79128  3.03052  3.13255  5.64160  4.40504     39 g x - -
          2.68618  4.42225  2.77519  2.73123  3.46354  2.40513  3.72494  3.29354  2.67741  2.69355  4.24690  2.90347  2.73739  3.18146  2.89801  2.37887  2.77519  2.98518  4.58477  3.61503
          0.01754  4.44768  5.17003  0.61958  0.77255  0.58062  0.81996
     36   2.77567  5.15710  2.86375  1.82866  4.52985  2.22013  3.76128  3.99007  2.52686  3.51283  4.29175  2.98964  3.92527  2.88529  2.63036  1.97658  3.02799  3.58451  5.67809  4.29338     40 e x - -
          2.68618  4.42225  2.77519  2.73123  3.46354  2.40513  3.72494  3.29354  2.67741  2.69355  4.24690  2.90347  2.73739  3.18146  2.89801  2.37887  2.77519  2.98518  4.58477  3.61503
          0.01754  4.44768  5.17003  0.61958  0.77255  0.43071  1.04996
     37   2.34366  2.00019  4.40773  3.82633  3.29117  3.87693  4.23701  1.83882  3.67307  2.35587  3.31812  3.95290  4.26202  3.87263  3.79937  3.18756  2.99868  2.31102  4.83704  2.62784     41 i x - -
          2.68618  4.42225  2.77519  2.73123  3.46354  2.40513  3.72494  3.29354  2.67741  2.69355  4.24690  2.90347  2.73739  3.18146  2.89801  2.37887  2.77519  2.98518  4.58477  3.61503
          0.22196  4.50718  1.67120  0.61958  0.77255  0.48576  0.95510
     38   2.71378  4.98369  3.00804  2.51618  4.38308  2.19222  3.72231  3.81787  2.41578  3.36360  4.16059  3.02366  3.89682  2.49081  2.22281  2.08438  2.96791  3.43746  5.53976  4.20297     42 s x - -
          2.68618  4.42225  2.77519  2.73123  3.46354  2.40513  3.72494  3.29354  2.67741  2.69355  4.24690  2.90347  2.73739  3.18146  2.89801  2.37887  2.77519  2.98518  4.58477  3.61503
          0.02025  4.30548  5.02782  0.61958  0.77255  0.34627  1.22868
     39   2.06816  4.84139  3.15578  2.30996  4.08582  3.54965  3.78571  3.49131  2.60763  3.11629  2.67079  2.82774  3.95220  2.95315  3.06045  2.22287  2.42044  3.18198  5.38128  4.06265     43 a x - -
          2.68618  4.42225  2.77519  2.73123  3.46354  2.40513  3.72494  3.29354  2.67741  2.69355  4.24690  2.90347  2.73739  3.18146  2.89801  2.37887  2.77519  2.98518  4.58477  3.61503
          0.01589  4.54588  5.26823  0.61958  0.77255  0.48576  0.95510
     40   1.60989  4.41906  3.79373  3.24453  3.67949  3.01250  4.11380  3.02661  3.18857  2.75703  2.19238  3.57369  4.11303  3.47688  3.51121  2.59289  2.50568  2.48302  5.13383  3.91338     44 a x - -
          2.68618  4.42225  2.77519  2.73123  3.46354  2.40513  3.72494  3.29354  2.67741  2.69355  4.24690  2.90347  2.73739  3.18146  2.89801  2.37887  2.77519  2.98518  4.58477  3.61503
          0.01465  4.62620  5.34855  0.61958  0.77255  0.48576  0.95510
     41   2.05090  4.67116  3.36996  2.82510  3.89917  2.73106  3.90819  3.27974  2.80309  1.93083  3.81395  3.28685  2.84268  2.77177  3.21646  2.86132  2.67104  3.00883  5.27225  3.99822     45 l x - -
          2.68618  4.42225  2.77519  2.73123  3.46354  2.40513  3.72494  3.29354  2.67741  2.69355  4.24690  2.90347  2.73739  3.18146  2.89801  2.37887  2.77519  2.98518  4.58477  3.61503
          0.01465  4.62620  5.34855  0.61958  0.77255  0.48576  0.95510
     42   2.16336  4.31707  4.61333  4.02088  3.40305  4.07462  4.40631  1.40895  3.86311  2.16998  2.27946  4.14202  4.42924  4.04815  3.39925  3.37930  3.14512  2.16809  4.97778  3.79912     46 i x - -
          2.68618  4.42225  2.77519  2.73123  3.46354  2.40513  3.72494  3.29354  2.67741  2.69355  4.24690  2.90347  2.73739  3.18146  2.89801  2.37887  2.77519  2.98518  4.58477  3.61503
          0.01291  4.75231  5.47465  0.61958  0.77255  0.48576  0.95510
     43   2.51581  4.86730  2.90242  2.70777  4.07865  3.64194  3.86073  3.47806  2.69878  2.51697  3.95198  3.05936  2.40391  3.04070  3.14613  2.48566  2.27044  3.18510  5.39670  2.70114     47 t x - -
          2.68618  4.42225  2.77519  2.73123  3.46354  2.40513  3.72494  3.29354  2.67741  2.69355  4.24690  2.90347  2.73739  3.18146  2.89801  2.37887  2.77519  2.98518  4.58477  3.61503
          0.01291  4.75231  5.47465  0.61958  0.77255  0.48576  0.95510
     44   2.59077  4.31674  4.13563  3.55396  3.19025  3.88149  4.17561  2.76845  3.45317  2.02387  2.91349  3.52876  2.68312  3.69383  3.34922  3.15949  2.22726  1.77298  4.92494  3.72680     48 v x - -
          2.68618  4.42225  2.77519  2.73123  3.46354  2.40513  3.72494  3.29354  2.67741  2.69355  4.24690  2.90347  2.73739  3.18146  2.89801  2.37887  2.77519  2.98518  4.58477  3.61503
          0.01258  4.77765  5.50000  0.61958  0.77255  0.48576  0.95510
     45   2.63160  3.78404  3.89122  3.31942  3.54262  3.82328  4.11111  2.38922  3.25076  2.39482  3.31174  3.31926  1.88169  3.52713  3.54754  2.91225  2.08155  2.67722  5.01819  3.80393     49 p x - -
          2.68618  4.42225  2.77519  2.73123  3.46354  2.40513  3.72494  3.29354  2.67741  2.69355  4.24690  2.90347  2.73739  3.18146  2.89801  2.37887  2.77519  2.98518  4.58477  3.61503
          0.14451  4.77765  2.07037  0.61958  0.77255  0.48576  0.95510
     46   2.19663  4.75652  3.28659  2.72673  2.64681  3.28934  2.24843  3.04069  2.47544  2.99384  3.84282  3.21671  3.45266  3.04643  2.92736  2.71058  2.97888  3.06212  5.29463  4.00260     50 a x - -
          2.68618  4.42225  2.77519  2.73123  3.46354  2.40513  3.72494  3.29354  2.67741  2.69355  4.24690  2.90347  2.73739  3.18146  2.89801  2.37887  2.77519  2.98518  4.58477  3.61503
          0.01434  4.64749  5.36983  0.61958  0.77255  0.72914  0.65841
     47   2.50294  4.68068  3.36522  2.80527  3.86388  3.04636  3.88247  3.24457  2.77372  2.27817  3.77993  3.27656  2.10836  3.11097  2.69004  2.87393  2.55624  2.98312  5.23859  3.31415     51 p x - -
          2.68618  4.42225  2.77519  2.73123  3.46354  2.40513  3.72494  3.29354  2.67741  2.69355  4.24690  2.90347  2.73739  3.18146  2.89801  2.37887  2.77519  2.98518  4.58477  3.61503
          0.07805  4.64749  2.72581  0.61958  0.77255  0.72914  0.65841
     48   2.02473  5.20494  2.96267  1.81812  4.52829  3.51055  3.35003  3.99894  2.30905  3.50131  4.25575  2.56697  3.15613  2.82100  2.95120  2.71967  2.68626  3.58477  5.65217  4.25381     52 e x - -
          2.68618  4.42225  2.77519  2.73123  3.46354  2.40513  3.72494  3.29354  2.67741  2.69355  4.24690  2.90347  2.73739  3.18146  2.89801  2.37887  2.77519  2.98518  4.58477  3.61503
          0.01528  4.58472  5.30707  0.61958  0.77255  0.81947  0.58101
     49   2.30507  3.10221  3.33684  2.32061  3.82783  3.62641  3.85412  3.20872  2.61196  2.88297  3.74504  3.24916  3.42002  3.08369  3.17052  2.14759  2.95538  2.94911  3.22375  3.26317     53 s x - -
          2.68618  4.42225  2.77519  2.73123  3.46354  2.40513  3.72494  3.29354  2.67741  2.69355  4.24690  2.90347  2.73739  3.18146  2.89801  2.37887  2.77519  2.98518  4.58477  3.61503
          0.01528  4.58472  5.30707  0.61958  0.77255  0.70426  0.68216
     50   2.32559  3.87815  2.05606  2.58354  4.19254  3.57483  3.21358  3.32372  2.57714  2.62994  3.64585  2.89774  3.96486  2.72712  3.04182  2.42651  2.97639  3.28539  5.45399  4.11725     54 d x - -
          2.68618  4.42225  2.77519  2.73123  3.46354  2.40513  3.72494  3.29354  2.67741  2.69355  4.24690  2.90347  2.73739  3.18146  2.89801  2.37887  2.77519  2.98518  4.58477  3.61503
          0.05509  4.64826  3.12301  0.61958  0.77255  0.76416  0.62685
     51   2.49110  5.16062  2.48241  2.47380  4.47052  2.45707  2.74596  3.92963  2.47265  3.02773  4.21651  3.01406  3.92665  2.83803  2.08142  2.73232  2.98309  3.53387  5.61736  4.23285     55 r x - -
          2.68618  4.42225  2.77519  2.73123  3.46354  2.40513  3.72494  3.29354  2.67741  2.69355  4.24690  2.90347  2.73739  3.18146  2.89801  2.37887  2.77519  2.98518  4.58477  3.61503
          0.01492  4.60809  5.33044  0.61958  0.77255  0.82160  0.57933
     52   2.02973  5.12641  3.02382  2.33893  4.43205  2.16748  3.73996  3.88276  2.22087  3.41961  4.19367  3.02895  3.93459  2.46626  2.97121  2.56654  2.98728  3.19490  5.59934  4.22323     56 a x - -
          2.68618  4.42225  2.77519  2.73123  3.46354  2.40513  3.72494  3.29354  2.67741  2.69355  4.24690  2.90347  2.73739  3.18146  2.89801  2.37887  2.77519  2.98518  4.58477  3.61503
          0.01492  4.60809  5.33044  0.61958  0.77255  0.82160  0.57933
     53   2.75360  5.08260  2.87132  2.52070  4.36642  3.55155  3.73862  3.80492  2.29456  2.66899  4.14218  3.05136  2.24685  2.59016  2.21326  2.75303  2.98301  3.01913  5.55026  4.19001     57 r x - -
          2.68618  4.42225  2.77519  2.73123  3.46354  2.40513  3.72494  3.29354  2.67741  2.69355  4.24690  2.90347  2.73739  3.18146  2.89801  2.37887  2.77519  2.98518  4.58477  3.61503
          0.06880  4.60809  2.87321  0.61958  0.77255  0.82160  0.57933
     54   1.73180  4.93400  3.10153  2.41099  4.22067  3.04836  3.77709  3.63873  2.57217  3.23739  4.04663  3.08640  3.94412  2.20387  3.03292  2.75627  2.60471  2.89169  5.47323  4.13543     58 a x - -
          2.68638  4.41862  2.77539  2.73143  3.46374  2.40533  3.72514  3.29298  2.67761  2.69375  4.24710  2.90315  2.73759  3.17993  2.89821  2.37907  2.77497  2.98538  4.58497  3.61523
          1.20311  0.80564  1.37461  0.56155  0.84473  0.77010  0.62170
     55   2.82974  5.10391  3.17690  2.59276  4.41692  3.59072  3.70459  3.83635  2.18232  3.36335  4.16933  3.09376  2.56211  2.49475  1.66151  2.82931  3.04315  3.48560  5.51673  3.39788     62 r x - -
          2.68618  4.42225  2.77519  2.73123  3.46354  2.40513  3.72494  3.29354  2.67741  2.69355  4.24690  2.90347  2.73739  3.18146  2.89801  2.37887  2.77519  2.98518  4.58477  3.61503
          0.01853  4.39329  5.11563  0.61958  0.77255  1.11026  0.39969
     56   3.18798  4.52610  4.91061  4.33939  3.36372  4.44874  4.81184  1.38422  4.19434  1.69702  1.78272  4.51341  4.71836  4.34589  4.30474  3.78245  3.04038  2.13930  5.24645  4.12723     63 i x - -
          2.68618  4.42225  2.77519  2.73123  3.46354  2.40513  3.72494  3.29354  2.67741  2.69355  4.24690  2.90347  2.73739  3.18146  2.89801  2.37887  2.77519  2.98518  4.58477  3.61503
          0.01853  4.39329  5.11563  0.61958  0.77255  1.11026  0.39969
     57   2.67320  4.47237  3.45621  2.89797  3.64373  2.00436  3.88723  2.80735  2.85435  2.30795  3.23003  2.94620  4.00949  3.17550  3.23107  2.85961  2.37482  2.74944  5.06806  3.81987     64 g x - -
          2.68618  4.42225  2.77519  2.73123  3.46354  2.40513  3.72494  3.29354  2.67741  2.69355  4.24690  2.90347  2.73739  3.18146  2.89801  2.37887  2.77519  2.98518  4.58477  3.61503
          0.01787  4.42935  5.15169  0.61958  0.77255  1.11026  0.39969
     58   2.70238  4.19840  4.10151  3.52523  3.29558  3.79116  4.10491  2.10633  3.41029  2.37859  3.31800  3.75611  4.16938  3.64871  3.61403  2.84239  2.46425  2.06633  4.81617  1.94979     65 y x - -
          2.68618  4.42225  2.77519  2.73123  3.46354  2.40513  3.72494  3.29354  2.67741  2.69355  4.24690  2.90347  2.73739  3.18146  2.89801  2.37887  2.77519  2.98518  4.58477  3.61503
          0.01787  4.42935  5.15169  0.61958  0.77255  1.11026  0.39969
     59   2.68249  4.97853  1.93776  2.46610  3.53392  3.48901  2.95955  3.38160  2.16928  3.24857  4.04133  2.99646  3.88211  2.82001  2.93814  2.69082  2.78640  3.32640  5.45197  3.62153     66 d x - -
          2.68618  4.42225  2.77519  2.73123  3.46354  2.40513  3.72494  3.29354  2.67741  2.69355  4.24690  2.90347  2.73739  3.18146  2.89801  2.37887  2.77519  2.98518  4.58477  3.61503
          0.04333  4.42935  3.49074  0.61958  0.77255  1.11026  0.39969
     60   2.67762  4.20069  3.98239  3.40114  3.00382  3.75242  4.03955  2.48968  3.29826  1.94620  2.19151  3.66907  4.12244  3.54632  2.63567  2.65503  2.90931  2.45012  4.79965  3.27892     67 l . - -
          2.68618  4.42225  2.77519  2.73123  3.46354  2.40513  3.72494  3.29354  2.67741  2.69355  4.24690  2.90347  2.73739  3.18146  2.89801  2.37887  2.77519  2.98518  4.58477  3.61503
          0.01804  4.41999  5.14233  0.61958  0.77255  1.13112  0.38960
     61   1.82330  2.56750  3.61445  3.07442  3.69992  3.51680  4.01251  2.60977  3.02840  2.77223  3.65790  2.41110  4.00364  3.33155  3.37729  2.46072  2.90716  2.78179  5.13391  3.90192     68 a . - -
          2.68618  4.42225  2.77519  2.73123  3.46354  2.40513  3.72494  3.29354  2.67741  2.69355  4.24690  2.90347  2.73739  3.18146  2.89801  2.37887  2.77519  2.98518  4.58477  3.61503
          0.01804  4.41999  5.14233  0.61958  0.77255  1.13112  0.38960
     62   2.71013  5.10315  2.94996  1.78375  4.43156  3.47206  3.68602  3.88681  2.42543  3.40988  4.17988  2.96925  3.19749  2.80122  2.36091  2.43261  2.32940  3.49126  5.57588  4.19705     69 e . - -
          2.68658  4.42275  2.77559  2.73173  3.46404  2.40547  3.72545  3.29317  2.67678  2.69229  4.24544  2.90382  2.73598  3.18157  2.89851  2.37937  2.77559  2.98513  4.58210  3.61553
          1.06807  0.48331  3.22921  1.22888  0.34619  0.72598  0.66136
     63   2.71938  4.69513  3.28898  2.72805  3.87920  3.06182  3.83001  3.02125  2.70542  2.62027  2.45279  2.83242  2.91421  2.85911  2.79582  2.82698  2.36920  2.99617  5.23892  3.95413     74 t x - -
          2.68526  4.42168  2.77518  2.73135  3.46366  2.40525  3.72506  3.29366  2.67736  2.69367  4.24702  2.90359  2.73728  3.18140  2.89813  2.37899  2.77532  2.98530  4.58489  3.61515
          0.78736  0.76888  2.50809  0.09269  2.42443  0.90508  0.51837
     64   2.60772  4.21686  3.68462  3.90049  2.97444  3.96433  4.28918  1.82468  3.74939  1.80120  2.13165  4.02674  4.31682  3.92780  3.85920  3.26691  3.03957  2.09502  4.85871  3.68312     76 l x - -
          2.68618  4.42225  2.77519  2.73123  3.46354  2.40513  3.72494  3.29354  2.67741  2.69355  4.24690  2.90347  2.73739  3.18146  2.89801  2.37887  2.77519  2.98518  4.58477  3.61503
          0.01630  4.52071  5.24306  0.61958  0.77255  0.96626  0.47885
     65   1.95633  3.97268  3.10024  2.78440  3.79091  3.17711  2.97634  3.16931  2.76055  2.33891  3.34772  3.25242  3.60773  3.08872  3.17395  2.84366  2.41524  2.91325  5.17572  3.90462     77 a x - -
          2.68618  4.42225  2.77519  2.73123  3.46354  2.40513  3.72494  3.29354  2.67741  2.69355  4.24690  2.90347  2.73739  3.18146  2.89801  2.37887  2.77519  2.98518  4.58477  3.61503
          0.01587  4.54705  5.26940  0.61958  0.77255  1.01212  0.45169
     66   2.59148  5.15166  2.29560  2.45076  4.48778  3.00451  3.72898  3.56786  2.49517  3.47143  4.23545  2.26616  2.34017  2.84247  2.98500  2.57902  2.81540  3.54603  5.63698  4.24549     78 n x - -
          2.68618  4.42225  2.77519  2.73123  3.46354  2.40513  3.72494  3.29354  2.67741  2.69355  4.24690  2.90347  2.73739  3.18146  2.89801  2.37887  2.77519  2.98518  4.58477  3.61503
          0.01587  4.54705  5.26940  0.61958  0.77255  0.94083  0.49479
     67   1.80564  4.28104  4.20602  3.63936  3.42787  3.37273  4.23854  1.97063  3.52730  1.65868  3.41250  3.85999  4.25588  3.76623  3.73137  3.15940  2.80006  2.38980  4.96200  3.76819     79 l x - -
          2.68643  4.42250  2.77545  2.73149  3.46353  2.40538  3.72520  3.29246  2.67754  2.69332  4.24715  2.90346  2.73744  3.18154  2.89826  2.37810  2.77513  2.98544  4.58502  3.61501
          1.12651  0.72092  1.66319  0.68545  0.70090  0.84356  0.56243
     68   2.49293  4.97725  3.03105  2.47664  4.24731  3.49477  2.79018  3.68081  2.47236  3.25216  3.65092  2.54648  2.71800  2.67840  2.94526  2.27261  2.74994  3.11100  5.46439  4.10774     82 s x - -
          2.68618  4.42225  2.77519  2.73123  3.46354  2.40513  3.72494  3.29354  2.67741  2.69355  4.24690  2.90347  2.73739  3.18146  2.89801  2.37887  2.77519  2.98518  4.58477  3.61503
          0.05104  4.45682  3.26605  0.61958  0.77255  1.12395  0.39303
     69   2.53873  3.05734  2.89453  3.10768  3.17164  3.68012  3.33123  2.51370  2.86341  1.80095  3.41986  3.47425  4.05708  3.33349  3.36497  2.93548  2.89963  2.57737  4.90464  3.68349     83 l x - -
          2.68618  4.42225  2.77519  2.73123  3.46354  2.40513  3.72494  3.29354  2.67741  2.69355  4.24690  2.90347  2.73739  3.18146  2.89801  2.37887  2.77519  2.98518  4.58477  3.61503
          0.01797  4.42376  5.14610  0.61958  0.77255  1.15171  0.37994
     70   2.54717  3.04235  2.65931  2.67820  3.84956  3.55215  2.79598  3.23591  2.66229  2.31184  3.75234  3.16153  3.94514  2.99761  3.09115  2.37879  2.71881  2.96369  5.20676  3.91998     84 l x - -
          2.68618  4.42225  2.77519  2.73123  3.46354  2.40513  3.72494  3.29354  2.67741  2.69355  4.24690  2.90347  2.73739  3.18146  2.89801  2.37887  2.77519  2.98518  4.58477  3.61503
          0.01797  4.42376  5.14610  0.61958  0.77255  1.06866  0.42078
     71   2.68504  5.00000  2.47698  2.46371  4.27331  3.49173  3.68883  3.18014  2.34063  3.07521  4.06117  2.81736  3.88350  2.81583  2.50780  2.25261  2.42253  3.00881  5.47890  4.11687     85 s x - -
          2.68618  4.42225  2.77519  2.73123  3.46354  2.40513  3.72494  3.29354  2.67741  2.69355  4.24690  2.90347  2.73739  3.18146  2.89801  2.37887  2.77519  2.98518  4.58477  3.61503
          0.01738  4.45682  5.17917  0.61958  0.77255  1.12395  0.39303
     72   2.76704  4.93794  3.18550  2.62050  4.19122  3.57102  2.88389  3.12817  2.44746  3.21044  4.03385  3.11930  3.96631  2.90548  1.94859  1.83152  2.99654  3.29919  5.42000  4.10236     86 s x - -
          2.68618  4.42225  2.77519  2.73123  3.46354  2.40513  3.72494  3.29354  2.67741  2.69355  4.24690  2.90347  2.73739  3.18146  2.89801  2.37887  2.77519  2.98518  4.58477  3.61503
          0.04988  4.45682  3.29522  0.61958  0.77255  1.12395  0.39303
     73   2.56760  5.13473  2.40685  2.39630  4.47065  3.16043  3.66585  3.94099  2.41666  3.44561  4.19978  2.74654  2.82640  2.77266  2.30101  2.31806  2.67873  3.52517  5.59789  4.20089     87 r x - -
          2.68618  4.42225  2.77519  2.73123  3.46354  2.40513  3.72494  3.29354  2.67741  2.69355  4.24690  2.90347  2.73739  3.18146  2.89801  2.37887  2.77519  2.98518  4.58477  3.61503
          0.05650  4.42489  3.14743  0.61958  0.77255  0.49844  0.93516
     74   2.77741  4.37286  3.00602  3.32121  3.20434  3.81444  4.08988  2.41353  3.00858  2.46490  3.23145  3.65401  2.58410  3.52068  3.53690  3.07738  2.72581  1.87754  4.97097  2.72839     88 v . - -
          2.68618  4.42225  2.77519  2.73123  3.46354  2.40513  3.72494  3.29354  2.67741  2.69355  4.24690  2.90347  2.73739  3.18146  2.89801  2.37887  2.77519  2.98518  4.58477  3.61503
          0.14761  4.72402  2.05296  0.61958  0.77255  0.84863  0.55862
     75   2.22722  4.91935  3.13084  2.57316  3.24977  2.93109  3.02251  3.57105  2.35795  2.96075  3.99081  3.09187  2.91389  2.71342  3.02820  2.35482  2.95745  3.25006  5.42344  3.62499     89 a . - -
          2.68618  4.42225  2.77519  2.73123  3.46354  2.40513  3.72494  3.29354  2.67741  2.69355  4.24690  2.90347  2.73739  3.18146  2.89801  2.37887  2.77519  2.98518  4.58477  3.61503
          0.05672  4.59158  3.10096  0.61958  0.77255  1.01807  0.44831
     76   2.71901  5.01756  3.05171  2.31054  4.28662  3.23179  2.67470  3.72107  2.50001  2.63775  4.08155  3.03276  3.27761  2.66269  2.97292  2.38104  2.20395  3.36718  5.50046  4.14236     90 t . - -
          2.68612  4.42303  2.77574  2.73132  3.46361  2.40541  3.72418  3.29372  2.67818  2.69332  4.24720  2.90279  2.73654  3.18188  2.89698  2.37893  2.77550  2.98512  4.58555  3.61497
          0.80092  0.76250  2.46998  1.78426  0.18383  0.59911  0.79695
     77   2.32255  4.78790  3.26847  2.59165  3.98477  3.62354  3.84051  2.90899  2.58083  2.51724  3.87177  2.90950  3.22583  3.03360  3.13350  2.07526  2.37874  3.09626  5.32164  3.57749    102 s x - -
          2.68618  4.42225  2.77519  2.73123  3.46354  2.40513  3.72494  3.29354  2.67741  2.69355  4.24690  2.90347  2.73739  3.18146  2.89801  2.37887  2.77519  2.98518  4.58477  3.61503
          0.10902  4.66527  2.36583  0.61958  0.77255  0.49107  0.94668
     78   2.02163  4.06754  2.40089  2.44119  3.61442  3.61749  3.26712  3.30281  2.63407  3.19897  4.01842  2.99084  4.00682  2.98181  2.93447  2.82240  2.85977  3.27133  5.45427  2.49833    103 a x - -
          2.68618  4.42225  2.77519  2.73123  3.46354  2.40513  3.72494  3.29354  2.67741  2.69355  4.24690  2.90347  2.73739  3.18146  2.89801  2.37887  2.77519  2.98518  4.58477  3.61503
          0.01305  4.74112  5.46346  0.61958  0.77255  0.82262  0.57853
     79   2.79107  2.33674  4.12051  3.53875  2.54450  3.34596  4.16298  2.76352  3.13711  2.03692  2.83783  3.79761  4.24158  3.67953  2.92716  2.42508  2.82560  2.56441  4.91488  3.71651    104 l x - -
          2.68618  4.42225  2.77519  2.73123  3.46354  2.40513  3.72494  3.29354  2.67741  2.69355  4.24690  2.90347  2.73739  3.18146  2.89801  2.37887  2.77519  2.98518  4.58477  3.61503
          0.45836  4.75572  1.02421  0.61958  0.77255  0.51564  0.90911
     80   2.69488  2.60915  3.03904  2.68316  3.88347  3.57702  3.79732  2.88808  2.46917  2.93055  3.36463  2.95523  3.38629  3.00202  2.74718  2.64546  2.32128  2.99833  5.23458  3.94456    105 t . - -
          2.68630  4.42181  2.77532  2.73136  3.46366  2.40525  3.72273  3.29348  2.67724  2.69356  4.24702  2.90359  2.73710  3.18159  2.89813  2.37899  2.77532  2.98531  4.58489  3.61515
          0.72685  0.67106  5.22092  0.09053  2.44698  0.88888  0.52952
     81   2.39620  4.67821  3.19607  2.78786  3.51545  2.25112  3.86989  3.01340  2.54874  2.32249  3.35114  3.26299  4.02877  2.73349  3.18596  2.48752  2.97374  2.81842  5.22857  3.95178    107 g x - -
          2.68618  4.42225  2.77519  2.73123  3.46354  2.40513  3.72494  3.29354  2.67741  2.69355  4.24690  2.90347  2.73739  3.18146  2.89801  2.37887  2.77519  2.98518  4.58477  3.61503
          0.01447  4.63891  5.36126  0.61958  0.77255  1.05754  0.42665
     82   2.74653  4.23592  4.16562  3.58068  2.65699  3.84112  4.14257  2.55260  3.46684  1.76042  3.34910  3.80565  3.67874  3.69467  3.31077  2.76958  1.99847  2.17607  4.84732  3.65342    108 l x - -
          2.68618  4.42225  2.77519  2.73123  3.46354  2.40513  3.72494  3.29354  2.67741  2.69355  4.24690  2.90347  2.73739  3.18146  2.89801  2.37887  2.77519  2.98518  4.58477  3.61503
          0.01447  4.63891  5.36126  0.61958  0.77255  1.05754  0.42665
     83   2.08271  4.75880  2.57577  2.50345  2.78560  3.63083  3.85003  2.90247  2.63189  2.55905  3.50394  2.72589  4.01741  3.05202  3.14959  2.73000  2.98228  2.94812  5.29719  4.00514    109 a x - -
          2.68618  4.42225  2.77519  2.73123  3.46354  2.40513  3.72494  3.29354  2.67741  2.69355  4.24690  2.90347  2.73739  3.18146  2.89801  2.37887  2.77519  2.98518  4.58477  3.61503
          0.01412  4.66328  5.38563  0.61958  0.77255  0.40101  1.10759
     84   2.55523  5.30589  2.95975  2.46635  4.63226  3.00505  3.81090  3.89420  2.19038  2.82175  4.35152  2.99385  2.65993  2.64367  2.68362  2.33091  2.41150  3.68645  5.74992  3.91088    110 k x - -
          2.68618  4.42225  2.77519  2.73123  3.46354  2.40513  3.72494  3.29354  2.67741  2.69355  4.24690  2.90347  2.73739  3.18146  2.89801  2.37887  2.77519  2.98518  4.58477  3.61503
          0.01098  4.91292  5.63527  0.61958  0.77255  0.66843  0.71849
     85   2.67015  2.66811  2.51108  2.51891  4.21990  3.69460  3.90237  2.76815  2.35460  2.38768  3.81222  3.14293  3.42411  2.96771  3.17550  2.51747  2.76035  3.32003  5.51003  4.18742    111 k x - -
          2.68618  4.42225  2.77519  2.73123  3.46354  2.40513  3.72494  3.29354  2.67741  2.69355  4.24690  2.90347  2.73739  3.18146  2.89801  2.37887  2.77519  2.98518  4.58477  3.61503
          0.01085  4.92519  5.64754  0.61958  0.77255  0.49647  0.93822
     86   2.78768  5.22011  2.93497  2.63070  3.66931  2.91101  3.58183  3.63591  2.34294  3.49909  3.05450  2.60393  3.72251  2.90865  2.85227  2.60296  1.85282  3.57768  5.69095  3.58383    112 t x - -
          2.68618  4.42225  2.77519  2.73123  3.46354  2.40513  3.72494  3.29354  2.67741  2.69355  4.24690  2.90347  2.73739  3.18146  2.89801  2.37887  2.77519  2.98518  4.58477  3.61503
          0.01028  4.97877  5.70112  0.61958  0.77255  0.43794  1.03666
     87   2.58155  4.44735  2.21979  2.56338  4.79859  2.58614  3.95047  4.27617  2.09532  3.76569  2.18189  2.85366  3.82663  2.80263  2.85992  2.77751  3.01281  3.84971  4.58587  4.50189    113 k x - -
          2.68618  4.42225  2.77519  2.73123  3.46354  2.40513  3.72494  3.29354  2.67741  2.69355  4.24690  2.90347  2.73739  3.18146  2.89801  2.37887  2.77519  2.98518  4.58477  3.61503
          0.00789  5.24233  5.96468  0.61958  0.77255  0.48576  0.95510
     88   3.35443  4.92588  5.28781  4.68488  3.05613  4.32519  4.49693  3.36270  4.04691  1.78482  0.74361  4.76104  4.43070  4.28835  4.32481  3.35088  3.46010  3.07485  5.54440  4.36350    114 m x - -
          2.68618  4.42225  2.77519  2.73123  3.46354  2.40513  3.72494  3.29354  2.67741  2.69355  4.24690  2.90347  2.73739  3.18146  2.89801  2.37887  2.77519  2.98518  4.58477  3.61503
          0.00370  5.99618  6.71852  0.61958  0.77255  0.48576  0.95510
     89   2.09438  4.44979  3.37709  3.46280  2.69872  3.89245  3.61735  2.14645  2.96167  2.35236  3.59715  3.53350  3.69986  3.20114  3.28598  2.19660  2.65493  2.86291  5.19041  4.03072    115 a x - -
          2.68618  4.42225  2.77519  2.73123  3.46354  2.40513  3.72494  3.29354  2.67741  2.69355  4.24690  2.90347  2.73739  3.18146  2.89801  2.37887  2.77519  2.98518  4.58477  3.61503
          0.01319  6.00934  4.54221  0.61958  0.77255  0.48576  0.95510
     90   1.91158  4.94032  4.22314  3.50695  4.07006  3.24594  2.63327  3.07376  3.53726  2.48415  4.03745  3.19645  3.90968  3.22687  3.86689  1.56579  2.87554  2.37846  5.04152  4.59470    116 s x - -
          2.68620  4.42227  2.77522  2.73126  3.46335  2.40515  3.72497  3.29356  2.67743  2.69357  4.24692  2.90343  2.73742  3.18149  2.89803  2.37876  2.77516  2.98521  4.58479  3.61505
          0.02027  3.97081  6.72219  0.47001  0.98082  0.44401  1.02572
     91   3.52788  3.50257  5.22265  4.62407  2.37135  3.68625  2.14085  3.05123  4.17239  2.05628  3.22741  3.49048  3.85227  4.64489  3.31831  2.30369  2.92503  3.13744  3.68494  1.97013    120 y x - -
          2.68618  4.42225  2.77519  2.73123  3.46354  2.40513  3.72494  3.29354  2.67741  2.69355  4.24690  2.90347  2.73739  3.18146  2.89801  2.37887  2.77519  2.98518  4.58477  3.61503
          0.00364  6.01308  6.73543  0.61958  0.77255  0.48576  0.95510
     92   2.67650  5.88688  3.69643  3.06210  4.21509  3.60229  2.38838  3.83232  2.36511  2.92047  4.02307  3.26247  2.64411  2.04365  1.66640  3.18869  3.46323  3.90144  6.33225  4.32631    121 r x - -
          2.68618  4.42225  2.77519  2.73123  3.46354  2.40513  3.72494  3.29354  2.67741  2.69355  4.24690  2.90347  2.73739  3.18146  2.89801  2.37887  2.77519  2.98518  4.58477  3.61503
          0.03169  6.01661  3.54893  0.61958  0.77255  0.48576  0.95510
     93   3.16480  4.05063  4.64274  4.83347  1.34493  3.32581  3.27471  2.41229  4.14536  1.78384  3.89887  4.54114  5.04819  4.54556  3.79507  3.31070  3.61766  1.94788  4.96881  3.45142    122 f x - -
          2.68618  4.42225  2.77519  2.73123  3.46354  2.40513  3.72494  3.29354  2.67741  2.69355  4.24690  2.90347  2.73739  3.18146  2.89801  2.37887  2.77519  2.98518  4.58477  3.61503
          0.04953  5.99178  3.08288  0.61958  0.77255  0.46628  0.98706
     94   3.03647  4.10943  5.47350  4.53380  2.27674  4.38334  3.99502  2.25912  3.97463  1.61755  3.34132  4.36934  4.33066  4.77455  4.49590  2.55086  3.52768  1.39818  4.06671  4.33139    123 v x - -
          2.68633  4.42259  2.77554  2.73151  3.46274  2.40540  3.72513  3.29323  2.67775  2.69297  4.24667  2.90373  2.73722  3.18141  2.89804  2.37843  2.77504  2.98531  4.58511  3.61537
          0.28985  1.80136  2.44707  0.65241  0.73561  0.72252  0.66461
     95   2.50314  4.55755  5.41090  4.79599  1.42401  4.62222  4.95543  2.33749  3.85808  1.48309  3.42241  4.26449  4.38804  4.71465  4.59265  2.68645  3.11105  2.78764  4.44437  3.55708    128 f x - -
          2.68618  4.42225  2.77519  2.73123  3.46354  2.40513  3.72494  3.29354  2.67741  2.69355  4.24690  2.90347  2.73739  3.18146  2.89801  2.37887  2.77519  2.98518  4.58477  3.61503
          0.02927  5.90015  3.64572  0.61958  0.77255  0.45516  1.00607
     96   2.55907  4.02332  5.39975  4.78870  3.44910  3.43135  4.99171  1.48039  3.99712  1.97178  3.33316  4.28945  3.27652  4.00802  3.70204  3.55974  2.60477  1.69460  5.50448  4.15105    129 i x - -
          2.68618  4.42225  2.77519  2.73123  3.46354  2.40513  3.72494  3.29354  2.67741  2.69355  4.24690  2.90347  2.73739  3.18146  2.89801  2.37887  2.77519  2.98518  4.58477  3.61503
          0.12754  5.96555  2.14410  0.61958  0.77255  0.89853  0.52284
     97   1.73608  4.79974  5.31494  4.70397  3.44801  4.57742  4.90764  2.58290  4.50286  1.95235  3.52493  4.71867  4.94173  3.84061  4.53363  2.41323  1.81145  1.83447  5.42063  3.55024    130 a x - -
          2.68618  4.42225  2.77519  2.73123  3.46354  2.40513  3.72494  3.29354  2.67741  2.69355  4.24690  2.90347  2.73739  3.18146  2.89801  2.37887  2.77519  2.98518  4.58477  3.61503
          0.00764  5.84662  5.35627  0.61958  0.77255  1.02844  0.44249
     98   1.57281  4.81957  5.35085  4.10173  2.90927  3.72604  4.93187  1.84818  4.53480  2.35981  3.71143  4.43335  4.33570  4.40316  4.56063  3.34097  3.31181  1.40024  5.44059  3.91996    131 v x - -
          2.68618  4.42225  2.77519  2.73123  3.46354  2.40513  3.72494  3.29354  2.67741  2.69355  4.24690  2.90347  2.73739  3.18146  2.89801  2.37887  2.77519  2.98518  4.58477  3.61503
          0.00800  5.87809  5.26584  0.61958  0.77255  0.81646  0.58339
     99   1.87148  4.85941  5.32530  4.44279  3.07583  3.63303  4.95307  1.70901  4.03655  2.43691  3.01455  4.24758  4.98995  4.67609  4.57063  2.39111  1.89873  2.23414  5.47952  4.30100    132 i x - -
          2.68618  4.42225  2.77519  2.73123  3.46354  2.40513  3.72494  3.29354  2.67741  2.69355  4.24690  2.90347  2.73739  3.18146  2.89801  2.37887  2.77519  2.98518  4.58477  3.61503
          0.12468  5.92324  2.16682  0.61958  0.77255  1.06393  0.42327
    100   2.73438  3.02166  5.22374  4.61675  3.14113  2.08529  4.86750  2.81489  4.42866  1.98706  3.58745  4.24075  4.16147  4.58337  4.48114  1.47640  2.79571  2.34801  5.40029  4.00959    133 s x - -
          2.68618  4.42225  2.77519  2.73123  3.46354  2.40513  3.72494  3.29354  2.67741  2.69355  4.24690  2.90347  2.73739  3.18146  2.89801  2.37887  2.77519  2.98518  4.58477  3.61503
          0.17204  5.80651  1.86404  0.61958  0.77255  0.64773  0.74072
    101   3.22062  3.41781  5.30589  4.69209  3.35359  4.11640  4.86383  2.51408  4.48189  0.84747  3.56200  4.29060  3.44430  3.65597  4.24946  3.25759  3.59674  2.25886  5.36421  3.11745    134 l x - -
          2.68618  4.42225  2.77519  2.73123  3.46354  2.40513  3.72494  3.29354  2.67741  2.69355  4.24690  2.90347  2.73739  3.18146  2.89801  2.37887  2.77519  2.98518  4.58477  3.61503
          0.19177  5.77265  1.76378  0.61958  0.77255  0.34017  1.24357
    102   1.75630  4.78988  5.30238  4.69167  2.47422  3.99259  4.89722  2.92013  4.49101  0.92512  3.81085  4.70735  4.53996  4.63473  3.90973  3.30356  3.46601  2.59650  5.41097  4.23349    135 l x - -
          2.68618  4.42225  2.77519  2.73123  3.46354  2.40513  3.72494  3.29354  2.67741  2.69355  4.24690  2.90347  2.73739  3.18146  2.89801  2.37887  2.77519  2.98518  4.58477  3.61503
          0.10342  5.83106  2.35056  0.61958  0.77255  1.18530  0.36479
    103   1.45382  3.75075  4.79153  4.20487  3.92415  4.25368  3.57249  2.90553  4.08700  1.49448  3.35670  3.92712  4.81054  3.62070  3.21666  3.06713  2.47366  2.49505  5.43129  4.23887    136 a x - -
          2.68473  4.42269  2.77553  2.73155  3.46369  2.40545  3.72511  3.29186  2.67785  2.69328  4.24711  2.90391  2.73753  3.18182  2.89694  2.37903  2.77564  2.98542  4.58521  3.61547
          1.38008  0.67997  1.41961  0.02865  3.56687  0.90770  0.51659
    104   2.99488  4.65495  3.46286  2.99626  4.39213  1.71353  3.05389  3.41436  2.83619  2.37521  4.49347  3.05056  4.16537  3.20654  2.24802  2.08198  3.25938  3.65594  5.92012  3.77003    138 g x - -
          2.68555  4.42221  2.77570  2.73188  3.46372  2.40577  3.72540  3.29354  2.67795  2.69222  4.24735  2.90411  2.73764  3.17911  2.89865  2.37936  2.77435  2.98572  4.57626  3.61567
          1.40275  0.83108  1.14413  0.68580  0.70055  0.81114  0.58762
    105   2.91527  3.88616  3.84991  3.28634  4.01776  2.46617  2.57023  3.30653  3.25667  1.89779  3.90225  2.58443  3.78267  2.96245  2.55979  3.06018  3.02228  2.73043  4.86367  3.07383    141 l x - -
          2.68618  4.42225  2.77519  2.73123  3.46354  2.40513  3.72494  3.29354  2.67741  2.69355  4.24690  2.90347  2.73739  3.18146  2.89801  2.37887  2.77519  2.98518  4.58477  3.61503
          0.05208  5.49213  3.06564  0.61958  0.77255  1.69723  0.20235
    106   1.00993  4.85694  3.90016  3.29259  3.99119  3.77297  4.39696  3.15747  3.44371  2.12182  3.65406  3.88961  3.26268  3.58362  3.79000  3.27772  2.54416  3.07406  5.44141  3.87753    142 a x - -
          2.68618  4.42225  2.77519  2.73123  3.46354  2.40513  3.72494  3.29354  2.67741  2.69355  4.24690  2.90347  2.73739  3.18146  2.89801  2.37887  2.77519  2.98518  4.58477  3.61503
          0.00613  5.49297  6.21531  0.61958  0.77255  1.32564  0.30875
    107   2.73091  2.52782  3.17757  2.63005  4.94815  2.35175  3.78820  3.54759  2.66157  3.48886  4.38507  3.22399  3.99264  1.95433  2.29176  2.55914  3.29012  3.18679  4.77030  4.67958    143 q x - -
          2.68618  4.42225  2.77519  2.73123  3.46354  2.40513  3.72494  3.29354  2.67741  2.69355  4.24690  2.90347  2.73739  3.18146  2.89801  2.37887  2.77519  2.98518  4.58477  3.61503
          0.04103  5.61078  3.30932  0.61958  0.77255  0.70445  0.68197
    108   2.19363  5.57100  3.37640  3.05765  4.31446  3.34976  3.22132  2.89484  3.01602  2.89148  4.63568  2.29943  3.20492  3.45274  2.83305  1.90691  2.23706  3.35274  4.40720  4.44061    144 s x - -
          2.68618  4.42225  2.77519  2.73123  3.46354  2.40513  3.72494  3.29354  2.67741  2.69355  4.24690  2.90347  2.73739  3.18146  2.89801  2.37887  2.77519  2.98518  4.58477  3.61503
          0.14345  5.80273  2.03548  0.61958  0.77255  1.22314  0.34857
    109   2.55296  4.22638  3.58775  3.01610  3.59198  4.10526  4.31721  3.95212  2.75800  2.87263  4.42087  3.56450  2.62565  3.27509  3.59964  1.02437  3.09763  3.24599  5.86486  4.55415    145 s x - -
          2.68618  4.42225  2.77519  2.73123  3.46354  2.40513  3.72494  3.29354  2.67741  2.69355  4.24690  2.90347  2.73739  3.18146  2.89801  2.37887  2.77519  2.98518  4.58477  3.61503
          0.08138  5.69841  2.59286  0.61958  0.77255  1.22324  0.34853
    110   3.11645  4.41571  3.72259  3.58009  2.80406  4.25128  3.85831  2.98349  3.53498  1.50302  4.09782  2.39404  3.36467  3.34391  3.16183  2.68402  2.52021  3.16396  5.57640  2.54409    146 l x - -
          2.68618  4.42225  2.77519  2.73123  3.46354  2.40513  3.72494  3.29354  2.67741  2.69355  4.24690  2.90347  2.73739  3.18146  2.89801  2.37887  2.77519  2.98518  4.58477  3.61503
          0.14896  5.69094  2.00233  0.61958  0.77255  0.89848  0.52288
    111   2.34875  3.54575  2.31148  2.51386  5.06299  3.77557  3.92653  4.28672  2.78685  2.78260  4.43267  3.34681  3.23076  1.71527  2.83703  2.30131  3.20316  3.41840  6.15984  4.75239    147 q . - -
          2.68618  4.42225  2.77519  2.73123  3.46354  2.40513  3.72494  3.29354  2.67741  2.69355  4.24690  2.90347  2.73739  3.18146  2.89801  2.37887  2.77519  2.98518  4.58477  3.61503
          0.07038  5.69993  2.73936  0.61958  0.77255  1.70391  0.20086
    112   1.89387  5.56201  3.39511  2.84223  4.85191  3.54041  4.18674  4.07291  2.88582  3.03783  4.24241  3.39000  3.41082  1.97506  2.53626  2.61293  2.14080  2.63324  6.02921  4.07989    148 a . - -
          2.68618  4.42225  2.77519  2.73123  3.46354  2.40513  3.72494  3.29354  2.67741  2.69355  4.24690  2.90347  2.73739  3.18146  2.89801  2.37887  2.77519  2.98518  4.58477  3.61503
          0.16843  5.63488  1.88756  0.61958  0.77255  1.80446  0.17980
    113   2.30171  4.89143  3.04341  2.53362  4.85161  2.71662  4.07816  3.41909  2.68554  2.98665  4.58566  3.36787  3.50243  2.16106  3.31306  2.06963  2.04536  3.55546  5.98820  4.59633    149 t . - -
          2.68531  4.42254  2.77594  2.73208  3.46405  2.40555  3.72556  3.29401  2.67594  2.69429  4.24787  2.90361  2.73475  3.18137  2.89832  2.37869  2.77501  2.98607  4.58574  3.61601
          1.13887  0.70316  1.68847  1.08264  0.41355  0.64125  0.74788
    114   2.10102  5.70375  3.45833  2.69024  4.53810  2.70644  3.32968  4.52633  2.15281  3.65912  3.90778  3.09174  2.76476  2.16557  3.08303  2.19543  3.07205  2.96862  6.13942  4.73149    185 a x - -
          2.68618  4.42225  2.77519  2.73123  3.46354  2.40513  3.72494  3.29354  2.67741  2.69355  4.24690  2.90347  2.73739  3.18146  2.89801  2.37887  2.77519  2.98518  4.58477  3.61503
          0.20764  5.66264  1.69267  0.61958  0.77255  0.57764  0.82376
    115   2.54603  5.73265  2.60576  2.85909  4.00697  3.05637  3.22300  3.35673  2.57868  2.92628  4.48256  3.08088  2.51229  2.92781  3.35746  1.83430  2.29601  3.90240  6.17242  4.76864    186 s x - -
          2.68618  4.42225  2.77519  2.73123  3.46354  2.40513  3.72494  3.29354  2.67741  2.69355  4.24690  2.90347  2.73739  3.18146  2.89801  2.37887  2.77519  2.98518  4.58477  3.61503
          0.07582  5.73828  2.66216  0.61958  0.77255  0.40040  1.10882
    116   2.25189  4.46554  2.04554  3.14391  2.92690  3.97485  2.97842  3.61242  2.69884  2.05518  4.74724  2.98437  3.15024  3.29557  3.31443  2.33218  2.97532  3.46114  6.16486  4.80138    187 d x - -
          2.68618  4.42225  2.77519  2.73123  3.46354  2.40513  3.72494  3.29354  2.67741  2.69355  4.24690  2.90347  2.73739  3.18146  2.89801  2.37887  2.77519  2.98518  4.58477  3.61503
          0.08888  5.91179  2.49696  0.61958  0.77255  0.46931  0.98199
    117   2.01461  5.85413  2.35161  2.91935  4.79175  3.15596  3.99197  4.66826  2.43762  2.65912  4.64790  3.10218  1.80788  2.97136  3.31363  3.20192  2.95772  2.80293  6.29282  4.06323    188 p x - -
          2.68618  4.42225  2.77519  2.73123  3.46354  2.40513  3.72494  3.29354  2.67741  2.69355  4.24690  2.90347  2.73739  3.18146  2.89801  2.37887  2.77519  2.98518  4.58477  3.61503
          0.03193  5.92741  3.54874  0.61958  0.77255  0.35500  1.20788
    118   1.99796  5.92704  2.17737  2.59364  4.88181  3.09856  4.08120  4.14465  2.61184  3.66858  4.96759  2.26827  2.42173  2.76453  3.49528  2.33055  3.01747  3.50202  6.35947  3.97971    189 a x - -
          2.68618  4.42225  2.77519  2.73123  3.46354  2.40513  3.72494  3.29354  2.67741  2.69355  4.24690  2.90347  2.73739  3.18146  2.89801  2.37887  2.77519  2.98518  4.58477  3.61503
          0.00368  6.00337  6.72572  0.61958  0.77255  0.32234  1.28900
    119   2.78779  3.50204  5.34890  4.74494  3.76186  4.70950  3.67313  1.45691  3.55902  2.32084  3.76735  3.72738  3.33687  4.33331  4.30801  3.08330  2.19669  1.63316  5.58304  4.40266    190 i x - -
          2.68618  4.42225  2.77519  2.73123  3.46354  2.40513  3.72494  3.29354  2.67741  2.69355  4.24690  2.90347  2.73739  3.18146  2.89801  2.37887  2.77519  2.98518  4.58477  3.61503
          0.00350  6.05363  6.77598  0.61958  0.77255  0.48576  0.95510
    120   2.95886  5.96183  2.23494  2.54991  5.30796  3.41430  3.65505  4.05165  1.90146  4.10335  4.79270  2.82832  3.63429  2.75134  3.07177  2.22016  1.96211  3.61536  5.08456  3.60279    191 k x - -
          2.68618  4.42225  2.77519  2.73123  3.46354  2.40513  3.72494  3.29354  2.67741  2.69355  4.24690  2.90347  2.73739  3.18146  2.89801  2.37887  2.77519  2.98518  4.58477  3.61503
          0.00350  6.05363  6.77598  0.61958  0.77255  0.48576  0.95510
    121   3.46221  0.49155  4.61989  4.04666  4.34901  4.01423  4.85919  3.60356  3.37012  3.28176  3.98962  3.86046  4.30398  4.13575  3.91739  3.55825  3.57402  3.40659  5.81263  4.59696    192 C x - -
          2.68631  4.42238  2.77533  2.73137  3.46319  2.40518  3.72477  3.29367  2.67743  2.69357  4.24703  2.90346  2.73718  3.18142  2.89800  2.37868  2.77521  2.98517  4.58490  3.61516
          0.00986  4.74810  6.77598  1.96132  0.15160  0.48576  0.95510
    122   3.29507  5.58500  2.25508  3.38105  2.00449  2.99095  4.13568  3.92269  3.32247  3.37280  4.66316  2.68909  3.83974  3.53455  3.04057  2.46627  3.61297  2.89142  4.32695  1.75584    211 y x - -
          2.68618  4.42225  2.77519  2.73123  3.46354  2.40513  3.72494  3.29354  2.67741  2.69355  4.24690  2.90347  2.73739  3.18146  2.89801  2.37887  2.77519  2.98518  4.58477  3.61503
          0.20386  6.05363  1.70334  0.61958  0.77255  0.48576  0.95510
    123   2.77870  5.82361  3.37442  2.72550  3.54013  3.49677  3.99409  4.39272  2.64567  3.64817  4.27314  2.86056  1.66272  2.84865  2.81570  2.16284  2.13712  3.84048  6.25973  4.33438    212 p x - -
          2.68618  4.42225  2.77519  2.73123  3.46354  2.40513  3.72494  3.29354  2.67741  2.69355  4.24690  2.90347  2.73739  3.18146  2.89801  2.37887  2.77519  2.98518  4.58477  3.61503
          0.05508  5.86402  2.98087  0.61958  0.77255  1.34648  0.30131
    124   3.20314  5.81092  1.99849  2.72211  4.74817  2.44080  3.27899  4.15109  1.77420  3.82885  4.63706  2.39465  4.46570  3.03842  2.81762  2.24920  3.31835  3.36777  6.24320  4.10952    213 k x - -
          2.68632  4.42175  2.77539  2.73142  3.46348  2.40523  3.72405  3.29304  2.67760  2.69344  4.24709  2.90349  2.73708  3.18166  2.89813  2.37888  2.77512  2.98523  4.58415  3.61522
          0.07520  3.14419  3.52884  1.43473  0.27204  1.07412  0.41794
    125   3.03671  5.79898  3.03989  2.48099  4.75947  3.97600  3.91713  3.00891  2.26810  3.40378  2.75807  3.13638  3.70463  2.74833  1.91882  2.74045  2.38888  2.58116  6.23826  4.83398    224 r x - -
          2.68618  4.42225  2.77519  2.73123  3.46354  2.40513  3.72494  3.29354  2.67741  2.69355  4.24690  2.90347  2.73739  3.18146  2.89801  2.37887  2.77519  2.98518  4.58477  3.61503
          0.05472  5.84384  2.98872  0.61958  0.77255  1.44754  0.26807
    126   2.88067  5.78410  3.28851  2.42767  4.63135  3.65981  3.34277  3.83139  1.62417  3.00555  4.50203  3.37599  3.08260  2.14980  3.26180  2.43501  3.21032  2.38385  6.21995  4.81220    225 k x - -
          2.68618  4.42225  2.77519  2.73123  3.46354  2.40513  3.72494  3.29354  2.67741  2.69355  4.24690  2.90347  2.73739  3.18146  2.89801  2.37887  2.77519  2.98518  4.58477  3.61503
          0.26662  5.79868  1.46531  0.61958  0.77255  1.56324  0.23503
    127   2.71907  4.59748  5.09649  4.48655  2.35479  4.37128  4.15174  2.46614  4.28846  2.35844  3.71615  4.22128  3.84770  4.43440  4.32422  3.28026  2.40884  1.03807  5.21852  4.04069    226 v x - -
          2.68618  4.42225  2.77519  2.73123  3.46354  2.40513  3.72494  3.29354  2.67741  2.69355  4.24690  2.90347  2.73739  3.18146  2.89801  2.37887  2.77519  2.98518  4.58477  3.61503
          0.00982  5.53792  5.14270  0.61958  0.77255  1.96186  0.15152
    128   3.13209  5.64288  1.87413  2.47051  4.98801  2.41952  3.31794  3.39101  2.61454  3.71411  4.68353  2.55810  4.08429  3.00228  2.67274  2.29806  2.35986  3.78727  6.07553  4.66453    227 d x - -
          2.68618  4.42225  2.77519  2.73123  3.46354  2.40513  3.72494  3.29354  2.67741  2.69355  4.24690  2.90347  2.73739  3.18146  2.89801  2.37887  2.77519  2.98518  4.58477  3.61503
          0.01225  5.53398  4.80088  0.61958  0.77255  1.93580  0.15585
    129   2.35533  4.91792  3.44054  2.83166  4.81170  3.49454  4.12484  3.82940  1.66795  3.17413  4.04181  3.42212  2.69501  3.24044  1.85080  2.30354  2.97606  3.88026  5.41814  4.60275    228 k x - -
          2.68618  4.42225  2.77519  2.73123  3.46354  2.40513  3.72494  3.29354  2.67741  2.69355  4.24690  2.90347  2.73739  3.18146  2.89801  2.37887  2.77519  2.98518  4.58477  3.61503
          0.00590  5.53162  6.25397  0.61958  0.77255  1.96876  0.15039
    130   1.35733  4.98162  3.21403  2.17245  4.96641  2.58475  4.09523  4.44807  2.00518  3.77895  4.66978  2.98667  3.70584  3.13299  3.32411  2.87860  2.92210  3.72183  6.06387  4.34831    229 a x - -
          2.68656  4.42263  2.77250  2.73037  3.46391  2.40550  3.72496  3.29392  2.67778  2.69392  4.24727  2.90319  2.73764  3.18069  2.89838  2.37920  2.77557  2.98556  4.58514  3.61541
          1.03801  0.61375  2.25830  0.03332  3.41808  0.09895  2.36225
    131   2.61160  1.54602  2.48659  2.89657  4.27367  3.81276  3.87305  4.62057  2.78030  3.93862  3.77183  2.53233  3.01394  3.43569  3.64624  2.32578  2.93869  3.40060  6.30508  3.46629    231 c . - -
          2.68618  4.42225  2.77519  2.73123  3.46354  2.40513  3.72494  3.29354  2.67741  2.69355  4.24690  2.90347  2.73739  3.18146  2.89801  2.37887  2.77519  2.98518  4.58477  3.61503
          0.19653  6.01728  1.73734  0.61958  0.77255  0.90622  0.51760
    132   2.42961  5.79515  3.02597  2.27516  4.02290  3.19376  3.08541  3.19981  2.27297  3.69896  4.20891  2.62934  3.35309  2.86979  3.02133  2.97440  2.20569  2.67658  5.30124  3.81701    232 t . - -
          2.68618  4.42225  2.77519  2.73123  3.46354  2.40513  3.72494  3.29354  2.67741  2.69355  4.24690  2.90347  2.73739  3.18146  2.89801  2.37887  2.77519  2.98518  4.58477  3.61503
          0.12515  5.82514  2.16556  0.61958  0.77255  1.54559  0.23976
    133   2.48400  5.73932  3.37296  2.70524  4.49829  2.47331  4.02842  3.76494  1.95736  3.88487  4.78003  2.79611  3.29033  2.03475  2.26470  2.84276  2.53436  3.70631  6.17212  4.76129    233 k . - -
          2.68477  4.42193  2.77452  2.73327  3.46447  2.40743  3.72574  3.28993  2.67712  2.69099  4.24994  2.90201  2.73819  3.18127  2.89935  2.37973  2.77417  2.98442  4.58781  3.61468
          2.02649  0.43810  1.50084  1.71727  0.19791  1.14654  0.38234
    134   2.77547  3.73646  1.88387  1.84451  4.29904  3.92504  2.42797  3.90427  2.75556  3.74645  4.70026  2.63692  3.78607  2.40518  3.09274  3.02321  2.84235  4.04950  6.09260  4.68221    265 e x - -
          2.68618  4.42225  2.77519  2.73123  3.46354  2.40513  3.72494  3.29354  2.67741  2.69355  4.24690  2.90347  2.73739  3.18146  2.89801  2.37887  2.77519  2.98518  4.58477  3.61503
          0.03408  5.56813  3.51715  0.61958  0.77255  0.92014  0.50827
    135   3.07578  0.69929  3.97226  3.15707  3.70441  4.04046  4.60884  3.03566  3.72823  3.15341  4.05658  4.14825  4.71577  3.55225  3.68911  3.30524  3.44808  3.13159  4.89498  4.32466    266 c x - -
          2.68618  4.42225  2.77519  2.73123  3.46354  2.40513  3.72494  3.29354  2.67741  2.69355  4.24690  2.90347  2.73739  3.18146  2.89801  2.37887  2.77519  2.98518  4.58477  3.61503
          0.00475  5.74743  6.46978  0.61958  0.77255  1.41049  0.27975
    136   2.62793  5.77496  2.23163  2.44580  4.54108  3.79093  2.75729  3.10335  2.06523  2.54839  4.35277  2.93616  3.36788  2.76132  3.01213  2.88106  3.06548  3.14857  6.21046  3.74498    267 k x - -
          2.68618  4.42225  2.77519  2.73123  3.46354  2.40513  3.72494  3.29354  2.67741  2.69355  4.24690  2.90347  2.73739  3.18146  2.89801  2.37887  2.77519  2.98518  4.58477  3.61503
          0.00459  5.78151  6.50386  0.61958  0.77255  0.85509  0.55381
    137   2.00622  5.85393  3.32665  2.69878  5.19853  3.14115  3.98412  3.68348  1.60462  3.71528  4.49148  2.92988  4.51180  3.17003  2.21526  2.17129  2.71300  3.68688  6.28689  4.87622    268 k x - -
          2.68593  4.42135  2.77540  2.73107  3.46337  2.40527  3.72492  3.29289  2.67753  2.69337  4.24711  2.90357  2.73748  3.18154  2.89809  2.37884  2.77540  2.98525  4.58498  3.61524
          0.02090  3.94514  6.61567  2.00466  0.14469  0.25831  1.47995
    138   0.25428  5.66497  4.85235  4.45168  5.46800  4.51717  5.49223  4.87131  3.97195  4.54880  5.39247  3.74533  4.36097  4.76157  4.79449  3.50238  3.46696  4.10470  6.83584  4.75884    286 A x - -
          2.68618  4.42225  2.77519  2.73123  3.46354  2.40513  3.72494  3.29354  2.67741  2.69355  4.24690  2.90347  2.73739  3.18146  2.89801  2.37887  2.77519  2.98518  4.58477  3.61503
          0.00347  6.06165  6.78400  0.61958  0.77255  0.64176  0.74731
    139   3.57577  4.95138  5.53427  4.91927  2.99223  4.35600  5.07778  1.60098  4.32919  1.25359  3.03849  4.30868  5.10826  3.47360  3.62042  3.77422  3.48522  2.93931  3.17361  2.20229    287 l x - -
          2.68618  4.42225  2.77519  2.73123  3.46354  2.40513  3.72494  3.29354  2.67741  2.69355  4.24690  2.90347  2.73739  3.18146  2.89801  2.37887  2.77519  2.98518  4.58477  3.61503
          0.00345  6.06830  6.79065  0.61958  0.77255  0.64176  0.74731
    140   2.02259  5.97165  2.57133  2.56089  4.13471  2.40639  3.54204  4.80446  2.34206  2.96427  5.01204  3.19596  4.14915  2.93768  2.40529  1.86708  3.42304  4.36285  6.40371  4.40067    288 s x - -
          2.68618  4.42225  2.77519  2.73123  3.46354  2.40513  3.72494  3.29354  2.67741  2.69355  4.24690  2.90347  2.73739  3.18146  2.89801  2.37887  2.77519  2.98518  4.58477  3.61503
          0.00345  6.06830  6.79065  0.61958  0.77255  0.59365  0.80364
    141   3.46216  5.96192  3.71520  3.02896  4.96972  2.53943  4.42502  4.78522  1.26487  3.02884  4.43911  2.76928  4.63094  1.87175  2.93461  2.56147  2.84259  4.18503  5.21366  4.69722    289 k x - -
          2.68618  4.42225  2.77519  2.73123  3.46354  2.40513  3.72494  3.29354  2.67741  2.69355  4.24690  2.90347  2.73739  3.18146  2.89801  2.37887  2.77519  2.98518  4.58477  3.61503
          0.00343  6.07199  6.79434  0.61958  0.77255  0.48243  0.96046
    142   4.17135  5.46975  6.19629  5.62645  3.77326  5.48959  5.90898  0.31512  5.45658  2.93109  3.87618  5.65682  4.99299  5.59502  5.49090  3.84389  4.41124  2.55546  6.32932  5.15901    290 I x - -
          2.68618  4.42225  2.77519  2.73123  3.46354  2.40513  3.72494  3.29354  2.67741  2.69355  4.24690  2.90347  2.73739  3.18146  2.89801  2.37887  2.77519  2.98518  4.58477  3.61503
          0.00340  6.08256  6.80491  0.61958  0.77255  0.53546  0.88044
    143   3.14723  5.23405  4.46399  3.73015  4.09589  4.19489  4.41196  1.53239  2.41138  2.54769  4.20818  3.50457  4.25321  3.33658  3.20760  3.30595  3.15292  1.34438  5.81954  4.59028    291 v x - -
          2.68618  4.42225  2.77519  2.73123  3.46354  2.40513  3.72494  3.29354  2.67741  2.69355  4.24690  2.90347  2.73739  3.18146  2.89801  2.37887  2.77519  2.98518  4.58477  3.61503
          0.00340  6.08256  6.80491  0.61958  0.77255  0.53546  0.88044
    144   3.82463  5.41060  5.84171  5.29607  2.32568  5.16299  5.09566  3.86324  4.48861  3.07487  4.26880  3.96858  5.51437  5.17888  5.10014  4.48094  3.99347  3.57256  3.20238  0.46104    292 Y x - -
          2.68618  4.42225  2.77519  2.73123  3.46354  2.40513  3.72494  3.29354  2.67741  2.69355  4.24690  2.90347  2.73739  3.18146  2.89801  2.37887  2.77519  2.98518  4.58477  3.61503
          0.00338  6.08652  6.80886  0.61958  0.77255  0.53546  0.88044
    145   3.06824  5.98429  1.46062  1.73266  4.76307  3.54600  4.30398  4.81733  2.87575  4.29007  4.53613  2.34944  4.36363  2.63867  3.16166  3.01592  2.30767  3.75087  6.41628  5.00462    293 d x - -
          2.68618  4.42225  2.77519  2.73123  3.46354  2.40513  3.72494  3.29354  2.67741  2.69355  4.24690  2.90347  2.73739  3.18146  2.89801  2.37887  2.77519  2.98518  4.58477  3.61503
          0.02332  6.08652  3.87392  0.61958  0.77255  0.53546  0.88044
    146   2.53839  5.97116  2.71832  2.58384  5.31753  2.45727  4.04055  4.80442  1.93731  4.27700  5.01149  3.04244  2.01186  2.51612  3.25531  2.47360  2.70585  3.33405  6.40307  4.99134    294 k x - -
          2.68618  4.42225  2.77519  2.73123  3.46354  2.40513  3.72494  3.29354  2.67741  2.69355  4.24690  2.90347  2.73739  3.18146  2.89801  2.37887  2.77519  2.98518  4.58477  3.61503
          0.03634  6.06665  3.40022  0.61958  0.77255  0.68081  0.70564
    147   3.22530  5.94597  1.12476  2.94242  5.29078  2.53269  4.26820  4.77658  3.05583  3.66463  4.98670  2.53328  2.59241  2.57508  3.35377  2.76208  3.41059  4.07958  5.50352  4.48963    295 d x - -
          2.68630  4.42241  2.77536  2.73140  3.46370  2.40529  3.72497  3.29370  2.67757  2.69371  4.24706  2.90363  2.73756  3.17971  2.89817  2.37903  2.77514  2.98404  4.58493  3.61520
          0.08039  2.60391  5.72492  0.68192  0.70450  0.78545  0.60865
    148   2.98917  5.94284  3.06394  2.98885  5.28475  1.71040  3.75319  3.69344  2.72566  2.98722  4.98433  2.23292  4.60802  2.65340  3.50654  1.65027  2.98282  4.07669  6.37742  4.25999    298 s x - -
          2.68618  4.42225  2.77519  2.73123  3.46354  2.40513  3.72494  3.29354  2.67741  2.69355  4.24690  2.90347  2.73739  3.18146  2.89801  2.37887  2.77519  2.98518  4.58477  3.61503
          0.00355  6.03924  6.76159  0.61958  0.77255  0.53515  0.88087
    149   3.08794  5.91554  2.67673  3.05588  4.65413  3.59188  3.67300  3.34000  2.62501  2.96668  4.38908  2.19023  4.63709  3.53802  2.71164  2.61174  1.31296  3.80524  6.36226  4.01062    299 t x - -
          2.68645  4.42137  2.77558  2.73169  3.46304  2.40558  3.72401  3.29232  2.67668  2.69215  4.24737  2.90423  2.73724  3.18200  2.89863  2.37959  2.77383  2.98552  4.58553  3.61580
          0.37541  1.32461  3.05583  0.87469  0.53955  0.67696  0.70960
    150   3.34513  4.92175  4.91539  4.85031  4.01406  3.89905  5.03695  2.71942  4.24000  0.52377  3.13644  4.85421  3.93558  4.78336  4.66713  4.01499  3.26768  2.83253  4.75091  4.36615    314 L x - -
          2.68618  4.42225  2.77519  2.73123  3.46354  2.40513  3.72494  3.29354  2.67741  2.69355  4.24690  2.90347  2.73739  3.18146  2.89801  2.37887  2.77519  2.98518  4.58477  3.61503
          0.00835  6.02017  5.13494  0.61958  0.77255  0.36514  1.18449
    151   3.10853  5.85348  1.11695  3.21944  3.17612  3.05312  4.46071  4.60043  2.87905  3.54023  2.98928  3.07873  2.36729  3.57621  3.61142  2.57670  3.27920  3.91909  6.31745  4.70647    315 d x - -
          2.68618  4.42225  2.77519  2.73123  3.46354  2.40513  3.72494  3.29354  2.67741  2.69355  4.24690  2.90347  2.73739  3.18146  2.89801  2.37887  2.77519  2.98518  4.58477  3.61503
          0.00743  6.07609  5.27813  0.61958  0.77255  0.55661  0.85132
    152   2.97798  5.94910  3.13511  3.10985  4.68302  3.80963  3.84703  3.08119  1.83506  3.10419  4.26278  3.59216  3.01058  2.84789  2.32437  2.01928  2.04750  3.41710  6.38917  4.39961    316 k x - -
          2.68618  4.42225  2.77519  2.73123  3.46354  2.40513  3.72494  3.29354  2.67741  2.69355  4.24690  2.90347  2.73739  3.18146  2.89801  2.37887  2.77519  2.98518  4.58477  3.61503
          0.00341  6.07928  6.80163  0.61958  0.77255  0.55914  0.84794
    153   2.91957  5.20528  2.17444  3.75440  2.79253  2.21546  4.81981  2.64166  3.73134  2.47108  3.81302  2.66982  4.45463  4.19839  3.38292  3.38387  2.31558  2.01889  5.14502  3.81034    317 v x - -
          2.68618  4.42225  2.77519  2.73123  3.46354  2.40513  3.72494  3.29354  2.67741  2.69355  4.24690  2.90347  2.73739  3.18146  2.89801  2.37887  2.77519  2.98518  4.58477  3.61503
          0.00887  6.08687  5.02648  0.61958  0.77255  0.58183  0.81842
    154   3.24532  6.02243  3.33105  1.06213  5.36633  3.81388  4.46424  4.85347  2.98756  3.97708  5.06484  3.73142  3.57666  3.18622  3.46836  1.24718  3.74080  4.41272  6.45487  5.04114    318 e x - -
          2.68610  4.42228  2.77522  2.73126  3.46357  2.40516  3.72497  3.29357  2.67744  2.69347  4.24693  2.90349  2.73742  3.18149  2.89804  2.37882  2.77510  2.98521  4.58480  3.61506
          0.00959  4.77586  6.80374  0.93799  0.49661  0.62245  0.76923
    155   3.24314  5.95217  3.27289  3.17303  5.28573  2.47248  4.43561  3.20250  1.86253  4.05727  4.14313  2.63862  4.36998  3.36065  2.42494  2.18996  1.66965  3.95432  5.14347  4.15801    323 t x - -
          2.68621  4.42241  2.77528  2.73126  3.46369  2.40528  3.72476  3.29325  2.67750  2.69352  4.24676  2.90340  2.73730  3.18142  2.89801  2.37880  2.77509  2.98526  4.58492  3.61503
          0.00682  5.16958  6.80374  2.24826  0.11158  0.54449  0.86783
    156   3.22160  5.97715  3.61794  2.44179  5.31993  3.34520  2.08614  2.80218  2.26999  3.30760  5.01840  2.99843  3.23981  3.20727  2.14432  2.24648  2.77744  3.33813  6.41120  3.89009    362 h x - -
          2.68618  4.42225  2.77519  2.73123  3.46354  2.40513  3.72494  3.29354  2.67741  2.69355  4.24690  2.90347  2.73739  3.18146  2.89801  2.37887  2.77519  2.98518  4.58477  3.61503
          0.00338  6.08737  6.80972  0.61958  0.77255  0.57797  0.82334
    157   2.95436  4.96868  5.56365  4.94828  2.02966  4.76581  5.10013  1.60100  4.25502  2.13038  4.08773  4.92972  5.12920  3.92094  4.73909  3.91722  2.96305  1.20081  5.59236  4.22641    363 v x - -
          2.68618  4.42225  2.77519  2.73123  3.46354  2.40513  3.72494  3.29354  2.67741  2.69355  4.24690  2.90347  2.73739  3.18146  2.89801  2.37887  2.77519  2.98518  4.58477  3.61503
          0.00734  6.08737  5.28941  0.61958  0.77255  0.57797  0.82334
    158   2.67213  4.83325  2.70121  1.55551  3.57078  2.63207  4.43048  4.59413  2.74235  4.13356  3.74838  3.48011  3.94354  2.39707  2.94116  2.37808  2.53017  3.21683  6.41029  4.54955    364 e x - -
          2.68618  4.42225  2.77519  2.73123  3.46354  2.40513  3.72494  3.29354  2.67741  2.69355  4.24690  2.90347  2.73739  3.18146  2.89801  2.37887  2.77519  2.98518  4.58477  3.61503
          0.00339  6.08342  6.80577  0.61958  0.77255  0.60759  0.78672
    159   2.73363  5.44083  4.13386  3.57199  4.16282  4.42065  4.64770  3.99388  2.06687  3.52534  4.53193  3.95633  4.38139  3.87900  1.83102  2.38661  2.37223  1.81475  5.12259  2.32730    365 v x - -
          2.68618  4.42225  2.77519  2.73123  3.46354  2.40513  3.72494  3.29354  2.67741  2.69355  4.24690  2.90347  2.73739  3.18146  2.89801  2.37887  2.77519  2.98518  4.58477  3.61503
          0.00339  6.08342  6.80577  0.61958  0.77255  0.60759  0.78672
    160   2.22472  4.97898  5.42099  4.11297  3.49284  2.77825  5.06559  1.30159  4.62617  2.23229  3.57575  3.84711  5.10384  4.59028  3.84558  2.62198  2.55462  2.45475  3.19523  4.41967    366 i x - -
          2.68618  4.42225  2.77519  2.73123  3.46354  2.40513  3.72494  3.29354  2.67741  2.69355  4.24690  2.90347  2.73739  3.18146  2.89801  2.37887  2.77519  2.98518  4.58477  3.61503
          0.00339  6.08342  6.80577  0.61958  0.77255  0.60759  0.78672
    161   2.40054  5.51262  3.95881  3.43017  2.57101  4.23804  2.79547  4.09134  3.34710  3.65535  4.24316  3.60225  4.77500  3.27002  3.90796  1.03345  3.73907  3.55615  6.05132  2.24918    367 s x - -
          2.68618  4.42225  2.77519  2.73123  3.46354  2.40513  3.72494  3.29354  2.67741  2.69355  4.24690  2.90347  2.73739  3.18146  2.89801  2.37887  2.77519  2.98518  4.58477  3.61503
          0.00339  6.08342  6.80577  0.61958  0.77255  0.53604  0.87963
    162   2.99478  5.99053  3.29531  2.67402  4.71832  0.76930  4.45563  4.81036  2.22716  3.39501  5.03385  3.51343  4.65951  3.00338  3.68832  3.22762  3.60564  4.37754  6.42705  5.01893    368 g x - -
          2.68619  4.42226  2.77521  2.73124  3.46355  2.40514  3.72495  3.29355  2.67742  2.69356  4.24691  2.90348  2.73741  3.18147  2.89802  2.37875  2.77521  2.98519  4.58478  3.61504
          0.00810  4.96643  6.81123  0.64005  0.74922  0.56635  0.83839
    163   3.25156  5.98451  2.62204  2.57781  4.52594  2.65765  4.43319  4.81646  2.88241  3.88081  4.62976  1.24634  4.43288  3.18409  3.26759  1.98286  2.48451  4.23025  6.41688  5.00560    371 n x - -
          2.68612  4.42225  2.77520  2.73123  3.46354  2.40513  3.72495  3.29354  2.67741  2.69355  4.24690  2.90347  2.73740  3.18147  2.89801  2.37887  2.77520  2.98519  4.58477  3.61503
          0.03351  5.19540  3.59673  0.51983  0.90293  0.56635  0.83839
    164   3.87090  0.18401  6.20596  6.00744  5.51895  4.63683  5.08007  5.02349  5.65177  3.96549  5.78471  5.43859  5.45243  5.90077  5.65978  3.38918  4.40780  3.65413  7.05088  5.74746    373 C x - -
          2.68618  4.42225  2.77519  2.73123  3.46354  2.40513  3.72494  3.29354  2.67741  2.69355  4.24690  2.90347  2.73739  3.18146  2.89801  2.37887  2.77519  2.98518  4.58477  3.61503
          0.00347  6.06222  6.78457  0.61958  0.77255  0.75147  0.63804
    165   3.10335  4.78383  4.81480  3.47035  3.43841  4.61439  4.90230  3.35274  3.31520  2.12970  2.89079  2.59738  4.98681  3.78303  3.79881  1.95514  2.55843  1.46055  5.35164  3.50381    374 v x - -
          2.68618  4.42225  2.77519  2.73123  3.46354  2.40513  3.72494  3.29354  2.67741  2.69355  4.24690  2.90347  2.73739  3.18146  2.89801  2.37887  2.77519  2.98518  4.58477  3.61503
          0.29652  6.06222  1.36935  0.61958  0.77255  0.75147  0.63804
    166   3.39051  4.76308  5.35132  4.73808  3.50257  4.56486  4.56909  1.24077  4.52560  2.21121  3.79210  4.32005  4.92714  4.65893  4.53686  3.71380  2.38644  1.26214  5.39523  4.09785    375 i x - -
          2.68618  4.42225  2.77519  2.73123  3.46354  2.40513  3.72494  3.29354  2.67741  2.69355  4.24690  2.90347  2.73739  3.18146  2.89801  2.37887  2.77519  2.98518  4.58477  3.61503
          0.30013  5.77350  1.36192  0.61958  0.77255  1.64824  0.21367
    167   3.04467  3.32945  3.70471  2.99480  3.94332  4.02229  3.71077  2.44757  2.66734  2.78130  2.67691  2.61825  4.40807  2.25849  2.66105  2.29667  3.05804  2.65684  5.64782  4.36351    376 q x - -
          2.68618  4.42225  2.77519  2.73123  3.46354  2.40513  3.72494  3.29354  2.67741  2.69355  4.24690  2.90347  2.73739  3.18146  2.89801  2.37887  2.77519  2.98518  4.58477  3.61503
          0.17014  5.48680  1.88183  0.61958  0.77255  0.11220  2.24304
    168   3.33807  3.56611  5.43084  4.81957  3.21668  4.34871  4.13809  1.20580  4.21840  2.57470  3.46813  3.78210  2.60647  4.76003  3.05122  3.63825  3.28478  1.60795  5.53176  4.35441    377 i . - -
          2.68618  4.42225  2.77519  2.73123  3.46354  2.40513  3.72494  3.29354  2.67741  2.69355  4.24690  2.90347  2.73739  3.18146  2.89801  2.37887  2.77519  2.98518  4.58477  3.61503
          0.16927  6.00370  1.87568  0.61958  0.77255  1.08685  0.41140
    169   2.80197  5.77219  2.80576  2.19971  4.10853  3.73501  3.72671  2.34075  2.88286  3.51557  3.20955  2.91341  3.12754  2.45211  2.89791  2.48491  3.12094  3.25037  6.21761  2.65045    378 e . - -
          2.68618  4.42225  2.77519  2.73123  3.46354  2.40513  3.72494  3.29354  2.67741  2.69355  4.24690  2.90347  2.73739  3.18146  2.89801  2.37887  2.77519  2.98518  4.58477  3.61503
          0.11017  5.83876  2.28862  0.61958  0.77255  1.58233  0.23004
    170   3.16302  5.42249  2.92603  2.76407  4.40633  4.10675  3.97213  2.25967  1.44053  2.54345  3.85702  3.24902  3.97598  3.47387  3.47060  2.51203  3.30248  2.37170  4.90864  4.60858    379 k . - -
          2.68618  4.42225  2.77519  2.73123  3.46354  2.40513  3.72494  3.29354  2.67741  2.69355  4.24690  2.90347  2.73739  3.18146  2.89801  2.37887  2.77519  2.98518  4.58477  3.61503
          0.01363  5.73341  4.57589  0.61958  0.77255  1.77944  0.18480
    171   3.14178  5.74010  3.03083  2.59085  4.75637  3.29004  3.75880  3.67418  2.18289  2.65179  4.40426  2.24084  2.10997  2.63119  2.98583  2.57728  2.86554  3.50738  4.34659  4.24119    380 p . - -
          2.68618  4.42225  2.77519  2.73123  3.46354  2.40513  3.72494  3.29354  2.67741  2.69355  4.24690  2.90347  2.73739  3.18146  2.89801  2.37887  2.77519  2.98518  4.58477  3.61503
          0.03656  5.72464  3.42234  0.61958  0.77255  0.15611  1.93423
    172   3.05446  5.38981  3.46990  3.54793  3.15865  4.11329  4.53297  2.29588  2.69039  2.53101  4.26916  2.73052  2.88367  3.42772  2.87597  2.34447  3.06354  1.76298  4.60719  3.78850    381 v . - -
          2.68847  4.42051  2.77641  2.73392  3.46249  2.40820  3.72626  3.29052  2.67544  2.69301  4.24965  2.89825  2.73841  3.18127  2.89931  2.37930  2.77424  2.98098  4.58672  3.61321
          1.61317  0.32807  2.52032  1.81456  0.17782  0.57235  0.83057
    173   3.37209  4.74637  3.32427  3.10419  2.99276  4.10650  4.00669  2.70613  2.14149  3.13906  4.54247  3.06122  1.70812  2.81494  2.75339  2.74849  2.95274  3.18348  4.16098  3.56931    518 p x - -
          2.68618  4.42225  2.77519  2.73123  3.46354  2.40513  3.72494  3.29354  2.67741  2.69355  4.24690  2.90347  2.73739  3.18146  2.89801  2.37887  2.77519  2.98518  4.58477  3.61503
          0.44142  6.00410  1.03730  0.61958  0.77255  1.09786  0.40584
    174   3.15249  4.96528  2.68639  2.48465  4.20499  3.11373  3.46788  3.92195  1.90058  2.83646  4.41732  2.02194  3.41608  3.01296  3.30628  2.73595  2.68398  3.15750  4.69005  3.42976    519 k x - -
          2.68618  4.42225  2.77519  2.73123  3.46354  2.40513  3.72494  3.29354  2.67741  2.69355  4.24690  2.90347  2.73739  3.18146  2.89801  2.37887  2.77519  2.98518  4.58477  3.61503
          0.02085  5.56836  4.08547  0.61958  0.77255  1.25841  0.33422
    175   2.59357  4.99680  3.30328  2.78431  3.95165  2.17904  3.67121  3.88972  2.23363  3.61454  4.50292  3.46374  3.17066  2.47065  2.37495  1.92515  2.68055  3.88935  6.14805  4.74135    520 s x - -
          2.68618  4.42225  2.77519  2.73123  3.46354  2.40513  3.72494  3.29354  2.67741  2.69355  4.24690  2.90347  2.73739  3.18146  2.89801  2.37887  2.77519  2.98518  4.58477  3.61503
          0.13043  5.68335  2.12967  0.61958  0.77255  0.62989  0.76068
    176   1.79040  5.11500  3.17725  2.32617  4.69306  2.42712  4.28545  3.48346  2.83334  2.67998  3.20426  2.86039  3.88084  2.79009  3.30116  2.40991  3.01482  2.94786  6.17839  4.79088    521 a x - -
          2.68618  4.42225  2.77519  2.73123  3.46354  2.40513  3.72494  3.29354  2.67741  2.69355  4.24690  2.90347  2.73739  3.18146  2.89801  2.37887  2.77519  2.98518  4.58477  3.61503
          0.00440  5.82306  6.54541  0.61958  0.77255  1.54364  0.24029
    177   2.37190  5.75785  2.93378  2.97642  4.05702  3.64399  3.85849  3.27414  2.52675  3.47080  4.51859  2.62528  2.73917  2.96674  2.80054  2.25412  2.71944  1.93293  6.20571  4.81026    522 v x - -
          2.68616  4.42227  2.77521  2.73125  3.46356  2.40515  3.72496  3.29345  2.67743  2.69357  4.24692  2.90348  2.73738  3.18148  2.89803  2.37879  2.77518  2.98520  4.58479  3.61505
          0.02307  3.84511  6.55331  0.39029  1.12968  1.02687  0.44336
    178   2.75473  4.84214  5.33314  4.72354  3.51619  4.61403  4.94313  2.02371  4.52685  2.29278  3.96061  4.74826  2.15390  4.31650  3.51104  3.10575  2.96558  1.15219  5.46268  3.88337    525 v x - -
          2.68618  4.42225  2.77519  2.73123  3.46354  2.40513  3.72494  3.29354  2.67741  2.69355  4.24690  2.90347  2.73739  3.18146  2.89801  2.37887  2.77519  2.98518  4.58477  3.61503
          0.00407  5.90300  6.62534  0.61958  0.77255  1.04609  0.43280
    179   3.10696  5.83707  3.57478  3.09423  4.53090  3.94524  4.14788  4.63113  2.36356  3.83547  4.88354  2.41389  2.39530  3.27599  3.50263  2.19815  1.19762  3.83219  6.28307  4.18986    526 t x - -
          2.68618  4.42225  2.77519  2.73123  3.46354  2.40513  3.72494  3.29354  2.67741  2.69355  4.24690  2.90347  2.73739  3.18146  2.89801  2.37887  2.77519  2.98518  4.58477  3.61503
          0.00390  5.94421  6.66656  0.61958  0.77255  1.10676  0.40142
    180   3.28056  5.10940  3.68731  2.61015  5.23948  4.19860  4.37810  4.49786  0.85838  3.95237  3.83920  3.67068  3.80254  2.81807  1.91169  3.39116  3.55935  3.78018  6.33389  4.93693    527 k x - -
          2.68618  4.42225  2.77519  2.73123  3.46354  2.40513  3.72494  3.29354  2.67741  2.69355  4.24690  2.90347  2.73739  3.18146  2.89801  2.37887  2.77519  2.98518  4.58477  3.61503
          0.00381  5.96766  6.69001  0.61958  0.77255  1.25087  0.33723
    181   1.91525  5.90619  2.12140  2.69838  4.75969  2.91084  4.35517  4.00199  1.84872  3.91553  4.41641  2.99721  3.06899  1.90613  3.58257  3.29129  3.12808  4.11305  6.33862  4.92740    528 k x - -
          2.68618  4.42225  2.77519  2.73123  3.46354  2.40513  3.72494  3.29354  2.67741  2.69355  4.24690  2.90347  2.73739  3.18146  2.89801  2.37887  2.77519  2.98518  4.58477  3.61503
          0.00380  5.97151  6.69386  0.61958  0.77255  0.52619  0.89368
    182   3.03553  5.93935  2.56229  2.55345  5.27486  4.22899  3.38960  2.92691  2.56754  2.80351  4.58740  3.29205  4.62223  1.33847  3.43705  2.74553  2.53362  3.37037  4.29735  4.97268    529 q x - -
          2.68564  4.42125  2.77565  2.73147  3.46403  2.40573  3.72542  3.29382  2.67695  2.69315  4.24204  2.90417  2.73800  3.17956  2.89859  2.37820  2.77573  2.98582  4.58401  3.61549
          0.09620  2.40151  6.77809  1.81379  0.17797  0.88761  0.53041
    183   3.64198  5.00798  5.61518  5.00449  3.14723  4.29324  5.16966  0.73076  4.79305  2.71038  3.78146  4.99076  5.18656  3.92371  4.80353  3.72361  3.74909  1.54894  5.65877  4.48194    549 i x - -
          2.68618  4.42225  2.77519  2.73123  3.46354  2.40513  3.72494  3.29354  2.67741  2.69355  4.24690  2.90347  2.73739  3.18146  2.89801  2.37887  2.77519  2.98518  4.58477  3.61503
          0.01054  6.05905  4.80946  0.61958  0.77255  0.43724  1.03793
    184   3.38491  5.97081  2.65458  0.87524  3.58495  3.46242  3.88057  3.47805  2.74532  3.53093  5.01337  3.63408  4.40473  2.86254  3.26699  3.16428  3.18713  3.70731  5.78006  3.87835    550 e x - -
          2.68618  4.42225  2.77519  2.73123  3.46354  2.40513  3.72494  3.29354  2.67741  2.69355  4.24690  2.90347  2.73739  3.18146  2.89801  2.37887  2.77519  2.98518  4.58477  3.61503
          0.00336  6.09444  6.81679  0.61958  0.77255  0.59832  0.79792
    185   2.05056  5.99227  1.47104  2.79734  5.33807  3.24686  3.75046  3.97491  2.63538  3.08500  5.03274  2.82605  3.77770  2.83532  3.07278  2.31192  3.06835  3.72648  6.42453  4.61833    551 d x - -
          2.68618  4.42225  2.77519  2.73123  3.46354  2.40513  3.72494  3.29354  2.67741  2.69355  4.24690  2.90347  2.73739  3.18146  2.89801  2.37887  2.77519  2.98518  4.58477  3.61503
          0.00334  6.09981  6.82216  0.61958  0.77255  0.63098  0.75944
    186   1.60633  5.65250  3.94182  3.32028  4.46474  1.41187  4.55796  3.14014  2.99659  3.61299  4.13646  3.55672  4.47193  3.61705  3.27909  2.23112  2.36640  3.78270  6.16585  4.84319    552 g x - -
          2.68618  4.42225  2.77519  2.73123  3.46354  2.40513  3.72494  3.29354  2.67741  2.69355  4.24690  2.90347  2.73739  3.18146  2.89801  2.37887  2.77519  2.98518  4.58477  3.61503
          0.00691  6.09981  5.37322  0.61958  0.77255  0.60718  0.78721
    187   3.22671  4.97321  5.57419  4.95818  1.16442  4.77074  5.10493  2.12545  4.50073  2.52947  3.50022  4.93655  4.59784  4.86997  3.88035  4.08252  3.60563  1.47647  5.59554  2.92265    553 f x - -
          2.68618  4.42225  2.77519  2.73123  3.46354  2.40513  3.72494  3.29354  2.67741  2.69355  4.24690  2.90347  2.73739  3.18146  2.89801  2.37887  2.77519  2.98518  4.58477  3.61503
          0.01571  6.09801  4.31727  0.61958  0.77255  0.64408  0.74475
    188   2.31000  5.97973  2.14795  1.99459  4.02698  3.77512  3.69520  4.26863  2.17107  3.11733  5.02055  1.88737  4.63799  3.33638  3.29796  2.81242  2.82263  3.35650  5.53377  4.72284    554 n x - -
          2.68618  4.42225  2.77519  2.73123  3.46354  2.40513  3.72494  3.29354  2.67741  2.69355  4.24690  2.90347  2.73739  3.18146  2.89801  2.37887  2.77519  2.98518  4.58477  3.61503
          0.00660  6.08569  5.44757  0.61958  0.77255  0.72875  0.65877
    189   2.54425  5.98186  2.55859  2.47565  5.32824  3.32769  4.42836  4.19539  1.36390  3.96965  4.82329  3.00463  4.63494  1.90410  2.87701  2.57314  3.09403  4.37320  6.41376  5.00202    555 k x - -
          2.68619  4.42226  2.77520  2.73124  3.46355  2.40513  3.72495  3.29355  2.67741  2.69356  4.24690  2.90347  2.73740  3.18147  2.89801  2.37888  2.77520  2.98501  4.58478  3.61504
          0.01092  4.63004  6.80483  0.43232  1.04698  0.74951  0.63980
    190   3.78064  5.32968  5.98576  5.38285  3.92745  5.22018  3.85322  0.76676  5.18264  1.84561  2.08325  5.38813  5.53822  5.28327  5.18413  4.54549  4.22451  2.19349  5.99014  4.84344    557 i x - -
          2.68618  4.42225  2.77519  2.73123  3.46354  2.40513  3.72494  3.29354  2.67741  2.69355  4.24690  2.90347  2.73739  3.18146  2.89801  2.37887  2.77519  2.98518  4.58477  3.61503
          0.00340  6.08248  6.80483  0.61958  0.77255  0.62758  0.76331
    191   3.15782  4.96894  5.55294  4.33714  1.76699  2.92124  5.09564  2.19331  4.72364  1.11891  2.75717  4.40487  5.12606  4.85563  4.44871  3.78997  3.08173  3.03848  5.59064  3.36817    558 l x - -
          2.68618  4.42225  2.77519  2.73123  3.46354  2.40513  3.72494  3.29354  2.67741  2.69355  4.24690  2.90347  2.73739  3.18146  2.89801  2.37887  2.77519  2.98518  4.58477  3.61503
          0.02609  6.09202  3.75096  0.61958  0.77255  0.68627  0.70008
    192   1.98690  5.97385  1.94681  2.90390  5.32021  2.86899  3.40583  4.80713  2.17643  4.27967  5.01419  2.27811  4.62668  2.93119  3.27921  2.41993  2.18449  4.36518  6.40573  4.99394    559 d x - -
          2.68618  4.42225  2.77519  2.73123  3.46354  2.40513  3.72494  3.29354  2.67741  2.69355  4.24690  2.90347  2.73739  3.18146  2.89801  2.37887  2.77519  2.98518  4.58477  3.61503
          0.00344  6.06937  6.79172  0.61958  0.77255  0.56260  0.84333
    193   2.78449  5.98152  3.72538  2.81064  4.61229  3.49779  2.29471  4.24917  1.82632  3.34212  4.72303  3.45391  4.64285  1.81848  2.52954  2.21646  2.96388  4.37122  6.41524  3.41657    560 q x - -
          2.68618  4.42225  2.77520  2.73123  3.46354  2.40513  3.72495  3.29354  2.67741  2.69355  4.24690  2.90347  2.73740  3.18146  2.89801  2.37885  2.77520  2.98518  4.58477  3.61503
          0.00492  5.57097  6.81437  0.56785  0.83643  0.59868  0.79747
    194   3.95516  0.21349  6.18778  4.74350  4.88820  4.76641  6.38478  4.36218  5.79221  4.57144  5.59824  5.52676  5.55284  5.97599  5.80720  3.94055  4.46423  2.70552  7.13061  5.89592    562 C x - -
          2.68618  4.42225  2.77519  2.73123  3.46354  2.40513  3.72494  3.29354  2.67741  2.69355  4.24690  2.90347  2.73739  3.18146  2.89801  2.37887  2.77519  2.98518  4.58477  3.61503
          0.00334  6.09870  6.82105  0.61958  0.77255  0.63909  0.75030
    195   2.96103  5.99183  3.59580  3.06201  5.33775  3.70067  3.36901  4.82430  1.32668  3.70871  5.03227  2.52921  2.05895  2.73432  2.43080  2.49681  3.45006  4.13168  5.46329  4.76253    563 k x - -
          2.68618  4.42225  2.77519  2.73123  3.46354  2.40513  3.72494  3.29354  2.67741  2.69355  4.24690  2.90347  2.73739  3.18146  2.89801  2.37887  2.77519  2.98518  4.58477  3.61503
          0.05327  6.09870  3.00324  0.61958  0.77255  0.63909  0.75030
    196   3.27356  5.95855  2.66111  2.49960  5.30444  2.11850  2.80878  4.79101  2.85304  4.08814  4.99900  2.34210  2.13254  3.30725  3.63371  1.82307  2.97365  3.96496  6.39073  3.83408    564 s x - -
          2.68618  4.42225  2.77519  2.73123  3.46354  2.40513  3.72494  3.29354  2.67741  2.69355  4.24690  2.90347  2.73739  3.18146  2.89801  2.37887  2.77519  2.98518  4.58477  3.61503
          0.00351  6.04895  6.77129  0.61958  0.77255  0.89314  0.52656
    197   3.18233  5.94635  3.27409  3.05942  4.34791  2.53891  2.51634  3.26148  2.39166  3.01316  4.98847  2.76578  4.61818  2.84533  2.24767  1.81996  2.74398  3.82194  6.38238  3.64022    565 s x - -
          2.68618  4.42225  2.77519  2.73123  3.46354  2.40513  3.72494  3.29354  2.67741  2.69355  4.24690  2.90347  2.73739  3.18146  2.89801  2.37887  2.77519  2.98518  4.58477  3.61503
          0.13087  6.05267  2.11761  0.61958  0.77255  0.92160  0.50730
    198   1.38157  4.84872  3.56709  3.11763  4.62911  2.46679  3.59415  4.16889  3.18580  3.52932  4.70319  3.53810  2.68367  3.42139  3.39415  2.17512  2.18082  3.27836  6.12857  3.85665    566 a x - -
          2.68618  4.42225  2.77519  2.73123  3.46354  2.40513  3.72494  3.29354  2.67741  2.69355  4.24690  2.90347  2.73739  3.18146  2.89801  2.37887  2.77519  2.98518  4.58477  3.61503
          0.00397  5.92578  6.64812  0.61958  0.77255  1.34638  0.30135
    199   3.11633  5.25808  3.89366  3.39560  3.72267  0.70191  4.59048  3.42103  3.53864  3.24534  4.35489  3.87946  3.99595  3.85879  2.96204  3.17357  3.65100  2.87331  5.82361  4.27199    567 g x - -
          2.68618  4.42225  2.77519  2.73123  3.46354  2.40513  3.72494  3.29354  2.67741  2.69355  4.24690  2.90347  2.73739  3.18146  2.89801  2.37887  2.77519  2.98518  4.58477  3.61503
          0.21048  5.93105  1.67583  0.61958  0.77255  1.39060  0.28625
    200   2.85383  5.60504  3.03279  2.89784  4.15523  2.19405  3.39893  3.54804  2.88833  2.77011  4.66170  2.41275  4.44054  2.94054  2.96604  2.18003  2.30608  2.89547  3.93415  3.68746    568 s x - -
          2.68618  4.42225  2.77519  2.73123  3.46354  2.40513  3.72494  3.29354  2.67741  2.69355  4.24690  2.90347  2.73739  3.18146  2.89801  2.37887  2.77519  2.98518  4.58477  3.61503
          0.21688  5.72542  1.65176  0.61958  0.77255  1.27084  0.32933
    201   2.21673  4.17992  3.85320  3.51795  3.09971  3.59240  3.62551  3.12842  3.47373  3.15883  3.77173  2.47090  3.79121  3.77667  3.51907  2.33261  1.93466  2.31658  5.52794  2.50524    569 t x - -
          2.68618  4.42225  2.77519  2.73123  3.46354  2.40513  3.72494  3.29354  2.67741  2.69355  4.24690  2.90347  2.73739  3.18146  2.89801  2.37887  2.77519  2.98518  4.58477  3.61503
          0.10478  5.60593  2.34544  0.61958  0.77255  0.22994  1.58271
    202   2.69974  5.89481  2.91010  2.71941  4.63126  2.49986  4.37587  3.59374  2.11871  3.42128  3.80742  2.97279  3.63276  3.25720  2.95113  1.98038  2.05314  3.43741  4.73576  3.61134    570 s . - -
          2.68618  4.42225  2.77519  2.73123  3.46354  2.40513  3.72494  3.29354  2.67741  2.69355  4.24690  2.90347  2.73739  3.18146  2.89801  2.37887  2.77519  2.98518  4.58477  3.61503
          0.38643  5.99267  1.14562  0.61958  0.77255  1.18726  0.36392
    203   2.30480  4.84615  3.42245  3.44738  2.96053  2.64624  4.22762  2.33027  3.67119  1.76947  3.95480  4.08377  3.08708  3.28121  3.53667  3.27466  2.59745  2.27482  5.44174  3.51689    571 l . - -
          2.68533  4.42454  2.77601  2.73345  3.46375  2.40397  3.72418  3.29002  2.67932  2.69185  4.24779  2.90566  2.73880  3.18306  2.89813  2.37970  2.77364  2.98427  4.58749  3.60786
          1.23359  0.38844  3.48534  1.75550  0.18973  0.54800  0.86300
    204   2.52712  5.26751  2.67681  2.96360  4.36146  2.23966  3.99287  3.38098  2.56956  3.46388  4.01505  2.67155  2.29223  3.06242  2.94057  2.06090  2.95599  3.46216  6.27853  4.23321    600 s x - -
          2.68618  4.42225  2.77519  2.73123  3.46354  2.40513  3.72494  3.29354  2.67741  2.69355  4.24690  2.90347  2.73739  3.18146  2.89801  2.37887  2.77519  2.98518  4.58477  3.61503
          0.31674  5.90819  1.31392  0.61958  0.77255  0.24164  1.53869
    205   3.30980  4.81855  4.84913  4.03801  2.85144  4.29362  3.38193  2.40229  3.96737  1.03926  3.19023  4.12983  3.82034  4.09337  4.48133  3.20898  2.90644  2.66518  5.43710  2.46269    601 l x - -
          2.68618  4.42225  2.77519  2.73123  3.46354  2.40513  3.72494  3.29354  2.67741  2.69355  4.24690  2.90347  2.73739  3.18146  2.89801  2.37887  2.77519  2.98518  4.58477  3.61503
          0.09444  5.84664  2.43919  0.61958  0.77255  1.60110  0.22524
    206   2.84754  5.61715  3.29443  3.03080  3.96919  3.37532  3.59105  3.28314  2.40784  3.62422  4.31316  3.24761  1.13178  3.22978  3.32315  2.50010  3.02671  3.75527  5.30725  4.71795    602 p x - -
          2.68618  4.42225  2.77519  2.73123  3.46354  2.40513  3.72494  3.29354  2.67741  2.69355  4.24690  2.90347  2.73739  3.18146  2.89801  2.37887  2.77519  2.98518  4.58477  3.61503
          0.12318  5.75690  2.18268  0.61958  0.77255  1.72933  0.19529
    207   2.77285  5.68821  1.90170  2.79483  4.37412  1.77983  3.11028  4.50677  2.89709  3.84736  4.73087  2.65581  3.88577  3.07202  3.38871  2.13422  2.81886  3.18234  6.12536  4.71882    603 g x - -
          2.68618  4.42225  2.77519  2.73123  3.46354  2.40513  3.72494  3.29354  2.67741  2.69355  4.24690  2.90347  2.73739  3.18146  2.89801  2.37887  2.77519  2.98518  4.58477  3.61503
          0.00527  5.64389  6.36623  0.61958  0.77255  1.17081  0.37123
    208   2.74024  5.19050  2.63797  3.34706  2.30585  2.49024  3.98201  2.91571  3.24747  2.47826  4.28421  1.61438  4.17622  3.70488  3.78706  3.04672  3.53817  3.18711  5.29616  3.06318    604 n x - -
          2.68621  4.42241  2.77536  2.73139  3.46336  2.40529  3.72510  3.29287  2.67750  2.69325  4.24706  2.90363  2.73744  3.18101  2.89806  2.37898  2.77502  2.98526  4.58493  3.61491
          0.09753  2.39248  6.48962  0.70583  0.68062  1.04995  0.43072
    209   2.46748  5.84307  1.94360  2.20124  5.18871  3.17020  4.29165  4.06089  2.46849  3.78475  3.15150  3.04277  3.07236  2.20021  3.38568  2.37019  2.67544  4.06326  5.56163  4.86411    608 d x - -
          2.68618  4.42225  2.77519  2.73123  3.46354  2.40513  3.72494  3.29354  2.67741  2.69355  4.24690  2.90347  2.73739  3.18146  2.89801  2.37887  2.77519  2.98518  4.58477  3.61503
          0.24018  5.87246  1.55732  0.61958  0.77255  1.35206  0.29936
    210   2.63831  5.72913  1.80165  2.16468  5.07453  1.70098  4.17460  4.56145  2.59849  4.03458  4.77009  3.37623  3.42055  2.80433  3.29343  2.57898  2.76621  4.12002  6.16132  4.74897    609 g x - -
          2.68618  4.42225  2.77519  2.73123  3.46354  2.40513  3.72494  3.29354  2.67741  2.69355  4.24690  2.90347  2.73739  3.18146  2.89801  2.37887  2.77519  2.98518  4.58477  3.61503
          0.00517  5.66373  6.38607  0.61958  0.77255  0.51967  0.90317
    211   2.39846  4.90121  4.75397  4.65812  3.99777  4.63931  4.96369  2.27394  4.48458  2.41342  4.01961  3.87384  3.27574  4.39764  4.35484  3.66775  3.44979  0.75737  5.52106  4.34004    610 v x - -
          2.68618  4.42225  2.77519  2.73123  3.46354  2.40513  3.72494  3.29354  2.67741  2.69355  4.24690  2.90347  2.73739  3.18146  2.89801  2.37887  2.77519  2.98518  4.58477  3.61503
          0.00683  5.95885  5.46766  0.61958  0.77255  1.24745  0.33861
    212   2.76413  5.15255  3.33703  2.82200  2.45052  3.26608  2.68900  3.96520  2.49624  2.65334  4.58607  2.91555  3.97287  2.94299  2.70235  2.53886  2.30719  3.33283  4.52313  3.12264    611 t x - -
          2.68618  4.42225  2.77519  2.73123  3.46354  2.40513  3.72494  3.29354  2.67741  2.69355  4.24690  2.90347  2.73739  3.18146  2.89801  2.37887  2.77519  2.98518  4.58477  3.61503
          0.00383  5.96266  6.68500  0.61958  0.77255  0.68194  0.70448
    213   3.41533  4.92595  4.73363  4.60740  1.99600  3.84992  5.05157  2.69021  4.67763  1.05521  3.80602  4.87832  5.08219  4.81030  4.02617  2.91866  3.42715  1.70061  4.76425  4.37147    612 l x - -
          2.68618  4.42225  2.77519  2.73123  3.46354  2.40513  3.72494  3.29354  2.67741  2.69355  4.24690  2.90347  2.73739  3.18146  2.89801  2.37887  2.77519  2.98518  4.58477  3.61503
          0.00357  6.03341  6.75576  0.61958  0.77255  0.98386  0.46819
    214   2.49123  5.92533  3.55041  2.30803  4.90936  3.15468  4.04255  3.41122  2.29058  2.77954  4.42308  2.51786  4.37811  2.47731  3.00496  2.25202  2.80988  3.51026  3.21610  3.02813    613 s x - -
          2.68618  4.42225  2.77519  2.73123  3.46354  2.40513  3.72494  3.29354  2.67741  2.69355  4.24690  2.90347  2.73739  3.18146  2.89801  2.37887  2.77519  2.98518  4.58477  3.61503
          0.03236  6.03814  3.52481  0.61958  0.77255  0.39214  1.12581
    215   3.08364  4.96638  4.73558  4.86204  3.59840  4.74185  5.07162  1.31325  4.42168  2.13593  3.61587  4.39959  5.10625  3.04543  4.42668  3.64580  2.00592  1.58788  5.58705  4.15007    614 i x - -
          2.68618  4.42225  2.77519  2.73123  3.46354  2.40513  3.72494  3.29354  2.67741  2.69355  4.24690  2.90347  2.73739  3.18146  2.89801  2.37887  2.77519  2.98518  4.58477  3.61503
          0.07440  6.07678  2.66783  0.61958  0.77255  0.81851  0.58177
    216   3.09559  5.82806  3.36111  3.16038  5.13130  2.26785  4.26540  3.80325  2.57696  3.46255  4.21759  3.38106  4.60716  2.46839  1.49597  3.00102  2.68950  2.09508  5.65816  4.61715    615 r x - -
          2.68618  4.42225  2.77519  2.73123  3.46354  2.40513  3.72494  3.29354  2.67741  2.69355  4.24690  2.90347  2.73739  3.18146  2.89801  2.37887  2.77519  2.98518  4.58477  3.61503
          0.00367  6.00605  6.72840  0.61958  0.77255  1.15870  0.37672
    217   3.18639  5.89469  2.89961  2.67767  3.21831  3.46486  2.74072  2.97846  3.01488  3.56817  3.82218  1.80055  2.24762  2.61313  2.86040  3.13405  3.31541  3.40358  6.33719  3.50555    616 n x - -
          2.68618  4.42225  2.77519  2.73123  3.46354  2.40513  3.72494  3.29354  2.67741  2.69355  4.24690  2.90347  2.73739  3.18146  2.89801  2.37887  2.77519  2.98518  4.58477  3.61503
          0.00896  6.01186  5.04047  0.61958  0.77255  0.50706  0.92196
    218   3.35296  5.40206  3.52950  3.09096  5.29274  3.45475  2.23059  3.93589  2.92063  3.87360  4.59958  3.12017  3.09361  3.31347  0.94421  2.73848  3.44894  4.34196  6.39298  4.47585    617 r x - -
          2.68618  4.42225  2.77519  2.73123  3.46354  2.40513  3.72494  3.29354  2.67741  2.69355  4.24690  2.90347  2.73739  3.18146  2.89801  2.37887  2.77519  2.98518  4.58477  3.61503
          0.02237  6.07405  3.92095  0.61958  0.77255  0.68574  0.70061
    219   1.66143  5.96340  3.42145  2.76438  4.28069  2.27586  3.79546  4.56372  3.01435  3.04210  4.75868  2.87904  3.67066  2.58577  2.84056  2.12857  2.44023  3.61022  6.39771  4.98838    618 a x - -
          2.68618  4.42225  2.77519  2.73123  3.46354  2.40513  3.72494  3.29354  2.67741  2.69355  4.24690  2.90347  2.73739  3.18146  2.89801  2.37887  2.77519  2.98518  4.58477  3.61503
          0.10907  6.06841  2.29248  0.61958  0.77255  0.82633  0.57564
    220   3.03626  5.86363  3.47090  2.80038  4.92694  3.57411  3.65219  2.68958  2.17276  2.81536  4.27507  3.23392  1.77046  3.08406  3.04303  2.37799  2.23594  3.55764  6.30666  4.90623    619 p x - -
          2.68618  4.42225  2.77519  2.73123  3.46354  2.40513  3.72494  3.29354  2.67741  2.69355  4.24690  2.90347  2.73739  3.18146  2.89801  2.37887  2.77519  2.98518  4.58477  3.61503
          0.02239  5.96769  3.93344  0.61958  0.77255  1.26341  0.33224
    221   1.99871  5.88284  2.75636  2.58604  4.92045  2.53097  4.10813  4.26125  2.07352  2.76585  4.92469  3.62765  2.22071  3.17473  3.17695  2.86451  2.55966  3.67294  6.31825  3.52889    620 a x - -
          2.68618  4.42225  2.77519  2.73123  3.46354  2.40513  3.72494  3.29354  2.67741  2.69355  4.24690  2.90347  2.73739  3.18146  2.89801  2.37887  2.77519  2.98518  4.58477  3.61503
          0.58602  5.95276  0.81903  0.61958  0.77255  0.25815  1.48053
    222   3.07823  5.67716  2.95930  2.81474  5.01272  1.87632  2.66792  4.12998  2.50804  3.34154  4.72033  3.24032  2.41999  3.20147  2.17504  2.72033  2.74023  3.61177  5.14822  3.80989    621 g x - -
          2.68664  4.42274  2.77511  2.73107  3.46387  2.40519  3.72543  3.29390  2.67790  2.69396  4.24739  2.90316  2.73670  3.18195  2.89787  2.37768  2.77516  2.98567  4.58526  3.61498
          1.56089  0.45586  1.85694  0.02596  3.66421  1.12603  0.39203
    223   2.75028  5.69510  2.35890  2.38345  4.73382  2.57819  3.77129  4.52477  2.68166  3.53776  4.73597  3.16952  2.82770  2.52952  2.85586  2.48366  2.93749  4.08531  2.29289  3.55778    623 w x - -
          2.68618  4.42225  2.77519  2.73123  3.46354  2.40513  3.72494  3.29354  2.67741  2.69355  4.24690  2.90347  2.73739  3.18146  2.89801  2.37887  2.77519  2.98518  4.58477  3.61503
          0.01947  5.63109  4.15414  0.61958  0.77255  1.73701  0.19364
    224   2.44460  5.46288  2.58963  2.75473  3.05519  3.89089  4.22757  3.68076  2.79263  3.02380  3.78026  2.73625  4.01038  2.15722  3.39851  2.83449  2.63989  3.25970  3.34966  2.35730    624 q x - -
          2.68618  4.42225  2.77519  2.73123  3.46354  2.40513  3.72494  3.29354  2.67741  2.69355  4.24690  2.90347  2.73739  3.18146  2.89801  2.37887  2.77519  2.98518  4.58477  3.61503
          0.04771  5.64673  3.14512  0.61958  0.77255  0.77920  0.61391
    225   2.36594  5.80789  3.24665  1.82967  3.32983  3.35577  3.94619  3.64735  2.62088  3.57539  4.20861  3.16514  2.04582  2.73875  3.36109  2.37108  2.63436  4.02074  6.24394  4.12111    625 e x - -
          2.68618  4.42225  2.77519  2.73123  3.46354  2.40513  3.72494  3.29354  2.67741  2.69355  4.24690  2.90347  2.73739  3.18146  2.89801  2.37887  2.77519  2.98518  4.58477  3.61503
          0.00434  5.83844  6.56078  0.61958  0.77255  1.33016  0.30712
    226   2.31408  5.49948  3.79022  2.97776  4.72313  3.47657  4.40616  2.75539  3.10934  3.75154  4.57517  3.74423  1.34838  3.36920  2.92122  2.34164  2.56263  2.61652  6.01337  4.69093    626 p x - -
          2.68618  4.42225  2.77519  2.73123  3.46354  2.40513  3.72494  3.29354  2.67741  2.69355  4.24690  2.90347  2.73739  3.18146  2.89801  2.37887  2.77519  2.98518  4.58477  3.61503
          0.00419  5.87200  6.59435  0.61958  0.77255  0.80464  0.59285
    227   3.44690  4.93756  2.85040  4.85456  2.09207  4.71646  4.99941  1.96347  4.65070  2.94413  4.05681  4.60922  5.07931  4.78539  4.67462  3.74698  3.79005  2.80507  2.76224  1.10060    627 y x - -
          2.68622  4.42229  2.77524  2.73128  3.46358  2.40510  3.72499  3.29358  2.67736  2.69359  4.24694  2.90351  2.73734  3.18135  2.89805  2.37884  2.77514  2.98510  4.58481  3.61507
          0.01555  4.25543  6.69341  0.97035  0.47634  0.29029  1.37850
    228   3.36872  5.99379  1.97680  1.40087  4.33280  2.20039  4.44174  4.82617  2.76205  3.76061  5.03425  2.28378  4.64824  2.93612  3.41733  3.08467  2.77163  3.64523  6.42600  4.80774    634 e x - -
          2.68618  4.42225  2.77519  2.73123  3.46354  2.40513  3.72494  3.29354  2.67741  2.69355  4.24690  2.90347  2.73739  3.18146  2.89801  2.37887  2.77519  2.98518  4.58477  3.61503
          0.01001  6.10161  4.86337  0.61958  0.77255  0.65169  0.73639
    229   2.79532  5.98841  1.82625  2.57397  4.43913  3.23695  3.96272  3.65751  3.07031  4.17433  4.75296  2.35137  1.94654  3.00053  3.19249  1.85855  3.70783  4.37930  6.42082  4.66648    635 d x - -
          2.68618  4.42225  2.77519  2.73123  3.46354  2.40513  3.72494  3.29354  2.67741  2.69355  4.24690  2.90347  2.73739  3.18146  2.89801  2.37887  2.77519  2.98518  4.58477  3.61503
          0.00335  6.09495  6.81730  0.61958  0.77255  0.64517  0.74354
    230   2.96213  5.79231  0.88144  3.28114  3.41481  3.58402  4.50215  3.78701  3.02169  3.93951  4.42786  2.66430  3.84144  3.53389  3.41279  3.35009  3.15048  3.18684  6.27465  3.10982    636 d x - -
          2.68618  4.42225  2.77519  2.73123  3.46354  2.40513  3.72494  3.29354  2.67741  2.69355  4.24690  2.90347  2.73739  3.18146  2.89801  2.37887  2.77519  2.98518  4.58477  3.61503
          0.00334  6.09893  6.82127  0.61958  0.77255  0.67078  0.71603
    231   2.26129  5.13844  4.18767  4.04775  1.26994  4.39817  4.03855  2.70883  3.87137  3.21150  3.59080  3.58073  4.99310  2.98480  3.94664  3.04572  2.64379  2.43212  5.73926  2.56452    637 f x - -
          2.68618  4.42225  2.77519  2.73123  3.46354  2.40513  3.72494  3.29354  2.67741  2.69355  4.24690  2.90347  2.73739  3.18146  2.89801  2.37887  2.77519  2.98518  4.58477  3.61503
          0.00334  6.09893  6.82127  0.61958  0.77255  0.67078  0.71603
    232   2.57760  4.54882  2.79271  1.84497  5.33684  3.88787  3.73674  4.57387  2.38127  4.06234  5.03178  3.30300  1.16833  3.16093  3.27403  3.34360  3.58922  4.14468  6.42362  4.57924    638 p x - -
          2.68612  4.42227  2.77522  2.73126  3.46335  2.40515  3.72497  3.29356  2.67743  2.69349  4.24692  2.90349  2.73732  3.18149  2.89803  2.37889  2.77522  2.98521  4.58479  3.61505
          0.01337  4.40704  6.82127  0.65281  0.73518  0.67078  0.71603
    233   2.55743  4.97940  5.51558  4.90337  1.90241  4.76190  4.66063  2.28862  4.36366  1.27702  3.13683  3.58786  2.71779  4.41729  4.43467  3.21586  3.09351  2.68555  5.60047  3.66587    641 l x - -
          2.68618  4.42225  2.77519  2.73123  3.46354  2.40513  3.72494  3.29354  2.67741  2.69355  4.24690  2.90347  2.73739  3.18146  2.89801  2.37887  2.77519  2.98518  4.58477  3.61503
          0.00334  6.09893  6.82127  0.61958  0.77255  0.61157  0.78197
    234   3.14963  5.99162  2.42609  2.15756  5.11478  2.59590  3.56091  3.30370  3.00822  2.34186  5.03245  1.67263  3.76740  3.20565  2.70387  2.72347  3.19205  4.16637  5.18178  5.01414    642 n x - -
          2.68618  4.42225  2.77519  2.73123  3.46354  2.40513  3.72494  3.29354  2.67741  2.69355  4.24690  2.90347  2.73739  3.18146  2.89801  2.37887  2.77519  2.98518  4.58477  3.61503
          0.00333  6.10335  6.82570  0.61958  0.77255  0.57547  0.82654
    235   3.19376  5.98820  3.73835  2.19995  5.00314  4.10662  3.88536  3.36371  1.20122  3.28649  5.02982  3.22968  3.54689  2.32432  2.73282  3.04863  2.58423  3.61331  4.67924  4.77985    643 k x - -
          2.68618  4.42225  2.77519  2.73123  3.46354  2.40513  3.72494  3.29354  2.67741  2.69355  4.24690  2.90347  2.73739  3.18146  2.89801  2.37887  2.77519  2.98518  4.58477  3.61503
          0.00331  6.10810  6.83044  0.61958  0.77255  0.60381  0.79126
    236   2.68821  5.67112  3.70575  2.28929  4.65841  4.35149  3.81001  3.89942  3.27742  2.34920  4.37248  3.89321  0.97828  3.37438  3.49529  3.36590  3.45306  2.89812  6.18174  4.85588    644 p x - -
          2.68618  4.42225  2.77519  2.73123  3.46354  2.40513  3.72494  3.29354  2.67741  2.69355  4.24690  2.90347  2.73739  3.18146  2.89801  2.37887  2.77519  2.98518  4.58477  3.61503
          0.00331  6.10810  6.83044  0.61958  0.77255  0.60381  0.79126
    237   2.27816  5.03515  4.66619  4.30403  2.32175  4.72013  4.62496  2.42367  3.82784  2.66553  3.70446  4.51776  3.85231  3.96294  3.66612  3.10602  1.67556  1.86081  5.65028  2.53856    645 t x - -
          2.68618  4.42225  2.77519  2.73123  3.46354  2.40513  3.72494  3.29354  2.67741  2.69355  4.24690  2.90347  2.73739  3.18146  2.89801  2.37887  2.77519  2.98518  4.58477  3.61503
          0.00331  6.10810  6.83044  0.61958  0.77255  0.60381  0.79126
    238   3.24263  0.42649  5.01233  4.28394  4.46971  3.96969  4.30722  3.63023  4.33240  3.55819  4.46748  4.11817  5.11239  4.61283  3.90218  3.39486  3.93888  3.04332  5.95456  4.75821    646 C x - -
          2.68618  4.42225  2.77519  2.73123  3.46354  2.40513  3.72494  3.29354  2.67741  2.69355  4.24690  2.90347  2.73739  3.18146  2.89801  2.37887  2.77519  2.98518  4.58477  3.61503
          0.00861  6.10810  5.06026  0.61958  0.77255  0.60381  0.79126
    239   2.80244  5.85286  3.42218  2.81186  2.53066  2.09866  3.55072  3.56541  2.98117  2.11319  4.56356  2.77008  4.14772  3.14710  3.22093  2.85140  2.71539  3.92846  6.32142  2.34614    647 g x - -
          2.68619  4.42226  2.77520  2.73124  3.46354  2.40513  3.72495  3.29355  2.67741  2.69355  4.24690  2.90347  2.73740  3.18138  2.89801  2.37887  2.77514  2.98519  4.58477  3.61504
          0.00976  5.26851  5.38980  0.63394  0.75609  0.64298  0.74597
    240   2.28067  4.55386  2.52266  2.60347  5.33134  2.52099  3.34681  3.45598  2.33054  2.13284  4.81913  2.80909  3.44033  2.48454  3.10932  2.96071  3.16824  3.41863  6.42098  4.74959    650 l x - -
          2.68618  4.42225  2.77519  2.73123  3.46354  2.40513  3.72494  3.29354  2.67741  2.69355  4.24690  2.90347  2.73739  3.18146  2.89801  2.37887  2.77519  2.98518  4.58477  3.61503
          0.16500  6.09934  1.89805  0.61958  0.77255  0.66790  0.71905
    241   3.01696  5.88425  2.81082  2.57457  5.22958  2.85027  4.09224  4.26423  2.38708  3.88339  3.19187  2.00579  3.12920  2.83921  2.54079  2.38079  3.03894  2.31016  6.31678  4.90567    651 n x - -
          2.68618  4.42225  2.77519  2.73123  3.46354  2.40513  3.72494  3.29354  2.67741  2.69355  4.24690  2.90347  2.73739  3.18146  2.89801  2.37887  2.77519  2.98518  4.58477  3.61503
          0.00839  5.93826  5.16365  0.61958  0.77255  0.34764  1.22537
    242   2.07306  5.97786  2.71666  2.78763  4.49166  3.45944  4.13492  3.53297  2.02231  4.04566  4.80836  2.99544  2.49602  2.99323  2.51734  2.37612  2.24140  3.68218  6.41022  4.72575    652 k x - -
          2.68640  4.42151  2.77341  2.73165  3.46359  2.40568  3.72535  3.29426  2.67673  2.69421  4.24720  2.90358  2.73610  3.18183  2.89862  2.37928  2.77521  2.98431  4.58548  3.61553
          0.85027  0.95899  1.66379  0.44557  1.02292  0.72959  0.65798
    243   3.00328  5.84580  3.02114  2.82706  4.89121  1.81629  3.37528  4.67766  2.22942  3.52619  4.88633  2.06179  2.75020  3.13981  2.78636  2.38568  3.17643  3.47846  6.27820  3.97516    658 g x - -
          2.68618  4.42225  2.77519  2.73123  3.46354  2.40513  3.72494  3.29354  2.67741  2.69355  4.24690  2.90347  2.73739  3.18146  2.89801  2.37887  2.77519  2.98518  4.58477  3.61503
          0.15157  5.87712  1.98164  0.61958  0.77255  1.49793  0.25308
    244   1.67435  5.75096  3.06302  2.59282  5.09297  2.72918  3.88417  4.18902  2.02045  3.20019  4.10963  3.25323  3.33551  3.00781  3.12697  2.67621  2.19768  3.40928  6.18548  4.77638    659 a x - -
          2.68618  4.42225  2.77519  2.73123  3.46354  2.40513  3.72494  3.29354  2.67741  2.69355  4.24690  2.90347  2.73739  3.18146  2.89801  2.37887  2.77519  2.98518  4.58477  3.61503
          0.08780  5.73552  2.51541  0.61958  0.77255  0.56252  0.84344
    245   2.64205  2.47183  3.54468  3.03720  5.13972  2.54088  3.73810  4.05595  2.10438  3.42019  4.86073  2.65617  1.76516  3.09213  3.13908  2.66135  3.27627  3.44262  6.25965  4.86115    660 p x - -
          2.68618  4.42225  2.77519  2.73123  3.46354  2.40513  3.72494  3.29354  2.67741  2.69355  4.24690  2.90347  2.73739  3.18146  2.89801  2.37887  2.77519  2.98518  4.58477  3.61503
          0.00407  5.90305  6.62540  0.61958  0.77255  1.31895  0.31118
    246   2.32454  5.86382  2.57850  2.74407  4.31529  3.96371  3.14980  4.21642  1.81455  2.52160  4.90532  3.02883  2.03916  3.28389  2.74894  3.04644  3.19067  3.20663  6.29844  4.88944    661 k x - -
          2.68613  4.42239  2.77533  2.73137  3.46368  2.40527  3.72508  3.29249  2.67755  2.69344  4.24704  2.90360  2.73748  3.18142  2.89815  2.37875  2.77525  2.98480  4.58491  3.61517
          0.15335  1.98133  5.45313  0.08224  2.53898  0.32222  1.28932
    247   2.65129  4.34343  5.33059  4.72884  3.21485  3.25087  4.51994  1.66773  2.98955  2.41163  4.10800  3.65756  3.73621  4.45579  4.64127  3.34913  1.84353  1.80871  5.60860  3.32187    663 i x - -
          2.68618  4.42225  2.77519  2.73123  3.46354  2.40513  3.72494  3.29354  2.67741  2.69355  4.24690  2.90347  2.73739  3.18146  2.89801  2.37887  2.77519  2.98518  4.58477  3.61503
          0.08934  6.08115  2.48680  0.61958  0.77255  0.74607  0.64289
    248   2.84031  5.08802  2.18538  2.41238  4.75206  4.19561  4.13001  3.78193  2.63389  2.62869  4.92791  2.57768  3.70797  2.67628  3.47375  2.47416  2.72740  1.85515  5.57111  4.66061    664 v x - -
          2.68618  4.42225  2.77519  2.73123  3.46354  2.40513  3.72494  3.29354  2.67741  2.69355  4.24690  2.90347  2.73739  3.18146  2.89801  2.37887  2.77519  2.98518  4.58477  3.61503
          0.12551  5.99894  2.15875  0.61958  0.77255  0.46173  0.99478
    249   2.70472  5.90422  2.80476  2.77827  5.24952  3.76384  4.35376  3.78519  1.44820  3.06510  4.46625  3.04362  2.33467  2.10580  2.96463  2.69959  3.47269  3.67103  6.33677  4.92567    665 k x - -
          2.68618  4.42225  2.77519  2.73123  3.46354  2.40513  3.72494  3.29354  2.67741  2.69355  4.24690  2.90347  2.73739  3.18146  2.89801  2.37887  2.77519  2.98518  4.58477  3.61503
          0.02718  5.96919  3.71922  0.61958  0.77255  1.00962  0.45312
    250   1.80933  5.90566  2.34331  1.83358  5.25207  3.31507  3.44345  4.47556  2.21439  4.21151  4.94597  2.92860  3.89036  2.43325  2.79581  2.63366  3.62300  3.71421  6.33754  4.25353    666 a x - -
          2.68618  4.42225  2.77519  2.73123  3.46354  2.40513  3.72494  3.29354  2.67741  2.69355  4.24690  2.90347  2.73739  3.18146  2.89801  2.37887  2.77519  2.98518  4.58477  3.61503
          0.00381  5.96758  6.68992  0.61958  0.77255  1.27674  0.32704
    251   3.27073  6.03426  0.49701  2.79524  5.34035  4.29264  3.89100  4.80764  3.33055  3.52442  4.67013  3.76981  4.72993  3.66547  3.51842  3.30092  3.83382  4.18579  6.48786  5.08603    667 D x - -
          2.68618  4.42225  2.77519  2.73123  3.46354  2.40513  3.72494  3.29354  2.67741  2.69355  4.24690  2.90347  2.73739  3.18146  2.89801  2.37887  2.77519  2.98518  4.58477  3.61503
          0.00381  5.96758  6.68992  0.61958  0.77255  1.27674  0.32704
    252   3.48477  0.43428  5.11734  4.50256  3.96287  4.65403  4.97598  3.41416  3.85422  3.22823  4.22979  4.24068  5.05035  4.51974  3.45487  3.68048  3.83684  3.36558  5.27153  4.50209    668 C x - -
          2.68618  4.42225  2.77519  2.73123  3.46354  2.40513  3.72494  3.29354  2.67741  2.69355  4.24690  2.90347  2.73739  3.18146  2.89801  2.37887  2.77519  2.98518  4.58477  3.61503
          0.00381  5.96758  6.68992  0.61958  0.77255  1.18916  0.36309
    253   2.07938  5.61722  3.21027  2.85240  4.85506  4.06767  4.12629  2.27062  2.80654  1.99658  2.30069  3.31352  4.30723  2.65789  3.35378  2.88862  2.87322  3.29303  6.12000  3.64234    669 l x - -
          2.68618  4.42225  2.77519  2.73123  3.46354  2.40513  3.72494  3.29354  2.67741  2.69355  4.24690  2.90347  2.73739  3.18146  2.89801  2.37887  2.77519  2.98518  4.58477  3.61503
          0.00378  5.97514  6.69748  0.61958  0.77255  0.39083  1.12855
    254   2.53312  5.97134  2.31861  1.89698  5.31744  3.80275  2.79794  4.07572  1.65921  3.37382  4.61030  3.34649  4.35121  2.66746  3.18596  2.61686  3.14972  3.06255  6.40341  4.99184    670 k x - -
          2.68671  4.41218  2.77355  2.73120  3.46394  2.40551  3.72555  3.29338  2.67632  2.69340  4.24671  2.90379  2.73798  3.18206  2.89865  2.37941  2.77564  2.98544  4.58493  3.61549
          0.21325  2.19616  2.51554  1.69671  0.20247  0.64096  0.74820
    255   0.50696  5.51469  3.69089  3.31061  4.48759  3.86552  3.92151  4.12896  3.45723  3.77996  4.62565  3.93977  4.41009  3.78999  3.89668  2.91197  3.72519  3.51488  6.07424  4.20518    694 A x - -
          2.68618  4.42225  2.77519  2.73123  3.46354  2.40513  3.72494  3.29354  2.67741  2.69355  4.24690  2.90347  2.73739  3.18146  2.89801  2.37887  2.77519  2.98518  4.58477  3.61503
          0.00372  5.99242  6.71477  0.61958  0.77255  1.12189  0.39403
    256   2.40912  4.90483  5.41205  4.22671  1.71562  4.13174  4.08963  2.64061  4.29581  2.13938  4.02338  4.81939  5.04491  3.90603  4.63492  3.98874  3.75123  3.00563  4.73891  1.18480    695 y x - -
          2.68618  4.42225  2.77519  2.73123  3.46354  2.40513  3.72494  3.29354  2.67741  2.69355  4.24690  2.90347  2.73739  3.18146  2.89801  2.37887  2.77519  2.98518  4.58477  3.61503
          0.00869  5.99242  5.09098  0.61958  0.77255  1.12189  0.39403
    257   2.53055  5.91866  2.39269  2.18489  4.93581  3.37896  3.71637  4.51432  2.03338  4.22453  4.95897  2.04875  4.15253  2.95638  2.07809  2.49364  3.06116  4.13157  6.35054  4.15443    696 k x - -
          2.68618  4.42225  2.77520  2.73124  3.46354  2.40513  3.72495  3.29354  2.67741  2.69355  4.24690  2.90347  2.73740  3.18147  2.89801  2.37887  2.77512  2.98519  4.58477  3.61503
          0.01151  4.97768  5.39220  0.50301  0.92813  1.14158  0.38465
    258   1.97451  5.89905  2.93304  3.01796  4.29200  2.85285  4.10369  3.87877  2.35937  2.09853  4.37102  2.81707  4.12744  2.20401  3.32298  2.00601  3.31884  4.28624  6.33558  4.66334    698 a x - -
          2.68634  4.42241  2.77525  2.73139  3.46349  2.40521  3.72455  3.29352  2.67747  2.69310  4.24659  2.90350  2.73756  3.18146  2.89805  2.37896  2.77503  2.98508  4.58493  3.61494
          0.03588  3.38091  6.70648  1.33280  0.30617  1.11440  0.39766
    259   3.51895  4.89263  5.48939  4.87360  2.98453  3.94644  4.74352  1.12297  4.65693  1.12653  3.52031  4.85378  5.05258  4.78671  4.28059  3.45882  3.64718  2.67874  5.51448  4.05312    719 i x - -
          2.68618  4.42225  2.77519  2.73123  3.46354  2.40513  3.72494  3.29354  2.67741  2.69355  4.24690  2.90347  2.73739  3.18146  2.89801  2.37887  2.77519  2.98518  4.58477  3.61503
          0.00374  5.98747  6.70982  0.61958  0.77255  0.42977  1.05171
    260   2.45020  5.72600  3.67979  3.28372  3.41213  3.31599  3.46815  4.10601  2.91177  3.22012  4.79209  3.70121  1.09470  3.49219  2.83442  2.74177  2.69072  3.37669  6.21783  4.48811    720 p x - -
          2.68649  4.42284  2.77565  2.73171  3.46216  2.40562  3.72515  3.29190  2.67772  2.69319  4.24684  2.90275  2.73739  3.18179  2.89860  2.37835  2.77557  2.98559  4.58536  3.61357
          0.09404  2.46112  5.42380  1.69526  0.20279  0.73909  0.64922
    261   2.76820  5.04750  4.94216  4.13849  4.03406  4.18417  4.48241  2.75800  3.52945  2.20659  3.53988  4.59352  3.33741  3.71355  3.43088  3.44276  1.20542  1.78290  5.65654  3.64745    744 t x - -
          2.68618  4.42225  2.77519  2.73123  3.46354  2.40513  3.72494  3.29354  2.67741  2.69355  4.24690  2.90347  2.73739  3.18146  2.89801  2.37887  2.77519  2.98518  4.58477  3.61503
          0.01507  6.05943  4.37273  0.61958  0.77255  0.69324  0.69305
    262   3.45098  5.39204  1.22388  2.87566  5.28290  3.53360  4.41502  4.50540  3.15275  4.24719  4.98751  1.60550  4.62039  2.97476  3.44002  2.49625  3.32770  2.98339  6.38186  3.58854    745 d x - -
          2.68618  4.42225  2.77519  2.73123  3.46354  2.40513  3.72494  3.29354  2.67741  2.69355  4.24690  2.90347  2.73739  3.18146  2.89801  2.37887  2.77519  2.98518  4.58477  3.61503
          0.00860  6.05312  5.08173  0.61958  0.77255  0.79782  0.59840
    263   2.11945  5.95723  3.28588  3.00772  5.30297  2.55699  3.49135  4.30242  2.26881  3.69212  4.55719  2.60123  2.68396  2.87776  2.59330  2.00899  2.52779  3.53656  6.38952  4.97816    746 s x - -
          2.68618  4.42225  2.77519  2.73123  3.46354  2.40513  3.72494  3.29354  2.67741  2.69355  4.24690  2.90347  2.73739  3.18146  2.89801  2.37887  2.77519  2.98518  4.58477  3.61503
          0.01424  6.04804  4.44163  0.61958  0.77255  0.49144  0.94609
    264   2.78735  5.96948  2.11654  2.09788  4.56606  4.13870  3.48054  3.99668  1.99653  3.39007  4.70826  3.24748  3.93133  1.72430  3.02785  3.06983  3.25119  2.99930  5.80281  4.17033    747 q x - -
          2.68618  4.42225  2.77519  2.73123  3.46354  2.40513  3.72494  3.29354  2.67741  2.69355  4.24690  2.90347  2.73739  3.18146  2.89801  2.37887  2.77519  2.98518  4.58477  3.61503
          0.01721  6.06776  4.21677  0.61958  0.77255  0.66940  0.71747
    265   3.45545  4.97204  3.38090  3.16895  5.23805  0.74032  3.60896  4.70924  3.02636  4.00458  4.69585  2.93831  4.63029  3.09556  3.33847  2.74977  2.92467  3.84388  6.35961  4.96197    748 g x - -
          2.68618  4.42225  2.77519  2.73123  3.46354  2.40513  3.72494  3.29354  2.67741  2.69355  4.24690  2.90347  2.73739  3.18146  2.89801  2.37887  2.77519  2.98518  4.58477  3.61503
          0.00637  6.05692  5.51963  0.61958  0.77255  0.77507  0.61743
    266   3.44992  5.94713  2.63277  2.67998  3.60176  3.60533  2.83479  2.80803  3.04490  2.80062  4.98927  2.40612  3.43447  2.21966  1.78079  2.97228  3.28379  3.22692  6.38321  4.97568    749 r x - -
          2.68618  4.42225  2.77519  2.73123  3.46354  2.40513  3.72494  3.29354  2.67741  2.69355  4.24690  2.90347  2.73739  3.18146  2.89801  2.37887  2.77519  2.98518  4.58477  3.61503
          0.01448  6.05404  4.42083  0.61958  0.77255  0.72790  0.65957
    267   3.55842  4.94939  4.64702  4.81158  1.21318  4.36586  5.04443  2.48318  4.14418  1.59473  3.79711  3.89807  4.04676  3.40388  4.66282  3.74907  3.06108  2.92049  5.09529  2.35686    750 f x - -
          2.68618  4.42225  2.77519  2.73123  3.46354  2.40513  3.72494  3.29354  2.67741  2.69355  4.24690  2.90347  2.73739  3.18146  2.89801  2.37887  2.77519  2.98518  4.58477  3.61503
          0.00352  6.04821  6.77055  0.61958  0.77255  0.82643  0.57556
    268   3.35294  4.94611  5.42104  4.35813  3.10387  2.77006  5.04239  2.33813  3.78053  1.43883  3.10388  3.61424  4.54998  4.76825  4.66151  2.43204  3.09320  1.51242  5.56634  4.38802    751 l x - -
          2.68618  4.42225  2.77519  2.73123  3.46354  2.40513  3.72494  3.29354  2.67741  2.69355  4.24690  2.90347  2.73739  3.18146  2.89801  2.37887  2.77519  2.98518  4.58477  3.61503
          0.11977  6.04443  2.20269  0.61958  0.77255  0.76786  0.62363
    269   2.34628  5.83078  2.08334  2.87652  4.66992  2.23867  3.73203  3.70361  2.93516  2.81018  4.61649  2.70354  3.64342  3.44845  3.57734  1.77410  2.72881  3.84525  6.27664  3.83187    752 s x - -
          2.68618  4.42225  2.77519  2.73123  3.46354  2.40513  3.72494  3.29354  2.67741  2.69355  4.24690  2.90347  2.73739  3.18146  2.89801  2.37887  2.77519  2.98518  4.58477  3.61503
          0.00671  5.93381  5.51185  0.61958  0.77255  0.65618  0.73154
    270   2.65445  5.87005  1.78741  2.67621  4.36551  3.39976  3.44132  2.41525  2.75726  2.82170  3.93378  2.94363  2.38714  2.69371  3.43990  3.08141  3.25412  3.40127  4.76639  4.60389    753 d x - -
          2.68618  4.42225  2.77519  2.73123  3.46354  2.40513  3.72494  3.29354  2.67741  2.69355  4.24690  2.90347  2.73739  3.18146  2.89801  2.37887  2.77519  2.98518  4.58477  3.61503
          0.02256  6.00506  3.92011  0.61958  0.77255  1.02531  0.44424
    271   2.54731  5.91770  2.00896  2.50673  4.88925  2.05182  4.14514  4.43475  2.03618  3.51692  4.95802  2.47980  3.46351  2.85212  3.07898  2.42531  3.15213  4.30903  6.34962  4.93789    754 d x - -
          2.68649  4.42256  2.77508  2.73136  3.46385  2.40518  3.72512  3.29371  2.67757  2.69375  4.24721  2.90132  2.73763  3.18178  2.89822  2.37908  2.77437  2.98550  4.58508  3.61535
          0.45681  1.27718  2.43178  0.07225  2.66352  1.06856  0.42084
    272   3.16305  5.86030  3.12799  2.83626  4.92562  2.21624  2.24679  4.69268  1.85614  4.16592  4.90075  2.58004  4.24607  2.39583  3.20560  2.30737  3.06464  3.95050  5.11338  3.01965    758 k x - -
          2.68618  4.42225  2.77519  2.73123  3.46354  2.40513  3.72494  3.29354  2.67741  2.69355  4.24690  2.90347  2.73739  3.18146  2.89801  2.37887  2.77519  2.98518  4.58477  3.61503
          0.37670  5.89896  1.16752  0.61958  0.77255  1.39833  0.28370
    273   2.91594  5.45797  3.46970  2.80165  4.73244  3.32264  2.32650  2.95615  2.16613  2.88101  3.34561  3.44557  3.94083  1.94663  2.88690  2.74096  2.76358  2.89676  5.93539  4.26510    759 q x - -
          2.68618  4.42225  2.77519  2.73123  3.46354  2.40513  3.72494  3.29354  2.67741  2.69355  4.24690  2.90347  2.73739  3.18146  2.89801  2.37887  2.77519  2.98518  4.58477  3.61503
          0.46776  5.52818  0.99528  0.61958  0.77255  0.63466  0.75527
    274   1.89640  5.63851  2.71875  2.24424  4.55602  3.28344  4.10189  3.62535  2.62877  3.50568  4.19810  2.77791  2.59114  2.82642  2.69468  2.74459  2.52525  3.07803  6.07397  4.66582    760 a . - -
          2.68581  4.42247  2.77536  2.73145  3.46366  2.40503  3.72503  3.29354  2.67748  2.69346  4.24711  2.90368  2.73745  3.18155  2.89814  2.37878  2.77488  2.98510  4.58499  3.61507
          0.39817  1.49839  2.25412  0.36289  1.18962  0.86290  0.54807
    275   2.78052  5.50878  3.19506  3.03953  3.49840  3.13894  4.11368  3.57357  2.69842  2.82541  4.35056  2.67204  1.56591  2.90498  3.31461  2.36389  2.81866  3.24015  4.30405  4.41197    770 p x - -
          2.68618  4.42225  2.77519  2.73123  3.46354  2.40513  3.72494  3.29354  2.67741  2.69355  4.24690  2.90347  2.73739  3.18146  2.89801  2.37887  2.77519  2.98518  4.58477  3.61503
          0.12415  5.69864  2.17678  0.61958  0.77255  0.35111  1.21707
    276   1.83891  4.10016  3.58913  2.84552  4.92929  3.83397  3.61864  2.76744  2.46298  3.48439  3.16803  3.39704  3.54876  3.05503  3.07924  2.09214  2.11497  3.16032  4.82439  4.38813    771 a x - -
          2.68618  4.42225  2.77519  2.73123  3.46354  2.40513  3.72494  3.29354  2.67741  2.69355  4.24690  2.90347  2.73739  3.18146  2.89801  2.37887  2.77519  2.98518  4.58477  3.61503
          0.04538  5.91780  3.17789  0.61958  0.77255  0.38008  1.15141
    277   2.66381  5.87458  3.30558  2.97007  4.46306  3.28569  3.50791  3.13229  2.98473  3.54535  4.28314  1.82434  2.74254  3.08641  3.32944  1.94186  2.32392  3.23319  6.32268  3.38028    772 n x - -
          2.68618  4.42225  2.77519  2.73123  3.46354  2.40513  3.72494  3.29354  2.67741  2.69355  4.24690  2.90347  2.73739  3.18146  2.89801  2.37887  2.77519  2.98518  4.58477  3.61503
          0.08623  6.01399  2.52355  0.61958  0.77255  0.88113  0.53497
    278   2.83274  5.85733  2.94082  2.36862  4.13506  3.45627  3.81842  4.03441  2.92292  3.39941  4.67155  3.11802  3.19115  3.04518  2.45511  1.64948  2.67208  2.26569  4.51594  4.31531    773 s x - -
          2.68631  4.42257  2.77552  2.73009  3.46386  2.40540  3.72509  3.29386  2.67746  2.69378  4.24699  2.90374  2.73767  3.18169  2.89804  2.37764  2.77537  2.98550  4.58509  3.61535
          0.25001  1.54362  4.87939  0.38831  1.13383  1.23958  0.34180
    279   2.08484  4.86324  4.58496  4.50312  3.31172  4.64146  4.97177  1.47463  4.56829  2.34775  3.07098  4.46087  4.54543  4.32117  4.37572  2.49484  3.04533  1.55046  5.48406  4.01639    776 i x - -
          2.68618  4.42225  2.77519  2.73123  3.46354  2.40513  3.72494  3.29354  2.67741  2.69355  4.24690  2.90347  2.73739  3.18146  2.89801  2.37887  2.77519  2.98518  4.58477  3.61503
          0.00393  5.93740  6.65974  0.61958  0.77255  0.44861  1.01754
    280   3.17287  5.90820  3.48449  2.29594  4.73274  3.56862  3.00396  3.44488  2.56298  2.79669  4.11619  2.68635  4.61635  2.87533  2.59770  2.36851  2.55619  2.18959  6.35208  2.85788    777 v x - -
          2.68618  4.42225  2.77519  2.73123  3.46354  2.40513  3.72494  3.29354  2.67741  2.69355  4.24690  2.90347  2.73739  3.18146  2.89801  2.37887  2.77519  2.98518  4.58477  3.61503
          0.01342  6.04007  4.51482  0.61958  0.77255  0.68800  0.69832
    281   1.91207  4.90272  3.80798  3.40375  3.29436  4.07729  3.63670  2.83678  1.78662  2.83379  4.62425  2.83323  4.40077  3.59537  3.31627  2.23228  2.54230  2.51772  6.07068  4.55804    778 k x - -
          2.68618  4.42225  2.77519  2.73123  3.46354  2.40513  3.72494  3.29354  2.67741  2.69355  4.24690  2.90347  2.73739  3.18146  2.89801  2.37887  2.77519  2.98518  4.58477  3.61503
          0.01318  6.04245  4.53595  0.61958  0.77255  0.82109  0.57973
    282   2.78599  5.90768  3.47630  2.93002  5.00942  3.57720  4.15476  3.74391  2.37779  3.48816  4.36614  3.37079  4.35796  2.35418  3.35152  2.08382  1.26314  3.08012  6.34988  4.68683    779 t x - -
          2.68618  4.42225  2.77519  2.73123  3.46354  2.40513  3.72494  3.29354  2.67741  2.69355  4.24690  2.90347  2.73739  3.18146  2.89801  2.37887  2.77519  2.98518  4.58477  3.61503
          0.00358  6.02966  6.75200  0.61958  0.77255  0.87433  0.53981
    283   2.84957  5.10088  4.66188  3.48624  1.77960  3.76871  4.18228  3.49661  4.01173  2.89688  4.21092  3.46077  4.93392  3.66853  3.22174  2.07957  3.28764  1.78581  3.77710  2.17494    780 f x - -
          2.68618  4.42225  2.77519  2.73123  3.46354  2.40513  3.72494  3.29354  2.67741  2.69355  4.24690  2.90347  2.73739  3.18146  2.89801  2.37887  2.77519  2.98518  4.58477  3.61503
          0.00358  6.02966  6.75200  0.61958  0.77255  0.81230  0.58669
    284   3.16526  4.90880  3.70166  2.99212  5.27919  1.65434  4.40643  4.75958  0.98411  4.02608  4.98178  3.00009  4.32517  2.84302  3.06517  3.32882  3.67647  4.32725  5.26885  4.37567    781 k x - -
          2.68618  4.42225  2.77519  2.73123  3.46354  2.40513  3.72494  3.29354  2.67741  2.69355  4.24690  2.90347  2.73739  3.18146  2.89801  2.37887  2.77519  2.98518  4.58477  3.61503
          0.00356  6.03463  6.75698  0.61958  0.77255  0.84728  0.55963
    285   3.31679  5.84198  3.73941  3.18480  5.14685  3.38879  4.21537  3.33079  2.42607  4.13186  4.89805  2.33892  4.22991  3.54305  3.66763  1.44509  1.32662  4.21181  6.30499  4.55778    782 t x - -
          2.68618  4.42225  2.77519  2.73123  3.46354  2.40513  3.72494  3.29354  2.67741  2.69355  4.24690  2.90347  2.73739  3.18146  2.89801  2.37887  2.77519  2.98518  4.58477  3.61503
          0.01290  6.02945  4.56510  0.61958  0.77255  0.84728  0.55963
    286   3.63483  0.12178  6.28034  6.27914  6.55240  4.54066  6.71344  6.08025  5.94912  5.80840  6.57032  5.47554  5.42404  6.17413  4.85778  3.71498  4.42868  5.15782  7.89730  6.85504    783 C x - -
          2.68618  4.42225  2.77519  2.73123  3.46354  2.40513  3.72494  3.29354  2.67741  2.69355  4.24690  2.90347  2.73739  3.18146  2.89801  2.37887  2.77519  2.98518  4.58477  3.61503
          0.00362  6.02017  6.74252  0.61958  0.77255  0.89684  0.52401
    287   3.05685  5.88567  3.30150  2.99227  3.86712  4.20510  3.47642  4.48342  2.42569  3.06099  4.16021  3.01039  4.59809  2.23218  2.62899  2.68676  1.41552  2.97126  6.33046  3.45583    784 t x - -
          2.68618  4.42225  2.77519  2.73123  3.46354  2.40513  3.72494  3.29354  2.67741  2.69355  4.24690  2.90347  2.73739  3.18146  2.89801  2.37887  2.77519  2.98518  4.58477  3.61503
          0.00681  6.01144  5.44015  0.61958  0.77255  0.67351  0.71317
    288   3.02287  4.92202  5.09743  4.47852  3.57150  4.39088  4.37010  2.07551  4.67393  2.04227  3.55910  4.87455  4.72236  4.80656  4.68475  3.43779  3.35713  0.77785  5.54372  4.12309    785 v x - -
          2.68616  4.42233  2.77520  2.73128  3.46348  2.40521  3.72493  3.29338  2.67749  2.69350  4.24698  2.90351  2.73741  3.18144  2.89785  2.37888  2.77513  2.98522  4.58463  3.61511
          0.01642  5.44959  4.42353  1.82200  0.17638  0.80705  0.59090
    289   2.83229  5.79794  3.57930  3.06352  4.58338  3.12736  4.19435  2.85703  2.02985  2.43766  4.63768  2.85212  4.33414  2.80937  3.05239  2.06311  2.13498  3.31547  4.80773  3.20930    823 k x - -
          2.68618  4.42225  2.77519  2.73123  3.46354  2.40513  3.72494  3.29354  2.67741  2.69355  4.24690  2.90347  2.73739  3.18146  2.89801  2.37887  2.77519  2.98518  4.58477  3.61503
          0.01478  6.01713  4.40372  0.61958  0.77255  0.86708  0.54503
    290   2.84530  4.90735  5.47351  4.47403  2.76585  4.22171  5.02923  1.37910  4.23952  1.95730  3.34782  4.85267  3.11329  3.83497  4.34706  3.36702  3.59369  1.51484  5.52881  3.93617    824 i x - -
          2.68618  4.42225  2.77519  2.73123  3.46354  2.40513  3.72494  3.29354  2.67741  2.69355  4.24690  2.90347  2.73739  3.18146  2.89801  2.37887  2.77519  2.98518  4.58477  3.61503
          0.06872  6.00602  2.74970  0.61958  0.77255  0.87350  0.54040
    291   2.62648  5.53038  3.57804  3.15039  2.75412  3.80158  4.20071  3.91454  2.81665  3.24233  3.33627  2.99385  4.36514  3.28546  3.07350  1.66514  2.37268  3.27449  3.69146  2.24528    825 s x - -
          2.68618  4.42225  2.77519  2.73123  3.46354  2.40513  3.72494  3.29354  2.67741  2.69355  4.24690  2.90347  2.73739  3.18146  2.89801  2.37887  2.77519  2.98518  4.58477  3.61503
          0.00963  5.94564  4.96616  0.61958  0.77255  1.18002  0.36712
    292   2.75471  4.58147  4.59768  4.02256  3.78119  3.86490  4.41782  3.26460  3.94716  2.56299  3.81673  4.34593  4.86879  4.01611  3.42205  2.13126  0.81370  3.29739  5.63490  4.42514    826 t x - -
          2.68618  4.42225  2.77519  2.73123  3.46354  2.40513  3.72494  3.29354  2.67741  2.69355  4.24690  2.90347  2.73739  3.18146  2.89801  2.37887  2.77519  2.98518  4.58477  3.61503
          0.00393  5.93689  6.65924  0.61958  0.77255  1.11742  0.39619
    293   3.42365  5.30096  3.88634  3.52960  4.02396  3.86374  4.03302  2.88589  3.50315  3.19223  3.92481  2.85423  4.45184  3.37204  3.60508  1.11180  1.74729  3.37241  4.73360  3.43630    827 s x - -
          2.68618  4.42225  2.77519  2.73123  3.46354  2.40513  3.72494  3.29354  2.67741  2.69355  4.24690  2.90347  2.73739  3.18146  2.89801  2.37887  2.77519  2.98518  4.58477  3.61503
          0.01344  5.94427  4.53447  0.61958  0.77255  1.07101  0.41956
    294   3.24903  5.89719  0.74339  2.99668  5.23771  3.65785  4.35486  4.46815  3.09427  3.99304  4.29906  2.59969  4.55901  2.75325  3.06586  2.94977  3.50786  4.28555  6.33218  4.92246    828 d x - -
          2.68618  4.42225  2.77519  2.73123  3.46354  2.40513  3.72494  3.29354  2.67741  2.69355  4.24690  2.90347  2.73739  3.18146  2.89801  2.37887  2.77519  2.98518  4.58477  3.61503
          0.14009  5.93959  2.05505  0.61958  0.77255  1.17496  0.36937
    295   3.07893  5.63384  3.05153  2.72468  3.58043  1.14246  3.98952  2.98123  2.91631  3.91060  3.85504  3.18478  3.94010  2.97952  3.10894  2.93398  3.08655  3.69629  4.52963  3.34252    829 g x - -
          2.68638  4.42312  2.77533  2.73140  3.46294  2.40498  3.72391  3.29441  2.67828  2.69374  4.24777  2.90350  2.73614  3.18012  2.89888  2.37924  2.77459  2.98606  4.58564  3.61249
          0.06276  2.93829  4.84357  2.68652  0.07055  1.35407  0.29866
    296   3.22807  5.21040  4.01906  2.70508  3.53033  4.02885  4.49809  3.34397  3.42885  2.46361  3.56268  3.48941  4.64811  3.48375  3.57116  0.86593  2.82941  3.49860  5.77110  3.98122    849 s x - -
          2.68618  4.42225  2.77519  2.73123  3.46354  2.40513  3.72494  3.29354  2.67741  2.69355  4.24690  2.90347  2.73739  3.18146  2.89801  2.37887  2.77519  2.98518  4.58477  3.61503
          0.02473  5.81895  3.84180  0.61958  0.77255  1.45610  0.26546
    297   2.43174  5.06092  2.64831  2.85091  4.26232  3.71491  3.52400  3.59191  1.90600  2.91598  3.95159  2.60772  3.10526  2.38647  2.76302  3.07242  2.62276  2.91297  6.21877  4.51857    850 k x - -
          2.68618  4.42225  2.77519  2.73123  3.46354  2.40513  3.72494  3.29354  2.67741  2.69355  4.24690  2.90347  2.73739  3.18146  2.89801  2.37887  2.77519  2.98518  4.58477  3.61503
          0.16536  5.80516  1.90111  0.61958  0.77255  1.55039  0.23847
    298   3.06381  4.15695  5.18571  4.57425  3.59511  4.44193  4.77251  1.19000  4.05827  1.85115  3.19323  3.89235  3.06992  4.30502  3.65272  3.55904  3.06729  1.88628  5.28334  4.10605    851 i x - -
          2.68618  4.42225  2.77519  2.73123  3.46354  2.40513  3.72494  3.29354  2.67741  2.69355  4.24690  2.90347  2.73739  3.18146  2.89801  2.37887  2.77519  2.98518  4.58477  3.61503
          0.01223  5.64506  4.75365  0.61958  0.77255  0.16783  1.86754
    299   2.87976  4.95762  2.73816  3.09495  4.04150  4.12600  4.10650  2.55062  2.99716  2.36775  3.79279  3.08437  4.11346  3.60011  2.66289  3.14601  2.04109  2.14658  4.53859  2.61966    852 t x - -
          2.68572  4.42353  2.77511  2.73334  3.45969  2.40707  3.72477  3.29201  2.67916  2.69320  4.24776  2.90405  2.73778  3.18184  2.89740  2.37770  2.77288  2.98406  4.58716  3.61599
          0.52143  0.90351  6.74173  1.77115  0.18649  0.59884  0.79728
    300   1.15162  4.33648  4.01693  3.77769  4.07821  3.40560  4.96226  2.18242  4.37831  2.30458  2.84724  4.41415  5.01941  4.57896  3.45162  3.42806  3.09857  1.99882  5.59264  4.40544    917 a x - -
          2.68618  4.42225  2.77519  2.73123  3.46354  2.40513  3.72494  3.29354  2.67741  2.69355  4.24690  2.90347  2.73739  3.18146  2.89801  2.37887  2.77519  2.98518  4.58477  3.61503
          0.01223  6.02247  4.63253  0.61958  0.77255  0.58928  0.80907
    301   3.07091  5.12113  3.54160  3.07531  4.41072  3.56914  3.99192  4.18835  1.68351  2.90610  4.23447  2.84332  3.66782  3.03860  2.56559  2.02725  1.80377  3.51117  6.34745  4.94437    918 k x - -
          2.68618  4.42225  2.77519  2.73123  3.46354  2.40513  3.72494  3.29354  2.67741  2.69355  4.24690  2.90347  2.73739  3.18146  2.89801  2.37887  2.77519  2.98518  4.58477  3.61503
          0.01629  6.01864  4.28841  0.61958  0.77255  0.67299  0.71372
    302   3.10624  4.69115  2.78219  3.08363  5.23259  3.97972  2.84067  2.75957  1.03807  3.55989  4.55853  2.91561  3.44707  3.25773  3.18602  2.84547  3.65007  3.71883  6.33999  3.74560    919 k x - -
          2.68618  4.42225  2.77519  2.73123  3.46354  2.40513  3.72494  3.29354  2.67741  2.69355  4.24690  2.90347  2.73739  3.18146  2.89801  2.37887  2.77519  2.98518  4.58477  3.61503
          0.00367  6.00601  6.72836  0.61958  0.77255  0.67768  0.70885
    303   2.12432  5.93230  2.85246  2.40797  4.87100  3.06772  3.10523  4.76370  2.42625  3.64136  4.26109  3.58784  2.69584  2.30570  3.19922  1.93219  2.79528  3.41888  5.22963  4.25154    920 s x - -
          2.68618  4.42225  2.77520  2.73124  3.46354  2.40513  3.72495  3.29354  2.67734  2.69355  4.24690  2.90347  2.73740  3.18147  2.89801  2.37887  2.77520  2.98519  4.58477  3.61503
          0.00779  5.02471  6.73442  0.50632  0.92309  0.52088  0.90140
    304   3.16936  5.94008  1.19498  1.83246  3.58869  3.38209  3.97082  4.40074  2.83811  4.24562  4.98060  2.52910  4.59483  2.50834  3.61592  2.83242  3.36411  4.22922  6.37239  4.40040    922 d x - -
          2.68618  4.42225  2.77519  2.73123  3.46354  2.40513  3.72494  3.29354  2.67741  2.69355  4.24690  2.90347  2.73739  3.18146  2.89801  2.37887  2.77519  2.98518  4.58477  3.61503
          0.01068  6.02140  4.80440  0.61958  0.77255  0.60405  0.79096
    305   2.16073  4.91300  5.48313  4.34778  3.19253  4.07649  5.03596  1.79096  4.30735  1.41397  3.46104  4.16707  5.06711  3.99827  4.67127  3.15467  2.93240  1.78324  4.62492  4.03910    923 l x - -
          2.68618  4.42225  2.77519  2.73123  3.46354  2.40513  3.72494  3.29354  2.67741  2.69355  4.24690  2.90347  2.73739  3.18146  2.89801  2.37887  2.77519  2.98518  4.58477  3.61503
          0.00364  6.01436  6.73670  0.61958  0.77255  0.65171  0.73638
    306   2.65858  5.93126  2.01492  2.39224  4.61839  3.11082  4.38085  4.76267  2.07128  2.51387  2.83839  2.79270  4.58729  3.01593  2.32654  2.68634  3.00853  4.32202  6.36382  4.51033    924 d x - -
          2.68618  4.42225  2.77519  2.73123  3.46354  2.40513  3.72494  3.29354  2.67741  2.69355  4.24690  2.90347  2.73739  3.18146  2.89801  2.37887  2.77519  2.98518  4.58477  3.61503
          0.00636  6.01048  5.54927  0.61958  0.77255  0.59227  0.80535
    307   2.21015  5.89394  2.65017  2.98054  5.22329  2.93541  3.88704  3.19313  2.67364  4.01637  4.38331  3.47941  1.79515  3.15559  3.27617  1.89378  3.29844  2.66584  5.27539  4.93486    925 p x - -
          2.68618  4.42225  2.77519  2.73123  3.46354  2.40513  3.72494  3.29354  2.67741  2.69355  4.24690  2.90347  2.73739  3.18146  2.89801  2.37887  2.77519  2.98518  4.58477  3.61503
          0.01461  6.00899  4.41932  0.61958  0.77255  0.63740  0.75218
    308   2.59985  5.00123  3.64100  3.44961  3.39110  4.00217  4.88172  1.96175  3.53532  2.05284  3.00697  3.88820  2.55179  4.41629  3.99634  2.66958  2.57019  1.87569  4.92350  3.97993    926 v x - -
          2.68618  4.42225  2.77519  2.73123  3.46354  2.40513  3.72494  3.29354  2.67741  2.69355  4.24690  2.90347  2.73739  3.18146  2.89801  2.37887  2.77519  2.98518  4.58477  3.61503
          0.00825  5.98876  5.16637  0.61958  0.77255  0.70703  0.67946
    309   2.94240  4.48519  5.48185  4.86587  1.19617  4.67967  3.92485  2.43131  4.64873  1.91464  3.24912  4.27681  4.30267  4.77826  4.65378  3.52389  3.74164  1.94587  5.50488  2.75579    927 f x - -
          2.68618  4.42225  2.77519  2.73123  3.46354  2.40513  3.72494  3.29354  2.67741  2.69355  4.24690  2.90347  2.73739  3.18146  2.89801  2.37887  2.77519  2.98518  4.58477  3.61503
          0.01214  5.97747  4.65328  0.61958  0.77255  0.73392  0.65397
    310   3.16530  5.90188  2.55757  2.33011  4.86158  2.46348  4.12265  2.75576  1.89130  3.35210  4.94275  2.79376  4.56066  2.92309  2.83060  2.28451  2.81260  4.00980  5.26941  3.09934    928 k x - -
          2.68618  4.42225  2.77519  2.73123  3.46354  2.40513  3.72494  3.29354  2.67741  2.69355  4.24690  2.90347  2.73739  3.18146  2.89801  2.37887  2.77519  2.98518  4.58477  3.61503
          0.00381  5.96914  6.69148  0.61958  0.77255  0.68501  0.70135
    311   3.08152  5.88326  3.44499  3.02481  4.42440  3.40447  4.02096  4.19478  1.10126  3.14967  4.92692  3.11215  4.57132  2.77241  2.25873  3.08380  2.82722  2.64786  6.32282  4.54051    929 k x - -
          2.68618  4.42225  2.77519  2.73123  3.46354  2.40513  3.72494  3.29354  2.67741  2.69355  4.24690  2.90347  2.73739  3.18146  2.89801  2.37887  2.77519  2.98518  4.58477  3.61503
          0.00377  5.97747  6.69982  0.61958  0.77255  0.68011  0.70636
    312   2.97214  4.89161  5.47088  4.46438  3.80126  4.68532  5.01897  2.02220  4.64367  1.19393  1.63298  4.84483  4.37535  4.77645  4.65518  3.72371  2.22138  2.83096  5.51466  4.33877    930 l x - -
          2.68634  4.42200  2.77536  2.73140  3.46360  2.40523  3.72474  3.29355  2.67723  2.69343  4.24684  2.90347  2.73751  3.18134  2.89791  2.37876  2.77526  2.98522  4.58390  3.61501
          0.01646  4.19352  6.69914  1.89004  0.16377  0.70703  0.67946
    313   2.57617  4.88540  4.44844  4.81287  2.84678  3.95498  2.76582  1.88095  4.26289  1.54557  2.43258  4.49031  4.58222  4.74633  4.33135  3.97820  2.77305  1.91591  5.50652  4.32958    957 l x - -
          2.68618  4.42225  2.77519  2.73123  3.46354  2.40513  3.72494  3.29354  2.67741  2.69355  4.24690  2.90347  2.73739  3.18146  2.89801  2.37887  2.77519  2.98518  4.58477  3.61503
          0.02786  5.97175  3.69176  0.61958  0.77255  0.70703  0.67946
    314   2.70195  5.89315  2.04819  2.75410  5.23954  2.93447  3.96534  4.72646  2.00693  3.97584  4.93347  1.87424  4.35033  2.01760  3.25934  2.35401  3.42043  4.11670  6.32503  4.91326    958 n x - -
          2.68618  4.42225  2.77519  2.73123  3.46354  2.40513  3.72494  3.29354  2.67741  2.69355  4.24690  2.90347  2.73739  3.18146  2.89801  2.37887  2.77519  2.98518  4.58477  3.61503
          0.00966  5.94777  4.96197  0.61958  0.77255  0.58710  0.81179
    315   2.96817  5.90178  3.12410  2.12966  4.37766  3.26245  3.66165  3.87844  1.67641  4.08079  4.94243  3.47616  3.92366  2.01541  2.49034  3.27627  2.23372  3.29930  5.44538  3.82812    959 k x - -
          2.68618  4.42225  2.77519  2.73123  3.46354  2.40513  3.72494  3.29354  2.67741  2.69355  4.24690  2.90347  2.73739  3.18146  2.89801  2.37887  2.77519  2.98518  4.58477  3.61503
          0.00382  5.96614  6.68848  0.61958  0.77255  0.67433  0.71233
    316   3.58638  0.13593  5.71913  4.77000  5.81904  4.63743  6.33445  5.41793  5.50356  5.24406  6.19782  5.36565  5.47551  5.84918  5.57726  4.16816  4.50790  4.86982  7.29894  4.96092    960 C x - -
          2.68618  4.42225  2.77519  2.73123  3.46354  2.40513  3.72494  3.29354  2.67741  2.69355  4.24690  2.90347  2.73739  3.18146  2.89801  2.37887  2.77519  2.98518  4.58477  3.61503
          0.00386  5.95587  6.67822  0.61958  0.77255  0.70703  0.67946
    317   3.04028  5.89815  2.06813  2.78383  5.24427  2.64807  2.48770  4.73101  1.73427  3.76388  4.93856  1.74376  4.12095  3.44123  3.34615  2.69013  3.44827  3.95081  6.33018  4.91855    961 k x - -
          2.68618  4.42225  2.77519  2.73123  3.46354  2.40513  3.72494  3.29354  2.67741  2.69355  4.24690  2.90347  2.73739  3.18146  2.89801  2.37887  2.77519  2.98518  4.58477  3.61503
          0.01855  5.95587  4.14867  0.61958  0.77255  0.70703  0.67946
    318   3.22162  5.88513  3.41838  2.43557  4.43770  1.60318  4.16607  3.93277  2.07546  3.94830  4.92585  3.00829  3.94144  2.43729  3.19699  2.14886  2.55245  3.92492  6.31794  3.74405    962 g x - -
          2.68624  4.42239  2.77533  2.73134  3.46368  2.40519  3.72508  3.29368  2.67626  2.69355  4.24704  2.90354  2.73753  3.18154  2.89809  2.37895  2.77525  2.98526  4.58491  3.61496
          0.10563  2.31298  6.66358  0.36794  1.17817  0.74755  0.64155
    319   3.26623  5.89086  2.85698  2.35205  5.23724  4.15046  2.90652  4.25844  1.57341  3.42518  4.93118  2.43400  4.09993  1.95091  2.76456  2.29509  3.45827  3.97999  6.32276  4.91103    967 k x - -
          2.68604  4.42232  2.77527  2.73125  3.46361  2.40520  3.72488  3.29352  2.67734  2.69338  4.24697  2.90342  2.73747  3.18146  2.89796  2.37890  2.77521  2.98525  4.58484  3.61510
          0.10155  3.94580  2.56102  1.10778  0.40091  0.61208  0.78137
    320   3.05789  3.42920  3.85492  3.20078  4.44463  3.13319  4.28957  4.03777  2.51629  3.37578  4.51671  3.54421  2.00677  3.42269  3.44938  2.00228  3.00766  2.87514  1.82665  4.09507    986 w x - -
          2.68618  4.42225  2.77519  2.73123  3.46354  2.40513  3.72494  3.29354  2.67741  2.69355  4.24690  2.90347  2.73739  3.18146  2.89801  2.37887  2.77519  2.98518  4.58477  3.61503
          0.00415  5.88137  6.60372  0.61958  0.77255  0.41962  1.07090
    321   2.41944  5.75524  3.83987  3.28314  5.09464  0.79966  4.48958  4.27135  2.31898  3.64242  4.87630  3.67917  4.66985  3.61772  3.25118  2.48383  3.70784  3.98205  6.28349  4.93244    987 g x - -
          2.68618  4.42225  2.77519  2.73123  3.46354  2.40513  3.72494  3.29354  2.67741  2.69355  4.24690  2.90347  2.73739  3.18146  2.89801  2.37887  2.77519  2.98518  4.58477  3.61503
          0.00384  5.95920  6.68154  0.61958  0.77255  0.68726  0.69906
    322   2.22189  4.92822  5.08685  4.49320  3.36631  2.86899  4.92204  2.62409  3.41992  2.78120  3.60754  4.13711  4.97747  4.12083  2.46724  2.77294  2.78905  1.52970  3.06736  2.76269    988 v x - -
          2.68618  4.42225  2.77519  2.73123  3.46354  2.40513  3.72494  3.29354  2.67741  2.69355  4.24690  2.90347  2.73739  3.18146  2.89801  2.37887  2.77519  2.98518  4.58477  3.61503
          0.00384  5.95920  6.68154  0.61958  0.77255  0.68726  0.69906
    323   3.36639  4.26736  2.95333  4.68789  3.68801  3.69472  4.43571  1.56869  3.59182  2.12672  2.78470  4.37638  4.44440  4.66909  4.57315  2.95706  3.52055  1.31383  5.51265  4.33261    989 v x - -
          2.68618  4.42225  2.77519  2.73123  3.46354  2.40513  3.72494  3.29354  2.67741  2.69355  4.24690  2.90347  2.73739  3.18146  2.89801  2.37887  2.77519  2.98518  4.58477  3.61503
          0.00648  5.95920  5.55307  0.61958  0.77255  0.68726  0.69906
    324   2.69096  5.30482  3.91038  3.34967  3.00908  3.16911  3.87337  2.45208  3.22791  2.77801  3.89548  2.50341  2.98272  3.58857  3.12735  2.04370  2.70226  2.57966  5.09310  2.67078    990 s x - -
          2.68618  4.42119  2.77526  2.73137  3.46350  2.40527  3.72416  3.29368  2.67755  2.69361  4.24704  2.90310  2.73746  3.18137  2.89815  2.37878  2.77515  2.98532  4.58445  3.61517
          0.03328  3.45848  6.67892  1.29861  0.31871  0.70291  0.68348
    325   3.47851  4.61407  4.65050  2.89422  3.07723  3.71794  4.55799  1.50135  3.60112  1.87349  2.50482  4.10845  4.53938  4.06555  4.13708  2.90639  2.72472  2.08620  5.53244  3.93758    999 i x - -
          2.68618  4.42225  2.77519  2.73123  3.46354  2.40513  3.72494  3.29354  2.67741  2.69355  4.24690  2.90347  2.73739  3.18146  2.89801  2.37887  2.77519  2.98518  4.58477  3.61503
          0.00389  5.94799  6.67034  0.61958  0.77255  0.54559  0.86631
    326   3.23716  3.85389  3.21444  2.39778  5.24164  3.65137  4.21735  4.18957  1.73306  2.96548  4.29276  2.66311  2.84095  2.37520  2.83930  2.39454  2.80590  3.67666  6.33056  3.05703   1000 k x - -
          2.68620  4.42227  2.77521  2.73125  3.46356  2.40514  3.72496  3.29356  2.67742  2.69357  4.24691  2.90348  2.73741  3.18148  2.89802  2.37869  2.77521  2.98520  4.58479  3.61505
          0.37950  4.50985  1.18811  0.64742  0.74106  0.58391  0.81580
    327   2.79139  5.68202  2.84467  2.59436  4.14230  1.69823  4.13199  4.51318  1.87074  3.59866  4.72267  2.95371  3.28924  2.58605  3.21931  2.63126  2.51056  4.07270  6.11466  4.70366   1003 g x - -
          2.68618  4.42225  2.77519  2.73123  3.46354  2.40513  3.72494  3.29354  2.67741  2.69355  4.24690  2.90347  2.73739  3.18146  2.89801  2.37887  2.77519  2.98518  4.58477  3.61503
          0.19156  5.60428  1.76815  0.61958  0.77255  0.73323  0.65461
    328   2.54205  5.56166  3.51046  2.91948  4.85042  0.87360  3.62671  4.02584  2.78551  3.84235  4.61936  3.15220  4.14838  3.21616  3.22614  2.87800  3.29403  3.92204  6.03026  4.07689   1004 g x - -
          2.68621  4.42228  2.77522  2.73126  3.46357  2.40515  3.72497  3.29357  2.67743  2.69358  4.24692  2.90298  2.73742  3.18149  2.89803  2.37889  2.77522  2.98521  4.58480  3.61506
          0.13717  3.22149  2.42717  0.26645  1.45283  1.53888  0.24159
    329   1.53008  5.27593  3.61972  3.06085  4.29444  3.38175  3.98424  3.89459  2.92053  3.40798  4.35366  3.25117  3.24220  3.27830  3.07741  2.75775  1.83624  2.19177  5.79538  3.95920   1006 a x - -
          2.68618  4.42225  2.77519  2.73123  3.46354  2.40513  3.72494  3.29354  2.67741  2.69355  4.24690  2.90347  2.73739  3.18146  2.89801  2.37887  2.77519  2.98518  4.58477  3.61503
          0.03605  5.55418  3.45650  0.61958  0.77255  1.48440  0.25701
    330   1.94893  5.60552  2.47807  1.84264  3.49232  3.50846  4.11444  3.95329  2.48505  3.06248  4.29019  3.33226  4.01729  2.57150  3.23403  2.59606  2.69138  3.17714  5.05442  4.42919   1007 e x - -
          2.68618  4.42225  2.77519  2.73123  3.46354  2.40513  3.72494  3.29354  2.67741  2.69355  4.24690  2.90347  2.73739  3.18146  2.89801  2.37887  2.77519  2.98518  4.58477  3.61503
          0.01618  5.55174  4.40916  0.61958  0.77255  1.75370  0.19011
    331   3.00481  5.13305  4.20614  3.71366  4.54561  0.53089  4.70079  3.92894  3.31584  3.61907  3.85678  4.06595  3.63456  3.98309  3.95715  3.27814  3.60782  3.63151  4.42896  4.70340   1008 G . - -
          2.68627  4.42243  2.77538  2.73135  3.46291  2.40531  3.72474  3.29347  2.67740  2.69346  4.24708  2.90336  2.73758  3.18118  2.89812  2.37882  2.77513  2.98506  4.58436  3.61521
          0.03364  3.46834  6.25943  1.80506  0.17968  0.29817  1.35549
    332   2.56358  5.83347  3.29519  3.00697  4.20840  2.28740  3.88258  4.28193  2.06954  2.71283  4.24747  3.20052  2.34019  2.29942  2.52534  3.03233  2.81222  3.88373  6.27123  3.58642   1023 k x - -
          2.68467  4.42360  2.77618  2.73203  3.46489  2.40246  3.72589  3.29427  2.67827  2.69222  4.24824  2.90294  2.73717  3.18110  2.89868  2.37941  2.77530  2.98639  4.58547  3.61614
          0.39459  1.12486  6.61187  1.40257  0.28231  0.70801  0.67850
    333   3.30666  5.68543  3.06296  3.20669  4.95140  4.02586  4.43829  2.88033  2.66561  3.96174  4.76259  0.73704  4.14093  3.57719  3.70267  3.33983  3.52398  2.80106  6.18495  4.83269   1029 n x - -
          2.68618  4.42225  2.77519  2.73123  3.46354  2.40513  3.72494  3.29354  2.67741  2.69355  4.24690  2.90347  2.73739  3.18146  2.89801  2.37887  2.77519  2.98518  4.58477  3.61503
          0.00404  5.91051  6.63286  0.61958  0.77255  0.82138  0.57950
    334   3.14637  5.84063  3.05086  3.03181  4.80969  0.72929  4.35025  4.63836  2.95844  4.13881  4.89003  3.05200  4.55148  3.45479  2.81133  2.87092  3.38494  3.98833  6.28786  4.63081   1030 g x - -
          2.68618  4.42225  2.77519  2.73123  3.46354  2.40513  3.72494  3.29354  2.67741  2.69355  4.24690  2.90347  2.73739  3.18146  2.89801  2.37887  2.77519  2.98518  4.58477  3.61503
          0.00915  5.91051  5.05236  0.61958  0.77255  0.43129  1.04888
    335   2.64183  3.12765  2.70374  3.12747  4.57864  2.94156  3.10299  3.51008  2.65777  2.67017  4.29033  3.20851  4.11235  3.40944  1.22969  3.26650  3.36478  3.99020  6.22609  4.84749   1031 r x - -
          2.68618  4.42225  2.77519  2.73123  3.46354  2.40513  3.72494  3.29354  2.67741  2.69355  4.24690  2.90347  2.73739  3.18146  2.89801  2.37887  2.77519  2.98518  4.58477  3.61503
          0.00727  5.93824  5.38003  0.61958  0.77255  0.61755  0.77494
    336   2.89248  4.86765  5.45767  4.84351  3.23290  4.66682  5.00225  2.02715  4.34301  1.45069  3.84637  4.82873  5.02966  4.76186  4.63925  2.74970  2.19717  1.41280  5.49578  4.31958   1032 v x - -
          2.68618  4.42225  2.77519  2.73123  3.46354  2.40513  3.72494  3.29354  2.67741  2.69355  4.24690  2.90347  2.73739  3.18146  2.89801  2.37887  2.77519  2.98518  4.58477  3.61503
          0.00394  5.93491  6.65725  0.61958  0.77255  0.55281  0.85644
    337   3.22501  2.94938  5.35581  3.94346  2.37148  4.35714  4.97000  1.93910  3.61162  2.64135  3.51675  3.94528  5.00582  3.99865  2.49083  3.39060  2.74293  1.95832  3.86830  2.19298   1033 i x - -
          2.68618  4.42225  2.77519  2.73123  3.46354  2.40513  3.72494  3.29354  2.67741  2.69355  4.24690  2.90347  2.73739  3.18146  2.89801  2.37887  2.77519  2.98518  4.58477  3.61503
          0.03342  5.94253  3.49854  0.61958  0.77255  0.59003  0.80813
    338   3.27533  4.83666  4.60934  4.81557  2.78796  4.63259  2.94080  1.95633  3.98551  1.42057  2.14676  4.79662  4.99610  4.72947  4.60570  3.94411  3.69482  1.63842  4.88697  4.28271   1034 l x - -
          2.68618  4.42225  2.77519  2.73123  3.46354  2.40513  3.72494  3.29354  2.67741  2.69355  4.24690  2.90347  2.73739  3.18146  2.89801  2.37887  2.77519  2.98518  4.58477  3.61503
          0.02413  5.91038  3.85709  0.61958  0.77255  0.72481  0.66246
    339   3.13242  5.85306  2.84456  2.63785  5.19712  3.97473  3.48800  2.99093  1.85740  3.37414  4.50747  3.44779  4.51238  2.06669  2.66203  1.93453  2.44116  3.94108  6.28634  3.67568   1035 k x - -
          2.68618  4.42225  2.77519  2.73123  3.46354  2.40513  3.72494  3.29354  2.67741  2.69355  4.24690  2.90347  2.73739  3.18146  2.89801  2.37887  2.77519  2.98518  4.58477  3.61503
          0.01957  5.89386  4.09687  0.61958  0.77255  0.84651  0.56021
    340   2.35398  4.82459  5.28367  4.67581  2.72444  4.58871  4.91627  2.15253  4.48491  2.59017  3.64124  4.71359  4.15423  4.63713  2.85248  2.19988  1.67868  1.91020  5.44461  3.54209   1036 t x - -
          2.68618  4.42225  2.77519  2.73123  3.46354  2.40513  3.72494  3.29354  2.67741  2.69355  4.24690  2.90347  2.73739  3.18146  2.89801  2.37887  2.77519  2.98518  4.58477  3.61503
          0.00419  5.87280  6.59515  0.61958  0.77255  0.86116  0.54935
    341   2.89621  5.28657  4.00302  3.30949  3.40640  2.78386  4.04565  3.18247  3.13260  2.28105  4.14876  3.81120  4.30893  2.36641  1.60000  2.68994  3.21932  3.25386  4.31575  2.54752   1037 r x - -
          2.68618  4.42225  2.77519  2.73123  3.46354  2.40513  3.72494  3.29354  2.67741  2.69355  4.24690  2.90347  2.73739  3.18146  2.89801  2.37887  2.77519  2.98518  4.58477  3.61503
          0.07312  5.87372  2.69273  0.61958  0.77255  0.89401  0.52596
    342   2.13702  5.74007  3.55562  2.95334  3.18666  2.49704  3.25570  4.21218  2.71252  3.80552  4.78670  2.85315  2.56231  3.26475  2.93822  1.77618  2.33123  4.11855  6.18647  4.31646   1038 s x - -
          2.68618  4.42225  2.77519  2.73123  3.46354  2.40513  3.72494  3.29354  2.67741  2.69355  4.24690  2.90347  2.73739  3.18146  2.89801  2.37887  2.77519  2.98518  4.58477  3.61503
          0.00454  5.79289  6.51523  0.61958  0.77255  0.44491  1.02410
    343   2.68316  5.74105  3.32817  2.87471  5.06216  3.81800  3.69359  3.94322  2.87473  3.63991  4.78808  2.49389  3.03158  3.36678  2.48251  1.47907  2.10291  2.96792  4.26524  4.79233   1039 s x - -
          2.68618  4.42225  2.77519  2.73123  3.46354  2.40513  3.72494  3.29354  2.67741  2.69355  4.24690  2.90347  2.73739  3.18146  2.89801  2.37887  2.77519  2.98518  4.58477  3.61503
          0.00451  5.80024  6.52259  0.61958  0.77255  0.76061  0.62995
    344   2.82383  5.77030  2.79775  2.95518  5.11461  2.38334  3.93043  4.60004  2.01310  2.61896  4.61818  2.79019  4.21586  2.08981  2.95200  1.98233  3.01854  3.60551  6.20344  4.39857   1040 s x - -
          2.68618  4.42225  2.77519  2.73123  3.46354  2.40513  3.72494  3.29354  2.67741  2.69355  4.24690  2.90347  2.73739  3.18146  2.89801  2.37887  2.77519  2.98518  4.58477  3.61503
          0.03876  5.75909  3.35625  0.61958  0.77255  0.55711  0.85065
    345   3.05204  2.96534  2.98058  2.69215  4.40610  3.53006  3.52306  2.51483  1.96683  3.40625  4.71841  2.89444  3.16190  2.24577  2.59054  2.98478  2.84234  3.03723  6.11567  4.48350   1041 k x - -
          2.68618  4.42225  2.77519  2.73123  3.46354  2.40513  3.72494  3.29354  2.67741  2.69355  4.24690  2.90347  2.73739  3.18146  2.89801  2.37887  2.77519  2.98518  4.58477  3.61503
          0.00523  5.65240  6.37475  0.61958  0.77255  0.52414  0.89664
    346   2.15153  2.99995  2.71099  2.75932  3.93981  3.20143  4.10567  4.38044  2.51359  3.54867  4.27515  2.66610  2.53500  2.96449  2.25342  2.70212  2.90030  3.82190  3.63582  4.16279   1042 a x - -
          2.68618  4.42225  2.77519  2.73123  3.46354  2.40513  3.72494  3.29354  2.67741  2.69355  4.24690  2.90347  2.73739  3.18146  2.89801  2.37887  2.77519  2.98518  4.58477  3.61503
          0.01155  5.53256  4.88982  0.61958  0.77255  0.64914  0.73918
    347   2.56073  2.41702  2.95382  2.07844  3.64690  2.35253  3.39127  3.37224  2.71521  2.53254  4.47375  3.39444  3.66224  2.91534  2.96233  2.99570  2.97020  3.76733  5.89054  4.02988   1043 e x - -
          2.68618  4.42225  2.77519  2.73123  3.46354  2.40513  3.72494  3.29354  2.67741  2.69355  4.24690  2.90347  2.73739  3.18146  2.89801  2.37887  2.77519  2.98518  4.58477  3.61503
          0.01281  5.43846  4.78132  0.61958  0.77255  0.62893  0.76177
    348   3.07793  3.23419  3.02959  2.65182  4.54815  2.11299  4.05764  3.73921  2.43436  3.00902  4.54859  2.28784  3.84821  2.92501  3.05819  2.17206  2.71590  2.82927  5.95314  4.56497   1044 g x - -
          2.68618  4.42225  2.77519  2.73123  3.46354  2.40513  3.72494  3.29354  2.67741  2.69355  4.24690  2.90347  2.73739  3.18146  2.89801  2.37887  2.77519  2.98518  4.58477  3.61503
          0.05485  5.42684  3.01635  0.61958  0.77255  0.63738  0.75221
    349   2.58477  3.20882  2.93234  2.54364  4.10038  3.67698  3.15669  3.71440  2.47612  2.29857  4.48801  2.40159  3.21835  2.61261  2.63524  2.55777  3.04350  3.40774  5.88988  4.49678   1045 l x - -
          2.68618  4.42225  2.77519  2.73123  3.46354  2.40513  3.72494  3.29354  2.67741  2.69355  4.24690  2.90347  2.73739  3.18146  2.89801  2.37887  2.77519  2.98518  4.58477  3.61503
          0.05215  5.27300  3.08597  0.61958  0.77255  0.76824  0.62330
    350   2.77873  5.23206  2.57481  2.65905  3.35513  3.46640  3.96460  3.92462  2.55765  2.53878  3.54346  3.08003  4.15668  2.67186  1.89772  2.68718  2.73347  3.06029  4.94298  3.56099   1046 r x - -
          2.68618  4.42225  2.77519  2.73123  3.46354  2.40513  3.72494  3.29354  2.67741  2.69355  4.24690  2.90347  2.73739  3.18146  2.89801  2.37887  2.77519  2.98518  4.58477  3.61503
          0.00855  5.16170  5.88405  0.61958  0.77255  0.83882  0.56602
    351   2.50453  5.32645  2.25790  2.49575  4.12245  3.21834  3.93505  2.21316  2.56521  3.09359  4.38080  2.79214  4.13387  3.05074  2.77938  2.01884  3.17750  3.50169  5.79067  4.41248   1047 s x - -
          2.68618  4.42225  2.77519  2.73123  3.46354  2.40513  3.72494  3.29354  2.67741  2.69355  4.24690  2.90347  2.73739  3.18146  2.89801  2.37887  2.77519  2.98518  4.58477  3.61503
          0.00860  5.15611  5.87846  0.61958  0.77255  0.83450  0.56932
    352   2.73694  4.45168  3.04147  2.80438  4.28384  3.63680  4.00605  3.21631  2.28268  3.04294  4.14422  3.20876  2.49377  3.17532  3.19926  1.93428  2.57660  2.84320  3.01202  4.03408   1048 s x - -
          2.68618  4.42225  2.77519  2.73123  3.46354  2.40513  3.72494  3.29354  2.67741  2.69355  4.24690  2.90347  2.73739  3.18146  2.89801  2.37887  2.77519  2.98518  4.58477  3.61503
          0.12663  5.14072  2.17957  0.61958  0.77255  0.85815  0.55156
    353   2.78382  5.31152  2.98566  2.36285  4.09400  2.65124  2.37364  4.10278  2.49440  3.60669  4.35847  2.96398  3.18471  2.88933  2.58699  2.66426  2.95962  3.68947  5.75848  2.34631   1049 y x - -
          2.68618  4.42225  2.77519  2.73123  3.46354  2.40513  3.72494  3.29354  2.67741  2.69355  4.24690  2.90347  2.73739  3.18146  2.89801  2.37887  2.77519  2.98518  4.58477  3.61503
          0.01052  4.95528  5.67763  0.61958  0.77255  1.07856  0.41565
    354   2.67520  3.20835  3.24950  2.80220  4.12972  3.47071  3.94460  2.02589  2.27823  2.79881  4.00885  2.44637  3.38208  3.12998  2.91924  2.63471  2.77957  3.23874  5.45608  4.15233   1050 i x - -
          2.68618  4.42225  2.77519  2.73123  3.46354  2.40513  3.72494  3.29354  2.67741  2.69355  4.24690  2.90347  2.73739  3.18146  2.89801  2.37887  2.77519  2.98518  4.58477  3.61503
          0.37941  4.95528  1.17541  0.61958  0.77255  0.34526  1.23112
    355   2.83511  5.19206  2.96661  2.17909  3.94120  3.55127  2.38450  2.93375  2.30013  2.93226  4.24865  3.12993  3.45510  2.28789  3.07278  2.82970  2.81874  3.09801  5.66154  3.93993   1051 e . - -
          2.68618  4.42225  2.77519  2.73123  3.46354  2.40513  3.72494  3.29354  2.67741  2.69355  4.24690  2.90347  2.73739  3.18146  2.89801  2.37887  2.77519  2.98518  4.58477  3.61503
          0.01118  4.89509  5.61744  0.61958  0.77255  1.16204  0.37520
    356   1.83153  4.87965  3.38197  2.83013  4.13010  2.39812  3.96569  3.52593  2.81815  3.07220  4.01361  2.93480  3.54882  2.95070  3.25701  2.44192  2.92805  2.06524  5.46147  4.16321   1052 a . - -
          2.68618  4.42225  2.77519  2.73123  3.46354  2.40513  3.72494  3.29354  2.67741  2.69355  4.24690  2.90347  2.73739  3.18146  2.89801  2.37887  2.77519  2.98518  4.58477  3.61503
          0.16495  4.89509  1.93394  0.61958  0.77255  1.16204  0.37520
    357   2.76851  3.78817  3.58251  3.01519  3.67879  2.64034  3.97437  1.86545  2.20173  2.38304  3.63501  3.29801  3.85014  3.28035  3.04583  2.96924  2.87487  2.81059  5.10907  3.86747   1053 i . - -
          2.68618  4.42225  2.77519  2.73123  3.46354  2.40513  3.72494  3.29354  2.67741  2.69355  4.24690  2.90347  2.73739  3.18146  2.89801  2.37887  2.77519  2.98518  4.58477  3.61503
          0.01369  4.69352  5.41587  0.61958  0.77255  1.32922  0.30745
    358   2.76516  4.91829  3.19226  2.63397  3.07588  3.60283  3.80372  3.55513  2.37578  3.17011  3.99319  3.04313  2.19868  2.43382  2.78138  2.73828  2.99547  3.24503  5.42085  2.61956   1054 p . - -
          2.68618  4.42225  2.77519  2.73123  3.46354  2.40513  3.72494  3.29354  2.67741  2.69355  4.24690  2.90347  2.73739  3.18146  2.89801  2.37887  2.77519  2.98518  4.58477  3.61503
          0.01412  4.66309  5.38544  0.61958  0.77255  1.32922  0.30745
    359   2.59583  5.09069  3.10731  2.12670  4.37521  3.57018  2.98977  3.55425  2.27219  2.38872  4.15059  3.07127  3.95919  2.87442  1.99770  2.77327  2.91033  3.44887  5.55468  4.20082   1055 r . - -
          2.68471  4.41798  2.77488  2.73312  3.46505  2.40660  3.71833  3.28779  2.67890  2.69419  4.24734  2.90197  2.73875  3.18326  2.89811  2.37870  2.77569  2.98638  4.58165  3.61352
          0.81752  0.59109  5.34917  2.42260  0.09287  0.21777  1.63124
    360   2.93703  5.44165  2.45241  2.38467  4.78355  3.70716  3.89766  4.26773  2.42014  3.74547  3.34965  2.25086  2.83010  1.62452  3.12751  2.89994  2.99976  3.67621  5.87583  4.46602   1081 q x - -
          2.68618  4.42225  2.77519  2.73123  3.46354  2.40513  3.72494  3.29354  2.67741  2.69355  4.24690  2.90347  2.73739  3.18146  2.89801  2.37887  2.77519  2.98518  4.58477  3.61503
          0.00887  5.12520  5.84754  0.61958  0.77255  0.52191  0.89990
    361   2.92560  5.33399  2.26360  2.30072  4.17437  2.67481  3.77975  3.92202  2.25381  2.86888  4.38549  3.12907  4.10855  3.01910  2.43513  2.90871  2.87743  2.40780  5.79163  3.33217   1082 k x - -
          2.68618  4.42225  2.77519  2.73123  3.46354  2.40513  3.72494  3.29354  2.67741  2.69355  4.24690  2.90347  2.73739  3.18146  2.89801  2.37887  2.77519  2.98518  4.58477  3.61503
          0.00899  5.11210  5.83444  0.61958  0.77255  0.53487  0.88127
    362   3.15935  1.12576  4.26654  3.62389  3.92339  4.12513  4.30653  3.26663  2.87527  1.87207  3.88874  3.93099  4.49785  3.03337  2.79088  3.42920  3.38075  3.05923  5.34245  4.14871   1083 c x - -
          2.68618  4.42225  2.77519  2.73123  3.46354  2.40513  3.72494  3.29354  2.67741  2.69355  4.24690  2.90347  2.73739  3.18146  2.89801  2.37887  2.77519  2.98518  4.58477  3.61503
          0.00899  5.11210  5.83444  0.61958  0.77255  0.53487  0.88127
    363   2.71714  5.21991  3.13110  2.58439  4.55023  2.81356  3.83017  4.00674  2.58223  3.53488  4.30144  2.90006  1.76637  2.44241  2.74803  2.57734  2.51415  3.49950  5.70624  4.32578   1084 p x - -
          2.68618  4.42225  2.77519  2.73123  3.46354  2.40513  3.72494  3.29354  2.67741  2.69355  4.24690  2.90347  2.73739  3.18146  2.89801  2.37887  2.77519  2.98518  4.58477  3.61503
          0.03432  4.86539  3.64840  0.61958  0.77255  0.53487  0.88127
    364   2.78176  3.46583  3.42821  2.43879  3.40036  3.69299  3.92459  3.22707  2.55611  2.90751  3.77508  3.33181  4.07903  3.16778  3.24370  1.52229  3.01418  2.97320  3.14563  3.96170   1085 s x - -
          2.68618  4.42225  2.77519  2.73123  3.46354  2.40513  3.72494  3.29354  2.67741  2.69355  4.24690  2.90347  2.73739  3.18146  2.89801  2.37887  2.77519  2.98518  4.58477  3.61503
          0.01317  4.73206  5.45441  0.61958  0.77255  0.58585  0.81335
    365   1.94785  5.13320  3.13050  2.56552  4.42712  3.59395  2.52305  3.86373  2.27261  3.40746  4.19281  3.09226  3.98279  2.36834  2.37526  2.79937  3.02906  2.79739  5.58985  4.23640   1086 a x - -
          2.68618  4.42298  2.77592  2.73018  3.46216  2.40585  3.72567  3.29426  2.67777  2.69220  4.24762  2.90419  2.73710  3.18219  2.89753  2.37888  2.77592  2.98460  4.58549  3.61330
          0.81615  1.15751  1.41222  1.96064  0.15172  0.58585  0.81335
    366   2.66889  4.58983  3.29231  2.50357  3.80809  3.55328  3.83968  2.86628  2.73804  2.85505  3.72508  3.21972  2.13952  3.07262  3.14761  2.32576  2.91670  2.28533  5.18996  3.91719   1095 p x - -
          2.68618  4.42225  2.77519  2.73123  3.46354  2.40513  3.72494  3.29354  2.67741  2.69355  4.24690  2.90347  2.73739  3.18146  2.89801  2.37887  2.77519  2.98518  4.58477  3.61503
          0.01840  4.40057  5.12292  0.61958  0.77255  0.86507  0.54649
    367   2.57400  5.03956  1.89304  2.00234  4.31091  3.49171  3.73924  3.68853  2.54098  2.90876  4.11422  2.99812  3.91559  2.87567  3.02339  2.74351  2.97877  2.52653  5.53741  4.17066   1096 d x - -
          2.68618  4.42225  2.77519  2.73123  3.46354  2.40513  3.72494  3.29354  2.67741  2.69355  4.24690  2.90347  2.73739  3.18146  2.89801  2.37887  2.77519  2.98518  4.58477  3.61503
          0.01776  4.43544  5.15778  0.61958  0.77255  0.83684  0.56753
    368   2.71274  4.51080  3.46669  2.40693  1.80628  3.65309  3.88053  3.01780  2.82425  2.55278  3.20255  3.33648  4.03379  2.92883  2.83653  2.89421  2.94285  2.78828  5.05672  3.79712   1097 f x - -
          2.68618  4.42225  2.77519  2.73123  3.46354  2.40513  3.72494  3.29354  2.67741  2.69355  4.24690  2.90347  2.73739  3.18146  2.89801  2.37887  2.77519  2.98518  4.58477  3.61503
          0.01722  4.46635  5.18869  0.61958  0.77255  0.88217  0.53423
    369   2.82316  5.33717  1.76631  1.94849  4.66557  2.58272  3.75072  4.15434  2.54646  3.63727  4.39831  2.93168  3.36319  2.86498  2.44502  2.76920  3.06590  3.72207  5.77723  4.34943   1098 d x - -
          2.68618  4.42225  2.77519  2.73123  3.46354  2.40513  3.72494  3.29354  2.67741  2.69355  4.24690  2.90347  2.73739  3.18146  2.89801  2.37887  2.77519  2.98518  4.58477  3.61503
          0.01722  4.46635  5.18869  0.61958  0.77255  0.29955  1.35151
    370   2.77708  5.02032  3.14705  2.08068  4.27181  3.59663  3.79780  2.28537  2.47586  3.03044  4.08800  2.61581  3.98791  2.93879  2.86919  2.16761  2.54281  3.35948  5.51371  4.16921   1099 e x - -
          2.68618  4.42225  2.77519  2.73123  3.46354  2.40513  3.72494  3.29354  2.67741  2.69355  4.24690  2.90347  2.73739  3.18146  2.89801  2.37887  2.77519  2.98518  4.58477  3.61503
          0.17480  4.72422  1.88721  0.61958  0.77255  0.48576  0.95510
    371   2.70374  4.95289  3.02157  2.50757  4.25670  3.48309  3.71845  3.68374  2.17821  3.26090  3.33606  2.21846  3.90024  2.85853  2.90779  1.80295  2.94514  3.33384  5.47112  4.12877   1100 s x - -
          2.68628  4.42235  2.77529  2.73133  3.46364  2.40522  3.72504  3.29297  2.67714  2.69365  4.24699  2.90311  2.73749  3.18156  2.89810  2.37870  2.77529  2.98528  4.58487  3.61513
          0.14000  2.08316  5.09813  1.15523  0.37831  0.75960  0.63084
    372   2.17746  4.46748  3.37779  2.65642  1.95424  2.35568  3.94212  3.06282  2.94582  2.77284  3.66480  3.33233  4.00372  3.24880  3.31580  2.84921  2.93650  2.81202  5.10940  3.84392   1105 f x - -
          2.68618  4.42225  2.77519  2.73123  3.46354  2.40513  3.72494  3.29354  2.67741  2.69355  4.24690  2.90347  2.73739  3.18146  2.89801  2.37887  2.77519  2.98518  4.58477  3.61503
          0.01886  4.37579  5.09813  0.61958  0.77255  0.46638  0.98689
    373   2.79141  4.80557  3.27222  2.74025  4.04442  3.61460  3.82584  3.40013  2.10689  3.06097  3.91945  3.21463  4.01946  2.32785  2.91363  2.63541  3.02442  1.67173  5.34122  4.06429   1106 v x - -
          2.68618  4.42225  2.77519  2.73123  3.46354  2.40513  3.72494  3.29354  2.67741  2.69355  4.24690  2.90347  2.73739  3.18146  2.89801  2.37887  2.77519  2.98518  4.58477  3.61503
          0.35368  4.46809  1.25027  0.61958  0.77255  0.58594  0.81324
    374   2.62911  4.67553  3.22147  2.78280  4.27566  3.33552  3.86240  3.73070  2.50197  3.32694  4.17577  3.18209  3.89337  3.04745  2.05761  1.40237  2.96648  3.33717  5.49071  4.21183   1107 s x - -
          2.68618  4.42225  2.77519  2.73123  3.46354  2.40513  3.72494  3.29354  2.67741  2.69355  4.24690  2.90347  2.73739  3.18146  2.89801  2.37887  2.77519  2.98518  4.58477  3.61503
          0.02398  4.13839  4.86074  0.61958  0.77255  0.35440  1.20930
    375   2.31071  5.02671  3.07078  2.52886  4.33475  3.52552  3.73055  3.76063  2.04795  3.32302  4.11876  3.04921  3.92956  1.76408  2.88670  2.55630  2.97564  2.90271  5.51989  4.17491   1108 q x - -
          2.68618  4.42225  2.77519  2.73123  3.46354  2.40513  3.72494  3.29354  2.67741  2.69355  4.24690  2.90347  2.73739  3.18146  2.89801  2.37887  2.77519  2.98518  4.58477  3.61503
          0.01696  4.48096  5.20330  0.61958  0.77255  0.56634  0.83840
    376   2.43821  4.97701  3.03750  2.50197  4.25999  3.50301  3.72388  3.69046  2.50134  2.64788  4.06312  1.99806  3.41321  2.32481  2.96840  2.58058  2.75755  3.33922  5.48207  4.12980   1109 n x - -
          2.68618  4.42225  2.77519  2.73123  3.46354  2.40513  3.72494  3.29354  2.67741  2.69355  4.24690  2.90347  2.73739  3.18146  2.89801  2.37887  2.77519  2.98518  4.58477  3.61503
          0.01696  4.48096  5.20330  0.61958  0.77255  0.43848  1.03568
    377   2.73312  4.88038  3.16452  2.60948  4.12037  3.56313  3.77198  2.99609  2.55184  2.75394  3.96896  1.92907  3.95826  2.93320  2.39214  2.19571  2.96634  3.21458  5.39516  4.07590   1110 n x - -
          2.68618  4.42225  2.77519  2.73123  3.46354  2.40513  3.72494  3.29354  2.67741  2.69355  4.24690  2.90347  2.73739  3.18146  2.89801  2.37887  2.77519  2.98518  4.58477  3.61503
          0.01615  4.52975  5.25210  0.61958  0.77255  0.48576  0.95510
    378   2.43370  4.53685  3.44321  2.41032  3.70639  3.64304  3.90586  3.04806  2.85875  1.73680  3.64674  3.33223  3.36214  3.18057  3.24596  2.88623  2.35606  2.60690  5.12332  3.87017   1111 l x - -
          2.68618  4.42225  2.77519  2.73123  3.46354  2.40513  3.72494  3.29354  2.67741  2.69355  4.24690  2.90347  2.73739  3.18146  2.89801  2.37887  2.77519  2.98518  4.58477  3.61503
          0.01615  4.52975  5.25210  0.61958  0.77255  0.48576  0.95510
    379   2.78814  3.35092  4.62002  4.02005  2.87659  3.95466  4.26356  2.34535  3.83699  1.86769  3.24375  4.06838  4.30998  3.98692  3.89180  3.26390  3.02045  1.73674  4.76966  2.00935   1112 v x - -
          2.68618  4.42225  2.77519  2.73123  3.46354  2.40513  3.72494  3.29354  2.67741  2.69355  4.24690  2.90347  2.73739  3.18146  2.89801  2.37887  2.77519  2.98518  4.58477  3.61503
          0.01615  4.52975  5.25210  0.61958  0.77255  0.48576  0.95510
    380   3.35079  4.72158  4.85259  4.35650  3.01060  4.40002  4.40344  1.47435  4.09139  2.27074  3.53422  4.42204  4.74670  4.31585  4.19108  3.78606  3.59664  2.62056  1.30306  3.22293   1113 w x - -
          2.68618  4.42225  2.77519  2.73123  3.46354  2.40513  3.72494  3.29354  2.67741  2.69355  4.24690  2.90347  2.73739  3.18146  2.89801  2.37887  2.77519  2.98518  4.58477  3.61503
          0.01615  4.52975  5.25210  0.61958  0.77255  0.48576  0.95510
    381   2.14005  4.28354  4.09293  3.55047  1.61865  3.00159  4.14938  2.71553  3.45116  2.04131  3.41402  3.77485  4.19450  3.69201  3.66775  3.08224  3.00299  2.52737  4.86363  3.60086   1114 f x - -
          2.68618  4.42225  2.77519  2.73123  3.46354  2.40513  3.72494  3.29354  2.67741  2.69355  4.24690  2.90347  2.73739  3.18146  2.89801  2.37887  2.77519  2.98518  4.58477  3.61503
          0.04744  4.49131  3.34873  0.61958  0.77255  0.48576  0.95510
    382   2.71335  4.78947  3.19699  2.63669  2.94896  3.09635  3.76729  3.40168  2.56560  3.03372  3.87536  3.13298  3.95301  1.94418  2.26665  2.78336  2.94442  2.72220  5.30368  3.99674   1115 q x - -
          2.68618  4.42225  2.77519  2.73123  3.46354  2.40513  3.72494  3.29354  2.67741  2.69355  4.24690  2.90347  2.73739  3.18146  2.89801  2.37887  2.77519  2.98518  4.58477  3.61503
          0.01731  4.46117  5.18352  0.61958  0.77255  0.45623  1.00421
    383   1.72100  4.72045  3.35795  2.86304  4.39129  3.40519  3.99164  3.80710  2.74236  3.41775  4.23340  3.27243  3.96223  3.16435  2.10050  1.60761  2.99072  3.39193  5.63455  4.34881   1116 s x - -
          2.68618  4.42225  2.77519  2.73123  3.46354  2.40513  3.72494  3.29354  2.67741  2.69355  4.24690  2.90347  2.73739  3.18146  2.89801  2.37887  2.77519  2.98518  4.58477  3.61503
          0.34396  4.45837  1.27489  0.61958  0.77255  0.48576  0.95510
    384   2.55339  4.34657  3.59869  3.17361  3.73189  3.39157  4.12341  2.07793  3.10603  2.73872  3.74002  3.46332  3.97477  3.45005  3.41660  1.42549  2.91618  2.59851  5.24008  3.96535   1117 s x - -
          2.68618  4.42225  2.77519  2.73123  3.46354  2.40513  3.72494  3.29354  2.67741  2.69355  4.24690  2.90347  2.73739  3.18146  2.89801  2.37887  2.77519  2.98518  4.58477  3.61503
          0.02398  4.13839  4.86074  0.61958  0.77255  0.85680  0.55255
    385   2.66897  4.64466  3.35566  2.86272  4.14806  3.40985  3.86734  3.49028  2.48410  3.14563  4.03787  3.24814  3.93583  3.06622  2.04948  2.78271  1.48371  3.16657  5.40328  4.15721   1118 t x - -
          2.68618  4.42225  2.77519  2.73123  3.46354  2.40513  3.72494  3.29354  2.67741  2.69355  4.24690  2.90347  2.73739  3.18146  2.89801  2.37887  2.77519  2.98518  4.58477  3.61503
          0.02398  4.13839  4.86074  0.61958  0.77255  0.85680  0.55255
    386   3.21533  4.58252  4.74166  4.20085  3.22903  4.42577  4.79388  1.68248  4.02884  1.66051  1.47579  4.44801  4.68905  4.23117  4.18348  3.78181  3.45598  2.14735  5.22573  4.10141   1119 m x - -
          2.68618  4.42225  2.77519  2.73123  3.46354  2.40513  3.72494  3.29354  2.67741  2.69355  4.24690  2.90347  2.73739  3.18146  2.89801  2.37887  2.77519  2.98518  4.58477  3.61503
          0.02398  4.13839  4.86074  0.61958  0.77255  0.85680  0.55255
    387   2.72306  4.60632  3.19760  2.83362  3.76784  3.50091  3.94261  2.17606  2.82385  2.83537  3.83079  1.59711  4.00673  3.20903  3.18327  2.87362  3.01914  2.73077  5.23778  3.89128   1120 n x - -
          2.68618  4.42225  2.77519  2.73123  3.46354  2.40513  3.72494  3.29354  2.67741  2.69355  4.24690  2.90347  2.73739  3.18146  2.89801  2.37887  2.77519  2.98518  4.58477  3.61503
          0.02398  4.13839  4.86074  0.61958  0.77255  0.85680  0.55255
    388   2.70766  4.73871  3.15854  2.73360  4.21590  3.41801  3.83018  3.52762  1.90994  3.19924  4.07989  3.16539  3.93202  3.01461  2.77545  2.79316  1.52258  3.20429  5.44963  4.18463   1121 t x - -
          2.68618  4.42225  2.77519  2.73123  3.46354  2.40513  3.72494  3.29354  2.67741  2.69355  4.24690  2.90347  2.73739  3.18146  2.89801  2.37887  2.77519  2.98518  4.58477  3.61503
          0.02398  4.13839  4.86074  0.61958  0.77255  0.85680  0.55255
    389   2.96943  4.95998  2.89370  2.81048  4.36823  3.38322  4.17190  4.14565  3.10348  3.76398  4.72412  0.76113  4.05177  3.45220  3.46120  3.03084  3.36437  3.74014  5.64351  4.30296   1122 n x - -
          2.68618  4.42225  2.77519  2.73123  3.46354  2.40513  3.72494  3.29354  2.67741  2.69355  4.24690  2.90347  2.73739  3.18146  2.89801  2.37887  2.77519  2.98518  4.58477  3.61503
          0.02398  4.13839  4.86074  0.61958  0.77255  0.85680  0.55255
    390   1.86927  4.62197  2.90317  2.69663  4.38310  3.19494  4.01379  3.79593  2.90273  3.47987  4.33762  1.38317  3.85292  3.22450  3.30161  2.66206  2.96753  3.35664  5.68256  4.35652   1123 n x - -
          2.68618  4.42225  2.77519  2.73123  3.46354  2.40513  3.72494  3.29354  2.67741  2.69355  4.24690  2.90347  2.73739  3.18146  2.89801  2.37887  2.77519  2.98518  4.58477  3.61503
          0.02398  4.13839  4.86074  0.61958  0.77255  0.85680  0.55255
    391   2.55339  4.34657  3.59869  3.17361  3.73189  3.39157  4.12341  2.07793  3.10603  2.73872  3.74002  3.46332  3.97477  3.45005  3.41660  1.42549  2.91618  2.59851  5.24008  3.96535   1124 s x - -
          2.68618  4.42225  2.77519  2.73123  3.46354  2.40513  3.72494  3.29354  2.67741  2.69355  4.24690  2.90347  2.73739  3.18146  2.89801  2.37887  2.77519  2.98518  4.58477  3.61503
          0.02398  4.13839  4.86074  0.61958  0.77255  0.85680  0.55255
    392   2.92965  5.20075  2.63412  1.85421  4.28350  3.43288  1.59402  3.95740  2.53072  3.48858  4.35374  2.95281  3.95287  2.95234  2.92381  2.89649  3.18218  3.61112  5.52811  4.11323   1125 h x - -
          2.68618  4.42225  2.77519  2.73123  3.46354  2.40513  3.72494  3.29354  2.67741  2.69355  4.24690  2.90347  2.73739  3.18146  2.89801  2.37887  2.77519  2.98518  4.58477  3.61503
          0.02398  4.13839  4.86074  0.61958  0.77255  0.85680  0.55255
    393   3.28334  4.71278  4.37026  4.01169  3.18148  4.12467  4.63209  2.39284  3.77831  0.74785  3.17112  4.27618  4.54132  4.11961  3.93550  3.71026  3.57285  2.45926  5.10061  3.84962   1126 l x - -
          2.68618  4.42225  2.77519  2.73123  3.46354  2.40513  3.72494  3.29354  2.67741  2.69355  4.24690  2.90347  2.73739  3.18146  2.89801  2.37887  2.77519  2.98518  4.58477  3.61503
          0.02800  3.98529  4.70764  0.61958  0.77255  0.85680  0.55255
    394   3.41313  4.85632  4.00613  3.75762  2.30443  3.96260  3.67600  3.40692  3.61194  2.83150  4.07045  3.86449  4.43427  3.89076  3.77211  3.53823  3.70062  3.28294  3.95219  0.79701   1127 y x - -
          2.68618  4.42225  2.77519  2.73123  3.46354  2.40513  3.72494  3.29354  2.67741  2.69355  4.24690  2.90347  2.73739  3.18146  2.89801  2.37887  2.77519  2.98518  4.58477  3.61503
          0.02800  3.98529  4.70764  0.61958  0.77255  0.85680  0.55255
    395   3.07747  5.04336  3.26082  2.86258  4.45560  3.55358  3.82542  3.89220  0.89379  3.43325  4.38969  3.28169  4.04683  3.01128  2.45819  3.11269  3.32289  3.59401  5.46473  4.29420   1128 k x - -
          2.68618  4.42225  2.77519  2.73123  3.46354  2.40513  3.72494  3.29354  2.67741  2.69355  4.24690  2.90347  2.73739  3.18146  2.89801  2.37887  2.77519  2.98518  4.58477  3.61503
          0.02800  3.98529  4.70764  0.61958  0.77255  0.85680  0.55255
    396   3.28334  4.71278  4.37026  4.01169  3.18148  4.12467  4.63209  2.39284  3.77831  0.74785  3.17112  4.27618  4.54132  4.11961  3.93550  3.71026  3.57285  2.45926  5.10061  3.84962   1129 l x - -
          2.68618  4.42225  2.77519  2.73123  3.46354  2.40513  3.72494  3.29354  2.67741  2.69355  4.24690  2.90347  2.73739  3.18146  2.89801  2.37887  2.77519  2.98518  4.58477  3.61503
          0.02800  3.98529  4.70764  0.61958  0.77255  0.85680  0.55255
    397   2.89763  4.41020  4.28044  3.94810  3.63439  3.83939  4.73090  2.05036  3.81759  2.30253  3.58344  4.11952  4.39437  4.16974  4.01905  3.35084  3.25692  0.89383  5.43754  4.17570   1130 v x - -
          2.68618  4.42225  2.77519  2.73123  3.46354  2.40513  3.72494  3.29354  2.67741  2.69355  4.24690  2.90347  2.73739  3.18146  2.89801  2.37887  2.77519  2.98518  4.58477  3.61503
          0.02800  3.98529  4.70764  0.61958  0.77255  0.30856  1.32614
    398   2.62613  4.77543  2.47733  2.60032  4.34206  1.74782  3.88439  3.76843  2.74686  3.37893  4.19140  3.07766  3.88544  3.05187  3.20991  2.02158  2.95262  2.80807  5.60643  4.27154   1131 g x - -
          2.68618  4.42225  2.77519  2.73123  3.46354  2.40513  3.72494  3.29354  2.67741  2.69355  4.24690  2.90347  2.73739  3.18146  2.89801  2.37887  2.77519  2.98518  4.58477  3.61503
          0.02006  4.31477  5.03712  0.61958  0.77255  0.48576  0.95510
    399   1.25383  2.26394  3.95877  3.51977  4.12792  3.17213  4.38211  3.50165  3.45859  3.22400  4.07903  3.58766  2.87630  3.72320  3.73314  2.12318  2.84080  3.07539  5.53976  4.35218   1132 a x - -
          2.68618  4.42225  2.77519  2.73123  3.46354  2.40513  3.72494  3.29354  2.67741  2.69355  4.24690  2.90347  2.73739  3.18146  2.89801  2.37887  2.77519  2.98518  4.58477  3.61503
          0.02006  4.31477  5.03712  0.61958  0.77255  0.48576  0.95510
    400   2.84181  5.24286  2.93781  2.24102  4.60305  3.52019  3.68906  4.04355  1.51644  3.52053  4.30732  2.99856  3.93862  2.15732  2.67111  2.42805  3.06299  3.64796  5.63667  4.29307   1133 k x - -
          2.68618  4.42225  2.77519  2.73123  3.46354  2.40513  3.72494  3.29354  2.67741  2.69355  4.24690  2.90347  2.73739  3.18146  2.89801  2.37887  2.77519  2.98518  4.58477  3.61503
          0.02006  4.31477  5.03712  0.61958  0.77255  0.48576  0.95510
    401   2.42252  4.35956  3.56293  3.32311  4.50918  1.27863  4.41963  3.88804  3.40328  3.60993  4.45595  3.48394  3.87715  3.69935  3.70380  2.60110  1.52474  3.35073  5.83956  4.64165   1134 g x - -
          2.68618  4.42225  2.77519  2.73123  3.46354  2.40513  3.72494  3.29354  2.67741  2.69355  4.24690  2.90347  2.73739  3.18146  2.89801  2.37887  2.77519  2.98518  4.58477  3.61503
          0.29662  4.25391  1.41689  0.61958  0.77255  0.48576  0.95510
    402   2.81037  4.57360  3.50716  3.42142  4.55971  0.57446  4.53389  4.18765  3.61797  3.82737  4.80475  3.67159  3.96831  3.93329  3.84074  2.98568  3.30040  3.69421  5.62413  4.66575   1135 G x - -
          2.68618  4.42225  2.77519  2.73123  3.46354  2.40513  3.72494  3.29354  2.67741  2.69355  4.24690  2.90347  2.73739  3.18146  2.89801  2.37887  2.77519  2.98518  4.58477  3.61503
          0.02800  3.98529  4.70764  0.61958  0.77255  0.75960  0.63084
    403   2.47638  4.32128  3.53133  3.28995  4.07150  3.15648  4.29826  3.21249  3.23514  3.07195  4.11615  3.48032  3.86954  3.62458  3.48767  2.67902  0.99410  2.89530  5.49937  4.28848   1136 t x - -
          2.68618  4.42225  2.77519  2.73123  3.46354  2.40513  3.72494  3.29354  2.67741  2.69355  4.24690  2.90347  2.73739  3.18146  2.89801  2.37887  2.77519  2.98518  4.58477  3.61503
          0.02800  3.98529  4.70764  0.61958  0.77255  0.75960  0.63084
    404   2.81989  4.81832  2.77569  2.67311  4.19983  3.26196  4.01657  3.93563  2.93033  3.57000  4.52539  0.97284  3.91984  3.29041  3.28806  2.88334  3.20603  3.54639  5.49290  4.14075   1137 n x - -
          2.68618  4.42225  2.77519  2.73123  3.46354  2.40513  3.72494  3.29354  2.67741  2.69355  4.24690  2.90347  2.73739  3.18146  2.89801  2.37887  2.77519  2.98518  4.58477  3.61503
          0.02800  3.98529  4.70764  0.61958  0.77255  0.46638  0.98689
    405   2.75993  4.82260  3.31371  2.81522  4.37928  3.44977  3.81827  3.82020  2.32827  3.37947  4.23373  3.21722  3.96233  2.98692  1.38331  1.96054  3.06014  3.44399  5.50637  4.25142   1138 r x - -
          2.68618  4.42225  2.77519  2.73123  3.46354  2.40513  3.72494  3.29354  2.67741  2.69355  4.24690  2.90347  2.73739  3.18146  2.89801  2.37887  2.77519  2.98518  4.58477  3.61503
          0.02318  4.17183  4.89418  0.61958  0.77255  0.58594  0.81324
    406   2.90547  4.81958  3.33578  2.87649  3.70762  3.67118  3.88986  3.14759  2.58703  1.89317  3.72657  3.32232  4.09597  1.57668  2.88734  3.01734  3.14735  3.01500  5.21040  3.88761   1139 q x - -
          2.68618  4.42225  2.77519  2.73123  3.46354  2.40513  3.72494  3.29354  2.67741  2.69355  4.24690  2.90347  2.73739  3.18146  2.89801  2.37887  2.77519  2.98518  4.58477  3.61503
          0.02318  4.17183  4.89418  0.61958  0.77255  0.42786  1.05528
    407   3.10348  0.41306  4.68173  4.52025  4.44843  3.63012  5.08630  3.67689  4.35838  3.56446  4.70358  4.41055  4.36377  4.68879  4.40841  3.37343  3.60300  3.39001  5.76010  4.72825   1140 C x - -
          2.68618  4.42225  2.77519  2.73123  3.46354  2.40513  3.72494  3.29354  2.67741  2.69355  4.24690  2.90347  2.73739  3.18146  2.89801  2.37887  2.77519  2.98518  4.58477  3.61503
          0.02133  4.25391  4.97626  0.61958  0.77255  0.48576  0.95510
    408   1.61593  4.49109  3.50247  2.96198  3.71656  3.55742  3.91926  2.99848  2.75744  2.06065  3.65500  3.35459  4.00671  3.19117  2.57129  2.85944  2.94712  2.77132  5.14814  3.90440   1141 a x - -
          2.68618  4.42225  2.77519  2.73123  3.46354  2.40513  3.72494  3.29354  2.67741  2.69355  4.24690  2.90347  2.73739  3.18146  2.89801  2.37887  2.77519  2.98518  4.58477  3.61503
          0.02133  4.25391  4.97626  0.61958  0.77255  0.48576  0.95510
    409   1.25001  4.51711  3.07977  2.83684  4.34557  3.17916  4.08472  3.73734  2.98990  3.43869  4.29248  1.99663  3.85192  3.30993  3.36994  2.63207  2.92726  3.29185  5.66577  4.37142   1142 a x - -
          2.68618  4.42225  2.77519  2.73123  3.46354  2.40513  3.72494  3.29354  2.67741  2.69355  4.24690  2.90347  2.73739  3.18146  2.89801  2.37887  2.77519  2.98518  4.58477  3.61503
          0.02318  4.17183  4.89418  0.61958  0.77255  0.48576  0.95510
    410   2.77158  2.29670  4.58527  4.12077  3.66689  3.80876  4.71212  2.09532  3.97185  2.44063  3.58073  4.15709  4.36053  4.22680  4.13129  3.22904  3.12416  1.09642  5.37772  4.16519   1143 v x - -
          2.68618  4.42225  2.77519  2.73123  3.46354  2.40513  3.72494  3.29354  2.67741  2.69355  4.24690  2.90347  2.73739  3.18146  2.89801  2.37887  2.77519  2.98518  4.58477  3.61503
          0.02318  4.17183  4.89418  0.61958  0.77255  0.48576  0.95510
    411   3.66654  4.98313  4.65238  4.43302  0.62507  4.26606  4.04801  3.16474  4.33544  2.46947  3.85576  4.37099  4.72482  4.42262  4.38048  3.91418  3.97133  3.17591  4.22567  2.56231   1144 F x - -
          2.68618  4.42225  2.77519  2.73123  3.46354  2.40513  3.72494  3.29354  2.67741  2.69355  4.24690  2.90347  2.73739  3.18146  2.89801  2.37887  2.77519  2.98518  4.58477  3.61503
          0.02318  4.17183  4.89418  0.61958  0.77255  0.48576  0.95510
    412   3.27480  5.22588  3.46910  3.04774  4.68209  3.71893  3.96475  4.13348  0.69018  3.63804  4.59347  3.45488  4.20642  3.14648  2.53904  3.30319  3.51059  3.82813  5.62045  4.48208   1145 K x - -
          2.68618  4.42225  2.77519  2.73123  3.46354  2.40513  3.72494  3.29354  2.67741  2.69355  4.24690  2.90347  2.73739  3.18146  2.89801  2.37887  2.77519  2.98518  4.58477  3.61503
          0.02318  4.17183  4.89418  0.61958  0.77255  0.48576  0.95510
    413   2.84298  4.54312  3.75212  3.36045  1.93626  3.63654  4.05229  3.06400  3.32651  2.61808  3.73131  3.64279  1.45236  3.62094  3.60928  3.05935  3.16952  2.89295  4.75352  3.25899   1146 p x - -
          2.68618  4.42225  2.77519  2.73123  3.46354  2.40513  3.72494  3.29354  2.67741  2.69355  4.24690  2.90347  2.73739  3.18146  2.89801  2.37887  2.77519  2.98518  4.58477  3.61503
          0.02318  4.17183  4.89418  0.61958  0.77255  0.48576  0.95510
    414   3.30309  4.72576  4.34467  3.90872  2.42393  4.20348  3.82087  2.92438  3.70062  1.64122  3.59531  4.00273  4.54922  3.92989  3.86245  3.56005  3.53904  2.86863  4.10892  1.21701   1147 y x - -
          2.68618  4.42225  2.77519  2.73123  3.46354  2.40513  3.72494  3.29354  2.67741  2.69355  4.24690  2.90347  2.73739  3.18146  2.89801  2.37887  2.77519  2.98518  4.58477  3.61503
          0.02318  4.17183  4.89418  0.61958  0.77255  0.48576  0.95510
    415   2.64344  4.41132  3.65827  3.24990  2.05867  3.46282  3.98527  3.11225  3.22538  2.76934  3.77390  3.50879  4.03179  3.51295  3.52557  1.40904  2.99844  2.86562  4.76596  3.26739   1148 s x - -
          2.68618  4.42225  2.77519  2.73123  3.46354  2.40513  3.72494  3.29354  2.67741  2.69355  4.24690  2.90347  2.73739  3.18146  2.89801  2.37887  2.77519  2.98518  4.58477  3.61503
          0.02318  4.17183  4.89418  0.61958  0.77255  0.48576  0.95510
    416   1.94927  5.01629  2.62896  1.33943  4.47683  3.33889  3.85259  3.82933  2.71394  3.47760  4.33888  2.95513  3.90712  3.02201  3.17443  2.79380  3.09298  3.46319  5.71433  4.34540   1149 e x - -
          2.68618  4.42225  2.77519  2.73123  3.46354  2.40513  3.72494  3.29354  2.67741  2.69355  4.24690  2.90347  2.73739  3.18146  2.89801  2.37887  2.77519  2.98518  4.58477  3.61503
          0.02318  4.17183  4.89418  0.61958  0.77255  0.48576  0.95510
    417   2.90530  5.08880  2.76600  2.52760  3.94053  3.45285  1.59387  3.92488  2.58806  3.45557  4.33604  2.02573  3.98105  3.02113  2.96313  2.90144  3.17942  3.57517  5.30569  3.81467   1150 h x - -
          2.68618  4.42225  2.77519  2.73123  3.46354  2.40513  3.72494  3.29354  2.67741  2.69355  4.24690  2.90347  2.73739  3.18146  2.89801  2.37887  2.77519  2.98518  4.58477  3.61503
          0.02318  4.17183  4.89418  0.61958  0.77255  0.48576  0.95510
    418   3.40804  4.70138  5.05418  4.52352  3.22899  4.71097  5.06529  1.55362  4.35545  0.93567  3.02883  4.76343  4.89593  4.49140  4.46679  4.09338  3.64066  2.12265  5.33651  4.23289   1151 l x - -
          2.68618  4.42225  2.77519  2.73123  3.46354  2.40513  3.72494  3.29354  2.67741  2.69355  4.24690  2.90347  2.73739  3.18146  2.89801  2.37887  2.77519  2.98518  4.58477  3.61503
          0.02318  4.17183  4.89418  0.61958  0.77255  0.48576  0.95510
    419   2.87631  4.76245  3.45707  2.90440  3.94622  3.68415  3.85749  2.12188  1.42774  2.82662  3.83690  3.33061  4.08645  3.06146  2.70673  3.00805  3.10552  2.81096  5.30606  4.05301   1152 k x - -
          2.68618  4.42225  2.77519  2.73123  3.46354  2.40513  3.72494  3.29354  2.67741  2.69355  4.24690  2.90347  2.73739  3.18146  2.89801  2.37887  2.77519  2.98518  4.58477  3.61503
          0.02318  4.17183  4.89418  0.61958  0.77255  0.48576  0.95510
    420   2.81037  4.57360  3.50716  3.42142  4.55971  0.57446  4.53389  4.18765  3.61797  3.82737  4.80475  3.67159  3.96831  3.93329  3.84074  2.98568  3.30040  3.69421  5.62413  4.66575   1153 G x - -
          2.68618  4.42225  2.77519  2.73123  3.46354  2.40513  3.72494  3.29354  2.67741  2.69355  4.24690  2.90347  2.73739  3.18146  2.89801  2.37887  2.77519  2.98518  4.58477  3.61503
          0.02800  3.98529  4.70764  0.61958  0.77255  0.48576  0.95510
    421   3.41313  4.85632  4.00613  3.75762  2.30443  3.96260  3.67600  3.40692  3.61194  2.83150  4.07045  3.86449  4.43427  3.89076  3.77211  3.53823  3.70062  3.28294  3.95219  0.79701   1154 y x - -
          2.68618  4.42225  2.77519  2.73123  3.46354  2.40513  3.72494  3.29354  2.67741  2.69355  4.24690  2.90347  2.73739  3.18146  2.89801  2.37887  2.77519  2.98518  4.58477  3.61503
          0.02800  3.98529  4.70764  0.61958  0.77255  0.48576  0.95510
    422   3.41313  4.85632  4.00613  3.75762  2.30443  3.96260  3.67600  3.40692  3.61194  2.83150  4.07045  3.86449  4.43427  3.89076  3.77211  3.53823  3.70062  3.28294  3.95219  0.79701   1155 y x - -
          2.68618  4.42225  2.77519  2.73123  3.46354  2.40513  3.72494  3.29354  2.67741  2.69355  4.24690  2.90347  2.73739  3.18146  2.89801  2.37887  2.77519  2.98518  4.58477  3.61503
          0.01893  3.97622        *  0.61958  0.77255  0.00000        *
//
