# Supplementary material for: Remote homology clustering identifies lowly conserved families of effector proteins in plant-pathogenic fungi
Source: Microb Genom. 2021 Sep 1;7(9):000637. doi: 10.1099/mgen.0.000637 (PMC8715435; doi:10.1099/mgen.0.000637)
Supplement: Supplementary material 16 [file mgen-7-0637-s0016.zip › hmms/cluster-PC_00ARQD.hmm]

HMMER3/f [3.3 | Nov 2019]
NAME  cluster-PC_00ARQD
LENG  115
ALPH  amino
RF    yes
MM    no
CONS  yes
CS    no
MAP   yes
DATE  Wed Jul 22 12:44:11 2020
NSEQ  1
EFFN  0.363281
CKSUM 2119454529
STATS LOCAL MSV       -9.2909  0.71423
STATS LOCAL VITERBI  -10.5505  0.71423
STATS LOCAL FORWARD   -4.4147  0.71423
HMM          A        C        D        E        F        G        H        I        K        L        M        N        P        Q        R        S        T        V        W        Y   
            m->m     m->i     m->d     i->m     i->i     d->m     d->d
  COMPO   2.47875  3.74017  2.86899  2.85118  3.32679  2.47658  3.75026  2.78064  2.95966  2.43427  3.80062  3.16416  3.25977  3.25603  3.10442  2.73523  2.76347  2.68310  4.43335  3.26097
          2.68618  4.42225  2.77519  2.73123  3.46354  2.40513  3.72494  3.29354  2.67741  2.69355  4.24690  2.90347  2.73739  3.18146  2.89801  2.37887  2.77519  2.98518  4.58477  3.61503
          0.03507  3.76377  4.48612  0.61958  0.77255  0.00000        *
      1   2.88812  4.45577  3.93389  3.52226  3.16780  3.75248  4.28278  2.33289  3.29500  1.78214  1.60413  3.81222  4.21535  3.68593  3.51248  3.22439  3.19280  2.32548  4.99218  3.74239      1 m x - -
          2.68618  4.42225  2.77519  2.73123  3.46354  2.40513  3.72494  3.29354  2.67741  2.69355  4.24690  2.90347  2.73739  3.18146  2.89801  2.37887  2.77519  2.98518  4.58477  3.61503
          0.03507  3.76377  4.48612  0.61958  0.77255  0.48576  0.95510
      2   2.63876  4.62559  2.65958  2.53593  3.97248  3.11512  3.84325  3.66283  2.73974  3.32341  4.28219  1.36673  3.76341  3.11892  3.08797  2.71214  3.01894  3.29615  5.29161  3.93100      2 n x - -
          2.68618  4.42225  2.77519  2.73123  3.46354  2.40513  3.72494  3.29354  2.67741  2.69355  4.24690  2.90347  2.73739  3.18146  2.89801  2.37887  2.77519  2.98518  4.58477  3.61503
          0.03507  3.76377  4.48612  0.61958  0.77255  0.48576  0.95510
      3   2.36076  4.20428  3.33747  3.08888  3.87835  3.04597  4.11370  2.99254  3.02962  2.85964  3.92046  3.31334  3.74251  3.43097  3.29134  2.56122  1.37109  2.69930  5.32612  4.09609      3 t x - -
          2.68618  4.42225  2.77519  2.73123  3.46354  2.40513  3.72494  3.29354  2.67741  2.69355  4.24690  2.90347  2.73739  3.18146  2.89801  2.37887  2.77519  2.98518  4.58477  3.61503
          0.03507  3.76377  4.48612  0.61958  0.77255  0.48576  0.95510
      4   3.12483  4.56021  4.08776  3.78476  1.20852  3.83380  3.83813  2.66559  3.69519  2.06289  3.41452  3.89838  4.29753  3.89439  3.84177  3.39837  3.42731  2.64757  4.12566  2.50885      4 f x - -
          2.68618  4.42225  2.77519  2.73123  3.46354  2.40513  3.72494  3.29354  2.67741  2.69355  4.24690  2.90347  2.73739  3.18146  2.89801  2.37887  2.77519  2.98518  4.58477  3.61503
          0.03507  3.76377  4.48612  0.61958  0.77255  0.48576  0.95510
      5   2.36076  4.20428  3.33747  3.08888  3.87835  3.04597  4.11370  2.99254  3.02962  2.85964  3.92046  3.31334  3.74251  3.43097  3.29134  2.56122  1.37109  2.69930  5.32612  4.09609      5 t x - -
          2.68618  4.42225  2.77519  2.73123  3.46354  2.40513  3.72494  3.29354  2.67741  2.69355  4.24690  2.90347  2.73739  3.18146  2.89801  2.37887  2.77519  2.98518  4.58477  3.61503
          0.03507  3.76377  4.48612  0.61958  0.77255  0.48576  0.95510
      6   3.03619  4.53283  4.01251  3.65580  3.10045  3.83994  4.34571  2.30353  3.42444  1.02228  3.16455  3.94126  4.29672  3.81908  3.61676  3.40360  3.33697  2.31184  4.93639  3.63343      6 l x - -
          2.68618  4.42225  2.77519  2.73123  3.46354  2.40513  3.72494  3.29354  2.67741  2.69355  4.24690  2.90347  2.73739  3.18146  2.89801  2.37887  2.77519  2.98518  4.58477  3.61503
          0.03507  3.76377  4.48612  0.61958  0.77255  0.48576  0.95510
      7   3.03619  4.53283  4.01251  3.65580  3.10045  3.83994  4.34571  2.30353  3.42444  1.02228  3.16455  3.94126  4.29672  3.81908  3.61676  3.40360  3.33697  2.31184  4.93639  3.63343      7 l x - -
          2.68618  4.42225  2.77519  2.73123  3.46354  2.40513  3.72494  3.29354  2.67741  2.69355  4.24690  2.90347  2.73739  3.18146  2.89801  2.37887  2.77519  2.98518  4.58477  3.61503
          0.03507  3.76377  4.48612  0.61958  0.77255  0.48576  0.95510
      8   3.03619  4.53283  4.01251  3.65580  3.10045  3.83994  4.34571  2.30353  3.42444  1.02228  3.16455  3.94126  4.29672  3.81908  3.61676  3.40360  3.33697  2.31184  4.93639  3.63343      8 l x - -
          2.68618  4.42225  2.77519  2.73123  3.46354  2.40513  3.72494  3.29354  2.67741  2.69355  4.24690  2.90347  2.73739  3.18146  2.89801  2.37887  2.77519  2.98518  4.58477  3.61503
          0.03507  3.76377  4.48612  0.61958  0.77255  0.48576  0.95510
      9   1.18307  4.14424  3.35675  3.14716  3.94802  2.97076  4.18142  3.05792  3.16063  2.94388  3.99119  3.32285  3.70006  3.51288  3.41642  2.49722  2.76721  2.73161  5.38637  4.17518      9 a x - -
          2.68618  4.42225  2.77519  2.73123  3.46354  2.40513  3.72494  3.29354  2.67741  2.69355  4.24690  2.90347  2.73739  3.18146  2.89801  2.37887  2.77519  2.98518  4.58477  3.61503
          0.03507  3.76377  4.48612  0.61958  0.77255  0.48576  0.95510
     10   2.36076  4.20428  3.33747  3.08888  3.87835  3.04597  4.11370  2.99254  3.02962  2.85964  3.92046  3.31334  3.74251  3.43097  3.29134  2.56122  1.37109  2.69930  5.32612  4.09609     10 t x - -
          2.68618  4.42225  2.77519  2.73123  3.46354  2.40513  3.72494  3.29354  2.67741  2.69355  4.24690  2.90347  2.73739  3.18146  2.89801  2.37887  2.77519  2.98518  4.58477  3.61503
          0.03507  3.76377  4.48612  0.61958  0.77255  0.48576  0.95510
     11   3.03619  4.53283  4.01251  3.65580  3.10045  3.83994  4.34571  2.30353  3.42444  1.02228  3.16455  3.94126  4.29672  3.81908  3.61676  3.40360  3.33697  2.31184  4.93639  3.63343     11 l x - -
          2.68618  4.42225  2.77519  2.73123  3.46354  2.40513  3.72494  3.29354  2.67741  2.69355  4.24690  2.90347  2.73739  3.18146  2.89801  2.37887  2.77519  2.98518  4.58477  3.61503
          0.03507  3.76377  4.48612  0.61958  0.77255  0.48576  0.95510
     12   2.61905  4.39040  3.21517  3.04154  4.03928  3.08424  4.12520  3.55983  3.09005  3.19741  4.24529  3.35738  1.05725  3.48239  3.34495  2.78402  3.05296  3.21739  5.25266  4.15973     12 p x - -
          2.68618  4.42225  2.77519  2.73123  3.46354  2.40513  3.72494  3.29354  2.67741  2.69355  4.24690  2.90347  2.73739  3.18146  2.89801  2.37887  2.77519  2.98518  4.58477  3.61503
          0.03507  3.76377  4.48612  0.61958  0.77255  0.48576  0.95510
     13   3.03619  4.53283  4.01251  3.65580  3.10045  3.83994  4.34571  2.30353  3.42444  1.02228  3.16455  3.94126  4.29672  3.81908  3.61676  3.40360  3.33697  2.31184  4.93639  3.63343     13 l x - -
          2.68618  4.42225  2.77519  2.73123  3.46354  2.40513  3.72494  3.29354  2.67741  2.69355  4.24690  2.90347  2.73739  3.18146  2.89801  2.37887  2.77519  2.98518  4.58477  3.61503
          0.03507  3.76377  4.48612  0.61958  0.77255  0.48576  0.95510
     14   3.03619  4.53283  4.01251  3.65580  3.10045  3.83994  4.34571  2.30353  3.42444  1.02228  3.16455  3.94126  4.29672  3.81908  3.61676  3.40360  3.33697  2.31184  4.93639  3.63343     14 l x - -
          2.68618  4.42225  2.77519  2.73123  3.46354  2.40513  3.72494  3.29354  2.67741  2.69355  4.24690  2.90347  2.73739  3.18146  2.89801  2.37887  2.77519  2.98518  4.58477  3.61503
          0.03507  3.76377  4.48612  0.61958  0.77255  0.48576  0.95510
     15   1.18307  4.14424  3.35675  3.14716  3.94802  2.97076  4.18142  3.05792  3.16063  2.94388  3.99119  3.32285  3.70006  3.51288  3.41642  2.49722  2.76721  2.73161  5.38637  4.17518     15 a x - -
          2.68618  4.42225  2.77519  2.73123  3.46354  2.40513  3.72494  3.29354  2.67741  2.69355  4.24690  2.90347  2.73739  3.18146  2.89801  2.37887  2.77519  2.98518  4.58477  3.61503
          0.03507  3.76377  4.48612  0.61958  0.77255  0.48576  0.95510
     16   3.09675  4.62982  3.68017  3.39248  2.31066  3.70528  3.57869  3.12167  3.25309  2.60293  3.80924  3.59422  4.18344  3.58544  3.45778  3.24318  3.38393  2.98760  3.94909  1.16810     16 y x - -
          2.68618  4.42225  2.77519  2.73123  3.46354  2.40513  3.72494  3.29354  2.67741  2.69355  4.24690  2.90347  2.73739  3.18146  2.89801  2.37887  2.77519  2.98518  4.58477  3.61503
          0.03507  3.76377  4.48612  0.61958  0.77255  0.48576  0.95510
     17   2.54009  4.32203  3.19107  3.07884  4.21511  0.91866  4.20241  3.79128  3.24476  3.45856  4.43638  3.35633  3.70967  3.57827  3.48946  2.70957  3.01304  3.34108  5.33567  4.31458     17 g x - -
          2.68618  4.42225  2.77519  2.73123  3.46354  2.40513  3.72494  3.29354  2.67741  2.69355  4.24690  2.90347  2.73739  3.18146  2.89801  2.37887  2.77519  2.98518  4.58477  3.61503
          0.03507  3.76377  4.48612  0.61958  0.77255  0.48576  0.95510
     18   2.88858  4.72834  3.36873  2.90774  4.05533  3.39270  3.75643  3.59249  2.21001  3.12860  4.13524  3.27404  3.90382  2.98535  1.15915  2.98009  3.16413  3.32205  5.18474  4.00987     18 r x - -
          2.68618  4.42225  2.77519  2.73123  3.46354  2.40513  3.72494  3.29354  2.67741  2.69355  4.24690  2.90347  2.73739  3.18146  2.89801  2.37887  2.77519  2.98518  4.58477  3.61503
          0.03507  3.76377  4.48612  0.61958  0.77255  0.48576  0.95510
     19   2.54009  4.32203  3.19107  3.07884  4.21511  0.91866  4.20241  3.79128  3.24476  3.45856  4.43638  3.35633  3.70967  3.57827  3.48946  2.70957  3.01304  3.34108  5.33567  4.31458     19 g x - -
          2.68618  4.42225  2.77519  2.73123  3.46354  2.40513  3.72494  3.29354  2.67741  2.69355  4.24690  2.90347  2.73739  3.18146  2.89801  2.37887  2.77519  2.98518  4.58477  3.61503
          0.03507  3.76377  4.48612  0.61958  0.77255  0.48576  0.95510
     20   2.87827  4.97898  1.08781  2.28036  4.34296  3.13313  3.84463  3.90762  2.90977  3.53732  4.51671  2.82959  3.77878  3.08641  3.40796  2.85573  3.21592  3.55978  5.53255  4.23867     20 d x - -
          2.68618  4.42225  2.77519  2.73123  3.46354  2.40513  3.72494  3.29354  2.67741  2.69355  4.24690  2.90347  2.73739  3.18146  2.89801  2.37887  2.77519  2.98518  4.58477  3.61503
          0.03507  3.76377  4.48612  0.61958  0.77255  0.48576  0.95510
     21   2.63876  4.62559  2.65958  2.53593  3.97248  3.11512  3.84325  3.66283  2.73974  3.32341  4.28219  1.36673  3.76341  3.11892  3.08797  2.71214  3.01894  3.29615  5.29161  3.93100     21 n x - -
          2.68618  4.42225  2.77519  2.73123  3.46354  2.40513  3.72494  3.29354  2.67741  2.69355  4.24690  2.90347  2.73739  3.18146  2.89801  2.37887  2.77519  2.98518  4.58477  3.61503
          0.03507  3.76377  4.48612  0.61958  0.77255  0.48576  0.95510
     22   2.87723  4.82922  3.04571  2.69247  4.19060  3.37454  3.70825  3.61388  1.19853  3.20481  4.17574  3.12046  3.88561  2.90865  2.42465  2.92852  3.14060  3.32905  5.29306  4.09137     22 k x - -
          2.68618  4.42225  2.77519  2.73123  3.46354  2.40513  3.72494  3.29354  2.67741  2.69355  4.24690  2.90347  2.73739  3.18146  2.89801  2.37887  2.77519  2.98518  4.58477  3.61503
          0.03507  3.76377  4.48612  0.61958  0.77255  0.48576  0.95510
     23   2.61905  4.39040  3.21517  3.04154  4.03928  3.08424  4.12520  3.55983  3.09005  3.19741  4.24529  3.35738  1.05725  3.48239  3.34495  2.78402  3.05296  3.21739  5.25266  4.15973     23 p x - -
          2.68618  4.42225  2.77519  2.73123  3.46354  2.40513  3.72494  3.29354  2.67741  2.69355  4.24690  2.90347  2.73739  3.18146  2.89801  2.37887  2.77519  2.98518  4.58477  3.61503
          0.03507  3.76377  4.48612  0.61958  0.77255  0.48576  0.95510
     24   2.54009  4.32203  3.19107  3.07884  4.21511  0.91866  4.20241  3.79128  3.24476  3.45856  4.43638  3.35633  3.70967  3.57827  3.48946  2.70957  3.01304  3.34108  5.33567  4.31458     24 g x - -
          2.68618  4.42225  2.77519  2.73123  3.46354  2.40513  3.72494  3.29354  2.67741  2.69355  4.24690  2.90347  2.73739  3.18146  2.89801  2.37887  2.77519  2.98518  4.58477  3.61503
          0.03507  3.76377  4.48612  0.61958  0.77255  0.48576  0.95510
     25   2.80143  4.77677  2.83873  2.59590  3.92955  3.29770  3.75180  3.54721  2.42547  3.06010  4.09516  3.05308  3.85224  1.44168  2.71013  2.85574  3.10046  3.28497  5.22320  3.91077     25 q x - -
          2.68618  4.42225  2.77519  2.73123  3.46354  2.40513  3.72494  3.29354  2.67741  2.69355  4.24690  2.90347  2.73739  3.18146  2.89801  2.37887  2.77519  2.98518  4.58477  3.61503
          0.03507  3.76377  4.48612  0.61958  0.77255  0.48576  0.95510
     26   3.12483  4.56021  4.08776  3.78476  1.20852  3.83380  3.83813  2.66559  3.69519  2.06289  3.41452  3.89838  4.29753  3.89439  3.84177  3.39837  3.42731  2.64757  4.12566  2.50885     26 f x - -
          2.68618  4.42225  2.77519  2.73123  3.46354  2.40513  3.72494  3.29354  2.67741  2.69355  4.24690  2.90347  2.73739  3.18146  2.89801  2.37887  2.77519  2.98518  4.58477  3.61503
          0.03507  3.76377  4.48612  0.61958  0.77255  0.48576  0.95510
     27   2.63876  4.62559  2.65958  2.53593  3.97248  3.11512  3.84325  3.66283  2.73974  3.32341  4.28219  1.36673  3.76341  3.11892  3.08797  2.71214  3.01894  3.29615  5.29161  3.93100     27 n x - -
          2.68618  4.42225  2.77519  2.73123  3.46354  2.40513  3.72494  3.29354  2.67741  2.69355  4.24690  2.90347  2.73739  3.18146  2.89801  2.37887  2.77519  2.98518  4.58477  3.61503
          0.03507  3.76377  4.48612  0.61958  0.77255  0.48576  0.95510
     28   3.09675  4.62982  3.68017  3.39248  2.31066  3.70528  3.57869  3.12167  3.25309  2.60293  3.80924  3.59422  4.18344  3.58544  3.45778  3.24318  3.38393  2.98760  3.94909  1.16810     28 y x - -
          2.68618  4.42225  2.77519  2.73123  3.46354  2.40513  3.72494  3.29354  2.67741  2.69355  4.24690  2.90347  2.73739  3.18146  2.89801  2.37887  2.77519  2.98518  4.58477  3.61503
          0.03507  3.76377  4.48612  0.61958  0.77255  0.48576  0.95510
     29   2.94634  4.40032  4.17313  3.78794  3.30474  3.94213  4.53865  1.22433  3.61356  1.91785  3.26185  4.04860  4.38728  3.97544  3.82275  3.43007  3.24901  1.85483  5.17017  3.89634     29 i x - -
          2.68618  4.42225  2.77519  2.73123  3.46354  2.40513  3.72494  3.29354  2.67741  2.69355  4.24690  2.90347  2.73739  3.18146  2.89801  2.37887  2.77519  2.98518  4.58477  3.61503
          0.03507  3.76377  4.48612  0.61958  0.77255  0.48576  0.95510
     30   2.47394  1.19111  3.96277  3.68038  3.70011  3.11660  4.35182  2.82882  3.50753  2.74774  3.86706  3.69643  3.81494  3.85861  3.65003  2.74477  2.93210  2.58006  5.13573  3.98760     30 c x - -
          2.68618  4.42225  2.77519  2.73123  3.46354  2.40513  3.72494  3.29354  2.67741  2.69355  4.24690  2.90347  2.73739  3.18146  2.89801  2.37887  2.77519  2.98518  4.58477  3.61503
          0.03507  3.76377  4.48612  0.61958  0.77255  0.48576  0.95510
     31   2.86514  4.94351  2.45361  1.19148  4.27721  3.20835  3.79078  3.70951  2.65795  3.34611  4.32895  2.88240  3.80896  3.01137  3.05234  2.86131  3.16993  3.40616  5.46982  4.19632     31 e x - -
          2.68618  4.42225  2.77519  2.73123  3.46354  2.40513  3.72494  3.29354  2.67741  2.69355  4.24690  2.90347  2.73739  3.18146  2.89801  2.37887  2.77519  2.98518  4.58477  3.61503
          0.03507  3.76377  4.48612  0.61958  0.77255  0.48576  0.95510
     32   2.87827  4.97898  1.08781  2.28036  4.34296  3.13313  3.84463  3.90762  2.90977  3.53732  4.51671  2.82959  3.77878  3.08641  3.40796  2.85573  3.21592  3.55978  5.53255  4.23867     32 d x - -
          2.68618  4.42225  2.77519  2.73123  3.46354  2.40513  3.72494  3.29354  2.67741  2.69355  4.24690  2.90347  2.73739  3.18146  2.89801  2.37887  2.77519  2.98518  4.58477  3.61503
          0.03507  3.76377  4.48612  0.61958  0.77255  0.48576  0.95510
     33   2.94634  4.40032  4.17313  3.78794  3.30474  3.94213  4.53865  1.22433  3.61356  1.91785  3.26185  4.04860  4.38728  3.97544  3.82275  3.43007  3.24901  1.85483  5.17017  3.89634     33 i x - -
          2.68618  4.42225  2.77519  2.73123  3.46354  2.40513  3.72494  3.29354  2.67741  2.69355  4.24690  2.90347  2.73739  3.18146  2.89801  2.37887  2.77519  2.98518  4.58477  3.61503
          0.03507  3.76377  4.48612  0.61958  0.77255  0.48576  0.95510
     34   2.61905  4.39040  3.21517  3.04154  4.03928  3.08424  4.12520  3.55983  3.09005  3.19741  4.24529  3.35738  1.05725  3.48239  3.34495  2.78402  3.05296  3.21739  5.25266  4.15973     34 p x - -
          2.68618  4.42225  2.77519  2.73123  3.46354  2.40513  3.72494  3.29354  2.67741  2.69355  4.24690  2.90347  2.73739  3.18146  2.89801  2.37887  2.77519  2.98518  4.58477  3.61503
          0.03507  3.76377  4.48612  0.61958  0.77255  0.48576  0.95510
     35   2.47394  1.19111  3.96277  3.68038  3.70011  3.11660  4.35182  2.82882  3.50753  2.74774  3.86706  3.69643  3.81494  3.85861  3.65003  2.74477  2.93210  2.58006  5.13573  3.98760     35 c x - -
          2.68618  4.42225  2.77519  2.73123  3.46354  2.40513  3.72494  3.29354  2.67741  2.69355  4.24690  2.90347  2.73739  3.18146  2.89801  2.37887  2.77519  2.98518  4.58477  3.61503
          0.03507  3.76377  4.48612  0.61958  0.77255  0.48576  0.95510
     36   2.87827  4.97898  1.08781  2.28036  4.34296  3.13313  3.84463  3.90762  2.90977  3.53732  4.51671  2.82959  3.77878  3.08641  3.40796  2.85573  3.21592  3.55978  5.53255  4.23867     36 d x - -
          2.68618  4.42225  2.77519  2.73123  3.46354  2.40513  3.72494  3.29354  2.67741  2.69355  4.24690  2.90347  2.73739  3.18146  2.89801  2.37887  2.77519  2.98518  4.58477  3.61503
          0.03507  3.76377  4.48612  0.61958  0.77255  0.48576  0.95510
     37   2.86514  4.94351  2.45361  1.19148  4.27721  3.20835  3.79078  3.70951  2.65795  3.34611  4.32895  2.88240  3.80896  3.01137  3.05234  2.86131  3.16993  3.40616  5.46982  4.19632     37 e x - -
          2.68618  4.42225  2.77519  2.73123  3.46354  2.40513  3.72494  3.29354  2.67741  2.69355  4.24690  2.90347  2.73739  3.18146  2.89801  2.37887  2.77519  2.98518  4.58477  3.61503
          0.03507  3.76377  4.48612  0.61958  0.77255  0.48576  0.95510
     38   2.86514  4.94351  2.45361  1.19148  4.27721  3.20835  3.79078  3.70951  2.65795  3.34611  4.32895  2.88240  3.80896  3.01137  3.05234  2.86131  3.16993  3.40616  5.46982  4.19632     38 e x - -
          2.68618  4.42225  2.77519  2.73123  3.46354  2.40513  3.72494  3.29354  2.67741  2.69355  4.24690  2.90347  2.73739  3.18146  2.89801  2.37887  2.77519  2.98518  4.58477  3.61503
          0.03507  3.76377  4.48612  0.61958  0.77255  0.48576  0.95510
     39   2.54009  4.32203  3.19107  3.07884  4.21511  0.91866  4.20241  3.79128  3.24476  3.45856  4.43638  3.35633  3.70967  3.57827  3.48946  2.70957  3.01304  3.34108  5.33567  4.31458     39 g x - -
          2.68618  4.42225  2.77519  2.73123  3.46354  2.40513  3.72494  3.29354  2.67741  2.69355  4.24690  2.90347  2.73739  3.18146  2.89801  2.37887  2.77519  2.98518  4.58477  3.61503
          0.03507  3.76377  4.48612  0.61958  0.77255  0.48576  0.95510
     40   2.72282  4.29935  3.97114  3.63468  3.47445  3.60695  4.45631  2.06939  3.50055  2.18343  3.46025  3.84078  4.17619  3.86992  3.72274  3.10663  3.08876  1.17522  5.23910  3.96217     40 v x - -
          2.68618  4.42225  2.77519  2.73123  3.46354  2.40513  3.72494  3.29354  2.67741  2.69355  4.24690  2.90347  2.73739  3.18146  2.89801  2.37887  2.77519  2.98518  4.58477  3.61503
          0.03507  3.76377  4.48612  0.61958  0.77255  0.48576  0.95510
     41   2.87827  4.97898  1.08781  2.28036  4.34296  3.13313  3.84463  3.90762  2.90977  3.53732  4.51671  2.82959  3.77878  3.08641  3.40796  2.85573  3.21592  3.55978  5.53255  4.23867     41 d x - -
          2.68618  4.42225  2.77519  2.73123  3.46354  2.40513  3.72494  3.29354  2.67741  2.69355  4.24690  2.90347  2.73739  3.18146  2.89801  2.37887  2.77519  2.98518  4.58477  3.61503
          0.03507  3.76377  4.48612  0.61958  0.77255  0.48576  0.95510
     42   2.26784  4.18475  3.11769  2.93205  3.96921  2.91690  4.04315  3.47873  2.99816  3.20889  4.14693  3.17211  3.64749  3.35705  3.28510  1.26800  2.74047  3.03804  5.35138  4.05297     42 s x - -
          2.68618  4.42225  2.77519  2.73123  3.46354  2.40513  3.72494  3.29354  2.67741  2.69355  4.24690  2.90347  2.73739  3.18146  2.89801  2.37887  2.77519  2.98518  4.58477  3.61503
          0.03507  3.76377  4.48612  0.61958  0.77255  0.48576  0.95510
     43   3.16615  4.57773  3.93192  3.61363  2.57091  3.61395  3.77854  3.18816  3.33923  2.60036  3.82674  3.78539  4.12362  3.73296  3.48572  3.37063  3.46188  3.07554  1.13687  2.57933     43 w x - -
          2.68618  4.42225  2.77519  2.73123  3.46354  2.40513  3.72494  3.29354  2.67741  2.69355  4.24690  2.90347  2.73739  3.18146  2.89801  2.37887  2.77519  2.98518  4.58477  3.61503
          0.03507  3.76377  4.48612  0.61958  0.77255  0.48576  0.95510
     44   2.94634  4.40032  4.17313  3.78794  3.30474  3.94213  4.53865  1.22433  3.61356  1.91785  3.26185  4.04860  4.38728  3.97544  3.82275  3.43007  3.24901  1.85483  5.17017  3.89634     44 i x - -
          2.68618  4.42225  2.77519  2.73123  3.46354  2.40513  3.72494  3.29354  2.67741  2.69355  4.24690  2.90347  2.73739  3.18146  2.89801  2.37887  2.77519  2.98518  4.58477  3.61503
          0.03507  3.76377  4.48612  0.61958  0.77255  0.48576  0.95510
     45   3.03619  4.53283  4.01251  3.65580  3.10045  3.83994  4.34571  2.30353  3.42444  1.02228  3.16455  3.94126  4.29672  3.81908  3.61676  3.40360  3.33697  2.31184  4.93639  3.63343     45 l x - -
          2.68618  4.42225  2.77519  2.73123  3.46354  2.40513  3.72494  3.29354  2.67741  2.69355  4.24690  2.90347  2.73739  3.18146  2.89801  2.37887  2.77519  2.98518  4.58477  3.61503
          0.03507  3.76377  4.48612  0.61958  0.77255  0.48576  0.95510
     46   2.80143  4.77677  2.83873  2.59590  3.92955  3.29770  3.75180  3.54721  2.42547  3.06010  4.09516  3.05308  3.85224  1.44168  2.71013  2.85574  3.10046  3.28497  5.22320  3.91077     46 q x - -
          2.68618  4.42225  2.77519  2.73123  3.46354  2.40513  3.72494  3.29354  2.67741  2.69355  4.24690  2.90347  2.73739  3.18146  2.89801  2.37887  2.77519  2.98518  4.58477  3.61503
          0.03507  3.76377  4.48612  0.61958  0.77255  0.48576  0.95510
     47   1.18307  4.14424  3.35675  3.14716  3.94802  2.97076  4.18142  3.05792  3.16063  2.94388  3.99119  3.32285  3.70006  3.51288  3.41642  2.49722  2.76721  2.73161  5.38637  4.17518     47 a x - -
          2.68618  4.42225  2.77519  2.73123  3.46354  2.40513  3.72494  3.29354  2.67741  2.69355  4.24690  2.90347  2.73739  3.18146  2.89801  2.37887  2.77519  2.98518  4.58477  3.61503
          0.03507  3.76377  4.48612  0.61958  0.77255  0.48576  0.95510
     48   3.09675  4.62982  3.68017  3.39248  2.31066  3.70528  3.57869  3.12167  3.25309  2.60293  3.80924  3.59422  4.18344  3.58544  3.45778  3.24318  3.38393  2.98760  3.94909  1.16810     48 y x - -
          2.68618  4.42225  2.77519  2.73123  3.46354  2.40513  3.72494  3.29354  2.67741  2.69355  4.24690  2.90347  2.73739  3.18146  2.89801  2.37887  2.77519  2.98518  4.58477  3.61503
          0.03507  3.76377  4.48612  0.61958  0.77255  0.48576  0.95510
     49   2.94634  4.40032  4.17313  3.78794  3.30474  3.94213  4.53865  1.22433  3.61356  1.91785  3.26185  4.04860  4.38728  3.97544  3.82275  3.43007  3.24901  1.85483  5.17017  3.89634     49 i x - -
          2.68618  4.42225  2.77519  2.73123  3.46354  2.40513  3.72494  3.29354  2.67741  2.69355  4.24690  2.90347  2.73739  3.18146  2.89801  2.37887  2.77519  2.98518  4.58477  3.61503
          0.03507  3.76377  4.48612  0.61958  0.77255  0.48576  0.95510
     50   2.54009  4.32203  3.19107  3.07884  4.21511  0.91866  4.20241  3.79128  3.24476  3.45856  4.43638  3.35633  3.70967  3.57827  3.48946  2.70957  3.01304  3.34108  5.33567  4.31458     50 g x - -
          2.68618  4.42225  2.77519  2.73123  3.46354  2.40513  3.72494  3.29354  2.67741  2.69355  4.24690  2.90347  2.73739  3.18146  2.89801  2.37887  2.77519  2.98518  4.58477  3.61503
          0.03507  3.76377  4.48612  0.61958  0.77255  0.48576  0.95510
     51   2.94634  4.40032  4.17313  3.78794  3.30474  3.94213  4.53865  1.22433  3.61356  1.91785  3.26185  4.04860  4.38728  3.97544  3.82275  3.43007  3.24901  1.85483  5.17017  3.89634     51 i x - -
          2.68618  4.42225  2.77519  2.73123  3.46354  2.40513  3.72494  3.29354  2.67741  2.69355  4.24690  2.90347  2.73739  3.18146  2.89801  2.37887  2.77519  2.98518  4.58477  3.61503
          0.03507  3.76377  4.48612  0.61958  0.77255  0.48576  0.95510
     52   2.54009  4.32203  3.19107  3.07884  4.21511  0.91866  4.20241  3.79128  3.24476  3.45856  4.43638  3.35633  3.70967  3.57827  3.48946  2.70957  3.01304  3.34108  5.33567  4.31458     52 g x - -
          2.68618  4.42225  2.77519  2.73123  3.46354  2.40513  3.72494  3.29354  2.67741  2.69355  4.24690  2.90347  2.73739  3.18146  2.89801  2.37887  2.77519  2.98518  4.58477  3.61503
          0.03507  3.76377  4.48612  0.61958  0.77255  0.48576  0.95510
     53   2.54009  4.32203  3.19107  3.07884  4.21511  0.91866  4.20241  3.79128  3.24476  3.45856  4.43638  3.35633  3.70967  3.57827  3.48946  2.70957  3.01304  3.34108  5.33567  4.31458     53 g x - -
          2.68618  4.42225  2.77519  2.73123  3.46354  2.40513  3.72494  3.29354  2.67741  2.69355  4.24690  2.90347  2.73739  3.18146  2.89801  2.37887  2.77519  2.98518  4.58477  3.61503
          0.03507  3.76377  4.48612  0.61958  0.77255  0.48576  0.95510
     54   2.36076  4.20428  3.33747  3.08888  3.87835  3.04597  4.11370  2.99254  3.02962  2.85964  3.92046  3.31334  3.74251  3.43097  3.29134  2.56122  1.37109  2.69930  5.32612  4.09609     54 t x - -
          2.68618  4.42225  2.77519  2.73123  3.46354  2.40513  3.72494  3.29354  2.67741  2.69355  4.24690  2.90347  2.73739  3.18146  2.89801  2.37887  2.77519  2.98518  4.58477  3.61503
          0.03507  3.76377  4.48612  0.61958  0.77255  0.48576  0.95510
     55   2.86514  4.94351  2.45361  1.19148  4.27721  3.20835  3.79078  3.70951  2.65795  3.34611  4.32895  2.88240  3.80896  3.01137  3.05234  2.86131  3.16993  3.40616  5.46982  4.19632     55 e x - -
          2.68618  4.42225  2.77519  2.73123  3.46354  2.40513  3.72494  3.29354  2.67741  2.69355  4.24690  2.90347  2.73739  3.18146  2.89801  2.37887  2.77519  2.98518  4.58477  3.61503
          0.03507  3.76377  4.48612  0.61958  0.77255  0.48576  0.95510
     56   3.03619  4.53283  4.01251  3.65580  3.10045  3.83994  4.34571  2.30353  3.42444  1.02228  3.16455  3.94126  4.29672  3.81908  3.61676  3.40360  3.33697  2.31184  4.93639  3.63343     56 l x - -
          2.68618  4.42225  2.77519  2.73123  3.46354  2.40513  3.72494  3.29354  2.67741  2.69355  4.24690  2.90347  2.73739  3.18146  2.89801  2.37887  2.77519  2.98518  4.58477  3.61503
          0.03507  3.76377  4.48612  0.61958  0.77255  0.48576  0.95510
     57   2.36076  4.20428  3.33747  3.08888  3.87835  3.04597  4.11370  2.99254  3.02962  2.85964  3.92046  3.31334  3.74251  3.43097  3.29134  2.56122  1.37109  2.69930  5.32612  4.09609     57 t x - -
          2.68618  4.42225  2.77519  2.73123  3.46354  2.40513  3.72494  3.29354  2.67741  2.69355  4.24690  2.90347  2.73739  3.18146  2.89801  2.37887  2.77519  2.98518  4.58477  3.61503
          0.03507  3.76377  4.48612  0.61958  0.77255  0.48576  0.95510
     58   1.18307  4.14424  3.35675  3.14716  3.94802  2.97076  4.18142  3.05792  3.16063  2.94388  3.99119  3.32285  3.70006  3.51288  3.41642  2.49722  2.76721  2.73161  5.38637  4.17518     58 a x - -
          2.68618  4.42225  2.77519  2.73123  3.46354  2.40513  3.72494  3.29354  2.67741  2.69355  4.24690  2.90347  2.73739  3.18146  2.89801  2.37887  2.77519  2.98518  4.58477  3.61503
          0.03507  3.76377  4.48612  0.61958  0.77255  0.48576  0.95510
     59   2.88694  4.71786  3.02986  2.78241  3.21612  3.36206  1.39456  3.57240  2.62889  3.07879  4.11611  3.19474  3.91055  3.14829  2.89937  2.95967  3.18811  3.30998  4.68214  3.17083     59 h x - -
          2.68618  4.42225  2.77519  2.73123  3.46354  2.40513  3.72494  3.29354  2.67741  2.69355  4.24690  2.90347  2.73739  3.18146  2.89801  2.37887  2.77519  2.98518  4.58477  3.61503
          0.03507  3.76377  4.48612  0.61958  0.77255  0.48576  0.95510
     60   2.54009  4.32203  3.19107  3.07884  4.21511  0.91866  4.20241  3.79128  3.24476  3.45856  4.43638  3.35633  3.70967  3.57827  3.48946  2.70957  3.01304  3.34108  5.33567  4.31458     60 g x - -
          2.68618  4.42225  2.77519  2.73123  3.46354  2.40513  3.72494  3.29354  2.67741  2.69355  4.24690  2.90347  2.73739  3.18146  2.89801  2.37887  2.77519  2.98518  4.58477  3.61503
          0.03507  3.76377  4.48612  0.61958  0.77255  0.48576  0.95510
     61   2.54009  4.32203  3.19107  3.07884  4.21511  0.91866  4.20241  3.79128  3.24476  3.45856  4.43638  3.35633  3.70967  3.57827  3.48946  2.70957  3.01304  3.34108  5.33567  4.31458     61 g x - -
          2.68618  4.42225  2.77519  2.73123  3.46354  2.40513  3.72494  3.29354  2.67741  2.69355  4.24690  2.90347  2.73739  3.18146  2.89801  2.37887  2.77519  2.98518  4.58477  3.61503
          0.03507  3.76377  4.48612  0.61958  0.77255  0.48576  0.95510
     62   2.94634  4.40032  4.17313  3.78794  3.30474  3.94213  4.53865  1.22433  3.61356  1.91785  3.26185  4.04860  4.38728  3.97544  3.82275  3.43007  3.24901  1.85483  5.17017  3.89634     62 i x - -
          2.68618  4.42225  2.77519  2.73123  3.46354  2.40513  3.72494  3.29354  2.67741  2.69355  4.24690  2.90347  2.73739  3.18146  2.89801  2.37887  2.77519  2.98518  4.58477  3.61503
          0.03507  3.76377  4.48612  0.61958  0.77255  0.48576  0.95510
     63   3.09675  4.62982  3.68017  3.39248  2.31066  3.70528  3.57869  3.12167  3.25309  2.60293  3.80924  3.59422  4.18344  3.58544  3.45778  3.24318  3.38393  2.98760  3.94909  1.16810     63 y x - -
          2.68618  4.42225  2.77519  2.73123  3.46354  2.40513  3.72494  3.29354  2.67741  2.69355  4.24690  2.90347  2.73739  3.18146  2.89801  2.37887  2.77519  2.98518  4.58477  3.61503
          0.03507  3.76377  4.48612  0.61958  0.77255  0.48576  0.95510
     64   2.87827  4.97898  1.08781  2.28036  4.34296  3.13313  3.84463  3.90762  2.90977  3.53732  4.51671  2.82959  3.77878  3.08641  3.40796  2.85573  3.21592  3.55978  5.53255  4.23867     64 d x - -
          2.68618  4.42225  2.77519  2.73123  3.46354  2.40513  3.72494  3.29354  2.67741  2.69355  4.24690  2.90347  2.73739  3.18146  2.89801  2.37887  2.77519  2.98518  4.58477  3.61503
          0.03507  3.76377  4.48612  0.61958  0.77255  0.48576  0.95510
     65   2.36076  4.20428  3.33747  3.08888  3.87835  3.04597  4.11370  2.99254  3.02962  2.85964  3.92046  3.31334  3.74251  3.43097  3.29134  2.56122  1.37109  2.69930  5.32612  4.09609     65 t x - -
          2.68618  4.42225  2.77519  2.73123  3.46354  2.40513  3.72494  3.29354  2.67741  2.69355  4.24690  2.90347  2.73739  3.18146  2.89801  2.37887  2.77519  2.98518  4.58477  3.61503
          0.03507  3.76377  4.48612  0.61958  0.77255  0.48576  0.95510
     66   2.36076  4.20428  3.33747  3.08888  3.87835  3.04597  4.11370  2.99254  3.02962  2.85964  3.92046  3.31334  3.74251  3.43097  3.29134  2.56122  1.37109  2.69930  5.32612  4.09609     66 t x - -
          2.68618  4.42225  2.77519  2.73123  3.46354  2.40513  3.72494  3.29354  2.67741  2.69355  4.24690  2.90347  2.73739  3.18146  2.89801  2.37887  2.77519  2.98518  4.58477  3.61503
          0.03507  3.76377  4.48612  0.61958  0.77255  0.48576  0.95510
     67   2.54009  4.32203  3.19107  3.07884  4.21511  0.91866  4.20241  3.79128  3.24476  3.45856  4.43638  3.35633  3.70967  3.57827  3.48946  2.70957  3.01304  3.34108  5.33567  4.31458     67 g x - -
          2.68618  4.42225  2.77519  2.73123  3.46354  2.40513  3.72494  3.29354  2.67741  2.69355  4.24690  2.90347  2.73739  3.18146  2.89801  2.37887  2.77519  2.98518  4.58477  3.61503
          0.03507  3.76377  4.48612  0.61958  0.77255  0.48576  0.95510
     68   2.86514  4.94351  2.45361  1.19148  4.27721  3.20835  3.79078  3.70951  2.65795  3.34611  4.32895  2.88240  3.80896  3.01137  3.05234  2.86131  3.16993  3.40616  5.46982  4.19632     68 e x - -
          2.68618  4.42225  2.77519  2.73123  3.46354  2.40513  3.72494  3.29354  2.67741  2.69355  4.24690  2.90347  2.73739  3.18146  2.89801  2.37887  2.77519  2.98518  4.58477  3.61503
          0.03507  3.76377  4.48612  0.61958  0.77255  0.48576  0.95510
     69   3.03619  4.53283  4.01251  3.65580  3.10045  3.83994  4.34571  2.30353  3.42444  1.02228  3.16455  3.94126  4.29672  3.81908  3.61676  3.40360  3.33697  2.31184  4.93639  3.63343     69 l x - -
          2.68618  4.42225  2.77519  2.73123  3.46354  2.40513  3.72494  3.29354  2.67741  2.69355  4.24690  2.90347  2.73739  3.18146  2.89801  2.37887  2.77519  2.98518  4.58477  3.61503
          0.03507  3.76377  4.48612  0.61958  0.77255  0.48576  0.95510
     70   2.72282  4.29935  3.97114  3.63468  3.47445  3.60695  4.45631  2.06939  3.50055  2.18343  3.46025  3.84078  4.17619  3.86992  3.72274  3.10663  3.08876  1.17522  5.23910  3.96217     70 v x - -
          2.68618  4.42225  2.77519  2.73123  3.46354  2.40513  3.72494  3.29354  2.67741  2.69355  4.24690  2.90347  2.73739  3.18146  2.89801  2.37887  2.77519  2.98518  4.58477  3.61503
          0.03507  3.76377  4.48612  0.61958  0.77255  0.48576  0.95510
     71   2.54009  4.32203  3.19107  3.07884  4.21511  0.91866  4.20241  3.79128  3.24476  3.45856  4.43638  3.35633  3.70967  3.57827  3.48946  2.70957  3.01304  3.34108  5.33567  4.31458     71 g x - -
          2.68618  4.42225  2.77519  2.73123  3.46354  2.40513  3.72494  3.29354  2.67741  2.69355  4.24690  2.90347  2.73739  3.18146  2.89801  2.37887  2.77519  2.98518  4.58477  3.61503
          0.03507  3.76377  4.48612  0.61958  0.77255  0.48576  0.95510
     72   2.88858  4.72834  3.36873  2.90774  4.05533  3.39270  3.75643  3.59249  2.21001  3.12860  4.13524  3.27404  3.90382  2.98535  1.15915  2.98009  3.16413  3.32205  5.18474  4.00987     72 r x - -
          2.68618  4.42225  2.77519  2.73123  3.46354  2.40513  3.72494  3.29354  2.67741  2.69355  4.24690  2.90347  2.73739  3.18146  2.89801  2.37887  2.77519  2.98518  4.58477  3.61503
          0.03507  3.76377  4.48612  0.61958  0.77255  0.48576  0.95510
     73   2.36076  4.20428  3.33747  3.08888  3.87835  3.04597  4.11370  2.99254  3.02962  2.85964  3.92046  3.31334  3.74251  3.43097  3.29134  2.56122  1.37109  2.69930  5.32612  4.09609     73 t x - -
          2.68618  4.42225  2.77519  2.73123  3.46354  2.40513  3.72494  3.29354  2.67741  2.69355  4.24690  2.90347  2.73739  3.18146  2.89801  2.37887  2.77519  2.98518  4.58477  3.61503
          0.03507  3.76377  4.48612  0.61958  0.77255  0.48576  0.95510
     74   1.18307  4.14424  3.35675  3.14716  3.94802  2.97076  4.18142  3.05792  3.16063  2.94388  3.99119  3.32285  3.70006  3.51288  3.41642  2.49722  2.76721  2.73161  5.38637  4.17518     74 a x - -
          2.68618  4.42225  2.77519  2.73123  3.46354  2.40513  3.72494  3.29354  2.67741  2.69355  4.24690  2.90347  2.73739  3.18146  2.89801  2.37887  2.77519  2.98518  4.58477  3.61503
          0.03507  3.76377  4.48612  0.61958  0.77255  0.48576  0.95510
     75   2.94634  4.40032  4.17313  3.78794  3.30474  3.94213  4.53865  1.22433  3.61356  1.91785  3.26185  4.04860  4.38728  3.97544  3.82275  3.43007  3.24901  1.85483  5.17017  3.89634     75 i x - -
          2.68618  4.42225  2.77519  2.73123  3.46354  2.40513  3.72494  3.29354  2.67741  2.69355  4.24690  2.90347  2.73739  3.18146  2.89801  2.37887  2.77519  2.98518  4.58477  3.61503
          0.03507  3.76377  4.48612  0.61958  0.77255  0.48576  0.95510
     76   2.47394  1.19111  3.96277  3.68038  3.70011  3.11660  4.35182  2.82882  3.50753  2.74774  3.86706  3.69643  3.81494  3.85861  3.65003  2.74477  2.93210  2.58006  5.13573  3.98760     76 c x - -
          2.68618  4.42225  2.77519  2.73123  3.46354  2.40513  3.72494  3.29354  2.67741  2.69355  4.24690  2.90347  2.73739  3.18146  2.89801  2.37887  2.77519  2.98518  4.58477  3.61503
          0.03507  3.76377  4.48612  0.61958  0.77255  0.48576  0.95510
     77   3.03619  4.53283  4.01251  3.65580  3.10045  3.83994  4.34571  2.30353  3.42444  1.02228  3.16455  3.94126  4.29672  3.81908  3.61676  3.40360  3.33697  2.31184  4.93639  3.63343     77 l x - -
          2.68618  4.42225  2.77519  2.73123  3.46354  2.40513  3.72494  3.29354  2.67741  2.69355  4.24690  2.90347  2.73739  3.18146  2.89801  2.37887  2.77519  2.98518  4.58477  3.61503
          0.03507  3.76377  4.48612  0.61958  0.77255  0.48576  0.95510
     78   2.47394  1.19111  3.96277  3.68038  3.70011  3.11660  4.35182  2.82882  3.50753  2.74774  3.86706  3.69643  3.81494  3.85861  3.65003  2.74477  2.93210  2.58006  5.13573  3.98760     78 c x - -
          2.68618  4.42225  2.77519  2.73123  3.46354  2.40513  3.72494  3.29354  2.67741  2.69355  4.24690  2.90347  2.73739  3.18146  2.89801  2.37887  2.77519  2.98518  4.58477  3.61503
          0.03507  3.76377  4.48612  0.61958  0.77255  0.48576  0.95510
     79   1.18307  4.14424  3.35675  3.14716  3.94802  2.97076  4.18142  3.05792  3.16063  2.94388  3.99119  3.32285  3.70006  3.51288  3.41642  2.49722  2.76721  2.73161  5.38637  4.17518     79 a x - -
          2.68618  4.42225  2.77519  2.73123  3.46354  2.40513  3.72494  3.29354  2.67741  2.69355  4.24690  2.90347  2.73739  3.18146  2.89801  2.37887  2.77519  2.98518  4.58477  3.61503
          0.03507  3.76377  4.48612  0.61958  0.77255  0.48576  0.95510
     80   2.88858  4.72834  3.36873  2.90774  4.05533  3.39270  3.75643  3.59249  2.21001  3.12860  4.13524  3.27404  3.90382  2.98535  1.15915  2.98009  3.16413  3.32205  5.18474  4.00987     80 r x - -
          2.68618  4.42225  2.77519  2.73123  3.46354  2.40513  3.72494  3.29354  2.67741  2.69355  4.24690  2.90347  2.73739  3.18146  2.89801  2.37887  2.77519  2.98518  4.58477  3.61503
          0.03507  3.76377  4.48612  0.61958  0.77255  0.48576  0.95510
     81   2.54009  4.32203  3.19107  3.07884  4.21511  0.91866  4.20241  3.79128  3.24476  3.45856  4.43638  3.35633  3.70967  3.57827  3.48946  2.70957  3.01304  3.34108  5.33567  4.31458     81 g x - -
          2.68618  4.42225  2.77519  2.73123  3.46354  2.40513  3.72494  3.29354  2.67741  2.69355  4.24690  2.90347  2.73739  3.18146  2.89801  2.37887  2.77519  2.98518  4.58477  3.61503
          0.03507  3.76377  4.48612  0.61958  0.77255  0.48576  0.95510
     82   2.80143  4.77677  2.83873  2.59590  3.92955  3.29770  3.75180  3.54721  2.42547  3.06010  4.09516  3.05308  3.85224  1.44168  2.71013  2.85574  3.10046  3.28497  5.22320  3.91077     82 q x - -
          2.68618  4.42225  2.77519  2.73123  3.46354  2.40513  3.72494  3.29354  2.67741  2.69355  4.24690  2.90347  2.73739  3.18146  2.89801  2.37887  2.77519  2.98518  4.58477  3.61503
          0.03507  3.76377  4.48612  0.61958  0.77255  0.48576  0.95510
     83   2.36076  4.20428  3.33747  3.08888  3.87835  3.04597  4.11370  2.99254  3.02962  2.85964  3.92046  3.31334  3.74251  3.43097  3.29134  2.56122  1.37109  2.69930  5.32612  4.09609     83 t x - -
          2.68618  4.42225  2.77519  2.73123  3.46354  2.40513  3.72494  3.29354  2.67741  2.69355  4.24690  2.90347  2.73739  3.18146  2.89801  2.37887  2.77519  2.98518  4.58477  3.61503
          0.03507  3.76377  4.48612  0.61958  0.77255  0.48576  0.95510
     84   2.87723  4.82922  3.04571  2.69247  4.19060  3.37454  3.70825  3.61388  1.19853  3.20481  4.17574  3.12046  3.88561  2.90865  2.42465  2.92852  3.14060  3.32905  5.29306  4.09137     84 k x - -
          2.68618  4.42225  2.77519  2.73123  3.46354  2.40513  3.72494  3.29354  2.67741  2.69355  4.24690  2.90347  2.73739  3.18146  2.89801  2.37887  2.77519  2.98518  4.58477  3.61503
          0.03507  3.76377  4.48612  0.61958  0.77255  0.48576  0.95510
     85   1.18307  4.14424  3.35675  3.14716  3.94802  2.97076  4.18142  3.05792  3.16063  2.94388  3.99119  3.32285  3.70006  3.51288  3.41642  2.49722  2.76721  2.73161  5.38637  4.17518     85 a x - -
          2.68618  4.42225  2.77519  2.73123  3.46354  2.40513  3.72494  3.29354  2.67741  2.69355  4.24690  2.90347  2.73739  3.18146  2.89801  2.37887  2.77519  2.98518  4.58477  3.61503
          0.03507  3.76377  4.48612  0.61958  0.77255  0.48576  0.95510
     86   2.88694  4.71786  3.02986  2.78241  3.21612  3.36206  1.39456  3.57240  2.62889  3.07879  4.11611  3.19474  3.91055  3.14829  2.89937  2.95967  3.18811  3.30998  4.68214  3.17083     86 h x - -
          2.68618  4.42225  2.77519  2.73123  3.46354  2.40513  3.72494  3.29354  2.67741  2.69355  4.24690  2.90347  2.73739  3.18146  2.89801  2.37887  2.77519  2.98518  4.58477  3.61503
          0.03507  3.76377  4.48612  0.61958  0.77255  0.48576  0.95510
     87   2.87827  4.97898  1.08781  2.28036  4.34296  3.13313  3.84463  3.90762  2.90977  3.53732  4.51671  2.82959  3.77878  3.08641  3.40796  2.85573  3.21592  3.55978  5.53255  4.23867     87 d x - -
          2.68618  4.42225  2.77519  2.73123  3.46354  2.40513  3.72494  3.29354  2.67741  2.69355  4.24690  2.90347  2.73739  3.18146  2.89801  2.37887  2.77519  2.98518  4.58477  3.61503
          0.03507  3.76377  4.48612  0.61958  0.77255  0.48576  0.95510
     88   3.09675  4.62982  3.68017  3.39248  2.31066  3.70528  3.57869  3.12167  3.25309  2.60293  3.80924  3.59422  4.18344  3.58544  3.45778  3.24318  3.38393  2.98760  3.94909  1.16810     88 y x - -
          2.68618  4.42225  2.77519  2.73123  3.46354  2.40513  3.72494  3.29354  2.67741  2.69355  4.24690  2.90347  2.73739  3.18146  2.89801  2.37887  2.77519  2.98518  4.58477  3.61503
          0.03507  3.76377  4.48612  0.61958  0.77255  0.48576  0.95510
     89   2.63876  4.62559  2.65958  2.53593  3.97248  3.11512  3.84325  3.66283  2.73974  3.32341  4.28219  1.36673  3.76341  3.11892  3.08797  2.71214  3.01894  3.29615  5.29161  3.93100     89 n x - -
          2.68618  4.42225  2.77519  2.73123  3.46354  2.40513  3.72494  3.29354  2.67741  2.69355  4.24690  2.90347  2.73739  3.18146  2.89801  2.37887  2.77519  2.98518  4.58477  3.61503
          0.03507  3.76377  4.48612  0.61958  0.77255  0.48576  0.95510
     90   2.94634  4.40032  4.17313  3.78794  3.30474  3.94213  4.53865  1.22433  3.61356  1.91785  3.26185  4.04860  4.38728  3.97544  3.82275  3.43007  3.24901  1.85483  5.17017  3.89634     90 i x - -
          2.68618  4.42225  2.77519  2.73123  3.46354  2.40513  3.72494  3.29354  2.67741  2.69355  4.24690  2.90347  2.73739  3.18146  2.89801  2.37887  2.77519  2.98518  4.58477  3.61503
          0.03507  3.76377  4.48612  0.61958  0.77255  0.48576  0.95510
     91   2.26784  4.18475  3.11769  2.93205  3.96921  2.91690  4.04315  3.47873  2.99816  3.20889  4.14693  3.17211  3.64749  3.35705  3.28510  1.26800  2.74047  3.03804  5.35138  4.05297     91 s x - -
          2.68618  4.42225  2.77519  2.73123  3.46354  2.40513  3.72494  3.29354  2.67741  2.69355  4.24690  2.90347  2.73739  3.18146  2.89801  2.37887  2.77519  2.98518  4.58477  3.61503
          0.03507  3.76377  4.48612  0.61958  0.77255  0.48576  0.95510
     92   2.54009  4.32203  3.19107  3.07884  4.21511  0.91866  4.20241  3.79128  3.24476  3.45856  4.43638  3.35633  3.70967  3.57827  3.48946  2.70957  3.01304  3.34108  5.33567  4.31458     92 g x - -
          2.68618  4.42225  2.77519  2.73123  3.46354  2.40513  3.72494  3.29354  2.67741  2.69355  4.24690  2.90347  2.73739  3.18146  2.89801  2.37887  2.77519  2.98518  4.58477  3.61503
          0.03507  3.76377  4.48612  0.61958  0.77255  0.48576  0.95510
     93   2.87827  4.97898  1.08781  2.28036  4.34296  3.13313  3.84463  3.90762  2.90977  3.53732  4.51671  2.82959  3.77878  3.08641  3.40796  2.85573  3.21592  3.55978  5.53255  4.23867     93 d x - -
          2.68618  4.42225  2.77519  2.73123  3.46354  2.40513  3.72494  3.29354  2.67741  2.69355  4.24690  2.90347  2.73739  3.18146  2.89801  2.37887  2.77519  2.98518  4.58477  3.61503
          0.03507  3.76377  4.48612  0.61958  0.77255  0.48576  0.95510
     94   3.09675  4.62982  3.68017  3.39248  2.31066  3.70528  3.57869  3.12167  3.25309  2.60293  3.80924  3.59422  4.18344  3.58544  3.45778  3.24318  3.38393  2.98760  3.94909  1.16810     94 y x - -
          2.68618  4.42225  2.77519  2.73123  3.46354  2.40513  3.72494  3.29354  2.67741  2.69355  4.24690  2.90347  2.73739  3.18146  2.89801  2.37887  2.77519  2.98518  4.58477  3.61503
          0.03507  3.76377  4.48612  0.61958  0.77255  0.48576  0.95510
     95   2.61905  4.39040  3.21517  3.04154  4.03928  3.08424  4.12520  3.55983  3.09005  3.19741  4.24529  3.35738  1.05725  3.48239  3.34495  2.78402  3.05296  3.21739  5.25266  4.15973     95 p x - -
          2.68618  4.42225  2.77519  2.73123  3.46354  2.40513  3.72494  3.29354  2.67741  2.69355  4.24690  2.90347  2.73739  3.18146  2.89801  2.37887  2.77519  2.98518  4.58477  3.61503
          0.03507  3.76377  4.48612  0.61958  0.77255  0.48576  0.95510
     96   2.61905  4.39040  3.21517  3.04154  4.03928  3.08424  4.12520  3.55983  3.09005  3.19741  4.24529  3.35738  1.05725  3.48239  3.34495  2.78402  3.05296  3.21739  5.25266  4.15973     96 p x - -
          2.68618  4.42225  2.77519  2.73123  3.46354  2.40513  3.72494  3.29354  2.67741  2.69355  4.24690  2.90347  2.73739  3.18146  2.89801  2.37887  2.77519  2.98518  4.58477  3.61503
          0.03507  3.76377  4.48612  0.61958  0.77255  0.48576  0.95510
     97   2.54009  4.32203  3.19107  3.07884  4.21511  0.91866  4.20241  3.79128  3.24476  3.45856  4.43638  3.35633  3.70967  3.57827  3.48946  2.70957  3.01304  3.34108  5.33567  4.31458     97 g x - -
          2.68618  4.42225  2.77519  2.73123  3.46354  2.40513  3.72494  3.29354  2.67741  2.69355  4.24690  2.90347  2.73739  3.18146  2.89801  2.37887  2.77519  2.98518  4.58477  3.61503
          0.03507  3.76377  4.48612  0.61958  0.77255  0.48576  0.95510
     98   2.72282  4.29935  3.97114  3.63468  3.47445  3.60695  4.45631  2.06939  3.50055  2.18343  3.46025  3.84078  4.17619  3.86992  3.72274  3.10663  3.08876  1.17522  5.23910  3.96217     98 v x - -
          2.68618  4.42225  2.77519  2.73123  3.46354  2.40513  3.72494  3.29354  2.67741  2.69355  4.24690  2.90347  2.73739  3.18146  2.89801  2.37887  2.77519  2.98518  4.58477  3.61503
          0.03507  3.76377  4.48612  0.61958  0.77255  0.48576  0.95510
     99   1.18307  4.14424  3.35675  3.14716  3.94802  2.97076  4.18142  3.05792  3.16063  2.94388  3.99119  3.32285  3.70006  3.51288  3.41642  2.49722  2.76721  2.73161  5.38637  4.17518     99 a x - -
          2.68618  4.42225  2.77519  2.73123  3.46354  2.40513  3.72494  3.29354  2.67741  2.69355  4.24690  2.90347  2.73739  3.18146  2.89801  2.37887  2.77519  2.98518  4.58477  3.61503
          0.03507  3.76377  4.48612  0.61958  0.77255  0.48576  0.95510
    100   2.88694  4.71786  3.02986  2.78241  3.21612  3.36206  1.39456  3.57240  2.62889  3.07879  4.11611  3.19474  3.91055  3.14829  2.89937  2.95967  3.18811  3.30998  4.68214  3.17083    100 h x - -
          2.68618  4.42225  2.77519  2.73123  3.46354  2.40513  3.72494  3.29354  2.67741  2.69355  4.24690  2.90347  2.73739  3.18146  2.89801  2.37887  2.77519  2.98518  4.58477  3.61503
          0.03507  3.76377  4.48612  0.61958  0.77255  0.48576  0.95510
    101   3.03619  4.53283  4.01251  3.65580  3.10045  3.83994  4.34571  2.30353  3.42444  1.02228  3.16455  3.94126  4.29672  3.81908  3.61676  3.40360  3.33697  2.31184  4.93639  3.63343    101 l x - -
          2.68618  4.42225  2.77519  2.73123  3.46354  2.40513  3.72494  3.29354  2.67741  2.69355  4.24690  2.90347  2.73739  3.18146  2.89801  2.37887  2.77519  2.98518  4.58477  3.61503
          0.03507  3.76377  4.48612  0.61958  0.77255  0.48576  0.95510
    102   2.36076  4.20428  3.33747  3.08888  3.87835  3.04597  4.11370  2.99254  3.02962  2.85964  3.92046  3.31334  3.74251  3.43097  3.29134  2.56122  1.37109  2.69930  5.32612  4.09609    102 t x - -
          2.68618  4.42225  2.77519  2.73123  3.46354  2.40513  3.72494  3.29354  2.67741  2.69355  4.24690  2.90347  2.73739  3.18146  2.89801  2.37887  2.77519  2.98518  4.58477  3.61503
          0.03507  3.76377  4.48612  0.61958  0.77255  0.48576  0.95510
    103   3.12483  4.56021  4.08776  3.78476  1.20852  3.83380  3.83813  2.66559  3.69519  2.06289  3.41452  3.89838  4.29753  3.89439  3.84177  3.39837  3.42731  2.64757  4.12566  2.50885    103 f x - -
          2.68618  4.42225  2.77519  2.73123  3.46354  2.40513  3.72494  3.29354  2.67741  2.69355  4.24690  2.90347  2.73739  3.18146  2.89801  2.37887  2.77519  2.98518  4.58477  3.61503
          0.03507  3.76377  4.48612  0.61958  0.77255  0.48576  0.95510
    104   2.87827  4.97898  1.08781  2.28036  4.34296  3.13313  3.84463  3.90762  2.90977  3.53732  4.51671  2.82959  3.77878  3.08641  3.40796  2.85573  3.21592  3.55978  5.53255  4.23867    104 d x - -
          2.68618  4.42225  2.77519  2.73123  3.46354  2.40513  3.72494  3.29354  2.67741  2.69355  4.24690  2.90347  2.73739  3.18146  2.89801  2.37887  2.77519  2.98518  4.58477  3.61503
          0.03507  3.76377  4.48612  0.61958  0.77255  0.48576  0.95510
    105   2.72282  4.29935  3.97114  3.63468  3.47445  3.60695  4.45631  2.06939  3.50055  2.18343  3.46025  3.84078  4.17619  3.86992  3.72274  3.10663  3.08876  1.17522  5.23910  3.96217    105 v x - -
          2.68618  4.42225  2.77519  2.73123  3.46354  2.40513  3.72494  3.29354  2.67741  2.69355  4.24690  2.90347  2.73739  3.18146  2.89801  2.37887  2.77519  2.98518  4.58477  3.61503
          0.03507  3.76377  4.48612  0.61958  0.77255  0.48576  0.95510
    106   2.88858  4.72834  3.36873  2.90774  4.05533  3.39270  3.75643  3.59249  2.21001  3.12860  4.13524  3.27404  3.90382  2.98535  1.15915  2.98009  3.16413  3.32205  5.18474  4.00987    106 r x - -
          2.68618  4.42225  2.77519  2.73123  3.46354  2.40513  3.72494  3.29354  2.67741  2.69355  4.24690  2.90347  2.73739  3.18146  2.89801  2.37887  2.77519  2.98518  4.58477  3.61503
          0.03507  3.76377  4.48612  0.61958  0.77255  0.48576  0.95510
    107   1.18307  4.14424  3.35675  3.14716  3.94802  2.97076  4.18142  3.05792  3.16063  2.94388  3.99119  3.32285  3.70006  3.51288  3.41642  2.49722  2.76721  2.73161  5.38637  4.17518    107 a x - -
          2.68618  4.42225  2.77519  2.73123  3.46354  2.40513  3.72494  3.29354  2.67741  2.69355  4.24690  2.90347  2.73739  3.18146  2.89801  2.37887  2.77519  2.98518  4.58477  3.61503
          0.03507  3.76377  4.48612  0.61958  0.77255  0.48576  0.95510
    108   2.61905  4.39040  3.21517  3.04154  4.03928  3.08424  4.12520  3.55983  3.09005  3.19741  4.24529  3.35738  1.05725  3.48239  3.34495  2.78402  3.05296  3.21739  5.25266  4.15973    108 p x - -
          2.68618  4.42225  2.77519  2.73123  3.46354  2.40513  3.72494  3.29354  2.67741  2.69355  4.24690  2.90347  2.73739  3.18146  2.89801  2.37887  2.77519  2.98518  4.58477  3.61503
          0.03507  3.76377  4.48612  0.61958  0.77255  0.48576  0.95510
    109   3.09675  4.62982  3.68017  3.39248  2.31066  3.70528  3.57869  3.12167  3.25309  2.60293  3.80924  3.59422  4.18344  3.58544  3.45778  3.24318  3.38393  2.98760  3.94909  1.16810    109 y x - -
          2.68618  4.42225  2.77519  2.73123  3.46354  2.40513  3.72494  3.29354  2.67741  2.69355  4.24690  2.90347  2.73739  3.18146  2.89801  2.37887  2.77519  2.98518  4.58477  3.61503
          0.03507  3.76377  4.48612  0.61958  0.77255  0.48576  0.95510
    110   3.16615  4.57773  3.93192  3.61363  2.57091  3.61395  3.77854  3.18816  3.33923  2.60036  3.82674  3.78539  4.12362  3.73296  3.48572  3.37063  3.46188  3.07554  1.13687  2.57933    110 w x - -
          2.68618  4.42225  2.77519  2.73123  3.46354  2.40513  3.72494  3.29354  2.67741  2.69355  4.24690  2.90347  2.73739  3.18146  2.89801  2.37887  2.77519  2.98518  4.58477  3.61503
          0.03507  3.76377  4.48612  0.61958  0.77255  0.48576  0.95510
    111   2.47394  1.19111  3.96277  3.68038  3.70011  3.11660  4.35182  2.82882  3.50753  2.74774  3.86706  3.69643  3.81494  3.85861  3.65003  2.74477  2.93210  2.58006  5.13573  3.98760    111 c x - -
          2.68618  4.42225  2.77519  2.73123  3.46354  2.40513  3.72494  3.29354  2.67741  2.69355  4.24690  2.90347  2.73739  3.18146  2.89801  2.37887  2.77519  2.98518  4.58477  3.61503
          0.03507  3.76377  4.48612  0.61958  0.77255  0.48576  0.95510
    112   2.80143  4.77677  2.83873  2.59590  3.92955  3.29770  3.75180  3.54721  2.42547  3.06010  4.09516  3.05308  3.85224  1.44168  2.71013  2.85574  3.10046  3.28497  5.22320  3.91077    112 q x - -
          2.68618  4.42225  2.77519  2.73123  3.46354  2.40513  3.72494  3.29354  2.67741  2.69355  4.24690  2.90347  2.73739  3.18146  2.89801  2.37887  2.77519  2.98518  4.58477  3.61503
          0.03507  3.76377  4.48612  0.61958  0.77255  0.48576  0.95510
    113   2.26784  4.18475  3.11769  2.93205  3.96921  2.91690  4.04315  3.47873  2.99816  3.20889  4.14693  3.17211  3.64749  3.35705  3.28510  1.26800  2.74047  3.03804  5.35138  4.05297    113 s x - -
          2.68618  4.42225  2.77519  2.73123  3.46354  2.40513  3.72494  3.29354  2.67741  2.69355  4.24690  2.90347  2.73739  3.18146  2.89801  2.37887  2.77519  2.98518  4.58477  3.61503
          0.03507  3.76377  4.48612  0.61958  0.77255  0.48576  0.95510
    114   2.26784  4.18475  3.11769  2.93205  3.96921  2.91690  4.04315  3.47873  2.99816  3.20889  4.14693  3.17211  3.64749  3.35705  3.28510  1.26800  2.74047  3.03804  5.35138  4.05297    114 s x - -
          2.68618  4.42225  2.77519  2.73123  3.46354  2.40513  3.72494  3.29354  2.67741  2.69355  4.24690  2.90347  2.73739  3.18146  2.89801  2.37887  2.77519  2.98518  4.58477  3.61503
          0.03507  3.76377  4.48612  0.61958  0.77255  0.48576  0.95510
    115   2.54009  4.32203  3.19107  3.07884  4.21511  0.91866  4.20241  3.79128  3.24476  3.45856  4.43638  3.35633  3.70967  3.57827  3.48946  2.70957  3.01304  3.34108  5.33567  4.31458    115 g x - -
          2.68618  4.42225  2.77519  2.73123  3.46354  2.40513  3.72494  3.29354  2.67741  2.69355  4.24690  2.90347  2.73739  3.18146  2.89801  2.37887  2.77519  2.98518  4.58477  3.61503
          0.02374  3.75245        *  0.61958  0.77255  0.00000        *
//
