# Supplementary material for: Remote homology clustering identifies lowly conserved families of effector proteins in plant-pathogenic fungi
Source: Microb Genom. 2021 Sep 1;7(9):000637. doi: 10.1099/mgen.0.000637 (PMC8715435; doi:10.1099/mgen.0.000637)
Supplement: Supplementary material 16 [file mgen-7-0637-s0016.zip › hmms/markov-PC_083GBU.hmm]

HMMER3/f [3.3 | Nov 2019]
NAME  markov-PC_083GBU
LENG  276
ALPH  amino
RF    yes
MM    no
CONS  yes
CS    no
MAP   yes
DATE  Thu Jul 23 09:27:38 2020
NSEQ  132
EFFN  3.879272
CKSUM 3585686687
STATS LOCAL MSV      -11.2657  0.70199
STATS LOCAL VITERBI  -11.8782  0.70199
STATS LOCAL FORWARD   -5.4647  0.70199
HMM          A        C        D        E        F        G        H        I        K        L        M        N        P        Q        R        S        T        V        W        Y   
            m->m     m->i     m->d     i->m     i->i     d->m     d->d
  COMPO   2.44531  3.81843  2.94345  2.79586  3.54851  2.85753  3.86557  2.77973  2.81705  2.53593  3.72376  2.92415  3.13771  3.06603  3.12134  2.57798  2.56775  2.68066  5.03944  3.51089
          2.68425  4.42356  2.77589  2.73137  3.46134  2.40582  3.72538  3.29018  2.67761  2.69486  4.24375  2.90477  2.73753  3.18277  2.89762  2.37890  2.77589  2.98464  4.58440  3.61492
          0.79296  1.32869  1.26347  3.00234  0.05095  0.00000        *
      1   3.24878  4.64086  4.61265  4.07401  3.05453  4.40361  4.69406  2.19428  3.86728  0.93116  2.35856  4.36833  4.63806  4.09099  4.03460  3.76265  3.48124  2.30782  5.10640  3.97559     34 l x - -
          2.68618  4.42225  2.77519  2.73123  3.46354  2.40513  3.72494  3.29354  2.67741  2.69355  4.24690  2.90347  2.73739  3.18146  2.89801  2.37887  2.77519  2.98518  4.58477  3.61503
          0.02852  3.96715  4.68949  0.61958  0.77255  0.80980  0.58869
      2   2.59850  4.32853  3.58020  3.08663  3.27929  3.46327  3.88037  2.88587  2.91532  2.55954  3.55094  3.40111  3.95650  3.29922  3.20088  2.81857  1.62379  2.66849  3.11664  3.42226     35 t x - -
          2.68618  4.42225  2.77519  2.73123  3.46354  2.40513  3.72494  3.29354  2.67741  2.69355  4.24690  2.90347  2.73739  3.18146  2.89801  2.37887  2.77519  2.98518  4.58477  3.61503
          0.02852  3.96715  4.68949  0.61958  0.77255  0.80980  0.58869
      3   2.49734  3.11253  3.34828  2.81141  3.90308  2.65087  3.80835  3.27952  2.55418  2.95089  3.81616  3.18533  3.82230  3.03408  1.85417  2.63850  2.81796  2.95714  5.22000  3.97570     36 r x - -
          2.68618  4.42225  2.77519  2.73123  3.46354  2.40513  3.72494  3.29354  2.67741  2.69355  4.24690  2.90347  2.73739  3.18146  2.89801  2.37887  2.77519  2.98518  4.58477  3.61503
          0.02852  3.96715  4.68949  0.61958  0.77255  0.80980  0.58869
      4   3.09096  4.51225  4.47085  3.93648  3.16032  4.23878  4.59887  1.85793  3.75747  1.62120  1.61084  4.21723  4.53473  4.01012  3.94998  3.58902  3.33726  2.13588  5.12265  3.96975     37 m x - -
          2.68618  4.42225  2.77519  2.73123  3.46354  2.40513  3.72494  3.29354  2.67741  2.69355  4.24690  2.90347  2.73739  3.18146  2.89801  2.37887  2.77519  2.98518  4.58477  3.61503
          0.02852  3.96715  4.68949  0.61958  0.77255  0.80980  0.58869
      5   2.67553  4.60506  3.30751  2.72632  3.66973  3.50245  3.67061  3.23511  2.35707  2.86367  3.74679  3.15428  3.90684  2.90958  1.88146  2.42485  2.90993  2.96796  3.37317  3.68931     38 r x - -
          2.68582  4.42142  2.77540  2.73143  3.46307  2.40500  3.72515  3.29238  2.67705  2.69357  4.24710  2.90367  2.73760  3.18166  2.89821  2.37907  2.77540  2.98538  4.58497  3.61523
          0.46540  1.01355  4.68949  1.25189  0.33682  0.80980  0.58869
      6   1.85350  4.79722  2.91767  2.50125  4.15378  3.37848  3.67280  3.54022  2.07709  3.14282  3.99150  2.98631  3.84428  2.44251  2.69738  2.71374  2.92815  3.21461  5.36781  4.07129     43 a x - -
          2.68618  4.42225  2.77519  2.73123  3.46354  2.40513  3.72494  3.29354  2.67741  2.69355  4.24690  2.90347  2.73739  3.18146  2.89801  2.37887  2.77519  2.98518  4.58477  3.61503
          0.02852  3.96715  4.68949  0.61958  0.77255  0.80980  0.58869
      7   2.60885  4.78531  2.67066  2.08670  4.25360  3.24496  3.73588  3.68191  2.57603  3.28399  4.11626  2.90038  2.22194  2.90812  3.01882  2.16118  2.91449  3.30459  5.50402  4.15954     44 e x - -
          2.68618  4.42225  2.77519  2.73123  3.46354  2.40513  3.72494  3.29354  2.67741  2.69355  4.24690  2.90347  2.73739  3.18146  2.89801  2.37887  2.77519  2.98518  4.58477  3.61503
          0.02852  3.96715  4.68949  0.61958  0.77255  0.80980  0.58869
      8   2.63856  4.74518  2.93085  2.56501  4.25586  3.30261  3.73700  3.67773  1.82118  3.27523  4.12429  3.01965  3.83456  2.91013  2.71949  1.75138  2.94351  3.30666  5.44964  4.15257     45 s x - -
          2.68618  4.42225  2.77519  2.73123  3.46354  2.40513  3.72494  3.29354  2.67741  2.69355  4.24690  2.90347  2.73739  3.18146  2.89801  2.37887  2.77519  2.98518  4.58477  3.61503
          0.02852  3.96715  4.68949  0.61958  0.77255  0.80980  0.58869
      9   1.90730  4.40759  3.31398  2.82212  3.63023  3.46086  3.84163  2.33730  2.73025  2.59475  3.56204  3.23621  3.91415  2.63931  3.08013  2.76595  2.85606  2.59974  5.08328  3.82867     46 a x - -
          2.68603  4.42229  2.77523  2.73127  3.46357  2.40503  3.72498  3.29358  2.67744  2.69358  4.24693  2.90350  2.73743  3.18150  2.89781  2.37890  2.77523  2.98522  4.58481  3.61507
          0.22312  1.65659  4.68949  0.48929  0.94949  0.80980  0.58869
     10   2.74428  5.14257  2.11399  1.68897  4.45768  3.26850  3.67771  3.89963  2.56189  3.46043  4.27926  2.76486  3.80054  2.82733  3.07900  2.69815  2.28974  3.51614  5.65640  4.23799     49 e x - -
          2.68618  4.42225  2.77519  2.73123  3.46354  2.40513  3.72494  3.29354  2.67741  2.69355  4.24690  2.90347  2.73739  3.18146  2.89801  2.37887  2.77519  2.98518  4.58477  3.61503
          0.02852  3.96715  4.68949  0.61958  0.77255  0.80980  0.58869
     11   2.30242  4.29686  3.41331  2.88265  3.37521  3.52370  3.79762  2.27472  2.82171  2.50305  3.41935  2.80502  3.92558  3.14511  3.16368  2.79412  2.81533  2.52627  4.84471  2.81371     50 i x - -
          2.68618  4.42225  2.77519  2.73123  3.46354  2.40513  3.72494  3.29354  2.67741  2.69355  4.24690  2.90347  2.73739  3.18146  2.89801  2.37887  2.77519  2.98518  4.58477  3.61503
          0.02852  3.96715  4.68949  0.61958  0.77255  0.80980  0.58869
     12   2.63638  4.57276  3.23668  2.71048  3.78037  3.45341  3.73278  3.15903  2.45820  2.30308  3.71789  3.14699  2.34078  2.95297  2.41162  2.75490  2.89230  2.90824  5.13942  3.86338     51 l x - -
          2.68618  4.42225  2.77519  2.73123  3.46354  2.40513  3.72494  3.29354  2.67741  2.69355  4.24690  2.90347  2.73739  3.18146  2.89801  2.37887  2.77519  2.98518  4.58477  3.61503
          0.02852  3.96715  4.68949  0.61958  0.77255  0.80980  0.58869
     13   2.43159  4.46731  2.87659  2.66599  4.24507  3.07420  3.94646  3.76560  2.84117  3.40670  4.25057  2.38668  3.74771  3.17148  3.22198  1.36590  2.84930  3.29248  5.55811  4.22747     52 s x - -
          2.68618  4.42225  2.77519  2.73123  3.46354  2.40513  3.72494  3.29354  2.67741  2.69355  4.24690  2.90347  2.73739  3.18146  2.89801  2.37887  2.77519  2.98518  4.58477  3.61503
          0.02852  3.96715  4.68949  0.61958  0.77255  0.80980  0.58869
     14   2.25405  4.68068  2.58278  2.45838  3.88886  3.39046  2.77619  2.83652  2.49182  2.94170  3.78742  2.96441  3.81191  2.83443  2.93543  2.64821  2.82802  2.99769  5.21045  3.88553     53 a x - -
          2.68648  4.41927  2.77472  2.73226  3.46387  2.40527  3.72510  3.29135  2.67798  2.69266  4.24668  2.90425  2.73784  3.18239  2.89705  2.37910  2.77547  2.98524  4.58175  3.61456
          0.61522  0.79787  4.68949  2.99403  0.05138  0.80980  0.58869
     15   2.00455  4.55970  3.21680  2.67040  3.81114  3.03560  3.38898  2.79620  2.65218  2.86330  3.71737  3.13554  3.21911  2.98609  3.07308  2.54753  2.40878  2.91564  5.17216  3.89187    102 a x - -
          2.68618  4.42225  2.77519  2.73123  3.46354  2.40513  3.72494  3.29354  2.67741  2.69355  4.24690  2.90347  2.73739  3.18146  2.89801  2.37887  2.77519  2.98518  4.58477  3.61503
          0.02173  4.23554  4.95788  0.61958  0.77255  0.80980  0.58869
     16   2.63965  5.00519  2.49157  2.38331  4.30158  3.42415  2.81700  3.75076  2.37502  3.19281  4.06696  2.91919  3.82220  2.74251  2.32518  2.41032  2.52303  3.28459  5.47225  4.09914    103 r x - -
          2.68618  4.42225  2.77519  2.73123  3.46354  2.40513  3.72494  3.29354  2.67741  2.69355  4.24690  2.90347  2.73739  3.18146  2.89801  2.37887  2.77519  2.98518  4.58477  3.61503
          0.05853  4.23554  3.16109  0.61958  0.77255  0.80980  0.58869
     17   2.42983  4.48675  3.28771  2.72313  3.01842  3.53383  3.76280  2.70597  2.08402  2.70900  3.45298  3.18122  3.91705  3.01481  2.78571  2.59288  2.84486  2.77479  5.04363  3.41216    104 k x - -
          2.68618  4.42225  2.77519  2.73123  3.46354  2.40513  3.72494  3.29354  2.67741  2.69355  4.24690  2.90347  2.73739  3.18146  2.89801  2.37887  2.77519  2.98518  4.58477  3.61503
          0.02222  4.21346  4.93581  0.61958  0.77255  0.84282  0.56299
     18   2.56751  4.69427  3.08180  2.33067  3.91116  3.46831  3.70095  3.30953  2.53774  2.65234  3.78980  3.04610  3.23208  2.88450  2.97833  1.95326  2.79373  3.01736  5.23143  3.34083    105 s x - -
          2.68618  4.42225  2.77519  2.73123  3.46354  2.40513  3.72494  3.29354  2.67741  2.69355  4.24690  2.90347  2.73739  3.18146  2.89801  2.37887  2.77519  2.98518  4.58477  3.61503
          0.02222  4.21346  4.93581  0.61958  0.77255  0.84282  0.56299
     19   2.51591  4.45177  3.31461  2.75784  3.08515  3.09623  3.78172  2.99228  2.72906  2.68351  3.43098  2.81734  3.92268  3.05035  3.12399  2.21156  2.77369  2.74622  5.01703  2.74441    106 s x - -
          2.68618  4.42225  2.77519  2.73123  3.46354  2.40513  3.72494  3.29354  2.67741  2.69355  4.24690  2.90347  2.73739  3.18146  2.89801  2.37887  2.77519  2.98518  4.58477  3.61503
          0.02222  4.21346  4.93581  0.61958  0.77255  0.84282  0.56299
     20   2.61973  3.74405  3.07425  2.51498  3.51099  3.46827  3.31022  3.35797  2.23136  2.98481  3.31954  2.35011  3.85668  2.49983  2.93541  2.67818  2.85055  3.05729  5.25182  3.93633    107 k x - -
          2.68618  4.42225  2.77519  2.73123  3.46354  2.40513  3.72494  3.29354  2.67741  2.69355  4.24690  2.90347  2.73739  3.18146  2.89801  2.37887  2.77519  2.98518  4.58477  3.61503
          0.03646  4.21346  3.86301  0.61958  0.77255  0.58613  0.81300
     21   2.78255  4.28530  3.56953  3.55566  2.89405  3.86670  4.15917  2.66342  3.45248  1.73313  1.67742  3.80614  4.23343  3.68648  3.66515  2.83145  3.01552  2.49813  4.87314  3.66810    108 m x - -
          2.68618  4.42225  2.77519  2.73123  3.46354  2.40513  3.72494  3.29354  2.67741  2.69355  4.24690  2.90347  2.73739  3.18146  2.89801  2.37887  2.77519  2.98518  4.58477  3.61503
          0.09853  4.56696  2.48356  0.61958  0.77255  0.64955  0.73873
     22   2.40478  5.00652  3.05012  2.49221  3.89870  2.67853  2.74725  3.71019  2.35371  2.83538  4.00392  3.02222  3.83530  2.31432  2.57451  2.71394  2.93701  3.25386  5.48661  4.12916    109 q x - -
          2.68618  4.42225  2.77519  2.73123  3.46354  2.40513  3.72494  3.29354  2.67741  2.69355  4.24690  2.90347  2.73739  3.18146  2.89801  2.37887  2.77519  2.98518  4.58477  3.61503
          0.01637  4.51611  5.23846  0.61958  0.77255  0.45271  1.01033
     23   2.68014  4.38946  4.04270  3.05391  3.02299  3.67054  3.18330  2.63103  3.38182  2.10207  2.00921  3.76673  4.26131  3.64006  3.23339  2.58495  2.58442  2.37257  4.99164  3.78630    110 m x - -
          2.68618  4.42225  2.77519  2.73123  3.46354  2.40513  3.72494  3.29354  2.67741  2.69355  4.24690  2.90347  2.73739  3.18146  2.89801  2.37887  2.77519  2.98518  4.58477  3.61503
          0.01167  4.85222  5.57456  0.61958  0.77255  0.56329  0.84243
     24   2.21828  4.43967  3.83560  3.51632  3.12384  3.93852  4.22183  2.77171  2.67570  1.83306  2.57102  3.81750  3.56300  3.61508  3.56171  2.41889  2.88908  2.55250  3.47413  3.77178    111 l x - -
          2.68618  4.42225  2.77519  2.73123  3.46354  2.40513  3.72494  3.29354  2.67741  2.69355  4.24690  2.90347  2.73739  3.18146  2.89801  2.37887  2.77519  2.98518  4.58477  3.61503
          0.01576  4.96312  4.75092  0.61958  0.77255  0.57563  0.82633
     25   2.68711  5.18211  3.20141  2.48181  4.05688  3.45376  3.10574  3.73631  2.18519  2.89822  3.95853  3.17676  3.58325  2.82903  3.01756  1.97128  2.12434  3.38011  5.38848  3.77751    112 s x - -
          2.68598  4.42262  2.77564  2.73168  3.46306  2.40553  3.72351  3.29374  2.67744  2.69336  4.24715  2.90372  2.73717  3.18156  2.89823  2.37838  2.77454  2.98556  4.58521  3.61542
          0.53102  0.89496  5.69162  0.98870  0.46531  0.56567  0.83929
     26   2.40343  4.65168  3.51637  2.95437  3.52907  3.29230  3.87446  3.03921  2.53335  2.59992  2.81401  3.17094  4.09786  2.86806  3.17475  2.17740  2.17598  2.92851  5.35216  3.60374    116 t x - -
          2.68618  4.42225  2.77519  2.73123  3.46354  2.40513  3.72494  3.29354  2.67741  2.69355  4.24690  2.90347  2.73739  3.18146  2.89801  2.37887  2.77519  2.98518  4.58477  3.61503
          0.01993  4.99491  4.34552  0.61958  0.77255  0.57563  0.82633
     27   2.55804  4.47243  4.04462  2.97515  3.10645  3.93599  4.21436  2.44189  2.84795  1.56843  3.52493  3.70663  3.73920  3.65952  3.30153  2.79659  2.57838  2.31087  5.07191  3.59542    117 l x - -
          2.68618  4.42225  2.77519  2.73123  3.46354  2.40513  3.72494  3.29354  2.67741  2.69355  4.24690  2.90347  2.73739  3.18146  2.89801  2.37887  2.77519  2.98518  4.58477  3.61503
          0.04453  4.98518  3.30460  0.61958  0.77255  0.55696  0.85084
     28   1.96647  4.31160  4.61955  4.01934  2.42885  3.27626  4.35652  2.53349  3.77634  1.65026  3.18421  4.11624  4.40265  3.48511  3.94632  3.27734  2.40967  2.33990  4.58938  3.44859    118 l x - -
          2.68618  4.42225  2.77519  2.73123  3.46354  2.40513  3.72494  3.29354  2.67741  2.69355  4.24690  2.90347  2.73739  3.18146  2.89801  2.37887  2.77519  2.98518  4.58477  3.61503
          0.27614  4.97986  1.45065  0.61958  0.77255  0.65703  0.73062
     29   1.70842  4.28426  4.12931  3.48836  2.16851  3.85810  4.15435  2.67207  3.44341  2.15820  2.90773  3.70658  3.74666  3.68083  3.55964  2.79852  2.83100  2.50008  4.89287  3.69575    119 a x - -
          2.68618  4.42225  2.77519  2.73123  3.46354  2.40513  3.72494  3.29354  2.67741  2.69355  4.24690  2.90347  2.73739  3.18146  2.89801  2.37887  2.77519  2.98518  4.58477  3.61503
          0.01337  4.71709  5.43943  0.61958  0.77255  0.94534  0.49192
     30   1.57176  4.39665  3.90700  3.33307  3.51600  3.71983  3.68537  2.76706  3.26206  2.24737  2.83943  3.58051  3.42068  3.53456  3.55186  2.88306  2.49061  2.39577  4.73509  3.78184    120 a x - -
          2.68618  4.42225  2.77519  2.73123  3.46354  2.40513  3.72494  3.29354  2.67741  2.69355  4.24690  2.90347  2.73739  3.18146  2.89801  2.37887  2.77519  2.98518  4.58477  3.61503
          0.07073  4.77394  2.81604  0.61958  0.77255  0.37582  1.16069
     31   2.04630  4.38023  4.27500  3.69111  3.48686  2.98761  3.81213  2.30426  3.40719  1.51833  3.44283  3.92628  4.34382  3.81347  3.78534  2.73881  2.87786  2.25745  4.99015  3.79497    121 l x - -
          2.68618  4.42225  2.77519  2.73123  3.46354  2.40513  3.72494  3.29354  2.67741  2.69355  4.24690  2.90347  2.73739  3.18146  2.89801  2.37887  2.77519  2.98518  4.58477  3.61503
          0.49099  4.95914  0.96506  0.61958  0.77255  0.56757  0.83679
     32   2.14396  3.92944  3.82630  3.25295  3.12185  3.74175  4.02491  2.78122  3.11534  1.90628  3.36276  3.58537  2.48140  3.39857  3.46970  2.79626  2.59882  2.47671  4.91037  3.69831    122 l x - -
          2.68618  4.42225  2.77519  2.73123  3.46354  2.40513  3.72494  3.29354  2.67741  2.69355  4.24690  2.90347  2.73739  3.18146  2.89801  2.37887  2.77519  2.98518  4.58477  3.61503
          0.33551  4.54946  1.29297  0.61958  0.77255  0.62897  0.76172
     33   1.60166  4.56610  3.47131  2.91524  3.48980  3.44844  3.94329  3.17111  2.88535  2.76324  3.64462  3.34671  3.47055  3.20523  3.27987  2.11960  2.51686  2.74975  5.20199  3.94502    123 a x - -
          2.68618  4.42225  2.77519  2.73123  3.46354  2.40513  3.72494  3.29354  2.67741  2.69355  4.24690  2.90347  2.73739  3.18146  2.89801  2.37887  2.77519  2.98518  4.58477  3.61503
          0.07169  4.58763  2.83015  0.61958  0.77255  1.18184  0.36631
     34   2.97327  4.46833  4.91687  4.32804  2.51588  4.33459  4.67222  2.05790  4.17034  1.02580  3.21347  4.43659  4.63137  4.29062  4.23653  3.65721  2.95239  2.12703  5.10954  3.97627    124 l x - -
          2.68618  4.42225  2.77519  2.73123  3.46354  2.40513  3.72494  3.29354  2.67741  2.69355  4.24690  2.90347  2.73739  3.18146  2.89801  2.37887  2.77519  2.98518  4.58477  3.61503
          0.08301  4.55218  2.67197  0.61958  0.77255  1.12441  0.39281
     35   2.43799  4.14414  4.36473  3.76881  2.57735  3.68774  4.16142  2.39798  3.61705  1.53954  3.01953  3.89822  4.03459  3.80555  3.61857  2.78245  2.81040  2.13922  4.76181  3.57732    125 l x - -
          2.68618  4.42225  2.77519  2.73123  3.46354  2.40513  3.72494  3.29354  2.67741  2.69355  4.24690  2.90347  2.73739  3.18146  2.89801  2.37887  2.77519  2.98518  4.58477  3.61503
          0.03860  4.55251  3.60003  0.61958  0.77255  1.03546  0.43860
     36   2.08074  4.51201  3.27640  2.70786  3.78969  2.67961  3.85789  3.01599  2.74564  2.75455  3.78214  3.24442  3.57144  3.07813  3.10605  2.19883  2.40348  2.76768  5.24018  3.88973    126 a x - -
          2.68618  4.42225  2.77519  2.73123  3.46354  2.40513  3.72494  3.29354  2.67741  2.69355  4.24690  2.90347  2.73739  3.18146  2.89801  2.37887  2.77519  2.98518  4.58477  3.61503
          0.02380  4.62145  4.29167  0.61958  0.77255  0.91247  0.51338
     37   2.00188  4.01102  3.70853  3.13986  3.48689  3.29116  3.90529  2.95461  3.08858  1.75804  3.56892  3.47454  3.65933  3.04373  3.31679  2.63516  2.73103  2.44160  5.05017  3.82198    127 l x - -
          2.68618  4.42225  2.77519  2.73123  3.46354  2.40513  3.72494  3.29354  2.67741  2.69355  4.24690  2.90347  2.73739  3.18146  2.89801  2.37887  2.77519  2.98518  4.58477  3.61503
          0.02178  4.72113  4.37067  0.61958  0.77255  0.59728  0.79918
     38   1.81797  4.06260  3.97160  3.83242  2.37374  3.61795  4.28480  2.64176  3.69523  1.78740  3.20234  3.99655  4.34225  3.89755  3.84044  2.66496  2.72538  2.27771  4.91943  3.73186    128 l x - -
          2.68618  4.42225  2.77519  2.73123  3.46354  2.40513  3.72494  3.29354  2.67741  2.69355  4.24690  2.90347  2.73739  3.18146  2.89801  2.37887  2.77519  2.98518  4.58477  3.61503
          0.16257  4.89615  1.94794  0.61958  0.77255  0.87572  0.53881
     39   1.99378  4.22989  4.41925  3.73583  2.87922  3.64389  4.23465  2.45743  3.67714  1.81602  3.11319  3.96444  3.21948  3.74858  3.80311  2.80765  2.86030  2.00528  4.35804  3.55281    129 l x - -
          2.68618  4.42225  2.77519  2.73123  3.46354  2.40513  3.72494  3.29354  2.67741  2.69355  4.24690  2.90347  2.73739  3.18146  2.89801  2.37887  2.77519  2.98518  4.58477  3.61503
          0.13608  4.75874  2.13154  0.61958  0.77255  0.53060  0.88735
     40   1.55845  4.82966  3.26993  2.76010  3.93273  3.57920  3.92416  3.35328  2.78902  2.78177  3.91958  3.12806  3.92286  3.00370  3.22347  2.26565  2.42659  2.68641  5.37226  4.08030    130 a x - -
          2.68618  4.42225  2.77519  2.73123  3.46354  2.40513  3.72494  3.29354  2.67741  2.69355  4.24690  2.90347  2.73739  3.18146  2.89801  2.37887  2.77519  2.98518  4.58477  3.61503
          0.03173  4.84835  3.75545  0.61958  0.77255  0.61360  0.77957
     41   1.79405  4.48555  3.67769  3.11184  3.62235  2.95362  4.07448  3.03407  3.03758  2.23450  3.62650  3.44962  4.01294  3.24530  3.35992  1.87234  2.93584  2.66945  5.20530  3.82182    131 a x - -
          2.68618  4.42225  2.77519  2.73123  3.46354  2.40513  3.72494  3.29354  2.67741  2.69355  4.24690  2.90347  2.73739  3.18146  2.89801  2.37887  2.77519  2.98518  4.58477  3.61503
          0.01314  4.93953  5.13353  0.61958  0.77255  0.36628  1.18192
     42   1.72972  3.54249  4.12960  3.55270  2.71154  3.41749  3.60055  2.79596  3.47088  2.28737  3.37499  3.40188  2.66045  3.73076  3.65389  2.73450  2.60932  2.57242  5.09490  3.88877    132 a x - -
          2.68618  4.42225  2.77519  2.73123  3.46354  2.40513  3.72494  3.29354  2.67741  2.69355  4.24690  2.90347  2.73739  3.18146  2.89801  2.37887  2.77519  2.98518  4.58477  3.61503
          0.09547  5.06460  2.46821  0.61958  0.77255  0.50753  0.92126
     43   1.58851  4.29547  4.10144  3.52424  2.96540  3.65047  3.25574  2.54916  3.44114  2.42303  3.56317  3.82646  3.11233  3.38263  3.70170  2.80395  2.90947  2.07804  5.05402  3.84851    133 a x - -
          2.68618  4.42225  2.77519  2.73123  3.46354  2.40513  3.72494  3.29354  2.67741  2.69355  4.24690  2.90347  2.73739  3.18146  2.89801  2.37887  2.77519  2.98518  4.58477  3.61503
          0.44335  4.98615  1.04616  0.61958  0.77255  0.43731  1.03780
     44   2.31719  4.26498  4.12266  3.53973  3.19269  3.43405  4.14018  2.14620  3.43513  1.76287  3.21149  3.57062  2.63592  3.60068  3.64769  3.00003  2.76469  2.45489  4.87330  3.42680    134 l . - -
          2.68618  4.42225  2.77519  2.73123  3.46354  2.40513  3.72494  3.29354  2.67741  2.69355  4.24690  2.90347  2.73739  3.18146  2.89801  2.37887  2.77519  2.98518  4.58477  3.61503
          0.02421  4.67884  4.22496  0.61958  0.77255  1.19692  0.35971
     45   2.14606  4.95548  3.15227  2.59503  4.05001  3.37494  3.78889  3.61661  2.58811  3.13806  4.03018  2.74516  2.33494  2.90791  2.83370  2.28234  2.64239  3.06410  5.46154  3.79163    135 a . - -
          2.68618  4.42225  2.77519  2.73123  3.46354  2.40513  3.72494  3.29354  2.67741  2.69355  4.24690  2.90347  2.73739  3.18146  2.89801  2.37887  2.77519  2.98518  4.58477  3.61503
          0.06995  4.66867  2.84429  0.61958  0.77255  1.20703  0.35537
     46   2.25818  5.03674  2.89195  2.47683  4.10354  3.40983  2.89904  3.44813  2.41142  3.24576  4.09835  2.81514  2.84575  2.82057  2.77938  2.71017  2.70511  2.90731  5.51798  3.31987    136 a . - -
          2.68618  4.42225  2.77519  2.73123  3.46354  2.40513  3.72494  3.29354  2.67741  2.69355  4.24690  2.90347  2.73739  3.18146  2.89801  2.37887  2.77519  2.98518  4.58477  3.61503
          0.02899  4.61356  3.98141  0.61958  0.77255  1.25845  0.33421
     47   2.22972  5.12713  2.90090  2.17842  4.42811  3.52102  3.37139  3.78700  2.46780  3.13772  4.17974  2.95260  2.60080  2.65332  2.65101  2.65354  2.80013  3.49387  5.58705  3.13272    137 e . - -
          2.68568  4.42005  2.77535  2.73150  3.46416  2.40535  3.72344  3.29374  2.67773  2.69345  4.24771  2.90371  2.73673  3.18175  2.89876  2.37865  2.77532  2.98464  4.58485  3.61539
          0.96511  0.49686  4.54476  1.53382  0.24298  0.19716  1.72068
     48   2.19021  5.38344  2.73687  2.46242  3.77934  3.40762  3.62295  4.18756  2.53764  3.22097  4.42830  3.02572  3.75087  2.69935  2.09151  2.38284  2.33260  3.41690  5.82575  4.08045    165 r x - -
          2.68618  4.42225  2.77519  2.73123  3.46354  2.40513  3.72494  3.29354  2.67741  2.69355  4.24690  2.90347  2.73739  3.18146  2.89801  2.37887  2.77519  2.98518  4.58477  3.61503
          0.10773  5.08281  2.34415  0.61958  0.77255  0.47457  0.97327
     49   1.83754  4.95171  3.23411  2.65193  4.18058  3.18775  3.89117  3.71743  2.59716  3.11575  4.21462  2.94294  3.42747  2.38694  2.95243  2.46345  2.31771  2.83601  5.63791  4.28545    166 a x - -
          2.68618  4.42225  2.77519  2.73123  3.46354  2.40513  3.72494  3.29354  2.67741  2.69355  4.24690  2.90347  2.73739  3.18146  2.89801  2.37887  2.77519  2.98518  4.58477  3.61503
          0.03354  4.99186  3.64221  0.61958  0.77255  0.73623  0.65184
     50   2.03663  5.29789  2.98394  2.53562  4.61036  3.05564  3.38033  3.83145  2.49343  2.42804  4.09251  2.82905  3.40586  2.78612  2.69050  2.26771  2.71556  3.61158  5.75059  4.36020    167 a x - -
          2.68618  4.42225  2.77519  2.73123  3.46354  2.40513  3.72494  3.29354  2.67741  2.69355  4.24690  2.90347  2.73739  3.18146  2.89801  2.37887  2.77519  2.98518  4.58477  3.61503
          0.01026  4.98050  5.70284  0.61958  0.77255  0.75755  0.63264
     51   2.09403  5.24586  2.51758  2.28827  4.33927  3.55987  3.86703  3.57343  2.60644  2.90094  4.18127  3.08914  2.28526  2.72436  3.10905  2.54859  2.79802  3.33827  5.26259  4.03957    168 a x - -
          2.68618  4.42225  2.77519  2.73123  3.46354  2.40513  3.72494  3.29354  2.67741  2.69355  4.24690  2.90347  2.73739  3.18146  2.89801  2.37887  2.77519  2.98518  4.58477  3.61503
          0.01010  4.99565  5.71799  0.61958  0.77255  0.72744  0.65999
     52   2.47696  4.88823  3.34158  2.87545  4.07673  3.68093  3.92269  3.37419  2.80283  2.45133  3.97437  2.86620  2.51587  3.14637  3.20937  2.22406  2.02998  2.84317  3.90776  4.13765    169 t x - -
          2.68618  4.42225  2.77519  2.73123  3.46354  2.40513  3.72494  3.29354  2.67741  2.69355  4.24690  2.90347  2.73739  3.18146  2.89801  2.37887  2.77519  2.98518  4.58477  3.61503
          0.01000  5.00562  5.72797  0.61958  0.77255  0.75080  0.63864
     53   2.62599  0.87880  4.28090  3.63519  3.77760  3.75402  4.01303  3.03172  3.62015  2.86767  3.77702  3.95976  4.37021  3.89998  3.84932  3.12024  2.96118  2.83708  5.26178  3.90766    170 c x - -
          2.68618  4.42225  2.77519  2.73123  3.46354  2.40513  3.72494  3.29354  2.67741  2.69355  4.24690  2.90347  2.73739  3.18146  2.89801  2.37887  2.77519  2.98518  4.58477  3.61503
          0.27203  5.00562  1.46332  0.61958  0.77255  0.75080  0.63864
     54   3.00908  5.60146  1.93479  2.40964  4.92334  2.57595  3.95984  4.42344  2.81574  3.90347  4.68063  1.31365  4.10728  2.98390  3.22187  2.81527  3.16416  3.98602  6.04738  4.59458    171 n x - -
          2.68625  4.42232  2.77524  2.73131  3.46361  2.40469  3.72502  3.29353  2.67748  2.69362  4.24697  2.90354  2.73747  3.18154  2.89808  2.37886  2.77500  2.98526  4.58484  3.61510
          0.31113  1.42049  3.65786  0.13779  2.05014  1.15391  0.37892
     55   2.65025  4.93468  3.20017  2.55455  4.16283  3.52356  3.69852  3.05537  2.60140  3.18863  4.00934  3.03468  3.18747  2.95036  2.30361  2.60235  1.87831  2.74686  5.44530  4.11981    173 t x - -
          2.68618  4.42225  2.77519  2.73123  3.46354  2.40513  3.72494  3.29354  2.67741  2.69355  4.24690  2.90347  2.73739  3.18146  2.89801  2.37887  2.77519  2.98518  4.58477  3.61503
          0.01327  4.72477  5.44711  0.61958  0.77255  1.14763  0.38183
     56   2.63810  4.21663  3.67107  3.18236  3.55606  3.79154  3.86120  2.09169  3.16337  2.47895  3.53726  3.58915  4.17068  3.44929  3.40427  1.83885  2.16091  2.46779  5.02229  3.80169    174 s x - -
          2.68618  4.42225  2.77519  2.73123  3.46354  2.40513  3.72494  3.29354  2.67741  2.69355  4.24690  2.90347  2.73739  3.18146  2.89801  2.37887  2.77519  2.98518  4.58477  3.61503
          0.01670  4.73353  4.85795  0.61958  0.77255  0.78810  0.60643
     57   2.01700  5.17526  3.13522  2.57864  4.46163  3.61922  3.12543  3.75889  2.49320  3.34217  4.05501  2.32130  3.53817  2.61179  3.05704  2.42230  2.27232  3.12124  5.64515  4.27299    175 a x - -
          2.68616  4.42231  2.77493  2.73130  3.46360  2.40519  3.72501  3.29360  2.67747  2.69320  4.24696  2.90353  2.73738  3.18153  2.89807  2.37893  2.77526  2.98519  4.58483  3.61498
          0.12077  2.33956  4.05191  0.69314  0.69316  0.53737  0.87775
     58   2.46677  4.40446  4.25519  3.67303  3.40089  2.71756  4.04790  2.54008  3.29724  1.17522  3.51888  3.76842  4.35216  3.80532  3.78138  3.26008  2.73143  2.53710  5.01367  3.81686    179 l x - -
          2.68618  4.42225  2.77519  2.73123  3.46354  2.40513  3.72494  3.29354  2.67741  2.69355  4.24690  2.90347  2.73739  3.18146  2.89801  2.37887  2.77519  2.98518  4.58477  3.61503
          0.03558  4.98697  3.57105  0.61958  0.77255  0.79022  0.60467
     59   2.52280  4.42433  2.66548  2.59706  4.59665  3.50469  3.56140  3.90438  2.59937  3.57791  4.33853  1.54163  3.53290  2.95754  3.08518  2.20859  2.74975  3.54197  5.74295  4.35521    180 n x - -
          2.68618  4.42225  2.77519  2.73123  3.46354  2.40513  3.72494  3.29354  2.67741  2.69355  4.24690  2.90347  2.73739  3.18146  2.89801  2.37887  2.77519  2.98518  4.58477  3.61503
          0.01045  4.96184  5.68419  0.61958  0.77255  0.38344  1.14417
     60   2.50103  5.37277  2.94449  2.42544  4.69696  3.69523  3.88537  4.16824  2.60510  3.10451  4.41951  2.46476  3.89136  2.98904  2.53359  2.18084  1.70339  3.63593  5.81864  4.42084    181 t x - -
          2.68618  4.42225  2.77519  2.73123  3.46354  2.40513  3.72494  3.29354  2.67741  2.69355  4.24690  2.90347  2.73739  3.18146  2.89801  2.37887  2.77519  2.98518  4.58477  3.61503
          0.00924  5.08505  5.80740  0.61958  0.77255  0.55254  0.85681
     61   2.83182  4.86419  3.40907  2.97080  3.87758  3.74957  4.05362  2.54999  2.70722  2.79143  3.95490  3.26971  3.99282  3.28012  3.03597  2.32437  1.37520  3.01615  5.41453  4.13745    182 t x - -
          2.68618  4.42225  2.77519  2.73123  3.46354  2.40513  3.72494  3.29354  2.67741  2.69355  4.24690  2.90347  2.73739  3.18146  2.89801  2.37887  2.77519  2.98518  4.58477  3.61503
          0.00924  5.08505  5.80740  0.61958  0.77255  0.55254  0.85681
     62   2.72379  4.55898  3.84776  3.31283  3.28745  3.70842  4.24037  2.68682  3.37488  2.60441  3.51766  2.94272  3.57456  3.65226  3.67575  2.44786  2.00986  1.62452  5.15421  3.55157    183 v x - -
          2.68618  4.42225  2.77519  2.73123  3.46354  2.40513  3.72494  3.29354  2.67741  2.69355  4.24690  2.90347  2.73739  3.18146  2.89801  2.37887  2.77519  2.98518  4.58477  3.61503
          0.00916  5.09342  5.81576  0.61958  0.77255  0.55254  0.85681
     63   2.62111  5.15533  3.08811  2.37712  3.76064  2.06419  3.94720  3.31949  2.64400  2.94830  4.03631  3.19157  4.13575  2.38042  3.14489  2.67878  2.43749  3.25202  5.15177  3.14485    184 g x - -
          2.68618  4.42225  2.77519  2.73123  3.46354  2.40513  3.72494  3.29354  2.67741  2.69355  4.24690  2.90347  2.73739  3.18146  2.89801  2.37887  2.77519  2.98518  4.58477  3.61503
          0.00916  5.09342  5.81576  0.61958  0.77255  0.55254  0.85681
     64   2.87293  4.89888  3.30881  2.90952  4.01344  3.82005  4.04272  3.41609  2.84191  1.88468  3.92106  2.26745  3.45656  2.95862  3.30232  2.73691  2.08119  2.83804  4.76924  3.11969    185 l x - -
          2.68618  4.42225  2.77519  2.73123  3.46354  2.40513  3.72494  3.29354  2.67741  2.69355  4.24690  2.90347  2.73739  3.18146  2.89801  2.37887  2.77519  2.98518  4.58477  3.61503
          0.00916  5.09342  5.81576  0.61958  0.77255  0.55254  0.85681
     65   3.01466  4.27343  4.75772  4.17575  3.24741  4.20274  3.42463  2.67352  4.00946  2.66595  3.60840  4.24998  4.56511  4.17354  4.10088  3.50541  3.23090  2.25687  3.91107  0.93649    186 y x - -
          2.68618  4.42225  2.77519  2.73123  3.46354  2.40513  3.72494  3.29354  2.67741  2.69355  4.24690  2.90347  2.73739  3.18146  2.89801  2.37887  2.77519  2.98518  4.58477  3.61503
          0.01583  5.09342  4.64957  0.61958  0.77255  0.55254  0.85681
     66   2.86591  4.75656  3.39825  3.08657  3.91359  3.87647  4.12338  3.09231  3.08506  2.97974  3.85874  3.33944  2.73168  3.40208  3.47349  3.04426  1.27083  2.43646  5.32918  2.99475    187 t x - -
          2.68618  4.42225  2.77519  2.73123  3.46354  2.40513  3.72494  3.29354  2.67741  2.69355  4.24690  2.90347  2.73739  3.18146  2.89801  2.37887  2.77519  2.98518  4.58477  3.61503
          0.00914  5.09586  5.81821  0.61958  0.77255  0.57143  0.83176
     67   3.03845  4.73438  5.31877  4.77025  4.02112  4.73075  5.20658  1.41763  4.63244  2.71390  3.91949  4.07787  5.06729  4.83751  4.73969  4.07896  2.86984  0.83966  5.72201  4.52167    188 v x - -
          2.68618  4.42225  2.77519  2.73123  3.46354  2.40513  3.72494  3.29354  2.67741  2.69355  4.24690  2.90347  2.73739  3.18146  2.89801  2.37887  2.77519  2.98518  4.58477  3.61503
          0.00914  5.09586  5.81821  0.61958  0.77255  0.53883  0.87570
     68   2.27829  5.23705  3.13377  2.67429  4.50907  3.65668  3.92895  3.85397  2.33716  2.91510  4.29798  3.23641  4.12346  1.89090  3.08925  2.61582  2.07884  2.64022  5.71628  4.35466    189 q x - -
          2.68618  4.42225  2.77519  2.73123  3.46354  2.40513  3.72494  3.29354  2.67741  2.69355  4.24690  2.90347  2.73739  3.18146  2.89801  2.37887  2.77519  2.98518  4.58477  3.61503
          0.00908  5.10241  5.82476  0.61958  0.77255  0.55254  0.85681
     69   2.41560  5.41484  2.76244  1.74267  4.75345  3.47004  3.82123  3.93457  2.54422  3.58894  4.45721  3.16561  3.39001  2.46622  2.85163  2.09207  2.94331  2.81671  5.85141  4.44437    190 e x - -
          2.68611  4.42231  2.77514  2.73085  3.46360  2.40519  3.72500  3.29360  2.67747  2.69361  4.24696  2.90353  2.73736  3.18149  2.89807  2.37893  2.77523  2.98521  4.58483  3.61488
          0.15419  1.96658  5.82476  0.16003  1.91131  0.55254  0.85681
     70   3.28985  5.88299  2.85940  2.44809  5.30930  0.98767  4.35882  4.81016  3.30318  4.31339  5.12813  1.61518  4.43245  3.44416  3.85767  3.26871  3.24321  4.36384  6.47789  5.01576    192 g x - -
          2.68618  4.42225  2.77519  2.73123  3.46354  2.40513  3.72494  3.29354  2.67741  2.69355  4.24690  2.90347  2.73739  3.18146  2.89801  2.37887  2.77519  2.98518  4.58477  3.61503
          0.00908  5.10241  5.82476  0.61958  0.77255  0.55254  0.85681
     71   3.19182  5.71610  0.95461  2.27417  5.03342  3.78362  4.10316  4.18349  2.89660  4.00960  4.78016  3.13778  4.26676  2.91276  3.33518  3.12923  2.24272  4.09475  6.15371  4.71585    193 d x - -
          2.68618  4.42225  2.77519  2.73123  3.46354  2.40513  3.72494  3.29354  2.67741  2.69355  4.24690  2.90347  2.73739  3.18146  2.89801  2.37887  2.77519  2.98518  4.58477  3.61503
          0.00908  5.10241  5.82476  0.61958  0.77255  0.55254  0.85681
     72   3.01527  4.96398  3.88461  3.65779  4.83740  3.75891  4.71758  4.23577  3.57330  3.90739  4.74720  3.92398  4.43128  3.96131  3.26096  2.56302  0.53881  3.60166  6.16246  4.93181    194 T x - -
          2.68618  4.42225  2.77519  2.73123  3.46354  2.40513  3.72494  3.29354  2.67741  2.69355  4.24690  2.90347  2.73739  3.18146  2.89801  2.37887  2.77519  2.98518  4.58477  3.61503
          0.00908  5.10241  5.82476  0.61958  0.77255  0.55254  0.85681
     73   3.61189  4.89816  4.82056  5.02696  3.81289  4.94136  5.33994  1.28468  4.86836  1.11813  2.68510  5.09625  5.20073  4.96208  4.89674  4.29062  3.84531  1.81759  5.68867  4.56726    195 l x - -
          2.68618  4.42225  2.77519  2.73123  3.46354  2.40513  3.72494  3.29354  2.67741  2.69355  4.24690  2.90347  2.73739  3.18146  2.89801  2.37887  2.77519  2.98518  4.58477  3.61503
          0.00903  5.10744  5.82979  0.61958  0.77255  0.55254  0.85681
     74   2.15988  4.73903  3.70757  3.05477  1.93544  2.98594  3.55580  3.16181  3.00708  2.86184  3.83795  3.51414  3.72183  3.42217  3.28090  2.62593  2.04507  3.01976  4.62795  3.65680    196 f x - -
          2.68618  4.42225  2.77519  2.73123  3.46354  2.40513  3.72494  3.29354  2.67741  2.69355  4.24690  2.90347  2.73739  3.18146  2.89801  2.37887  2.77519  2.98518  4.58477  3.61503
          0.00903  5.10744  5.82979  0.61958  0.77255  0.55254  0.85681
     75   2.42910  5.41848  2.29228  2.26461  4.30885  3.50638  3.88625  4.05841  2.43303  3.49717  4.46087  2.61007  4.09172  2.95241  3.05278  1.69529  2.50539  3.80576  5.85494  4.44768    197 s x - -
          2.68618  4.42225  2.77519  2.73123  3.46354  2.40513  3.72494  3.29354  2.67741  2.69355  4.24690  2.90347  2.73739  3.18146  2.89801  2.37887  2.77519  2.98518  4.58477  3.61503
          0.00903  5.10744  5.82979  0.61958  0.77255  0.55254  0.85681
     76   3.94781  5.11224  6.10449  5.66175  4.48570  5.67209  6.51284  0.72011  5.63946  2.56903  3.93448  5.83828  5.83811  5.89144  5.81516  5.13688  4.20722  1.11244  6.71860  5.50719    198 i x - -
          2.68618  4.42225  2.77519  2.73123  3.46354  2.40513  3.72494  3.29354  2.67741  2.69355  4.24690  2.90347  2.73739  3.18146  2.89801  2.37887  2.77519  2.98518  4.58477  3.61503
          0.00903  5.10744  5.82979  0.61958  0.77255  0.55254  0.85681
     77   0.51928  4.83899  4.89668  4.63970  5.34701  3.18601  5.43855  4.77933  4.60320  4.48897  5.27782  4.37395  4.48822  4.79576  4.77800  1.70855  3.47854  3.28692  6.70806  5.59610    199 A x - -
          2.68618  4.42225  2.77519  2.73123  3.46354  2.40513  3.72494  3.29354  2.67741  2.69355  4.24690  2.90347  2.73739  3.18146  2.89801  2.37887  2.77519  2.98518  4.58477  3.61503
          0.00903  5.10744  5.82979  0.61958  0.77255  0.55254  0.85681
     78   1.81731  5.42823  2.66088  2.30224  4.77152  3.35996  3.76235  4.09504  2.17713  3.65573  4.46938  2.23284  4.08955  2.86378  2.69094  2.81607  2.54162  3.65537  5.86195  4.31570    200 a x - -
          2.68618  4.42225  2.77519  2.73123  3.46354  2.40513  3.72494  3.29354  2.67741  2.69355  4.24690  2.90347  2.73739  3.18146  2.89801  2.37887  2.77519  2.98518  4.58477  3.61503
          0.00903  5.10744  5.82979  0.61958  0.77255  0.55254  0.85681
     79   1.80883  5.40178  3.18674  2.55502  4.73382  3.70314  3.32912  3.97546  1.83797  3.37715  4.44608  3.04044  4.09613  2.43280  2.72433  2.25427  2.91744  3.57368  5.84191  4.44011    201 a x - -
          2.68619  4.42226  2.77514  2.73124  3.46354  2.40513  3.72495  3.29355  2.67741  2.69355  4.24690  2.90347  2.73734  3.18147  2.89801  2.37887  2.77520  2.98519  4.58477  3.61504
          0.01722  4.25907  5.82979  0.63422  0.75576  0.55254  0.85681
     80   2.88824  4.42840  4.44364  3.85548  1.99675  4.06387  3.89748  2.87577  2.92877  2.27842  3.54351  3.34996  4.43305  3.94790  3.90419  3.35102  2.02891  1.86106  4.74132  2.69042    204 v x - -
          2.68618  4.42225  2.77519  2.73123  3.46354  2.40513  3.72494  3.29354  2.67741  2.69355  4.24690  2.90347  2.73739  3.18146  2.89801  2.37887  2.77519  2.98518  4.58477  3.61503
          0.00903  5.10744  5.82979  0.61958  0.77255  0.55254  0.85681
     81   3.03404  5.59216  2.62620  2.66064  4.93019  2.29338  4.01479  4.41903  2.30879  3.89813  4.65225  1.22911  4.19640  3.05022  3.21644  2.61331  3.24106  3.98265  6.03347  4.60960    205 n x - -
          2.68618  4.42225  2.77519  2.73123  3.46354  2.40513  3.72494  3.29354  2.67741  2.69355  4.24690  2.90347  2.73739  3.18146  2.89801  2.37887  2.77519  2.98518  4.58477  3.61503
          0.00903  5.10744  5.82979  0.61958  0.77255  0.55254  0.85681
     82   2.92870  4.93536  3.66230  3.09556  4.19770  3.86291  4.15163  3.39942  2.97393  3.16957  4.09873  3.54638  4.28395  3.37012  1.16638  2.36314  2.51436  2.38275  5.54966  4.28177    206 r x - -
          2.68618  4.42225  2.77519  2.73123  3.46354  2.40513  3.72494  3.29354  2.67741  2.69355  4.24690  2.90347  2.73739  3.18146  2.89801  2.37887  2.77519  2.98518  4.58477  3.61503
          0.00903  5.10744  5.82979  0.61958  0.77255  0.55254  0.85681
     83   2.97623  4.90606  4.67042  4.61734  5.62597  0.43035  5.57552  5.11653  4.78095  4.80743  5.57194  4.38548  4.52884  4.93957  4.92528  2.89043  2.06177  4.26168  6.95502  5.86515    207 G x - -
          2.68618  4.42225  2.77519  2.73123  3.46354  2.40513  3.72494  3.29354  2.67741  2.69355  4.24690  2.90347  2.73739  3.18146  2.89801  2.37887  2.77519  2.98518  4.58477  3.61503
          0.00903  5.10744  5.82979  0.61958  0.77255  0.44616  1.02188
     84   2.40853  4.49210  5.04492  4.26040  3.37338  4.33906  4.69672  1.46782  4.26164  2.00684  3.61937  4.47856  4.31509  4.41546  4.30567  3.65642  2.99149  1.32294  5.20276  4.02149    208 v x - -
          2.68618  4.42225  2.77519  2.73123  3.46354  2.40513  3.72494  3.29354  2.67741  2.69355  4.24690  2.90347  2.73739  3.18146  2.89801  2.37887  2.77519  2.98518  4.58477  3.61503
          0.00884  5.12920  5.85154  0.61958  0.77255  0.48576  0.95510
     85   2.73685  0.62259  3.00103  3.90872  4.55635  3.79522  4.85958  3.87328  3.95847  3.16211  4.53014  4.08208  4.47910  4.21322  4.24809  2.73227  3.43779  3.51456  5.99360  4.78275    209 C x - -
          2.68618  4.42225  2.77519  2.73123  3.46354  2.40513  3.72494  3.29354  2.67741  2.69355  4.24690  2.90347  2.73739  3.18146  2.89801  2.37887  2.77519  2.98518  4.58477  3.61503
          0.00884  5.12920  5.85154  0.61958  0.77255  0.48576  0.95510
     86   2.57655  6.22774  0.65082  2.76059  5.55441  3.89147  4.43185  5.09386  3.44616  4.55673  5.38750  2.36924  4.07326  2.95236  4.05730  3.48112  3.89263  4.63141  6.70427  5.17568    210 D x - -
          2.68618  4.42225  2.77519  2.73123  3.46354  2.40513  3.72494  3.29354  2.67741  2.69355  4.24690  2.90347  2.73739  3.18146  2.89801  2.37887  2.77519  2.98518  4.58477  3.61503
          0.00884  5.12920  5.85154  0.61958  0.77255  0.48576  0.95510
     87   4.05283  5.22202  6.16572  5.70091  4.25283  5.71452  6.42105  0.48434  5.64586  1.97994  3.96625  5.88810  5.83906  5.77928  5.75593  5.17372  4.30416  1.97431  6.51488  5.39790    211 I x - -
          2.68618  4.42225  2.77519  2.73123  3.46354  2.40513  3.72494  3.29354  2.67741  2.69355  4.24690  2.90347  2.73739  3.18146  2.89801  2.37887  2.77519  2.98518  4.58477  3.61503
          0.00884  5.12920  5.85154  0.61958  0.77255  0.48576  0.95510
     88   1.16583  4.52438  4.19572  3.62026  3.20889  2.55470  4.32049  2.79351  3.53543  2.29270  3.64588  3.91329  4.02462  3.79215  3.72819  3.12708  2.82678  2.60545  5.13747  3.93304    212 a x - -
          2.68618  4.42225  2.77519  2.73123  3.46354  2.40513  3.72494  3.29354  2.67741  2.69355  4.24690  2.90347  2.73739  3.18146  2.89801  2.37887  2.77519  2.98518  4.58477  3.61503
          0.00884  5.12920  5.85154  0.61958  0.77255  0.48576  0.95510
     89   2.73136  5.36419  3.24976  2.63120  3.84107  3.74304  3.92549  4.01447  2.30484  3.65072  4.41560  2.98557  4.13408  2.58541  1.21718  2.75874  3.05810  3.73676  5.81391  3.74992    213 r x - -
          2.68618  4.42225  2.77519  2.73123  3.46354  2.40513  3.72494  3.29354  2.67741  2.69355  4.24690  2.90347  2.73739  3.18146  2.89801  2.37887  2.77519  2.98518  4.58477  3.61503
          0.00884  5.12920  5.85154  0.61958  0.77255  0.48576  0.95510
     90   1.69839  4.53178  4.14588  3.48505  3.64663  3.67374  3.16875  2.91698  3.48919  1.80102  3.53433  3.88054  4.38739  3.05975  3.75730  2.99999  3.19493  2.09429  5.13264  2.74580    214 a x - -
          2.68618  4.42225  2.77519  2.73123  3.46354  2.40513  3.72494  3.29354  2.67741  2.69355  4.24690  2.90347  2.73739  3.18146  2.89801  2.37887  2.77519  2.98518  4.58477  3.61503
          0.00884  5.12920  5.85154  0.61958  0.77255  0.48576  0.95510
     91   3.36493  5.36787  3.68237  3.46600  4.27678  3.98460  4.57829  4.51595  3.54600  4.07603  4.98339  0.48589  4.61331  3.93204  3.89064  2.84159  3.74515  4.11235  3.91986  4.21819    215 N x - -
          2.68618  4.42225  2.77519  2.73123  3.46354  2.40513  3.72494  3.29354  2.67741  2.69355  4.24690  2.90347  2.73739  3.18146  2.89801  2.37887  2.77519  2.98518  4.58477  3.61503
          0.00884  5.12920  5.85154  0.61958  0.77255  0.48576  0.95510
     92   2.71674  4.36072  3.31359  2.79324  4.13688  3.42121  3.66950  3.23345  2.51968  2.40729  4.12871  2.53732  2.86147  3.13424  1.75557  2.71843  3.17042  3.08892  5.62761  4.29677    216 r x - -
          2.68623  4.42230  2.77516  2.73128  3.46358  2.40517  3.72499  3.29359  2.67745  2.69359  4.24694  2.90351  2.73744  3.18113  2.89805  2.37874  2.77507  2.98523  4.58481  3.61508
          0.11584  2.23958  5.85154  0.19241  1.74277  0.48576  0.95510
     93   4.14213  5.34873  6.15030  5.58630  3.78883  5.58189  5.95156  1.40716  5.46035  1.42734  1.14073  5.75239  5.64867  5.37157  5.42332  4.97733  4.35757  2.39420  5.99134  5.01189    218 m x - -
          2.68618  4.42225  2.77519  2.73123  3.46354  2.40513  3.72494  3.29354  2.67741  2.69355  4.24690  2.90347  2.73739  3.18146  2.89801  2.37887  2.77519  2.98518  4.58477  3.61503
          0.00884  5.12920  5.85154  0.61958  0.77255  0.48576  0.95510
     94   1.37911  5.07266  3.29758  2.77457  4.29299  3.71321  3.99781  3.44110  2.50348  3.32334  3.21075  3.33881  3.80042  2.96322  3.27280  2.67692  2.11389  3.18626  5.58942  4.27016    219 a x - -
          2.68618  4.42225  2.77519  2.73123  3.46354  2.40513  3.72494  3.29354  2.67741  2.69355  4.24690  2.90347  2.73739  3.18146  2.89801  2.37887  2.77519  2.98518  4.58477  3.61503
          0.43186  5.12920  1.06486  0.61958  0.77255  0.48576  0.95510
     95   3.53107  6.23845  0.56676  2.37766  5.55147  3.31829  4.29114  5.13643  3.46499  4.58604  5.48947  2.73785  4.31664  3.47703  4.17094  3.18926  3.85631  4.65262  6.74017  5.12877    220 D x - -
          2.68618  4.42225  2.77519  2.73123  3.46354  2.40513  3.72494  3.29354  2.67741  2.69355  4.24690  2.90347  2.73739  3.18146  2.89801  2.37887  2.77519  2.98518  4.58477  3.61503
          0.01346  4.71080  5.43314  0.61958  0.77255  1.22629  0.34726
     96   1.72531  4.76677  3.21685  2.71414  3.98217  3.64830  3.91397  3.36635  2.79121  3.03117  3.88571  3.14284  2.41019  3.07892  3.10162  2.89071  3.02746  2.05850  5.33880  4.05306    221 a x - -
          2.68618  4.42225  2.77519  2.73123  3.46354  2.40513  3.72494  3.29354  2.67741  2.69355  4.24690  2.90347  2.73739  3.18146  2.89801  2.37887  2.77519  2.98518  4.58477  3.61503
          0.06025  4.71080  3.00626  0.61958  0.77255  0.20271  1.69563
     97   2.66912  5.33875  2.52228  2.33067  4.64683  3.70897  3.90095  3.43551  2.58854  3.39146  2.81876  1.68322  4.10194  2.91917  3.13807  2.74844  2.40838  3.70936  5.79422  4.40661    222 n x - -
          2.68618  4.42225  2.77519  2.73123  3.46354  2.40513  3.72494  3.29354  2.67741  2.69355  4.24690  2.90347  2.73739  3.18146  2.89801  2.37887  2.77519  2.98518  4.58477  3.61503
          0.10383  5.09906  2.38030  0.61958  0.77255  0.43280  1.04608
     98   2.06035  4.45172  3.62979  3.62063  3.56199  3.98938  3.80507  1.49716  3.52779  2.33471  3.32941  3.70072  2.87908  3.77580  3.76611  2.99966  3.15124  2.32755  5.05692  3.53183    223 i . - -
          2.68631  4.42243  2.77505  2.73120  3.46372  2.40531  3.72513  3.29372  2.67744  2.69363  4.24708  2.90168  2.73752  3.18165  2.89819  2.37894  2.77527  2.98537  4.58495  3.61521
          0.64176  0.88734  2.78243  0.11881  2.18904  0.35793  1.20105
     99   2.75381  4.38833  4.51986  3.46554  2.54571  4.06152  4.37232  2.32828  3.49705  1.72442  3.39539  3.69463  2.20561  3.87106  3.86624  3.17247  3.17307  2.32449  5.00271  2.67668    226 l x - -
          2.68618  4.42225  2.77519  2.73123  3.46354  2.40513  3.72494  3.29354  2.67741  2.69355  4.24690  2.90347  2.73739  3.18146  2.89801  2.37887  2.77519  2.98518  4.58477  3.61503
          0.00934  5.07407  5.79642  0.61958  0.77255  0.39791  1.11389
    100   3.08174  4.45863  4.97615  4.36753  2.52913  4.25335  4.21662  1.45427  4.17067  1.54929  3.29018  4.39229  2.36821  4.30372  4.20096  3.56453  3.31279  2.40894  5.07190  3.90302    227 i x - -
          2.68618  4.42225  2.77519  2.73123  3.46354  2.40513  3.72494  3.29354  2.67741  2.69355  4.24690  2.90347  2.73739  3.18146  2.89801  2.37887  2.77519  2.98518  4.58477  3.61503
          0.03079  5.12920  3.71328  0.61958  0.77255  0.48576  0.95510
    101   2.91357  4.87106  3.24240  2.59719  2.67406  3.83872  4.06500  3.24834  2.88344  2.13287  3.96154  2.30427  3.91487  3.04761  3.27359  2.84942  2.98838  2.73028  5.42156  2.28723    228 l x - -
          2.68618  4.42225  2.77519  2.73123  3.46354  2.40513  3.72494  3.29354  2.67741  2.69355  4.24690  2.90347  2.73739  3.18146  2.89801  2.37887  2.77519  2.98518  4.58477  3.61503
          0.00903  5.10744  5.82979  0.61958  0.77255  0.55254  0.85681
    102   2.01833  4.69576  3.77706  3.06611  3.83924  3.83159  4.16234  2.88602  3.16931  2.76944  3.79915  3.44496  2.18930  3.39479  3.34977  3.15248  2.00624  2.00804  5.27543  4.03557    229 t x - -
          2.68618  4.42225  2.77519  2.73123  3.46354  2.40513  3.72494  3.29354  2.67741  2.69355  4.24690  2.90347  2.73739  3.18146  2.89801  2.37887  2.77519  2.98518  4.58477  3.61503
          0.00903  5.10744  5.82979  0.61958  0.77255  0.44616  1.02188
    103   3.51829  5.99971  2.14747  2.82744  5.46964  0.69297  4.44812  4.98996  3.42224  4.47809  5.30423  2.75491  4.49971  3.60804  3.21572  3.25850  3.82876  4.52075  6.63026  5.14751    230 G x - -
          2.68618  4.42225  2.77519  2.73123  3.46354  2.40513  3.72494  3.29354  2.67741  2.69355  4.24690  2.90347  2.73739  3.18146  2.89801  2.37887  2.77519  2.98518  4.58477  3.61503
          0.00884  5.12920  5.85154  0.61958  0.77255  0.48576  0.95510
    104   2.50319  5.43197  2.72099  1.43072  3.10115  3.71554  3.91124  4.24294  2.59537  3.73190  4.34457  3.15844  3.51209  1.92353  3.14689  2.91389  3.17958  3.81603  5.87162  4.46623    231 e x - -
          2.68618  4.42225  2.77519  2.73123  3.46354  2.40513  3.72494  3.29354  2.67741  2.69355  4.24690  2.90347  2.73739  3.18146  2.89801  2.37887  2.77519  2.98518  4.58477  3.61503
          0.00884  5.12920  5.85154  0.61958  0.77255  0.48576  0.95510
    105   2.82891  5.32131  3.19442  2.26694  4.61840  3.72820  3.92104  3.72503  2.28156  3.51424  4.37495  3.15483  3.68558  2.31755  3.09809  2.50159  1.98303  2.13439  5.78381  4.09129    232 t x - -
          2.68618  4.42225  2.77519  2.73123  3.46354  2.40513  3.72494  3.29354  2.67741  2.69355  4.24690  2.90347  2.73739  3.18146  2.89801  2.37887  2.77519  2.98518  4.58477  3.61503
          0.00884  5.12920  5.85154  0.61958  0.77255  0.48576  0.95510
    106   3.83328  5.12202  5.74770  5.15625  2.74531  5.09059  4.55522  1.52441  4.97787  0.68754  3.45080  5.23159  5.28497  4.96214  4.95255  4.43604  4.04875  2.92501  5.55184  4.41663    233 L x - -
          2.68618  4.42225  2.77519  2.73123  3.46354  2.40513  3.72494  3.29354  2.67741  2.69355  4.24690  2.90347  2.73739  3.18146  2.89801  2.37887  2.77519  2.98518  4.58477  3.61503
          0.00884  5.12920  5.85154  0.61958  0.77255  0.48576  0.95510
    107   2.28643  4.43132  4.48484  3.89518  3.53306  4.07952  4.25658  1.78795  3.60251  1.73269  3.54676  3.97606  4.44832  3.71628  2.86990  3.07403  2.34823  2.31480  4.84168  3.36879    234 l x - -
          2.68618  4.42225  2.77519  2.73123  3.46354  2.40513  3.72494  3.29354  2.67741  2.69355  4.24690  2.90347  2.73739  3.18146  2.89801  2.37887  2.77519  2.98518  4.58477  3.61503
          0.00884  5.12920  5.85154  0.61958  0.77255  0.48576  0.95510
    108   3.41544  4.76580  5.16119  3.73878  3.91438  4.67134  5.08128  0.59019  4.45015  2.67671  3.10098  4.75064  4.43274  4.67143  4.57574  4.00720  3.65901  2.16820  5.62395  4.44269    235 I x - -
          2.68618  4.42225  2.77519  2.73123  3.46354  2.40513  3.72494  3.29354  2.67741  2.69355  4.24690  2.90347  2.73739  3.18146  2.89801  2.37887  2.77519  2.98518  4.58477  3.61503
          0.00884  5.12920  5.85154  0.61958  0.77255  0.48576  0.95510
    109   4.26312  6.10365  4.11585  3.26284  6.05072  4.50499  5.57952  5.75429  4.58583  5.26933  6.27563  4.58229  0.17934  4.89843  4.89025  4.34671  4.71646  5.24732  7.00845  6.02135    236 P x - -
          2.68618  4.42225  2.77519  2.73123  3.46354  2.40513  3.72494  3.29354  2.67741  2.69355  4.24690  2.90347  2.73739  3.18146  2.89801  2.37887  2.77519  2.98518  4.58477  3.61503
          0.00884  5.12920  5.85154  0.61958  0.77255  0.48576  0.95510
    110   1.88272  5.38835  2.65012  2.58798  4.71223  2.85906  3.91101  4.07873  2.65723  3.47997  4.43870  2.99377  1.96074  2.85839  3.14609  2.33363  2.94656  3.64800  5.83863  4.44221    237 a x - -
          2.68618  4.42225  2.77519  2.73123  3.46354  2.40513  3.72494  3.29354  2.67741  2.69355  4.24690  2.90347  2.73739  3.18146  2.89801  2.37887  2.77519  2.98518  4.58477  3.61503
          0.00884  5.12920  5.85154  0.61958  0.77255  0.48576  0.95510
    111   2.51218  5.43220  3.18374  1.58882  4.42383  3.27711  3.72912  4.25617  2.57078  3.55879  4.47398  2.80891  3.30248  1.99190  2.88925  2.61654  2.80125  3.59862  5.86737  4.45895    238 e x - -
          2.68618  4.42225  2.77519  2.73123  3.46354  2.40513  3.72494  3.29354  2.67741  2.69355  4.24690  2.90347  2.73739  3.18146  2.89801  2.37887  2.77519  2.98518  4.58477  3.61503
          0.00884  5.12920  5.85154  0.61958  0.77255  0.48576  0.95510
    112   2.22064  2.79037  4.03066  3.26019  3.70312  3.98522  4.25979  2.81879  3.39204  2.78548  3.68990  3.80631  3.39094  2.92148  3.57046  3.03651  2.04908  1.62398  5.17652  3.96086    239 v x - -
          2.68618  4.42225  2.77519  2.73123  3.46354  2.40513  3.72494  3.29354  2.67741  2.69355  4.24690  2.90347  2.73739  3.18146  2.89801  2.37887  2.77519  2.98518  4.58477  3.61503
          0.00884  5.12920  5.85154  0.61958  0.77255  0.48576  0.95510
    113   2.66746  1.08876  4.27774  3.72587  3.82708  3.94237  4.44737  3.17362  3.50860  2.86488  3.81996  3.97375  4.41563  3.80542  3.89063  2.47957  2.24454  2.75541  5.30798  3.88665    240 c x - -
          2.68615  4.42227  2.77516  2.73125  3.46356  2.40515  3.72496  3.29356  2.67743  2.69357  4.24692  2.90349  2.73737  3.18145  2.89803  2.37880  2.77519  2.98520  4.58479  3.61505
          0.02622  3.77227  5.85154  0.74796  0.64118  0.48576  0.95510
    114   2.75283  4.90586  2.37641  2.19467  3.11333  3.52954  3.66652  3.02431  2.67045  3.20818  4.32359  2.44140  3.87501  2.94030  3.18292  2.77697  2.09322  3.03352  5.74004  4.21613    244 t x - -
          2.68618  4.42229  2.77520  2.73127  3.46358  2.40510  3.72486  3.29358  2.67737  2.69359  4.24693  2.90347  2.73739  3.18150  2.89804  2.37887  2.77503  2.98522  4.58481  3.61507
          0.06671  2.78622  5.85154  0.47835  0.96707  0.48576  0.95510
    115   2.63788  5.09903  3.16058  2.85750  4.34997  2.99295  4.04083  3.28523  2.79097  3.26013  4.20687  3.36475  1.11976  3.02188  3.31568  3.02337  3.11296  3.38031  5.64377  4.32430    247 p x - -
          2.68618  4.42225  2.77519  2.73123  3.46354  2.40513  3.72494  3.29354  2.67741  2.69355  4.24690  2.90347  2.73739  3.18146  2.89801  2.37887  2.77519  2.98518  4.58477  3.61503
          0.00884  5.12920  5.85154  0.61958  0.77255  0.48576  0.95510
    116   3.24014  5.67478  0.63841  2.88249  5.26404  3.09177  4.40441  4.75622  3.34110  4.28021  5.08301  3.20424  4.10429  3.55871  3.88172  3.15387  2.68778  3.84759  6.44985  5.01832    248 D x - -
          2.68618  4.42225  2.77519  2.73123  3.46354  2.40513  3.72494  3.29354  2.67741  2.69355  4.24690  2.90347  2.73739  3.18146  2.89801  2.37887  2.77519  2.98518  4.58477  3.61503
          0.00884  5.12920  5.85154  0.61958  0.77255  0.48576  0.95510
    117   2.85508  5.38928  2.33583  2.62449  4.70752  3.72131  3.91649  4.02348  2.47195  3.68323  4.43825  1.33208  4.11778  3.02295  3.15301  2.65389  2.44287  3.76569  4.55499  4.28860    249 n x - -
          2.68618  4.42225  2.77519  2.73123  3.46354  2.40513  3.72494  3.29354  2.67741  2.69355  4.24690  2.90347  2.73739  3.18146  2.89801  2.37887  2.77519  2.98518  4.58477  3.61503
          0.00884  5.12920  5.85154  0.61958  0.77255  0.48576  0.95510
    118   2.83893  5.38912  2.39540  2.24133  4.35565  3.71451  3.84154  3.77296  2.59843  3.20249  4.43562  3.04170  3.45907  3.00788  2.84428  2.08730  1.75216  3.76791  5.83517  3.87673    250 t x - -
          2.68618  4.42225  2.77520  2.73124  3.46354  2.40513  3.72495  3.29354  2.67741  2.69355  4.24690  2.90342  2.73740  3.18147  2.89801  2.37887  2.77516  2.98519  4.58477  3.61503
          0.07304  4.46955  2.83046  0.63047  0.76001  0.48576  0.95510
    119   2.98127  4.96273  3.90080  3.27805  4.83166  3.72138  4.65114  4.22479  3.54087  3.89745  4.41988  3.83434  4.38436  3.87740  3.90499  1.11581  1.10400  3.77274  6.15368  4.90084    253 t x - -
          2.68618  4.42225  2.77519  2.73123  3.46354  2.40513  3.72494  3.29354  2.67741  2.69355  4.24690  2.90347  2.73739  3.18146  2.89801  2.37887  2.77519  2.98518  4.58477  3.61503
          0.04588  5.07586  3.25464  0.61958  0.77255  0.65131  0.73681
    120   3.52885  0.44195  5.20172  4.84656  3.52379  4.35058  4.82057  3.53480  4.50741  3.01273  4.41805  4.70757  4.95669  4.79927  4.59109  3.82664  3.92327  3.37036  5.18437  3.06439    254 C x - -
          2.68618  4.42225  2.77519  2.73123  3.46354  2.40513  3.72494  3.29354  2.67741  2.69355  4.24690  2.90347  2.73739  3.18146  2.89801  2.37887  2.77519  2.98518  4.58477  3.61503
          0.00967  5.03965  5.76199  0.61958  0.77255  0.73902  0.64928
    121   3.15372  4.52306  5.02763  4.42291  2.70122  4.33325  4.64998  2.45122  4.23165  0.85938  3.42910  4.25617  4.66621  3.84052  4.26451  3.64731  3.38310  2.00676  5.11261  3.81866    255 l x - -
          2.68618  4.42225  2.77519  2.73123  3.46354  2.40513  3.72494  3.29354  2.67741  2.69355  4.24690  2.90347  2.73739  3.18146  2.89801  2.37887  2.77519  2.98518  4.58477  3.61503
          0.02594  5.03965  3.95665  0.61958  0.77255  0.35480  1.20836
    122   2.77179  4.78788  3.48731  2.98232  3.94517  3.37530  4.11555  2.30271  2.80587  1.60292  3.88443  3.40132  2.76585  3.32048  3.45792  2.27348  2.86011  2.99184  5.35289  4.09522    256 l x - -
          2.68618  4.42225  2.77519  2.73123  3.46354  2.40513  3.72494  3.29354  2.67741  2.69355  4.24690  2.90347  2.73739  3.18146  2.89801  2.37887  2.77519  2.98518  4.58477  3.61503
          0.05930  5.11870  2.96439  0.61958  0.77255  0.45814  1.00092
    123   2.85266  5.23116  2.89254  2.60551  2.96105  3.72273  3.91949  3.86217  2.38566  3.24556  3.83621  2.86206  2.36985  2.68077  3.10326  2.72694  2.01489  2.82620  5.70977  4.34727    257 t x - -
          2.68618  4.42225  2.77519  2.73123  3.46354  2.40513  3.72494  3.29354  2.67741  2.69355  4.24690  2.90347  2.73739  3.18146  2.89801  2.37887  2.77519  2.98518  4.58477  3.61503
          0.36597  5.08419  1.20304  0.61958  0.77255  0.49349  0.94286
    124   2.14267  5.21948  2.96675  2.46184  4.53128  3.57763  3.77204  3.99374  2.39459  3.37461  4.27087  2.41392  2.05741  2.73922  2.93827  2.70829  2.62584  3.51079  5.67381  4.28448    258 p x - -
          2.68618  4.42225  2.77519  2.73123  3.46354  2.40513  3.72494  3.29354  2.67741  2.69355  4.24690  2.90347  2.73739  3.18146  2.89801  2.37887  2.77519  2.98518  4.58477  3.61503
          0.27857  4.77214  1.44955  0.61958  0.77255  0.45432  1.00753
    125   2.73246  5.31191  2.74517  2.33763  4.65354  3.23160  3.77080  4.13724  2.43380  3.61570  4.35363  2.02065  3.48045  2.17103  2.86497  2.14741  2.84320  3.63056  5.35452  4.33740    259 n x - -
          2.68620  4.42227  2.77521  2.73125  3.46356  2.40511  3.72496  3.29350  2.67743  2.69347  4.24691  2.90348  2.73741  3.18148  2.89802  2.37887  2.77521  2.98510  4.58479  3.61505
          0.15713  3.00670  2.34393  0.47372  0.97467  0.81427  0.58513
    126   2.51047  5.13316  3.02250  2.58003  4.40939  3.61200  3.19245  3.18551  2.47051  3.32848  4.19268  2.29169  2.41654  2.67378  3.05499  2.80832  2.27532  3.21068  5.23254  4.12537    264 t x - -
          2.68618  4.42225  2.77519  2.73123  3.46354  2.40513  3.72494  3.29354  2.67741  2.69355  4.24690  2.90347  2.73739  3.18146  2.89801  2.37887  2.77519  2.98518  4.58477  3.61503
          0.14435  4.82021  2.06868  0.61958  0.77255  0.38141  1.14852
    127   2.70677  5.30931  2.93803  2.20709  4.62869  3.19019  3.83804  3.69743  2.58421  3.46856  4.16840  2.20898  2.42730  2.94361  3.07230  2.58641  2.04130  3.58077  5.75873  4.36412    265 t x - -
          2.68618  4.42225  2.77519  2.73123  3.46354  2.40513  3.72494  3.29354  2.67741  2.69355  4.24690  2.90347  2.73739  3.18146  2.89801  2.37887  2.77519  2.98518  4.58477  3.61503
          0.25636  4.96639  1.51790  0.61958  0.77255  0.59028  0.80783
    128   2.45460  5.27492  2.32030  2.37982  4.60317  2.99765  3.78554  3.95154  2.53240  3.57560  4.32597  2.50187  2.63689  2.88972  3.02272  2.71891  2.10022  3.41171  5.72420  4.32471    266 t x - -
          2.68618  4.42225  2.77519  2.73123  3.46354  2.40513  3.72494  3.29354  2.67741  2.69355  4.24690  2.90347  2.73739  3.18146  2.89801  2.37887  2.77519  2.98518  4.58477  3.61503
          0.01207  4.81850  5.54084  0.61958  0.77255  0.30497  1.33616
    129   1.77754  5.36718  3.07643  2.63754  4.68691  3.25563  3.89317  4.06902  2.51728  3.66166  4.41478  2.46072  2.91537  2.90500  2.56396  2.68771  2.20129  3.44782  5.81554  3.90662    267 a x - -
          2.68618  4.42225  2.77519  2.73123  3.46354  2.40513  3.72494  3.29354  2.67741  2.69355  4.24690  2.90347  2.73739  3.18146  2.89801  2.37887  2.77519  2.98518  4.58477  3.61503
          0.00910  5.09963  5.82198  0.61958  0.77255  0.49083  0.94706
    130   2.95013  4.88387  3.43869  3.09290  4.10097  3.85312  4.17134  3.43546  3.09354  3.17319  4.04039  3.28887  3.51310  3.41777  3.49931  3.01811  1.05640  3.18817  5.49030  2.29927    268 t x - -
          2.68618  4.42225  2.77519  2.73123  3.46354  2.40513  3.72494  3.29354  2.67741  2.69355  4.24690  2.90347  2.73739  3.18146  2.89801  2.37887  2.77519  2.98518  4.58477  3.61503
          0.00892  5.11943  5.84178  0.61958  0.77255  0.45944  0.99869
    131   1.48432  5.41867  3.06578  2.38561  4.75268  3.55312  3.68728  4.23075  2.47082  3.58087  4.46235  2.38017  4.10578  2.82239  2.40849  2.72064  3.05394  3.13294  5.85788  4.45392    269 a x - -
          2.68618  4.42225  2.77519  2.73123  3.46354  2.40513  3.72494  3.29354  2.67741  2.69355  4.24690  2.90347  2.73739  3.18146  2.89801  2.37887  2.77519  2.98518  4.58477  3.61503
          0.00880  5.13336  5.85570  0.61958  0.77255  0.48576  0.95510
    132   2.77432  5.09072  1.97932  2.75173  4.31511  3.78836  3.78464  2.83985  2.81868  3.02893  4.16823  3.33590  3.72646  3.16422  3.27534  2.86112  1.43968  3.28568  5.60657  4.28428    270 t x - -
          2.68618  4.42225  2.77519  2.73123  3.46354  2.40513  3.72494  3.29354  2.67741  2.69355  4.24690  2.90347  2.73739  3.18146  2.89801  2.37887  2.77519  2.98518  4.58477  3.61503
          0.00880  5.13336  5.85570  0.61958  0.77255  0.48576  0.95510
    133   3.00793  0.41737  4.89045  4.68252  4.97314  3.75013  5.36558  4.42548  4.52115  3.76732  5.06421  3.29308  4.56009  4.81026  4.64446  2.72035  3.54168  3.89436  6.41343  5.20424    271 C x - -
          2.68618  4.42225  2.77519  2.73123  3.46354  2.40513  3.72494  3.29354  2.67741  2.69355  4.24690  2.90347  2.73739  3.18146  2.89801  2.37887  2.77519  2.98518  4.58477  3.61503
          0.00880  5.13336  5.85570  0.61958  0.77255  0.48576  0.95510
    134   2.80955  4.42002  4.30184  4.04753  3.52531  4.12358  4.44543  1.40372  3.89652  2.28220  3.54023  3.81002  4.49156  4.08714  3.77125  2.66652  2.97181  1.50963  5.04741  3.86225    272 i x - -
          2.68618  4.42225  2.77519  2.73123  3.46354  2.40513  3.72494  3.29354  2.67741  2.69355  4.24690  2.90347  2.73739  3.18146  2.89801  2.37887  2.77519  2.98518  4.58477  3.61503
          0.00880  5.13336  5.85570  0.61958  0.77255  0.48576  0.95510
    135   2.38415  5.21776  2.53833  2.73604  3.81791  3.75300  3.95188  3.58304  2.33919  2.71516  3.48139  2.61358  3.16468  2.92890  3.10425  2.28267  3.16949  3.27475  5.70423  2.60659    273 s x - -
          2.68610  4.42226  2.77521  2.73125  3.46355  2.40514  3.72496  3.29355  2.67742  2.69356  4.24691  2.90348  2.73733  3.18148  2.89802  2.37888  2.77521  2.98514  4.58478  3.61504
          0.06124  3.30315  3.78815  0.36653  1.18134  0.48576  0.95510
    136   2.93544  5.26958  3.25816  3.26823  5.27342  0.62797  4.67804  4.74931  3.62578  4.33148  5.13444  3.20500  4.45126  3.86847  3.67841  2.16794  3.58392  4.18915  6.51558  5.18552    275 G x - -
          2.68618  4.42225  2.77519  2.73123  3.46354  2.40513  3.72494  3.29354  2.67741  2.69355  4.24690  2.90347  2.73739  3.18146  2.89801  2.37887  2.77519  2.98518  4.58477  3.61503
          0.00898  5.11338  5.83573  0.61958  0.77255  0.54753  0.86364
    137   2.85303  4.80724  3.80927  3.26582  4.11714  1.02864  4.27447  3.48821  3.21828  2.66563  4.05437  3.66497  4.03378  3.54522  3.13181  2.86503  2.62885  2.72250  5.51917  4.27082    276 g x - -
          2.68624  4.42231  2.77521  2.73129  3.46359  2.40518  3.72500  3.29360  2.67746  2.69360  4.24695  2.90321  2.73745  3.18152  2.89806  2.37872  2.77525  2.98486  4.58483  3.61509
          0.05199  3.04192  5.83573  0.91268  0.51324  0.54753  0.86364
    138   3.06587  5.25687  3.38303  2.81856  4.65865  3.19930  4.14694  4.08097  2.90212  3.46854  4.47793  3.21188  0.92311  3.29926  2.86897  2.98778  2.90156  3.71895  5.88062  4.55442    280 p x - -
          2.68618  4.42225  2.77519  2.73123  3.46354  2.40513  3.72494  3.29354  2.67741  2.69355  4.24690  2.90347  2.73739  3.18146  2.89801  2.37887  2.77519  2.98518  4.58477  3.61503
          0.00898  5.11338  5.83573  0.61958  0.77255  0.54753  0.86364
    139   2.52202  5.34854  3.11888  2.65715  4.65904  2.56805  1.80614  4.12053  2.60965  3.15797  4.39959  3.08541  3.35954  3.01614  2.23163  2.59885  2.98024  3.55765  5.80356  4.41551    281 h x - -
          2.68618  4.42225  2.77519  2.73123  3.46354  2.40513  3.72494  3.29354  2.67741  2.69355  4.24690  2.90347  2.73739  3.18146  2.89801  2.37887  2.77519  2.98518  4.58477  3.61503
          0.00898  5.11338  5.83573  0.61958  0.77255  0.54753  0.86364
    140   2.77164  4.82733  2.75152  3.03754  3.01257  3.85883  4.09036  3.36874  2.86240  2.15057  3.63585  3.27951  3.32970  3.21289  3.24152  2.82164  1.75627  2.40266  5.38545  4.11889    282 t x - -
          2.68618  4.42225  2.77519  2.73123  3.46354  2.40513  3.72494  3.29354  2.67741  2.69355  4.24690  2.90347  2.73739  3.18146  2.89801  2.37887  2.77519  2.98518  4.58477  3.61503
          0.00898  5.11338  5.83573  0.61958  0.77255  0.54753  0.86364
    141   4.28124  3.77146  5.53883  5.20388  2.56933  5.11624  3.81835  3.52433  5.00080  3.49374  4.65960  4.87081  5.43139  4.93852  4.97597  4.47155  4.50493  3.91086  4.40275  0.36780    283 Y x - -
          2.68618  4.42225  2.77519  2.73123  3.46354  2.40513  3.72494  3.29354  2.67741  2.69355  4.24690  2.90347  2.73739  3.18146  2.89801  2.37887  2.77519  2.98518  4.58477  3.61503
          0.00898  5.11338  5.83573  0.61958  0.77255  0.54753  0.86364
    142   2.90896  4.75653  3.53667  3.09022  3.90831  3.88851  4.12881  2.72077  3.05243  2.92413  3.85468  3.24420  4.09924  3.05977  3.09330  3.04738  1.65587  2.53455  5.32564  1.91561    284 t x - -
          2.68618  4.42225  2.77519  2.73123  3.46354  2.40513  3.72494  3.29354  2.67741  2.69355  4.24690  2.90347  2.73739  3.18146  2.89801  2.37887  2.77519  2.98518  4.58477  3.61503
          0.00898  5.11338  5.83573  0.61958  0.77255  0.54753  0.86364
    143   2.95603  4.48118  4.58322  4.00648  3.55146  3.86052  4.49695  2.27795  3.87388  2.68411  3.62501  4.17218  4.51599  3.81388  4.03139  3.29769  1.29858  1.47724  5.15086  3.96120    285 t x - -
          2.68618  4.42225  2.77519  2.73123  3.46354  2.40513  3.72494  3.29354  2.67741  2.69355  4.24690  2.90347  2.73739  3.18146  2.89801  2.37887  2.77519  2.98518  4.58477  3.61503
          0.00898  5.11338  5.83573  0.61958  0.77255  0.54753  0.86364
    144   2.48236  4.40925  4.54943  3.95643  3.00658  4.08553  4.39673  2.49987  3.33603  2.01604  2.96303  4.11390  4.45320  2.78790  3.16677  3.37844  3.19579  1.35231  5.02423  3.83742    286 v x - -
          2.68618  4.42225  2.77519  2.73123  3.46354  2.40513  3.72494  3.29354  2.67741  2.69355  4.24690  2.90347  2.73739  3.18146  2.89801  2.37887  2.77519  2.98518  4.58477  3.61503
          0.00898  5.11338  5.83573  0.61958  0.77255  0.54753  0.86364
    145   2.62307  5.43252  3.12246  2.44590  4.77663  3.55885  3.68154  4.26185  1.93741  3.57909  4.47346  2.41119  2.72676  2.44175  2.77603  2.09893  2.73255  3.73893  5.86574  4.26143    287 k x - -
          2.68618  4.42225  2.77519  2.73123  3.46354  2.40513  3.72494  3.29354  2.67741  2.69355  4.24690  2.90347  2.73739  3.18146  2.89801  2.37887  2.77519  2.98518  4.58477  3.61503
          0.00898  5.11338  5.83573  0.61958  0.77255  0.54753  0.86364
    146   3.36737  5.73802  2.86441  2.82788  5.09377  0.72500  3.91783  4.57256  2.99974  4.10856  4.48054  2.38594  4.41696  3.46331  3.66778  3.32472  3.64480  4.17622  6.28535  4.87310    288 g x - -
          2.68618  4.42225  2.77519  2.73123  3.46354  2.40513  3.72494  3.29354  2.67741  2.69355  4.24690  2.90347  2.73739  3.18146  2.89801  2.37887  2.77519  2.98518  4.58477  3.61503
          0.00898  5.11338  5.83573  0.61958  0.77255  0.54753  0.86364
    147   3.74148  6.58130  0.40145  2.49481  5.88768  3.27114  4.61347  5.47163  3.80426  4.24592  5.84089  3.38781  4.63431  3.80241  4.52130  3.69047  4.19201  4.98883  7.08090  5.46042    289 D x - -
          2.68618  4.42225  2.77519  2.73123  3.46354  2.40513  3.72494  3.29354  2.67741  2.69355  4.24690  2.90347  2.73739  3.18146  2.89801  2.37887  2.77519  2.98518  4.58477  3.61503
          0.00898  5.11338  5.83573  0.61958  0.77255  0.54753  0.86364
    148   2.97372  4.92509  3.52116  3.12602  4.12060  3.81663  4.22587  3.52531  3.05606  3.30948  4.16639  3.56782  3.62438  3.45326  3.52889  2.50963  0.83232  3.34217  5.61609  4.16316    290 t x - -
          2.68618  4.42225  2.77519  2.73123  3.46354  2.40513  3.72494  3.29354  2.67741  2.69355  4.24690  2.90347  2.73739  3.18146  2.89801  2.37887  2.77519  2.98518  4.58477  3.61503
          0.01459  5.11338  4.77088  0.61958  0.77255  0.54753  0.86364
    149   2.77126  4.35738  4.89380  4.28225  2.97721  4.14292  4.47406  1.56101  4.07794  1.38749  3.33517  4.01455  4.50552  4.21729  3.93661  3.45265  3.06718  2.43932  4.97928  2.56077    291 l x - -
          2.68618  4.42225  2.77517  2.73124  3.46354  2.40513  3.72495  3.29354  2.67741  2.69355  4.24690  2.90347  2.73740  3.18147  2.89801  2.37887  2.77517  2.98515  4.58477  3.61503
          0.01321  4.58641  5.83016  0.68457  0.70180  0.52136  0.90069
    150   2.46878  5.41094  2.88970  2.08057  3.92433  3.51294  3.89173  4.22394  2.63063  3.52133  4.45440  2.95656  4.09677  2.46459  2.21983  2.01670  2.41123  3.79586  4.56738  4.22575    295 s x - -
          2.68618  4.42225  2.77519  2.73123  3.46354  2.40513  3.72494  3.29354  2.67741  2.69355  4.24690  2.90347  2.73739  3.18146  2.89801  2.37887  2.77519  2.98518  4.58477  3.61503
          0.00895  5.11629  5.83863  0.61958  0.77255  0.53886  0.87567
    151   2.10521  4.98226  3.44783  2.88798  4.18073  3.60726  4.02298  2.78221  2.05146  2.88680  4.06513  3.23545  4.10737  3.11570  2.58004  2.69937  2.34137  2.72269  5.51414  2.97477    296 k x - -
          2.68618  4.42225  2.77519  2.73123  3.46354  2.40513  3.72494  3.29354  2.67741  2.69355  4.24690  2.90347  2.73739  3.18146  2.89801  2.37887  2.77519  2.98518  4.58477  3.61503
          0.00895  5.11629  5.83863  0.61958  0.77255  0.53886  0.87567
    152   3.12611  4.83516  5.53075  4.99027  4.09029  4.94064  5.42765  0.61288  4.85587  2.56120  3.95125  5.07984  5.23992  5.05133  4.95134  4.30061  3.56860  1.74448  5.88082  3.97225    297 I x - -
          2.68618  4.42225  2.77519  2.73123  3.46354  2.40513  3.72494  3.29354  2.67741  2.69355  4.24690  2.90347  2.73739  3.18146  2.89801  2.37887  2.77519  2.98518  4.58477  3.61503
          0.00895  5.11629  5.83863  0.61958  0.77255  0.53886  0.87567
    153   0.39133  4.85519  4.64840  4.32704  5.03026  3.71397  5.19017  4.36208  3.98319  4.12748  4.67175  4.26862  4.49368  4.53014  4.47642  2.49694  3.47529  3.42735  6.42238  5.25874    298 A x - -
          2.68618  4.42225  2.77519  2.73123  3.46354  2.40513  3.72494  3.29354  2.67741  2.69355  4.24690  2.90347  2.73739  3.18146  2.89801  2.37887  2.77519  2.98518  4.58477  3.61503
          0.28154  5.11629  1.42969  0.61958  0.77255  0.53886  0.87567
    154   2.54345  5.17420  3.08079  2.45300  3.67053  3.22227  3.81034  3.69924  2.17778  2.35319  4.23073  2.23425  4.00788  2.83340  2.49522  2.75887  2.65237  3.53311  5.64340  4.16436    299 k x - -
          2.68618  4.42225  2.77519  2.73123  3.46354  2.40513  3.72494  3.29354  2.67741  2.69355  4.24690  2.90347  2.73739  3.18146  2.89801  2.37887  2.77519  2.98518  4.58477  3.61503
          0.64590  4.84649  0.75939  0.61958  0.77255  0.27915  1.41233
    155   2.29822  4.98681  2.80075  2.11326  4.23324  3.42882  3.78300  3.57201  2.45601  2.10069  3.94583  3.01159  3.97122  2.79191  3.04278  2.78247  2.90967  3.23698  5.48344  3.01647    300 l x - -
          2.68618  4.42225  2.77519  2.73123  3.46354  2.40513  3.72494  3.29354  2.67741  2.69355  4.24690  2.90347  2.73739  3.18146  2.89801  2.37887  2.77519  2.98518  4.58477  3.61503
          0.02217  4.67874  4.37156  0.61958  0.77255  0.22538  1.60054
    156   2.70523  5.40884  2.85918  2.62980  4.36967  3.70383  3.89108  4.22072  1.78982  3.05361  4.45254  2.79547  4.09688  2.72819  1.66999  2.47844  3.15715  3.79371  5.47323  4.09779    301 r x - -
          2.68618  4.42225  2.77519  2.73123  3.46354  2.40513  3.72494  3.29354  2.67741  2.69355  4.24690  2.90347  2.73739  3.18146  2.89801  2.37887  2.77519  2.98518  4.58477  3.61503
          0.02397  5.11103  4.03658  0.61958  0.77255  0.55448  0.85419
    157   3.46722  4.80835  5.24239  4.69845  1.25123  4.58841  4.53019  3.07879  4.50274  1.13559  3.71215  4.63890  4.91232  4.56906  4.51058  3.53968  3.69471  2.70503  4.82297  2.67051    302 l x - -
          2.68618  4.42225  2.77519  2.73123  3.46354  2.40513  3.72494  3.29354  2.67741  2.69355  4.24690  2.90347  2.73739  3.18146  2.89801  2.37887  2.77519  2.98518  4.58477  3.61503
          0.00913  5.09619  5.81854  0.61958  0.77255  0.49938  0.93371
    158   2.82209  5.64127  2.78425  2.51910  4.96981  2.81135  4.04642  4.46052  2.80131  3.94013  4.69852  1.00489  3.82434  2.66932  3.19515  3.06452  3.36147  4.02540  6.07762  4.64800    303 n x - -
          2.68618  4.42225  2.77519  2.73123  3.46354  2.40513  3.72494  3.29354  2.67741  2.69355  4.24690  2.90347  2.73739  3.18146  2.89801  2.37887  2.77519  2.98518  4.58477  3.61503
          0.01192  5.11629  5.14157  0.61958  0.77255  0.53886  0.87567
    159   3.62472  4.89768  4.36899  5.04695  4.01772  5.01477  5.47805  0.66032  4.91674  2.00402  3.22770  5.14899  5.28569  5.07694  4.99928  4.37484  3.86704  1.89422  5.88045  4.71772    304 I x - -
          2.68618  4.42225  2.77519  2.73123  3.46354  2.40513  3.72494  3.29354  2.67741  2.69355  4.24690  2.90347  2.73739  3.18146  2.89801  2.37887  2.77519  2.98518  4.58477  3.61503
          0.05536  5.11335  3.03983  0.61958  0.77255  0.54764  0.86350
    160   2.78875  5.07739  3.20683  2.76101  4.36413  3.77429  4.07016  3.59180  2.72653  3.39597  4.22772  3.37867  4.20871  3.24488  3.34376  2.70238  0.93429  3.34740  5.66326  4.34909    305 t x - -
          2.68618  4.42225  2.77519  2.73123  3.46354  2.40513  3.72494  3.29354  2.67741  2.69355  4.24690  2.90347  2.73739  3.18146  2.89801  2.37887  2.77519  2.98518  4.58477  3.61503
          0.00940  5.06739  5.78973  0.61958  0.77255  0.67282  0.71390
    161   2.85235  4.40378  4.41170  4.09898  3.51317  4.13550  4.46695  2.68010  3.93998  1.37429  3.30299  4.02366  4.34979  4.12363  4.04420  3.43824  2.23914  1.44525  5.04803  3.86444    306 l x - -
          2.68618  4.42225  2.77519  2.73123  3.46354  2.40513  3.72494  3.29354  2.67741  2.69355  4.24690  2.90347  2.73739  3.18146  2.89801  2.37887  2.77519  2.98518  4.58477  3.61503
          0.00940  5.06739  5.78973  0.61958  0.77255  0.67282  0.71390
    162   1.94982  5.46641  1.92545  1.58082  4.80316  3.63451  3.91415  4.28821  2.63744  3.52299  4.51279  3.06387  3.76797  2.88902  3.16682  2.63621  3.05420  3.85327  5.90282  4.48829    307 e x - -
          2.68618  4.42225  2.77519  2.73123  3.46354  2.40513  3.72494  3.29354  2.67741  2.69355  4.24690  2.90347  2.73739  3.18146  2.89801  2.37887  2.77519  2.98518  4.58477  3.61503
          0.01959  5.06739  4.33545  0.61958  0.77255  0.67282  0.71390
    163   0.85654  4.81516  4.53304  4.14198  5.10314  3.40783  5.07886  4.53953  4.10893  4.21434  5.01179  4.14360  3.74147  4.36488  4.39580  1.25507  2.84839  3.43202  6.44561  5.27236    308 a x - -
          2.68618  4.42225  2.77519  2.73123  3.46354  2.40513  3.72494  3.29354  2.67741  2.69355  4.24690  2.90347  2.73739  3.18146  2.89801  2.37887  2.77519  2.98518  4.58477  3.61503
          0.02374  5.05730  4.06908  0.61958  0.77255  0.69762  0.68869
    164   4.16402  5.34483  6.18554  5.64165  3.78502  5.67470  6.08464  1.83292  5.53698  0.55813  3.42462  5.84553  5.69805  5.43717  5.50931  5.09548  4.38207  2.00136  6.05348  5.08923    309 L x - -
          2.68618  4.42225  2.77519  2.73123  3.46354  2.40513  3.72494  3.29354  2.67741  2.69355  4.24690  2.90347  2.73739  3.18146  2.89801  2.37887  2.77519  2.98518  4.58477  3.61503
          0.00963  5.04320  5.76554  0.61958  0.77255  0.73089  0.65677
    165   2.87665  4.66715  3.73844  2.01524  3.72478  3.87838  4.12669  2.29876  2.97982  2.31986  2.61537  3.43365  4.25876  3.14969  3.41277  2.16015  2.81992  2.73601  4.56643  3.84999    310 e x - -
          2.68618  4.42225  2.77519  2.73123  3.46354  2.40513  3.72494  3.29354  2.67741  2.69355  4.24690  2.90347  2.73739  3.18146  2.89801  2.37887  2.77519  2.98518  4.58477  3.61503
          0.00963  5.04320  5.76554  0.61958  0.77255  0.66514  0.72196
    166   1.49270  4.47856  3.12097  2.58195  4.63715  2.94224  3.51311  4.09922  2.57977  3.61742  4.37736  2.62048  4.08358  2.63496  3.11957  2.22252  2.73182  3.66050  5.78139  4.39261    311 a x - -
          2.68618  4.42225  2.77519  2.73123  3.46354  2.40513  3.72494  3.29354  2.67741  2.69355  4.24690  2.90347  2.73739  3.18146  2.89801  2.37887  2.77519  2.98518  4.58477  3.61503
          0.01159  5.05730  5.26721  0.61958  0.77255  0.69762  0.68869
    167   1.66836  5.21090  2.73977  2.65938  3.91450  3.25554  3.80806  3.64072  2.68246  3.32350  4.10097  2.77041  3.82186  2.66701  3.12450  2.83981  2.08306  3.22379  5.69119  3.94305    312 a x - -
          2.68618  4.42225  2.77519  2.73123  3.46354  2.40513  3.72494  3.29354  2.67741  2.69355  4.24690  2.90347  2.73739  3.18146  2.89801  2.37887  2.77519  2.98518  4.58477  3.61503
          0.02439  5.05523  4.03288  0.61958  0.77255  0.70261  0.68378
    168   1.86700  5.29960  2.67473  2.63419  4.60559  3.15653  3.82037  3.97085  2.63676  3.59003  4.08292  1.68824  3.97769  2.95335  3.12147  2.75447  2.56848  3.40260  5.76169  4.28567    313 n x - -
          2.68618  4.42225  2.77519  2.73123  3.46354  2.40513  3.72494  3.29354  2.67741  2.69355  4.24690  2.90347  2.73739  3.18146  2.89801  2.37887  2.77519  2.98518  4.58477  3.61503
          0.06801  5.04049  2.82551  0.61958  0.77255  0.73709  0.65105
    169   2.29460  5.32533  2.96791  2.54126  4.49269  3.06296  3.78825  4.11880  2.39632  3.50023  4.26373  3.03672  2.38823  2.12604  2.83441  2.35129  2.86341  3.60204  4.15120  3.97271    314 q x - -
          2.68618  4.42225  2.77519  2.73123  3.46354  2.40513  3.72494  3.29354  2.67741  2.69355  4.24690  2.90347  2.73739  3.18146  2.89801  2.37887  2.77519  2.98518  4.58477  3.61503
          0.35501  4.98272  1.23107  0.61958  0.77255  0.64917  0.73915
    170   2.48163  5.18966  2.94572  2.50179  4.50373  2.67695  3.52317  3.86623  2.50589  3.48472  4.24652  3.04274  3.59790  1.68073  2.90505  2.60444  2.48233  3.56522  5.65013  4.26267    315 q x - -
          2.68618  4.42225  2.77519  2.73123  3.46354  2.40513  3.72494  3.29354  2.67741  2.69355  4.24690  2.90347  2.73739  3.18146  2.89801  2.37887  2.77519  2.98518  4.58477  3.61503
          0.03223  4.71199  3.78389  0.61958  0.77255  0.90486  0.51852
    171   2.54811  4.14822  3.19871  2.79062  3.99085  2.90556  3.90530  2.15509  2.73866  2.95115  3.46791  2.69142  3.62601  2.68230  2.97673  2.72043  2.46726  2.81632  5.34231  4.05207    316 i x - -
          2.68618  4.42225  2.77519  2.73123  3.46354  2.40513  3.72494  3.29354  2.67741  2.69355  4.24690  2.90347  2.73739  3.18146  2.89801  2.37887  2.77519  2.98518  4.58477  3.61503
          0.31905  4.80186  1.32824  0.61958  0.77255  0.43541  1.04128
    172   2.62062  4.50977  3.53291  3.04459  2.87039  2.01956  4.05526  2.29814  3.03666  2.68693  2.99431  2.86237  4.17724  3.28193  3.30148  2.98657  2.95590  2.44463  5.09444  3.73621    317 g . - -
          2.68556  4.42198  2.77585  2.73174  3.46435  2.40456  3.72568  3.29271  2.67818  2.69364  4.24659  2.90316  2.73721  3.18202  2.89879  2.37861  2.77518  2.98431  4.58558  3.61418
          0.77218  0.62729  5.53127  1.46746  0.26203  0.50601  0.92355
    173   2.32325  5.38615  2.08361  2.53446  4.72488  2.74537  3.85379  4.20657  2.42415  3.68943  4.43041  2.98441  2.95106  2.90776  3.02305  2.06210  2.43330  3.77379  5.82404  4.41611    336 s x - -
          2.68618  4.42225  2.77519  2.73123  3.46354  2.40513  3.72494  3.29354  2.67741  2.69355  4.24690  2.90347  2.73739  3.18146  2.89801  2.37887  2.77519  2.98518  4.58477  3.61503
          0.00993  5.01249  5.73483  0.61958  0.77255  0.71722  0.66964
    174   2.17341  5.22230  2.82944  2.68723  4.53087  3.62694  3.92321  3.17748  2.69737  3.53096  4.31470  1.83432  2.02037  3.04926  3.17531  2.74067  2.95624  3.47940  5.73016  4.36482    337 n x - -
          2.68618  4.42225  2.77519  2.73123  3.46354  2.40513  3.72494  3.29354  2.67741  2.69355  4.24690  2.90347  2.73739  3.18146  2.89801  2.37887  2.77519  2.98518  4.58477  3.61503
          0.00976  5.03051  5.75286  0.61958  0.77255  0.75952  0.63090
    175   2.85213  5.20389  1.90430  2.67735  2.67005  3.60492  3.83570  3.90907  2.54780  3.47635  4.26605  2.85171  2.50066  3.03346  3.15656  2.81638  2.49309  3.55322  5.68487  2.94096    338 d x - -
          2.68618  4.42225  2.77519  2.73123  3.46354  2.40513  3.72494  3.29354  2.67741  2.69355  4.24690  2.90347  2.73739  3.18146  2.89801  2.37887  2.77519  2.98518  4.58477  3.61503
          0.00976  5.03051  5.75286  0.61958  0.77255  0.75952  0.63090
    176   1.84107  5.73430  1.23721  2.00882  5.05759  3.74731  4.09473  4.55787  2.94095  4.03561  4.80747  2.86332  4.24724  3.10003  3.47470  3.04198  2.88809  4.11839  6.17681  4.72591    339 d x - -
          2.68618  4.42225  2.77519  2.73123  3.46354  2.40513  3.72494  3.29354  2.67741  2.69355  4.24690  2.90347  2.73739  3.18146  2.89801  2.37887  2.77519  2.98518  4.58477  3.61503
          0.00976  5.03051  5.75286  0.61958  0.77255  0.71149  0.67514
    177   2.58264  4.55249  3.94665  2.65287  3.55830  3.93346  4.20134  2.89818  3.31346  1.48721  3.66017  3.63330  3.17240  3.35467  3.53817  3.05539  2.68413  1.93383  5.14550  3.92660    340 l x - -
          2.68618  4.42225  2.77519  2.73123  3.46354  2.40513  3.72494  3.29354  2.67741  2.69355  4.24690  2.90347  2.73739  3.18146  2.89801  2.37887  2.77519  2.98518  4.58477  3.61503
          0.00966  5.04087  5.76322  0.61958  0.77255  0.73623  0.65184
    178   3.17589  4.11662  4.49394  4.63200  3.77351  4.53696  4.93761  1.12781  4.46351  1.55879  3.71183  4.67938  4.56128  4.62798  4.52162  3.86879  3.50456  1.60969  5.42363  4.23963    341 i x - -
          2.68618  4.42225  2.77519  2.73123  3.46354  2.40513  3.72494  3.29354  2.67741  2.69355  4.24690  2.90347  2.73739  3.18146  2.89801  2.37887  2.77519  2.98518  4.58477  3.61503
          0.00966  5.04087  5.76322  0.61958  0.77255  0.73623  0.65184
    179   2.38346  5.34442  3.00304  1.83661  3.58573  3.53123  3.81127  4.13425  2.57241  3.41886  4.39157  3.06610  3.29494  1.89258  3.10016  2.60068  2.89625  3.47386  5.79198  3.36684    342 e x - -
          2.68618  4.42225  2.77519  2.73123  3.46354  2.40513  3.72494  3.29354  2.67741  2.69355  4.24690  2.90347  2.73739  3.18146  2.89801  2.37887  2.77519  2.98518  4.58477  3.61503
          0.00966  5.04087  5.76322  0.61958  0.77255  0.73623  0.65184
    180   2.13778  4.51640  4.11491  3.47152  3.65858  3.96646  4.28871  2.62429  3.31297  2.73586  3.64923  3.85492  2.06180  3.73491  3.74014  3.15675  2.59700  1.48210  5.14533  3.93714    343 v x - -
          2.68618  4.42225  2.77519  2.73123  3.46354  2.40513  3.72494  3.29354  2.67741  2.69355  4.24690  2.90347  2.73739  3.18146  2.89801  2.37887  2.77519  2.98518  4.58477  3.61503
          0.00966  5.04087  5.76322  0.61958  0.77255  0.73623  0.65184
    181   3.63089  6.11958  2.02420  2.80737  5.72781  0.65529  4.58122  5.30488  3.73566  4.78156  5.65996  2.36467  4.54281  3.77029  4.40101  3.41268  3.99654  4.77039  6.92942  5.37236    344 G x - -
          2.68618  4.42225  2.77519  2.73123  3.46354  2.40513  3.72494  3.29354  2.67741  2.69355  4.24690  2.90347  2.73739  3.18146  2.89801  2.37887  2.77519  2.98518  4.58477  3.61503
          0.00966  5.04087  5.76322  0.61958  0.77255  0.73623  0.65184
    182   2.90015  5.40112  2.70157  2.25144  4.74164  3.67091  3.86135  4.03689  2.54148  3.62971  4.14492  2.24578  4.06650  1.47972  3.04097  2.65237  2.69261  3.78939  5.83611  4.42732    345 q x - -
          2.68618  4.42225  2.77519  2.73123  3.46354  2.40513  3.72494  3.29354  2.67741  2.69355  4.24690  2.90347  2.73739  3.18146  2.89801  2.37887  2.77519  2.98518  4.58477  3.61503
          0.00966  5.04087  5.76322  0.61958  0.77255  0.73623  0.65184
    183   2.86233  4.43679  4.08325  2.62271  2.13119  4.00059  4.29351  2.58357  3.48918  2.35427  3.30513  3.81730  3.48670  3.52674  3.79350  2.83461  2.40359  1.90556  4.64281  3.18891    346 v x - -
          2.68618  4.42225  2.77519  2.73123  3.46354  2.40513  3.72494  3.29354  2.67741  2.69355  4.24690  2.90347  2.73739  3.18146  2.89801  2.37887  2.77519  2.98518  4.58477  3.61503
          0.00966  5.04087  5.76322  0.61958  0.77255  0.73623  0.65184
    184   3.60697  4.87508  5.62710  5.06988  3.53614  4.98421  5.42123  1.16282  4.92432  1.36910  3.33306  5.14344  5.23794  5.03430  4.96392  4.34394  3.34392  1.51746  5.76491  4.63210    347 i x - -
          2.68618  4.42225  2.77519  2.73123  3.46354  2.40513  3.72494  3.29354  2.67741  2.69355  4.24690  2.90347  2.73739  3.18146  2.89801  2.37887  2.77519  2.98518  4.58477  3.61503
          0.00966  5.04087  5.76322  0.61958  0.77255  0.73623  0.65184
    185   2.97157  5.41445  3.26824  2.66179  4.75486  3.77490  3.95166  3.58324  1.19792  3.70693  4.48281  1.74845  4.17685  3.06597  3.03784  2.91514  3.13619  3.70607  5.85333  4.49435    348 k x - -
          2.68618  4.42225  2.77519  2.73123  3.46354  2.40513  3.72494  3.29354  2.67741  2.69355  4.24690  2.90347  2.73739  3.18146  2.89801  2.37887  2.77519  2.98518  4.58477  3.61503
          0.00966  5.04087  5.76322  0.61958  0.77255  0.60222  0.79318
    186   3.27649  4.82057  5.57107  5.04349  4.15844  4.97558  5.51112  1.05851  4.92092  2.34994  4.00400  5.12852  5.27507  5.13057  5.02351  3.76754  3.49607  1.01797  5.96336  4.75634    349 v x - -
          2.68618  4.42225  2.77519  2.73123  3.46354  2.40513  3.72494  3.29354  2.67741  2.69355  4.24690  2.90347  2.73739  3.18146  2.89801  2.37887  2.77519  2.98518  4.58477  3.61503
          0.00937  5.07047  5.79281  0.61958  0.77255  0.66508  0.72203
    187   3.30217  5.20880  4.37290  4.31585  5.50504  3.91419  5.40162  5.04434  4.32279  4.68221  5.59856  4.39562  0.28133  4.73630  4.21703  3.48636  3.43110  4.40432  6.76791  5.62905    350 P x - -
          2.68618  4.42225  2.77519  2.73123  3.46354  2.40513  3.72494  3.29354  2.67741  2.69355  4.24690  2.90347  2.73739  3.18146  2.89801  2.37887  2.77519  2.98518  4.58477  3.61503
          0.01212  5.07047  5.15581  0.61958  0.77255  0.66508  0.72203
    188   2.29649  4.47091  4.22237  3.39789  3.58255  4.01126  4.30104  2.31135  3.54912  2.07846  3.21906  3.91932  4.38317  1.90546  3.78740  3.16484  2.84853  1.85425  5.07929  3.87820    351 v x - -
          2.68618  4.42225  2.77519  2.73123  3.46354  2.40513  3.72494  3.29354  2.67741  2.69355  4.24690  2.90347  2.73739  3.18146  2.89801  2.37887  2.77519  2.98518  4.58477  3.61503
          0.00940  5.06774  5.79009  0.61958  0.77255  0.46442  0.99020
    189   2.64937  0.67712  4.67494  4.19244  3.94294  3.90019  4.79943  3.35533  4.02232  2.95362  4.10475  4.23923  4.51297  3.73198  4.20102  3.29917  2.72480  3.09909  5.61480  4.42658    352 C x - -
          2.68618  4.42226  2.77520  2.73124  3.46354  2.40513  3.72495  3.29355  2.67741  2.69355  4.24643  2.90347  2.73740  3.18147  2.89801  2.37887  2.77520  2.98519  4.58477  3.61504
          0.02391  3.87741  5.83604  0.46802  0.98414  0.54662  0.86489
    190   2.71048  5.40716  2.56181  2.28112  4.60610  2.90431  3.70726  4.21815  2.60062  3.70740  4.04323  3.04886  2.50346  2.54067  3.12166  1.87887  3.15606  3.00507  5.84697  3.52586    354 s x - -
          2.68618  4.42225  2.77519  2.73123  3.46354  2.40513  3.72494  3.29354  2.67741  2.69355  4.24690  2.90347  2.73739  3.18146  2.89801  2.37887  2.77519  2.98518  4.58477  3.61503
          0.00897  5.11369  5.83604  0.61958  0.77255  0.54662  0.86489
    191   2.82807  5.42075  2.83224  2.53373  4.75315  2.30170  3.78589  4.23103  2.64610  3.47870  4.46589  2.50846  1.72268  2.83266  2.98055  2.81293  2.62207  3.80480  5.86114  4.45643    355 p x - -
          2.68618  4.42225  2.77519  2.73123  3.46354  2.40513  3.72494  3.29354  2.67741  2.69355  4.24690  2.90347  2.73739  3.18146  2.89801  2.37887  2.77519  2.98518  4.58477  3.61503
          0.00897  5.11369  5.83604  0.61958  0.77255  0.54662  0.86489
    192   2.94528  2.48315  3.96608  3.44808  4.06550  3.78711  4.45152  3.70813  3.16744  3.39902  4.26061  3.44323  4.34633  3.72277  3.77169  0.92506  2.20344  3.38486  5.71897  4.47779    356 s x - -
          2.68618  4.42225  2.77519  2.73123  3.46354  2.40513  3.72494  3.29354  2.67741  2.69355  4.24690  2.90347  2.73739  3.18146  2.89801  2.37887  2.77519  2.98518  4.58477  3.61503
          0.01429  5.11369  4.80651  0.61958  0.77255  0.54662  0.86489
    193   2.42324  4.85193  3.26351  2.37142  4.51184  3.65926  3.85506  3.87948  2.54637  2.83658  4.19632  3.23848  4.12564  2.00087  2.86373  2.02690  2.85002  2.43030  5.71892  4.35709    357 q x - -
          2.68618  4.42225  2.77519  2.73123  3.46354  2.40513  3.72494  3.29354  2.67741  2.69355  4.24690  2.90347  2.73739  3.18146  2.89801  2.37887  2.77519  2.98518  4.58477  3.61503
          0.00902  5.10842  5.83077  0.61958  0.77255  0.56212  0.84396
    194   2.98106  0.92852  4.36427  3.80497  3.83688  3.95143  4.46825  3.20214  3.60352  2.93536  3.84383  4.01826  3.47948  3.93117  3.16445  2.96932  3.07859  2.97104  3.02004  4.11175    358 c x - -
          2.68589  4.42115  2.77541  2.73125  3.46376  2.40534  3.72490  3.29376  2.67762  2.69377  4.24711  2.90286  2.73727  3.18156  2.89822  2.37888  2.77460  2.98527  4.58499  3.61525
          0.20443  2.21881  2.57502  1.37005  0.29316  0.56212  0.84396
    195   2.76748  5.29491  2.76185  2.06774  4.18441  2.99597  3.65004  3.00291  2.50078  3.58208  4.34689  3.02371  4.07464  2.82205  3.11266  2.36079  2.02776  2.69577  5.75364  4.36956    381 t x - -
          2.68620  4.42229  2.77524  2.73128  3.46358  2.40517  3.72499  3.29358  2.67745  2.69359  4.24694  2.90339  2.73744  3.18151  2.89805  2.37864  2.77512  2.98523  4.58439  3.61507
          0.12341  2.18096  5.75473  0.19779  1.71783  0.75537  0.63457
    196   2.92896  4.33385  4.70664  4.10381  3.07929  4.07833  4.40245  1.55352  3.92835  2.39923  2.65410  3.02956  4.44343  3.57846  4.00265  3.31119  2.69195  1.61974  4.95568  3.69334    383 i x - -
          2.68618  4.42225  2.77519  2.73123  3.46354  2.40513  3.72494  3.29354  2.67741  2.69355  4.24690  2.90347  2.73739  3.18146  2.89801  2.37887  2.77519  2.98518  4.58477  3.61503
          0.00974  5.03238  5.75473  0.61958  0.77255  0.75537  0.63457
    197   2.76010  5.39724  2.89518  1.96917  4.74103  2.55616  3.85092  4.22607  2.36313  3.61331  4.29576  3.02281  4.05716  2.07776  2.67162  2.39277  2.43783  3.63423  5.83064  4.42049    384 e x - -
          2.68618  4.42225  2.77519  2.73123  3.46354  2.40513  3.72494  3.29354  2.67741  2.69355  4.24690  2.90347  2.73739  3.18146  2.89801  2.37887  2.77519  2.98518  4.58477  3.61503
          0.00974  5.03238  5.75473  0.61958  0.77255  0.75537  0.63457
    198   2.92636  5.35172  2.75329  2.60766  4.66622  3.69046  3.90030  4.12951  2.50700  3.64643  4.40898  3.09533  1.46672  2.59579  3.14398  2.66917  2.28537  3.38003  5.80977  4.41833    385 p x - -
          2.68618  4.42225  2.77519  2.73123  3.46354  2.40513  3.72494  3.29354  2.67741  2.69355  4.24690  2.90347  2.73739  3.18146  2.89801  2.37887  2.77519  2.98518  4.58477  3.61503
          0.01872  5.03238  4.42102  0.61958  0.77255  0.75537  0.63457
    199   3.58123  4.95195  4.99129  4.49887  1.68511  3.27766  3.15743  3.27213  4.34779  2.82096  4.08559  4.46744  4.92777  4.44305  4.18786  3.89967  3.80754  3.19357  4.19795  0.89133    386 y x - -
          2.68618  4.42225  2.77519  2.73123  3.46354  2.40513  3.72494  3.29354  2.67741  2.69355  4.24690  2.90347  2.73739  3.18146  2.89801  2.37887  2.77519  2.98518  4.58477  3.61503
          0.00983  5.02349  5.74584  0.61958  0.77255  0.45714  1.00264
    200   2.60239  5.27191  3.12454  2.38716  4.55606  3.72257  3.04483  3.23330  2.62048  3.47830  4.17916  3.17900  4.11433  2.44939  3.03488  2.32072  1.74293  2.81536  5.74289  4.16128    387 t x - -
          2.68618  4.42225  2.77519  2.73123  3.46354  2.40513  3.72494  3.29354  2.67741  2.69355  4.24690  2.90347  2.73739  3.18146  2.89801  2.37887  2.77519  2.98518  4.58477  3.61503
          0.00910  5.10018  5.82253  0.61958  0.77255  0.58574  0.81350
    201   2.86308  4.38621  4.90825  3.26990  1.75646  4.17729  4.50893  1.72098  4.10110  1.87920  3.48162  4.31789  4.53671  4.24285  4.13282  3.48760  3.23914  1.96229  5.01444  3.33109    388 i x - -
          2.68618  4.42225  2.77519  2.73123  3.46354  2.40513  3.72494  3.29354  2.67741  2.69355  4.24690  2.90347  2.73739  3.18146  2.89801  2.37887  2.77519  2.98518  4.58477  3.61503
          0.00910  5.10018  5.82253  0.61958  0.77255  0.58574  0.81350
    202   2.79780  5.25399  3.24959  2.35116  4.05026  3.25457  3.72991  3.25501  2.14343  3.46558  4.22410  2.78540  4.11792  2.60958  3.09484  2.62498  2.05293  2.38323  5.72905  3.69235    389 t x - -
          2.68618  4.42225  2.77519  2.73123  3.46354  2.40513  3.72494  3.29354  2.67741  2.69355  4.24690  2.90347  2.73739  3.18146  2.89801  2.37887  2.77519  2.98518  4.58477  3.61503
          0.08652  5.10018  2.56678  0.61958  0.77255  0.58574  0.81350
    203   2.68733  4.96402  3.37149  2.69694  3.81199  3.74979  3.89150  3.58248  2.58930  3.14110  4.05306  3.17737  3.79488  2.56107  3.24613  2.03343  3.12400  3.29096  3.38845  1.78674    390 y x - -
          2.68618  4.42225  2.77519  2.73123  3.46354  2.40513  3.72494  3.29354  2.67741  2.69355  4.24690  2.90347  2.73739  3.18146  2.89801  2.37887  2.77519  2.98518  4.58477  3.61503
          0.00983  5.02349  5.74584  0.61958  0.77255  0.77487  0.61760
    204   3.02351  5.04442  4.02265  4.03795  5.57032  0.30739  5.31183  5.12795  4.12725  4.79289  5.61148  4.15701  4.54398  4.63189  4.63569  3.16949  3.64958  4.33923  6.85821  5.67359    391 G x - -
          2.68632  4.42240  2.77312  2.73135  3.46368  2.40527  3.72509  3.29368  2.67751  2.69369  4.24704  2.90361  2.73752  3.18161  2.89815  2.37901  2.77534  2.98533  4.58476  3.61518
          0.41834  1.08274  5.74584  0.11876  2.18945  0.77487  0.61760
    205   2.94320  4.22041  4.63144  4.03630  3.47296  3.70999  4.41111  2.25035  3.87957  2.34929  3.48700  4.15182  4.45114  4.06466  3.98803  3.22981  1.35683  1.68666  4.99955  3.39663    395 t x - -
          2.68618  4.42225  2.77519  2.73123  3.46354  2.40513  3.72494  3.29354  2.67741  2.69355  4.24690  2.90347  2.73739  3.18146  2.89801  2.37887  2.77519  2.98518  4.58477  3.61503
          0.00983  5.02349  5.74584  0.61958  0.77255  0.77487  0.61760
    206   4.09285  5.31919  5.53914  5.17558  1.59399  5.01901  4.03045  3.70974  4.97119  1.64414  3.97676  4.83675  5.31296  4.87789  4.90746  4.36956  4.30995  3.49387  4.39926  0.91287    396 y x - -
          2.68618  4.42225  2.77519  2.73123  3.46354  2.40513  3.72494  3.29354  2.67741  2.69355  4.24690  2.90347  2.73739  3.18146  2.89801  2.37887  2.77519  2.98518  4.58477  3.61503
          0.00983  5.02349  5.74584  0.61958  0.77255  0.76160  0.62908
    207   2.73597  5.10032  3.18182  2.70973  3.30345  3.72236  3.92568  3.65218  1.51934  3.16739  4.17041  3.20723  4.11223  2.57874  3.18851  2.36198  2.72858  2.76357  5.60152  3.27671    397 k x - -
          2.68618  4.42225  2.77519  2.73123  3.46354  2.40513  3.72494  3.29354  2.67741  2.69355  4.24690  2.90347  2.73739  3.18146  2.89801  2.37887  2.77519  2.98518  4.58477  3.61503
          0.00980  5.02633  5.74868  0.61958  0.77255  0.76870  0.62291
    208   2.47837  5.67302  0.92712  2.59377  4.98866  3.63303  4.06591  4.47889  2.38583  3.96607  4.73900  3.04336  4.22851  3.03517  3.41023  3.00872  3.40222  4.05121  6.11248  4.18770    398 d x - -
          2.68618  4.42225  2.77519  2.73123  3.46354  2.40513  3.72494  3.29354  2.67741  2.69355  4.24690  2.90347  2.73739  3.18146  2.89801  2.37887  2.77519  2.98518  4.58477  3.61503
          0.00980  5.02633  5.74868  0.61958  0.77255  0.76870  0.62291
    209   3.38347  4.72024  5.31336  4.71144  2.58875  4.58187  4.84087  1.83273  4.51406  0.83663  3.39566  4.72748  4.87164  4.57229  4.50553  3.90629  3.60751  2.56958  4.71914  3.17589    399 l x - -
          2.68618  4.42225  2.77520  2.73124  3.46354  2.40513  3.72495  3.29354  2.67741  2.69355  4.24690  2.90347  2.73740  3.18147  2.89801  2.37887  2.77510  2.98519  4.58477  3.61504
          0.02499  3.83994  5.74868  0.47596  0.97097  0.45097  1.01338
    210   0.26787  4.85975  4.96898  4.89909  5.56473  3.65931  5.66092  4.95400  4.90678  4.72612  5.51431  4.46789  4.52362  5.06413  4.98281  2.88797  3.17339  4.16350  6.92755  5.85888    401 A x - -
          2.68618  4.42225  2.77519  2.73123  3.46354  2.40513  3.72494  3.29354  2.67741  2.69355  4.24690  2.90347  2.73739  3.18146  2.89801  2.37887  2.77519  2.98518  4.58477  3.61503
          0.00907  5.10281  5.82516  0.61958  0.77255  0.57827  0.82295
    211   2.29164  5.42728  2.06866  1.86593  4.24327  3.05886  3.79857  4.06918  2.38522  3.73199  4.46831  2.78864  3.96400  2.76059  2.87779  2.85341  2.44419  3.64387  5.86075  4.45056    402 e x - -
          2.68618  4.42225  2.77519  2.73123  3.46354  2.40513  3.72494  3.29354  2.67741  2.69355  4.24690  2.90347  2.73739  3.18146  2.89801  2.37887  2.77519  2.98518  4.58477  3.61503
          0.00907  5.10281  5.82516  0.61958  0.77255  0.51163  0.91508
    212   2.73791  5.42704  3.05078  2.11537  4.76829  3.70080  3.35829  3.73334  1.49982  3.65477  3.70258  2.85135  4.09417  2.43251  2.82532  2.67893  2.91197  3.75360  5.86198  3.62839    403 k x - -
          2.68618  4.42225  2.77519  2.73123  3.46354  2.40513  3.72494  3.29354  2.67741  2.69355  4.24690  2.90347  2.73739  3.18146  2.89801  2.37887  2.77519  2.98518  4.58477  3.61503
          0.02385  5.11629  4.04184  0.61958  0.77255  0.53886  0.87567
    213   2.68802  4.37155  4.70862  4.10743  1.86758  3.99560  4.29974  2.47460  3.93672  2.14130  3.39756  3.60868  4.47006  4.10771  3.78485  3.25896  3.16259  2.56325  4.98305  1.55869    404 y x - -
          2.68618  4.42225  2.77519  2.73123  3.46354  2.40513  3.72494  3.29354  2.67741  2.69355  4.24690  2.90347  2.73739  3.18146  2.89801  2.37887  2.77519  2.98518  4.58477  3.61503
          0.00908  5.10153  5.82387  0.61958  0.77255  0.58193  0.81830
    214   2.95484  5.41268  2.96439  2.59650  4.73522  1.25026  3.42675  4.20601  2.60471  3.47603  4.31739  2.43553  4.11949  2.76335  3.05281  2.84796  3.04777  3.79159  5.85730  4.45901    405 g x - -
          2.68618  4.42225  2.77519  2.73123  3.46354  2.40513  3.72494  3.29354  2.67741  2.69355  4.24690  2.90347  2.73739  3.18146  2.89801  2.37887  2.77519  2.98518  4.58477  3.61503
          0.00908  5.10153  5.82387  0.61958  0.77255  0.58193  0.81830
    215   2.90472  4.42898  4.54470  3.95529  3.53698  4.10048  4.41931  2.33592  3.82010  2.10278  3.54686  4.12322  4.47001  4.02553  3.96956  2.01352  1.59321  1.96025  5.05766  3.57922    406 t x - -
          2.68621  4.42228  2.77522  2.73126  3.46357  2.40494  3.72497  3.29357  2.67744  2.69358  4.24692  2.90349  2.73742  3.18149  2.89803  2.37879  2.77522  2.98521  4.58480  3.61506
          0.07619  2.65355  5.82387  0.25972  1.47521  0.58193  0.81830
    216   2.70158  4.67504  3.87982  3.32063  3.40425  3.90668  4.23568  3.16645  3.27037  2.80353  3.82462  3.61369  4.32034  3.37833  3.61687  2.48790  0.99536  2.80540  5.30306  4.07090    408 t x - -
          2.68618  4.42225  2.77519  2.73123  3.46354  2.40513  3.72494  3.29354  2.67741  2.69355  4.24690  2.90347  2.73739  3.18146  2.89801  2.37887  2.77519  2.98518  4.58477  3.61503
          0.00908  5.10153  5.82387  0.61958  0.77255  0.58193  0.81830
    217   2.57661  3.94293  4.90962  4.30768  3.34433  4.21655  4.55898  2.37045  4.12071  1.97347  3.48472  4.34602  3.04173  4.27520  4.16994  3.52789  2.97627  1.05832  5.07994  3.89998    409 v x - -
          2.68618  4.42225  2.77519  2.73123  3.46354  2.40513  3.72494  3.29354  2.67741  2.69355  4.24690  2.90347  2.73739  3.18146  2.89801  2.37887  2.77519  2.98518  4.58477  3.61503
          0.00908  5.10153  5.82387  0.61958  0.77255  0.58193  0.81830
    218   2.46314  5.58092  2.68128  2.66862  4.94336  0.88325  4.16715  4.40622  2.84539  3.93746  4.73316  3.31830  4.30339  3.30456  3.11055  3.16624  3.32457  4.00489  6.11581  4.71561    410 g x - -
          2.68618  4.42225  2.77519  2.73123  3.46354  2.40513  3.72494  3.29354  2.67741  2.69355  4.24690  2.90347  2.73739  3.18146  2.89801  2.37887  2.77519  2.98518  4.58477  3.61503
          0.00908  5.10153  5.82387  0.61958  0.77255  0.58193  0.81830
    219   2.38501  5.36429  3.07614  2.72129  4.68373  3.37460  3.81369  4.13404  2.71500  3.66679  4.44397  3.25613  4.16670  1.01935  2.93573  2.98287  3.23122  3.38909  5.84110  4.46832    411 q x - -
          2.68618  4.42225  2.77519  2.73123  3.46354  2.40513  3.72494  3.29354  2.67741  2.69355  4.24690  2.90347  2.73739  3.18146  2.89801  2.37887  2.77519  2.98518  4.58477  3.61503
          0.00908  5.10153  5.82387  0.61958  0.77255  0.58193  0.81830
    220   3.28804  4.65493  5.11213  4.53578  3.72187  3.66874  4.88799  0.79430  4.35999  1.73171  3.53463  4.62023  4.12659  4.53419  4.44030  3.82592  3.53026  2.41262  5.39438  4.22523    412 i x - -
          2.68618  4.42225  2.77519  2.73123  3.46354  2.40513  3.72494  3.29354  2.67741  2.69355  4.24690  2.90347  2.73739  3.18146  2.89801  2.37887  2.77519  2.98518  4.58477  3.61503
          0.00908  5.10153  5.82387  0.61958  0.77255  0.58193  0.81830
    221   2.94075  4.80721  3.61983  2.10178  3.33673  3.86392  4.09656  3.27943  2.78223  2.24174  1.56442  3.51462  3.67076  2.85378  3.42500  3.03587  3.17214  3.09478  5.36741  4.10524    413 m x - -
          2.68618  4.42225  2.77519  2.73123  3.46354  2.40513  3.72494  3.29354  2.67741  2.69355  4.24690  2.90347  2.73739  3.18146  2.89801  2.37887  2.77519  2.98518  4.58477  3.61503
          0.03167  5.10153  3.68562  0.61958  0.77255  0.58193  0.81830
    222   1.11026  4.85685  3.60741  2.93383  4.09248  3.58321  4.14315  3.47144  3.04600  3.14982  2.38491  3.52606  4.25547  3.28196  3.29766  2.40712  3.20419  3.20345  5.47359  4.20730    414 a x - -
          2.68618  4.42225  2.77519  2.73123  3.46354  2.40513  3.72494  3.29354  2.67741  2.69355  4.24690  2.90347  2.73739  3.18146  2.89801  2.37887  2.77519  2.98518  4.58477  3.61503
          0.02322  5.07915  4.09094  0.61958  0.77255  0.64276  0.74621
    223   2.08636  4.36110  4.80861  4.20230  2.10736  4.12602  4.45149  2.72341  4.01442  1.25041  3.25088  4.24687  4.48779  4.16599  4.06560  3.01486  3.20062  2.35390  4.97658  3.44596    415 l x - -
          2.68618  4.42225  2.77519  2.73123  3.46354  2.40513  3.72494  3.29354  2.67741  2.69355  4.24690  2.90347  2.73739  3.18146  2.89801  2.37887  2.77519  2.98518  4.58477  3.61503
          0.00942  5.06536  5.78770  0.61958  0.77255  0.67788  0.70865
    224   3.35684  5.61325  3.10476  2.99881  5.32137  3.82470  4.50823  4.87175  3.39646  4.39265  5.22188  0.70635  4.47337  3.14392  3.85315  1.85463  3.72238  4.36456  6.50880  5.09870    416 n x - -
          2.68618  4.42225  2.77519  2.73123  3.46354  2.40513  3.72494  3.29354  2.67741  2.69355  4.24690  2.90347  2.73739  3.18146  2.89801  2.37887  2.77519  2.98518  4.58477  3.61503
          0.01963  5.06536  4.33342  0.61958  0.77255  0.67788  0.70865
    225   2.59916  4.96328  3.42329  2.86988  4.17812  3.32359  3.52535  3.57351  2.85631  2.59693  4.06083  3.27576  1.39619  3.12874  3.29646  2.55261  2.69858  3.24538  5.50834  4.07463    417 p x - -
          2.68620  4.42227  2.77504  2.73125  3.46356  2.40515  3.72496  3.29356  2.67743  2.69341  4.24692  2.90349  2.73742  3.18148  2.89803  2.37889  2.77521  2.98520  4.58479  3.61505
          0.03450  3.47989  5.77760  0.65020  0.73803  0.70255  0.68383
    226   2.88278  5.36537  3.16950  2.41288  4.68784  2.11031  3.88441  4.15653  2.55284  3.66068  4.05716  2.66283  4.08739  2.34658  3.02152  2.80318  1.66083  3.74433  5.81246  4.41744    420 t x - -
          2.68618  4.42225  2.77519  2.73123  3.46354  2.40513  3.72494  3.29354  2.67741  2.69355  4.24690  2.90347  2.73739  3.18146  2.89801  2.37887  2.77519  2.98518  4.58477  3.61503
          0.00952  5.05525  5.77760  0.61958  0.77255  0.63680  0.75286
    227   2.85931  4.37714  4.59846  3.48714  2.89326  4.07893  4.39312  2.02714  3.85019  2.56509  3.49262  4.13192  4.44561  3.29228  3.96733  3.37583  3.01275  1.99854  4.99160  1.44849    421 y x - -
          2.68618  4.42225  2.77519  2.73123  3.46354  2.40513  3.72494  3.29354  2.67741  2.69355  4.24690  2.90347  2.73739  3.18146  2.89801  2.37887  2.77519  2.98518  4.58477  3.61503
          0.00938  5.06918  5.79153  0.61958  0.77255  0.56193  0.84422
    228   2.40355  5.39382  2.39971  2.55888  4.72349  3.69698  3.88781  3.52522  2.45421  3.62948  4.43911  1.39912  3.62766  2.98966  2.86357  2.83267  3.01695  3.66184  5.83592  4.43423    422 n x - -
          2.68618  4.42225  2.77519  2.73123  3.46354  2.40513  3.72494  3.29354  2.67741  2.69355  4.24690  2.90347  2.73739  3.18146  2.89801  2.37887  2.77519  2.98518  4.58477  3.61503
          0.00917  5.09178  5.81413  0.61958  0.77255  0.60905  0.78497
    229   2.65793  5.28125  3.04653  2.67515  4.40952  3.52826  2.11187  4.01688  2.58488  3.56185  4.33765  2.54096  2.47485  3.03143  2.98822  2.87525  3.15115  3.36530  5.74959  2.18503    423 h x - -
          2.68618  4.42225  2.77519  2.73123  3.46354  2.40513  3.72494  3.29354  2.67741  2.69355  4.24690  2.90347  2.73739  3.18146  2.89801  2.37887  2.77519  2.98518  4.58477  3.61503
          0.00917  5.09178  5.81413  0.61958  0.77255  0.53633  0.87922
    230   2.92506  5.31320  3.05185  2.47712  3.00039  3.36244  3.91180  4.06419  2.63408  3.21897  4.36694  2.74962  3.79196  2.89896  3.00832  1.51981  2.17452  3.67797  5.77567  4.39544    424 s x - -
          2.68618  4.42225  2.77519  2.73123  3.46354  2.40513  3.72494  3.29354  2.67741  2.69355  4.24690  2.90347  2.73739  3.18146  2.89801  2.37887  2.77519  2.98518  4.58477  3.61503
          0.00904  5.10668  5.82903  0.61958  0.77255  0.56716  0.83732
    231   2.79956  5.42768  1.88484  2.24718  4.43709  3.48060  3.88515  4.25391  2.34026  3.66260  4.46922  2.72183  4.09088  2.78895  3.11412  2.03993  2.26368  3.76119  5.86204  4.02104    425 d x - -
          2.68618  4.42225  2.77519  2.73123  3.46354  2.40513  3.72494  3.29354  2.67741  2.69355  4.24690  2.90347  2.73739  3.18146  2.89801  2.37887  2.77519  2.98518  4.58477  3.61503
          0.24057  5.10668  1.57137  0.61958  0.77255  0.56716  0.83732
    232   2.27632  4.40660  3.80416  3.32151  3.52085  3.30244  4.17773  2.34892  2.94467  2.14871  3.51759  3.76789  4.26939  3.58570  3.64421  2.42745  2.69244  1.94201  4.25621  3.07588    426 v x - -
          2.68618  4.42225  2.77519  2.73123  3.46354  2.40513  3.72494  3.29354  2.67741  2.69355  4.24690  2.90347  2.73739  3.18146  2.89801  2.37887  2.77519  2.98518  4.58477  3.61503
          0.05863  4.87750  3.00921  0.61958  0.77255  0.29345  1.36917
    233   1.73407  4.47006  4.22789  3.51836  3.58019  3.33366  3.98076  2.07502  3.55394  1.74323  3.58278  3.92194  3.32216  3.80106  3.59138  2.89349  2.95220  2.44939  5.07562  3.78759    427 a x - -
          2.68628  4.42243  2.77528  2.73125  3.46306  2.40531  3.72508  3.29368  2.67759  2.69332  4.24634  2.90346  2.73732  3.18164  2.89813  2.37887  2.77465  2.98531  4.58495  3.61505
          0.84975  1.57073  1.00900  0.69139  0.69491  0.64137  0.74776
    234   2.40701  5.15953  2.85034  2.32712  4.46856  2.27221  3.72045  3.82755  2.43702  3.39032  4.21053  3.01202  3.42749  2.60995  2.23223  2.72225  2.91126  2.96770  5.61464  4.22733    432 r x - -
          2.68618  4.42225  2.77519  2.73123  3.46354  2.40513  3.72494  3.29354  2.67741  2.69355  4.24690  2.90347  2.73739  3.18146  2.89801  2.37887  2.77519  2.98518  4.58477  3.61503
          0.01458  4.63096  5.35330  0.61958  0.77255  0.26428  1.45998
    235   2.29566  5.41157  2.87047  2.34600  4.55788  2.06072  3.28765  4.23371  2.43806  3.71461  4.45362  3.06261  2.90806  2.15636  3.05604  2.82182  2.96273  3.50139  5.84738  3.86253    433 g x - -
          2.68618  4.42225  2.77519  2.73123  3.46354  2.40513  3.72494  3.29354  2.67741  2.69355  4.24690  2.90347  2.73739  3.18146  2.89801  2.37887  2.77519  2.98518  4.58477  3.61503
          0.07597  5.08797  2.70330  0.61958  0.77255  0.48507  0.95622
    236   2.68178  5.06212  3.16699  2.26469  4.28831  3.06366  3.67091  2.67200  2.76609  3.17710  3.87515  3.28874  3.13906  2.52780  3.22444  2.79240  2.49533  1.98931  5.57335  4.24817    434 v x - -
          2.68618  4.42225  2.77519  2.73123  3.46354  2.40513  3.72494  3.29354  2.67741  2.69355  4.24690  2.90347  2.73739  3.18146  2.89801  2.37887  2.77519  2.98518  4.58477  3.61503
          0.00955  5.05207  5.77442  0.61958  0.77255  0.71014  0.67643
    237   2.35197  5.20040  3.08513  2.69396  3.36515  1.47592  3.64493  3.90290  2.65516  3.47378  4.26554  3.15615  3.08167  3.04683  2.74325  2.66472  3.10770  3.54995  5.68576  4.23915    435 g x - -
          2.68618  4.42225  2.77519  2.73123  3.46354  2.40513  3.72494  3.29354  2.67741  2.69355  4.24690  2.90347  2.73739  3.18146  2.89801  2.37887  2.77519  2.98518  4.58477  3.61503
          0.00955  5.05207  5.77442  0.61958  0.77255  0.71014  0.67643
    238   2.04963  5.37856  2.54699  2.47426  4.70748  3.43890  3.87528  3.96440  2.59208  3.56445  4.42517  3.15557  2.11179  1.88549  3.10971  2.78944  3.08342  3.65717  5.82216  4.42059    436 q x - -
          2.68618  4.42225  2.77519  2.73123  3.46354  2.40513  3.72494  3.29354  2.67741  2.69355  4.24690  2.90347  2.73739  3.18146  2.89801  2.37887  2.77519  2.98518  4.58477  3.61503
          0.00955  5.05207  5.77442  0.61958  0.77255  0.71014  0.67643
    239   2.78273  4.01152  3.47359  2.49529  4.07547  3.79720  3.69880  3.23763  2.66288  2.89827  3.97838  3.25584  3.06454  2.95777  3.07241  2.42469  2.49680  1.86369  3.37223  4.14744    437 v x - -
          2.68618  4.42225  2.77519  2.73123  3.46354  2.40513  3.72494  3.29354  2.67741  2.69355  4.24690  2.90347  2.73739  3.18146  2.89801  2.37887  2.77519  2.98518  4.58477  3.61503
          0.02545  5.05207  3.97762  0.61958  0.77255  0.43233  1.04696
    240   3.66193  4.93381  5.65595  5.09631  3.62580  5.02920  5.45415  0.78011  4.94992  1.65550  3.61901  5.18075  5.27837  4.52189  4.99235  4.38728  3.74985  1.83248  5.79345  4.66664    438 i x - -
          2.68618  4.42225  2.77519  2.73123  3.46354  2.40513  3.72494  3.29354  2.67741  2.69355  4.24690  2.90347  2.73739  3.18146  2.89801  2.37887  2.77519  2.98518  4.58477  3.61503
          0.00908  5.10153  5.82387  0.61958  0.77255  0.58193  0.81830
    241   2.76916  5.37870  2.58125  2.60319  4.70250  2.83632  3.33569  3.52747  2.58907  3.67490  4.22381  2.21359  3.43110  2.92580  3.12418  2.51639  1.79415  3.38121  5.82439  4.42662    439 t x - -
          2.68624  4.42231  2.77526  2.73129  3.46360  2.40519  3.72501  3.29333  2.67738  2.69336  4.24696  2.90333  2.73746  3.18153  2.89789  2.37882  2.77526  2.98525  4.58483  3.61509
          0.07031  2.73429  5.82387  0.78229  0.61130  0.43001  1.05126
    242   2.94696  4.19412  4.95322  4.33938  2.84944  4.17138  4.50495  1.91200  4.12770  1.24988  3.14399  3.98906  4.53242  4.25929  3.82880  3.48293  3.23224  1.78470  4.67053  3.82330    443 l x - -
          2.68618  4.42225  2.77519  2.73123  3.46354  2.40513  3.72494  3.29354  2.67741  2.69355  4.24690  2.90347  2.73739  3.18146  2.89801  2.37887  2.77519  2.98518  4.58477  3.61503
          0.00880  5.13336  5.85570  0.61958  0.77255  0.48576  0.95510
    243   2.38564  5.02677  3.43069  2.77301  4.23996  3.80659  3.24768  3.63830  2.86292  2.61063  4.11419  3.37848  1.35885  3.02610  3.30649  2.64974  2.98840  3.15779  5.55860  4.25216    444 p x - -
          2.68621  4.42228  2.77522  2.73121  3.46357  2.40516  3.72485  3.29357  2.67744  2.69353  4.24693  2.90350  2.73738  3.18142  2.89798  2.37886  2.77508  2.98521  4.58480  3.61506
          0.01536  4.39261  5.85107  1.15896  0.37660  0.48576  0.95510
    244   2.63368  4.59327  3.99388  3.17400  3.02809  3.85865  3.90626  2.36497  2.31156  2.50203  2.61111  3.78154  4.35382  3.30518  3.16719  2.68800  2.75315  2.47945  5.18631  2.47495    455 k x - -
          2.68618  4.42225  2.77519  2.73123  3.46354  2.40513  3.72494  3.29354  2.67741  2.69355  4.24690  2.90347  2.73739  3.18146  2.89801  2.37887  2.77519  2.98518  4.58477  3.61503
          0.00884  5.12872  5.85107  0.61958  0.77255  0.48576  0.95510
    245   2.93460  2.59555  2.33971  2.50064  4.56756  3.11222  3.90075  4.22611  2.38670  3.71589  4.46004  1.71212  4.10524  3.00135  2.76557  2.50648  3.16590  3.79995  5.85595  4.03350    456 n x - -
          2.68618  4.42225  2.77519  2.73123  3.46354  2.40513  3.72494  3.29354  2.67741  2.69355  4.24690  2.90347  2.73739  3.18146  2.89801  2.37887  2.77519  2.98518  4.58477  3.61503
          0.00884  5.12872  5.85107  0.61958  0.77255  0.48576  0.95510
    246   2.95929  1.14278  3.85774  3.29266  3.24037  3.44775  4.00456  3.17883  3.15644  2.84396  3.78582  3.44328  4.32206  3.35981  3.24627  2.68819  2.90625  2.95362  5.26346  4.03182    457 c x - -
          2.68618  4.42225  2.77519  2.73123  3.46354  2.40513  3.72494  3.29354  2.67741  2.69355  4.24690  2.90347  2.73739  3.18146  2.89801  2.37887  2.77519  2.98518  4.58477  3.61503
          0.06410  5.11996  2.88044  0.61958  0.77255  0.48576  0.95510
    247   2.80246  3.83515  3.20968  2.51803  4.55408  2.91035  3.40785  3.37699  2.28751  3.33455  3.60942  3.18999  3.54664  2.45868  2.31922  2.46739  2.26830  3.16879  5.73202  4.35734    458 t x - -
          2.68618  4.42225  2.77519  2.73123  3.46354  2.40513  3.72494  3.29354  2.67741  2.69355  4.24690  2.90347  2.73739  3.18146  2.89801  2.37887  2.77519  2.98518  4.58477  3.61503
          0.04733  5.04878  3.22370  0.61958  0.77255  0.64205  0.74700
    248   2.19741  5.07257  3.29573  2.64189  3.97823  2.84503  3.79924  3.49079  2.73031  2.73130  4.14445  2.18583  3.08908  2.83708  3.03414  2.52440  2.92210  2.59402  5.57812  3.84404    459 n x - -
          2.68618  4.42225  2.77519  2.73123  3.46354  2.40513  3.72494  3.29354  2.67741  2.69355  4.24690  2.90347  2.73739  3.18146  2.89801  2.37887  2.77519  2.98518  4.58477  3.61503
          0.00995  5.01140  5.73375  0.61958  0.77255  0.73090  0.65677
    249   2.58331  4.42067  3.86598  3.48848  3.28459  3.05536  4.23856  2.59679  3.48011  1.44852  3.53291  3.85265  4.08804  3.73017  3.50176  2.40007  2.61303  2.31395  5.02526  3.47621    460 l x - -
          2.68618  4.42225  2.77519  2.73123  3.46354  2.40513  3.72494  3.29354  2.67741  2.69355  4.24690  2.90347  2.73739  3.18146  2.89801  2.37887  2.77519  2.98518  4.58477  3.61503
          0.01043  4.96409  5.68644  0.61958  0.77255  0.73090  0.65677
    250   2.43833  5.24390  3.06472  2.52829  4.55467  2.38193  3.82939  4.01250  2.55940  3.36825  4.30404  2.84886  3.06177  2.88214  3.02756  1.71082  2.55109  3.55685  5.71028  4.32609    461 s x - -
          2.68618  4.42225  2.77519  2.73123  3.46354  2.40513  3.72494  3.29354  2.67741  2.69355  4.24690  2.90347  2.73739  3.18146  2.89801  2.37887  2.77519  2.98518  4.58477  3.61503
          0.04630  4.90415  3.27467  0.61958  0.77255  0.73090  0.65677
    251   2.52167  5.29065  2.06494  2.42305  4.61666  2.39585  3.79552  3.80915  2.47387  2.90921  4.33689  2.69805  3.99867  2.89863  2.83192  2.20580  2.99424  3.67112  5.73510  4.33550    462 d x - -
          2.68618  4.42225  2.77519  2.73123  3.46354  2.40513  3.72494  3.29354  2.67741  2.69355  4.24690  2.90347  2.73739  3.18146  2.89801  2.37887  2.77519  2.98518  4.58477  3.61503
          0.03343  4.86438  3.68230  0.61958  0.77255  0.79727  0.59885
    252   2.74963  3.94818  3.02405  2.68864  4.07987  3.22501  3.71425  3.16858  2.67971  3.11711  4.03738  1.72598  4.04562  3.02646  3.01415  2.13352  2.85636  3.07683  5.47525  3.60076    463 n x - -
          2.68618  4.42225  2.77519  2.73123  3.46354  2.40513  3.72494  3.29354  2.67741  2.69355  4.24690  2.90347  2.73739  3.18146  2.89801  2.37887  2.77519  2.98518  4.58477  3.61503
          0.01190  4.83263  5.55498  0.61958  0.77255  0.82194  0.57907
    253   2.74150  4.36628  4.02886  3.06811  3.22789  3.67132  4.15256  2.40261  3.36697  2.48009  3.26719  3.45706  3.18454  3.62417  3.34503  2.34280  2.88840  1.65177  4.56148  3.16623    464 v x - -
          2.68618  4.42225  2.77519  2.73123  3.46354  2.40513  3.72494  3.29354  2.67741  2.69355  4.24690  2.90347  2.73739  3.18146  2.89801  2.37887  2.77519  2.98518  4.58477  3.61503
          0.01224  4.80487  5.52721  0.61958  0.77255  0.82937  0.57327
    254   2.47653  4.63434  3.57667  3.02035  3.86355  2.85285  4.03604  2.74493  2.98858  2.92861  3.54220  3.44638  2.81984  3.30628  3.37794  2.60922  1.50733  2.88857  5.27106  4.01768    465 t x - -
          2.68618  4.42225  2.77519  2.73123  3.46354  2.40513  3.72494  3.29354  2.67741  2.69355  4.24690  2.90347  2.73739  3.18146  2.89801  2.37887  2.77519  2.98518  4.58477  3.61503
          0.01240  4.79174  5.51409  0.61958  0.77255  0.53123  0.88644
    255   2.48034  3.65169  4.17147  3.34729  3.44357  2.84499  4.20146  2.51327  3.48735  2.53323  3.44938  3.84090  3.65103  3.72538  3.70493  2.85720  2.19806  1.57039  4.15062  3.74620    466 v x - -
          2.68534  4.42289  2.77537  2.73100  3.46418  2.40491  3.72558  3.29401  2.67759  2.69415  4.24753  2.90392  2.73713  3.18181  2.89788  2.37877  2.77468  2.98437  4.58541  3.61567
          0.42194  1.14759  3.61841  1.68898  0.20421  0.66502  0.72209
    256   2.20421  4.34568  4.09470  3.24162  3.45679  3.02878  4.17328  1.84943  3.42218  2.09850  3.35243  3.79159  3.13395  3.56867  3.66054  3.08498  2.73189  2.14889  4.95199  3.75090    476 i x - -
          2.68618  4.42225  2.77519  2.73123  3.46354  2.40513  3.72494  3.29354  2.67741  2.69355  4.24690  2.90347  2.73739  3.18146  2.89801  2.37887  2.77519  2.98518  4.58477  3.61503
          0.04350  4.80623  3.37008  0.61958  0.77255  0.70961  0.67695
    257   2.69048  4.74969  3.11751  2.32755  3.76097  3.54710  3.76713  3.26318  2.60441  2.33182  3.83585  3.12226  3.93969  2.95372  2.87744  1.71912  2.92328  3.06140  5.27975  3.97598    477 s x - -
          2.68618  4.42225  2.77519  2.73123  3.46354  2.40513  3.72494  3.29354  2.67741  2.69355  4.24690  2.90347  2.73739  3.18146  2.89801  2.37887  2.77519  2.98518  4.58477  3.61503
          0.19661  4.44425  1.79129  0.61958  0.77255  0.67960  0.70688
    258   2.64026  4.95448  2.74102  2.41894  4.22974  3.08049  3.64508  3.66743  2.41643  2.85665  3.63705  2.48871  3.52033  2.77230  2.56450  2.50670  2.39355  3.30774  5.43545  4.07344    478 t x - -
          2.68618  4.42225  2.77519  2.73123  3.46354  2.40513  3.72494  3.29354  2.67741  2.69355  4.24690  2.90347  2.73739  3.18146  2.89801  2.37887  2.77519  2.98518  4.58477  3.61503
          0.08446  4.29685  2.69746  0.61958  0.77255  0.90938  0.51546
    259   2.62056  3.03319  3.10959  2.64873  3.75201  3.51448  3.12031  3.13618  2.24658  2.57875  3.66272  3.12610  3.21847  2.95416  2.84071  2.73639  2.85133  2.87221  3.88710  3.83797    479 k x - -
          2.68618  4.42225  2.77519  2.73123  3.46354  2.40513  3.72494  3.29354  2.67741  2.69355  4.24690  2.90347  2.73739  3.18146  2.89801  2.37887  2.77519  2.98518  4.58477  3.61503
          0.02190  4.22793  4.95027  0.61958  0.77255  0.85471  0.55410
    260   2.58524  4.73219  2.83133  2.53982  3.94387  3.18741  3.33406  3.03286  2.52806  2.97887  3.48232  3.04569  3.69376  2.87264  2.81061  2.13804  2.86330  3.04941  5.25397  2.89347    480 s x - -
          2.68611  4.42074  2.77543  2.73137  3.46372  2.40513  3.72526  3.29321  2.67702  2.69390  4.24719  2.90365  2.73779  3.18166  2.89799  2.37928  2.77516  2.98509  4.57833  3.61450
          0.64227  0.76103  5.00308  1.61078  0.22281  0.91861  0.50928
    261   2.56993  4.90192  2.90117  2.43982  4.16072  2.86433  3.65132  3.58888  2.37082  2.87917  3.43124  2.96665  3.67088  2.52180  2.62563  2.32985  2.55455  3.24560  5.39119  4.04111    487 s x - -
          2.68618  4.42225  2.77519  2.73123  3.46354  2.40513  3.72494  3.29354  2.67741  2.69355  4.24690  2.90347  2.73739  3.18146  2.89801  2.37887  2.77519  2.98518  4.58477  3.61503
          0.02076  4.28074  5.00308  0.61958  0.77255  0.91861  0.50928
    262   2.60845  4.81656  3.01366  2.47425  4.12464  2.91856  3.67395  3.54655  2.46211  2.92878  3.94807  2.71010  2.87302  2.82100  2.65854  2.40031  2.34057  3.20374  5.37253  4.03644    488 t x - -
          2.68618  4.42225  2.77519  2.73123  3.46354  2.40513  3.72494  3.29354  2.67741  2.69355  4.24690  2.90347  2.73739  3.18146  2.89801  2.37887  2.77519  2.98518  4.58477  3.61503
          0.03885  4.21254  3.75929  0.61958  0.77255  0.91861  0.50928
    263   2.46968  4.26635  3.55930  2.99123  3.01593  2.86211  3.86093  2.75817  2.76552  2.47997  3.37815  3.37023  3.97223  3.22805  3.26517  2.59389  2.48281  2.14287  4.00195  3.63462    489 v x - -
          2.68603  4.42230  2.77525  2.73129  3.46359  2.40518  3.72500  3.29359  2.67746  2.69360  4.24695  2.90352  2.73745  3.18152  2.89795  2.37878  2.77493  2.98524  4.58482  3.61500
          0.39176  1.14960  4.91039  0.17236  1.84309  0.74117  0.64733
    264   2.36400  4.38085  3.47089  3.07227  4.00797  1.29269  4.11582  3.29322  3.06530  3.06797  3.96105  3.37066  3.90170  3.39202  3.40769  2.66827  2.76963  2.54224  5.41571  3.85550    491 g x - -
          2.68631  4.42238  2.77532  2.73126  3.46366  2.40510  3.72441  3.29367  2.67749  2.69367  4.24658  2.90359  2.73752  3.18159  2.89813  2.37899  2.77490  2.98531  4.58489  3.61308
          0.44629  1.04134  4.95889  0.66182  0.72549  0.84554  0.56094
    265   2.59439  3.39687  3.93577  3.35375  3.21507  3.67445  3.96965  2.56202  3.25010  2.27145  2.99589  3.60793  4.04685  3.49093  3.34808  2.37083  2.57396  2.12432  3.03348  3.31403    494 v x - -
          2.68619  4.42232  2.77526  2.73126  3.46361  2.40520  3.72501  3.29361  2.67710  2.69362  4.24697  2.90353  2.73746  3.18153  2.89769  2.37876  2.77526  2.98525  4.58484  3.61510
          0.50764  0.93946  4.92656  0.14469  2.00461  0.84554  0.56094
    266   2.60666  4.61509  3.15755  2.61582  3.85586  2.86323  3.73377  3.24472  2.58109  2.89957  3.74819  3.09491  3.28818  2.67534  2.76578  2.53385  2.74642  2.10623  5.19538  3.90693    496 v x - -
          2.68618  4.42225  2.77519  2.73123  3.46354  2.40513  3.72494  3.29354  2.67741  2.69355  4.24690  2.90347  2.73739  3.18146  2.89801  2.37887  2.77519  2.98518  4.58477  3.61503
          0.02243  4.20421  4.92656  0.61958  0.77255  0.84554  0.56094
    267   2.48411  4.53761  2.45764  2.64976  3.72203  3.50244  3.73814  2.81577  2.57329  2.53552  3.63366  3.12483  3.89237  2.96418  2.97036  2.68334  2.83956  2.22761  5.10236  3.82476    497 v x - -
          2.68618  4.42225  2.77519  2.73123  3.46354  2.40513  3.72494  3.29354  2.67741  2.69355  4.24690  2.90347  2.73739  3.18146  2.89801  2.37887  2.77519  2.98518  4.58477  3.61503
          0.02374  4.14841  4.87076  0.61958  0.77255  0.84554  0.56094
    268   2.59918  4.46273  3.28460  2.71778  3.62490  3.51916  3.50743  2.78160  2.38975  2.68568  3.55886  3.17126  3.90223  2.99978  2.85318  2.23312  2.82975  2.26154  4.52536  3.75835    498 s x - -
          2.68618  4.42225  2.77519  2.73123  3.46354  2.40513  3.72494  3.29354  2.67741  2.69355  4.24690  2.90347  2.73739  3.18146  2.89801  2.37887  2.77519  2.98518  4.58477  3.61503
          0.02408  4.13402  4.85636  0.61958  0.77255  0.84554  0.56094
    269   2.68126  4.87177  2.47967  2.41561  4.14519  1.97343  3.71439  3.57218  2.55525  2.61993  4.01591  2.93999  3.85216  2.63561  3.01545  2.70655  2.93845  3.24336  5.42194  4.07319    499 g x - -
          2.68618  4.42225  2.77519  2.73123  3.46354  2.40513  3.72494  3.29354  2.67741  2.69355  4.24690  2.90347  2.73739  3.18146  2.89801  2.37887  2.77519  2.98518  4.58477  3.61503
          0.02439  4.12162  4.84396  0.61958  0.77255  0.84554  0.56094
    270   2.68774  5.07847  1.98453  2.18489  4.36784  3.35680  3.64618  3.82441  2.46209  2.75832  4.15516  2.48693  3.30930  2.77735  2.96119  2.55755  2.93122  3.44254  5.55218  4.15661    500 d x - -
          2.68618  4.42225  2.77519  2.73123  3.46354  2.40513  3.72494  3.29354  2.67741  2.69355  4.24690  2.90347  2.73739  3.18146  2.89801  2.37887  2.77519  2.98518  4.58477  3.61503
          0.02480  4.10531  4.82766  0.61958  0.77255  0.84554  0.56094
    271   2.57477  4.41940  3.29450  2.74100  2.94283  3.49467  3.76326  2.96620  2.56233  2.49433  3.53910  3.18384  3.28837  3.03060  3.09135  2.37335  2.28500  2.71898  5.00384  3.74514    501 t x - -
          2.68618  4.42225  2.77519  2.73123  3.46354  2.40513  3.72494  3.29354  2.67741  2.69355  4.24690  2.90347  2.73739  3.18146  2.89801  2.37887  2.77519  2.98518  4.58477  3.61503
          0.02480  4.10531  4.82766  0.61958  0.77255  0.84554  0.56094
    272   2.59207  4.23621  3.63878  3.07668  3.37447  2.83369  3.91234  2.64064  3.00350  1.98840  3.01045  3.42991  3.29415  3.29731  3.31330  2.86817  2.83706  2.07057  4.86580  3.64765    502 l x - -
          2.68618  4.42225  2.77519  2.73123  3.46354  2.40513  3.72494  3.29354  2.67741  2.69355  4.24690  2.90347  2.73739  3.18146  2.89801  2.37887  2.77519  2.98518  4.58477  3.61503
          0.05044  4.10531  3.42036  0.61958  0.77255  0.84554  0.56094
    273   2.35451  4.68061  2.37694  2.50875  4.30112  3.22024  3.81832  3.71855  2.69092  3.33600  4.15063  2.98255  3.79175  2.98853  3.15315  1.61750  2.49191  3.30207  5.56253  4.22630    503 s x - -
          2.68618  4.42225  2.77519  2.73123  3.46354  2.40513  3.72494  3.29354  2.67741  2.69355  4.24690  2.90347  2.73739  3.18146  2.89801  2.37887  2.77519  2.98518  4.58477  3.61503
          0.02543  4.08031  4.80265  0.61958  0.77255  0.81998  0.58061
    274   2.08640  3.22613  3.25762  2.70993  3.68065  3.44108  3.75084  3.03306  2.34408  2.53825  3.60565  2.78764  3.86550  2.99602  3.01695  2.70095  2.80904  2.77040  5.06431  3.80282    504 a x - -
          2.68482  4.42158  2.77562  2.73188  3.46284  2.40468  3.72336  3.29277  2.67786  2.69358  4.24644  2.90412  2.73780  3.18211  2.89837  2.37888  2.77517  2.98520  4.58542  3.61568
          0.47834  0.98979  4.76344  2.25355  0.11096  0.84554  0.56094
    275   2.61671  4.26067  3.74441  3.24381  3.41565  2.78287  4.07625  2.45222  3.13787  1.68892  3.37816  3.54819  4.04655  3.46008  3.42047  2.91618  2.90925  1.95689  5.00087  3.76717    521 l x - -
          2.68618  4.42225  2.77519  2.73123  3.46354  2.40513  3.72494  3.29354  2.67741  2.69355  4.24690  2.90347  2.73739  3.18146  2.89801  2.37887  2.77519  2.98518  4.58477  3.61503
          0.02840  3.97134  4.69369  0.61958  0.77255  0.84554  0.56094
    276   2.89375  5.39806  1.82253  1.32839  4.68854  3.20135  3.73084  4.18634  2.72074  3.71437  4.57209  2.67853  3.81215  2.89920  3.28837  2.79268  3.17989  3.77955  5.87022  4.39642    522 e x - -
          2.68535  4.41528  2.77538  2.73215  3.46330  2.40500  3.72599  3.29317  2.67721  2.69275  4.24740  2.90364  2.73754  3.18206  2.89962  2.37884  2.77588  2.98419  4.58638  3.61488
          0.55409  0.85471        *  3.13645  0.04441  0.00000        *
//
