# Supplementary material for: Remote homology clustering identifies lowly conserved families of effector proteins in plant-pathogenic fungi
Source: Microb Genom. 2021 Sep 1;7(9):000637. doi: 10.1099/mgen.0.000637 (PMC8715435; doi:10.1099/mgen.0.000637)
Supplement: Supplementary material 16 [file mgen-7-0637-s0016.zip › hmms/markov-PC_0094J7.hmm]

HMMER3/f [3.3 | Nov 2019]
NAME  markov-PC_0094J7
LENG  356
ALPH  amino
RF    yes
MM    no
CONS  yes
CS    no
MAP   yes
DATE  Thu Jul 23 07:00:11 2020
NSEQ  236
EFFN  5.052307
CKSUM 3472195407
STATS LOCAL MSV      -11.6164  0.70000
STATS LOCAL VITERBI  -12.4966  0.70000
STATS LOCAL FORWARD   -5.3722  0.70000
HMM          A        C        D        E        F        G        H        I        K        L        M        N        P        Q        R        S        T        V        W        Y   
            m->m     m->i     m->d     i->m     i->i     d->m     d->d
  COMPO   2.51875  3.60352  2.93084  2.75762  3.29044  2.80232  3.76855  3.00006  2.73586  2.60612  3.64997  3.01580  3.17927  2.97991  2.99757  2.49487  2.75479  2.77865  4.85411  3.42304
          2.68618  4.42225  2.77519  2.73123  3.46354  2.40513  3.72494  3.29354  2.67741  2.69355  4.24690  2.90347  2.73739  3.18146  2.89801  2.37887  2.77519  2.98518  4.58477  3.61503
          0.03246  3.83968  4.56202  0.61958  0.77255  0.00000        *
      1   2.94406  4.49819  4.01447  3.60586  3.19439  3.80965  4.34861  2.36675  3.37557  1.79438  1.44226  3.88728  4.27042  3.75983  3.58466  3.28956  3.24890  2.36896  5.03059  3.78925      1 m x - -
          2.68618  4.42225  2.77519  2.73123  3.46354  2.40513  3.72494  3.29354  2.67741  2.69355  4.24690  2.90347  2.73739  3.18146  2.89801  2.37887  2.77519  2.98518  4.58477  3.61503
          0.03246  3.83968  4.56202  0.61958  0.77255  0.48576  0.95510
      2   3.11896  4.59123  4.13662  3.77683  3.12407  3.94007  4.44287  2.32692  3.54488  0.91667  3.15818  4.05543  4.38142  3.92107  3.72611  3.50784  3.41490  2.35565  4.99095  3.70653      2 l x - -
          2.68618  4.42225  2.77519  2.73123  3.46354  2.40513  3.72494  3.29354  2.67741  2.69355  4.24690  2.90347  2.73739  3.18146  2.89801  2.37887  2.77519  2.98518  4.58477  3.61503
          0.03246  3.83968  4.56202  0.61958  0.77255  0.48576  0.95510
      3   3.11896  4.59123  4.13662  3.77683  3.12407  3.94007  4.44287  2.32692  3.54488  0.91667  3.15818  4.05543  4.38142  3.92107  3.72611  3.50784  3.41490  2.35565  4.99095  3.70653      3 l x - -
          2.68618  4.42225  2.77519  2.73123  3.46354  2.40513  3.72494  3.29354  2.67741  2.69355  4.24690  2.90347  2.73739  3.18146  2.89801  2.37887  2.77519  2.98518  4.58477  3.61503
          0.03246  3.83968  4.56202  0.61958  0.77255  0.48576  0.95510
      4   2.29970  4.21940  3.17874  2.99349  4.04390  2.94992  4.10401  3.56230  3.06502  3.28525  4.21443  3.22320  3.68613  3.41702  3.35173  1.14159  2.77747  3.10460  5.41912  4.12737      4 s x - -
          2.68618  4.42225  2.77519  2.73123  3.46354  2.40513  3.72494  3.29354  2.67741  2.69355  4.24690  2.90347  2.73739  3.18146  2.89801  2.37887  2.77519  2.98518  4.58477  3.61503
          0.03246  3.83968  4.56202  0.61958  0.77255  0.48576  0.95510
      5   1.06209  4.17655  3.43000  3.22034  4.02038  3.00185  4.24617  3.14104  3.23577  3.02410  4.05997  3.37803  3.73802  3.58006  3.48825  2.52734  2.80245  2.80115  5.45083  4.24754      5 a x - -
          2.68618  4.42225  2.77519  2.73123  3.46354  2.40513  3.72494  3.29354  2.67741  2.69355  4.24690  2.90347  2.73739  3.18146  2.89801  2.37887  2.77519  2.98518  4.58477  3.61503
          0.03246  3.83968  4.56202  0.61958  0.77255  0.48576  0.95510
      6   2.78234  4.33454  4.07952  3.74212  3.52667  3.68946  4.54967  2.05362  3.60938  2.21974  3.49729  3.93707  4.25214  3.97177  3.82495  3.19131  3.14491  1.06734  5.30540  4.03476      6 v x - -
          2.68618  4.42225  2.77519  2.73123  3.46354  2.40513  3.72494  3.29354  2.67741  2.69355  4.24690  2.90347  2.73739  3.18146  2.89801  2.37887  2.77519  2.98518  4.58477  3.61503
          0.03246  3.83968  4.56202  0.61958  0.77255  0.48576  0.95510
      7   3.21735  4.62893  4.19362  3.90229  1.06696  3.91397  3.86390  2.74554  3.81025  2.12340  3.48086  3.98253  4.37363  3.98739  3.93806  3.48869  3.51864  2.73374  4.12348  2.49492      7 f x - -
          2.68618  4.42225  2.77519  2.73123  3.46354  2.40513  3.72494  3.29354  2.67741  2.69355  4.24690  2.90347  2.73739  3.18146  2.89801  2.37887  2.77519  2.98518  4.58477  3.61503
          0.03246  3.83968  4.56202  0.61958  0.77255  0.48576  0.95510
      8   2.94406  4.49819  4.01447  3.60586  3.19439  3.80965  4.34861  2.36675  3.37557  1.79438  1.44226  3.88728  4.27042  3.75983  3.58466  3.28956  3.24890  2.36896  5.03059  3.78925      8 m x - -
          2.68618  4.42225  2.77519  2.73123  3.46354  2.40513  3.72494  3.29354  2.67741  2.69355  4.24690  2.90347  2.73739  3.18146  2.89801  2.37887  2.77519  2.98518  4.58477  3.61503
          0.03246  3.83968  4.56202  0.61958  0.77255  0.48576  0.95510
      9   2.39596  4.24080  3.39986  3.15092  3.94076  3.08101  4.17063  3.06393  3.09324  2.92856  3.98160  3.36522  3.78236  3.48983  3.35321  2.59692  1.22874  2.76241  5.38147  4.15753      9 t x - -
          2.68618  4.42225  2.77519  2.73123  3.46354  2.40513  3.72494  3.29354  2.67741  2.69355  4.24690  2.90347  2.73739  3.18146  2.89801  2.37887  2.77519  2.98518  4.58477  3.61503
          0.03246  3.83968  4.56202  0.61958  0.77255  0.48576  0.95510
     10   3.11896  4.59123  4.13662  3.77683  3.12407  3.94007  4.44287  2.32692  3.54488  0.91667  3.15818  4.05543  4.38142  3.92107  3.72611  3.50784  3.41490  2.35565  4.99095  3.70653     10 l x - -
          2.68618  4.42225  2.77519  2.73123  3.46354  2.40513  3.72494  3.29354  2.67741  2.69355  4.24690  2.90347  2.73739  3.18146  2.89801  2.37887  2.77519  2.98518  4.58477  3.61503
          0.03246  3.83968  4.56202  0.61958  0.77255  0.48576  0.95510
     11   2.29970  4.21940  3.17874  2.99349  4.04390  2.94992  4.10401  3.56230  3.06502  3.28525  4.21443  3.22320  3.68613  3.41702  3.35173  1.14159  2.77747  3.10460  5.41912  4.12737     11 s x - -
          2.68618  4.42225  2.77519  2.73123  3.46354  2.40513  3.72494  3.29354  2.67741  2.69355  4.24690  2.90347  2.73739  3.18146  2.89801  2.37887  2.77519  2.98518  4.58477  3.61503
          0.03246  3.83968  4.56202  0.61958  0.77255  0.48576  0.95510
     12   1.06209  4.17655  3.43000  3.22034  4.02038  3.00185  4.24617  3.14104  3.23577  3.02410  4.05997  3.37803  3.73802  3.58006  3.48825  2.52734  2.80245  2.80115  5.45083  4.24754     12 a x - -
          2.68618  4.42225  2.77519  2.73123  3.46354  2.40513  3.72494  3.29354  2.67741  2.69355  4.24690  2.90347  2.73739  3.18146  2.89801  2.37887  2.77519  2.98518  4.58477  3.61503
          0.03246  3.83968  4.56202  0.61958  0.77255  0.48576  0.95510
     13   2.39596  4.24080  3.39986  3.15092  3.94076  3.08101  4.17063  3.06393  3.09324  2.92856  3.98160  3.36522  3.78236  3.48983  3.35321  2.59692  1.22874  2.76241  5.38147  4.15753     13 t x - -
          2.68618  4.42225  2.77519  2.73123  3.46354  2.40513  3.72494  3.29354  2.67741  2.69355  4.24690  2.90347  2.73739  3.18146  2.89801  2.37887  2.77519  2.98518  4.58477  3.61503
          0.03246  3.83968  4.56202  0.61958  0.77255  0.48576  0.95510
     14   3.11896  4.59123  4.13662  3.77683  3.12407  3.94007  4.44287  2.32692  3.54488  0.91667  3.15818  4.05543  4.38142  3.92107  3.72611  3.50784  3.41490  2.35565  4.99095  3.70653     14 l x - -
          2.68618  4.42225  2.77519  2.73123  3.46354  2.40513  3.72494  3.29354  2.67741  2.69355  4.24690  2.90347  2.73739  3.18146  2.89801  2.37887  2.77519  2.98518  4.58477  3.61503
          0.03246  3.83968  4.56202  0.61958  0.77255  0.48576  0.95510
     15   1.06209  4.17655  3.43000  3.22034  4.02038  3.00185  4.24617  3.14104  3.23577  3.02410  4.05997  3.37803  3.73802  3.58006  3.48825  2.52734  2.80245  2.80115  5.45083  4.24754     15 a x - -
          2.68618  4.42225  2.77519  2.73123  3.46354  2.40513  3.72494  3.29354  2.67741  2.69355  4.24690  2.90347  2.73739  3.18146  2.89801  2.37887  2.77519  2.98518  4.58477  3.61503
          0.03246  3.83968  4.56202  0.61958  0.77255  0.48576  0.95510
     16   3.21735  4.62893  4.19362  3.90229  1.06696  3.91397  3.86390  2.74554  3.81025  2.12340  3.48086  3.98253  4.37363  3.98739  3.93806  3.48869  3.51864  2.73374  4.12348  2.49492     16 f x - -
          2.68618  4.42225  2.77519  2.73123  3.46354  2.40513  3.72494  3.29354  2.67741  2.69355  4.24690  2.90347  2.73739  3.18146  2.89801  2.37887  2.77519  2.98518  4.58477  3.61503
          0.03246  3.83968  4.56202  0.61958  0.77255  0.48576  0.95510
     17   1.06209  4.17655  3.43000  3.22034  4.02038  3.00185  4.24617  3.14104  3.23577  3.02410  4.05997  3.37803  3.73802  3.58006  3.48825  2.52734  2.80245  2.80115  5.45083  4.24754     17 a x - -
          2.68618  4.42225  2.77519  2.73123  3.46354  2.40513  3.72494  3.29354  2.67741  2.69355  4.24690  2.90347  2.73739  3.18146  2.89801  2.37887  2.77519  2.98518  4.58477  3.61503
          0.03246  3.83968  4.56202  0.61958  0.77255  0.48576  0.95510
     18   2.29970  4.21940  3.17874  2.99349  4.04390  2.94992  4.10401  3.56230  3.06502  3.28525  4.21443  3.22320  3.68613  3.41702  3.35173  1.14159  2.77747  3.10460  5.41912  4.12737     18 s x - -
          2.68618  4.42225  2.77519  2.73123  3.46354  2.40513  3.72494  3.29354  2.67741  2.69355  4.24690  2.90347  2.73739  3.18146  2.89801  2.37887  2.77519  2.98518  4.58477  3.61503
          0.03246  3.83968  4.56202  0.61958  0.77255  0.48576  0.95510
     19   2.70952  4.47179  3.31324  3.14794  4.14507  3.16118  4.22772  3.68249  3.20251  3.31272  4.36151  3.45770  0.89091  3.59231  3.45136  2.87610  3.14862  3.33155  5.34018  4.26545     19 p x - -
          2.68618  4.42225  2.77519  2.73123  3.46354  2.40513  3.72494  3.29354  2.67741  2.69355  4.24690  2.90347  2.73739  3.18146  2.89801  2.37887  2.77519  2.98518  4.58477  3.61503
          0.03246  3.83968  4.56202  0.61958  0.77255  0.48576  0.95510
     20   3.11896  4.59123  4.13662  3.77683  3.12407  3.94007  4.44287  2.32692  3.54488  0.91667  3.15818  4.05543  4.38142  3.92107  3.72611  3.50784  3.41490  2.35565  4.99095  3.70653     20 l x - -
          2.68618  4.42225  2.77519  2.73123  3.46354  2.40513  3.72494  3.29354  2.67741  2.69355  4.24690  2.90347  2.73739  3.18146  2.89801  2.37887  2.77519  2.98518  4.58477  3.61503
          0.03246  3.83968  4.56202  0.61958  0.77255  0.48576  0.95510
     21   2.71994  4.74068  2.96725  1.71803  3.87520  3.47083  3.76908  3.15204  2.57273  2.78283  2.52362  3.07241  3.91826  2.96746  2.96522  2.80020  2.96851  2.93334  5.27768  3.97298     21 e x - -
          2.68618  4.42225  2.77519  2.73123  3.46354  2.40513  3.72494  3.29354  2.67741  2.69355  4.24690  2.90347  2.73739  3.18146  2.89801  2.37887  2.77519  2.98518  4.58477  3.61503
          0.02706  4.01891  4.74126  0.61958  0.77255  0.48576  0.95510
     22   2.38486  4.32309  3.30058  2.98637  4.15643  3.10132  4.09247  3.47114  2.98983  3.20118  4.10123  3.26685  1.67228  3.34690  3.31730  2.54811  1.88926  3.06695  5.51346  4.27476     22 p x - -
          2.68618  4.42225  2.77519  2.73123  3.46354  2.40513  3.72494  3.29354  2.67741  2.69355  4.24690  2.90347  2.73739  3.18146  2.89801  2.37887  2.77519  2.98518  4.58477  3.61503
          0.02706  4.01891  4.74126  0.61958  0.77255  0.48576  0.95510
     23   3.17662  5.00138  3.68280  3.16599  4.39334  3.63377  3.93942  3.94699  2.30888  3.43640  4.43460  3.51358  4.13090  3.15409  0.77623  3.25486  3.43367  3.66507  5.41804  4.29086     23 r x - -
          2.68618  4.42225  2.77519  2.73123  3.46354  2.40513  3.72494  3.29354  2.67741  2.69355  4.24690  2.90347  2.73739  3.18146  2.89801  2.37887  2.77519  2.98518  4.58477  3.61503
          0.02706  4.01891  4.74126  0.61958  0.77255  0.48576  0.95510
     24   1.56223  4.54552  3.28251  2.81838  4.10685  3.30624  3.84859  3.44642  2.50588  3.11394  4.00338  3.19421  3.86027  3.05225  2.00579  2.68974  2.90621  3.10722  5.37716  4.12768     24 a x - -
          2.68618  4.42225  2.77519  2.73123  3.46354  2.40513  3.72494  3.29354  2.67741  2.69355  4.24690  2.90347  2.73739  3.18146  2.89801  2.37887  2.77519  2.98518  4.58477  3.61503
          0.02706  4.01891  4.74126  0.61958  0.77255  0.48576  0.95510
     25   1.54946  4.78971  1.88010  2.42375  4.36787  3.20467  3.86125  3.71947  2.80620  3.40966  4.27437  2.92567  3.81754  3.05016  3.29003  2.67887  2.98558  3.33314  5.65412  4.29290     25 a x - -
          2.68618  4.42225  2.77519  2.73123  3.46354  2.40513  3.72494  3.29354  2.67741  2.69355  4.24690  2.90347  2.73739  3.18146  2.89801  2.37887  2.77519  2.98518  4.58477  3.61503
          0.02706  4.01891  4.74126  0.61958  0.77255  0.48576  0.95510
     26   2.95655  4.68725  3.57992  3.44165  4.42076  3.36657  4.50536  4.00597  3.51189  3.61607  4.67357  3.73261  0.59537  3.89620  3.73908  3.12909  3.41006  3.63429  5.56511  4.54409     26 P x - -
          2.68618  4.42225  2.77519  2.73123  3.46354  2.40513  3.72494  3.29354  2.67741  2.69355  4.24690  2.90347  2.73739  3.18146  2.89801  2.37887  2.77519  2.98518  4.58477  3.61503
          0.02706  4.01891  4.74126  0.61958  0.77255  0.48576  0.95510
     27   1.92599  4.94922  1.47234  2.32971  4.48104  3.21207  3.84237  3.85629  2.80849  3.51976  4.38628  2.86005  3.82930  3.02418  3.32343  2.72250  3.05494  3.46278  5.74474  4.34758     27 d x - -
          2.68618  4.42225  2.77519  2.73123  3.46354  2.40513  3.72494  3.29354  2.67741  2.69355  4.24690  2.90347  2.73739  3.18146  2.89801  2.37887  2.77519  2.98518  4.58477  3.61503
          0.02706  4.01891  4.74126  0.61958  0.77255  0.48576  0.95510
     28   2.71407  4.63915  3.08477  2.73741  3.66177  3.44496  3.83966  3.13244  2.69679  2.04508  3.83169  1.78343  3.95070  3.11343  3.04490  2.83236  3.00471  2.90166  5.12702  3.73908     28 n x - -
          2.68618  4.42225  2.77519  2.73123  3.46354  2.40513  3.72494  3.29354  2.67741  2.69355  4.24690  2.90347  2.73739  3.18146  2.89801  2.37887  2.77519  2.98518  4.58477  3.61503
          0.02706  4.01891  4.74126  0.61958  0.77255  0.48576  0.95510
     29   2.62487  4.66391  3.00322  2.63349  4.09025  3.32839  3.79750  3.46158  2.52796  3.09975  3.99936  3.07970  3.86044  2.14001  2.87415  2.71031  1.74355  3.14217  5.38606  4.09041     29 t x - -
          2.68618  4.42225  2.77519  2.73123  3.46354  2.40513  3.72494  3.29354  2.67741  2.69355  4.24690  2.90347  2.73739  3.18146  2.89801  2.37887  2.77519  2.98518  4.58477  3.61503
          0.02706  4.01891  4.74126  0.61958  0.77255  0.48576  0.95510
     30   3.06991  4.45943  4.57642  4.07810  3.37255  4.27054  4.76009  1.93338  3.92088  1.49430  3.23276  4.32002  4.61293  4.19649  4.11941  3.65059  3.33868  1.23093  5.30589  4.09643     30 v x - -
          2.68618  4.42225  2.77519  2.73123  3.46354  2.40513  3.72494  3.29354  2.67741  2.69355  4.24690  2.90347  2.73739  3.18146  2.89801  2.37887  2.77519  2.98518  4.58477  3.61503
          0.02706  4.01891  4.74126  0.61958  0.77255  0.48576  0.95510
     31   3.32272  4.74281  4.42405  4.06673  3.19702  4.16684  4.67667  2.41134  3.83303  0.71386  3.17811  4.32794  4.57840  4.16619  3.98427  3.75801  3.61109  2.48628  5.12721  3.88362     31 l x - -
          2.68618  4.42225  2.77519  2.73123  3.46354  2.40513  3.72494  3.29354  2.67741  2.69355  4.24690  2.90347  2.73739  3.18146  2.89801  2.37887  2.77519  2.98518  4.58477  3.61503
          0.02706  4.01891  4.74126  0.61958  0.77255  0.48576  0.95510
     32   2.59810  4.27606  3.72939  3.29599  3.54784  3.50752  4.15835  1.56258  3.20075  2.48678  3.54279  3.56784  4.04431  3.53946  3.47683  2.07806  2.93084  2.27705  5.12116  3.85993     32 i x - -
          2.68618  4.42225  2.77519  2.73123  3.46354  2.40513  3.72494  3.29354  2.67741  2.69355  4.24690  2.90347  2.73739  3.18146  2.89801  2.37887  2.77519  2.98518  4.58477  3.61503
          0.02706  4.01891  4.74126  0.61958  0.77255  0.48576  0.95510
     33   3.08483  5.21930  2.55845  0.83376  4.58490  3.37322  3.97561  4.06822  2.87508  3.66280  4.63268  3.02503  3.98546  3.18969  3.29740  3.05370  3.39094  3.73781  5.72889  4.45394     33 e x - -
          2.68618  4.42225  2.77519  2.73123  3.46354  2.40513  3.72494  3.29354  2.67741  2.69355  4.24690  2.90347  2.73739  3.18146  2.89801  2.37887  2.77519  2.98518  4.58477  3.61503
          0.02706  4.01891  4.74126  0.61958  0.77255  0.48576  0.95510
     34   2.57893  4.34547  3.55968  3.14636  2.13321  3.40437  3.90606  3.00645  3.11950  2.67244  3.67881  3.42244  3.96123  3.41414  3.42464  1.62234  2.92492  2.76705  4.71023  3.22279     34 s x - -
          2.68618  4.42225  2.77519  2.73123  3.46354  2.40513  3.72494  3.29354  2.67741  2.69355  4.24690  2.90347  2.73739  3.18146  2.89801  2.37887  2.77519  2.98518  4.58477  3.61503
          0.02706  4.01891  4.74126  0.61958  0.77255  0.48576  0.95510
     35   2.67717  4.79777  2.73289  1.87823  4.21896  3.30810  3.78956  3.52894  2.61151  3.22087  4.10022  2.96879  3.85194  2.97332  3.02601  2.72467  1.74893  3.20215  5.49945  4.17258     35 t x - -
          2.68618  4.42225  2.77519  2.73123  3.46354  2.40513  3.72494  3.29354  2.67741  2.69355  4.24690  2.90347  2.73739  3.18146  2.89801  2.37887  2.77519  2.98518  4.58477  3.61503
          0.02706  4.01891  4.74126  0.61958  0.77255  0.48576  0.95510
     36   2.53457  4.36321  3.43931  3.03063  3.63019  3.34016  3.99769  2.96612  2.94016  1.95521  3.70992  3.35134  3.91395  3.31791  3.25199  1.61904  2.88946  2.72590  5.13558  3.81990     36 s x - -
          2.68620  4.42227  2.77522  2.73126  3.46356  2.40487  3.72497  3.29356  2.67743  2.69357  4.24692  2.90349  2.73742  3.18149  2.89803  2.37889  2.77522  2.98521  4.58479  3.61505
          0.21170  1.70339  4.74126  0.28178  1.40420  0.48576  0.95510
     37   1.99200  4.77447  3.06554  2.64421  4.27156  3.37891  3.75339  3.58769  1.51526  3.23316  4.10632  3.08806  3.88600  2.92238  2.65289  2.75778  2.98447  3.25116  5.45165  4.18240     38 k x - -
          2.68618  4.42225  2.77519  2.73123  3.46354  2.40513  3.72494  3.29354  2.67741  2.69355  4.24690  2.90347  2.73739  3.18146  2.89801  2.37887  2.77519  2.98518  4.58477  3.61503
          0.02706  4.01891  4.74126  0.61958  0.77255  0.48576  0.95510
     38   3.46460  4.89405  4.05718  3.81595  2.31243  4.00288  3.69604  3.45404  3.66936  2.86965  4.11425  3.90791  4.47422  3.93991  3.82219  3.58593  3.75251  3.33178  3.96113  0.75314     39 y x - -
          2.68618  4.42225  2.77519  2.73123  3.46354  2.40513  3.72494  3.29354  2.67741  2.69355  4.24690  2.90347  2.73739  3.18146  2.89801  2.37887  2.77519  2.98518  4.58477  3.61503
          0.02706  4.01891  4.74126  0.61958  0.77255  0.48576  0.95510
     39   2.74077  1.84406  4.26579  3.77419  3.33976  3.71121  4.37035  2.32501  3.57289  1.62415  3.34696  3.91962  4.21774  3.87433  3.75722  3.12057  3.06642  2.19678  5.03985  3.79026     40 l x - -
          2.68618  4.42225  2.77519  2.73123  3.46354  2.40513  3.72494  3.29354  2.67741  2.69355  4.24690  2.90347  2.73739  3.18146  2.89801  2.37887  2.77519  2.98518  4.58477  3.61503
          0.02706  4.01891  4.74126  0.61958  0.77255  0.48576  0.95510
     40   2.73184  4.61965  3.12311  2.07772  3.70565  3.52960  3.83807  2.95701  2.67291  2.58633  2.01146  3.18862  3.97030  3.07623  3.03123  2.86668  2.98169  2.77480  5.17735  3.90332     41 m x - -
          2.68618  4.42225  2.77519  2.73123  3.46354  2.40513  3.72494  3.29354  2.67741  2.69355  4.24690  2.90347  2.73739  3.18146  2.89801  2.37887  2.77519  2.98518  4.58477  3.61503
          0.02706  4.01891  4.74126  0.61958  0.77255  0.48576  0.95510
     41   2.59810  4.27606  3.72939  3.29599  3.54784  3.50752  4.15835  1.56258  3.20075  2.48678  3.54279  3.56784  4.04431  3.53946  3.47683  2.07806  2.93084  2.27705  5.12116  3.85993     42 i x - -
          2.68618  4.42225  2.77519  2.73123  3.46354  2.40513  3.72494  3.29354  2.67741  2.69355  4.24690  2.90347  2.73739  3.18146  2.89801  2.37887  2.77519  2.98518  4.58477  3.61503
          0.02706  4.01891  4.74126  0.61958  0.77255  0.48576  0.95510
     42   3.22853  4.63014  4.59686  4.05502  3.08120  4.37432  4.67019  2.23258  3.85146  1.20105  1.65384  4.34242  4.62245  4.07816  4.02012  3.72820  3.46192  2.33685  5.10568  3.97245     43 l x - -
          2.68618  4.42225  2.77519  2.73123  3.46354  2.40513  3.72494  3.29354  2.67741  2.69355  4.24690  2.90347  2.73739  3.18146  2.89801  2.37887  2.77519  2.98518  4.58477  3.61503
          0.21170  4.01891  1.75550  0.61958  0.77255  0.48576  0.95510
     43   2.70952  4.47179  3.31324  3.14794  4.14507  3.16118  4.22772  3.68249  3.20251  3.31272  4.36151  3.45770  0.89091  3.59231  3.45136  2.87610  3.14862  3.33155  5.34018  4.26545     44 p x - -
          2.68618  4.42225  2.77519  2.73123  3.46354  2.40513  3.72494  3.29354  2.67741  2.69355  4.24690  2.90347  2.73739  3.18146  2.89801  2.37887  2.77519  2.98518  4.58477  3.61503
          0.03246  3.83968  4.56202  0.61958  0.77255  0.39734  1.11507
     44   2.79119  5.08729  1.99255  2.38505  4.41907  3.37221  3.69533  3.89763  2.40845  3.43085  4.26285  2.91394  3.86459  2.84497  1.69114  2.76955  3.04439  3.52606  5.55635  4.20757     45 r x - -
          2.68618  4.42225  2.77519  2.73123  3.46354  2.40513  3.72494  3.29354  2.67741  2.69355  4.24690  2.90347  2.73739  3.18146  2.89801  2.37887  2.77519  2.98518  4.58477  3.61503
          0.02706  4.01891  4.74126  0.61958  0.77255  0.48576  0.95510
     45   2.77663  4.40192  3.75410  3.19651  3.36945  3.78812  4.04845  1.73146  3.03456  2.13885  2.79823  3.57180  4.14872  2.44774  3.32800  3.06836  3.00990  2.39338  4.99464  3.78475     46 i x - -
          2.68618  4.42225  2.77519  2.73123  3.46354  2.40513  3.72494  3.29354  2.67741  2.69355  4.24690  2.90347  2.73739  3.18146  2.89801  2.37887  2.77519  2.98518  4.58477  3.61503
          0.02521  4.08898  4.81133  0.61958  0.77255  0.48576  0.95510
     46   1.68875  4.52426  3.14121  2.70599  3.94775  3.31464  2.52229  3.35680  2.67039  3.02579  3.88693  3.12989  3.84378  3.04937  3.05089  2.65437  2.48385  3.02904  5.29211  3.99792     47 a x - -
          2.68618  4.42225  2.77519  2.73123  3.46354  2.40513  3.72494  3.29354  2.67741  2.69355  4.24690  2.90347  2.73739  3.18146  2.89801  2.37887  2.77519  2.98518  4.58477  3.61503
          0.02521  4.08898  4.81133  0.61958  0.77255  0.48576  0.95510
     47   2.77722  4.64138  3.31561  2.81282  2.31962  3.61293  2.07906  3.20310  2.35669  2.81294  3.74407  3.23873  4.00888  3.07500  2.99544  2.89192  3.00761  2.96491  4.66307  3.14755     48 h x - -
          2.68618  4.42225  2.77519  2.73123  3.46354  2.40513  3.72494  3.29354  2.67741  2.69355  4.24690  2.90347  2.73739  3.18146  2.89801  2.37887  2.77519  2.98518  4.58477  3.61503
          0.02521  4.08898  4.81133  0.61958  0.77255  0.48576  0.95510
     48   2.27964  2.94938  3.77502  3.33265  3.98708  3.07381  4.22030  3.30591  3.25813  3.07016  3.93802  3.44162  3.77528  3.54783  3.54229  1.80026  1.54174  2.90533  5.40116  4.20179     49 t x - -
          2.68618  4.42225  2.77519  2.73123  3.46354  2.40513  3.72494  3.29354  2.67741  2.69355  4.24690  2.90347  2.73739  3.18146  2.89801  2.37887  2.77519  2.98518  4.58477  3.61503
          0.02521  4.08898  4.81133  0.61958  0.77255  0.48576  0.95510
     49   2.75283  5.05812  2.75507  2.40129  4.43654  3.38644  3.68180  3.88177  1.89828  3.41220  4.22420  1.86157  3.08065  2.82191  2.76394  2.73893  3.00522  3.50080  5.56562  4.21728     50 n x - -
          2.68618  4.42225  2.77519  2.73123  3.46354  2.40513  3.72494  3.29354  2.67741  2.69355  4.24690  2.90347  2.73739  3.18146  2.89801  2.37887  2.77519  2.98518  4.58477  3.61503
          0.02521  4.08898  4.81133  0.61958  0.77255  0.48576  0.95510
     50   2.98226  4.36652  4.47442  3.94219  2.00382  4.08560  4.03373  1.57251  3.79942  2.02455  3.22418  4.03762  4.40527  3.94151  3.91870  3.40227  3.21187  2.36605  4.38472  2.45690     51 i x - -
          2.68618  4.42225  2.77519  2.73123  3.46354  2.40513  3.72494  3.29354  2.67741  2.69355  4.24690  2.90347  2.73739  3.18146  2.89801  2.37887  2.77519  2.98518  4.58477  3.61503
          0.02521  4.08898  4.81133  0.61958  0.77255  0.48576  0.95510
     51   2.95691  4.70535  3.67459  3.60418  4.73206  0.46152  4.70608  4.38942  3.81460  4.01461  4.99590  3.83964  4.10306  4.12199  4.02193  3.13587  3.45498  3.87588  5.76476  4.84308     52 G x - -
          2.68618  4.42225  2.77519  2.73123  3.46354  2.40513  3.72494  3.29354  2.67741  2.69355  4.24690  2.90347  2.73739  3.18146  2.89801  2.37887  2.77519  2.98518  4.58477  3.61503
          0.02521  4.08898  4.81133  0.61958  0.77255  0.48576  0.95510
     52   2.88874  5.21438  1.25999  2.30623  4.65986  3.28252  3.87504  4.17222  2.85733  3.72492  4.58325  2.86355  2.24157  3.05356  3.39657  2.84538  3.20505  3.75386  5.85473  4.44879     53 d x - -
          2.68618  4.42225  2.77519  2.73123  3.46354  2.40513  3.72494  3.29354  2.67741  2.69355  4.24690  2.90347  2.73739  3.18146  2.89801  2.37887  2.77519  2.98518  4.58477  3.61503
          0.02521  4.08898  4.81133  0.61958  0.77255  0.48576  0.95510
     53   2.48099  4.50611  3.09564  2.70811  4.10274  3.22435  3.88735  3.50380  2.75334  3.18120  4.02494  2.21302  3.80865  3.09445  3.15527  1.64975  2.83982  2.61966  5.42815  4.12552     54 s x - -
          2.68618  4.42225  2.77519  2.73123  3.46354  2.40513  3.72494  3.29354  2.67741  2.69355  4.24690  2.90347  2.73739  3.18146  2.89801  2.37887  2.77519  2.98518  4.58477  3.61503
          0.02521  4.08898  4.81133  0.61958  0.77255  0.48576  0.95510
     54   2.75187  5.10158  2.59885  1.61602  4.38806  3.35164  3.00644  3.87329  2.49181  3.41539  4.22768  2.85847  3.84556  2.83515  2.95517  2.11284  3.00601  3.49680  5.58135  4.18758     55 e x - -
          2.68618  4.42225  2.77519  2.73123  3.46354  2.40513  3.72494  3.29354  2.67741  2.69355  4.24690  2.90347  2.73739  3.18146  2.89801  2.37887  2.77519  2.98518  4.58477  3.61503
          0.02521  4.08898  4.81133  0.61958  0.77255  0.48576  0.95510
     55   1.65053  4.20806  3.53664  3.18043  4.28322  3.00967  4.22363  3.64131  3.19161  3.36351  4.19564  3.34563  3.73942  3.48752  3.51514  1.40328  2.26763  3.13578  5.63321  4.42013     56 s x - -
          2.68618  4.42225  2.77519  2.73123  3.46354  2.40513  3.72494  3.29354  2.67741  2.69355  4.24690  2.90347  2.73739  3.18146  2.89801  2.37887  2.77519  2.98518  4.58477  3.61503
          0.02521  4.08898  4.81133  0.61958  0.77255  0.48576  0.95510
     56   2.37091  4.97057  2.63500  1.60320  4.38516  3.31245  3.74216  3.80273  2.57775  3.39029  4.21504  2.89326  2.51426  2.89743  3.04595  2.70251  2.98551  3.42405  5.60282  4.23185     57 e x - -
          2.68618  4.42225  2.77519  2.73123  3.46354  2.40513  3.72494  3.29354  2.67741  2.69355  4.24690  2.90347  2.73739  3.18146  2.89801  2.37887  2.77519  2.98518  4.58477  3.61503
          0.02521  4.08898  4.81133  0.61958  0.77255  0.48576  0.95510
     57   2.43425  4.46060  3.04194  2.76092  4.31363  1.69167  4.00137  3.73605  2.89958  3.38421  4.21174  2.55176  3.78434  3.21335  3.29378  2.55510  1.99662  3.27061  5.61183  4.32907     58 g x - -
          2.68618  4.42225  2.77519  2.73123  3.46354  2.40513  3.72494  3.29354  2.67741  2.69355  4.24690  2.90347  2.73739  3.18146  2.89801  2.37887  2.77519  2.98518  4.58477  3.61503
          0.28177  4.08898  1.47493  0.61958  0.77255  0.48576  0.95510
     58   2.85577  4.83955  2.88234  2.63714  4.00361  3.34495  3.79496  3.62984  2.46034  3.13540  4.16474  3.09637  3.89829  1.29354  2.74493  2.90517  3.15302  3.36173  5.28171  3.97346     59 q x - -
          2.68618  4.42225  2.77519  2.73123  3.46354  2.40513  3.72494  3.29354  2.67741  2.69355  4.24690  2.90347  2.73739  3.18146  2.89801  2.37887  2.77519  2.98518  4.58477  3.61503
          0.03246  3.83968  4.56202  0.61958  0.77255  0.70906  0.67748
     59   3.02428  4.56230  4.12397  3.72286  3.23898  3.88583  4.44199  2.42153  3.48708  1.82345  1.25128  3.99174  4.34702  3.86453  3.68423  3.38052  3.33105  2.43562  5.08890  3.85665     60 m x - -
          2.68618  4.42225  2.77519  2.73123  3.46354  2.40513  3.72494  3.29354  2.67741  2.69355  4.24690  2.90347  2.73739  3.18146  2.89801  2.37887  2.77519  2.98518  4.58477  3.61503
          0.02927  3.94174  4.66408  0.61958  0.77255  0.70906  0.67748
     60   2.93635  4.92389  2.94934  2.70520  4.10159  3.41213  3.86410  3.74301  2.52123  3.23849  4.26445  3.16552  3.96662  1.11583  2.80403  2.98121  3.23330  3.46839  5.36139  4.05973     61 q x - -
          2.68618  4.42225  2.77519  2.73123  3.46354  2.40513  3.72494  3.29354  2.67741  2.69355  4.24690  2.90347  2.73739  3.18146  2.89801  2.37887  2.77519  2.98518  4.58477  3.61503
          0.02927  3.94174  4.66408  0.61958  0.77255  0.70906  0.67748
     61   1.79956  4.15479  3.34200  3.08460  4.23283  2.92636  4.17616  3.58837  3.14490  3.33562  4.19434  3.25881  3.67324  3.45196  3.45141  1.28640  2.69954  3.08362  5.59522  4.36170     62 s x - -
          2.68618  4.42225  2.77519  2.73123  3.46354  2.40513  3.72494  3.29354  2.67741  2.69355  4.24690  2.90347  2.73739  3.18146  2.89801  2.37887  2.77519  2.98518  4.58477  3.61503
          0.02927  3.94174  4.66408  0.61958  0.77255  0.70906  0.67748
     62   3.05279  4.47231  4.29755  3.79355  2.03403  4.05218  3.76761  2.75591  3.66341  2.20807  2.52839  3.89162  4.38140  3.81490  3.82173  3.36138  3.27990  2.67215  4.08197  1.51461     63 y x - -
          2.68622  4.41849  2.77524  2.73128  3.46358  2.40517  3.72499  3.29358  2.67745  2.69359  4.24694  2.90351  2.73744  3.18151  2.89805  2.37891  2.77524  2.98523  4.58481  3.61507
          0.69266  1.18425  1.64103  0.19653  1.72361  0.46067  0.99657
     63   2.39250  4.31367  3.33957  3.16434  4.22504  3.04112  4.26905  3.76853  3.24805  3.47821  4.39343  3.36406  3.79248  3.58627  3.52803  0.88986  2.88400  3.27133  5.58620  4.30994     65 s x - -
          2.68618  4.42225  2.77519  2.73123  3.46354  2.40513  3.72494  3.29354  2.67741  2.69355  4.24690  2.90347  2.73739  3.18146  2.89801  2.37887  2.77519  2.98518  4.58477  3.61503
          0.02706  4.01891  4.74126  0.61958  0.77255  0.73081  0.65685
     64   1.56630  4.33970  3.73729  3.30675  3.57100  3.49544  4.20316  2.55919  3.19538  1.77911  3.52396  3.58098  4.05109  3.54757  3.47643  2.89036  2.97136  2.39371  5.20091  3.95624     66 a x - -
          2.68618  4.42225  2.77519  2.73123  3.46354  2.40513  3.72494  3.29354  2.67741  2.69355  4.24690  2.90347  2.73739  3.18146  2.89801  2.37887  2.77519  2.98518  4.58477  3.61503
          0.02706  4.01891  4.74126  0.61958  0.77255  0.73081  0.65685
     65   2.63857  4.49036  3.29158  2.89870  3.17916  3.41885  3.78223  3.22388  2.87129  2.86939  3.81135  3.26575  3.94201  3.22028  3.21122  1.66337  2.95399  2.95036  4.71303  2.19059     67 s x - -
          2.68618  4.42225  2.77519  2.73123  3.46354  2.40513  3.72494  3.29354  2.67741  2.69355  4.24690  2.90347  2.73739  3.18146  2.89801  2.37887  2.77519  2.98518  4.58477  3.61503
          0.02706  4.01891  4.74126  0.61958  0.77255  0.73081  0.65685
     66   0.82169  4.27076  3.61632  3.41693  4.20305  3.09088  4.42097  3.35085  3.43708  3.22548  4.24306  3.52791  3.84419  3.76522  3.67600  2.62073  2.90836  2.97978  5.61552  4.43277     68 a x - -
          2.68618  4.42225  2.77519  2.73123  3.46354  2.40513  3.72494  3.29354  2.67741  2.69355  4.24690  2.90347  2.73739  3.18146  2.89801  2.37887  2.77519  2.98518  4.58477  3.61503
          0.02706  4.01891  4.74126  0.61958  0.77255  0.73081  0.65685
     67   3.08902  5.18115  3.52369  2.83998  4.64452  3.69363  3.62449  3.98655  1.48075  3.42349  4.30040  3.23055  4.05973  2.76054  1.34755  3.08591  3.25067  3.67285  5.45763  4.30232     69 r x - -
          2.68618  4.42225  2.77519  2.73123  3.46354  2.40513  3.72494  3.29354  2.67741  2.69355  4.24690  2.90347  2.73739  3.18146  2.89801  2.37887  2.77519  2.98518  4.58477  3.61503
          0.02706  4.01891  4.74126  0.61958  0.77255  0.73081  0.65685
     68   2.82366  4.80053  2.91178  1.94908  3.36703  3.49801  3.70715  3.37488  2.67244  2.98314  3.92635  3.08974  3.96693  3.04539  3.05254  2.88396  3.07165  3.12183  4.85925  1.83698     70 y x - -
          2.68618  4.42225  2.77519  2.73123  3.46354  2.40513  3.72494  3.29354  2.67741  2.69355  4.24690  2.90347  2.73739  3.18146  2.89801  2.37887  2.77519  2.98518  4.58477  3.61503
          0.02706  4.01891  4.74126  0.61958  0.77255  0.73081  0.65685
     69   2.87236  5.27036  1.46556  2.22750  4.34463  3.29285  2.30802  4.07081  2.67975  3.59073  4.44338  2.79283  3.86155  2.92386  3.19684  2.80604  3.14744  3.68447  5.61994  4.13873     71 d x - -
          2.68618  4.42225  2.77519  2.73123  3.46354  2.40513  3.72494  3.29354  2.67741  2.69355  4.24690  2.90347  2.73739  3.18146  2.89801  2.37887  2.77519  2.98518  4.58477  3.61503
          0.02706  4.01891  4.74126  0.61958  0.77255  0.73081  0.65685
     70   2.83679  5.08801  2.72239  2.43526  4.45642  3.38988  3.69885  3.92186  1.78312  3.45312  4.29901  1.72137  3.89501  2.85439  2.65833  2.82067  3.09238  3.55478  5.56366  4.23314     72 n x - -
          2.68618  4.42225  2.77519  2.73123  3.46354  2.40513  3.72494  3.29354  2.67741  2.69355  4.24690  2.90347  2.73739  3.18146  2.89801  2.37887  2.77519  2.98518  4.58477  3.61503
          0.02706  4.01891  4.74126  0.61958  0.77255  0.73081  0.65685
     71   2.39250  4.31367  3.33957  3.16434  4.22504  3.04112  4.26905  3.76853  3.24805  3.47821  4.39343  3.36406  3.79248  3.58627  3.52803  0.88986  2.88400  3.27133  5.58620  4.30994     73 s x - -
          2.68618  4.42225  2.77519  2.73123  3.46354  2.40513  3.72494  3.29354  2.67741  2.69355  4.24690  2.90347  2.73739  3.18146  2.89801  2.37887  2.77519  2.98518  4.58477  3.61503
          0.02706  4.01891  4.74126  0.61958  0.77255  0.73081  0.65685
     72   2.93210  5.08274  3.20682  2.67193  4.43053  3.56893  3.64263  3.86461  2.04337  3.34062  4.21214  3.11766  3.97770  1.68353  1.77170  2.93505  3.13486  3.54173  5.43327  4.19157     74 q x - -
          2.68618  4.42225  2.77519  2.73123  3.46354  2.40513  3.72494  3.29354  2.67741  2.69355  4.24690  2.90347  2.73739  3.18146  2.89801  2.37887  2.77519  2.98518  4.58477  3.61503
          0.02706  4.01891  4.74126  0.61958  0.77255  0.73081  0.65685
     73   2.68580  4.78933  2.77761  2.54541  4.33097  1.65521  3.84788  3.82525  2.62935  3.40671  4.27076  3.01833  3.85579  2.02084  3.00217  2.73726  3.02234  3.43042  5.55620  4.24314     75 g x - -
          2.68618  4.42225  2.77519  2.73123  3.46354  2.40513  3.72494  3.29354  2.67741  2.69355  4.24690  2.90347  2.73739  3.18146  2.89801  2.37887  2.77519  2.98518  4.58477  3.61503
          0.02706  4.01891  4.74126  0.61958  0.77255  0.61328  0.77995
     74   2.76547  5.02372  2.89860  2.22008  4.36916  3.44762  3.65779  3.76314  1.61838  3.31722  4.13992  2.97271  3.88448  2.79706  2.63699  2.76321  2.27220  3.41393  5.48921  4.17429     76 k x - -
          2.68618  4.42225  2.77519  2.73123  3.46354  2.40513  3.72494  3.29354  2.67741  2.69355  4.24690  2.90347  2.73739  3.18146  2.89801  2.37887  2.77519  2.98518  4.58477  3.61503
          0.02521  4.08898  4.81133  0.61958  0.77255  0.38624  1.13822
     75   2.67050  4.24700  3.81605  3.23833  2.66462  3.70873  3.40517  2.38228  3.11604  1.75691  3.30922  3.55465  4.07706  3.41036  2.57124  2.97844  2.90079  2.48936  4.77015  3.51361     77 l x - -
          2.68618  4.42225  2.77519  2.73123  3.46354  2.40513  3.72494  3.29354  2.67741  2.69355  4.24690  2.90347  2.73739  3.18146  2.89801  2.37887  2.77519  2.98518  4.58477  3.61503
          0.02137  4.25214  4.97449  0.61958  0.77255  0.48576  0.95510
     76   2.62945  4.59155  3.22541  2.70820  3.85461  3.47648  3.80259  3.22311  2.65125  2.69411  3.76711  3.16541  1.94806  2.68668  3.04675  2.54513  2.89189  2.57000  5.21497  3.93468     78 p x - -
          2.68618  4.42225  2.77519  2.73123  3.46354  2.40513  3.72494  3.29354  2.67741  2.69355  4.24690  2.90347  2.73739  3.18146  2.89801  2.37887  2.77519  2.98518  4.58477  3.61503
          0.02137  4.25214  4.97449  0.61958  0.77255  0.48576  0.95510
     77   2.64705  4.82252  3.07154  2.51621  4.09159  3.46833  3.68804  3.49882  2.45794  3.10661  3.65921  2.15896  3.86967  2.84161  2.25750  2.54471  2.57468  2.84432  5.34842  4.02464     79 n x - -
          2.68618  4.42225  2.77519  2.73123  3.46354  2.40513  3.72494  3.29354  2.67741  2.69355  4.24690  2.90347  2.73739  3.18146  2.89801  2.37887  2.77519  2.98518  4.58477  3.61503
          0.02093  4.27297  4.99531  0.61958  0.77255  0.48576  0.95510
     78   2.67848  4.80102  3.10626  2.55571  3.46779  3.50848  2.50598  3.43281  2.48840  2.68141  3.88107  2.15826  3.89912  2.87454  2.64298  2.72965  2.90798  3.13110  5.21718  3.85133     80 n x - -
          2.68618  4.42225  2.77519  2.73123  3.46354  2.40513  3.72494  3.29354  2.67741  2.69355  4.24690  2.90347  2.73739  3.18146  2.89801  2.37887  2.77519  2.98518  4.58477  3.61503
          0.02093  4.27297  4.99531  0.61958  0.77255  0.48576  0.95510
     79   2.76063  4.26682  4.06255  3.49609  1.69929  3.83373  4.06216  2.55952  3.38802  2.07355  3.12430  2.95121  4.19798  3.62918  3.61061  3.12088  2.99538  2.15465  4.72468  3.41444     81 f x - -
          2.68618  4.42225  2.77519  2.73123  3.46354  2.40513  3.72494  3.29354  2.67741  2.69355  4.24690  2.90347  2.73739  3.18146  2.89801  2.37887  2.77519  2.98518  4.58477  3.61503
          0.02055  4.29098  5.01333  0.61958  0.77255  0.48576  0.95510
     80   2.86898  4.43168  3.28200  3.37654  1.77760  3.85269  3.51465  2.92508  3.29858  2.40654  3.54926  3.35750  4.21912  3.54073  3.56433  3.12907  3.09893  2.72674  2.21431  2.81712     82 f x - -
          2.68618  4.42225  2.77519  2.73123  3.46354  2.40513  3.72494  3.29354  2.67741  2.69355  4.24690  2.90347  2.73739  3.18146  2.89801  2.37887  2.77519  2.98518  4.58477  3.61503
          0.02055  4.29098  5.01333  0.61958  0.77255  0.48576  0.95510
     81   2.65912  4.43521  3.44962  2.88241  3.24468  3.61302  3.85362  2.35724  1.91770  2.29695  3.51923  3.31062  3.70114  3.14640  3.17406  2.85509  2.68539  2.66044  5.01366  3.76905     83 k x - -
          2.68618  4.42225  2.77519  2.73123  3.46354  2.40513  3.72494  3.29354  2.67741  2.69355  4.24690  2.90347  2.73739  3.18146  2.89801  2.37887  2.77519  2.98518  4.58477  3.61503
          0.02055  4.29098  5.01333  0.61958  0.77255  0.48576  0.95510
     82   2.57164  4.96005  2.71917  2.42246  3.41035  3.44950  3.64384  3.35174  1.88803  3.23377  4.02165  2.86463  3.84155  2.77096  2.40351  2.50399  2.87689  3.31290  5.43593  4.07597     84 k x - -
          2.68618  4.42225  2.77519  2.73123  3.46354  2.40513  3.72494  3.29354  2.67741  2.69355  4.24690  2.90347  2.73739  3.18146  2.89801  2.37887  2.77519  2.98518  4.58477  3.61503
          0.02055  4.29098  5.01333  0.61958  0.77255  0.48576  0.95510
     83   2.63570  4.37313  3.49454  2.92794  3.52241  3.60285  3.86145  2.68882  2.75571  2.38499  3.48269  3.33664  3.72906  3.18184  2.93868  2.14472  2.87020  1.96045  4.96177  3.72559     85 v x - -
          2.68618  4.42225  2.77519  2.73123  3.46354  2.40513  3.72494  3.29354  2.67741  2.69355  4.24690  2.90347  2.73739  3.18146  2.89801  2.37887  2.77519  2.98518  4.58477  3.61503
          0.02055  4.29098  5.01333  0.61958  0.77255  0.48576  0.95510
     84   2.65899  4.29712  3.66554  2.75207  2.87822  3.66985  3.93061  2.72960  3.03516  1.85264  3.37646  3.46662  4.04644  3.32606  3.34684  2.93094  2.05673  2.53141  4.86624  3.41022     86 l x - -
          2.68618  4.42225  2.77519  2.73123  3.46354  2.40513  3.72494  3.29354  2.67741  2.69355  4.24690  2.90347  2.73739  3.18146  2.89801  2.37887  2.77519  2.98518  4.58477  3.61503
          0.09853  4.29098  2.52393  0.61958  0.77255  0.48576  0.95510
     85   2.14925  4.61883  3.11585  2.64838  3.80221  3.45380  3.77703  3.27608  2.66507  2.93474  3.79487  2.41508  3.35205  3.00463  3.08119  2.73611  2.89486  2.98916  5.17769  2.27608     87 a x - -
          2.68618  4.42225  2.77519  2.73123  3.46354  2.40513  3.72494  3.29354  2.67741  2.69355  4.24690  2.90347  2.73739  3.18146  2.89801  2.37887  2.77519  2.98518  4.58477  3.61503
          0.02220  4.21464  4.93699  0.61958  0.77255  0.58288  0.81710
     86   2.68249  5.01729  2.98149  2.43437  4.32969  3.45641  3.63739  3.76682  1.79346  3.30285  3.75422  2.95902  3.26542  2.33388  2.75755  2.23333  2.91129  3.39512  5.47651  4.12521     88 k x - -
          2.68618  4.42225  2.77519  2.73123  3.46354  2.40513  3.72494  3.29354  2.67741  2.69355  4.24690  2.90347  2.73739  3.18146  2.89801  2.37887  2.77519  2.98518  4.58477  3.61503
          0.16639  4.23779  1.97438  0.61958  0.77255  0.58288  0.81710
     87   2.79811  4.92782  2.96741  2.62710  4.47577  1.90120  3.81224  3.90645  1.47430  3.46278  4.31092  3.09380  3.92992  2.97786  2.73947  2.83253  3.09222  3.52226  5.58087  4.31422     89 k x - -
          2.68618  4.42225  2.77519  2.73123  3.46354  2.40513  3.72494  3.29354  2.67741  2.69355  4.24690  2.90347  2.73739  3.18146  2.89801  2.37887  2.77519  2.98518  4.58477  3.61503
          0.02502  4.09642  4.81876  0.61958  0.77255  0.48068  0.96329
     88   2.36900  4.96695  2.84378  2.44413  4.35723  2.00674  3.72901  3.79766  2.50338  3.35786  4.15936  2.31378  3.86753  2.55627  2.80607  2.70184  2.95830  3.41720  5.55315  4.19707     90 g x - -
          2.68618  4.42225  2.77519  2.73123  3.46354  2.40513  3.72494  3.29354  2.67741  2.69355  4.24690  2.90347  2.73739  3.18146  2.89801  2.37887  2.77519  2.98518  4.58477  3.61503
          0.02168  4.23779  4.96014  0.61958  0.77255  0.58288  0.81710
     89   2.72245  4.79522  3.21776  2.65349  4.07681  3.52710  3.72719  3.45774  2.38982  3.07225  3.92400  3.12529  2.73689  2.76556  1.79330  2.78819  2.95814  2.50073  5.32361  4.04345     91 r x - -
          2.68631  4.42238  2.77519  2.73094  3.46367  2.40526  3.72508  3.29367  2.67742  2.69315  4.24703  2.90360  2.73727  3.18160  2.89789  2.37885  2.77533  2.98515  4.58490  3.61516
          0.14715  2.04157  4.96014  1.45795  0.26489  0.58288  0.81710
     90   2.57825  4.62180  3.12112  2.67233  4.07268  1.90021  3.84436  3.47416  2.69540  2.62940  3.95816  2.80075  2.63238  3.03893  3.11523  2.67505  2.73962  3.13091  5.38871  4.09253     98 g x - -
          2.68618  4.42225  2.77519  2.73123  3.46354  2.40513  3.72494  3.29354  2.67741  2.69355  4.24690  2.90347  2.73739  3.18146  2.89801  2.37887  2.77519  2.98518  4.58477  3.61503
          0.02168  4.23779  4.96014  0.61958  0.77255  0.58288  0.81710
     91   2.65756  4.74108  3.11974  2.58488  3.19159  3.48159  3.72202  3.38158  1.86000  3.01377  3.86096  3.07549  2.44790  2.90081  2.91112  2.72565  2.68160  3.08403  5.28062  3.97117     99 k x - -
          2.68618  4.42225  2.77519  2.73123  3.46354  2.40513  3.72494  3.29354  2.67741  2.69355  4.24690  2.90347  2.73739  3.18146  2.89801  2.37887  2.77519  2.98518  4.58477  3.61503
          0.30007  4.23779  1.40735  0.61958  0.77255  0.42950  1.05222
     92   2.45076  4.58756  2.98300  2.58231  3.79674  3.45656  3.68987  2.41026  2.45337  2.83695  3.69188  3.06389  3.85551  2.89486  2.46850  2.40888  2.83012  2.89680  5.13853  3.85384    100 s x - -
          2.68618  4.42225  2.77519  2.73123  3.46354  2.40513  3.72494  3.29354  2.67741  2.69355  4.24690  2.90347  2.73739  3.18146  2.89801  2.37887  2.77519  2.98518  4.58477  3.61503
          0.02588  4.06312  4.78546  0.61958  0.77255  0.34683  1.22732
     93   2.64885  4.78523  3.06942  2.52993  4.01960  2.35324  3.20851  3.42909  2.44824  3.05028  3.87630  3.03930  3.43212  2.87320  2.97306  2.49045  2.39118  3.12015  5.31103  3.14431    101 g x - -
          2.68618  4.42225  2.77519  2.73123  3.46354  2.40513  3.72494  3.29354  2.67741  2.69355  4.24690  2.90347  2.73739  3.18146  2.89801  2.37887  2.77519  2.98518  4.58477  3.61503
          0.02011  4.31244  5.03479  0.61958  0.77255  0.48576  0.95510
     94   2.70875  4.99707  1.94205  2.28679  4.28341  3.44327  3.71571  3.67876  2.52422  3.12375  4.09389  2.96240  3.88110  2.85594  3.00477  2.71300  2.01952  3.05336  5.51231  4.14668    102 d x - -
          2.68618  4.42225  2.77519  2.73123  3.46354  2.40513  3.72494  3.29354  2.67741  2.69355  4.24690  2.90347  2.73739  3.18146  2.89801  2.37887  2.77519  2.98518  4.58477  3.61503
          0.02011  4.31244  5.03479  0.61958  0.77255  0.48576  0.95510
     95   2.39192  4.48580  3.33928  2.68838  3.64697  3.56522  3.59484  3.02048  2.74195  2.71096  3.26886  2.96550  3.95125  3.06954  3.13526  2.56382  2.30803  2.77523  2.62795  3.79294    103 t x - -
          2.68618  4.42225  2.77519  2.73123  3.46354  2.40513  3.72494  3.29354  2.67741  2.69355  4.24690  2.90347  2.73739  3.18146  2.89801  2.37887  2.77519  2.98518  4.58477  3.61503
          0.02011  4.31244  5.03479  0.61958  0.77255  0.48576  0.95510
     96   2.42658  4.31294  3.61644  3.04899  3.45591  3.63989  3.91949  2.68119  2.98901  2.32334  3.34300  3.42630  4.02498  2.99347  3.31816  2.36614  2.55896  1.86993  4.91966  3.69472    104 v x - -
          2.68618  4.42225  2.77519  2.73123  3.46354  2.40513  3.72494  3.29354  2.67741  2.69355  4.24690  2.90347  2.73739  3.18146  2.89801  2.37887  2.77519  2.98518  4.58477  3.61503
          0.17676  4.32153  1.90558  0.61958  0.77255  0.48576  0.95510
     97   2.33129  4.71341  3.06903  2.47319  3.81415  3.45349  3.70327  3.32177  2.50961  2.97874  3.82693  3.04145  3.86561  1.88719  2.93734  2.69408  2.75869  2.71272  5.26989  3.96235    105 q x - -
          2.68618  4.42225  2.77519  2.73123  3.46354  2.40513  3.72494  3.29354  2.67741  2.69355  4.24690  2.90347  2.73739  3.18146  2.89801  2.37887  2.77519  2.98518  4.58477  3.61503
          0.02327  4.16804  4.89039  0.61958  0.77255  0.67106  0.71573
     98   2.44582  4.43741  3.03734  2.76242  3.61436  3.52181  3.78950  2.95061  2.64959  1.93576  3.55199  3.20701  3.63797  3.05818  3.12357  2.76815  2.45938  2.52901  5.02651  3.77057    106 l x - -
          2.68618  4.42225  2.77519  2.73123  3.46354  2.40513  3.72494  3.29354  2.67741  2.69355  4.24690  2.90347  2.73739  3.18146  2.89801  2.37887  2.77519  2.98518  4.58477  3.61503
          0.06836  4.16804  2.98393  0.61958  0.77255  0.67106  0.71573
     99   2.31031  4.50167  3.18467  2.75367  4.08162  3.26996  3.88518  3.45016  2.44853  3.12300  3.96852  3.15550  3.83374  3.09376  3.09175  2.26103  1.59648  3.08854  5.39772  4.12717    107 t x - -
          2.68618  4.42225  2.77519  2.73123  3.46354  2.40513  3.72494  3.29354  2.67741  2.69355  4.24690  2.90347  2.73739  3.18146  2.89801  2.37887  2.77519  2.98518  4.58477  3.61503
          0.02433  4.12401  4.84636  0.61958  0.77255  0.71404  0.67268
    100   2.56881  4.68817  3.17646  2.77516  4.34699  1.60164  3.87868  3.76933  2.51555  3.36485  4.21272  3.17791  3.89520  3.06202  1.93079  2.73297  2.98518  3.36868  5.53469  4.27790    108 g x - -
          2.68618  4.42225  2.77519  2.73123  3.46354  2.40513  3.72494  3.29354  2.67741  2.69355  4.24690  2.90347  2.73739  3.18146  2.89801  2.37887  2.77519  2.98518  4.58477  3.61503
          0.02433  4.12401  4.84636  0.61958  0.77255  0.46565  0.98812
    101   2.66858  2.36548  4.14538  3.56366  3.27023  3.77805  4.11277  2.28050  3.43746  2.30950  3.06206  3.77192  4.15392  3.66909  3.24538  3.07268  2.54751  1.76134  4.80125  3.60851    109 v x - -
          2.68618  4.42225  2.77519  2.73123  3.46354  2.40513  3.72494  3.29354  2.67741  2.69355  4.24690  2.90347  2.73739  3.18146  2.89801  2.37887  2.77519  2.98518  4.58477  3.61503
          0.02064  4.28680  5.00914  0.61958  0.77255  0.56547  0.83955
    102   2.44989  4.24548  3.91435  3.37375  3.47288  3.66253  4.12664  1.52246  3.28964  2.48570  3.44128  3.64790  2.98715  3.56420  3.55495  2.70619  2.92724  2.13448  4.99008  3.78256    110 i x - -
          2.68618  4.42225  2.77519  2.73123  3.46354  2.40513  3.72494  3.29354  2.67741  2.69355  4.24690  2.90347  2.73739  3.18146  2.89801  2.37887  2.77519  2.98518  4.58477  3.61503
          0.03024  4.28680  4.13261  0.61958  0.77255  0.56547  0.83955
    103   2.54295  5.00905  2.95988  2.40696  4.31948  3.45784  3.66654  3.75699  2.38493  3.30464  4.09639  2.10418  3.86825  2.79466  2.11749  2.32490  2.92945  3.39012  5.48830  3.89993    111 n x - -
          2.68618  4.42225  2.77519  2.73123  3.46354  2.40513  3.72494  3.29354  2.67741  2.69355  4.24690  2.90347  2.73739  3.18146  2.89801  2.37887  2.77519  2.98518  4.58477  3.61503
          0.02083  4.27739  4.99973  0.61958  0.77255  0.57735  0.82414
    104   2.67316  4.96934  2.54899  2.42055  4.24366  3.02586  3.66903  2.58964  1.87042  3.24645  4.04352  2.76794  3.85555  2.80370  2.91506  2.62015  2.90826  3.32213  5.45640  4.09750    112 k x - -
          2.68618  4.42225  2.77519  2.73123  3.46354  2.40513  3.72494  3.29354  2.67741  2.69355  4.24690  2.90347  2.73739  3.18146  2.89801  2.37887  2.77519  2.98518  4.58477  3.61503
          0.15939  4.27739  2.01398  0.61958  0.77255  0.57735  0.82414
    105   2.61917  4.34320  3.52016  2.98965  3.40791  2.01976  3.88109  2.79814  2.92123  2.36307  3.48505  3.36734  3.98545  3.24253  3.25600  2.84557  2.87774  2.23377  4.89687  3.02384    113 g x - -
          2.68618  4.42225  2.77519  2.73123  3.46354  2.40513  3.72494  3.29354  2.67741  2.69355  4.24690  2.90347  2.73739  3.18146  2.89801  2.37887  2.77519  2.98518  4.58477  3.61503
          0.03708  4.14189  3.88694  0.61958  0.77255  0.72429  0.66295
    106   3.22555  4.68537  4.13824  3.73203  1.07184  4.07996  3.62224  3.18470  3.63868  2.70334  3.80802  3.02411  4.44970  3.80893  3.82781  3.41505  3.46428  3.02821  3.90781  2.02940    114 f x - -
          2.68618  4.42225  2.77519  2.73123  3.46354  2.40513  3.72494  3.29354  2.67741  2.69355  4.24690  2.90347  2.73739  3.18146  2.89801  2.37887  2.77519  2.98518  4.58477  3.61503
          0.02421  4.12902  4.85137  0.61958  0.77255  0.68849  0.69783
    107   2.60355  4.58696  3.14807  2.67619  3.88905  3.41203  3.79251  3.28933  2.62596  2.39509  3.81261  3.12856  3.53259  2.75629  3.01393  1.66618  2.88254  2.99567  5.23941  3.94964    115 s x - -
          2.68618  4.42225  2.77519  2.73123  3.46354  2.40513  3.72494  3.29354  2.67741  2.69355  4.24690  2.90347  2.73739  3.18146  2.89801  2.37887  2.77519  2.98518  4.58477  3.61503
          0.02360  4.15421  4.87655  0.61958  0.77255  0.46416  0.99065
    108   2.66895  4.90206  2.75404  2.46402  4.18734  3.44366  3.70169  3.60763  2.49799  3.20157  4.01179  2.98656  2.56927  2.05277  2.96038  2.59614  2.91288  2.56148  5.43112  4.08515    116 q x - -
          2.68618  4.42225  2.77519  2.73123  3.46354  2.40513  3.72494  3.29354  2.67741  2.69355  4.24690  2.90347  2.73739  3.18146  2.89801  2.37887  2.77519  2.98518  4.58477  3.61503
          0.02061  4.28815  5.01050  0.61958  0.77255  0.56374  0.84183
    109   2.64060  4.55005  3.25098  2.41222  3.57396  2.99389  3.79044  3.10680  2.69583  1.95925  3.60410  3.18076  3.93354  3.02952  3.10338  2.18074  2.87982  2.84991  5.11999  3.84712    117 l x - -
          2.68618  4.42225  2.77519  2.73123  3.46354  2.40513  3.72494  3.29354  2.67741  2.69355  4.24690  2.90347  2.73739  3.18146  2.89801  2.37887  2.77519  2.98518  4.58477  3.61503
          0.28143  4.29304  1.46260  0.61958  0.77255  0.56374  0.84183
    110   2.57533  4.18284  3.66827  3.10141  2.87021  3.60170  3.88513  2.12766  3.02669  2.36091  2.93116  3.07169  3.98347  3.30729  3.32000  2.37741  2.81178  2.40202  4.77701  3.54869    118 i x - -
          2.68618  4.42225  2.77519  2.73123  3.46354  2.40513  3.72494  3.29354  2.67741  2.69355  4.24690  2.90347  2.73739  3.18146  2.89801  2.37887  2.77519  2.98518  4.58477  3.61503
          0.05054  4.05187  3.44533  0.61958  0.77255  0.81791  0.58224
    111   2.42501  4.39351  3.32147  2.76693  3.57712  3.49677  3.77685  2.89105  2.72022  2.16510  3.26354  2.55758  3.73460  3.05025  3.10223  2.74552  2.54305  2.55401  4.99678  3.74417    119 l x - -
          2.68618  4.42225  2.77519  2.73123  3.46354  2.40513  3.72494  3.29354  2.67741  2.69355  4.24690  2.90347  2.73739  3.18146  2.89801  2.37887  2.77519  2.98518  4.58477  3.61503
          0.02595  4.06049  4.78284  0.61958  0.77255  0.83613  0.56808
    112   2.60200  4.92745  2.56266  2.35348  4.20891  3.31023  3.22163  3.44347  2.35881  3.20668  3.99426  2.61717  3.78702  2.72094  2.54919  2.60118  2.33809  3.28581  5.40441  4.03987    120 t x - -
          2.68618  4.42225  2.77519  2.73123  3.46354  2.40513  3.72494  3.29354  2.67741  2.69355  4.24690  2.90347  2.73739  3.18146  2.89801  2.37887  2.77519  2.98518  4.58477  3.61503
          0.36007  4.06049  1.25481  0.61958  0.77255  0.42498  1.06069
    113   2.55624  4.46765  3.03645  2.49380  3.76245  3.38797  3.58830  3.19629  2.47463  2.80952  3.58515  2.09006  3.75022  2.81137  2.90368  2.63090  2.78137  2.92015  4.88940  3.68683    121 n x - -
          2.68618  4.42225  2.77519  2.73123  3.46354  2.40513  3.72494  3.29354  2.67741  2.69355  4.24690  2.90347  2.73739  3.18146  2.89801  2.37887  2.77519  2.98518  4.58477  3.61503
          0.02557  4.07509  4.79744  0.61958  0.77255  0.83056  0.57235
    114   2.60105  4.22653  2.10148  2.41740  4.12585  3.40074  3.62671  3.54455  2.39851  3.13558  3.63239  2.93753  3.80798  2.76759  2.33857  2.55543  2.83975  3.20251  5.35862  4.01336    122 d x - -
          2.68618  4.42225  2.77519  2.73123  3.46354  2.40513  3.72494  3.29354  2.67741  2.69355  4.24690  2.90347  2.73739  3.18146  2.89801  2.37887  2.77519  2.98518  4.58477  3.61503
          0.02504  4.09557  4.81791  0.61958  0.77255  0.42794  1.05512
    115   2.64599  4.38832  3.22501  2.66532  3.33550  3.53466  3.52970  3.15379  2.64232  2.80302  3.56307  2.23908  3.92395  2.97899  3.02553  2.53703  2.07754  2.92003  5.16356  3.87859    123 t x - -
          2.68618  4.42225  2.77519  2.73123  3.46354  2.40513  3.72494  3.29354  2.67741  2.69355  4.24690  2.90347  2.73739  3.18146  2.89801  2.37887  2.77519  2.98518  4.58477  3.61503
          0.01953  4.34124  5.06358  0.61958  0.77255  0.58716  0.81172
    116   2.66064  5.06554  2.18720  2.39150  4.37050  3.44594  3.63985  3.55242  2.37433  3.28779  4.02765  2.66070  3.84069  2.50334  2.59527  2.64370  2.31204  3.36670  5.52299  4.13933    124 d x - -
          2.68618  4.42225  2.77519  2.73123  3.46354  2.40513  3.72494  3.29354  2.67741  2.69355  4.24690  2.90347  2.73739  3.18146  2.89801  2.37887  2.77519  2.98518  4.58477  3.61503
          0.03052  4.34681  4.06780  0.61958  0.77255  0.58716  0.81172
    117   2.62329  4.66067  3.14695  2.64989  3.85484  2.38809  3.76326  3.24292  2.62419  2.54399  2.62523  2.86078  3.78747  2.94372  2.71349  2.73746  2.73015  2.96850  5.20374  3.91456    125 g x - -
          2.68618  4.42225  2.77519  2.73123  3.46354  2.40513  3.72494  3.29354  2.67741  2.69355  4.24690  2.90347  2.73739  3.18146  2.89801  2.37887  2.77519  2.98518  4.58477  3.61503
          0.01884  4.37694  5.09929  0.61958  0.77255  0.57591  0.82597
    118   2.65072  4.33909  3.54936  2.98212  3.06993  2.41879  3.87262  2.69958  2.37772  2.37277  2.98120  3.39123  3.47546  3.24072  3.25586  2.87531  2.66765  2.61766  4.99261  3.54588    126 l x - -
          2.68618  4.42225  2.77519  2.73123  3.46354  2.40513  3.72494  3.29354  2.67741  2.69355  4.24690  2.90347  2.73739  3.18146  2.89801  2.37887  2.77519  2.98518  4.58477  3.61503
          0.05659  4.47233  3.13273  0.61958  0.77255  0.58716  0.81172
    119   2.72858  3.58398  3.21608  3.16463  2.68937  2.44851  4.05936  2.76809  3.18023  2.48896  2.19651  3.61814  3.68284  3.43364  3.46483  3.01410  2.78615  2.33008  4.95152  3.73848    127 m x - -
          2.68618  4.42225  2.77519  2.73123  3.46354  2.40513  3.72494  3.29354  2.67741  2.69355  4.24690  2.90347  2.73739  3.18146  2.89801  2.37887  2.77519  2.98518  4.58477  3.61503
          0.01413  4.66207  5.38442  0.61958  0.77255  0.61263  0.78073
    120   2.67021  4.36696  4.10806  3.52830  3.28456  3.90150  4.09051  2.65890  2.94670  1.68921  2.14566  3.80690  4.09568  2.49876  3.49943  3.05202  2.96205  2.48663  4.06215  3.77039    128 l x - -
          2.68618  4.42225  2.77519  2.73123  3.46354  2.40513  3.72494  3.29354  2.67741  2.69355  4.24690  2.90347  2.73739  3.18146  2.89801  2.37887  2.77519  2.98518  4.58477  3.61503
          0.01600  4.85238  4.82002  0.61958  0.77255  0.59385  0.80340
    121   2.47323  4.37890  4.11774  3.44990  2.93663  3.33765  3.88312  2.67795  3.31440  2.11230  3.00811  3.77843  4.13719  3.43570  3.29126  2.44900  2.68297  2.16250  4.98370  2.45687    129 l x - -
          2.68618  4.42225  2.77519  2.73123  3.46354  2.40513  3.72494  3.29354  2.67741  2.69355  4.24690  2.90347  2.73739  3.18146  2.89801  2.37887  2.77519  2.98518  4.58477  3.61503
          0.02075  4.87859  4.34869  0.61958  0.77255  0.60925  0.78474
    122   2.64477  5.20866  2.35467  2.60784  4.06574  3.57857  3.84381  3.72149  2.05752  2.93611  3.03211  3.05738  3.01891  2.79850  2.75340  2.51365  2.74299  3.12925  5.67777  3.80950    130 k x - -
          2.68618  4.42225  2.77519  2.73123  3.46354  2.40513  3.72494  3.29354  2.67741  2.69355  4.24690  2.90347  2.73739  3.18146  2.89801  2.37887  2.77519  2.98518  4.58477  3.61503
          0.01591  4.93243  4.75843  0.61958  0.77255  0.61349  0.77970
    123   2.74710  3.94961  3.70550  3.13907  3.46231  3.83900  3.39329  2.52262  2.50311  2.31012  3.36281  3.15493  4.08400  3.25598  2.80932  2.06075  2.87285  2.35963  5.19753  3.72447    131 s x - -
          2.68618  4.42225  2.77519  2.73123  3.46354  2.40513  3.72494  3.29354  2.67741  2.69355  4.24690  2.90347  2.73739  3.18146  2.89801  2.37887  2.77519  2.98518  4.58477  3.61503
          0.01290  4.95195  5.15840  0.61958  0.77255  0.58324  0.81664
    124   2.57550  4.79305  3.51598  2.95392  3.33470  3.74996  3.43629  2.50266  2.63476  2.81087  3.39479  3.06250  3.91564  2.96414  3.14151  2.06718  2.10244  2.78208  5.34738  4.00517    132 s x - -
          2.68618  4.42225  2.77519  2.73123  3.46354  2.40513  3.72494  3.29354  2.67741  2.69355  4.24690  2.90347  2.73739  3.18146  2.89801  2.37887  2.77519  2.98518  4.58477  3.61503
          0.02045  4.98843  4.31070  0.61958  0.77255  0.57318  0.82949
    125   2.32540  3.97026  4.45529  3.86534  2.98028  2.64035  3.92844  2.63385  3.58695  1.65831  2.46393  3.42252  4.41176  3.94540  3.49412  2.84355  2.78639  2.56259  4.84899  3.36121    133 l x - -
          2.68618  4.42225  2.77519  2.73123  3.46354  2.40513  3.72494  3.29354  2.67741  2.69355  4.24690  2.90347  2.73739  3.18146  2.89801  2.37887  2.77519  2.98518  4.58477  3.61503
          0.03597  5.05536  3.54211  0.61958  0.77255  0.55517  0.85325
    126   2.39497  4.30708  4.51508  3.57378  2.96925  2.66077  4.31773  2.43820  3.66557  1.38256  3.17287  4.08288  4.31942  3.84789  3.76681  2.70081  2.90073  2.48875  4.77182  3.58141    134 l x - -
          2.68618  4.42225  2.77519  2.73123  3.46354  2.40513  3.72494  3.29354  2.67741  2.69355  4.24690  2.90347  2.73739  3.18146  2.89801  2.37887  2.77519  2.98518  4.58477  3.61503
          0.15783  5.06556  1.96830  0.61958  0.77255  0.63668  0.75300
    127   2.07382  4.03204  4.57268  4.04497  3.01906  3.89116  4.14993  2.53837  3.74451  1.74191  2.56118  3.94175  4.29950  3.99142  3.90823  2.57373  2.75298  1.98341  4.92108  3.43506    135 l x - -
          2.68618  4.42225  2.77519  2.73123  3.46354  2.40513  3.72494  3.29354  2.67741  2.69355  4.24690  2.90347  2.73739  3.18146  2.89801  2.37887  2.77519  2.98518  4.58477  3.61503
          0.01367  4.97359  5.01192  0.61958  0.77255  0.80842  0.58980
    128   2.37065  4.43197  2.96851  3.05987  3.19006  2.58054  3.78930  2.86965  2.96349  2.33245  3.81209  3.50454  2.99193  3.26496  3.32838  2.22866  3.00847  2.46578  5.28223  3.57486    136 s x - -
          2.68618  4.42225  2.77519  2.73123  3.46354  2.40513  3.72494  3.29354  2.67741  2.69355  4.24690  2.90347  2.73739  3.18146  2.89801  2.37887  2.77519  2.98518  4.58477  3.61503
          0.01384  5.00236  4.95818  0.61958  0.77255  0.48495  0.95640
    129   2.26453  3.91679  4.72634  4.04875  2.16703  3.94128  3.30396  2.39656  3.76323  1.82528  3.30343  4.20021  4.47015  4.11701  4.02644  2.17565  2.96581  2.36759  4.98380  3.19689    137 l x - -
          2.68618  4.42225  2.77519  2.73123  3.46354  2.40513  3.72494  3.29354  2.67741  2.69355  4.24690  2.90347  2.73739  3.18146  2.89801  2.37887  2.77519  2.98518  4.58477  3.61503
          0.01434  5.10267  4.80826  0.61958  0.77255  0.63469  0.75524
    130   1.67891  4.12849  4.48749  3.70535  2.44197  4.02913  4.29972  2.61978  3.76633  2.00809  3.29776  3.89612  3.24873  3.80633  3.69855  2.74976  2.59494  2.28868  5.02795  3.76027    138 a x - -
          2.68618  4.42225  2.77519  2.73123  3.46354  2.40513  3.72494  3.29354  2.67741  2.69355  4.24690  2.90347  2.73739  3.18146  2.89801  2.37887  2.77519  2.98518  4.58477  3.61503
          0.01149  5.10459  5.22934  0.61958  0.77255  0.60940  0.78456
    131   1.83933  3.81644  3.98879  3.41703  3.57653  2.52459  4.23882  2.80256  3.35479  2.50474  3.69252  3.77561  3.02908  3.63668  3.06024  2.40840  2.61560  2.31612  5.17802  3.46746    139 a x - -
          2.68618  4.42225  2.77519  2.73123  3.46354  2.40513  3.72494  3.29354  2.67741  2.69355  4.24690  2.90347  2.73739  3.18146  2.89801  2.37887  2.77519  2.98518  4.58477  3.61503
          0.02126  5.11343  4.19828  0.61958  0.77255  0.55932  0.84769
    132   2.35910  4.07137  4.38628  3.80081  2.89817  4.00247  4.35840  2.63083  3.53856  1.37299  3.34355  2.67977  4.42859  2.87270  3.88044  3.01750  2.85454  2.46385  4.89568  3.86679    140 l x - -
          2.68618  4.42225  2.77519  2.73123  3.46354  2.40513  3.72494  3.29354  2.67741  2.69355  4.24690  2.90347  2.73739  3.18146  2.89801  2.37887  2.77519  2.98518  4.58477  3.61503
          0.02572  5.12066  3.94132  0.61958  0.77255  0.60823  0.78595
    133   1.76210  3.91545  4.09369  3.71403  3.25346  3.29834  4.33005  2.76366  3.61278  1.91669  3.54330  3.96861  2.70351  3.85172  3.83238  2.14502  2.95345  2.50181  4.59538  3.79435    141 a x - -
          2.68614  4.42226  2.77520  2.73124  3.46355  2.40512  3.72495  3.29355  2.67742  2.69352  4.24691  2.90347  2.73740  3.18147  2.89802  2.37886  2.77520  2.98515  4.58478  3.61504
          0.11600  4.09347  2.37682  0.63771  0.75184  0.63484  0.75506
    134   2.07101  3.95561  4.39819  3.73246  2.95233  3.95701  4.32323  2.31338  3.63159  1.54679  3.46351  3.75677  3.94769  3.82356  2.59555  2.89609  2.95009  2.43768  4.99546  3.75091    144 l x - -
          2.68618  4.42225  2.77519  2.73123  3.46354  2.40513  3.72494  3.29354  2.67741  2.69355  4.24690  2.90347  2.73739  3.18146  2.89801  2.37887  2.77519  2.98518  4.58477  3.61503
          0.17172  5.02003  1.88930  0.61958  0.77255  0.84215  0.56350
    135   2.03968  4.18043  4.04827  3.68231  3.21365  2.51715  3.12478  2.11597  3.57007  2.05672  3.05052  3.90883  4.03832  3.72875  3.76608  2.95667  3.00641  2.25876  4.95245  3.67168    145 a x - -
          2.68618  4.42225  2.77519  2.73123  3.46354  2.40513  3.72494  3.29354  2.67741  2.69355  4.24690  2.90347  2.73739  3.18146  2.89801  2.37887  2.77519  2.98518  4.58477  3.61503
          0.08892  4.89458  2.55629  0.61958  0.77255  1.02017  0.44712
    136   2.02061  4.76312  3.18527  2.72548  3.84991  3.42771  2.98774  3.32163  2.61633  2.97527  3.93514  3.17143  4.06096  3.01547  3.16462  1.65895  2.84525  3.19732  5.44150  3.72851    146 s x - -
          2.68618  4.42225  2.77519  2.73123  3.46354  2.40513  3.72494  3.29354  2.67741  2.69355  4.24690  2.90347  2.73739  3.18146  2.89801  2.37887  2.77519  2.98518  4.58477  3.61503
          0.03635  4.84272  3.58220  0.61958  0.77255  1.09601  0.40677
    137   2.56291  4.58936  3.43797  2.94263  3.68531  3.64124  3.85002  2.81399  2.22792  2.20686  3.58948  3.32600  3.13508  3.23795  3.31712  2.19972  2.43234  2.68108  5.24752  3.79016    147 s x - -
          2.68618  4.42225  2.77519  2.73123  3.46354  2.40513  3.72494  3.29354  2.67741  2.69355  4.24690  2.90347  2.73739  3.18146  2.89801  2.37887  2.77519  2.98518  4.58477  3.61503
          0.22085  4.84443  1.65919  0.61958  0.77255  0.91111  0.51430
    138   2.50244  4.03597  4.15139  3.31185  3.08191  3.86713  3.99317  2.50802  3.46244  2.07603  3.21319  3.68585  4.14626  3.22502  3.67257  2.69226  2.24676  1.76371  4.89214  3.64434    148 v x - -
          2.68618  4.42225  2.77519  2.73123  3.46354  2.40513  3.72494  3.29354  2.67741  2.69355  4.24690  2.90347  2.73739  3.18146  2.89801  2.37887  2.77519  2.98518  4.58477  3.61503
          0.08138  4.73073  2.66885  0.61958  0.77255  1.18449  0.36514
    139   2.34736  4.44402  3.71799  3.14859  3.19944  3.70241  3.69401  2.47721  2.81713  2.09873  3.10217  2.64356  4.14280  3.28856  3.42989  2.37500  2.79307  2.52891  5.03158  3.62721    149 l x - -
          2.68618  4.42225  2.77519  2.73123  3.46354  2.40513  3.72494  3.29354  2.67741  2.69355  4.24690  2.90347  2.73739  3.18146  2.89801  2.37887  2.77519  2.98518  4.58477  3.61503
          0.05586  4.70110  3.09564  0.61958  0.77255  1.14795  0.38168
    140   2.02207  3.75542  3.27003  2.73942  3.38614  2.46920  3.87769  3.14699  2.72389  2.88077  3.80408  3.05247  3.92020  2.53961  3.18138  2.43619  2.77427  2.93715  5.30197  3.90894    150 a x - -
          2.68618  4.42225  2.77519  2.73123  3.46354  2.40513  3.72494  3.29354  2.67741  2.69355  4.24690  2.90347  2.73739  3.18146  2.89801  2.37887  2.77519  2.98518  4.58477  3.61503
          0.05149  4.71890  3.18791  0.61958  0.77255  0.69898  0.68735
    141   1.88878  4.52776  3.54137  3.19751  3.44811  2.78380  4.07435  2.96588  2.76864  2.09172  2.73999  3.42970  3.82836  3.41609  3.47055  2.75891  2.70326  2.62099  5.18173  3.56130    151 a . - -
          2.68618  4.42225  2.77519  2.73123  3.46354  2.40513  3.72494  3.29354  2.67741  2.69355  4.24690  2.90347  2.73739  3.18146  2.89801  2.37887  2.77519  2.98518  4.58477  3.61503
          0.03444  4.97460  3.61396  0.61958  0.77255  1.09823  0.40565
    142   2.36521  3.84632  3.88965  3.31846  3.54926  3.68403  3.98602  2.94523  3.12111  2.31207  3.62376  3.17767  2.09204  3.46591  3.41721  2.48929  2.83491  2.15052  3.95685  3.62053    152 p . - -
          2.68618  4.42225  2.77519  2.73123  3.46354  2.40513  3.72494  3.29354  2.67741  2.69355  4.24690  2.90347  2.73739  3.18146  2.89801  2.37887  2.77519  2.98518  4.58477  3.61503
          0.02766  4.95073  3.90199  0.61958  0.77255  1.13278  0.38881
    143   2.16928  4.53422  3.57678  2.92501  3.45818  3.74415  3.42002  2.87260  2.95632  2.56475  3.74490  3.39895  2.83312  2.74640  3.10707  2.26123  2.76866  2.32490  4.92349  3.76274    153 a . - -
          2.68618  4.42225  2.77519  2.73123  3.46354  2.40513  3.72494  3.29354  2.67741  2.69355  4.24690  2.90347  2.73739  3.18146  2.89801  2.37887  2.77519  2.98518  4.58477  3.61503
          0.04673  4.93382  3.25822  0.61958  0.77255  1.15607  0.37793
    144   2.26961  4.36170  3.35431  2.87948  3.31044  3.37594  3.42654  3.24163  2.75310  2.68902  3.71932  3.32677  2.83425  3.10549  2.31723  2.58674  2.42496  2.78659  4.61554  3.84975    154 a . - -
          2.68618  4.42225  2.77519  2.73123  3.46354  2.40513  3.72494  3.29354  2.67741  2.69355  4.24690  2.90347  2.73739  3.18146  2.89801  2.37887  2.77519  2.98518  4.58477  3.61503
          0.03706  4.89824  3.54322  0.61958  0.77255  1.20219  0.35744
    145   2.60464  4.83949  3.05742  2.57158  4.02453  2.88941  3.21200  3.59086  2.47561  2.99597  4.20052  3.00546  3.48273  2.49714  2.33779  2.30292  2.49418  3.20767  5.65821  3.97672    155 s . - -
          2.68520  4.42379  2.77501  2.73269  3.46388  2.40605  3.72202  3.29456  2.67784  2.69363  4.24761  2.90392  2.73701  3.18197  2.89692  2.37867  2.77353  2.98440  4.58630  3.61661
          1.10926  0.69183  1.77470  2.33446  0.10188  0.86322  0.54784
    146   2.29792  4.72708  2.83873  2.60835  4.08254  2.85855  3.77632  3.46776  2.54513  3.06516  3.61972  2.94863  3.04464  2.73454  2.85806  2.09403  2.88787  2.85323  5.56384  4.15985    186 s x - -
          2.68618  4.42225  2.77519  2.73123  3.46354  2.40513  3.72494  3.29354  2.67741  2.69355  4.24690  2.90347  2.73739  3.18146  2.89801  2.37887  2.77519  2.98518  4.58477  3.61503
          0.04645  4.81618  3.28905  0.61958  0.77255  1.29569  0.31980
    147   2.53662  5.03604  3.01970  2.49902  4.23073  3.44975  3.50910  3.70950  2.60823  2.54516  3.92703  3.09916  2.25235  2.73442  3.04568  2.24725  2.55993  3.11855  5.17001  4.18582    187 s x - -
          2.68618  4.42225  2.77519  2.73123  3.46354  2.40513  3.72494  3.29354  2.67741  2.69355  4.24690  2.90347  2.73739  3.18146  2.89801  2.37887  2.77519  2.98518  4.58477  3.61503
          0.02835  4.78685  3.93160  0.61958  0.77255  0.80842  0.58980
    148   2.52393  5.19034  3.11056  2.25884  4.16060  3.58658  3.79845  3.33509  2.53882  2.72064  4.09706  2.72169  3.37595  2.37402  2.99532  2.55126  2.25158  2.85022  5.66493  4.20457    188 t x - -
          2.68618  4.42225  2.77519  2.73123  3.46354  2.40513  3.72494  3.29354  2.67741  2.69355  4.24690  2.90347  2.73739  3.18146  2.89801  2.37887  2.77519  2.98518  4.58477  3.61503
          0.15121  4.94659  2.01574  0.61958  0.77255  0.77229  0.61981
    149   2.37008  5.17954  3.02463  2.57035  4.15349  2.68426  3.42174  3.26049  2.57894  3.01931  4.11269  2.95926  2.62526  2.56464  2.97979  2.39760  2.59017  3.14335  5.65428  4.19042    189 a x - -
          2.68618  4.42225  2.77519  2.73123  3.46354  2.40513  3.72494  3.29354  2.67741  2.69355  4.24690  2.90347  2.73739  3.18146  2.89801  2.37887  2.77519  2.98518  4.58477  3.61503
          0.02112  4.92167  4.29662  0.61958  0.77255  0.94163  0.49428
    150   2.30997  5.20416  2.77513  2.44219  4.33167  3.54921  3.53280  3.46570  2.52055  2.10356  4.12346  2.98434  3.60379  2.78853  3.04280  2.25266  2.62385  3.15295  5.67843  4.25837    190 l x - -
          2.68618  4.42225  2.77519  2.73123  3.46354  2.40513  3.72494  3.29354  2.67741  2.69355  4.24690  2.90347  2.73739  3.18146  2.89801  2.37887  2.77519  2.98518  4.58477  3.61503
          0.03663  4.97668  3.53817  0.61958  0.77255  0.54572  0.86614
    151   2.54173  2.82796  3.60690  3.14492  3.38267  3.90630  3.91624  3.10557  3.01224  1.98355  3.71392  3.16682  2.40055  3.19030  3.30931  2.42336  2.67531  2.82170  5.28480  3.52629    191 l x - -
          2.68618  4.42225  2.77519  2.73123  3.46354  2.40513  3.72494  3.29354  2.67741  2.69355  4.24690  2.90347  2.73739  3.18146  2.89801  2.37887  2.77519  2.98518  4.58477  3.61503
          0.00900  5.11058  5.83292  0.61958  0.77255  0.74230  0.64630
    152   2.48546  5.07044  3.11919  2.04135  4.26184  3.51097  3.34758  3.93495  2.58644  3.06760  4.01987  2.69020  3.16178  2.24821  3.01462  2.37563  2.40627  3.38937  5.84849  4.31703    192 e x - -
          2.68618  4.42225  2.77519  2.73123  3.46354  2.40513  3.72494  3.29354  2.67741  2.69355  4.24690  2.90347  2.73739  3.18146  2.89801  2.37887  2.77519  2.98518  4.58477  3.61503
          0.01127  5.13714  5.23406  0.61958  0.77255  0.67078  0.71602
    153   2.24879  5.43570  2.98257  2.54939  4.77171  2.57680  3.91195  3.76827  2.29157  3.63907  4.20041  2.37883  3.21591  2.95982  2.49908  2.16839  2.97887  3.12581  5.87385  4.36758    193 s x - -
          2.68618  4.42225  2.77519  2.73123  3.46354  2.40513  3.72494  3.29354  2.67741  2.69355  4.24690  2.90347  2.73739  3.18146  2.89801  2.37887  2.77519  2.98518  4.58477  3.61503
          0.08719  5.16317  2.55395  0.61958  0.77255  0.38509  1.14066
    154   2.42339  5.18588  2.44128  2.63072  4.32581  3.43172  3.92206  3.64487  2.54137  3.31498  4.45411  3.18833  3.13842  2.27580  1.89084  2.74275  3.08428  3.78656  5.85361  2.90857    194 r x - -
          2.68618  4.42225  2.77519  2.73123  3.46354  2.40513  3.72494  3.29354  2.67741  2.69355  4.24690  2.90347  2.73739  3.18146  2.89801  2.37887  2.77519  2.98518  4.58477  3.61503
          0.00849  5.16937  5.89172  0.61958  0.77255  0.36347  1.18830
    155   1.95416  5.48072  2.87651  2.62653  4.81852  3.48899  3.78004  4.29939  2.57044  3.45211  4.44185  2.46011  2.31244  2.36482  2.86403  2.50576  3.07641  2.94161  5.91777  4.43402    195 a x - -
          2.68618  4.42225  2.77519  2.73123  3.46354  2.40513  3.72494  3.29354  2.67741  2.69355  4.24690  2.90347  2.73739  3.18146  2.89801  2.37887  2.77519  2.98518  4.58477  3.61503
          0.02724  5.25046  3.83402  0.61958  0.77255  0.48251  0.96032
    156   1.99321  5.47440  2.80024  2.50937  4.81296  3.07765  2.79818  3.95873  2.50478  3.38557  4.34233  2.54422  3.49691  2.95433  3.02618  1.96212  2.92311  3.43663  5.91100  4.13333    196 s x - -
          2.68618  4.42225  2.77519  2.73123  3.46354  2.40513  3.72494  3.29354  2.67741  2.69355  4.24690  2.90347  2.73739  3.18146  2.89801  2.37887  2.77519  2.98518  4.58477  3.61503
          0.06867  5.23356  2.79639  0.61958  0.77255  0.44614  1.02192
    157   2.10656  5.36693  2.87934  2.57927  4.66938  3.42258  3.85005  3.77803  2.56913  3.56150  4.33718  2.87672  2.33943  2.83751  2.86491  2.58402  2.79808  2.66786  5.13459  2.85594    197 a x - -
          2.68618  4.42225  2.77519  2.73123  3.46354  2.40513  3.72494  3.29354  2.67741  2.69355  4.24690  2.90347  2.73739  3.18146  2.89801  2.37887  2.77519  2.98518  4.58477  3.61503
          0.00825  5.19722  5.91957  0.61958  0.77255  0.67485  0.71179
    158   2.77857  5.43577  1.79538  2.57944  4.63560  2.32220  3.89342  4.13720  2.54525  3.46766  4.48070  2.65184  3.22698  3.01205  3.04121  2.56480  2.87108  2.67902  5.87819  4.24097    198 d x - -
          2.68618  4.42225  2.77519  2.73123  3.46354  2.40513  3.72494  3.29354  2.67741  2.69355  4.24690  2.90347  2.73739  3.18146  2.89801  2.37887  2.77519  2.98518  4.58477  3.61503
          0.00824  5.19921  5.92155  0.61958  0.77255  0.38344  1.14418
    159   2.80400  5.37712  3.22461  2.24590  4.49269  3.79079  3.67720  3.82009  2.67758  2.54584  4.31698  1.91122  3.78683  2.78468  2.63204  2.90244  2.42334  2.70607  5.84100  3.49740    199 n x - -
          2.68618  4.42225  2.77519  2.73123  3.46354  2.40513  3.72494  3.29354  2.67741  2.69355  4.24690  2.90347  2.73739  3.18146  2.89801  2.37887  2.77519  2.98518  4.58477  3.61503
          0.00774  5.26091  5.98326  0.61958  0.77255  0.48576  0.95510
    160   2.98228  4.93501  3.46106  2.96401  3.80921  3.92241  4.06170  1.90872  2.77942  2.99637  3.56250  3.28737  4.30705  2.44045  3.39146  2.71854  1.63383  2.85327  5.48790  4.09141    200 t x - -
          2.68618  4.42225  2.77519  2.73123  3.46354  2.40513  3.72494  3.29354  2.67741  2.69355  4.24690  2.90347  2.73739  3.18146  2.89801  2.37887  2.77519  2.98518  4.58477  3.61503
          0.00770  5.26630  5.98864  0.61958  0.77255  0.48576  0.95510
    161   2.61398  4.62630  5.11999  4.53324  3.79098  3.95418  4.84368  1.82837  4.35839  2.50071  3.77022  4.59255  4.82348  4.53190  3.92649  3.78592  3.26047  0.81520  5.37275  4.18762    201 v x - -
          2.68618  4.42225  2.77519  2.73123  3.46354  2.40513  3.72494  3.29354  2.67741  2.69355  4.24690  2.90347  2.73739  3.18146  2.89801  2.37887  2.77519  2.98518  4.58477  3.61503
          0.00761  5.27766  6.00001  0.61958  0.77255  0.48576  0.95510
    162   2.52032  5.38942  3.20708  2.24720  4.68523  3.62716  2.78696  3.69865  2.39475  3.23353  4.22414  3.14744  4.19251  2.35755  3.17937  2.68227  2.43438  2.97959  4.52866  2.41474    202 e x - -
          2.68618  4.42225  2.77519  2.73123  3.46354  2.40513  3.72494  3.29354  2.67741  2.69355  4.24690  2.90347  2.73739  3.18146  2.89801  2.37887  2.77519  2.98518  4.58477  3.61503
          0.00758  5.28159  6.00394  0.61958  0.77255  0.48576  0.95510
    163   3.25683  4.91143  5.62277  5.07206  4.15303  4.98843  5.45464  1.09872  4.92758  2.11807  3.93548  5.13802  2.74384  5.10739  5.00279  4.34180  3.86991  1.17573  5.90651  4.71699    203 i x - -
          2.68618  4.42225  2.77519  2.73123  3.46354  2.40513  3.72494  3.29354  2.67741  2.69355  4.24690  2.90347  2.73739  3.18146  2.89801  2.37887  2.77519  2.98518  4.58477  3.61503
          0.00744  5.30002  6.02237  0.61958  0.77255  0.48576  0.95510
    164   2.95811  5.51292  2.38728  2.19921  4.85419  3.78637  3.83901  3.80108  2.26056  3.58954  4.55458  2.36699  4.17979  2.93441  3.01337  2.68045  1.64943  3.32253  5.94786  4.28283    204 t x - -
          2.68618  4.42225  2.77519  2.73123  3.46354  2.40513  3.72494  3.29354  2.67741  2.69355  4.24690  2.90347  2.73739  3.18146  2.89801  2.37887  2.77519  2.98518  4.58477  3.61503
          0.00744  5.30002  6.02237  0.61958  0.77255  0.48576  0.95510
    165   3.04364  5.54848  2.21535  2.58719  4.88531  2.96522  4.04691  4.36180  2.80849  3.85876  4.61165  2.25754  4.23669  3.15403  3.30452  1.35679  2.95543  2.76595  6.00597  4.59980    205 s x - -
          2.68618  4.42225  2.77519  2.73123  3.46354  2.40513  3.72494  3.29354  2.67741  2.69355  4.24690  2.90347  2.73739  3.18146  2.89801  2.37887  2.77519  2.98518  4.58477  3.61503
          0.00744  5.30002  6.02237  0.61958  0.77255  0.48576  0.95510
    166   1.83821  5.52055  2.61655  1.96388  4.86500  2.70521  3.97234  4.27303  2.34558  3.82557  4.56140  3.07822  3.10301  2.86259  3.03445  2.44230  2.90066  3.30272  5.95360  4.54297    206 a x - -
          2.68618  4.42219  2.77520  2.73123  3.46352  2.40513  3.72495  3.29354  2.67739  2.69355  4.24690  2.90346  2.73740  3.18147  2.89801  2.37887  2.77520  2.98519  4.58477  3.61503
          0.00872  5.07360  6.02237  0.69065  0.69565  0.48576  0.95510
    167   2.90347  5.52423  2.30357  2.39874  4.86981  3.42895  3.61399  4.35618  2.61023  3.76399  4.56479  2.19968  4.17910  2.49139  2.51422  2.12111  2.17534  3.91515  5.95657  4.04034    212 s x - -
          2.68618  4.42225  2.77519  2.73123  3.46354  2.40513  3.72494  3.29354  2.67741  2.69355  4.24690  2.90347  2.73739  3.18146  2.89801  2.37887  2.77519  2.98518  4.58477  3.61503
          0.00743  5.30147  6.02382  0.61958  0.77255  0.48576  0.95510
    168   2.12500  5.50954  1.85123  2.36504  4.84815  3.78996  3.97796  4.32963  2.36843  2.58678  4.20993  2.54247  4.18348  2.82876  3.20706  2.35280  2.97510  3.62938  5.94609  4.53899    213 d x - -
          2.68618  4.42225  2.77519  2.73123  3.46354  2.40513  3.72494  3.29354  2.67741  2.69355  4.24690  2.90347  2.73739  3.18146  2.89801  2.37887  2.77519  2.98518  4.58477  3.61503
          0.00741  5.30461  6.02695  0.61958  0.77255  0.48576  0.95510
    169   5.43508  6.28591  5.72814  6.15662  0.44085  5.82852  3.46842  5.00718  5.91862  4.00370  5.50672  5.32124  6.07143  5.51489  5.35440  5.24282  5.61718  4.95991  4.45745  1.44541    214 F x - -
          2.68618  4.42225  2.77519  2.73123  3.46354  2.40513  3.72494  3.29354  2.67741  2.69355  4.24690  2.90347  2.73739  3.18146  2.89801  2.37887  2.77519  2.98518  4.58477  3.61503
          0.00741  5.30461  6.02695  0.61958  0.77255  0.48576  0.95510
    170   2.13570  0.38151  5.48567  5.30120  5.24874  3.87383  5.73714  4.65824  5.07905  4.43388  5.28928  4.71469  4.71240  5.24810  5.09655  3.01272  3.67926  4.08058  5.65245  5.55523    215 C x - -
          2.68618  4.42225  2.77520  2.73123  3.46354  2.40513  3.72495  3.29354  2.67741  2.69355  4.24690  2.90347  2.73740  3.18146  2.89801  2.37887  2.77520  2.98515  4.58477  3.61503
          0.01051  4.82133  6.03238  0.57158  0.83157  0.48576  0.95510
    171   3.05824  4.48977  4.65251  4.27810  3.27685  4.25524  4.58328  2.39602  4.14539  1.20578  1.91448  4.37720  4.61803  4.29793  4.19626  2.27090  2.98687  2.62965  5.11100  3.93384    217 l x - -
          2.68618  4.42225  2.77519  2.73123  3.46354  2.40513  3.72494  3.29354  2.67741  2.69355  4.24690  2.90347  2.73739  3.18146  2.89801  2.37887  2.77519  2.98518  4.58477  3.61503
          0.01148  5.31526  5.03642  0.61958  0.77255  0.48576  0.95510
    172   3.26376  4.62397  5.22648  4.61460  1.59379  4.45002  4.77932  1.29921  4.40595  1.93225  3.06505  4.61164  4.78919  4.12669  4.40952  3.76626  3.44205  2.29602  5.23166  3.52977    218 i x - -
          2.68618  4.42225  2.77519  2.73123  3.46354  2.40513  3.72494  3.29354  2.67741  2.69355  4.24690  2.90347  2.73739  3.18146  2.89801  2.37887  2.77519  2.98518  4.58477  3.61503
          0.00867  5.31115  5.60063  0.61958  0.77255  0.50152  0.93041
    173   3.75976  5.21469  5.88102  5.28608  3.58785  5.21174  5.54075  2.86298  5.11498  0.75253  1.61273  5.37232  5.41226  5.11258  5.09595  4.38832  4.03316  2.04434  5.78119  4.72986    219 l x - -
          2.68618  4.42225  2.77519  2.73123  3.46354  2.40513  3.72494  3.29354  2.67741  2.69355  4.24690  2.90347  2.73739  3.18146  2.89801  2.37887  2.77519  2.98518  4.58477  3.61503
          0.00736  5.31062  6.03296  0.61958  0.77255  0.50643  0.92292
    174   3.51497  5.50975  3.70944  3.80578  5.42500  4.05159  5.19365  5.12124  4.15762  4.72586  5.64390  4.15159  0.28991  4.26519  4.46959  3.63820  3.73628  4.55331  6.78132  5.00171    220 P x - -
          2.68618  4.42225  2.77519  2.73123  3.46354  2.40513  3.72494  3.29354  2.67741  2.69355  4.24690  2.90347  2.73739  3.18146  2.89801  2.37887  2.77519  2.98518  4.58477  3.61503
          0.00736  5.31062  6.03296  0.61958  0.77255  0.50643  0.92292
    175   2.92446  5.54682  3.21223  2.51709  4.89309  3.29404  3.93834  4.37222  1.82382  3.77942  4.58988  3.24079  2.10725  3.09941  1.57459  2.71257  3.25021  3.93869  5.97471  4.57368    221 r x - -
          2.68618  4.42225  2.77519  2.73123  3.46354  2.40513  3.72494  3.29354  2.67741  2.69355  4.24690  2.90347  2.73739  3.18146  2.89801  2.37887  2.77519  2.98518  4.58477  3.61503
          0.01808  5.31267  4.34395  0.61958  0.77255  0.50643  0.92292
    176   2.80018  5.50059  2.30116  2.57532  4.63960  3.44113  3.10569  4.11029  2.35729  3.74803  4.25065  2.54498  4.18297  2.61055  2.80100  2.66293  2.27953  2.73412  4.39180  3.07725    222 t x - -
          2.68618  4.42225  2.77519  2.73123  3.46354  2.40513  3.72494  3.29354  2.67741  2.69355  4.24690  2.90347  2.73739  3.18146  2.89801  2.37887  2.77519  2.98518  4.58477  3.61503
          0.00743  5.30202  6.02436  0.61958  0.77255  0.45747  1.00208
    177   2.41197  5.51772  2.76284  2.43978  4.85695  3.61156  3.98415  4.04468  2.48385  3.73479  4.55998  3.06801  1.39553  2.75930  2.94682  2.61996  3.22148  3.90523  5.95384  3.82159    223 p x - -
          2.68618  4.42225  2.77519  2.73123  3.46354  2.40513  3.72494  3.29354  2.67741  2.69355  4.24690  2.90347  2.73739  3.18146  2.89801  2.37887  2.77519  2.98518  4.58477  3.61503
          0.02215  5.31678  4.07470  0.61958  0.77255  0.49075  0.94718
    178   2.78569  5.43976  2.90574  2.70646  4.25227  1.51036  2.08195  4.21210  2.64864  3.73003  4.22469  2.65349  4.19631  3.06748  3.15404  2.85252  3.24756  3.71566  5.89383  3.49922    224 g x - -
          2.68618  4.42225  2.77519  2.73123  3.46354  2.40513  3.72494  3.29354  2.67741  2.69355  4.24690  2.90347  2.73739  3.18146  2.89801  2.37887  2.77519  2.98518  4.58477  3.61503
          0.01976  5.30206  4.22745  0.61958  0.77255  0.45755  1.00194
    179   2.33537  5.48309  2.83906  1.91197  4.80875  3.39425  3.99019  4.16504  2.54328  3.13474  3.54813  3.13919  4.19401  2.53747  3.22222  2.97347  1.64536  3.54307  5.92757  4.33071    225 t x - -
          2.68620  4.42227  2.77511  2.73125  3.46356  2.40513  3.72488  3.29350  2.67743  2.69357  4.24692  2.90341  2.73742  3.18149  2.89799  2.37887  2.77518  2.98521  4.58479  3.61505
          0.05905  4.74345  3.02349  1.08807  0.41078  0.48241  0.96049
    180   2.96880  5.47676  2.24078  2.27012  4.80517  3.45786  3.97548  3.03386  2.51344  2.92091  4.04690  2.07629  3.38892  3.07740  3.18115  2.60231  2.14000  3.74052  5.91954  4.51883    237 n x - -
          2.68618  4.42225  2.77519  2.73123  3.46354  2.40513  3.72494  3.29354  2.67741  2.69355  4.24690  2.90347  2.73739  3.18146  2.89801  2.37887  2.77519  2.98518  4.58477  3.61503
          0.00753  5.28854  6.01089  0.61958  0.77255  0.39985  1.10994
    181   3.09154  4.55989  4.00852  3.93316  3.66600  3.84501  4.50693  1.12628  3.86960  2.66045  3.67739  3.75479  4.16906  4.08841  3.44305  3.41148  3.21600  1.50000  5.17697  3.98635    238 i x - -
          2.68618  4.42225  2.77519  2.73123  3.46354  2.40513  3.72494  3.29354  2.67741  2.69355  4.24690  2.90347  2.73739  3.18146  2.89801  2.37887  2.77519  2.98518  4.58477  3.61503
          0.00717  5.33699  6.05934  0.61958  0.77255  0.49523  0.94015
    182   2.22420  5.08451  3.40517  2.98961  4.30558  1.26636  4.16445  2.92149  3.02099  3.31773  4.11227  3.34654  4.11796  3.35904  3.42795  2.18552  3.13577  3.10185  5.64320  4.34668    239 g x - -
          2.68618  4.42225  2.77519  2.73123  3.46354  2.40513  3.72494  3.29354  2.67741  2.69355  4.24690  2.90347  2.73739  3.18146  2.89801  2.37887  2.77519  2.98518  4.58477  3.61503
          0.29561  5.33937  1.38180  0.61958  0.77255  0.49523  0.94015
    183   2.73591  5.38143  1.46832  1.93536  4.17916  3.49640  3.87380  3.39277  2.61728  3.68010  4.42682  3.09168  3.80935  2.73212  3.07803  2.56113  2.99003  3.70944  5.82355  4.42108    240 d x - -
          2.68619  4.42226  2.77520  2.73121  3.46355  2.40513  3.72495  3.29355  2.67742  2.69356  4.24690  2.90347  2.73740  3.18147  2.89801  2.37880  2.77520  2.98519  4.58478  3.61504
          0.04887  3.58689  3.91140  0.42995  1.05137  0.94290  0.49347
    184   2.10588  5.22547  3.22341  2.70352  4.52483  3.42590  3.50259  3.95927  2.67252  3.43846  4.32291  3.26685  4.14595  3.10129  3.13747  1.15911  2.81338  3.60054  5.74071  4.38506    242 s x - -
          2.68618  4.42225  2.77519  2.73123  3.46354  2.40513  3.72494  3.29354  2.67741  2.69355  4.24690  2.90347  2.73739  3.18146  2.89801  2.37887  2.77519  2.98518  4.58477  3.61503
          0.00919  5.09004  5.81239  0.61958  0.77255  0.26929  1.44360
    185   2.33725  5.26445  2.62271  1.12066  4.86819  3.33707  3.99121  3.70256  2.68534  3.75292  4.57044  2.84915  3.62533  2.91521  3.22133  2.92120  3.10874  3.86499  5.96387  4.55545    243 e x - -
          2.68618  4.42225  2.77520  2.73123  3.46354  2.40511  3.72495  3.29354  2.67741  2.69355  4.24690  2.90344  2.73740  3.18147  2.89801  2.37887  2.77520  2.98519  4.58477  3.61503
          0.01040  4.82964  6.04893  0.62745  0.76347  0.46527  0.98877
    186   2.93716  5.52252  2.76739  2.73126  4.30651  3.30909  2.66985  4.34002  2.51997  3.82440  4.56528  2.58993  4.20092  2.87589  2.79954  1.74065  2.45379  3.67303  5.95999  2.61140    246 s x - -
          2.68618  4.42225  2.77519  2.73123  3.46354  2.40513  3.72494  3.29354  2.67741  2.69355  4.24690  2.90347  2.73739  3.18146  2.89801  2.37887  2.77519  2.98518  4.58477  3.61503
          0.15984  5.33937  1.94547  0.61958  0.77255  0.48714  0.95291
    187   3.00508  5.46705  3.14261  1.43279  4.79569  3.44655  3.99904  4.13809  2.75542  3.71806  4.53382  3.21351  1.51286  3.11029  2.94142  2.90186  3.24827  3.63491  5.92919  4.53381    247 e x - -
          2.68618  4.42225  2.77519  2.73123  3.46354  2.40513  3.72494  3.29354  2.67741  2.69355  4.24690  2.90347  2.73739  3.18146  2.89801  2.37887  2.77519  2.98518  4.58477  3.61503
          0.00832  5.18933  5.91168  0.61958  0.77255  0.93117  0.50103
    188   2.76609  5.40894  2.49115  2.58079  4.52887  1.34956  3.59240  4.19020  2.56551  3.70143  4.45814  2.57603  4.14549  3.05190  3.18245  2.80249  3.18002  3.71964  3.57304  4.35118    248 g x - -
          2.68619  4.42226  2.77520  2.73124  3.46355  2.40510  3.72495  3.29355  2.67742  2.69356  4.24691  2.90347  2.73735  3.18147  2.89802  2.37888  2.77520  2.98513  4.58478  3.61504
          0.01510  4.39998  5.91168  0.72297  0.66418  0.28683  1.38885
    189   3.00932  4.77432  1.77710  2.61296  4.87466  1.79407  3.94063  3.93547  2.49922  3.76798  4.57508  2.80820  4.20012  2.34324  3.07192  2.66424  3.09041  3.76326  5.96833  4.35964    252 d x - -
          2.68618  4.42225  2.77519  2.73123  3.46354  2.40513  3.72494  3.29354  2.67741  2.69355  4.24690  2.90347  2.73739  3.18146  2.89801  2.37887  2.77519  2.98518  4.58477  3.61503
          0.00715  5.34063  6.06298  0.61958  0.77255  0.49027  0.94795
    190   1.50179  5.29393  3.19304  2.58624  4.54748  2.50691  4.06946  3.97255  2.85915  3.56058  1.96385  3.25886  3.99926  3.04327  3.32887  3.00236  2.68895  3.57656  5.78940  4.35150    253 a x - -
          2.68618  4.42225  2.77519  2.73123  3.46354  2.40513  3.72494  3.29354  2.67741  2.69355  4.24690  2.90347  2.73739  3.18146  2.89801  2.37887  2.77519  2.98518  4.58477  3.61503
          0.00714  5.34204  6.06438  0.61958  0.77255  0.49027  0.94795
    191   2.70432  5.04849  3.46209  3.00035  4.23625  3.93458  3.99246  2.16380  2.02610  2.62434  3.89022  3.35962  4.32086  2.29923  3.08117  2.93065  2.56668  2.22547  5.18813  4.17558    254 k x - -
          2.68618  4.42225  2.77519  2.73123  3.46354  2.40513  3.72494  3.29354  2.67741  2.69355  4.24690  2.90347  2.73739  3.18146  2.89801  2.37887  2.77519  2.98518  4.58477  3.61503
          0.00934  5.34204  5.40183  0.61958  0.77255  0.49027  0.94795
    192   1.95338  4.97510  3.98692  3.44721  4.39167  3.12427  4.47897  3.77360  3.41841  3.23107  4.31807  3.82976  2.21609  3.73358  3.80748  1.72088  1.87395  2.28829  5.77899  4.52628    255 s x - -
          2.68618  4.42225  2.77519  2.73123  3.46354  2.40513  3.72494  3.29354  2.67741  2.69355  4.24690  2.90347  2.73739  3.18146  2.89801  2.37887  2.77519  2.98518  4.58477  3.61503
          0.00715  5.33985  6.06220  0.61958  0.77255  0.49886  0.93451
    193   2.99464  4.81572  4.68427  4.55390  1.15659  4.53186  4.50897  3.27025  4.37645  2.94393  3.50821  4.55136  4.88652  3.97459  4.10097  3.84212  3.66447  3.08973  2.70976  1.42712    256 f x - -
          2.68618  4.42225  2.77519  2.73123  3.46354  2.40513  3.72494  3.29354  2.67741  2.69355  4.24690  2.90347  2.73739  3.18146  2.89801  2.37887  2.77519  2.98518  4.58477  3.61503
          0.00715  5.33985  6.06220  0.61958  0.77255  0.49886  0.93451
    194   3.92332  0.14890  5.76082  5.68285  5.12550  4.22747  5.99160  5.13625  5.45660  4.87596  5.92469  5.33093  5.31488  5.75569  5.46319  4.16051  4.46844  4.68776  6.57617  4.28987    257 C x - -
          2.68622  4.42207  2.77524  2.73124  3.46350  2.40514  3.72499  3.29351  2.67745  2.69347  4.24675  2.90346  2.73744  3.18151  2.89805  2.37885  2.77515  2.98517  4.58455  3.61497
          0.01184  4.66294  6.06220  1.41013  0.27986  0.49886  0.93451
    195   3.01109  5.40324  3.22930  2.69196  4.31442  3.83306  3.90059  3.93458  2.77764  3.04100  4.35265  2.84985  4.22503  2.74563  2.93125  1.57514  1.58982  3.72362  5.87020  4.31586    275 s x - -
          2.68618  4.42225  2.77519  2.73123  3.46354  2.40513  3.72494  3.29354  2.67741  2.69355  4.24690  2.90347  2.73739  3.18146  2.89801  2.37887  2.77519  2.98518  4.58477  3.61503
          0.00715  5.33985  6.06220  0.61958  0.77255  0.49886  0.93451
    196   2.65246  5.53859  2.73441  2.64941  4.61587  3.15004  3.66158  4.36770  1.86933  3.72029  4.57955  2.87900  1.97838  2.51107  3.17999  2.34802  2.99612  3.59857  5.97195  4.04941    276 k x - -
          2.68618  4.42225  2.77519  2.73123  3.46354  2.40513  3.72494  3.29354  2.67741  2.69355  4.24690  2.90347  2.73739  3.18146  2.89801  2.37887  2.77519  2.98518  4.58477  3.61503
          0.01086  5.33985  5.11564  0.61958  0.77255  0.49886  0.93451
    197   1.81379  5.51381  2.92529  2.67105  4.84790  2.59666  3.91682  3.89524  2.62320  3.42535  4.55738  2.90010  2.36580  2.86178  3.02364  2.02316  3.03283  3.80557  5.95313  4.42662    277 a x - -
          2.68618  4.42225  2.77519  2.73123  3.46354  2.40513  3.72494  3.29354  2.67741  2.69355  4.24690  2.90347  2.73739  3.18146  2.89801  2.37887  2.77519  2.98518  4.58477  3.61503
          0.01956  5.33617  4.22967  0.61958  0.77255  0.51312  0.91286
    198   1.99058  5.25391  3.31453  2.82942  4.15442  2.16337  4.06158  3.31258  2.69585  3.44113  4.13914  2.17593  4.09381  3.11802  3.27203  2.14018  2.83679  3.51562  4.18516  3.52388    278 a x - -
          2.68618  4.42225  2.77519  2.73123  3.46354  2.40513  3.72494  3.29354  2.67741  2.69355  4.24690  2.90347  2.73739  3.18146  2.89801  2.37887  2.77519  2.98518  4.58477  3.61503
          0.03399  5.32388  3.55632  0.61958  0.77255  0.49968  0.93324
    199   2.47398  5.47496  3.13661  2.70534  4.31044  2.87954  3.34669  3.97584  2.41417  2.78542  4.43430  2.82984  2.81145  2.95679  2.27755  2.39051  2.62362  3.85423  5.92046  2.93622    279 r x - -
          2.68619  4.42264  2.77540  2.73156  3.46358  2.40542  3.72530  3.29364  2.67739  2.69391  4.24729  2.90263  2.73684  3.18142  2.89840  2.37917  2.77460  2.98542  4.58516  3.61301
          1.02746  0.70771  1.90172  0.38054  1.15041  0.60001  0.79586
    200   1.80532  4.76903  2.63431  2.49645  4.69643  3.19410  3.91913  4.09218  2.57274  3.67348  4.42937  3.05685  3.88619  2.99128  3.15390  1.86884  2.23707  3.46874  5.83156  4.07535    283 a x - -
          2.68618  4.42225  2.77519  2.73123  3.46354  2.40513  3.72494  3.29354  2.67741  2.69355  4.24690  2.90347  2.73739  3.18146  2.89801  2.37887  2.77519  2.98518  4.58477  3.61503
          0.50468  5.15157  0.94030  0.61958  0.77255  0.56472  0.84054
    201   2.64167  2.96028  2.11142  2.54281  4.46036  3.33486  3.68855  3.74026  2.49228  3.36330  4.22784  2.99632  3.53241  2.91928  2.99379  1.93060  2.60118  3.53138  5.63979  4.26570    284 s x - -
          2.68618  4.42225  2.77519  2.73123  3.46354  2.40513  3.72494  3.29354  2.67741  2.69355  4.24690  2.90347  2.73739  3.18146  2.89801  2.37887  2.77519  2.98518  4.58477  3.61503
          0.27415  4.82047  1.46223  0.61958  0.77255  0.44025  1.03247
    202   2.83465  5.38128  2.89945  2.53644  4.71757  3.47590  3.85555  4.13918  2.40595  3.58764  4.27227  2.66736  1.98372  2.41628  3.08606  1.83068  2.93242  3.76733  5.81941  4.41350    285 s x - -
          2.68618  4.42225  2.77519  2.73123  3.46354  2.40513  3.72494  3.29354  2.67741  2.69355  4.24690  2.90347  2.73739  3.18146  2.89801  2.37887  2.77519  2.98518  4.58477  3.61503
          0.17679  5.02458  1.86132  0.61958  0.77255  0.62605  0.76508
    203   2.72022  5.37644  3.06079  2.49480  4.70655  2.13263  3.54576  4.18225  2.38232  3.26379  4.42149  2.27134  4.07189  2.90263  3.06011  1.71879  3.13280  3.71157  5.81793  4.29679    286 s x - -
          2.68618  4.42225  2.77519  2.73123  3.46354  2.40513  3.72494  3.29354  2.67741  2.69355  4.24690  2.90347  2.73739  3.18146  2.89801  2.37887  2.77519  2.98518  4.58477  3.61503
          0.02716  5.04485  3.89450  0.61958  0.77255  0.29781  1.35651
    204   1.73828  5.42140  3.31281  2.76046  4.73072  2.84785  3.71240  4.18784  2.75993  3.71480  4.23282  3.08987  4.20520  1.41681  3.20970  2.56097  2.95170  3.79453  5.88612  4.30555    287 q x - -
          2.68618  4.42225  2.77519  2.73123  3.46354  2.40513  3.72494  3.29354  2.67741  2.69355  4.24690  2.90347  2.73739  3.18146  2.89801  2.37887  2.77519  2.98518  4.58477  3.61503
          0.00743  5.30121  6.02356  0.61958  0.77255  0.40933  1.09092
    205   2.85998  5.49467  3.30555  2.50358  4.68800  1.55734  3.96060  4.28999  2.40843  3.45505  4.21754  2.93965  4.21066  2.35510  2.18762  2.99431  3.13760  3.42890  5.47856  3.63544    288 g x - -
          2.68618  4.42225  2.77519  2.73123  3.46354  2.40513  3.72494  3.29354  2.67741  2.69355  4.24690  2.90347  2.73739  3.18146  2.89801  2.37887  2.77519  2.98518  4.58477  3.61503
          0.00711  5.34572  6.06807  0.61958  0.77255  0.49982  0.93303
    206   2.51248  4.72529  3.49945  2.69696  4.11762  3.63177  3.97063  2.80524  2.67804  2.42770  4.14482  3.47611  3.37261  1.87441  3.08170  2.99275  2.16848  2.66088  5.65450  4.19254    289 q x - -
          2.68618  4.42225  2.77519  2.73123  3.46354  2.40513  3.72494  3.29354  2.67741  2.69355  4.24690  2.90347  2.73739  3.18146  2.89801  2.37887  2.77519  2.98518  4.58477  3.61503
          0.00711  5.34572  6.06807  0.61958  0.77255  0.49982  0.93303
    207   3.04186  4.53305  5.09308  4.48087  1.69951  4.13897  4.66206  2.26983  3.84908  1.08929  2.96852  4.39223  4.68692  4.40497  4.29096  3.64172  3.32071  2.67150  5.15274  3.98147    290 l x - -
          2.68618  4.42225  2.77519  2.73123  3.46354  2.40513  3.72494  3.29354  2.67741  2.69355  4.24690  2.90347  2.73739  3.18146  2.89801  2.37887  2.77519  2.98518  4.58477  3.61503
          0.00708  5.34992  6.07227  0.61958  0.77255  0.49982  0.93303
    208   2.90652  5.55133  2.93432  2.81723  4.08395  3.79170  4.18635  4.30599  2.97413  3.85649  4.64674  2.78415  0.86878  3.18689  3.48991  2.79525  3.44377  3.87424  6.05184  4.66848    291 p x - -
          2.68618  4.42225  2.77519  2.73123  3.46354  2.40513  3.72494  3.29354  2.67741  2.69355  4.24690  2.90347  2.73739  3.18146  2.89801  2.37887  2.77519  2.98518  4.58477  3.61503
          0.00708  5.34992  6.07227  0.61958  0.77255  0.49982  0.93303
    209   2.05207  5.54753  2.23921  2.53621  4.89225  2.47742  3.99800  4.33413  2.56869  3.79267  4.58837  2.44710  3.13617  2.64127  3.22617  2.19878  2.77553  3.93800  5.98038  4.31162    292 a x - -
          2.68618  4.42225  2.77519  2.73123  3.46354  2.40513  3.72494  3.29354  2.67741  2.69355  4.24690  2.90347  2.73739  3.18146  2.89801  2.37887  2.77519  2.98518  4.58477  3.61503
          0.00708  5.34992  6.07227  0.61958  0.77255  0.49982  0.93303
    210   2.97439  5.54070  2.50125  2.72821  4.88129  1.49288  3.97475  4.36417  2.49795  3.84398  4.39828  1.95880  3.70549  2.63702  3.09513  2.90018  3.23133  3.92896  5.59260  4.04373    293 g x - -
          2.68618  4.42225  2.77519  2.73123  3.46354  2.40513  3.72494  3.29354  2.67741  2.69355  4.24690  2.90347  2.73739  3.18146  2.89801  2.37887  2.77519  2.98518  4.58477  3.61503
          0.00706  5.35203  6.07437  0.61958  0.77255  0.49982  0.93303
    211   3.58636  5.24100  5.52972  5.05356  0.42956  4.95905  4.60533  3.56694  4.84954  2.60614  4.19947  4.91378  5.28508  4.88904  4.85609  4.29392  3.46305  3.43280  4.55795  3.02713    294 F x - -
          2.68618  4.42225  2.77519  2.73123  3.46354  2.40513  3.72494  3.29354  2.67741  2.69355  4.24690  2.90347  2.73739  3.18146  2.89801  2.37887  2.77519  2.98518  4.58477  3.61503
          0.00706  5.35203  6.07437  0.61958  0.77255  0.49982  0.93303
    212   3.69398  5.01272  5.54773  5.00497  2.53731  4.84848  4.80268  1.13258  4.80213  2.70082  3.89948  4.92003  5.16074  4.85181  4.78815  4.17849  3.92162  2.67111  1.27457  3.44530    295 i x - -
          2.68618  4.42225  2.77519  2.73123  3.46354  2.40513  3.72494  3.29354  2.67741  2.69355  4.24690  2.90347  2.73739  3.18146  2.89801  2.37887  2.77519  2.98518  4.58477  3.61503
          0.00706  5.35203  6.07437  0.61958  0.77255  0.49982  0.93303
    213   3.00454  4.94936  3.26844  2.62726  4.84418  3.82043  3.96575  4.22304  1.90865  3.21807  4.55861  3.18195  4.21334  2.73344  2.11614  2.04173  1.82680  3.68167  5.95487  4.55438    296 t x - -
          2.68618  4.42225  2.77519  2.73123  3.46354  2.40513  3.72494  3.29354  2.67741  2.69355  4.24690  2.90347  2.73739  3.18146  2.89801  2.37887  2.77519  2.98518  4.58477  3.61503
          0.00706  5.35203  6.07437  0.61958  0.77255  0.49982  0.93303
    214   2.41370  5.53805  2.89762  2.68347  4.42284  3.14258  3.73873  4.36065  2.56338  3.84122  4.58018  2.01056  4.20743  2.87902  3.16578  1.64094  2.21663  3.92602  5.97375  4.56563    297 s x - -
          2.68618  4.42225  2.77519  2.73123  3.46354  2.40513  3.72494  3.29354  2.67741  2.69355  4.24690  2.90347  2.73739  3.18146  2.89801  2.37887  2.77519  2.98518  4.58477  3.61503
          0.00706  5.35203  6.07437  0.61958  0.77255  0.49982  0.93303
    215   1.42182  4.68928  4.18343  3.61109  3.81443  3.81459  4.39393  2.99104  3.17094  2.63292  3.73687  3.43310  4.17213  3.81561  3.83366  2.85323  3.22272  1.37803  5.29117  4.07791    298 v x - -
          2.68618  4.42225  2.77519  2.73123  3.46354  2.40513  3.72494  3.29354  2.67741  2.69355  4.24690  2.90347  2.73739  3.18146  2.89801  2.37887  2.77519  2.98518  4.58477  3.61503
          0.25086  5.35203  1.52727  0.61958  0.77255  0.49982  0.93303
    216   2.46209  5.30714  3.15944  2.26163  4.60204  3.72094  1.59197  3.71579  2.66251  3.59074  4.36140  2.98284  3.84477  2.78953  3.15472  2.85843  2.31416  3.49222  5.46514  3.73268    299 h x - -
          2.68618  4.42225  2.77519  2.73123  3.46354  2.40513  3.72494  3.29354  2.67741  2.69355  4.24690  2.90347  2.73739  3.18146  2.89801  2.37887  2.77519  2.98518  4.58477  3.61503
          0.00901  5.11018  5.83252  0.61958  0.77255  1.11465  0.39754
    217   2.94950  4.36158  4.84752  4.23972  1.58185  4.13223  4.21893  2.41332  4.04344  2.46749  3.38224  4.08749  4.49642  4.18974  4.08197  3.04575  3.08118  2.01940  4.79985  1.85756    300 f x - -
          2.68618  4.42225  2.77519  2.73123  3.46354  2.40513  3.72494  3.29354  2.67741  2.69355  4.24690  2.90347  2.73739  3.18146  2.89801  2.37887  2.77519  2.98518  4.58477  3.61503
          0.02083  5.11018  4.22793  0.61958  0.77255  0.23915  1.54786
    218   1.62561  5.45074  2.89628  2.17464  4.40842  3.82421  4.01567  4.15074  2.35572  3.05691  4.50149  3.08355  4.21671  2.90382  3.21709  2.38759  3.05280  2.63741  5.90665  3.20592    301 a x - -
          2.68618  4.42225  2.77519  2.73123  3.46354  2.40513  3.72494  3.29354  2.67741  2.69355  4.24690  2.90347  2.73739  3.18146  2.89801  2.37887  2.77519  2.98518  4.58477  3.61503
          0.00713  5.34284  6.06518  0.61958  0.77255  0.53535  0.88060
    219   2.78825  5.26938  3.32588  2.57679  2.63261  3.82541  2.99957  3.62496  2.20165  3.39643  4.41829  2.95595  3.63294  2.70731  2.34210  2.32932  2.35704  3.34987  5.90228  3.73614    302 k x - -
          2.68618  4.42225  2.77519  2.73123  3.46354  2.40513  3.72494  3.29354  2.67741  2.69355  4.24690  2.90347  2.73739  3.18146  2.89801  2.37887  2.77519  2.98518  4.58477  3.61503
          0.14959  5.34284  2.00874  0.61958  0.77255  0.51261  0.91363
    220   2.48894  5.41290  3.16436  2.59160  3.84955  2.30794  3.89234  4.19929  1.95615  3.70687  4.46064  2.54025  3.29297  2.97526  3.09020  2.67429  2.33584  2.67067  5.86177  4.46735    303 k x - -
          2.68657  4.42313  2.77580  2.73201  3.46425  2.40323  3.72576  3.29415  2.67745  2.69432  4.24769  2.90329  2.73792  3.18208  2.89858  2.37811  2.77374  2.98505  4.58565  3.61466
          1.10358  0.80643  1.50566  1.33633  0.30491  0.86631  0.54559
    221   2.61197  5.35882  2.82255  2.54671  4.69697  3.21262  3.74701  3.84312  2.07714  3.66115  4.40133  2.35503  3.12737  2.86584  2.71199  2.00521  2.59181  3.23310  5.79568  4.38895    310 s . - -
          2.68616  4.42228  2.77522  2.73126  3.46357  2.40516  3.72497  3.29357  2.67736  2.69358  4.24693  2.90316  2.73742  3.18149  2.89804  2.37888  2.77522  2.98516  4.58480  3.61506
          0.10920  2.48146  3.92071  0.25260  1.49959  0.43166  1.04819
    222   2.91943  5.50555  2.30995  2.42839  4.84917  1.55212  3.51433  4.33512  2.44194  3.81005  4.54724  2.90897  4.15787  2.82073  2.80614  2.84586  2.40522  3.89554  5.93835  4.52653    312 g x - -
          2.68618  4.42225  2.77519  2.73123  3.46354  2.40513  3.72494  3.29354  2.67741  2.69355  4.24690  2.90347  2.73739  3.18146  2.89801  2.37887  2.77519  2.98518  4.58477  3.61503
          0.00795  5.23436  5.95670  0.61958  0.77255  0.35586  1.20587
    223   2.34856  5.53983  2.33799  2.60571  4.88363  1.94998  3.77957  4.36872  2.32291  2.98212  4.58084  3.01211  3.77238  2.27793  2.98399  2.55162  3.19782  3.92979  5.97326  3.92933    313 g x - -
          2.68618  4.42225  2.77519  2.73123  3.46354  2.40513  3.72494  3.29354  2.67741  2.69355  4.24690  2.90347  2.73739  3.18146  2.89801  2.37887  2.77519  2.98518  4.58477  3.61503
          0.00713  5.34250  6.06485  0.61958  0.77255  0.45522  1.00596
    224   2.97160  5.55231  2.84354  2.48449  4.89839  2.67034  3.32159  4.38505  2.12540  3.85797  4.59276  2.51148  3.91018  2.90075  1.96841  1.93347  2.92277  3.89598  5.98432  4.57278    314 s x - -
          2.68618  4.42225  2.77519  2.73123  3.46354  2.40513  3.72494  3.29354  2.67741  2.69355  4.24690  2.90347  2.73739  3.18146  2.89801  2.37887  2.77519  2.98518  4.58477  3.61503
          0.00704  5.35555  6.07790  0.61958  0.77255  0.48576  0.95510
    225   3.40248  4.78447  5.10320  4.54281  2.16180  4.29604  4.52745  3.18384  4.36030  2.87105  3.90648  4.54338  4.86459  3.41295  3.99911  3.81867  3.59960  2.45620  3.12916  0.86110    315 y x - -
          2.68616  4.42225  2.77520  2.73123  3.46354  2.40513  3.72495  3.29354  2.67741  2.69355  4.24690  2.90347  2.73740  3.18144  2.89801  2.37887  2.77520  2.98518  4.58477  3.61503
          0.00881  5.03858  6.07790  0.62436  0.76702  0.48576  0.95510
    226   1.75613  4.54698  4.67164  3.70158  3.59255  4.21893  4.53066  2.14579  3.77103  2.52631  3.66378  4.24288  4.49161  3.69740  4.08596  3.20882  2.84200  1.22523  5.16394  3.97641    318 v x - -
          2.68618  4.42225  2.77519  2.73123  3.46354  2.40513  3.72494  3.29354  2.67741  2.69355  4.24690  2.90347  2.73739  3.18146  2.89801  2.37887  2.77519  2.98518  4.58477  3.61503
          0.00704  5.35555  6.07790  0.61958  0.77255  0.48576  0.95510
    227   3.97983  6.07272  3.85176  3.56840  4.07964  4.45988  3.54274  4.90364  3.13252  4.30003  5.27141  4.01642  4.94884  0.38043  3.41389  3.95399  4.21251  4.60091  5.83306  4.27774    319 Q x - -
          2.68618  4.42225  2.77519  2.73123  3.46354  2.40513  3.72494  3.29354  2.67741  2.69355  4.24690  2.90347  2.73739  3.18146  2.89801  2.37887  2.77519  2.98518  4.58477  3.61503
          0.00704  5.35555  6.07790  0.61958  0.77255  0.48576  0.95510
    228   3.31478  4.75737  5.38360  4.77993  3.73567  4.62996  4.51994  1.89342  4.58066  1.18889  2.69575  4.79099  4.95456  4.68982  4.58971  3.95248  3.64458  1.33342  5.41203  4.09532    320 l x - -
          2.68618  4.42225  2.77519  2.73123  3.46354  2.40513  3.72494  3.29354  2.67741  2.69355  4.24690  2.90347  2.73739  3.18146  2.89801  2.37887  2.77519  2.98518  4.58477  3.61503
          0.00704  5.35555  6.07790  0.61958  0.77255  0.48576  0.95510
    229   3.04178  4.95178  4.62241  4.15458  4.48242  4.01501  4.91687  3.89682  3.94174  3.61516  4.50795  4.28843  4.65224  4.31006  3.89826  3.06294  0.45035  3.47654  3.71935  4.70628    321 T x - -
          2.68618  4.42225  2.77519  2.73123  3.46354  2.40513  3.72494  3.29354  2.67741  2.69355  4.24690  2.90347  2.73739  3.18146  2.89801  2.37887  2.77519  2.98518  4.58477  3.61503
          0.00704  5.35555  6.07790  0.61958  0.77255  0.48576  0.95510
    230   3.25142  5.27200  4.39752  4.44448  5.94915  0.22561  5.70610  5.54615  4.88331  5.19137  5.97514  4.48290  4.80804  4.60384  5.09848  3.21702  3.89348  4.65176  7.25636  6.08838    322 G x - -
          2.68618  4.42225  2.77519  2.73123  3.46354  2.40513  3.72494  3.29354  2.67741  2.69355  4.24690  2.90347  2.73739  3.18146  2.89801  2.37887  2.77519  2.98518  4.58477  3.61503
          0.00704  5.35555  6.07790  0.61958  0.77255  0.48576  0.95510
    231   3.01732  1.20732  4.11893  3.54559  3.59259  3.99701  4.36703  3.19848  2.76500  2.48231  3.82705  3.90451  4.47755  3.47305  2.87480  3.35874  2.33611  2.78999  5.31163  3.79657    323 c x - -
          2.68618  4.42225  2.77519  2.73123  3.46354  2.40513  3.72494  3.29354  2.67741  2.69355  4.24690  2.90347  2.73739  3.18146  2.89801  2.37887  2.77519  2.98518  4.58477  3.61503
          0.00704  5.35555  6.07790  0.61958  0.77255  0.48576  0.95510
    232   3.17393  4.54631  5.11455  4.50314  2.52036  3.68960  4.67419  0.92443  4.13682  2.24572  2.37509  4.50101  4.70314  4.42408  4.30972  3.65955  3.40560  2.74710  5.15834  3.51480    324 i x - -
          2.68618  4.42225  2.77519  2.73123  3.46354  2.40513  3.72494  3.29354  2.67741  2.69355  4.24690  2.90347  2.73739  3.18146  2.89801  2.37887  2.77519  2.98518  4.58477  3.61503
          0.00704  5.35555  6.07790  0.61958  0.77255  0.48576  0.95510
    233   3.19797  5.80167  1.36552  2.83168  5.14086  3.92398  4.20409  4.53661  2.89759  4.10475  4.86664  1.31750  4.38426  3.29253  2.38767  3.17366  3.44722  3.99933  6.23729  4.81394    325 n x - -
          2.68618  4.42225  2.77519  2.73123  3.46354  2.40513  3.72494  3.29354  2.67741  2.69355  4.24690  2.90347  2.73739  3.18146  2.89801  2.37887  2.77519  2.98518  4.58477  3.61503
          0.01093  5.35555  5.09233  0.61958  0.77255  0.48576  0.95510
    234   2.87139  4.83291  3.88259  3.31660  3.51792  3.56322  3.99799  3.08943  2.99803  2.26747  3.93383  3.63748  1.46080  3.58623  2.54984  2.80300  3.16323  2.33755  5.40898  4.16666    326 p x - -
          2.68618  4.42225  2.77519  2.73123  3.46354  2.40513  3.72494  3.29354  2.67741  2.69355  4.24690  2.90347  2.73739  3.18146  2.89801  2.37887  2.77519  2.98518  4.58477  3.61503
          0.09483  5.35169  2.45657  0.61958  0.77255  0.50114  0.93100
    235   2.72191  5.48372  2.98628  2.24998  4.70125  2.67329  3.95934  4.22380  2.63543  3.78523  4.37609  2.30461  4.16461  2.94951  2.92824  1.68183  2.38833  3.86960  4.69962  3.63227    327 s x - -
          2.68618  4.42225  2.77519  2.73123  3.46354  2.40513  3.72494  3.29354  2.67741  2.69355  4.24690  2.90347  2.73739  3.18146  2.89801  2.37887  2.77519  2.98518  4.58477  3.61503
          0.02202  5.26458  4.09796  0.61958  0.77255  0.78578  0.60837
    236   1.99432  5.20515  3.39203  2.83410  4.35359  3.79825  3.73701  3.41004  1.69569  2.41305  4.27522  3.33742  3.70071  2.80394  3.29176  2.37250  2.57401  3.13551  5.70620  4.36920    328 k x - -
          2.68618  4.42225  2.77519  2.73123  3.46354  2.40513  3.72494  3.29354  2.67741  2.69355  4.24690  2.90347  2.73739  3.18146  2.89801  2.37887  2.77519  2.98518  4.58477  3.61503
          0.01014  5.25039  5.32922  0.61958  0.77255  0.33626  1.25329
    237   2.74173  3.48120  5.04863  4.43407  2.14914  4.04246  4.59745  2.69704  4.22147  1.84927  2.87797  4.35992  4.20775  4.04610  4.23369  2.74934  3.26742  2.35427  4.04989  1.75749    329 y x - -
          2.68619  4.42226  2.77521  2.73125  3.46355  2.40514  3.72496  3.29355  2.67742  2.69356  4.24691  2.90348  2.73720  3.18148  2.89802  2.37888  2.77517  2.98520  4.58478  3.61505
          0.60365  3.42554  0.86594  0.34992  1.21992  0.49586  0.93917
    238   2.89292  5.42717  1.58817  2.54615  4.79589  3.43869  3.92423  4.28002  2.65439  3.77677  4.54240  2.87033  2.26032  3.04281  3.24346  1.91770  2.99693  3.84769  5.92660  4.50577    331 d x - -
          2.68618  4.42225  2.77519  2.73123  3.46354  2.40513  3.72494  3.29354  2.67741  2.69355  4.24690  2.90347  2.73739  3.18146  2.89801  2.37887  2.77519  2.98518  4.58477  3.61503
          0.03421  4.81130  3.66941  0.61958  0.77255  0.18100  1.79837
    239   3.00684  5.53755  3.07556  2.70988  4.88268  2.88190  3.28284  4.36830  2.59146  3.78912  4.57839  2.59235  3.54794  1.78130  1.77341  2.42107  3.01628  3.92826  5.96988  4.55942    332 r x - -
          2.68618  4.42225  2.77519  2.73123  3.46354  2.40513  3.72494  3.29354  2.67741  2.69355  4.24690  2.90347  2.73739  3.18146  2.89801  2.37887  2.77519  2.98518  4.58477  3.61503
          0.00724  5.32765  6.05000  0.61958  0.77255  0.42529  1.06010
    240   3.29215  4.66002  5.21313  4.60197  2.76015  4.46983  4.79524  2.70477  4.40021  0.71345  2.49811  4.09358  4.80807  4.29396  4.41600  3.78374  3.32412  2.65919  5.25664  3.96360    333 l x - -
          2.68618  4.42225  2.77519  2.73123  3.46354  2.40513  3.72494  3.29354  2.67741  2.69355  4.24690  2.90347  2.73739  3.18146  2.89801  2.37887  2.77519  2.98518  4.58477  3.61503
          0.00704  5.35555  6.07790  0.61958  0.77255  0.48576  0.95510
    241   2.72329  5.48141  2.92733  2.76178  4.79827  3.74478  3.67255  3.50202  2.31099  3.33265  4.13943  1.47977  4.15784  2.99196  3.07153  2.00759  3.27187  3.00042  5.93135  4.53812    334 n x - -
          2.68618  4.42225  2.77519  2.73123  3.46354  2.40513  3.72494  3.29354  2.67741  2.69355  4.24690  2.90347  2.73739  3.18146  2.89801  2.37887  2.77519  2.98518  4.58477  3.61503
          0.00704  5.35555  6.07790  0.61958  0.77255  0.48576  0.95510
    242   2.21018  5.49833  2.97757  2.72593  4.54988  3.71155  3.83915  4.18495  2.53709  3.75981  4.54478  3.29854  1.68788  2.86193  3.01762  2.15499  2.30245  3.57532  5.94414  4.54654    335 p x - -
          2.68618  4.42225  2.77519  2.73123  3.46354  2.40513  3.72494  3.29354  2.67741  2.69355  4.24690  2.90347  2.73739  3.18146  2.89801  2.37887  2.77519  2.98518  4.58477  3.61503
          0.00704  5.35555  6.07790  0.61958  0.77255  0.48576  0.95510
    243   2.96609  5.53683  2.63638  2.54372  4.88489  2.82913  3.71617  4.37178  2.41608  3.62767  4.58409  1.76943  4.14165  3.05790  3.16432  1.74488  2.57585  3.70171  5.96521  4.49524    336 s x - -
          2.68618  4.42225  2.77519  2.73123  3.46354  2.40513  3.72494  3.29354  2.67741  2.69355  4.24690  2.90347  2.73739  3.18146  2.89801  2.37887  2.77519  2.98518  4.58477  3.61503
          0.00704  5.35555  6.07790  0.61958  0.77255  0.48576  0.95510
    244   4.21172  7.07363  0.27773  2.89332  6.32290  4.15609  4.88929  5.97257  4.18170  5.37782  6.35378  3.04716  4.44160  3.93707  4.98966  3.99480  4.55709  5.45494  7.52438  5.81941    337 D x - -
          2.68619  4.42226  2.77521  2.73124  3.46355  2.40514  3.72496  3.29355  2.67742  2.69356  4.24691  2.90348  2.73741  3.18148  2.89802  2.37873  2.77521  2.98520  4.58478  3.61504
          0.03041  3.58767  6.07790  0.37755  1.15690  0.48576  0.95510
    245   2.55373  5.54188  2.38760  2.18614  4.88347  1.49357  4.00171  4.36703  2.67768  3.67267  4.17717  3.25590  3.30533  2.63310  2.95618  2.78878  3.15260  3.72952  5.97663  4.45491    339 g x - -
          2.68614  4.42228  2.77523  2.73127  3.46357  2.40510  3.72498  3.29357  2.67744  2.69351  4.24693  2.90350  2.73727  3.18150  2.89804  2.37890  2.77515  2.98512  4.58480  3.61506
          0.01583  4.31173  6.07790  1.14212  0.38440  0.48576  0.95510
    246   3.24382  5.17334  4.87878  4.91854  5.99115  0.22126  5.91862  5.53117  5.18997  5.21836  5.97384  4.66020  4.79373  5.30825  5.29117  3.22134  3.32889  4.59340  7.30711  6.23741    347 G x - -
          2.68618  4.42225  2.77519  2.73123  3.46354  2.40513  3.72494  3.29354  2.67741  2.69355  4.24690  2.90347  2.73739  3.18146  2.89801  2.37887  2.77519  2.98518  4.58477  3.61503
          0.00888  5.35555  5.49317  0.61958  0.77255  0.48576  0.95510
    247   3.36765  5.27890  4.98577  5.00071  5.96863  0.20283  5.96246  5.52693  5.20814  5.20768  6.00926  4.76665  3.81377  5.36783  5.31146  3.57459  3.95141  4.03037  7.25009  6.19961    348 G x - -
          2.68618  4.42225  2.77519  2.73123  3.46354  2.40513  3.72494  3.29354  2.67741  2.69355  4.24690  2.90347  2.73739  3.18146  2.89801  2.37887  2.77519  2.98518  4.58477  3.61503
          0.00705  5.35373  6.07607  0.61958  0.77255  0.49307  0.94353
    248   3.08825  5.37206  3.52604  2.77186  4.25914  3.95328  4.13260  4.04739  2.84424  3.62917  4.19285  3.47931  4.34488  0.76842  2.97122  3.17491  3.22433  3.29404  5.85233  4.52731    349 q x - -
          2.68618  4.42225  2.77519  2.73123  3.46354  2.40513  3.72494  3.29354  2.67741  2.69355  4.24690  2.90347  2.73739  3.18146  2.89801  2.37887  2.77519  2.98518  4.58477  3.61503
          0.00705  5.35373  6.07607  0.61958  0.77255  0.49307  0.94353
    249   3.72035  5.21030  5.50285  5.03171  1.91285  4.92746  4.52903  3.62851  4.83590  2.84795  3.32715  4.27151  5.25798  4.86347  4.83513  4.25710  4.12178  3.25774  4.74676  0.59187    350 Y x - -
          2.68618  4.42225  2.77519  2.73123  3.46354  2.40513  3.72494  3.29354  2.67741  2.69355  4.24690  2.90347  2.73739  3.18146  2.89801  2.37887  2.77519  2.98518  4.58477  3.61503
          0.00705  5.35373  6.07607  0.61958  0.77255  0.49307  0.94353
    250   3.67300  6.17944  0.47674  2.93905  5.35581  3.44863  3.38476  4.96779  3.50168  4.19152  5.30757  3.41265  4.63561  3.69286  4.06977  3.51522  3.79903  4.55803  6.58654  3.78989    351 D x - -
          2.68618  4.42225  2.77519  2.73123  3.46354  2.40513  3.72494  3.29354  2.67741  2.69355  4.24690  2.90347  2.73739  3.18146  2.89801  2.37887  2.77519  2.98518  4.58477  3.61503
          0.00949  5.35373  5.35729  0.61958  0.77255  0.49307  0.94353
    251   3.02164  5.32428  3.10838  2.80531  4.58567  3.41421  3.75599  3.43512  2.83762  3.46621  4.10609  2.59905  4.16021  3.13074  3.05200  1.25805  2.55036  2.61524  5.81060  4.07630    352 s x - -
          2.68618  4.42225  2.77519  2.73123  3.46354  2.40513  3.72494  3.29354  2.67741  2.69355  4.24690  2.90347  2.73739  3.18146  2.89801  2.37887  2.77519  2.98518  4.58477  3.61503
          0.00707  5.35131  6.07366  0.61958  0.77255  0.50266  0.92867
    252   2.86896  5.53475  2.86553  2.71194  4.87453  3.74940  3.16664  4.02000  2.23411  3.76902  4.41612  2.44449  4.20589  2.99837  1.97616  1.68818  3.15395  3.05435  5.97057  4.19774    353 s x - -
          2.68618  4.42225  2.77520  2.73123  3.46354  2.40513  3.72495  3.29354  2.67741  2.69355  4.24690  2.90347  2.73737  3.18146  2.89801  2.37887  2.77520  2.98518  4.58477  3.61503
          0.31133  4.84784  1.34828  0.56988  0.83377  0.50266  0.92867
    253   2.76590  4.05600  3.58996  3.34713  2.84443  1.25727  3.89731  2.78180  3.20277  2.78196  3.68223  3.71832  3.78960  3.48381  3.61147  3.18446  3.07047  2.70149  5.16602  3.23831    355 g x - -
          2.68618  4.42225  2.77519  2.73123  3.46354  2.40513  3.72494  3.29354  2.67741  2.69355  4.24690  2.90347  2.73739  3.18146  2.89801  2.37887  2.77519  2.98518  4.58477  3.61503
          0.02226  5.05373  4.15868  0.61958  0.77255  1.20277  0.35719
    254   2.81541  5.31655  3.06178  2.56296  4.62093  1.39591  3.31298  4.07835  2.55889  3.60364  4.36956  3.12146  2.53192  2.91326  2.94813  2.75126  3.14272  3.68544  4.77661  4.38969    356 g x - -
          2.68618  4.42225  2.77519  2.73123  3.46354  2.40513  3.72494  3.29354  2.67741  2.69355  4.24690  2.90347  2.73739  3.18146  2.89801  2.37887  2.77519  2.98518  4.58477  3.61503
          0.06632  5.04113  2.85251  0.61958  0.77255  1.21011  0.35405
    255   2.15254  5.38092  1.85930  2.41152  4.72130  2.87784  3.84126  4.20460  2.58074  3.65298  4.42383  2.38812  3.29212  2.81440  2.94049  2.49141  2.98791  3.55905  5.81673  4.40736    357 d x - -
          2.68618  4.42225  2.77519  2.73123  3.46354  2.40513  3.72494  3.29354  2.67741  2.69355  4.24690  2.90347  2.73739  3.18146  2.89801  2.37887  2.77519  2.98518  4.58477  3.61503
          0.02998  4.98740  3.78469  0.61958  0.77255  1.27891  0.32620
    256   2.87312  5.27297  2.96277  2.50541  4.18249  1.35756  3.60133  4.03082  2.59796  3.35116  4.18037  2.73455  4.05489  2.84896  2.97796  2.57764  2.93262  3.64011  5.73264  4.34930    358 g x - -
          2.68618  4.42225  2.77519  2.73123  3.46354  2.40513  3.72494  3.29354  2.67741  2.69355  4.24690  2.90347  2.73739  3.18146  2.89801  2.37887  2.77519  2.98518  4.58477  3.61503
          0.03053  4.97075  3.76645  0.61958  0.77255  1.29373  0.32055
    257   2.09188  5.37623  2.69278  2.54864  4.67847  1.31961  3.84488  4.13814  2.70592  3.40990  4.44642  2.94498  4.11722  2.91772  3.19404  2.84371  3.21133  3.74733  5.84598  4.45236    359 g x - -
          2.68618  4.42225  2.77519  2.73123  3.46354  2.40513  3.72494  3.29354  2.67741  2.69355  4.24690  2.90347  2.73739  3.18146  2.89801  2.37887  2.77519  2.98518  4.58477  3.61503
          0.18256  4.95506  1.83371  0.61958  0.77255  0.89933  0.52229
    258   2.77273  5.31879  3.08756  2.47392  4.64875  2.60380  2.90270  3.57715  2.30098  3.08047  4.31549  2.87396  4.02035  2.25077  1.97368  2.81826  2.86706  3.66115  5.75978  4.36022    360 r x - -
          2.68618  4.42225  2.77519  2.73123  3.46354  2.40513  3.72494  3.29354  2.67741  2.69355  4.24690  2.90347  2.73739  3.18146  2.89801  2.37887  2.77519  2.98518  4.58477  3.61503
          0.01089  4.92119  5.64354  0.61958  0.77255  0.55596  0.85219
    259   1.83063  5.35029  2.60334  2.71617  4.48866  1.47913  3.88749  4.10317  2.59904  3.64146  4.30214  3.02461  4.04312  3.04523  3.21285  2.84305  3.20827  3.28927  5.82329  4.44470    361 g x - -
          2.68630  4.42270  2.77555  2.73127  3.46361  2.40558  3.72396  3.29351  2.67777  2.69356  4.24644  2.89985  2.73761  3.18184  2.89829  2.37919  2.77555  2.98534  4.58522  3.61548
          0.61010  0.78972  5.90280  0.70496  0.68147  0.38777  1.13497
    260   3.06294  4.40813  3.64300  3.02567  4.21373  3.95033  4.16743  3.08071  2.83147  2.94757  4.11812  3.41556  1.01174  2.64286  3.34287  3.12007  3.25431  3.21776  5.57062  4.29082    391 p x - -
          2.68618  4.42225  2.77519  2.73123  3.46354  2.40513  3.72494  3.29354  2.67741  2.69355  4.24690  2.90347  2.73739  3.18146  2.89801  2.37887  2.77519  2.98518  4.58477  3.61503
          0.10563  5.31900  2.35023  0.61958  0.77255  0.62065  0.77132
    261   1.99204  5.46038  3.07584  1.98401  4.79543  3.54812  3.51227  3.48676  2.45227  3.53937  4.39285  3.22271  2.62415  2.45643  2.67616  2.63509  3.06010  3.00684  5.89911  4.34340    392 e x - -
          2.68618  4.42225  2.77519  2.73123  3.46354  2.40513  3.72494  3.29354  2.67741  2.69355  4.24690  2.90347  2.73739  3.18146  2.89801  2.37887  2.77519  2.98518  4.58477  3.61503
          0.01298  5.22143  4.89294  0.61958  0.77255  0.86515  0.54643
    262   2.93248  5.13083  2.85732  2.56622  4.75739  1.16703  3.80841  4.22676  2.64515  3.66008  4.48429  2.80532  4.08982  3.01273  2.81223  2.82853  3.08675  3.81424  5.88370  3.65515    393 g x - -
          2.68618  4.42225  2.77519  2.73123  3.46354  2.40513  3.72494  3.29354  2.67741  2.69355  4.24690  2.90347  2.73739  3.18146  2.89801  2.37887  2.77519  2.98518  4.58477  3.61503
          0.00805  5.22177  5.94412  0.61958  0.77255  0.81145  0.58737
    263   1.89077  5.15142  3.12579  2.89941  4.42463  2.96969  3.94515  3.73075  2.89617  3.45232  4.27171  3.40605  4.23924  3.24141  3.35341  1.20458  3.08521  3.02249  5.70724  4.03960    394 s x - -
          2.68618  4.42225  2.77519  2.73123  3.46354  2.40513  3.72494  3.29354  2.67741  2.69355  4.24690  2.90347  2.73739  3.18146  2.89801  2.37887  2.77519  2.98518  4.58477  3.61503
          0.00793  5.23666  5.95901  0.61958  0.77255  0.84620  0.56044
    264   2.78594  4.66647  4.01517  3.40423  2.98904  3.73768  4.10859  2.94277  2.51052  2.52871  3.59101  3.81443  4.40216  3.25731  3.34287  2.46671  2.28517  1.49015  5.25733  3.88730    395 v x - -
          2.68618  4.42225  2.77519  2.73123  3.46354  2.40513  3.72494  3.29354  2.67741  2.69355  4.24690  2.90347  2.73739  3.18146  2.89801  2.37887  2.77519  2.98518  4.58477  3.61503
          0.00792  5.23871  5.96106  0.61958  0.77255  0.31916  1.29740
    265   3.13872  0.64850  4.80971  4.25289  3.88192  3.59393  4.72282  3.00394  3.89812  2.92005  3.77320  4.34834  4.64517  4.30914  4.21671  3.38740  3.24285  2.78170  5.39647  4.03725    396 C x - -
          2.68626  4.42163  2.77531  2.73146  3.46239  2.40462  3.72507  3.29381  2.67768  2.69371  4.24708  2.90345  2.73757  3.18174  2.89812  2.37901  2.77464  2.98546  4.58504  3.61470
          0.14898  1.99424  6.07548  1.19080  0.36237  0.49542  0.93985
    266   2.10362  4.64195  3.07676  2.16129  4.70564  2.57263  3.95738  3.18503  2.50099  2.30093  4.01285  2.51333  4.23054  2.93922  3.10909  2.89840  2.87060  3.41407  5.87993  3.89362    406 a x - -
          2.68618  4.42225  2.77519  2.73123  3.46354  2.40513  3.72494  3.29354  2.67741  2.69355  4.24690  2.90347  2.73739  3.18146  2.89801  2.37887  2.77519  2.98518  4.58477  3.61503
          0.01317  5.35314  4.78560  0.61958  0.77255  0.49542  0.93985
    267   3.00938  5.29936  3.28025  2.83991  4.17001  1.11878  3.80158  3.97878  2.81516  3.27649  4.36559  2.64393  3.74909  3.02809  3.17723  3.01146  3.27688  3.63981  5.38202  2.92722    407 g x - -
          2.68620  4.42209  2.77522  2.73124  3.46346  2.40513  3.72497  3.29353  2.67743  2.69346  4.24692  2.90349  2.73739  3.18148  2.89797  2.37889  2.77518  2.98520  4.58479  3.61505
          0.01675  4.70190  4.88905  1.11230  0.39869  0.48047  0.96362
    268   3.03330  4.68955  3.77308  3.62275  3.17842  2.65228  4.26011  3.16212  3.55199  2.69007  3.71995  3.95705  4.49816  3.58855  3.84174  2.68439  3.23106  2.95354  4.14926  1.05402    429 y x - -
          2.68618  4.42225  2.77519  2.73123  3.46354  2.40513  3.72494  3.29354  2.67741  2.69355  4.24690  2.90347  2.73739  3.18146  2.89801  2.37887  2.77519  2.98518  4.58477  3.61503
          0.01126  5.34794  5.04570  0.61958  0.77255  0.48256  0.96025
    269   1.95413  4.33468  2.79432  2.27682  4.88773  3.54883  3.60176  4.37304  1.86504  3.04166  4.47485  2.26365  3.29774  2.89709  2.92400  2.85482  3.03105  3.78914  5.97682  4.56643    430 k x - -
          2.68618  4.42225  2.77519  2.73123  3.46354  2.40513  3.72494  3.29354  2.67741  2.69355  4.24690  2.90347  2.73739  3.18146  2.89801  2.37887  2.77519  2.98518  4.58477  3.61503
          0.00709  5.34902  6.07137  0.61958  0.77255  0.49596  0.93902
    270   2.71384  5.26759  3.43708  2.87985  3.89137  3.64831  1.65186  3.93186  2.36164  3.52908  4.33754  3.19079  4.26549  3.22418  3.33817  1.88445  3.01073  3.41835  5.76657  2.54717    431 h x - -
          2.68618  4.42225  2.77519  2.73123  3.46354  2.40513  3.72494  3.29354  2.67741  2.69355  4.24690  2.90347  2.73739  3.18146  2.89801  2.37887  2.77519  2.98518  4.58477  3.61503
          0.00707  5.35145  6.07379  0.61958  0.77255  0.50211  0.92951
    271   5.60600  6.38613  6.27845  6.32628  0.83721  5.93140  4.43142  5.12115  6.08151  3.70223  5.60493  5.39689  6.16249  5.60570  5.79376  5.35236  5.77936  5.09379  3.06619  0.83706    432 y x - -
          2.68618  4.42225  2.77519  2.73123  3.46354  2.40513  3.72494  3.29354  2.67741  2.69355  4.24690  2.90347  2.73739  3.18146  2.89801  2.37887  2.77519  2.98518  4.58477  3.61503
          0.01800  5.35145  4.33534  0.61958  0.77255  0.50211  0.92951
    272   3.37031  4.73080  5.19190  4.10484  3.90980  4.59639  4.29476  1.93718  4.43996  2.74314  3.87235  4.70269  4.94557  4.63826  4.52909  3.92018  3.03099  0.63887  5.51512  4.32573    433 V x - -
          2.68618  4.42225  2.77519  2.73123  3.46354  2.40513  3.72494  3.29354  2.67741  2.69355  4.24690  2.90347  2.73739  3.18146  2.89801  2.37887  2.77519  2.98518  4.58477  3.61503
          0.00715  5.34059  6.06294  0.61958  0.77255  0.54378  0.86880
    273   3.30221  5.90723  3.11660  0.97804  5.24227  3.93494  4.26294  4.74242  3.06327  4.21165  4.97829  1.78593  4.42484  2.45266  3.60060  2.59499  3.39307  4.29812  6.34363  4.89872    434 e x - -
          2.68620  4.42227  2.77521  2.73125  3.46356  2.40514  3.72496  3.29342  2.67742  2.69348  4.24691  2.90348  2.73741  3.18129  2.89802  2.37889  2.77521  2.98520  4.58479  3.61505
          0.04071  3.28163  6.06294  0.32612  1.27912  0.47583  0.97119
    274   3.11223  4.14970  4.31732  4.35510  3.37581  4.26984  4.59689  2.54814  4.16457  0.81009  2.88724  4.39432  4.63272  3.17751  4.21218  3.57643  3.01392  2.71080  3.93749  3.94513    436 l x - -
          2.68618  4.42225  2.77519  2.73123  3.46354  2.40513  3.72494  3.29354  2.67741  2.69355  4.24690  2.90347  2.73739  3.18146  2.89801  2.37887  2.77519  2.98518  4.58477  3.61503
          0.05153  5.35145  3.09038  0.61958  0.77255  0.50211  0.92951
    275   3.42462  4.75215  5.38637  4.80626  3.92396  4.69448  5.09058  1.39170  4.62324  1.62477  3.86576  4.27573  5.02829  4.78912  4.11096  4.02658  3.51034  1.12241  5.57099  4.38825    437 v x - -
          2.68618  4.42225  2.77519  2.73123  3.46354  2.40513  3.72494  3.29354  2.67741  2.69355  4.24690  2.90347  2.73739  3.18146  2.89801  2.37887  2.77519  2.98518  4.58477  3.61503
          0.00739  5.30731  6.02965  0.61958  0.77255  0.65931  0.72817
    276   3.11371  4.38425  3.37385  0.72243  4.70400  3.71883  4.13959  3.52005  2.91907  3.70716  4.50725  3.41737  3.98493  3.02801  3.38177  3.12611  3.19299  3.77065  5.92009  4.56574    438 e x - -
          2.68618  4.42225  2.77519  2.73123  3.46354  2.40513  3.72494  3.29354  2.67741  2.69355  4.24690  2.90347  2.73739  3.18146  2.89801  2.37887  2.77519  2.98518  4.58477  3.61503
          0.00739  5.30731  6.02965  0.61958  0.77255  0.41147  1.08672
    277   3.20348  4.98776  4.17307  3.65269  4.30281  4.07707  4.55700  3.41700  3.43816  2.93918  4.26991  3.71491  0.63378  3.86512  3.41052  3.21985  3.50478  3.10250  5.71873  4.48585    439 P x - -
          2.68618  4.42225  2.77519  2.73123  3.46354  2.40513  3.72494  3.29354  2.67741  2.69355  4.24690  2.90347  2.73739  3.18146  2.89801  2.37887  2.77519  2.98518  4.58477  3.61503
          0.00707  5.35145  6.07379  0.61958  0.77255  0.50211  0.92951
    278   1.91107  4.67621  1.80596  2.68668  4.80297  2.96725  4.01368  4.19817  2.71775  3.11782  4.53228  2.99803  4.21614  3.11931  2.95963  1.85819  3.19842  3.65783  5.93343  4.53909    440 d x - -
          2.68618  4.42225  2.77519  2.73123  3.46354  2.40513  3.72494  3.29354  2.67741  2.69355  4.24690  2.90347  2.73739  3.18146  2.89801  2.37887  2.77519  2.98518  4.58477  3.61503
          0.00707  5.35145  6.07379  0.61958  0.77255  0.50211  0.92951
    279   2.03083  5.39904  3.04711  2.43816  4.68571  2.21075  3.94860  2.77127  2.79833  3.14572  4.45559  2.90928  3.71463  2.95622  3.27891  2.42883  2.35048  3.05435  5.86840  4.49573    441 a x - -
          2.68618  4.42225  2.77519  2.73123  3.46354  2.40513  3.72494  3.29354  2.67741  2.69355  4.24690  2.90347  2.73739  3.18146  2.89801  2.37887  2.77519  2.98518  4.58477  3.61503
          0.00707  5.35145  6.07379  0.61958  0.77255  0.50211  0.92951
    280   3.03767  5.54621  3.00985  2.54454  4.36996  1.66222  3.87637  4.37571  2.28112  3.53798  4.58717  2.02671  3.06176  2.76782  2.75827  2.73118  3.19631  3.93638  5.97934  4.56893    442 g x - -
          2.68618  4.42225  2.77519  2.73123  3.46354  2.40513  3.72494  3.29354  2.67741  2.69355  4.24690  2.90347  2.73739  3.18146  2.89801  2.37887  2.77519  2.98518  4.58477  3.61503
          0.00707  5.35145  6.07379  0.61958  0.77255  0.50211  0.92951
    281   3.04222  5.50071  3.04899  2.49792  4.82539  3.74204  3.68305  3.55755  2.71558  3.70167  4.54704  3.08102  3.83650  2.83202  1.10507  3.01458  2.60604  3.26923  5.94522  4.54824    443 r x - -
          2.68618  4.42225  2.77519  2.73123  3.46354  2.40513  3.72494  3.29354  2.67741  2.69355  4.24690  2.90347  2.73739  3.18146  2.89801  2.37887  2.77519  2.98518  4.58477  3.61503
          0.00707  5.35145  6.07379  0.61958  0.77255  0.47568  0.97144
    282   1.36468  4.50953  4.90215  4.29904  1.65159  4.20162  4.57184  2.62572  4.11928  2.68029  3.42810  4.36068  4.14741  4.28062  4.18597  3.28717  3.33990  2.72105  4.70391  2.29711    444 a x - -
          2.68618  4.42225  2.77519  2.73123  3.46354  2.40513  3.72494  3.29354  2.67741  2.69355  4.24690  2.90347  2.73739  3.18146  2.89801  2.37887  2.77519  2.98518  4.58477  3.61503
          0.00704  5.35555  6.07790  0.61958  0.77255  0.48576  0.95510
    283   3.02250  0.37361  5.48520  5.17397  4.44660  4.04130  5.58238  3.51140  4.98226  3.81147  4.79737  4.76865  4.80912  5.14425  5.02512  3.00647  3.71297  3.15013  6.35479  5.18133    445 C x - -
          2.68618  4.42225  2.77519  2.73123  3.46354  2.40513  3.72494  3.29354  2.67741  2.69355  4.24690  2.90347  2.73739  3.18146  2.89801  2.37887  2.77519  2.98518  4.58477  3.61503
          0.00704  5.35555  6.07790  0.61958  0.77255  0.48576  0.95510
    284   3.19731  4.62207  5.21856  4.61196  3.40118  4.45800  4.79967  0.84118  4.40885  1.84665  3.12090  4.12362  4.80483  4.53670  4.42477  3.77476  3.49492  2.31153  5.27355  3.47528    446 i x - -
          2.68618  4.42225  2.77519  2.73123  3.46354  2.40513  3.72494  3.29354  2.67741  2.69355  4.24690  2.90347  2.73739  3.18146  2.89801  2.37887  2.77519  2.98518  4.58477  3.61503
          0.00706  5.35285  6.07520  0.61958  0.77255  0.48576  0.95510
    285   4.43144  6.36279  5.34931  4.14412  6.09923  4.87844  4.50394  5.26608  1.44979  3.96670  5.44785  4.37582  5.15528  3.62814  0.51602  4.15404  4.46833  4.98673  6.41824  5.42762    447 R x - -
          2.68618  4.42225  2.77519  2.73123  3.46354  2.40513  3.72494  3.29354  2.67741  2.69355  4.24690  2.90347  2.73739  3.18146  2.89801  2.37887  2.77519  2.98518  4.58477  3.61503
          0.00706  5.35285  6.07520  0.61958  0.77255  0.48576  0.95510
    286   2.76414  0.41258  5.34663  4.98037  3.65740  4.01774  5.36886  3.60135  4.80083  3.66542  4.60906  4.67000  4.41880  4.96235  4.85666  3.23391  3.64190  3.42923  6.09503  4.90497    448 C x - -
          2.68618  4.42225  2.77519  2.73123  3.46354  2.40513  3.72494  3.29354  2.67741  2.69355  4.24690  2.90347  2.73739  3.18146  2.89801  2.37887  2.77519  2.98518  4.58477  3.61503
          0.00706  5.35285  6.07520  0.61958  0.77255  0.48576  0.95510
    287   3.19395  0.29357  5.61315  5.45571  4.70930  3.95452  5.84834  4.33211  5.23323  4.32784  5.27530  4.81419  4.79321  5.37973  5.22665  3.19703  3.33381  3.51348  6.75475  5.58924    449 C x - -
          2.68618  4.42225  2.77519  2.73123  3.46354  2.40513  3.72494  3.29354  2.67741  2.69355  4.24690  2.90347  2.73739  3.18146  2.89801  2.37887  2.77519  2.98518  4.58477  3.61503
          0.00706  5.35285  6.07520  0.61958  0.77255  0.48576  0.95510
    288   2.62369  5.54865  2.07369  2.46883  4.41630  3.59192  3.51521  4.17604  2.18498  3.85410  4.32351  2.33883  4.20412  1.71086  2.98052  2.87757  3.09583  3.85804  5.98108  4.30344    450 q x - -
          2.68618  4.42225  2.77519  2.73123  3.46354  2.40513  3.72494  3.29354  2.67741  2.69355  4.24690  2.90347  2.73739  3.18146  2.89801  2.37887  2.77519  2.98518  4.58477  3.61503
          0.02564  5.35285  3.88363  0.61958  0.77255  0.48576  0.95510
    289   3.02845  5.53589  1.40681  2.52277  4.67547  3.07134  3.73778  4.02871  2.54110  3.70703  4.57694  2.26617  3.88628  2.87767  3.04473  2.39187  3.04662  3.90147  5.96939  3.82794    451 d x - -
          2.68618  4.42225  2.77519  2.73123  3.46354  2.40513  3.72494  3.29354  2.67741  2.69355  4.24690  2.90347  2.73739  3.18146  2.89801  2.37887  2.77519  2.98518  4.58477  3.61503
          0.00719  5.33441  6.05675  0.61958  0.77255  0.44392  1.02588
    290   2.18468  5.50392  2.96853  2.50403  4.23098  3.48085  3.99989  4.12983  2.15396  3.55054  4.45818  3.23193  1.95137  2.76107  3.03441  2.70791  2.29625  3.88609  5.17000  3.58154    452 p x - -
          2.68596  4.42260  2.77437  2.73143  3.46389  2.40527  3.72440  3.29389  2.67767  2.69385  4.24681  2.90218  2.73767  3.18085  2.89836  2.37891  2.77549  2.98548  4.58460  3.61538
          0.21899  1.65048  5.35714  1.13259  0.38890  0.48576  0.95510
    291   1.90680  5.53050  2.53170  2.34162  4.74617  3.62673  3.94011  3.56634  2.33059  3.61786  4.57221  2.30223  4.19793  2.96529  2.91884  2.13727  2.68006  3.40231  5.66925  4.55703    458 a x - -
          2.68618  4.42225  2.77519  2.73123  3.46354  2.40513  3.72494  3.29354  2.67741  2.69355  4.24690  2.90347  2.73739  3.18146  2.89801  2.37887  2.77519  2.98518  4.58477  3.61503
          0.00717  5.33692  6.05926  0.61958  0.77255  0.47993  0.96449
    292   2.98884  5.52645  1.12672  2.71874  4.85406  3.41629  3.89172  4.32941  2.66786  3.82420  3.26366  2.60846  4.03720  2.60846  3.25657  2.97372  3.20082  3.90784  5.96885  3.38209    459 d x - -
          2.68618  4.42225  2.77519  2.73123  3.46354  2.40513  3.72494  3.29354  2.67741  2.69355  4.24690  2.90347  2.73739  3.18146  2.89801  2.37887  2.77519  2.98518  4.58477  3.61503
          0.00716  5.33930  6.06165  0.61958  0.77255  0.48576  0.95510
    293   3.28486  0.25165  5.56815  5.47371  5.24993  4.00910  5.87429  4.62979  5.17585  3.89466  5.51038  4.86654  4.85677  5.42694  5.18284  3.14921  3.85461  4.12462  6.76062  5.48913    460 C x - -
          2.68618  4.42225  2.77519  2.73123  3.46354  2.40513  3.72494  3.29354  2.67741  2.69355  4.24690  2.90347  2.73739  3.18146  2.89801  2.37887  2.77519  2.98518  4.58477  3.61503
          0.00723  5.32832  6.05066  0.61958  0.77255  0.48576  0.95510
    294   3.05305  5.53040  2.35648  2.74210  4.86004  3.15400  3.89159  3.89039  2.68138  3.82938  4.57708  1.96009  1.47477  2.98451  3.18207  2.87296  3.28552  3.53170  5.97243  4.56825    461 p x - -
          2.68618  4.42225  2.77519  2.73123  3.46354  2.40513  3.72494  3.29354  2.67741  2.69355  4.24690  2.90347  2.73739  3.18146  2.89801  2.37887  2.77519  2.98518  4.58477  3.61503
          0.01762  5.32832  4.37262  0.61958  0.77255  0.48576  0.95510
    295   2.93058  4.61343  3.98481  3.72239  3.72569  4.12611  4.05004  2.65692  3.54792  1.65550  3.41397  3.83791  3.73458  3.89030  3.18240  2.58783  1.59182  2.29716  4.74275  4.01289    462 t x - -
          2.68618  4.42225  2.77519  2.73123  3.46354  2.40513  3.72494  3.29354  2.67741  2.69355  4.24690  2.90347  2.73739  3.18146  2.89801  2.37887  2.77519  2.98518  4.58477  3.61503
          0.00731  5.31800  6.04035  0.61958  0.77255  0.52516  0.89517
    296   2.94017  5.50125  2.83921  2.72549  4.83379  2.16125  2.69431  4.16127  2.57260  3.80119  4.17991  2.14592  3.95256  3.02729  3.19470  1.82555  2.72097  3.88515  4.19886  4.53825    463 s x - -
          2.68618  4.42225  2.77519  2.73123  3.46354  2.40513  3.72494  3.29354  2.67741  2.69355  4.24690  2.90347  2.73739  3.18146  2.89801  2.37887  2.77519  2.98518  4.58477  3.61503
          0.00731  5.31800  6.04035  0.61958  0.77255  0.46189  0.99450
    297   2.88431  5.48514  2.98709  2.66706  4.60433  3.80695  3.62251  3.27389  1.92015  3.05570  2.41521  2.82323  4.06667  2.56698  2.04883  2.63458  3.08698  3.83628  5.93040  4.10889    464 k x - -
          2.68637  4.42244  2.77495  2.73142  3.46329  2.40472  3.72513  3.29300  2.67740  2.69374  4.24708  2.90365  2.73737  3.18165  2.89819  2.37891  2.77517  2.98510  4.58496  3.61522
          0.03134  3.55802  6.04825  2.01622  0.14290  0.48576  0.95510
    298   3.16248  5.75802  1.06405  2.86614  5.15811  3.34601  4.28192  4.64469  2.94964  4.14544  4.91940  3.17058  4.27345  3.40779  3.63605  1.47166  3.57154  3.50265  6.29925  4.87335    479 d x - -
          2.68620  4.42227  2.77522  2.73125  3.46356  2.40515  3.72497  3.29356  2.67735  2.69357  4.24692  2.90349  2.73734  3.18148  2.89803  2.37883  2.77522  2.98506  4.58479  3.61505
          0.03546  3.63451  4.77469  0.61341  0.77980  0.48576  0.95510
    299   2.86810  5.49453  3.28915  2.23300  4.82347  3.72371  3.69953  3.95864  2.67475  3.74882  4.53978  3.20385  3.37914  2.51251  2.61989  2.84860  1.22751  3.79045  5.93659  4.53675    483 t x - -
          2.68618  4.42225  2.77519  2.73123  3.46354  2.40513  3.72494  3.29354  2.67741  2.69355  4.24690  2.90347  2.73739  3.18146  2.89801  2.37887  2.77519  2.98518  4.58477  3.61503
          0.00730  5.31882  6.04117  0.61958  0.77255  0.50920  0.91874
    300   2.13778  5.52540  2.25400  2.29644  4.57211  3.74381  3.87201  4.35277  2.44181  3.47172  4.19546  3.04923  3.84321  2.30487  3.00357  2.01167  3.21805  3.91488  5.95938  2.86185    484 s x - -
          2.68618  4.42225  2.77519  2.73123  3.46354  2.40513  3.72494  3.29354  2.67741  2.69355  4.24690  2.90347  2.73739  3.18146  2.89801  2.37887  2.77519  2.98518  4.58477  3.61503
          0.00731  5.31806  6.04041  0.61958  0.77255  0.50920  0.91874
    301   3.39781  6.02279  2.64421  2.99659  5.42668  0.50409  3.92373  4.92224  3.37110  4.46133  5.30558  3.56101  4.64335  3.76531  4.12029  3.24835  3.94748  4.50707  6.64831  4.72808    485 G x - -
          2.68618  4.42225  2.77519  2.73123  3.46354  2.40513  3.72494  3.29354  2.67741  2.69355  4.24690  2.90347  2.73739  3.18146  2.89801  2.37887  2.77519  2.98518  4.58477  3.61503
          0.00731  5.31806  6.04041  0.61958  0.77255  0.50920  0.91874
    302   3.14986  0.25761  5.56236  5.53661  5.70859  3.87003  5.99803  5.07230  5.33032  4.91029  5.73001  4.78815  4.74548  5.47848  5.29628  2.95884  3.39692  4.32021  7.10811  6.03111    486 C x - -
          2.68618  4.42225  2.77519  2.73123  3.46354  2.40513  3.72494  3.29354  2.67741  2.69355  4.24690  2.90347  2.73739  3.18146  2.89801  2.37887  2.77519  2.98518  4.58477  3.61503
          0.00736  5.31057  6.03292  0.61958  0.77255  0.50920  0.91874
    303   2.73314  5.48960  3.17524  1.96687  4.37745  3.51570  3.70626  4.29384  2.42706  3.10934  4.53444  3.27084  1.53364  2.79242  2.74329  2.77119  3.22744  3.76202  4.93061  4.34660    487 p x - -
          2.68618  4.42225  2.77519  2.73123  3.46354  2.40513  3.72494  3.29354  2.67741  2.69355  4.24690  2.90347  2.73739  3.18146  2.89801  2.37887  2.77519  2.98518  4.58477  3.61503
          0.00736  5.31057  6.03292  0.61958  0.77255  0.50920  0.91874
    304   1.70465  5.47799  3.10157  2.65219  4.80254  3.70036  3.66965  4.19114  1.97293  3.77448  4.13516  2.77933  4.19222  3.02413  2.53524  2.47126  2.54718  2.82054  4.90851  4.40622    488 a x - -
          2.68618  4.42225  2.77519  2.73123  3.46354  2.40513  3.72494  3.29354  2.67741  2.69355  4.24690  2.90347  2.73739  3.18146  2.89801  2.37887  2.77519  2.98518  4.58477  3.61503
          0.00736  5.31057  6.03292  0.61958  0.77255  0.47138  0.97854
    305   2.39351  4.53656  4.52219  4.31224  3.65128  4.29966  4.63272  1.79253  3.70885  2.39630  3.66110  4.02035  4.66218  4.31479  4.22349  3.60548  3.29849  0.99123  5.18917  3.89071    489 v x - -
          2.68618  4.42225  2.77519  2.73123  3.46354  2.40513  3.72494  3.29354  2.67741  2.69355  4.24690  2.90347  2.73739  3.18146  2.89801  2.37887  2.77519  2.98518  4.58477  3.61503
          0.00732  5.31672  6.03906  0.61958  0.77255  0.48576  0.95510
    306   3.02298  4.77274  5.34960  4.77468  3.84643  4.70817  5.11079  0.67943  4.60263  2.59306  3.91135  4.52521  5.04521  4.78623  3.82154  4.03982  3.68010  1.73943  5.61540  4.42636    490 I x - -
          2.68618  4.42225  2.77519  2.73123  3.46354  2.40513  3.72494  3.29354  2.67741  2.69355  4.24690  2.90347  2.73739  3.18146  2.89801  2.37887  2.77519  2.98518  4.58477  3.61503
          0.00732  5.31672  6.03906  0.61958  0.77255  0.48576  0.95510
    307   3.03438  5.01703  3.30512  2.77080  4.64114  3.11491  3.94967  3.95686  2.40061  3.63876  4.05870  3.33990  1.08746  2.93325  3.27173  2.78305  2.89718  3.71676  5.83795  4.47430    491 p x - -
          2.68618  4.42225  2.77519  2.73123  3.46354  2.40513  3.72494  3.29354  2.67741  2.69355  4.24690  2.90347  2.73739  3.18146  2.89801  2.37887  2.77519  2.98518  4.58477  3.61503
          0.00734  5.31401  6.03636  0.61958  0.77255  0.48576  0.95510
    308   3.56953  5.95698  2.74984  2.94706  5.28550  0.55246  4.49628  4.76352  3.34754  4.30951  5.14508  3.34347  4.21397  3.31370  3.98007  3.28602  3.85315  4.37322  6.50642  3.90200    492 G x - -
          2.68618  4.42225  2.77519  2.73123  3.46354  2.40513  3.72494  3.29354  2.67741  2.69355  4.24690  2.90347  2.73739  3.18146  2.89801  2.37887  2.77519  2.98518  4.58477  3.61503
          0.00739  5.30734  6.02969  0.61958  0.77255  0.48576  0.95510
    309   2.93255  5.52291  1.94549  2.66853  4.86619  3.26620  3.46812  4.26468  2.21542  3.74457  4.56412  1.80759  4.18369  2.86931  3.04111  2.90145  2.19387  3.41783  5.95657  4.54661    493 n x - -
          2.68618  4.42225  2.77519  2.73123  3.46354  2.40513  3.72494  3.29354  2.67741  2.69355  4.24690  2.90347  2.73739  3.18146  2.89801  2.37887  2.77519  2.98518  4.58477  3.61503
          0.00739  5.30734  6.02969  0.61958  0.77255  0.48576  0.95510
    310   3.47263  5.48415  3.28845  3.00555  4.09417  4.12004  3.51057  4.08826  3.36720  3.57767  4.60005  3.11544  3.88942  3.68225  3.78352  3.51904  3.71814  3.81825  5.57618  0.62818    494 Y x - -
          2.68618  4.42225  2.77519  2.73123  3.46354  2.40513  3.72494  3.29354  2.67741  2.69355  4.24690  2.90347  2.73739  3.18146  2.89801  2.37887  2.77519  2.98518  4.58477  3.61503
          0.00767  5.26981  5.99216  0.61958  0.77255  0.48576  0.95510
    311   2.82225  4.55069  2.63345  2.58202  1.98065  2.91407  3.93494  3.89713  2.71503  3.47306  4.26772  2.66446  4.12680  3.06825  3.00769  1.91149  2.99505  3.54906  5.69000  3.59388    495 s x - -
          2.68618  4.42225  2.77519  2.73123  3.46354  2.40513  3.72494  3.29354  2.67741  2.69355  4.24690  2.90347  2.73739  3.18146  2.89801  2.37887  2.77519  2.98518  4.58477  3.61503
          0.00914  5.09504  5.81739  0.61958  0.77255  0.48576  0.95510
    312   2.90774  5.04502  2.42946  2.67653  2.51712  1.96589  3.90835  3.96247  2.59277  3.51892  4.30164  2.17676  3.52762  3.03233  3.15591  2.81533  2.73647  3.59646  5.17131  4.35031    496 g x - -
          2.68618  4.42225  2.77519  2.73123  3.46354  2.40513  3.72494  3.29354  2.67741  2.69355  4.24690  2.90347  2.73739  3.18146  2.89801  2.37887  2.77519  2.98518  4.58477  3.61503
          0.00946  5.06072  5.78306  0.61958  0.77255  0.48576  0.95510
    313   2.91960  1.45509  4.34569  3.76580  3.25473  3.04774  4.33661  2.89168  3.65383  2.10497  3.18712  3.98478  3.01167  3.88277  3.85149  2.45778  3.16182  2.69198  5.05126  3.85699    497 c x - -
          2.68618  4.42225  2.77519  2.73123  3.46354  2.40513  3.72494  3.29354  2.67741  2.69355  4.24690  2.90347  2.73739  3.18146  2.89801  2.37887  2.77519  2.98518  4.58477  3.61503
          0.12406  5.03612  2.20568  0.61958  0.77255  0.48576  0.95510
    314   2.65437  4.55553  3.00741  2.29160  3.70491  2.93780  3.76277  3.43285  2.58905  1.95416  3.89239  2.99675  3.94049  2.93410  2.73397  2.48636  2.79311  3.13302  5.33395  4.01883    498 l x - -
          2.68618  4.42225  2.77519  2.73123  3.46354  2.40513  3.72494  3.29354  2.67741  2.69355  4.24690  2.90347  2.73739  3.18146  2.89801  2.37887  2.77519  2.98518  4.58477  3.61503
          0.01645  4.51140  5.23375  0.61958  0.77255  0.75798  0.63226
    315   2.30449  4.59778  3.13149  2.65630  3.37901  3.59115  3.81989  3.14760  2.68392  2.37288  3.68976  3.13189  3.58118  2.73154  3.03935  2.62740  2.91496  2.07270  5.15155  3.87925    499 v x - -
          2.68618  4.42225  2.77519  2.73123  3.46354  2.40513  3.72494  3.29354  2.67741  2.69355  4.24690  2.90347  2.73739  3.18146  2.89801  2.37887  2.77519  2.98518  4.58477  3.61503
          0.01725  4.46448  5.18683  0.61958  0.77255  0.75798  0.63226
    316   2.27169  5.08694  2.65071  2.43458  4.42958  2.63920  3.69947  3.88939  2.46427  3.41627  4.18267  2.77727  3.22439  2.69049  2.95070  2.25006  2.36506  3.48792  5.58711  4.20180    500 s x - -
          2.68618  4.42225  2.77519  2.73123  3.46354  2.40513  3.72494  3.29354  2.67741  2.69355  4.24690  2.90347  2.73739  3.18146  2.89801  2.37887  2.77519  2.98518  4.58477  3.61503
          0.01738  4.45666  5.17901  0.61958  0.77255  0.75798  0.63226
    317   2.44398  3.33162  2.50300  2.48388  3.92383  3.54151  3.76148  3.13177  2.61140  2.96515  3.80753  2.93510  3.93105  2.95137  2.92931  2.45678  2.90691  2.24227  5.25632  3.95580    501 v x - -
          2.68618  4.42225  2.77519  2.73123  3.46354  2.40513  3.72494  3.29354  2.67741  2.69355  4.24690  2.90347  2.73739  3.18146  2.89801  2.37887  2.77519  2.98518  4.58477  3.61503
          0.01783  4.43182  5.15417  0.61958  0.77255  0.75798  0.63226
    318   2.52679  4.68892  2.74996  2.50905  3.88807  3.51795  3.64070  2.53582  2.59241  2.93075  3.77497  3.09928  3.90802  2.93188  3.03200  2.00112  2.55970  2.99869  4.59278  3.92534    502 s x - -
          2.68618  4.42225  2.77519  2.73123  3.46354  2.40513  3.72494  3.29354  2.67741  2.69355  4.24690  2.90347  2.73739  3.18146  2.89801  2.37887  2.77519  2.98518  4.58477  3.61503
          0.01948  4.34416  5.06651  0.61958  0.77255  0.75798  0.63226
    319   2.42067  3.22519  3.07879  2.52448  4.06324  2.62268  2.71168  3.47434  2.33512  3.08622  3.90588  2.82481  3.88216  2.85994  2.80284  2.69917  2.73381  3.15778  5.33791  4.01323    503 k x - -
          2.68618  4.42225  2.77519  2.73123  3.46354  2.40513  3.72494  3.29354  2.67741  2.69355  4.24690  2.90347  2.73739  3.18146  2.89801  2.37887  2.77519  2.98518  4.58477  3.61503
          0.01958  4.33909  5.06143  0.61958  0.77255  0.75798  0.63226
    320   2.62375  3.72068  2.93775  2.51577  3.91351  3.48080  3.70245  3.31155  2.53668  2.95093  3.78814  3.05533  3.87353  2.88408  2.50659  2.32326  2.16512  3.01929  5.23215  3.46343    504 t x - -
          2.68618  4.42225  2.77519  2.73123  3.46354  2.40513  3.72494  3.29354  2.67741  2.69355  4.24690  2.90347  2.73739  3.18146  2.89801  2.37887  2.77519  2.98518  4.58477  3.61503
          0.02141  4.25025  4.97260  0.61958  0.77255  0.75798  0.63226
    321   2.62822  4.96211  2.77173  2.38911  3.95494  3.42202  3.61734  3.68670  2.25564  2.91664  4.02334  2.47501  3.81674  2.74134  2.29384  2.30724  2.85913  3.32024  5.43268  4.06829    505 k x - -
          2.68618  4.42225  2.77519  2.73123  3.46354  2.40513  3.72494  3.29354  2.67741  2.69355  4.24690  2.90347  2.73739  3.18146  2.89801  2.37887  2.77519  2.98518  4.58477  3.61503
          0.02263  4.19566  4.91801  0.61958  0.77255  0.75798  0.63226
    322   2.60946  4.55404  3.20716  2.64975  2.67888  2.77682  3.73350  3.12111  2.37387  2.63992  3.65145  3.12406  3.31851  2.95707  2.85926  2.65367  2.65377  2.85742  5.10733  3.82977    506 k x - -
          2.68618  4.42225  2.77519  2.73123  3.46354  2.40513  3.72494  3.29354  2.67741  2.69355  4.24690  2.90347  2.73739  3.18146  2.89801  2.37887  2.77519  2.98518  4.58477  3.61503
          0.02263  4.19566  4.91801  0.61958  0.77255  0.75798  0.63226
    323   2.65763  4.98971  2.89022  2.39801  4.31444  3.41136  3.64594  3.75717  2.25784  3.30226  4.08870  2.76322  3.42831  2.20057  2.84562  2.02645  2.62917  3.38057  5.48696  4.12374    507 s x - -
          2.68618  4.42225  2.77519  2.73123  3.46354  2.40513  3.72494  3.29354  2.67741  2.69355  4.24690  2.90347  2.73739  3.18146  2.89801  2.37887  2.77519  2.98518  4.58477  3.61503
          0.02263  4.19566  4.91801  0.61958  0.77255  0.75798  0.63226
    324   2.38840  4.85575  2.74848  2.37977  4.10928  3.43197  3.65303  3.52852  2.44826  2.58182  3.93399  2.95943  3.83526  2.25294  2.91237  2.52243  2.50772  3.19669  5.35960  4.01757    508 q x - -
          2.68618  4.42225  2.77519  2.73123  3.46354  2.40513  3.72494  3.29354  2.67741  2.69355  4.24690  2.90347  2.73739  3.18146  2.89801  2.37887  2.77519  2.98518  4.58477  3.61503
          0.02263  4.19566  4.91801  0.61958  0.77255  0.75798  0.63226
    325   2.57031  4.50510  3.05347  2.73085  3.83347  2.92667  3.83701  3.20506  2.74800  2.04859  3.75537  3.16898  3.88611  3.07298  3.15295  1.91886  2.67603  2.91469  5.20897  3.93686    509 s x - -
          2.68618  4.42225  2.77519  2.73123  3.46354  2.40513  3.72494  3.29354  2.67741  2.69355  4.24690  2.90347  2.73739  3.18146  2.89801  2.37887  2.77519  2.98518  4.58477  3.61503
          0.02263  4.19566  4.91801  0.61958  0.77255  0.75798  0.63226
    326   2.61177  4.55276  3.20350  2.58000  3.72945  3.50577  3.73484  2.74061  2.62196  2.78416  3.35326  2.11482  3.89438  2.96028  3.03818  2.58955  2.65534  2.84640  5.10244  3.28041    510 n x - -
          2.68618  4.42225  2.77519  2.73123  3.46354  2.40513  3.72494  3.29354  2.67741  2.69355  4.24690  2.90347  2.73739  3.18146  2.89801  2.37887  2.77519  2.98518  4.58477  3.61503
          0.02263  4.19566  4.91801  0.61958  0.77255  0.75798  0.63226
    327   2.76377  5.08179  1.49386  2.35143  4.64362  2.10920  3.85662  4.11889  2.79040  3.66768  4.48001  2.89004  3.87590  3.01650  3.31915  2.53162  2.76275  3.66846  5.85094  4.43401    511 d x - -
          2.68618  4.42225  2.77519  2.73123  3.46354  2.40513  3.72494  3.29354  2.67741  2.69355  4.24690  2.90347  2.73739  3.18146  2.89801  2.37887  2.77519  2.98518  4.58477  3.61503
          0.06939  4.19566  2.95689  0.61958  0.77255  0.75798  0.63226
    328   2.59507  4.60959  2.42066  2.57261  3.80916  2.97393  3.69859  3.08230  2.56235  2.85671  3.70530  3.06254  3.47143  2.89933  2.99746  2.56577  2.83031  2.45476  3.83766  3.86073    512 d x - -
          2.68618  4.42225  2.77519  2.73123  3.46354  2.40513  3.72494  3.29354  2.67741  2.69355  4.24690  2.90347  2.73739  3.18146  2.89801  2.37887  2.77519  2.98518  4.58477  3.61503
          0.02370  4.14997  4.87231  0.61958  0.77255  0.80000  0.59661
    329   2.24249  4.38125  3.38429  2.84612  3.70601  3.40681  3.85446  3.03344  2.78223  2.76157  3.63915  3.24200  3.88372  3.12256  2.75550  2.38402  2.28229  2.10140  5.10817  3.86043    513 v x - -
          2.68618  4.42225  2.77519  2.73123  3.46354  2.40513  3.72494  3.29354  2.67741  2.69355  4.24690  2.90347  2.73739  3.18146  2.89801  2.37887  2.77519  2.98518  4.58477  3.61503
          0.02418  4.13010  4.85244  0.61958  0.77255  0.71237  0.67429
    330   2.64772  4.69835  3.03938  2.57533  3.94168  3.44472  3.73857  3.35571  2.55804  2.22768  3.84814  2.45878  3.88409  2.72794  2.96935  2.03624  2.90049  3.05969  5.26437  3.95584    514 s x - -
          2.68618  4.42225  2.77519  2.73123  3.46354  2.40513  3.72494  3.29354  2.67741  2.69355  4.24690  2.90347  2.73739  3.18146  2.89801  2.37887  2.77519  2.98518  4.58477  3.61503
          0.05786  4.17669  3.19743  0.61958  0.77255  0.75798  0.63226
    331   1.99738  3.90245  2.14696  2.48433  4.11479  3.37420  3.69569  3.51839  2.50192  3.13567  3.95162  2.98646  3.82210  2.85109  2.65399  2.63173  2.85067  3.17388  5.37739  4.04530    515 a x - -
          2.68605  4.42232  2.77526  2.73130  3.46361  2.40520  3.72501  3.29361  2.67738  2.69317  4.24697  2.90353  2.73746  3.18153  2.89773  2.37894  2.77526  2.98525  4.58484  3.61510
          0.54817  0.88120  4.86505  0.14507  2.00222  0.72393  0.66328
    332   2.59789  4.21125  3.68677  3.11906  2.78932  3.61564  3.88147  2.68444  3.04250  2.26121  3.32413  3.45285  4.00015  3.32194  3.33544  2.27305  2.20572  2.47704  3.61950  3.48354    517 t x - -
          2.68628  4.42255  2.77486  2.73119  3.46364  2.40503  3.72524  3.29347  2.67742  2.69384  4.24719  2.90376  2.73748  3.18156  2.89830  2.37839  2.77492  2.98521  4.58506  3.61510
          0.36854  1.20227  4.86072  1.60966  0.22309  0.75798  0.63226
    333   2.54919  4.48609  3.22349  2.81030  2.98425  3.33347  3.87822  3.32402  2.83874  2.99714  3.87895  2.80822  3.88146  3.16515  3.22403  1.42443  2.88264  3.00508  5.13273  3.74896    529 s x - -
          2.68618  4.42225  2.77519  2.73123  3.46354  2.40513  3.72494  3.29354  2.67741  2.69355  4.24690  2.90347  2.73739  3.18146  2.89801  2.37887  2.77519  2.98518  4.58477  3.61503
          0.14221  4.13837  2.14890  0.61958  0.77255  0.75798  0.63226
    334   2.77949  4.94609  3.13794  2.58847  4.34045  3.48503  3.62036  3.73319  1.87427  3.26251  4.09797  3.04980  3.89898  2.76299  1.81334  2.18837  3.00242  3.39371  5.40131  4.14323    530 r x - -
          2.68618  4.42225  2.77519  2.73123  3.46354  2.40513  3.72494  3.29354  2.67741  2.69355  4.24690  2.90347  2.73739  3.18146  2.89801  2.37887  2.77519  2.98518  4.58477  3.61503
          0.02806  3.98337  4.70572  0.61958  0.77255  0.85218  0.55597
    335   2.53253  4.35882  3.30959  2.84290  3.46238  3.38579  3.80722  3.01120  2.79395  2.71580  3.61814  3.22615  3.87580  3.13847  3.14258  2.32893  2.21727  2.74796  4.92296  2.32749    531 t x - -
          2.68618  4.42225  2.77519  2.73123  3.46354  2.40513  3.72494  3.29354  2.67741  2.69355  4.24690  2.90347  2.73739  3.18146  2.89801  2.37887  2.77519  2.98518  4.58477  3.61503
          0.02806  3.98337  4.70572  0.61958  0.77255  0.85218  0.55597
    336   2.62348  4.53169  3.20082  2.70762  3.75154  3.44981  3.74483  3.09786  2.21026  2.06755  3.69256  3.14534  3.89035  2.97845  2.84703  2.20673  2.87970  2.84329  5.11894  3.84607    532 l x - -
          2.68618  4.42225  2.77519  2.73123  3.46354  2.40513  3.72494  3.29354  2.67741  2.69355  4.24690  2.90347  2.73739  3.18146  2.89801  2.37887  2.77519  2.98518  4.58477  3.61503
          0.02806  3.98337  4.70572  0.61958  0.77255  0.85218  0.55597
    337   2.67429  4.34435  3.59120  3.05752  3.33476  3.64345  3.92325  2.60697  2.92205  1.88733  2.29810  2.79902  4.03518  3.27900  3.22651  2.93162  2.91794  2.45877  4.89973  3.64316    533 l x - -
          2.68618  4.42225  2.77519  2.73123  3.46354  2.40513  3.72494  3.29354  2.67741  2.69355  4.24690  2.90347  2.73739  3.18146  2.89801  2.37887  2.77519  2.98518  4.58477  3.61503
          0.02806  3.98337  4.70572  0.61958  0.77255  0.85218  0.55597
    338   2.59211  4.76791  2.63480  2.05686  4.32858  2.29767  3.77799  3.76880  2.65242  3.36482  4.19177  2.89914  3.78376  2.95316  3.10954  1.85952  2.92173  3.36127  5.57740  4.22734    534 s x - -
          2.68618  4.42225  2.77519  2.73123  3.46354  2.40513  3.72494  3.29354  2.67741  2.69355  4.24690  2.90347  2.73739  3.18146  2.89801  2.37887  2.77519  2.98518  4.58477  3.61503
          0.02806  3.98337  4.70572  0.61958  0.77255  0.85218  0.55597
    339   2.39978  4.43048  3.02706  2.68933  4.18611  3.11479  3.89660  3.60221  2.76779  3.25268  4.08235  2.45143  3.74201  3.10206  3.16333  1.76569  2.07065  3.16943  5.48751  4.19925    535 s x - -
          2.68618  4.42225  2.77519  2.73123  3.46354  2.40513  3.72494  3.29354  2.67741  2.69355  4.24690  2.90347  2.73739  3.18146  2.89801  2.37887  2.77519  2.98518  4.58477  3.61503
          0.02806  3.98337  4.70572  0.61958  0.77255  0.85218  0.55597
    340   2.61876  4.57044  3.01781  2.27956  3.78488  3.41309  3.74714  3.12223  2.59714  2.08869  3.72267  3.07505  3.86987  2.97454  2.98181  2.19751  2.87874  2.86344  5.16412  3.87182    536 l x - -
          2.68618  4.42225  2.77519  2.73123  3.46354  2.40513  3.72494  3.29354  2.67741  2.69355  4.24690  2.90347  2.73739  3.18146  2.89801  2.37887  2.77519  2.98518  4.58477  3.61503
          0.02806  3.98337  4.70572  0.61958  0.77255  0.85218  0.55597
    341   1.89899  4.28773  3.27448  3.02236  4.20456  3.04677  4.14934  3.51855  3.07897  3.25754  4.17069  3.27490  1.44614  3.41761  3.39456  2.52340  2.81350  3.09120  5.56277  4.33349    537 p x - -
          2.68618  4.42225  2.77519  2.73123  3.46354  2.40513  3.72494  3.29354  2.67741  2.69355  4.24690  2.90347  2.73739  3.18146  2.89801  2.37887  2.77519  2.98518  4.58477  3.61503
          0.02806  3.98337  4.70572  0.61958  0.77255  0.66090  0.72647
    342   2.63836  4.41543  3.35708  2.83773  3.37863  3.55644  3.16462  2.92763  2.76762  2.62888  3.52976  2.76909  3.95344  3.11354  3.12047  2.82261  2.87474  1.82559  4.84428  3.10102    538 v x - -
          2.68618  4.42225  2.77519  2.73123  3.46354  2.40513  3.72494  3.29354  2.67741  2.69355  4.24690  2.90347  2.73739  3.18146  2.89801  2.37887  2.77519  2.98518  4.58477  3.61503
          0.02485  4.10303  4.82538  0.61958  0.77255  0.75798  0.63226
    343   2.30975  4.83579  2.59543  2.43876  4.22634  3.34371  3.70641  3.65033  2.50392  3.24112  4.05568  2.94884  2.07545  2.85991  2.60972  2.65318  2.89758  3.28644  5.46086  4.11819    539 p x - -
          2.68618  4.42225  2.77519  2.73123  3.46354  2.40513  3.72494  3.29354  2.67741  2.69355  4.24690  2.90347  2.73739  3.18146  2.89801  2.37887  2.77519  2.98518  4.58477  3.61503
          0.02485  4.10303  4.82538  0.61958  0.77255  0.75798  0.63226
    344   3.63617  4.87293  4.75196  4.42110  1.26920  4.41761  3.58435  3.27610  4.22823  2.58139  3.85628  4.16621  4.73114  4.20694  4.24176  3.80618  3.86125  3.22478  1.58669  2.00952    540 f x - -
          2.68618  4.42225  2.77519  2.73123  3.46354  2.40513  3.72494  3.29354  2.67741  2.69355  4.24690  2.90347  2.73739  3.18146  2.89801  2.37887  2.77519  2.98518  4.58477  3.61503
          0.02485  4.10303  4.82538  0.61958  0.77255  0.75798  0.63226
    345   2.82216  5.13696  2.84862  2.14070  4.45025  3.45994  2.31455  3.89576  1.72898  3.39606  4.21430  2.94929  3.89245  2.76490  2.54929  2.79493  3.04021  3.53450  5.51450  4.19213    541 k x - -
          2.68618  4.42225  2.77519  2.73123  3.46354  2.40513  3.72494  3.29354  2.67741  2.69355  4.24690  2.90347  2.73739  3.18146  2.89801  2.37887  2.77519  2.98518  4.58477  3.61503
          0.02615  4.05279  4.77514  0.61958  0.77255  0.75798  0.63226
    346   2.58339  3.61868  2.54624  2.42131  4.11379  3.35734  3.65302  3.53814  2.45586  3.13553  3.94703  2.93481  3.79807  2.17935  2.91503  2.20061  2.83930  3.19155  5.36511  4.02339    542 q x - -
          2.68618  4.42225  2.77519  2.73123  3.46354  2.40513  3.72494  3.29354  2.67741  2.69355  4.24690  2.90347  2.73739  3.18146  2.89801  2.37887  2.77519  2.98518  4.58477  3.61503
          0.02615  4.05279  4.77514  0.61958  0.77255  0.75798  0.63226
    347   2.67613  4.90667  1.90847  2.37469  4.12296  3.38156  3.67103  3.54367  2.49500  3.12755  2.80727  2.90743  3.83388  2.53084  2.95916  2.68883  2.92075  3.22940  5.40216  4.04285    543 d x - -
          2.68618  4.42225  2.77519  2.73123  3.46354  2.40513  3.72494  3.29354  2.67741  2.69355  4.24690  2.90347  2.73739  3.18146  2.89801  2.37887  2.77519  2.98518  4.58477  3.61503
          0.02615  4.05279  4.77514  0.61958  0.77255  0.75798  0.63226
    348   2.58586  4.25962  3.62573  3.08673  3.46621  2.89032  3.96142  2.12086  3.00727  2.23424  3.42146  3.43522  3.99448  3.32075  3.32281  2.85630  2.13094  2.36873  4.96587  3.74030    544 i x - -
          2.68618  4.42225  2.77519  2.73123  3.46354  2.40513  3.72494  3.29354  2.67741  2.69355  4.24690  2.90347  2.73739  3.18146  2.89801  2.37887  2.77519  2.98518  4.58477  3.61503
          0.02615  4.05279  4.77514  0.61958  0.77255  0.75798  0.63226
    349   2.73892  4.70469  1.89425  2.57153  2.28467  3.41876  3.72405  3.19110  2.78906  2.82063  3.82675  3.05774  3.91092  3.06212  3.22426  2.81593  3.00881  2.96448  4.86578  3.36031    545 d x - -
          2.68673  4.42026  2.77428  2.73131  3.46311  2.40534  3.72549  3.29409  2.67751  2.69230  4.24744  2.90401  2.73794  3.18128  2.89745  2.37843  2.77574  2.98573  4.58532  3.61558
          0.29400  1.40738  4.61088  2.52998  0.08301  0.75798  0.63226
    350   1.95323  4.27953  3.76664  3.33968  1.94441  3.51470  4.01242  2.58061  3.28046  2.26908  3.41140  3.57620  4.03774  3.55545  3.54079  2.89973  2.95316  2.42785  4.71432  3.28297    564 f x - -
          2.68618  4.42225  2.77519  2.73123  3.46354  2.40513  3.72494  3.29354  2.67741  2.69355  4.24690  2.90347  2.73739  3.18146  2.89801  2.37887  2.77519  2.98518  4.58477  3.61503
          0.03089  3.88853  4.61088  0.61958  0.77255  0.75798  0.63226
    351   2.57062  2.44398  4.23815  3.76876  3.51890  3.54670  4.43460  2.11657  3.62305  2.32934  3.45670  3.85694  4.11875  3.90258  3.81993  2.96034  2.93384  1.41103  5.19121  3.97043    565 v x - -
          2.68618  4.42225  2.77519  2.73123  3.46354  2.40513  3.72494  3.29354  2.67741  2.69355  4.24690  2.90347  2.73739  3.18146  2.89801  2.37887  2.77519  2.98518  4.58477  3.61503
          0.03089  3.88853  4.61088  0.61958  0.77255  0.75798  0.63226
    352   2.47141  4.28799  3.40874  2.95736  3.58127  3.30704  3.91923  2.87544  2.85648  2.58558  2.42329  3.28839  3.85486  3.22735  3.17425  1.86900  2.80916  2.63971  5.07194  3.79718    566 s x - -
          2.68618  4.42225  2.77519  2.73123  3.46354  2.40513  3.72494  3.29354  2.67741  2.69355  4.24690  2.90347  2.73739  3.18146  2.89801  2.37887  2.77519  2.98518  4.58477  3.61503
          0.03089  3.88853  4.61088  0.61958  0.77255  0.75798  0.63226
    353   2.80211  4.36913  3.84178  3.36742  2.77367  3.75100  3.85354  2.53481  3.22909  2.27960  3.40834  3.62469  4.16521  3.53496  3.47685  3.08975  3.06624  1.85570  4.41696  1.92054    567 v x - -
          2.68618  4.42225  2.77519  2.73123  3.46354  2.40513  3.72494  3.29354  2.67741  2.69355  4.24690  2.90347  2.73739  3.18146  2.89801  2.37887  2.77519  2.98518  4.58477  3.61503
          0.03089  3.88853  4.61088  0.61958  0.77255  0.75798  0.63226
    354   3.27855  4.67554  4.26076  3.97816  0.98580  3.96486  3.88399  2.80009  3.88475  2.16636  3.52777  4.03717  4.42297  4.04825  4.00051  3.54775  3.57963  2.79199  4.12802  2.49291    568 f x - -
          2.68618  4.42225  2.77519  2.73123  3.46354  2.40513  3.72494  3.29354  2.67741  2.69355  4.24690  2.90347  2.73739  3.18146  2.89801  2.37887  2.77519  2.98518  4.58477  3.61503
          0.03089  3.88853  4.61088  0.61958  0.77255  0.75798  0.63226
    355   3.01172  4.44497  4.39573  3.89747  3.24327  4.14862  4.60253  1.98830  3.72945  1.31871  3.11724  4.16588  4.49966  4.01727  3.94069  3.52375  3.28134  1.54566  5.17788  3.96610    569 l x - -
          2.68618  4.42225  2.77519  2.73123  3.46354  2.40513  3.72494  3.29354  2.67741  2.69355  4.24690  2.90347  2.73739  3.18146  2.89801  2.37887  2.77519  2.98518  4.58477  3.61503
          0.03089  3.88853  4.61088  0.61958  0.77255  0.75798  0.63226
    356   2.83890  4.34899  3.95265  3.57600  3.22877  3.76716  4.35779  1.44317  3.39650  1.89217  3.22906  3.85348  4.23958  3.78158  3.62006  3.25574  3.15100  1.89996  5.05379  3.75701    570 i x - -
          2.68633  4.42240  2.77535  2.73138  3.46369  2.40528  3.72510  3.29310  2.67724  2.69370  4.24552  2.90362  2.73755  3.18161  2.89776  2.37878  2.77535  2.98447  4.58492  3.61518
          0.26971  1.44223        *  1.58153  0.23024  0.00000        *
//
