# Supplementary material for: Remote homology clustering identifies lowly conserved families of effector proteins in plant-pathogenic fungi
Source: Microb Genom. 2021 Sep 1;7(9):000637. doi: 10.1099/mgen.0.000637 (PMC8715435; doi:10.1099/mgen.0.000637)
Supplement: Supplementary material 16 [file mgen-7-0637-s0016.zip › hmms/markov-PC_02MM79.hmm]

HMMER3/f [3.3 | Nov 2019]
NAME  markov-PC_02MM79
LENG  784
ALPH  amino
RF    yes
MM    no
CONS  yes
CS    no
MAP   yes
DATE  Thu Jul 23 07:18:24 2020
NSEQ  4
EFFN  0.621094
CKSUM 632816764
STATS LOCAL MSV      -12.6681  0.69627
STATS LOCAL VITERBI  -13.4368  0.69627
STATS LOCAL FORWARD   -6.3521  0.69627
HMM          A        C        D        E        F        G        H        I        K        L        M        N        P        Q        R        S        T        V        W        Y   
            m->m     m->i     m->d     i->m     i->i     d->m     d->d
  COMPO   2.49335  4.25941  2.79811  2.68678  3.51200  2.81848  3.63774  2.95950  2.75274  2.57965  3.86800  3.01506  2.98724  3.04937  3.05654  2.36981  2.71191  2.78336  4.83463  3.79554
          2.68618  4.42225  2.77519  2.73123  3.46354  2.40513  3.72494  3.29354  2.67741  2.69355  4.24690  2.90347  2.73739  3.18146  2.89801  2.37887  2.77519  2.98518  4.58477  3.61503
          0.26735  3.95861  1.53476  0.61958  0.77255  0.00000        *
      1   2.86223  4.43697  3.89515  3.48308  3.15716  3.72438  4.25214  2.31894  3.25681  1.77965  1.68880  3.77680  4.18924  3.65163  3.47810  3.19362  3.16735  2.30655  4.97519  3.72060     52 m x - -
          2.68618  4.42225  2.77519  2.73123  3.46354  2.40513  3.72494  3.29354  2.67741  2.69355  4.24690  2.90347  2.73739  3.18146  2.89801  2.37887  2.77519  2.98518  4.58477  3.61503
          0.03638  3.72764  4.44999  0.61958  0.77255  0.67246  0.71427
      2   1.24588  4.13061  3.32255  3.11418  3.91384  2.95739  4.15232  3.01900  3.12664  2.90596  3.95997  3.29828  3.68347  3.48316  3.38341  2.48524  2.75279  2.69950  5.35614  4.14123     53 a x - -
          2.68618  4.42225  2.77519  2.73123  3.46354  2.40513  3.72494  3.29354  2.67741  2.69355  4.24690  2.90347  2.73739  3.18146  2.89801  2.37887  2.77519  2.98518  4.58477  3.61503
          0.03638  3.72764  4.44999  0.61958  0.77255  0.67246  0.71427
      3   2.25447  4.16939  3.08983  2.90501  3.93319  2.90235  4.01587  3.43887  2.96828  3.17301  4.11634  3.14958  3.63044  3.33093  3.25466  1.33358  2.72480  3.00668  5.31905  4.01725     54 s x - -
          2.68618  4.42225  2.77519  2.73123  3.46354  2.40513  3.72494  3.29354  2.67741  2.69355  4.24690  2.90347  2.73739  3.18146  2.89801  2.37887  2.77519  2.98518  4.58477  3.61503
          0.03638  3.72764  4.44999  0.61958  0.77255  0.67246  0.71427
      4   2.34571  4.18814  3.30879  3.06169  3.84940  3.03013  4.08879  2.95949  3.00167  2.82758  3.89328  3.29050  3.72476  3.40569  3.26360  2.54605  1.44507  2.67040  5.30079  4.06793     55 t x - -
          2.68618  4.42225  2.77519  2.73123  3.46354  2.40513  3.72494  3.29354  2.67741  2.69355  4.24690  2.90347  2.73739  3.18146  2.89801  2.37887  2.77519  2.98518  4.58477  3.61503
          0.03638  3.72764  4.44999  0.61958  0.77255  0.67246  0.71427
      5   2.50243  4.28479  3.14550  3.03024  4.16123  0.99286  4.15363  3.73059  3.19068  3.40224  4.38197  3.31148  3.67128  3.52771  3.43705  2.67137  2.97270  3.28790  5.28910  4.26033     56 g x - -
          2.68618  4.42225  2.77519  2.73123  3.46354  2.40513  3.72494  3.29354  2.67741  2.69355  4.24690  2.90347  2.73739  3.18146  2.89801  2.37887  2.77519  2.98518  4.58477  3.61503
          0.03638  3.72764  4.44999  0.61958  0.77255  0.67246  0.71427
      6   3.04888  4.59674  3.62792  3.33589  2.32406  3.66387  3.56954  3.07912  3.19747  2.56928  3.77156  3.55266  4.14426  3.53887  3.40868  3.19823  3.33669  2.94374  3.96023  1.24671     57 y x - -
          2.68618  4.42225  2.77519  2.73123  3.46354  2.40513  3.72494  3.29354  2.67741  2.69355  4.24690  2.90347  2.73739  3.18146  2.89801  2.37887  2.77519  2.98518  4.58477  3.61503
          0.03638  3.72764  4.44999  0.61958  0.77255  0.67246  0.71427
      7   2.34571  4.18814  3.30879  3.06169  3.84940  3.03013  4.08879  2.95949  3.00167  2.82758  3.89328  3.29050  3.72476  3.40569  3.26360  2.54605  1.44507  2.67040  5.30079  4.06793     58 t x - -
          2.68618  4.42225  2.77519  2.73123  3.46354  2.40513  3.72494  3.29354  2.67741  2.69355  4.24690  2.90347  2.73739  3.18146  2.89801  2.37887  2.77519  2.98518  4.58477  3.61503
          0.03638  3.72764  4.44999  0.61958  0.77255  0.51531  0.90960
      8   3.12485  4.55541  4.41122  3.87445  3.03816  4.24756  4.54044  2.16010  3.67072  1.10276  2.25733  4.18260  4.51527  3.93379  3.86605  3.59732  3.36188  2.23978  5.03984  3.87945     59 l x - -
          2.68618  4.42225  2.77519  2.73123  3.46354  2.40513  3.72494  3.29354  2.67741  2.69355  4.24690  2.90347  2.73739  3.18146  2.89801  2.37887  2.77519  2.98518  4.58477  3.61503
          0.03206  3.85209  4.57444  0.61958  0.77255  0.58159  0.81873
      9   1.04353  4.18228  3.44224  3.23285  4.03240  3.00731  4.25726  3.15489  3.24859  3.03741  4.07167  3.38751  3.74463  3.59168  3.50038  2.53284  2.80880  2.81283  5.46160  4.25964     60 a x - -
          2.68618  4.42225  2.77519  2.73123  3.46354  2.40513  3.72494  3.29354  2.67741  2.69355  4.24690  2.90347  2.73739  3.18146  2.89801  2.37887  2.77519  2.98518  4.58477  3.61503
          0.03206  3.85209  4.57444  0.61958  0.77255  0.58159  0.81873
     10   2.97324  4.79392  3.10646  2.86457  3.27096  3.43072  1.18622  3.67298  2.70820  3.16942  4.21095  3.27463  3.98223  3.23060  2.97502  3.04417  3.27600  3.40852  4.73624  3.22243     61 h x - -
          2.68618  4.42225  2.77519  2.73123  3.46354  2.40513  3.72494  3.29354  2.67741  2.69355  4.24690  2.90347  2.73739  3.18146  2.89801  2.37887  2.77519  2.98518  4.58477  3.61503
          0.03206  3.85209  4.57444  0.61958  0.77255  0.58159  0.81873
     11   2.72514  4.48564  3.33016  3.16642  4.16296  3.17431  4.24539  3.70334  3.22202  3.33231  4.38144  3.47507  0.86639  3.61143  3.46968  2.89205  3.16515  3.35101  5.35491  4.28342     62 p x - -
          2.68618  4.42225  2.77519  2.73123  3.46354  2.40513  3.72494  3.29354  2.67741  2.69355  4.24690  2.90347  2.73739  3.18146  2.89801  2.37887  2.77519  2.98518  4.58477  3.61503
          0.03206  3.85209  4.57444  0.61958  0.77255  0.58159  0.81873
     12   1.04353  4.18228  3.44224  3.23285  4.03240  3.00731  4.25726  3.15489  3.24859  3.03741  4.07167  3.38751  3.74463  3.59168  3.50038  2.53284  2.80880  2.81283  5.46160  4.25964     63 a x - -
          2.68618  4.42225  2.77519  2.73123  3.46354  2.40513  3.72494  3.29354  2.67741  2.69355  4.24690  2.90347  2.73739  3.18146  2.89801  2.37887  2.77519  2.98518  4.58477  3.61503
          0.03206  3.85209  4.57444  0.61958  0.77255  0.58159  0.81873
     13   2.96809  5.09262  0.94772  2.32296  4.46699  3.19557  3.91367  4.05061  2.99403  3.66267  4.64055  2.87822  3.84694  3.15294  3.50730  2.93290  3.30630  3.69204  5.63954  4.34354     64 d x - -
          2.68618  4.42225  2.77519  2.73123  3.46354  2.40513  3.72494  3.29354  2.67741  2.69355  4.24690  2.90347  2.73739  3.18146  2.89801  2.37887  2.77519  2.98518  4.58477  3.61503
          0.03206  3.85209  4.57444  0.61958  0.77255  0.58159  0.81873
     14   3.13263  4.60108  4.15668  3.79667  3.12834  3.95608  4.45881  2.33155  3.56461  0.90070  3.15808  4.07410  4.39510  3.93782  3.74392  3.52490  3.42790  2.36355  5.00000  3.71853     65 l x - -
          2.68618  4.42225  2.77519  2.73123  3.46354  2.40513  3.72494  3.29354  2.67741  2.69355  4.24690  2.90347  2.73739  3.18146  2.89801  2.37887  2.77519  2.98518  4.58477  3.61503
          0.03206  3.85209  4.57444  0.61958  0.77255  0.58159  0.81873
     15   2.96809  5.09262  0.94772  2.32296  4.46699  3.19557  3.91367  4.05061  2.99403  3.66267  4.64055  2.87822  3.84694  3.15294  3.50730  2.93290  3.30630  3.69204  5.63954  4.34354     66 d x - -
          2.68618  4.42225  2.77519  2.73123  3.46354  2.40513  3.72494  3.29354  2.67741  2.69355  4.24690  2.90347  2.73739  3.18146  2.89801  2.37887  2.77519  2.98518  4.58477  3.61503
          0.03206  3.85209  4.57444  0.61958  0.77255  0.58159  0.81873
     16   2.64017  4.41736  3.30975  3.20670  4.34888  0.76126  4.32801  3.94374  3.38517  3.60039  4.57614  3.47411  3.80784  3.71098  3.62324  2.81154  3.11983  3.47601  5.44919  4.45017     67 g x - -
          2.68618  4.42225  2.77519  2.73123  3.46354  2.40513  3.72494  3.29354  2.67741  2.69355  4.24690  2.90347  2.73739  3.18146  2.89801  2.37887  2.77519  2.98518  4.58477  3.61503
          0.03206  3.85209  4.57444  0.61958  0.77255  0.58159  0.81873
     17   2.93522  5.04147  2.47972  1.05471  4.38520  3.26125  3.84659  3.83507  2.72458  3.45558  4.43075  2.92203  3.86494  3.06283  3.13113  2.91984  3.23938  3.52111  5.56063  4.28314     68 e x - -
          2.68618  4.42225  2.77519  2.73123  3.46354  2.40513  3.72494  3.29354  2.67741  2.69355  4.24690  2.90347  2.73739  3.18146  2.89801  2.37887  2.77519  2.98518  4.58477  3.61503
          0.03206  3.85209  4.57444  0.61958  0.77255  0.58159  0.81873
     18   2.40216  4.24711  3.41041  3.16173  3.95127  3.08700  4.18056  3.07594  3.10430  2.94014  3.99215  3.37422  3.78923  3.50020  3.36383  2.60322  1.20692  2.77309  5.39088  4.16797     69 t x - -
          2.68618  4.42225  2.77519  2.73123  3.46354  2.40513  3.72494  3.29354  2.67741  2.69355  4.24690  2.90347  2.73739  3.18146  2.89801  2.37887  2.77519  2.98518  4.58477  3.61503
          0.03206  3.85209  4.57444  0.61958  0.77255  0.58159  0.81873
     19   2.30535  4.22536  3.18908  3.00414  4.05612  2.95564  4.11445  3.57608  3.07653  3.29797  4.22592  3.23203  3.69281  3.42749  3.36303  1.12219  2.78400  3.11565  5.43029  4.13959     70 s x - -
          2.68618  4.42225  2.77519  2.73123  3.46354  2.40513  3.72494  3.29354  2.67741  2.69355  4.24690  2.90347  2.73739  3.18146  2.89801  2.37887  2.77519  2.98518  4.58477  3.61503
          0.03206  3.85209  4.57444  0.61958  0.77255  0.58159  0.81873
     20   3.21808  4.71531  3.80834  3.53410  2.29435  3.80655  3.60965  3.23017  3.39221  2.68931  3.90738  3.69866  4.28096  3.70314  3.58001  3.35672  3.50471  3.09979  3.93726  1.00035     71 y x - -
          2.68618  4.42225  2.77519  2.73123  3.46354  2.40513  3.72494  3.29354  2.67741  2.69355  4.24690  2.90347  2.73739  3.18146  2.89801  2.37887  2.77519  2.98518  4.58477  3.61503
          0.03206  3.85209  4.57444  0.61958  0.77255  0.58159  0.81873
     21   2.40216  4.24711  3.41041  3.16173  3.95127  3.08700  4.18056  3.07594  3.10430  2.94014  3.99215  3.37422  3.78923  3.50020  3.36383  2.60322  1.20692  2.77309  5.39088  4.16797     72 t x - -
          2.68618  4.42225  2.77519  2.73123  3.46354  2.40513  3.72494  3.29354  2.67741  2.69355  4.24690  2.90347  2.73739  3.18146  2.89801  2.37887  2.77519  2.98518  4.58477  3.61503
          0.03206  3.85209  4.57444  0.61958  0.77255  0.58159  0.81873
     22   3.23276  4.64059  4.21072  3.92153  1.04566  3.92692  3.86876  2.75917  3.82912  2.13403  3.49248  3.99636  4.38612  4.00277  3.95387  3.50361  3.53396  2.74833  4.12422  2.49393     73 f x - -
          2.68618  4.42225  2.77519  2.73123  3.46354  2.40513  3.72494  3.29354  2.67741  2.69355  4.24690  2.90347  2.73739  3.18146  2.89801  2.37887  2.77519  2.98518  4.58477  3.61503
          0.03206  3.85209  4.57444  0.61958  0.77255  0.58159  0.81873
     23   2.40216  4.24711  3.41041  3.16173  3.95127  3.08700  4.18056  3.07594  3.10430  2.94014  3.99215  3.37422  3.78923  3.50020  3.36383  2.60322  1.20692  2.77309  5.39088  4.16797     74 t x - -
          2.68618  4.42225  2.77519  2.73123  3.46354  2.40513  3.72494  3.29354  2.67741  2.69355  4.24690  2.90347  2.73739  3.18146  2.89801  2.37887  2.77519  2.98518  4.58477  3.61503
          0.03206  3.85209  4.57444  0.61958  0.77255  0.58159  0.81873
     24   2.56381  0.98273  4.07770  3.81287  3.80913  3.19087  4.46446  2.94986  3.63977  2.86615  3.98687  3.80530  3.89621  3.98672  3.76767  2.83538  3.02889  2.69576  5.22930  4.09689     75 c x - -
          2.68618  4.42225  2.77519  2.73123  3.46354  2.40513  3.72494  3.29354  2.67741  2.69355  4.24690  2.90347  2.73739  3.18146  2.89801  2.37887  2.77519  2.98518  4.58477  3.61503
          0.03206  3.85209  4.57444  0.61958  0.77255  0.58159  0.81873
     25   2.64017  4.41736  3.30975  3.20670  4.34888  0.76126  4.32801  3.94374  3.38517  3.60039  4.57614  3.47411  3.80784  3.71098  3.62324  2.81154  3.11983  3.47601  5.44919  4.45017     76 g x - -
          2.68618  4.42225  2.77519  2.73123  3.46354  2.40513  3.72494  3.29354  2.67741  2.69355  4.24690  2.90347  2.73739  3.18146  2.89801  2.37887  2.77519  2.98518  4.58477  3.61503
          0.03206  3.85209  4.57444  0.61958  0.77255  0.58159  0.81873
     26   2.95384  4.91636  3.12845  2.75401  4.29812  3.44525  3.74850  3.72617  1.06651  3.29582  4.25857  3.17931  3.94721  2.94129  2.42858  2.99729  3.20873  3.43518  5.36132  4.17124     77 k x - -
          2.68618  4.42225  2.77519  2.73123  3.46354  2.40513  3.72494  3.29354  2.67741  2.69355  4.24690  2.90347  2.73739  3.18146  2.89801  2.37887  2.77519  2.98518  4.58477  3.61503
          0.03206  3.85209  4.57444  0.61958  0.77255  0.58159  0.81873
     27   3.01527  4.43996  4.30630  3.92150  3.36070  4.04418  4.65356  1.10350  3.74923  1.95116  3.29949  4.16972  4.47755  4.09976  3.94815  3.53769  3.31488  1.84596  5.24715  3.98354     78 i x - -
          2.68618  4.42225  2.77519  2.73123  3.46354  2.40513  3.72494  3.29354  2.67741  2.69355  4.24690  2.90347  2.73739  3.18146  2.89801  2.37887  2.77519  2.98518  4.58477  3.61503
          0.03206  3.85209  4.57444  0.61958  0.77255  0.58159  0.81873
     28   2.96809  5.09262  0.94772  2.32296  4.46699  3.19557  3.91367  4.05061  2.99403  3.66267  4.64055  2.87822  3.84694  3.15294  3.50730  2.93290  3.30630  3.69204  5.63954  4.34354     79 d x - -
          2.68618  4.42225  2.77519  2.73123  3.46354  2.40513  3.72494  3.29354  2.67741  2.69355  4.24690  2.90347  2.73739  3.18146  2.89801  2.37887  2.77519  2.98518  4.58477  3.61503
          0.03206  3.85209  4.57444  0.61958  0.77255  0.58159  0.81873
     29   1.04353  4.18228  3.44224  3.23285  4.03240  3.00731  4.25726  3.15489  3.24859  3.03741  4.07167  3.38751  3.74463  3.59168  3.50038  2.53284  2.80880  2.81283  5.46160  4.25964     80 a x - -
          2.68618  4.42225  2.77519  2.73123  3.46354  2.40513  3.72494  3.29354  2.67741  2.69355  4.24690  2.90347  2.73739  3.18146  2.89801  2.37887  2.77519  2.98518  4.58477  3.61503
          0.03206  3.85209  4.57444  0.61958  0.77255  0.58159  0.81873
     30   2.64017  4.41736  3.30975  3.20670  4.34888  0.76126  4.32801  3.94374  3.38517  3.60039  4.57614  3.47411  3.80784  3.71098  3.62324  2.81154  3.11983  3.47601  5.44919  4.45017     81 g x - -
          2.68618  4.42225  2.77519  2.73123  3.46354  2.40513  3.72494  3.29354  2.67741  2.69355  4.24690  2.90347  2.73739  3.18146  2.89801  2.37887  2.77519  2.98518  4.58477  3.61503
          0.03206  3.85209  4.57444  0.61958  0.77255  0.58159  0.81873
     31   3.01527  4.43996  4.30630  3.92150  3.36070  4.04418  4.65356  1.10350  3.74923  1.95116  3.29949  4.16972  4.47755  4.09976  3.94815  3.53769  3.31488  1.84596  5.24715  3.98354     82 i x - -
          2.68618  4.42225  2.77519  2.73123  3.46354  2.40513  3.72494  3.29354  2.67741  2.69355  4.24690  2.90347  2.73739  3.18146  2.89801  2.37887  2.77519  2.98518  4.58477  3.61503
          0.03206  3.85209  4.57444  0.61958  0.77255  0.58159  0.81873
     32   1.04353  4.18228  3.44224  3.23285  4.03240  3.00731  4.25726  3.15489  3.24859  3.03741  4.07167  3.38751  3.74463  3.59168  3.50038  2.53284  2.80880  2.81283  5.46160  4.25964     83 a x - -
          2.68618  4.42225  2.77519  2.73123  3.46354  2.40513  3.72494  3.29354  2.67741  2.69355  4.24690  2.90347  2.73739  3.18146  2.89801  2.37887  2.77519  2.98518  4.58477  3.61503
          0.03206  3.85209  4.57444  0.61958  0.77255  0.58159  0.81873
     33   2.79207  4.34055  4.09693  3.75965  3.53544  3.70258  4.56497  2.05206  3.62712  2.22617  3.50391  3.95269  4.26438  3.98849  3.84154  3.20501  3.15421  1.05100  5.31637  4.04662     84 v x - -
          2.68618  4.42225  2.77519  2.73123  3.46354  2.40513  3.72494  3.29354  2.67741  2.69355  4.24690  2.90347  2.73739  3.18146  2.89801  2.37887  2.77519  2.98518  4.58477  3.61503
          0.03206  3.85209  4.57444  0.61958  0.77255  0.58159  0.81873
     34   3.13263  4.60108  4.15668  3.79667  3.12834  3.95608  4.45881  2.33155  3.56461  0.90070  3.15808  4.07410  4.39510  3.93782  3.74392  3.52490  3.42790  2.36355  5.00000  3.71853     85 l x - -
          2.68618  4.42225  2.77519  2.73123  3.46354  2.40513  3.72494  3.29354  2.67741  2.69355  4.24690  2.90347  2.73739  3.18146  2.89801  2.37887  2.77519  2.98518  4.58477  3.61503
          0.03206  3.85209  4.57444  0.61958  0.77255  0.58159  0.81873
     35   3.01527  4.43996  4.30630  3.92150  3.36070  4.04418  4.65356  1.10350  3.74923  1.95116  3.29949  4.16972  4.47755  4.09976  3.94815  3.53769  3.31488  1.84596  5.24715  3.98354     86 i x - -
          2.68618  4.42225  2.77519  2.73123  3.46354  2.40513  3.72494  3.29354  2.67741  2.69355  4.24690  2.90347  2.73739  3.18146  2.89801  2.37887  2.77519  2.98518  4.58477  3.61503
          0.03206  3.85209  4.57444  0.61958  0.77255  0.58159  0.81873
     36   2.64017  4.41736  3.30975  3.20670  4.34888  0.76126  4.32801  3.94374  3.38517  3.60039  4.57614  3.47411  3.80784  3.71098  3.62324  2.81154  3.11983  3.47601  5.44919  4.45017     87 g x - -
          2.68618  4.42225  2.77519  2.73123  3.46354  2.40513  3.72494  3.29354  2.67741  2.69355  4.24690  2.90347  2.73739  3.18146  2.89801  2.37887  2.77519  2.98518  4.58477  3.61503
          0.03206  3.85209  4.57444  0.61958  0.77255  0.58159  0.81873
     37   2.30535  4.22536  3.18908  3.00414  4.05612  2.95564  4.11445  3.57608  3.07653  3.29797  4.22592  3.23203  3.69281  3.42749  3.36303  1.12219  2.78400  3.11565  5.43029  4.13959     88 s x - -
          2.68618  4.42225  2.77519  2.73123  3.46354  2.40513  3.72494  3.29354  2.67741  2.69355  4.24690  2.90347  2.73739  3.18146  2.89801  2.37887  2.77519  2.98518  4.58477  3.61503
          0.03206  3.85209  4.57444  0.61958  0.77255  0.58159  0.81873
     38   2.97324  4.79392  3.10646  2.86457  3.27096  3.43072  1.18622  3.67298  2.70820  3.16942  4.21095  3.27463  3.98223  3.23060  2.97502  3.04417  3.27600  3.40852  4.73624  3.22243     89 h x - -
          2.68618  4.42225  2.77519  2.73123  3.46354  2.40513  3.72494  3.29354  2.67741  2.69355  4.24690  2.90347  2.73739  3.18146  2.89801  2.37887  2.77519  2.98518  4.58477  3.61503
          0.03206  3.85209  4.57444  0.61958  0.77255  0.58159  0.81873
     39   1.04353  4.18228  3.44224  3.23285  4.03240  3.00731  4.25726  3.15489  3.24859  3.03741  4.07167  3.38751  3.74463  3.59168  3.50038  2.53284  2.80880  2.81283  5.46160  4.25964     90 a x - -
          2.68618  4.42225  2.77519  2.73123  3.46354  2.40513  3.72494  3.29354  2.67741  2.69355  4.24690  2.90347  2.73739  3.18146  2.89801  2.37887  2.77519  2.98518  4.58477  3.61503
          0.03206  3.85209  4.57444  0.61958  0.77255  0.58159  0.81873
     40   2.97324  4.79392  3.10646  2.86457  3.27096  3.43072  1.18622  3.67298  2.70820  3.16942  4.21095  3.27463  3.98223  3.23060  2.97502  3.04417  3.27600  3.40852  4.73624  3.22243     91 h x - -
          2.68618  4.42225  2.77519  2.73123  3.46354  2.40513  3.72494  3.29354  2.67741  2.69355  4.24690  2.90347  2.73739  3.18146  2.89801  2.37887  2.77519  2.98518  4.58477  3.61503
          0.03206  3.85209  4.57444  0.61958  0.77255  0.58159  0.81873
     41   3.13263  4.60108  4.15668  3.79667  3.12834  3.95608  4.45881  2.33155  3.56461  0.90070  3.15808  4.07410  4.39510  3.93782  3.74392  3.52490  3.42790  2.36355  5.00000  3.71853     92 l x - -
          2.68618  4.42225  2.77519  2.73123  3.46354  2.40513  3.72494  3.29354  2.67741  2.69355  4.24690  2.90347  2.73739  3.18146  2.89801  2.37887  2.77519  2.98518  4.58477  3.61503
          0.03206  3.85209  4.57444  0.61958  0.77255  0.58159  0.81873
     42   3.01527  4.43996  4.30630  3.92150  3.36070  4.04418  4.65356  1.10350  3.74923  1.95116  3.29949  4.16972  4.47755  4.09976  3.94815  3.53769  3.31488  1.84596  5.24715  3.98354     93 i x - -
          2.68618  4.42225  2.77519  2.73123  3.46354  2.40513  3.72494  3.29354  2.67741  2.69355  4.24690  2.90347  2.73739  3.18146  2.89801  2.37887  2.77519  2.98518  4.58477  3.61503
          0.03206  3.85209  4.57444  0.61958  0.77255  0.58159  0.81873
     43   2.93522  5.04147  2.47972  1.05471  4.38520  3.26125  3.84659  3.83507  2.72458  3.45558  4.43075  2.92203  3.86494  3.06283  3.13113  2.91984  3.23938  3.52111  5.56063  4.28314     94 e x - -
          2.68618  4.42225  2.77519  2.73123  3.46354  2.40513  3.72494  3.29354  2.67741  2.69355  4.24690  2.90347  2.73739  3.18146  2.89801  2.37887  2.77519  2.98518  4.58477  3.61503
          0.03206  3.85209  4.57444  0.61958  0.77255  0.58159  0.81873
     44   3.23276  4.64059  4.21072  3.92153  1.04566  3.92692  3.86876  2.75917  3.82912  2.13403  3.49248  3.99636  4.38612  4.00277  3.95387  3.50361  3.53396  2.74833  4.12422  2.49393     95 f x - -
          2.68618  4.42225  2.77519  2.73123  3.46354  2.40513  3.72494  3.29354  2.67741  2.69355  4.24690  2.90347  2.73739  3.18146  2.89801  2.37887  2.77519  2.98518  4.58477  3.61503
          0.03206  3.85209  4.57444  0.61958  0.77255  0.58159  0.81873
     45   2.72514  4.48564  3.33016  3.16642  4.16296  3.17431  4.24539  3.70334  3.22202  3.33231  4.38144  3.47507  0.86639  3.61143  3.46968  2.89205  3.16515  3.35101  5.35491  4.28342     96 p x - -
          2.68618  4.42225  2.77519  2.73123  3.46354  2.40513  3.72494  3.29354  2.67741  2.69355  4.24690  2.90347  2.73739  3.18146  2.89801  2.37887  2.77519  2.98518  4.58477  3.61503
          0.03206  3.85209  4.57444  0.61958  0.77255  0.58159  0.81873
     46   2.30535  4.22536  3.18908  3.00414  4.05612  2.95564  4.11445  3.57608  3.07653  3.29797  4.22592  3.23203  3.69281  3.42749  3.36303  1.12219  2.78400  3.11565  5.43029  4.13959     97 s x - -
          2.68618  4.42225  2.77519  2.73123  3.46354  2.40513  3.72494  3.29354  2.67741  2.69355  4.24690  2.90347  2.73739  3.18146  2.89801  2.37887  2.77519  2.98518  4.58477  3.61503
          0.03206  3.85209  4.57444  0.61958  0.77255  0.58159  0.81873
     47   3.13263  4.60108  4.15668  3.79667  3.12834  3.95608  4.45881  2.33155  3.56461  0.90070  3.15808  4.07410  4.39510  3.93782  3.74392  3.52490  3.42790  2.36355  5.00000  3.71853     98 l x - -
          2.68618  4.42225  2.77519  2.73123  3.46354  2.40513  3.72494  3.29354  2.67741  2.69355  4.24690  2.90347  2.73739  3.18146  2.89801  2.37887  2.77519  2.98518  4.58477  3.61503
          0.03206  3.85209  4.57444  0.61958  0.77255  0.58159  0.81873
     48   3.13263  4.60108  4.15668  3.79667  3.12834  3.95608  4.45881  2.33155  3.56461  0.90070  3.15808  4.07410  4.39510  3.93782  3.74392  3.52490  3.42790  2.36355  5.00000  3.71853     99 l x - -
          2.68618  4.42225  2.77519  2.73123  3.46354  2.40513  3.72494  3.29354  2.67741  2.69355  4.24690  2.90347  2.73739  3.18146  2.89801  2.37887  2.77519  2.98518  4.58477  3.61503
          0.03206  3.85209  4.57444  0.61958  0.77255  0.58159  0.81873
     49   3.13263  4.60108  4.15668  3.79667  3.12834  3.95608  4.45881  2.33155  3.56461  0.90070  3.15808  4.07410  4.39510  3.93782  3.74392  3.52490  3.42790  2.36355  5.00000  3.71853    100 l x - -
          2.68618  4.42225  2.77519  2.73123  3.46354  2.40513  3.72494  3.29354  2.67741  2.69355  4.24690  2.90347  2.73739  3.18146  2.89801  2.37887  2.77519  2.98518  4.58477  3.61503
          0.03206  3.85209  4.57444  0.61958  0.77255  0.58159  0.81873
     50   2.72514  4.48564  3.33016  3.16642  4.16296  3.17431  4.24539  3.70334  3.22202  3.33231  4.38144  3.47507  0.86639  3.61143  3.46968  2.89205  3.16515  3.35101  5.35491  4.28342    101 p x - -
          2.68618  4.42225  2.77519  2.73123  3.46354  2.40513  3.72494  3.29354  2.67741  2.69355  4.24690  2.90347  2.73739  3.18146  2.89801  2.37887  2.77519  2.98518  4.58477  3.61503
          0.03206  3.85209  4.57444  0.61958  0.77255  0.58159  0.81873
     51   2.72514  4.48564  3.33016  3.16642  4.16296  3.17431  4.24539  3.70334  3.22202  3.33231  4.38144  3.47507  0.86639  3.61143  3.46968  2.89205  3.16515  3.35101  5.35491  4.28342    102 p x - -
          2.68618  4.42225  2.77519  2.73123  3.46354  2.40513  3.72494  3.29354  2.67741  2.69355  4.24690  2.90347  2.73739  3.18146  2.89801  2.37887  2.77519  2.98518  4.58477  3.61503
          0.03206  3.85209  4.57444  0.61958  0.77255  0.58159  0.81873
     52   2.64017  4.41736  3.30975  3.20670  4.34888  0.76126  4.32801  3.94374  3.38517  3.60039  4.57614  3.47411  3.80784  3.71098  3.62324  2.81154  3.11983  3.47601  5.44919  4.45017    103 g x - -
          2.68618  4.42225  2.77519  2.73123  3.46354  2.40513  3.72494  3.29354  2.67741  2.69355  4.24690  2.90347  2.73739  3.18146  2.89801  2.37887  2.77519  2.98518  4.58477  3.61503
          0.03206  3.85209  4.57444  0.61958  0.77255  0.58159  0.81873
     53   2.56381  0.98273  4.07770  3.81287  3.80913  3.19087  4.46446  2.94986  3.63977  2.86615  3.98687  3.80530  3.89621  3.98672  3.76767  2.83538  3.02889  2.69576  5.22930  4.09689    104 c x - -
          2.68618  4.42225  2.77519  2.73123  3.46354  2.40513  3.72494  3.29354  2.67741  2.69355  4.24690  2.90347  2.73739  3.18146  2.89801  2.37887  2.77519  2.98518  4.58477  3.61503
          0.03206  3.85209  4.57444  0.61958  0.77255  0.58159  0.81873
     54   2.93522  5.04147  2.47972  1.05471  4.38520  3.26125  3.84659  3.83507  2.72458  3.45558  4.43075  2.92203  3.86494  3.06283  3.13113  2.91984  3.23938  3.52111  5.56063  4.28314    105 e x - -
          2.68618  4.42225  2.77519  2.73123  3.46354  2.40513  3.72494  3.29354  2.67741  2.69355  4.24690  2.90347  2.73739  3.18146  2.89801  2.37887  2.77519  2.98518  4.58477  3.61503
          0.03206  3.85209  4.57444  0.61958  0.77255  0.58159  0.81873
     55   2.32325  4.25916  3.18200  2.87755  4.04785  3.03487  3.99233  3.34776  2.88012  3.08459  3.99973  3.17298  1.89792  3.24673  3.20633  2.48442  2.08276  2.96236  5.41202  4.16721    106 p x - -
          2.68618  4.42225  2.77519  2.73123  3.46354  2.40513  3.72494  3.29354  2.67741  2.69355  4.24690  2.90347  2.73739  3.18146  2.89801  2.37887  2.77519  2.98518  4.58477  3.61503
          0.03206  3.85209  4.57444  0.61958  0.77255  0.58159  0.81873
     56   2.64017  4.41736  3.30975  3.20670  4.34888  0.76126  4.32801  3.94374  3.38517  3.60039  4.57614  3.47411  3.80784  3.71098  3.62324  2.81154  3.11983  3.47601  5.44919  4.45017    107 g x - -
          2.68618  4.42225  2.77519  2.73123  3.46354  2.40513  3.72494  3.29354  2.67741  2.69355  4.24690  2.90347  2.73739  3.18146  2.89801  2.37887  2.77519  2.98518  4.58477  3.61503
          0.03206  3.85209  4.57444  0.61958  0.77255  0.58159  0.81873
     57   2.30535  4.22536  3.18908  3.00414  4.05612  2.95564  4.11445  3.57608  3.07653  3.29797  4.22592  3.23203  3.69281  3.42749  3.36303  1.12219  2.78400  3.11565  5.43029  4.13959    108 s x - -
          2.68618  4.42225  2.77519  2.73123  3.46354  2.40513  3.72494  3.29354  2.67741  2.69355  4.24690  2.90347  2.73739  3.18146  2.89801  2.37887  2.77519  2.98518  4.58477  3.61503
          0.03206  3.85209  4.57444  0.61958  0.77255  0.58159  0.81873
     58   3.01527  4.43996  4.30630  3.92150  3.36070  4.04418  4.65356  1.10350  3.74923  1.95116  3.29949  4.16972  4.47755  4.09976  3.94815  3.53769  3.31488  1.84596  5.24715  3.98354    109 i x - -
          2.68618  4.42225  2.77519  2.73123  3.46354  2.40513  3.72494  3.29354  2.67741  2.69355  4.24690  2.90347  2.73739  3.18146  2.89801  2.37887  2.77519  2.98518  4.58477  3.61503
          0.03206  3.85209  4.57444  0.61958  0.77255  0.58159  0.81873
     59   2.79207  4.34055  4.09693  3.75965  3.53544  3.70258  4.56497  2.05206  3.62712  2.22617  3.50391  3.95269  4.26438  3.98849  3.84154  3.20501  3.15421  1.05100  5.31637  4.04662    110 v x - -
          2.68618  4.42225  2.77519  2.73123  3.46354  2.40513  3.72494  3.29354  2.67741  2.69355  4.24690  2.90347  2.73739  3.18146  2.89801  2.37887  2.77519  2.98518  4.58477  3.61503
          0.03206  3.85209  4.57444  0.61958  0.77255  0.58159  0.81873
     60   2.30535  4.22536  3.18908  3.00414  4.05612  2.95564  4.11445  3.57608  3.07653  3.29797  4.22592  3.23203  3.69281  3.42749  3.36303  1.12219  2.78400  3.11565  5.43029  4.13959    111 s x - -
          2.68618  4.42225  2.77519  2.73123  3.46354  2.40513  3.72494  3.29354  2.67741  2.69355  4.24690  2.90347  2.73739  3.18146  2.89801  2.37887  2.77519  2.98518  4.58477  3.61503
          0.03206  3.85209  4.57444  0.61958  0.77255  0.58159  0.81873
     61   3.01527  4.43996  4.30630  3.92150  3.36070  4.04418  4.65356  1.10350  3.74923  1.95116  3.29949  4.16972  4.47755  4.09976  3.94815  3.53769  3.31488  1.84596  5.24715  3.98354    112 i x - -
          2.68618  4.42225  2.77519  2.73123  3.46354  2.40513  3.72494  3.29354  2.67741  2.69355  4.24690  2.90347  2.73739  3.18146  2.89801  2.37887  2.77519  2.98518  4.58477  3.61503
          0.03206  3.85209  4.57444  0.61958  0.77255  0.58159  0.81873
     62   2.40216  4.24711  3.41041  3.16173  3.95127  3.08700  4.18056  3.07594  3.10430  2.94014  3.99215  3.37422  3.78923  3.50020  3.36383  2.60322  1.20692  2.77309  5.39088  4.16797    113 t x - -
          2.68618  4.42225  2.77519  2.73123  3.46354  2.40513  3.72494  3.29354  2.67741  2.69355  4.24690  2.90347  2.73739  3.18146  2.89801  2.37887  2.77519  2.98518  4.58477  3.61503
          0.03206  3.85209  4.57444  0.61958  0.77255  0.58159  0.81873
     63   2.56381  0.98273  4.07770  3.81287  3.80913  3.19087  4.46446  2.94986  3.63977  2.86615  3.98687  3.80530  3.89621  3.98672  3.76767  2.83538  3.02889  2.69576  5.22930  4.09689    114 c x - -
          2.68618  4.42225  2.77519  2.73123  3.46354  2.40513  3.72494  3.29354  2.67741  2.69355  4.24690  2.90347  2.73739  3.18146  2.89801  2.37887  2.77519  2.98518  4.58477  3.61503
          0.03206  3.85209  4.57444  0.61958  0.77255  0.58159  0.81873
     64   2.40216  4.24711  3.41041  3.16173  3.95127  3.08700  4.18056  3.07594  3.10430  2.94014  3.99215  3.37422  3.78923  3.50020  3.36383  2.60322  1.20692  2.77309  5.39088  4.16797    115 t x - -
          2.68618  4.42225  2.77519  2.73123  3.46354  2.40513  3.72494  3.29354  2.67741  2.69355  4.24690  2.90347  2.73739  3.18146  2.89801  2.37887  2.77519  2.98518  4.58477  3.61503
          0.03206  3.85209  4.57444  0.61958  0.77255  0.58159  0.81873
     65   2.98288  4.82300  3.47150  2.98712  4.17243  3.47450  3.81019  3.71292  2.23015  3.23257  4.23350  3.34830  3.97827  3.03172  1.00998  3.06817  3.25036  3.43780  5.26386  4.10444    116 r x - -
          2.68618  4.42225  2.77519  2.73123  3.46354  2.40513  3.72494  3.29354  2.67741  2.69355  4.24690  2.90347  2.73739  3.18146  2.89801  2.37887  2.77519  2.98518  4.58477  3.61503
          0.03206  3.85209  4.57444  0.61958  0.77255  0.58159  0.81873
     66   2.96809  5.09262  0.94772  2.32296  4.46699  3.19557  3.91367  4.05061  2.99403  3.66267  4.64055  2.87822  3.84694  3.15294  3.50730  2.93290  3.30630  3.69204  5.63954  4.34354    117 d x - -
          2.68618  4.42225  2.77519  2.73123  3.46354  2.40513  3.72494  3.29354  2.67741  2.69355  4.24690  2.90347  2.73739  3.18146  2.89801  2.37887  2.77519  2.98518  4.58477  3.61503
          0.03206  3.85209  4.57444  0.61958  0.77255  0.58159  0.81873
     67   2.74369  4.87697  2.68330  2.42452  3.74190  3.32306  2.11114  3.67686  2.44394  3.23169  4.11812  2.25228  3.84270  2.88922  2.80750  2.75796  3.01647  3.34492  5.11795  3.64061    118 h x - -
          2.68618  4.42225  2.77519  2.73123  3.46354  2.40513  3.72494  3.29354  2.67741  2.69355  4.24690  2.90347  2.73739  3.18146  2.89801  2.37887  2.77519  2.98518  4.58477  3.61503
          0.03206  3.85209  4.57444  0.61958  0.77255  0.58159  0.81873
     68   1.57802  4.16271  3.69681  3.31296  3.75223  3.22350  4.23947  2.50764  3.24208  2.59458  3.67599  3.49318  3.87707  3.56948  3.51934  2.65159  2.80590  1.84910  5.33369  4.10442    119 a x - -
          2.68618  4.42225  2.77519  2.73123  3.46354  2.40513  3.72494  3.29354  2.67741  2.69355  4.24690  2.90347  2.73739  3.18146  2.89801  2.37887  2.77519  2.98518  4.58477  3.61503
          0.03206  3.85209  4.57444  0.61958  0.77255  0.58159  0.81873
     69   1.04353  4.18228  3.44224  3.23285  4.03240  3.00731  4.25726  3.15489  3.24859  3.03741  4.07167  3.38751  3.74463  3.59168  3.50038  2.53284  2.80880  2.81283  5.46160  4.25964    120 a x - -
          2.68618  4.42225  2.77519  2.73123  3.46354  2.40513  3.72494  3.29354  2.67741  2.69355  4.24690  2.90347  2.73739  3.18146  2.89801  2.37887  2.77519  2.98518  4.58477  3.61503
          0.03206  3.85209  4.57444  0.61958  0.77255  0.58159  0.81873
     70   2.93522  5.04147  2.47972  1.05471  4.38520  3.26125  3.84659  3.83507  2.72458  3.45558  4.43075  2.92203  3.86494  3.06283  3.13113  2.91984  3.23938  3.52111  5.56063  4.28314    121 e x - -
          2.68618  4.42225  2.77519  2.73123  3.46354  2.40513  3.72494  3.29354  2.67741  2.69355  4.24690  2.90347  2.73739  3.18146  2.89801  2.37887  2.77519  2.98518  4.58477  3.61503
          0.03206  3.85209  4.57444  0.61958  0.77255  0.58159  0.81873
     71   2.94268  5.03620  3.30468  2.70494  4.44774  3.56368  3.57245  3.81411  1.38620  3.29464  4.17221  3.11842  3.95468  2.71659  1.77924  2.95101  3.12730  3.50256  5.36776  4.17867    122 k x - -
          2.68618  4.42225  2.77519  2.73123  3.46354  2.40513  3.72494  3.29354  2.67741  2.69355  4.24690  2.90347  2.73739  3.18146  2.89801  2.37887  2.77519  2.98518  4.58477  3.61503
          0.03206  3.85209  4.57444  0.61958  0.77255  0.58159  0.81873
     72   1.04353  4.18228  3.44224  3.23285  4.03240  3.00731  4.25726  3.15489  3.24859  3.03741  4.07167  3.38751  3.74463  3.59168  3.50038  2.53284  2.80880  2.81283  5.46160  4.25964    123 a x - -
          2.68618  4.42225  2.77519  2.73123  3.46354  2.40513  3.72494  3.29354  2.67741  2.69355  4.24690  2.90347  2.73739  3.18146  2.89801  2.37887  2.77519  2.98518  4.58477  3.61503
          0.03206  3.85209  4.57444  0.61958  0.77255  0.58159  0.81873
     73   2.86507  4.84973  2.88997  2.64465  4.01552  3.35284  3.80269  3.64339  2.46691  3.14775  4.17644  3.10411  3.90618  1.27072  2.75138  2.91380  3.16217  3.37441  5.29127  3.98376    124 q x - -
          2.68618  4.42225  2.77519  2.73123  3.46354  2.40513  3.72494  3.29354  2.67741  2.69355  4.24690  2.90347  2.73739  3.18146  2.89801  2.37887  2.77519  2.98518  4.58477  3.61503
          0.03206  3.85209  4.57444  0.61958  0.77255  0.58159  0.81873
     74   1.04353  4.18228  3.44224  3.23285  4.03240  3.00731  4.25726  3.15489  3.24859  3.03741  4.07167  3.38751  3.74463  3.59168  3.50038  2.53284  2.80880  2.81283  5.46160  4.25964    125 a x - -
          2.68618  4.42225  2.77519  2.73123  3.46354  2.40513  3.72494  3.29354  2.67741  2.69355  4.24690  2.90347  2.73739  3.18146  2.89801  2.37887  2.77519  2.98518  4.58477  3.61503
          0.03206  3.85209  4.57444  0.61958  0.77255  0.58159  0.81873
     75   2.96809  5.09262  0.94772  2.32296  4.46699  3.19557  3.91367  4.05061  2.99403  3.66267  4.64055  2.87822  3.84694  3.15294  3.50730  2.93290  3.30630  3.69204  5.63954  4.34354    126 d x - -
          2.68618  4.42225  2.77519  2.73123  3.46354  2.40513  3.72494  3.29354  2.67741  2.69355  4.24690  2.90347  2.73739  3.18146  2.89801  2.37887  2.77519  2.98518  4.58477  3.61503
          0.03206  3.85209  4.57444  0.61958  0.77255  0.58159  0.81873
     76   2.30535  4.22536  3.18908  3.00414  4.05612  2.95564  4.11445  3.57608  3.07653  3.29797  4.22592  3.23203  3.69281  3.42749  3.36303  1.12219  2.78400  3.11565  5.43029  4.13959    127 s x - -
          2.68618  4.42225  2.77519  2.73123  3.46354  2.40513  3.72494  3.29354  2.67741  2.69355  4.24690  2.90347  2.73739  3.18146  2.89801  2.37887  2.77519  2.98518  4.58477  3.61503
          0.03206  3.85209  4.57444  0.61958  0.77255  0.58159  0.81873
     77   3.23276  4.64059  4.21072  3.92153  1.04566  3.92692  3.86876  2.75917  3.82912  2.13403  3.49248  3.99636  4.38612  4.00277  3.95387  3.50361  3.53396  2.74833  4.12422  2.49393    128 f x - -
          2.68618  4.42225  2.77519  2.73123  3.46354  2.40513  3.72494  3.29354  2.67741  2.69355  4.24690  2.90347  2.73739  3.18146  2.89801  2.37887  2.77519  2.98518  4.58477  3.61503
          0.03206  3.85209  4.57444  0.61958  0.77255  0.58159  0.81873
     78   3.30240  4.68422  4.06042  3.76164  2.64634  3.70767  3.87551  3.32533  3.48437  2.72364  3.96005  3.91486  4.22375  3.87306  3.61624  3.50627  3.60181  3.21510  0.92741  2.64954    129 w x - -
          2.68618  4.42225  2.77519  2.73123  3.46354  2.40513  3.72494  3.29354  2.67741  2.69355  4.24690  2.90347  2.73739  3.18146  2.89801  2.37887  2.77519  2.98518  4.58477  3.61503
          0.03206  3.85209  4.57444  0.61958  0.77255  0.58159  0.81873
     79   2.96809  5.09262  0.94772  2.32296  4.46699  3.19557  3.91367  4.05061  2.99403  3.66267  4.64055  2.87822  3.84694  3.15294  3.50730  2.93290  3.30630  3.69204  5.63954  4.34354    130 d x - -
          2.68618  4.42225  2.77519  2.73123  3.46354  2.40513  3.72494  3.29354  2.67741  2.69355  4.24690  2.90347  2.73739  3.18146  2.89801  2.37887  2.77519  2.98518  4.58477  3.61503
          0.03206  3.85209  4.57444  0.61958  0.77255  0.58159  0.81873
     80   3.13263  4.60108  4.15668  3.79667  3.12834  3.95608  4.45881  2.33155  3.56461  0.90070  3.15808  4.07410  4.39510  3.93782  3.74392  3.52490  3.42790  2.36355  5.00000  3.71853    131 l x - -
          2.68618  4.42225  2.77519  2.73123  3.46354  2.40513  3.72494  3.29354  2.67741  2.69355  4.24690  2.90347  2.73739  3.18146  2.89801  2.37887  2.77519  2.98518  4.58477  3.61503
          0.03206  3.85209  4.57444  0.61958  0.77255  0.58159  0.81873
     81   2.86507  4.84973  2.88997  2.64465  4.01552  3.35284  3.80269  3.64339  2.46691  3.14775  4.17644  3.10411  3.90618  1.27072  2.75138  2.91380  3.16217  3.37441  5.29127  3.98376    132 q x - -
          2.68618  4.42225  2.77519  2.73123  3.46354  2.40513  3.72494  3.29354  2.67741  2.69355  4.24690  2.90347  2.73739  3.18146  2.89801  2.37887  2.77519  2.98518  4.58477  3.61503
          0.03206  3.85209  4.57444  0.61958  0.77255  0.58159  0.81873
     82   2.40216  4.24711  3.41041  3.16173  3.95127  3.08700  4.18056  3.07594  3.10430  2.94014  3.99215  3.37422  3.78923  3.50020  3.36383  2.60322  1.20692  2.77309  5.39088  4.16797    133 t x - -
          2.68618  4.42225  2.77519  2.73123  3.46354  2.40513  3.72494  3.29354  2.67741  2.69355  4.24690  2.90347  2.73739  3.18146  2.89801  2.37887  2.77519  2.98518  4.58477  3.61503
          0.03206  3.85209  4.57444  0.61958  0.77255  0.58159  0.81873
     83   2.95384  4.91636  3.12845  2.75401  4.29812  3.44525  3.74850  3.72617  1.06651  3.29582  4.25857  3.17931  3.94721  2.94129  2.42858  2.99729  3.20873  3.43518  5.36132  4.17124    134 k x - -
          2.68618  4.42225  2.77519  2.73123  3.46354  2.40513  3.72494  3.29354  2.67741  2.69355  4.24690  2.90347  2.73739  3.18146  2.89801  2.37887  2.77519  2.98518  4.58477  3.61503
          0.03206  3.85209  4.57444  0.61958  0.77255  0.58159  0.81873
     84   3.01527  4.43996  4.30630  3.92150  3.36070  4.04418  4.65356  1.10350  3.74923  1.95116  3.29949  4.16972  4.47755  4.09976  3.94815  3.53769  3.31488  1.84596  5.24715  3.98354    135 i x - -
          2.68618  4.42225  2.77519  2.73123  3.46354  2.40513  3.72494  3.29354  2.67741  2.69355  4.24690  2.90347  2.73739  3.18146  2.89801  2.37887  2.77519  2.98518  4.58477  3.61503
          0.03206  3.85209  4.57444  0.61958  0.77255  0.58159  0.81873
     85   1.97424  4.19286  3.83888  3.44455  3.67808  3.39263  4.33485  2.25090  3.36128  2.45427  3.58305  3.63228  4.00670  3.68812  3.62536  2.81581  2.89062  1.45356  5.32770  4.09921    136 v x - -
          2.68618  4.42225  2.77519  2.73123  3.46354  2.40513  3.72494  3.29354  2.67741  2.69355  4.24690  2.90347  2.73739  3.18146  2.89801  2.37887  2.77519  2.98518  4.58477  3.61503
          0.03206  3.85209  4.57444  0.61958  0.77255  0.58159  0.81873
     86   2.96809  5.09262  0.94772  2.32296  4.46699  3.19557  3.91367  4.05061  2.99403  3.66267  4.64055  2.87822  3.84694  3.15294  3.50730  2.93290  3.30630  3.69204  5.63954  4.34354    137 d x - -
          2.68618  4.42225  2.77519  2.73123  3.46354  2.40513  3.72494  3.29354  2.67741  2.69355  4.24690  2.90347  2.73739  3.18146  2.89801  2.37887  2.77519  2.98518  4.58477  3.61503
          0.03206  3.85209  4.57444  0.61958  0.77255  0.58159  0.81873
     87   2.86507  4.84973  2.88997  2.64465  4.01552  3.35284  3.80269  3.64339  2.46691  3.14775  4.17644  3.10411  3.90618  1.27072  2.75138  2.91380  3.16217  3.37441  5.29127  3.98376    138 q x - -
          2.68618  4.42225  2.77519  2.73123  3.46354  2.40513  3.72494  3.29354  2.67741  2.69355  4.24690  2.90347  2.73739  3.18146  2.89801  2.37887  2.77519  2.98518  4.58477  3.61503
          0.03206  3.85209  4.57444  0.61958  0.77255  0.58159  0.81873
     88   3.23276  4.64059  4.21072  3.92153  1.04566  3.92692  3.86876  2.75917  3.82912  2.13403  3.49248  3.99636  4.38612  4.00277  3.95387  3.50361  3.53396  2.74833  4.12422  2.49393    139 f x - -
          2.68618  4.42225  2.77519  2.73123  3.46354  2.40513  3.72494  3.29354  2.67741  2.69355  4.24690  2.90347  2.73739  3.18146  2.89801  2.37887  2.77519  2.98518  4.58477  3.61503
          0.03206  3.85209  4.57444  0.61958  0.77255  0.58159  0.81873
     89   2.64017  4.41736  3.30975  3.20670  4.34888  0.76126  4.32801  3.94374  3.38517  3.60039  4.57614  3.47411  3.80784  3.71098  3.62324  2.81154  3.11983  3.47601  5.44919  4.45017    140 g x - -
          2.68618  4.42225  2.77519  2.73123  3.46354  2.40513  3.72494  3.29354  2.67741  2.69355  4.24690  2.90347  2.73739  3.18146  2.89801  2.37887  2.77519  2.98518  4.58477  3.61503
          0.03206  3.85209  4.57444  0.61958  0.77255  0.58159  0.81873
     90   2.89695  4.38829  4.21625  3.69859  3.22494  3.98116  4.43565  2.09070  3.53888  1.76257  1.97969  3.97976  4.35665  3.83123  3.76702  3.33543  3.16819  1.71364  5.09904  3.91513    141 v x - -
          2.68618  4.42225  2.77519  2.73123  3.46354  2.40513  3.72494  3.29354  2.67741  2.69355  4.24690  2.90347  2.73739  3.18146  2.89801  2.37887  2.77519  2.98518  4.58477  3.61503
          0.03206  3.85209  4.57444  0.61958  0.77255  0.58159  0.81873
     91   2.80672  5.13650  2.42643  1.61229  4.41717  3.27935  3.65042  3.87889  2.40523  3.41036  4.27518  2.78374  3.81410  2.20558  2.81109  2.76017  3.06297  3.52506  5.57961  4.20400    142 e x - -
          2.68618  4.42225  2.77519  2.73123  3.46354  2.40513  3.72494  3.29354  2.67741  2.69355  4.24690  2.90347  2.73739  3.18146  2.89801  2.37887  2.77519  2.98518  4.58477  3.61503
          0.03206  3.85209  4.57444  0.61958  0.77255  0.58159  0.81873
     92   2.30535  4.22536  3.18908  3.00414  4.05612  2.95564  4.11445  3.57608  3.07653  3.29797  4.22592  3.23203  3.69281  3.42749  3.36303  1.12219  2.78400  3.11565  5.43029  4.13959    143 s x - -
          2.68618  4.42225  2.77519  2.73123  3.46354  2.40513  3.72494  3.29354  2.67741  2.69355  4.24690  2.90347  2.73739  3.18146  2.89801  2.37887  2.77519  2.98518  4.58477  3.61503
          0.03206  3.85209  4.57444  0.61958  0.77255  0.58159  0.81873
     93   2.72514  4.48564  3.33016  3.16642  4.16296  3.17431  4.24539  3.70334  3.22202  3.33231  4.38144  3.47507  0.86639  3.61143  3.46968  2.89205  3.16515  3.35101  5.35491  4.28342    144 p x - -
          2.68618  4.42225  2.77519  2.73123  3.46354  2.40513  3.72494  3.29354  2.67741  2.69355  4.24690  2.90347  2.73739  3.18146  2.89801  2.37887  2.77519  2.98518  4.58477  3.61503
          0.03206  3.85209  4.57444  0.61958  0.77255  0.58159  0.81873
     94   2.86507  4.84973  2.88997  2.64465  4.01552  3.35284  3.80269  3.64339  2.46691  3.14775  4.17644  3.10411  3.90618  1.27072  2.75138  2.91380  3.16217  3.37441  5.29127  3.98376    145 q x - -
          2.68618  4.42225  2.77519  2.73123  3.46354  2.40513  3.72494  3.29354  2.67741  2.69355  4.24690  2.90347  2.73739  3.18146  2.89801  2.37887  2.77519  2.98518  4.58477  3.61503
          0.03206  3.85209  4.57444  0.61958  0.77255  0.58159  0.81873
     95   1.76779  4.21927  3.19563  2.91965  4.09049  2.98970  4.04210  3.39077  2.96576  3.13622  4.04646  3.18699  1.87839  3.30525  3.28990  2.45257  2.73268  2.98025  5.45531  4.21934    146 a x - -
          2.68618  4.42225  2.77519  2.73123  3.46354  2.40513  3.72494  3.29354  2.67741  2.69355  4.24690  2.90347  2.73739  3.18146  2.89801  2.37887  2.77519  2.98518  4.58477  3.61503
          0.03206  3.85209  4.57444  0.61958  0.77255  0.58159  0.81873
     96   2.72514  4.48564  3.33016  3.16642  4.16296  3.17431  4.24539  3.70334  3.22202  3.33231  4.38144  3.47507  0.86639  3.61143  3.46968  2.89205  3.16515  3.35101  5.35491  4.28342    147 p x - -
          2.68618  4.42225  2.77519  2.73123  3.46354  2.40513  3.72494  3.29354  2.67741  2.69355  4.24690  2.90347  2.73739  3.18146  2.89801  2.37887  2.77519  2.98518  4.58477  3.61503
          0.03206  3.85209  4.57444  0.61958  0.77255  0.58159  0.81873
     97   2.75846  4.96559  2.64687  2.38133  4.31937  3.30955  3.65240  3.78633  1.89207  3.34586  4.20393  1.90168  3.82830  2.81934  2.63779  2.75521  3.02377  3.43103  5.47005  4.13786    148 k x - -
          2.68618  4.42225  2.77519  2.73123  3.46354  2.40513  3.72494  3.29354  2.67741  2.69355  4.24690  2.90347  2.73739  3.18146  2.89801  2.37887  2.77519  2.98518  4.58477  3.61503
          0.03206  3.85209  4.57444  0.61958  0.77255  0.58159  0.81873
     98   3.13263  4.60108  4.15668  3.79667  3.12834  3.95608  4.45881  2.33155  3.56461  0.90070  3.15808  4.07410  4.39510  3.93782  3.74392  3.52490  3.42790  2.36355  5.00000  3.71853    149 l x - -
          2.68618  4.42225  2.77519  2.73123  3.46354  2.40513  3.72494  3.29354  2.67741  2.69355  4.24690  2.90347  2.73739  3.18146  2.89801  2.37887  2.77519  2.98518  4.58477  3.61503
          0.03206  3.85209  4.57444  0.61958  0.77255  0.58159  0.81873
     99   2.98288  4.82300  3.47150  2.98712  4.17243  3.47450  3.81019  3.71292  2.23015  3.23257  4.23350  3.34830  3.97827  3.03172  1.00998  3.06817  3.25036  3.43780  5.26386  4.10444    150 r x - -
          2.68618  4.42225  2.77519  2.73123  3.46354  2.40513  3.72494  3.29354  2.67741  2.69355  4.24690  2.90347  2.73739  3.18146  2.89801  2.37887  2.77519  2.98518  4.58477  3.61503
          0.03206  3.85209  4.57444  0.61958  0.77255  0.58159  0.81873
    100   3.13263  4.60108  4.15668  3.79667  3.12834  3.95608  4.45881  2.33155  3.56461  0.90070  3.15808  4.07410  4.39510  3.93782  3.74392  3.52490  3.42790  2.36355  5.00000  3.71853    151 l x - -
          2.68618  4.42225  2.77519  2.73123  3.46354  2.40513  3.72494  3.29354  2.67741  2.69355  4.24690  2.90347  2.73739  3.18146  2.89801  2.37887  2.77519  2.98518  4.58477  3.61503
          0.03206  3.85209  4.57444  0.61958  0.77255  0.58159  0.81873
    101   2.98288  4.82300  3.47150  2.98712  4.17243  3.47450  3.81019  3.71292  2.23015  3.23257  4.23350  3.34830  3.97827  3.03172  1.00998  3.06817  3.25036  3.43780  5.26386  4.10444    152 r x - -
          2.68618  4.42225  2.77519  2.73123  3.46354  2.40513  3.72494  3.29354  2.67741  2.69355  4.24690  2.90347  2.73739  3.18146  2.89801  2.37887  2.77519  2.98518  4.58477  3.61503
          0.03206  3.85209  4.57444  0.61958  0.77255  0.58159  0.81873
    102   2.30535  4.22536  3.18908  3.00414  4.05612  2.95564  4.11445  3.57608  3.07653  3.29797  4.22592  3.23203  3.69281  3.42749  3.36303  1.12219  2.78400  3.11565  5.43029  4.13959    153 s x - -
          2.68618  4.42225  2.77519  2.73123  3.46354  2.40513  3.72494  3.29354  2.67741  2.69355  4.24690  2.90347  2.73739  3.18146  2.89801  2.37887  2.77519  2.98518  4.58477  3.61503
          0.03206  3.85209  4.57444  0.61958  0.77255  0.58159  0.81873
    103   3.01527  4.43996  4.30630  3.92150  3.36070  4.04418  4.65356  1.10350  3.74923  1.95116  3.29949  4.16972  4.47755  4.09976  3.94815  3.53769  3.31488  1.84596  5.24715  3.98354    154 i x - -
          2.68618  4.42225  2.77519  2.73123  3.46354  2.40513  3.72494  3.29354  2.67741  2.69355  4.24690  2.90347  2.73739  3.18146  2.89801  2.37887  2.77519  2.98518  4.58477  3.61503
          0.03206  3.85209  4.57444  0.61958  0.77255  0.58159  0.81873
    104   2.40216  4.24711  3.41041  3.16173  3.95127  3.08700  4.18056  3.07594  3.10430  2.94014  3.99215  3.37422  3.78923  3.50020  3.36383  2.60322  1.20692  2.77309  5.39088  4.16797    155 t x - -
          2.68618  4.42225  2.77519  2.73123  3.46354  2.40513  3.72494  3.29354  2.67741  2.69355  4.24690  2.90347  2.73739  3.18146  2.89801  2.37887  2.77519  2.98518  4.58477  3.61503
          0.03206  3.85209  4.57444  0.61958  0.77255  0.58159  0.81873
    105   2.86507  4.84973  2.88997  2.64465  4.01552  3.35284  3.80269  3.64339  2.46691  3.14775  4.17644  3.10411  3.90618  1.27072  2.75138  2.91380  3.16217  3.37441  5.29127  3.98376    156 q x - -
          2.68618  4.42225  2.77519  2.73123  3.46354  2.40513  3.72494  3.29354  2.67741  2.69355  4.24690  2.90347  2.73739  3.18146  2.89801  2.37887  2.77519  2.98518  4.58477  3.61503
          0.03206  3.85209  4.57444  0.61958  0.77255  0.58159  0.81873
    106   2.40216  4.24711  3.41041  3.16173  3.95127  3.08700  4.18056  3.07594  3.10430  2.94014  3.99215  3.37422  3.78923  3.50020  3.36383  2.60322  1.20692  2.77309  5.39088  4.16797    157 t x - -
          2.68618  4.42225  2.77519  2.73123  3.46354  2.40513  3.72494  3.29354  2.67741  2.69355  4.24690  2.90347  2.73739  3.18146  2.89801  2.37887  2.77519  2.98518  4.58477  3.61503
          0.03206  3.85209  4.57444  0.61958  0.77255  0.58159  0.81873
    107   2.30535  4.22536  3.18908  3.00414  4.05612  2.95564  4.11445  3.57608  3.07653  3.29797  4.22592  3.23203  3.69281  3.42749  3.36303  1.12219  2.78400  3.11565  5.43029  4.13959    158 s x - -
          2.68618  4.42225  2.77519  2.73123  3.46354  2.40513  3.72494  3.29354  2.67741  2.69355  4.24690  2.90347  2.73739  3.18146  2.89801  2.37887  2.77519  2.98518  4.58477  3.61503
          0.03206  3.85209  4.57444  0.61958  0.77255  0.58159  0.81873
    108   2.01319  4.19639  3.85188  3.45858  3.67394  3.40752  4.34634  2.23171  3.37382  2.44332  3.57757  3.64615  4.01892  3.70144  3.63622  2.83127  2.89938  1.42579  5.33072  4.10177    159 v x - -
          2.68618  4.42225  2.77519  2.73123  3.46354  2.40513  3.72494  3.29354  2.67741  2.69355  4.24690  2.90347  2.73739  3.18146  2.89801  2.37887  2.77519  2.98518  4.58477  3.61503
          0.03206  3.85209  4.57444  0.61958  0.77255  0.58159  0.81873
    109   2.40216  4.24711  3.41041  3.16173  3.95127  3.08700  4.18056  3.07594  3.10430  2.94014  3.99215  3.37422  3.78923  3.50020  3.36383  2.60322  1.20692  2.77309  5.39088  4.16797    160 t x - -
          2.68618  4.42225  2.77519  2.73123  3.46354  2.40513  3.72494  3.29354  2.67741  2.69355  4.24690  2.90347  2.73739  3.18146  2.89801  2.37887  2.77519  2.98518  4.58477  3.61503
          0.03206  3.85209  4.57444  0.61958  0.77255  0.58159  0.81873
    110   3.13263  4.60108  4.15668  3.79667  3.12834  3.95608  4.45881  2.33155  3.56461  0.90070  3.15808  4.07410  4.39510  3.93782  3.74392  3.52490  3.42790  2.36355  5.00000  3.71853    161 l x - -
          2.68618  4.42225  2.77519  2.73123  3.46354  2.40513  3.72494  3.29354  2.67741  2.69355  4.24690  2.90347  2.73739  3.18146  2.89801  2.37887  2.77519  2.98518  4.58477  3.61503
          0.03206  3.85209  4.57444  0.61958  0.77255  0.58159  0.81873
    111   2.93522  5.04147  2.47972  1.05471  4.38520  3.26125  3.84659  3.83507  2.72458  3.45558  4.43075  2.92203  3.86494  3.06283  3.13113  2.91984  3.23938  3.52111  5.56063  4.28314    162 e x - -
          2.68618  4.42225  2.77519  2.73123  3.46354  2.40513  3.72494  3.29354  2.67741  2.69355  4.24690  2.90347  2.73739  3.18146  2.89801  2.37887  2.77519  2.98518  4.58477  3.61503
          0.03206  3.85209  4.57444  0.61958  0.77255  0.58159  0.81873
    112   3.30240  4.68422  4.06042  3.76164  2.64634  3.70767  3.87551  3.32533  3.48437  2.72364  3.96005  3.91486  4.22375  3.87306  3.61624  3.50627  3.60181  3.21510  0.92741  2.64954    163 w x - -
          2.68618  4.42225  2.77519  2.73123  3.46354  2.40513  3.72494  3.29354  2.67741  2.69355  4.24690  2.90347  2.73739  3.18146  2.89801  2.37887  2.77519  2.98518  4.58477  3.61503
          0.03206  3.85209  4.57444  0.61958  0.77255  0.58159  0.81873
    113   2.96809  5.09262  0.94772  2.32296  4.46699  3.19557  3.91367  4.05061  2.99403  3.66267  4.64055  2.87822  3.84694  3.15294  3.50730  2.93290  3.30630  3.69204  5.63954  4.34354    164 d x - -
          2.68618  4.42225  2.77519  2.73123  3.46354  2.40513  3.72494  3.29354  2.67741  2.69355  4.24690  2.90347  2.73739  3.18146  2.89801  2.37887  2.77519  2.98518  4.58477  3.61503
          0.03206  3.85209  4.57444  0.61958  0.77255  0.58159  0.81873
    114   2.83692  5.08860  2.68467  1.98201  4.43727  3.37615  3.61621  3.83239  1.57162  3.36444  4.22282  2.89342  3.85682  2.76671  2.50127  2.81010  3.06685  3.49171  5.49733  4.19890    165 k x - -
          2.68618  4.42225  2.77519  2.73123  3.46354  2.40513  3.72494  3.29354  2.67741  2.69355  4.24690  2.90347  2.73739  3.18146  2.89801  2.37887  2.77519  2.98518  4.58477  3.61503
          0.03206  3.85209  4.57444  0.61958  0.77255  0.58159  0.81873
    115   3.13263  4.60108  4.15668  3.79667  3.12834  3.95608  4.45881  2.33155  3.56461  0.90070  3.15808  4.07410  4.39510  3.93782  3.74392  3.52490  3.42790  2.36355  5.00000  3.71853    166 l x - -
          2.68618  4.42225  2.77519  2.73123  3.46354  2.40513  3.72494  3.29354  2.67741  2.69355  4.24690  2.90347  2.73739  3.18146  2.89801  2.37887  2.77519  2.98518  4.58477  3.61503
          0.03206  3.85209  4.57444  0.61958  0.77255  0.58159  0.81873
    116   2.80233  5.09702  2.49915  1.88602  4.38036  3.30341  3.64348  3.83542  2.35491  3.36861  4.23587  2.81654  3.82338  1.88274  2.73541  2.76643  3.05338  3.48997  5.53589  4.17914    167 q x - -
          2.68618  4.42225  2.77519  2.73123  3.46354  2.40513  3.72494  3.29354  2.67741  2.69355  4.24690  2.90347  2.73739  3.18146  2.89801  2.37887  2.77519  2.98518  4.58477  3.61503
          0.03206  3.85209  4.57444  0.61958  0.77255  0.58159  0.81873
    117   3.13263  4.60108  4.15668  3.79667  3.12834  3.95608  4.45881  2.33155  3.56461  0.90070  3.15808  4.07410  4.39510  3.93782  3.74392  3.52490  3.42790  2.36355  5.00000  3.71853    168 l x - -
          2.68618  4.42225  2.77519  2.73123  3.46354  2.40513  3.72494  3.29354  2.67741  2.69355  4.24690  2.90347  2.73739  3.18146  2.89801  2.37887  2.77519  2.98518  4.58477  3.61503
          0.03206  3.85209  4.57444  0.61958  0.77255  0.58159  0.81873
    118   1.04353  4.18228  3.44224  3.23285  4.03240  3.00731  4.25726  3.15489  3.24859  3.03741  4.07167  3.38751  3.74463  3.59168  3.50038  2.53284  2.80880  2.81283  5.46160  4.25964    169 a x - -
          2.68618  4.42225  2.77519  2.73123  3.46354  2.40513  3.72494  3.29354  2.67741  2.69355  4.24690  2.90347  2.73739  3.18146  2.89801  2.37887  2.77519  2.98518  4.58477  3.61503
          0.03206  3.85209  4.57444  0.61958  0.77255  0.58159  0.81873
    119   2.86507  4.84973  2.88997  2.64465  4.01552  3.35284  3.80269  3.64339  2.46691  3.14775  4.17644  3.10411  3.90618  1.27072  2.75138  2.91380  3.16217  3.37441  5.29127  3.98376    170 q x - -
          2.68618  4.42225  2.77519  2.73123  3.46354  2.40513  3.72494  3.29354  2.67741  2.69355  4.24690  2.90347  2.73739  3.18146  2.89801  2.37887  2.77519  2.98518  4.58477  3.61503
          0.03206  3.85209  4.57444  0.61958  0.77255  0.58159  0.81873
    120   2.56381  0.98273  4.07770  3.81287  3.80913  3.19087  4.46446  2.94986  3.63977  2.86615  3.98687  3.80530  3.89621  3.98672  3.76767  2.83538  3.02889  2.69576  5.22930  4.09689    171 c x - -
          2.68618  4.42225  2.77519  2.73123  3.46354  2.40513  3.72494  3.29354  2.67741  2.69355  4.24690  2.90347  2.73739  3.18146  2.89801  2.37887  2.77519  2.98518  4.58477  3.61503
          0.03206  3.85209  4.57444  0.61958  0.77255  0.58159  0.81873
    121   2.95384  4.91636  3.12845  2.75401  4.29812  3.44525  3.74850  3.72617  1.06651  3.29582  4.25857  3.17931  3.94721  2.94129  2.42858  2.99729  3.20873  3.43518  5.36132  4.17124    172 k x - -
          2.68618  4.42225  2.77519  2.73123  3.46354  2.40513  3.72494  3.29354  2.67741  2.69355  4.24690  2.90347  2.73739  3.18146  2.89801  2.37887  2.77519  2.98518  4.58477  3.61503
          0.03206  3.85209  4.57444  0.61958  0.77255  0.58159  0.81873
    122   3.13263  4.60108  4.15668  3.79667  3.12834  3.95608  4.45881  2.33155  3.56461  0.90070  3.15808  4.07410  4.39510  3.93782  3.74392  3.52490  3.42790  2.36355  5.00000  3.71853    173 l x - -
          2.68618  4.42225  2.77519  2.73123  3.46354  2.40513  3.72494  3.29354  2.67741  2.69355  4.24690  2.90347  2.73739  3.18146  2.89801  2.37887  2.77519  2.98518  4.58477  3.61503
          0.03206  3.85209  4.57444  0.61958  0.77255  0.58159  0.81873
    123   3.13263  4.60108  4.15668  3.79667  3.12834  3.95608  4.45881  2.33155  3.56461  0.90070  3.15808  4.07410  4.39510  3.93782  3.74392  3.52490  3.42790  2.36355  5.00000  3.71853    174 l x - -
          2.68618  4.42225  2.77519  2.73123  3.46354  2.40513  3.72494  3.29354  2.67741  2.69355  4.24690  2.90347  2.73739  3.18146  2.89801  2.37887  2.77519  2.98518  4.58477  3.61503
          0.03206  3.85209  4.57444  0.61958  0.77255  0.58159  0.81873
    124   2.30535  4.22536  3.18908  3.00414  4.05612  2.95564  4.11445  3.57608  3.07653  3.29797  4.22592  3.23203  3.69281  3.42749  3.36303  1.12219  2.78400  3.11565  5.43029  4.13959    175 s x - -
          2.68618  4.42225  2.77519  2.73123  3.46354  2.40513  3.72494  3.29354  2.67741  2.69355  4.24690  2.90347  2.73739  3.18146  2.89801  2.37887  2.77519  2.98518  4.58477  3.61503
          0.03206  3.85209  4.57444  0.61958  0.77255  0.58159  0.81873
    125   3.13263  4.60108  4.15668  3.79667  3.12834  3.95608  4.45881  2.33155  3.56461  0.90070  3.15808  4.07410  4.39510  3.93782  3.74392  3.52490  3.42790  2.36355  5.00000  3.71853    176 l x - -
          2.68618  4.42225  2.77519  2.73123  3.46354  2.40513  3.72494  3.29354  2.67741  2.69355  4.24690  2.90347  2.73739  3.18146  2.89801  2.37887  2.77519  2.98518  4.58477  3.61503
          0.03206  3.85209  4.57444  0.61958  0.77255  0.58159  0.81873
    126   2.30535  4.22536  3.18908  3.00414  4.05612  2.95564  4.11445  3.57608  3.07653  3.29797  4.22592  3.23203  3.69281  3.42749  3.36303  1.12219  2.78400  3.11565  5.43029  4.13959    177 s x - -
          2.68618  4.42225  2.77519  2.73123  3.46354  2.40513  3.72494  3.29354  2.67741  2.69355  4.24690  2.90347  2.73739  3.18146  2.89801  2.37887  2.77519  2.98518  4.58477  3.61503
          0.03206  3.85209  4.57444  0.61958  0.77255  0.58159  0.81873
    127   3.01527  4.43996  4.30630  3.92150  3.36070  4.04418  4.65356  1.10350  3.74923  1.95116  3.29949  4.16972  4.47755  4.09976  3.94815  3.53769  3.31488  1.84596  5.24715  3.98354    178 i x - -
          2.68618  4.42225  2.77519  2.73123  3.46354  2.40513  3.72494  3.29354  2.67741  2.69355  4.24690  2.90347  2.73739  3.18146  2.89801  2.37887  2.77519  2.98518  4.58477  3.61503
          0.03206  3.85209  4.57444  0.61958  0.77255  0.58159  0.81873
    128   3.30240  4.68422  4.06042  3.76164  2.64634  3.70767  3.87551  3.32533  3.48437  2.72364  3.96005  3.91486  4.22375  3.87306  3.61624  3.50627  3.60181  3.21510  0.92741  2.64954    179 w x - -
          2.68618  4.42225  2.77519  2.73123  3.46354  2.40513  3.72494  3.29354  2.67741  2.69355  4.24690  2.90347  2.73739  3.18146  2.89801  2.37887  2.77519  2.98518  4.58477  3.61503
          0.03206  3.85209  4.57444  0.61958  0.77255  0.58159  0.81873
    129   2.95384  4.91636  3.12845  2.75401  4.29812  3.44525  3.74850  3.72617  1.06651  3.29582  4.25857  3.17931  3.94721  2.94129  2.42858  2.99729  3.20873  3.43518  5.36132  4.17124    180 k x - -
          2.68618  4.42225  2.77519  2.73123  3.46354  2.40513  3.72494  3.29354  2.67741  2.69355  4.24690  2.90347  2.73739  3.18146  2.89801  2.37887  2.77519  2.98518  4.58477  3.61503
          0.03206  3.85209  4.57444  0.61958  0.77255  0.58159  0.81873
    130   2.70692  4.70244  2.69771  2.58124  4.06280  3.17060  3.90518  3.76901  2.80729  3.41826  4.37380  1.19465  3.82157  3.17808  3.16110  2.77501  3.08822  3.39328  5.37109  4.01275    181 n x - -
          2.68618  4.42225  2.77519  2.73123  3.46354  2.40513  3.72494  3.29354  2.67741  2.69355  4.24690  2.90347  2.73739  3.18146  2.89801  2.37887  2.77519  2.98518  4.58477  3.61503
          0.03206  3.85209  4.57444  0.61958  0.77255  0.58159  0.81873
    131   2.64017  4.41736  3.30975  3.20670  4.34888  0.76126  4.32801  3.94374  3.38517  3.60039  4.57614  3.47411  3.80784  3.71098  3.62324  2.81154  3.11983  3.47601  5.44919  4.45017    182 g x - -
          2.68618  4.42225  2.77519  2.73123  3.46354  2.40513  3.72494  3.29354  2.67741  2.69355  4.24690  2.90347  2.73739  3.18146  2.89801  2.37887  2.77519  2.98518  4.58477  3.61503
          0.03206  3.85209  4.57444  0.61958  0.77255  0.58159  0.81873
    132   2.86507  4.84973  2.88997  2.64465  4.01552  3.35284  3.80269  3.64339  2.46691  3.14775  4.17644  3.10411  3.90618  1.27072  2.75138  2.91380  3.16217  3.37441  5.29127  3.98376    183 q x - -
          2.68618  4.42225  2.77519  2.73123  3.46354  2.40513  3.72494  3.29354  2.67741  2.69355  4.24690  2.90347  2.73739  3.18146  2.89801  2.37887  2.77519  2.98518  4.58477  3.61503
          0.03206  3.85209  4.57444  0.61958  0.77255  0.58159  0.81873
    133   2.98288  4.82300  3.47150  2.98712  4.17243  3.47450  3.81019  3.71292  2.23015  3.23257  4.23350  3.34830  3.97827  3.03172  1.00998  3.06817  3.25036  3.43780  5.26386  4.10444    184 r x - -
          2.68618  4.42225  2.77519  2.73123  3.46354  2.40513  3.72494  3.29354  2.67741  2.69355  4.24690  2.90347  2.73739  3.18146  2.89801  2.37887  2.77519  2.98518  4.58477  3.61503
          0.03206  3.85209  4.57444  0.61958  0.77255  0.58159  0.81873
    134   3.13263  4.60108  4.15668  3.79667  3.12834  3.95608  4.45881  2.33155  3.56461  0.90070  3.15808  4.07410  4.39510  3.93782  3.74392  3.52490  3.42790  2.36355  5.00000  3.71853    185 l x - -
          2.68618  4.42225  2.77519  2.73123  3.46354  2.40513  3.72494  3.29354  2.67741  2.69355  4.24690  2.90347  2.73739  3.18146  2.89801  2.37887  2.77519  2.98518  4.58477  3.61503
          0.03206  3.85209  4.57444  0.61958  0.77255  0.58159  0.81873
    135   2.64017  4.41736  3.30975  3.20670  4.34888  0.76126  4.32801  3.94374  3.38517  3.60039  4.57614  3.47411  3.80784  3.71098  3.62324  2.81154  3.11983  3.47601  5.44919  4.45017    186 g x - -
          2.68618  4.42225  2.77519  2.73123  3.46354  2.40513  3.72494  3.29354  2.67741  2.69355  4.24690  2.90347  2.73739  3.18146  2.89801  2.37887  2.77519  2.98518  4.58477  3.61503
          0.03206  3.85209  4.57444  0.61958  0.77255  0.58159  0.81873
    136   2.40216  4.24711  3.41041  3.16173  3.95127  3.08700  4.18056  3.07594  3.10430  2.94014  3.99215  3.37422  3.78923  3.50020  3.36383  2.60322  1.20692  2.77309  5.39088  4.16797    187 t x - -
          2.68618  4.42225  2.77519  2.73123  3.46354  2.40513  3.72494  3.29354  2.67741  2.69355  4.24690  2.90347  2.73739  3.18146  2.89801  2.37887  2.77519  2.98518  4.58477  3.61503
          0.03206  3.85209  4.57444  0.61958  0.77255  0.58159  0.81873
    137   3.13263  4.60108  4.15668  3.79667  3.12834  3.95608  4.45881  2.33155  3.56461  0.90070  3.15808  4.07410  4.39510  3.93782  3.74392  3.52490  3.42790  2.36355  5.00000  3.71853    188 l x - -
          2.68618  4.42225  2.77519  2.73123  3.46354  2.40513  3.72494  3.29354  2.67741  2.69355  4.24690  2.90347  2.73739  3.18146  2.89801  2.37887  2.77519  2.98518  4.58477  3.61503
          0.03206  3.85209  4.57444  0.61958  0.77255  0.58159  0.81873
    138   2.72514  4.48564  3.33016  3.16642  4.16296  3.17431  4.24539  3.70334  3.22202  3.33231  4.38144  3.47507  0.86639  3.61143  3.46968  2.89205  3.16515  3.35101  5.35491  4.28342    189 p x - -
          2.68618  4.42225  2.77519  2.73123  3.46354  2.40513  3.72494  3.29354  2.67741  2.69355  4.24690  2.90347  2.73739  3.18146  2.89801  2.37887  2.77519  2.98518  4.58477  3.61503
          0.03206  3.85209  4.57444  0.61958  0.77255  0.58159  0.81873
    139   2.70692  4.70244  2.69771  2.58124  4.06280  3.17060  3.90518  3.76901  2.80729  3.41826  4.37380  1.19465  3.82157  3.17808  3.16110  2.77501  3.08822  3.39328  5.37109  4.01275    190 n x - -
          2.68618  4.42225  2.77519  2.73123  3.46354  2.40513  3.72494  3.29354  2.67741  2.69355  4.24690  2.90347  2.73739  3.18146  2.89801  2.37887  2.77519  2.98518  4.58477  3.61503
          0.03206  3.85209  4.57444  0.61958  0.77255  0.58159  0.81873
    140   2.72514  4.48564  3.33016  3.16642  4.16296  3.17431  4.24539  3.70334  3.22202  3.33231  4.38144  3.47507  0.86639  3.61143  3.46968  2.89205  3.16515  3.35101  5.35491  4.28342    191 p x - -
          2.68618  4.42225  2.77519  2.73123  3.46354  2.40513  3.72494  3.29354  2.67741  2.69355  4.24690  2.90347  2.73739  3.18146  2.89801  2.37887  2.77519  2.98518  4.58477  3.61503
          0.03206  3.85209  4.57444  0.61958  0.77255  0.58159  0.81873
    141   3.13263  4.60108  4.15668  3.79667  3.12834  3.95608  4.45881  2.33155  3.56461  0.90070  3.15808  4.07410  4.39510  3.93782  3.74392  3.52490  3.42790  2.36355  5.00000  3.71853    192 l x - -
          2.68618  4.42225  2.77519  2.73123  3.46354  2.40513  3.72494  3.29354  2.67741  2.69355  4.24690  2.90347  2.73739  3.18146  2.89801  2.37887  2.77519  2.98518  4.58477  3.61503
          0.03206  3.85209  4.57444  0.61958  0.77255  0.58159  0.81873
    142   2.46733  4.50477  2.80961  2.56475  4.12312  3.11766  3.82988  3.50919  2.67446  3.21357  4.08983  1.86867  3.74109  3.04393  3.05109  2.56531  2.16738  3.12500  5.43863  4.11584    193 n x - -
          2.68618  4.42225  2.77519  2.73123  3.46354  2.40513  3.72494  3.29354  2.67741  2.69355  4.24690  2.90347  2.73739  3.18146  2.89801  2.37887  2.77519  2.98518  4.58477  3.61503
          0.03206  3.85209  4.57444  0.61958  0.77255  0.58159  0.81873
    143   2.70692  4.70244  2.69771  2.58124  4.06280  3.17060  3.90518  3.76901  2.80729  3.41826  4.37380  1.19465  3.82157  3.17808  3.16110  2.77501  3.08822  3.39328  5.37109  4.01275    194 n x - -
          2.68618  4.42225  2.77519  2.73123  3.46354  2.40513  3.72494  3.29354  2.67741  2.69355  4.24690  2.90347  2.73739  3.18146  2.89801  2.37887  2.77519  2.98518  4.58477  3.61503
          0.03206  3.85209  4.57444  0.61958  0.77255  0.58159  0.81873
    144   2.40216  4.24711  3.41041  3.16173  3.95127  3.08700  4.18056  3.07594  3.10430  2.94014  3.99215  3.37422  3.78923  3.50020  3.36383  2.60322  1.20692  2.77309  5.39088  4.16797    195 t x - -
          2.68618  4.42225  2.77519  2.73123  3.46354  2.40513  3.72494  3.29354  2.67741  2.69355  4.24690  2.90347  2.73739  3.18146  2.89801  2.37887  2.77519  2.98518  4.58477  3.61503
          0.03206  3.85209  4.57444  0.61958  0.77255  0.58159  0.81873
    145   2.30535  4.22536  3.18908  3.00414  4.05612  2.95564  4.11445  3.57608  3.07653  3.29797  4.22592  3.23203  3.69281  3.42749  3.36303  1.12219  2.78400  3.11565  5.43029  4.13959    196 s x - -
          2.68618  4.42225  2.77519  2.73123  3.46354  2.40513  3.72494  3.29354  2.67741  2.69355  4.24690  2.90347  2.73739  3.18146  2.89801  2.37887  2.77519  2.98518  4.58477  3.61503
          0.03206  3.85209  4.57444  0.61958  0.77255  0.58159  0.81873
    146   2.40216  4.24711  3.41041  3.16173  3.95127  3.08700  4.18056  3.07594  3.10430  2.94014  3.99215  3.37422  3.78923  3.50020  3.36383  2.60322  1.20692  2.77309  5.39088  4.16797    197 t x - -
          2.68618  4.42225  2.77519  2.73123  3.46354  2.40513  3.72494  3.29354  2.67741  2.69355  4.24690  2.90347  2.73739  3.18146  2.89801  2.37887  2.77519  2.98518  4.58477  3.61503
          0.03206  3.85209  4.57444  0.61958  0.77255  0.58159  0.81873
    147   2.95384  4.91636  3.12845  2.75401  4.29812  3.44525  3.74850  3.72617  1.06651  3.29582  4.25857  3.17931  3.94721  2.94129  2.42858  2.99729  3.20873  3.43518  5.36132  4.17124    198 k x - -
          2.68618  4.42225  2.77519  2.73123  3.46354  2.40513  3.72494  3.29354  2.67741  2.69355  4.24690  2.90347  2.73739  3.18146  2.89801  2.37887  2.77519  2.98518  4.58477  3.61503
          0.03206  3.85209  4.57444  0.61958  0.77255  0.58159  0.81873
    148   3.13263  4.60108  4.15668  3.79667  3.12834  3.95608  4.45881  2.33155  3.56461  0.90070  3.15808  4.07410  4.39510  3.93782  3.74392  3.52490  3.42790  2.36355  5.00000  3.71853    199 l x - -
          2.68618  4.42225  2.77519  2.73123  3.46354  2.40513  3.72494  3.29354  2.67741  2.69355  4.24690  2.90347  2.73739  3.18146  2.89801  2.37887  2.77519  2.98518  4.58477  3.61503
          0.03206  3.85209  4.57444  0.61958  0.77255  0.58159  0.81873
    149   2.30535  4.22536  3.18908  3.00414  4.05612  2.95564  4.11445  3.57608  3.07653  3.29797  4.22592  3.23203  3.69281  3.42749  3.36303  1.12219  2.78400  3.11565  5.43029  4.13959    200 s x - -
          2.68618  4.42225  2.77519  2.73123  3.46354  2.40513  3.72494  3.29354  2.67741  2.69355  4.24690  2.90347  2.73739  3.18146  2.89801  2.37887  2.77519  2.98518  4.58477  3.61503
          0.03206  3.85209  4.57444  0.61958  0.77255  0.58159  0.81873
    150   2.64017  4.41736  3.30975  3.20670  4.34888  0.76126  4.32801  3.94374  3.38517  3.60039  4.57614  3.47411  3.80784  3.71098  3.62324  2.81154  3.11983  3.47601  5.44919  4.45017    201 g x - -
          2.68618  4.42225  2.77519  2.73123  3.46354  2.40513  3.72494  3.29354  2.67741  2.69355  4.24690  2.90347  2.73739  3.18146  2.89801  2.37887  2.77519  2.98518  4.58477  3.61503
          0.03206  3.85209  4.57444  0.61958  0.77255  0.58159  0.81873
    151   3.13263  4.60108  4.15668  3.79667  3.12834  3.95608  4.45881  2.33155  3.56461  0.90070  3.15808  4.07410  4.39510  3.93782  3.74392  3.52490  3.42790  2.36355  5.00000  3.71853    202 l x - -
          2.68618  4.42225  2.77519  2.73123  3.46354  2.40513  3.72494  3.29354  2.67741  2.69355  4.24690  2.90347  2.73739  3.18146  2.89801  2.37887  2.77519  2.98518  4.58477  3.61503
          0.03206  3.85209  4.57444  0.61958  0.77255  0.58159  0.81873
    152   2.96809  5.09262  0.94772  2.32296  4.46699  3.19557  3.91367  4.05061  2.99403  3.66267  4.64055  2.87822  3.84694  3.15294  3.50730  2.93290  3.30630  3.69204  5.63954  4.34354    203 d x - -
          2.68618  4.42225  2.77519  2.73123  3.46354  2.40513  3.72494  3.29354  2.67741  2.69355  4.24690  2.90347  2.73739  3.18146  2.89801  2.37887  2.77519  2.98518  4.58477  3.61503
          0.03206  3.85209  4.57444  0.61958  0.77255  0.58159  0.81873
    153   3.13263  4.60108  4.15668  3.79667  3.12834  3.95608  4.45881  2.33155  3.56461  0.90070  3.15808  4.07410  4.39510  3.93782  3.74392  3.52490  3.42790  2.36355  5.00000  3.71853    204 l x - -
          2.68618  4.42225  2.77519  2.73123  3.46354  2.40513  3.72494  3.29354  2.67741  2.69355  4.24690  2.90347  2.73739  3.18146  2.89801  2.37887  2.77519  2.98518  4.58477  3.61503
          0.03206  3.85209  4.57444  0.61958  0.77255  0.58159  0.81873
    154   2.96809  5.09262  0.94772  2.32296  4.46699  3.19557  3.91367  4.05061  2.99403  3.66267  4.64055  2.87822  3.84694  3.15294  3.50730  2.93290  3.30630  3.69204  5.63954  4.34354    205 d x - -
          2.68618  4.42225  2.77519  2.73123  3.46354  2.40513  3.72494  3.29354  2.67741  2.69355  4.24690  2.90347  2.73739  3.18146  2.89801  2.37887  2.77519  2.98518  4.58477  3.61503
          0.03206  3.85209  4.57444  0.61958  0.77255  0.58159  0.81873
    155   2.30535  4.22536  3.18908  3.00414  4.05612  2.95564  4.11445  3.57608  3.07653  3.29797  4.22592  3.23203  3.69281  3.42749  3.36303  1.12219  2.78400  3.11565  5.43029  4.13959    206 s x - -
          2.68618  4.42225  2.77519  2.73123  3.46354  2.40513  3.72494  3.29354  2.67741  2.69355  4.24690  2.90347  2.73739  3.18146  2.89801  2.37887  2.77519  2.98518  4.58477  3.61503
          0.03206  3.85209  4.57444  0.61958  0.77255  0.58159  0.81873
    156   2.93522  5.04147  2.47972  1.05471  4.38520  3.26125  3.84659  3.83507  2.72458  3.45558  4.43075  2.92203  3.86494  3.06283  3.13113  2.91984  3.23938  3.52111  5.56063  4.28314    207 e x - -
          2.68618  4.42225  2.77519  2.73123  3.46354  2.40513  3.72494  3.29354  2.67741  2.69355  4.24690  2.90347  2.73739  3.18146  2.89801  2.37887  2.77519  2.98518  4.58477  3.61503
          0.03206  3.85209  4.57444  0.61958  0.77255  0.58159  0.81873
    157   3.21808  4.71531  3.80834  3.53410  2.29435  3.80655  3.60965  3.23017  3.39221  2.68931  3.90738  3.69866  4.28096  3.70314  3.58001  3.35672  3.50471  3.09979  3.93726  1.00035    208 y x - -
          2.68618  4.42225  2.77519  2.73123  3.46354  2.40513  3.72494  3.29354  2.67741  2.69355  4.24690  2.90347  2.73739  3.18146  2.89801  2.37887  2.77519  2.98518  4.58477  3.61503
          0.03206  3.85209  4.57444  0.61958  0.77255  0.58159  0.81873
    158   2.40216  4.24711  3.41041  3.16173  3.95127  3.08700  4.18056  3.07594  3.10430  2.94014  3.99215  3.37422  3.78923  3.50020  3.36383  2.60322  1.20692  2.77309  5.39088  4.16797    209 t x - -
          2.68618  4.42225  2.77519  2.73123  3.46354  2.40513  3.72494  3.29354  2.67741  2.69355  4.24690  2.90347  2.73739  3.18146  2.89801  2.37887  2.77519  2.98518  4.58477  3.61503
          0.03206  3.85209  4.57444  0.61958  0.77255  0.58159  0.81873
    159   3.23276  4.64059  4.21072  3.92153  1.04566  3.92692  3.86876  2.75917  3.82912  2.13403  3.49248  3.99636  4.38612  4.00277  3.95387  3.50361  3.53396  2.74833  4.12422  2.49393    210 f x - -
          2.68618  4.42225  2.77519  2.73123  3.46354  2.40513  3.72494  3.29354  2.67741  2.69355  4.24690  2.90347  2.73739  3.18146  2.89801  2.37887  2.77519  2.98518  4.58477  3.61503
          0.03206  3.85209  4.57444  0.61958  0.77255  0.58159  0.81873
    160   2.74369  4.87697  2.68330  2.42452  3.74190  3.32306  2.11114  3.67686  2.44394  3.23169  4.11812  2.25228  3.84270  2.88922  2.80750  2.75796  3.01647  3.34492  5.11795  3.64061    211 h x - -
          2.68618  4.42225  2.77519  2.73123  3.46354  2.40513  3.72494  3.29354  2.67741  2.69355  4.24690  2.90347  2.73739  3.18146  2.89801  2.37887  2.77519  2.98518  4.58477  3.61503
          0.03206  3.85209  4.57444  0.61958  0.77255  0.58159  0.81873
    161   3.13263  4.60108  4.15668  3.79667  3.12834  3.95608  4.45881  2.33155  3.56461  0.90070  3.15808  4.07410  4.39510  3.93782  3.74392  3.52490  3.42790  2.36355  5.00000  3.71853    212 l x - -
          2.68618  4.42225  2.77519  2.73123  3.46354  2.40513  3.72494  3.29354  2.67741  2.69355  4.24690  2.90347  2.73739  3.18146  2.89801  2.37887  2.77519  2.98518  4.58477  3.61503
          0.03206  3.85209  4.57444  0.61958  0.77255  0.58159  0.81873
    162   2.00889  4.19599  3.85046  3.45703  3.67438  3.40588  4.34506  2.23379  3.37244  2.44452  3.57816  3.64462  4.01757  3.69996  3.63502  2.82956  2.89840  1.42878  5.33037  4.10148    213 v x - -
          2.68618  4.42225  2.77519  2.73123  3.46354  2.40513  3.72494  3.29354  2.67741  2.69355  4.24690  2.90347  2.73739  3.18146  2.89801  2.37887  2.77519  2.98518  4.58477  3.61503
          0.03206  3.85209  4.57444  0.61958  0.77255  0.43019  1.05093
    163   3.03822  4.57375  4.14239  3.74285  3.24733  3.89856  4.45808  2.43161  3.50605  1.82952  1.22213  4.00956  4.36010  3.88254  3.70116  3.39609  3.34545  2.44759  5.09934  3.86843    214 m x - -
          2.68618  4.42225  2.77519  2.73123  3.46354  2.40513  3.72494  3.29354  2.67741  2.69355  4.24690  2.90347  2.73739  3.18146  2.89801  2.37887  2.77519  2.98518  4.58477  3.61503
          0.02877  3.95861  4.68096  0.61958  0.77255  0.48576  0.95510
    164   3.05171  5.01796  3.23338  2.83930  4.42407  3.53142  3.80851  3.85884  0.92630  3.40537  4.36263  3.25982  4.02605  2.99542  2.45026  3.08831  3.29880  3.56192  5.44369  4.26903    215 k x - -
          2.68618  4.42225  2.77519  2.73123  3.46354  2.40513  3.72494  3.29354  2.67741  2.69355  4.24690  2.90347  2.73739  3.18146  2.89801  2.37887  2.77519  2.98518  4.58477  3.61503
          0.02877  3.95861  4.68096  0.61958  0.77255  0.48576  0.95510
    165   2.46037  4.30545  3.50588  3.26244  4.04622  3.14174  4.27302  3.18389  3.20712  3.04431  4.08969  3.45765  3.85245  3.59774  3.46137  2.66265  1.03387  2.86961  5.47645  4.26299    216 t x - -
          2.68618  4.42225  2.77519  2.73123  3.46354  2.40513  3.72494  3.29354  2.67741  2.69355  4.24690  2.90347  2.73739  3.18146  2.89801  2.37887  2.77519  2.98518  4.58477  3.61503
          0.02877  3.95861  4.68096  0.61958  0.77255  0.48576  0.95510
    166   2.46037  4.30545  3.50588  3.26244  4.04622  3.14174  4.27302  3.18389  3.20712  3.04431  4.08969  3.45765  3.85245  3.59774  3.46137  2.66265  1.03387  2.86961  5.47645  4.26299    217 t x - -
          2.68618  4.42225  2.77519  2.73123  3.46354  2.40513  3.72494  3.29354  2.67741  2.69355  4.24690  2.90347  2.73739  3.18146  2.89801  2.37887  2.77519  2.98518  4.58477  3.61503
          0.02877  3.95861  4.68096  0.61958  0.77255  0.48576  0.95510
    167   2.77457  4.54110  3.46595  3.37648  4.51651  0.60775  4.49117  4.13739  3.56945  3.78063  4.75733  3.63027  3.93499  3.88682  3.79572  2.94901  3.26251  3.64909  5.58858  4.62144    218 G x - -
          2.68618  4.42225  2.77519  2.73123  3.46354  2.40513  3.72494  3.29354  2.67741  2.69355  4.24690  2.90347  2.73739  3.18146  2.89801  2.37887  2.77519  2.98518  4.58477  3.61503
          0.02877  3.95861  4.68096  0.61958  0.77255  0.48576  0.95510
    168   2.77457  4.54110  3.46595  3.37648  4.51651  0.60775  4.49117  4.13739  3.56945  3.78063  4.75733  3.63027  3.93499  3.88682  3.79572  2.94901  3.26251  3.64909  5.58858  4.62144    219 G x - -
          2.68618  4.42225  2.77519  2.73123  3.46354  2.40513  3.72494  3.29354  2.67741  2.69355  4.24690  2.90347  2.73739  3.18146  2.89801  2.37887  2.77519  2.98518  4.58477  3.61503
          0.02877  3.95861  4.68096  0.61958  0.77255  0.48576  0.95510
    169   2.35864  4.27996  3.28258  3.10273  4.16265  3.00830  4.21002  3.69709  3.18230  3.41082  4.32998  3.31346  3.75430  3.52497  3.46542  0.96824  2.84529  3.21332  5.52834  4.24673    220 s x - -
          2.68618  4.42225  2.77519  2.73123  3.46354  2.40513  3.72494  3.29354  2.67741  2.69355  4.24690  2.90347  2.73739  3.18146  2.89801  2.37887  2.77519  2.98518  4.58477  3.61503
          0.02877  3.95861  4.68096  0.61958  0.77255  0.48576  0.95510
    170   3.36910  4.74576  4.35675  4.08801  0.88067  4.03791  3.91725  2.88261  3.99297  2.23303  3.60032  4.11680  4.49487  4.13732  4.09141  3.63434  3.67043  2.87956  4.14156  2.49809    221 f x - -
          2.68618  4.42225  2.77519  2.73123  3.46354  2.40513  3.72494  3.29354  2.67741  2.69355  4.24690  2.90347  2.73739  3.18146  2.89801  2.37887  2.77519  2.98518  4.58477  3.61503
          0.02877  3.95861  4.68096  0.61958  0.77255  0.48576  0.95510
    171   2.78514  4.97681  2.63686  2.40478  3.92778  3.33595  2.65916  3.80282  2.50348  3.34785  4.22170  1.65027  3.86795  2.91603  2.89161  2.78310  3.06162  3.45226  5.27245  3.80318    222 n x - -
          2.68618  4.42225  2.77519  2.73123  3.46354  2.40513  3.72494  3.29354  2.67741  2.69355  4.24690  2.90347  2.73739  3.18146  2.89801  2.37887  2.77519  2.98518  4.58477  3.61503
          0.02877  3.95861  4.68096  0.61958  0.77255  0.48576  0.95510
    172   2.35864  4.27996  3.28258  3.10273  4.16265  3.00830  4.21002  3.69709  3.18230  3.41082  4.32998  3.31346  3.75430  3.52497  3.46542  0.96824  2.84529  3.21332  5.52834  4.24673    223 s x - -
          2.68618  4.42225  2.77519  2.73123  3.46354  2.40513  3.72494  3.29354  2.67741  2.69355  4.24690  2.90347  2.73739  3.18146  2.89801  2.37887  2.77519  2.98518  4.58477  3.61503
          0.02877  3.95861  4.68096  0.61958  0.77255  0.48576  0.95510
    173   2.71099  4.84758  2.81915  2.50222  4.22329  3.32897  3.73576  3.70509  2.43710  3.25942  4.14162  2.98811  2.69826  1.63434  2.79194  2.74453  2.99887  3.35970  5.44274  4.12382    224 q x - -
          2.68618  4.42225  2.77519  2.73123  3.46354  2.40513  3.72494  3.29354  2.67741  2.69355  4.24690  2.90347  2.73739  3.18146  2.89801  2.37887  2.77519  2.98518  4.58477  3.61503
          0.02877  3.95861  4.68096  0.61958  0.77255  0.48576  0.95510
    174   2.83064  5.00743  2.85648  2.49467  3.99259  3.44363  2.64157  3.75270  2.27188  3.26617  4.14466  2.98716  3.90412  1.70346  2.59134  2.82993  3.06423  3.43085  5.25638  3.85005    225 q x - -
          2.68618  4.42225  2.77519  2.73123  3.46354  2.40513  3.72494  3.29354  2.67741  2.69355  4.24690  2.90347  2.73739  3.18146  2.89801  2.37887  2.77519  2.98518  4.58477  3.61503
          0.02877  3.95861  4.68096  0.61958  0.77255  0.48576  0.95510
    175   3.06924  4.41088  4.69987  4.21073  3.49524  4.36290  4.93280  1.16539  4.08435  1.99226  3.31324  4.44000  4.69320  4.35769  4.28729  3.75340  3.34044  1.42291  5.46406  4.25814    226 i x - -
          2.68618  4.42225  2.77519  2.73123  3.46354  2.40513  3.72494  3.29354  2.67741  2.69355  4.24690  2.90347  2.73739  3.18146  2.89801  2.37887  2.77519  2.98518  4.58477  3.61503
          0.02877  3.95861  4.68096  0.61958  0.77255  0.48576  0.95510
    176   3.05171  5.01796  3.23338  2.83930  4.42407  3.53142  3.80851  3.85884  0.92630  3.40537  4.36263  3.25982  4.02605  2.99542  2.45026  3.08831  3.29880  3.56192  5.44369  4.26903    227 k x - -
          2.68618  4.42225  2.77519  2.73123  3.46354  2.40513  3.72494  3.29354  2.67741  2.69355  4.24690  2.90347  2.73739  3.18146  2.89801  2.37887  2.77519  2.98518  4.58477  3.61503
          0.02877  3.95861  4.68096  0.61958  0.77255  0.48576  0.95510
    177   2.87624  4.39547  4.24405  3.91026  3.61384  3.81243  4.69734  2.04867  3.77934  2.28620  3.56633  4.08613  4.36843  4.13313  3.98347  3.32169  3.23589  0.92296  5.41269  4.14946    228 v x - -
          2.68618  4.42225  2.77519  2.73123  3.46354  2.40513  3.72494  3.29354  2.67741  2.69355  4.24690  2.90347  2.73739  3.18146  2.89801  2.37887  2.77519  2.98518  4.58477  3.61503
          0.02877  3.95861  4.68096  0.61958  0.77255  0.48576  0.95510
    178   3.05171  5.01796  3.23338  2.83930  4.42407  3.53142  3.80851  3.85884  0.92630  3.40537  4.36263  3.25982  4.02605  2.99542  2.45026  3.08831  3.29880  3.56192  5.44369  4.26903    229 k x - -
          2.68618  4.42225  2.77519  2.73123  3.46354  2.40513  3.72494  3.29354  2.67741  2.69355  4.24690  2.90347  2.73739  3.18146  2.89801  2.37887  2.77519  2.98518  4.58477  3.61503
          0.02877  3.95861  4.68096  0.61958  0.77255  0.48576  0.95510
    179   2.46037  4.30545  3.50588  3.26244  4.04622  3.14174  4.27302  3.18389  3.20712  3.04431  4.08969  3.45765  3.85245  3.59774  3.46137  2.66265  1.03387  2.86961  5.47645  4.26299    230 t x - -
          2.68618  4.42225  2.77519  2.73123  3.46354  2.40513  3.72494  3.29354  2.67741  2.69355  4.24690  2.90347  2.73739  3.18146  2.89801  2.37887  2.77519  2.98518  4.58477  3.61503
          0.02877  3.95861  4.68096  0.61958  0.77255  0.48576  0.95510
    180   3.09205  4.89354  3.21247  2.98151  3.34706  3.52204  0.97306  3.80826  2.82231  3.29125  4.34124  3.38719  4.07954  3.34898  3.08264  3.16207  3.39852  3.54177  4.81091  3.29559    231 h x - -
          2.68618  4.42225  2.77519  2.73123  3.46354  2.40513  3.72494  3.29354  2.67741  2.69355  4.24690  2.90347  2.73739  3.18146  2.89801  2.37887  2.77519  2.98518  4.58477  3.61503
          0.02877  3.95861  4.68096  0.61958  0.77255  0.48576  0.95510
    181   2.35864  4.27996  3.28258  3.10273  4.16265  3.00830  4.21002  3.69709  3.18230  3.41082  4.32998  3.31346  3.75430  3.52497  3.46542  0.96824  2.84529  3.21332  5.52834  4.24673    232 s x - -
          2.68618  4.42225  2.77519  2.73123  3.46354  2.40513  3.72494  3.29354  2.67741  2.69355  4.24690  2.90347  2.73739  3.18146  2.89801  2.37887  2.77519  2.98518  4.58477  3.61503
          0.02877  3.95861  4.68096  0.61958  0.77255  0.48576  0.95510
    182   3.25251  4.68948  4.32759  3.96826  3.16976  4.09117  4.59698  2.37899  3.73515  0.77602  3.16658  4.23536  4.51199  4.08286  3.89696  3.67269  3.54300  2.43860  5.07987  3.82294    233 l x - -
          2.68618  4.42225  2.77519  2.73123  3.46354  2.40513  3.72494  3.29354  2.67741  2.69355  4.24690  2.90347  2.73739  3.18146  2.89801  2.37887  2.77519  2.98518  4.58477  3.61503
          0.02877  3.95861  4.68096  0.61958  0.77255  0.48576  0.95510
    183   2.78514  4.97681  2.63686  2.40478  3.92778  3.33595  2.65916  3.80282  2.50348  3.34785  4.22170  1.65027  3.86795  2.91603  2.89161  2.78310  3.06162  3.45226  5.27245  3.80318    234 n x - -
          2.68618  4.42225  2.77519  2.73123  3.46354  2.40513  3.72494  3.29354  2.67741  2.69355  4.24690  2.90347  2.73739  3.18146  2.89801  2.37887  2.77519  2.98518  4.58477  3.61503
          0.02877  3.95861  4.68096  0.61958  0.77255  0.48576  0.95510
    184   3.08339  5.22332  0.80196  2.39145  4.61220  3.27704  4.00877  4.22025  3.10948  3.81343  4.79384  2.95198  3.93597  3.24836  3.63706  3.03633  3.42395  3.85041  5.76397  4.47143    235 d x - -
          2.68618  4.42225  2.77519  2.73123  3.46354  2.40513  3.72494  3.29354  2.67741  2.69355  4.24690  2.90347  2.73739  3.18146  2.89801  2.37887  2.77519  2.98518  4.58477  3.61503
          0.02877  3.95861  4.68096  0.61958  0.77255  0.48576  0.95510
    185   2.46037  4.30545  3.50588  3.26244  4.04622  3.14174  4.27302  3.18389  3.20712  3.04431  4.08969  3.45765  3.85245  3.59774  3.46137  2.66265  1.03387  2.86961  5.47645  4.26299    236 t x - -
          2.68618  4.42225  2.77519  2.73123  3.46354  2.40513  3.72494  3.29354  2.67741  2.69355  4.24690  2.90347  2.73739  3.18146  2.89801  2.37887  2.77519  2.98518  4.58477  3.61503
          0.02877  3.95861  4.68096  0.61958  0.77255  0.48576  0.95510
    186   2.35864  4.27996  3.28258  3.10273  4.16265  3.00830  4.21002  3.69709  3.18230  3.41082  4.32998  3.31346  3.75430  3.52497  3.46542  0.96824  2.84529  3.21332  5.52834  4.24673    237 s x - -
          2.68618  4.42225  2.77519  2.73123  3.46354  2.40513  3.72494  3.29354  2.67741  2.69355  4.24690  2.90347  2.73739  3.18146  2.89801  2.37887  2.77519  2.98518  4.58477  3.61503
          0.02877  3.95861  4.68096  0.61958  0.77255  0.48576  0.95510
    187   2.77457  4.54110  3.46595  3.37648  4.51651  0.60775  4.49117  4.13739  3.56945  3.78063  4.75733  3.63027  3.93499  3.88682  3.79572  2.94901  3.26251  3.64909  5.58858  4.62144    238 G x - -
          2.68618  4.42225  2.77519  2.73123  3.46354  2.40513  3.72494  3.29354  2.67741  2.69355  4.24690  2.90347  2.73739  3.18146  2.89801  2.37887  2.77519  2.98518  4.58477  3.61503
          0.02877  3.95861  4.68096  0.61958  0.77255  0.48576  0.95510
    188   3.09834  4.49378  4.45691  4.07634  3.43303  4.15855  4.78888  0.97726  3.90613  2.00200  3.35554  4.30965  4.58193  4.24584  4.09290  3.66257  3.39616  1.85129  5.34133  4.08673    239 i x - -
          2.68618  4.42225  2.77519  2.73123  3.46354  2.40513  3.72494  3.29354  2.67741  2.69355  4.24690  2.90347  2.73739  3.18146  2.89801  2.37887  2.77519  2.98518  4.58477  3.61503
          0.02877  3.95861  4.68096  0.61958  0.77255  0.48576  0.95510
    189   2.78514  4.97681  2.63686  2.40478  3.92778  3.33595  2.65916  3.80282  2.50348  3.34785  4.22170  1.65027  3.86795  2.91603  2.89161  2.78310  3.06162  3.45226  5.27245  3.80318    240 n x - -
          2.68618  4.42225  2.77519  2.73123  3.46354  2.40513  3.72494  3.29354  2.67741  2.69355  4.24690  2.90347  2.73739  3.18146  2.89801  2.37887  2.77519  2.98518  4.58477  3.61503
          0.02877  3.95861  4.68096  0.61958  0.77255  0.48576  0.95510
    190   2.87624  4.39547  4.24405  3.91026  3.61384  3.81243  4.69734  2.04867  3.77934  2.28620  3.56633  4.08613  4.36843  4.13313  3.98347  3.32169  3.23589  0.92296  5.41269  4.14946    241 v x - -
          2.68618  4.42225  2.77519  2.73123  3.46354  2.40513  3.72494  3.29354  2.67741  2.69355  4.24690  2.90347  2.73739  3.18146  2.89801  2.37887  2.77519  2.98518  4.58477  3.61503
          0.02877  3.95861  4.68096  0.61958  0.77255  0.48576  0.95510
    191   2.68678  0.78130  4.22545  3.98499  3.95695  3.29122  4.61316  3.11543  3.81249  3.02690  4.15114  3.94903  4.00495  4.15509  3.92149  2.95854  3.16081  2.85413  5.35454  4.24393    242 c x - -
          2.68618  4.42225  2.77519  2.73123  3.46354  2.40513  3.72494  3.29354  2.67741  2.69355  4.24690  2.90347  2.73739  3.18146  2.89801  2.37887  2.77519  2.98518  4.58477  3.61503
          0.02877  3.95861  4.68096  0.61958  0.77255  0.48576  0.95510
    192   3.36910  4.74576  4.35675  4.08801  0.88067  4.03791  3.91725  2.88261  3.99297  2.23303  3.60032  4.11680  4.49487  4.13732  4.09141  3.63434  3.67043  2.87956  4.14156  2.49809    243 f x - -
          2.68618  4.42225  2.77519  2.73123  3.46354  2.40513  3.72494  3.29354  2.67741  2.69355  4.24690  2.90347  2.73739  3.18146  2.89801  2.37887  2.77519  2.98518  4.58477  3.61503
          0.02877  3.95861  4.68096  0.61958  0.77255  0.48576  0.95510
    193   2.77457  4.54110  3.46595  3.37648  4.51651  0.60775  4.49117  4.13739  3.56945  3.78063  4.75733  3.63027  3.93499  3.88682  3.79572  2.94901  3.26251  3.64909  5.58858  4.62144    244 G x - -
          2.68618  4.42225  2.77519  2.73123  3.46354  2.40513  3.72494  3.29354  2.67741  2.69355  4.24690  2.90347  2.73739  3.18146  2.89801  2.37887  2.77519  2.98518  4.58477  3.61503
          0.02877  3.95861  4.68096  0.61958  0.77255  0.48576  0.95510
    194   2.87624  4.39547  4.24405  3.91026  3.61384  3.81243  4.69734  2.04867  3.77934  2.28620  3.56633  4.08613  4.36843  4.13313  3.98347  3.32169  3.23589  0.92296  5.41269  4.14946    245 v x - -
          2.68618  4.42225  2.77519  2.73123  3.46354  2.40513  3.72494  3.29354  2.67741  2.69355  4.24690  2.90347  2.73739  3.18146  2.89801  2.37887  2.77519  2.98518  4.58477  3.61503
          0.02877  3.95861  4.68096  0.61958  0.77255  0.48576  0.95510
    195   3.09834  4.49378  4.45691  4.07634  3.43303  4.15855  4.78888  0.97726  3.90613  2.00200  3.35554  4.30965  4.58193  4.24584  4.09290  3.66257  3.39616  1.85129  5.34133  4.08673    246 i x - -
          2.68618  4.42225  2.77519  2.73123  3.46354  2.40513  3.72494  3.29354  2.67741  2.69355  4.24690  2.90347  2.73739  3.18146  2.89801  2.37887  2.77519  2.98518  4.58477  3.61503
          0.02877  3.95861  4.68096  0.61958  0.77255  0.48576  0.95510
    196   2.61621  4.26019  3.75559  3.24577  3.40134  3.58232  4.07144  2.43797  3.13001  1.71513  3.37275  3.54935  4.04777  3.45605  3.41279  2.38815  2.90818  1.96910  4.99175  3.74926    247 l x - -
          2.68618  4.42225  2.77519  2.73123  3.46354  2.40513  3.72494  3.29354  2.67741  2.69355  4.24690  2.90347  2.73739  3.18146  2.89801  2.37887  2.77519  2.98518  4.58477  3.61503
          0.14335  3.95861  2.16751  0.61958  0.77255  0.48576  0.95510
    197   2.71930  4.48046  3.32383  3.15950  4.15628  3.16940  4.23878  3.69554  3.21472  3.32499  4.37399  3.46857  0.87545  3.60427  3.46283  2.88608  3.15896  3.34374  5.34941  4.27670    248 p x - -
          2.68618  4.42225  2.77519  2.73123  3.46354  2.40513  3.72494  3.29354  2.67741  2.69355  4.24690  2.90347  2.73739  3.18146  2.89801  2.37887  2.77519  2.98518  4.58477  3.61503
          0.03221  3.84747  4.56981  0.61958  0.77255  0.42818  1.05467
    198   2.85498  5.22419  2.42737  1.42475  4.51103  3.30852  3.69374  3.98284  2.46884  3.50295  4.36123  2.80456  3.85064  2.27681  2.89121  2.79785  3.11340  3.61624  5.66336  4.27349    249 e x - -
          2.68618  4.42225  2.77519  2.73123  3.46354  2.40513  3.72494  3.29354  2.67741  2.69355  4.24690  2.90347  2.73739  3.18146  2.89801  2.37887  2.77519  2.98518  4.58477  3.61503
          0.02877  3.95861  4.68096  0.61958  0.77255  0.48576  0.95510
    199   3.02774  5.15505  2.52597  0.90889  4.51228  3.33056  3.92537  3.98333  2.81682  3.58681  4.55748  2.98379  3.93936  3.13950  3.23426  3.00165  3.33277  3.65845  5.66765  4.39043    250 e x - -
          2.68618  4.42225  2.77519  2.73123  3.46354  2.40513  3.72494  3.29354  2.67741  2.69355  4.24690  2.90347  2.73739  3.18146  2.89801  2.37887  2.77519  2.98518  4.58477  3.61503
          0.02877  3.95861  4.68096  0.61958  0.77255  0.48576  0.95510
    200   3.22481  4.57768  4.69293  4.17027  3.14178  4.44715  4.78628  1.69681  3.98927  1.04366  2.97896  4.44268  4.68826  4.20727  4.15440  3.81828  3.46473  2.04746  5.18554  4.02613    251 l x - -
          2.68618  4.42225  2.77519  2.73123  3.46354  2.40513  3.72494  3.29354  2.67741  2.69355  4.24690  2.90347  2.73739  3.18146  2.89801  2.37887  2.77519  2.98518  4.58477  3.61503
          0.02877  3.95861  4.68096  0.61958  0.77255  0.48576  0.95510
    201   3.05171  5.01796  3.23338  2.83930  4.42407  3.53142  3.80851  3.85884  0.92630  3.40537  4.36263  3.25982  4.02605  2.99542  2.45026  3.08831  3.29880  3.56192  5.44369  4.26903    252 k x - -
          2.68618  4.42225  2.77519  2.73123  3.46354  2.40513  3.72494  3.29354  2.67741  2.69355  4.24690  2.90347  2.73739  3.18146  2.89801  2.37887  2.77519  2.98518  4.58477  3.61503
          0.02877  3.95861  4.68096  0.61958  0.77255  0.48576  0.95510
    202   2.91881  5.43895  1.81500  1.28105  4.72975  3.21852  3.75092  4.23321  2.74580  3.75414  4.61059  2.69265  3.83157  2.91856  3.31912  2.81373  3.20538  3.82119  5.90720  4.42716    253 e x - -
          2.68618  4.42225  2.77519  2.73123  3.46354  2.40513  3.72494  3.29354  2.67741  2.69355  4.24690  2.90347  2.73739  3.18146  2.89801  2.37887  2.77519  2.98518  4.58477  3.61503
          0.02877  3.95861  4.68096  0.61958  0.77255  0.48576  0.95510
    203   2.95067  4.93810  2.96141  2.71784  4.11797  3.42383  3.87679  3.76226  2.53277  3.25604  4.28183  3.17820  3.97875  1.08841  2.81512  2.99494  3.24774  3.48669  5.37492  4.07449    254 q x - -
          2.68618  4.42225  2.77519  2.73123  3.46354  2.40513  3.72494  3.29354  2.67741  2.69355  4.24690  2.90347  2.73739  3.18146  2.89801  2.37887  2.77519  2.98518  4.58477  3.61503
          0.02877  3.95861  4.68096  0.61958  0.77255  0.48576  0.95510
    204   1.76848  4.15950  3.36199  3.10101  4.24606  2.93254  4.18891  3.60280  3.15987  3.34828  4.20441  3.27077  3.68030  3.46468  3.46638  1.28189  2.70511  3.09445  5.60736  4.37624    255 s x - -
          2.68618  4.42225  2.77519  2.73123  3.46354  2.40513  3.72494  3.29354  2.67741  2.69355  4.24690  2.90347  2.73739  3.18146  2.89801  2.37887  2.77519  2.98518  4.58477  3.61503
          0.02877  3.95861  4.68096  0.61958  0.77255  0.48576  0.95510
    205   3.05171  5.01796  3.23338  2.83930  4.42407  3.53142  3.80851  3.85884  0.92630  3.40537  4.36263  3.25982  4.02605  2.99542  2.45026  3.08831  3.29880  3.56192  5.44369  4.26903    256 k x - -
          2.68618  4.42225  2.77519  2.73123  3.46354  2.40513  3.72494  3.29354  2.67741  2.69355  4.24690  2.90347  2.73739  3.18146  2.89801  2.37887  2.77519  2.98518  4.58477  3.61503
          0.02877  3.95861  4.68096  0.61958  0.77255  0.48576  0.95510
    206   2.85498  5.22419  2.42737  1.42475  4.51103  3.30852  3.69374  3.98284  2.46884  3.50295  4.36123  2.80456  3.85064  2.27681  2.89121  2.79785  3.11340  3.61624  5.66336  4.27349    257 e x - -
          2.68618  4.42225  2.77519  2.73123  3.46354  2.40513  3.72494  3.29354  2.67741  2.69355  4.24690  2.90347  2.73739  3.18146  2.89801  2.37887  2.77519  2.98518  4.58477  3.61503
          0.02877  3.95861  4.68096  0.61958  0.77255  0.48576  0.95510
    207   0.89643  4.23633  3.55111  3.34686  4.13915  3.05846  4.35859  3.27764  3.36536  3.15522  4.17798  3.47437  3.80587  3.69873  3.60967  2.58608  2.86942  2.91714  5.55771  4.36766    258 a x - -
          2.68618  4.42225  2.77519  2.73123  3.46354  2.40513  3.72494  3.29354  2.67741  2.69355  4.24690  2.90347  2.73739  3.18146  2.89801  2.37887  2.77519  2.98518  4.58477  3.61503
          0.02877  3.95861  4.68096  0.61958  0.77255  0.48576  0.95510
    208   3.09834  4.49378  4.45691  4.07634  3.43303  4.15855  4.78888  0.97726  3.90613  2.00200  3.35554  4.30965  4.58193  4.24584  4.09290  3.66257  3.39616  1.85129  5.34133  4.08673    259 i x - -
          2.68618  4.42225  2.77519  2.73123  3.46354  2.40513  3.72494  3.29354  2.67741  2.69355  4.24690  2.90347  2.73739  3.18146  2.89801  2.37887  2.77519  2.98518  4.58477  3.61503
          0.02877  3.95861  4.68096  0.61958  0.77255  0.48576  0.95510
    209   2.84707  5.15420  2.55062  1.95301  4.44655  3.34922  3.68082  3.90582  2.37964  3.42937  4.29216  2.86003  3.86594  1.65352  2.75675  2.80816  3.09644  3.55448  5.58598  4.23006    260 q x - -
          2.68618  4.42225  2.77519  2.73123  3.46354  2.40513  3.72494  3.29354  2.67741  2.69355  4.24690  2.90347  2.73739  3.18146  2.89801  2.37887  2.77519  2.98518  4.58477  3.61503
          0.02877  3.95861  4.68096  0.61958  0.77255  0.48576  0.95510
    210   2.95067  4.93810  2.96141  2.71784  4.11797  3.42383  3.87679  3.76226  2.53277  3.25604  4.28183  3.17820  3.97875  1.08841  2.81512  2.99494  3.24774  3.48669  5.37492  4.07449    261 q x - -
          2.68618  4.42225  2.77519  2.73123  3.46354  2.40513  3.72494  3.29354  2.67741  2.69355  4.24690  2.90347  2.73739  3.18146  2.89801  2.37887  2.77519  2.98518  4.58477  3.61503
          0.02877  3.95861  4.68096  0.61958  0.77255  0.48576  0.95510
    211   3.25251  4.68948  4.32759  3.96826  3.16976  4.09117  4.59698  2.37899  3.73515  0.77602  3.16658  4.23536  4.51199  4.08286  3.89696  3.67269  3.54300  2.43860  5.07987  3.82294    262 l x - -
          2.68618  4.42225  2.77519  2.73123  3.46354  2.40513  3.72494  3.29354  2.67741  2.69355  4.24690  2.90347  2.73739  3.18146  2.89801  2.37887  2.77519  2.98518  4.58477  3.61503
          0.02877  3.95861  4.68096  0.61958  0.77255  0.48576  0.95510
    212   2.89535  5.36071  1.29597  2.12358  4.67841  3.19478  3.77618  4.24049  2.80299  3.77064  4.63409  2.12131  3.82797  2.95498  3.38308  2.80468  3.20319  3.81486  5.89632  4.40407    263 d x - -
          2.68618  4.42225  2.77519  2.73123  3.46354  2.40513  3.72494  3.29354  2.67741  2.69355  4.24690  2.90347  2.73739  3.18146  2.89801  2.37887  2.77519  2.98518  4.58477  3.61503
          0.02877  3.95861  4.68096  0.61958  0.77255  0.48576  0.95510
    213   2.77457  4.54110  3.46595  3.37648  4.51651  0.60775  4.49117  4.13739  3.56945  3.78063  4.75733  3.63027  3.93499  3.88682  3.79572  2.94901  3.26251  3.64909  5.58858  4.62144    264 G x - -
          2.68618  4.42225  2.77519  2.73123  3.46354  2.40513  3.72494  3.29354  2.67741  2.69355  4.24690  2.90347  2.73739  3.18146  2.89801  2.37887  2.77519  2.98518  4.58477  3.61503
          0.02877  3.95861  4.68096  0.61958  0.77255  0.48576  0.95510
    214   3.10384  4.93622  3.60340  3.09703  4.31267  3.57483  3.88866  3.86065  2.27492  3.36095  4.35922  3.45002  4.07352  3.10501  0.85456  3.18406  3.36412  3.58096  5.36099  4.22166    265 r x - -
          2.68618  4.42225  2.77519  2.73123  3.46354  2.40513  3.72494  3.29354  2.67741  2.69355  4.24690  2.90347  2.73739  3.18146  2.89801  2.37887  2.77519  2.98518  4.58477  3.61503
          0.02877  3.95861  4.68096  0.61958  0.77255  0.48576  0.95510
    215   3.48153  4.82511  4.22471  3.95235  2.75822  3.82816  4.00872  3.50913  3.67286  2.88900  4.13890  4.08409  4.35317  4.05603  3.78595  3.68439  3.78636  3.40185  0.72815  2.75588    266 w x - -
          2.68618  4.42225  2.77519  2.73123  3.46354  2.40513  3.72494  3.29354  2.67741  2.69355  4.24690  2.90347  2.73739  3.18146  2.89801  2.37887  2.77519  2.98518  4.58477  3.61503
          0.02877  3.95861  4.68096  0.61958  0.77255  0.48576  0.95510
    216   2.35864  4.27996  3.28258  3.10273  4.16265  3.00830  4.21002  3.69709  3.18230  3.41082  4.32998  3.31346  3.75430  3.52497  3.46542  0.96824  2.84529  3.21332  5.52834  4.24673    267 s x - -
          2.68618  4.42225  2.77519  2.73123  3.46354  2.40513  3.72494  3.29354  2.67741  2.69355  4.24690  2.90347  2.73739  3.18146  2.89801  2.37887  2.77519  2.98518  4.58477  3.61503
          0.02877  3.95861  4.68096  0.61958  0.77255  0.48576  0.95510
    217   3.08339  5.22332  0.80196  2.39145  4.61220  3.27704  4.00877  4.22025  3.10948  3.81343  4.79384  2.95198  3.93597  3.24836  3.63706  3.03633  3.42395  3.85041  5.76397  4.47143    268 d x - -
          2.68618  4.42225  2.77519  2.73123  3.46354  2.40513  3.72494  3.29354  2.67741  2.69355  4.24690  2.90347  2.73739  3.18146  2.89801  2.37887  2.77519  2.98518  4.58477  3.61503
          0.02877  3.95861  4.68096  0.61958  0.77255  0.48576  0.95510
    218   3.05171  5.01796  3.23338  2.83930  4.42407  3.53142  3.80851  3.85884  0.92630  3.40537  4.36263  3.25982  4.02605  2.99542  2.45026  3.08831  3.29880  3.56192  5.44369  4.26903    269 k x - -
          2.68618  4.42225  2.77519  2.73123  3.46354  2.40513  3.72494  3.29354  2.67741  2.69355  4.24690  2.90347  2.73739  3.18146  2.89801  2.37887  2.77519  2.98518  4.58477  3.61503
          0.02877  3.95861  4.68096  0.61958  0.77255  0.48576  0.95510
    219   3.09834  4.49378  4.45691  4.07634  3.43303  4.15855  4.78888  0.97726  3.90613  2.00200  3.35554  4.30965  4.58193  4.24584  4.09290  3.66257  3.39616  1.85129  5.34133  4.08673    270 i x - -
          2.68618  4.42225  2.77519  2.73123  3.46354  2.40513  3.72494  3.29354  2.67741  2.69355  4.24690  2.90347  2.73739  3.18146  2.89801  2.37887  2.77519  2.98518  4.58477  3.61503
          0.02877  3.95861  4.68096  0.61958  0.77255  0.48576  0.95510
    220   2.84707  5.15420  2.55062  1.95301  4.44655  3.34922  3.68082  3.90582  2.37964  3.42937  4.29216  2.86003  3.86594  1.65352  2.75675  2.80816  3.09644  3.55448  5.58598  4.23006    271 q x - -
          2.68618  4.42225  2.77519  2.73123  3.46354  2.40513  3.72494  3.29354  2.67741  2.69355  4.24690  2.90347  2.73739  3.18146  2.89801  2.37887  2.77519  2.98518  4.58477  3.61503
          0.02877  3.95861  4.68096  0.61958  0.77255  0.48576  0.95510
    221   3.09834  4.49378  4.45691  4.07634  3.43303  4.15855  4.78888  0.97726  3.90613  2.00200  3.35554  4.30965  4.58193  4.24584  4.09290  3.66257  3.39616  1.85129  5.34133  4.08673    272 i x - -
          2.68618  4.42225  2.77519  2.73123  3.46354  2.40513  3.72494  3.29354  2.67741  2.69355  4.24690  2.90347  2.73739  3.18146  2.89801  2.37887  2.77519  2.98518  4.58477  3.61503
          0.02877  3.95861  4.68096  0.61958  0.77255  0.48576  0.95510
    222   3.08339  5.22332  0.80196  2.39145  4.61220  3.27704  4.00877  4.22025  3.10948  3.81343  4.79384  2.95198  3.93597  3.24836  3.63706  3.03633  3.42395  3.85041  5.76397  4.47143    273 d x - -
          2.68618  4.42225  2.77519  2.73123  3.46354  2.40513  3.72494  3.29354  2.67741  2.69355  4.24690  2.90347  2.73739  3.18146  2.89801  2.37887  2.77519  2.98518  4.58477  3.61503
          0.02877  3.95861  4.68096  0.61958  0.77255  0.48576  0.95510
    223   2.46037  4.30545  3.50588  3.26244  4.04622  3.14174  4.27302  3.18389  3.20712  3.04431  4.08969  3.45765  3.85245  3.59774  3.46137  2.66265  1.03387  2.86961  5.47645  4.26299    274 t x - -
          2.68618  4.42225  2.77519  2.73123  3.46354  2.40513  3.72494  3.29354  2.67741  2.69355  4.24690  2.90347  2.73739  3.18146  2.89801  2.37887  2.77519  2.98518  4.58477  3.61503
          0.02877  3.95861  4.68096  0.61958  0.77255  0.48576  0.95510
    224   2.46037  4.30545  3.50588  3.26244  4.04622  3.14174  4.27302  3.18389  3.20712  3.04431  4.08969  3.45765  3.85245  3.59774  3.46137  2.66265  1.03387  2.86961  5.47645  4.26299    275 t x - -
          2.68618  4.42225  2.77519  2.73123  3.46354  2.40513  3.72494  3.29354  2.67741  2.69355  4.24690  2.90347  2.73739  3.18146  2.89801  2.37887  2.77519  2.98518  4.58477  3.61503
          0.02877  3.95861  4.68096  0.61958  0.77255  0.48576  0.95510
    225   3.09205  4.89354  3.21247  2.98151  3.34706  3.52204  0.97306  3.80826  2.82231  3.29125  4.34124  3.38719  4.07954  3.34898  3.08264  3.16207  3.39852  3.54177  4.81091  3.29559    276 h x - -
          2.68618  4.42225  2.77519  2.73123  3.46354  2.40513  3.72494  3.29354  2.67741  2.69355  4.24690  2.90347  2.73739  3.18146  2.89801  2.37887  2.77519  2.98518  4.58477  3.61503
          0.02877  3.95861  4.68096  0.61958  0.77255  0.48576  0.95510
    226   3.36910  4.74576  4.35675  4.08801  0.88067  4.03791  3.91725  2.88261  3.99297  2.23303  3.60032  4.11680  4.49487  4.13732  4.09141  3.63434  3.67043  2.87956  4.14156  2.49809    277 f x - -
          2.68618  4.42225  2.77519  2.73123  3.46354  2.40513  3.72494  3.29354  2.67741  2.69355  4.24690  2.90347  2.73739  3.18146  2.89801  2.37887  2.77519  2.98518  4.58477  3.61503
          0.02877  3.95861  4.68096  0.61958  0.77255  0.48576  0.95510
    227   2.87624  4.39547  4.24405  3.91026  3.61384  3.81243  4.69734  2.04867  3.77934  2.28620  3.56633  4.08613  4.36843  4.13313  3.98347  3.32169  3.23589  0.92296  5.41269  4.14946    278 v x - -
          2.68618  4.42225  2.77519  2.73123  3.46354  2.40513  3.72494  3.29354  2.67741  2.69355  4.24690  2.90347  2.73739  3.18146  2.89801  2.37887  2.77519  2.98518  4.58477  3.61503
          0.02877  3.95861  4.68096  0.61958  0.77255  0.48576  0.95510
    228   2.68678  0.78130  4.22545  3.98499  3.95695  3.29122  4.61316  3.11543  3.81249  3.02690  4.15114  3.94903  4.00495  4.15509  3.92149  2.95854  3.16081  2.85413  5.35454  4.24393    279 c x - -
          2.68618  4.42225  2.77519  2.73123  3.46354  2.40513  3.72494  3.29354  2.67741  2.69355  4.24690  2.90347  2.73739  3.18146  2.89801  2.37887  2.77519  2.98518  4.58477  3.61503
          0.02877  3.95861  4.68096  0.61958  0.77255  0.48576  0.95510
    229   2.46037  4.30545  3.50588  3.26244  4.04622  3.14174  4.27302  3.18389  3.20712  3.04431  4.08969  3.45765  3.85245  3.59774  3.46137  2.66265  1.03387  2.86961  5.47645  4.26299    280 t x - -
          2.68618  4.42225  2.77519  2.73123  3.46354  2.40513  3.72494  3.29354  2.67741  2.69355  4.24690  2.90347  2.73739  3.18146  2.89801  2.37887  2.77519  2.98518  4.58477  3.61503
          0.02877  3.95861  4.68096  0.61958  0.77255  0.48576  0.95510
    230   3.03822  4.57375  4.14239  3.74285  3.24733  3.89856  4.45808  2.43161  3.50605  1.82952  1.22213  4.00956  4.36010  3.88254  3.70116  3.39609  3.34545  2.44759  5.09934  3.86843    281 m x - -
          2.68618  4.42225  2.77519  2.73123  3.46354  2.40513  3.72494  3.29354  2.67741  2.69355  4.24690  2.90347  2.73739  3.18146  2.89801  2.37887  2.77519  2.98518  4.58477  3.61503
          0.02877  3.95861  4.68096  0.61958  0.77255  0.48576  0.95510
    231   1.80876  4.26677  3.26643  3.00036  4.17794  3.03195  4.12250  3.48894  3.05238  3.22943  4.13610  3.25442  1.57655  3.38813  3.37236  2.50085  2.78782  3.06297  5.53744  4.30672    282 p x - -
          2.68618  4.42225  2.77519  2.73123  3.46354  2.40513  3.72494  3.29354  2.67741  2.69355  4.24690  2.90347  2.73739  3.18146  2.89801  2.37887  2.77519  2.98518  4.58477  3.61503
          0.02877  3.95861  4.68096  0.61958  0.77255  0.48576  0.95510
    232   3.37292  4.82698  3.96596  3.71188  2.29955  3.93091  3.66100  3.37025  3.56693  2.80186  4.03643  3.83047  4.40293  3.85225  3.73283  3.50090  3.66012  3.24493  3.94648  0.83377    283 y x - -
          2.68618  4.42225  2.77519  2.73123  3.46354  2.40513  3.72494  3.29354  2.67741  2.69355  4.24690  2.90347  2.73739  3.18146  2.89801  2.37887  2.77519  2.98518  4.58477  3.61503
          0.02877  3.95861  4.68096  0.61958  0.77255  0.48576  0.95510
    233   2.95067  4.93810  2.96141  2.71784  4.11797  3.42383  3.87679  3.76226  2.53277  3.25604  4.28183  3.17820  3.97875  1.08841  2.81512  2.99494  3.24774  3.48669  5.37492  4.07449    284 q x - -
          2.68618  4.42225  2.77519  2.73123  3.46354  2.40513  3.72494  3.29354  2.67741  2.69355  4.24690  2.90347  2.73739  3.18146  2.89801  2.37887  2.77519  2.98518  4.58477  3.61503
          0.02877  3.95861  4.68096  0.61958  0.77255  0.48576  0.95510
    234   1.24821  4.21681  3.34634  3.05241  4.15354  3.01062  4.13782  3.45588  3.08859  3.20802  4.10061  3.27447  2.50298  3.41021  3.40532  2.46804  2.75086  3.02364  5.52202  4.29974    285 a x - -
          2.68618  4.42225  2.77519  2.73123  3.46354  2.40513  3.72494  3.29354  2.67741  2.69355  4.24690  2.90347  2.73739  3.18146  2.89801  2.37887  2.77519  2.98518  4.58477  3.61503
          0.02877  3.95861  4.68096  0.61958  0.77255  0.48576  0.95510
    235   2.95067  4.93810  2.96141  2.71784  4.11797  3.42383  3.87679  3.76226  2.53277  3.25604  4.28183  3.17820  3.97875  1.08841  2.81512  2.99494  3.24774  3.48669  5.37492  4.07449    286 q x - -
          2.68618  4.42225  2.77519  2.73123  3.46354  2.40513  3.72494  3.29354  2.67741  2.69355  4.24690  2.90347  2.73739  3.18146  2.89801  2.37887  2.77519  2.98518  4.58477  3.61503
          0.02877  3.95861  4.68096  0.61958  0.77255  0.48576  0.95510
    236   2.69714  4.90511  2.82827  2.42179  4.10640  3.38869  2.37896  3.63441  2.33293  3.19541  4.03140  2.93127  2.89784  2.32700  2.71374  2.70928  2.93756  3.29942  5.33737  3.97931    287 q x - -
          2.68618  4.42225  2.77519  2.73123  3.46354  2.40513  3.72494  3.29354  2.67741  2.69355  4.24690  2.90347  2.73739  3.18146  2.89801  2.37887  2.77519  2.98518  4.58477  3.61503
          0.02877  3.95861  4.68096  0.61958  0.77255  0.48576  0.95510
    237   1.72127  4.18745  3.29659  3.09793  4.32863  1.36862  4.23403  3.69013  3.23280  3.43121  4.29032  3.27888  3.69310  3.51754  3.53631  2.42699  2.74588  3.16245  5.66212  4.45904    288 g x - -
          2.68618  4.42225  2.77519  2.73123  3.46354  2.40513  3.72494  3.29354  2.67741  2.69355  4.24690  2.90347  2.73739  3.18146  2.89801  2.37887  2.77519  2.98518  4.58477  3.61503
          0.02877  3.95861  4.68096  0.61958  0.77255  0.48576  0.95510
    238   2.33734  4.30675  3.13551  2.88848  4.21449  3.01947  4.06012  3.67138  2.97507  3.34341  4.20333  3.18098  1.60601  3.31235  3.31286  1.91287  2.78775  3.19121  5.54520  4.27709    289 p x - -
          2.68618  4.42225  2.77519  2.73123  3.46354  2.40513  3.72494  3.29354  2.67741  2.69355  4.24690  2.90347  2.73739  3.18146  2.89801  2.37887  2.77519  2.98518  4.58477  3.61503
          0.02877  3.95861  4.68096  0.61958  0.77255  0.48576  0.95510
    239   2.79610  4.79476  2.75821  2.65259  4.17191  3.24272  3.99251  3.90126  2.90365  3.53850  4.49355  1.01417  3.89900  3.26576  3.26093  2.86023  3.18102  3.51476  5.46799  4.11432    290 n x - -
          2.68618  4.42225  2.77519  2.73123  3.46354  2.40513  3.72494  3.29354  2.67741  2.69355  4.24690  2.90347  2.73739  3.18146  2.89801  2.37887  2.77519  2.98518  4.58477  3.61503
          0.02877  3.95861  4.68096  0.61958  0.77255  0.48576  0.95510
    240   3.01949  5.12570  3.40159  2.76758  4.56549  3.63185  3.60508  3.92227  1.25272  3.37752  4.25183  3.17418  4.01138  2.74353  1.76483  3.01893  3.19363  3.60582  5.42839  4.25291    291 k x - -
          2.68618  4.42225  2.77519  2.73123  3.46354  2.40513  3.72494  3.29354  2.67741  2.69355  4.24690  2.90347  2.73739  3.18146  2.89801  2.37887  2.77519  2.98518  4.58477  3.61503
          0.02877  3.95861  4.68096  0.61958  0.77255  0.48576  0.95510
    241   1.74158  4.15786  3.36640  3.10280  4.24460  2.93231  4.18870  3.60055  3.16036  3.34593  4.20134  3.27155  3.67974  3.46445  3.46713  1.29942  2.70358  3.09244  5.60587  4.37570    292 s x - -
          2.68618  4.42225  2.77519  2.73123  3.46354  2.40513  3.72494  3.29354  2.67741  2.69355  4.24690  2.90347  2.73739  3.18146  2.89801  2.37887  2.77519  2.98518  4.58477  3.61503
          0.02877  3.95861  4.68096  0.61958  0.77255  0.48576  0.95510
    242   1.83015  4.15744  3.43731  3.07494  4.12744  2.98052  4.11543  3.44866  3.07612  3.19732  4.04690  3.26936  3.69089  3.38416  3.39986  1.90147  1.72366  2.99428  5.49285  4.27434    293 t x - -
          2.68618  4.42225  2.77519  2.73123  3.46354  2.40513  3.72494  3.29354  2.67741  2.69355  4.24690  2.90347  2.73739  3.18146  2.89801  2.37887  2.77519  2.98518  4.58477  3.61503
          0.02877  3.95861  4.68096  0.61958  0.77255  0.48576  0.95510
    243   2.95067  4.93810  2.96141  2.71784  4.11797  3.42383  3.87679  3.76226  2.53277  3.25604  4.28183  3.17820  3.97875  1.08841  2.81512  2.99494  3.24774  3.48669  5.37492  4.07449    294 q x - -
          2.68618  4.42225  2.77519  2.73123  3.46354  2.40513  3.72494  3.29354  2.67741  2.69355  4.24690  2.90347  2.73739  3.18146  2.89801  2.37887  2.77519  2.98518  4.58477  3.61503
          0.02877  3.95861  4.68096  0.61958  0.77255  0.48576  0.95510
    244   2.86841  4.61104  3.48496  3.33670  4.32387  3.29370  4.40680  3.89176  3.40142  3.50914  4.56292  3.63455  0.68199  3.78759  3.63691  3.03868  3.31684  3.52726  5.48649  4.44583    295 P x - -
          2.68618  4.42225  2.77519  2.73123  3.46354  2.40513  3.72494  3.29354  2.67741  2.69355  4.24690  2.90347  2.73739  3.18146  2.89801  2.37887  2.77519  2.98518  4.58477  3.61503
          0.02877  3.95861  4.68096  0.61958  0.77255  0.48576  0.95510
    245   2.48822  4.56962  2.76467  2.55561  4.27119  3.11027  3.88047  3.78989  2.76240  3.41261  4.25298  1.89538  3.75745  3.08786  3.16764  1.70309  2.88011  3.33335  5.56402  4.21544    296 s x - -
          2.68618  4.42225  2.77519  2.73123  3.46354  2.40513  3.72494  3.29354  2.67741  2.69355  4.24690  2.90347  2.73739  3.18146  2.89801  2.37887  2.77519  2.98518  4.58477  3.61503
          0.02877  3.95861  4.68096  0.61958  0.77255  0.48576  0.95510
    246   2.46037  4.30545  3.50588  3.26244  4.04622  3.14174  4.27302  3.18389  3.20712  3.04431  4.08969  3.45765  3.85245  3.59774  3.46137  2.66265  1.03387  2.86961  5.47645  4.26299    297 t x - -
          2.68618  4.42225  2.77519  2.73123  3.46354  2.40513  3.72494  3.29354  2.67741  2.69355  4.24690  2.90347  2.73739  3.18146  2.89801  2.37887  2.77519  2.98518  4.58477  3.61503
          0.02877  3.95861  4.68096  0.61958  0.77255  0.48576  0.95510
    247   3.36910  4.74576  4.35675  4.08801  0.88067  4.03791  3.91725  2.88261  3.99297  2.23303  3.60032  4.11680  4.49487  4.13732  4.09141  3.63434  3.67043  2.87956  4.14156  2.49809    298 f x - -
          2.68618  4.42225  2.77519  2.73123  3.46354  2.40513  3.72494  3.29354  2.67741  2.69355  4.24690  2.90347  2.73739  3.18146  2.89801  2.37887  2.77519  2.98518  4.58477  3.61503
          0.02877  3.95861  4.68096  0.61958  0.77255  0.48576  0.95510
    248   2.86841  4.61104  3.48496  3.33670  4.32387  3.29370  4.40680  3.89176  3.40142  3.50914  4.56292  3.63455  0.68199  3.78759  3.63691  3.03868  3.31684  3.52726  5.48649  4.44583    299 P x - -
          2.68618  4.42225  2.77519  2.73123  3.46354  2.40513  3.72494  3.29354  2.67741  2.69355  4.24690  2.90347  2.73739  3.18146  2.89801  2.37887  2.77519  2.98518  4.58477  3.61503
          0.02877  3.95861  4.68096  0.61958  0.77255  0.48576  0.95510
    249   2.35864  4.27996  3.28258  3.10273  4.16265  3.00830  4.21002  3.69709  3.18230  3.41082  4.32998  3.31346  3.75430  3.52497  3.46542  0.96824  2.84529  3.21332  5.52834  4.24673    300 s x - -
          2.68618  4.42225  2.77519  2.73123  3.46354  2.40513  3.72494  3.29354  2.67741  2.69355  4.24690  2.90347  2.73739  3.18146  2.89801  2.37887  2.77519  2.98518  4.58477  3.61503
          0.02877  3.95861  4.68096  0.61958  0.77255  0.48576  0.95510
    250   3.25251  4.68948  4.32759  3.96826  3.16976  4.09117  4.59698  2.37899  3.73515  0.77602  3.16658  4.23536  4.51199  4.08286  3.89696  3.67269  3.54300  2.43860  5.07987  3.82294    301 l x - -
          2.68618  4.42225  2.77519  2.73123  3.46354  2.40513  3.72494  3.29354  2.67741  2.69355  4.24690  2.90347  2.73739  3.18146  2.89801  2.37887  2.77519  2.98518  4.58477  3.61503
          0.02877  3.95861  4.68096  0.61958  0.77255  0.48576  0.95510
    251   3.02774  5.15505  2.52597  0.90889  4.51228  3.33056  3.92537  3.98333  2.81682  3.58681  4.55748  2.98379  3.93936  3.13950  3.23426  3.00165  3.33277  3.65845  5.66765  4.39043    302 e x - -
          2.68618  4.42225  2.77519  2.73123  3.46354  2.40513  3.72494  3.29354  2.67741  2.69355  4.24690  2.90347  2.73739  3.18146  2.89801  2.37887  2.77519  2.98518  4.58477  3.61503
          0.02877  3.95861  4.68096  0.61958  0.77255  0.48576  0.95510
    252   3.37292  4.82698  3.96596  3.71188  2.29955  3.93091  3.66100  3.37025  3.56693  2.80186  4.03643  3.83047  4.40293  3.85225  3.73283  3.50090  3.66012  3.24493  3.94648  0.83377    303 y x - -
          2.68618  4.42225  2.77519  2.73123  3.46354  2.40513  3.72494  3.29354  2.67741  2.69355  4.24690  2.90347  2.73739  3.18146  2.89801  2.37887  2.77519  2.98518  4.58477  3.61503
          0.02877  3.95861  4.68096  0.61958  0.77255  0.48576  0.95510
    253   2.95067  4.93810  2.96141  2.71784  4.11797  3.42383  3.87679  3.76226  2.53277  3.25604  4.28183  3.17820  3.97875  1.08841  2.81512  2.99494  3.24774  3.48669  5.37492  4.07449    304 q x - -
          2.68618  4.42225  2.77519  2.73123  3.46354  2.40513  3.72494  3.29354  2.67741  2.69355  4.24690  2.90347  2.73739  3.18146  2.89801  2.37887  2.77519  2.98518  4.58477  3.61503
          0.02877  3.95861  4.68096  0.61958  0.77255  0.48576  0.95510
    254   3.10384  4.93622  3.60340  3.09703  4.31267  3.57483  3.88866  3.86065  2.27492  3.36095  4.35922  3.45002  4.07352  3.10501  0.85456  3.18406  3.36412  3.58096  5.36099  4.22166    305 r x - -
          2.68618  4.42225  2.77519  2.73123  3.46354  2.40513  3.72494  3.29354  2.67741  2.69355  4.24690  2.90347  2.73739  3.18146  2.89801  2.37887  2.77519  2.98518  4.58477  3.61503
          0.02877  3.95861  4.68096  0.61958  0.77255  0.48576  0.95510
    255   0.89643  4.23633  3.55111  3.34686  4.13915  3.05846  4.35859  3.27764  3.36536  3.15522  4.17798  3.47437  3.80587  3.69873  3.60967  2.58608  2.86942  2.91714  5.55771  4.36766    306 a x - -
          2.68618  4.42225  2.77519  2.73123  3.46354  2.40513  3.72494  3.29354  2.67741  2.69355  4.24690  2.90347  2.73739  3.18146  2.89801  2.37887  2.77519  2.98518  4.58477  3.61503
          0.02877  3.95861  4.68096  0.61958  0.77255  0.48576  0.95510
    256   3.25251  4.68948  4.32759  3.96826  3.16976  4.09117  4.59698  2.37899  3.73515  0.77602  3.16658  4.23536  4.51199  4.08286  3.89696  3.67269  3.54300  2.43860  5.07987  3.82294    307 l x - -
          2.68618  4.42225  2.77519  2.73123  3.46354  2.40513  3.72494  3.29354  2.67741  2.69355  4.24690  2.90347  2.73739  3.18146  2.89801  2.37887  2.77519  2.98518  4.58477  3.61503
          0.02877  3.95861  4.68096  0.61958  0.77255  0.48576  0.95510
    257   2.95067  4.93810  2.96141  2.71784  4.11797  3.42383  3.87679  3.76226  2.53277  3.25604  4.28183  3.17820  3.97875  1.08841  2.81512  2.99494  3.24774  3.48669  5.37492  4.07449    308 q x - -
          2.68618  4.42225  2.77519  2.73123  3.46354  2.40513  3.72494  3.29354  2.67741  2.69355  4.24690  2.90347  2.73739  3.18146  2.89801  2.37887  2.77519  2.98518  4.58477  3.61503
          0.02877  3.95861  4.68096  0.61958  0.77255  0.48576  0.95510
    258   3.25251  4.68948  4.32759  3.96826  3.16976  4.09117  4.59698  2.37899  3.73515  0.77602  3.16658  4.23536  4.51199  4.08286  3.89696  3.67269  3.54300  2.43860  5.07987  3.82294    309 l x - -
          2.68618  4.42225  2.77519  2.73123  3.46354  2.40513  3.72494  3.29354  2.67741  2.69355  4.24690  2.90347  2.73739  3.18146  2.89801  2.37887  2.77519  2.98518  4.58477  3.61503
          0.02877  3.95861  4.68096  0.61958  0.77255  0.48576  0.95510
    259   2.35864  4.27996  3.28258  3.10273  4.16265  3.00830  4.21002  3.69709  3.18230  3.41082  4.32998  3.31346  3.75430  3.52497  3.46542  0.96824  2.84529  3.21332  5.52834  4.24673    310 s x - -
          2.68618  4.42225  2.77519  2.73123  3.46354  2.40513  3.72494  3.29354  2.67741  2.69355  4.24690  2.90347  2.73739  3.18146  2.89801  2.37887  2.77519  2.98518  4.58477  3.61503
          0.02877  3.95861  4.68096  0.61958  0.77255  0.48576  0.95510
    260   3.09834  4.49378  4.45691  4.07634  3.43303  4.15855  4.78888  0.97726  3.90613  2.00200  3.35554  4.30965  4.58193  4.24584  4.09290  3.66257  3.39616  1.85129  5.34133  4.08673    311 i x - -
          2.68618  4.42225  2.77519  2.73123  3.46354  2.40513  3.72494  3.29354  2.67741  2.69355  4.24690  2.90347  2.73739  3.18146  2.89801  2.37887  2.77519  2.98518  4.58477  3.61503
          0.02877  3.95861  4.68096  0.61958  0.77255  0.48576  0.95510
    261   2.86841  4.61104  3.48496  3.33670  4.32387  3.29370  4.40680  3.89176  3.40142  3.50914  4.56292  3.63455  0.68199  3.78759  3.63691  3.03868  3.31684  3.52726  5.48649  4.44583    312 P x - -
          2.68618  4.42225  2.77519  2.73123  3.46354  2.40513  3.72494  3.29354  2.67741  2.69355  4.24690  2.90347  2.73739  3.18146  2.89801  2.37887  2.77519  2.98518  4.58477  3.61503
          0.02877  3.95861  4.68096  0.61958  0.77255  0.48576  0.95510
    262   2.87624  4.39547  4.24405  3.91026  3.61384  3.81243  4.69734  2.04867  3.77934  2.28620  3.56633  4.08613  4.36843  4.13313  3.98347  3.32169  3.23589  0.92296  5.41269  4.14946    313 v x - -
          2.68618  4.42225  2.77519  2.73123  3.46354  2.40513  3.72494  3.29354  2.67741  2.69355  4.24690  2.90347  2.73739  3.18146  2.89801  2.37887  2.77519  2.98518  4.58477  3.61503
          0.02877  3.95861  4.68096  0.61958  0.77255  0.48576  0.95510
    263   2.87624  4.39547  4.24405  3.91026  3.61384  3.81243  4.69734  2.04867  3.77934  2.28620  3.56633  4.08613  4.36843  4.13313  3.98347  3.32169  3.23589  0.92296  5.41269  4.14946    314 v x - -
          2.68618  4.42225  2.77519  2.73123  3.46354  2.40513  3.72494  3.29354  2.67741  2.69355  4.24690  2.90347  2.73739  3.18146  2.89801  2.37887  2.77519  2.98518  4.58477  3.61503
          0.02877  3.95861  4.68096  0.61958  0.77255  0.48576  0.95510
    264   2.95067  4.93810  2.96141  2.71784  4.11797  3.42383  3.87679  3.76226  2.53277  3.25604  4.28183  3.17820  3.97875  1.08841  2.81512  2.99494  3.24774  3.48669  5.37492  4.07449    315 q x - -
          2.68618  4.42225  2.77519  2.73123  3.46354  2.40513  3.72494  3.29354  2.67741  2.69355  4.24690  2.90347  2.73739  3.18146  2.89801  2.37887  2.77519  2.98518  4.58477  3.61503
          0.02877  3.95861  4.68096  0.61958  0.77255  0.48576  0.95510
    265   2.86841  4.61104  3.48496  3.33670  4.32387  3.29370  4.40680  3.89176  3.40142  3.50914  4.56292  3.63455  0.68199  3.78759  3.63691  3.03868  3.31684  3.52726  5.48649  4.44583    316 P x - -
          2.68618  4.42225  2.77519  2.73123  3.46354  2.40513  3.72494  3.29354  2.67741  2.69355  4.24690  2.90347  2.73739  3.18146  2.89801  2.37887  2.77519  2.98518  4.58477  3.61503
          0.02877  3.95861  4.68096  0.61958  0.77255  0.48576  0.95510
    266   2.35864  4.27996  3.28258  3.10273  4.16265  3.00830  4.21002  3.69709  3.18230  3.41082  4.32998  3.31346  3.75430  3.52497  3.46542  0.96824  2.84529  3.21332  5.52834  4.24673    317 s x - -
          2.68618  4.42225  2.77519  2.73123  3.46354  2.40513  3.72494  3.29354  2.67741  2.69355  4.24690  2.90347  2.73739  3.18146  2.89801  2.37887  2.77519  2.98518  4.58477  3.61503
          0.02877  3.95861  4.68096  0.61958  0.77255  0.48576  0.95510
    267   3.48153  4.82511  4.22471  3.95235  2.75822  3.82816  4.00872  3.50913  3.67286  2.88900  4.13890  4.08409  4.35317  4.05603  3.78595  3.68439  3.78636  3.40185  0.72815  2.75588    318 w x - -
          2.68618  4.42225  2.77519  2.73123  3.46354  2.40513  3.72494  3.29354  2.67741  2.69355  4.24690  2.90347  2.73739  3.18146  2.89801  2.37887  2.77519  2.98518  4.58477  3.61503
          0.02877  3.95861  4.68096  0.61958  0.77255  0.48576  0.95510
    268   3.25251  4.68948  4.32759  3.96826  3.16976  4.09117  4.59698  2.37899  3.73515  0.77602  3.16658  4.23536  4.51199  4.08286  3.89696  3.67269  3.54300  2.43860  5.07987  3.82294    319 l x - -
          2.68618  4.42225  2.77519  2.73123  3.46354  2.40513  3.72494  3.29354  2.67741  2.69355  4.24690  2.90347  2.73739  3.18146  2.89801  2.37887  2.77519  2.98518  4.58477  3.61503
          0.02877  3.95861  4.68096  0.61958  0.77255  0.48576  0.95510
    269   2.95067  4.93810  2.96141  2.71784  4.11797  3.42383  3.87679  3.76226  2.53277  3.25604  4.28183  3.17820  3.97875  1.08841  2.81512  2.99494  3.24774  3.48669  5.37492  4.07449    320 q x - -
          2.68618  4.42225  2.77519  2.73123  3.46354  2.40513  3.72494  3.29354  2.67741  2.69355  4.24690  2.90347  2.73739  3.18146  2.89801  2.37887  2.77519  2.98518  4.58477  3.61503
          0.02877  3.95861  4.68096  0.61958  0.77255  0.48576  0.95510
    270   0.89643  4.23633  3.55111  3.34686  4.13915  3.05846  4.35859  3.27764  3.36536  3.15522  4.17798  3.47437  3.80587  3.69873  3.60967  2.58608  2.86942  2.91714  5.55771  4.36766    321 a x - -
          2.68618  4.42225  2.77519  2.73123  3.46354  2.40513  3.72494  3.29354  2.67741  2.69355  4.24690  2.90347  2.73739  3.18146  2.89801  2.37887  2.77519  2.98518  4.58477  3.61503
          0.02877  3.95861  4.68096  0.61958  0.77255  0.48576  0.95510
    271   2.68678  0.78130  4.22545  3.98499  3.95695  3.29122  4.61316  3.11543  3.81249  3.02690  4.15114  3.94903  4.00495  4.15509  3.92149  2.95854  3.16081  2.85413  5.35454  4.24393    322 c x - -
          2.68618  4.42225  2.77519  2.73123  3.46354  2.40513  3.72494  3.29354  2.67741  2.69355  4.24690  2.90347  2.73739  3.18146  2.89801  2.37887  2.77519  2.98518  4.58477  3.61503
          0.02877  3.95861  4.68096  0.61958  0.77255  0.48576  0.95510
    272   3.25251  4.68948  4.32759  3.96826  3.16976  4.09117  4.59698  2.37899  3.73515  0.77602  3.16658  4.23536  4.51199  4.08286  3.89696  3.67269  3.54300  2.43860  5.07987  3.82294    323 l x - -
          2.68618  4.42225  2.77519  2.73123  3.46354  2.40513  3.72494  3.29354  2.67741  2.69355  4.24690  2.90347  2.73739  3.18146  2.89801  2.37887  2.77519  2.98518  4.58477  3.61503
          0.02877  3.95861  4.68096  0.61958  0.77255  0.48576  0.95510
    273   3.09205  4.89354  3.21247  2.98151  3.34706  3.52204  0.97306  3.80826  2.82231  3.29125  4.34124  3.38719  4.07954  3.34898  3.08264  3.16207  3.39852  3.54177  4.81091  3.29559    324 h x - -
          2.68618  4.42225  2.77519  2.73123  3.46354  2.40513  3.72494  3.29354  2.67741  2.69355  4.24690  2.90347  2.73739  3.18146  2.89801  2.37887  2.77519  2.98518  4.58477  3.61503
          0.02877  3.95861  4.68096  0.61958  0.77255  0.48576  0.95510
    274   3.02774  5.15505  2.52597  0.90889  4.51228  3.33056  3.92537  3.98333  2.81682  3.58681  4.55748  2.98379  3.93936  3.13950  3.23426  3.00165  3.33277  3.65845  5.66765  4.39043    325 e x - -
          2.68618  4.42225  2.77519  2.73123  3.46354  2.40513  3.72494  3.29354  2.67741  2.69355  4.24690  2.90347  2.73739  3.18146  2.89801  2.37887  2.77519  2.98518  4.58477  3.61503
          0.02877  3.95861  4.68096  0.61958  0.77255  0.48576  0.95510
    275   3.10384  4.93622  3.60340  3.09703  4.31267  3.57483  3.88866  3.86065  2.27492  3.36095  4.35922  3.45002  4.07352  3.10501  0.85456  3.18406  3.36412  3.58096  5.36099  4.22166    326 r x - -
          2.68618  4.42225  2.77519  2.73123  3.46354  2.40513  3.72494  3.29354  2.67741  2.69355  4.24690  2.90347  2.73739  3.18146  2.89801  2.37887  2.77519  2.98518  4.58477  3.61503
          0.02877  3.95861  4.68096  0.61958  0.77255  0.48576  0.95510
    276   3.05171  5.01796  3.23338  2.83930  4.42407  3.53142  3.80851  3.85884  0.92630  3.40537  4.36263  3.25982  4.02605  2.99542  2.45026  3.08831  3.29880  3.56192  5.44369  4.26903    327 k x - -
          2.68618  4.42225  2.77519  2.73123  3.46354  2.40513  3.72494  3.29354  2.67741  2.69355  4.24690  2.90347  2.73739  3.18146  2.89801  2.37887  2.77519  2.98518  4.58477  3.61503
          0.02877  3.95861  4.68096  0.61958  0.77255  0.48576  0.95510
    277   3.03822  4.57375  4.14239  3.74285  3.24733  3.89856  4.45808  2.43161  3.50605  1.82952  1.22213  4.00956  4.36010  3.88254  3.70116  3.39609  3.34545  2.44759  5.09934  3.86843    328 m x - -
          2.68618  4.42225  2.77519  2.73123  3.46354  2.40513  3.72494  3.29354  2.67741  2.69355  4.24690  2.90347  2.73739  3.18146  2.89801  2.37887  2.77519  2.98518  4.58477  3.61503
          0.02877  3.95861  4.68096  0.61958  0.77255  0.48576  0.95510
    278   2.87624  4.39547  4.24405  3.91026  3.61384  3.81243  4.69734  2.04867  3.77934  2.28620  3.56633  4.08613  4.36843  4.13313  3.98347  3.32169  3.23589  0.92296  5.41269  4.14946    329 v x - -
          2.68618  4.42225  2.77519  2.73123  3.46354  2.40513  3.72494  3.29354  2.67741  2.69355  4.24690  2.90347  2.73739  3.18146  2.89801  2.37887  2.77519  2.98518  4.58477  3.61503
          0.02877  3.95861  4.68096  0.61958  0.77255  0.48576  0.95510
    279   2.86841  4.61104  3.48496  3.33670  4.32387  3.29370  4.40680  3.89176  3.40142  3.50914  4.56292  3.63455  0.68199  3.78759  3.63691  3.03868  3.31684  3.52726  5.48649  4.44583    330 P x - -
          2.68618  4.42225  2.77519  2.73123  3.46354  2.40513  3.72494  3.29354  2.67741  2.69355  4.24690  2.90347  2.73739  3.18146  2.89801  2.37887  2.77519  2.98518  4.58477  3.61503
          0.02877  3.95861  4.68096  0.61958  0.77255  0.48576  0.95510
    280   3.09834  4.49378  4.45691  4.07634  3.43303  4.15855  4.78888  0.97726  3.90613  2.00200  3.35554  4.30965  4.58193  4.24584  4.09290  3.66257  3.39616  1.85129  5.34133  4.08673    331 i x - -
          2.68618  4.42225  2.77519  2.73123  3.46354  2.40513  3.72494  3.29354  2.67741  2.69355  4.24690  2.90347  2.73739  3.18146  2.89801  2.37887  2.77519  2.98518  4.58477  3.61503
          0.02877  3.95861  4.68096  0.61958  0.77255  0.48576  0.95510
    281   0.89643  4.23633  3.55111  3.34686  4.13915  3.05846  4.35859  3.27764  3.36536  3.15522  4.17798  3.47437  3.80587  3.69873  3.60967  2.58608  2.86942  2.91714  5.55771  4.36766    332 a x - -
          2.68618  4.42225  2.77519  2.73123  3.46354  2.40513  3.72494  3.29354  2.67741  2.69355  4.24690  2.90347  2.73739  3.18146  2.89801  2.37887  2.77519  2.98518  4.58477  3.61503
          0.02877  3.95861  4.68096  0.61958  0.77255  0.48576  0.95510
    282   0.89643  4.23633  3.55111  3.34686  4.13915  3.05846  4.35859  3.27764  3.36536  3.15522  4.17798  3.47437  3.80587  3.69873  3.60967  2.58608  2.86942  2.91714  5.55771  4.36766    333 a x - -
          2.68618  4.42225  2.77519  2.73123  3.46354  2.40513  3.72494  3.29354  2.67741  2.69355  4.24690  2.90347  2.73739  3.18146  2.89801  2.37887  2.77519  2.98518  4.58477  3.61503
          0.02877  3.95861  4.68096  0.61958  0.77255  0.48576  0.95510
    283   3.09205  4.89354  3.21247  2.98151  3.34706  3.52204  0.97306  3.80826  2.82231  3.29125  4.34124  3.38719  4.07954  3.34898  3.08264  3.16207  3.39852  3.54177  4.81091  3.29559    334 h x - -
          2.68618  4.42225  2.77519  2.73123  3.46354  2.40513  3.72494  3.29354  2.67741  2.69355  4.24690  2.90347  2.73739  3.18146  2.89801  2.37887  2.77519  2.98518  4.58477  3.61503
          0.02877  3.95861  4.68096  0.61958  0.77255  0.48576  0.95510
    284   3.37292  4.82698  3.96596  3.71188  2.29955  3.93091  3.66100  3.37025  3.56693  2.80186  4.03643  3.83047  4.40293  3.85225  3.73283  3.50090  3.66012  3.24493  3.94648  0.83377    335 y x - -
          2.68618  4.42225  2.77519  2.73123  3.46354  2.40513  3.72494  3.29354  2.67741  2.69355  4.24690  2.90347  2.73739  3.18146  2.89801  2.37887  2.77519  2.98518  4.58477  3.61503
          0.02877  3.95861  4.68096  0.61958  0.77255  0.48576  0.95510
    285   3.25251  4.68948  4.32759  3.96826  3.16976  4.09117  4.59698  2.37899  3.73515  0.77602  3.16658  4.23536  4.51199  4.08286  3.89696  3.67269  3.54300  2.43860  5.07987  3.82294    336 l x - -
          2.68618  4.42225  2.77519  2.73123  3.46354  2.40513  3.72494  3.29354  2.67741  2.69355  4.24690  2.90347  2.73739  3.18146  2.89801  2.37887  2.77519  2.98518  4.58477  3.61503
          0.02877  3.95861  4.68096  0.61958  0.77255  0.48576  0.95510
    286   2.77457  4.54110  3.46595  3.37648  4.51651  0.60775  4.49117  4.13739  3.56945  3.78063  4.75733  3.63027  3.93499  3.88682  3.79572  2.94901  3.26251  3.64909  5.58858  4.62144    337 G x - -
          2.68618  4.42225  2.77519  2.73123  3.46354  2.40513  3.72494  3.29354  2.67741  2.69355  4.24690  2.90347  2.73739  3.18146  2.89801  2.37887  2.77519  2.98518  4.58477  3.61503
          0.02877  3.95861  4.68096  0.61958  0.77255  0.48576  0.95510
    287   1.38325  4.19185  3.75888  3.37511  3.82394  3.23624  4.29308  2.60564  3.30729  2.68431  3.74935  3.53533  3.90205  3.62618  3.58160  2.66659  2.83388  1.91469  5.39139  4.16744    338 a x - -
          2.68618  4.42225  2.77519  2.73123  3.46354  2.40513  3.72494  3.29354  2.67741  2.69355  4.24690  2.90347  2.73739  3.18146  2.89801  2.37887  2.77519  2.98518  4.58477  3.61503
          0.02877  3.95861  4.68096  0.61958  0.77255  0.48576  0.95510
    288   2.95067  4.93810  2.96141  2.71784  4.11797  3.42383  3.87679  3.76226  2.53277  3.25604  4.28183  3.17820  3.97875  1.08841  2.81512  2.99494  3.24774  3.48669  5.37492  4.07449    339 q x - -
          2.68618  4.42225  2.77519  2.73123  3.46354  2.40513  3.72494  3.29354  2.67741  2.69355  4.24690  2.90347  2.73739  3.18146  2.89801  2.37887  2.77519  2.98518  4.58477  3.61503
          0.02877  3.95861  4.68096  0.61958  0.77255  0.48576  0.95510
    289   2.86841  4.61104  3.48496  3.33670  4.32387  3.29370  4.40680  3.89176  3.40142  3.50914  4.56292  3.63455  0.68199  3.78759  3.63691  3.03868  3.31684  3.52726  5.48649  4.44583    340 P x - -
          2.68618  4.42225  2.77519  2.73123  3.46354  2.40513  3.72494  3.29354  2.67741  2.69355  4.24690  2.90347  2.73739  3.18146  2.89801  2.37887  2.77519  2.98518  4.58477  3.61503
          0.02877  3.95861  4.68096  0.61958  0.77255  0.48576  0.95510
    290   2.86841  4.61104  3.48496  3.33670  4.32387  3.29370  4.40680  3.89176  3.40142  3.50914  4.56292  3.63455  0.68199  3.78759  3.63691  3.03868  3.31684  3.52726  5.48649  4.44583    341 P x - -
          2.68618  4.42225  2.77519  2.73123  3.46354  2.40513  3.72494  3.29354  2.67741  2.69355  4.24690  2.90347  2.73739  3.18146  2.89801  2.37887  2.77519  2.98518  4.58477  3.61503
          0.02877  3.95861  4.68096  0.61958  0.77255  0.48576  0.95510
    291   2.86841  4.61104  3.48496  3.33670  4.32387  3.29370  4.40680  3.89176  3.40142  3.50914  4.56292  3.63455  0.68199  3.78759  3.63691  3.03868  3.31684  3.52726  5.48649  4.44583    342 P x - -
          2.68618  4.42225  2.77519  2.73123  3.46354  2.40513  3.72494  3.29354  2.67741  2.69355  4.24690  2.90347  2.73739  3.18146  2.89801  2.37887  2.77519  2.98518  4.58477  3.61503
          0.02877  3.95861  4.68096  0.61958  0.77255  0.48576  0.95510
    292   3.25251  4.68948  4.32759  3.96826  3.16976  4.09117  4.59698  2.37899  3.73515  0.77602  3.16658  4.23536  4.51199  4.08286  3.89696  3.67269  3.54300  2.43860  5.07987  3.82294    343 l x - -
          2.68618  4.42225  2.77519  2.73123  3.46354  2.40513  3.72494  3.29354  2.67741  2.69355  4.24690  2.90347  2.73739  3.18146  2.89801  2.37887  2.77519  2.98518  4.58477  3.61503
          0.02877  3.95861  4.68096  0.61958  0.77255  0.48576  0.95510
    293   2.47708  4.53721  3.03571  2.63533  4.18656  2.08076  3.79658  3.61543  2.54613  3.22644  4.05580  3.05094  3.76890  2.98179  2.33046  2.09861  2.82600  3.20839  5.43433  4.14932    344 g x - -
          2.68618  4.42225  2.77519  2.73123  3.46354  2.40513  3.72494  3.29354  2.67741  2.69355  4.24690  2.90347  2.73739  3.18146  2.89801  2.37887  2.77519  2.98518  4.58477  3.61503
          0.02877  3.95861  4.68096  0.61958  0.77255  0.48576  0.95510
    294   2.35864  4.27996  3.28258  3.10273  4.16265  3.00830  4.21002  3.69709  3.18230  3.41082  4.32998  3.31346  3.75430  3.52497  3.46542  0.96824  2.84529  3.21332  5.52834  4.24673    345 s x - -
          2.68618  4.42225  2.77519  2.73123  3.46354  2.40513  3.72494  3.29354  2.67741  2.69355  4.24690  2.90347  2.73739  3.18146  2.89801  2.37887  2.77519  2.98518  4.58477  3.61503
          0.02877  3.95861  4.68096  0.61958  0.77255  0.48576  0.95510
    295   2.35864  4.27996  3.28258  3.10273  4.16265  3.00830  4.21002  3.69709  3.18230  3.41082  4.32998  3.31346  3.75430  3.52497  3.46542  0.96824  2.84529  3.21332  5.52834  4.24673    346 s x - -
          2.68618  4.42225  2.77519  2.73123  3.46354  2.40513  3.72494  3.29354  2.67741  2.69355  4.24690  2.90347  2.73739  3.18146  2.89801  2.37887  2.77519  2.98518  4.58477  3.61503
          0.02877  3.95861  4.68096  0.61958  0.77255  0.48576  0.95510
    296   2.32324  4.30164  3.14561  2.87333  4.22086  3.01620  4.04242  3.67388  2.95530  3.33853  4.18676  3.16969  1.95329  3.28568  3.30408  1.60983  2.76973  3.18804  5.54549  4.27839    347 s x - -
          2.68618  4.42225  2.77519  2.73123  3.46354  2.40513  3.72494  3.29354  2.67741  2.69355  4.24690  2.90347  2.73739  3.18146  2.89801  2.37887  2.77519  2.98518  4.58477  3.61503
          0.02877  3.95861  4.68096  0.61958  0.77255  0.48576  0.95510
    297   2.46037  4.30545  3.50588  3.26244  4.04622  3.14174  4.27302  3.18389  3.20712  3.04431  4.08969  3.45765  3.85245  3.59774  3.46137  2.66265  1.03387  2.86961  5.47645  4.26299    348 t x - -
          2.68618  4.42225  2.77519  2.73123  3.46354  2.40513  3.72494  3.29354  2.67741  2.69355  4.24690  2.90347  2.73739  3.18146  2.89801  2.37887  2.77519  2.98518  4.58477  3.61503
          0.02877  3.95861  4.68096  0.61958  0.77255  0.48576  0.95510
    298   2.40885  4.43916  2.99346  2.66160  4.15698  3.12136  3.87372  3.56703  2.74166  3.22252  4.05692  2.34263  3.74055  3.07999  3.13658  2.07521  1.89331  3.14807  5.46132  4.17075    349 t x - -
          2.68618  4.42225  2.77519  2.73123  3.46354  2.40513  3.72494  3.29354  2.67741  2.69355  4.24690  2.90347  2.73739  3.18146  2.89801  2.37887  2.77519  2.98518  4.58477  3.61503
          0.02877  3.95861  4.68096  0.61958  0.77255  0.48576  0.95510
    299   2.61967  4.30824  3.75082  3.29204  3.59567  3.53538  4.19672  2.00025  3.17097  2.39784  3.52007  3.58201  4.06560  3.53049  3.46048  2.91277  1.67022  2.19623  5.21569  3.97555    350 t x - -
          2.68618  4.42225  2.77519  2.73123  3.46354  2.40513  3.72494  3.29354  2.67741  2.69355  4.24690  2.90347  2.73739  3.18146  2.89801  2.37887  2.77519  2.98518  4.58477  3.61503
          0.15368  3.95861  2.09262  0.61958  0.77255  0.48576  0.95510
    300   2.70677  4.46934  3.31026  3.14468  4.14190  3.15886  4.22460  3.67881  3.19908  3.30926  4.35799  3.45464  0.89534  3.58895  3.44813  2.87329  3.14570  3.32812  5.33758  4.26227    351 p x - -
          2.68618  4.42225  2.77519  2.73123  3.46354  2.40513  3.72494  3.29354  2.67741  2.69355  4.24690  2.90347  2.73739  3.18146  2.89801  2.37887  2.77519  2.98518  4.58477  3.61503
          0.03254  3.83747  4.55982  0.61958  0.77255  0.59332  0.80405
    301   1.72056  4.10912  3.27020  3.01096  4.14084  2.88723  4.10314  3.47642  3.06686  3.23731  4.10538  3.19872  3.62660  3.38019  3.37404  1.50609  2.65209  2.99578  5.51061  4.27332    352 s x - -
          2.68618  4.42225  2.77519  2.73123  3.46354  2.40513  3.72494  3.29354  2.67741  2.69355  4.24690  2.90347  2.73739  3.18146  2.89801  2.37887  2.77519  2.98518  4.58477  3.61503
          0.03254  3.83747  4.55982  0.61958  0.77255  0.59332  0.80405
    302   1.61136  4.15965  3.69082  3.30712  3.74150  3.22453  4.23422  2.49040  3.23547  2.58001  3.66484  3.48997  3.87598  3.56417  3.51279  2.65238  2.80389  1.83454  5.32623  4.09620    353 a x - -
          2.68618  4.42225  2.77519  2.73123  3.46354  2.40513  3.72494  3.29354  2.67741  2.69355  4.24690  2.90347  2.73739  3.18146  2.89801  2.37887  2.77519  2.98518  4.58477  3.61503
          0.03254  3.83747  4.55982  0.61958  0.77255  0.59332  0.80405
    303   2.62285  4.40113  3.28940  3.18468  4.32645  0.78522  4.30659  3.91803  3.36113  3.57645  4.55233  3.45384  3.79114  3.68815  3.60052  2.79386  3.10139  3.45315  5.43033  4.42736    354 g x - -
          2.68618  4.42225  2.77519  2.73123  3.46354  2.40513  3.72494  3.29354  2.67741  2.69355  4.24690  2.90347  2.73739  3.18146  2.89801  2.37887  2.77519  2.98518  4.58477  3.61503
          0.03254  3.83747  4.55982  0.61958  0.77255  0.42394  1.06266
    304   2.36544  4.30229  3.25002  2.95161  4.12773  3.07386  4.06528  3.43716  2.95828  3.16962  4.08005  3.23549  1.62975  3.32125  3.28190  2.52797  2.08882  3.03815  5.48706  4.24654    355 p x - -
          2.68618  4.42225  2.77519  2.73123  3.46354  2.40513  3.72494  3.29354  2.67741  2.69355  4.24690  2.90347  2.73739  3.18146  2.89801  2.37887  2.77519  2.98518  4.58477  3.61503
          0.02877  3.95861  4.68096  0.61958  0.77255  0.48576  0.95510
    305   2.25560  4.22297  3.19105  2.97768  4.33490  2.10461  4.15397  3.80543  3.12467  3.47414  4.30262  3.20896  3.68223  3.41514  3.45670  1.28099  2.73971  3.24127  5.65348  4.41189    356 s x - -
          2.68618  4.42225  2.77519  2.73123  3.46354  2.40513  3.72494  3.29354  2.67741  2.69355  4.24690  2.90347  2.73739  3.18146  2.89801  2.37887  2.77519  2.98518  4.58477  3.61503
          0.02877  3.95861  4.68096  0.61958  0.77255  0.48576  0.95510
    306   2.77457  4.54110  3.46595  3.37648  4.51651  0.60775  4.49117  4.13739  3.56945  3.78063  4.75733  3.63027  3.93499  3.88682  3.79572  2.94901  3.26251  3.64909  5.58858  4.62144    357 G x - -
          2.68618  4.42225  2.77519  2.73123  3.46354  2.40513  3.72494  3.29354  2.67741  2.69355  4.24690  2.90347  2.73739  3.18146  2.89801  2.37887  2.77519  2.98518  4.58477  3.61503
          0.02877  3.95861  4.68096  0.61958  0.77255  0.48576  0.95510
    307   3.10384  4.93622  3.60340  3.09703  4.31267  3.57483  3.88866  3.86065  2.27492  3.36095  4.35922  3.45002  4.07352  3.10501  0.85456  3.18406  3.36412  3.58096  5.36099  4.22166    358 r x - -
          2.68618  4.42225  2.77519  2.73123  3.46354  2.40513  3.72494  3.29354  2.67741  2.69355  4.24690  2.90347  2.73739  3.18146  2.89801  2.37887  2.77519  2.98518  4.58477  3.61503
          0.02877  3.95861  4.68096  0.61958  0.77255  0.48576  0.95510
    308   2.86841  4.61104  3.48496  3.33670  4.32387  3.29370  4.40680  3.89176  3.40142  3.50914  4.56292  3.63455  0.68199  3.78759  3.63691  3.03868  3.31684  3.52726  5.48649  4.44583    359 P x - -
          2.68618  4.42225  2.77519  2.73123  3.46354  2.40513  3.72494  3.29354  2.67741  2.69355  4.24690  2.90347  2.73739  3.18146  2.89801  2.37887  2.77519  2.98518  4.58477  3.61503
          0.02877  3.95861  4.68096  0.61958  0.77255  0.48576  0.95510
    309   3.10384  4.93622  3.60340  3.09703  4.31267  3.57483  3.88866  3.86065  2.27492  3.36095  4.35922  3.45002  4.07352  3.10501  0.85456  3.18406  3.36412  3.58096  5.36099  4.22166    360 r x - -
          2.68618  4.42225  2.77519  2.73123  3.46354  2.40513  3.72494  3.29354  2.67741  2.69355  4.24690  2.90347  2.73739  3.18146  2.89801  2.37887  2.77519  2.98518  4.58477  3.61503
          0.02877  3.95861  4.68096  0.61958  0.77255  0.48576  0.95510
    310   1.78629  4.16064  3.35895  3.09981  4.24697  2.93273  4.18907  3.60428  3.15956  3.34983  4.20651  3.27026  3.68071  3.46489  3.46587  1.27067  2.70619  3.09580  5.60832  4.37652    361 s x - -
          2.68618  4.42225  2.77519  2.73123  3.46354  2.40513  3.72494  3.29354  2.67741  2.69355  4.24690  2.90347  2.73739  3.18146  2.89801  2.37887  2.77519  2.98518  4.58477  3.61503
          0.02877  3.95861  4.68096  0.61958  0.77255  0.48576  0.95510
    311   1.45273  4.14368  3.40450  3.12557  4.22612  2.93135  4.19285  3.57279  3.17255  3.32239  4.17606  3.28270  3.67757  3.47195  3.47757  1.54423  2.69422  3.07042  5.59101  4.36782    362 a x - -
          2.68618  4.42225  2.77519  2.73123  3.46354  2.40513  3.72494  3.29354  2.67741  2.69355  4.24690  2.90347  2.73739  3.18146  2.89801  2.37887  2.77519  2.98518  4.58477  3.61503
          0.02877  3.95861  4.68096  0.61958  0.77255  0.48576  0.95510
    312   2.35864  4.27996  3.28258  3.10273  4.16265  3.00830  4.21002  3.69709  3.18230  3.41082  4.32998  3.31346  3.75430  3.52497  3.46542  0.96824  2.84529  3.21332  5.52834  4.24673    363 s x - -
          2.68618  4.42225  2.77519  2.73123  3.46354  2.40513  3.72494  3.29354  2.67741  2.69355  4.24690  2.90347  2.73739  3.18146  2.89801  2.37887  2.77519  2.98518  4.58477  3.61503
          0.02877  3.95861  4.68096  0.61958  0.77255  0.48576  0.95510
    313   3.05171  5.01796  3.23338  2.83930  4.42407  3.53142  3.80851  3.85884  0.92630  3.40537  4.36263  3.25982  4.02605  2.99542  2.45026  3.08831  3.29880  3.56192  5.44369  4.26903    364 k x - -
          2.68618  4.42225  2.77519  2.73123  3.46354  2.40513  3.72494  3.29354  2.67741  2.69355  4.24690  2.90347  2.73739  3.18146  2.89801  2.37887  2.77519  2.98518  4.58477  3.61503
          0.02877  3.95861  4.68096  0.61958  0.77255  0.48576  0.95510
    314   2.34097  4.30835  3.13392  2.89233  4.21297  3.02053  4.06427  3.67104  2.97945  3.34479  4.20768  3.18394  1.56265  3.31857  3.31466  1.96304  2.79228  3.19225  5.54499  4.27649    365 p x - -
          2.68618  4.42225  2.77519  2.73123  3.46354  2.40513  3.72494  3.29354  2.67741  2.69355  4.24690  2.90347  2.73739  3.18146  2.89801  2.37887  2.77519  2.98518  4.58477  3.61503
          0.02877  3.95861  4.68096  0.61958  0.77255  0.48576  0.95510
    315   2.78406  4.97639  2.64091  2.40533  3.92445  3.33784  2.60892  3.79968  2.49980  3.34453  4.21770  1.67444  3.86776  2.91335  2.88785  2.78205  3.05947  3.44961  5.26907  3.79979    366 n x - -
          2.68618  4.42225  2.77519  2.73123  3.46354  2.40513  3.72494  3.29354  2.67741  2.69355  4.24690  2.90347  2.73739  3.18146  2.89801  2.37887  2.77519  2.98518  4.58477  3.61503
          0.02877  3.95861  4.68096  0.61958  0.77255  0.48576  0.95510
    316   2.74753  4.50016  2.50555  2.87841  3.64047  3.59013  4.01315  1.56661  2.99572  2.52967  3.60709  3.32776  4.05784  3.30155  3.37611  2.96883  3.01929  2.30824  5.20222  3.90363    367 i x - -
          2.68618  4.42225  2.77519  2.73123  3.46354  2.40513  3.72494  3.29354  2.67741  2.69355  4.24690  2.90347  2.73739  3.18146  2.89801  2.37887  2.77519  2.98518  4.58477  3.61503
          0.02877  3.95861  4.68096  0.61958  0.77255  0.48576  0.95510
    317   2.64087  4.81205  2.77560  2.41958  4.08484  3.32502  2.82874  3.59332  2.45415  3.18631  4.02317  2.06260  3.81353  2.84890  2.86498  2.67131  2.41319  3.24905  5.35493  3.99344    368 n x - -
          2.68618  4.42225  2.77519  2.73123  3.46354  2.40513  3.72494  3.29354  2.67741  2.69355  4.24690  2.90347  2.73739  3.18146  2.89801  2.37887  2.77519  2.98518  4.58477  3.61503
          0.02877  3.95861  4.68096  0.61958  0.77255  0.48576  0.95510
    318   2.35864  4.27996  3.28258  3.10273  4.16265  3.00830  4.21002  3.69709  3.18230  3.41082  4.32998  3.31346  3.75430  3.52497  3.46542  0.96824  2.84529  3.21332  5.52834  4.24673    369 s x - -
          2.68618  4.42225  2.77519  2.73123  3.46354  2.40513  3.72494  3.29354  2.67741  2.69355  4.24690  2.90347  2.73739  3.18146  2.89801  2.37887  2.77519  2.98518  4.58477  3.61503
          0.02877  3.95861  4.68096  0.61958  0.77255  0.48576  0.95510
    319   2.35864  4.27996  3.28258  3.10273  4.16265  3.00830  4.21002  3.69709  3.18230  3.41082  4.32998  3.31346  3.75430  3.52497  3.46542  0.96824  2.84529  3.21332  5.52834  4.24673    370 s x - -
          2.68618  4.42225  2.77519  2.73123  3.46354  2.40513  3.72494  3.29354  2.67741  2.69355  4.24690  2.90347  2.73739  3.18146  2.89801  2.37887  2.77519  2.98518  4.58477  3.61503
          0.02877  3.95861  4.68096  0.61958  0.77255  0.48576  0.95510
    320   2.46037  4.30545  3.50588  3.26244  4.04622  3.14174  4.27302  3.18389  3.20712  3.04431  4.08969  3.45765  3.85245  3.59774  3.46137  2.66265  1.03387  2.86961  5.47645  4.26299    371 t x - -
          2.68618  4.42225  2.77519  2.73123  3.46354  2.40513  3.72494  3.29354  2.67741  2.69355  4.24690  2.90347  2.73739  3.18146  2.89801  2.37887  2.77519  2.98518  4.58477  3.61503
          0.02877  3.95861  4.68096  0.61958  0.77255  0.48576  0.95510
    321   2.65352  4.46826  3.40808  3.02295  3.62741  3.41155  4.01431  2.94663  2.91080  2.03515  3.69307  3.37904  1.67689  3.32217  3.21545  2.84005  2.99174  2.75767  5.15342  3.85645    372 p x - -
          2.68618  4.42225  2.77519  2.73123  3.46354  2.40513  3.72494  3.29354  2.67741  2.69355  4.24690  2.90347  2.73739  3.18146  2.89801  2.37887  2.77519  2.98518  4.58477  3.61503
          0.02877  3.95861  4.68096  0.61958  0.77255  0.48576  0.95510
    322   3.09834  4.49378  4.45691  4.07634  3.43303  4.15855  4.78888  0.97726  3.90613  2.00200  3.35554  4.30965  4.58193  4.24584  4.09290  3.66257  3.39616  1.85129  5.34133  4.08673    373 i x - -
          2.68618  4.42225  2.77519  2.73123  3.46354  2.40513  3.72494  3.29354  2.67741  2.69355  4.24690  2.90347  2.73739  3.18146  2.89801  2.37887  2.77519  2.98518  4.58477  3.61503
          0.02877  3.95861  4.68096  0.61958  0.77255  0.48576  0.95510
    323   2.35864  4.27996  3.28258  3.10273  4.16265  3.00830  4.21002  3.69709  3.18230  3.41082  4.32998  3.31346  3.75430  3.52497  3.46542  0.96824  2.84529  3.21332  5.52834  4.24673    374 s x - -
          2.68618  4.42225  2.77519  2.73123  3.46354  2.40513  3.72494  3.29354  2.67741  2.69355  4.24690  2.90347  2.73739  3.18146  2.89801  2.37887  2.77519  2.98518  4.58477  3.61503
          0.02877  3.95861  4.68096  0.61958  0.77255  0.48576  0.95510
    324   2.86841  4.61104  3.48496  3.33670  4.32387  3.29370  4.40680  3.89176  3.40142  3.50914  4.56292  3.63455  0.68199  3.78759  3.63691  3.03868  3.31684  3.52726  5.48649  4.44583    375 P x - -
          2.68618  4.42225  2.77519  2.73123  3.46354  2.40513  3.72494  3.29354  2.67741  2.69355  4.24690  2.90347  2.73739  3.18146  2.89801  2.37887  2.77519  2.98518  4.58477  3.61503
          0.02877  3.95861  4.68096  0.61958  0.77255  0.48576  0.95510
    325   2.54867  4.59519  3.15658  2.65565  4.10682  3.30517  3.73061  3.49333  2.39253  3.11591  3.96031  3.07843  3.81329  2.90991  1.95099  2.22644  2.31453  3.14024  5.34073  4.07124    376 r x - -
          2.68618  4.42225  2.77519  2.73123  3.46354  2.40513  3.72494  3.29354  2.67741  2.69355  4.24690  2.90347  2.73739  3.18146  2.89801  2.37887  2.77519  2.98518  4.58477  3.61503
          0.02877  3.95861  4.68096  0.61958  0.77255  0.48576  0.95510
    326   2.77106  5.17320  1.92251  2.17461  4.58346  2.45748  3.73403  4.08327  2.68668  3.61551  4.44209  1.85154  3.79813  2.89629  3.23213  2.71746  3.07109  3.65736  5.78473  4.33909    377 n x - -
          2.68618  4.42225  2.77519  2.73123  3.46354  2.40513  3.72494  3.29354  2.67741  2.69355  4.24690  2.90347  2.73739  3.18146  2.89801  2.37887  2.77519  2.98518  4.58477  3.61503
          0.02877  3.95861  4.68096  0.61958  0.77255  0.48576  0.95510
    327   2.45690  4.45200  2.98608  2.70918  4.11734  3.14298  3.91686  3.48258  2.77471  3.20391  4.07918  2.31038  3.77699  3.14418  3.13670  2.57976  1.57985  3.09782  5.45086  4.15270    378 t x - -
          2.68618  4.42225  2.77519  2.73123  3.46354  2.40513  3.72494  3.29354  2.67741  2.69355  4.24690  2.90347  2.73739  3.18146  2.89801  2.37887  2.77519  2.98518  4.58477  3.61503
          0.02877  3.95861  4.68096  0.61958  0.77255  0.48576  0.95510
    328   1.69011  4.36754  3.09550  2.74796  4.11423  3.10759  3.92051  3.45513  2.80725  3.16741  4.01571  2.35466  3.73967  3.14064  3.18910  2.51014  2.21508  3.05251  5.44370  4.17238    379 a x - -
          2.68618  4.42225  2.77519  2.73123  3.46354  2.40513  3.72494  3.29354  2.67741  2.69355  4.24690  2.90347  2.73739  3.18146  2.89801  2.37887  2.77519  2.98518  4.58477  3.61503
          0.02877  3.95861  4.68096  0.61958  0.77255  0.48576  0.95510
    329   2.91935  5.44275  1.79867  1.28962  4.73315  3.21784  3.75060  4.23743  2.74667  3.75716  4.61327  2.69119  3.83123  2.91807  3.32136  2.81351  3.20594  3.82454  5.91021  4.42873    380 e x - -
          2.68618  4.42225  2.77519  2.73123  3.46354  2.40513  3.72494  3.29354  2.67741  2.69355  4.24690  2.90347  2.73739  3.18146  2.89801  2.37887  2.77519  2.98518  4.58477  3.61503
          0.02877  3.95861  4.68096  0.61958  0.77255  0.48576  0.95510
    330   2.32472  4.26280  4.19167  3.65314  2.54631  3.91565  4.28410  1.61467  3.55187  2.01086  3.19607  3.90008  4.28552  3.79154  3.76973  3.23800  3.05101  2.01014  4.92991  3.68127    381 i x - -
          2.68618  4.42225  2.77519  2.73123  3.46354  2.40513  3.72494  3.29354  2.67741  2.69355  4.24690  2.90347  2.73739  3.18146  2.89801  2.37887  2.77519  2.98518  4.58477  3.61503
          0.02877  3.95861  4.68096  0.61958  0.77255  0.48576  0.95510
    331   2.79610  4.79476  2.75821  2.65259  4.17191  3.24272  3.99251  3.90126  2.90365  3.53850  4.49355  1.01417  3.89900  3.26576  3.26093  2.86023  3.18102  3.51476  5.46799  4.11432    382 n x - -
          2.68618  4.42225  2.77519  2.73123  3.46354  2.40513  3.72494  3.29354  2.67741  2.69355  4.24690  2.90347  2.73739  3.18146  2.89801  2.37887  2.77519  2.98518  4.58477  3.61503
          0.02877  3.95861  4.68096  0.61958  0.77255  0.48576  0.95510
    332   2.51816  4.60286  3.04275  2.58735  4.13318  3.26143  3.73428  3.55580  2.46337  3.16210  3.99264  3.02917  2.80652  2.90939  2.33346  1.88691  2.83233  3.18037  5.37708  4.08330    383 s x - -
          2.68618  4.42225  2.77519  2.73123  3.46354  2.40513  3.72494  3.29354  2.67741  2.69355  4.24690  2.90347  2.73739  3.18146  2.89801  2.37887  2.77519  2.98518  4.58477  3.61503
          0.02877  3.95861  4.68096  0.61958  0.77255  0.48576  0.95510
    333   2.44147  4.48748  2.84713  2.63464  4.24562  3.08070  3.92508  3.76380  2.81587  3.40048  4.24326  2.28914  3.74675  3.14524  3.20314  1.43029  2.85228  3.29596  5.55373  4.21953    384 s x - -
          2.68618  4.42225  2.77519  2.73123  3.46354  2.40513  3.72494  3.29354  2.67741  2.69355  4.24690  2.90347  2.73739  3.18146  2.89801  2.37887  2.77519  2.98518  4.58477  3.61503
          0.02877  3.95861  4.68096  0.61958  0.77255  0.48576  0.95510
    334   2.25158  4.19494  3.33561  3.04356  4.19561  2.97194  4.13026  3.54875  3.06515  3.28836  4.15009  3.25124  3.69737  3.39596  3.37955  1.32141  2.08592  3.07222  5.55439  4.31388    385 s x - -
          2.68618  4.42225  2.77519  2.73123  3.46354  2.40513  3.72494  3.29354  2.67741  2.69355  4.24690  2.90347  2.73739  3.18146  2.89801  2.37887  2.77519  2.98518  4.58477  3.61503
          0.02877  3.95861  4.68096  0.61958  0.77255  0.48576  0.95510
    335   2.36544  4.30229  3.25002  2.95161  4.12773  3.07386  4.06528  3.43716  2.95828  3.16962  4.08005  3.23549  1.62975  3.32125  3.28190  2.52797  2.08882  3.03815  5.48706  4.24654    386 p x - -
          2.68618  4.42225  2.77519  2.73123  3.46354  2.40513  3.72494  3.29354  2.67741  2.69355  4.24690  2.90347  2.73739  3.18146  2.89801  2.37887  2.77519  2.98518  4.58477  3.61503
          0.02877  3.95861  4.68096  0.61958  0.77255  0.48576  0.95510
    336   2.77457  4.54110  3.46595  3.37648  4.51651  0.60775  4.49117  4.13739  3.56945  3.78063  4.75733  3.63027  3.93499  3.88682  3.79572  2.94901  3.26251  3.64909  5.58858  4.62144    387 G x - -
          2.68618  4.42225  2.77519  2.73123  3.46354  2.40513  3.72494  3.29354  2.67741  2.69355  4.24690  2.90347  2.73739  3.18146  2.89801  2.37887  2.77519  2.98518  4.58477  3.61503
          0.02877  3.95861  4.68096  0.61958  0.77255  0.48576  0.95510
    337   2.29449  4.27257  3.23771  2.86520  4.15151  3.03535  3.98746  3.54808  2.89089  3.22207  4.05565  3.16504  2.62108  3.21720  3.25642  1.67492  2.11903  3.09241  5.47908  4.22668    388 s x - -
          2.68618  4.42225  2.77519  2.73123  3.46354  2.40513  3.72494  3.29354  2.67741  2.69355  4.24690  2.90347  2.73739  3.18146  2.89801  2.37887  2.77519  2.98518  4.58477  3.61503
          0.02877  3.95861  4.68096  0.61958  0.77255  0.48576  0.95510
    338   2.35864  4.27996  3.28258  3.10273  4.16265  3.00830  4.21002  3.69709  3.18230  3.41082  4.32998  3.31346  3.75430  3.52497  3.46542  0.96824  2.84529  3.21332  5.52834  4.24673    389 s x - -
          2.68618  4.42225  2.77519  2.73123  3.46354  2.40513  3.72494  3.29354  2.67741  2.69355  4.24690  2.90347  2.73739  3.18146  2.89801  2.37887  2.77519  2.98518  4.58477  3.61503
          0.15368  3.95861  2.09262  0.61958  0.77255  0.48576  0.95510
    339   2.62285  4.40113  3.28940  3.18468  4.32645  0.78522  4.30659  3.91803  3.36113  3.57645  4.55233  3.45384  3.79114  3.68815  3.60052  2.79386  3.10139  3.45315  5.43033  4.42736    390 g x - -
          2.68618  4.42225  2.77519  2.73123  3.46354  2.40513  3.72494  3.29354  2.67741  2.69355  4.24690  2.90347  2.73739  3.18146  2.89801  2.37887  2.77519  2.98518  4.58477  3.61503
          0.03254  3.83747  4.55982  0.61958  0.77255  0.59332  0.80405
    340   1.87182  4.11916  3.48541  3.07883  3.82185  3.06878  4.05043  2.93020  3.03849  2.83929  3.76478  3.29489  3.72858  3.35510  3.34830  1.99351  2.68609  2.06935  5.26745  4.04019    391 a x - -
          2.68618  4.42225  2.77519  2.73123  3.46354  2.40513  3.72494  3.29354  2.67741  2.69355  4.24690  2.90347  2.73739  3.18146  2.89801  2.37887  2.77519  2.98518  4.58477  3.61503
          0.03254  3.83747  4.55982  0.61958  0.77255  0.42394  1.06266
    341   2.26786  4.19256  3.36740  3.06537  4.12764  2.99770  4.12676  3.44118  3.06327  3.21017  4.08741  3.27112  3.71417  3.40290  3.36884  1.95467  1.41567  3.00232  5.50384  4.26663    392 t x - -
          2.68618  4.42225  2.77519  2.73123  3.46354  2.40513  3.72494  3.29354  2.67741  2.69355  4.24690  2.90347  2.73739  3.18146  2.89801  2.37887  2.77519  2.98518  4.58477  3.61503
          0.02877  3.95861  4.68096  0.61958  0.77255  0.48576  0.95510
    342   2.35864  4.27996  3.28258  3.10273  4.16265  3.00830  4.21002  3.69709  3.18230  3.41082  4.32998  3.31346  3.75430  3.52497  3.46542  0.96824  2.84529  3.21332  5.52834  4.24673    393 s x - -
          2.68618  4.42225  2.77519  2.73123  3.46354  2.40513  3.72494  3.29354  2.67741  2.69355  4.24690  2.90347  2.73739  3.18146  2.89801  2.37887  2.77519  2.98518  4.58477  3.61503
          0.02877  3.95861  4.68096  0.61958  0.77255  0.48576  0.95510
    343   2.66870  4.68747  3.14401  2.73635  4.27034  1.87525  3.81136  3.72194  2.41916  3.30494  4.16896  3.14746  3.86508  3.00132  1.73554  2.75165  2.99050  3.34488  5.42631  4.19508    394 r x - -
          2.68618  4.42225  2.77519  2.73123  3.46354  2.40513  3.72494  3.29354  2.67741  2.69355  4.24690  2.90347  2.73739  3.18146  2.89801  2.37887  2.77519  2.98518  4.58477  3.61503
          0.02877  3.95861  4.68096  0.61958  0.77255  0.48576  0.95510
    344   2.71732  4.77922  3.06976  2.57045  3.75824  3.48469  2.82337  3.39065  2.32853  2.47127  3.85539  3.04714  3.89003  2.07867  2.66653  2.77135  2.94188  3.11717  5.09929  3.72164    395 q x - -
          2.68618  4.42225  2.77519  2.73123  3.46354  2.40513  3.72494  3.29354  2.67741  2.69355  4.24690  2.90347  2.73739  3.18146  2.89801  2.37887  2.77519  2.98518  4.58477  3.61503
          0.02877  3.95861  4.68096  0.61958  0.77255  0.48576  0.95510
    345   3.09205  4.89354  3.21247  2.98151  3.34706  3.52204  0.97306  3.80826  2.82231  3.29125  4.34124  3.38719  4.07954  3.34898  3.08264  3.16207  3.39852  3.54177  4.81091  3.29559    396 h x - -
          2.68618  4.42225  2.77519  2.73123  3.46354  2.40513  3.72494  3.29354  2.67741  2.69355  4.24690  2.90347  2.73739  3.18146  2.89801  2.37887  2.77519  2.98518  4.58477  3.61503
          0.02877  3.95861  4.68096  0.61958  0.77255  0.48576  0.95510
    346   2.77545  5.00622  2.45343  1.56449  4.48685  1.90831  3.80243  3.94598  2.70082  3.52889  4.38764  2.85503  3.83227  2.98490  3.16571  2.76534  3.09059  3.55171  5.68353  4.32862    397 e x - -
          2.68618  4.42225  2.77519  2.73123  3.46354  2.40513  3.72494  3.29354  2.67741  2.69355  4.24690  2.90347  2.73739  3.18146  2.89801  2.37887  2.77519  2.98518  4.58477  3.61503
          0.02877  3.95861  4.68096  0.61958  0.77255  0.48576  0.95510
    347   3.10384  4.93622  3.60340  3.09703  4.31267  3.57483  3.88866  3.86065  2.27492  3.36095  4.35922  3.45002  4.07352  3.10501  0.85456  3.18406  3.36412  3.58096  5.36099  4.22166    398 r x - -
          2.68618  4.42225  2.77519  2.73123  3.46354  2.40513  3.72494  3.29354  2.67741  2.69355  4.24690  2.90347  2.73739  3.18146  2.89801  2.37887  2.77519  2.98518  4.58477  3.61503
          0.02877  3.95861  4.68096  0.61958  0.77255  0.48576  0.95510
    348   1.25505  4.14367  3.53281  3.22029  4.11014  2.99990  4.22671  3.21815  3.20206  3.11214  4.03962  3.35925  3.73025  3.52160  3.48704  2.45316  2.07788  2.83027  5.53282  4.32512    399 a x - -
          2.68618  4.42225  2.77519  2.73123  3.46354  2.40513  3.72494  3.29354  2.67741  2.69355  4.24690  2.90347  2.73739  3.18146  2.89801  2.37887  2.77519  2.98518  4.58477  3.61503
          0.02877  3.95861  4.68096  0.61958  0.77255  0.48576  0.95510
    349   2.79610  4.79476  2.75821  2.65259  4.17191  3.24272  3.99251  3.90126  2.90365  3.53850  4.49355  1.01417  3.89900  3.26576  3.26093  2.86023  3.18102  3.51476  5.46799  4.11432    400 n x - -
          2.68618  4.42225  2.77519  2.73123  3.46354  2.40513  3.72494  3.29354  2.67741  2.69355  4.24690  2.90347  2.73739  3.18146  2.89801  2.37887  2.77519  2.98518  4.58477  3.61503
          0.02877  3.95861  4.68096  0.61958  0.77255  0.48576  0.95510
    350   2.35864  4.27996  3.28258  3.10273  4.16265  3.00830  4.21002  3.69709  3.18230  3.41082  4.32998  3.31346  3.75430  3.52497  3.46542  0.96824  2.84529  3.21332  5.52834  4.24673    401 s x - -
          2.68618  4.42225  2.77519  2.73123  3.46354  2.40513  3.72494  3.29354  2.67741  2.69355  4.24690  2.90347  2.73739  3.18146  2.89801  2.37887  2.77519  2.98518  4.58477  3.61503
          0.02877  3.95861  4.68096  0.61958  0.77255  0.48576  0.95510
    351   1.38042  4.19165  3.75782  3.37446  3.82507  3.23473  4.29279  2.60843  3.30671  2.68592  3.75069  3.53441  3.90103  3.62569  3.58103  2.66527  2.83331  1.91919  5.39204  4.16804    402 a x - -
          2.68618  4.42225  2.77519  2.73123  3.46354  2.40513  3.72494  3.29354  2.67741  2.69355  4.24690  2.90347  2.73739  3.18146  2.89801  2.37887  2.77519  2.98518  4.58477  3.61503
          0.02877  3.95861  4.68096  0.61958  0.77255  0.48576  0.95510
    352   2.86841  4.61104  3.48496  3.33670  4.32387  3.29370  4.40680  3.89176  3.40142  3.50914  4.56292  3.63455  0.68199  3.78759  3.63691  3.03868  3.31684  3.52726  5.48649  4.44583    403 P x - -
          2.68618  4.42225  2.77519  2.73123  3.46354  2.40513  3.72494  3.29354  2.67741  2.69355  4.24690  2.90347  2.73739  3.18146  2.89801  2.37887  2.77519  2.98518  4.58477  3.61503
          0.02877  3.95861  4.68096  0.61958  0.77255  0.48576  0.95510
    353   1.49335  4.15321  3.52021  3.18865  4.08639  3.01457  4.19709  3.20684  3.16592  3.09181  4.01340  3.34696  3.73388  3.48747  3.45931  2.46031  1.72471  2.82474  5.50532  4.29425    404 a x - -
          2.68618  4.42225  2.77519  2.73123  3.46354  2.40513  3.72494  3.29354  2.67741  2.69355  4.24690  2.90347  2.73739  3.18146  2.89801  2.37887  2.77519  2.98518  4.58477  3.61503
          0.02877  3.95861  4.68096  0.61958  0.77255  0.48576  0.95510
    354   2.55779  4.24606  3.68161  3.17167  3.52541  3.50327  4.05684  2.10357  3.09054  2.45987  3.47673  3.48400  3.99639  3.40886  3.40013  1.98706  2.86513  1.94650  5.06793  3.82871    405 v x - -
          2.68618  4.42225  2.77519  2.73123  3.46354  2.40513  3.72494  3.29354  2.67741  2.69355  4.24690  2.90347  2.73739  3.18146  2.89801  2.37887  2.77519  2.98518  4.58477  3.61503
          0.02877  3.95861  4.68096  0.61958  0.77255  0.48576  0.95510
    355   1.24339  4.14330  3.53322  3.22274  4.11201  2.99905  4.22926  3.21842  3.20492  3.11343  4.04184  3.36033  3.73028  3.52453  3.48912  2.45305  2.10017  2.83039  5.53522  4.32769    406 a x - -
          2.68618  4.42225  2.77519  2.73123  3.46354  2.40513  3.72494  3.29354  2.67741  2.69355  4.24690  2.90347  2.73739  3.18146  2.89801  2.37887  2.77519  2.98518  4.58477  3.61503
          0.02877  3.95861  4.68096  0.61958  0.77255  0.48576  0.95510
    356   2.47304  4.23737  3.72125  3.30573  3.75628  3.32033  4.22919  2.55279  3.20515  2.60830  3.68230  3.52346  3.94357  3.55318  3.48882  2.73277  1.57370  1.91637  5.32660  4.09416    407 t x - -
          2.68618  4.42225  2.77519  2.73123  3.46354  2.40513  3.72494  3.29354  2.67741  2.69355  4.24690  2.90347  2.73739  3.18146  2.89801  2.37887  2.77519  2.98518  4.58477  3.61503
          0.02877  3.95861  4.68096  0.61958  0.77255  0.48576  0.95510
    357   2.23400  4.31675  4.12958  3.68913  3.54683  3.82442  4.50374  1.30468  3.57483  2.21794  3.42796  3.92854  4.30930  3.89858  3.81882  3.21959  3.10283  1.86965  5.30739  4.08464    408 i x - -
          2.68618  4.42225  2.77519  2.73123  3.46354  2.40513  3.72494  3.29354  2.67741  2.69355  4.24690  2.90347  2.73739  3.18146  2.89801  2.37887  2.77519  2.98518  4.58477  3.61503
          0.02877  3.95861  4.68096  0.61958  0.77255  0.48576  0.95510
    358   2.35864  4.27996  3.28258  3.10273  4.16265  3.00830  4.21002  3.69709  3.18230  3.41082  4.32998  3.31346  3.75430  3.52497  3.46542  0.96824  2.84529  3.21332  5.52834  4.24673    409 s x - -
          2.68618  4.42225  2.77519  2.73123  3.46354  2.40513  3.72494  3.29354  2.67741  2.69355  4.24690  2.90347  2.73739  3.18146  2.89801  2.37887  2.77519  2.98518  4.58477  3.61503
          0.02877  3.95861  4.68096  0.61958  0.77255  0.48576  0.95510
    359   3.08339  5.22332  0.80196  2.39145  4.61220  3.27704  4.00877  4.22025  3.10948  3.81343  4.79384  2.95198  3.93597  3.24836  3.63706  3.03633  3.42395  3.85041  5.76397  4.47143    410 d x - -
          2.68618  4.42225  2.77519  2.73123  3.46354  2.40513  3.72494  3.29354  2.67741  2.69355  4.24690  2.90347  2.73739  3.18146  2.89801  2.37887  2.77519  2.98518  4.58477  3.61503
          0.02877  3.95861  4.68096  0.61958  0.77255  0.48576  0.95510
    360   1.80538  4.15759  3.42464  3.06944  4.16875  2.96502  4.12187  3.50657  3.07975  3.24204  4.08431  3.26163  3.68188  3.38507  3.40656  1.58508  2.08264  3.03120  5.52489  4.30556    411 s x - -
          2.68618  4.42225  2.77519  2.73123  3.46354  2.40513  3.72494  3.29354  2.67741  2.69355  4.24690  2.90347  2.73739  3.18146  2.89801  2.37887  2.77519  2.98518  4.58477  3.61503
          0.02877  3.95861  4.68096  0.61958  0.77255  0.48576  0.95510
    361   2.63951  4.70943  2.76442  2.55225  4.27598  1.56521  3.85364  3.77416  2.65611  3.36845  4.24231  3.01239  3.82515  2.27406  3.02272  2.70473  2.99155  3.37822  5.52086  4.21471    412 g x - -
          2.68618  4.42225  2.77519  2.73123  3.46354  2.40513  3.72494  3.29354  2.67741  2.69355  4.24690  2.90347  2.73739  3.18146  2.89801  2.37887  2.77519  2.98518  4.58477  3.61503
          0.02877  3.95861  4.68096  0.61958  0.77255  0.48576  0.95510
    362   3.03957  5.11593  3.45936  2.80584  4.55654  3.64839  3.60949  3.90944  1.59606  3.36725  4.24857  3.19980  4.02551  2.75071  1.33672  3.04497  3.21065  3.60016  5.41744  4.25262    413 r x - -
          2.68618  4.42225  2.77519  2.73123  3.46354  2.40513  3.72494  3.29354  2.67741  2.69355  4.24690  2.90347  2.73739  3.18146  2.89801  2.37887  2.77519  2.98518  4.58477  3.61503
          0.02877  3.95861  4.68096  0.61958  0.77255  0.48576  0.95510
    363   2.73844  4.43459  3.62920  3.20412  3.40990  3.58632  4.09533  2.66515  3.06460  1.35489  3.41039  3.54196  2.64446  3.44853  3.34225  2.98793  3.04265  2.55820  5.05082  3.79065    414 l x - -
          2.68618  4.42225  2.77519  2.73123  3.46354  2.40513  3.72494  3.29354  2.67741  2.69355  4.24690  2.90347  2.73739  3.18146  2.89801  2.37887  2.77519  2.98518  4.58477  3.61503
          0.02877  3.95861  4.68096  0.61958  0.77255  0.48576  0.95510
    364   2.62648  4.85800  2.82587  2.38703  4.14442  3.35769  2.89736  3.59556  2.37096  3.17054  3.98654  2.90421  2.95694  2.35782  2.79470  2.29237  2.87215  3.24959  5.36705  4.02119    415 s x - -
          2.68618  4.42225  2.77519  2.73123  3.46354  2.40513  3.72494  3.29354  2.67741  2.69355  4.24690  2.90347  2.73739  3.18146  2.89801  2.37887  2.77519  2.98518  4.58477  3.61503
          0.02877  3.95861  4.68096  0.61958  0.77255  0.48576  0.95510
    365   3.08339  5.22332  0.80196  2.39145  4.61220  3.27704  4.00877  4.22025  3.10948  3.81343  4.79384  2.95198  3.93597  3.24836  3.63706  3.03633  3.42395  3.85041  5.76397  4.47143    416 d x - -
          2.68618  4.42225  2.77519  2.73123  3.46354  2.40513  3.72494  3.29354  2.67741  2.69355  4.24690  2.90347  2.73739  3.18146  2.89801  2.37887  2.77519  2.98518  4.58477  3.61503
          0.02877  3.95861  4.68096  0.61958  0.77255  0.48576  0.95510
    366   2.95067  4.93810  2.96141  2.71784  4.11797  3.42383  3.87679  3.76226  2.53277  3.25604  4.28183  3.17820  3.97875  1.08841  2.81512  2.99494  3.24774  3.48669  5.37492  4.07449    417 q x - -
          2.68618  4.42225  2.77519  2.73123  3.46354  2.40513  3.72494  3.29354  2.67741  2.69355  4.24690  2.90347  2.73739  3.18146  2.89801  2.37887  2.77519  2.98518  4.58477  3.61503
          0.15368  3.95861  2.09262  0.61958  0.77255  0.48576  0.95510
    367   3.00392  4.43309  4.28488  3.89980  3.35119  4.02786  4.63479  1.12235  3.72721  1.94502  3.29264  4.15008  4.46292  4.07944  3.92783  3.52023  3.30392  1.84650  5.23439  3.96929    418 i x - -
          2.68618  4.42225  2.77519  2.73123  3.46354  2.40513  3.72494  3.29354  2.67741  2.69355  4.24690  2.90347  2.73739  3.18146  2.89801  2.37887  2.77519  2.98518  4.58477  3.61503
          0.03254  3.83747  4.55982  0.61958  0.77255  0.59332  0.80405
    368   2.92325  5.02563  2.47457  1.07623  4.36763  3.25225  3.83675  3.81460  2.71295  3.43763  4.41379  2.91471  3.85535  3.05353  3.11771  2.90959  3.22742  3.50229  5.54585  4.26873    419 e x - -
          2.68618  4.42225  2.77519  2.73123  3.46354  2.40513  3.72494  3.29354  2.67741  2.69355  4.24690  2.90347  2.73739  3.18146  2.89801  2.37887  2.77519  2.98518  4.58477  3.61503
          0.03254  3.83747  4.55982  0.61958  0.77255  0.59332  0.80405
    369   2.94094  4.90222  3.11453  2.74325  4.28064  3.43359  3.74122  3.70784  1.08724  3.28086  4.24470  3.16908  3.93683  2.93507  2.42696  2.98552  3.19708  3.41779  5.35010  4.15802    420 k x - -
          2.68618  4.42225  2.77519  2.73123  3.46354  2.40513  3.72494  3.29354  2.67741  2.69355  4.24690  2.90347  2.73739  3.18146  2.89801  2.37887  2.77519  2.98518  4.58477  3.61503
          0.03254  3.83747  4.55982  0.61958  0.77255  0.42394  1.06266
    370   2.32239  4.30116  3.14655  2.87311  4.22136  3.01585  4.04193  3.67429  2.95477  3.33862  4.18633  3.16940  1.98910  3.28483  3.30399  1.58618  2.76882  3.18801  5.54572  4.27869    421 s x - -
          2.68618  4.42225  2.77519  2.73123  3.46354  2.40513  3.72494  3.29354  2.67741  2.69355  4.24690  2.90347  2.73739  3.18146  2.89801  2.37887  2.77519  2.98518  4.58477  3.61503
          0.02877  3.95861  4.68096  0.61958  0.77255  0.48576  0.95510
    371   2.25158  4.19494  3.33561  3.04356  4.19561  2.97194  4.13026  3.54875  3.06515  3.28836  4.15009  3.25124  3.69737  3.39596  3.37955  1.32141  2.08592  3.07222  5.55439  4.31388    422 s x - -
          2.68618  4.42225  2.77519  2.73123  3.46354  2.40513  3.72494  3.29354  2.67741  2.69355  4.24690  2.90347  2.73739  3.18146  2.89801  2.37887  2.77519  2.98518  4.58477  3.61503
          0.02877  3.95861  4.68096  0.61958  0.77255  0.48576  0.95510
    372   1.25505  4.14367  3.53281  3.22029  4.11014  2.99990  4.22671  3.21815  3.20206  3.11214  4.03962  3.35925  3.73025  3.52160  3.48704  2.45316  2.07788  2.83027  5.53282  4.32512    423 a x - -
          2.68618  4.42225  2.77519  2.73123  3.46354  2.40513  3.72494  3.29354  2.67741  2.69355  4.24690  2.90347  2.73739  3.18146  2.89801  2.37887  2.77519  2.98518  4.58477  3.61503
          0.02877  3.95861  4.68096  0.61958  0.77255  0.48576  0.95510
    373   1.75021  4.19030  3.29125  3.09633  4.33172  1.34525  4.23542  3.69397  3.23419  3.43520  4.29545  3.27875  3.69444  3.51931  3.53725  2.42961  2.74911  3.16606  5.66432  4.46131    424 g x - -
          2.68618  4.42225  2.77519  2.73123  3.46354  2.40513  3.72494  3.29354  2.67741  2.69355  4.24690  2.90347  2.73739  3.18146  2.89801  2.37887  2.77519  2.98518  4.58477  3.61503
          0.02877  3.95861  4.68096  0.61958  0.77255  0.48576  0.95510
    374   3.25251  4.68948  4.32759  3.96826  3.16976  4.09117  4.59698  2.37899  3.73515  0.77602  3.16658  4.23536  4.51199  4.08286  3.89696  3.67269  3.54300  2.43860  5.07987  3.82294    425 l x - -
          2.68618  4.42225  2.77519  2.73123  3.46354  2.40513  3.72494  3.29354  2.67741  2.69355  4.24690  2.90347  2.73739  3.18146  2.89801  2.37887  2.77519  2.98518  4.58477  3.61503
          0.02877  3.95861  4.68096  0.61958  0.77255  0.48576  0.95510
    375   0.89643  4.23633  3.55111  3.34686  4.13915  3.05846  4.35859  3.27764  3.36536  3.15522  4.17798  3.47437  3.80587  3.69873  3.60967  2.58608  2.86942  2.91714  5.55771  4.36766    426 a x - -
          2.68618  4.42225  2.77519  2.73123  3.46354  2.40513  3.72494  3.29354  2.67741  2.69355  4.24690  2.90347  2.73739  3.18146  2.89801  2.37887  2.77519  2.98518  4.58477  3.61503
          0.02877  3.95861  4.68096  0.61958  0.77255  0.48576  0.95510
    376   2.87624  4.39547  4.24405  3.91026  3.61384  3.81243  4.69734  2.04867  3.77934  2.28620  3.56633  4.08613  4.36843  4.13313  3.98347  3.32169  3.23589  0.92296  5.41269  4.14946    427 v x - -
          2.68618  4.42225  2.77519  2.73123  3.46354  2.40513  3.72494  3.29354  2.67741  2.69355  4.24690  2.90347  2.73739  3.18146  2.89801  2.37887  2.77519  2.98518  4.58477  3.61503
          0.02877  3.95861  4.68096  0.61958  0.77255  0.48576  0.95510
    377   3.09834  4.49378  4.45691  4.07634  3.43303  4.15855  4.78888  0.97726  3.90613  2.00200  3.35554  4.30965  4.58193  4.24584  4.09290  3.66257  3.39616  1.85129  5.34133  4.08673    428 i x - -
          2.68618  4.42225  2.77519  2.73123  3.46354  2.40513  3.72494  3.29354  2.67741  2.69355  4.24690  2.90347  2.73739  3.18146  2.89801  2.37887  2.77519  2.98518  4.58477  3.61503
          0.02877  3.95861  4.68096  0.61958  0.77255  0.48576  0.95510
    378   2.78097  4.44625  3.60532  3.11082  3.56438  3.70480  4.00061  1.57605  2.28591  2.41252  3.50379  3.48723  4.11673  3.30195  3.05008  3.05024  3.03071  2.28752  5.11093  3.86508    429 i x - -
          2.68618  4.42225  2.77519  2.73123  3.46354  2.40513  3.72494  3.29354  2.67741  2.69355  4.24690  2.90347  2.73739  3.18146  2.89801  2.37887  2.77519  2.98518  4.58477  3.61503
          0.02877  3.95861  4.68096  0.61958  0.77255  0.48576  0.95510
    379   3.02774  5.15505  2.52597  0.90889  4.51228  3.33056  3.92537  3.98333  2.81682  3.58681  4.55748  2.98379  3.93936  3.13950  3.23426  3.00165  3.33277  3.65845  5.66765  4.39043    430 e x - -
          2.68618  4.42225  2.77519  2.73123  3.46354  2.40513  3.72494  3.29354  2.67741  2.69355  4.24690  2.90347  2.73739  3.18146  2.89801  2.37887  2.77519  2.98518  4.58477  3.61503
          0.02877  3.95861  4.68096  0.61958  0.77255  0.48576  0.95510
    380   2.41428  4.48736  2.83505  2.59155  4.32405  2.34472  3.90062  3.78704  2.80112  3.40087  4.21970  2.30763  3.72477  3.09905  3.22126  1.70177  2.81763  3.30377  5.60036  4.28773    431 s x - -
          2.68619  4.42226  2.77521  2.73125  3.46355  2.40514  3.72496  3.29355  2.67742  2.69356  4.24691  2.90320  2.73741  3.18148  2.89802  2.37888  2.77521  2.98520  4.58478  3.61504
          0.14447  2.07745  4.68096  0.35752  1.20202  0.48576  0.95510
    381   3.05171  5.01796  3.23338  2.83930  4.42407  3.53142  3.80851  3.85884  0.92630  3.40537  4.36263  3.25982  4.02605  2.99542  2.45026  3.08831  3.29880  3.56192  5.44369  4.26903    433 k x - -
          2.68618  4.42225  2.77519  2.73123  3.46354  2.40513  3.72494  3.29354  2.67741  2.69355  4.24690  2.90347  2.73739  3.18146  2.89801  2.37887  2.77519  2.98518  4.58477  3.61503
          0.02877  3.95861  4.68096  0.61958  0.77255  0.48576  0.95510
    382   3.08339  5.22332  0.80196  2.39145  4.61220  3.27704  4.00877  4.22025  3.10948  3.81343  4.79384  2.95198  3.93597  3.24836  3.63706  3.03633  3.42395  3.85041  5.76397  4.47143    434 d x - -
          2.68618  4.42225  2.77519  2.73123  3.46354  2.40513  3.72494  3.29354  2.67741  2.69355  4.24690  2.90347  2.73739  3.18146  2.89801  2.37887  2.77519  2.98518  4.58477  3.61503
          0.02877  3.95861  4.68096  0.61958  0.77255  0.48576  0.95510
    383   2.46635  4.57283  2.74184  2.51686  4.35054  2.39137  3.86435  3.81930  2.75923  3.42219  4.24237  1.90504  3.73867  3.05489  3.19312  2.03327  2.85369  3.34726  5.61449  4.28328    435 n x - -
          2.68618  4.42225  2.77519  2.73123  3.46354  2.40513  3.72494  3.29354  2.67741  2.69355  4.24690  2.90347  2.73739  3.18146  2.89801  2.37887  2.77519  2.98518  4.58477  3.61503
          0.02877  3.95861  4.68096  0.61958  0.77255  0.48576  0.95510
    384   3.08339  5.22332  0.80196  2.39145  4.61220  3.27704  4.00877  4.22025  3.10948  3.81343  4.79384  2.95198  3.93597  3.24836  3.63706  3.03633  3.42395  3.85041  5.76397  4.47143    436 d x - -
          2.68618  4.42225  2.77519  2.73123  3.46354  2.40513  3.72494  3.29354  2.67741  2.69355  4.24690  2.90347  2.73739  3.18146  2.89801  2.37887  2.77519  2.98518  4.58477  3.61503
          0.02877  3.95861  4.68096  0.61958  0.77255  0.48576  0.95510
    385   2.19717  4.47585  3.12808  2.29590  3.80451  3.37210  3.77580  3.00284  2.65344  2.81394  3.70319  3.10482  3.84183  2.99805  3.05668  2.66935  2.36307  2.33751  5.18563  3.90959    437 a x - -
          2.68618  4.42225  2.77519  2.73123  3.46354  2.40513  3.72494  3.29354  2.67741  2.69355  4.24690  2.90347  2.73739  3.18146  2.89801  2.37887  2.77519  2.98518  4.58477  3.61503
          0.02877  3.95861  4.68096  0.61958  0.77255  0.48576  0.95510
    386   3.03852  4.39045  4.65678  4.16605  3.53299  4.32268  4.90374  1.50020  4.04541  2.05814  3.35624  4.39711  4.66726  4.32839  4.25886  3.70980  3.31248  1.09865  5.47320  4.25621    438 v x - -
          2.68618  4.42225  2.77519  2.73123  3.46354  2.40513  3.72494  3.29354  2.67741  2.69355  4.24690  2.90347  2.73739  3.18146  2.89801  2.37887  2.77519  2.98518  4.58477  3.61503
          0.02877  3.95861  4.68096  0.61958  0.77255  0.48576  0.95510
    387   2.13079  4.47562  3.09923  2.66394  3.87627  3.28267  2.81586  3.27439  2.62028  2.95031  3.81689  3.08880  3.80496  3.00404  2.99599  2.62116  2.00201  2.95677  5.22624  3.93560    439 t x - -
          2.68618  4.42225  2.77519  2.73123  3.46354  2.40513  3.72494  3.29354  2.67741  2.69355  4.24690  2.90347  2.73739  3.18146  2.89801  2.37887  2.77519  2.98518  4.58477  3.61503
          0.02877  3.95861  4.68096  0.61958  0.77255  0.48576  0.95510
    388   2.44147  4.48748  2.84713  2.63464  4.24562  3.08070  3.92508  3.76380  2.81587  3.40048  4.24326  2.28914  3.74675  3.14524  3.20314  1.43029  2.85228  3.29596  5.55373  4.21953    440 s x - -
          2.68618  4.42225  2.77519  2.73123  3.46354  2.40513  3.72494  3.29354  2.67741  2.69355  4.24690  2.90347  2.73739  3.18146  2.89801  2.37887  2.77519  2.98518  4.58477  3.61503
          0.02877  3.95861  4.68096  0.61958  0.77255  0.48576  0.95510
    389   2.83339  5.00872  2.85454  2.49582  3.99610  3.44333  2.71335  3.75526  2.27228  3.26806  4.14786  2.98802  3.90532  1.67173  2.59060  2.83265  3.06743  3.43368  5.25902  3.85357    441 q x - -
          2.68618  4.42225  2.77519  2.73123  3.46354  2.40513  3.72494  3.29354  2.67741  2.69355  4.24690  2.90347  2.73739  3.18146  2.89801  2.37887  2.77519  2.98518  4.58477  3.61503
          0.02877  3.95861  4.68096  0.61958  0.77255  0.48576  0.95510
    390   2.78219  5.05847  2.84772  2.42837  4.33416  3.43009  2.72254  3.81772  1.70258  3.33007  4.15506  2.42332  3.86434  2.74703  2.52118  2.76550  3.00395  3.46411  5.43697  4.10806    442 k x - -
          2.68618  4.42225  2.77519  2.73123  3.46354  2.40513  3.72494  3.29354  2.67741  2.69355  4.24690  2.90347  2.73739  3.18146  2.89801  2.37887  2.77519  2.98518  4.58477  3.61503
          0.02877  3.95861  4.68096  0.61958  0.77255  0.48576  0.95510
    391   1.96268  4.28234  3.92957  3.38592  3.36810  3.77296  4.18713  1.94214  3.28411  2.11863  2.59109  3.69968  4.17352  3.57816  3.56082  3.08434  2.98372  2.09900  5.03207  3.83336    443 i x - -
          2.68618  4.42225  2.77519  2.73123  3.46354  2.40513  3.72494  3.29354  2.67741  2.69355  4.24690  2.90347  2.73739  3.18146  2.89801  2.37887  2.77519  2.98518  4.58477  3.61503
          0.02877  3.95861  4.68096  0.61958  0.77255  0.48576  0.95510
    392   2.79610  4.79476  2.75821  2.65259  4.17191  3.24272  3.99251  3.90126  2.90365  3.53850  4.49355  1.01417  3.89900  3.26576  3.26093  2.86023  3.18102  3.51476  5.46799  4.11432    444 n x - -
          2.68618  4.42225  2.77519  2.73123  3.46354  2.40513  3.72494  3.29354  2.67741  2.69355  4.24690  2.90347  2.73739  3.18146  2.89801  2.37887  2.77519  2.98518  4.58477  3.61503
          0.02877  3.95861  4.68096  0.61958  0.77255  0.48576  0.95510
    393   2.74160  4.92205  1.86301  2.35611  4.53753  1.47461  3.89178  4.04474  2.89735  3.63487  4.49813  2.88064  3.82079  3.09306  3.40462  2.75087  3.10125  3.60566  5.74735  4.40147    445 g x - -
          2.68618  4.42225  2.77519  2.73123  3.46354  2.40513  3.72494  3.29354  2.67741  2.69355  4.24690  2.90347  2.73739  3.18146  2.89801  2.37887  2.77519  2.98518  4.58477  3.61503
          0.02877  3.95861  4.68096  0.61958  0.77255  0.48576  0.95510
    394   2.66001  4.87307  2.68770  2.37739  4.12445  3.30290  2.72908  3.69772  2.47774  3.26944  4.10159  2.05543  3.80992  2.85180  2.90323  2.24643  2.93557  3.33508  5.39462  4.00336    446 n x - -
          2.68618  4.42225  2.77519  2.73123  3.46354  2.40513  3.72494  3.29354  2.67741  2.69355  4.24690  2.90347  2.73739  3.18146  2.89801  2.37887  2.77519  2.98518  4.58477  3.61503
          0.02877  3.95861  4.68096  0.61958  0.77255  0.48576  0.95510
    395   2.57337  4.30523  3.44151  2.89249  3.46742  3.53334  3.83459  2.32276  2.81924  2.47501  2.81215  2.72608  3.93505  3.15024  3.16636  2.79979  2.40305  2.45795  4.93659  3.69730    447 i x - -
          2.68618  4.42225  2.77519  2.73123  3.46354  2.40513  3.72494  3.29354  2.67741  2.69355  4.24690  2.90347  2.73739  3.18146  2.89801  2.37887  2.77519  2.98518  4.58477  3.61503
          0.02877  3.95861  4.68096  0.61958  0.77255  0.48576  0.95510
    396   2.91935  5.44275  1.79867  1.28962  4.73315  3.21784  3.75060  4.23743  2.74667  3.75716  4.61327  2.69119  3.83123  2.91807  3.32136  2.81351  3.20594  3.82454  5.91021  4.42873    448 e x - -
          2.68618  4.42225  2.77519  2.73123  3.46354  2.40513  3.72494  3.29354  2.67741  2.69355  4.24690  2.90347  2.73739  3.18146  2.89801  2.37887  2.77519  2.98518  4.58477  3.61503
          0.02877  3.95861  4.68096  0.61958  0.77255  0.48576  0.95510
    397   2.70402  4.88159  2.93724  2.49601  4.26486  2.25186  3.64577  3.68842  2.25329  3.24133  4.07473  2.98066  3.84885  2.32530  2.16413  2.72712  2.95346  3.33962  5.40867  4.11293    449 r x - -
          2.68618  4.42225  2.77519  2.73123  3.46354  2.40513  3.72494  3.29354  2.67741  2.69355  4.24690  2.90347  2.73739  3.18146  2.89801  2.37887  2.77519  2.98518  4.58477  3.61503
          0.02877  3.95861  4.68096  0.61958  0.77255  0.48576  0.95510
    398   1.82818  4.16837  3.50049  3.18170  4.08139  3.02896  4.19781  3.17942  3.15538  3.07542  4.01167  3.34919  3.74626  3.48795  3.44561  2.47858  1.42570  2.80946  5.50688  4.29251    450 t x - -
          2.68618  4.42225  2.77519  2.73123  3.46354  2.40513  3.72494  3.29354  2.67741  2.69355  4.24690  2.90347  2.73739  3.18146  2.89801  2.37887  2.77519  2.98518  4.58477  3.61503
          0.02877  3.95861  4.68096  0.61958  0.77255  0.48576  0.95510
    399   1.48428  4.14012  3.46547  3.10901  4.14244  2.96432  4.14009  3.46296  3.11181  3.21480  4.06285  3.28258  3.68414  3.41367  3.42950  1.93295  2.08219  2.99837  5.50946  4.29616    451 a x - -
          2.68618  4.42225  2.77519  2.73123  3.46354  2.40513  3.72494  3.29354  2.67741  2.69355  4.24690  2.90347  2.73739  3.18146  2.89801  2.37887  2.77519  2.98518  4.58477  3.61503
          0.02877  3.95861  4.68096  0.61958  0.77255  0.48576  0.95510
    400   3.21450  4.81443  3.71384  3.33531  2.21570  3.92772  2.43082  3.42795  3.16662  2.86590  3.97353  3.56336  4.31787  3.50126  3.41441  3.28866  3.44796  3.24773  3.85741  1.23502    452 y x - -
          2.68618  4.42225  2.77519  2.73123  3.46354  2.40513  3.72494  3.29354  2.67741  2.69355  4.24690  2.90347  2.73739  3.18146  2.89801  2.37887  2.77519  2.98518  4.58477  3.61503
          0.02877  3.95861  4.68096  0.61958  0.77255  0.48576  0.95510
    401   2.69574  4.96734  2.55558  2.31623  4.37580  2.54483  3.69978  3.84888  2.50358  3.40332  4.22944  1.96140  3.80574  2.32310  2.94132  2.68916  2.98168  3.45920  5.57454  4.20105    453 n x - -
          2.68618  4.42225  2.77519  2.73123  3.46354  2.40513  3.72494  3.29354  2.67741  2.69355  4.24690  2.90347  2.73739  3.18146  2.89801  2.37887  2.77519  2.98518  4.58477  3.61503
          0.02877  3.95861  4.68096  0.61958  0.77255  0.48576  0.95510
    402   2.08500  4.34371  3.34193  2.89232  3.72878  3.30770  3.92156  2.95188  2.83241  2.22930  3.67225  3.25262  2.26417  3.19173  3.17803  2.66466  2.81987  2.69733  5.18219  3.92575    454 a x - -
          2.68618  4.42225  2.77519  2.73123  3.46354  2.40513  3.72494  3.29354  2.67741  2.69355  4.24690  2.90347  2.73739  3.18146  2.89801  2.37887  2.77519  2.98518  4.58477  3.61503
          0.02877  3.95861  4.68096  0.61958  0.77255  0.48576  0.95510
    403   2.80053  4.99490  1.54160  2.35356  3.71908  3.34612  3.69846  3.65988  2.69003  3.24342  4.15182  2.88934  3.87270  2.95334  3.17308  2.79157  3.06810  3.35095  5.15450  2.63598    455 d x - -
          2.68618  4.42225  2.77519  2.73123  3.46354  2.40513  3.72494  3.29354  2.67741  2.69355  4.24690  2.90347  2.73739  3.18146  2.89801  2.37887  2.77519  2.98518  4.58477  3.61503
          0.02877  3.95861  4.68096  0.61958  0.77255  0.48576  0.95510
    404   2.95067  4.93810  2.96141  2.71784  4.11797  3.42383  3.87679  3.76226  2.53277  3.25604  4.28183  3.17820  3.97875  1.08841  2.81512  2.99494  3.24774  3.48669  5.37492  4.07449    456 q x - -
          2.68618  4.42225  2.77519  2.73123  3.46354  2.40513  3.72494  3.29354  2.67741  2.69355  4.24690  2.90347  2.73739  3.18146  2.89801  2.37887  2.77519  2.98518  4.58477  3.61503
          0.02877  3.95861  4.68096  0.61958  0.77255  0.48576  0.95510
    405   2.35864  4.27996  3.28258  3.10273  4.16265  3.00830  4.21002  3.69709  3.18230  3.41082  4.32998  3.31346  3.75430  3.52497  3.46542  0.96824  2.84529  3.21332  5.52834  4.24673    457 s x - -
          2.68618  4.42225  2.77519  2.73123  3.46354  2.40513  3.72494  3.29354  2.67741  2.69355  4.24690  2.90347  2.73739  3.18146  2.89801  2.37887  2.77519  2.98518  4.58477  3.61503
          0.02877  3.95861  4.68096  0.61958  0.77255  0.48576  0.95510
    406   1.86220  4.23478  3.25998  2.91709  4.20198  2.99302  4.04143  3.60354  2.96899  3.28035  4.10973  3.18498  2.54149  3.27876  3.32764  1.60925  2.70774  3.11670  5.53104  4.28648    458 s x - -
          2.68618  4.42225  2.77519  2.73123  3.46354  2.40513  3.72494  3.29354  2.67741  2.69355  4.24690  2.90347  2.73739  3.18146  2.89801  2.37887  2.77519  2.98518  4.58477  3.61503
          0.27406  3.95861  1.51131  0.61958  0.77255  0.48576  0.95510
    407   2.25222  4.16672  3.08492  2.90032  3.92667  2.89983  4.01110  3.43170  2.96306  3.16659  4.11096  3.14567  3.62748  3.32642  3.24928  1.34574  2.72214  3.00106  5.31323  4.01080    459 s x - -
          2.68618  4.42225  2.77519  2.73123  3.46354  2.40513  3.72494  3.29354  2.67741  2.69355  4.24690  2.90347  2.73739  3.18146  2.89801  2.37887  2.77519  2.98518  4.58477  3.61503
          0.03662  3.72118  4.44353  0.61958  0.77255  0.38258  1.14601
    408   2.10132  4.54621  3.07445  2.59133  4.06751  3.25004  3.73772  3.47346  2.51781  3.09763  3.92552  3.03168  2.83556  2.91702  2.41136  2.20088  2.79180  3.10609  5.34081  4.04929    460 a x - -
          2.68618  4.42225  2.77519  2.73123  3.46354  2.40513  3.72494  3.29354  2.67741  2.69355  4.24690  2.90347  2.73739  3.18146  2.89801  2.37887  2.77519  2.98518  4.58477  3.61503
          0.02877  3.95861  4.68096  0.61958  0.77255  0.48576  0.95510
    409   2.95876  5.05611  3.29423  2.72608  4.41186  3.58402  3.62391  3.83634  1.97395  3.30805  4.19514  3.14705  3.98650  2.23142  1.39335  2.97012  3.15361  3.52688  5.39261  4.17590    461 r x - -
          2.68618  4.42225  2.77519  2.73123  3.46354  2.40513  3.72494  3.29354  2.67741  2.69355  4.24690  2.90347  2.73739  3.18146  2.89801  2.37887  2.77519  2.98518  4.58477  3.61503
          0.02877  3.95861  4.68096  0.61958  0.77255  0.48576  0.95510
    410   2.79979  4.93121  2.73068  2.47659  3.75913  3.37071  1.79711  3.74295  2.48923  3.29061  4.18082  2.32372  3.89311  2.94070  2.84828  2.81228  3.07380  3.40941  5.14276  3.65519    462 h x - -
          2.68618  4.42225  2.77519  2.73123  3.46354  2.40513  3.72494  3.29354  2.67741  2.69355  4.24690  2.90347  2.73739  3.18146  2.89801  2.37887  2.77519  2.98518  4.58477  3.61503
          0.02877  3.95861  4.68096  0.61958  0.77255  0.48576  0.95510
    411   2.33238  4.20840  3.48178  3.11784  3.89797  3.10333  4.11214  3.09203  3.07731  2.95576  3.90461  3.33573  3.78079  3.41462  3.38292  1.41162  2.76444  2.16939  5.35184  4.08351    463 s x - -
          2.68618  4.42225  2.77519  2.73123  3.46354  2.40513  3.72494  3.29354  2.67741  2.69355  4.24690  2.90347  2.73739  3.18146  2.89801  2.37887  2.77519  2.98518  4.58477  3.61503
          0.02877  3.95861  4.68096  0.61958  0.77255  0.48576  0.95510
    412   3.10384  4.93622  3.60340  3.09703  4.31267  3.57483  3.88866  3.86065  2.27492  3.36095  4.35922  3.45002  4.07352  3.10501  0.85456  3.18406  3.36412  3.58096  5.36099  4.22166    464 r x - -
          2.68618  4.42225  2.77519  2.73123  3.46354  2.40513  3.72494  3.29354  2.67741  2.69355  4.24690  2.90347  2.73739  3.18146  2.89801  2.37887  2.77519  2.98518  4.58477  3.61503
          0.13858  3.95861  2.20442  0.61958  0.77255  0.48576  0.95510
    413   2.27443  4.24795  3.08716  2.81801  4.14292  2.96736  3.98393  3.59102  2.89632  3.26217  4.11643  3.11585  2.45066  3.23060  3.24177  1.53440  2.71881  3.11664  5.47413  4.20516    465 s x - -
          2.68618  4.42225  2.77519  2.73123  3.46354  2.40513  3.72494  3.29354  2.67741  2.69355  4.24690  2.90347  2.73739  3.18146  2.89801  2.37887  2.77519  2.98518  4.58477  3.61503
          0.16209  3.85209  2.05258  0.61958  0.77255  0.58159  0.81873
    414   2.61101  4.59201  2.64722  2.52111  3.93316  3.09232  3.81992  3.61782  2.71462  3.28383  4.24503  1.44731  3.74010  3.09791  3.05948  2.68739  2.99140  3.25511  5.25726  3.89614    466 n . - -
          2.68618  4.42225  2.77519  2.73123  3.46354  2.40513  3.72494  3.29354  2.67741  2.69355  4.24690  2.90347  2.73739  3.18146  2.89801  2.37887  2.77519  2.98518  4.58477  3.61503
          0.03643  3.72643  4.44877  0.61958  0.77255  0.67326  0.71344
    415   2.34523  4.18761  3.30783  3.06080  3.84843  3.02961  4.08797  2.95838  3.00075  2.82650  3.89238  3.28975  3.72418  3.40486  3.26268  2.54556  1.44765  2.66943  5.29994  4.06698    467 t . - -
          2.68618  4.42225  2.77519  2.73123  3.46354  2.40513  3.72494  3.29354  2.67741  2.69355  4.24690  2.90347  2.73739  3.18146  2.89801  2.37887  2.77519  2.98518  4.58477  3.61503
          0.03643  3.72643  4.44877  0.61958  0.77255  0.67326  0.71344
    416   2.34523  4.18761  3.30783  3.06080  3.84843  3.02961  4.08797  2.95838  3.00075  2.82650  3.89238  3.28975  3.72418  3.40486  3.26268  2.54556  1.44765  2.66943  5.29994  4.06698    468 t . - -
          2.68618  4.42225  2.77519  2.73123  3.46354  2.40513  3.72494  3.29354  2.67741  2.69355  4.24690  2.90347  2.73739  3.18146  2.89801  2.37887  2.77519  2.98518  4.58477  3.61503
          0.03643  3.72643  4.44877  0.61958  0.77255  0.38418  1.14260
    417   2.45310  4.44376  2.99640  2.71986  4.11328  3.14043  3.92293  3.47629  2.78204  3.20081  4.07740  2.34886  3.77681  3.15237  3.14140  2.57836  1.55701  3.09172  5.44923  4.15266    469 t x - -
          2.68618  4.42225  2.77519  2.73123  3.46354  2.40513  3.72494  3.29354  2.67741  2.69355  4.24690  2.90347  2.73739  3.18146  2.89801  2.37887  2.77519  2.98518  4.58477  3.61503
          0.02877  3.95861  4.68096  0.61958  0.77255  0.48576  0.95510
    418   2.71829  4.92283  2.57098  1.47949  4.32285  3.27967  3.74955  3.64937  2.57570  3.31429  4.19346  2.88179  3.83209  2.92238  3.00874  2.72918  2.37159  3.31135  5.57039  4.21390    470 e x - -
          2.68618  4.42225  2.77519  2.73123  3.46354  2.40513  3.72494  3.29354  2.67741  2.69355  4.24690  2.90347  2.73739  3.18146  2.89801  2.37887  2.77519  2.98518  4.58477  3.61503
          0.02877  3.95861  4.68096  0.61958  0.77255  0.48576  0.95510
    419   2.47187  4.29298  3.45660  3.03966  3.68172  3.29248  4.01606  2.26135  2.97105  2.70688  3.70228  3.34425  3.87919  3.32765  3.28885  1.57926  2.83676  2.58616  5.17709  3.88930    471 s x - -
          2.68618  4.42225  2.77519  2.73123  3.46354  2.40513  3.72494  3.29354  2.67741  2.69355  4.24690  2.90347  2.73739  3.18146  2.89801  2.37887  2.77519  2.98518  4.58477  3.61503
          0.02877  3.95861  4.68096  0.61958  0.77255  0.48576  0.95510
    420   3.08339  5.22332  0.80196  2.39145  4.61220  3.27704  4.00877  4.22025  3.10948  3.81343  4.79384  2.95198  3.93597  3.24836  3.63706  3.03633  3.42395  3.85041  5.76397  4.47143    472 d x - -
          2.68618  4.42225  2.77519  2.73123  3.46354  2.40513  3.72494  3.29354  2.67741  2.69355  4.24690  2.90347  2.73739  3.18146  2.89801  2.37887  2.77519  2.98518  4.58477  3.61503
          0.02877  3.95861  4.68096  0.61958  0.77255  0.48576  0.95510
    421   2.35864  4.27996  3.28258  3.10273  4.16265  3.00830  4.21002  3.69709  3.18230  3.41082  4.32998  3.31346  3.75430  3.52497  3.46542  0.96824  2.84529  3.21332  5.52834  4.24673    473 s x - -
          2.68618  4.42225  2.77519  2.73123  3.46354  2.40513  3.72494  3.29354  2.67741  2.69355  4.24690  2.90347  2.73739  3.18146  2.89801  2.37887  2.77519  2.98518  4.58477  3.61503
          0.02877  3.95861  4.68096  0.61958  0.77255  0.48576  0.95510
    422   2.15641  4.91448  2.53872  1.46686  4.34756  3.25714  3.77101  3.67131  2.62702  3.34492  4.22633  2.87545  3.82793  2.94789  3.07246  2.72620  3.01924  3.32585  5.60206  4.24110    474 e x - -
          2.68618  4.42225  2.77519  2.73123  3.46354  2.40513  3.72494  3.29354  2.67741  2.69355  4.24690  2.90347  2.73739  3.18146  2.89801  2.37887  2.77519  2.98518  4.58477  3.61503
          0.02877  3.95861  4.68096  0.61958  0.77255  0.48576  0.95510
    423   2.93613  5.12258  3.04995  2.59263  4.49608  3.52748  3.62023  3.90070  1.34763  3.37623  4.24348  3.05392  3.95222  2.20753  2.27990  2.92262  3.13777  3.57096  5.46436  4.22187    475 k x - -
          2.68618  4.42225  2.77519  2.73123  3.46354  2.40513  3.72494  3.29354  2.67741  2.69355  4.24690  2.90347  2.73739  3.18146  2.89801  2.37887  2.77519  2.98518  4.58477  3.61503
          0.02877  3.95861  4.68096  0.61958  0.77255  0.48576  0.95510
    424   2.46037  4.30545  3.50588  3.26244  4.04622  3.14174  4.27302  3.18389  3.20712  3.04431  4.08969  3.45765  3.85245  3.59774  3.46137  2.66265  1.03387  2.86961  5.47645  4.26299    476 t x - -
          2.68618  4.42225  2.77519  2.73123  3.46354  2.40513  3.72494  3.29354  2.67741  2.69355  4.24690  2.90347  2.73739  3.18146  2.89801  2.37887  2.77519  2.98518  4.58477  3.61503
          0.02877  3.95861  4.68096  0.61958  0.77255  0.48576  0.95510
    425   3.25632  4.62024  4.59656  4.11152  1.73211  4.33233  4.24228  2.36075  3.96673  1.20580  3.02418  4.26390  4.59900  4.09233  4.09522  3.69621  3.48969  2.44849  4.50935  3.01283    477 l x - -
          2.68618  4.42225  2.77519  2.73123  3.46354  2.40513  3.72494  3.29354  2.67741  2.69355  4.24690  2.90347  2.73739  3.18146  2.89801  2.37887  2.77519  2.98518  4.58477  3.61503
          0.02877  3.95861  4.68096  0.61958  0.77255  0.48576  0.95510
    426   3.05171  5.01796  3.23338  2.83930  4.42407  3.53142  3.80851  3.85884  0.92630  3.40537  4.36263  3.25982  4.02605  2.99542  2.45026  3.08831  3.29880  3.56192  5.44369  4.26903    478 k x - -
          2.68618  4.42225  2.77519  2.73123  3.46354  2.40513  3.72494  3.29354  2.67741  2.69355  4.24690  2.90347  2.73739  3.18146  2.89801  2.37887  2.77519  2.98518  4.58477  3.61503
          0.02877  3.95861  4.68096  0.61958  0.77255  0.48576  0.95510
    427   3.25251  4.68948  4.32759  3.96826  3.16976  4.09117  4.59698  2.37899  3.73515  0.77602  3.16658  4.23536  4.51199  4.08286  3.89696  3.67269  3.54300  2.43860  5.07987  3.82294    479 l x - -
          2.68618  4.42225  2.77519  2.73123  3.46354  2.40513  3.72494  3.29354  2.67741  2.69355  4.24690  2.90347  2.73739  3.18146  2.89801  2.37887  2.77519  2.98518  4.58477  3.61503
          0.02877  3.95861  4.68096  0.61958  0.77255  0.48576  0.95510
    428   2.35864  4.27996  3.28258  3.10273  4.16265  3.00830  4.21002  3.69709  3.18230  3.41082  4.32998  3.31346  3.75430  3.52497  3.46542  0.96824  2.84529  3.21332  5.52834  4.24673    480 s x - -
          2.68618  4.42225  2.77519  2.73123  3.46354  2.40513  3.72494  3.29354  2.67741  2.69355  4.24690  2.90347  2.73739  3.18146  2.89801  2.37887  2.77519  2.98518  4.58477  3.61503
          0.02877  3.95861  4.68096  0.61958  0.77255  0.48576  0.95510
    429   2.46037  4.30545  3.50588  3.26244  4.04622  3.14174  4.27302  3.18389  3.20712  3.04431  4.08969  3.45765  3.85245  3.59774  3.46137  2.66265  1.03387  2.86961  5.47645  4.26299    481 t x - -
          2.68618  4.42225  2.77519  2.73123  3.46354  2.40513  3.72494  3.29354  2.67741  2.69355  4.24690  2.90347  2.73739  3.18146  2.89801  2.37887  2.77519  2.98518  4.58477  3.61503
          0.02877  3.95861  4.68096  0.61958  0.77255  0.48576  0.95510
    430   2.32287  4.30144  3.14600  2.87321  4.22107  3.01606  4.04218  3.67405  2.95504  3.33856  4.18656  3.16955  1.96841  3.28528  3.30402  1.59971  2.76934  3.18802  5.54558  4.27851    482 s x - -
          2.68618  4.42225  2.77519  2.73123  3.46354  2.40513  3.72494  3.29354  2.67741  2.69355  4.24690  2.90347  2.73739  3.18146  2.89801  2.37887  2.77519  2.98518  4.58477  3.61503
          0.02877  3.95861  4.68096  0.61958  0.77255  0.48576  0.95510
    431   2.93438  5.49044  1.50352  1.48632  4.77623  3.20871  3.75396  4.29001  2.77033  3.79928  4.65657  2.67540  3.83050  2.92192  3.36214  2.81920  3.22333  3.86863  5.95186  4.45372    483 e x - -
          2.68618  4.42225  2.77519  2.73123  3.46354  2.40513  3.72494  3.29354  2.67741  2.69355  4.24690  2.90347  2.73739  3.18146  2.89801  2.37887  2.77519  2.98518  4.58477  3.61503
          0.02877  3.95861  4.68096  0.61958  0.77255  0.48576  0.95510
    432   2.95067  4.93810  2.96141  2.71784  4.11797  3.42383  3.87679  3.76226  2.53277  3.25604  4.28183  3.17820  3.97875  1.08841  2.81512  2.99494  3.24774  3.48669  5.37492  4.07449    484 q x - -
          2.68618  4.42225  2.77519  2.73123  3.46354  2.40513  3.72494  3.29354  2.67741  2.69355  4.24690  2.90347  2.73739  3.18146  2.89801  2.37887  2.77519  2.98518  4.58477  3.61503
          0.14335  3.95861  2.16751  0.61958  0.77255  0.48576  0.95510
    433   3.33999  4.69224  4.28023  3.90337  1.58967  4.14116  3.43662  3.08704  3.77258  2.47511  3.71131  3.85476  4.47592  3.86065  3.89859  3.49672  3.57122  3.00026  3.63242  1.26034    485 y x - -
          2.68618  4.42225  2.77519  2.73123  3.46354  2.40513  3.72494  3.29354  2.67741  2.69355  4.24690  2.90347  2.73739  3.18146  2.89801  2.37887  2.77519  2.98518  4.58477  3.61503
          0.03221  3.84747  4.56981  0.61958  0.77255  0.42818  1.05467
    434   2.54312  4.32553  3.44459  2.95872  3.57060  3.42270  3.92267  2.77788  2.86366  1.85905  3.51514  3.32118  2.89294  3.22401  3.19101  2.75550  2.32079  2.56801  5.06692  3.82616    486 l x - -
          2.68618  4.42225  2.77519  2.73123  3.46354  2.40513  3.72494  3.29354  2.67741  2.69355  4.24690  2.90347  2.73739  3.18146  2.89801  2.37887  2.77519  2.98518  4.58477  3.61503
          0.02877  3.95861  4.68096  0.61958  0.77255  0.48576  0.95510
    435   2.85261  5.04089  3.16314  2.59136  4.32159  3.53997  2.69307  3.78642  2.02659  3.28219  4.12451  3.05324  3.92422  2.29519  1.74462  2.85230  3.04795  3.45784  5.36420  4.09114    487 r x - -
          2.68618  4.42225  2.77519  2.73123  3.46354  2.40513  3.72494  3.29354  2.67741  2.69355  4.24690  2.90347  2.73739  3.18146  2.89801  2.37887  2.77519  2.98518  4.58477  3.61503
          0.02877  3.95861  4.68096  0.61958  0.77255  0.48576  0.95510
    436   2.82482  5.18220  1.70265  2.23176  4.23397  3.28106  2.11770  3.97017  2.62636  3.50066  4.35459  2.79052  3.83646  2.89288  3.12571  2.77157  3.09660  3.59548  5.52356  4.05069    488 d x - -
          2.68618  4.42225  2.77519  2.73123  3.46354  2.40513  3.72494  3.29354  2.67741  2.69355  4.24690  2.90347  2.73739  3.18146  2.89801  2.37887  2.77519  2.98518  4.58477  3.61503
          0.02877  3.95861  4.68096  0.61958  0.77255  0.48576  0.95510
    437   2.83724  5.19451  2.48767  1.66952  4.48794  3.32672  3.67681  3.95285  2.41619  3.47043  4.32114  2.82349  3.85024  1.92194  2.82277  2.78701  3.08893  3.58770  5.62694  4.25014    489 e x - -
          2.68618  4.42225  2.77519  2.73123  3.46354  2.40513  3.72494  3.29354  2.67741  2.69355  4.24690  2.90347  2.73739  3.18146  2.89801  2.37887  2.77519  2.98518  4.58477  3.61503
          0.02877  3.95861  4.68096  0.61958  0.77255  0.48576  0.95510
    438   2.86841  4.61104  3.48496  3.33670  4.32387  3.29370  4.40680  3.89176  3.40142  3.50914  4.56292  3.63455  0.68199  3.78759  3.63691  3.03868  3.31684  3.52726  5.48649  4.44583    490 P x - -
          2.68618  4.42225  2.77519  2.73123  3.46354  2.40513  3.72494  3.29354  2.67741  2.69355  4.24690  2.90347  2.73739  3.18146  2.89801  2.37887  2.77519  2.98518  4.58477  3.61503
          0.02877  3.95861  4.68096  0.61958  0.77255  0.48576  0.95510
    439   2.79979  4.93121  2.73068  2.47659  3.75913  3.37071  1.79711  3.74295  2.48923  3.29061  4.18082  2.32372  3.89311  2.94070  2.84828  2.81228  3.07380  3.40941  5.14276  3.65519    491 h x - -
          2.68618  4.42225  2.77519  2.73123  3.46354  2.40513  3.72494  3.29354  2.67741  2.69355  4.24690  2.90347  2.73739  3.18146  2.89801  2.37887  2.77519  2.98518  4.58477  3.61503
          0.02877  3.95861  4.68096  0.61958  0.77255  0.48576  0.95510
    440   2.94883  4.38557  4.39492  3.87782  3.35015  4.10192  4.58806  1.97886  3.72923  1.90735  2.43111  4.13198  4.46847  4.01027  3.94511  3.46160  3.21890  1.26556  5.21850  4.02883    492 v x - -
          2.68618  4.42225  2.77519  2.73123  3.46354  2.40513  3.72494  3.29354  2.67741  2.69355  4.24690  2.90347  2.73739  3.18146  2.89801  2.37887  2.77519  2.98518  4.58477  3.61503
          0.02877  3.95861  4.68096  0.61958  0.77255  0.48576  0.95510
    441   2.86841  4.61104  3.48496  3.33670  4.32387  3.29370  4.40680  3.89176  3.40142  3.50914  4.56292  3.63455  0.68199  3.78759  3.63691  3.03868  3.31684  3.52726  5.48649  4.44583    493 P x - -
          2.68618  4.42225  2.77519  2.73123  3.46354  2.40513  3.72494  3.29354  2.67741  2.69355  4.24690  2.90347  2.73739  3.18146  2.89801  2.37887  2.77519  2.98518  4.58477  3.61503
          0.02877  3.95861  4.68096  0.61958  0.77255  0.48576  0.95510
    442   2.46037  4.30545  3.50588  3.26244  4.04622  3.14174  4.27302  3.18389  3.20712  3.04431  4.08969  3.45765  3.85245  3.59774  3.46137  2.66265  1.03387  2.86961  5.47645  4.26299    494 t x - -
          2.68618  4.42225  2.77519  2.73123  3.46354  2.40513  3.72494  3.29354  2.67741  2.69355  4.24690  2.90347  2.73739  3.18146  2.89801  2.37887  2.77519  2.98518  4.58477  3.61503
          0.02877  3.95861  4.68096  0.61958  0.77255  0.48576  0.95510
    443   2.86841  4.61104  3.48496  3.33670  4.32387  3.29370  4.40680  3.89176  3.40142  3.50914  4.56292  3.63455  0.68199  3.78759  3.63691  3.03868  3.31684  3.52726  5.48649  4.44583    495 P x - -
          2.68618  4.42225  2.77519  2.73123  3.46354  2.40513  3.72494  3.29354  2.67741  2.69355  4.24690  2.90347  2.73739  3.18146  2.89801  2.37887  2.77519  2.98518  4.58477  3.61503
          0.02877  3.95861  4.68096  0.61958  0.77255  0.48576  0.95510
    444   2.86841  4.61104  3.48496  3.33670  4.32387  3.29370  4.40680  3.89176  3.40142  3.50914  4.56292  3.63455  0.68199  3.78759  3.63691  3.03868  3.31684  3.52726  5.48649  4.44583    496 P x - -
          2.68618  4.42225  2.77519  2.73123  3.46354  2.40513  3.72494  3.29354  2.67741  2.69355  4.24690  2.90347  2.73739  3.18146  2.89801  2.37887  2.77519  2.98518  4.58477  3.61503
          0.02877  3.95861  4.68096  0.61958  0.77255  0.48576  0.95510
    445   3.03472  5.13541  3.44847  2.78680  4.58319  3.64841  3.59964  3.93228  1.41405  3.38077  4.25505  3.18653  4.01974  2.73673  1.51490  3.03353  3.20275  3.61745  5.42645  4.25946    497 k x - -
          2.68618  4.42225  2.77519  2.73123  3.46354  2.40513  3.72494  3.29354  2.67741  2.69355  4.24690  2.90347  2.73739  3.18146  2.89801  2.37887  2.77519  2.98518  4.58477  3.61503
          0.02877  3.95861  4.68096  0.61958  0.77255  0.48576  0.95510
    446   3.26532  4.63394  4.54298  4.08615  1.43776  4.28831  4.09263  2.44205  3.93690  1.45100  3.12687  4.19758  4.58156  4.06758  4.06530  3.66106  3.50482  2.50429  4.34405  2.77954    498 f x - -
          2.68618  4.42225  2.77519  2.73123  3.46354  2.40513  3.72494  3.29354  2.67741  2.69355  4.24690  2.90347  2.73739  3.18146  2.89801  2.37887  2.77519  2.98518  4.58477  3.61503
          0.02877  3.95861  4.68096  0.61958  0.77255  0.48576  0.95510
    447   1.77182  4.15971  3.36143  3.10078  4.24624  2.93257  4.18894  3.60308  3.15982  3.34857  4.20480  3.27067  3.68037  3.46472  3.46629  1.27976  2.70531  3.09470  5.60754  4.37630    499 s x - -
          2.68618  4.42225  2.77519  2.73123  3.46354  2.40513  3.72494  3.29354  2.67741  2.69355  4.24690  2.90347  2.73739  3.18146  2.89801  2.37887  2.77519  2.98518  4.58477  3.61503
          0.02877  3.95861  4.68096  0.61958  0.77255  0.48576  0.95510
    448   1.52950  4.15465  3.51824  3.18638  4.08474  3.01627  4.19542  3.20451  3.16326  3.08968  4.01179  3.34635  3.73481  3.48553  3.45697  2.46178  1.68387  2.82348  5.50384  4.29239    500 a x - -
          2.68618  4.42225  2.77519  2.73123  3.46354  2.40513  3.72494  3.29354  2.67741  2.69355  4.24690  2.90347  2.73739  3.18146  2.89801  2.37887  2.77519  2.98518  4.58477  3.61503
          0.02877  3.95861  4.68096  0.61958  0.77255  0.48576  0.95510
    449   1.51060  4.14830  3.41876  3.08448  4.17897  2.17369  4.14191  3.51587  3.11701  3.25356  4.09567  3.26740  3.67935  3.41106  3.44066  2.39434  2.07327  3.03496  5.53736  4.32352    501 a x - -
          2.68618  4.42225  2.77519  2.73123  3.46354  2.40513  3.72494  3.29354  2.67741  2.69355  4.24690  2.90347  2.73739  3.18146  2.89801  2.37887  2.77519  2.98518  4.58477  3.61503
          0.02877  3.95861  4.68096  0.61958  0.77255  0.48576  0.95510
    450   3.25251  4.68948  4.32759  3.96826  3.16976  4.09117  4.59698  2.37899  3.73515  0.77602  3.16658  4.23536  4.51199  4.08286  3.89696  3.67269  3.54300  2.43860  5.07987  3.82294    502 l x - -
          2.68618  4.42225  2.77519  2.73123  3.46354  2.40513  3.72494  3.29354  2.67741  2.69355  4.24690  2.90347  2.73739  3.18146  2.89801  2.37887  2.77519  2.98518  4.58477  3.61503
          0.02877  3.95861  4.68096  0.61958  0.77255  0.48576  0.95510
    451   2.35864  4.27996  3.28258  3.10273  4.16265  3.00830  4.21002  3.69709  3.18230  3.41082  4.32998  3.31346  3.75430  3.52497  3.46542  0.96824  2.84529  3.21332  5.52834  4.24673    503 s x - -
          2.68618  4.42225  2.77519  2.73123  3.46354  2.40513  3.72494  3.29354  2.67741  2.69355  4.24690  2.90347  2.73739  3.18146  2.89801  2.37887  2.77519  2.98518  4.58477  3.61503
          0.02877  3.95861  4.68096  0.61958  0.77255  0.48576  0.95510
    452   3.08339  5.22332  0.80196  2.39145  4.61220  3.27704  4.00877  4.22025  3.10948  3.81343  4.79384  2.95198  3.93597  3.24836  3.63706  3.03633  3.42395  3.85041  5.76397  4.47143    504 d x - -
          2.68618  4.42225  2.77519  2.73123  3.46354  2.40513  3.72494  3.29354  2.67741  2.69355  4.24690  2.90347  2.73739  3.18146  2.89801  2.37887  2.77519  2.98518  4.58477  3.61503
          0.02877  3.95861  4.68096  0.61958  0.77255  0.48576  0.95510
    453   3.09834  4.49378  4.45691  4.07634  3.43303  4.15855  4.78888  0.97726  3.90613  2.00200  3.35554  4.30965  4.58193  4.24584  4.09290  3.66257  3.39616  1.85129  5.34133  4.08673    505 i x - -
          2.68618  4.42225  2.77519  2.73123  3.46354  2.40513  3.72494  3.29354  2.67741  2.69355  4.24690  2.90347  2.73739  3.18146  2.89801  2.37887  2.77519  2.98518  4.58477  3.61503
          0.02877  3.95861  4.68096  0.61958  0.77255  0.48576  0.95510
    454   3.25251  4.68948  4.32759  3.96826  3.16976  4.09117  4.59698  2.37899  3.73515  0.77602  3.16658  4.23536  4.51199  4.08286  3.89696  3.67269  3.54300  2.43860  5.07987  3.82294    506 l x - -
          2.68618  4.42225  2.77519  2.73123  3.46354  2.40513  3.72494  3.29354  2.67741  2.69355  4.24690  2.90347  2.73739  3.18146  2.89801  2.37887  2.77519  2.98518  4.58477  3.61503
          0.02877  3.95861  4.68096  0.61958  0.77255  0.48576  0.95510
    455   3.05171  5.01796  3.23338  2.83930  4.42407  3.53142  3.80851  3.85884  0.92630  3.40537  4.36263  3.25982  4.02605  2.99542  2.45026  3.08831  3.29880  3.56192  5.44369  4.26903    507 k x - -
          2.68618  4.42225  2.77519  2.73123  3.46354  2.40513  3.72494  3.29354  2.67741  2.69355  4.24690  2.90347  2.73739  3.18146  2.89801  2.37887  2.77519  2.98518  4.58477  3.61503
          0.02877  3.95861  4.68096  0.61958  0.77255  0.48576  0.95510
    456   3.02774  5.15505  2.52597  0.90889  4.51228  3.33056  3.92537  3.98333  2.81682  3.58681  4.55748  2.98379  3.93936  3.13950  3.23426  3.00165  3.33277  3.65845  5.66765  4.39043    508 e x - -
          2.68618  4.42225  2.77519  2.73123  3.46354  2.40513  3.72494  3.29354  2.67741  2.69355  4.24690  2.90347  2.73739  3.18146  2.89801  2.37887  2.77519  2.98518  4.58477  3.61503
          0.02877  3.95861  4.68096  0.61958  0.77255  0.48576  0.95510
    457   2.79610  4.79476  2.75821  2.65259  4.17191  3.24272  3.99251  3.90126  2.90365  3.53850  4.49355  1.01417  3.89900  3.26576  3.26093  2.86023  3.18102  3.51476  5.46799  4.11432    509 n x - -
          2.68618  4.42225  2.77519  2.73123  3.46354  2.40513  3.72494  3.29354  2.67741  2.69355  4.24690  2.90347  2.73739  3.18146  2.89801  2.37887  2.77519  2.98518  4.58477  3.61503
          0.02877  3.95861  4.68096  0.61958  0.77255  0.48576  0.95510
    458   2.87624  4.39547  4.24405  3.91026  3.61384  3.81243  4.69734  2.04867  3.77934  2.28620  3.56633  4.08613  4.36843  4.13313  3.98347  3.32169  3.23589  0.92296  5.41269  4.14946    510 v x - -
          2.68618  4.42225  2.77519  2.73123  3.46354  2.40513  3.72494  3.29354  2.67741  2.69355  4.24690  2.90347  2.73739  3.18146  2.89801  2.37887  2.77519  2.98518  4.58477  3.61503
          0.02877  3.95861  4.68096  0.61958  0.77255  0.48576  0.95510
    459   3.08339  5.22332  0.80196  2.39145  4.61220  3.27704  4.00877  4.22025  3.10948  3.81343  4.79384  2.95198  3.93597  3.24836  3.63706  3.03633  3.42395  3.85041  5.76397  4.47143    511 d x - -
          2.68618  4.42225  2.77519  2.73123  3.46354  2.40513  3.72494  3.29354  2.67741  2.69355  4.24690  2.90347  2.73739  3.18146  2.89801  2.37887  2.77519  2.98518  4.58477  3.61503
          0.02877  3.95861  4.68096  0.61958  0.77255  0.48576  0.95510
    460   2.35864  4.27996  3.28258  3.10273  4.16265  3.00830  4.21002  3.69709  3.18230  3.41082  4.32998  3.31346  3.75430  3.52497  3.46542  0.96824  2.84529  3.21332  5.52834  4.24673    512 s x - -
          2.68618  4.42225  2.77519  2.73123  3.46354  2.40513  3.72494  3.29354  2.67741  2.69355  4.24690  2.90347  2.73739  3.18146  2.89801  2.37887  2.77519  2.98518  4.58477  3.61503
          0.02877  3.95861  4.68096  0.61958  0.77255  0.48576  0.95510
    461   2.86841  4.61104  3.48496  3.33670  4.32387  3.29370  4.40680  3.89176  3.40142  3.50914  4.56292  3.63455  0.68199  3.78759  3.63691  3.03868  3.31684  3.52726  5.48649  4.44583    513 P x - -
          2.68618  4.42225  2.77519  2.73123  3.46354  2.40513  3.72494  3.29354  2.67741  2.69355  4.24690  2.90347  2.73739  3.18146  2.89801  2.37887  2.77519  2.98518  4.58477  3.61503
          0.02877  3.95861  4.68096  0.61958  0.77255  0.48576  0.95510
    462   0.89643  4.23633  3.55111  3.34686  4.13915  3.05846  4.35859  3.27764  3.36536  3.15522  4.17798  3.47437  3.80587  3.69873  3.60967  2.58608  2.86942  2.91714  5.55771  4.36766    514 a x - -
          2.68618  4.42225  2.77519  2.73123  3.46354  2.40513  3.72494  3.29354  2.67741  2.69355  4.24690  2.90347  2.73739  3.18146  2.89801  2.37887  2.77519  2.98518  4.58477  3.61503
          0.02877  3.95861  4.68096  0.61958  0.77255  0.48576  0.95510
    463   3.02774  5.15505  2.52597  0.90889  4.51228  3.33056  3.92537  3.98333  2.81682  3.58681  4.55748  2.98379  3.93936  3.13950  3.23426  3.00165  3.33277  3.65845  5.66765  4.39043    515 e x - -
          2.68618  4.42225  2.77519  2.73123  3.46354  2.40513  3.72494  3.29354  2.67741  2.69355  4.24690  2.90347  2.73739  3.18146  2.89801  2.37887  2.77519  2.98518  4.58477  3.61503
          0.02877  3.95861  4.68096  0.61958  0.77255  0.48576  0.95510
    464   2.79610  4.79476  2.75821  2.65259  4.17191  3.24272  3.99251  3.90126  2.90365  3.53850  4.49355  1.01417  3.89900  3.26576  3.26093  2.86023  3.18102  3.51476  5.46799  4.11432    516 n x - -
          2.68618  4.42225  2.77519  2.73123  3.46354  2.40513  3.72494  3.29354  2.67741  2.69355  4.24690  2.90347  2.73739  3.18146  2.89801  2.37887  2.77519  2.98518  4.58477  3.61503
          0.02877  3.95861  4.68096  0.61958  0.77255  0.48576  0.95510
    465   3.08339  5.22332  0.80196  2.39145  4.61220  3.27704  4.00877  4.22025  3.10948  3.81343  4.79384  2.95198  3.93597  3.24836  3.63706  3.03633  3.42395  3.85041  5.76397  4.47143    517 d x - -
          2.68618  4.42225  2.77519  2.73123  3.46354  2.40513  3.72494  3.29354  2.67741  2.69355  4.24690  2.90347  2.73739  3.18146  2.89801  2.37887  2.77519  2.98518  4.58477  3.61503
          0.02877  3.95861  4.68096  0.61958  0.77255  0.48576  0.95510
    466   2.26509  4.22764  3.15923  2.98410  4.35611  1.35728  4.18024  3.83365  3.16605  3.50798  4.34271  3.21314  3.68716  3.45057  3.49002  1.88599  2.75619  3.26178  5.67559  4.43572    518 g x - -
          2.68618  4.42225  2.77519  2.73123  3.46354  2.40513  3.72494  3.29354  2.67741  2.69355  4.24690  2.90347  2.73739  3.18146  2.89801  2.37887  2.77519  2.98518  4.58477  3.61503
          0.02877  3.95861  4.68096  0.61958  0.77255  0.48576  0.95510
    467   2.35864  4.27996  3.28258  3.10273  4.16265  3.00830  4.21002  3.69709  3.18230  3.41082  4.32998  3.31346  3.75430  3.52497  3.46542  0.96824  2.84529  3.21332  5.52834  4.24673    519 s x - -
          2.68618  4.42225  2.77519  2.73123  3.46354  2.40513  3.72494  3.29354  2.67741  2.69355  4.24690  2.90347  2.73739  3.18146  2.89801  2.37887  2.77519  2.98518  4.58477  3.61503
          0.02877  3.95861  4.68096  0.61958  0.77255  0.48576  0.95510
    468   2.86841  4.61104  3.48496  3.33670  4.32387  3.29370  4.40680  3.89176  3.40142  3.50914  4.56292  3.63455  0.68199  3.78759  3.63691  3.03868  3.31684  3.52726  5.48649  4.44583    520 P x - -
          2.68618  4.42225  2.77519  2.73123  3.46354  2.40513  3.72494  3.29354  2.67741  2.69355  4.24690  2.90347  2.73739  3.18146  2.89801  2.37887  2.77519  2.98518  4.58477  3.61503
          0.02877  3.95861  4.68096  0.61958  0.77255  0.48576  0.95510
    469   2.35864  4.27996  3.28258  3.10273  4.16265  3.00830  4.21002  3.69709  3.18230  3.41082  4.32998  3.31346  3.75430  3.52497  3.46542  0.96824  2.84529  3.21332  5.52834  4.24673    521 s x - -
          2.68618  4.42225  2.77519  2.73123  3.46354  2.40513  3.72494  3.29354  2.67741  2.69355  4.24690  2.90347  2.73739  3.18146  2.89801  2.37887  2.77519  2.98518  4.58477  3.61503
          0.02877  3.95861  4.68096  0.61958  0.77255  0.48576  0.95510
    470   2.42324  4.36847  3.14434  2.94390  4.36697  1.29996  4.15163  3.84579  3.10898  3.49427  4.35429  3.24509  2.24968  3.41629  3.44612  2.57100  2.88265  3.33538  5.61186  4.42866    522 g x - -
          2.68618  4.42225  2.77519  2.73123  3.46354  2.40513  3.72494  3.29354  2.67741  2.69355  4.24690  2.90347  2.73739  3.18146  2.89801  2.37887  2.77519  2.98518  4.58477  3.61503
          0.02877  3.95861  4.68096  0.61958  0.77255  0.48576  0.95510
    471   2.69062  4.72161  3.00527  2.56495  3.59794  3.45055  2.38098  3.35082  2.45692  2.45961  3.84724  2.47294  3.88257  2.89755  2.82295  2.75558  2.93143  3.07064  5.00094  3.57042    523 h x - -
          2.68618  4.42225  2.77519  2.73123  3.46354  2.40513  3.72494  3.29354  2.67741  2.69355  4.24690  2.90347  2.73739  3.18146  2.89801  2.37887  2.77519  2.98518  4.58477  3.61503
          0.02877  3.95861  4.68096  0.61958  0.77255  0.48576  0.95510
    472   2.90834  5.11424  3.00541  2.55945  4.47753  3.50800  3.61894  3.88872  1.54238  3.36999  4.23075  3.03050  3.93597  1.91285  2.32042  2.89349  3.11444  3.55448  5.46673  4.21062    524 k x - -
          2.68618  4.42225  2.77519  2.73123  3.46354  2.40513  3.72494  3.29354  2.67741  2.69355  4.24690  2.90347  2.73739  3.18146  2.89801  2.37887  2.77519  2.98518  4.58477  3.61503
          0.02877  3.95861  4.68096  0.61958  0.77255  0.48576  0.95510
    473   2.46767  4.38027  3.22634  2.78932  3.78341  3.26648  3.85412  3.15091  2.74234  2.32495  3.75739  3.17129  2.27248  3.10928  3.10101  2.18621  2.80269  2.85280  5.18563  3.90322    525 s x - -
          2.68618  4.42225  2.77519  2.73123  3.46354  2.40513  3.72494  3.29354  2.67741  2.69355  4.24690  2.90347  2.73739  3.18146  2.89801  2.37887  2.77519  2.98518  4.58477  3.61503
          0.02877  3.95861  4.68096  0.61958  0.77255  0.48576  0.95510
    474   2.31720  4.29335  4.16867  3.62350  3.34031  3.94270  4.35149  1.58377  3.50732  2.01579  2.56535  3.90436  4.30912  3.78091  3.74712  3.26324  3.07124  1.95596  5.07782  3.89422    526 i x - -
          2.68618  4.42225  2.77519  2.73123  3.46354  2.40513  3.72494  3.29354  2.67741  2.69355  4.24690  2.90347  2.73739  3.18146  2.89801  2.37887  2.77519  2.98518  4.58477  3.61503
          0.02877  3.95861  4.68096  0.61958  0.77255  0.48576  0.95510
    475   3.02774  5.15505  2.52597  0.90889  4.51228  3.33056  3.92537  3.98333  2.81682  3.58681  4.55748  2.98379  3.93936  3.13950  3.23426  3.00165  3.33277  3.65845  5.66765  4.39043    527 e x - -
          2.68618  4.42225  2.77519  2.73123  3.46354  2.40513  3.72494  3.29354  2.67741  2.69355  4.24690  2.90347  2.73739  3.18146  2.89801  2.37887  2.77519  2.98518  4.58477  3.61503
          0.02877  3.95861  4.68096  0.61958  0.77255  0.48576  0.95510
    476   3.26532  4.63394  4.54298  4.08615  1.43776  4.28831  4.09263  2.44205  3.93690  1.45100  3.12687  4.19758  4.58156  4.06758  4.06530  3.66106  3.50482  2.50429  4.34405  2.77954    528 f x - -
          2.68618  4.42225  2.77519  2.73123  3.46354  2.40513  3.72494  3.29354  2.67741  2.69355  4.24690  2.90347  2.73739  3.18146  2.89801  2.37887  2.77519  2.98518  4.58477  3.61503
          0.02877  3.95861  4.68096  0.61958  0.77255  0.48576  0.95510
    477   2.33973  4.30778  3.13443  2.89105  4.21350  3.02015  4.06290  3.67116  2.97802  3.34434  4.20622  3.18294  1.57643  3.31651  3.31408  1.94674  2.79074  3.19189  5.54508  4.27672    529 p x - -
          2.68618  4.42225  2.77519  2.73123  3.46354  2.40513  3.72494  3.29354  2.67741  2.69355  4.24690  2.90347  2.73739  3.18146  2.89801  2.37887  2.77519  2.98518  4.58477  3.61503
          0.02877  3.95861  4.68096  0.61958  0.77255  0.48576  0.95510
    478   1.99111  4.47570  2.89377  2.61347  4.25187  3.09659  3.88410  3.67870  2.76696  3.32058  4.14819  1.95269  3.73338  3.08389  3.17748  2.02590  2.80888  3.22995  5.54064  4.23489    530 n x - -
          2.68618  4.42225  2.77519  2.73123  3.46354  2.40513  3.72494  3.29354  2.67741  2.69355  4.24690  2.90347  2.73739  3.18146  2.89801  2.37887  2.77519  2.98518  4.58477  3.61503
          0.02877  3.95861  4.68096  0.61958  0.77255  0.48576  0.95510
    479   2.49291  4.33869  3.31081  2.85447  3.65010  3.32959  3.86522  2.99257  2.79152  1.94576  3.63160  3.22719  2.85815  3.15112  3.13499  2.20857  2.80967  2.73172  5.08870  3.82093    531 l x - -
          2.68618  4.42225  2.77519  2.73123  3.46354  2.40513  3.72494  3.29354  2.67741  2.69355  4.24690  2.90347  2.73739  3.18146  2.89801  2.37887  2.77519  2.98518  4.58477  3.61503
          0.02877  3.95861  4.68096  0.61958  0.77255  0.48576  0.95510
    480   2.44719  4.28841  3.38235  2.89643  3.68890  2.59549  3.89228  2.96253  2.83249  2.71518  2.77055  3.24754  3.83246  3.17600  3.17828  2.63687  1.95878  2.69009  5.11735  3.87528    532 t x - -
          2.68618  4.42225  2.77519  2.73123  3.46354  2.40513  3.72494  3.29354  2.67741  2.69355  4.24690  2.90347  2.73739  3.18146  2.89801  2.37887  2.77519  2.98518  4.58477  3.61503
          0.02877  3.95861  4.68096  0.61958  0.77255  0.48576  0.95510
    481   2.69933  4.27366  3.86207  3.32967  3.31039  3.72796  4.10426  1.99117  3.20164  1.66797  3.27400  3.64094  4.13261  3.51692  3.46937  2.49633  2.96015  2.18726  4.94178  3.70627    533 l x - -
          2.68618  4.42225  2.77519  2.73123  3.46354  2.40513  3.72494  3.29354  2.67741  2.69355  4.24690  2.90347  2.73739  3.18146  2.89801  2.37887  2.77519  2.98518  4.58477  3.61503
          0.02877  3.95861  4.68096  0.61958  0.77255  0.48576  0.95510
    482   2.77371  5.21233  1.99714  2.18308  4.43382  3.26768  2.76220  3.99347  2.55324  3.51379  4.33086  1.94707  3.80388  2.82141  3.06881  2.71262  3.03622  3.59747  5.64317  4.19337    534 n x - -
          2.68618  4.42225  2.77519  2.73123  3.46354  2.40513  3.72494  3.29354  2.67741  2.69355  4.24690  2.90347  2.73739  3.18146  2.89801  2.37887  2.77519  2.98518  4.58477  3.61503
          0.02877  3.95861  4.68096  0.61958  0.77255  0.48576  0.95510
    483   2.61702  4.69499  3.00926  2.21113  3.93006  3.42893  3.64654  2.74134  2.12376  2.93601  3.78976  2.99664  3.83448  2.82352  2.80558  2.68247  2.46362  2.97711  5.22306  3.92413    535 k x - -
          2.68618  4.42225  2.77519  2.73123  3.46354  2.40513  3.72494  3.29354  2.67741  2.69355  4.24690  2.90347  2.73739  3.18146  2.89801  2.37887  2.77519  2.98518  4.58477  3.61503
          0.02877  3.95861  4.68096  0.61958  0.77255  0.48576  0.95510
    484   2.61410  4.37094  3.44603  2.87121  3.48424  3.55864  3.80246  2.76718  2.69226  2.16106  2.78569  3.28120  3.94336  3.09395  2.55075  2.81974  2.41696  2.57377  4.95158  3.71921    536 l x - -
          2.68618  4.42225  2.77519  2.73123  3.46354  2.40513  3.72494  3.29354  2.67741  2.69355  4.24690  2.90347  2.73739  3.18146  2.89801  2.37887  2.77519  2.98518  4.58477  3.61503
          0.02877  3.95861  4.68096  0.61958  0.77255  0.48576  0.95510
    485   2.35864  4.27996  3.28258  3.10273  4.16265  3.00830  4.21002  3.69709  3.18230  3.41082  4.32998  3.31346  3.75430  3.52497  3.46542  0.96824  2.84529  3.21332  5.52834  4.24673    537 s x - -
          2.68618  4.42225  2.77519  2.73123  3.46354  2.40513  3.72494  3.29354  2.67741  2.69355  4.24690  2.90347  2.73739  3.18146  2.89801  2.37887  2.77519  2.98518  4.58477  3.61503
          0.02877  3.95861  4.68096  0.61958  0.77255  0.48576  0.95510
    486   2.24891  5.06723  2.15384  1.94904  4.39143  3.27676  3.65079  3.84433  2.51161  3.39481  4.19994  2.78186  2.85344  2.79410  3.02241  2.65527  2.94923  3.45810  5.58899  4.18374    538 e x - -
          2.68618  4.42225  2.77519  2.73123  3.46354  2.40513  3.72494  3.29354  2.67741  2.69355  4.24690  2.90347  2.73739  3.18146  2.89801  2.37887  2.77519  2.98518  4.58477  3.61503
          0.02877  3.95861  4.68096  0.61958  0.77255  0.48576  0.95510
    487   2.77027  5.07758  2.77685  2.03779  4.41744  3.40230  3.61165  3.84766  2.21964  3.36123  4.17982  2.40107  3.84983  2.74809  1.92339  2.74734  2.99828  3.48377  5.49793  4.17305    539 r x - -
          2.68624  4.42231  2.77525  2.73083  3.46360  2.40519  3.72500  3.29360  2.67747  2.69361  4.24696  2.90353  2.73723  3.18152  2.89807  2.37893  2.77501  2.98524  4.58483  3.61509
          0.26735  1.49020  4.68096  0.66870  0.71821  0.48576  0.95510
    488   2.26786  4.19256  3.36740  3.06537  4.12764  2.99770  4.12676  3.44118  3.06327  3.21017  4.08741  3.27112  3.71417  3.40290  3.36884  1.95467  1.41567  3.00232  5.50384  4.26663    542 t x - -
          2.68618  4.42225  2.77519  2.73123  3.46354  2.40513  3.72494  3.29354  2.67741  2.69355  4.24690  2.90347  2.73739  3.18146  2.89801  2.37887  2.77519  2.98518  4.58477  3.61503
          0.02877  3.95861  4.68096  0.61958  0.77255  0.48576  0.95510
    489   2.46037  4.30545  3.50588  3.26244  4.04622  3.14174  4.27302  3.18389  3.20712  3.04431  4.08969  3.45765  3.85245  3.59774  3.46137  2.66265  1.03387  2.86961  5.47645  4.26299    543 t x - -
          2.68618  4.42225  2.77519  2.73123  3.46354  2.40513  3.72494  3.29354  2.67741  2.69355  4.24690  2.90347  2.73739  3.18146  2.89801  2.37887  2.77519  2.98518  4.58477  3.61503
          0.02877  3.95861  4.68096  0.61958  0.77255  0.48576  0.95510
    490   2.60884  4.82432  2.84215  2.40815  4.18998  3.33517  3.64001  3.60902  2.09122  3.19036  4.00557  2.45877  2.94884  2.78967  2.79769  2.63294  2.40153  3.25312  5.39938  4.06745    544 k x - -
          2.68618  4.42225  2.77519  2.73123  3.46354  2.40513  3.72494  3.29354  2.67741  2.69355  4.24690  2.90347  2.73739  3.18146  2.89801  2.37887  2.77519  2.98518  4.58477  3.61503
          0.02877  3.95861  4.68096  0.61958  0.77255  0.48576  0.95510
    491   2.45860  4.53936  2.83273  2.55899  4.26372  2.40316  3.85132  3.69010  2.72261  3.32123  4.14945  1.93512  3.74588  3.04402  3.14044  2.54699  2.25525  3.25424  5.53996  4.22719    545 n x - -
          2.68618  4.42225  2.77519  2.73123  3.46354  2.40513  3.72494  3.29354  2.67741  2.69355  4.24690  2.90347  2.73739  3.18146  2.89801  2.37887  2.77519  2.98518  4.58477  3.61503
          0.02877  3.95861  4.68096  0.61958  0.77255  0.48576  0.95510
    492   2.54984  4.63466  2.68131  2.52985  4.37980  1.81374  3.91867  3.90169  2.83391  3.51253  4.35994  1.78807  3.77627  3.13042  3.25054  2.62303  2.94761  3.43145  5.63978  4.30971    546 n x - -
          2.68618  4.42225  2.77519  2.73123  3.46354  2.40513  3.72494  3.29354  2.67741  2.69355  4.24690  2.90347  2.73739  3.18146  2.89801  2.37887  2.77519  2.98518  4.58477  3.61503
          0.02877  3.95861  4.68096  0.61958  0.77255  0.48576  0.95510
    493   2.58666  4.63855  2.38811  2.48890  3.95102  2.24552  3.74189  2.58068  2.63400  2.99119  3.86324  2.98158  3.81905  2.94264  3.07890  2.66548  2.86841  2.97215  5.29688  3.97693    547 g x - -
          2.68618  4.42225  2.77519  2.73123  3.46354  2.40513  3.72494  3.29354  2.67741  2.69355  4.24690  2.90347  2.73739  3.18146  2.89801  2.37887  2.77519  2.98518  4.58477  3.61503
          0.02877  3.95861  4.68096  0.61958  0.77255  0.48576  0.95510
    494   2.89356  5.36027  1.31364  2.12345  4.67787  3.19544  3.77427  4.23880  2.79885  3.76811  4.63034  2.09086  3.82734  2.95237  3.37836  2.80298  3.20061  3.81312  5.89466  4.40279    548 d x - -
          2.68618  4.42225  2.77519  2.73123  3.46354  2.40513  3.72494  3.29354  2.67741  2.69355  4.24690  2.90347  2.73739  3.18146  2.89801  2.37887  2.77519  2.98518  4.58477  3.61503
          0.02877  3.95861  4.68096  0.61958  0.77255  0.48576  0.95510
    495   2.65886  4.77651  2.93601  2.55785  4.27214  3.32031  3.71781  3.69138  1.70164  3.28008  4.12868  3.01548  3.84038  2.88632  2.66693  1.88633  2.95402  3.32368  5.44670  4.15243    549 k x - -
          2.68618  4.42225  2.77519  2.73123  3.46354  2.40513  3.72494  3.29354  2.67741  2.69355  4.24690  2.90347  2.73739  3.18146  2.89801  2.37887  2.77519  2.98518  4.58477  3.61503
          0.27406  3.95861  1.51131  0.61958  0.77255  0.48576  0.95510
    496   2.17023  4.12954  2.99613  2.80151  4.13525  2.05560  3.99073  3.59586  2.94953  3.28397  4.13399  3.06310  3.57396  3.25863  3.27697  1.73686  2.64276  3.07918  5.46671  4.21109    550 s x - -
          2.68619  4.42227  2.77521  2.73125  3.46355  2.40514  3.72496  3.29311  2.67742  2.69356  4.24691  2.90348  2.73741  3.18148  2.89802  2.37888  2.77521  2.98520  4.58478  3.61505
          0.19922  1.77860  4.44353  0.34665  1.22777  0.38258  1.14601
    497   1.82373  4.57384  2.96078  2.58542  4.14888  2.52022  3.78061  3.53396  2.10728  3.17475  4.01429  3.02534  3.78231  2.96739  2.93689  2.59896  2.84301  3.15891  5.41435  4.12509    552 a x - -
          2.68618  4.42225  2.77519  2.73123  3.46354  2.40513  3.72494  3.29354  2.67741  2.69355  4.24690  2.90347  2.73739  3.18146  2.89801  2.37887  2.77519  2.98518  4.58477  3.61503
          0.02877  3.95861  4.68096  0.61958  0.77255  0.48576  0.95510
    498   2.76195  5.11810  2.52989  1.70829  4.45570  2.59085  3.65583  3.89977  2.05782  3.43208  4.25181  2.81862  3.82134  2.80160  2.84372  2.72439  3.01482  3.52131  5.59808  4.22389    553 e x - -
          2.68618  4.42225  2.77519  2.73123  3.46354  2.40513  3.72494  3.29354  2.67741  2.69355  4.24690  2.90347  2.73739  3.18146  2.89801  2.37887  2.77519  2.98518  4.58477  3.61503
          0.02877  3.95861  4.68096  0.61958  0.77255  0.48576  0.95510
    499   2.57065  4.60586  2.87483  2.16048  3.99178  2.16879  3.76523  3.30562  2.62641  3.02102  3.89185  3.00507  3.81607  2.96797  3.04242  2.65856  2.86860  2.43748  5.32415  4.02020    554 e x - -
          2.68618  4.42225  2.77519  2.73123  3.46354  2.40513  3.72494  3.29354  2.67741  2.69355  4.24690  2.90347  2.73739  3.18146  2.89801  2.37887  2.77519  2.98518  4.58477  3.61503
          0.02877  3.95861  4.68096  0.61958  0.77255  0.48576  0.95510
    500   3.02774  5.15505  2.52597  0.90889  4.51228  3.33056  3.92537  3.98333  2.81682  3.58681  4.55748  2.98379  3.93936  3.13950  3.23426  3.00165  3.33277  3.65845  5.66765  4.39043    555 e x - -
          2.68618  4.42225  2.77519  2.73123  3.46354  2.40513  3.72494  3.29354  2.67741  2.69355  4.24690  2.90347  2.73739  3.18146  2.89801  2.37887  2.77519  2.98518  4.58477  3.61503
          0.02877  3.95861  4.68096  0.61958  0.77255  0.48576  0.95510
    501   2.16510  4.77950  2.14322  2.36960  4.29911  3.20628  3.75422  3.71294  2.64624  3.33050  4.16068  2.87826  2.25130  2.92466  3.12672  2.61710  2.90529  3.31937  5.55715  4.19682    556 d x - -
          2.68618  4.42225  2.77519  2.73123  3.46354  2.40513  3.72494  3.29354  2.67741  2.69355  4.24690  2.90347  2.73739  3.18146  2.89801  2.37887  2.77519  2.98518  4.58477  3.61503
          0.02877  3.95861  4.68096  0.61958  0.77255  0.48576  0.95510
    502   2.70174  5.02319  2.13809  1.75470  4.30079  3.30324  3.66422  3.67447  2.52705  3.30269  4.13608  2.80871  3.80239  2.81648  3.02621  2.68170  2.95776  2.65284  5.53773  4.14562    557 e x - -
          2.68618  4.42225  2.77519  2.73123  3.46354  2.40513  3.72494  3.29354  2.67741  2.69355  4.24690  2.90347  2.73739  3.18146  2.89801  2.37887  2.77519  2.98518  4.58477  3.61503
          0.02877  3.95861  4.68096  0.61958  0.77255  0.48576  0.95510
    503   1.24821  4.21681  3.34634  3.05241  4.15354  3.01062  4.13782  3.45588  3.08859  3.20802  4.10061  3.27447  2.50298  3.41021  3.40532  2.46804  2.75086  3.02364  5.52202  4.29974    558 a x - -
          2.68618  4.42225  2.77519  2.73123  3.46354  2.40513  3.72494  3.29354  2.67741  2.69355  4.24690  2.90347  2.73739  3.18146  2.89801  2.37887  2.77519  2.98518  4.58477  3.61503
          0.02877  3.95861  4.68096  0.61958  0.77255  0.48576  0.95510
    504   2.59766  4.40970  3.39631  2.84594  3.63020  3.49235  3.81110  2.36071  2.63432  2.60781  3.55695  3.25141  3.92204  3.07507  2.48948  2.78253  2.10219  2.60052  5.05778  3.81281    559 t x - -
          2.68618  4.42225  2.77519  2.73123  3.46354  2.40513  3.72494  3.29354  2.67741  2.69355  4.24690  2.90347  2.73739  3.18146  2.89801  2.37887  2.77519  2.98518  4.58477  3.61503
          0.02877  3.95861  4.68096  0.61958  0.77255  0.48576  0.95510
    505   2.35864  4.27996  3.28258  3.10273  4.16265  3.00830  4.21002  3.69709  3.18230  3.41082  4.32998  3.31346  3.75430  3.52497  3.46542  0.96824  2.84529  3.21332  5.52834  4.24673    560 s x - -
          2.68618  4.42225  2.77519  2.73123  3.46354  2.40513  3.72494  3.29354  2.67741  2.69355  4.24690  2.90347  2.73739  3.18146  2.89801  2.37887  2.77519  2.98518  4.58477  3.61503
          0.02877  3.95861  4.68096  0.61958  0.77255  0.48576  0.95510
    506   2.30196  4.26909  3.25148  2.87418  4.11309  3.04834  3.98459  3.49873  2.89086  3.18247  4.02253  3.17362  2.59838  3.22001  3.25201  2.00039  1.79053  3.06031  5.44999  4.20020    561 t x - -
          2.68618  4.42225  2.77519  2.73123  3.46354  2.40513  3.72494  3.29354  2.67741  2.69355  4.24690  2.90347  2.73739  3.18146  2.89801  2.37887  2.77519  2.98518  4.58477  3.61503
          0.02877  3.95861  4.68096  0.61958  0.77255  0.48576  0.95510
    507   3.09205  4.89354  3.21247  2.98151  3.34706  3.52204  0.97306  3.80826  2.82231  3.29125  4.34124  3.38719  4.07954  3.34898  3.08264  3.16207  3.39852  3.54177  4.81091  3.29559    562 h x - -
          2.68618  4.42225  2.77519  2.73123  3.46354  2.40513  3.72494  3.29354  2.67741  2.69355  4.24690  2.90347  2.73739  3.18146  2.89801  2.37887  2.77519  2.98518  4.58477  3.61503
          0.02877  3.95861  4.68096  0.61958  0.77255  0.48576  0.95510
    508   2.36712  4.30350  3.24800  2.95422  4.13141  3.07315  4.06928  3.44093  2.96211  3.17338  4.08595  3.23720  1.59832  3.32603  3.28430  2.52974  2.12708  3.04153  5.49084  4.25052    563 p x - -
          2.68618  4.42225  2.77519  2.73123  3.46354  2.40513  3.72494  3.29354  2.67741  2.69355  4.24690  2.90347  2.73739  3.18146  2.89801  2.37887  2.77519  2.98518  4.58477  3.61503
          0.02877  3.95861  4.68096  0.61958  0.77255  0.48576  0.95510
    509   2.25143  4.19490  3.33455  3.04432  4.19748  2.97112  4.13168  3.55111  3.06669  3.29083  4.15282  3.25145  3.69726  3.39761  3.38064  1.31142  2.10391  3.07376  5.55629  4.31555    564 s x - -
          2.68618  4.42225  2.77519  2.73123  3.46354  2.40513  3.72494  3.29354  2.67741  2.69355  4.24690  2.90347  2.73739  3.18146  2.89801  2.37887  2.77519  2.98518  4.58477  3.61503
          0.02877  3.95861  4.68096  0.61958  0.77255  0.48576  0.95510
    510   1.80706  4.15815  3.42546  3.06813  4.16431  2.96691  4.11963  3.50178  3.07739  3.23735  4.07989  3.26148  3.68260  3.38288  3.40460  1.60790  2.05090  3.02836  5.52095  4.30146    565 s x - -
          2.68618  4.42225  2.77519  2.73123  3.46354  2.40513  3.72494  3.29354  2.67741  2.69355  4.24690  2.90347  2.73739  3.18146  2.89801  2.37887  2.77519  2.98518  4.58477  3.61503
          0.02877  3.95861  4.68096  0.61958  0.77255  0.48576  0.95510
    511   2.35864  4.27996  3.28258  3.10273  4.16265  3.00830  4.21002  3.69709  3.18230  3.41082  4.32998  3.31346  3.75430  3.52497  3.46542  0.96824  2.84529  3.21332  5.52834  4.24673    566 s x - -
          2.68618  4.42225  2.77519  2.73123  3.46354  2.40513  3.72494  3.29354  2.67741  2.69355  4.24690  2.90347  2.73739  3.18146  2.89801  2.37887  2.77519  2.98518  4.58477  3.61503
          0.27406  3.95861  1.51131  0.61958  0.77255  0.48576  0.95510
    512   2.23779  4.20202  2.99861  2.74565  4.03877  2.92325  3.91283  3.48038  2.81969  3.16401  4.03493  3.05255  2.41178  3.16670  3.15690  1.81504  2.67697  3.03078  5.38106  4.10590    567 s x - -
          2.68618  4.42225  2.77519  2.73123  3.46354  2.40513  3.72494  3.29354  2.67741  2.69355  4.24690  2.90347  2.73739  3.18146  2.89801  2.37887  2.77519  2.98518  4.58477  3.61503
          0.03662  3.72118  4.44353  0.61958  0.77255  0.38258  1.14601
    513   2.86841  4.61104  3.48496  3.33670  4.32387  3.29370  4.40680  3.89176  3.40142  3.50914  4.56292  3.63455  0.68199  3.78759  3.63691  3.03868  3.31684  3.52726  5.48649  4.44583    568 P x - -
          2.68618  4.42225  2.77519  2.73123  3.46354  2.40513  3.72494  3.29354  2.67741  2.69355  4.24690  2.90347  2.73739  3.18146  2.89801  2.37887  2.77519  2.98518  4.58477  3.61503
          0.02877  3.95861  4.68096  0.61958  0.77255  0.48576  0.95510
    514   2.46708  4.55569  2.83055  2.54831  4.24689  3.13554  3.83534  3.70348  2.69796  3.31839  4.14471  2.36529  2.13394  3.02666  3.11507  2.09343  2.83720  3.26801  5.52262  4.20152    569 s x - -
          2.68618  4.42225  2.77519  2.73123  3.46354  2.40513  3.72494  3.29354  2.67741  2.69355  4.24690  2.90347  2.73739  3.18146  2.89801  2.37887  2.77519  2.98518  4.58477  3.61503
          0.02877  3.95861  4.68096  0.61958  0.77255  0.48576  0.95510
    515   2.80464  5.03467  2.65950  2.40410  4.39548  3.34437  3.69515  3.87007  1.94057  3.41979  4.27384  1.67642  3.86722  2.85943  2.69843  2.79438  3.07107  3.50653  5.53777  4.19866    570 n x - -
          2.68618  4.42225  2.77519  2.73123  3.46354  2.40513  3.72494  3.29354  2.67741  2.69355  4.24690  2.90347  2.73739  3.18146  2.89801  2.37887  2.77519  2.98518  4.58477  3.61503
          0.02877  3.95861  4.68096  0.61958  0.77255  0.48576  0.95510
    516   2.93613  5.12258  3.04995  2.59263  4.49608  3.52748  3.62023  3.90070  1.34763  3.37623  4.24348  3.05392  3.95222  2.20753  2.27990  2.92262  3.13777  3.57096  5.46436  4.22187    571 k x - -
          2.68618  4.42225  2.77519  2.73123  3.46354  2.40513  3.72494  3.29354  2.67741  2.69355  4.24690  2.90347  2.73739  3.18146  2.89801  2.37887  2.77519  2.98518  4.58477  3.61503
          0.02877  3.95861  4.68096  0.61958  0.77255  0.48576  0.95510
    517   3.09953  4.48703  4.55993  3.99953  3.14379  4.30471  4.63829  2.08587  3.86372  1.23120  2.30886  4.27709  4.56087  4.05781  4.04464  3.63506  3.33249  1.79164  5.11914  4.00670    572 l x - -
          2.68618  4.42225  2.77519  2.73123  3.46354  2.40513  3.72494  3.29354  2.67741  2.69355  4.24690  2.90347  2.73739  3.18146  2.89801  2.37887  2.77519  2.98518  4.58477  3.61503
          0.02877  3.95861  4.68096  0.61958  0.77255  0.48576  0.95510
    518   2.26786  4.19256  3.36740  3.06537  4.12764  2.99770  4.12676  3.44118  3.06327  3.21017  4.08741  3.27112  3.71417  3.40290  3.36884  1.95467  1.41567  3.00232  5.50384  4.26663    573 t x - -
          2.68618  4.42225  2.77519  2.73123  3.46354  2.40513  3.72494  3.29354  2.67741  2.69355  4.24690  2.90347  2.73739  3.18146  2.89801  2.37887  2.77519  2.98518  4.58477  3.61503
          0.02877  3.95861  4.68096  0.61958  0.77255  0.48576  0.95510
    519   2.48133  4.54898  3.04341  2.62456  4.17744  2.52433  3.78113  3.60505  2.52611  3.21399  4.04149  3.04566  3.76982  2.96269  2.29895  1.83677  2.82303  3.20290  5.42267  4.13547    574 s x - -
          2.68618  4.42225  2.77519  2.73123  3.46354  2.40513  3.72494  3.29354  2.67741  2.69355  4.24690  2.90347  2.73739  3.18146  2.89801  2.37887  2.77519  2.98518  4.58477  3.61503
          0.02877  3.95861  4.68096  0.61958  0.77255  0.48576  0.95510
    520   2.88640  5.02677  3.12877  2.62998  4.34976  3.52142  3.63172  3.79901  2.06497  3.28902  4.16722  3.08166  3.94377  1.66475  1.93271  2.89499  3.09859  3.48038  5.39771  4.14231    575 q x - -
          2.68618  4.42225  2.77519  2.73123  3.46354  2.40513  3.72494  3.29354  2.67741  2.69355  4.24690  2.90347  2.73739  3.18146  2.89801  2.37887  2.77519  2.98518  4.58477  3.61503
          0.02877  3.95861  4.68096  0.61958  0.77255  0.48576  0.95510
    521   2.35747  4.29487  3.26697  2.93805  4.09668  3.08164  4.04043  3.40607  2.93602  3.13882  4.03777  3.22750  2.00471  3.29307  3.26788  2.52007  1.74268  3.01236  5.45709  4.21570    576 t x - -
          2.68618  4.42225  2.77519  2.73123  3.46354  2.40513  3.72494  3.29354  2.67741  2.69355  4.24690  2.90347  2.73739  3.18146  2.89801  2.37887  2.77519  2.98518  4.58477  3.61503
          0.02877  3.95861  4.68096  0.61958  0.77255  0.48576  0.95510
    522   2.35864  4.27996  3.28258  3.10273  4.16265  3.00830  4.21002  3.69709  3.18230  3.41082  4.32998  3.31346  3.75430  3.52497  3.46542  0.96824  2.84529  3.21332  5.52834  4.24673    577 s x - -
          2.68618  4.42225  2.77519  2.73123  3.46354  2.40513  3.72494  3.29354  2.67741  2.69355  4.24690  2.90347  2.73739  3.18146  2.89801  2.37887  2.77519  2.98518  4.58477  3.61503
          0.02877  3.95861  4.68096  0.61958  0.77255  0.48576  0.95510
    523   2.74736  4.89967  2.52355  1.86639  4.44371  1.54325  3.85114  3.89619  2.75257  3.50169  4.37177  2.91047  3.83664  3.04823  3.19325  2.76534  3.08338  3.50187  5.65448  4.33154    578 g x - -
          2.68618  4.42225  2.77519  2.73123  3.46354  2.40513  3.72494  3.29354  2.67741  2.69355  4.24690  2.90347  2.73739  3.18146  2.89801  2.37887  2.77519  2.98518  4.58477  3.61503
          0.02877  3.95861  4.68096  0.61958  0.77255  0.48576  0.95510
    524   3.26888  4.63857  4.53317  4.08265  1.39717  4.28064  4.06805  2.45871  3.93256  1.49521  3.14758  4.18680  4.57931  4.06438  4.06090  3.65612  3.50995  2.51659  4.31658  2.74174    579 f x - -
          2.68618  4.42225  2.77519  2.73123  3.46354  2.40513  3.72494  3.29354  2.67741  2.69355  4.24690  2.90347  2.73739  3.18146  2.89801  2.37887  2.77519  2.98518  4.58477  3.61503
          0.02877  3.95861  4.68096  0.61958  0.77255  0.48576  0.95510
    525   1.52950  4.15465  3.51824  3.18638  4.08474  3.01627  4.19542  3.20451  3.16326  3.08968  4.01179  3.34635  3.73481  3.48553  3.45697  2.46178  1.68387  2.82348  5.50384  4.29239    580 a x - -
          2.68618  4.42225  2.77519  2.73123  3.46354  2.40513  3.72494  3.29354  2.67741  2.69355  4.24690  2.90347  2.73739  3.18146  2.89801  2.37887  2.77519  2.98518  4.58477  3.61503
          0.02877  3.95861  4.68096  0.61958  0.77255  0.48576  0.95510
    526   2.95594  5.49946  1.25797  1.74378  4.78579  3.20408  3.77185  4.30015  2.80931  3.81890  4.68920  2.67617  3.83750  2.94591  3.40754  2.83850  3.25082  3.88294  5.97055  4.47153    581 d x - -
          2.68618  4.42225  2.77519  2.73123  3.46354  2.40513  3.72494  3.29354  2.67741  2.69355  4.24690  2.90347  2.73739  3.18146  2.89801  2.37887  2.77519  2.98518  4.58477  3.61503
          0.02877  3.95861  4.68096  0.61958  0.77255  0.48576  0.95510
    527   2.69252  4.81661  2.82255  2.50794  4.20277  3.31789  3.74447  3.68055  2.46378  3.24369  4.12502  2.99115  2.17326  1.91224  2.82397  2.73264  2.98584  3.33481  5.43527  4.11725    582 q x - -
          2.68618  4.42225  2.77519  2.73123  3.46354  2.40513  3.72494  3.29354  2.67741  2.69355  4.24690  2.90347  2.73739  3.18146  2.89801  2.37887  2.77519  2.98518  4.58477  3.61503
          0.02877  3.95861  4.68096  0.61958  0.77255  0.48576  0.95510
    528   2.53393  4.55540  3.12805  2.71860  4.13578  3.24004  3.80687  3.59159  2.48294  3.20829  4.06774  3.11152  3.81076  3.00564  2.22998  1.54620  2.87970  3.20836  5.38751  4.10415    583 s x - -
          2.68618  4.42225  2.77519  2.73123  3.46354  2.40513  3.72494  3.29354  2.67741  2.69355  4.24690  2.90347  2.73739  3.18146  2.89801  2.37887  2.77519  2.98518  4.58477  3.61503
          0.02877  3.95861  4.68096  0.61958  0.77255  0.48576  0.95510
    529   2.76357  4.82007  3.21134  2.63683  4.01404  3.52807  3.63464  3.42743  2.17981  2.43139  3.88453  3.09324  3.91561  2.06088  2.12731  2.81809  2.97599  3.16057  5.23875  3.96602    584 q x - -
          2.68618  4.42225  2.77519  2.73123  3.46354  2.40513  3.72494  3.29354  2.67741  2.69355  4.24690  2.90347  2.73739  3.18146  2.89801  2.37887  2.77519  2.98518  4.58477  3.61503
          0.02877  3.95861  4.68096  0.61958  0.77255  0.48576  0.95510
    530   2.10085  4.54563  3.07467  2.59136  4.06768  3.24946  3.73791  3.47379  2.51851  3.09791  3.92564  3.03162  2.86510  2.91718  2.41200  2.18508  2.79131  3.10613  5.34106  4.04946    585 a x - -
          2.68618  4.42225  2.77519  2.73123  3.46354  2.40513  3.72494  3.29354  2.67741  2.69355  4.24690  2.90347  2.73739  3.18146  2.89801  2.37887  2.77519  2.98518  4.58477  3.61503
          0.02877  3.95861  4.68096  0.61958  0.77255  0.48576  0.95510
    531   2.49259  4.57651  2.75729  2.55004  4.27326  3.11228  3.87809  3.79300  2.75972  3.41494  4.25559  1.85689  3.75864  3.08499  3.16586  1.73735  2.88337  3.33722  5.56535  4.21526    586 s x - -
          2.68618  4.42225  2.77519  2.73123  3.46354  2.40513  3.72494  3.29354  2.67741  2.69355  4.24690  2.90347  2.73739  3.18146  2.89801  2.37887  2.77519  2.98518  4.58477  3.61503
          0.02877  3.95861  4.68096  0.61958  0.77255  0.48576  0.95510
    532   2.92555  4.99598  3.29397  2.72639  4.11057  3.57794  2.58972  3.76081  2.04009  3.25761  4.14111  3.15052  3.97944  2.80095  1.44788  2.94753  3.12653  3.45557  5.24648  3.93847    587 r x - -
          2.68618  4.42225  2.77519  2.73123  3.46354  2.40513  3.72494  3.29354  2.67741  2.69355  4.24690  2.90347  2.73739  3.18146  2.89801  2.37887  2.77519  2.98518  4.58477  3.61503
          0.02877  3.95861  4.68096  0.61958  0.77255  0.48576  0.95510
    533   2.64256  4.71768  2.76157  2.54543  4.27711  1.59489  3.84641  3.77384  2.64502  3.36654  4.23899  3.00798  3.82547  2.23609  3.01264  2.70550  2.99139  3.37928  5.51960  4.21212    588 g x - -
          2.68618  4.42225  2.77519  2.73123  3.46354  2.40513  3.72494  3.29354  2.67741  2.69355  4.24690  2.90347  2.73739  3.18146  2.89801  2.37887  2.77519  2.98518  4.58477  3.61503
          0.02877  3.95861  4.68096  0.61958  0.77255  0.48576  0.95510
    534   2.69904  4.35239  3.59498  2.50691  3.41500  3.70080  3.97769  1.89202  2.96633  2.24318  2.69058  3.45857  4.07322  3.30539  3.29000  2.97785  2.93509  2.28187  4.99446  3.77182    589 i x - -
          2.68618  4.42225  2.77519  2.73123  3.46354  2.40513  3.72494  3.29354  2.67741  2.69355  4.24690  2.90347  2.73739  3.18146  2.89801  2.37887  2.77519  2.98518  4.58477  3.61503
          0.02877  3.95861  4.68096  0.61958  0.77255  0.48576  0.95510
    535   3.00975  4.42329  4.46892  3.98273  3.38878  4.17991  4.69740  1.90768  3.82161  1.66330  3.26713  4.23022  4.55133  4.12486  4.03531  3.56569  3.28773  1.18521  5.29562  4.06106    590 v x - -
          2.68618  4.42225  2.77519  2.73123  3.46354  2.40513  3.72494  3.29354  2.67741  2.69355  4.24690  2.90347  2.73739  3.18146  2.89801  2.37887  2.77519  2.98518  4.58477  3.61503
          0.02877  3.95861  4.68096  0.61958  0.77255  0.48576  0.95510
    536   2.69622  4.79767  1.60176  2.43933  4.09758  3.31086  3.82088  3.25257  2.74698  3.09801  4.05302  2.95500  3.86323  3.01857  3.21825  2.74929  2.99897  2.31480  5.47855  4.10613    591 d x - -
          2.68618  4.42225  2.77519  2.73123  3.46354  2.40513  3.72494  3.29354  2.67741  2.69355  4.24690  2.90347  2.73739  3.18146  2.89801  2.37887  2.77519  2.98518  4.58477  3.61503
          0.02877  3.95861  4.68096  0.61958  0.77255  0.48576  0.95510
    537   2.89356  5.36027  1.31364  2.12345  4.67787  3.19544  3.77427  4.23880  2.79885  3.76811  4.63034  2.09086  3.82734  2.95237  3.37836  2.80298  3.20061  3.81312  5.89466  4.40279    592 d x - -
          2.68618  4.42225  2.77519  2.73123  3.46354  2.40513  3.72494  3.29354  2.67741  2.69355  4.24690  2.90347  2.73739  3.18146  2.89801  2.37887  2.77519  2.98518  4.58477  3.61503
          0.02877  3.95861  4.68096  0.61958  0.77255  0.48576  0.95510
    538   2.77457  4.54110  3.46595  3.37648  4.51651  0.60775  4.49117  4.13739  3.56945  3.78063  4.75733  3.63027  3.93499  3.88682  3.79572  2.94901  3.26251  3.64909  5.58858  4.62144    593 G x - -
          2.68618  4.42225  2.77519  2.73123  3.46354  2.40513  3.72494  3.29354  2.67741  2.69355  4.24690  2.90347  2.73739  3.18146  2.89801  2.37887  2.77519  2.98518  4.58477  3.61503
          0.02877  3.95861  4.68096  0.61958  0.77255  0.48576  0.95510
    539   2.91925  5.44205  1.80173  1.28800  4.73252  3.21796  3.75066  4.23665  2.74650  3.75660  4.61277  2.69145  3.83129  2.91816  3.32094  2.81355  3.20583  3.82392  5.90966  4.42844    594 e x - -
          2.68618  4.42225  2.77519  2.73123  3.46354  2.40513  3.72494  3.29354  2.67741  2.69355  4.24690  2.90347  2.73739  3.18146  2.89801  2.37887  2.77519  2.98518  4.58477  3.61503
          0.02877  3.95861  4.68096  0.61958  0.77255  0.48576  0.95510
    540   3.08339  5.22332  0.80196  2.39145  4.61220  3.27704  4.00877  4.22025  3.10948  3.81343  4.79384  2.95198  3.93597  3.24836  3.63706  3.03633  3.42395  3.85041  5.76397  4.47143    595 d x - -
          2.68618  4.42225  2.77519  2.73123  3.46354  2.40513  3.72494  3.29354  2.67741  2.69355  4.24690  2.90347  2.73739  3.18146  2.89801  2.37887  2.77519  2.98518  4.58477  3.61503
          0.02877  3.95861  4.68096  0.61958  0.77255  0.48576  0.95510
    541   3.08339  5.22332  0.80196  2.39145  4.61220  3.27704  4.00877  4.22025  3.10948  3.81343  4.79384  2.95198  3.93597  3.24836  3.63706  3.03633  3.42395  3.85041  5.76397  4.47143    596 d x - -
          2.68618  4.42225  2.77519  2.73123  3.46354  2.40513  3.72494  3.29354  2.67741  2.69355  4.24690  2.90347  2.73739  3.18146  2.89801  2.37887  2.77519  2.98518  4.58477  3.61503
          0.02877  3.95861  4.68096  0.61958  0.77255  0.48576  0.95510
    542   2.86841  4.61104  3.48496  3.33670  4.32387  3.29370  4.40680  3.89176  3.40142  3.50914  4.56292  3.63455  0.68199  3.78759  3.63691  3.03868  3.31684  3.52726  5.48649  4.44583    597 P x - -
          2.68618  4.42225  2.77519  2.73123  3.46354  2.40513  3.72494  3.29354  2.67741  2.69355  4.24690  2.90347  2.73739  3.18146  2.89801  2.37887  2.77519  2.98518  4.58477  3.61503
          0.02877  3.95861  4.68096  0.61958  0.77255  0.48576  0.95510
    543   3.36910  4.74576  4.35675  4.08801  0.88067  4.03791  3.91725  2.88261  3.99297  2.23303  3.60032  4.11680  4.49487  4.13732  4.09141  3.63434  3.67043  2.87956  4.14156  2.49809    598 f x - -
          2.68618  4.42225  2.77519  2.73123  3.46354  2.40513  3.72494  3.29354  2.67741  2.69355  4.24690  2.90347  2.73739  3.18146  2.89801  2.37887  2.77519  2.98518  4.58477  3.61503
          0.02877  3.95861  4.68096  0.61958  0.77255  0.48576  0.95510
    544   2.35864  4.27996  3.28258  3.10273  4.16265  3.00830  4.21002  3.69709  3.18230  3.41082  4.32998  3.31346  3.75430  3.52497  3.46542  0.96824  2.84529  3.21332  5.52834  4.24673    599 s x - -
          2.68618  4.42225  2.77519  2.73123  3.46354  2.40513  3.72494  3.29354  2.67741  2.69355  4.24690  2.90347  2.73739  3.18146  2.89801  2.37887  2.77519  2.98518  4.58477  3.61503
          0.02877  3.95861  4.68096  0.61958  0.77255  0.48576  0.95510
    545   0.89643  4.23633  3.55111  3.34686  4.13915  3.05846  4.35859  3.27764  3.36536  3.15522  4.17798  3.47437  3.80587  3.69873  3.60967  2.58608  2.86942  2.91714  5.55771  4.36766    600 a x - -
          2.68618  4.42225  2.77519  2.73123  3.46354  2.40513  3.72494  3.29354  2.67741  2.69355  4.24690  2.90347  2.73739  3.18146  2.89801  2.37887  2.77519  2.98518  4.58477  3.61503
          0.02877  3.95861  4.68096  0.61958  0.77255  0.48576  0.95510
    546   0.89643  4.23633  3.55111  3.34686  4.13915  3.05846  4.35859  3.27764  3.36536  3.15522  4.17798  3.47437  3.80587  3.69873  3.60967  2.58608  2.86942  2.91714  5.55771  4.36766    601 a x - -
          2.68618  4.42225  2.77519  2.73123  3.46354  2.40513  3.72494  3.29354  2.67741  2.69355  4.24690  2.90347  2.73739  3.18146  2.89801  2.37887  2.77519  2.98518  4.58477  3.61503
          0.02877  3.95861  4.68096  0.61958  0.77255  0.48576  0.95510
    547   2.35864  4.27996  3.28258  3.10273  4.16265  3.00830  4.21002  3.69709  3.18230  3.41082  4.32998  3.31346  3.75430  3.52497  3.46542  0.96824  2.84529  3.21332  5.52834  4.24673    602 s x - -
          2.68618  4.42225  2.77519  2.73123  3.46354  2.40513  3.72494  3.29354  2.67741  2.69355  4.24690  2.90347  2.73739  3.18146  2.89801  2.37887  2.77519  2.98518  4.58477  3.61503
          0.02877  3.95861  4.68096  0.61958  0.77255  0.48576  0.95510
    548   2.86841  4.61104  3.48496  3.33670  4.32387  3.29370  4.40680  3.89176  3.40142  3.50914  4.56292  3.63455  0.68199  3.78759  3.63691  3.03868  3.31684  3.52726  5.48649  4.44583    603 P x - -
          2.68618  4.42225  2.77519  2.73123  3.46354  2.40513  3.72494  3.29354  2.67741  2.69355  4.24690  2.90347  2.73739  3.18146  2.89801  2.37887  2.77519  2.98518  4.58477  3.61503
          0.02877  3.95861  4.68096  0.61958  0.77255  0.48576  0.95510
    549   2.46037  4.30545  3.50588  3.26244  4.04622  3.14174  4.27302  3.18389  3.20712  3.04431  4.08969  3.45765  3.85245  3.59774  3.46137  2.66265  1.03387  2.86961  5.47645  4.26299    604 t x - -
          2.68618  4.42225  2.77519  2.73123  3.46354  2.40513  3.72494  3.29354  2.67741  2.69355  4.24690  2.90347  2.73739  3.18146  2.89801  2.37887  2.77519  2.98518  4.58477  3.61503
          0.02877  3.95861  4.68096  0.61958  0.77255  0.48576  0.95510
    550   3.16443  4.50264  4.69450  4.18618  3.27447  4.42932  4.83010  1.22732  4.01187  1.50099  3.12209  4.44265  4.69965  4.26687  4.19107  3.80919  3.41404  1.83660  5.27862  4.08127    605 i x - -
          2.68618  4.42225  2.77519  2.73123  3.46354  2.40513  3.72494  3.29354  2.67741  2.69355  4.24690  2.90347  2.73739  3.18146  2.89801  2.37887  2.77519  2.98518  4.58477  3.61503
          0.02877  3.95861  4.68096  0.61958  0.77255  0.48576  0.95510
    551   2.35864  4.27996  3.28258  3.10273  4.16265  3.00830  4.21002  3.69709  3.18230  3.41082  4.32998  3.31346  3.75430  3.52497  3.46542  0.96824  2.84529  3.21332  5.52834  4.24673    606 s x - -
          2.68618  4.42225  2.77519  2.73123  3.46354  2.40513  3.72494  3.29354  2.67741  2.69355  4.24690  2.90347  2.73739  3.18146  2.89801  2.37887  2.77519  2.98518  4.58477  3.61503
          0.02877  3.95861  4.68096  0.61958  0.77255  0.48576  0.95510
    552   2.78514  4.97681  2.63686  2.40478  3.92778  3.33595  2.65916  3.80282  2.50348  3.34785  4.22170  1.65027  3.86795  2.91603  2.89161  2.78310  3.06162  3.45226  5.27245  3.80318    607 n x - -
          2.68618  4.42225  2.77519  2.73123  3.46354  2.40513  3.72494  3.29354  2.67741  2.69355  4.24690  2.90347  2.73739  3.18146  2.89801  2.37887  2.77519  2.98518  4.58477  3.61503
          0.02877  3.95861  4.68096  0.61958  0.77255  0.48576  0.95510
    553   2.86841  4.61104  3.48496  3.33670  4.32387  3.29370  4.40680  3.89176  3.40142  3.50914  4.56292  3.63455  0.68199  3.78759  3.63691  3.03868  3.31684  3.52726  5.48649  4.44583    608 P x - -
          2.68618  4.42225  2.77519  2.73123  3.46354  2.40513  3.72494  3.29354  2.67741  2.69355  4.24690  2.90347  2.73739  3.18146  2.89801  2.37887  2.77519  2.98518  4.58477  3.61503
          0.02877  3.95861  4.68096  0.61958  0.77255  0.48576  0.95510
    554   2.35864  4.27996  3.28258  3.10273  4.16265  3.00830  4.21002  3.69709  3.18230  3.41082  4.32998  3.31346  3.75430  3.52497  3.46542  0.96824  2.84529  3.21332  5.52834  4.24673    609 s x - -
          2.68618  4.42225  2.77519  2.73123  3.46354  2.40513  3.72494  3.29354  2.67741  2.69355  4.24690  2.90347  2.73739  3.18146  2.89801  2.37887  2.77519  2.98518  4.58477  3.61503
          0.02877  3.95861  4.68096  0.61958  0.77255  0.48576  0.95510
    555   2.86841  4.61104  3.48496  3.33670  4.32387  3.29370  4.40680  3.89176  3.40142  3.50914  4.56292  3.63455  0.68199  3.78759  3.63691  3.03868  3.31684  3.52726  5.48649  4.44583    610 P x - -
          2.68618  4.42225  2.77519  2.73123  3.46354  2.40513  3.72494  3.29354  2.67741  2.69355  4.24690  2.90347  2.73739  3.18146  2.89801  2.37887  2.77519  2.98518  4.58477  3.61503
          0.02877  3.95861  4.68096  0.61958  0.77255  0.48576  0.95510
    556   3.26696  4.63395  4.62223  4.12422  2.18091  4.37323  4.40198  2.29583  3.98080  0.99418  2.95704  4.32480  4.62393  4.11642  4.11821  3.73974  3.49960  2.40370  4.69041  3.27435    611 l x - -
          2.68618  4.42225  2.77519  2.73123  3.46354  2.40513  3.72494  3.29354  2.67741  2.69355  4.24690  2.90347  2.73739  3.18146  2.89801  2.37887  2.77519  2.98518  4.58477  3.61503
          0.02877  3.95861  4.68096  0.61958  0.77255  0.48576  0.95510
    557   2.77457  4.54110  3.46595  3.37648  4.51651  0.60775  4.49117  4.13739  3.56945  3.78063  4.75733  3.63027  3.93499  3.88682  3.79572  2.94901  3.26251  3.64909  5.58858  4.62144    612 G x - -
          2.68618  4.42225  2.77519  2.73123  3.46354  2.40513  3.72494  3.29354  2.67741  2.69355  4.24690  2.90347  2.73739  3.18146  2.89801  2.37887  2.77519  2.98518  4.58477  3.61503
          0.02877  3.95861  4.68096  0.61958  0.77255  0.48576  0.95510
    558   3.08339  5.22332  0.80196  2.39145  4.61220  3.27704  4.00877  4.22025  3.10948  3.81343  4.79384  2.95198  3.93597  3.24836  3.63706  3.03633  3.42395  3.85041  5.76397  4.47143    613 d x - -
          2.68618  4.42225  2.77519  2.73123  3.46354  2.40513  3.72494  3.29354  2.67741  2.69355  4.24690  2.90347  2.73739  3.18146  2.89801  2.37887  2.77519  2.98518  4.58477  3.61503
          0.02877  3.95861  4.68096  0.61958  0.77255  0.48576  0.95510
    559   2.73771  4.75326  3.21007  2.76437  4.30662  2.40094  3.78365  3.75294  2.31578  3.31815  4.18898  3.17158  3.89839  2.96670  1.39396  2.81191  3.03852  3.38904  5.41757  4.20186    614 r x - -
          2.68618  4.42225  2.77519  2.73123  3.46354  2.40513  3.72494  3.29354  2.67741  2.69355  4.24690  2.90347  2.73739  3.18146  2.89801  2.37887  2.77519  2.98518  4.58477  3.61503
          0.02877  3.95861  4.68096  0.61958  0.77255  0.48576  0.95510
    560   2.86841  4.61104  3.48496  3.33670  4.32387  3.29370  4.40680  3.89176  3.40142  3.50914  4.56292  3.63455  0.68199  3.78759  3.63691  3.03868  3.31684  3.52726  5.48649  4.44583    615 P x - -
          2.68618  4.42225  2.77519  2.73123  3.46354  2.40513  3.72494  3.29354  2.67741  2.69355  4.24690  2.90347  2.73739  3.18146  2.89801  2.37887  2.77519  2.98518  4.58477  3.61503
          0.02877  3.95861  4.68096  0.61958  0.77255  0.48576  0.95510
    561   2.25162  4.19495  3.33585  3.04339  4.19517  2.97213  4.12994  3.54821  3.06480  3.28779  4.14947  3.25120  3.69740  3.39559  3.37930  1.32373  2.08178  3.07187  5.55396  4.31349    616 s x - -
          2.68618  4.42225  2.77519  2.73123  3.46354  2.40513  3.72494  3.29354  2.67741  2.69355  4.24690  2.90347  2.73739  3.18146  2.89801  2.37887  2.77519  2.98518  4.58477  3.61503
          0.02877  3.95861  4.68096  0.61958  0.77255  0.48576  0.95510
    562   3.36910  4.74576  4.35675  4.08801  0.88067  4.03791  3.91725  2.88261  3.99297  2.23303  3.60032  4.11680  4.49487  4.13732  4.09141  3.63434  3.67043  2.87956  4.14156  2.49809    617 f x - -
          2.68618  4.42225  2.77519  2.73123  3.46354  2.40513  3.72494  3.29354  2.67741  2.69355  4.24690  2.90347  2.73739  3.18146  2.89801  2.37887  2.77519  2.98518  4.58477  3.61503
          0.02877  3.95861  4.68096  0.61958  0.77255  0.48576  0.95510
    563   2.44085  4.48635  2.84829  2.63587  4.24528  3.08025  3.92583  3.76354  2.81679  3.40045  4.24330  2.29388  3.74662  3.14622  3.20374  1.42764  2.85196  3.29551  5.55364  4.21960    618 s x - -
          2.68618  4.42225  2.77519  2.73123  3.46354  2.40513  3.72494  3.29354  2.67741  2.69355  4.24690  2.90347  2.73739  3.18146  2.89801  2.37887  2.77519  2.98518  4.58477  3.61503
          0.02877  3.95861  4.68096  0.61958  0.77255  0.48576  0.95510
    564   2.67616  4.71554  3.21226  2.72998  4.22070  3.36483  3.72917  3.66224  2.24846  3.23944  4.10677  3.13102  3.87649  2.90695  1.53310  2.18037  2.97374  3.30505  5.37874  4.11945    619 r x - -
          2.68618  4.42225  2.77519  2.73123  3.46354  2.40513  3.72494  3.29354  2.67741  2.69355  4.24690  2.90347  2.73739  3.18146  2.89801  2.37887  2.77519  2.98518  4.58477  3.61503
          0.02877  3.95861  4.68096  0.61958  0.77255  0.48576  0.95510
    565   2.35864  4.27996  3.28258  3.10273  4.16265  3.00830  4.21002  3.69709  3.18230  3.41082  4.32998  3.31346  3.75430  3.52497  3.46542  0.96824  2.84529  3.21332  5.52834  4.24673    620 s x - -
          2.68618  4.42225  2.77519  2.73123  3.46354  2.40513  3.72494  3.29354  2.67741  2.69355  4.24690  2.90347  2.73739  3.18146  2.89801  2.37887  2.77519  2.98518  4.58477  3.61503
          0.02877  3.95861  4.68096  0.61958  0.77255  0.48576  0.95510
    566   2.79610  4.79476  2.75821  2.65259  4.17191  3.24272  3.99251  3.90126  2.90365  3.53850  4.49355  1.01417  3.89900  3.26576  3.26093  2.86023  3.18102  3.51476  5.46799  4.11432    621 n x - -
          2.68618  4.42225  2.77519  2.73123  3.46354  2.40513  3.72494  3.29354  2.67741  2.69355  4.24690  2.90347  2.73739  3.18146  2.89801  2.37887  2.77519  2.98518  4.58477  3.61503
          0.02877  3.95861  4.68096  0.61958  0.77255  0.48576  0.95510
    567   2.35864  4.27996  3.28258  3.10273  4.16265  3.00830  4.21002  3.69709  3.18230  3.41082  4.32998  3.31346  3.75430  3.52497  3.46542  0.96824  2.84529  3.21332  5.52834  4.24673    622 s x - -
          2.68618  4.42225  2.77519  2.73123  3.46354  2.40513  3.72494  3.29354  2.67741  2.69355  4.24690  2.90347  2.73739  3.18146  2.89801  2.37887  2.77519  2.98518  4.58477  3.61503
          0.02877  3.95861  4.68096  0.61958  0.77255  0.48576  0.95510
    568   3.19706  4.53551  4.71998  4.19764  3.19951  4.45365  4.81849  1.44606  4.02756  1.23078  3.03288  4.45960  4.69938  4.24839  4.19420  3.82465  3.43890  1.93860  5.22897  4.06469    623 l x - -
          2.68618  4.42225  2.77519  2.73123  3.46354  2.40513  3.72494  3.29354  2.67741  2.69355  4.24690  2.90347  2.73739  3.18146  2.89801  2.37887  2.77519  2.98518  4.58477  3.61503
          0.02877  3.95861  4.68096  0.61958  0.77255  0.48576  0.95510
    569   2.52555  4.58370  2.81372  2.58198  4.21495  3.16064  3.87197  3.61787  2.71793  3.30782  4.17902  1.60517  3.78669  3.08033  3.10286  2.61436  2.25642  3.22176  5.51837  4.18733    624 n x - -
          2.68618  4.42225  2.77519  2.73123  3.46354  2.40513  3.72494  3.29354  2.67741  2.69355  4.24690  2.90347  2.73739  3.18146  2.89801  2.37887  2.77519  2.98518  4.58477  3.61503
          0.02877  3.95861  4.68096  0.61958  0.77255  0.48576  0.95510
    570   3.09205  4.89354  3.21247  2.98151  3.34706  3.52204  0.97306  3.80826  2.82231  3.29125  4.34124  3.38719  4.07954  3.34898  3.08264  3.16207  3.39852  3.54177  4.81091  3.29559    625 h x - -
          2.68624  4.42232  2.77526  2.73130  3.46360  2.40519  3.72294  3.29360  2.67747  2.69337  4.24696  2.90353  2.73746  3.18153  2.89807  2.37893  2.77526  2.98525  4.58483  3.61510
          0.15368  2.01603  4.68096  1.08719  0.41123  0.48576  0.95510
    571   2.49797  4.60297  2.91697  2.51862  4.13424  2.59219  3.74213  3.55272  2.55782  3.16728  3.99141  2.98091  3.76424  2.36602  2.97713  2.17644  2.33816  3.17264  5.40273  4.09233    630 s x - -
          2.68618  4.42225  2.77519  2.73123  3.46354  2.40513  3.72494  3.29354  2.67741  2.69355  4.24690  2.90347  2.73739  3.18146  2.89801  2.37887  2.77519  2.98518  4.58477  3.61503
          0.02877  3.95861  4.68096  0.61958  0.77255  0.48576  0.95510
    572   2.79136  5.02558  2.63517  2.38913  4.31315  3.33290  3.69605  3.86216  2.39165  3.40023  4.26120  2.32970  3.86034  1.64173  2.75303  2.78110  3.06185  3.49996  5.50439  4.13518    631 q x - -
          2.68618  4.42225  2.77519  2.73123  3.46354  2.40513  3.72494  3.29354  2.67741  2.69355  4.24690  2.90347  2.73739  3.18146  2.89801  2.37887  2.77519  2.98518  4.58477  3.61503
          0.02877  3.95861  4.68096  0.61958  0.77255  0.48576  0.95510
    573   3.26532  4.63394  4.54298  4.08615  1.43776  4.28831  4.09263  2.44205  3.93690  1.45100  3.12687  4.19758  4.58156  4.06758  4.06530  3.66106  3.50482  2.50429  4.34405  2.77954    632 f x - -
          2.68618  4.42225  2.77519  2.73123  3.46354  2.40513  3.72494  3.29354  2.67741  2.69355  4.24690  2.90347  2.73739  3.18146  2.89801  2.37887  2.77519  2.98518  4.58477  3.61503
          0.02877  3.95861  4.68096  0.61958  0.77255  0.48576  0.95510
    574   2.77457  4.54110  3.46595  3.37648  4.51651  0.60775  4.49117  4.13739  3.56945  3.78063  4.75733  3.63027  3.93499  3.88682  3.79572  2.94901  3.26251  3.64909  5.58858  4.62144    633 G x - -
          2.68618  4.42225  2.77519  2.73123  3.46354  2.40513  3.72494  3.29354  2.67741  2.69355  4.24690  2.90347  2.73739  3.18146  2.89801  2.37887  2.77519  2.98518  4.58477  3.61503
          0.02877  3.95861  4.68096  0.61958  0.77255  0.48576  0.95510
    575   2.77457  4.54110  3.46595  3.37648  4.51651  0.60775  4.49117  4.13739  3.56945  3.78063  4.75733  3.63027  3.93499  3.88682  3.79572  2.94901  3.26251  3.64909  5.58858  4.62144    634 G x - -
          2.68618  4.42225  2.77519  2.73123  3.46354  2.40513  3.72494  3.29354  2.67741  2.69355  4.24690  2.90347  2.73739  3.18146  2.89801  2.37887  2.77519  2.98518  4.58477  3.61503
          0.02877  3.95861  4.68096  0.61958  0.77255  0.48576  0.95510
    576   3.25251  4.68948  4.32759  3.96826  3.16976  4.09117  4.59698  2.37899  3.73515  0.77602  3.16658  4.23536  4.51199  4.08286  3.89696  3.67269  3.54300  2.43860  5.07987  3.82294    635 l x - -
          2.68618  4.42225  2.77519  2.73123  3.46354  2.40513  3.72494  3.29354  2.67741  2.69355  4.24690  2.90347  2.73739  3.18146  2.89801  2.37887  2.77519  2.98518  4.58477  3.61503
          0.02877  3.95861  4.68096  0.61958  0.77255  0.48576  0.95510
    577   3.25251  4.68948  4.32759  3.96826  3.16976  4.09117  4.59698  2.37899  3.73515  0.77602  3.16658  4.23536  4.51199  4.08286  3.89696  3.67269  3.54300  2.43860  5.07987  3.82294    636 l x - -
          2.68618  4.42225  2.77519  2.73123  3.46354  2.40513  3.72494  3.29354  2.67741  2.69355  4.24690  2.90347  2.73739  3.18146  2.89801  2.37887  2.77519  2.98518  4.58477  3.61503
          0.02877  3.95861  4.68096  0.61958  0.77255  0.48576  0.95510
    578   2.25196  4.19508  3.33767  3.04205  4.19168  2.97366  4.12741  3.54385  3.06209  3.28328  4.14458  3.25085  3.69766  3.39271  3.37735  1.34288  2.04854  3.06906  5.55048  4.31037    637 s x - -
          2.68618  4.42225  2.77519  2.73123  3.46354  2.40513  3.72494  3.29354  2.67741  2.69355  4.24690  2.90347  2.73739  3.18146  2.89801  2.37887  2.77519  2.98518  4.58477  3.61503
          0.02877  3.95861  4.68096  0.61958  0.77255  0.48576  0.95510
    579   2.86841  4.61104  3.48496  3.33670  4.32387  3.29370  4.40680  3.89176  3.40142  3.50914  4.56292  3.63455  0.68199  3.78759  3.63691  3.03868  3.31684  3.52726  5.48649  4.44583    638 P x - -
          2.68618  4.42225  2.77519  2.73123  3.46354  2.40513  3.72494  3.29354  2.67741  2.69355  4.24690  2.90347  2.73739  3.18146  2.89801  2.37887  2.77519  2.98518  4.58477  3.61503
          0.02877  3.95861  4.68096  0.61958  0.77255  0.48576  0.95510
    580   2.02058  4.23559  3.44593  2.96306  3.78673  3.21054  3.96084  2.98580  2.92281  2.81226  3.71230  3.27069  2.75332  3.24097  3.27249  2.57007  2.21479  2.20825  5.20839  3.97459    639 a x - -
          2.68618  4.42225  2.77519  2.73123  3.46354  2.40513  3.72494  3.29354  2.67741  2.69355  4.24690  2.90347  2.73739  3.18146  2.89801  2.37887  2.77519  2.98518  4.58477  3.61503
          0.02877  3.95861  4.68096  0.61958  0.77255  0.48576  0.95510
    581   2.44639  4.49641  2.83807  2.62506  4.24836  3.08427  3.91925  3.76594  2.80877  3.40085  4.24310  2.25125  3.74780  3.13762  3.19842  1.45187  2.85485  3.29953  5.55450  4.21894    640 s x - -
          2.68618  4.42225  2.77519  2.73123  3.46354  2.40513  3.72494  3.29354  2.67741  2.69355  4.24690  2.90347  2.73739  3.18146  2.89801  2.37887  2.77519  2.98518  4.58477  3.61503
          0.02877  3.95861  4.68096  0.61958  0.77255  0.48576  0.95510
    582   2.78514  4.97681  2.63686  2.40478  3.92778  3.33595  2.65916  3.80282  2.50348  3.34785  4.22170  1.65027  3.86795  2.91603  2.89161  2.78310  3.06162  3.45226  5.27245  3.80318    641 n x - -
          2.68618  4.42225  2.77519  2.73123  3.46354  2.40513  3.72494  3.29354  2.67741  2.69355  4.24690  2.90347  2.73739  3.18146  2.89801  2.37887  2.77519  2.98518  4.58477  3.61503
          0.02877  3.95861  4.68096  0.61958  0.77255  0.48576  0.95510
    583   2.60491  4.50428  3.18469  2.68332  3.57663  3.45697  2.47080  2.51989  2.58638  2.72419  3.63216  3.13098  2.96317  2.98045  2.95254  2.73741  2.85356  2.80670  4.99451  3.66481    642 h x - -
          2.68618  4.42225  2.77519  2.73123  3.46354  2.40513  3.72494  3.29354  2.67741  2.69355  4.24690  2.90347  2.73739  3.18146  2.89801  2.37887  2.77519  2.98518  4.58477  3.61503
          0.02877  3.95861  4.68096  0.61958  0.77255  0.48576  0.95510
    584   2.68879  4.44531  3.50688  3.08804  3.50396  3.50314  4.03328  2.78262  2.96527  1.65039  3.52637  3.44288  2.09814  3.35922  3.26324  2.90463  3.00272  2.63698  5.08682  3.80964    643 l x - -
          2.68618  4.42225  2.77519  2.73123  3.46354  2.40513  3.72494  3.29354  2.67741  2.69355  4.24690  2.90347  2.73739  3.18146  2.89801  2.37887  2.77519  2.98518  4.58477  3.61503
          0.02877  3.95861  4.68096  0.61958  0.77255  0.48576  0.95510
    585   2.35864  4.27996  3.28258  3.10273  4.16265  3.00830  4.21002  3.69709  3.18230  3.41082  4.32998  3.31346  3.75430  3.52497  3.46542  0.96824  2.84529  3.21332  5.52834  4.24673    644 s x - -
          2.68618  4.42225  2.77519  2.73123  3.46354  2.40513  3.72494  3.29354  2.67741  2.69355  4.24690  2.90347  2.73739  3.18146  2.89801  2.37887  2.77519  2.98518  4.58477  3.61503
          0.02877  3.95861  4.68096  0.61958  0.77255  0.48576  0.95510
    586   2.33734  4.30675  3.13551  2.88848  4.21449  3.01947  4.06012  3.67138  2.97507  3.34341  4.20333  3.18098  1.60601  3.31235  3.31286  1.91287  2.78775  3.19121  5.54520  4.27709    645 p x - -
          2.68618  4.42225  2.77519  2.73123  3.46354  2.40513  3.72494  3.29354  2.67741  2.69355  4.24690  2.90347  2.73739  3.18146  2.89801  2.37887  2.77519  2.98518  4.58477  3.61503
          0.02877  3.95861  4.68096  0.61958  0.77255  0.48576  0.95510
    587   2.44607  4.19911  3.68957  3.30733  3.70350  3.28810  4.20181  2.59925  3.23359  2.67187  3.69350  3.50732  3.91934  3.56483  3.50408  2.11731  2.84230  1.42103  5.24528  3.99079    646 v x - -
          2.68618  4.42225  2.77519  2.73123  3.46354  2.40513  3.72494  3.29354  2.67741  2.69355  4.24690  2.90347  2.73739  3.18146  2.89801  2.37887  2.77519  2.98518  4.58477  3.61503
          0.02877  3.95861  4.68096  0.61958  0.77255  0.48576  0.95510
    588   3.06894  4.40902  4.70358  4.21345  3.49867  4.36608  4.93553  1.17533  4.08849  1.99631  3.31566  4.44257  4.69506  4.36101  4.29155  3.75593  3.33966  1.40552  5.46670  4.26119    647 i x - -
          2.68618  4.42225  2.77519  2.73123  3.46354  2.40513  3.72494  3.29354  2.67741  2.69355  4.24690  2.90347  2.73739  3.18146  2.89801  2.37887  2.77519  2.98518  4.58477  3.61503
          0.02877  3.95861  4.68096  0.61958  0.77255  0.48576  0.95510
    589   2.21273  4.66580  2.37389  2.45272  4.00486  2.69842  3.70328  3.37418  2.56912  2.52667  3.88438  2.95067  3.79417  2.88610  3.02224  2.62664  2.84055  3.05435  5.31731  3.99386    648 a x - -
          2.68618  4.42225  2.77519  2.73123  3.46354  2.40513  3.72494  3.29354  2.67741  2.69355  4.24690  2.90347  2.73739  3.18146  2.89801  2.37887  2.77519  2.98518  4.58477  3.61503
          0.02877  3.95861  4.68096  0.61958  0.77255  0.48576  0.95510
    590   2.33734  4.30675  3.13551  2.88848  4.21449  3.01947  4.06012  3.67138  2.97507  3.34341  4.20333  3.18098  1.60601  3.31235  3.31286  1.91287  2.78775  3.19121  5.54520  4.27709    649 p x - -
          2.68618  4.42225  2.77519  2.73123  3.46354  2.40513  3.72494  3.29354  2.67741  2.69355  4.24690  2.90347  2.73739  3.18146  2.89801  2.37887  2.77519  2.98518  4.58477  3.61503
          0.02877  3.95861  4.68096  0.61958  0.77255  0.48576  0.95510
    591   1.80206  4.15739  3.42492  3.06981  4.16899  2.96481  4.12216  3.50684  3.08017  3.24232  4.08455  3.26177  3.68178  3.38541  3.40692  1.58487  2.08660  3.03131  5.52513  4.30586    650 s x - -
          2.68618  4.42225  2.77519  2.73123  3.46354  2.40513  3.72494  3.29354  2.67741  2.69355  4.24690  2.90347  2.73739  3.18146  2.89801  2.37887  2.77519  2.98518  4.58477  3.61503
          0.02877  3.95861  4.68096  0.61958  0.77255  0.48576  0.95510
    592   2.45690  4.45200  2.98608  2.70918  4.11734  3.14298  3.91686  3.48258  2.77471  3.20391  4.07918  2.31038  3.77699  3.14418  3.13670  2.57976  1.57985  3.09782  5.45086  4.15270    651 t x - -
          2.68618  4.42225  2.77519  2.73123  3.46354  2.40513  3.72494  3.29354  2.67741  2.69355  4.24690  2.90347  2.73739  3.18146  2.89801  2.37887  2.77519  2.98518  4.58477  3.61503
          0.15368  3.95861  2.09262  0.61958  0.77255  0.48576  0.95510
    593   1.69880  4.13481  3.19708  2.98908  4.21384  1.63036  4.12911  3.55847  3.11359  3.30931  4.17781  3.19377  3.63164  3.40939  3.42257  2.37368  2.68475  3.05999  5.55368  4.34148    652 g x - -
          2.68618  4.42225  2.77519  2.73123  3.46354  2.40513  3.72494  3.29354  2.67741  2.69355  4.24690  2.90347  2.73739  3.18146  2.89801  2.37887  2.77519  2.98518  4.58477  3.61503
          0.03254  3.83747  4.55982  0.61958  0.77255  0.59332  0.80405
    594   1.93447  4.18640  3.42011  2.98970  3.76908  3.15394  3.98954  2.86668  2.94828  2.74698  3.69824  3.27021  2.67146  3.27740  3.27783  2.54253  2.72437  2.08678  5.22394  3.98975    653 a x - -
          2.68618  4.42225  2.77519  2.73123  3.46354  2.40513  3.72494  3.29354  2.67741  2.69355  4.24690  2.90347  2.73739  3.18146  2.89801  2.37887  2.77519  2.98518  4.58477  3.61503
          0.03254  3.83747  4.55982  0.61958  0.77255  0.59332  0.80405
    595   2.09463  4.21375  3.64608  3.16765  3.59388  3.42146  4.08876  1.99824  3.08343  2.45870  3.50280  3.46255  3.95500  3.41615  3.39082  2.78260  2.28270  2.17543  5.15242  3.92772    654 i x - -
          2.68618  4.42225  2.77519  2.73123  3.46354  2.40513  3.72494  3.29354  2.67741  2.69355  4.24690  2.90347  2.73739  3.18146  2.89801  2.37887  2.77519  2.98518  4.58477  3.61503
          0.03254  3.83747  4.55982  0.61958  0.77255  0.59332  0.80405
    596   2.28847  4.25753  3.05766  2.80323  4.11945  2.97309  3.97430  3.56761  2.88226  3.24419  4.10923  3.10843  1.91287  3.22512  3.22243  1.90032  2.73027  3.10634  5.45486  4.18196    655 s x - -
          2.68618  4.42225  2.77519  2.73123  3.46354  2.40513  3.72494  3.29354  2.67741  2.69355  4.24690  2.90347  2.73739  3.18146  2.89801  2.37887  2.77519  2.98518  4.58477  3.61503
          0.03254  3.83747  4.55982  0.61958  0.77255  0.59332  0.80405
    597   2.28958  4.25809  3.05686  2.80389  4.11868  2.97344  3.97509  3.56708  2.88297  3.24418  4.11013  3.10901  1.89449  3.22645  3.22246  1.91651  2.73155  3.10637  5.45449  4.18139    656 p x - -
          2.68618  4.42225  2.77519  2.73123  3.46354  2.40513  3.72494  3.29354  2.67741  2.69355  4.24690  2.90347  2.73739  3.18146  2.89801  2.37887  2.77519  2.98518  4.58477  3.61503
          0.03254  3.83747  4.55982  0.61958  0.77255  0.42394  1.06266
    598   2.20119  4.43060  3.23556  2.75717  3.62997  3.39364  2.39415  3.01038  2.67153  2.73989  3.65443  3.17295  3.86823  3.05613  3.02818  2.70695  2.83651  2.29503  5.05355  3.74561    657 a x - -
          2.68618  4.42225  2.77519  2.73123  3.46354  2.40513  3.72494  3.29354  2.67741  2.69355  4.24690  2.90347  2.73739  3.18146  2.89801  2.37887  2.77519  2.98518  4.58477  3.61503
          0.02877  3.95861  4.68096  0.61958  0.77255  0.48576  0.95510
    599   2.65631  4.95215  2.20920  2.00694  4.24599  2.69358  3.64832  3.66545  2.50116  3.25864  4.07565  2.82503  3.78809  2.79949  2.99517  2.64886  2.91169  2.67443  5.48184  4.10441    658 e x - -
          2.68618  4.42225  2.77519  2.73123  3.46354  2.40513  3.72494  3.29354  2.67741  2.69355  4.24690  2.90347  2.73739  3.18146  2.89801  2.37887  2.77519  2.98518  4.58477  3.61503
          0.02877  3.95861  4.68096  0.61958  0.77255  0.48576  0.95510
    600   2.40918  4.43871  2.99356  2.66244  4.15596  3.12151  3.87434  3.56554  2.74238  3.22172  4.05651  2.34244  3.74092  3.08100  3.13681  2.08958  1.88114  3.14705  5.46079  4.17038    659 t x - -
          2.68618  4.42225  2.77519  2.73123  3.46354  2.40513  3.72494  3.29354  2.67741  2.69355  4.24690  2.90347  2.73739  3.18146  2.89801  2.37887  2.77519  2.98518  4.58477  3.61503
          0.02877  3.95861  4.68096  0.61958  0.77255  0.48576  0.95510
    601   2.93438  5.49044  1.50352  1.48632  4.77623  3.20871  3.75396  4.29001  2.77033  3.79928  4.65657  2.67540  3.83050  2.92192  3.36214  2.81920  3.22333  3.86863  5.95186  4.45372    660 e x - -
          2.68618  4.42225  2.77519  2.73123  3.46354  2.40513  3.72494  3.29354  2.67741  2.69355  4.24690  2.90347  2.73739  3.18146  2.89801  2.37887  2.77519  2.98518  4.58477  3.61503
          0.02877  3.95861  4.68096  0.61958  0.77255  0.48576  0.95510
    602   2.77441  4.83702  2.82081  1.58465  3.94566  3.43396  3.76763  3.23007  2.56076  2.29520  3.90205  3.02322  3.91533  2.96611  2.94889  2.82841  3.02991  3.00553  5.33314  3.99484    661 e x - -
          2.68618  4.42225  2.77519  2.73123  3.46354  2.40513  3.72494  3.29354  2.67741  2.69355  4.24690  2.90347  2.73739  3.18146  2.89801  2.37887  2.77519  2.98518  4.58477  3.61503
          0.02877  3.95861  4.68096  0.61958  0.77255  0.48576  0.95510
    603   2.30695  2.78010  3.38062  2.94828  3.93120  3.08907  3.97777  3.32800  2.91707  3.03036  3.88403  2.46721  3.73119  3.24476  3.26233  1.70555  2.71342  2.93788  5.30844  4.05936    662 s x - -
          2.68618  4.42225  2.77519  2.73123  3.46354  2.40513  3.72494  3.29354  2.67741  2.69355  4.24690  2.90347  2.73739  3.18146  2.89801  2.37887  2.77519  2.98518  4.58477  3.61503
          0.02877  3.95861  4.68096  0.61958  0.77255  0.48576  0.95510
    604   2.27929  4.85585  2.84922  2.09474  4.18048  3.35875  3.61958  3.59730  2.35338  3.17491  3.98876  2.90886  2.96083  2.76493  2.40010  2.63763  2.86667  3.24895  5.38478  4.05032    663 e x - -
          2.68618  4.42225  2.77519  2.73123  3.46354  2.40513  3.72494  3.29354  2.67741  2.69355  4.24690  2.90347  2.73739  3.18146  2.89801  2.37887  2.77519  2.98518  4.58477  3.61503
          0.02877  3.95861  4.68096  0.61958  0.77255  0.48576  0.95510
    605   1.52950  4.15465  3.51824  3.18638  4.08474  3.01627  4.19542  3.20451  3.16326  3.08968  4.01179  3.34635  3.73481  3.48553  3.45697  2.46178  1.68387  2.82348  5.50384  4.29239    664 a x - -
          2.68618  4.42225  2.77519  2.73123  3.46354  2.40513  3.72494  3.29354  2.67741  2.69355  4.24690  2.90347  2.73739  3.18146  2.89801  2.37887  2.77519  2.98518  4.58477  3.61503
          0.02877  3.95861  4.68096  0.61958  0.77255  0.48576  0.95510
    606   2.51131  4.36375  3.34323  2.87330  3.69349  3.35039  3.89341  2.92301  2.79060  2.19376  3.63483  3.24854  2.32405  3.16200  3.13519  2.69192  2.34496  2.68052  5.14764  3.89128    665 l x - -
          2.68618  4.42225  2.77519  2.73123  3.46354  2.40513  3.72494  3.29354  2.67741  2.69355  4.24690  2.90347  2.73739  3.18146  2.89801  2.37887  2.77519  2.98518  4.58477  3.61503
          0.02877  3.95861  4.68096  0.61958  0.77255  0.48576  0.95510
    607   2.25731  4.26218  4.03250  3.50249  3.42726  3.77867  4.28335  2.14216  3.39736  2.17405  2.61331  3.77979  4.20755  3.68821  3.65949  3.11230  2.99963  1.52591  5.10374  3.90437    666 v x - -
          2.68618  4.42225  2.77519  2.73123  3.46354  2.40513  3.72494  3.29354  2.67741  2.69355  4.24690  2.90347  2.73739  3.18146  2.89801  2.37887  2.77519  2.98518  4.58477  3.61503
          0.02877  3.95861  4.68096  0.61958  0.77255  0.48576  0.95510
    608   3.09834  4.49378  4.45691  4.07634  3.43303  4.15855  4.78888  0.97726  3.90613  2.00200  3.35554  4.30965  4.58193  4.24584  4.09290  3.66257  3.39616  1.85129  5.34133  4.08673    667 i x - -
          2.68618  4.42225  2.77519  2.73123  3.46354  2.40513  3.72494  3.29354  2.67741  2.69355  4.24690  2.90347  2.73739  3.18146  2.89801  2.37887  2.77519  2.98518  4.58477  3.61503
          0.02877  3.95861  4.68096  0.61958  0.77255  0.48576  0.95510
    609   2.86841  4.61104  3.48496  3.33670  4.32387  3.29370  4.40680  3.89176  3.40142  3.50914  4.56292  3.63455  0.68199  3.78759  3.63691  3.03868  3.31684  3.52726  5.48649  4.44583    668 P x - -
          2.68618  4.42225  2.77519  2.73123  3.46354  2.40513  3.72494  3.29354  2.67741  2.69355  4.24690  2.90347  2.73739  3.18146  2.89801  2.37887  2.77519  2.98518  4.58477  3.61503
          0.02877  3.95861  4.68096  0.61958  0.77255  0.48576  0.95510
    610   2.14490  4.97178  1.39611  2.27993  4.47803  3.18632  3.81996  3.85371  2.80121  3.52070  4.39857  2.81751  3.81037  3.00459  3.32390  2.71973  3.06154  3.46548  5.74400  4.33629    669 d x - -
          2.68618  4.42225  2.77519  2.73123  3.46354  2.40513  3.72494  3.29354  2.67741  2.69355  4.24690  2.90347  2.73739  3.18146  2.89801  2.37887  2.77519  2.98518  4.58477  3.61503
          0.02877  3.95861  4.68096  0.61958  0.77255  0.48576  0.95510
    611   2.66266  4.72671  3.03109  2.54162  3.83720  3.44309  2.86333  3.34872  2.37768  2.95650  3.83167  3.02432  3.86033  2.10706  2.74045  2.72476  2.89779  2.55168  5.15910  3.81574    670 q x - -
          2.68618  4.42225  2.77519  2.73123  3.46354  2.40513  3.72494  3.29354  2.67741  2.69355  4.24690  2.90347  2.73739  3.18146  2.89801  2.37887  2.77519  2.98518  4.58477  3.61503
          0.02877  3.95861  4.68096  0.61958  0.77255  0.48576  0.95510
    612   2.33945  4.30766  3.13455  2.89076  4.21361  3.02006  4.06259  3.67118  2.97769  3.34423  4.20589  3.18272  1.57964  3.31604  3.31395  1.94299  2.79040  3.19181  5.54510  4.27677    671 p x - -
          2.68618  4.42225  2.77519  2.73123  3.46354  2.40513  3.72494  3.29354  2.67741  2.69355  4.24690  2.90347  2.73739  3.18146  2.89801  2.37887  2.77519  2.98518  4.58477  3.61503
          0.02877  3.95861  4.68096  0.61958  0.77255  0.48576  0.95510
    613   2.69470  4.27570  3.82616  3.30215  2.42307  3.69158  3.94313  2.54627  3.20430  1.67875  3.26769  3.58936  4.09507  3.47857  3.46543  2.44379  2.95159  2.41169  4.63945  3.25677    672 l x - -
          2.68618  4.42225  2.77519  2.73123  3.46354  2.40513  3.72494  3.29354  2.67741  2.69355  4.24690  2.90347  2.73739  3.18146  2.89801  2.37887  2.77519  2.98518  4.58477  3.61503
          0.02877  3.95861  4.68096  0.61958  0.77255  0.48576  0.95510
    614   3.02774  5.15505  2.52597  0.90889  4.51228  3.33056  3.92537  3.98333  2.81682  3.58681  4.55748  2.98379  3.93936  3.13950  3.23426  3.00165  3.33277  3.65845  5.66765  4.39043    673 e x - -
          2.68618  4.42225  2.77519  2.73123  3.46354  2.40513  3.72494  3.29354  2.67741  2.69355  4.24690  2.90347  2.73739  3.18146  2.89801  2.37887  2.77519  2.98518  4.58477  3.61503
          0.02877  3.95861  4.68096  0.61958  0.77255  0.48576  0.95510
    615   2.89426  5.15420  2.77564  2.05290  4.52201  3.43843  3.64667  3.91667  1.39424  3.42835  4.28248  2.95143  3.90757  2.79186  2.47997  2.86399  3.11727  3.57068  5.54205  4.25491    674 k x - -
          2.68618  4.42225  2.77519  2.73123  3.46354  2.40513  3.72494  3.29354  2.67741  2.69355  4.24690  2.90347  2.73739  3.18146  2.89801  2.37887  2.77519  2.98518  4.58477  3.61503
          0.02877  3.95861  4.68096  0.61958  0.77255  0.48576  0.95510
    616   2.86153  5.28635  1.39212  2.18395  4.59550  3.25369  3.72890  4.08397  2.13458  3.62187  4.47109  2.75196  3.83317  2.89233  3.13081  2.78836  3.13942  3.69042  5.76829  4.33706    675 d x - -
          2.68618  4.42225  2.77519  2.73123  3.46354  2.40513  3.72494  3.29354  2.67741  2.69355  4.24690  2.90347  2.73739  3.18146  2.89801  2.37887  2.77519  2.98518  4.58477  3.61503
          0.02877  3.95861  4.68096  0.61958  0.77255  0.48576  0.95510
    617   2.28982  5.05321  2.56710  1.98476  4.36238  3.31311  3.63687  3.80869  2.43078  3.35478  4.16468  2.33581  3.79902  2.35765  2.89207  2.67505  2.95237  3.43577  5.54152  4.16023    676 e x - -
          2.68618  4.42225  2.77519  2.73123  3.46354  2.40513  3.72494  3.29354  2.67741  2.69355  4.24690  2.90347  2.73739  3.18146  2.89801  2.37887  2.77519  2.98518  4.58477  3.61503
          0.02877  3.95861  4.68096  0.61958  0.77255  0.48576  0.95510
    618   2.81363  5.31477  1.69712  1.85229  4.57168  3.25265  2.66327  4.09009  2.58640  3.59662  4.41370  2.71613  3.80593  2.82800  3.12323  2.73265  3.07704  3.68276  5.74818  4.28876    677 d x - -
          2.68618  4.42225  2.77519  2.73123  3.46354  2.40513  3.72494  3.29354  2.67741  2.69355  4.24690  2.90347  2.73739  3.18146  2.89801  2.37887  2.77519  2.98518  4.58477  3.61503
          0.02877  3.95861  4.68096  0.61958  0.77255  0.48576  0.95510
    619   2.57481  4.43485  3.20623  2.32508  3.64513  2.81670  3.76833  2.46469  2.68037  2.66242  3.56861  3.15324  3.88453  3.02011  3.07122  2.73533  2.82386  2.28620  5.06111  3.79603    678 v x - -
          2.68618  4.42225  2.77519  2.73123  3.46354  2.40513  3.72494  3.29354  2.67741  2.69355  4.24690  2.90347  2.73739  3.18146  2.89801  2.37887  2.77519  2.98518  4.58477  3.61503
          0.02877  3.95861  4.68096  0.61958  0.77255  0.48576  0.95510
    620   2.55697  4.64129  2.90171  2.16156  3.97603  2.70129  3.69557  3.35429  2.53975  3.00823  3.85138  2.97062  2.95034  2.88008  2.97580  2.62751  2.83000  2.50467  5.28464  3.97357    679 e x - -
          2.68618  4.42225  2.77519  2.73123  3.46354  2.40513  3.72494  3.29354  2.67741  2.69355  4.24690  2.90347  2.73739  3.18146  2.89801  2.37887  2.77519  2.98518  4.58477  3.61503
          0.02877  3.95861  4.68096  0.61958  0.77255  0.48576  0.95510
    621   2.74403  5.19733  2.08887  1.71467  4.50360  3.29560  3.63498  3.97589  2.44386  3.48571  4.28535  2.76929  3.79708  2.77019  2.41118  2.68723  2.99343  3.57509  5.64240  4.22841    680 e x - -
          2.68618  4.42225  2.77519  2.73123  3.46354  2.40513  3.72494  3.29354  2.67741  2.69355  4.24690  2.90347  2.73739  3.18146  2.89801  2.37887  2.77519  2.98518  4.58477  3.61503
          0.02877  3.95861  4.68096  0.61958  0.77255  0.48576  0.95510
    622   2.61561  4.61122  3.00059  2.57528  3.85242  3.39397  3.71844  3.20417  2.51927  2.90065  3.78559  2.51609  3.85306  2.41704  2.89623  2.71090  2.87703  2.13589  5.19835  3.89577    681 v x - -
          2.68618  4.42225  2.77519  2.73123  3.46354  2.40513  3.72494  3.29354  2.67741  2.69355  4.24690  2.90347  2.73739  3.18146  2.89801  2.37887  2.77519  2.98518  4.58477  3.61503
          0.02877  3.95861  4.68096  0.61958  0.77255  0.48576  0.95510
    623   2.27835  5.07917  2.14626  1.92389  4.40219  3.27577  3.65058  3.85696  2.51241  3.40476  4.20932  2.77808  2.85086  2.79339  3.02479  2.65707  2.95324  3.46898  5.59700  4.18919    682 e x - -
          2.68618  4.42225  2.77519  2.73123  3.46354  2.40513  3.72494  3.29354  2.67741  2.69355  4.24690  2.90347  2.73739  3.18146  2.89801  2.37887  2.77519  2.98518  4.58477  3.61503
          0.02877  3.95861  4.68096  0.61958  0.77255  0.48576  0.95510
    624   2.62831  4.62880  2.50291  2.55442  2.42914  3.43845  3.67002  3.20083  2.56463  2.83584  3.72857  3.03948  3.85990  2.91508  2.52810  2.71449  2.86976  2.93651  5.01117  3.62047    683 f x - -
          2.68618  4.42225  2.77519  2.73123  3.46354  2.40513  3.72494  3.29354  2.67741  2.69355  4.24690  2.90347  2.73739  3.18146  2.89801  2.37887  2.77519  2.98518  4.58477  3.61503
          0.02877  3.95861  4.68096  0.61958  0.77255  0.48576  0.95510
    625   2.65687  4.77369  2.93516  2.55794  4.27028  3.31863  3.71897  3.68971  1.71159  3.27917  4.12778  3.01541  3.83958  2.88784  2.67101  1.87543  2.95278  3.32180  5.44652  4.15197    684 k x - -
          2.68618  4.42225  2.77519  2.73123  3.46354  2.40513  3.72494  3.29354  2.67741  2.69355  4.24690  2.90347  2.73739  3.18146  2.89801  2.37887  2.77519  2.98518  4.58477  3.61503
          0.02877  3.95861  4.68096  0.61958  0.77255  0.48576  0.95510
    626   2.70864  4.65072  3.29776  2.71703  3.89887  3.52242  3.68343  3.18751  1.99711  2.87657  3.77192  3.15129  3.91978  2.88164  2.20134  2.81436  2.93425  2.10567  5.17433  3.93036    685 k x - -
          2.68618  4.42225  2.77519  2.73123  3.46354  2.40513  3.72494  3.29354  2.67741  2.69355  4.24690  2.90347  2.73739  3.18146  2.89801  2.37887  2.77519  2.98518  4.58477  3.61503
          0.02877  3.95861  4.68096  0.61958  0.77255  0.48576  0.95510
    627   2.67498  4.98970  2.50062  1.95012  4.39463  2.58575  3.68934  3.85171  2.55180  3.40734  4.22144  2.31791  3.78591  2.84318  3.04219  2.19609  2.95841  3.45637  5.60241  4.21180    686 e x - -
          2.68618  4.42225  2.77519  2.73123  3.46354  2.40513  3.72494  3.29354  2.67741  2.69355  4.24690  2.90347  2.73739  3.18146  2.89801  2.37887  2.77519  2.98518  4.58477  3.61503
          0.02877  3.95861  4.68096  0.61958  0.77255  0.48576  0.95510
    628   2.81281  5.11677  2.88886  1.81935  4.47792  3.45404  3.59280  3.88587  1.85776  3.37557  4.19576  2.94545  3.87569  2.72260  2.10372  2.78629  3.02442  3.52525  5.49101  4.19530    687 e x - -
          2.68618  4.42225  2.77519  2.73123  3.46354  2.40513  3.72494  3.29354  2.67741  2.69355  4.24690  2.90347  2.73739  3.18146  2.89801  2.37887  2.77519  2.98518  4.58477  3.61503
          0.02877  3.95861  4.68096  0.61958  0.77255  0.48576  0.95510
    629   2.72756  4.78188  1.68009  2.48404  3.95205  3.39210  3.81230  2.40015  2.72641  2.92716  3.91979  3.00132  3.90106  3.01749  3.18450  2.79519  3.00322  2.84297  5.37691  4.01152    688 d x - -
          2.68618  4.42225  2.77519  2.73123  3.46354  2.40513  3.72494  3.29354  2.67741  2.69355  4.24690  2.90347  2.73739  3.18146  2.89801  2.37887  2.77519  2.98518  4.58477  3.61503
          0.13858  3.95861  2.20442  0.61958  0.77255  0.48576  0.95510
    630   2.58830  4.59884  3.08185  2.58779  3.88540  3.37242  3.66704  3.25170  2.37263  2.92456  3.79879  2.45732  3.82376  2.86396  2.28630  2.67902  2.84962  2.44564  5.18578  3.89500    689 r x - -
          2.68712  4.42319  2.77267  2.72910  3.46251  2.40572  3.72460  3.29448  2.67655  2.69403  4.24784  2.90300  2.73738  3.18240  2.89839  2.37947  2.77564  2.98582  4.58571  3.61597
          0.31014  1.36124  4.57444  3.04069  0.04898  0.58159  0.81873
    631   1.80643  4.18809  3.19357  2.86351  4.12135  2.95344  3.98801  3.50865  2.91676  3.19836  4.03728  3.13566  2.49347  3.23122  3.26978  1.87674  2.66644  3.04042  5.45941  4.21481    726 a x - -
          2.68618  4.42225  2.77519  2.73123  3.46354  2.40513  3.72494  3.29354  2.67741  2.69355  4.24690  2.90347  2.73739  3.18146  2.89801  2.37887  2.77519  2.98518  4.58477  3.61503
          0.03206  3.85209  4.57444  0.61958  0.77255  0.58159  0.81873
    632   3.08443  4.45271  4.55098  4.00378  2.29750  4.27943  4.46007  1.74497  3.88322  1.35643  2.93340  4.23815  4.52838  4.03750  4.04337  3.60985  3.31310  2.10801  4.84668  3.55311    727 l x - -
          2.68633  4.42240  2.77485  2.73067  3.46369  2.40528  3.72510  3.29369  2.67666  2.69370  4.24705  2.90334  2.73755  3.18162  2.89816  2.37902  2.77535  2.98534  4.58492  3.61518
          0.31014  1.36124  4.57444  1.37302  0.29215  0.58159  0.81873
    633   2.66913  4.78571  2.95189  2.48830  4.05152  3.39622  2.77393  3.48421  1.95955  3.07587  3.92497  2.97089  3.82906  2.77839  2.57941  2.70966  2.37835  3.17201  5.26752  3.96544    733 k x - -
          2.68618  4.42225  2.77519  2.73123  3.46354  2.40513  3.72494  3.29354  2.67741  2.69355  4.24690  2.90347  2.73739  3.18146  2.89801  2.37887  2.77519  2.98518  4.58477  3.61503
          0.03206  3.85209  4.57444  0.61958  0.77255  0.58159  0.81873
    634   2.76359  4.74430  3.12993  2.64970  3.55759  3.49559  3.61637  3.34360  1.68967  2.93780  3.86118  3.09493  3.91315  2.87322  2.57955  2.83146  2.98980  3.08436  4.94261  2.59685    734 k x - -
          2.68618  4.42225  2.77519  2.73123  3.46354  2.40513  3.72494  3.29354  2.67741  2.69355  4.24690  2.90347  2.73739  3.18146  2.89801  2.37887  2.77519  2.98518  4.58477  3.61503
          0.03206  3.85209  4.57444  0.61958  0.77255  0.58159  0.81873
    635   2.66806  4.93529  1.59696  2.21378  4.41477  3.13015  3.74923  3.90649  2.72398  3.50572  4.35980  2.75211  3.75188  2.93367  3.24436  2.06749  3.00258  3.49094  5.67541  4.25262    735 d x - -
          2.68618  4.42225  2.77519  2.73123  3.46354  2.40513  3.72494  3.29354  2.67741  2.69355  4.24690  2.90347  2.73739  3.18146  2.89801  2.37887  2.77519  2.98518  4.58477  3.61503
          0.03206  3.85209  4.57444  0.61958  0.77255  0.58159  0.81873
    636   2.56707  4.37787  3.28821  2.77620  3.48532  3.45625  2.87841  2.39787  2.65197  2.57241  3.51087  3.19248  3.88295  3.04461  2.99289  2.74558  2.35691  2.61423  4.93498  3.63909    736 t x - -
          2.68618  4.42225  2.77519  2.73123  3.46354  2.40513  3.72494  3.29354  2.67741  2.69355  4.24690  2.90347  2.73739  3.18146  2.89801  2.37887  2.77519  2.98518  4.58477  3.61503
          0.03206  3.85209  4.57444  0.61958  0.77255  0.43019  1.05093
    637   2.80599  5.17955  2.64204  1.75741  4.51354  3.37810  3.61879  3.94959  1.93182  3.44365  4.26111  2.85713  3.84745  2.30887  2.62801  2.76025  3.03514  3.57344  5.57521  4.22875    737 e x - -
          2.68618  4.42225  2.77519  2.73123  3.46354  2.40513  3.72494  3.29354  2.67741  2.69355  4.24690  2.90347  2.73739  3.18146  2.89801  2.37887  2.77519  2.98518  4.58477  3.61503
          0.02877  3.95861  4.68096  0.61958  0.77255  0.48576  0.95510
    638   2.36544  4.30229  3.25002  2.95161  4.12773  3.07386  4.06528  3.43716  2.95828  3.16962  4.08005  3.23549  1.62975  3.32125  3.28190  2.52797  2.08882  3.03815  5.48706  4.24654    738 p x - -
          2.68618  4.42225  2.77519  2.73123  3.46354  2.40513  3.72494  3.29354  2.67741  2.69355  4.24690  2.90347  2.73739  3.18146  2.89801  2.37887  2.77519  2.98518  4.58477  3.61503
          0.02877  3.95861  4.68096  0.61958  0.77255  0.48576  0.95510
    639   2.26341  4.56969  3.11350  2.59817  3.83185  3.41075  3.69595  3.17414  2.18166  2.41027  3.72275  3.06368  2.97244  2.89934  2.86186  2.68331  2.83330  2.89771  5.16591  3.88690    739 k x - -
          2.68618  4.42225  2.77519  2.73123  3.46354  2.40513  3.72494  3.29354  2.67741  2.69355  4.24690  2.90347  2.73739  3.18146  2.89801  2.37887  2.77519  2.98518  4.58477  3.61503
          0.02877  3.95861  4.68096  0.61958  0.77255  0.48576  0.95510
    640   2.25461  4.63982  3.01155  2.52877  3.95267  3.37171  3.68119  3.29929  2.13596  2.97295  3.82234  2.52897  3.81841  2.86427  2.85700  2.65424  2.83738  2.52448  5.24985  3.95246    740 k x - -
          2.68618  4.42225  2.77519  2.73123  3.46354  2.40513  3.72494  3.29354  2.67741  2.69355  4.24690  2.90347  2.73739  3.18146  2.89801  2.37887  2.77519  2.98518  4.58477  3.61503
          0.02877  3.95861  4.68096  0.61958  0.77255  0.48576  0.95510
    641   2.65387  4.46804  3.40903  3.02334  3.62583  3.41266  4.01423  2.94443  2.91105  2.03042  3.69088  3.37953  1.68102  3.32222  3.21571  2.84068  2.99173  2.75601  5.15250  3.85571    741 p x - -
          2.68618  4.42225  2.77519  2.73123  3.46354  2.40513  3.72494  3.29354  2.67741  2.69355  4.24690  2.90347  2.73739  3.18146  2.89801  2.37887  2.77519  2.98518  4.58477  3.61503
          0.02877  3.95861  4.68096  0.61958  0.77255  0.48576  0.95510
    642   2.59324  4.70906  2.32158  2.43800  4.00306  3.31055  3.70844  3.40458  2.57661  2.51960  3.92450  2.94099  3.80508  2.89531  3.02797  1.98422  2.87195  3.08762  5.32672  3.98062    742 s x - -
          2.68618  4.42225  2.77519  2.73123  3.46354  2.40513  3.72494  3.29354  2.67741  2.69355  4.24690  2.90347  2.73739  3.18146  2.89801  2.37887  2.77519  2.98518  4.58477  3.61503
          0.02877  3.95861  4.68096  0.61958  0.77255  0.48576  0.95510
    643   2.50707  4.36527  3.33619  2.86778  3.70553  3.34269  3.89197  2.93729  2.78630  2.22842  3.64639  3.24311  2.30549  3.15821  3.13205  2.68541  2.32617  2.69099  5.15537  3.89801    743 l x - -
          2.68618  4.42225  2.77519  2.73123  3.46354  2.40513  3.72494  3.29354  2.67741  2.69355  4.24690  2.90347  2.73739  3.18146  2.89801  2.37887  2.77519  2.98518  4.58477  3.61503
          0.02877  3.95861  4.68096  0.61958  0.77255  0.48576  0.95510
    644   2.65387  4.46804  3.40903  3.02334  3.62583  3.41266  4.01423  2.94443  2.91105  2.03042  3.69088  3.37953  1.68102  3.32222  3.21571  2.84068  2.99173  2.75601  5.15250  3.85571    744 p x - -
          2.68618  4.42225  2.77519  2.73123  3.46354  2.40513  3.72494  3.29354  2.67741  2.69355  4.24690  2.90347  2.73739  3.18146  2.89801  2.37887  2.77519  2.98518  4.58477  3.61503
          0.15368  3.95861  2.09262  0.61958  0.77255  0.48576  0.95510
    645   2.29871  4.21835  3.17691  2.99161  4.04173  2.94892  4.10217  3.55986  3.06300  3.28300  4.21240  3.22164  3.68495  3.41518  3.34973  1.14507  2.77632  3.10264  5.41714  4.12520    745 s x - -
          2.68618  4.42225  2.77519  2.73123  3.46354  2.40513  3.72494  3.29354  2.67741  2.69355  4.24690  2.90347  2.73739  3.18146  2.89801  2.37887  2.77519  2.98518  4.58477  3.61503
          0.03254  3.83747  4.55982  0.61958  0.77255  0.59332  0.80405
    646   2.55006  4.62637  2.94407  2.51822  4.06186  3.28161  3.67597  3.42962  2.03823  3.06589  3.91740  2.97953  2.81924  2.85406  2.74971  2.62198  2.33468  3.09505  5.31259  4.02410    746 k x - -
          2.68618  4.42225  2.77519  2.73123  3.46354  2.40513  3.72494  3.29354  2.67741  2.69355  4.24690  2.90347  2.73739  3.18146  2.89801  2.37887  2.77519  2.98518  4.58477  3.61503
          0.03254  3.83747  4.55982  0.61958  0.77255  0.59332  0.80405
    647   2.30856  4.23750  3.20753  2.88224  4.01007  3.03400  3.97965  3.29997  2.87353  3.04586  3.95601  3.17337  2.47812  3.23636  3.20075  2.47368  1.71378  2.92166  5.38033  4.13814    747 t x - -
          2.68618  4.42225  2.77519  2.73123  3.46354  2.40513  3.72494  3.29354  2.67741  2.69355  4.24690  2.90347  2.73739  3.18146  2.89801  2.37887  2.77519  2.98518  4.58477  3.61503
          0.03254  3.83747  4.55982  0.61958  0.77255  0.42394  1.06266
    648   1.50643  4.15373  3.51950  3.18777  4.08575  3.01520  4.19642  3.20601  3.16489  3.09101  4.01276  3.34671  3.73421  3.48669  3.45842  2.46083  1.70963  2.82430  5.50472  4.29351    748 a x - -
          2.68618  4.42225  2.77519  2.73123  3.46354  2.40513  3.72494  3.29354  2.67741  2.69355  4.24690  2.90347  2.73739  3.18146  2.89801  2.37887  2.77519  2.98518  4.58477  3.61503
          0.02877  3.95861  4.68096  0.61958  0.77255  0.48576  0.95510
    649   2.75920  4.33419  3.85762  3.32676  2.42816  3.76741  4.00930  2.51289  3.23167  1.57081  3.18787  3.63826  2.92491  3.50350  3.49863  3.07040  3.00669  2.43021  4.71572  3.37346    749 l x - -
          2.68618  4.42225  2.77519  2.73123  3.46354  2.40513  3.72494  3.29354  2.67741  2.69355  4.24690  2.90347  2.73739  3.18146  2.89801  2.37887  2.77519  2.98518  4.58477  3.61503
          0.02877  3.95861  4.68096  0.61958  0.77255  0.48576  0.95510
    650   2.80267  5.27806  1.94738  1.60010  4.59483  3.23490  3.69637  4.08128  2.62696  3.60323  4.42390  2.71578  3.80252  2.84916  3.17468  2.19861  3.07737  3.67081  5.77698  4.32156    750 e x - -
          2.68618  4.42225  2.77519  2.73123  3.46354  2.40513  3.72494  3.29354  2.67741  2.69355  4.24690  2.90347  2.73739  3.18146  2.89801  2.37887  2.77519  2.98518  4.58477  3.61503
          0.02877  3.95861  4.68096  0.61958  0.77255  0.48576  0.95510
    651   2.34097  4.30835  3.13392  2.89233  4.21297  3.02053  4.06427  3.67104  2.97945  3.34479  4.20768  3.18394  1.56265  3.31857  3.31466  1.96304  2.79228  3.19225  5.54499  4.27649    751 p x - -
          2.68618  4.42225  2.77519  2.73123  3.46354  2.40513  3.72494  3.29354  2.67741  2.69355  4.24690  2.90347  2.73739  3.18146  2.89801  2.37887  2.77519  2.98518  4.58477  3.61503
          0.02877  3.95861  4.68096  0.61958  0.77255  0.48576  0.95510
    652   3.08817  4.41320  4.71643  4.18323  3.39848  4.41616  4.86204  1.54425  4.06880  1.63700  3.20879  4.43215  4.68744  4.29914  4.26259  3.77256  3.33583  1.30142  5.36048  4.19052    752 v x - -
          2.68618  4.42225  2.77519  2.73123  3.46354  2.40513  3.72494  3.29354  2.67741  2.69355  4.24690  2.90347  2.73739  3.18146  2.89801  2.37887  2.77519  2.98518  4.58477  3.61503
          0.02877  3.95861  4.68096  0.61958  0.77255  0.48576  0.95510
    653   2.21404  4.46183  3.15428  2.64974  3.73761  3.36738  2.91380  3.11593  2.60997  2.80022  3.67062  3.09455  2.90936  2.96660  3.00364  2.65063  2.79534  2.42100  5.11096  3.82964    753 a x - -
          2.68618  4.42225  2.77519  2.73123  3.46354  2.40513  3.72494  3.29354  2.67741  2.69355  4.24690  2.90347  2.73739  3.18146  2.89801  2.37887  2.77519  2.98518  4.58477  3.61503
          0.02877  3.95861  4.68096  0.61958  0.77255  0.48576  0.95510
    654   2.05535  4.26102  3.40843  2.92190  3.71540  3.26487  3.91407  2.96406  2.86788  2.24804  3.65391  3.25632  3.81809  3.19984  3.21454  2.20275  2.28410  2.67953  5.13934  3.90074    754 a x - -
          2.68618  4.42225  2.77519  2.73123  3.46354  2.40513  3.72494  3.29354  2.67741  2.69355  4.24690  2.90347  2.73739  3.18146  2.89801  2.37887  2.77519  2.98518  4.58477  3.61503
          0.02877  3.95861  4.68096  0.61958  0.77255  0.48576  0.95510
    655   2.62306  4.82547  2.63823  1.99517  4.27155  3.25022  3.71904  3.70291  2.55756  3.29752  4.12708  2.87959  2.31104  2.88672  3.00722  2.20967  2.92112  3.32588  5.51305  4.16065    755 e x - -
          2.68618  4.42225  2.77519  2.73123  3.46354  2.40513  3.72494  3.29354  2.67741  2.69355  4.24690  2.90347  2.73739  3.18146  2.89801  2.37887  2.77519  2.98518  4.58477  3.61503
          0.15368  3.95861  2.09262  0.61958  0.77255  0.48576  0.95510
    656   2.29871  4.21835  3.17691  2.99161  4.04173  2.94892  4.10217  3.55986  3.06300  3.28300  4.21240  3.22164  3.68495  3.41518  3.34973  1.14507  2.77632  3.10264  5.41714  4.12520    756 s x - -
          2.68618  4.42225  2.77519  2.73123  3.46354  2.40513  3.72494  3.29354  2.67741  2.69355  4.24690  2.90347  2.73739  3.18146  2.89801  2.37887  2.77519  2.98518  4.58477  3.61503
          0.03254  3.83747  4.55982  0.61958  0.77255  0.42394  1.06266
    657   2.71614  5.00271  2.69183  1.80282  4.32670  3.35621  3.63549  3.73031  2.05084  3.29829  4.12249  2.87388  3.82391  2.78046  2.75048  2.70487  2.41766  3.37785  5.48914  4.14399    757 e x - -
          2.68618  4.42225  2.77519  2.73123  3.46354  2.40513  3.72494  3.29354  2.67741  2.69355  4.24690  2.90347  2.73739  3.18146  2.89801  2.37887  2.77519  2.98518  4.58477  3.61503
          0.02877  3.95861  4.68096  0.61958  0.77255  0.48576  0.95510
    658   2.60363  4.72008  2.11670  2.44111  4.22887  3.21248  3.82001  3.55886  2.73467  3.26884  4.14409  2.93478  3.80163  3.01345  3.19313  2.65937  1.65976  3.20369  5.53391  4.18916    758 t x - -
          2.68618  4.42225  2.77519  2.73123  3.46354  2.40513  3.72494  3.29354  2.67741  2.69355  4.24690  2.90347  2.73739  3.18146  2.89801  2.37887  2.77519  2.98518  4.58477  3.61503
          0.02877  3.95861  4.68096  0.61958  0.77255  0.48576  0.95510
    659   2.55637  4.29106  3.55435  3.16116  3.62720  2.03182  4.10034  1.76550  3.10645  2.58749  3.62211  3.45848  3.96335  3.44915  3.40115  2.80670  2.90395  2.41981  5.15446  3.90252    759 i x - -
          2.68618  4.42225  2.77519  2.73123  3.46354  2.40513  3.72494  3.29354  2.67741  2.69355  4.24690  2.90347  2.73739  3.18146  2.89801  2.37887  2.77519  2.98518  4.58477  3.61503
          0.02877  3.95861  4.68096  0.61958  0.77255  0.48576  0.95510
    660   2.74736  4.89967  2.52355  1.86639  4.44371  1.54325  3.85114  3.89619  2.75257  3.50169  4.37177  2.91047  3.83664  3.04823  3.19325  2.76534  3.08338  3.50187  5.65448  4.33154    760 g x - -
          2.68618  4.42225  2.77519  2.73123  3.46354  2.40513  3.72494  3.29354  2.67741  2.69355  4.24690  2.90347  2.73739  3.18146  2.89801  2.37887  2.77519  2.98518  4.58477  3.61503
          0.02877  3.95861  4.68096  0.61958  0.77255  0.48576  0.95510
    661   2.69786  4.99186  2.49280  1.95963  4.38785  3.25315  3.70229  3.84600  2.55493  3.41049  4.23553  2.27207  3.79863  2.86276  3.02690  1.90834  2.98373  3.45837  5.60113  4.21436    761 s x - -
          2.68618  4.42225  2.77519  2.73123  3.46354  2.40513  3.72494  3.29354  2.67741  2.69355  4.24690  2.90347  2.73739  3.18146  2.89801  2.37887  2.77519  2.98518  4.58477  3.61503
          0.02877  3.95861  4.68096  0.61958  0.77255  0.48576  0.95510
    662   2.79610  4.79476  2.75821  2.65259  4.17191  3.24272  3.99251  3.90126  2.90365  3.53850  4.49355  1.01417  3.89900  3.26576  3.26093  2.86023  3.18102  3.51476  5.46799  4.11432    762 n x - -
          2.68618  4.42225  2.77519  2.73123  3.46354  2.40513  3.72494  3.29354  2.67741  2.69355  4.24690  2.90347  2.73739  3.18146  2.89801  2.37887  2.77519  2.98518  4.58477  3.61503
          0.02877  3.95861  4.68096  0.61958  0.77255  0.48576  0.95510
    663   2.58977  4.43177  3.29375  2.73577  3.59231  3.49626  3.73471  2.92268  2.28855  2.29374  2.86575  3.17382  3.89037  2.99275  2.94336  2.36753  2.82557  2.69048  4.99925  3.74409    763 k x - -
          2.68618  4.42225  2.77519  2.73123  3.46354  2.40513  3.72494  3.29354  2.67741  2.69355  4.24690  2.90347  2.73739  3.18146  2.89801  2.37887  2.77519  2.98518  4.58477  3.61503
          0.02877  3.95861  4.68096  0.61958  0.77255  0.48576  0.95510
    664   2.66809  4.97608  2.73801  2.33532  4.24846  3.35760  2.84990  3.71756  2.34297  3.26466  4.07192  2.43777  2.96473  2.33235  2.77071  2.65809  2.90656  3.35649  5.43316  4.06844    764 q x - -
          2.68618  4.42225  2.77519  2.73123  3.46354  2.40513  3.72494  3.29354  2.67741  2.69355  4.24690  2.90347  2.73739  3.18146  2.89801  2.37887  2.77519  2.98518  4.58477  3.61503
          0.02877  3.95861  4.68096  0.61958  0.77255  0.48576  0.95510
    665   2.85186  4.67204  3.34893  2.90865  3.07357  3.61304  1.82172  3.15292  2.64879  2.13622  3.74699  3.30329  4.04684  3.14502  2.93730  2.97329  3.10065  2.96684  4.62611  3.09257    765 h x - -
          2.68618  4.42225  2.77519  2.73123  3.46354  2.40513  3.72494  3.29354  2.67741  2.69355  4.24690  2.90347  2.73739  3.18146  2.89801  2.37887  2.77519  2.98518  4.58477  3.61503
          0.27406  3.95861  1.51131  0.61958  0.77255  0.48576  0.95510
    666   2.06164  4.55394  2.92370  2.57928  4.03738  3.22651  3.70949  3.30385  1.90186  3.02151  3.93548  3.00639  3.77346  2.90857  2.67161  2.64702  2.86820  2.99389  5.30470  4.03540    766 k x - -
          2.68618  4.42225  2.77519  2.73123  3.46354  2.40513  3.72494  3.29354  2.67741  2.69355  4.24690  2.90347  2.73739  3.18146  2.89801  2.37887  2.77519  2.98518  4.58477  3.61503
          0.03662  3.72118  4.44353  0.61958  0.77255  0.67668  0.70989
    667   2.38786  4.38184  2.83282  2.58584  4.00356  3.05348  3.80907  3.36193  2.65611  3.10020  3.99267  2.25260  3.68819  3.04042  3.00963  2.50633  2.08773  2.99148  5.34458  4.03370    767 t x - -
          2.68618  4.42225  2.77519  2.73123  3.46354  2.40513  3.72494  3.29354  2.67741  2.69355  4.24690  2.90347  2.73739  3.18146  2.89801  2.37887  2.77519  2.98518  4.58477  3.61503
          0.19922  3.72118  1.85519  0.61958  0.77255  0.38258  1.14601
    668   2.23213  4.16962  3.18218  2.94250  4.16416  1.68075  4.07504  3.50399  3.02044  3.24956  4.12289  3.17863  3.65026  3.34510  3.33540  2.40144  1.99924  3.03661  5.50526  4.28110    768 g x - -
          2.68618  4.42225  2.77519  2.73123  3.46354  2.40513  3.72494  3.29354  2.67741  2.69355  4.24690  2.90347  2.73739  3.18146  2.89801  2.37887  2.77519  2.98518  4.58477  3.61503
          0.03254  3.83747  4.55982  0.61958  0.77255  0.59332  0.80405
    669   2.51085  4.59040  2.61569  2.46374  4.27581  2.24569  3.84431  3.80012  2.74889  3.41982  4.27615  1.72447  3.72461  3.05959  3.15729  2.58185  2.90051  3.35085  5.54327  4.21004    769 n x - -
          2.68618  4.42225  2.77519  2.73123  3.46354  2.40513  3.72494  3.29354  2.67741  2.69355  4.24690  2.90347  2.73739  3.18146  2.89801  2.37887  2.77519  2.98518  4.58477  3.61503
          0.03254  3.83747  4.55982  0.61958  0.77255  0.42394  1.06266
    670   2.26509  4.22764  3.15923  2.98410  4.35611  1.35728  4.18024  3.83365  3.16605  3.50798  4.34271  3.21314  3.68716  3.45057  3.49002  1.88599  2.75619  3.26178  5.67559  4.43572    770 g x - -
          2.68618  4.42225  2.77519  2.73123  3.46354  2.40513  3.72494  3.29354  2.67741  2.69355  4.24690  2.90347  2.73739  3.18146  2.89801  2.37887  2.77519  2.98518  4.58477  3.61503
          0.02877  3.95861  4.68096  0.61958  0.77255  0.48576  0.95510
    671   2.26509  4.22764  3.15923  2.98410  4.35611  1.35728  4.18024  3.83365  3.16605  3.50798  4.34271  3.21314  3.68716  3.45057  3.49002  1.88599  2.75619  3.26178  5.67559  4.43572    771 g x - -
          2.68618  4.42225  2.77519  2.73123  3.46354  2.40513  3.72494  3.29354  2.67741  2.69355  4.24690  2.90347  2.73739  3.18146  2.89801  2.37887  2.77519  2.98518  4.58477  3.61503
          0.02877  3.95861  4.68096  0.61958  0.77255  0.48576  0.95510
    672   2.35864  4.27996  3.28258  3.10273  4.16265  3.00830  4.21002  3.69709  3.18230  3.41082  4.32998  3.31346  3.75430  3.52497  3.46542  0.96824  2.84529  3.21332  5.52834  4.24673    772 s x - -
          2.68618  4.42225  2.77519  2.73123  3.46354  2.40513  3.72494  3.29354  2.67741  2.69355  4.24690  2.90347  2.73739  3.18146  2.89801  2.37887  2.77519  2.98518  4.58477  3.61503
          0.02877  3.95861  4.68096  0.61958  0.77255  0.48576  0.95510
    673   3.02774  5.15505  2.52597  0.90889  4.51228  3.33056  3.92537  3.98333  2.81682  3.58681  4.55748  2.98379  3.93936  3.13950  3.23426  3.00165  3.33277  3.65845  5.66765  4.39043    773 e x - -
          2.68618  4.42225  2.77519  2.73123  3.46354  2.40513  3.72494  3.29354  2.67741  2.69355  4.24690  2.90347  2.73739  3.18146  2.89801  2.37887  2.77519  2.98518  4.58477  3.61503
          0.02877  3.95861  4.68096  0.61958  0.77255  0.48576  0.95510
    674   3.03852  4.39045  4.65678  4.16605  3.53299  4.32268  4.90374  1.50020  4.04541  2.05814  3.35624  4.39711  4.66726  4.32839  4.25886  3.70980  3.31248  1.09865  5.47320  4.25621    774 v x - -
          2.68618  4.42225  2.77519  2.73123  3.46354  2.40513  3.72494  3.29354  2.67741  2.69355  4.24690  2.90347  2.73739  3.18146  2.89801  2.37887  2.77519  2.98518  4.58477  3.61503
          0.02877  3.95861  4.68096  0.61958  0.77255  0.48576  0.95510
    675   3.36910  4.74576  4.35675  4.08801  0.88067  4.03791  3.91725  2.88261  3.99297  2.23303  3.60032  4.11680  4.49487  4.13732  4.09141  3.63434  3.67043  2.87956  4.14156  2.49809    775 f x - -
          2.68618  4.42225  2.77519  2.73123  3.46354  2.40513  3.72494  3.29354  2.67741  2.69355  4.24690  2.90347  2.73739  3.18146  2.89801  2.37887  2.77519  2.98518  4.58477  3.61503
          0.02877  3.95861  4.68096  0.61958  0.77255  0.48576  0.95510
    676   3.08339  5.22332  0.80196  2.39145  4.61220  3.27704  4.00877  4.22025  3.10948  3.81343  4.79384  2.95198  3.93597  3.24836  3.63706  3.03633  3.42395  3.85041  5.76397  4.47143    776 d x - -
          2.68618  4.42225  2.77519  2.73123  3.46354  2.40513  3.72494  3.29354  2.67741  2.69355  4.24690  2.90347  2.73739  3.18146  2.89801  2.37887  2.77519  2.98518  4.58477  3.61503
          0.02877  3.95861  4.68096  0.61958  0.77255  0.48576  0.95510
    677   3.02774  5.15505  2.52597  0.90889  4.51228  3.33056  3.92537  3.98333  2.81682  3.58681  4.55748  2.98379  3.93936  3.13950  3.23426  3.00165  3.33277  3.65845  5.66765  4.39043    777 e x - -
          2.68618  4.42225  2.77519  2.73123  3.46354  2.40513  3.72494  3.29354  2.67741  2.69355  4.24690  2.90347  2.73739  3.18146  2.89801  2.37887  2.77519  2.98518  4.58477  3.61503
          0.02877  3.95861  4.68096  0.61958  0.77255  0.48576  0.95510
    678   3.06928  4.41111  4.69938  4.21036  3.49481  4.36248  4.93243  1.16419  4.08380  1.99176  3.31293  4.43966  4.69296  4.35725  4.28673  3.75307  3.34054  1.42508  5.46372  4.25774    778 i x - -
          2.68618  4.42225  2.77519  2.73123  3.46354  2.40513  3.72494  3.29354  2.67741  2.69355  4.24690  2.90347  2.73739  3.18146  2.89801  2.37887  2.77519  2.98518  4.58477  3.61503
          0.02877  3.95861  4.68096  0.61958  0.77255  0.48576  0.95510
    679   2.35864  4.27996  3.28258  3.10273  4.16265  3.00830  4.21002  3.69709  3.18230  3.41082  4.32998  3.31346  3.75430  3.52497  3.46542  0.96824  2.84529  3.21332  5.52834  4.24673    779 s x - -
          2.68618  4.42225  2.77519  2.73123  3.46354  2.40513  3.72494  3.29354  2.67741  2.69355  4.24690  2.90347  2.73739  3.18146  2.89801  2.37887  2.77519  2.98518  4.58477  3.61503
          0.02877  3.95861  4.68096  0.61958  0.77255  0.48576  0.95510
    680   3.09834  4.49378  4.45691  4.07634  3.43303  4.15855  4.78888  0.97726  3.90613  2.00200  3.35554  4.30965  4.58193  4.24584  4.09290  3.66257  3.39616  1.85129  5.34133  4.08673    780 i x - -
          2.68618  4.42225  2.77519  2.73123  3.46354  2.40513  3.72494  3.29354  2.67741  2.69355  4.24690  2.90347  2.73739  3.18146  2.89801  2.37887  2.77519  2.98518  4.58477  3.61503
          0.02877  3.95861  4.68096  0.61958  0.77255  0.48576  0.95510
    681   2.26235  4.22611  3.16259  2.98201  4.35506  1.39500  4.17627  3.83107  3.16062  3.50385  4.33687  3.21144  3.68553  3.44480  3.48651  1.83494  2.75255  3.25919  5.67422  4.43435    781 g x - -
          2.68618  4.42225  2.77519  2.73123  3.46354  2.40513  3.72494  3.29354  2.67741  2.69355  4.24690  2.90347  2.73739  3.18146  2.89801  2.37887  2.77519  2.98518  4.58477  3.61503
          0.02877  3.95861  4.68096  0.61958  0.77255  0.48576  0.95510
    682   2.35864  4.27996  3.28258  3.10273  4.16265  3.00830  4.21002  3.69709  3.18230  3.41082  4.32998  3.31346  3.75430  3.52497  3.46542  0.96824  2.84529  3.21332  5.52834  4.24673    782 s x - -
          2.68618  4.42225  2.77519  2.73123  3.46354  2.40513  3.72494  3.29354  2.67741  2.69355  4.24690  2.90347  2.73739  3.18146  2.89801  2.37887  2.77519  2.98518  4.58477  3.61503
          0.02877  3.95861  4.68096  0.61958  0.77255  0.48576  0.95510
    683   3.08339  5.22332  0.80196  2.39145  4.61220  3.27704  4.00877  4.22025  3.10948  3.81343  4.79384  2.95198  3.93597  3.24836  3.63706  3.03633  3.42395  3.85041  5.76397  4.47143    783 d x - -
          2.68618  4.42225  2.77519  2.73123  3.46354  2.40513  3.72494  3.29354  2.67741  2.69355  4.24690  2.90347  2.73739  3.18146  2.89801  2.37887  2.77519  2.98518  4.58477  3.61503
          0.13858  3.95861  2.20442  0.61958  0.77255  0.48576  0.95510
    684   2.79694  4.91556  2.83105  2.48817  3.79668  3.40954  2.11212  3.64059  2.27797  3.16805  4.06594  2.97222  3.87783  2.26660  2.59208  2.81021  3.03553  3.33571  5.12089  3.68884    784 h x - -
          2.68618  4.42225  2.77519  2.73123  3.46354  2.40513  3.72494  3.29354  2.67741  2.69355  4.24690  2.90347  2.73739  3.18146  2.89801  2.37887  2.77519  2.98518  4.58477  3.61503
          0.03206  3.85209  4.57444  0.61958  0.77255  0.58159  0.81873
    685   2.73657  4.90332  2.62849  2.38402  3.83830  3.30318  2.56801  3.71225  2.45333  3.26564  4.14322  1.90100  3.82912  2.87669  2.83304  2.74253  3.01114  3.37077  5.19242  3.72580    785 n x - -
          2.68618  4.42225  2.77519  2.73123  3.46354  2.40513  3.72494  3.29354  2.67741  2.69355  4.24690  2.90347  2.73739  3.18146  2.89801  2.37887  2.77519  2.98518  4.58477  3.61503
          0.03206  3.85209  4.57444  0.61958  0.77255  0.58159  0.81873
    686   2.96127  4.62396  3.57861  3.15541  1.88997  3.74700  1.97470  3.14381  3.04542  2.62988  3.72532  3.44530  4.15373  3.36518  3.33023  3.08934  3.20849  2.97417  4.01884  2.35822    786 f x - -
          2.68618  4.42225  2.77519  2.73123  3.46354  2.40513  3.72494  3.29354  2.67741  2.69355  4.24690  2.90347  2.73739  3.18146  2.89801  2.37887  2.77519  2.98518  4.58477  3.61503
          0.03206  3.85209  4.57444  0.61958  0.77255  0.58159  0.81873
    687   2.65545  4.72148  2.90067  2.49000  3.86914  3.38687  3.64211  3.34044  2.37639  2.43321  3.84582  2.41573  3.83430  2.36655  2.73666  2.71345  2.90039  3.05882  5.18774  3.85044    787 q x - -
          2.68618  4.42225  2.77519  2.73123  3.46354  2.40513  3.72494  3.29354  2.67741  2.69355  4.24690  2.90347  2.73739  3.18146  2.89801  2.37887  2.77519  2.98518  4.58477  3.61503
          0.03206  3.85209  4.57444  0.61958  0.77255  0.58159  0.81873
    688   1.73508  4.52739  2.92271  2.60728  4.01378  3.20846  3.79233  3.37034  2.57045  3.03267  3.94940  3.03422  3.78285  2.28905  2.91721  2.62373  2.86048  3.04517  5.34241  4.04781    788 a x - -
          2.68618  4.42225  2.77519  2.73123  3.46354  2.40513  3.72494  3.29354  2.67741  2.69355  4.24690  2.90347  2.73739  3.18146  2.89801  2.37887  2.77519  2.98518  4.58477  3.61503
          0.03206  3.85209  4.57444  0.61958  0.77255  0.58159  0.81873
    689   2.69606  4.63276  2.95796  1.87282  3.78405  3.45565  3.79007  2.29168  2.61572  2.68770  3.71004  3.08779  3.91537  3.00790  2.99656  2.81315  2.95215  2.64029  5.23121  3.92455    789 e x - -
          2.68618  4.42225  2.77519  2.73123  3.46354  2.40513  3.72494  3.29354  2.67741  2.69355  4.24690  2.90347  2.73739  3.18146  2.89801  2.37887  2.77519  2.98518  4.58477  3.61503
          0.03206  3.85209  4.57444  0.61958  0.77255  0.58159  0.81873
    690   2.52029  4.34717  3.23575  2.88256  3.67034  3.31488  3.93571  2.74794  2.85468  2.71842  3.71034  2.41038  3.87732  3.23210  3.18364  2.71508  2.86093  1.73816  5.15521  3.84191    790 v x - -
          2.68618  4.42225  2.77519  2.73123  3.46354  2.40513  3.72494  3.29354  2.67741  2.69355  4.24690  2.90347  2.73739  3.18146  2.89801  2.37887  2.77519  2.98518  4.58477  3.61503
          0.03206  3.85209  4.57444  0.61958  0.77255  0.58159  0.81873
    691   1.68694  4.28730  3.59123  3.18189  3.55585  3.38553  4.11396  2.53097  3.06863  1.94398  3.52489  3.46610  3.95738  3.44125  3.35614  2.79054  2.89799  2.35282  5.16868  3.90570    791 a x - -
          2.68623  4.42230  2.77471  2.73128  3.46359  2.40518  3.72499  3.29359  2.67746  2.69360  4.24695  2.90351  2.73744  3.18151  2.89806  2.37892  2.77524  2.98490  4.58482  3.61508
          0.50017  1.90951  1.40478  0.89557  0.52488  0.43019  1.05093
    692   2.54773  4.55928  2.82532  2.52696  3.63070  3.21032  2.51989  3.43670  2.49391  3.04497  3.93902  2.96691  3.76328  2.93366  2.83722  2.11426  2.86596  3.10315  5.03231  3.59701    795 s x - -
          2.68618  4.42225  2.77519  2.73123  3.46354  2.40513  3.72494  3.29354  2.67741  2.69355  4.24690  2.90347  2.73739  3.18146  2.89801  2.37887  2.77519  2.98518  4.58477  3.61503
          0.03662  3.72118  4.44353  0.61958  0.77255  0.67668  0.70989
    693   2.67027  4.75057  2.88444  2.50988  4.08712  3.30009  3.61328  3.59003  2.18667  3.16515  4.04096  2.29859  3.79965  2.79702  1.97123  2.71440  2.94139  3.25517  5.27336  3.97094    796 r x - -
          2.68618  4.42225  2.77519  2.73123  3.46354  2.40513  3.72494  3.29354  2.67741  2.69355  4.24690  2.90347  2.73739  3.18146  2.89801  2.37887  2.77519  2.98518  4.58477  3.61503
          0.03662  3.72118  4.44353  0.61958  0.77255  0.67668  0.70989
    694   2.68553  4.86015  2.52894  2.31513  4.12485  3.22075  3.63145  3.68464  2.36486  3.25305  4.13347  2.16559  3.76843  2.22179  2.72568  2.69251  2.97012  3.33775  5.37014  3.99636    797 n x - -
          2.68618  4.42225  2.77519  2.73123  3.46354  2.40513  3.72494  3.29354  2.67741  2.69355  4.24690  2.90347  2.73739  3.18146  2.89801  2.37887  2.77519  2.98518  4.58477  3.61503
          0.03662  3.72118  4.44353  0.61958  0.77255  0.38258  1.14601
    695   2.61851  4.65554  2.34862  2.48820  3.90444  2.63708  3.74258  3.27274  2.64355  2.07791  3.84621  2.98480  3.83421  2.95349  3.08227  2.69629  2.89292  2.98770  5.26487  3.94150    798 l x - -
          2.68618  4.42225  2.77519  2.73123  3.46354  2.40513  3.72494  3.29354  2.67741  2.69355  4.24690  2.90347  2.73739  3.18146  2.89801  2.37887  2.77519  2.98518  4.58477  3.61503
          0.02877  3.95861  4.68096  0.61958  0.77255  0.48576  0.95510
    696   2.54448  4.68023  2.38859  2.43744  4.06997  2.65964  3.69850  3.46511  2.55544  3.10290  3.93324  2.93512  2.91785  2.87144  3.01526  2.60037  2.83032  2.53472  5.35956  4.02995    799 d x - -
          2.68618  4.42225  2.77519  2.73123  3.46354  2.40513  3.72494  3.29354  2.67741  2.69355  4.24690  2.90347  2.73739  3.18146  2.89801  2.37887  2.77519  2.98518  4.58477  3.61503
          0.02877  3.95861  4.68096  0.61958  0.77255  0.48576  0.95510
    697   2.81659  5.32169  1.68368  1.83637  4.57958  3.25103  2.71187  4.09811  2.59050  3.60356  4.42093  2.71391  3.80615  2.82948  3.12922  2.73427  3.08052  3.68965  5.75518  4.29407    800 d x - -
          2.68618  4.42225  2.77519  2.73123  3.46354  2.40513  3.72494  3.29354  2.67741  2.69355  4.24690  2.90347  2.73739  3.18146  2.89801  2.37887  2.77519  2.98518  4.58477  3.61503
          0.02877  3.95861  4.68096  0.61958  0.77255  0.48576  0.95510
    698   2.89676  5.47738  1.56683  1.76174  4.76129  3.21036  3.72414  4.28127  2.71665  3.77150  4.60702  2.11831  3.81631  2.88335  3.30501  2.78441  3.17829  3.85012  5.92985  4.42562    801 d x - -
          2.68618  4.42225  2.77519  2.73123  3.46354  2.40513  3.72494  3.29354  2.67741  2.69355  4.24690  2.90347  2.73739  3.18146  2.89801  2.37887  2.77519  2.98518  4.58477  3.61503
          0.02877  3.95861  4.68096  0.61958  0.77255  0.48576  0.95510
    699   3.02774  5.15505  2.52597  0.90889  4.51228  3.33056  3.92537  3.98333  2.81682  3.58681  4.55748  2.98379  3.93936  3.13950  3.23426  3.00165  3.33277  3.65845  5.66765  4.39043    802 e x - -
          2.68618  4.42225  2.77519  2.73123  3.46354  2.40513  3.72494  3.29354  2.67741  2.69355  4.24690  2.90347  2.73739  3.18146  2.89801  2.37887  2.77519  2.98518  4.58477  3.61503
          0.02877  3.95861  4.68096  0.61958  0.77255  0.48576  0.95510
    700   2.83069  5.36024  1.93918  1.57603  4.64819  3.24605  3.68286  4.14660  2.59048  3.64290  4.45989  2.70562  3.80748  2.29363  3.12847  2.74147  3.09593  3.72990  5.80095  4.33761    803 e x - -
          2.68618  4.42225  2.77519  2.73123  3.46354  2.40513  3.72494  3.29354  2.67741  2.69355  4.24690  2.90347  2.73739  3.18146  2.89801  2.37887  2.77519  2.98518  4.58477  3.61503
          0.02877  3.95861  4.68096  0.61958  0.77255  0.48576  0.95510
    701   2.76435  5.13244  2.58735  1.73716  4.39395  3.34794  2.79723  3.88249  2.35007  3.39931  4.21643  2.83074  3.82629  2.31452  2.76486  2.72432  3.00222  3.51115  5.53892  4.15879    804 e x - -
          2.68618  4.42225  2.77519  2.73123  3.46354  2.40513  3.72494  3.29354  2.67741  2.69355  4.24690  2.90347  2.73739  3.18146  2.89801  2.37887  2.77519  2.98518  4.58477  3.61503
          0.02877  3.95861  4.68096  0.61958  0.77255  0.48576  0.95510
    702   2.93524  5.49172  1.49135  1.49659  4.77739  3.20841  3.75445  4.29138  2.77172  3.80064  4.65826  2.67508  3.83065  2.92256  3.36404  2.81980  3.22437  3.86993  5.95321  4.45469    805 d x - -
          2.68618  4.42225  2.77519  2.73123  3.46354  2.40513  3.72494  3.29354  2.67741  2.69355  4.24690  2.90347  2.73739  3.18146  2.89801  2.37887  2.77519  2.98518  4.58477  3.61503
          0.02877  3.95861  4.68096  0.61958  0.77255  0.48576  0.95510
    703   2.87624  4.39547  4.24405  3.91026  3.61384  3.81243  4.69734  2.04867  3.77934  2.28620  3.56633  4.08613  4.36843  4.13313  3.98347  3.32169  3.23589  0.92296  5.41269  4.14946    806 v x - -
          2.68618  4.42225  2.77519  2.73123  3.46354  2.40513  3.72494  3.29354  2.67741  2.69355  4.24690  2.90347  2.73739  3.18146  2.89801  2.37887  2.77519  2.98518  4.58477  3.61503
          0.02877  3.95861  4.68096  0.61958  0.77255  0.48576  0.95510
    704   2.58243  4.33009  3.39975  2.85190  3.39122  3.52610  2.96907  2.39206  2.75013  2.21284  3.43264  3.25798  3.92005  3.10268  3.09019  2.42521  2.82072  2.57878  4.85415  3.56759    807 l x - -
          2.68618  4.42225  2.77519  2.73123  3.46354  2.40513  3.72494  3.29354  2.67741  2.69355  4.24690  2.90347  2.73739  3.18146  2.89801  2.37887  2.77519  2.98518  4.58477  3.61503
          0.02877  3.95861  4.68096  0.61958  0.77255  0.48576  0.95510
    705   3.08339  5.22332  0.80196  2.39145  4.61220  3.27704  4.00877  4.22025  3.10948  3.81343  4.79384  2.95198  3.93597  3.24836  3.63706  3.03633  3.42395  3.85041  5.76397  4.47143    808 d x - -
          2.68618  4.42225  2.77519  2.73123  3.46354  2.40513  3.72494  3.29354  2.67741  2.69355  4.24690  2.90347  2.73739  3.18146  2.89801  2.37887  2.77519  2.98518  4.58477  3.61503
          0.02877  3.95861  4.68096  0.61958  0.77255  0.48576  0.95510
    706   2.52060  4.32680  3.46195  3.05431  2.45182  3.32982  3.89562  3.02579  3.03443  2.70472  3.69958  3.34898  3.90087  3.34240  3.35466  1.56625  2.87569  2.77082  4.79668  3.33389    809 s x - -
          2.68618  4.42225  2.77519  2.73123  3.46354  2.40513  3.72494  3.29354  2.67741  2.69355  4.24690  2.90347  2.73739  3.18146  2.89801  2.37887  2.77519  2.98518  4.58477  3.61503
          0.02877  3.95861  4.68096  0.61958  0.77255  0.48576  0.95510
    707   3.05171  5.01796  3.23338  2.83930  4.42407  3.53142  3.80851  3.85884  0.92630  3.40537  4.36263  3.25982  4.02605  2.99542  2.45026  3.08831  3.29880  3.56192  5.44369  4.26903    810 k x - -
          2.68618  4.42225  2.77519  2.73123  3.46354  2.40513  3.72494  3.29354  2.67741  2.69355  4.24690  2.90347  2.73739  3.18146  2.89801  2.37887  2.77519  2.98518  4.58477  3.61503
          0.02877  3.95861  4.68096  0.61958  0.77255  0.48576  0.95510
    708   2.36198  4.22737  3.45445  3.14281  3.95654  1.50904  4.16207  3.11922  3.14430  2.99864  3.95751  3.35991  3.79538  3.47240  3.44205  2.56240  2.80175  2.07136  5.39634  4.15387    811 g x - -
          2.68618  4.42225  2.77519  2.73123  3.46354  2.40513  3.72494  3.29354  2.67741  2.69355  4.24690  2.90347  2.73739  3.18146  2.89801  2.37887  2.77519  2.98518  4.58477  3.61503
          0.02877  3.95861  4.68096  0.61958  0.77255  0.48576  0.95510
    709   2.84713  5.35838  1.84586  1.55494  4.67371  2.48556  3.71611  4.17286  2.68079  3.68284  4.51138  2.69559  3.81001  2.87322  3.24866  2.75722  3.12735  3.75288  5.84960  4.37672    812 e x - -
          2.68618  4.42225  2.77519  2.73123  3.46354  2.40513  3.72494  3.29354  2.67741  2.69355  4.24690  2.90347  2.73739  3.18146  2.89801  2.37887  2.77519  2.98518  4.58477  3.61503
          0.02877  3.95861  4.68096  0.61958  0.77255  0.48576  0.95510
    710   2.35864  4.27996  3.28258  3.10273  4.16265  3.00830  4.21002  3.69709  3.18230  3.41082  4.32998  3.31346  3.75430  3.52497  3.46542  0.96824  2.84529  3.21332  5.52834  4.24673    813 s x - -
          2.68618  4.42225  2.77519  2.73123  3.46354  2.40513  3.72494  3.29354  2.67741  2.69355  4.24690  2.90347  2.73739  3.18146  2.89801  2.37887  2.77519  2.98518  4.58477  3.61503
          0.02877  3.95861  4.68096  0.61958  0.77255  0.48576  0.95510
    711   2.77457  4.54110  3.46595  3.37648  4.51651  0.60775  4.49117  4.13739  3.56945  3.78063  4.75733  3.63027  3.93499  3.88682  3.79572  2.94901  3.26251  3.64909  5.58858  4.62144    814 G x - -
          2.68618  4.42225  2.77519  2.73123  3.46354  2.40513  3.72494  3.29354  2.67741  2.69355  4.24690  2.90347  2.73739  3.18146  2.89801  2.37887  2.77519  2.98518  4.58477  3.61503
          0.02877  3.95861  4.68096  0.61958  0.77255  0.48576  0.95510
    712   2.35864  4.27996  3.28258  3.10273  4.16265  3.00830  4.21002  3.69709  3.18230  3.41082  4.32998  3.31346  3.75430  3.52497  3.46542  0.96824  2.84529  3.21332  5.52834  4.24673    815 s x - -
          2.68618  4.42225  2.77519  2.73123  3.46354  2.40513  3.72494  3.29354  2.67741  2.69355  4.24690  2.90347  2.73739  3.18146  2.89801  2.37887  2.77519  2.98518  4.58477  3.61503
          0.02877  3.95861  4.68096  0.61958  0.77255  0.48576  0.95510
    713   2.77457  4.54110  3.46595  3.37648  4.51651  0.60775  4.49117  4.13739  3.56945  3.78063  4.75733  3.63027  3.93499  3.88682  3.79572  2.94901  3.26251  3.64909  5.58858  4.62144    816 G x - -
          2.68618  4.42225  2.77519  2.73123  3.46354  2.40513  3.72494  3.29354  2.67741  2.69355  4.24690  2.90347  2.73739  3.18146  2.89801  2.37887  2.77519  2.98518  4.58477  3.61503
          0.02877  3.95861  4.68096  0.61958  0.77255  0.48576  0.95510
    714   3.08339  5.22332  0.80196  2.39145  4.61220  3.27704  4.00877  4.22025  3.10948  3.81343  4.79384  2.95198  3.93597  3.24836  3.63706  3.03633  3.42395  3.85041  5.76397  4.47143    817 d x - -
          2.68618  4.42225  2.77519  2.73123  3.46354  2.40513  3.72494  3.29354  2.67741  2.69355  4.24690  2.90347  2.73739  3.18146  2.89801  2.37887  2.77519  2.98518  4.58477  3.61503
          0.02877  3.95861  4.68096  0.61958  0.77255  0.48576  0.95510
    715   2.46037  4.30545  3.50588  3.26244  4.04622  3.14174  4.27302  3.18389  3.20712  3.04431  4.08969  3.45765  3.85245  3.59774  3.46137  2.66265  1.03387  2.86961  5.47645  4.26299    818 t x - -
          2.68618  4.42225  2.77519  2.73123  3.46354  2.40513  3.72494  3.29354  2.67741  2.69355  4.24690  2.90347  2.73739  3.18146  2.89801  2.37887  2.77519  2.98518  4.58477  3.61503
          0.02877  3.95861  4.68096  0.61958  0.77255  0.48576  0.95510
    716   3.36910  4.74576  4.35675  4.08801  0.88067  4.03791  3.91725  2.88261  3.99297  2.23303  3.60032  4.11680  4.49487  4.13732  4.09141  3.63434  3.67043  2.87956  4.14156  2.49809    819 f x - -
          2.68618  4.42225  2.77519  2.73123  3.46354  2.40513  3.72494  3.29354  2.67741  2.69355  4.24690  2.90347  2.73739  3.18146  2.89801  2.37887  2.77519  2.98518  4.58477  3.61503
          0.02877  3.95861  4.68096  0.61958  0.77255  0.48576  0.95510
    717   3.36910  4.74576  4.35675  4.08801  0.88067  4.03791  3.91725  2.88261  3.99297  2.23303  3.60032  4.11680  4.49487  4.13732  4.09141  3.63434  3.67043  2.87956  4.14156  2.49809    820 f x - -
          2.68618  4.42225  2.77519  2.73123  3.46354  2.40513  3.72494  3.29354  2.67741  2.69355  4.24690  2.90347  2.73739  3.18146  2.89801  2.37887  2.77519  2.98518  4.58477  3.61503
          0.02877  3.95861  4.68096  0.61958  0.77255  0.48576  0.95510
    718   2.35864  4.27996  3.28258  3.10273  4.16265  3.00830  4.21002  3.69709  3.18230  3.41082  4.32998  3.31346  3.75430  3.52497  3.46542  0.96824  2.84529  3.21332  5.52834  4.24673    821 s x - -
          2.68618  4.42225  2.77519  2.73123  3.46354  2.40513  3.72494  3.29354  2.67741  2.69355  4.24690  2.90347  2.73739  3.18146  2.89801  2.37887  2.77519  2.98518  4.58477  3.61503
          0.02877  3.95861  4.68096  0.61958  0.77255  0.48576  0.95510
    719   2.26598  4.19275  3.36544  3.06015  4.13096  2.99635  4.12326  3.44997  3.05985  3.21390  4.08816  3.26770  3.71209  3.39764  3.36779  1.90542  1.44716  3.00810  5.50483  4.26780    822 t x - -
          2.68618  4.42225  2.77519  2.73123  3.46354  2.40513  3.72494  3.29354  2.67741  2.69355  4.24690  2.90347  2.73739  3.18146  2.89801  2.37887  2.77519  2.98518  4.58477  3.61503
          0.02877  3.95861  4.68096  0.61958  0.77255  0.48576  0.95510
    720   0.89643  4.23633  3.55111  3.34686  4.13915  3.05846  4.35859  3.27764  3.36536  3.15522  4.17798  3.47437  3.80587  3.69873  3.60967  2.58608  2.86942  2.91714  5.55771  4.36766    823 a x - -
          2.68618  4.42225  2.77519  2.73123  3.46354  2.40513  3.72494  3.29354  2.67741  2.69355  4.24690  2.90347  2.73739  3.18146  2.89801  2.37887  2.77519  2.98518  4.58477  3.61503
          0.02877  3.95861  4.68096  0.61958  0.77255  0.48576  0.95510
    721   2.35864  4.27996  3.28258  3.10273  4.16265  3.00830  4.21002  3.69709  3.18230  3.41082  4.32998  3.31346  3.75430  3.52497  3.46542  0.96824  2.84529  3.21332  5.52834  4.24673    824 s x - -
          2.68618  4.42225  2.77519  2.73123  3.46354  2.40513  3.72494  3.29354  2.67741  2.69355  4.24690  2.90347  2.73739  3.18146  2.89801  2.37887  2.77519  2.98518  4.58477  3.61503
          0.02877  3.95861  4.68096  0.61958  0.77255  0.48576  0.95510
    722   2.29725  4.28766  4.28333  3.76929  3.54761  3.97653  4.54544  1.63329  3.67428  2.22865  3.40425  4.02128  4.39000  3.96074  3.92471  3.33027  3.10953  1.35512  5.30137  4.09174    825 v x - -
          2.68618  4.42225  2.77519  2.73123  3.46354  2.40513  3.72494  3.29354  2.67741  2.69355  4.24690  2.90347  2.73739  3.18146  2.89801  2.37887  2.77519  2.98518  4.58477  3.61503
          0.02877  3.95861  4.68096  0.61958  0.77255  0.48576  0.95510
    723   2.69028  4.44453  3.51100  3.09149  3.50001  3.50629  4.03486  2.77763  2.96828  1.63776  3.52126  3.44594  2.11615  3.36169  3.26572  2.90731  3.00361  2.63344  5.08494  3.80851    826 l x - -
          2.68618  4.42225  2.77519  2.73123  3.46354  2.40513  3.72494  3.29354  2.67741  2.69355  4.24690  2.90347  2.73739  3.18146  2.89801  2.37887  2.77519  2.98518  4.58477  3.61503
          0.02877  3.95861  4.68096  0.61958  0.77255  0.48576  0.95510
    724   2.62424  4.75272  2.31121  2.42662  4.00826  3.33534  3.70210  3.39798  2.56119  2.52019  3.92098  2.93813  2.39939  2.88497  3.01311  2.67145  2.89201  3.09467  5.33102  3.98660    827 d x - -
          2.68618  4.42225  2.77519  2.73123  3.46354  2.40513  3.72494  3.29354  2.67741  2.69355  4.24690  2.90347  2.73739  3.18146  2.89801  2.37887  2.77519  2.98518  4.58477  3.61503
          0.15368  3.95861  2.09262  0.61958  0.77255  0.48576  0.95510
    725   2.48602  4.53692  2.90851  2.53765  4.04110  3.20463  3.72802  3.44001  2.51273  3.07936  3.93177  2.98237  3.75039  2.36817  2.88847  2.13709  2.28542  3.08476  5.32890  4.03258    828 s x - -
          2.68621  4.42228  2.77498  2.73126  3.46357  2.40499  3.72497  3.29357  2.67744  2.69358  4.24693  2.90350  2.73742  3.18149  2.89804  2.37890  2.77522  2.98521  4.58480  3.61506
          0.31551  1.34662  4.55982  0.25273  1.49912  0.59332  0.80405
    726   2.59983  4.41041  3.34814  2.95352  3.54899  3.37066  3.94325  2.85331  2.83831  1.97591  3.60637  3.31591  2.03665  3.24942  3.14524  2.78809  2.92990  2.66979  5.08105  3.78320    830 l x - -
          2.68618  4.42225  2.77519  2.73123  3.46354  2.40513  3.72494  3.29354  2.67741  2.69355  4.24690  2.90347  2.73739  3.18146  2.89801  2.37887  2.77519  2.98518  4.58477  3.61503
          0.03254  3.83747  4.55982  0.61958  0.77255  0.59332  0.80405
    727   2.29871  4.21835  3.17691  2.99161  4.04173  2.94892  4.10217  3.55986  3.06300  3.28300  4.21240  3.22164  3.68495  3.41518  3.34973  1.14507  2.77632  3.10264  5.41714  4.12520    831 s x - -
          2.68612  4.42242  2.77512  2.73092  3.46371  2.40529  3.72321  3.29371  2.67758  2.69372  4.24707  2.90363  2.73732  3.18126  2.89817  2.37870  2.77536  2.98535  4.58494  3.61520
          0.31551  1.34662  4.55982  1.45354  0.26624  0.42394  1.06266
    728   2.65131  4.64140  3.02301  2.66438  3.74769  3.34905  1.84072  3.42533  2.54074  3.05128  3.96143  3.09884  3.87407  3.01315  2.87091  2.74253  2.33871  3.11930  5.13452  3.73679    838 h x - -
          2.68618  4.42225  2.77519  2.73123  3.46354  2.40513  3.72494  3.29354  2.67741  2.69355  4.24690  2.90347  2.73739  3.18146  2.89801  2.37887  2.77519  2.98518  4.58477  3.61503
          0.02877  3.95861  4.68096  0.61958  0.77255  0.48576  0.95510
    729   2.33734  4.30675  3.13551  2.88848  4.21449  3.01947  4.06012  3.67138  2.97507  3.34341  4.20333  3.18098  1.60601  3.31235  3.31286  1.91287  2.78775  3.19121  5.54520  4.27709    839 p x - -
          2.68618  4.42225  2.77519  2.73123  3.46354  2.40513  3.72494  3.29354  2.67741  2.69355  4.24690  2.90347  2.73739  3.18146  2.89801  2.37887  2.77519  2.98518  4.58477  3.61503
          0.02877  3.95861  4.68096  0.61958  0.77255  0.48576  0.95510
    730   2.68914  4.95769  1.66352  2.27103  4.46963  3.17481  3.78921  3.96176  2.74969  3.54858  4.39067  2.80560  3.79050  2.96793  3.26788  1.80058  3.02386  3.53505  5.71871  4.30183    840 d x - -
          2.68618  4.42225  2.77519  2.73123  3.46354  2.40513  3.72494  3.29354  2.67741  2.69355  4.24690  2.90347  2.73739  3.18146  2.89801  2.37887  2.77519  2.98518  4.58477  3.61503
          0.02877  3.95861  4.68096  0.61958  0.77255  0.48576  0.95510
    731   2.33973  4.30778  3.13443  2.89105  4.21350  3.02015  4.06290  3.67116  2.97802  3.34434  4.20622  3.18294  1.57643  3.31651  3.31408  1.94674  2.79074  3.19189  5.54508  4.27672    841 p x - -
          2.68618  4.42225  2.77519  2.73123  3.46354  2.40513  3.72494  3.29354  2.67741  2.69355  4.24690  2.90347  2.73739  3.18146  2.89801  2.37887  2.77519  2.98518  4.58477  3.61503
          0.02877  3.95861  4.68096  0.61958  0.77255  0.48576  0.95510
    732   2.47304  4.23737  3.72125  3.30573  3.75628  3.32033  4.22919  2.55279  3.20515  2.60830  3.68230  3.52346  3.94357  3.55318  3.48882  2.73277  1.57370  1.91637  5.32660  4.09416    842 t x - -
          2.68618  4.42225  2.77519  2.73123  3.46354  2.40513  3.72494  3.29354  2.67741  2.69355  4.24690  2.90347  2.73739  3.18146  2.89801  2.37887  2.77519  2.98518  4.58477  3.61503
          0.02877  3.95861  4.68096  0.61958  0.77255  0.48576  0.95510
    733   2.80686  4.59774  3.21122  2.29184  3.56783  3.59910  3.92342  2.77165  2.77359  1.50578  3.53730  3.29956  4.04452  3.19872  3.09544  2.98297  3.05929  2.63707  5.12663  3.84839    843 l x - -
          2.68618  4.42225  2.77519  2.73123  3.46354  2.40513  3.72494  3.29354  2.67741  2.69355  4.24690  2.90347  2.73739  3.18146  2.89801  2.37887  2.77519  2.98518  4.58477  3.61503
          0.02877  3.95861  4.68096  0.61958  0.77255  0.48576  0.95510
    734   2.62842  4.80691  2.73940  2.41063  4.09326  3.29476  2.80936  3.64751  2.49333  3.23098  4.06417  2.39458  3.80430  2.86690  2.91514  1.92085  2.91147  3.28657  5.37296  3.99446    844 s x - -
          2.68618  4.42225  2.77519  2.73123  3.46354  2.40513  3.72494  3.29354  2.67741  2.69355  4.24690  2.90347  2.73739  3.18146  2.89801  2.37887  2.77519  2.98518  4.58477  3.61503
          0.02877  3.95861  4.68096  0.61958  0.77255  0.48576  0.95510
    735   2.63547  4.85752  2.93559  2.43876  4.20224  3.38121  3.61323  3.62398  2.28552  3.18647  4.00056  2.94071  2.94663  2.34156  2.30794  2.31057  2.87823  3.27302  5.37711  4.05798    845 k x - -
          2.68618  4.42225  2.77519  2.73123  3.46354  2.40513  3.72494  3.29354  2.67741  2.69355  4.24690  2.90347  2.73739  3.18146  2.89801  2.37887  2.77519  2.98518  4.58477  3.61503
          0.02877  3.95861  4.68096  0.61958  0.77255  0.48576  0.95510
    736   2.72110  5.08389  1.76615  2.21452  4.46928  3.23252  3.70548  3.92996  2.61329  3.49234  4.31373  2.23606  3.79191  2.86208  3.13453  2.68605  2.40322  3.52885  5.68079  4.25961    846 d x - -
          2.68618  4.42225  2.77519  2.73123  3.46354  2.40513  3.72494  3.29354  2.67741  2.69355  4.24690  2.90347  2.73739  3.18146  2.89801  2.37887  2.77519  2.98518  4.58477  3.61503
          0.02877  3.95861  4.68096  0.61958  0.77255  0.48576  0.95510
    737   2.54966  4.28561  3.45839  2.92128  3.46465  3.49242  3.85161  2.30788  2.84776  2.18349  3.42813  3.30512  2.99468  3.17626  3.18711  2.37774  2.81184  2.49296  4.93815  3.69628    847 l x - -
          2.68618  4.42225  2.77519  2.73123  3.46354  2.40513  3.72494  3.29354  2.67741  2.69355  4.24690  2.90347  2.73739  3.18146  2.89801  2.37887  2.77519  2.98518  4.58477  3.61503
          0.02877  3.95861  4.68096  0.61958  0.77255  0.48576  0.95510
    738   2.65185  4.87294  2.06191  2.36169  4.11958  3.36404  3.64466  2.80978  2.14480  3.12286  3.96813  2.89144  3.81231  2.80128  2.89844  2.66806  2.89498  3.15516  5.38256  4.02963    848 d x - -
          2.68618  4.42225  2.77519  2.73123  3.46354  2.40513  3.72494  3.29354  2.67741  2.69355  4.24690  2.90347  2.73739  3.18146  2.89801  2.37887  2.77519  2.98518  4.58477  3.61503
          0.02877  3.95861  4.68096  0.61958  0.77255  0.48576  0.95510
    739   2.68475  4.95811  2.66743  2.34628  4.31385  3.31469  3.65772  3.77635  2.40596  3.32759  4.14850  2.34444  2.83623  2.03144  2.82323  2.68084  2.94843  3.40352  5.49932  4.13964    849 q x - -
          2.68618  4.42225  2.77519  2.73123  3.46354  2.40513  3.72494  3.29354  2.67741  2.69355  4.24690  2.90347  2.73739  3.18146  2.89801  2.37887  2.77519  2.98518  4.58477  3.61503
          0.27406  3.95861  1.51131  0.61958  0.77255  0.48576  0.95510
    740   2.54857  4.28954  3.44482  3.01795  3.46839  3.40296  3.97243  1.99140  2.91412  2.33633  3.45224  3.36108  2.67852  3.29267  3.21872  2.78858  2.86867  2.33519  5.04661  3.77784    850 i x - -
          2.68618  4.42225  2.77519  2.73123  3.46354  2.40513  3.72494  3.29354  2.67741  2.69355  4.24690  2.90347  2.73739  3.18146  2.89801  2.37887  2.77519  2.98518  4.58477  3.61503
          0.03662  3.72118  4.44353  0.61958  0.77255  0.67668  0.70989
    741   2.71779  4.98906  1.88829  2.18740  4.01448  3.19896  2.56979  3.75479  2.53711  3.31224  4.18331  2.73485  3.75129  2.82448  3.01053  2.68684  2.99214  3.40435  5.33605  3.87656    851 d x - -
          2.68618  4.42225  2.77519  2.73123  3.46354  2.40513  3.72494  3.29354  2.67741  2.69355  4.24690  2.90347  2.73739  3.18146  2.89801  2.37887  2.77519  2.98518  4.58477  3.61503
          0.03662  3.72118  4.44353  0.61958  0.77255  0.67668  0.70989
    742   2.38786  4.38184  2.83282  2.58584  4.00356  3.05348  3.80907  3.36193  2.65611  3.10020  3.99267  2.25260  3.68819  3.04042  3.00963  2.50633  2.08773  2.99148  5.34458  4.03370    852 t x - -
          2.68618  4.42225  2.77519  2.73123  3.46354  2.40513  3.72494  3.29354  2.67741  2.69355  4.24690  2.90347  2.73739  3.18146  2.89801  2.37887  2.77519  2.98518  4.58477  3.61503
          0.03662  3.72118  4.44353  0.61958  0.77255  0.38258  1.14601
    743   2.17446  4.55418  3.03046  2.56141  3.93772  3.30223  2.82721  3.34132  2.54746  2.98524  3.82790  3.02214  2.92756  2.91183  2.95868  2.60290  2.37597  3.01499  5.25333  3.95557    853 a x - -
          2.68618  4.42225  2.77519  2.73123  3.46354  2.40513  3.72494  3.29354  2.67741  2.69355  4.24690  2.90347  2.73739  3.18146  2.89801  2.37887  2.77519  2.98518  4.58477  3.61503
          0.02877  3.95861  4.68096  0.61958  0.77255  0.48576  0.95510
    744   2.35268  4.35091  4.20267  3.66865  3.32569  3.99995  4.41225  1.77365  3.54273  1.49221  3.19338  3.95844  4.36075  3.82442  3.78311  3.32939  3.13308  1.97172  5.12046  3.93509    854 l x - -
          2.68618  4.42225  2.77519  2.73123  3.46354  2.40513  3.72494  3.29354  2.67741  2.69355  4.24690  2.90347  2.73739  3.18146  2.89801  2.37887  2.77519  2.98518  4.58477  3.61503
          0.02877  3.95861  4.68096  0.61958  0.77255  0.48576  0.95510
    745   2.60107  4.53893  3.14243  2.62647  3.70592  3.45801  3.70416  3.05339  2.53419  2.39157  3.64110  2.60936  3.86668  2.50236  2.91419  2.72034  2.84070  2.39470  5.08570  3.79802    855 l x - -
          2.68618  4.42225  2.77519  2.73123  3.46354  2.40513  3.72494  3.29354  2.67741  2.69355  4.24690  2.90347  2.73739  3.18146  2.89801  2.37887  2.77519  2.98518  4.58477  3.61503
          0.02877  3.95861  4.68096  0.61958  0.77255  0.48576  0.95510
    746   2.76730  4.39116  3.87990  3.42580  3.37853  3.70496  4.25312  2.37611  3.24743  1.33299  3.30502  3.71751  4.18194  3.61911  3.49945  3.08790  2.34693  2.28121  5.11544  3.88695    856 l x - -
          2.68618  4.42225  2.77519  2.73123  3.46354  2.40513  3.72494  3.29354  2.67741  2.69355  4.24690  2.90347  2.73739  3.18146  2.89801  2.37887  2.77519  2.98518  4.58477  3.61503
          0.27406  3.95861  1.51131  0.61958  0.77255  0.48576  0.95510
    747   2.39251  4.43459  2.67914  2.49144  4.07377  3.00905  3.79277  3.60238  2.67337  3.25588  4.11932  2.13286  3.66452  3.02163  3.05048  1.96753  2.78929  3.17199  5.39826  4.04671    857 s x - -
          2.68618  4.42225  2.77519  2.73123  3.46354  2.40513  3.72494  3.29354  2.67741  2.69355  4.24690  2.90347  2.73739  3.18146  2.89801  2.37887  2.77519  2.98518  4.58477  3.61503
          0.03662  3.72118  4.44353  0.61958  0.77255  0.67668  0.70989
    748   2.71779  5.05073  1.78939  2.10024  4.37304  3.10763  3.66971  3.91354  2.64678  3.49304  4.35908  2.02917  3.72113  2.85618  3.17213  2.67028  3.02700  3.51986  5.62647  4.18093    858 d x - -
          2.68618  4.42225  2.77519  2.73123  3.46354  2.40513  3.72494  3.29354  2.67741  2.69355  4.24690  2.90347  2.73739  3.18146  2.89801  2.37887  2.77519  2.98518  4.58477  3.61503
          0.03662  3.72118  4.44353  0.61958  0.77255  0.67668  0.70989
    749   2.74076  4.54656  3.25679  2.82375  3.01688  3.51090  2.51391  2.99836  2.57036  2.06634  3.61482  3.21647  3.94909  3.06361  2.85663  2.87502  2.99288  2.81859  4.56961  3.05551    859 l x - -
          2.68618  4.42225  2.77519  2.73123  3.46354  2.40513  3.72494  3.29354  2.67741  2.69355  4.24690  2.90347  2.73739  3.18146  2.89801  2.37887  2.77519  2.98518  4.58477  3.61503
          0.03662  3.72118  4.44353  0.61958  0.77255  0.67668  0.70989
    750   2.87735  4.38103  4.12316  3.64646  3.20863  3.93148  4.40910  1.99485  3.46346  1.49950  3.13291  3.93337  4.33538  3.80444  3.70136  3.31492  3.16386  1.62768  5.09012  3.82719    860 l x - -
          2.68618  4.42225  2.77519  2.73123  3.46354  2.40513  3.72494  3.29354  2.67741  2.69355  4.24690  2.90347  2.73739  3.18146  2.89801  2.37887  2.77519  2.98518  4.58477  3.61503
          0.03662  3.72118  4.44353  0.61958  0.77255  0.38258  1.14601
    751   2.79868  5.29319  1.97750  1.61190  4.55649  3.25938  2.75194  4.06849  2.56170  3.57526  4.38794  2.72379  3.80304  2.81617  3.09093  2.72201  3.05930  3.66188  5.72762  4.27511    861 e x - -
          2.68618  4.42225  2.77519  2.73123  3.46354  2.40513  3.72494  3.29354  2.67741  2.69355  4.24690  2.90347  2.73739  3.18146  2.89801  2.37887  2.77519  2.98518  4.58477  3.61503
          0.02877  3.95861  4.68096  0.61958  0.77255  0.48576  0.95510
    752   2.60920  4.72187  2.68863  2.49000  4.28974  3.18493  3.84287  3.81058  2.70268  3.41778  4.27583  1.53517  2.61457  3.04349  3.11241  2.66423  2.96710  3.39368  5.55321  4.20576    862 n x - -
          2.68618  4.42225  2.77519  2.73123  3.46354  2.40513  3.72494  3.29354  2.67741  2.69355  4.24690  2.90347  2.73739  3.18146  2.89801  2.37887  2.77519  2.98518  4.58477  3.61503
          0.02877  3.95861  4.68096  0.61958  0.77255  0.48576  0.95510
    753   2.71650  4.48586  3.32485  2.95160  3.42677  3.52153  3.91286  2.81924  2.83470  1.51717  3.58854  2.54997  4.01010  3.25788  3.13459  2.91049  3.00436  2.64569  4.97586  3.61464    863 l x - -
          2.68618  4.42225  2.77519  2.73123  3.46354  2.40513  3.72494  3.29354  2.67741  2.69355  4.24690  2.90347  2.73739  3.18146  2.89801  2.37887  2.77519  2.98518  4.58477  3.61503
          0.02877  3.95861  4.68096  0.61958  0.77255  0.48576  0.95510
    754   3.25251  4.68948  4.32759  3.96826  3.16976  4.09117  4.59698  2.37899  3.73515  0.77602  3.16658  4.23536  4.51199  4.08286  3.89696  3.67269  3.54300  2.43860  5.07987  3.82294    864 l x - -
          2.68618  4.42225  2.77519  2.73123  3.46354  2.40513  3.72494  3.29354  2.67741  2.69355  4.24690  2.90347  2.73739  3.18146  2.89801  2.37887  2.77519  2.98518  4.58477  3.61503
          0.02877  3.95861  4.68096  0.61958  0.77255  0.48576  0.95510
    755   2.81889  5.32548  1.66903  1.83663  4.58319  3.25004  2.73471  4.10218  2.59376  3.60736  4.42529  2.71272  3.80656  2.83104  3.13350  2.73583  3.08321  3.69341  5.75896  4.29687    865 d x - -
          2.68618  4.42225  2.77519  2.73123  3.46354  2.40513  3.72494  3.29354  2.67741  2.69355  4.24690  2.90347  2.73739  3.18146  2.89801  2.37887  2.77519  2.98518  4.58477  3.61503
          0.02877  3.95861  4.68096  0.61958  0.77255  0.48576  0.95510
    756   2.82947  4.43371  3.76510  3.24322  1.99385  3.79982  3.88383  2.65160  3.11026  1.80875  3.26211  3.57590  4.15947  2.66336  3.38817  3.09274  3.06269  2.57721  4.55788  3.10617    866 l x - -
          2.68621  4.42228  2.77522  2.73126  3.46357  2.40516  3.72497  3.29357  2.67744  2.69358  4.24693  2.90350  2.73742  3.18112  2.89804  2.37890  2.77522  2.98521  4.58480  3.61449
          0.43665  1.46776  2.09262  0.25273  1.49912  0.48576  0.95510
    757   2.60934  4.58462  3.05168  2.59221  3.74832  3.39902  3.68766  3.14931  2.45476  2.31080  3.69587  3.05430  2.86454  2.42218  2.80831  2.70983  2.86411  2.90417  5.12550  3.82632    868 l x - -
          2.68618  4.42225  2.77519  2.73123  3.46354  2.40513  3.72494  3.29354  2.67741  2.69355  4.24690  2.90347  2.73739  3.18146  2.89801  2.37887  2.77519  2.98518  4.58477  3.61503
          0.31551  3.83747  1.39016  0.61958  0.77255  0.42394  1.06266
    758   2.84886  4.68246  2.99613  2.74756  3.19177  3.33045  1.50792  3.52696  2.59567  3.03779  4.07429  3.16038  3.87840  3.11385  2.86720  2.92293  3.14993  3.26572  4.65803  3.14840    869 h x - -
          2.68621  4.42228  2.77522  2.73126  3.46357  2.40516  3.72497  3.29357  2.67744  2.69358  4.24692  2.90349  2.73720  3.18114  2.89803  2.37890  2.77522  2.98521  4.58480  3.61506
          0.36926  1.88171  1.85519  0.65607  0.73165  0.38258  1.14601
    759   2.53421  4.21153  3.82308  3.40651  3.63641  3.44135  4.29410  2.22729  3.29487  2.40923  3.54203  3.62455  4.02747  3.64230  3.56224  2.85278  2.26774  1.45927  5.28612  4.05461    872 v x - -
          2.68618  4.42225  2.77519  2.73123  3.46354  2.40513  3.72494  3.29354  2.67741  2.69355  4.24690  2.90347  2.73739  3.18146  2.89801  2.37887  2.77519  2.98518  4.58477  3.61503
          0.03254  3.83747  4.55982  0.61958  0.77255  0.42394  1.06266
    760   2.80539  5.10863  1.35283  2.25165  4.54381  3.21710  3.80306  4.04486  2.77677  3.61109  4.47242  2.80532  2.50586  2.98324  3.30651  2.76998  3.12063  3.63751  5.75045  4.35190    873 d x - -
          2.68618  4.42225  2.77519  2.73123  3.46354  2.40513  3.72494  3.29354  2.67741  2.69355  4.24690  2.90347  2.73739  3.18146  2.89801  2.37887  2.77519  2.98518  4.58477  3.61503
          0.02877  3.95861  4.68096  0.61958  0.77255  0.48576  0.95510
    761   3.09225  4.51063  4.50123  4.00146  3.21409  4.23489  4.67361  2.04864  3.82640  1.12336  3.07515  4.26347  4.56546  4.09156  4.01957  3.61389  3.35761  1.69662  5.18856  3.99828    874 l x - -
          2.68618  4.42225  2.77519  2.73123  3.46354  2.40513  3.72494  3.29354  2.67741  2.69355  4.24690  2.90347  2.73739  3.18146  2.89801  2.37887  2.77519  2.98518  4.58477  3.61503
          0.02877  3.95861  4.68096  0.61958  0.77255  0.48576  0.95510
    762   2.55782  4.24557  3.67688  3.18202  3.54049  2.23038  4.07309  2.09299  3.10849  2.46538  3.48602  3.49044  3.99825  3.42538  3.41585  2.83999  2.86966  1.91409  5.08550  3.85039    875 v x - -
          2.68618  4.42225  2.77519  2.73123  3.46354  2.40513  3.72494  3.29354  2.67741  2.69355  4.24690  2.90347  2.73739  3.18146  2.89801  2.37887  2.77519  2.98518  4.58477  3.61503
          0.02877  3.95861  4.68096  0.61958  0.77255  0.48576  0.95510
    763   2.70137  5.03975  2.03383  2.23610  4.43103  3.23760  3.70269  3.88695  2.59723  3.45560  4.27633  1.95296  3.78995  2.85946  3.10779  2.67566  2.42308  3.49026  5.64716  4.23664    876 n x - -
          2.68618  4.42225  2.77519  2.73123  3.46354  2.40513  3.72494  3.29354  2.67741  2.69355  4.24690  2.90347  2.73739  3.18146  2.89801  2.37887  2.77519  2.98518  4.58477  3.61503
          0.27406  3.95861  1.51131  0.61958  0.77255  0.48576  0.95510
    764   2.24185  4.20573  2.99489  2.74341  4.03616  2.92603  3.91147  3.47775  2.81706  3.16202  4.03469  3.05209  2.32444  3.16563  3.15380  1.86752  2.68026  3.03046  5.37884  4.10285    877 s x - -
          2.68618  4.42225  2.77519  2.73123  3.46354  2.40513  3.72494  3.29354  2.67741  2.69355  4.24690  2.90347  2.73739  3.18146  2.89801  2.37887  2.77519  2.98518  4.58477  3.61503
          0.03662  3.72118  4.44353  0.61958  0.77255  0.38258  1.14601
    765   2.83553  5.27119  1.65123  2.17870  4.54526  3.25379  3.71168  4.06902  2.61302  3.58830  4.43328  2.74660  3.82352  1.91236  3.12379  2.76456  3.11031  3.67410  5.73659  4.29354    878 d x - -
          2.68618  4.42225  2.77519  2.73123  3.46354  2.40513  3.72494  3.29354  2.67741  2.69355  4.24690  2.90347  2.73739  3.18146  2.89801  2.37887  2.77519  2.98518  4.58477  3.61503
          0.02877  3.95861  4.68096  0.61958  0.77255  0.48576  0.95510
    766   2.61789  4.44378  3.30687  2.82935  3.58611  3.49085  3.85357  2.75224  2.75465  2.23037  3.59069  2.19885  3.94274  3.12990  3.11140  2.79960  2.89015  2.17799  5.06999  3.76359    879 v x - -
          2.68618  4.42225  2.77519  2.73123  3.46354  2.40513  3.72494  3.29354  2.67741  2.69355  4.24690  2.90347  2.73739  3.18146  2.89801  2.37887  2.77519  2.98518  4.58477  3.61503
          0.02877  3.95861  4.68096  0.61958  0.77255  0.48576  0.95510
    767   2.60118  4.68984  2.99855  2.49168  3.89984  3.40855  2.88345  3.33006  2.41686  2.95254  3.79845  2.98677  3.00579  2.44274  2.82161  2.66334  2.83918  2.59740  5.20083  3.88422    880 k x - -
          2.68618  4.42225  2.77519  2.73123  3.46354  2.40513  3.72494  3.29354  2.67741  2.69355  4.24690  2.90347  2.73739  3.18146  2.89801  2.37887  2.77519  2.98518  4.58477  3.61503
          0.02877  3.95861  4.68096  0.61958  0.77255  0.48576  0.95510
    768   2.71091  5.00969  2.62347  1.78641  4.32098  3.33200  3.64631  3.74303  2.40700  3.30655  4.13341  2.84905  3.81488  2.34376  2.83685  2.69602  2.41281  3.38790  5.50760  4.14663    881 e x - -
          2.68618  4.42225  2.77519  2.73123  3.46354  2.40513  3.72494  3.29354  2.67741  2.69355  4.24690  2.90347  2.73739  3.18146  2.89801  2.37887  2.77519  2.98518  4.58477  3.61503
          0.02877  3.95861  4.68096  0.61958  0.77255  0.48576  0.95510
    769   2.69800  4.90188  2.82847  2.42413  4.09976  3.38873  2.34899  3.63076  2.33570  3.19275  4.02996  2.93301  2.89533  2.35351  2.71570  2.71110  2.93889  3.29674  5.33379  3.97526    882 k x - -
          2.68618  4.42225  2.77519  2.73123  3.46354  2.40513  3.72494  3.29354  2.67741  2.69355  4.24690  2.90347  2.73739  3.18146  2.89801  2.37887  2.77519  2.98518  4.58477  3.61503
          0.02877  3.95861  4.68096  0.61958  0.77255  0.48576  0.95510
    770   2.42041  2.88202  3.69456  3.18578  3.51047  3.31343  4.00841  2.75530  3.07781  2.11638  3.51280  3.42610  3.87148  3.38998  3.36104  1.90783  2.76652  2.50645  4.99998  3.76378    883 s x - -
          2.68618  4.42225  2.77519  2.73123  3.46354  2.40513  3.72494  3.29354  2.67741  2.69355  4.24690  2.90347  2.73739  3.18146  2.89801  2.37887  2.77519  2.98518  4.58477  3.61503
          0.02877  3.95861  4.68096  0.61958  0.77255  0.48576  0.95510
    771   2.35864  4.27996  3.28258  3.10273  4.16265  3.00830  4.21002  3.69709  3.18230  3.41082  4.32998  3.31346  3.75430  3.52497  3.46542  0.96824  2.84529  3.21332  5.52834  4.24673    884 s x - -
          2.68618  4.42225  2.77519  2.73123  3.46354  2.40513  3.72494  3.29354  2.67741  2.69355  4.24690  2.90347  2.73739  3.18146  2.89801  2.37887  2.77519  2.98518  4.58477  3.61503
          0.15368  3.95861  2.09262  0.61958  0.77255  0.48576  0.95510
    772   1.79066  4.21588  3.18240  2.90872  4.08040  2.98524  4.03300  3.37924  2.95501  3.12522  4.03819  3.17858  1.88976  3.29627  3.27876  2.44920  2.72889  2.97152  5.44597  4.20915    885 a x - -
          2.68618  4.42225  2.77519  2.73123  3.46354  2.40513  3.72494  3.29354  2.67741  2.69355  4.24690  2.90347  2.73739  3.18146  2.89801  2.37887  2.77519  2.98518  4.58477  3.61503
          0.03254  3.83747  4.55982  0.61958  0.77255  0.42394  1.06266
    773   2.58027  4.61899  2.92233  2.60468  3.84518  3.25902  2.69287  3.57042  2.60880  3.17730  4.04807  3.04381  3.82237  3.01666  2.97483  1.57836  2.91135  3.20951  5.21764  3.80897    886 s x - -
          2.68618  4.42225  2.77519  2.73123  3.46354  2.40513  3.72494  3.29354  2.67741  2.69355  4.24690  2.90347  2.73739  3.18146  2.89801  2.37887  2.77519  2.98518  4.58477  3.61503
          0.02877  3.95861  4.68096  0.61958  0.77255  0.48576  0.95510
    774   2.68699  4.95358  1.67471  2.27310  4.46699  3.17466  3.78942  3.95871  2.74908  3.54601  4.38792  2.80707  3.79013  2.96819  3.26645  1.79008  3.02197  3.53205  5.71643  4.30043    887 d x - -
          2.68618  4.42225  2.77519  2.73123  3.46354  2.40513  3.72494  3.29354  2.67741  2.69355  4.24690  2.90347  2.73739  3.18146  2.89801  2.37887  2.77519  2.98518  4.58477  3.61503
          0.02877  3.95861  4.68096  0.61958  0.77255  0.48576  0.95510
    775   2.66048  4.78734  2.79999  2.50483  4.20824  3.28443  3.74389  3.70947  2.45540  3.28800  4.15556  2.97810  3.83294  1.65941  2.80721  2.21335  2.96916  3.34234  5.44837  4.10854    888 q x - -
          2.68618  4.42225  2.77519  2.73123  3.46354  2.40513  3.72494  3.29354  2.67741  2.69355  4.24690  2.90347  2.73739  3.18146  2.89801  2.37887  2.77519  2.98518  4.58477  3.61503
          0.02877  3.95861  4.68096  0.61958  0.77255  0.48576  0.95510
    776   2.59138  4.46238  3.24889  2.71410  3.61649  3.48122  3.75078  2.92979  2.61954  2.27514  3.54419  3.16105  3.03854  2.51504  2.99053  2.74316  2.83558  2.34748  5.04208  3.77774    889 l x - -
          2.68618  4.42225  2.77519  2.73123  3.46354  2.40513  3.72494  3.29354  2.67741  2.69355  4.24690  2.90347  2.73739  3.18146  2.89801  2.37887  2.77519  2.98518  4.58477  3.61503
          0.02877  3.95861  4.68096  0.61958  0.77255  0.48576  0.95510
    777   2.15864  4.77949  2.18936  2.36110  4.31052  2.53851  3.72617  3.75163  2.60074  3.33693  4.14693  2.87033  2.81394  2.88601  3.08634  2.58789  2.87401  3.34114  5.54884  4.18605    890 a x - -
          2.68618  4.42225  2.77519  2.73123  3.46354  2.40513  3.72494  3.29354  2.67741  2.69355  4.24690  2.90347  2.73739  3.18146  2.89801  2.37887  2.77519  2.98518  4.58477  3.61503
          0.02877  3.95861  4.68096  0.61958  0.77255  0.48576  0.95510
    778   2.58764  4.75516  2.81717  2.44909  4.20731  3.27724  3.70004  3.64916  2.46315  3.23404  4.06128  2.93858  2.85036  2.03440  2.86922  2.18969  2.88143  3.27502  5.43742  4.10662    891 q x - -
          2.68618  4.42225  2.77519  2.73123  3.46354  2.40513  3.72494  3.29354  2.67741  2.69355  4.24690  2.90347  2.73739  3.18146  2.89801  2.37887  2.77519  2.98518  4.58477  3.61503
          0.02877  3.95861  4.68096  0.61958  0.77255  0.48576  0.95510
    779   2.33973  4.30778  3.13443  2.89105  4.21350  3.02015  4.06290  3.67116  2.97802  3.34434  4.20622  3.18294  1.57643  3.31651  3.31408  1.94674  2.79074  3.19189  5.54508  4.27672    892 p x - -
          2.68618  4.42225  2.77519  2.73123  3.46354  2.40513  3.72494  3.29354  2.67741  2.69355  4.24690  2.90347  2.73739  3.18146  2.89801  2.37887  2.77519  2.98518  4.58477  3.61503
          0.02877  3.95861  4.68096  0.61958  0.77255  0.48576  0.95510
    780   2.49869  4.41761  3.14726  2.67814  2.86733  2.65261  3.76574  3.11232  2.69092  2.80059  3.67079  2.58394  3.81788  3.01650  3.08903  2.63877  2.36527  2.82589  5.09268  3.80179    893 t x - -
          2.68618  4.42225  2.77519  2.73123  3.46354  2.40513  3.72494  3.29354  2.67741  2.69355  4.24690  2.90347  2.73739  3.18146  2.89801  2.37887  2.77519  2.98518  4.58477  3.61503
          0.27406  3.95861  1.51131  0.61958  0.77255  0.48576  0.95510
    781   2.84886  4.68246  2.99613  2.74756  3.19177  3.33045  1.50792  3.52696  2.59567  3.03779  4.07429  3.16038  3.87840  3.11385  2.86720  2.92293  3.14993  3.26572  4.65803  3.14840    894 h x - -
          2.68618  4.42225  2.77519  2.73123  3.46354  2.40513  3.72494  3.29354  2.67741  2.69355  4.24690  2.90347  2.73739  3.18146  2.89801  2.37887  2.77519  2.98518  4.58477  3.61503
          0.03662  3.72118  4.44353  0.61958  0.77255  0.67668  0.70989
    782   2.99000  4.50115  3.94109  3.58779  3.08907  3.78110  4.29110  2.29469  3.35671  1.08863  3.17305  3.87675  4.24776  3.76197  3.55465  3.34463  3.29423  2.29114  4.90604  3.59230    895 l x - -
          2.68618  4.42225  2.77519  2.73123  3.46354  2.40513  3.72494  3.29354  2.67741  2.69355  4.24690  2.90347  2.73739  3.18146  2.89801  2.37887  2.77519  2.98518  4.58477  3.61503
          0.03662  3.72118  4.44353  0.61958  0.77255  0.67668  0.70989
    783   1.75049  4.08165  3.32830  3.03154  3.94434  2.94155  4.07076  2.98429  3.00746  2.90955  3.87740  3.22570  3.65146  3.35739  3.29709  2.39663  1.95851  2.64229  5.38696  4.16284    896 a x - -
          2.68618  4.42225  2.77519  2.73123  3.46354  2.40513  3.72494  3.29354  2.67741  2.69355  4.24690  2.90347  2.73739  3.18146  2.89801  2.37887  2.77519  2.98518  4.58477  3.61503
          0.03662  3.72118  4.44353  0.61958  0.77255  0.67668  0.70989
    784   2.65802  4.62749  2.19004  2.49999  3.66961  3.32862  3.74904  2.97904  2.67338  2.10380  3.75015  2.99317  3.83903  2.99593  3.08648  2.75075  2.93828  2.76729  5.13929  3.76907    897 l x - -
          2.68618  4.42225  2.77519  2.73123  3.46354  2.40513  3.72494  3.29354  2.67741  2.69355  4.24690  2.90347  2.73739  3.18146  2.89801  2.37887  2.77519  2.98518  4.58477  3.61503
          0.02480  3.70936        *  0.61958  0.77255  0.00000        *
//
