# Supplementary material for: Remote homology clustering identifies lowly conserved families of effector proteins in plant-pathogenic fungi
Source: Microb Genom. 2021 Sep 1;7(9):000637. doi: 10.1099/mgen.0.000637 (PMC8715435; doi:10.1099/mgen.0.000637)
Supplement: Supplementary material 16 [file mgen-7-0637-s0016.zip › hmms/markov-PC_08JJK6.hmm]

HMMER3/f [3.3 | Nov 2019]
NAME  markov-PC_08JJK6
LENG  127
ALPH  amino
RF    yes
MM    no
CONS  yes
CS    no
MAP   yes
DATE  Thu Jul 23 11:28:39 2020
NSEQ  14
EFFN  1.931152
CKSUM 3878069189
STATS LOCAL MSV      -10.1675  0.71234
STATS LOCAL VITERBI  -10.8447  0.71234
STATS LOCAL FORWARD   -4.5775  0.71234
HMM          A        C        D        E        F        G        H        I        K        L        M        N        P        Q        R        S        T        V        W        Y   
            m->m     m->i     m->d     i->m     i->i     d->m     d->d
  COMPO   2.50442  4.01080  2.98371  2.62546  3.37581  2.99393  3.60152  2.90837  2.57182  2.71190  3.72641  2.96535  3.20028  3.03644  2.97338  2.61056  2.73616  2.78558  4.40363  3.20727
          2.68618  4.42225  2.77519  2.73123  3.46354  2.40513  3.72494  3.29354  2.67741  2.69355  4.24690  2.90347  2.73739  3.18146  2.89801  2.37887  2.77519  2.98518  4.58477  3.61503
          0.11339  4.60025  2.33148  0.61958  0.77255  0.00000        *
      1   3.61959  5.08669  4.82369  4.51292  3.68173  4.37193  5.10252  2.93334  4.24243  2.21517  0.53637  4.69907  4.87239  4.59799  4.36319  4.01217  3.95731  3.00689  5.57385  4.38022      1 M x - -
          2.68618  4.42225  2.77519  2.73123  3.46354  2.40513  3.72494  3.29354  2.67741  2.69355  4.24690  2.90347  2.73739  3.18146  2.89801  2.37887  2.77519  2.98518  4.58477  3.61503
          0.01658  4.50344  5.22578  0.61958  0.77255  0.64656  0.74201
      2   2.97378  5.29148  3.28517  2.68800  4.64676  3.69147  2.90583  4.07558  1.38848  3.05371  4.35013  3.17811  4.06781  1.89116  2.55272  2.95252  3.17491  3.70656  5.63755  4.34480      2 k x - -
          2.68618  4.42225  2.77519  2.73123  3.46354  2.40513  3.72494  3.29354  2.67741  2.69355  4.24690  2.90347  2.73739  3.18146  2.89801  2.37887  2.77519  2.98518  4.58477  3.61503
          0.01658  4.50344  5.22578  0.61958  0.77255  0.64656  0.74201
      3   2.76655  4.39970  3.77196  3.23485  3.53243  3.76927  4.07871  1.52334  3.15549  2.21013  3.50824  2.57332  3.02763  3.46415  3.46006  3.05052  3.00980  2.52383  5.03256  3.80549      3 i x - -
          2.68618  4.42225  2.77519  2.73123  3.46354  2.40513  3.72494  3.29354  2.67741  2.69355  4.24690  2.90347  2.73739  3.18146  2.89801  2.37887  2.77519  2.98518  4.58477  3.61503
          0.01658  4.50344  5.22578  0.61958  0.77255  0.64656  0.74201
      4   2.80544  5.14392  3.10501  2.54576  4.46204  3.57101  3.72349  3.33822  2.21900  3.41795  4.20566  2.81079  3.96131  1.50573  2.50533  2.57916  3.02750  3.52333  5.57644  4.23614      4 q x - -
          2.68618  4.42225  2.77519  2.73123  3.46354  2.40513  3.72494  3.29354  2.67741  2.69355  4.24690  2.90347  2.73739  3.18146  2.89801  2.37887  2.77519  2.98518  4.58477  3.61503
          0.01658  4.50344  5.22578  0.61958  0.77255  0.64656  0.74201
      5   2.79383  4.92074  2.93209  2.80126  4.86567  2.38043  4.24659  4.37630  3.19205  3.95391  4.76918  0.94581  4.04976  3.44133  3.64281  2.46742  3.21505  3.82322  6.10765  4.75453      5 n x - -
          2.68618  4.42225  2.77519  2.73123  3.46354  2.40513  3.72494  3.29354  2.67741  2.69355  4.24690  2.90347  2.73739  3.18146  2.89801  2.37887  2.77519  2.98518  4.58477  3.61503
          0.01658  4.50344  5.22578  0.61958  0.77255  0.52485  0.89562
      6   3.41113  4.84525  4.70591  4.14500  3.32438  4.52161  4.76409  2.62676  3.87660  0.68217  2.69110  4.44037  4.77480  3.12410  4.04809  3.85185  3.63105  2.76875  5.28623  4.17997      6 L x - -
          2.68618  4.42225  2.77519  2.73123  3.46354  2.40513  3.72494  3.29354  2.67741  2.69355  4.24690  2.90347  2.73739  3.18146  2.89801  2.37887  2.77519  2.98518  4.58477  3.61503
          0.01584  4.54879  5.27114  0.61958  0.77255  0.57635  0.82541
      7   2.99767  4.53078  4.27160  3.77069  1.31953  3.97966  4.13405  2.91505  3.66211  2.10719  3.59547  3.95077  4.40366  3.88596  3.86704  1.93334  3.26720  2.76699  4.63967  3.14093      7 f x - -
          2.68618  4.42225  2.77519  2.73123  3.46354  2.40513  3.72494  3.29354  2.67741  2.69355  4.24690  2.90347  2.73739  3.18146  2.89801  2.37887  2.77519  2.98518  4.58477  3.61503
          0.01584  4.54879  5.27114  0.61958  0.77255  0.57635  0.82541
      8   1.53568  4.32950  3.95924  3.41489  3.12977  3.65548  4.18026  2.83885  3.34175  2.65433  3.57249  3.67875  4.13608  3.60783  3.61641  2.44261  2.67535  1.80656  5.07665  3.86883      8 a x - -
          2.68618  4.42225  2.77519  2.73123  3.46354  2.40513  3.72494  3.29354  2.67741  2.69355  4.24690  2.90347  2.73739  3.18146  2.89801  2.37887  2.77519  2.98518  4.58477  3.61503
          0.01584  4.54879  5.27114  0.61958  0.77255  0.57635  0.82541
      9   2.91477  4.65105  5.27386  4.76327  3.84650  4.81642  5.38924  0.78044  4.65756  2.08420  3.63408  4.93276  5.08907  4.87972  4.81035  4.20289  3.63970  1.67632  5.81719  4.63720      9 i x - -
          2.68618  4.42225  2.77519  2.73123  3.46354  2.40513  3.72494  3.29354  2.67741  2.69355  4.24690  2.90347  2.73739  3.18146  2.89801  2.37887  2.77519  2.98518  4.58477  3.61503
          0.01584  4.54879  5.27114  0.61958  0.77255  0.57635  0.82541
     10   3.55345  4.81698  5.34682  4.87071  2.77752  4.88869  5.19692  0.68923  4.74478  2.06848  3.45835  4.99856  5.13230  4.86654  4.83465  4.29966  3.80433  2.10337  5.43795  4.10215     10 I x - -
          2.68618  4.42225  2.77519  2.73123  3.46354  2.40513  3.72494  3.29354  2.67741  2.69355  4.24690  2.90347  2.73739  3.18146  2.89801  2.37887  2.77519  2.98518  4.58477  3.61503
          0.01584  4.54879  5.27114  0.61958  0.77255  0.57635  0.82541
     11   1.97877  4.46635  4.11258  3.86305  4.65856  3.30536  4.79786  3.81944  3.83798  3.69523  4.59960  3.84097  4.09095  4.12759  4.06620  2.78388  0.68929  3.34732  6.07021  4.90147     11 T x - -
          2.68618  4.42225  2.77519  2.73123  3.46354  2.40513  3.72494  3.29354  2.67741  2.69355  4.24690  2.90347  2.73739  3.18146  2.89801  2.37887  2.77519  2.98518  4.58477  3.61503
          0.01584  4.54879  5.27114  0.61958  0.77255  0.57635  0.82541
     12   0.66750  4.41986  4.16492  3.84703  4.51677  2.76550  4.73230  3.72478  3.81902  3.58201  4.46204  3.82401  4.06747  4.07645  4.05813  2.75844  3.04361  2.59625  5.93697  4.76283     12 A x - -
          2.68618  4.42225  2.77519  2.73123  3.46354  2.40513  3.72494  3.29354  2.67741  2.69355  4.24690  2.90347  2.73739  3.18146  2.89801  2.37887  2.77519  2.98518  4.58477  3.61503
          0.01584  4.54879  5.27114  0.61958  0.77255  0.57635  0.82541
     13   1.01066  4.44329  4.02624  3.66110  4.64965  3.25685  4.63452  4.04437  3.64945  3.74883  4.56393  3.71819  4.01867  3.91873  3.94443  1.71106  1.95309  3.47796  6.00118  4.81547     13 a x - -
          2.68618  4.42225  2.77519  2.73123  3.46354  2.40513  3.72494  3.29354  2.67741  2.69355  4.24690  2.90347  2.73739  3.18146  2.89801  2.37887  2.77519  2.98518  4.58477  3.61503
          0.01584  4.54879  5.27114  0.61958  0.77255  0.43301  1.04569
     14   1.89553  4.35465  4.21234  3.66144  3.55299  3.83196  4.32543  2.63211  3.55737  2.52072  1.62648  3.88322  4.28015  3.80928  3.78391  3.15605  2.50290  2.07543  5.10238  3.90891     14 m x - -
          2.68618  4.42225  2.77519  2.73123  3.46354  2.40513  3.72494  3.29354  2.67741  2.69355  4.24690  2.90347  2.73739  3.18146  2.89801  2.37887  2.77519  2.98518  4.58477  3.61503
          0.01504  4.60025  5.32260  0.61958  0.77255  0.48576  0.95510
     15   0.33667  4.74047  4.39207  4.28586  4.96769  3.53572  5.18890  4.22670  4.32708  4.06387  5.04815  4.19222  4.34379  4.59828  4.47800  3.10381  3.43286  3.73144  6.30068  5.21945     15 A x - -
          2.68618  4.42225  2.77519  2.73123  3.46354  2.40513  3.72494  3.29354  2.67741  2.69355  4.24690  2.90347  2.73739  3.18146  2.89801  2.37887  2.77519  2.98518  4.58477  3.61503
          0.01504  4.60025  5.32260  0.61958  0.77255  0.48576  0.95510
     16   3.94832  5.17477  5.55248  5.08981  1.23488  5.10380  4.82798  2.73239  4.92441  0.90607  3.25638  5.10016  5.23777  4.82861  4.89108  4.50902  4.16036  2.96345  4.90965  3.42473     16 l x - -
          2.68618  4.42225  2.77519  2.73123  3.46354  2.40513  3.72494  3.29354  2.67741  2.69355  4.24690  2.90347  2.73739  3.18146  2.89801  2.37887  2.77519  2.98518  4.58477  3.61503
          0.01504  4.60025  5.32260  0.61958  0.77255  0.48576  0.95510
     17   2.76809  4.37287  3.91172  3.35889  2.34066  3.77779  4.09861  2.84185  3.28279  1.82195  3.48665  3.66840  2.34276  3.55385  3.56068  2.16310  3.01835  2.64385  4.93818  3.68015     17 l x - -
          2.68618  4.42225  2.77519  2.73123  3.46354  2.40513  3.72494  3.29354  2.67741  2.69355  4.24690  2.90347  2.73739  3.18146  2.89801  2.37887  2.77519  2.98518  4.58477  3.61503
          0.01504  4.60025  5.32260  0.61958  0.77255  0.48576  0.95510
     18   2.68282  4.63756  3.76686  3.59336  4.89757  3.35502  4.73621  4.41150  3.73147  4.06727  4.89277  3.74310  0.87172  4.01866  4.02462  1.56547  3.19699  3.77158  6.20747  4.99236     18 p x - -
          2.68618  4.42225  2.77519  2.73123  3.46354  2.40513  3.72494  3.29354  2.67741  2.69355  4.24690  2.90347  2.73739  3.18146  2.89801  2.37887  2.77519  2.98518  4.58477  3.61503
          0.01504  4.60025  5.32260  0.61958  0.77255  0.48576  0.95510
     19   2.00030  4.46953  4.13500  3.85284  4.72911  3.29289  4.79130  4.06822  3.84538  3.82828  4.66136  3.82975  4.08002  4.11016  4.09119  2.41054  0.71111  3.50571  6.10158  4.93571     19 t x - -
          2.68618  4.42225  2.77519  2.73123  3.46354  2.40513  3.72494  3.29354  2.67741  2.69355  4.24690  2.90347  2.73739  3.18146  2.89801  2.37887  2.77519  2.98518  4.58477  3.61503
          0.01504  4.60025  5.32260  0.61958  0.77255  0.48576  0.95510
     20   2.41096  4.43133  4.13996  3.60377  3.66359  3.95903  4.37457  2.04583  3.52868  2.61156  3.60727  2.40943  4.36842  3.80748  3.79949  3.26733  3.15012  1.24792  5.22257  4.00773     20 v x - -
          2.68618  4.42225  2.77519  2.73123  3.46354  2.40513  3.72494  3.29354  2.67741  2.69355  4.24690  2.90347  2.73739  3.18146  2.89801  2.37887  2.77519  2.98518  4.58477  3.61503
          0.01504  4.60025  5.32260  0.61958  0.77255  0.48576  0.95510
     21   2.77250  5.01307  3.08606  2.56800  4.21968  2.49848  3.29851  3.70148  2.56347  3.28455  4.09338  3.09076  3.97092  2.05692  3.01966  2.29586  3.00681  3.36408  5.47598  2.42062     21 q x - -
          2.68618  4.42225  2.77519  2.73123  3.46354  2.40513  3.72494  3.29354  2.67741  2.69355  4.24690  2.90347  2.73739  3.18146  2.89801  2.37887  2.77519  2.98518  4.58477  3.61503
          0.01504  4.60025  5.32260  0.61958  0.77255  0.48576  0.95510
     22   0.87355  4.79683  3.48774  3.17382  4.24982  3.54058  2.20176  3.87285  3.15201  3.52215  4.40825  3.53123  4.16700  3.55012  3.48589  2.97439  3.22733  3.49182  5.63429  4.28029     22 a x - -
          2.68618  4.42225  2.77519  2.73123  3.46354  2.40513  3.72494  3.29354  2.67741  2.69355  4.24690  2.90347  2.73739  3.18146  2.89801  2.37887  2.77519  2.98518  4.58477  3.61503
          0.13166  4.60025  2.17761  0.61958  0.77255  0.48576  0.95510
     23   2.10590  3.35180  2.75972  2.53238  4.19415  2.32056  3.29003  3.61759  2.53075  3.21023  4.01534  3.05091  3.91023  2.88155  2.72557  2.47483  2.92983  3.27817  5.44226  4.10087     23 a x - -
          2.68618  4.42225  2.77519  2.73123  3.46354  2.40513  3.72494  3.29354  2.67741  2.69355  4.24690  2.90347  2.73739  3.18146  2.89801  2.37887  2.77519  2.98518  4.58477  3.61503
          0.26974  4.48548  1.49099  0.61958  0.77255  0.67225  0.71449
     24   2.67342  5.14066  2.41129  2.17328  4.47146  2.99389  3.61926  3.94331  1.97700  3.43568  4.19134  2.88522  3.82298  2.72617  2.35929  2.63851  2.65317  3.52486  5.57722  4.17937     24 k x - -
          2.68511  4.42252  2.77497  2.73132  3.46381  2.40527  3.72345  3.29381  2.67768  2.69382  4.24717  2.90327  2.73767  3.18140  2.89828  2.37914  2.77512  2.98499  4.58504  3.61530
          0.66469  0.99875  2.14364  1.28169  0.32513  0.56501  0.84016
     25   2.77718  5.18812  1.72897  2.04732  4.50087  2.86397  3.73741  3.96187  2.56550  3.49600  4.28329  2.91172  3.89342  2.86793  3.07389  2.46767  3.02694  2.72986  5.67687  4.27132     29 d x - -
          2.68618  4.42225  2.77519  2.73123  3.46354  2.40513  3.72494  3.29354  2.67741  2.69355  4.24690  2.90347  2.73739  3.18146  2.89801  2.37887  2.77519  2.98518  4.58477  3.61503
          0.11866  4.33523  2.31473  0.61958  0.77255  0.66587  0.72119
     26   2.80504  5.27800  2.65655  2.00409  4.60156  2.72273  3.73111  4.08014  2.53831  3.58091  4.35842  1.78227  3.18522  2.49325  3.04008  2.75495  3.05215  3.66427  5.73530  4.31628     30 n x - -
          2.68625  4.42232  2.77527  2.73130  3.46361  2.40496  3.72502  3.29361  2.67748  2.69362  4.24697  2.90354  2.73747  3.18154  2.89808  2.37894  2.77527  2.98421  4.58484  3.61510
          0.76990  1.00845  1.75934  0.13843  2.04584  0.73436  0.65356
     27   2.49143  5.18948  2.82142  1.90669  4.54860  3.46846  3.69759  3.96894  1.49215  3.48273  4.29067  2.96568  3.92047  2.82738  2.71410  2.80509  3.06827  3.59042  5.62437  4.28160     32 k x - -
          2.68631  4.42238  2.77485  2.73137  3.46367  2.40493  3.72508  3.29367  2.67754  2.69290  4.24703  2.90339  2.73753  3.18160  2.89814  2.37888  2.77533  2.98532  4.58490  3.61516
          0.86025  0.65735  2.83500  0.40527  1.09900  0.58681  0.81215
     28   1.88669  4.72714  3.16136  2.62260  4.02386  3.47617  3.77413  3.42961  2.59713  3.06227  3.89477  3.10866  3.26986  2.95287  2.71793  1.94819  2.90215  3.11611  5.33022  3.46323     35 a x - -
          2.68637  4.42244  2.77538  2.73142  3.46240  2.40531  3.72294  3.29373  2.67759  2.69374  4.24708  2.90269  2.73758  3.18165  2.89819  2.37906  2.77538  2.98537  4.58496  3.61367
          1.01386  0.81096  1.64633  0.68309  0.70330  0.60838  0.78578
     29   2.75244  5.13583  2.18706  2.35820  4.54294  3.36816  3.76076  4.01353  2.60403  3.54384  4.33213  1.83412  3.87688  2.89612  3.11232  2.19020  2.46752  3.59530  5.71775  4.31033     38 n x - -
          2.68618  4.42225  2.77519  2.73123  3.46354  2.40513  3.72494  3.29354  2.67741  2.69355  4.24690  2.90347  2.73739  3.18146  2.89801  2.37887  2.77519  2.98518  4.58477  3.61503
          0.02096  4.27119  4.99354  0.61958  0.77255  0.67879  0.70772
     30   1.48188  4.40459  3.66086  3.17514  4.05885  3.33092  4.17546  3.34521  3.14090  3.11063  3.98286  3.45504  2.14732  3.44848  3.49388  2.70077  2.26267  2.49720  5.45770  4.22629     39 a x - -
          2.68618  4.42225  2.77519  2.73123  3.46354  2.40513  3.72494  3.29354  2.67741  2.69355  4.24690  2.90347  2.73739  3.18146  2.89801  2.37887  2.77519  2.98518  4.58477  3.61503
          0.01873  4.38297  5.10532  0.61958  0.77255  0.42600  1.05877
     31   2.78155  5.15637  2.93617  2.14565  4.41845  3.52228  3.26369  3.89836  2.52337  3.43632  4.21889  1.89167  2.56809  2.87475  3.00269  2.76483  3.01639  3.51964  5.60394  2.87887     40 n x - -
          2.68618  4.42225  2.77519  2.73123  3.46354  2.40513  3.72494  3.29354  2.67741  2.69355  4.24690  2.90347  2.73739  3.18146  2.89801  2.37887  2.77519  2.98518  4.58477  3.61503
          0.01580  4.55137  5.27372  0.61958  0.77255  0.43532  1.04145
     32   2.73979  5.10077  2.74045  2.48709  4.39132  3.16154  3.73139  3.83906  2.12772  2.16193  4.16095  2.60018  2.88022  2.85135  2.97641  2.53386  2.76534  3.46272  5.57188  4.19774     41 k x - -
          2.68618  4.42225  2.77519  2.73123  3.46354  2.40513  3.72494  3.29354  2.67741  2.69355  4.24690  2.90347  2.73739  3.18146  2.89801  2.37887  2.77519  2.98518  4.58477  3.61503
          0.01504  4.60025  5.32260  0.61958  0.77255  0.48576  0.95510
     33   2.07268  5.05391  3.05988  2.20930  4.34382  3.53272  3.74157  3.78351  2.51082  3.34302  4.12788  2.61048  3.93105  2.86745  2.69607  2.04440  2.76080  2.80638  5.54344  4.17953     42 s x - -
          2.68618  4.42225  2.77519  2.73123  3.46354  2.40513  3.72494  3.29354  2.67741  2.69355  4.24690  2.90347  2.73739  3.18146  2.89801  2.37887  2.77519  2.98518  4.58477  3.61503
          0.01504  4.60025  5.32260  0.61958  0.77255  0.48576  0.95510
     34   2.54159  5.21175  2.18397  2.43632  4.54449  3.50945  3.69829  4.02094  1.98361  3.15911  4.25637  2.98211  3.30977  2.61385  2.54418  2.51393  2.61578  3.59589  5.65160  4.24939     43 k x - -
          2.68618  4.42225  2.77519  2.73123  3.46354  2.40513  3.72494  3.29354  2.67741  2.69355  4.24690  2.90347  2.73739  3.18146  2.89801  2.37887  2.77519  2.98518  4.58477  3.61503
          0.01504  4.60025  5.32260  0.61958  0.77255  0.48576  0.95510
     35   3.00395  5.36957  3.31059  2.16105  4.76816  3.72149  3.78232  4.18308  1.23240  3.01862  4.42192  3.19918  4.09537  2.59873  2.21183  2.97316  3.20487  3.79455  5.71323  4.41854     44 k x - -
          2.68618  4.42225  2.77519  2.73123  3.46354  2.40513  3.72494  3.29354  2.67741  2.69355  4.24690  2.90347  2.73739  3.18146  2.89801  2.37887  2.77519  2.98518  4.58477  3.61503
          0.01504  4.60025  5.32260  0.61958  0.77255  0.48576  0.95510
     36   2.74217  4.98225  2.78746  2.55325  4.23592  3.55528  3.76227  2.52088  2.15903  3.24832  4.05352  3.07737  3.95056  2.67027  3.01234  2.41744  1.95280  3.32255  5.47834  4.13450     45 t x - -
          2.68618  4.42225  2.77519  2.73123  3.46354  2.40513  3.72494  3.29354  2.67741  2.69355  4.24690  2.90347  2.73739  3.18146  2.89801  2.37887  2.77519  2.98518  4.58477  3.61503
          0.01504  4.60025  5.32260  0.61958  0.77255  0.48576  0.95510
     37   3.25805  0.94531  4.70023  4.30663  3.00613  4.08355  4.28484  3.33979  4.08807  3.01413  4.09594  4.27692  4.61933  4.32014  4.20210  3.53945  3.59802  3.14902  4.63431  1.65373     46 c x - -
          2.68618  4.42225  2.77519  2.73123  3.46354  2.40513  3.72494  3.29354  2.67741  2.69355  4.24690  2.90347  2.73739  3.18146  2.89801  2.37887  2.77519  2.98518  4.58477  3.61503
          0.01504  4.60025  5.32260  0.61958  0.77255  0.48576  0.95510
     38   2.58406  4.52656  3.55292  2.98926  3.12252  3.71052  2.01392  3.03890  2.67259  2.54178  3.62765  3.41087  4.09100  3.25471  3.30026  2.95178  2.76110  2.80765  5.02465  2.27381     47 h x - -
          2.68618  4.42225  2.77519  2.73123  3.46354  2.40513  3.72494  3.29354  2.67741  2.69355  4.24690  2.90347  2.73739  3.18146  2.89801  2.37887  2.77519  2.98518  4.58477  3.61503
          0.01504  4.60025  5.32260  0.61958  0.77255  0.48576  0.95510
     39   4.52030  5.55666  5.32871  5.19890  1.98716  5.04415  3.83638  4.12624  5.00165  3.31793  4.68203  4.64501  5.33565  4.78898  4.89424  4.47166  4.73655  4.08276  3.92568  0.42404     48 Y x - -
          2.68618  4.42225  2.77519  2.73123  3.46354  2.40513  3.72494  3.29354  2.67741  2.69355  4.24690  2.90347  2.73739  3.18146  2.89801  2.37887  2.77519  2.98518  4.58477  3.61503
          0.01504  4.60025  5.32260  0.61958  0.77255  0.48576  0.95510
     40   2.69476  4.77212  3.34700  2.90909  4.46470  2.83352  4.09361  3.88865  2.59568  3.50459  4.31647  3.32548  4.02096  3.27219  3.33531  1.60693  1.45032  3.46332  5.73363  4.43784     49 t x - -
          2.68618  4.42225  2.77519  2.73123  3.46354  2.40513  3.72494  3.29354  2.67741  2.69355  4.24690  2.90347  2.73739  3.18146  2.89801  2.37887  2.77519  2.98518  4.58477  3.61503
          0.01504  4.60025  5.32260  0.61958  0.77255  0.48576  0.95510
     41   2.91721  4.35156  4.46317  3.89333  3.47459  4.06931  4.42721  1.38978  3.76403  2.41265  3.44578  4.08651  4.43453  3.99252  3.93767  3.37765  1.77050  2.02427  5.07137  3.27041     50 i x - -
          2.68618  4.42225  2.77519  2.73123  3.46354  2.40513  3.72494  3.29354  2.67741  2.69355  4.24690  2.90347  2.73739  3.18146  2.89801  2.37887  2.77519  2.98518  4.58477  3.61503
          0.01504  4.60025  5.32260  0.61958  0.77255  0.48576  0.95510
     42   3.56043  4.88460  4.86850  4.42907  1.76417  4.49732  3.89981  3.38557  4.27075  2.24741  4.00499  4.30614  4.82256  2.79606  4.33205  3.82234  3.78257  3.23520  3.02462  1.07391     51 y x - -
          2.68618  4.42225  2.77519  2.73123  3.46354  2.40513  3.72494  3.29354  2.67741  2.69355  4.24690  2.90347  2.73739  3.18146  2.89801  2.37887  2.77519  2.98518  4.58477  3.61503
          0.01504  4.60025  5.32260  0.61958  0.77255  0.48576  0.95510
     43   2.77658  5.19190  3.05829  1.82536  4.51572  3.55162  2.97996  3.97105  2.17215  3.47804  4.24271  3.03317  3.94238  2.83197  2.09641  2.75452  2.71380  2.83791  5.62814  4.25430     52 e x - -
          2.68618  4.42225  2.77519  2.73123  3.46354  2.40513  3.72494  3.29354  2.67741  2.69355  4.24690  2.90347  2.73739  3.18146  2.89801  2.37887  2.77519  2.98518  4.58477  3.61503
          0.01504  4.60025  5.32260  0.61958  0.77255  0.48576  0.95510
     44   2.78873  4.29198  4.15320  3.56811  3.37491  3.87373  4.17206  2.65972  3.42259  1.38401  2.98935  3.81571  4.24223  3.68738  2.85086  2.77961  3.02207  1.92934  4.90687  3.71491     53 l x - -
          2.68618  4.42225  2.77519  2.73123  3.46354  2.40513  3.72494  3.29354  2.67741  2.69355  4.24690  2.90347  2.73739  3.18146  2.89801  2.37887  2.77519  2.98518  4.58477  3.61503
          0.01504  4.60025  5.32260  0.61958  0.77255  0.48576  0.95510
     45   2.05800  5.08350  3.02695  2.33755  4.36488  3.53538  3.03360  3.80934  2.51936  3.36512  4.15010  2.55291  3.93792  2.87300  2.99671  1.83517  2.98432  3.44272  5.56173  3.56622     54 s x - -
          2.68618  4.42225  2.77519  2.73123  3.46354  2.40513  3.72494  3.29354  2.67741  2.69355  4.24690  2.90347  2.73739  3.18146  2.89801  2.37887  2.77519  2.98518  4.58477  3.61503
          0.01504  4.60025  5.32260  0.61958  0.77255  0.48576  0.95510
     46   2.81601  5.23742  2.93114  2.48241  4.58048  2.24788  3.27085  4.04691  2.22614  3.55735  4.32636  1.94475  3.96422  2.89625  3.00867  2.11621  3.05753  3.63829  5.71314  4.32137     55 n x - -
          2.68618  4.42225  2.77519  2.73123  3.46354  2.40513  3.72494  3.29354  2.67741  2.69355  4.24690  2.90347  2.73739  3.18146  2.89801  2.37887  2.77519  2.98518  4.58477  3.61503
          0.01504  4.60025  5.32260  0.61958  0.77255  0.48576  0.95510
     47   2.74594  5.20450  2.78882  2.45152  4.53185  2.20627  3.00005  3.42811  2.00598  3.49980  4.25157  2.54268  3.91471  2.81198  2.53375  2.71706  2.97650  3.58601  5.64548  4.25046     56 k x - -
          2.68618  4.42225  2.77519  2.73123  3.46354  2.40513  3.72494  3.29354  2.67741  2.69355  4.24690  2.90347  2.73739  3.18146  2.89801  2.37887  2.77519  2.98518  4.58477  3.61503
          0.01504  4.60025  5.32260  0.61958  0.77255  0.48576  0.95510
     48   2.80330  5.31238  2.62928  1.67122  4.64701  3.51282  3.74763  4.13306  2.06150  3.61322  4.36193  2.39431  3.93914  2.85313  3.01108  2.51117  2.42552  3.69860  5.74804  4.33015     57 e x - -
          2.68618  4.42225  2.77519  2.73123  3.46354  2.40513  3.72494  3.29354  2.67741  2.69355  4.24690  2.90347  2.73739  3.18146  2.89801  2.37887  2.77519  2.98518  4.58477  3.61503
          0.01504  4.60025  5.32260  0.61958  0.77255  0.48576  0.95510
     49   3.62664  5.23602  4.53226  4.28926  3.92026  1.76505  4.81565  4.34991  4.16051  3.90214  4.93825  4.46595  4.75255  4.53869  4.33082  3.82899  4.02541  4.05459  0.56549  3.93044     58 W x - -
          2.68618  4.42225  2.77519  2.73123  3.46354  2.40513  3.72494  3.29354  2.67741  2.69355  4.24690  2.90347  2.73739  3.18146  2.89801  2.37887  2.77519  2.98518  4.58477  3.61503
          0.01504  4.60025  5.32260  0.61958  0.77255  0.48576  0.95510
     50   2.73962  4.41793  3.68605  2.59392  3.54730  3.73488  3.99126  2.89558  3.04302  2.15993  3.52224  3.50078  4.11267  3.35112  2.76638  2.98731  2.72562  1.75912  5.00430  2.72931     59 v x - -
          2.68618  4.42225  2.77519  2.73123  3.46354  2.40513  3.72494  3.29354  2.67741  2.69355  4.24690  2.90347  2.73739  3.18146  2.89801  2.37887  2.77519  2.98518  4.58477  3.61503
          0.01504  4.60025  5.32260  0.61958  0.77255  0.48576  0.95510
     51   2.73398  5.15843  2.60699  2.46077  3.73243  3.52010  2.44011  3.93271  1.99926  3.03139  4.20827  3.00196  3.91255  2.34464  2.67665  2.71321  2.96471  3.53150  5.60897  3.64363     60 k x - -
          2.68618  4.42225  2.77519  2.73123  3.46354  2.40513  3.72494  3.29354  2.67741  2.69355  4.24690  2.90347  2.73739  3.18146  2.89801  2.37887  2.77519  2.98518  4.58477  3.61503
          0.01504  4.60025  5.32260  0.61958  0.77255  0.48576  0.95510
     52   2.25539  4.49664  3.55650  2.98985  3.64561  3.69494  3.94689  2.55112  2.93493  2.71373  3.60246  3.41003  4.07861  3.25427  2.00511  2.41761  2.96846  2.25345  5.07801  3.34576     61 r x - -
          2.68618  4.42225  2.77519  2.73123  3.46354  2.40513  3.72494  3.29354  2.67741  2.69355  4.24690  2.90347  2.73739  3.18146  2.89801  2.37887  2.77519  2.98518  4.58477  3.61503
          0.01504  4.60025  5.32260  0.61958  0.77255  0.48576  0.95510
     53   2.75527  4.67404  3.39088  2.82800  3.86335  2.70185  3.88444  2.85990  2.74473  2.19809  3.77879  3.29040  2.28074  3.11491  2.25312  2.88498  2.99091  2.97635  5.23607  3.96741     62 l x - -
          2.68626  4.42233  2.77528  2.73131  3.46325  2.40521  3.72503  3.29362  2.67749  2.69363  4.24698  2.90355  2.73748  3.18155  2.89754  2.37895  2.77528  2.98444  4.58485  3.61511
          0.44749  1.82884  1.60858  0.67371  0.71296  0.48576  0.95510
     54   2.93840  5.35203  2.83073  1.24650  4.70007  3.53695  3.76469  4.15170  2.40414  3.62683  4.42825  3.01246  3.99454  2.33568  2.42165  2.88948  3.16721  3.75669  5.74357  4.38618     65 e x - -
          2.68618  4.42225  2.77519  2.73123  3.46354  2.40513  3.72494  3.29354  2.67741  2.69355  4.24690  2.90347  2.73739  3.18146  2.89801  2.37887  2.77519  2.98518  4.58477  3.61503
          0.01873  4.38297  5.10532  0.61958  0.77255  0.80001  0.59661
     55   2.70586  4.82752  2.77128  2.55398  4.04713  2.79939  3.75764  3.46608  2.38146  3.09241  3.92647  3.06541  3.92367  2.93336  3.03962  2.75861  2.47479  3.16159  5.35097  2.02289     66 y x - -
          2.68618  4.42225  2.77519  2.73123  3.46354  2.40513  3.72494  3.29354  2.67741  2.69355  4.24690  2.90347  2.73739  3.18146  2.89801  2.37887  2.77519  2.98518  4.58477  3.61503
          0.01873  4.38297  5.10532  0.61958  0.77255  0.32992  1.26934
     56   2.72947  5.04785  2.51582  2.36093  4.32150  3.53589  3.73273  3.02692  2.36086  3.32207  4.10824  3.03895  3.92753  2.85915  2.70991  1.96857  2.53120  3.04883  5.52585  3.52404     67 s x - -
          2.68618  4.42225  2.77519  2.73123  3.46354  2.40513  3.72494  3.29354  2.67741  2.69355  4.24690  2.90347  2.73739  3.18146  2.89801  2.37887  2.77519  2.98518  4.58477  3.61503
          0.01504  4.60025  5.32260  0.61958  0.77255  0.48576  0.95510
     57   2.78642  5.23240  1.93353  2.45322  4.55275  2.47389  3.74831  4.02229  1.89037  3.53045  4.29230  3.00053  3.93984  2.86000  2.99958  2.75599  2.57015  3.61266  5.68633  3.67344     68 k x - -
          2.68618  4.42225  2.77519  2.73123  3.46354  2.40513  3.72494  3.29354  2.67741  2.69355  4.24690  2.90347  2.73739  3.18146  2.89801  2.37887  2.77519  2.98518  4.58477  3.61503
          0.01504  4.60025  5.32260  0.61958  0.77255  0.48576  0.95510
     58   2.73347  4.95703  3.11910  2.56164  4.20349  2.10732  3.28044  3.26534  2.36065  3.21886  3.55508  3.08333  3.94848  2.25956  3.00988  2.41833  2.96461  2.96981  5.45417  4.11469     69 g x - -
          2.68618  4.42225  2.77519  2.73123  3.46354  2.40513  3.72494  3.29354  2.67741  2.69355  4.24690  2.90347  2.73739  3.18146  2.89801  2.37887  2.77519  2.98518  4.58477  3.61503
          0.01504  4.60025  5.32260  0.61958  0.77255  0.48576  0.95510
     59   1.62827  4.51293  3.65533  3.12487  3.91185  3.53971  4.11135  2.59227  3.08900  2.97949  3.85360  3.48009  3.39333  3.39752  3.45520  2.32197  1.80336  2.97254  5.32393  4.08458     70 a x - -
          2.68618  4.42225  2.77519  2.73123  3.46354  2.40513  3.72494  3.29354  2.67741  2.69355  4.24690  2.90347  2.73739  3.18146  2.89801  2.37887  2.77519  2.98518  4.58477  3.61503
          0.01504  4.60025  5.32260  0.61958  0.77255  0.48576  0.95510
     60   2.72987  4.83499  2.72965  2.63476  3.36251  3.58345  3.79379  3.45031  1.98248  3.08177  3.91351  3.14131  3.44797  2.96780  3.07359  2.59757  2.55421  3.15270  3.41313  2.67354     71 k x - -
          2.68618  4.42225  2.77519  2.73123  3.46354  2.40513  3.72494  3.29354  2.67741  2.69355  4.24690  2.90347  2.73739  3.18146  2.89801  2.37887  2.77519  2.98518  4.58477  3.61503
          0.01504  4.60025  5.32260  0.61958  0.77255  0.48576  0.95510
     61   2.06835  4.81260  3.24048  2.69509  4.11180  3.55629  3.85042  3.08107  2.36442  3.14568  3.97609  3.18371  2.00178  3.02597  3.11586  2.37891  2.70209  3.19639  5.41575  4.10782     72 p x - -
          2.68618  4.42225  2.77519  2.73123  3.46354  2.40513  3.72494  3.29354  2.67741  2.69355  4.24690  2.90347  2.73739  3.18146  2.89801  2.37887  2.77519  2.98518  4.58477  3.61503
          0.01504  4.60025  5.32260  0.61958  0.77255  0.48576  0.95510
     62   3.19198  5.67489  2.01001  2.47225  5.14123  1.36741  4.12417  4.67680  3.14300  4.17000  5.00472  1.56235  4.15904  3.29032  3.73529  3.10903  3.51004  4.20425  6.31907  4.82397     73 g x - -
          2.68618  4.42225  2.77519  2.73123  3.46354  2.40513  3.72494  3.29354  2.67741  2.69355  4.24690  2.90347  2.73739  3.18146  2.89801  2.37887  2.77519  2.98518  4.58477  3.61503
          0.01504  4.60025  5.32260  0.61958  0.77255  0.48576  0.95510
     63   2.55347  3.39545  2.91896  2.60953  4.09396  2.37676  3.24548  3.50153  2.45572  3.12288  3.94735  3.12134  3.96322  2.72705  3.05550  2.58890  2.67670  3.19445  2.88824  4.06431     74 g x - -
          2.68618  4.42225  2.77519  2.73123  3.46354  2.40513  3.72494  3.29354  2.67741  2.69355  4.24690  2.90347  2.73739  3.18146  2.89801  2.37887  2.77519  2.98518  4.58477  3.61503
          0.01504  4.60025  5.32260  0.61958  0.77255  0.48576  0.95510
     64   2.77618  4.73738  2.20497  2.77473  3.86871  3.63160  3.89260  3.28822  2.80081  2.97966  3.85068  3.25482  4.04509  3.12472  3.22675  2.88684  2.32777  2.54592  5.25965  1.95305     75 y x - -
          2.68618  4.42225  2.77519  2.73123  3.46354  2.40513  3.72494  3.29354  2.67741  2.69355  4.24690  2.90347  2.73739  3.18146  2.89801  2.37887  2.77519  2.98518  4.58477  3.61503
          0.01504  4.60025  5.32260  0.61958  0.77255  0.48576  0.95510
     65   2.53764  4.99041  3.10404  1.94665  4.24597  3.55463  3.75226  3.67012  2.38360  2.90627  4.05695  3.07212  3.94533  2.53409  2.78525  2.75717  2.58123  2.25929  5.47994  4.13440     76 e x - -
          2.68618  4.42225  2.77519  2.73123  3.46354  2.40513  3.72494  3.29354  2.67741  2.69355  4.24690  2.90347  2.73739  3.18146  2.89801  2.37887  2.77519  2.98518  4.58477  3.61503
          0.01504  4.60025  5.32260  0.61958  0.77255  0.48576  0.95510
     66   2.76155  5.23436  2.95292  2.08279  4.56231  2.18750  3.32594  4.03729  2.30952  3.53162  4.28271  2.56766  3.92093  2.63044  2.95691  2.55847  2.36568  3.61642  5.67597  4.27312     77 e x - -
          2.68618  4.42225  2.77519  2.73123  3.46354  2.40513  3.72494  3.29354  2.67741  2.69355  4.24690  2.90347  2.73739  3.18146  2.89801  2.37887  2.77519  2.98518  4.58477  3.61503
          0.01504  4.60025  5.32260  0.61958  0.77255  0.48576  0.95510
     67   3.10677  4.56220  4.41290  3.93131  3.65190  4.22541  4.62118  0.89809  3.77444  2.24506  3.62412  2.88740  4.61102  4.10158  3.99221  3.57379  3.36512  2.16486  5.33624  4.07863     78 i x - -
          2.68618  4.42225  2.77519  2.73123  3.46354  2.40513  3.72494  3.29354  2.67741  2.69355  4.24690  2.90347  2.73739  3.18146  2.89801  2.37887  2.77519  2.98518  4.58477  3.61503
          0.01504  4.60025  5.32260  0.61958  0.77255  0.48576  0.95510
     68   2.75817  4.84781  3.21867  2.08689  4.05970  3.60500  2.76932  2.83676  2.42139  1.93883  3.92638  3.16516  3.99364  2.75215  3.03473  2.82350  2.98750  3.16538  5.36255  4.05690     79 l x - -
          2.68618  4.42225  2.77519  2.73123  3.46354  2.40513  3.72494  3.29354  2.67741  2.69355  4.24690  2.90347  2.73739  3.18146  2.89801  2.37887  2.77519  2.98518  4.58477  3.61503
          0.01504  4.60025  5.32260  0.61958  0.77255  0.48576  0.95510
     69   3.05996  5.35325  3.13240  2.46144  4.74224  1.27680  3.87592  4.15479  2.20873  3.64965  4.46767  3.20917  4.13571  3.00816  2.12258  3.03930  3.28339  3.78668  5.77130  4.47181     80 g x - -
          2.68618  4.42225  2.77519  2.73123  3.46354  2.40513  3.72494  3.29354  2.67741  2.69355  4.24690  2.90347  2.73739  3.18146  2.89801  2.37887  2.77519  2.98518  4.58477  3.61503
          0.01504  4.60025  5.32260  0.61958  0.77255  0.48576  0.95510
     70   2.50180  4.65712  3.35020  2.78740  3.83083  2.93266  3.86105  2.67766  2.51038  2.88549  3.74836  3.25940  4.02033  2.85154  2.21287  2.85895  2.56033  2.40368  3.98879  3.93432     81 r x - -
          2.68618  4.42225  2.77519  2.73123  3.46354  2.40513  3.72494  3.29354  2.67741  2.69355  4.24690  2.90347  2.73739  3.18146  2.89801  2.37887  2.77519  2.98518  4.58477  3.61503
          0.01504  4.60025  5.32260  0.61958  0.77255  0.48576  0.95510
     71   2.73744  5.20123  2.74626  2.30595  4.52747  3.51274  3.70424  3.13696  2.20380  3.49774  4.24756  2.74288  2.19829  2.50010  2.72666  2.49652  2.96871  3.58185  5.64439  4.24570     82 p x - -
          2.68618  4.42225  2.77519  2.73123  3.46354  2.40513  3.72494  3.29354  2.67741  2.69355  4.24690  2.90347  2.73739  3.18146  2.89801  2.37887  2.77519  2.98518  4.58477  3.61503
          0.44749  4.60025  1.04776  0.61958  0.77255  0.48576  0.95510
     72   2.69505  4.80634  2.96774  2.25382  3.98447  3.47000  3.69929  3.43517  2.30409  3.05452  3.89761  3.02114  2.86466  2.88107  2.90020  2.74407  2.92860  3.13645  5.28346  2.20026     83 y x - -
          2.68618  4.42225  2.77519  2.73123  3.46354  2.40513  3.72494  3.29354  2.67741  2.69355  4.24690  2.90347  2.73739  3.18146  2.89801  2.37887  2.77519  2.98518  4.58477  3.61503
          0.02309  4.17584  4.89819  0.61958  0.77255  0.98887  0.46521
     73   2.96004  4.62507  3.68961  3.24397  1.33326  3.79447  3.87228  3.02366  2.22135  2.59599  3.68110  3.57240  4.21738  3.43924  3.26215  3.15889  3.21117  2.86575  4.58161  3.04839     84 f x - -
          2.68618  4.42225  2.77519  2.73123  3.46354  2.40513  3.72494  3.29354  2.67741  2.69355  4.24690  2.90347  2.73739  3.18146  2.89801  2.37887  2.77519  2.98518  4.58477  3.61503
          0.02309  4.17584  4.89819  0.61958  0.77255  0.26482  1.45821
     74   3.38437  4.64710  5.36230  4.81590  2.66320  4.78151  5.22108  1.45878  4.68686  1.80952  3.46295  4.92006  5.02562  4.81026  4.75184  4.14635  3.62344  1.09593  5.56111  4.40857     85 v x - -
          2.68618  4.42225  2.77519  2.73123  3.46354  2.40513  3.72494  3.29354  2.67741  2.69355  4.24690  2.90347  2.73739  3.18146  2.89801  2.37887  2.77519  2.98518  4.58477  3.61503
          0.01504  4.60025  5.32260  0.61958  0.77255  0.48576  0.95510
     75   3.01080  4.70461  3.82738  3.27932  2.45670  3.93821  1.68523  3.23268  2.81536  2.87085  3.81736  3.63025  4.30681  2.97395  3.52915  3.19296  3.23904  3.01681  2.71450  2.32446     86 h x - -
          2.68618  4.42225  2.77519  2.73123  3.46354  2.40513  3.72494  3.29354  2.67741  2.69355  4.24690  2.90347  2.73739  3.18146  2.89801  2.37887  2.77519  2.98518  4.58477  3.61503
          0.01504  4.60025  5.32260  0.61958  0.77255  0.48576  0.95510
     76   3.62278  4.90402  5.40516  4.85152  1.37229  4.87285  4.99578  2.52223  4.69851  1.06964  3.17714  4.95569  5.05123  4.68784  4.70848  4.23074  3.84155  2.13692  5.17941  3.90828     87 l x - -
          2.68618  4.42225  2.77519  2.73123  3.46354  2.40513  3.72494  3.29354  2.67741  2.69355  4.24690  2.90347  2.73739  3.18146  2.89801  2.37887  2.77519  2.98518  4.58477  3.61503
          0.01504  4.60025  5.32260  0.61958  0.77255  0.48576  0.95510
     77   3.22198  5.61251  0.78214  2.54561  5.19189  3.52326  4.23809  4.76040  3.32467  4.28369  5.14827  3.10876  4.20271  3.42566  3.92896  1.93607  3.58176  4.26272  6.41000  4.91386     88 d x - -
          2.68618  4.42225  2.77519  2.73123  3.46354  2.40513  3.72494  3.29354  2.67741  2.69355  4.24690  2.90347  2.73739  3.18146  2.89801  2.37887  2.77519  2.98518  4.58477  3.61503
          0.01504  4.60025  5.32260  0.61958  0.77255  0.48576  0.95510
     78   2.54459  5.23030  2.57178  2.26583  4.56629  2.96116  3.70135  4.04638  1.66388  3.53143  3.67049  2.77906  3.90524  2.61829  2.93282  2.48346  2.97130  3.61624  5.66779  4.26135     89 k x - -
          2.68618  4.42225  2.77519  2.73123  3.46354  2.40513  3.72494  3.29354  2.67741  2.69355  4.24690  2.90347  2.73739  3.18146  2.89801  2.37887  2.77519  2.98518  4.58477  3.61503
          0.01504  4.60025  5.32260  0.61958  0.77255  0.48576  0.95510
     79   2.89519  5.37921  1.80135  2.00614  4.68102  2.97558  3.82370  4.16654  2.63903  3.66815  4.44147  2.99345  3.99322  2.46121  3.15224  2.84464  3.13899  3.75167  5.82210  2.21108     90 d x - -
          2.68618  4.42225  2.77519  2.73123  3.46354  2.40513  3.72494  3.29354  2.67741  2.69355  4.24690  2.90347  2.73739  3.18146  2.89801  2.37887  2.77519  2.98518  4.58477  3.61503
          0.01504  4.60025  5.32260  0.61958  0.77255  0.48576  0.95510
     80   3.69443  0.19621  5.25608  5.18926  5.12073  4.11018  5.69584  4.47798  5.06362  4.31089  5.46998  5.02289  4.85593  5.37625  5.03829  3.96074  4.21931  4.14890  6.29002  5.38492     91 C x - -
          2.68618  4.42225  2.77519  2.73123  3.46354  2.40513  3.72494  3.29354  2.67741  2.69355  4.24690  2.90347  2.73739  3.18146  2.89801  2.37887  2.77519  2.98518  4.58477  3.61503
          0.01504  4.60025  5.32260  0.61958  0.77255  0.48576  0.95510
     81   2.75891  4.53598  3.53959  2.98357  3.65257  3.70813  3.95410  2.55076  2.93447  2.37794  3.63413  1.63401  4.09379  3.25714  3.30453  2.95341  2.53716  2.77885  5.09520  3.22372     92 n x - -
          2.68618  4.42225  2.77519  2.73123  3.46354  2.40513  3.72494  3.29354  2.67741  2.69355  4.24690  2.90347  2.73739  3.18146  2.89801  2.37887  2.77519  2.98518  4.58477  3.61503
          0.01504  4.60025  5.32260  0.61958  0.77255  0.48576  0.95510
     82   3.98397  5.55443  4.66705  4.63948  5.48987  4.20490  5.59691  5.30154  4.77358  4.80665  5.92068  4.85464  0.16188  5.13114  4.88231  4.18491  4.48404  4.84752  6.40688  5.63573     93 P x - -
          2.68618  4.42225  2.77519  2.73123  3.46354  2.40513  3.72494  3.29354  2.67741  2.69355  4.24690  2.90347  2.73739  3.18146  2.89801  2.37887  2.77519  2.98518  4.58477  3.61503
          0.01504  4.60025  5.32260  0.61958  0.77255  0.48576  0.95510
     83   2.80482  5.25920  3.00196  2.48381  4.59754  3.54900  2.81733  4.06450  2.05382  3.55233  4.31086  2.56941  3.95272  2.18234  2.88654  1.83477  3.03374  3.64909  5.68634  4.30088     94 s x - -
          2.68618  4.42225  2.77519  2.73123  3.46354  2.40513  3.72494  3.29354  2.67741  2.69355  4.24690  2.90347  2.73739  3.18146  2.89801  2.37887  2.77519  2.98518  4.58477  3.61503
          0.01504  4.60025  5.32260  0.61958  0.77255  0.48576  0.95510
     84   4.50098  5.53209  5.33712  5.15820  1.96331  5.05522  2.08042  4.20463  4.96592  3.41562  4.73172  4.60385  5.32087  4.73956  4.86931  4.43674  4.69740  4.12015  3.03603  0.64889     95 Y x - -
          2.68618  4.42225  2.77519  2.73123  3.46354  2.40513  3.72494  3.29354  2.67741  2.69355  4.24690  2.90347  2.73739  3.18146  2.89801  2.37887  2.77519  2.98518  4.58477  3.61503
          0.01504  4.60025  5.32260  0.61958  0.77255  0.48576  0.95510
     85   2.76001  5.26714  2.71833  2.11966  4.60747  3.50881  3.19973  4.09227  2.10651  3.56952  4.31100  2.77029  2.45956  2.18287  2.94922  2.54371  2.99280  3.65562  5.70011  4.28810     96 k x - -
          2.68618  4.42225  2.77519  2.73123  3.46354  2.40513  3.72494  3.29354  2.67741  2.69355  4.24690  2.90347  2.73739  3.18146  2.89801  2.37887  2.77519  2.98518  4.58477  3.61503
          0.01504  4.60025  5.32260  0.61958  0.77255  0.48576  0.95510
     86   2.75067  5.22306  2.14850  2.43740  4.55118  3.51092  3.71498  4.02664  2.19915  3.52200  4.27172  2.44138  3.29767  2.81919  2.95671  2.01548  2.76217  3.60533  5.66728  3.61310     97 s x - -
          2.68618  4.42225  2.77519  2.73123  3.46354  2.40513  3.72494  3.29354  2.67741  2.69355  4.24690  2.90347  2.73739  3.18146  2.89801  2.37887  2.77519  2.98518  4.58477  3.61503
          0.01504  4.60025  5.32260  0.61958  0.77255  0.48576  0.95510
     87   2.83410  5.27383  2.35158  2.48725  4.61813  3.54517  3.77336  4.08443  2.29319  3.58166  4.34821  3.02960  3.97217  2.88648  2.20651  1.53114  3.07049  3.67174  5.72478  4.33569     98 s x - -
          2.68618  4.42225  2.77519  2.73123  3.46354  2.40513  3.72494  3.29354  2.67741  2.69355  4.24690  2.90347  2.73739  3.18146  2.89801  2.37887  2.77519  2.98518  4.58477  3.61503
          0.13129  4.60025  2.18047  0.61958  0.77255  0.48576  0.95510
     88   2.73981  5.24318  2.40970  1.98742  4.58296  2.82640  3.68637  4.06613  1.84085  3.54400  4.28913  2.94360  3.39936  2.78854  2.52198  2.69863  2.97297  3.63177  5.67493  4.26449     99 k x - -
          2.68618  4.42225  2.77519  2.73123  3.46354  2.40513  3.72494  3.29354  2.67741  2.69355  4.24690  2.90347  2.73739  3.18146  2.89801  2.37887  2.77519  2.98518  4.58477  3.61503
          0.26880  4.48584  1.49417  0.61958  0.77255  0.67174  0.71502
     89   2.67107  4.79497  2.88551  2.08899  4.27761  3.35423  3.85577  3.66737  2.69461  3.30573  4.14322  3.05280  3.89493  3.03467  3.12616  2.39187  1.50925  3.30416  5.55188  4.22720    100 t x - -
          2.68619  4.42226  2.77521  2.73124  3.46355  2.40514  3.72496  3.29355  2.67742  2.69356  4.24691  2.90348  2.73741  3.18147  2.89802  2.37875  2.77521  2.98519  4.58478  3.61504
          0.08595  2.58556  4.96105  0.39772  1.11429  0.35929  1.19790
     90   3.05585  4.43656  4.71015  4.13230  3.47871  4.26852  4.62195  2.04332  3.95961  1.58033  3.38473  4.30587  4.59325  4.18592  3.26021  3.58723  3.29223  1.18020  5.18679  4.01544    102 v x - -
          2.68618  4.42225  2.77519  2.73123  3.46354  2.40513  3.72494  3.29354  2.67741  2.69355  4.24690  2.90347  2.73739  3.18146  2.89801  2.37887  2.77519  2.98518  4.58477  3.61503
          0.01580  4.55137  5.27372  0.61958  0.77255  0.43532  1.04145
     91   3.28756  4.64996  4.75753  4.26144  2.34228  4.30999  3.98030  2.60398  4.09955  2.70435  3.74856  4.21684  4.64962  4.18954  4.17242  3.62657  2.98843  2.93974  3.22027  0.92513    103 y x - -
          2.68618  4.42225  2.77519  2.73123  3.46354  2.40513  3.72494  3.29354  2.67741  2.69355  4.24690  2.90347  2.73739  3.18146  2.89801  2.37887  2.77519  2.98518  4.58477  3.61503
          0.01504  4.60025  5.32260  0.61958  0.77255  0.48576  0.95510
     92   3.55987  4.76948  5.58004  5.08678  3.88926  5.11864  5.73271  0.81445  5.00420  1.88859  3.63760  5.25693  5.31353  5.18424  5.13178  4.53460  3.81069  1.46351  6.00340  4.84836    104 i x - -
          2.68618  4.42225  2.77519  2.73123  3.46354  2.40513  3.72494  3.29354  2.67741  2.69355  4.24690  2.90347  2.73739  3.18146  2.89801  2.37887  2.77519  2.98518  4.58477  3.61503
          0.01504  4.60025  5.32260  0.61958  0.77255  0.48576  0.95510
     93   2.80968  5.02993  3.19747  2.29267  2.86343  3.61414  3.77643  3.70681  2.04281  3.28476  4.09828  3.13513  3.99938  2.91835  1.70434  2.83220  3.03320  2.95803  5.49637  4.17443    105 r x - -
          2.68618  4.42225  2.77519  2.73123  3.46354  2.40513  3.72494  3.29354  2.67741  2.69355  4.24690  2.90347  2.73739  3.18146  2.89801  2.37887  2.77519  2.98518  4.58477  3.61503
          0.01504  4.60025  5.32260  0.61958  0.77255  0.48576  0.95510
     94   2.73244  4.25052  4.05559  3.47350  2.97170  3.81037  4.10129  2.70063  2.76465  2.30346  3.00396  3.73472  4.18155  3.61477  3.08073  3.08776  2.73694  1.52385  4.85665  2.90492    106 v x - -
          2.68618  4.42225  2.77519  2.73123  3.46354  2.40513  3.72494  3.29354  2.67741  2.69355  4.24690  2.90347  2.73739  3.18146  2.89801  2.37887  2.77519  2.98518  4.58477  3.61503
          0.01504  4.60025  5.32260  0.61958  0.77255  0.48576  0.95510
     95   2.74494  5.18181  2.79447  2.45737  4.49819  3.52062  2.30232  3.96397  1.79542  3.47368  4.23156  2.77234  3.46340  2.82147  2.93767  2.72053  2.57040  3.55777  5.62958  3.46652    107 k x - -
          2.68618  4.42225  2.77519  2.73123  3.46354  2.40513  3.72494  3.29354  2.67741  2.69355  4.24690  2.90347  2.73739  3.18146  2.89801  2.37887  2.77519  2.98518  4.58477  3.61503
          0.01504  4.60025  5.32260  0.61958  0.77255  0.48576  0.95510
     96   2.32753  3.86762  2.83774  2.61843  4.41318  2.18308  3.84818  3.85511  2.63967  3.42436  4.21050  1.85620  3.95199  2.98386  3.10944  2.54771  2.71801  3.45739  5.62685  4.27564    108 n x - -
          2.68618  4.42225  2.77519  2.73123  3.46354  2.40513  3.72494  3.29354  2.67741  2.69355  4.24690  2.90347  2.73739  3.18146  2.89801  2.37887  2.77519  2.98518  4.58477  3.61503
          0.01504  4.60025  5.32260  0.61958  0.77255  0.48576  0.95510
     97   2.72974  3.32071  2.08378  2.08855  3.53902  3.56793  3.77563  3.53514  2.58671  3.14986  3.96967  3.10843  3.43648  2.93398  3.04630  2.60432  2.96134  2.73305  5.40539  3.46769    109 d x - -
          2.68618  4.42225  2.77519  2.73123  3.46354  2.40513  3.72494  3.29354  2.67741  2.69355  4.24690  2.90347  2.73739  3.18146  2.89801  2.37887  2.77519  2.98518  4.58477  3.61503
          0.01504  4.60025  5.32260  0.61958  0.77255  0.48576  0.95510
     98   2.59252  5.26879  1.93289  2.14028  4.60608  2.87566  2.91855  4.09028  2.46773  3.57047  4.31388  2.97617  3.91776  2.60077  2.55823  2.53854  2.99827  3.65571  5.70390  4.29127    110 d x - -
          2.68618  4.42225  2.77519  2.73123  3.46354  2.40513  3.72494  3.29354  2.67741  2.69355  4.24690  2.90347  2.73739  3.18146  2.89801  2.37887  2.77519  2.98518  4.58477  3.61503
          0.38129  4.60025  1.18100  0.61958  0.77255  0.48576  0.95510
     99   2.62330  4.70695  3.10021  2.21431  3.01616  3.48101  3.23129  2.88914  2.33920  2.95094  3.78694  3.04529  3.38217  2.62035  2.96875  2.69269  2.85446  2.78475  5.23039  3.92216    111 e x - -
          2.68618  4.42225  2.77519  2.73123  3.46354  2.40513  3.72494  3.29354  2.67741  2.69355  4.24690  2.90347  2.73739  3.18146  2.89801  2.37887  2.77519  2.98518  4.58477  3.61503
          0.02162  4.24058  4.96293  0.61958  0.77255  0.93756  0.49689
    100   2.70459  5.11178  2.51366  1.64694  4.40906  3.40498  3.66433  3.86599  2.45563  3.39795  4.17829  2.88862  3.30389  2.53931  2.94857  2.67734  2.94380  2.76857  5.57588  4.18147    112 e x - -
          2.68627  4.42234  2.77529  2.73133  3.46363  2.40522  3.72504  3.29363  2.67720  2.69350  4.24699  2.90356  2.73702  3.18156  2.89789  2.37896  2.77508  2.98507  4.58486  3.61512
          0.72760  0.67346  4.96293  0.11307  2.23573  0.28091  1.40690
    101   2.32560  4.33214  3.77078  3.20587  3.10638  3.71155  2.73761  2.81251  3.13893  2.55344  3.45945  3.55046  4.10435  3.42115  3.44192  2.71779  2.63255  1.60949  4.94470  3.72591    114 v x - -
          2.68618  4.42225  2.77519  2.73123  3.46354  2.40513  3.72494  3.29354  2.67741  2.69355  4.24690  2.90347  2.73739  3.18146  2.89801  2.37887  2.77519  2.98518  4.58477  3.61503
          0.01623  4.52489  5.24724  0.61958  0.77255  0.48576  0.95510
    102   2.81764  4.60235  3.49443  2.98393  3.78202  3.20938  3.94065  1.39095  2.30955  2.81714  3.72108  3.40076  4.10755  2.85439  3.04943  2.99938  3.05099  2.85494  5.17593  3.94103    115 i x - -
          2.68618  4.42225  2.77519  2.73123  3.46354  2.40513  3.72494  3.29354  2.67741  2.69355  4.24690  2.90347  2.73739  3.18146  2.89801  2.37887  2.77519  2.98518  4.58477  3.61503
          0.01691  4.48420  5.20654  0.61958  0.77255  0.48576  0.95510
    103   2.71155  4.69353  3.24718  2.70813  3.76749  3.57856  3.79529  3.28302  2.67856  2.93604  3.79643  1.70239  3.27411  3.02648  3.09657  2.81260  2.71626  3.01107  3.34166  3.24198    116 n x - -
          2.68618  4.42225  2.77519  2.73123  3.46354  2.40513  3.72494  3.29354  2.67741  2.69355  4.24690  2.90347  2.73739  3.18146  2.89801  2.37887  2.77519  2.98518  4.58477  3.61503
          0.01767  4.44056  5.16291  0.61958  0.77255  0.48576  0.95510
    104   2.66291  3.43334  3.83027  3.25383  2.98684  3.70811  3.97920  2.69959  3.16381  1.86944  3.34375  3.56791  3.36501  3.43568  2.36436  2.97591  2.89487  2.49628  4.81836  2.82692    117 l x - -
          2.68618  4.42225  2.77519  2.73123  3.46354  2.40513  3.72494  3.29354  2.67741  2.69355  4.24690  2.90347  2.73739  3.18146  2.89801  2.37887  2.77519  2.98518  4.58477  3.61503
          0.01873  4.38297  5.10532  0.61958  0.77255  0.48576  0.95510
    105   1.94603  5.15392  2.57976  2.06447  4.47280  3.44399  3.68503  3.93999  2.31058  3.45446  4.22027  2.92709  2.96563  2.79972  2.95375  2.32573  2.95661  3.53418  5.61709  4.21794    118 a x - -
          2.68618  4.42225  2.77519  2.73123  3.46354  2.40513  3.72494  3.29354  2.67741  2.69355  4.24690  2.90347  2.73739  3.18146  2.89801  2.37887  2.77519  2.98518  4.58477  3.61503
          0.01873  4.38297  5.10532  0.61958  0.77255  0.48576  0.95510
    106   2.69465  4.80570  3.13118  2.08154  4.00624  3.53134  3.73081  3.08453  2.52293  3.05043  3.88499  3.08536  3.43644  2.90388  2.46249  2.75222  2.92429  3.12797  5.30357  2.24103    119 e x - -
          2.68618  4.42225  2.77519  2.73123  3.46354  2.40513  3.72494  3.29354  2.67741  2.69355  4.24690  2.90347  2.73739  3.18146  2.89801  2.37887  2.77519  2.98518  4.58477  3.61503
          0.06289  4.38297  3.02689  0.61958  0.77255  0.48576  0.95510
    107   2.74564  4.66169  3.38229  2.79913  3.76221  3.61696  3.79155  3.22812  2.55841  2.57516  3.75604  3.24721  2.07281  3.02794  2.09612  2.86705  2.97289  2.97538  3.67025  3.83075    120 p x - -
          2.68618  4.42225  2.77519  2.73123  3.46354  2.40513  3.72494  3.29354  2.67741  2.69355  4.24690  2.90347  2.73739  3.18146  2.89801  2.37887  2.77519  2.98518  4.58477  3.61503
          0.01956  4.33965  5.06199  0.61958  0.77255  0.54828  0.86262
    108   2.69852  4.96595  2.93812  2.24093  4.28427  3.45269  3.71976  3.71459  2.32669  3.28803  4.08959  2.99445  2.69548  2.85955  2.95264  2.46762  1.87048  3.35650  5.49899  4.14746    121 t x - -
          2.68618  4.42225  2.77519  2.73123  3.46354  2.40513  3.72494  3.29354  2.67741  2.69355  4.24690  2.90347  2.73739  3.18146  2.89801  2.37887  2.77519  2.98518  4.58477  3.61503
          0.01956  4.33965  5.06199  0.61958  0.77255  0.54828  0.86262
    109   2.76186  4.84928  3.04197  2.77210  4.53825  1.12771  4.01902  4.00777  2.75137  3.59016  4.42758  2.75221  3.99192  3.20615  2.57596  2.83400  3.12032  3.57369  5.74361  4.44704    122 g x - -
          2.68618  4.42225  2.77519  2.73123  3.46354  2.40513  3.72494  3.29354  2.67741  2.69355  4.24690  2.90347  2.73739  3.18146  2.89801  2.37887  2.77519  2.98518  4.58477  3.61503
          0.01956  4.33965  5.06199  0.61958  0.77255  0.54828  0.86262
    110   3.07755  4.75467  3.77974  3.32679  1.19838  3.89194  3.94049  3.17720  2.02161  2.73440  3.81784  3.65532  4.31334  3.50537  3.28652  3.26149  3.32583  3.01620  4.65634  3.11053    123 f x - -
          2.68618  4.42225  2.77519  2.73123  3.46354  2.40513  3.72494  3.29354  2.67741  2.69355  4.24690  2.90347  2.73739  3.18146  2.89801  2.37887  2.77519  2.98518  4.58477  3.61503
          0.01956  4.33965  5.06199  0.61958  0.77255  0.54828  0.86262
    111   2.71678  4.76873  3.16038  2.70967  4.14380  3.47726  3.85016  3.54002  2.32737  2.83016  4.02718  3.17038  1.56344  3.03794  2.96330  2.48051  2.99793  3.21795  5.42660  4.13399    124 p x - -
          2.68618  4.42225  2.77519  2.73123  3.46354  2.40513  3.72494  3.29354  2.67741  2.69355  4.24690  2.90347  2.73739  3.18146  2.89801  2.37887  2.77519  2.98518  4.58477  3.61503
          0.01956  4.33965  5.06199  0.61958  0.77255  0.54828  0.86262
    112   2.65075  4.50052  3.01185  2.78937  3.66738  3.57495  3.81992  2.07887  2.75343  2.45848  3.60307  3.24041  3.96335  3.08199  2.81479  2.27013  2.62170  2.77546  5.07271  3.81370    125 i x - -
          2.68618  4.42225  2.77519  2.73123  3.46354  2.40513  3.72494  3.29354  2.67741  2.69355  4.24690  2.90347  2.73739  3.18146  2.89801  2.37887  2.77519  2.98518  4.58477  3.61503
          0.07737  4.33965  2.79017  0.61958  0.77255  0.54828  0.86262
    113   2.67566  4.97232  2.92999  1.79607  4.24861  2.57931  3.66828  3.68503  2.43522  3.25146  4.04780  2.95923  3.85849  2.80212  2.66690  2.68012  2.63627  3.33025  5.45614  3.29589    126 e x - -
          2.68618  4.42225  2.77519  2.73123  3.46354  2.40513  3.72494  3.29354  2.67741  2.69355  4.24690  2.90347  2.73739  3.18146  2.89801  2.37887  2.77519  2.98518  4.58477  3.61503
          0.02072  4.28299  5.00534  0.61958  0.77255  0.62095  0.77096
    114   2.63724  3.04516  3.76923  2.25409  2.65491  3.67698  3.94440  2.67077  3.12064  2.22059  3.32582  3.52225  4.05088  3.39025  3.40245  2.94237  2.86938  2.31780  4.79881  2.99784    127 l x - -
          2.68618  4.42225  2.77519  2.73123  3.46354  2.40513  3.72494  3.29354  2.67741  2.69355  4.24690  2.90347  2.73739  3.18146  2.89801  2.37887  2.77519  2.98518  4.58477  3.61503
          0.02072  4.28299  5.00534  0.61958  0.77255  0.62095  0.77096
    115   2.63631  4.68659  3.13538  2.01877  3.88753  3.50086  3.30891  2.91480  2.56145  2.92665  3.31044  3.07754  3.89016  2.90673  3.00013  2.16508  2.86828  2.71294  5.21827  3.91689    128 e x - -
          2.68618  4.42225  2.77519  2.73123  3.46354  2.40513  3.72494  3.29354  2.67741  2.69355  4.24690  2.90347  2.73739  3.18146  2.89801  2.37887  2.77519  2.98518  4.58477  3.61503
          0.13024  4.28299  2.22273  0.61958  0.77255  0.62095  0.77096
    116   2.66505  4.65043  2.45542  2.36582  3.84453  3.50459  3.76823  3.07151  2.64742  2.37472  3.74090  3.09740  3.91738  2.97565  3.08117  2.76767  2.90312  2.05674  5.22240  3.92532    129 v x - -
          2.68618  4.42225  2.77519  2.73123  3.46354  2.40513  3.72494  3.29354  2.67741  2.69355  4.24690  2.90347  2.73739  3.18146  2.89801  2.37887  2.77519  2.98518  4.58477  3.61503
          0.07932  4.17584  2.79868  0.61958  0.77255  0.73624  0.65184
    117   2.81451  5.18116  2.78254  1.72582  4.52765  3.44027  3.65880  3.97001  2.28955  3.46575  4.27105  2.54207  3.88996  2.78798  1.93533  2.77909  3.04375  3.58745  5.59263  4.24808    130 e x - -
          2.68618  4.42225  2.77519  2.73123  3.46354  2.40513  3.72494  3.29354  2.67741  2.69355  4.24690  2.90347  2.73739  3.18146  2.89801  2.37887  2.77519  2.98518  4.58477  3.61503
          0.02441  4.12093  4.84328  0.61958  0.77255  0.78640  0.60786
    118   2.76023  4.94874  2.77099  2.46651  4.22240  1.70830  2.87235  3.75500  2.50278  3.32514  4.16711  2.97624  3.89362  2.50208  2.89614  2.77653  3.02983  3.40419  5.46821  4.10507    131 g x - -
          2.68618  4.42225  2.77519  2.73123  3.46354  2.40513  3.72494  3.29354  2.67741  2.69355  4.24690  2.90347  2.73739  3.18146  2.89801  2.37887  2.77519  2.98518  4.58477  3.61503
          0.02441  4.12093  4.84328  0.61958  0.77255  0.78640  0.60786
    119   2.64846  4.47344  3.35527  2.46888  3.64627  3.56990  3.79982  2.55928  2.66271  2.65397  3.56863  3.23793  3.95548  3.05763  2.46757  2.82072  2.88036  1.95506  5.06039  3.80841    132 v x - -
          2.68618  4.42225  2.77519  2.73123  3.46354  2.40513  3.72494  3.29354  2.67741  2.69355  4.24690  2.90347  2.73739  3.18146  2.89801  2.37887  2.77519  2.98518  4.58477  3.61503
          0.02441  4.12093  4.84328  0.61958  0.77255  0.78640  0.60786
    120   2.39621  4.85329  2.86207  1.84081  4.10156  3.40330  3.66818  3.53055  2.47879  3.13343  3.95601  2.94353  2.85633  2.82564  2.93668  2.67187  2.88906  3.20270  5.36660  3.18020    133 e x - -
          2.68618  4.42225  2.77519  2.73123  3.46354  2.40513  3.72494  3.29354  2.67741  2.69355  4.24690  2.90347  2.73739  3.18146  2.89801  2.37887  2.77519  2.98518  4.58477  3.61503
          0.02441  4.12093  4.84328  0.61958  0.77255  0.78640  0.60786
    121   2.23596  4.42210  3.30830  2.81992  3.77160  2.56522  3.86526  3.05234  2.43845  2.81410  3.69737  3.22496  3.89061  3.12241  3.13418  2.71239  2.84446  1.91901  5.16628  3.91365    134 v x - -
          2.68622  4.42230  2.77524  2.73106  3.46358  2.40504  3.72499  3.29358  2.67745  2.69359  4.24694  2.90351  2.73744  3.18151  2.89805  2.37869  2.77524  2.98523  4.58481  3.61508
          0.35277  1.24000  4.84328  0.19363  1.73707  0.78640  0.60786
    122   2.90187  5.10053  3.23563  2.66315  4.52665  3.57833  3.65658  3.91141  1.30774  3.39890  4.23336  3.11796  3.97898  2.78965  2.08710  2.43861  3.10920  3.56314  5.49590  4.25495    136 k x - -
          2.68618  4.42225  2.77519  2.73123  3.46354  2.40513  3.72494  3.29354  2.67741  2.69355  4.24690  2.90347  2.73739  3.18146  2.89801  2.37887  2.77519  2.98518  4.58477  3.61503
          0.02441  4.12093  4.84328  0.61958  0.77255  0.78640  0.60786
    123   2.71933  4.85872  3.05551  1.73023  4.00863  3.49273  3.66300  3.51345  2.35785  3.09924  3.94400  3.03601  3.89456  2.83522  2.39477  2.75614  2.94429  3.20760  3.11488  3.93309    137 e x - -
          2.68618  4.42225  2.77519  2.73123  3.46354  2.40513  3.72494  3.29354  2.67741  2.69355  4.24690  2.90347  2.73739  3.18146  2.89801  2.37887  2.77519  2.98518  4.58477  3.61503
          0.02441  4.12093  4.84328  0.61958  0.77255  0.78640  0.60786
    124   2.34682  4.44169  3.47181  2.97252  3.74174  3.54996  3.95345  2.72321  2.23469  2.69821  3.65648  3.36298  4.01099  3.22532  3.11241  2.87124  2.93903  1.60233  5.18813  3.94704    138 v x - -
          2.68618  4.42225  2.77519  2.73123  3.46354  2.40513  3.72494  3.29354  2.67741  2.69355  4.24690  2.90347  2.73739  3.18146  2.89801  2.37887  2.77519  2.98518  4.58477  3.61503
          0.02441  4.12093  4.84328  0.61958  0.77255  0.78640  0.60786
    125   2.66804  4.87385  2.97891  2.25577  4.14572  3.44604  3.64779  2.95184  1.81495  3.14094  3.96156  2.97820  3.85262  2.79584  2.77244  2.27180  2.89888  3.21742  5.36435  4.04115    139 k x - -
          2.68618  4.42225  2.77519  2.73123  3.46354  2.40513  3.72494  3.29354  2.67741  2.69355  4.24690  2.90347  2.73739  3.18146  2.89801  2.37887  2.77519  2.98518  4.58477  3.61503
          0.02441  4.12093  4.84328  0.61958  0.77255  0.78640  0.60786
    126   2.67264  4.39725  3.53482  2.95004  3.41508  3.62799  3.81900  2.52659  1.97980  2.23448  3.45341  3.34604  3.99981  3.15021  3.04444  2.88662  2.89894  2.63428  3.09595  3.60621    140 k x - -
          2.68618  4.42225  2.77519  2.73123  3.46354  2.40513  3.72494  3.29354  2.67741  2.69355  4.24690  2.90347  2.73739  3.18146  2.89801  2.37887  2.77519  2.98518  4.58477  3.61503
          0.09785  4.12093  2.56419  0.61958  0.77255  0.78640  0.60786
    127   2.68905  4.86931  2.74647  1.71701  4.15630  2.51383  3.71307  3.54799  2.53061  2.62802  4.02968  2.93506  3.84792  2.88302  2.97030  2.71462  2.95016  3.22642  5.42780  4.08391    141 e x - -
          2.68547  4.42455  2.77684  2.73069  3.46584  2.40583  3.72554  3.29253  2.67761  2.69341  4.24772  2.90352  2.73841  3.18030  2.89361  2.37851  2.77650  2.98505  4.58707  3.61429
          0.52784  0.89130        *  3.40282  0.03385  0.00000        *
//
