# Supplementary material for: Remote homology clustering identifies lowly conserved families of effector proteins in plant-pathogenic fungi
Source: Microb Genom. 2021 Sep 1;7(9):000637. doi: 10.1099/mgen.0.000637 (PMC8715435; doi:10.1099/mgen.0.000637)
Supplement: Supplementary material 16 [file mgen-7-0637-s0016.zip › hmms/markov-PC_02ZN8N.hmm]

HMMER3/f [3.3 | Nov 2019]
NAME  markov-PC_02ZN8N
LENG  82
ALPH  amino
RF    yes
MM    no
CONS  yes
CS    no
MAP   yes
DATE  Thu Jul 23 07:22:31 2020
NSEQ  2
EFFN  0.480469
CKSUM 239423441
STATS LOCAL MSV       -9.6796  0.71863
STATS LOCAL VITERBI  -10.1852  0.71863
STATS LOCAL FORWARD   -3.8720  0.71863
HMM          A        C        D        E        F        G        H        I        K        L        M        N        P        Q        R        S        T        V        W        Y   
            m->m     m->i     m->d     i->m     i->i     d->m     d->d
  COMPO   2.57777  2.91395  3.07672  2.92169  3.28251  2.48176  3.94972  2.96987  2.86029  2.32013  3.80105  3.27549  3.29999  3.22653  2.95442  2.61558  2.89339  2.69047  5.05501  3.47191
          2.68618  4.42225  2.77519  2.73123  3.46354  2.40513  3.72494  3.29354  2.67741  2.69355  4.24690  2.90347  2.73739  3.18146  2.89801  2.37887  2.77519  2.98518  4.58477  3.61503
          0.21367  3.85706  1.76458  0.61958  0.77255  0.00000        *
      1   2.82946  4.41406  3.84461  3.43325  3.14551  3.68683  4.21330  2.30336  3.20765  1.78028  1.80584  3.73136  4.15548  3.60834  3.43355  3.15399  3.13581  2.28408  4.95448  3.69272      1 l x - -
          2.68618  4.42225  2.77519  2.73123  3.46354  2.40513  3.72494  3.29354  2.67741  2.69355  4.24690  2.90347  2.73739  3.18146  2.89801  2.37887  2.77519  2.98518  4.58477  3.61503
          0.03813  3.68152  4.40387  0.61958  0.77255  0.62096  0.77095
      2   2.80717  4.74129  2.97059  2.64298  4.08310  3.30591  3.67945  3.50279  1.34037  3.11631  4.09942  3.07197  3.82922  2.89056  2.43629  2.86844  3.08121  3.22508  5.22629  4.01463      2 k x - -
          2.68618  4.42225  2.77519  2.73123  3.46354  2.40513  3.72494  3.29354  2.67741  2.69355  4.24690  2.90347  2.73739  3.18146  2.89801  2.37887  2.77519  2.98518  4.58477  3.61503
          0.03813  3.68152  4.40387  0.61958  0.77255  0.62096  0.77095
      3   3.02647  4.49016  3.96771  3.65559  1.38934  3.74216  3.81846  2.58555  3.56923  2.00742  3.35315  3.80637  4.21369  3.79448  3.73633  3.30049  3.33201  2.55959  4.14379  2.54282      3 f x - -
          2.68618  4.42225  2.77519  2.73123  3.46354  2.40513  3.72494  3.29354  2.67741  2.69355  4.24690  2.90347  2.73739  3.18146  2.89801  2.37887  2.77519  2.98518  4.58477  3.61503
          0.03813  3.68152  4.40387  0.61958  0.77255  0.62096  0.77095
      4   2.94671  4.47200  3.87266  3.52402  3.07970  3.72356  4.23985  2.28992  3.29325  1.15614  3.18479  3.81588  4.20052  3.70868  3.49592  3.28881  3.25481  2.27498  4.87761  3.55366      4 l x - -
          2.68618  4.42225  2.77519  2.73123  3.46354  2.40513  3.72494  3.29354  2.67741  2.69355  4.24690  2.90347  2.73739  3.18146  2.89801  2.37887  2.77519  2.98518  4.58477  3.61503
          0.03813  3.68152  4.40387  0.61958  0.77255  0.62096  0.77095
      5   2.65720  4.26372  3.84783  3.51683  3.42007  3.51083  4.35424  2.10131  3.38067  2.15113  3.42811  3.73359  4.09011  3.75967  3.60889  3.01163  3.02879  1.31199  5.16730  3.88132      5 v x - -
          2.68618  4.42225  2.77519  2.73123  3.46354  2.40513  3.72494  3.29354  2.67741  2.69355  4.24690  2.90347  2.73739  3.18146  2.89801  2.37887  2.77519  2.98518  4.58477  3.61503
          0.03813  3.68152  4.40387  0.61958  0.77255  0.62096  0.77095
      6   2.94671  4.47200  3.87266  3.52402  3.07970  3.72356  4.23985  2.28992  3.29325  1.15614  3.18479  3.81588  4.20052  3.70868  3.49592  3.28881  3.25481  2.27498  4.87761  3.55366      6 l x - -
          2.68618  4.42225  2.77519  2.73123  3.46354  2.40513  3.72494  3.29354  2.67741  2.69355  4.24690  2.90347  2.73739  3.18146  2.89801  2.37887  2.77519  2.98518  4.58477  3.61503
          0.03813  3.68152  4.40387  0.61958  0.77255  0.62096  0.77095
      7   2.53088  4.30770  3.11931  2.94001  3.93043  3.00653  4.02521  3.43508  2.98207  3.08007  4.13019  3.26058  1.27670  3.37779  3.24062  2.69510  2.96025  3.10221  5.16139  4.05242      7 p x - -
          2.68618  4.42225  2.77519  2.73123  3.46354  2.40513  3.72494  3.29354  2.67741  2.69355  4.24690  2.90347  2.73739  3.18146  2.89801  2.37887  2.77519  2.98518  4.58477  3.61503
          0.03813  3.68152  4.40387  0.61958  0.77255  0.62096  0.77095
      8   2.94671  4.47200  3.87266  3.52402  3.07970  3.72356  4.23985  2.28992  3.29325  1.15614  3.18479  3.81588  4.20052  3.70868  3.49592  3.28881  3.25481  2.27498  4.87761  3.55366      8 l x - -
          2.68618  4.42225  2.77519  2.73123  3.46354  2.40513  3.72494  3.29354  2.67741  2.69355  4.24690  2.90347  2.73739  3.18146  2.89801  2.37887  2.77519  2.98518  4.58477  3.61503
          0.03813  3.68152  4.40387  0.61958  0.77255  0.62096  0.77095
      9   2.23940  4.15095  3.05526  2.87255  3.88589  2.88497  3.98245  3.38710  2.93173  3.12700  4.07851  3.12255  3.60999  3.29985  3.21664  1.42350  2.70690  2.96644  5.27699  3.97049      9 s x - -
          2.68618  4.42225  2.77519  2.73123  3.46354  2.40513  3.72494  3.29354  2.67741  2.69355  4.24690  2.90347  2.73739  3.18146  2.89801  2.37887  2.77519  2.98518  4.58477  3.61503
          0.03813  3.68152  4.40387  0.61958  0.77255  0.62096  0.77095
     10   2.94671  4.47200  3.87266  3.52402  3.07970  3.72356  4.23985  2.28992  3.29325  1.15614  3.18479  3.81588  4.20052  3.70868  3.49592  3.28881  3.25481  2.27498  4.87761  3.55366     10 l x - -
          2.68618  4.42225  2.77519  2.73123  3.46354  2.40513  3.72494  3.29354  2.67741  2.69355  4.24690  2.90347  2.73739  3.18146  2.89801  2.37887  2.77519  2.98518  4.58477  3.61503
          0.03813  3.68152  4.40387  0.61958  0.77255  0.62096  0.77095
     11   1.33203  4.11504  3.27913  3.07362  3.86965  2.94173  4.11657  2.96954  3.08462  2.85707  3.92126  3.26847  3.66370  3.44727  3.34197  2.47259  2.73699  2.65926  5.31727  4.09759     11 a x - -
          2.68618  4.42225  2.77519  2.73123  3.46354  2.40513  3.72494  3.29354  2.67741  2.69355  4.24690  2.90347  2.73739  3.18146  2.89801  2.37887  2.77519  2.98518  4.58477  3.61503
          0.03813  3.68152  4.40387  0.61958  0.77255  0.62096  0.77095
     12   3.02647  4.49016  3.96771  3.65559  1.38934  3.74216  3.81846  2.58555  3.56923  2.00742  3.35315  3.80637  4.21369  3.79448  3.73633  3.30049  3.33201  2.55959  4.14379  2.54282     12 f x - -
          2.68618  4.42225  2.77519  2.73123  3.46354  2.40513  3.72494  3.29354  2.67741  2.69355  4.24690  2.90347  2.73739  3.18146  2.89801  2.37887  2.77519  2.98518  4.58477  3.61503
          0.03813  3.68152  4.40387  0.61958  0.77255  0.62096  0.77095
     13   2.94671  4.47200  3.87266  3.52402  3.07970  3.72356  4.23985  2.28992  3.29325  1.15614  3.18479  3.81588  4.20052  3.70868  3.49592  3.28881  3.25481  2.27498  4.87761  3.55366     13 l x - -
          2.68618  4.42225  2.77519  2.73123  3.46354  2.40513  3.72494  3.29354  2.67741  2.69355  4.24690  2.90347  2.73739  3.18146  2.89801  2.37887  2.77519  2.98518  4.58477  3.61503
          0.03813  3.68152  4.40387  0.61958  0.77255  0.62096  0.77095
     14   2.74601  4.70506  2.79724  2.56106  3.84360  3.24673  3.71321  3.45517  2.39955  2.97598  4.02182  3.01418  3.80539  1.62358  2.68276  2.80789  3.04926  3.20082  5.15731  3.84078     14 q x - -
          2.68618  4.42225  2.77519  2.73123  3.46354  2.40513  3.72494  3.29354  2.67741  2.69355  4.24690  2.90347  2.73739  3.18146  2.89801  2.37887  2.77519  2.98518  4.58477  3.61503
          0.03813  3.68152  4.40387  0.61958  0.77255  0.62096  0.77095
     15   2.87967  4.36700  4.03777  3.65623  3.25566  3.83601  4.42625  1.35593  3.47901  1.89719  3.23689  3.92799  4.29661  3.85443  3.69758  3.32265  3.18736  1.87784  5.09732  3.81038     15 i x - -
          2.68618  4.42225  2.77519  2.73123  3.46354  2.40513  3.72494  3.29354  2.67741  2.69355  4.24690  2.90347  2.73739  3.18146  2.89801  2.37887  2.77519  2.98518  4.58477  3.61503
          0.03813  3.68152  4.40387  0.61958  0.77255  0.62096  0.77095
     16   2.45740  4.23851  3.08990  2.97155  4.09242  1.09769  4.09345  3.65392  3.12445  3.33128  4.31475  3.25724  3.62355  3.46652  3.37184  2.62592  2.92430  3.22139  5.22866  4.19147     16 g x - -
          2.68618  4.42225  2.77519  2.73123  3.46354  2.40513  3.72494  3.29354  2.67741  2.69355  4.24690  2.90347  2.73739  3.18146  2.89801  2.37887  2.77519  2.98518  4.58477  3.61503
          0.03813  3.68152  4.40387  0.61958  0.77255  0.62096  0.77095
     17   2.94671  4.47200  3.87266  3.52402  3.07970  3.72356  4.23985  2.28992  3.29325  1.15614  3.18479  3.81588  4.20052  3.70868  3.49592  3.28881  3.25481  2.27498  4.87761  3.55366     17 l x - -
          2.68618  4.42225  2.77519  2.73123  3.46354  2.40513  3.72494  3.29354  2.67741  2.69355  4.24690  2.90347  2.73739  3.18146  2.89801  2.37887  2.77519  2.98518  4.58477  3.61503
          0.03813  3.68152  4.40387  0.61958  0.77255  0.62096  0.77095
     18   2.65720  4.26372  3.84783  3.51683  3.42007  3.51083  4.35424  2.10131  3.38067  2.15113  3.42811  3.73359  4.09011  3.75967  3.60889  3.01163  3.02879  1.31199  5.16730  3.88132     18 v x - -
          2.68618  4.42225  2.77519  2.73123  3.46354  2.40513  3.72494  3.29354  2.67741  2.69355  4.24690  2.90347  2.73739  3.18146  2.89801  2.37887  2.77519  2.98518  4.58477  3.61503
          0.03813  3.68152  4.40387  0.61958  0.77255  0.62096  0.77095
     19   3.02647  4.49016  3.96771  3.65559  1.38934  3.74216  3.81846  2.58555  3.56923  2.00742  3.35315  3.80637  4.21369  3.79448  3.73633  3.30049  3.33201  2.55959  4.14379  2.54282     19 f x - -
          2.68618  4.42225  2.77519  2.73123  3.46354  2.40513  3.72494  3.29354  2.67741  2.69355  4.24690  2.90347  2.73739  3.18146  2.89801  2.37887  2.77519  2.98518  4.58477  3.61503
          0.03813  3.68152  4.40387  0.61958  0.77255  0.62096  0.77095
     20   2.23940  4.15095  3.05526  2.87255  3.88589  2.88497  3.98245  3.38710  2.93173  3.12700  4.07851  3.12255  3.60999  3.29985  3.21664  1.42350  2.70690  2.96644  5.27699  3.97049     20 s x - -
          2.68618  4.42225  2.77519  2.73123  3.46354  2.40513  3.72494  3.29354  2.67741  2.69355  4.24690  2.90347  2.73739  3.18146  2.89801  2.37887  2.77519  2.98518  4.58477  3.61503
          0.03813  3.68152  4.40387  0.61958  0.77255  0.62096  0.77095
     21   2.32830  4.16872  3.27270  3.02906  3.81251  3.01063  4.05891  2.91779  2.96803  2.78674  3.86017  3.26303  3.70319  3.37599  3.22956  2.52861  1.54673  2.63435  5.26887  4.03237     21 t x - -
          2.68618  4.42225  2.77519  2.73123  3.46354  2.40513  3.72494  3.29354  2.67741  2.69355  4.24690  2.90347  2.73739  3.18146  2.89801  2.37887  2.77519  2.98518  4.58477  3.61503
          0.03813  3.68152  4.40387  0.61958  0.77255  0.62096  0.77095
     22   2.53088  4.30770  3.11931  2.94001  3.93043  3.00653  4.02521  3.43508  2.98207  3.08007  4.13019  3.26058  1.27670  3.37779  3.24062  2.69510  2.96025  3.10221  5.16139  4.05242     22 p x - -
          2.68618  4.42225  2.77519  2.73123  3.46354  2.40513  3.72494  3.29354  2.67741  2.69355  4.24690  2.90347  2.73739  3.18146  2.89801  2.37887  2.77519  2.98518  4.58477  3.61503
          0.03813  3.68152  4.40387  0.61958  0.77255  0.40965  1.09030
     23   2.97328  5.09882  0.94040  2.32577  4.47382  3.19920  3.91783  4.05854  2.99908  3.66967  4.64758  2.88131  3.85092  3.15704  3.51310  2.93748  3.31157  3.69941  5.64541  4.34944     23 d x - -
          2.68618  4.42225  2.77519  2.73123  3.46354  2.40513  3.72494  3.29354  2.67741  2.69355  4.24690  2.90347  2.73739  3.18146  2.89801  2.37887  2.77519  2.98518  4.58477  3.61503
          0.03189  3.85706  4.57941  0.61958  0.77255  0.48576  0.95510
     24   2.98834  4.82828  3.47744  2.99191  4.17896  3.47911  3.81353  3.71972  2.23178  3.23846  4.23917  3.35275  3.98256  3.03474  1.00218  3.07333  3.25542  3.44437  5.26833  4.10980     24 r x - -
          2.68618  4.42225  2.77519  2.73123  3.46354  2.40513  3.72494  3.29354  2.67741  2.69355  4.24690  2.90347  2.73739  3.18146  2.89801  2.37887  2.77519  2.98518  4.58477  3.61503
          0.03189  3.85706  4.57941  0.61958  0.77255  0.48576  0.95510
     25   2.56920  0.97223  4.08437  3.82061  3.81563  3.19529  4.47109  2.95712  3.64751  2.87322  3.99406  3.81171  3.90102  3.99425  3.77456  2.84079  3.03468  2.70270  5.23485  4.10338     25 c x - -
          2.68618  4.42225  2.77519  2.73123  3.46354  2.40513  3.72494  3.29354  2.67741  2.69355  4.24690  2.90347  2.73739  3.18146  2.89801  2.37887  2.77519  2.98518  4.58477  3.61503
          0.03189  3.85706  4.57941  0.61958  0.77255  0.48576  0.95510
     26   2.57623  4.54891  3.21964  2.73450  4.01213  3.31354  3.73951  3.34197  2.34728  3.00319  3.90782  3.12691  3.82993  2.93882  1.99878  2.68744  1.99331  3.03232  5.27358  4.02371     26 t x - -
          2.68618  4.42225  2.77519  2.73123  3.46354  2.40513  3.72494  3.29354  2.67741  2.69355  4.24690  2.90347  2.73739  3.18146  2.89801  2.37887  2.77519  2.98518  4.58477  3.61503
          0.03189  3.85706  4.57941  0.61958  0.77255  0.48576  0.95510
     27   3.00590  4.73191  3.45001  3.04224  2.38728  3.73857  2.07323  3.34113  2.88145  2.82442  3.87714  3.36469  4.14206  3.26700  3.16992  3.08253  3.24101  3.13673  4.00702  1.75966     27 y x - -
          2.68618  4.42225  2.77519  2.73123  3.46354  2.40513  3.72494  3.29354  2.67741  2.69355  4.24690  2.90347  2.73739  3.18146  2.89801  2.37887  2.77519  2.98518  4.58477  3.61503
          0.03189  3.85706  4.57941  0.61958  0.77255  0.48576  0.95510
     28   2.40467  4.24967  3.41466  3.16612  3.95551  3.08942  4.18458  3.08077  3.10878  2.94481  3.99643  3.37787  3.79201  3.50441  3.36813  2.60579  1.19829  2.77740  5.39467  4.17218     28 t x - -
          2.68618  4.42225  2.77519  2.73123  3.46354  2.40513  3.72494  3.29354  2.67741  2.69355  4.24690  2.90347  2.73739  3.18146  2.89801  2.37887  2.77519  2.98518  4.58477  3.61503
          0.03189  3.85706  4.57941  0.61958  0.77255  0.48576  0.95510
     29   3.13813  4.60504  4.16470  3.80463  3.13008  3.96247  4.46520  2.33346  3.57252  0.89440  3.15810  4.08158  4.40057  3.94454  3.75105  3.53174  3.43313  2.36676  5.00363  3.72335     29 l x - -
          2.68618  4.42225  2.77519  2.73123  3.46354  2.40513  3.72494  3.29354  2.67741  2.69355  4.24690  2.90347  2.73739  3.18146  2.89801  2.37887  2.77519  2.98518  4.58477  3.61503
          0.03189  3.85706  4.57941  0.61958  0.77255  0.48576  0.95510
     30   2.56920  0.97223  4.08437  3.82061  3.81563  3.19529  4.47109  2.95712  3.64751  2.87322  3.99406  3.81171  3.90102  3.99425  3.77456  2.84079  3.03468  2.70270  5.23485  4.10338     30 c x - -
          2.68618  4.42225  2.77519  2.73123  3.46354  2.40513  3.72494  3.29354  2.67741  2.69355  4.24690  2.90347  2.73739  3.18146  2.89801  2.37887  2.77519  2.98518  4.58477  3.61503
          0.03189  3.85706  4.57941  0.61958  0.77255  0.48576  0.95510
     31   2.56920  0.97223  4.08437  3.82061  3.81563  3.19529  4.47109  2.95712  3.64751  2.87322  3.99406  3.81171  3.90102  3.99425  3.77456  2.84079  3.03468  2.70270  5.23485  4.10338     31 c x - -
          2.68618  4.42225  2.77519  2.73123  3.46354  2.40513  3.72494  3.29354  2.67741  2.69355  4.24690  2.90347  2.73739  3.18146  2.89801  2.37887  2.77519  2.98518  4.58477  3.61503
          0.03189  3.85706  4.57941  0.61958  0.77255  0.48576  0.95510
     32   2.80207  5.21132  1.69008  2.11478  4.53322  3.16205  3.71605  4.07891  2.70352  3.62681  4.48278  1.83041  3.77656  2.89313  3.25377  2.73250  3.10530  3.66777  5.75993  4.29382     32 d x - -
          2.68618  4.42225  2.77519  2.73123  3.46354  2.40513  3.72494  3.29354  2.67741  2.69355  4.24690  2.90347  2.73739  3.18146  2.89801  2.37887  2.77519  2.98518  4.58477  3.61503
          0.03189  3.85706  4.57941  0.61958  0.77255  0.48576  0.95510
     33   2.64612  4.42292  3.31673  3.21426  4.35654  0.75328  4.33534  3.95253  3.39342  3.60857  4.58430  3.48106  3.81356  3.71882  3.63103  2.81762  3.12616  3.48384  5.45562  4.45797     33 g x - -
          2.68618  4.42225  2.77519  2.73123  3.46354  2.40513  3.72494  3.29354  2.67741  2.69355  4.24690  2.90347  2.73739  3.18146  2.89801  2.37887  2.77519  2.98518  4.58477  3.61503
          0.03189  3.85706  4.57941  0.61958  0.77255  0.48576  0.95510
     34   1.03619  4.18460  3.44716  3.23791  4.03724  3.00953  4.26175  3.16045  3.25377  3.04276  4.07640  3.39135  3.74730  3.59638  3.50528  2.53509  2.81139  2.81753  5.46594  4.26450     34 a x - -
          2.68618  4.42225  2.77519  2.73123  3.46354  2.40513  3.72494  3.29354  2.67741  2.69355  4.24690  2.90347  2.73739  3.18146  2.89801  2.37887  2.77519  2.98518  4.58477  3.61503
          0.03189  3.85706  4.57941  0.61958  0.77255  0.48576  0.95510
     35   3.13813  4.60504  4.16470  3.80463  3.13008  3.96247  4.46520  2.33346  3.57252  0.89440  3.15810  4.08158  4.40057  3.94454  3.75105  3.53174  3.43313  2.36676  5.00363  3.72335     35 l x - -
          2.68618  4.42225  2.77519  2.73123  3.46354  2.40513  3.72494  3.29354  2.67741  2.69355  4.24690  2.90347  2.73739  3.18146  2.89801  2.37887  2.77519  2.98518  4.58477  3.61503
          0.03189  3.85706  4.57941  0.61958  0.77255  0.48576  0.95510
     36   2.95825  4.92114  3.13320  2.75772  4.30405  3.44922  3.75103  3.73239  1.05955  3.30090  4.26331  3.18283  3.95076  2.94347  2.42921  3.00133  3.21273  3.44109  5.36514  4.17574     36 k x - -
          2.68618  4.42225  2.77519  2.73123  3.46354  2.40513  3.72494  3.29354  2.67741  2.69355  4.24690  2.90347  2.73739  3.18146  2.89801  2.37887  2.77519  2.98518  4.58477  3.61503
          0.03189  3.85706  4.57941  0.61958  0.77255  0.48576  0.95510
     37   1.03619  4.18460  3.44716  3.23791  4.03724  3.00953  4.26175  3.16045  3.25377  3.04276  4.07640  3.39135  3.74730  3.59638  3.50528  2.53509  2.81139  2.81753  5.46594  4.26450     37 a x - -
          2.68618  4.42225  2.77519  2.73123  3.46354  2.40513  3.72494  3.29354  2.67741  2.69355  4.24690  2.90347  2.73739  3.18146  2.89801  2.37887  2.77519  2.98518  4.58477  3.61503
          0.03189  3.85706  4.57941  0.61958  0.77255  0.48576  0.95510
     38   2.79597  4.34298  4.10389  3.76667  3.53898  3.70781  4.57111  2.05151  3.63422  2.22878  3.50660  3.95894  4.26927  3.99519  3.84818  3.21048  3.15795  1.04455  5.32077  4.05137     38 v x - -
          2.68618  4.42225  2.77519  2.73123  3.46354  2.40513  3.72494  3.29354  2.67741  2.69355  4.24690  2.90347  2.73739  3.18146  2.89801  2.37887  2.77519  2.98518  4.58477  3.61503
          0.03189  3.85706  4.57941  0.61958  0.77255  0.48576  0.95510
     39   2.30765  4.22777  3.19326  3.00846  4.06102  2.95795  4.11867  3.58161  3.08118  3.30308  4.23055  3.23561  3.69551  3.43173  3.36759  1.11452  2.78666  3.12009  5.43477  4.14450     39 s x - -
          2.68618  4.42225  2.77519  2.73123  3.46354  2.40513  3.72494  3.29354  2.67741  2.69355  4.24690  2.90347  2.73739  3.18146  2.89801  2.37887  2.77519  2.98518  4.58477  3.61503
          0.03189  3.85706  4.57941  0.61958  0.77255  0.48576  0.95510
     40   2.93932  5.04683  2.48154  1.04748  4.39116  3.26433  3.84999  3.84201  2.72859  3.46167  4.43654  2.92459  3.86823  3.06606  3.13573  2.92338  3.24349  3.52750  5.56565  4.28806     40 e x - -
          2.68618  4.42225  2.77519  2.73123  3.46354  2.40513  3.72494  3.29354  2.67741  2.69355  4.24690  2.90347  2.73739  3.18146  2.89801  2.37887  2.77519  2.98518  4.58477  3.61503
          0.03189  3.85706  4.57941  0.61958  0.77255  0.48576  0.95510
     41   2.56920  0.97223  4.08437  3.82061  3.81563  3.19529  4.47109  2.95712  3.64751  2.87322  3.99406  3.81171  3.90102  3.99425  3.77456  2.84079  3.03468  2.70270  5.23485  4.10338     41 c x - -
          2.68618  4.42225  2.77519  2.73123  3.46354  2.40513  3.72494  3.29354  2.67741  2.69355  4.24690  2.90347  2.73739  3.18146  2.89801  2.37887  2.77519  2.98518  4.58477  3.61503
          0.03189  3.85706  4.57941  0.61958  0.77255  0.48576  0.95510
     42   3.13813  4.60504  4.16470  3.80463  3.13008  3.96247  4.46520  2.33346  3.57252  0.89440  3.15810  4.08158  4.40057  3.94454  3.75105  3.53174  3.43313  2.36676  5.00363  3.72335     42 l x - -
          2.68618  4.42225  2.77519  2.73123  3.46354  2.40513  3.72494  3.29354  2.67741  2.69355  4.24690  2.90347  2.73739  3.18146  2.89801  2.37887  2.77519  2.98518  4.58477  3.61503
          0.03189  3.85706  4.57941  0.61958  0.77255  0.48576  0.95510
     43   2.79148  4.93061  2.82959  2.47606  3.85492  3.40937  2.26648  3.65796  2.26315  3.18366  4.07292  2.96373  3.87279  2.11965  2.58081  2.80065  3.02758  3.34776  5.15779  3.73716     43 q x - -
          2.68618  4.42225  2.77519  2.73123  3.46354  2.40513  3.72494  3.29354  2.67741  2.69355  4.24690  2.90347  2.73739  3.18146  2.89801  2.37887  2.77519  2.98518  4.58477  3.61503
          0.03189  3.85706  4.57941  0.61958  0.77255  0.48576  0.95510
     44   1.85252  4.70981  2.63223  1.86297  4.17286  3.21417  3.76256  3.45790  2.61475  3.17647  4.06938  2.90691  3.78641  2.95543  3.03247  2.66292  2.92755  3.12943  5.46907  4.14170     44 a x - -
          2.68618  4.42225  2.77519  2.73123  3.46354  2.40513  3.72494  3.29354  2.67741  2.69355  4.24690  2.90347  2.73739  3.18146  2.89801  2.37887  2.77519  2.98518  4.58477  3.61503
          0.03189  3.85706  4.57941  0.61958  0.77255  0.48576  0.95510
     45   2.21562  4.18160  3.09347  2.89293  4.25766  1.75155  4.08289  3.72393  3.05253  3.39827  4.23415  3.13978  3.63218  3.34587  3.38532  1.68160  2.69556  3.17632  5.58020  4.33333     45 s x - -
          2.68618  4.42225  2.77519  2.73123  3.46354  2.40513  3.72494  3.29354  2.67741  2.69355  4.24690  2.90347  2.73739  3.18146  2.89801  2.37887  2.77519  2.98518  4.58477  3.61503
          0.03189  3.85706  4.57941  0.61958  0.77255  0.48576  0.95510
     46   2.87658  5.39041  1.53820  1.60181  4.67631  3.16787  3.70887  4.17597  2.71551  3.70458  4.56619  2.64287  3.78549  2.87927  3.29385  2.77133  3.16521  3.76832  5.86355  4.38158     46 d x - -
          2.68618  4.42225  2.77519  2.73123  3.46354  2.40513  3.72494  3.29354  2.67741  2.69355  4.24690  2.90347  2.73739  3.18146  2.89801  2.37887  2.77519  2.98518  4.58477  3.61503
          0.03189  3.85706  4.57941  0.61958  0.77255  0.48576  0.95510
     47   2.30765  4.22777  3.19326  3.00846  4.06102  2.95795  4.11867  3.58161  3.08118  3.30308  4.23055  3.23561  3.69551  3.43173  3.36759  1.11452  2.78666  3.12009  5.43477  4.14450     47 s x - -
          2.68618  4.42225  2.77519  2.73123  3.46354  2.40513  3.72494  3.29354  2.67741  2.69355  4.24690  2.90347  2.73739  3.18146  2.89801  2.37887  2.77519  2.98518  4.58477  3.61503
          0.03189  3.85706  4.57941  0.61958  0.77255  0.48576  0.95510
     48   2.56920  0.97223  4.08437  3.82061  3.81563  3.19529  4.47109  2.95712  3.64751  2.87322  3.99406  3.81171  3.90102  3.99425  3.77456  2.84079  3.03468  2.70270  5.23485  4.10338     48 c x - -
          2.68618  4.42225  2.77519  2.73123  3.46354  2.40513  3.72494  3.29354  2.67741  2.69355  4.24690  2.90347  2.73739  3.18146  2.89801  2.37887  2.77519  2.98518  4.58477  3.61503
          0.03189  3.85706  4.57941  0.61958  0.77255  0.48576  0.95510
     49   3.13813  4.60504  4.16470  3.80463  3.13008  3.96247  4.46520  2.33346  3.57252  0.89440  3.15810  4.08158  4.40057  3.94454  3.75105  3.53174  3.43313  2.36676  5.00363  3.72335     49 l x - -
          2.68618  4.42225  2.77519  2.73123  3.46354  2.40513  3.72494  3.29354  2.67741  2.69355  4.24690  2.90347  2.73739  3.18146  2.89801  2.37887  2.77519  2.98518  4.58477  3.61503
          0.03189  3.85706  4.57941  0.61958  0.77255  0.48576  0.95510
     50   2.79597  4.34298  4.10389  3.76667  3.53898  3.70781  4.57111  2.05151  3.63422  2.22878  3.50660  3.95894  4.26927  3.99519  3.84818  3.21048  3.15795  1.04455  5.32077  4.05137     50 v x - -
          2.68618  4.42225  2.77519  2.73123  3.46354  2.40513  3.72494  3.29354  2.67741  2.69355  4.24690  2.90347  2.73739  3.18146  2.89801  2.37887  2.77519  2.98518  4.58477  3.61503
          0.03189  3.85706  4.57941  0.61958  0.77255  0.48576  0.95510
     51   2.73146  4.49123  3.33700  3.17391  4.17018  3.17962  4.25253  3.71175  3.22992  3.34022  4.38950  3.48210  0.85677  3.61917  3.47709  2.89850  3.17184  3.35887  5.36084  4.29068     51 p x - -
          2.68618  4.42225  2.77519  2.73123  3.46354  2.40513  3.72494  3.29354  2.67741  2.69355  4.24690  2.90347  2.73739  3.18146  2.89801  2.37887  2.77519  2.98518  4.58477  3.61503
          0.03189  3.85706  4.57941  0.61958  0.77255  0.48576  0.95510
     52   2.64612  4.42292  3.31673  3.21426  4.35654  0.75328  4.33534  3.95253  3.39342  3.60857  4.58430  3.48106  3.81356  3.71882  3.63103  2.81762  3.12616  3.48384  5.45562  4.45797     52 g x - -
          2.68618  4.42225  2.77519  2.73123  3.46354  2.40513  3.72494  3.29354  2.67741  2.69355  4.24690  2.90347  2.73739  3.18146  2.89801  2.37887  2.77519  2.98518  4.58477  3.61503
          0.03189  3.85706  4.57941  0.61958  0.77255  0.48576  0.95510
     53   2.97328  5.09882  0.94040  2.32577  4.47382  3.19920  3.91783  4.05854  2.99908  3.66967  4.64758  2.88131  3.85092  3.15704  3.51310  2.93748  3.31157  3.69941  5.64541  4.34944     53 d x - -
          2.68618  4.42225  2.77519  2.73123  3.46354  2.40513  3.72494  3.29354  2.67741  2.69355  4.24690  2.90347  2.73739  3.18146  2.89801  2.37887  2.77519  2.98518  4.58477  3.61503
          0.03189  3.85706  4.57941  0.61958  0.77255  0.48576  0.95510
     54   2.56920  0.97223  4.08437  3.82061  3.81563  3.19529  4.47109  2.95712  3.64751  2.87322  3.99406  3.81171  3.90102  3.99425  3.77456  2.84079  3.03468  2.70270  5.23485  4.10338     54 c x - -
          2.68618  4.42225  2.77519  2.73123  3.46354  2.40513  3.72494  3.29354  2.67741  2.69355  4.24690  2.90347  2.73739  3.18146  2.89801  2.37887  2.77519  2.98518  4.58477  3.61503
          0.03189  3.85706  4.57941  0.61958  0.77255  0.48576  0.95510
     55   2.56920  0.97223  4.08437  3.82061  3.81563  3.19529  4.47109  2.95712  3.64751  2.87322  3.99406  3.81171  3.90102  3.99425  3.77456  2.84079  3.03468  2.70270  5.23485  4.10338     55 c x - -
          2.68618  4.42225  2.77519  2.73123  3.46354  2.40513  3.72494  3.29354  2.67741  2.69355  4.24690  2.90347  2.73739  3.18146  2.89801  2.37887  2.77519  2.98518  4.58477  3.61503
          0.03189  3.85706  4.57941  0.61958  0.77255  0.48576  0.95510
     56   2.98834  4.82828  3.47744  2.99191  4.17896  3.47911  3.81353  3.71972  2.23178  3.23846  4.23917  3.35275  3.98256  3.03474  1.00218  3.07333  3.25542  3.44437  5.26833  4.10980     56 r x - -
          2.68618  4.42225  2.77519  2.73123  3.46354  2.40513  3.72494  3.29354  2.67741  2.69355  4.24690  2.90347  2.73739  3.18146  2.89801  2.37887  2.77519  2.98518  4.58477  3.61503
          0.03189  3.85706  4.57941  0.61958  0.77255  0.48576  0.95510
     57   2.64612  4.42292  3.31673  3.21426  4.35654  0.75328  4.33534  3.95253  3.39342  3.60857  4.58430  3.48106  3.81356  3.71882  3.63103  2.81762  3.12616  3.48384  5.45562  4.45797     57 g x - -
          2.68618  4.42225  2.77519  2.73123  3.46354  2.40513  3.72494  3.29354  2.67741  2.69355  4.24690  2.90347  2.73739  3.18146  2.89801  2.37887  2.77519  2.98518  4.58477  3.61503
          0.03189  3.85706  4.57941  0.61958  0.77255  0.48576  0.95510
     58   2.95825  4.92114  3.13320  2.75772  4.30405  3.44922  3.75103  3.73239  1.05955  3.30090  4.26331  3.18283  3.95076  2.94347  2.42921  3.00133  3.21273  3.44109  5.36514  4.17574     58 k x - -
          2.68618  4.42225  2.77519  2.73123  3.46354  2.40513  3.72494  3.29354  2.67741  2.69355  4.24690  2.90347  2.73739  3.18146  2.89801  2.37887  2.77519  2.98518  4.58477  3.61503
          0.03189  3.85706  4.57941  0.61958  0.77255  0.48576  0.95510
     59   2.30765  4.22777  3.19326  3.00846  4.06102  2.95795  4.11867  3.58161  3.08118  3.30308  4.23055  3.23561  3.69551  3.43173  3.36759  1.11452  2.78666  3.12009  5.43477  4.14450     59 s x - -
          2.68618  4.42225  2.77519  2.73123  3.46354  2.40513  3.72494  3.29354  2.67741  2.69355  4.24690  2.90347  2.73739  3.18146  2.89801  2.37887  2.77519  2.98518  4.58477  3.61503
          0.03189  3.85706  4.57941  0.61958  0.77255  0.48576  0.95510
     60   2.98834  4.82828  3.47744  2.99191  4.17896  3.47911  3.81353  3.71972  2.23178  3.23846  4.23917  3.35275  3.98256  3.03474  1.00218  3.07333  3.25542  3.44437  5.26833  4.10980     60 r x - -
          2.68618  4.42225  2.77519  2.73123  3.46354  2.40513  3.72494  3.29354  2.67741  2.69355  4.24690  2.90347  2.73739  3.18146  2.89801  2.37887  2.77519  2.98518  4.58477  3.61503
          0.03189  3.85706  4.57941  0.61958  0.77255  0.48576  0.95510
     61   3.13813  4.60504  4.16470  3.80463  3.13008  3.96247  4.46520  2.33346  3.57252  0.89440  3.15810  4.08158  4.40057  3.94454  3.75105  3.53174  3.43313  2.36676  5.00363  3.72335     61 l x - -
          2.68618  4.42225  2.77519  2.73123  3.46354  2.40513  3.72494  3.29354  2.67741  2.69355  4.24690  2.90347  2.73739  3.18146  2.89801  2.37887  2.77519  2.98518  4.58477  3.61503
          0.03189  3.85706  4.57941  0.61958  0.77255  0.48576  0.95510
     62   2.40467  4.24967  3.41466  3.16612  3.95551  3.08942  4.18458  3.08077  3.10878  2.94481  3.99643  3.37787  3.79201  3.50441  3.36813  2.60579  1.19829  2.77740  5.39467  4.17218     62 t x - -
          2.68618  4.42225  2.77519  2.73123  3.46354  2.40513  3.72494  3.29354  2.67741  2.69355  4.24690  2.90347  2.73739  3.18146  2.89801  2.37887  2.77519  2.98518  4.58477  3.61503
          0.03189  3.85706  4.57941  0.61958  0.77255  0.48576  0.95510
     63   3.13813  4.60504  4.16470  3.80463  3.13008  3.96247  4.46520  2.33346  3.57252  0.89440  3.15810  4.08158  4.40057  3.94454  3.75105  3.53174  3.43313  2.36676  5.00363  3.72335     63 l x - -
          2.68618  4.42225  2.77519  2.73123  3.46354  2.40513  3.72494  3.29354  2.67741  2.69355  4.24690  2.90347  2.73739  3.18146  2.89801  2.37887  2.77519  2.98518  4.58477  3.61503
          0.03189  3.85706  4.57941  0.61958  0.77255  0.48576  0.95510
     64   2.56920  0.97223  4.08437  3.82061  3.81563  3.19529  4.47109  2.95712  3.64751  2.87322  3.99406  3.81171  3.90102  3.99425  3.77456  2.84079  3.03468  2.70270  5.23485  4.10338     64 c x - -
          2.68618  4.42225  2.77519  2.73123  3.46354  2.40513  3.72494  3.29354  2.67741  2.69355  4.24690  2.90347  2.73739  3.18146  2.89801  2.37887  2.77519  2.98518  4.58477  3.61503
          0.03189  3.85706  4.57941  0.61958  0.77255  0.48576  0.95510
     65   2.30765  4.22777  3.19326  3.00846  4.06102  2.95795  4.11867  3.58161  3.08118  3.30308  4.23055  3.23561  3.69551  3.43173  3.36759  1.11452  2.78666  3.12009  5.43477  4.14450     65 s x - -
          2.68618  4.42225  2.77519  2.73123  3.46354  2.40513  3.72494  3.29354  2.67741  2.69355  4.24690  2.90347  2.73739  3.18146  2.89801  2.37887  2.77519  2.98518  4.58477  3.61503
          0.03189  3.85706  4.57941  0.61958  0.77255  0.48576  0.95510
     66   3.22510  4.72032  3.81561  3.54223  2.29403  3.81228  3.61172  3.23649  3.40019  2.69436  3.91315  3.70467  4.28655  3.70993  3.58700  3.36328  3.51174  3.10633  3.93716  0.99179     66 y x - -
          2.68618  4.42225  2.77519  2.73123  3.46354  2.40513  3.72494  3.29354  2.67741  2.69355  4.24690  2.90347  2.73739  3.18146  2.89801  2.37887  2.77519  2.98518  4.58477  3.61503
          0.03189  3.85706  4.57941  0.61958  0.77255  0.48576  0.95510
     67   2.64612  4.42292  3.31673  3.21426  4.35654  0.75328  4.33534  3.95253  3.39342  3.60857  4.58430  3.48106  3.81356  3.71882  3.63103  2.81762  3.12616  3.48384  5.45562  4.45797     67 g x - -
          2.68618  4.42225  2.77519  2.73123  3.46354  2.40513  3.72494  3.29354  2.67741  2.69355  4.24690  2.90347  2.73739  3.18146  2.89801  2.37887  2.77519  2.98518  4.58477  3.61503
          0.03189  3.85706  4.57941  0.61958  0.77255  0.48576  0.95510
     68   2.93932  5.04683  2.48154  1.04748  4.39116  3.26433  3.84999  3.84201  2.72859  3.46167  4.43654  2.92459  3.86823  3.06606  3.13573  2.92338  3.24349  3.52750  5.56565  4.28806     68 e x - -
          2.68618  4.42225  2.77519  2.73123  3.46354  2.40513  3.72494  3.29354  2.67741  2.69355  4.24690  2.90347  2.73739  3.18146  2.89801  2.37887  2.77519  2.98518  4.58477  3.61503
          0.03189  3.85706  4.57941  0.61958  0.77255  0.48576  0.95510
     69   2.64612  4.42292  3.31673  3.21426  4.35654  0.75328  4.33534  3.95253  3.39342  3.60857  4.58430  3.48106  3.81356  3.71882  3.63103  2.81762  3.12616  3.48384  5.45562  4.45797     69 g x - -
          2.68618  4.42225  2.77519  2.73123  3.46354  2.40513  3.72494  3.29354  2.67741  2.69355  4.24690  2.90347  2.73739  3.18146  2.89801  2.37887  2.77519  2.98518  4.58477  3.61503
          0.03189  3.85706  4.57941  0.61958  0.77255  0.48576  0.95510
     70   2.64612  4.42292  3.31673  3.21426  4.35654  0.75328  4.33534  3.95253  3.39342  3.60857  4.58430  3.48106  3.81356  3.71882  3.63103  2.81762  3.12616  3.48384  5.45562  4.45797     70 g x - -
          2.68618  4.42225  2.77519  2.73123  3.46354  2.40513  3.72494  3.29354  2.67741  2.69355  4.24690  2.90347  2.73739  3.18146  2.89801  2.37887  2.77519  2.98518  4.58477  3.61503
          0.03189  3.85706  4.57941  0.61958  0.77255  0.48576  0.95510
     71   2.71089  4.70672  2.70020  2.58419  4.06785  3.17382  3.90895  3.77504  2.81142  3.42370  4.37915  1.18562  3.82499  3.18179  3.16546  2.77874  3.09231  3.39881  5.37555  4.01738     71 n x - -
          2.68618  4.42225  2.77519  2.73123  3.46354  2.40513  3.72494  3.29354  2.67741  2.69355  4.24690  2.90347  2.73739  3.18146  2.89801  2.37887  2.77519  2.98518  4.58477  3.61503
          0.03189  3.85706  4.57941  0.61958  0.77255  0.48576  0.95510
     72   2.64612  4.42292  3.31673  3.21426  4.35654  0.75328  4.33534  3.95253  3.39342  3.60857  4.58430  3.48106  3.81356  3.71882  3.63103  2.81762  3.12616  3.48384  5.45562  4.45797     72 g x - -
          2.68618  4.42225  2.77519  2.73123  3.46354  2.40513  3.72494  3.29354  2.67741  2.69355  4.24690  2.90347  2.73739  3.18146  2.89801  2.37887  2.77519  2.98518  4.58477  3.61503
          0.03189  3.85706  4.57941  0.61958  0.77255  0.48576  0.95510
     73   3.23896  4.64530  4.21756  3.92924  1.03727  3.93210  3.87075  2.76467  3.83669  2.13835  3.49719  4.00191  4.39113  4.00895  3.96022  3.50961  3.54013  2.75422  4.12460  2.49363     73 f x - -
          2.68618  4.42225  2.77519  2.73123  3.46354  2.40513  3.72494  3.29354  2.67741  2.69355  4.24690  2.90347  2.73739  3.18146  2.89801  2.37887  2.77519  2.98518  4.58477  3.61503
          0.03189  3.85706  4.57941  0.61958  0.77255  0.48576  0.95510
     74   2.86883  4.85381  2.89306  2.64772  4.02029  3.35602  3.80584  3.64883  2.46961  3.15270  4.18115  3.10726  3.90936  1.26169  2.75402  2.91730  3.16588  3.37951  5.29511  3.98789     74 q x - -
          2.68618  4.42225  2.77519  2.73123  3.46354  2.40513  3.72494  3.29354  2.67741  2.69355  4.24690  2.90347  2.73739  3.18146  2.89801  2.37887  2.77519  2.98518  4.58477  3.61503
          0.03189  3.85706  4.57941  0.61958  0.77255  0.48576  0.95510
     75   2.56920  0.97223  4.08437  3.82061  3.81563  3.19529  4.47109  2.95712  3.64751  2.87322  3.99406  3.81171  3.90102  3.99425  3.77456  2.84079  3.03468  2.70270  5.23485  4.10338     75 c x - -
          2.68618  4.42225  2.77519  2.73123  3.46354  2.40513  3.72494  3.29354  2.67741  2.69355  4.24690  2.90347  2.73739  3.18146  2.89801  2.37887  2.77519  2.98518  4.58477  3.61503
          0.03189  3.85706  4.57941  0.61958  0.77255  0.48576  0.95510
     76   2.73146  4.49123  3.33700  3.17391  4.17018  3.17962  4.25253  3.71175  3.22992  3.34022  4.38950  3.48210  0.85677  3.61917  3.47709  2.89850  3.17184  3.35887  5.36084  4.29068     76 p x - -
          2.68618  4.42225  2.77519  2.73123  3.46354  2.40513  3.72494  3.29354  2.67741  2.69355  4.24690  2.90347  2.73739  3.18146  2.89801  2.37887  2.77519  2.98518  4.58477  3.61503
          0.03189  3.85706  4.57941  0.61958  0.77255  0.48576  0.95510
     77   2.61785  4.64303  3.02760  2.61555  4.08929  3.32114  3.71390  3.38179  1.85187  3.06654  3.95908  3.05142  3.83028  2.90013  2.64770  2.70204  2.02709  3.07131  5.32955  4.06303     77 k x - -
          2.68618  4.42225  2.77519  2.73123  3.46354  2.40513  3.72494  3.29354  2.67741  2.69355  4.24690  2.90347  2.73739  3.18146  2.89801  2.37887  2.77519  2.98518  4.58477  3.61503
          0.03189  3.85706  4.57941  0.61958  0.77255  0.48576  0.95510
     78   2.64612  4.42292  3.31673  3.21426  4.35654  0.75328  4.33534  3.95253  3.39342  3.60857  4.58430  3.48106  3.81356  3.71882  3.63103  2.81762  3.12616  3.48384  5.45562  4.45797     78 g x - -
          2.68618  4.42225  2.77519  2.73123  3.46354  2.40513  3.72494  3.29354  2.67741  2.69355  4.24690  2.90347  2.73739  3.18146  2.89801  2.37887  2.77519  2.98518  4.58477  3.61503
          0.03189  3.85706  4.57941  0.61958  0.77255  0.48576  0.95510
     79   3.22510  4.72032  3.81561  3.54223  2.29403  3.81228  3.61172  3.23649  3.40019  2.69436  3.91315  3.70467  4.28655  3.70993  3.58700  3.36328  3.51174  3.10633  3.93716  0.99179     79 y x - -
          2.68618  4.42225  2.77519  2.73123  3.46354  2.40513  3.72494  3.29354  2.67741  2.69355  4.24690  2.90347  2.73739  3.18146  2.89801  2.37887  2.77519  2.98518  4.58477  3.61503
          0.03189  3.85706  4.57941  0.61958  0.77255  0.48576  0.95510
     80   2.98834  4.82828  3.47744  2.99191  4.17896  3.47911  3.81353  3.71972  2.23178  3.23846  4.23917  3.35275  3.98256  3.03474  1.00218  3.07333  3.25542  3.44437  5.26833  4.10980     80 r x - -
          2.68618  4.42225  2.77519  2.73123  3.46354  2.40513  3.72494  3.29354  2.67741  2.69355  4.24690  2.90347  2.73739  3.18146  2.89801  2.37887  2.77519  2.98518  4.58477  3.61503
          0.03189  3.85706  4.57941  0.61958  0.77255  0.48576  0.95510
     81   2.86883  4.85381  2.89306  2.64772  4.02029  3.35602  3.80584  3.64883  2.46961  3.15270  4.18115  3.10726  3.90936  1.26169  2.75402  2.91730  3.16588  3.37951  5.29511  3.98789     81 q x - -
          2.68618  4.42225  2.77519  2.73123  3.46354  2.40513  3.72494  3.29354  2.67741  2.69355  4.24690  2.90347  2.73739  3.18146  2.89801  2.37887  2.77519  2.98518  4.58477  3.61503
          0.03189  3.85706  4.57941  0.61958  0.77255  0.48576  0.95510
     82   2.56920  0.97223  4.08437  3.82061  3.81563  3.19529  4.47109  2.95712  3.64751  2.87322  3.99406  3.81171  3.90102  3.99425  3.77456  2.84079  3.03468  2.70270  5.23485  4.10338     82 c x - -
          2.68618  4.42225  2.77519  2.73123  3.46354  2.40513  3.72494  3.29354  2.67741  2.69355  4.24690  2.90347  2.73739  3.18146  2.89801  2.37887  2.77519  2.98518  4.58477  3.61503
          0.02158  3.84675        *  0.61958  0.77255  0.00000        *
//
