# Supplementary material for: Remote homology clustering identifies lowly conserved families of effector proteins in plant-pathogenic fungi
Source: Microb Genom. 2021 Sep 1;7(9):000637. doi: 10.1099/mgen.0.000637 (PMC8715435; doi:10.1099/mgen.0.000637)
Supplement: Supplementary material 16 [file mgen-7-0637-s0016.zip › hmms/markov-PC_02XUK5.hmm]

HMMER3/f [3.3 | Nov 2019]
NAME  markov-PC_02XUK5
LENG  258
ALPH  amino
RF    yes
MM    no
CONS  yes
CS    no
MAP   yes
DATE  Thu Jul 23 08:15:32 2020
NSEQ  37
EFFN  3.175171
CKSUM 798927787
STATS LOCAL MSV      -10.8908  0.70261
STATS LOCAL VITERBI  -12.0143  0.70261
STATS LOCAL FORWARD   -4.9993  0.70261
HMM          A        C        D        E        F        G        H        I        K        L        M        N        P        Q        R        S        T        V        W        Y   
            m->m     m->i     m->d     i->m     i->i     d->m     d->d
  COMPO   2.49919  3.48251  3.04524  2.62141  3.30836  2.80182  3.55449  3.11527  2.70786  2.65500  3.78196  2.95489  3.30113  3.01011  2.84658  2.58435  2.76260  2.78600  4.48933  3.53643
          2.68603  4.42096  2.77529  2.73133  3.46310  2.40523  3.72504  3.29364  2.67751  2.69365  4.24583  2.90357  2.73749  3.18156  2.89780  2.37897  2.77503  2.98528  4.58487  3.61513
          0.42379  2.96335  1.22488  1.38741  0.28731  0.00000        *
      1   3.19551  4.85928  3.97198  3.54926  3.65269  4.03765  4.37894  3.02956  3.18990  2.36311  0.90881  3.89516  4.47733  2.78281  3.41685  3.44348  3.46337  3.00058  5.33703  4.08981      7 m x - -
          2.68618  4.42225  2.77519  2.73123  3.46354  2.40513  3.72494  3.29354  2.67741  2.69355  4.24690  2.90347  2.73739  3.18146  2.89801  2.37887  2.77519  2.98518  4.58477  3.61503
          0.01556  4.56656  5.28890  0.61958  0.77255  0.94435  0.49255
      2   1.74740  4.40825  3.68763  2.78708  3.53671  3.73139  3.99104  2.89174  3.05758  2.10307  2.77361  3.50100  4.10911  3.35472  2.93435  2.98270  2.96469  2.53491  4.99570  3.09055      8 a x - -
          2.68618  4.42225  2.77519  2.73123  3.46354  2.40513  3.72494  3.29354  2.67741  2.69355  4.24690  2.90347  2.73739  3.18146  2.89801  2.37887  2.77519  2.98518  4.58477  3.61503
          0.01503  4.60118  5.32352  0.61958  0.77255  1.00635  0.45500
      3   2.74335  4.72806  3.29869  2.74436  3.92332  3.62101  3.84808  2.91105  2.36807  2.19718  3.82373  2.95764  2.13196  3.05688  3.12295  2.38109  2.97695  3.03524  5.27502  3.98988      9 p x - -
          2.68618  4.42225  2.77519  2.73123  3.46354  2.40513  3.72494  3.29354  2.67741  2.69355  4.24690  2.90347  2.73739  3.18146  2.89801  2.37887  2.77519  2.98518  4.58477  3.61503
          0.01503  4.60118  5.32352  0.61958  0.77255  0.87795  0.53723
      4   2.35008  4.47364  3.62518  3.05941  3.05847  3.72651  3.97917  2.97382  2.71373  2.68573  3.11986  3.46428  4.10800  3.31504  3.36313  1.79589  2.98346  2.74873  5.04473  2.35959     10 s x - -
          2.68618  4.42225  2.77519  2.73123  3.46354  2.40513  3.72494  3.29354  2.67741  2.69355  4.24690  2.90347  2.73739  3.18146  2.89801  2.37887  2.77519  2.98518  4.58477  3.61503
          0.01438  4.64475  5.36710  0.61958  0.77255  0.95497  0.48585
      5   2.75044  5.20050  3.01509  2.46444  4.52481  3.26783  3.72136  3.99378  2.14539  3.17871  4.25047  2.45434  2.97953  2.30863  2.94847  2.11204  2.56547  3.58075  5.64889  4.25392     11 s x - -
          2.68618  4.42225  2.77519  2.73123  3.46354  2.40513  3.72494  3.29354  2.67741  2.69355  4.24690  2.90347  2.73739  3.18146  2.89801  2.37887  2.77519  2.98518  4.58477  3.61503
          0.01438  4.64475  5.36710  0.61958  0.77255  0.55326  0.85583
      6   2.02646  4.25079  4.64988  4.04723  2.68697  4.00845  4.33600  2.31286  3.86965  2.12730  1.80819  4.11406  4.37032  4.03100  3.93786  2.83252  3.08478  2.10837  4.87784  3.69956     12 m x - -
          2.68618  4.42225  2.77519  2.73123  3.46354  2.40513  3.72494  3.29354  2.67741  2.69355  4.24690  2.90347  2.73739  3.18146  2.89801  2.37887  2.77519  2.98518  4.58477  3.61503
          0.01218  4.80993  5.53228  0.61958  0.77255  0.44307  1.02740
      7   2.41876  4.29202  4.61559  4.01501  2.68549  4.02199  4.34369  2.65420  3.84743  1.56271  2.41750  3.29276  4.38782  4.02063  3.93561  2.60038  3.11113  1.94746  4.91122  3.72947     13 l x - -
          2.68618  4.42225  2.77519  2.73123  3.46354  2.40513  3.72494  3.29354  2.67741  2.69355  4.24690  2.90347  2.73739  3.18146  2.89801  2.37887  2.77519  2.98518  4.58477  3.61503
          0.01075  4.93425  5.65659  0.61958  0.77255  0.56143  0.84489
      8   2.88004  4.36997  4.29467  3.70801  1.70880  3.97370  4.27021  2.57081  2.81128  1.75094  2.97090  3.93452  4.34301  3.81946  2.94212  2.75476  3.11175  2.62172  4.97742  3.78319     14 f x - -
          2.68618  4.42225  2.77519  2.73123  3.46354  2.40513  3.72494  3.29354  2.67741  2.69355  4.24690  2.90347  2.73739  3.18146  2.89801  2.37887  2.77519  2.98518  4.58477  3.61503
          0.11979  4.93425  2.24717  0.61958  0.77255  0.56143  0.84489
      9   2.84131  3.37420  4.44385  3.87109  3.47525  3.91589  4.34784  2.76416  3.73209  1.11437  3.47996  4.01191  2.90951  3.94113  3.88213  2.66612  3.10307  2.21384  5.00127  3.81538     15 l x - -
          2.68618  4.42225  2.77519  2.73123  3.46354  2.40513  3.72494  3.29354  2.67741  2.69355  4.24690  2.90347  2.73739  3.18146  2.89801  2.37887  2.77519  2.98518  4.58477  3.61503
          0.04863  4.82644  3.23274  0.61958  0.77255  0.42104  1.06818
     10   2.30485  3.09255  4.20383  3.62294  3.48286  2.26219  4.23752  2.82966  3.52123  1.74803  3.48839  3.87345  3.37914  3.75966  3.73974  2.86322  2.70725  2.32785  4.98242  3.20474     16 l x - -
          2.68618  4.42225  2.77519  2.73123  3.46354  2.40513  3.72494  3.29354  2.67741  2.69355  4.24690  2.90347  2.73739  3.18146  2.89801  2.37887  2.77519  2.98518  4.58477  3.61503
          0.03765  4.90180  3.52279  0.61958  0.77255  0.63667  0.75301
     11   1.76236  4.36380  4.42743  3.84490  3.48077  4.01254  4.35384  2.49278  3.71902  1.46381  3.47698  4.03049  3.36394  3.93359  3.88645  3.31010  2.70389  2.06344  5.01428  3.82555     17 l x - -
          2.68618  4.42225  2.77519  2.73123  3.46354  2.40513  3.72494  3.29354  2.67741  2.69355  4.24690  2.90347  2.73739  3.18146  2.89801  2.37887  2.77519  2.98518  4.58477  3.61503
          0.01140  4.87555  5.59790  0.61958  0.77255  0.69205  0.69424
     12   2.30307  4.38978  4.68576  4.09679  3.06040  4.12619  4.47365  2.63473  3.94114  1.20420  3.42616  4.20983  3.36435  4.11659  4.04435  3.43525  3.21455  1.71174  5.03554  3.85999     18 l x - -
          2.68618  4.42225  2.77519  2.73123  3.46354  2.40513  3.72494  3.29354  2.67741  2.69355  4.24690  2.90347  2.73739  3.18146  2.89801  2.37887  2.77519  2.98518  4.58477  3.61503
          0.01140  4.87555  5.59790  0.61958  0.77255  0.56366  0.84193
     13   2.03930  4.55432  3.85124  3.29274  3.75692  3.02129  4.17854  3.11430  3.24123  1.78084  3.72858  3.65432  3.40898  3.53352  3.57526  1.98273  2.75124  2.34653  5.20911  3.98374     19 l x - -
          2.68626  4.42233  2.77528  2.73132  3.46362  2.40521  3.72503  3.29362  2.67749  2.69363  4.24698  2.90355  2.73748  3.18124  2.89740  2.37858  2.77528  2.98527  4.58485  3.61511
          0.15900  1.94196  5.63119  0.53671  0.87868  0.62101  0.77089
     14   2.58374  4.30398  4.47496  3.88095  3.02753  3.22275  4.30298  2.09819  3.73637  1.44188  2.98001  4.02780  2.63747  3.46257  3.86754  3.28405  3.00037  2.48525  4.91947  3.73376     22 l x - -
          2.68618  4.42225  2.77519  2.73123  3.46354  2.40513  3.72494  3.29354  2.67741  2.69355  4.24690  2.90347  2.73739  3.18146  2.89801  2.37887  2.77519  2.98518  4.58477  3.61503
          0.20396  4.90885  1.73089  0.61958  0.77255  0.62101  0.77089
     15   2.65021  2.73597  4.87736  4.27670  2.70631  4.16331  4.51034  2.17006  4.08698  1.24860  3.33298  4.30644  4.50477  4.22106  4.12024  3.48102  3.19558  1.96407  4.98910  3.82296     23 l x - -
          2.68579  4.42235  2.77529  2.73133  3.46364  2.40523  3.72504  3.29364  2.67751  2.69346  4.24700  2.90357  2.73749  3.18156  2.89811  2.37897  2.77469  2.98495  4.58487  3.61513
          0.88308  1.39008  1.08637  0.35916  1.19820  0.40288  1.10380
     16   2.04516  4.26060  4.48148  3.89278  2.88126  3.99097  4.32181  2.27017  3.75066  1.47374  3.31077  4.03928  4.34749  3.94007  3.87877  3.29303  2.46982  2.11199  4.91321  3.73437     26 l x - -
          2.68618  4.42225  2.77519  2.73123  3.46354  2.40513  3.72494  3.29354  2.67741  2.69355  4.24690  2.90347  2.73739  3.18146  2.89801  2.37887  2.77519  2.98518  4.58477  3.61503
          0.01523  4.58784  5.31018  0.61958  0.77255  0.28802  1.38529
     17   1.95535  3.66554  3.69606  3.13062  3.04260  1.94426  4.08406  3.13042  3.08988  2.66711  3.22207  2.82046  4.21043  3.39726  3.33031  2.41085  3.09667  2.89945  5.20139  3.96108     27 g x - -
          2.68618  4.42225  2.77519  2.73123  3.46354  2.40513  3.72494  3.29354  2.67741  2.69355  4.24690  2.90347  2.73739  3.18146  2.89801  2.37887  2.77519  2.98518  4.58477  3.61503
          0.01075  4.93425  5.65659  0.61958  0.77255  0.56143  0.84489
     18   2.52228  4.37663  4.60082  4.01114  1.98425  4.07515  4.40277  2.49779  3.86019  1.45440  3.44014  4.13871  4.44337  4.04416  3.97684  2.02014  3.18250  2.57786  4.98578  3.79446     28 l x - -
          2.68618  4.42225  2.77519  2.73123  3.46354  2.40513  3.72494  3.29354  2.67741  2.69355  4.24690  2.90347  2.73739  3.18146  2.89801  2.37887  2.77519  2.98518  4.58477  3.61503
          0.37265  4.93425  1.19107  0.61958  0.77255  0.56143  0.84489
     19   1.88831  4.61462  3.37639  2.82010  3.78197  2.79375  3.04063  3.16485  2.79281  2.23957  3.71557  3.28187  3.03761  3.12176  3.19912  2.86618  2.95854  2.91146  5.17419  3.22753     29 a . - -
          2.68618  4.42225  2.77519  2.73123  3.46354  2.40513  3.72494  3.29354  2.67741  2.69355  4.24690  2.90347  2.73739  3.18146  2.89801  2.37887  2.77519  2.98518  4.58477  3.61503
          0.01540  4.57700  5.29935  0.61958  0.77255  1.11264  0.39852
     20   1.58434  3.04840  4.37710  4.04528  4.72659  0.97021  4.86215  4.14748  3.98841  3.85305  4.66211  3.88169  4.04227  4.20922  4.20070  2.28735  3.02326  3.52685  6.10153  4.96215     30 g . - -
          2.68618  4.42225  2.77519  2.73123  3.46354  2.40513  3.72494  3.29354  2.67741  2.69355  4.24690  2.90347  2.73739  3.18146  2.89801  2.37887  2.77519  2.98518  4.58477  3.61503
          0.01540  4.57700  5.29935  0.61958  0.77255  1.11264  0.39852
     21   2.57459  4.39618  4.42863  3.86418  2.81426  4.02806  4.39958  2.57279  3.73839  1.09927  3.31680  4.06090  4.40295  3.94696  3.90864  3.34169  2.28361  2.46761  5.02150  3.83912     31 l . - -
          2.68618  4.42225  2.77519  2.73123  3.46354  2.40513  3.72494  3.29354  2.67741  2.69355  4.24690  2.90347  2.73739  3.18146  2.89801  2.37887  2.77519  2.98518  4.58477  3.61503
          0.07271  4.57700  2.81608  0.61958  0.77255  1.11264  0.39852
     22   1.29297  4.65099  2.79814  2.86576  4.12133  3.46639  3.99923  3.47373  2.88880  3.16812  4.01459  3.29223  3.98803  3.20915  3.30962  2.53181  2.60271  2.52670  5.46704  4.18588     32 a . - -
          2.68409  4.42424  2.77474  2.73240  3.46553  2.40630  3.72378  3.29386  2.67907  2.69485  4.24753  2.90472  2.73425  3.18296  2.89887  2.37801  2.77305  2.98343  4.58557  3.61594
          0.86543  0.55539  5.24294  2.53935  0.08221  1.01292  0.45123
     23   2.07805  4.88957  2.68038  2.36739  3.38058  3.55951  3.76636  3.53049  2.57615  2.81480  3.96337  3.09926  2.98533  2.92394  2.79305  2.54905  2.95270  2.62199  5.39905  4.07132     55 a x - -
          2.68618  4.42225  2.77519  2.73123  3.46354  2.40513  3.72494  3.29354  2.67741  2.69355  4.24690  2.90347  2.73739  3.18146  2.89801  2.37887  2.77519  2.98518  4.58477  3.61503
          0.05657  4.57700  3.10739  0.61958  0.77255  0.28443  1.39610
     24   2.41830  4.74438  3.49804  2.93580  3.91455  2.49214  3.99444  3.29181  2.90942  2.45180  3.84012  3.40051  2.81367  3.23715  2.36084  2.63853  2.72625  2.74305  2.94673  4.03501     56 r x - -
          2.68618  4.42225  2.77519  2.73123  3.46354  2.40513  3.72494  3.29354  2.67741  2.69355  4.24690  2.90347  2.73739  3.18146  2.89801  2.37887  2.77519  2.98518  4.58477  3.61503
          0.01106  4.90606  5.62841  0.61958  0.77255  0.62724  0.76371
     25   1.90089  5.16668  2.75010  2.61376  4.44308  2.86773  3.44886  3.88316  2.61142  2.81922  4.22645  3.14703  2.86574  2.72999  2.68593  2.84206  2.77819  2.69008  5.64317  4.27816     57 a x - -
          2.68618  4.42225  2.77519  2.73123  3.46354  2.40513  3.72494  3.29354  2.67741  2.69355  4.24690  2.90347  2.73739  3.18146  2.89801  2.37887  2.77519  2.98518  4.58477  3.61503
          0.08500  4.90606  2.60254  0.61958  0.77255  0.62724  0.76371
     26   2.09849  4.43505  3.90216  2.94414  3.55476  3.02639  3.43713  2.90943  3.26155  2.08303  3.54381  3.67425  4.22644  3.53821  3.55977  2.87877  3.05440  2.37001  3.58553  2.16202     58 l x - -
          2.68618  4.42225  2.77519  2.73123  3.46354  2.40513  3.72494  3.29354  2.67741  2.69355  4.24690  2.90347  2.73739  3.18146  2.89801  2.37887  2.77519  2.98518  4.58477  3.61503
          0.01190  4.83296  5.55531  0.61958  0.77255  0.51531  0.90960
     27   1.87734  5.23964  2.82549  2.58052  4.54255  2.82818  2.80990  3.99863  2.45655  3.52762  4.29404  3.12008  4.02576  2.93932  2.61043  2.19288  3.07337  2.70782  5.70101  4.31844     59 a x - -
          2.68618  4.42225  2.77519  2.73123  3.46354  2.40513  3.72494  3.29354  2.67741  2.69355  4.24690  2.90347  2.73739  3.18146  2.89801  2.37887  2.77519  2.98518  4.58477  3.61503
          0.01106  4.90606  5.62841  0.61958  0.77255  0.51457  0.91070
     28   2.11191  5.18628  3.17887  2.62208  4.46553  2.79345  3.85159  3.36643  2.49946  3.12076  4.24537  2.81038  2.67278  1.99077  2.87252  2.85225  3.08357  3.05676  5.66082  4.29420     60 q x - -
          2.68618  4.42225  2.77519  2.73123  3.46354  2.40513  3.72494  3.29354  2.67741  2.69355  4.24690  2.90347  2.73739  3.18146  2.89801  2.37887  2.77519  2.98518  4.58477  3.61503
          0.01075  4.93425  5.65659  0.61958  0.77255  0.56143  0.84489
     29   2.55799  5.32429  2.52407  1.67940  4.65077  2.72384  3.82784  3.75407  2.57351  3.62224  4.37164  3.10802  4.02976  2.67456  3.06401  2.14866  3.09087  2.82885  5.76949  4.36914     61 e x - -
          2.68618  4.42225  2.77519  2.73123  3.46354  2.40513  3.72494  3.29354  2.67741  2.69355  4.24690  2.90347  2.73739  3.18146  2.89801  2.37887  2.77519  2.98518  4.58477  3.61503
          0.01075  4.93425  5.65659  0.61958  0.77255  0.56143  0.84489
     30   2.04335  5.21155  2.92784  2.23714  4.49929  3.25128  3.33118  3.18063  2.60629  3.08796  4.26779  2.95135  3.48984  2.96296  2.81491  2.49427  2.39992  2.82032  5.68019  4.30676     62 a x - -
          2.68618  4.42225  2.77519  2.73123  3.46354  2.40513  3.72494  3.29354  2.67741  2.69355  4.24690  2.90347  2.73739  3.18146  2.89801  2.37887  2.77519  2.98518  4.58477  3.61503
          0.01075  4.93425  5.65659  0.61958  0.77255  0.56143  0.84489
     31   1.77370  5.31211  2.48224  2.56169  4.63743  3.24191  3.22624  4.10964  2.56349  3.26420  4.35820  2.81090  3.34670  2.75637  2.67009  2.34906  3.08113  3.07408  5.75696  4.35827     63 a x - -
          2.68618  4.42225  2.77519  2.73123  3.46354  2.40513  3.72494  3.29354  2.67741  2.69355  4.24690  2.90347  2.73739  3.18146  2.89801  2.37887  2.77519  2.98518  4.58477  3.61503
          0.01075  4.93425  5.65659  0.61958  0.77255  0.44120  1.03076
     32   2.35821  4.71282  2.64359  3.02275  2.33121  3.41061  3.18964  2.97381  2.72800  2.70676  3.35236  3.47239  3.52176  3.31258  3.38789  2.55778  3.10521  2.19879  5.27802  4.02088     64 v x - -
          2.68618  4.42225  2.77519  2.73123  3.46354  2.40513  3.72494  3.29354  2.67741  2.69355  4.24690  2.90347  2.73739  3.18146  2.89801  2.37887  2.77519  2.98518  4.58477  3.61503
          0.01044  4.96358  5.68593  0.61958  0.77255  0.48576  0.95510
     33   2.64533  5.35616  2.91720  2.43896  4.69326  2.74259  3.01885  4.17350  2.56673  3.65798  4.39943  3.10987  2.04756  2.60650  2.31527  2.60601  2.64359  3.74262  5.79367  4.38762     65 p x - -
          2.68618  4.42225  2.77519  2.73123  3.46354  2.40513  3.72494  3.29354  2.67741  2.69355  4.24690  2.90347  2.73739  3.18146  2.89801  2.37887  2.77519  2.98518  4.58477  3.61503
          0.01044  4.96358  5.68593  0.61958  0.77255  0.48576  0.95510
     34   2.87918  5.37160  3.12818  1.33068  4.71366  3.32909  2.88904  3.80395  2.41359  3.42819  4.41436  2.84182  4.04388  2.49345  2.59745  2.84380  3.10926  3.76092  5.80306  4.40043     66 e x - -
          2.68618  4.42225  2.77519  2.73123  3.46354  2.40513  3.72494  3.29354  2.67741  2.69355  4.24690  2.90347  2.73739  3.18146  2.89801  2.37887  2.77519  2.98518  4.58477  3.61503
          0.01044  4.96358  5.68593  0.61958  0.77255  0.48576  0.95510
     35   2.16858  5.10804  3.39000  2.70219  5.02455  3.66775  4.56596  4.46188  3.49757  4.08331  4.90754  3.61924  0.73708  3.77117  3.91954  2.76398  3.46076  3.96122  6.29928  4.99492     67 p x - -
          2.68618  4.42225  2.77519  2.73123  3.46354  2.40513  3.72494  3.29354  2.67741  2.69355  4.24690  2.90347  2.73739  3.18146  2.89801  2.37887  2.77519  2.98518  4.58477  3.61503
          0.01044  4.96358  5.68593  0.61958  0.77255  0.48576  0.95510
     36   2.87097  5.07484  3.26987  2.14474  4.31432  3.70079  3.90229  3.08192  2.69598  2.82211  3.46715  3.23051  4.09026  1.60032  2.52354  2.90416  2.82188  3.01733  5.57560  4.24073     68 q x - -
          2.68618  4.42225  2.77519  2.73123  3.46354  2.40513  3.72494  3.29354  2.67741  2.69355  4.24690  2.90347  2.73739  3.18146  2.89801  2.37887  2.77519  2.98518  4.58477  3.61503
          0.01044  4.96358  5.68593  0.61958  0.77255  0.48576  0.95510
     37   3.14404  4.49860  5.03705  4.45574  2.21890  4.36854  4.74582  1.28339  4.28371  2.56261  3.60394  4.50491  4.71800  4.44507  4.34477  2.54173  3.38465  1.50373  5.24398  4.04706     69 i x - -
          2.68618  4.42225  2.77519  2.73123  3.46354  2.40513  3.72494  3.29354  2.67741  2.69355  4.24690  2.90347  2.73739  3.18146  2.89801  2.37887  2.77519  2.98518  4.58477  3.61503
          0.01044  4.96358  5.68593  0.61958  0.77255  0.48576  0.95510
     38   2.91312  4.34785  4.53369  3.94108  1.59154  4.03781  4.32763  2.49578  3.79030  2.14545  3.45939  4.07691  4.40394  3.98270  2.58917  2.78186  3.14503  2.44722  4.91863  2.37600     70 f x - -
          2.68618  4.42225  2.77519  2.73123  3.46354  2.40513  3.72494  3.29354  2.67741  2.69355  4.24690  2.90347  2.73739  3.18146  2.89801  2.37887  2.77519  2.98518  4.58477  3.61503
          0.01044  4.96358  5.68593  0.61958  0.77255  0.48576  0.95510
     39   2.18504  4.48679  3.54178  3.40255  1.96349  3.91269  4.18617  2.48752  2.96616  2.58039  3.59594  3.74270  4.28815  3.60786  3.62753  2.20080  2.86462  2.75006  5.08298  2.63515     71 f x - -
          2.68618  4.42225  2.77519  2.73123  3.46354  2.40513  3.72494  3.29354  2.67741  2.69355  4.24690  2.90347  2.73739  3.18146  2.89801  2.37887  2.77519  2.98518  4.58477  3.61503
          0.01044  4.96358  5.68593  0.61958  0.77255  0.48576  0.95510
     40   3.65449  6.23193  2.00912  2.72183  5.69183  3.11176  4.50657  5.28917  3.65800  4.74964  5.63919  0.58155  4.50408  3.69383  4.33147  3.52406  3.99790  4.78123  6.87742  5.30697     72 N x - -
          2.68618  4.42225  2.77519  2.73123  3.46354  2.40513  3.72494  3.29354  2.67741  2.69355  4.24690  2.90347  2.73739  3.18146  2.89801  2.37887  2.77519  2.98518  4.58477  3.61503
          0.01044  4.96358  5.68593  0.61958  0.77255  0.48576  0.95510
     41   4.23203  5.46229  6.07018  5.57843  3.64167  5.54296  5.98132  2.72390  5.39474  0.35352  3.39677  5.78199  5.63162  5.31814  5.36481  5.01317  4.46894  2.38122  5.92728  4.93585     73 L x - -
          2.68618  4.42225  2.77519  2.73123  3.46354  2.40513  3.72494  3.29354  2.67741  2.69355  4.24690  2.90347  2.73739  3.18146  2.89801  2.37887  2.77519  2.98518  4.58477  3.61503
          0.01044  4.96358  5.68593  0.61958  0.77255  0.48576  0.95510
     42   2.86043  4.78160  4.53257  4.36628  5.26197  3.57041  5.28761  4.69109  4.38781  4.41826  5.22996  4.21798  4.39938  4.63241  4.57614  1.81570  0.51118  3.99322  6.61599  5.47321     74 T x - -
          2.68618  4.42225  2.77519  2.73123  3.46354  2.40513  3.72494  3.29354  2.67741  2.69355  4.24690  2.90347  2.73739  3.18146  2.89801  2.37887  2.77519  2.98518  4.58477  3.61503
          0.01044  4.96358  5.68593  0.61958  0.77255  0.48576  0.95510
     43   2.89398  4.32349  4.54939  3.95297  1.62167  4.02549  4.33812  2.43171  3.79817  2.07908  3.43609  4.07969  4.39189  3.31915  2.87181  3.32234  2.83134  2.28944  4.93399  2.52562     75 f x - -
          2.68618  4.42225  2.77519  2.73123  3.46354  2.40513  3.72494  3.29354  2.67741  2.69355  4.24690  2.90347  2.73739  3.18146  2.89801  2.37887  2.77519  2.98518  4.58477  3.61503
          0.01044  4.96358  5.68593  0.61958  0.77255  0.48576  0.95510
     44   3.08021  5.80662  1.55849  1.22181  5.12321  3.72652  4.11244  4.63270  2.98873  4.10264  4.88340  3.18105  4.25278  2.80160  3.53598  3.14726  2.29124  4.18701  6.24134  4.77303     76 e x - -
          2.68618  4.42225  2.77519  2.73123  3.46354  2.40513  3.72494  3.29354  2.67741  2.69355  4.24690  2.90347  2.73739  3.18146  2.89801  2.37887  2.77519  2.98518  4.58477  3.61503
          0.01044  4.96358  5.68593  0.61958  0.77255  0.48576  0.95510
     45   3.24614  5.64260  2.97632  0.74832  4.95201  3.78953  4.14235  4.38410  2.92887  3.92383  4.75825  3.28342  4.30073  2.56423  3.38310  3.20022  3.50152  3.00621  6.11326  4.71319     77 e x - -
          2.68618  4.42225  2.77519  2.73123  3.46354  2.40513  3.72494  3.29354  2.67741  2.69355  4.24690  2.90347  2.73739  3.18146  2.89801  2.37887  2.77519  2.98518  4.58477  3.61503
          0.01044  4.96358  5.68593  0.61958  0.77255  0.48576  0.95510
     46   5.05356  5.95080  5.80272  5.75042  0.62976  5.48609  2.12320  4.65778  5.52608  3.78558  5.16329  4.99219  5.73507  5.17168  5.32615  4.89352  5.23985  4.60318  4.16019  1.48090     78 F x - -
          2.68618  4.42225  2.77519  2.73123  3.46354  2.40513  3.72494  3.29354  2.67741  2.69355  4.24690  2.90347  2.73739  3.18146  2.89801  2.37887  2.77519  2.98518  4.58477  3.61503
          0.01044  4.96358  5.68593  0.61958  0.77255  0.48576  0.95510
     47   2.10587  4.40608  4.20513  3.62379  3.11775  3.96368  4.25552  2.61101  3.52468  1.41492  3.09942  3.88680  4.33506  2.64609  3.19063  2.87612  3.11836  2.51215  5.01248  3.81382     79 l x - -
          2.68618  4.42225  2.77519  2.73123  3.46354  2.40513  3.72494  3.29354  2.67741  2.69355  4.24690  2.90347  2.73739  3.18146  2.89801  2.37887  2.77519  2.98518  4.58477  3.61503
          0.01044  4.96358  5.68593  0.61958  0.77255  0.48576  0.95510
     48   1.71113  5.35814  2.27122  2.17750  4.68876  3.64489  3.84290  4.16593  2.58866  2.92607  4.40405  2.85019  4.04455  2.38678  3.08089  2.62460  2.81113  3.74127  5.79952  4.39498     80 a x - -
          2.68618  4.42225  2.77519  2.73123  3.46354  2.40513  3.72494  3.29354  2.67741  2.69355  4.24690  2.90347  2.73739  3.18146  2.89801  2.37887  2.77519  2.98518  4.58477  3.61503
          0.01044  4.96358  5.68593  0.61958  0.77255  0.48576  0.95510
     49   2.94372  5.16782  3.32701  2.07950  4.41658  3.75443  3.92851  3.23694  1.19335  2.71910  3.52713  3.27468  4.14044  3.06908  3.06751  2.96766  3.16954  3.48215  5.64635  4.31965     81 k x - -
          2.68618  4.42225  2.77519  2.73123  3.46354  2.40513  3.72494  3.29354  2.67741  2.69355  4.24690  2.90347  2.73739  3.18146  2.89801  2.37887  2.77519  2.98518  4.58477  3.61503
          0.01044  4.96358  5.68593  0.61958  0.77255  0.48576  0.95510
     50   2.01003  4.50653  3.95373  3.37991  3.62539  3.91115  3.43375  2.98193  3.29655  2.51639  3.61509  3.72805  4.28691  3.09981  3.17159  3.17178  3.11935  1.38767  5.09781  2.80035     82 v x - -
          2.68618  4.42225  2.77519  2.73123  3.46354  2.40513  3.72494  3.29354  2.67741  2.69355  4.24690  2.90347  2.73739  3.18146  2.89801  2.37887  2.77519  2.98518  4.58477  3.61503
          0.01044  4.96358  5.68593  0.61958  0.77255  0.48576  0.95510
     51   1.99727  5.30278  2.36460  2.58729  4.62344  3.18376  3.84292  4.08965  2.43297  3.16270  4.35606  3.12993  4.04331  2.94979  2.75130  1.77276  2.66804  3.68153  5.75758  4.36483     83 s x - -
          2.68618  4.42225  2.77519  2.73123  3.46354  2.40513  3.72494  3.29354  2.67741  2.69355  4.24690  2.90347  2.73739  3.18146  2.89801  2.37887  2.77519  2.98518  4.58477  3.61503
          0.01044  4.96358  5.68593  0.61958  0.77255  0.48576  0.95510
     52   2.29108  5.35204  2.58725  1.74930  4.68684  3.64158  3.83093  4.16512  2.56887  3.25871  4.39587  3.11308  4.03610  2.32658  2.11959  2.83381  3.09819  3.08593  5.79046  4.38629     84 e x - -
          2.68618  4.42225  2.77519  2.73123  3.46354  2.40513  3.72494  3.29354  2.67741  2.69355  4.24690  2.90347  2.73739  3.18146  2.89801  2.37887  2.77519  2.98518  4.58477  3.61503
          0.01044  4.96358  5.68593  0.61958  0.77255  0.48576  0.95510
     53   2.42628  4.50191  3.94047  3.36794  3.62396  2.97708  3.00710  2.65504  3.30263  1.89270  3.35108  3.71926  4.28013  3.58177  2.59773  2.43281  3.11206  2.19404  5.09646  3.30890     85 l x - -
          2.68618  4.42225  2.77519  2.73123  3.46354  2.40513  3.72494  3.29354  2.67741  2.69355  4.24690  2.90347  2.73739  3.18146  2.89801  2.37887  2.77519  2.98518  4.58477  3.61503
          0.01044  4.96358  5.68593  0.61958  0.77255  0.48576  0.95510
     54   2.36762  5.32781  3.16530  2.60530  4.65277  3.66699  2.71222  4.11688  2.38534  2.73519  4.37587  2.80197  4.05831  2.50169  1.79581  2.43385  3.11659  3.70807  5.76814  4.38157     86 r x - -
          2.68618  4.42225  2.77519  2.73123  3.46354  2.40513  3.72494  3.29354  2.67741  2.69355  4.24690  2.90347  2.73739  3.18146  2.89801  2.37887  2.77519  2.98518  4.58477  3.61503
          0.25580  4.96358  1.52000  0.61958  0.77255  0.48576  0.95510
     55   2.63644  5.29995  2.59434  2.31139  4.64283  2.59122  3.36523  4.12897  1.86226  3.60401  4.34229  2.61824  3.37428  2.23870  2.97979  2.74923  3.02108  3.68963  5.73262  4.32004     87 k x - -
          2.68618  4.42225  2.77519  2.73123  3.46354  2.40513  3.72494  3.29354  2.67741  2.69355  4.24690  2.90347  2.73739  3.18146  2.89801  2.37887  2.77519  2.98518  4.58477  3.61503
          0.01332  4.72110  5.44345  0.61958  0.77255  0.64223  0.74679
     56   2.53575  4.94042  2.84666  2.50950  4.16011  2.65802  3.86410  2.71619  2.68459  2.69541  3.57940  3.20506  3.18176  2.57990  2.60441  2.86226  3.03929  3.01635  3.32190  4.13687     88 e x - -
          2.68618  4.42225  2.77519  2.73123  3.46354  2.40513  3.72494  3.29354  2.67741  2.69355  4.24690  2.90347  2.73739  3.18146  2.89801  2.37887  2.77519  2.98518  4.58477  3.61503
          0.09839  4.81877  2.45776  0.61958  0.77255  0.79805  0.59821
     57   2.11263  4.71411  3.51593  2.97833  4.15382  3.15250  4.07118  3.54639  2.95470  3.20862  4.05210  3.39748  4.07513  3.28567  3.00610  1.88194  1.63916  2.61943  5.50224  4.22802     89 t x - -
          2.68618  4.42225  2.77519  2.73123  3.46354  2.40513  3.72494  3.29354  2.67741  2.69355  4.24690  2.90347  2.73739  3.18146  2.89801  2.37887  2.77519  2.98518  4.58477  3.61503
          0.06964  4.73354  2.83917  0.61958  0.77255  0.92964  0.50202
     58   2.47135  5.02038  2.77567  2.59805  4.36844  3.27583  3.82909  3.80310  2.62032  3.37884  4.17249  2.79276  2.74864  2.96572  3.09293  1.69424  3.01492  2.49687  5.59225  4.23933     90 s x - -
          2.68776  4.42492  2.77223  2.73132  3.46336  2.40605  3.72667  3.29446  2.67985  2.69408  4.24456  2.90236  2.73662  3.18134  2.89840  2.37688  2.77374  2.98693  4.57834  3.61733
          1.32589  0.79371  1.26490  2.90625  0.05623  0.64362  0.74526
     59   2.50109  5.18908  2.75430  2.25773  4.51934  2.86760  3.38916  3.99348  2.41792  3.48677  4.23534  2.96105  3.88480  2.35760  2.03324  2.68644  2.55292  3.57209  5.62942  4.22939    125 r x - -
          2.68618  4.42225  2.77519  2.73123  3.46354  2.40513  3.72494  3.29354  2.67741  2.69355  4.24690  2.90347  2.73739  3.18146  2.89801  2.37887  2.77519  2.98518  4.58477  3.61503
          0.01635  4.51772  5.24007  0.61958  0.77255  0.99367  0.46238
     60   2.42338  5.02129  2.82187  2.54289  4.38082  2.00408  3.78235  3.82302  2.56263  3.14185  4.16957  3.06486  3.29809  2.91203  2.86350  1.94667  2.98028  3.44323  5.58396  4.22257    126 s x - -
          2.68618  4.42225  2.77519  2.73123  3.46354  2.40513  3.72494  3.29354  2.67741  2.69355  4.24690  2.90347  2.73739  3.18146  2.89801  2.37887  2.77519  2.98518  4.58477  3.61503
          0.11944  4.58282  2.27929  0.61958  0.77255  0.30272  1.34248
     61   2.66109  5.30711  2.38255  2.52324  4.64185  3.59792  2.50728  4.12007  2.52471  3.17713  4.35104  3.06958  2.80787  2.48028  2.28176  2.27961  3.05385  3.69232  5.74573  4.34177    127 s x - -
          2.68618  4.42225  2.77519  2.73123  3.46354  2.40513  3.72494  3.29354  2.67741  2.69355  4.24690  2.90347  2.73739  3.18146  2.89801  2.37887  2.77519  2.98518  4.58477  3.61503
          0.01165  4.85398  5.57632  0.61958  0.77255  0.73438  0.65354
     62   2.18265  5.11537  2.53228  2.60911  4.38159  3.63131  3.30623  2.66528  2.60570  2.86506  4.17778  3.13937  2.98183  2.51522  2.67666  2.64809  2.80063  3.13529  5.59841  4.24085    128 a x - -
          2.68618  4.42225  2.77519  2.73123  3.46354  2.40513  3.72494  3.29354  2.67741  2.69355  4.24690  2.90347  2.73739  3.18146  2.89801  2.37887  2.77519  2.98518  4.58477  3.61503
          0.24126  4.85398  1.57715  0.61958  0.77255  0.73438  0.65354
     63   2.10986  4.58468  3.44326  2.60907  2.97167  3.66987  3.90700  3.11395  2.57291  2.60149  3.68145  2.95198  4.05331  3.17198  3.24710  2.83127  2.37118  2.14429  5.14966  3.89128    129 a x - -
          2.68618  4.42225  2.77519  2.73123  3.46354  2.40513  3.72494  3.29354  2.67741  2.69355  4.24690  2.90347  2.73739  3.18146  2.89801  2.37887  2.77519  2.98518  4.58477  3.61503
          0.01464  4.62736  5.34970  0.61958  0.77255  0.68272  0.70368
     64   2.65575  5.34279  2.57229  2.22414  4.68214  3.14791  3.26552  4.16906  2.12460  3.64558  4.38760  1.68885  3.45773  2.88280  3.03132  2.66513  3.06417  3.73086  5.77645  4.36055    130 n x - -
          2.68618  4.42225  2.77519  2.73123  3.46354  2.40513  3.72494  3.29354  2.67741  2.69355  4.24690  2.90347  2.73739  3.18146  2.89801  2.37887  2.77519  2.98518  4.58477  3.61503
          0.01277  4.76302  5.48537  0.61958  0.77255  0.29777  1.35662
     65   2.66044  4.35881  4.64438  4.04881  3.46375  4.09327  4.41966  1.92743  3.88205  1.36865  3.46963  3.47686  4.45648  4.07256  3.22826  3.39557  3.17781  1.74042  5.00209  3.81895    131 l x - -
          2.68618  4.42225  2.77519  2.73123  3.46354  2.40513  3.72494  3.29354  2.67741  2.69355  4.24690  2.90347  2.73739  3.18146  2.89801  2.37887  2.77519  2.98518  4.58477  3.61503
          0.01044  4.96358  5.68593  0.61958  0.77255  0.48576  0.95510
     66   2.62746  5.32894  3.13176  2.41457  4.65613  2.57517  2.81484  4.12864  2.10259  3.18234  4.37459  3.11983  4.03769  2.41048  2.52230  2.83566  2.47645  3.71000  5.77185  2.99982    132 k x - -
          2.68618  4.42225  2.77519  2.73123  3.46354  2.40513  3.72494  3.29354  2.67741  2.69355  4.24690  2.90347  2.73739  3.18146  2.89801  2.37887  2.77519  2.98518  4.58477  3.61503
          0.04782  4.96358  3.22612  0.61958  0.77255  0.48576  0.95510
     67   3.74094  5.84934  4.27630  3.45856  5.46374  4.30176  4.12297  4.74139  0.64969  4.08038  4.95452  3.81089  4.63684  3.24523  1.73228  3.01768  3.86706  4.41182  6.03924  4.94174    133 K x - -
          2.68618  4.42225  2.77519  2.73123  3.46354  2.40513  3.72494  3.29354  2.67741  2.69355  4.24690  2.90347  2.73739  3.18146  2.89801  2.37887  2.77519  2.98518  4.58477  3.61503
          0.01083  4.92659  5.64893  0.61958  0.77255  0.57993  0.82083
     68   3.67766  5.54505  4.60688  3.87189  5.00862  4.27241  4.44663  4.33716  2.67146  3.88215  4.91013  4.11897  4.75151  3.62907  0.43269  3.77929  3.94134  3.09766  6.05098  4.89435    134 R x - -
          2.68618  4.42225  2.77519  2.73123  3.46354  2.40513  3.72494  3.29354  2.67741  2.69355  4.24690  2.90347  2.73739  3.18146  2.89801  2.37887  2.77519  2.98518  4.58477  3.61503
          0.08895  4.92659  2.55293  0.61958  0.77255  0.57993  0.82083
     69   1.98133  5.26269  2.33798  2.19434  4.57911  3.60279  3.32878  4.04572  2.54425  2.57893  4.31135  3.00438  3.99760  2.31670  3.03220  2.63848  3.05325  3.21138  5.71273  4.31903    135 a x - -
          2.68623  4.42230  2.77471  2.73128  3.46359  2.40499  3.72499  3.29359  2.67746  2.69360  4.24695  2.90352  2.73744  3.18151  2.89806  2.37892  2.77524  2.98523  4.58482  3.61508
          0.13380  2.90336  2.65360  0.89603  0.52456  0.74312  0.64555
     70   2.23654  4.43216  4.00446  3.44483  3.61388  3.34206  4.21606  2.74979  3.36919  2.24683  3.59478  3.75035  1.68053  3.64256  3.65117  3.12151  3.07944  1.93740  5.10435  3.89432    139 p x - -
          2.68618  4.42225  2.77519  2.73123  3.46354  2.40513  3.72494  3.29354  2.67741  2.69355  4.24690  2.90347  2.73739  3.18146  2.89801  2.37887  2.77519  2.98518  4.58477  3.61503
          0.01255  4.78043  5.50278  0.61958  0.77255  0.74056  0.64788
     71   2.88936  4.28535  4.67124  4.07419  2.84843  4.04190  2.99804  2.13619  3.89667  2.26562  3.38258  4.13679  4.40188  4.05621  3.96600  3.34778  3.12147  1.18082  4.84631  3.12132    140 v x - -
          2.68618  4.42225  2.77519  2.73123  3.46354  2.40513  3.72494  3.29354  2.67741  2.69355  4.24690  2.90347  2.73739  3.18146  2.89801  2.37887  2.77519  2.98518  4.58477  3.61503
          0.01212  4.81456  5.53691  0.61958  0.77255  0.80525  0.59235
     72   3.05565  5.10592  3.23309  2.52478  4.43489  0.96399  4.13324  3.83309  2.91058  2.58341  4.33751  3.39331  4.24565  3.33246  3.09102  3.12332  3.33292  3.52518  5.72808  4.42931    141 g x - -
          2.68618  4.42225  2.77519  2.73123  3.46354  2.40513  3.72494  3.29354  2.67741  2.69355  4.24690  2.90347  2.73739  3.18146  2.89801  2.37887  2.77519  2.98518  4.58477  3.61503
          0.01212  4.81456  5.53691  0.61958  0.77255  0.80525  0.59235
     73   2.90397  5.08619  2.89669  2.55015  4.31464  1.18316  3.92007  3.74142  2.73342  2.97185  4.17426  3.20480  4.09437  2.81678  3.18582  2.93508  3.14151  3.42357  4.67310  4.25124    142 g x - -
          2.68618  4.42225  2.77519  2.73123  3.46354  2.40513  3.72494  3.29354  2.67741  2.69355  4.24690  2.90347  2.73739  3.18146  2.89801  2.37887  2.77519  2.98518  4.58477  3.61503
          0.01212  4.81456  5.53691  0.61958  0.77255  0.80525  0.59235
     74   4.21022  6.21280  3.38671  0.21621  5.75742  4.22693  5.02190  5.46865  4.07678  4.94087  5.97996  3.97131  4.89740  4.28460  4.52000  4.14388  4.55291  5.08056  6.69822  5.59149    143 E x - -
          2.68618  4.42225  2.77519  2.73123  3.46354  2.40513  3.72494  3.29354  2.67741  2.69355  4.24690  2.90347  2.73739  3.18146  2.89801  2.37887  2.77519  2.98518  4.58477  3.61503
          0.01212  4.81456  5.53691  0.61958  0.77255  0.80525  0.59235
     75   2.75108  4.37590  3.80423  3.46836  3.49328  3.88068  4.16939  2.13167  3.38274  2.20879  3.48984  3.76592  4.25528  3.64089  3.26344  2.08124  2.25068  1.90314  4.98490  3.78002    144 v x - -
          2.68618  4.42225  2.77519  2.73123  3.46354  2.40513  3.72494  3.29354  2.67741  2.69355  4.24690  2.90347  2.73739  3.18146  2.89801  2.37887  2.77519  2.98518  4.58477  3.61503
          0.01212  4.81456  5.53691  0.61958  0.77255  0.80525  0.59235
     76   2.60748  5.12439  3.15293  2.59585  3.93426  3.62114  3.02767  3.83406  2.57711  2.68790  4.18625  1.93209  4.01247  2.87751  2.04758  2.49312  3.04616  3.47658  5.60073  4.24172    145 n x - -
          2.68618  4.42225  2.77519  2.73123  3.46354  2.40513  3.72494  3.29354  2.67741  2.69355  4.24690  2.90347  2.73739  3.18146  2.89801  2.37887  2.77519  2.98518  4.58477  3.61503
          0.01212  4.81456  5.53691  0.61958  0.77255  0.80525  0.59235
     77   3.90092  5.76172  3.75901  3.77146  5.32593  4.16063  5.17069  5.36023  4.23488  4.88713  5.90569  0.22347  4.87849  4.52525  4.55594  3.97717  4.35107  4.86492  6.48020  5.26807    146 N x - -
          2.68618  4.42225  2.77519  2.73123  3.46354  2.40513  3.72494  3.29354  2.67741  2.69355  4.24690  2.90347  2.73739  3.18146  2.89801  2.37887  2.77519  2.98518  4.58477  3.61503
          0.01212  4.81456  5.53691  0.61958  0.77255  0.80525  0.59235
     78   2.98972  5.47646  1.73237  2.54711  4.86498  3.09757  3.95169  4.35794  2.77191  3.84442  4.60857  2.00888  3.04243  3.07094  3.29023  1.77647  3.12796  3.91236  5.98676  4.55547    147 d x - -
          2.68618  4.42225  2.77519  2.73123  3.46354  2.40513  3.72494  3.29354  2.67741  2.69355  4.24690  2.90347  2.73739  3.18146  2.89801  2.37887  2.77519  2.98518  4.58477  3.61503
          0.01212  4.81456  5.53691  0.61958  0.77255  0.66384  0.72334
     79   2.07303  5.01460  2.81169  2.66793  3.53157  3.65402  3.04860  3.32431  2.66077  2.99956  4.08588  2.87464  2.65917  2.94142  2.49920  2.85726  3.05226  2.55510  5.51869  4.18517    148 a x - -
          2.68618  4.42225  2.77519  2.73123  3.46354  2.40513  3.72494  3.29354  2.67741  2.69355  4.24690  2.90347  2.73739  3.18146  2.89801  2.37887  2.77519  2.98518  4.58477  3.61503
          0.01165  4.85368  5.57603  0.61958  0.77255  0.73494  0.65303
     80   2.48049  4.40764  4.01346  2.54862  3.10593  3.88745  4.16841  2.45513  2.96107  2.11505  3.51814  3.75139  3.20842  3.62223  3.62876  3.15484  3.06918  1.58982  5.01123  3.80348    149 v x - -
          2.68618  4.42225  2.77519  2.73123  3.46354  2.40513  3.72494  3.29354  2.67741  2.69355  4.24690  2.90347  2.73739  3.18146  2.89801  2.37887  2.77519  2.98518  4.58477  3.61503
          0.01165  4.85368  5.57603  0.61958  0.77255  0.58609  0.81306
     81   2.26061  4.68996  3.54951  2.73807  3.84837  3.16676  4.01174  2.68325  2.67710  2.66990  3.78645  3.43731  4.15851  3.27659  2.97950  3.00590  1.80606  2.21879  5.25460  3.99631    150 t x - -
          2.68618  4.42225  2.77519  2.73123  3.46354  2.40513  3.72494  3.29354  2.67741  2.69355  4.24690  2.90347  2.73739  3.18146  2.89801  2.37887  2.77519  2.98518  4.58477  3.61503
          0.01120  4.89342  5.61577  0.61958  0.77255  0.50242  0.92904
     82   2.97390  5.44299  3.18231  2.44024  4.80282  3.71230  3.87456  4.26740  2.34501  3.73371  4.48965  1.62297  4.10973  1.81576  2.36649  2.93558  2.83923  3.84370  5.84719  4.47112    151 n x - -
          2.68618  4.42225  2.77519  2.73123  3.46354  2.40513  3.72494  3.29354  2.67741  2.69355  4.24690  2.90347  2.73739  3.18146  2.89801  2.37887  2.77519  2.98518  4.58477  3.61503
          0.01077  4.93261  5.65496  0.61958  0.77255  0.43899  1.03476
     83   1.88566  5.04806  2.12502  2.25052  4.28051  3.70260  3.90882  3.43920  2.71542  2.83070  4.12067  3.23880  3.52059  3.06361  3.17692  2.90755  3.09902  2.74898  5.55507  2.80918    152 a x - -
          2.68618  4.42225  2.77519  2.73123  3.46354  2.40513  3.72494  3.29354  2.67741  2.69355  4.24690  2.90347  2.73739  3.18146  2.89801  2.37887  2.77519  2.98518  4.58477  3.61503
          0.01044  4.96358  5.68593  0.61958  0.77255  0.48576  0.95510
     84   2.71456  4.30313  4.62715  4.02613  3.39823  4.03265  4.35349  2.23362  3.85762  1.94714  1.93185  4.11718  4.39846  2.99850  3.37011  3.33353  2.54631  1.97831  3.73683  3.73939    153 m x - -
          2.68618  4.42225  2.77519  2.73123  3.46354  2.40513  3.72494  3.29354  2.67741  2.69355  4.24690  2.90347  2.73739  3.18146  2.89801  2.37887  2.77519  2.98518  4.58477  3.61503
          0.01044  4.96358  5.68593  0.61958  0.77255  0.48576  0.95510
     85   3.05498  4.43470  4.88009  4.28119  3.47729  4.23574  4.57203  1.86747  4.10340  1.10848  2.57482  3.41382  4.58164  4.25544  4.16537  3.54728  2.92414  2.25238  5.08381  3.91617    154 l x - -
          2.68618  4.42225  2.77519  2.73123  3.46354  2.40513  3.72494  3.29354  2.67741  2.69355  4.24690  2.90347  2.73739  3.18146  2.89801  2.37887  2.77519  2.98518  4.58477  3.61503
          0.01044  4.96358  5.68593  0.61958  0.77255  0.48576  0.95510
     86   2.87873  5.36895  2.94688  1.45073  4.70567  3.64525  3.83884  4.18542  2.57712  3.28260  4.41325  3.11573  4.04331  2.04381  2.74773  2.44800  2.60286  3.75539  5.80578  4.40000    155 e x - -
          2.68618  4.42225  2.77519  2.73123  3.46354  2.40513  3.72494  3.29354  2.67741  2.69355  4.24690  2.90347  2.73739  3.18146  2.89801  2.37887  2.77519  2.98518  4.58477  3.61503
          0.01044  4.96358  5.68593  0.61958  0.77255  0.48576  0.95510
     87   1.78968  5.36488  2.40835  1.77250  4.69604  3.64724  3.33282  4.17318  2.59973  3.66562  4.41338  3.12048  2.96533  2.95406  3.09277  2.85332  2.58328  3.55600  5.80852  4.40347    156 e x - -
          2.68618  4.42225  2.77519  2.73123  3.46354  2.40513  3.72494  3.29354  2.67741  2.69355  4.24690  2.90347  2.73739  3.18146  2.89801  2.37887  2.77519  2.98518  4.58477  3.61503
          0.01044  4.96358  5.68593  0.61958  0.77255  0.48576  0.95510
     88   3.60557  4.93062  5.19569  4.70344  2.25226  4.65777  3.36832  3.11942  4.51538  0.68916  3.84984  4.60282  4.97285  4.56066  4.53560  3.98463  3.82919  3.17284  4.55807  2.37855    157 L x - -
          2.68618  4.42225  2.77519  2.73123  3.46354  2.40513  3.72494  3.29354  2.67741  2.69355  4.24690  2.90347  2.73739  3.18146  2.89801  2.37887  2.77519  2.98518  4.58477  3.61503
          0.01044  4.96358  5.68593  0.61958  0.77255  0.48576  0.95510
     89   1.88056  5.67158  1.96782  2.65712  5.00043  3.73220  1.29202  4.50374  3.01626  4.01338  4.81096  2.80751  4.26282  3.27792  3.54541  3.15142  3.47619  4.08434  6.16962  4.72812    158 h x - -
          2.68618  4.42225  2.77519  2.73123  3.46354  2.40513  3.72494  3.29354  2.67741  2.69355  4.24690  2.90347  2.73739  3.18146  2.89801  2.37887  2.77519  2.98518  4.58477  3.61503
          0.01044  4.96358  5.68593  0.61958  0.77255  0.48576  0.95510
     90   2.64695  5.37325  2.42505  2.01649  4.71755  2.92958  3.02085  4.20293  2.36174  3.37673  4.41416  3.00428  4.03177  2.05802  2.58243  2.82710  2.90339  3.31489  5.80633  4.39588    159 e x - -
          2.68618  4.42225  2.77519  2.73123  3.46354  2.40513  3.72494  3.29354  2.67741  2.69355  4.24690  2.90347  2.73739  3.18146  2.89801  2.37887  2.77519  2.98518  4.58477  3.61503
          0.01035  4.97160  5.69395  0.61958  0.77255  0.48576  0.95510
     91   2.46798  4.37171  4.33225  3.13403  2.93846  3.98856  4.28977  1.72542  3.05723  1.91656  3.00401  3.96157  4.35832  3.24574  3.26274  3.27312  3.12152  2.13332  4.98248  3.78972    160 i x - -
          2.68618  4.42225  2.77519  2.73123  3.46354  2.40513  3.72494  3.29354  2.67741  2.69355  4.24690  2.90347  2.73739  3.18146  2.89801  2.37887  2.77519  2.98518  4.58477  3.61503
          0.01035  4.97160  5.69395  0.61958  0.77255  0.48576  0.95510
     92   4.38240  0.09181  5.84742  5.85676  5.85874  4.66288  6.32787  5.41004  5.79542  5.14355  6.32150  5.68952  5.40659  6.08741  5.69585  4.64669  4.92333  5.02273  6.84548  6.10329    161 C x - -
          2.68618  4.42225  2.77519  2.73123  3.46354  2.40513  3.72494  3.29354  2.67741  2.69355  4.24690  2.90347  2.73739  3.18146  2.89801  2.37887  2.77519  2.98518  4.58477  3.61503
          0.01035  4.97160  5.69395  0.61958  0.77255  0.48576  0.95510
     93   2.86491  4.04101  2.80033  2.38490  4.62608  2.93523  2.91246  3.44628  2.58566  3.60181  4.35615  2.72555  4.04223  2.27548  2.32128  2.63661  3.09609  2.39366  5.75753  4.36365    162 q x - -
          2.68618  4.42225  2.77519  2.73123  3.46354  2.40513  3.72494  3.29354  2.67741  2.69355  4.24690  2.90347  2.73739  3.18146  2.89801  2.37887  2.77519  2.98518  4.58477  3.61503
          0.01035  4.97160  5.69395  0.61958  0.77255  0.48576  0.95510
     94   2.25920  5.30404  3.05740  1.93040  4.62026  2.45557  3.84058  3.44235  2.38265  3.59691  3.21879  3.12982  4.04306  2.29668  2.83295  2.66890  3.09626  3.25795  5.75436  4.36160    163 e x - -
          2.68618  4.42225  2.77519  2.73123  3.46354  2.40513  3.72494  3.29354  2.67741  2.69355  4.24690  2.90347  2.73739  3.18146  2.89801  2.37887  2.77519  2.98518  4.58477  3.61503
          0.01035  4.97160  5.69395  0.61958  0.77255  0.48576  0.95510
     95   2.28917  5.16255  3.21389  2.65672  3.25999  3.05069  2.84572  3.06983  2.09222  2.99350  4.22494  2.88362  4.06989  2.69901  2.59156  2.55441  3.01533  3.51002  5.64559  3.54832    164 k x - -
          2.68628  4.42235  2.77529  2.73133  3.46364  2.40522  3.72504  3.29364  2.67750  2.69365  4.24514  2.90356  2.73749  3.18156  2.89772  2.37896  2.77518  2.98466  4.58487  3.61465
          0.80668  1.60586  1.04144  0.31497  1.30864  0.48576  0.95510
     96   2.58042  4.58387  3.38165  2.81830  3.74708  2.71978  3.32150  2.80941  2.78706  2.29618  3.18979  3.27773  4.01412  2.88490  2.36046  2.85820  2.70460  2.87281  5.14325  3.25847    167 l x - -
          2.68618  4.42225  2.77519  2.73123  3.46354  2.40513  3.72494  3.29354  2.67741  2.69355  4.24690  2.90347  2.73739  3.18146  2.89801  2.37887  2.77519  2.98518  4.58477  3.61503
          0.33918  4.54146  1.28378  0.61958  0.77255  0.45640  1.00392
     97   2.74339  4.83573  2.73956  2.26709  2.11184  3.15047  3.61650  3.44593  2.64607  2.75439  3.91556  3.15552  3.98553  2.72556  3.09518  2.80926  2.97512  3.15170  5.34685  2.96458    168 f x - -
          2.68618  4.42225  2.77519  2.73123  3.46354  2.40513  3.72494  3.29354  2.67741  2.69355  4.24690  2.90347  2.73739  3.18146  2.89801  2.37887  2.77519  2.98518  4.58477  3.61503
          0.01478  4.61749  5.33984  0.61958  0.77255  0.65077  0.73740
     98   2.90270  5.36460  2.82576  2.33299  4.69472  1.52347  3.85953  4.17059  2.64768  3.67427  4.43877  2.47053  2.93828  2.80722  3.15018  2.61498  2.80927  3.75338  5.82928  4.41837    169 g x - -
          2.68618  4.42225  2.77519  2.73123  3.46354  2.40513  3.72494  3.29354  2.67741  2.69355  4.24690  2.90347  2.73739  3.18146  2.89801  2.37887  2.77519  2.98518  4.58477  3.61503
          0.01259  4.77706  5.49940  0.61958  0.77255  0.40944  1.09070
     99   2.02728  4.89416  3.07426  2.80899  3.33798  3.39029  3.94219  2.81855  2.79460  3.13472  3.97817  2.95074  2.91238  3.13412  3.23502  2.02928  2.42792  3.09488  5.42773  3.73889    170 a x - -
          2.68618  4.42225  2.77519  2.73123  3.46354  2.40513  3.72494  3.29354  2.67741  2.69355  4.24690  2.90347  2.73739  3.18146  2.89801  2.37887  2.77519  2.98518  4.58477  3.61503
          0.04712  4.92912  3.24955  0.61958  0.77255  0.42372  1.06307
    100   2.89878  5.22338  2.82808  2.67377  4.59319  1.35598  3.94266  4.04298  2.72899  3.09229  4.37411  2.76094  3.16413  3.06975  3.21141  2.49474  2.69603  3.65205  5.78336  4.41122    171 g x - -
          2.68618  4.42225  2.77519  2.73123  3.46354  2.40513  3.72494  3.29354  2.67741  2.69355  4.24690  2.90347  2.73739  3.18146  2.89801  2.37887  2.77519  2.98518  4.58477  3.61503
          0.01072  4.93721  5.65955  0.61958  0.77255  0.57439  0.82793
    101   3.55806  4.94449  4.87677  4.38823  2.13186  4.54091  2.79347  3.44451  4.25143  3.05560  4.08046  4.38779  4.88276  4.35952  4.36646  3.17381  2.88758  3.27094  1.58780  1.35361    172 y x - -
          2.68618  4.42225  2.77519  2.73123  3.46354  2.40513  3.72494  3.29354  2.67741  2.69355  4.24690  2.90347  2.73739  3.18146  2.89801  2.37887  2.77519  2.98518  4.58477  3.61503
          0.01072  4.93721  5.65955  0.61958  0.77255  0.57439  0.82793
    102   3.95668  5.91347  4.47742  3.70434  5.11496  4.43402  2.22203  4.83988  2.44290  4.17609  5.10120  4.01508  4.79686  3.43880  0.53881  3.94559  4.08432  4.54077  5.97746  4.77357    173 R x - -
          2.68618  4.42225  2.77519  2.73123  3.46354  2.40513  3.72494  3.29354  2.67741  2.69355  4.24690  2.90347  2.73739  3.18146  2.89801  2.37887  2.77519  2.98518  4.58477  3.61503
          0.01072  4.93721  5.65955  0.61958  0.77255  0.57439  0.82793
    103   1.26621  4.54322  3.93471  3.37740  2.79843  3.84892  4.20799  3.08653  3.31696  2.80756  3.70890  3.71833  2.50276  3.60163  3.63065  2.47028  3.13116  2.85996  3.70109  3.92183    174 a x - -
          2.68618  4.42225  2.77519  2.73123  3.46354  2.40513  3.72494  3.29354  2.67741  2.69355  4.24690  2.90347  2.73739  3.18146  2.89801  2.37887  2.77519  2.98518  4.58477  3.61503
          0.01072  4.93721  5.65955  0.61958  0.77255  0.57439  0.82793
    104   2.39200  4.42875  4.07877  3.50151  3.54234  3.92592  4.20897  2.46700  2.85925  1.83246  3.01760  3.23074  4.29929  3.17920  3.67867  2.81479  2.48973  2.04769  5.03085  3.30973    175 l x - -
          2.68618  4.42225  2.77519  2.73123  3.46354  2.40513  3.72494  3.29354  2.67741  2.69355  4.24690  2.90347  2.73739  3.18146  2.89801  2.37887  2.77519  2.98518  4.58477  3.61503
          0.01072  4.93721  5.65955  0.61958  0.77255  0.57439  0.82793
    105   2.86244  5.27331  3.14143  2.27380  4.58113  2.44011  3.84038  4.04058  2.58857  3.56268  4.32642  2.60657  4.04178  2.95156  2.54810  1.55080  3.09382  3.64470  4.12934  4.07695    176 s x - -
          2.68618  4.42225  2.77519  2.73123  3.46354  2.40513  3.72494  3.29354  2.67741  2.69355  4.24690  2.90347  2.73739  3.18146  2.89801  2.37887  2.77519  2.98518  4.58477  3.61503
          0.01072  4.93721  5.65955  0.61958  0.77255  0.57439  0.82793
    106   2.43710  4.75978  4.45028  4.39394  5.48191  0.45705  5.39745  4.98108  4.60731  4.66205  5.42221  4.20628  4.37200  4.75039  4.77403  2.21886  3.39930  4.11840  6.80767  5.70893    177 G x - -
          2.68618  4.42225  2.77519  2.73123  3.46354  2.40513  3.72494  3.29354  2.67741  2.69355  4.24690  2.90347  2.73739  3.18146  2.89801  2.37887  2.77519  2.98518  4.58477  3.61503
          0.01072  4.93721  5.65955  0.61958  0.77255  0.57439  0.82793
    107   2.59999  5.21655  2.88613  2.60683  3.64288  3.04651  3.13255  3.79451  2.21441  3.16166  4.01282  2.64944  4.04208  2.78325  2.35544  2.40223  3.08303  3.09146  3.64597  3.55876    178 k x - -
          2.68618  4.42225  2.77519  2.73123  3.46354  2.40513  3.72494  3.29354  2.67741  2.69355  4.24690  2.90347  2.73739  3.18146  2.89801  2.37887  2.77519  2.98518  4.58477  3.61503
          0.01072  4.93721  5.65955  0.61958  0.77255  0.57439  0.82793
    108   3.16086  0.39716  5.35584  5.16493  4.69723  3.92616  5.60494  3.45611  4.92379  3.57410  4.75034  4.72458  4.71413  5.15829  4.95348  3.45556  3.68264  2.63296  6.33781  5.13150    179 C x - -
          2.68618  4.42225  2.77519  2.73123  3.46354  2.40513  3.72494  3.29354  2.67741  2.69355  4.24690  2.90347  2.73739  3.18146  2.89801  2.37887  2.77519  2.98518  4.58477  3.61503
          0.01072  4.93721  5.65955  0.61958  0.77255  0.57439  0.82793
    109   2.58401  5.01230  3.15724  2.53342  4.23839  3.04965  3.90377  2.43899  2.42821  2.47064  4.08657  2.92224  4.08595  2.98789  2.59332  2.42118  2.83538  2.78461  5.52357  3.56995    180 s x - -
          2.68618  4.42225  2.77519  2.73123  3.46354  2.40513  3.72494  3.29354  2.67741  2.69355  4.24690  2.90347  2.73739  3.18146  2.89801  2.37887  2.77519  2.98518  4.58477  3.61503
          0.01072  4.93721  5.65955  0.61958  0.77255  0.57439  0.82793
    110   2.79999  5.30575  3.04604  2.56906  4.62816  2.17706  3.67822  4.09758  2.42274  3.60120  4.35323  2.70424  3.42059  2.92963  2.10269  2.02216  2.87539  3.68433  4.24364  4.35687    181 s x - -
          2.68618  4.42225  2.77519  2.73123  3.46354  2.40513  3.72494  3.29354  2.67741  2.69355  4.24690  2.90347  2.73739  3.18146  2.89801  2.37887  2.77519  2.98518  4.58477  3.61503
          0.01072  4.93721  5.65955  0.61958  0.77255  0.57439  0.82793
    111   2.61804  5.36596  2.16984  2.36920  4.71084  3.48242  3.81468  4.19677  2.16358  3.34548  4.40696  2.25739  4.02071  2.20156  2.57286  2.50764  3.08654  3.75655  5.79835  4.38727    182 k x - -
          2.68618  4.42225  2.77519  2.73123  3.46354  2.40513  3.72494  3.29354  2.67741  2.69355  4.24690  2.90347  2.73739  3.18146  2.89801  2.37887  2.77519  2.98518  4.58477  3.61503
          0.01072  4.93721  5.65955  0.61958  0.77255  0.57439  0.82793
    112   2.29487  5.32143  2.63242  2.25575  3.40479  3.63039  3.81925  4.12477  2.56061  3.12325  4.36642  2.44437  3.44058  2.57931  2.67501  2.41983  2.47047  3.41353  5.76403  4.36313    183 e x - -
          2.68618  4.42225  2.77519  2.73123  3.46354  2.40513  3.72494  3.29354  2.67741  2.69355  4.24690  2.90347  2.73739  3.18146  2.89801  2.37887  2.77519  2.98518  4.58477  3.61503
          0.40970  4.93721  1.11177  0.61958  0.77255  0.57439  0.82793
    113   2.52349  5.17348  2.67978  2.07595  4.49878  3.05902  3.22722  3.97093  2.20230  2.97540  3.52571  2.96773  3.71465  2.78472  2.58541  2.30297  2.94249  3.55347  5.61806  4.21951    184 e x - -
          2.68618  4.42225  2.77519  2.73123  3.46354  2.40513  3.72494  3.29354  2.67741  2.69355  4.24690  2.90347  2.73739  3.18146  2.89801  2.37887  2.77519  2.98518  4.58477  3.61503
          0.01593  4.54343  5.26578  0.61958  0.77255  1.15596  0.37798
    114   2.37242  4.93352  3.10901  2.55404  4.21021  2.97040  3.75292  3.63256  2.53991  3.22492  3.24092  2.77867  3.92996  2.89679  2.14323  2.36523  2.32771  3.29435  5.45638  4.11654    185 r x - -
          2.68633  4.42265  2.77560  2.73114  3.46394  2.40451  3.72464  3.29394  2.67727  2.69317  4.24730  2.90367  2.73763  3.18135  2.89773  2.37898  2.77500  2.98558  4.58412  3.61543
          0.46150  1.52065  1.88985  1.82107  0.17656  0.51337  0.91248
    115   2.78669  4.84302  3.29066  2.72446  4.04972  3.64741  3.84900  3.44267  2.51498  2.75844  2.72116  3.21935  4.03296  2.52037  1.89246  2.79249  2.42952  2.79863  5.36544  4.06800    199 r x - -
          2.68618  4.42225  2.77519  2.73123  3.46354  2.40513  3.72494  3.29354  2.67741  2.69355  4.24690  2.90347  2.73739  3.18146  2.89801  2.37887  2.77519  2.98518  4.58477  3.61503
          0.01366  4.69576  5.41811  0.61958  0.77255  0.41286  1.08398
    116   3.04345  4.87295  3.79271  3.17550  4.07553  3.93589  4.09202  2.69678  2.50972  3.07550  3.97623  3.59297  4.30968  3.33019  1.16727  3.20274  2.99295  2.16053  5.42284  4.19356    200 r x - -
          2.68618  4.42225  2.77519  2.73123  3.46354  2.40513  3.72494  3.29354  2.67741  2.69355  4.24690  2.90347  2.73739  3.18146  2.89801  2.37887  2.77519  2.98518  4.58477  3.61503
          0.01107  4.90486  5.62721  0.61958  0.77255  0.64870  0.73966
    117   2.65140  5.29735  2.88552  2.08115  2.85920  3.62107  3.81048  4.09208  2.08819  3.59336  4.34392  3.09732  4.01427  2.91426  2.08839  2.21033  2.82090  3.51407  5.74285  4.34560    201 e x - -
          2.68618  4.42225  2.77519  2.73123  3.46354  2.40513  3.72494  3.29354  2.67741  2.69355  4.24690  2.90347  2.73739  3.18146  2.89801  2.37887  2.77519  2.98518  4.58477  3.61503
          0.01107  4.90486  5.62721  0.61958  0.77255  0.52030  0.90224
    118   3.22369  4.55884  5.17848  4.58459  3.06753  4.45488  4.78670  1.19412  4.39489  1.98762  3.46811  4.60545  4.77211  4.50607  4.41286  3.78106  3.45567  1.60740  2.66497  4.02447    202 i x - -
          2.68618  4.42225  2.77519  2.73123  3.46354  2.40513  3.72494  3.29354  2.67741  2.69355  4.24690  2.90347  2.73739  3.18146  2.89801  2.37887  2.77519  2.98518  4.58477  3.61503
          0.01072  4.93721  5.65955  0.61958  0.77255  0.57439  0.82793
    119   2.41783  5.32358  2.51742  2.34501  4.65319  3.04105  2.83810  4.12840  2.39432  3.62225  4.36833  2.55995  4.02312  2.86347  2.96119  2.47935  2.61222  2.93230  5.06296  3.07689    203 e x - -
          2.68618  4.42225  2.77519  2.73123  3.46354  2.40513  3.72494  3.29354  2.67741  2.69355  4.24690  2.90347  2.73739  3.18146  2.89801  2.37887  2.77519  2.98518  4.58477  3.61503
          0.01072  4.93721  5.65955  0.61958  0.77255  0.57439  0.82793
    120   4.31781  0.09826  5.79482  5.79861  5.79181  4.61142  6.27173  5.32321  5.73069  5.06772  6.24408  5.62878  5.35588  6.02446  5.63736  4.58212  4.85780  4.94165  6.79586  6.03808    204 C x - -
          2.68618  4.42225  2.77519  2.73123  3.46354  2.40513  3.72494  3.29354  2.67741  2.69355  4.24690  2.90347  2.73739  3.18146  2.89801  2.37887  2.77519  2.98518  4.58477  3.61503
          0.01072  4.93721  5.65955  0.61958  0.77255  0.57439  0.82793
    121   2.55628  5.30549  3.14741  2.47876  4.62341  1.53477  3.84318  4.08461  2.26287  3.59555  4.35620  3.05460  4.05096  2.75197  2.51307  2.62936  3.10905  3.68207  5.75181  3.56685    205 g x - -
          2.68618  4.42225  2.77519  2.73123  3.46354  2.40513  3.72494  3.29354  2.67741  2.69355  4.24690  2.90347  2.73739  3.18146  2.89801  2.37887  2.77519  2.98518  4.58477  3.61503
          0.01072  4.93721  5.65955  0.61958  0.77255  0.57439  0.82793
    122   2.85257  5.32401  2.42965  2.56063  4.65360  3.63201  2.79603  2.96616  1.95553  3.14840  4.36893  2.61249  4.02501  2.79951  2.25294  2.82241  2.77286  3.45598  5.76567  4.36523    206 k x - -
          2.68605  4.42234  2.77528  2.73132  3.46308  2.40521  3.72503  3.29257  2.67749  2.69338  4.24698  2.90355  2.73748  3.18155  2.89809  2.37895  2.77528  2.98527  4.58486  3.61512
          0.13289  2.11232  5.65955  0.67452  0.71213  0.57439  0.82793
    123   2.91690  5.10629  2.92023  2.75880  4.38490  3.71471  3.95215  3.79633  2.72327  2.68330  4.21600  3.27018  1.35548  3.10472  2.44847  2.95231  2.69146  3.46808  5.63565  4.30715    209 p x - -
          2.68619  4.42226  2.77521  2.73124  3.46355  2.40500  3.72496  3.29355  2.67742  2.69356  4.24691  2.90348  2.73741  3.18147  2.89802  2.37888  2.77521  2.98519  4.58478  3.61504
          0.04288  3.25747  5.65955  0.39306  1.12389  0.57439  0.82793
    124   2.50750  5.37283  2.69023  2.02737  4.70199  1.79722  3.85321  4.17981  2.60800  3.67244  4.42203  2.74620  4.05002  2.51212  3.10312  2.71898  3.12649  2.82467  5.81609  4.40900    211 g x - -
          2.68618  4.42225  2.77519  2.73123  3.46354  2.40513  3.72494  3.29354  2.67741  2.69355  4.24690  2.90347  2.73739  3.18146  2.89801  2.37887  2.77519  2.98518  4.58477  3.61503
          0.04342  4.93721  3.34352  0.61958  0.77255  0.57439  0.82793
    125   2.56504  5.03633  2.16748  2.68747  3.37560  2.97148  3.40682  3.18826  2.68050  2.82353  4.10750  3.20646  4.06380  2.81406  2.60364  2.54630  2.64021  2.66375  5.54018  4.20633    212 d x - -
          2.68618  4.42225  2.77519  2.73123  3.46354  2.40513  3.72494  3.29354  2.67741  2.69355  4.24690  2.90347  2.73739  3.18146  2.89801  2.37887  2.77519  2.98518  4.58477  3.61503
          0.06382  4.90486  2.91103  0.61958  0.77255  0.52030  0.90224
    126   2.43377  4.89544  3.34258  2.72425  4.11093  2.61442  3.92587  3.09338  2.77043  3.15086  3.99009  3.28117  2.48157  3.11165  2.86623  2.06956  2.60630  2.49868  5.43717  4.13411    213 s x - -
          2.68626  4.42233  2.77528  2.73111  3.46362  2.40521  3.72503  3.29362  2.67749  2.69363  4.24698  2.90355  2.73748  3.18154  2.89809  2.37895  2.77417  2.98526  4.58485  3.61511
          0.44779  2.12942  1.41859  0.67350  0.71319  0.53461  0.88164
    127   2.40397  5.23460  2.52993  2.45879  4.57048  2.71064  3.72474  4.04744  2.46600  3.53829  4.28365  3.00473  3.01422  2.41405  2.16947  2.46590  2.78732  3.62158  5.67914  4.27610    216 r x - -
          2.68601  4.42232  2.77527  2.73131  3.46322  2.40520  3.72502  3.29325  2.67748  2.69362  4.24629  2.90354  2.73747  3.18154  2.89808  2.37879  2.77513  2.98526  4.58484  3.61510
          0.42214  1.32988  2.52767  0.13669  2.05759  0.55528  0.85311
    128   2.62961  5.15253  2.78575  2.17133  4.44172  2.37510  3.77974  3.89010  2.32872  2.58180  3.99983  2.66357  3.43305  2.89796  3.02233  2.64554  3.01870  3.01677  4.01497  4.24572    218 e x - -
          2.68618  4.42225  2.77519  2.73123  3.46354  2.40513  3.72494  3.29354  2.67741  2.69355  4.24690  2.90347  2.73739  3.18146  2.89801  2.37887  2.77519  2.98518  4.58477  3.61503
          0.01268  4.76979  5.49214  0.61958  0.77255  0.56644  0.83827
    129   2.57749  5.21364  2.66027  2.56922  4.51118  2.79330  3.81199  3.28728  2.56838  3.01304  3.30299  2.89889  4.01142  2.50099  1.99179  2.41308  2.96280  3.57849  5.67592  4.29576    219 r x - -
          2.68618  4.42225  2.77519  2.73123  3.46354  2.40513  3.72494  3.29354  2.67741  2.69355  4.24690  2.90347  2.73739  3.18146  2.89801  2.37887  2.77519  2.98518  4.58477  3.61503
          0.02964  4.87020  3.83835  0.61958  0.77255  0.47423  0.97382
    130   2.47938  5.34880  2.58160  2.02274  4.69162  2.96633  3.80531  3.60061  2.16052  3.65311  4.39007  2.81545  4.01143  2.71742  2.32129  2.53470  2.69644  3.34932  5.78281  4.37322    220 e x - -
          2.68618  4.42225  2.77519  2.73123  3.46354  2.40513  3.72494  3.29354  2.67741  2.69355  4.24690  2.90347  2.73739  3.18146  2.89801  2.37887  2.77519  2.98518  4.58477  3.61503
          0.08071  4.92042  2.65580  0.61958  0.77255  0.41322  1.08329
    131   2.77628  5.20625  3.15196  2.46931  4.49602  2.52497  3.00010  3.18922  2.32888  3.48739  4.26200  3.05429  3.39596  2.95008  1.95834  2.41654  3.07178  3.13296  4.28847  4.29905    221 r x - -
          2.68618  4.42225  2.77519  2.73123  3.46354  2.40513  3.72494  3.29354  2.67741  2.69355  4.24690  2.90347  2.73739  3.18146  2.89801  2.37887  2.77519  2.98518  4.58477  3.61503
          0.01106  4.90614  5.62848  0.61958  0.77255  0.39725  1.11525
    132   2.43352  5.32144  2.28080  2.57926  4.64457  3.64712  3.83656  4.11524  2.17318  3.19807  4.12328  3.12358  4.04008  2.36482  2.78994  2.29220  2.33171  2.91872  5.76750  4.37032    222 k x - -
          2.68618  4.42225  2.77519  2.73123  3.46354  2.40513  3.72494  3.29354  2.67741  2.69355  4.24690  2.90347  2.73739  3.18146  2.89801  2.37887  2.77519  2.98518  4.58477  3.61503
          0.01035  4.97160  5.69395  0.61958  0.77255  0.48576  0.95510
    133   2.34555  4.67005  3.65229  3.08725  3.29209  3.29547  3.03389  2.40135  2.17719  2.88679  3.24991  3.40060  4.21133  3.36507  2.84165  3.06580  2.45368  2.36240  5.24215  3.53059    223 k x - -
          2.68618  4.42225  2.77519  2.73123  3.46354  2.40513  3.72494  3.29354  2.67741  2.69355  4.24690  2.90347  2.73739  3.18146  2.89801  2.37887  2.77519  2.98518  4.58477  3.61503
          0.01035  4.97160  5.69395  0.61958  0.77255  0.48576  0.95510
    134   2.70246  4.80085  3.49226  2.75358  3.15775  3.77973  4.00686  2.53145  2.90805  2.49290  3.89188  2.84622  4.16452  2.81855  2.37674  2.33980  2.30099  2.93888  5.35270  3.52171    224 t x - -
          2.68618  4.42225  2.77519  2.73123  3.46354  2.40513  3.72494  3.29354  2.67741  2.69355  4.24690  2.90347  2.73739  3.18146  2.89801  2.37887  2.77519  2.98518  4.58477  3.61503
          0.01035  4.97160  5.69395  0.61958  0.77255  0.48576  0.95510
    135   2.79091  5.27666  3.15611  2.44214  3.58125  3.35761  2.94086  3.86100  2.12096  3.09121  4.32790  3.14037  4.04817  2.70063  2.18937  2.11828  2.82608  3.64601  5.73351  3.21415    225 s x - -
          2.68618  4.42225  2.77519  2.73123  3.46354  2.40513  3.72494  3.29354  2.67741  2.69355  4.24690  2.90347  2.73739  3.18146  2.89801  2.37887  2.77519  2.98518  4.58477  3.61503
          0.01035  4.97160  5.69395  0.61958  0.77255  0.48576  0.95510
    136   2.03363  5.12485  2.70192  2.67785  4.37914  3.68718  3.48575  3.52224  2.67321  2.96407  3.57436  2.92321  3.17388  2.63160  2.63017  2.88688  2.57752  2.59629  5.61604  3.45905    226 a x - -
          2.68618  4.42225  2.77519  2.73123  3.46354  2.40513  3.72494  3.29354  2.67741  2.69355  4.24690  2.90347  2.73739  3.18146  2.89801  2.37887  2.77519  2.98518  4.58477  3.61503
          0.01035  4.97160  5.69395  0.61958  0.77255  0.48576  0.95510
    137   3.04807  0.33939  5.27126  5.16371  5.17918  3.75985  5.66628  4.27254  4.93286  4.24329  5.23133  4.62019  4.59910  5.16666  4.94701  3.29155  2.83555  3.80216  6.61972  5.52466    227 C x - -
          2.68619  4.42226  2.77521  2.73125  3.46355  2.40514  3.72496  3.29355  2.67742  2.69356  4.24691  2.90348  2.73741  3.18148  2.89776  2.37888  2.77521  2.98520  4.58478  3.61504
          0.04743  3.14749  5.69395  0.36761  1.17891  0.48576  0.95510
    138   2.29552  3.67707  2.86918  2.84191  4.56638  2.73552  4.13814  3.99611  2.96671  3.59697  4.40091  3.39472  1.19429  3.29716  3.42227  2.66028  3.19808  3.60173  5.82563  4.50065    229 p x - -
          2.68618  4.42225  2.77519  2.73123  3.46354  2.40513  3.72494  3.29354  2.67741  2.69355  4.24690  2.90347  2.73739  3.18146  2.89801  2.37887  2.77519  2.98518  4.58477  3.61503
          0.01035  4.97160  5.69395  0.61958  0.77255  0.48576  0.95510
    139   2.51273  5.35259  3.03885  1.75991  4.68837  3.64164  3.82959  4.16773  2.23791  3.65383  3.59564  3.03012  3.07978  2.38463  2.55848  2.77338  2.71483  2.92559  5.79081  4.38568    230 e x - -
          2.68618  4.42225  2.77519  2.73123  3.46354  2.40513  3.72494  3.29354  2.67741  2.69355  4.24690  2.90347  2.73739  3.18146  2.89801  2.37887  2.77519  2.98518  4.58477  3.61503
          0.01035  4.97160  5.69395  0.61958  0.77255  0.48576  0.95510
    140   2.94460  5.44928  2.40616  2.57763  4.78480  1.76138  2.93020  4.27004  2.59935  3.75205  4.49996  2.02504  3.59279  2.99897  3.03861  2.45388  3.18086  3.83633  5.88814  4.47163    231 g x - -
          2.68618  4.42225  2.77519  2.73123  3.46354  2.40513  3.72494  3.29354  2.67741  2.69355  4.24690  2.90347  2.73739  3.18146  2.89801  2.37887  2.77519  2.98518  4.58477  3.61503
          0.01035  4.97160  5.69395  0.61958  0.77255  0.48576  0.95510
    141   2.87719  5.35035  3.13912  1.87005  4.34036  3.21746  3.83800  4.15791  2.15742  3.64830  4.39508  3.12682  4.04644  1.57954  2.80022  2.84601  2.81229  3.73494  4.22485  4.38941    232 q x - -
          2.68618  4.42225  2.77519  2.73123  3.46354  2.40513  3.72494  3.29354  2.67741  2.69355  4.24690  2.90347  2.73739  3.18146  2.89801  2.37887  2.77519  2.98518  4.58477  3.61503
          0.01035  4.97160  5.69395  0.61958  0.77255  0.48576  0.95510
    142   2.36533  4.94669  3.25154  2.22685  4.15219  3.73360  3.34653  2.64199  2.38011  2.83986  4.02736  3.30106  3.36424  3.04779  3.23231  2.94445  2.80687  1.92110  5.47325  4.16667    233 v x - -
          2.68618  4.42225  2.77519  2.73123  3.46354  2.40513  3.72494  3.29354  2.67741  2.69355  4.24690  2.90347  2.73739  3.18146  2.89801  2.37887  2.77519  2.98518  4.58477  3.61503
          0.01035  4.97160  5.69395  0.61958  0.77255  0.48576  0.95510
    143   2.53640  0.32883  5.29846  5.21876  5.25482  3.75773  5.71796  4.36120  5.02814  4.33230  5.30703  4.63882  4.60346  5.22500  5.02493  3.29375  3.62340  3.86199  6.67614  5.60311    234 C x - -
          2.68618  4.42225  2.77519  2.73123  3.46354  2.40513  3.72494  3.29354  2.67741  2.69355  4.24690  2.90347  2.73739  3.18146  2.89801  2.37887  2.77519  2.98518  4.58477  3.61503
          0.01035  4.97160  5.69395  0.61958  0.77255  0.48576  0.95510
    144   2.03569  5.32026  2.85859  2.13991  3.48478  3.06657  3.83664  4.11334  2.41122  3.11429  4.36688  2.73825  4.04003  2.81447  2.65874  2.75877  2.31296  3.69879  5.76660  3.68640    235 a x - -
          2.68618  4.42225  2.77519  2.73123  3.46354  2.40513  3.72494  3.29354  2.67741  2.69355  4.24690  2.90347  2.73739  3.18146  2.89801  2.37887  2.77519  2.98518  4.58477  3.61503
          0.01035  4.97160  5.69395  0.61958  0.77255  0.48576  0.95510
    145   2.53854  5.11899  3.23956  1.90227  4.37168  3.68906  3.88980  3.39065  2.67674  2.72426  4.18564  3.20763  3.25813  2.78271  2.88725  2.72595  1.83398  3.08371  5.61166  4.26491    236 t x - -
          2.68618  4.42225  2.77519  2.73123  3.46354  2.40513  3.72494  3.29354  2.67741  2.69355  4.24690  2.90347  2.73739  3.18146  2.89801  2.37887  2.77519  2.98518  4.58477  3.61503
          0.01035  4.97160  5.69395  0.61958  0.77255  0.48576  0.95510
    146   2.92389  4.38807  3.64382  3.83228  1.45525  4.03571  4.33965  2.14173  3.70395  2.53931  3.18575  4.02839  4.40188  3.92109  2.48773  3.32487  3.15606  2.12712  5.00172  3.80833    237 f x - -
          2.68618  4.42225  2.77519  2.73123  3.46354  2.40513  3.72494  3.29354  2.67741  2.69355  4.24690  2.90347  2.73739  3.18146  2.89801  2.37887  2.77519  2.98518  4.58477  3.61503
          0.01035  4.97160  5.69395  0.61958  0.77255  0.48576  0.95510
    147   2.70410  5.25267  2.49685  2.46101  4.54961  3.65988  2.94062  3.67525  2.60964  2.67567  3.16703  3.06850  3.45869  2.17610  2.55597  2.70837  3.09678  3.06540  5.71528  3.49732    238 q x - -
          2.68618  4.42225  2.77519  2.73123  3.46354  2.40513  3.72494  3.29354  2.67741  2.69355  4.24690  2.90347  2.73739  3.18146  2.89801  2.37887  2.77519  2.98518  4.58477  3.61503
          0.01035  4.97160  5.69395  0.61958  0.77255  0.48576  0.95510
    148   1.42345  4.64941  3.70358  3.14038  3.27292  2.29415  4.10488  3.17407  2.77883  2.51960  3.76686  3.55943  4.22530  3.41051  3.47073  2.80946  2.84311  2.66555  5.24169  3.99937    239 a x - -
          2.68618  4.42225  2.77519  2.73123  3.46354  2.40513  3.72494  3.29354  2.67741  2.69355  4.24690  2.90347  2.73739  3.18146  2.89801  2.37887  2.77519  2.98518  4.58477  3.61503
          0.01035  4.97160  5.69395  0.61958  0.77255  0.48576  0.95510
    149   2.89016  4.36436  4.36181  3.77434  2.33591  3.99385  2.49160  2.50277  3.65306  2.55932  3.15992  2.89344  4.36322  3.87141  3.31801  3.28013  2.36006  2.23323  3.83119  2.47175    240 v x - -
          2.68618  4.42225  2.77519  2.73123  3.46354  2.40513  3.72494  3.29354  2.67741  2.69355  4.24690  2.90347  2.73739  3.18146  2.89801  2.37887  2.77519  2.98518  4.58477  3.61503
          0.01035  4.97160  5.69395  0.61958  0.77255  0.48576  0.95510
    150   2.39167  5.02801  3.62947  3.49252  5.24088  3.64217  4.81857  4.66063  3.77833  4.33259  5.15265  0.54997  4.39218  4.04801  4.14967  3.14266  2.74118  4.05930  6.52182  5.24954    241 N x - -
          2.68618  4.42225  2.77519  2.73123  3.46354  2.40513  3.72494  3.29354  2.67741  2.69355  4.24690  2.90347  2.73739  3.18146  2.89801  2.37887  2.77519  2.98518  4.58477  3.61503
          0.01035  4.97160  5.69395  0.61958  0.77255  0.48576  0.95510
    151   2.46564  4.48902  4.82835  4.25942  1.38043  4.21799  4.30208  2.93573  4.08097  2.65721  3.61070  4.27170  4.57741  4.21354  4.13934  3.06529  3.33346  2.37549  3.06414  1.84613    242 f x - -
          2.68618  4.42225  2.77519  2.73123  3.46354  2.40513  3.72494  3.29354  2.67741  2.69355  4.24690  2.90347  2.73739  3.18146  2.89801  2.37887  2.77519  2.98518  4.58477  3.61503
          0.01035  4.97160  5.69395  0.61958  0.77255  0.48576  0.95510
    152   2.68838  5.21912  2.76939  2.44866  3.18555  3.66721  3.26251  3.72418  2.62535  3.49828  3.63248  2.45155  4.05902  2.98218  1.60807  2.86241  3.09799  3.08592  5.68948  4.31822    243 r x - -
          2.68625  4.42232  2.77527  2.73130  3.46293  2.40520  3.72501  3.29361  2.67748  2.69362  4.24697  2.90315  2.73747  3.18153  2.89790  2.37894  2.77511  2.98506  4.58484  3.61510
          0.06522  2.81725  5.69395  1.00507  0.45574  0.48576  0.95510
    153   2.69037  5.39353  2.52215  2.35844  4.73466  2.02249  3.13054  4.21968  2.58684  3.69723  4.43672  2.12900  4.04694  2.94341  2.45835  2.52928  3.01295  3.78235  5.82794  4.41613    249 g x - -
          2.68618  4.42225  2.77519  2.73123  3.46354  2.40513  3.72494  3.29354  2.67741  2.69355  4.24690  2.90347  2.73739  3.18146  2.89801  2.37887  2.77519  2.98518  4.58477  3.61503
          0.01035  4.97160  5.69395  0.61958  0.77255  0.48576  0.95510
    154   2.44173  5.29001  2.92048  2.28308  4.03543  3.29617  3.84364  3.64401  2.59324  3.43346  4.33982  2.17461  3.86320  2.89415  2.33792  2.35284  2.69381  2.98978  5.74373  3.61328    250 n x - -
          2.68627  4.42234  2.77519  2.73128  3.46363  2.40512  3.72446  3.29363  2.67744  2.69364  4.24699  2.90350  2.73739  3.18135  2.89794  2.37886  2.77506  2.98520  4.58486  3.61495
          0.07688  2.65029  5.69395  1.11370  0.39801  0.48576  0.95510
    155   2.79264  5.00051  3.31705  2.50575  4.21962  2.94833  3.35064  2.61733  2.29449  2.94722  3.51123  3.26868  3.84150  2.43726  2.63187  2.92535  2.80123  2.98307  3.51150  3.16890    257 k x - -
          2.68618  4.42225  2.77519  2.73123  3.46354  2.40513  3.72494  3.29354  2.67741  2.69355  4.24690  2.90347  2.73739  3.18146  2.89801  2.37887  2.77519  2.98518  4.58477  3.61503
          0.01035  4.97160  5.69395  0.61958  0.77255  0.48576  0.95510
    156   1.81134  4.98889  3.34123  2.80267  4.23299  3.72367  3.72271  3.63614  2.79818  3.26719  4.09849  2.52203  4.13014  2.70413  3.24567  2.14390  3.12639  1.91709  5.53849  4.22568    258 a x - -
          2.68618  4.42225  2.77519  2.73123  3.46354  2.40513  3.72494  3.29354  2.67741  2.69355  4.24690  2.90347  2.73739  3.18146  2.89801  2.37887  2.77519  2.98518  4.58477  3.61503
          0.01035  4.97160  5.69395  0.61958  0.77255  0.48576  0.95510
    157   2.86696  5.37490  2.48904  2.42671  4.71898  3.63951  3.37667  3.99296  2.13357  3.67951  4.41601  2.65941  4.03361  2.22135  2.78161  2.55809  1.89962  3.76505  5.80786  4.39774    259 t x - -
          2.68618  4.42225  2.77519  2.73123  3.46354  2.40513  3.72494  3.29354  2.67741  2.69355  4.24690  2.90347  2.73739  3.18146  2.89801  2.37887  2.77519  2.98518  4.58477  3.61503
          0.01035  4.97160  5.69395  0.61958  0.77255  0.48576  0.95510
    158   4.94350  5.87589  5.84890  5.78565  0.53973  5.46130  4.10800  4.50518  5.55190  2.96354  5.02668  5.00670  5.70923  5.18005  5.32866  4.86334  5.13389  4.45804  2.06946  1.99921    260 F x - -
          2.68618  4.42225  2.77519  2.73123  3.46354  2.40513  3.72494  3.29354  2.67741  2.69355  4.24690  2.90347  2.73739  3.18146  2.89801  2.37887  2.77519  2.98518  4.58477  3.61503
          0.01035  4.97160  5.69395  0.61958  0.77255  0.48576  0.95510
    159   2.34941  4.10687  4.57071  4.20629  5.07770  1.92634  5.09824  4.51169  4.16116  4.19650  4.99371  4.13333  0.85793  4.40501  4.41730  3.00866  2.16108  3.87349  6.42777  5.27252    261 p x - -
          2.68618  4.42225  2.77519  2.73123  3.46354  2.40513  3.72494  3.29354  2.67741  2.69355  4.24690  2.90347  2.73739  3.18146  2.89801  2.37887  2.77519  2.98518  4.58477  3.61503
          0.01035  4.97160  5.69395  0.61958  0.77255  0.48576  0.95510
    160   2.89368  4.29284  4.70684  4.10157  3.05753  4.04568  3.58665  2.30330  3.91841  2.05585  3.41080  3.93428  4.41084  3.36509  3.97947  3.35024  2.64623  1.68063  3.40457  2.10408    262 v x - -
          2.68618  4.42225  2.77519  2.73123  3.46354  2.40513  3.72494  3.29354  2.67741  2.69355  4.24690  2.90347  2.73739  3.18146  2.89801  2.37887  2.77519  2.98518  4.58477  3.61503
          0.01035  4.97160  5.69395  0.61958  0.77255  0.48576  0.95510
    161   4.38240  0.09181  5.84742  5.85676  5.85874  4.66288  6.32787  5.41004  5.79542  5.14355  6.32150  5.68952  5.40659  6.08741  5.69585  4.64669  4.92333  5.02273  6.84548  6.10329    263 C x - -
          2.68618  4.42225  2.77519  2.73123  3.46354  2.40513  3.72494  3.29354  2.67741  2.69355  4.24690  2.90347  2.73739  3.18146  2.89801  2.37887  2.77519  2.98518  4.58477  3.61503
          0.01035  4.97160  5.69395  0.61958  0.77255  0.48576  0.95510
    162   2.41805  4.76692  3.63965  2.57355  4.02646  1.36886  4.18956  3.30450  3.14083  2.78058  3.96114  3.56923  4.25807  3.45916  3.52699  3.09434  3.19234  1.94923  5.44114  4.18626    264 g x - -
          2.68618  4.42225  2.77519  2.73123  3.46354  2.40513  3.72494  3.29354  2.67741  2.69355  4.24690  2.90347  2.73739  3.18146  2.89801  2.37887  2.77519  2.98518  4.58477  3.61503
          0.01035  4.97160  5.69395  0.61958  0.77255  0.48576  0.95510
    163   2.54985  5.20119  2.24265  2.21785  3.24977  3.67057  3.10370  3.28154  2.63445  2.72450  4.25998  3.17025  2.45605  2.77725  3.11286  2.86667  2.71145  3.55565  5.67576  4.30877    265 e x - -
          2.68618  4.42225  2.77519  2.73123  3.46354  2.40513  3.72494  3.29354  2.67741  2.69355  4.24690  2.90347  2.73739  3.18146  2.89801  2.37887  2.77519  2.98518  4.58477  3.61503
          0.01035  4.97160  5.69395  0.61958  0.77255  0.48576  0.95510
    164   2.70003  5.38215  3.15833  2.08656  4.72707  3.18935  3.84519  4.20147  2.04820  3.68044  4.42596  3.14115  4.06202  2.52750  1.59458  2.86608  2.78917  3.43455  5.80877  4.41417    266 r x - -
          2.68618  4.42225  2.77519  2.73123  3.46354  2.40513  3.72494  3.29354  2.67741  2.69355  4.24690  2.90347  2.73739  3.18146  2.89801  2.37887  2.77519  2.98518  4.58477  3.61503
          0.01035  4.97160  5.69395  0.61958  0.77255  0.48576  0.95510
    165   2.55468  4.37943  4.56839  3.11206  3.02702  4.09160  4.41325  1.39745  3.21436  2.37456  3.49878  4.12894  4.45499  4.03546  3.97032  3.38901  3.18316  1.61242  5.02871  3.84122    267 i x - -
          2.68618  4.42225  2.77519  2.73123  3.46354  2.40513  3.72494  3.29354  2.67741  2.69355  4.24690  2.90347  2.73739  3.18146  2.89801  2.37887  2.77519  2.98518  4.58477  3.61503
          0.01035  4.97160  5.69395  0.61958  0.77255  0.48576  0.95510
    166   2.87161  5.35233  3.13100  1.59100  4.68715  3.64819  3.45505  3.57463  1.83325  3.22166  4.39625  2.86770  2.88510  2.93452  2.80508  2.83927  2.81018  3.73757  5.78991  4.38829    268 e x - -
          2.68618  4.42225  2.77519  2.73123  3.46354  2.40513  3.72494  3.29354  2.67741  2.69355  4.24690  2.90347  2.73739  3.18146  2.89801  2.37887  2.77519  2.98518  4.58477  3.61503
          0.01035  4.97160  5.69395  0.61958  0.77255  0.48576  0.95510
    167   3.48890  4.75910  5.49933  4.95672  3.32763  4.88819  5.36892  1.59831  4.82379  2.13079  3.82265  5.03602  5.17352  4.99815  4.90287  4.24965  2.87266  0.81962  5.78956  4.60575    269 v x - -
          2.68618  4.42225  2.77519  2.73123  3.46354  2.40513  3.72494  3.29354  2.67741  2.69355  4.24690  2.90347  2.73739  3.18146  2.89801  2.37887  2.77519  2.98518  4.58477  3.61503
          0.01035  4.97160  5.69395  0.61958  0.77255  0.48576  0.95510
    168   2.69212  5.39613  1.69005  2.13751  4.73637  3.64637  3.84706  4.22126  2.16405  3.32211  4.43945  2.51820  3.42047  2.94644  3.08565  2.85077  2.46960  3.78444  5.83066  4.41866    270 d x - -
          2.68618  4.42225  2.77519  2.73123  3.46354  2.40513  3.72494  3.29354  2.67741  2.69355  4.24690  2.90347  2.73739  3.18146  2.89801  2.37887  2.77519  2.98518  4.58477  3.61503
          0.01035  4.97160  5.69395  0.61958  0.77255  0.48576  0.95510
    169   2.86416  5.36911  2.94266  1.98071  4.71185  3.32768  2.79205  3.51463  1.98959  3.67334  4.41040  2.83817  4.03212  2.70712  2.47712  2.44247  2.66361  3.25957  5.80313  4.39369    271 e x - -
          2.68618  4.42225  2.77519  2.73123  3.46354  2.40513  3.72494  3.29354  2.67741  2.69355  4.24690  2.90347  2.73739  3.18146  2.89801  2.37887  2.77519  2.98518  4.58477  3.61503
          0.01035  4.97160  5.69395  0.61958  0.77255  0.48576  0.95510
    170   2.59842  5.34452  2.90472  2.57286  4.67666  3.64557  3.83314  4.15272  2.33099  3.23485  3.69542  2.60101  2.83663  2.70211  1.65422  2.52924  3.09831  3.72825  5.78454  4.38281    272 r x - -
          2.68618  4.42225  2.77519  2.73123  3.46354  2.40513  3.72494  3.29354  2.67741  2.69355  4.24690  2.90347  2.73739  3.18146  2.89801  2.37887  2.77519  2.98518  4.58477  3.61503
          0.01035  4.97160  5.69395  0.61958  0.77255  0.48576  0.95510
    171   2.28639  5.38007  2.61224  1.95107  4.72527  3.63942  2.57438  4.21139  2.16132  3.68519  4.42095  2.81463  4.03426  2.27810  2.80821  2.83049  2.77855  3.77083  5.81227  4.40107    273 e x - -
          2.68618  4.42225  2.77519  2.73123  3.46354  2.40513  3.72494  3.29354  2.67741  2.69355  4.24690  2.90347  2.73739  3.18146  2.89801  2.37887  2.77519  2.98518  4.58477  3.61503
          0.01035  4.97160  5.69395  0.61958  0.77255  0.48576  0.95510
    172   2.67739  5.36294  2.05547  2.21968  3.83382  3.21419  3.23870  4.18547  2.41516  3.66608  4.40493  3.10898  3.42856  2.62917  2.38269  2.45283  3.09533  2.84302  5.79861  4.39068    274 d x - -
          2.68626  4.42233  2.77495  2.73116  3.46362  2.40507  3.72503  3.29362  2.67736  2.69341  4.24698  2.90355  2.73748  3.18154  2.89779  2.37895  2.77528  2.98526  4.58485  3.61511
          0.24377  1.54663  5.69395  0.12719  2.12503  0.48576  0.95510
    173   2.46505  5.25105  2.66806  2.44468  4.04366  3.66020  3.32841  2.31306  2.61044  3.42454  4.30486  2.70856  3.02512  2.50116  2.86133  2.85377  2.47846  3.61523  5.71405  3.50995    276 i x - -
          2.68598  4.42246  2.77466  2.73092  3.46375  2.40534  3.72465  3.29375  2.67762  2.69358  4.24711  2.90331  2.73689  3.18167  2.89822  2.37908  2.77522  2.98539  4.58498  3.61524
          0.24506  1.87475  2.74967  1.17363  0.36997  0.48576  0.95510
    174   2.84558  5.18832  2.88788  2.60787  4.47087  1.56821  3.32222  3.27516  2.60997  3.11913  4.24776  2.94682  3.40827  2.75108  3.08922  2.52245  2.81511  3.54527  5.66206  4.29277    282 g x - -
          2.68618  4.42225  2.77519  2.73123  3.46354  2.40513  3.72494  3.29354  2.67741  2.69355  4.24690  2.90347  2.73739  3.18146  2.89801  2.37887  2.77519  2.98518  4.58477  3.61503
          0.24487  4.90911  1.56152  0.61958  0.77255  0.63938  0.74997
    175   2.75825  4.95535  3.16141  2.60354  4.19502  2.87125  3.79367  3.04459  2.59118  3.21503  4.02819  3.12210  3.40065  2.75146  2.16201  2.35919  2.18280  3.28856  5.45946  3.40145    283 r x - -
          2.68618  4.42225  2.77519  2.73123  3.46354  2.40513  3.72494  3.29354  2.67741  2.69355  4.24690  2.90347  2.73739  3.18146  2.89801  2.37887  2.77519  2.98518  4.58477  3.61503
          0.16270  4.67814  1.96001  0.61958  0.77255  0.75683  0.63328
    176   2.75531  5.12182  2.92847  2.36398  4.41690  2.89965  2.03601  3.86647  2.51330  3.40917  4.18531  2.76031  3.93884  2.86615  2.99569  2.33322  2.49226  3.05258  5.59512  4.21864    284 h x - -
          2.68618  4.42225  2.77519  2.73123  3.46354  2.40513  3.72494  3.29354  2.67741  2.69355  4.24690  2.90347  2.73739  3.18146  2.89801  2.37887  2.77519  2.98518  4.58477  3.61503
          0.01461  4.62915  5.35150  0.61958  0.77255  0.70102  0.68534
    177   2.80729  5.08650  3.16213  2.28866  4.35464  3.18753  3.80560  3.78356  2.36224  3.35500  4.15111  3.12721  4.00616  2.93843  2.12822  2.81914  1.73655  3.14200  4.01846  4.21733    285 t x - -
          2.68618  4.42225  2.77519  2.73123  3.46354  2.40513  3.72494  3.29354  2.67741  2.69355  4.24690  2.90347  2.73739  3.18146  2.89801  2.37887  2.77519  2.98518  4.58477  3.61503
          0.37748  4.76138  1.18463  0.61958  0.77255  0.45910  0.99927
    178   2.18953  4.80256  2.83155  2.67387  4.03245  2.43247  3.82816  3.43051  2.67347  3.07239  3.91024  3.17142  2.54842  3.01206  3.11894  2.80779  2.97265  2.57438  5.35498  2.97765    286 a x - -
          2.68618  4.42225  2.77519  2.73123  3.46354  2.40513  3.72494  3.29354  2.67741  2.69355  4.24690  2.90347  2.73739  3.18146  2.89801  2.37887  2.77519  2.98518  4.58477  3.61503
          0.01500  4.60309  5.32544  0.61958  0.77255  0.28547  1.39295
    179   2.85811  5.36667  2.65647  1.80636  4.71081  2.56452  3.81785  4.19606  1.97061  3.26982  4.40787  3.09679  4.02395  2.36522  2.79737  2.59627  2.81956  3.75687  5.79946  4.38906    287 e x - -
          2.68618  4.42225  2.77519  2.73123  3.46354  2.40513  3.72494  3.29354  2.67741  2.69355  4.24690  2.90347  2.73739  3.18146  2.89801  2.37887  2.77519  2.98518  4.58477  3.61503
          0.01064  4.94447  5.66681  0.61958  0.77255  0.44390  1.02591
    180   3.15059  4.53938  4.82446  4.26433  1.65314  3.37601  4.28205  2.99084  4.09313  2.56460  3.66129  4.28182  3.45468  4.22529  4.16172  3.56247  3.38111  2.50889  2.55842  1.52054    288 y x - -
          2.68618  4.42225  2.77519  2.73123  3.46354  2.40513  3.72494  3.29354  2.67741  2.69355  4.24690  2.90347  2.73739  3.18146  2.89801  2.37887  2.77519  2.98518  4.58477  3.61503
          0.01035  4.97160  5.69395  0.61958  0.77255  0.48576  0.95510
    181   2.67602  5.15591  2.75099  2.00322  3.64140  3.68017  3.87853  3.12599  2.65671  3.03731  4.21891  3.18976  4.07117  2.50835  3.13057  2.05294  2.35611  3.18648  5.64044  3.63364    289 e x - -
          2.68618  4.42225  2.77519  2.73123  3.46354  2.40513  3.72494  3.29354  2.67741  2.69355  4.24690  2.90347  2.73739  3.18146  2.89801  2.37887  2.77519  2.98518  4.58477  3.61503
          0.01035  4.97160  5.69395  0.61958  0.77255  0.48576  0.95510
    182   2.44206  4.98782  3.11467  2.85403  4.24663  1.15249  4.03107  3.64566  2.64957  3.28895  4.12952  3.34875  4.16860  3.21875  3.32273  2.99616  3.17228  2.93472  5.56873  3.48681    290 g x - -
          2.68618  4.42225  2.77519  2.73123  3.46354  2.40513  3.72494  3.29354  2.67741  2.69355  4.24690  2.90347  2.73739  3.18146  2.89801  2.37887  2.77519  2.98518  4.58477  3.61503
          0.01035  4.97160  5.69395  0.61958  0.77255  0.48576  0.95510
    183   2.86452  5.34420  2.59134  1.90239  4.67639  3.64292  3.53111  3.65735  2.32880  3.64397  4.38827  2.84395  4.03621  2.68785  3.06202  2.26471  2.33703  2.85167  5.78464  3.33653    291 e x - -
          2.68618  4.42225  2.77519  2.73123  3.46354  2.40513  3.72494  3.29354  2.67741  2.69355  4.24690  2.90347  2.73739  3.18146  2.89801  2.37887  2.77519  2.98518  4.58477  3.61503
          0.01035  4.97160  5.69395  0.61958  0.77255  0.48576  0.95510
    184   4.32064  5.50066  5.50299  5.20274  2.31250  5.10714  4.12893  4.06046  3.81810  2.84945  4.64892  4.80434  5.40121  4.88632  4.93997  4.46543  4.53273  3.94039  1.00620  1.16952    292 w x - -
          2.68618  4.42225  2.77519  2.73123  3.46354  2.40513  3.72494  3.29354  2.67741  2.69355  4.24690  2.90347  2.73739  3.18146  2.89801  2.37887  2.77519  2.98518  4.58477  3.61503
          0.01035  4.97160  5.69395  0.61958  0.77255  0.48576  0.95510
    185   2.88181  4.59535  3.22085  3.20304  2.48379  3.86416  3.06959  3.09189  3.15649  2.67469  3.69892  3.17313  4.24326  3.08823  3.50734  2.86735  2.30256  2.38710  4.09291  2.09101    293 y x - -
          2.68618  4.42225  2.77519  2.73123  3.46354  2.40513  3.72494  3.29354  2.67741  2.69355  4.24690  2.90347  2.73739  3.18146  2.89801  2.37887  2.77519  2.98518  4.58477  3.61503
          0.03260  4.97160  3.68324  0.61958  0.77255  0.48576  0.95510
    186   1.89689  4.50772  3.95438  3.38486  3.64509  3.90102  4.19436  2.48511  3.31938  2.34198  3.62822  3.21016  1.88396  3.59937  3.62326  3.16570  2.60867  2.36504  5.12016  3.90378    294 p x - -
          2.68630  4.42237  2.77532  2.73136  3.46366  2.40485  3.72507  3.29366  2.67753  2.69367  4.24702  2.90336  2.73752  3.18159  2.89813  2.37829  2.77532  2.98531  4.58370  3.61515
          0.43188  1.11384  3.79801  0.08989  2.45383  0.54373  0.86888
    187   2.58671  5.37045  2.66268  1.46416  4.71288  3.22726  3.82060  4.19822  2.42295  3.67448  4.41254  2.44109  4.02466  2.50096  2.82428  2.82363  3.09401  3.19589  5.80391  4.39246    296 e x - -
          2.68618  4.42225  2.77519  2.73123  3.46354  2.40513  3.72494  3.29354  2.67741  2.69355  4.24690  2.90347  2.73739  3.18146  2.89801  2.37887  2.77519  2.98518  4.58477  3.61503
          0.13377  4.93043  2.13718  0.61958  0.77255  0.59062  0.80740
    188   2.80298  5.20965  2.44369  2.47425  4.51381  3.59265  3.78543  3.41070  2.31087  3.49739  3.58812  2.58843  2.25722  2.89700  3.02359  2.13396  3.03430  3.11868  5.66785  4.28303    297 s x - -
          2.68618  4.42225  2.77519  2.73123  3.46354  2.40513  3.72494  3.29354  2.67741  2.69355  4.24690  2.90347  2.73739  3.18146  2.89801  2.37887  2.77519  2.98518  4.58477  3.61503
          0.15655  4.80885  1.98959  0.61958  0.77255  0.31823  1.29987
    189   2.55315  5.08679  3.21313  2.68399  4.41224  2.75997  3.89759  3.84008  2.28285  3.01266  4.22115  2.94585  1.53450  3.03754  3.13157  2.86924  2.81163  3.48471  5.63923  4.29508    298 p x - -
          2.68637  4.42262  2.77487  2.73124  3.46337  2.40479  3.72531  3.29285  2.67736  2.69391  4.24726  2.90383  2.73702  3.18183  2.89821  2.37881  2.77511  2.98522  4.58513  3.61540
          0.50374  1.26281  2.18147  1.25159  0.33694  0.34797  1.22459
    190   2.37621  5.30944  2.93643  2.47639  4.64365  2.58997  3.79132  4.12190  1.82251  3.61019  4.35340  2.68533  3.48574  2.48207  3.02147  2.65148  2.60784  3.02478  5.74899  4.34475    305 k x - -
          2.68618  4.42225  2.77519  2.73123  3.46354  2.40513  3.72494  3.29354  2.67741  2.69355  4.24690  2.90347  2.73739  3.18146  2.89801  2.37887  2.77519  2.98518  4.58477  3.61503
          0.01147  4.86982  5.59217  0.61958  0.77255  0.72102  0.66603
    191   2.63832  5.12074  3.17940  2.42746  4.40715  2.78961  3.86124  3.83954  2.39845  2.76359  4.20694  3.16508  4.04406  2.99468  3.10878  1.44586  2.66664  3.48521  5.62615  4.27171    306 s x - -
          2.68618  4.42225  2.77519  2.73123  3.46354  2.40513  3.72494  3.29354  2.67741  2.69355  4.24690  2.90347  2.73739  3.18146  2.89801  2.37887  2.77519  2.98518  4.58477  3.61503
          0.01147  4.86982  5.59217  0.61958  0.77255  0.72102  0.66603
    192   2.64363  4.87966  2.95985  2.77596  3.67806  2.93945  3.91357  3.47453  2.76219  3.12085  3.33369  3.27374  1.81726  2.84985  3.20435  2.66383  2.71689  2.74461  5.41104  3.44635    307 p x - -
          2.68618  4.42225  2.77519  2.73123  3.46354  2.40513  3.72494  3.29354  2.67741  2.69355  4.24690  2.90347  2.73739  3.18146  2.89801  2.37887  2.77519  2.98518  4.58477  3.61503
          0.01147  4.86982  5.59217  0.61958  0.77255  0.72102  0.66603
    193   2.95958  5.34959  2.66521  2.59501  4.65832  1.23364  3.93228  4.11827  2.73867  3.65430  4.43843  2.65689  4.09910  2.79711  3.23574  2.68528  2.98887  3.72947  5.83644  3.58621    308 g x - -
          2.68629  4.42236  2.77530  2.73134  3.46323  2.40524  3.72505  3.29365  2.67752  2.69316  4.24597  2.90330  2.73730  3.18157  2.89774  2.37898  2.77530  2.98529  4.58488  3.61514
          0.15633  1.95899  5.59217  0.77369  0.61861  0.36257  1.19036
    194   2.58179  5.23307  2.92423  2.44335  4.52225  3.24481  3.16127  3.97064  2.62232  2.65958  4.28927  2.84987  4.05769  2.97868  3.10369  2.19662  1.72825  3.59339  5.70101  3.88526    312 t x - -
          2.68618  4.42225  2.77519  2.73123  3.46354  2.40513  3.72494  3.29354  2.67741  2.69355  4.24690  2.90347  2.73739  3.18146  2.89801  2.37887  2.77519  2.98518  4.58477  3.61503
          0.01035  4.97160  5.69395  0.61958  0.77255  0.48576  0.95510
    195   2.87491  4.82987  3.46380  2.68304  2.85279  3.42420  3.99429  3.39223  2.74559  2.82347  3.91899  2.76626  4.15588  2.91382  2.35123  2.99052  2.84712  2.89078  3.89226  1.98159    313 y x - -
          2.68618  4.42225  2.77519  2.73123  3.46354  2.40513  3.72494  3.29354  2.67741  2.69355  4.24690  2.90347  2.73739  3.18146  2.89801  2.37887  2.77519  2.98518  4.58477  3.61503
          0.01035  4.97160  5.69395  0.61958  0.77255  0.48576  0.95510
    196   2.86815  5.35378  1.77698  2.38327  4.68694  3.63798  3.14278  4.16596  2.57382  3.21745  4.39806  2.29257  4.03520  2.93262  2.81148  2.19537  3.09988  3.73828  5.79268  3.24442    314 d x - -
          2.68618  4.42225  2.77519  2.73123  3.46354  2.40513  3.72494  3.29354  2.67741  2.69355  4.24690  2.90347  2.73739  3.18146  2.89801  2.37887  2.77519  2.98518  4.58477  3.61503
          0.01055  4.95287  5.67521  0.61958  0.77255  0.48576  0.95510
    197   2.62878  4.52107  2.28660  3.31676  2.72607  3.88849  4.15453  2.15740  3.25777  2.52798  3.62831  3.68306  4.26555  3.54277  3.57540  2.25260  2.78110  2.78614  5.11174  2.45294    315 i x - -
          2.68618  4.42225  2.77519  2.73123  3.46354  2.40513  3.72494  3.29354  2.67741  2.69355  4.24690  2.90347  2.73739  3.18146  2.89801  2.37887  2.77519  2.98518  4.58477  3.61503
          0.03574  4.95287  3.57385  0.61958  0.77255  0.48576  0.95510
    198   3.07251  4.47304  4.72967  4.16068  1.47965  4.18144  2.29704  2.59253  3.99598  2.63692  3.09155  4.21041  4.54023  4.14383  4.08024  3.48619  2.87536  2.73761  4.18049  1.97495    316 f x - -
          2.68618  4.42225  2.77519  2.73123  3.46354  2.40513  3.72494  3.29354  2.67741  2.69355  4.24690  2.90347  2.73739  3.18146  2.89801  2.37887  2.77519  2.98518  4.58477  3.61503
          0.01082  4.92794  5.65029  0.61958  0.77255  0.54988  0.86042
    199   2.11127  4.27494  4.69824  4.09275  2.71506  4.03186  4.35785  2.21463  3.90855  2.00387  3.39094  4.14576  4.39646  3.33393  3.96755  3.19803  3.10986  1.51863  4.89569  2.99510    317 v x - -
          2.68618  4.42225  2.77519  2.73123  3.46354  2.40513  3.72494  3.29354  2.67741  2.69355  4.24690  2.90347  2.73739  3.18146  2.89801  2.37887  2.77519  2.98518  4.58477  3.61503
          0.01082  4.92794  5.65029  0.61958  0.77255  0.54988  0.86042
    200   1.92015  5.31943  2.87970  2.09257  4.64462  3.63087  3.82499  4.11717  2.57032  3.15781  4.36634  2.46698  4.02729  1.95043  3.06023  2.71312  3.08783  3.13462  5.76438  4.36477    318 a x - -
          2.68618  4.42225  2.77519  2.73123  3.46354  2.40513  3.72494  3.29354  2.67741  2.69355  4.24690  2.90347  2.73739  3.18146  2.89801  2.37887  2.77519  2.98518  4.58477  3.61503
          0.01082  4.92794  5.65029  0.61958  0.77255  0.54988  0.86042
    201   2.62911  4.54329  3.86392  2.37156  3.66316  3.89215  4.15801  2.76442  3.23803  1.95241  1.56964  3.15390  4.26986  3.53278  3.55982  3.14928  3.11951  2.78568  5.13644  3.91513    319 m x - -
          2.68618  4.42225  2.77519  2.73123  3.46354  2.40513  3.72494  3.29354  2.67741  2.69355  4.24690  2.90347  2.73739  3.18146  2.89801  2.37887  2.77519  2.98518  4.58477  3.61503
          0.04328  4.92794  3.34901  0.61958  0.77255  0.54988  0.86042
    202   1.77084  5.31878  2.44236  2.01176  4.65015  2.81872  3.80711  4.12676  2.42851  3.18310  4.36401  3.08769  4.01058  2.90857  2.77649  2.69136  2.72882  3.70223  5.76013  4.35699    320 a x - -
          2.68618  4.42225  2.77519  2.73123  3.46354  2.40513  3.72494  3.29354  2.67741  2.69355  4.24690  2.90347  2.73739  3.18146  2.89801  2.37887  2.77519  2.98518  4.58477  3.61503
          0.01117  4.89583  5.61818  0.61958  0.77255  0.52255  0.89896
    203   2.62341  5.09936  2.92037  2.32699  4.35181  1.76707  3.87022  2.89479  2.65798  3.05950  4.16613  3.18709  4.05973  2.69328  3.12766  2.30426  3.08045  3.43926  4.18435  4.24527    321 g x - -
          2.68624  4.42231  2.77526  2.73129  3.46360  2.40519  3.72501  3.29360  2.67747  2.69361  4.24696  2.90353  2.73706  3.18152  2.89807  2.37893  2.77507  2.98524  4.58483  3.61415
          0.19189  1.76572  5.64390  0.15758  1.92557  0.56542  0.83961
    204   2.43857  5.28309  2.69652  2.56708  4.59888  2.37547  3.35780  4.06468  2.47727  2.74327  4.33174  2.84552  4.02328  2.42694  3.05586  2.16005  2.80112  3.14089  5.73386  4.34128    323 s x - -
          2.68618  4.42225  2.77519  2.73123  3.46354  2.40513  3.72494  3.29354  2.67741  2.69355  4.24690  2.90347  2.73739  3.18146  2.89801  2.37887  2.77519  2.98518  4.58477  3.61503
          0.04748  4.92156  3.24199  0.61958  0.77255  0.56542  0.83961
    205   2.37512  4.87915  3.14690  2.67184  4.07720  2.78380  3.92208  3.17968  2.51227  2.11990  3.37298  3.28419  4.09331  2.57142  3.21418  2.65768  2.50723  2.88864  5.41136  3.53295    324 l x - -
          2.68618  4.42225  2.77519  2.73123  3.46354  2.40513  3.72494  3.29354  2.67741  2.69355  4.24690  2.90347  2.73739  3.18146  2.89801  2.37887  2.77519  2.98518  4.58477  3.61503
          0.01129  4.88536  5.60771  0.61958  0.77255  0.64753  0.74094
    206   2.84748  5.27100  3.10932  2.44099  4.58274  3.47651  2.49380  4.04448  2.39059  3.56098  4.32222  1.71512  4.02252  2.74998  3.04900  2.75101  2.44547  2.90865  5.72328  4.33513    325 n x - -
          2.68618  4.42225  2.77519  2.73123  3.46354  2.40513  3.72494  3.29354  2.67741  2.69355  4.24690  2.90347  2.73739  3.18146  2.89801  2.37887  2.77519  2.98518  4.58477  3.61503
          0.01129  4.88536  5.60771  0.61958  0.77255  0.50722  0.92172
    207   1.71897  4.54355  4.29197  3.77716  3.87534  1.50497  4.51092  3.04179  3.69513  2.02982  3.84955  3.97839  4.37155  3.95455  3.94392  3.19304  3.22094  2.08868  5.38247  4.18320    326 g x - -
          2.68618  4.42225  2.77519  2.73123  3.46354  2.40513  3.72494  3.29354  2.67741  2.69355  4.24690  2.90347  2.73739  3.18146  2.89801  2.37887  2.77519  2.98518  4.58477  3.61503
          0.11991  4.92156  2.24706  0.61958  0.77255  0.56542  0.83961
    208   2.64675  5.14902  2.26364  2.56943  3.33481  3.60652  2.75379  3.87462  2.56977  3.42711  4.20741  2.85838  3.14829  2.92526  3.04919  2.15714  2.74321  3.50537  5.62152  2.87140    327 s x - -
          2.68618  4.42225  2.77519  2.73123  3.46354  2.40513  3.72494  3.29354  2.67741  2.69355  4.24690  2.90347  2.73739  3.18146  2.89801  2.37887  2.77519  2.98518  4.58477  3.61503
          0.01213  4.81378  5.53613  0.61958  0.77255  0.42560  1.05952
    209   2.60004  4.75008  3.21899  2.63631  1.60281  3.34715  4.00000  3.29413  2.91697  2.97568  3.10950  3.12152  4.15352  3.24355  2.97220  2.76447  3.08672  3.04118  5.30658  2.94922    328 f x - -
          2.68618  4.42225  2.77519  2.73123  3.46354  2.40513  3.72494  3.29354  2.67741  2.69355  4.24690  2.90347  2.73739  3.18146  2.89801  2.37887  2.77519  2.98518  4.58477  3.61503
          0.01089  4.92156  5.64390  0.61958  0.77255  0.56542  0.83961
    210   2.58480  5.27219  1.66875  2.24961  4.58116  3.50398  3.83032  4.04266  2.58302  2.84977  4.32344  2.93996  3.50840  2.94024  2.85063  2.60077  3.08333  2.66644  5.72756  4.33880    329 d x - -
          2.68618  4.42225  2.77519  2.73123  3.46354  2.40513  3.72494  3.29354  2.67741  2.69355  4.24690  2.90347  2.73739  3.18146  2.89801  2.37887  2.77519  2.98518  4.58477  3.61503
          0.03975  4.92156  3.45195  0.61958  0.77255  0.56542  0.83961
    211   2.31304  4.45544  4.77372  4.20604  1.27318  4.18004  4.25423  2.90128  4.03052  2.15970  3.57392  4.22522  4.53828  4.16541  4.09440  3.04255  3.29753  2.71997  3.21456  2.38309    330 f x - -
          2.68618  4.42225  2.77519  2.73123  3.46354  2.40513  3.72494  3.29354  2.67741  2.69355  4.24690  2.90347  2.73739  3.18146  2.89801  2.37887  2.77519  2.98518  4.58477  3.61503
          0.01120  4.89301  5.61536  0.61958  0.77255  0.50455  0.92578
    212   2.69184  5.34032  2.75189  2.37812  4.67730  2.42029  3.50279  4.15778  2.55178  3.64229  4.38356  2.57042  3.11192  2.66727  3.04358  1.98628  2.51391  3.26125  5.77809  4.37165    331 s x - -
          2.68568  4.42235  2.77530  2.73133  3.46364  2.40523  3.72505  3.29364  2.67751  2.69335  4.24700  2.90357  2.73750  3.18107  2.89811  2.37897  2.77530  2.98528  4.58487  3.61437
          0.27847  2.79718  1.70331  1.29453  0.32024  0.55657  0.85137
    213   2.37727  5.24815  2.50115  2.34772  4.55565  1.45479  3.87416  4.00860  2.68770  3.55676  4.34647  3.08865  4.03591  3.00617  3.18372  2.58101  3.13477  3.62852  5.74976  3.54521    337 g x - -
          2.68618  4.42225  2.77519  2.73123  3.46354  2.40513  3.72494  3.29354  2.67741  2.69355  4.24690  2.90347  2.73739  3.18146  2.89801  2.37887  2.77519  2.98518  4.58477  3.61503
          0.05098  4.72852  3.19758  0.61958  0.77255  0.91792  0.50974
    214   2.38778  4.95812  3.16486  2.40961  4.20130  2.29640  2.92090  3.61723  2.60308  3.22197  4.03562  3.12930  3.98604  2.95457  2.76673  2.58333  2.71537  2.28377  5.46719  4.13382    338 v x - -
          2.68618  4.42225  2.77519  2.73123  3.46354  2.40513  3.72494  3.29354  2.67741  2.69355  4.24690  2.90347  2.73739  3.18146  2.89801  2.37887  2.77519  2.98518  4.58477  3.61503
          0.06034  4.69127  3.00827  0.61958  0.77255  0.81524  0.58435
    215   2.76931  5.03667  2.58413  2.56814  4.29370  3.58141  3.78283  3.72302  2.29043  2.67437  4.10225  3.09554  3.97425  2.53365  3.03344  2.57356  2.46331  3.37980  5.52427  2.18463    339 y x - -
          2.68618  4.42225  2.77519  2.73123  3.46354  2.40513  3.72494  3.29354  2.67741  2.69355  4.24690  2.90347  2.73739  3.18146  2.89801  2.37887  2.77519  2.98518  4.58477  3.61503
          0.01367  4.69526  5.41761  0.61958  0.77255  0.96255  0.48113
    216   2.84875  5.20562  2.51780  2.54354  4.54752  1.85890  3.85421  4.00335  2.65167  3.05755  4.33009  3.08257  4.01178  2.66921  3.14031  1.73683  3.10042  3.61285  5.73112  4.34709    340 s x - -
          2.68618  4.42225  2.77519  2.73123  3.46354  2.40513  3.72494  3.29354  2.67741  2.69355  4.24690  2.90347  2.73739  3.18146  2.89801  2.37887  2.77519  2.98518  4.58477  3.61503
          0.01367  4.69526  5.41761  0.61958  0.77255  0.62495  0.76634
    217   2.80149  5.24054  2.70255  2.52295  4.55689  3.58640  3.77670  4.02297  2.31329  3.53342  4.28896  2.51606  3.38890  2.88318  2.49659  1.91032  2.54456  3.61569  4.00605  3.18479    341 s x - -
          2.68618  4.42225  2.77519  2.73123  3.46354  2.40513  3.72494  3.29354  2.67741  2.69355  4.24690  2.90347  2.73739  3.18146  2.89801  2.37887  2.77519  2.98518  4.58477  3.61503
          0.13704  4.80755  2.12112  0.61958  0.77255  0.43130  1.04886
    218   2.44930  3.86185  2.96799  2.57452  4.43278  1.69019  3.28244  3.87609  2.57244  3.42909  4.20983  3.10802  3.99994  2.57095  2.74938  2.56719  2.83403  3.50594  5.62391  4.25592    342 g x - -
          2.68640  4.42247  2.77542  2.73129  3.46067  2.40520  3.72436  3.29376  2.67763  2.69359  4.24712  2.90369  2.73762  3.18168  2.89781  2.37909  2.77481  2.98540  4.58499  3.61493
          0.32273  1.37832  3.73669  0.93416  0.49909  0.43175  1.04804
    219   2.83660  5.33424  2.21268  2.07994  3.74748  2.89791  3.79978  4.15582  2.53711  3.63712  4.37646  2.48025  3.22344  2.77164  2.71284  2.32580  2.92126  3.72186  5.77026  3.32079    346 e x - -
          2.68618  4.42225  2.77519  2.73123  3.46354  2.40513  3.72494  3.29354  2.67741  2.69355  4.24690  2.90347  2.73739  3.18146  2.89801  2.37887  2.77519  2.98518  4.58477  3.61503
          0.04856  4.89971  3.22014  0.61958  0.77255  0.47534  0.97200
    220   2.84194  5.23740  3.13692  2.52765  4.54074  2.69153  3.82530  3.55931  2.52856  3.52512  4.29221  3.12082  3.02731  2.50144  2.58605  2.34675  1.75954  3.60603  5.69835  4.31722    347 t x - -
          2.68618  4.42225  2.77519  2.73123  3.46354  2.40513  3.72494  3.29354  2.67741  2.69355  4.24690  2.90347  2.73739  3.18146  2.89801  2.37887  2.77519  2.98518  4.58477  3.61503
          0.04511  4.89985  3.30615  0.61958  0.77255  0.61584  0.77694
    221   2.26373  4.54741  3.72458  3.15692  2.24295  3.42891  4.07191  3.04417  3.10999  2.75852  2.44613  2.80288  4.19614  2.99028  3.15451  2.82030  2.58611  2.39492  5.13069  3.89781    348 f x - -
          2.68618  4.42225  2.77519  2.73123  3.46354  2.40513  3.72494  3.29354  2.67741  2.69355  4.24690  2.90347  2.73739  3.18146  2.89801  2.37887  2.77519  2.98518  4.58477  3.61503
          0.01151  4.86625  5.58859  0.61958  0.77255  0.43443  1.04309
    222   2.85256  5.28748  3.13213  2.57575  3.45873  2.31521  2.83941  3.48767  2.22920  3.57958  4.33628  2.93254  4.03061  2.30932  2.59600  2.17508  3.00942  3.66209  5.73799  4.34676    349 s x - -
          2.68618  4.42225  2.77519  2.73123  3.46354  2.40513  3.72494  3.29354  2.67741  2.69355  4.24690  2.90347  2.73739  3.18146  2.89801  2.37887  2.77519  2.98518  4.58477  3.61503
          0.01073  4.93553  5.65788  0.61958  0.77255  0.53097  0.88682
    223   2.62976  5.18846  3.17798  2.49327  4.46799  3.65591  2.45511  3.91002  2.47385  2.79461  4.24706  2.70080  4.04746  2.97440  2.61584  1.93756  2.82389  2.98457  5.66238  3.54598    350 s x - -
          2.68618  4.42225  2.77519  2.73123  3.46354  2.40513  3.72494  3.29354  2.67741  2.69355  4.24690  2.90347  2.73739  3.18146  2.89801  2.37887  2.77519  2.98518  4.58477  3.61503
          0.01073  4.93553  5.65788  0.61958  0.77255  0.53097  0.88682
    224   2.85909  5.32042  3.12802  2.40008  4.64836  3.63875  2.94503  4.11948  2.01456  3.61651  4.36632  3.11400  4.03114  2.49841  2.14064  2.18586  2.85462  2.68898  5.76174  3.79077    351 k x - -
          2.68618  4.42225  2.77519  2.73123  3.46354  2.40513  3.72494  3.29354  2.67741  2.69355  4.24690  2.90347  2.73739  3.18146  2.89801  2.37887  2.77519  2.98518  4.58477  3.61503
          0.01073  4.93553  5.65788  0.61958  0.77255  0.53097  0.88682
    225   2.56523  3.76190  3.40015  2.42834  4.12602  1.33189  3.41612  3.06141  2.84536  3.17056  4.01546  3.34192  4.13324  3.18446  3.28006  2.71663  3.10907  3.23069  5.46433  4.16941    352 g x - -
          2.68618  4.42225  2.77519  2.73123  3.46354  2.40513  3.72494  3.29354  2.67741  2.69355  4.24690  2.90347  2.73739  3.18146  2.89801  2.37887  2.77519  2.98518  4.58477  3.61503
          0.04125  4.93553  3.40458  0.61958  0.77255  0.53097  0.88682
    226   2.83903  5.20528  2.87279  2.41741  3.41187  3.63709  3.10449  3.94352  2.59217  2.99853  4.26097  2.21665  3.39583  2.70470  2.82808  2.35967  2.92199  3.56575  3.15138  3.21577    353 n x - -
          2.68618  4.42225  2.77519  2.73123  3.46354  2.40513  3.72494  3.29354  2.67741  2.69355  4.24690  2.90347  2.73739  3.18146  2.89801  2.37887  2.77519  2.98518  4.58477  3.61503
          0.01106  4.90535  5.62769  0.61958  0.77255  0.48317  0.95926
    227   1.36876  4.78132  3.73401  3.22739  3.31636  1.47717  4.28771  3.67878  3.20130  3.35193  4.20352  3.60247  4.21919  3.52824  3.03291  2.69790  3.18657  3.34291  5.65018  4.39003    354 a x - -
          2.68621  4.42228  2.77523  2.73127  3.46357  2.40503  3.72498  3.29357  2.67744  2.69358  4.24693  2.90350  2.73722  3.18150  2.89804  2.37890  2.77523  2.98522  4.58385  3.61506
          0.10593  2.33284  5.65788  0.23493  1.56362  0.53097  0.88682
    228   2.87813  5.16985  3.22630  2.66572  4.44212  3.68423  1.83993  3.87347  2.48625  2.57452  4.23319  2.66093  4.07425  3.00263  2.36818  2.68427  2.42949  3.36165  5.64570  4.29460    356 h x - -
          2.68618  4.42225  2.77519  2.73123  3.46354  2.40513  3.72494  3.29354  2.67741  2.69355  4.24690  2.90347  2.73739  3.18146  2.89801  2.37887  2.77519  2.98518  4.58477  3.61503
          0.01073  4.93553  5.65788  0.61958  0.77255  0.53097  0.88682
    229   2.84788  4.81351  4.08827  3.84145  5.14173  3.55334  4.94543  4.60442  3.93202  4.26367  5.05814  3.39315  4.32991  4.20785  4.24058  0.67949  1.63464  3.94947  6.45247  5.24711    357 S x - -
          2.68618  4.42225  2.77519  2.73123  3.46354  2.40513  3.72494  3.29354  2.67741  2.69355  4.24690  2.90347  2.73739  3.18146  2.89801  2.37887  2.77519  2.98518  4.58477  3.61503
          0.01073  4.93553  5.65788  0.61958  0.77255  0.45850  1.00030
    230   2.83895  4.69409  4.84731  4.31437  2.14387  4.36695  3.31370  2.57215  4.14243  2.79292  3.79664  4.33194  4.71907  4.27942  4.23083  3.67816  3.53355  2.96843  1.00888  3.03682    358 w x - -
          2.68618  4.42225  2.77519  2.73123  3.46354  2.40513  3.72494  3.29354  2.67741  2.69355  4.24690  2.90347  2.73739  3.18146  2.89801  2.37887  2.77519  2.98518  4.58477  3.61503
          0.01055  4.95287  5.67521  0.61958  0.77255  0.48576  0.95510
    231   1.60492  4.90631  3.53838  3.01113  4.34954  3.68496  4.14128  3.74351  2.66721  2.95399  4.22524  3.45511  4.17890  3.33198  3.40176  1.32912  2.66384  3.40399  5.66531  4.37532    359 s x - -
          2.68618  4.42225  2.77519  2.73123  3.46354  2.40513  3.72494  3.29354  2.67741  2.69355  4.24690  2.90347  2.73739  3.18146  2.89801  2.37887  2.77519  2.98518  4.58477  3.61503
          0.01055  4.95287  5.67521  0.61958  0.77255  0.48576  0.95510
    232   3.19143  0.49143  5.30745  4.99511  4.27071  4.04462  5.40800  3.05482  4.70099  2.80953  4.31716  4.70571  4.76437  4.97261  4.77282  3.53169  3.66079  2.65016  6.03156  4.74520    360 C x - -
          2.68618  4.42225  2.77519  2.73123  3.46354  2.40513  3.72494  3.29354  2.67741  2.69355  4.24690  2.90347  2.73739  3.18146  2.89801  2.37887  2.77519  2.98518  4.58477  3.61503
          0.01055  4.95287  5.67521  0.61958  0.77255  0.48576  0.95510
    233   3.37196  4.69884  5.31633  4.71621  1.75114  4.60732  4.94217  1.32496  4.53079  1.63326  2.59159  4.76083  4.88925  4.60297  4.53616  3.93654  3.02241  2.52281  5.31308  4.19579    361 i x - -
          2.68618  4.42225  2.77519  2.73123  3.46354  2.40513  3.72494  3.29354  2.67741  2.69355  4.24690  2.90347  2.73739  3.18146  2.89801  2.37887  2.77519  2.98518  4.58477  3.61503
          0.01055  4.95287  5.67521  0.61958  0.77255  0.48576  0.95510
    234   2.50179  5.33500  2.62877  2.31931  3.89015  2.47750  2.67242  4.14323  2.44569  3.20756  4.37922  2.61821  4.02871  2.92488  2.80671  2.31579  3.08793  3.71840  5.77581  3.28978    362 s x - -
          2.68618  4.42225  2.77519  2.73123  3.46354  2.40513  3.72494  3.29354  2.67741  2.69355  4.24690  2.90347  2.73739  3.18146  2.89801  2.37887  2.77519  2.98518  4.58477  3.61503
          0.04652  4.95287  3.26000  0.61958  0.77255  0.48576  0.95510
    235   3.56975  0.30260  4.95808  4.73877  4.41683  4.17194  3.20332  4.51865  4.40887  4.16755  5.18926  4.70906  4.88844  4.86889  4.52578  3.79589  4.04427  4.15664  5.88246  4.47226    363 C x - -
          2.68618  4.42225  2.77519  2.73123  3.46354  2.40513  3.72494  3.29354  2.67741  2.69355  4.24690  2.90347  2.73739  3.18146  2.89801  2.37887  2.77519  2.98518  4.58477  3.61503
          0.01093  4.91728  5.63963  0.61958  0.77255  0.57564  0.82633
    236   2.88153  4.73567  3.73497  3.19838  4.05398  3.75705  4.19700  2.92136  3.10049  3.10744  3.99040  3.59137  1.09442  3.46469  3.01956  2.47337  3.17219  2.73588  5.45380  4.20624    364 p x - -
          2.68618  4.42225  2.77519  2.73123  3.46354  2.40513  3.72494  3.29354  2.67741  2.69355  4.24690  2.90347  2.73739  3.18146  2.89801  2.37887  2.77519  2.98518  4.58477  3.61503
          0.01093  4.91728  5.63963  0.61958  0.77255  0.57564  0.82633
    237   2.43303  4.69939  3.55889  2.85279  3.47149  1.97184  4.02147  2.89768  2.96508  2.92079  3.08145  3.44691  2.16440  3.28653  2.89080  3.01534  3.08542  2.98522  5.26376  3.43379    365 g x - -
          2.68618  4.42225  2.77519  2.73123  3.46354  2.40513  3.72494  3.29354  2.67741  2.69355  4.24690  2.90347  2.73739  3.18146  2.89801  2.37887  2.77519  2.98518  4.58477  3.61503
          0.01093  4.91728  5.63963  0.61958  0.77255  0.57564  0.82633
    238   2.63984  5.16203  2.55190  3.02065  4.85358  0.74761  4.42131  4.26249  3.38210  3.06136  4.75835  3.48709  4.30844  3.62204  3.84879  3.13468  3.43934  3.83871  6.15541  4.81733    366 g x - -
          2.68618  4.42225  2.77519  2.73123  3.46354  2.40513  3.72494  3.29354  2.67741  2.69355  4.24690  2.90347  2.73739  3.18146  2.89801  2.37887  2.77519  2.98518  4.58477  3.61503
          0.01093  4.91728  5.63963  0.61958  0.77255  0.57564  0.82633
    239   2.85666  4.66841  3.60410  2.94842  3.82052  3.23425  4.03874  3.18948  2.19143  1.76397  3.25199  3.47931  4.18156  3.31977  2.49396  2.73780  2.81766  2.49271  3.86270  3.98567    367 l x - -
          2.68621  4.42228  2.77522  2.73126  3.46357  2.40500  3.72497  3.29318  2.67743  2.69358  4.24692  2.90349  2.73742  3.18149  2.89803  2.37889  2.77522  2.98521  4.58480  3.61506
          0.08874  2.50889  5.63963  0.26624  1.45353  0.57564  0.82633
    240   2.13649  4.46018  3.43977  3.70881  3.60232  4.01287  4.36744  2.74756  3.62225  1.25161  3.58403  3.96738  4.40445  3.86697  3.85223  3.30837  2.85659  1.84335  5.13031  3.93155    369 l x - -
          2.68618  4.42225  2.77519  2.73123  3.46354  2.40513  3.72494  3.29354  2.67741  2.69355  4.24690  2.90347  2.73739  3.18146  2.89801  2.37887  2.77519  2.98518  4.58477  3.61503
          0.01093  4.91728  5.63963  0.61958  0.77255  0.57564  0.82633
    241   2.96992  5.35590  3.27386  2.53771  4.69418  3.73494  3.87414  4.13512  1.52777  3.63411  4.40932  3.21895  4.11983  2.70684  2.43620  2.94947  1.71723  3.11996  5.77146  4.42365    370 k x - -
          2.68618  4.42225  2.77519  2.73123  3.46354  2.40513  3.72494  3.29354  2.67741  2.69355  4.24690  2.90347  2.73739  3.18146  2.89801  2.37887  2.77519  2.98518  4.58477  3.61503
          0.01093  4.91728  5.63963  0.61958  0.77255  0.57564  0.82633
    242   3.88107  5.08474  5.91156  5.38296  3.82682  5.39217  5.87569  0.70647  5.28154  1.58003  2.91409  5.54884  5.51393  5.30940  5.31738  4.79842  4.11397  2.07021  6.00034  4.95413    371 i x - -
          2.68618  4.42225  2.77519  2.73123  3.46354  2.40513  3.72494  3.29354  2.67741  2.69355  4.24690  2.90347  2.73739  3.18146  2.89801  2.37887  2.77519  2.98518  4.58477  3.61503
          0.01093  4.91728  5.63963  0.61958  0.77255  0.57564  0.82633
    243   2.84917  4.86590  3.38042  2.61665  3.57209  3.23886  2.62439  3.03903  2.56154  3.10317  3.95096  3.31294  4.11259  3.14264  3.23691  2.94158  1.45655  3.17177  5.40138  3.47914    372 t x - -
          2.68618  4.42225  2.77519  2.73123  3.46354  2.40513  3.72494  3.29354  2.67741  2.69355  4.24690  2.90347  2.73739  3.18146  2.89801  2.37887  2.77519  2.98518  4.58477  3.61503
          0.01103  4.90881  5.63116  0.61958  0.77255  0.57564  0.82633
    244   2.05575  3.92202  3.63481  3.06979  3.06811  3.27067  2.53767  3.15194  3.03343  2.85424  3.22798  3.12382  4.18619  3.34586  3.41159  2.04807  2.58214  2.64166  5.21092  3.96443    373 s x - -
          2.68605  4.42233  2.77528  2.73132  3.46315  2.40521  3.72385  3.29362  2.67749  2.69363  4.24698  2.90329  2.73748  3.18155  2.89809  2.37895  2.77506  2.98527  4.58485  3.61511
          0.60166  2.10859  1.10657  0.67415  0.71251  0.57564  0.82633
    245   2.69935  4.57645  2.92545  2.80544  2.83247  3.61913  3.85239  3.11550  2.50368  2.80074  3.67128  3.26569  3.17018  3.10369  3.18353  2.84695  1.91432  2.60313  3.80632  3.86972    376 t x - -
          2.68618  4.42225  2.77519  2.73123  3.46354  2.40513  3.72494  3.29354  2.67741  2.69355  4.24690  2.90347  2.73739  3.18146  2.89801  2.37887  2.77519  2.98518  4.58477  3.61503
          0.01643  4.51264  5.23499  0.61958  0.77255  0.28411  1.39708
    246   2.47979  5.33691  2.44187  2.39545  4.67656  3.46231  2.73127  4.15874  2.53926  3.63987  4.37902  2.33877  3.40340  2.56669  2.41077  2.80387  2.81531  3.18290  5.77283  3.41519    377 n x - -
          2.68618  4.42225  2.77519  2.73123  3.46354  2.40513  3.72494  3.29354  2.67741  2.69355  4.24690  2.90347  2.73739  3.18146  2.89801  2.37887  2.77519  2.98518  4.58477  3.61503
          0.01103  4.90881  5.63116  0.61958  0.77255  0.57564  0.82633
    247   2.59199  5.08597  3.19533  2.41120  4.34076  3.38808  3.84704  3.76742  2.35317  2.80025  4.15177  2.84010  4.03776  2.98498  2.23336  2.16083  2.81106  2.58343  3.64175  4.22839    378 s x - -
          2.68618  4.42225  2.77519  2.73123  3.46354  2.40513  3.72494  3.29354  2.67741  2.69355  4.24690  2.90347  2.73739  3.18146  2.89801  2.37887  2.77519  2.98518  4.58477  3.61503
          0.01144  4.87215  5.59449  0.61958  0.77255  0.57564  0.82633
    248   2.23236  5.21724  2.71862  2.57349  4.51686  3.62220  3.81545  3.19675  2.22408  3.50324  4.27237  3.11187  2.06027  2.92991  2.32282  2.66011  3.06109  3.34679  5.68005  4.30064    379 p x - -
          2.68618  4.42225  2.77519  2.73123  3.46354  2.40513  3.72494  3.29354  2.67741  2.69355  4.24690  2.90347  2.73739  3.18146  2.89801  2.37887  2.77519  2.98518  4.58477  3.61503
          0.01144  4.87215  5.59449  0.61958  0.77255  0.57564  0.82633
    249   1.95443  5.10004  3.22001  2.50033  4.55465  3.22213  3.98233  3.99716  2.78018  3.56611  4.35470  2.70992  4.08479  3.11994  3.25134  2.24603  1.49116  3.60022  5.76906  4.41566    380 t x - -
          2.68618  4.42225  2.77519  2.73123  3.46354  2.40513  3.72494  3.29354  2.67741  2.69355  4.24690  2.90347  2.73739  3.18146  2.89801  2.37887  2.77519  2.98518  4.58477  3.61503
          0.01144  4.87215  5.59449  0.61958  0.77255  0.57564  0.82633
    250   2.29765  4.28430  3.74813  3.85777  2.30351  3.96853  4.28121  2.39676  3.71373  2.25349  3.40064  4.00553  4.33615  3.90942  3.21644  2.98517  2.74255  2.22215  2.36642  3.07805    381 v x - -
          2.68603  4.42230  2.77524  2.73128  3.46359  2.40517  3.72499  3.29359  2.67745  2.69360  4.24694  2.90351  2.73744  3.18101  2.89805  2.37891  2.77524  2.98494  4.58482  3.61508
          0.25084  1.95359  2.52465  0.18840  1.76189  0.57564  0.82633
    251   0.90733  4.51252  4.07867  3.56876  3.14802  3.63520  4.40755  3.28024  3.50882  3.04465  3.94238  3.79210  4.21727  3.78267  3.80351  2.45282  2.66336  2.70354  5.42649  4.21534    383 a x - -
          2.68618  4.42225  2.77519  2.73123  3.46354  2.40513  3.72494  3.29354  2.67741  2.69355  4.24690  2.90347  2.73739  3.18146  2.89801  2.37887  2.77519  2.98518  4.58477  3.61503
          0.01239  4.79270  5.51505  0.61958  0.77255  0.47595  0.97100
    252   2.45189  4.30216  4.82244  4.21828  2.65980  4.10696  4.43994  2.04251  4.02485  2.36840  3.24025  4.24333  4.46355  4.16999  4.06247  3.41896  3.16035  1.36605  4.94361  2.27255    384 v x - -
          2.68618  4.42225  2.77519  2.73123  3.46354  2.40513  3.72494  3.29354  2.67741  2.69355  4.24690  2.90347  2.73739  3.18146  2.89801  2.37887  2.77519  2.98518  4.58477  3.61503
          0.01147  4.86921  5.59156  0.61958  0.77255  0.58226  0.81788
    253   1.90775  4.80976  3.70543  3.26000  4.57467  1.02227  4.37936  3.98109  2.74842  3.63346  4.45833  3.60715  4.19664  3.59081  3.64728  2.56794  3.20209  2.96785  5.89074  4.62768    385 g x - -
          2.68618  4.42225  2.77519  2.73123  3.46354  2.40513  3.72494  3.29354  2.67741  2.69355  4.24690  2.90347  2.73739  3.18146  2.89801  2.37887  2.77519  2.98518  4.58477  3.61503
          0.01147  4.86921  5.59156  0.61958  0.77255  0.58226  0.81788
    254   2.86005  4.27071  4.60044  4.00145  2.12633  4.00152  3.59681  2.37098  3.83171  2.12019  3.38710  4.08523  4.36685  4.00150  3.91607  2.94258  2.76294  2.32140  4.85480  1.73106    386 y x - -
          2.68618  4.42225  2.77519  2.73123  3.46354  2.40513  3.72494  3.29354  2.67741  2.69355  4.24690  2.90347  2.73739  3.18146  2.89801  2.37887  2.77519  2.98518  4.58477  3.61503
          0.15772  4.86921  1.97883  0.61958  0.77255  0.58226  0.81788
    255   2.77256  4.51121  3.85674  3.32272  3.82128  3.68922  4.20546  3.10632  3.22164  2.88355  3.78420  3.64444  4.18243  3.55065  2.99736  2.36503  1.78108  1.43057  5.26913  4.04829    387 v x - -
          2.68618  4.42225  2.77519  2.73123  3.46354  2.40513  3.72494  3.29354  2.67741  2.69355  4.24690  2.90347  2.73739  3.18146  2.89801  2.37887  2.77519  2.98518  4.58477  3.61503
          0.05590  4.72476  3.09021  0.61958  0.77255  0.84628  0.56038
    256   2.36069  4.92947  2.78836  2.26015  2.83868  3.59494  3.32264  3.57193  2.60937  2.96148  3.44581  3.13336  3.98435  2.95745  2.91128  2.04275  2.89972  2.97169  5.43778  4.10916    388 s x - -
          2.68618  4.42225  2.77519  2.73123  3.46354  2.40513  3.72494  3.29354  2.67741  2.69355  4.24690  2.90347  2.73739  3.18146  2.89801  2.37887  2.77519  2.98518  4.58477  3.61503
          0.19304  4.68271  1.79398  0.61958  0.77255  0.57440  0.82792
    257   1.93678  4.73921  3.30507  2.74848  3.35312  3.61259  3.86308  3.34330  2.29817  3.00313  3.85282  3.23098  2.36046  3.06730  3.15952  2.46154  2.86653  2.67777  5.30553  4.01609    389 a x - -
          2.68618  4.42225  2.77519  2.73123  3.46354  2.40513  3.72494  3.29354  2.67741  2.69355  4.24690  2.90347  2.73739  3.18146  2.89801  2.37887  2.77519  2.98518  4.58477  3.61503
          0.05829  4.63771  3.05878  0.61958  0.77255  0.58809  0.81056
    258   2.34721  4.46451  3.71978  3.15097  3.41281  3.77537  2.40020  2.66614  3.09881  2.67319  3.56999  2.96435  4.15381  3.39340  3.43611  3.02505  2.16695  2.21038  5.05032  2.89703    390 t x - -
          2.68623  4.42452  2.77549  2.73097  3.46173  2.40605  3.72559  3.29445  2.67719  2.69307  4.24732  2.90477  2.73710  3.18291  2.89621  2.37893  2.77442  2.98331  4.58704  3.61624
          0.57799  0.82331        *  2.72610  0.06772  0.00000        *
//
