# Supplementary material for: Remote homology clustering identifies lowly conserved families of effector proteins in plant-pathogenic fungi
Source: Microb Genom. 2021 Sep 1;7(9):000637. doi: 10.1099/mgen.0.000637 (PMC8715435; doi:10.1099/mgen.0.000637)
Supplement: Supplementary material 16 [file mgen-7-0637-s0016.zip › hmms/markov-PC_02EHK0.hmm]

HMMER3/f [3.3 | Nov 2019]
NAME  markov-PC_02EHK0
LENG  205
ALPH  amino
RF    yes
MM    no
CONS  yes
CS    no
MAP   yes
DATE  Thu Jul 23 07:10:39 2020
NSEQ  30
EFFN  4.149170
CKSUM 4244665062
STATS LOCAL MSV      -10.2161  0.70505
STATS LOCAL VITERBI  -11.2153  0.70505
STATS LOCAL FORWARD   -4.6986  0.70505
HMM          A        C        D        E        F        G        H        I        K        L        M        N        P        Q        R        S        T        V        W        Y   
            m->m     m->i     m->d     i->m     i->i     d->m     d->d
  COMPO   2.51475  4.85734  3.05186  2.70610  3.19390  2.96127  3.40684  3.02835  2.80853  2.28349  3.56363  3.13919  3.14147  3.02119  2.78313  2.62785  2.87317  2.68597  4.75210  3.51495
          2.68723  4.42636  2.77515  2.73031  3.46562  2.40535  3.72684  3.29601  2.67631  2.69448  4.24029  2.90507  2.73984  3.18153  2.89962  2.37693  2.77293  2.98216  4.58365  3.61404
          0.87791  1.57401  0.97514  3.57634  0.02838  0.00000        *
      1   2.95267  5.00118  2.40041  2.76757  4.05528  3.69705  2.28665  3.59189  2.86592  3.21025  1.42665  3.27309  4.14652  3.20079  3.29523  3.01710  3.19763  3.31876  5.43869  4.07092     54 m x - -
          2.68618  4.42225  2.77519  2.73123  3.46354  2.40513  3.72494  3.29354  2.67741  2.69355  4.24690  2.90347  2.73739  3.18146  2.89801  2.37887  2.77519  2.98518  4.58477  3.61503
          0.01333  4.71993  5.44228  0.61958  0.77255  1.30796  0.31522
      2   2.77705  3.41621  3.49365  2.92862  3.77054  3.71054  3.24144  3.14183  2.88685  1.95435  2.77548  3.09465  4.09300  2.93859  2.51057  2.24895  3.00834  2.89903  5.17821  3.92224     55 l x - -
          2.68618  4.42225  2.77519  2.73123  3.46354  2.40513  3.72494  3.29354  2.67741  2.69355  4.24690  2.90347  2.73739  3.18146  2.89801  2.37887  2.77519  2.98518  4.58477  3.61503
          0.01333  4.71993  5.44228  0.61958  0.77255  1.30796  0.31522
      3   2.77182  4.84523  3.25963  2.03471  3.12960  3.63373  3.84733  3.44834  2.68653  2.58912  3.92640  3.20199  3.56819  3.02942  2.45823  2.36109  2.46621  2.65309  5.37233  4.06616     56 e x - -
          2.68618  4.42225  2.77519  2.73123  3.46354  2.40513  3.72494  3.29354  2.67741  2.69355  4.24690  2.90347  2.73739  3.18146  2.89801  2.37887  2.77519  2.98518  4.58477  3.61503
          0.01333  4.71993  5.44228  0.61958  0.77255  0.23287  1.57143
      4   2.98269  4.52419  4.23793  3.65896  3.13587  4.04766  4.33401  2.48570  3.20134  2.53854  1.40642  3.43873  4.42025  3.32212  3.81386  2.01023  3.21460  2.78243  5.12752  3.44004     57 m x - -
          2.68618  4.42225  2.77519  2.73123  3.46354  2.40513  3.72494  3.29354  2.67741  2.69355  4.24690  2.90347  2.73739  3.18146  2.89801  2.37887  2.77519  2.98518  4.58477  3.61503
          0.00854  5.16287  5.88521  0.61958  0.77255  0.57006  0.83354
      5   2.95760  4.35010  3.22405  2.66629  4.75698  3.73613  3.92102  4.22998  1.91447  3.72337  3.62912  2.66972  3.55279  2.64518  1.58411  2.45960  2.73422  3.80921  5.86553  4.46789     58 r x - -
          2.68618  4.42225  2.77519  2.73123  3.46354  2.40513  3.72494  3.29354  2.67741  2.69355  4.24690  2.90347  2.73739  3.18146  2.89801  2.37887  2.77519  2.98518  4.58477  3.61503
          0.00854  5.16287  5.88521  0.61958  0.77255  0.57006  0.83354
      6   2.59873  4.40781  4.70212  4.10264  3.50479  3.07727  4.44857  1.95978  3.40877  1.85812  3.52525  4.20463  4.49525  4.11698  4.03565  2.26860  2.97882  1.78687  3.28737  3.84298     59 v x - -
          2.68618  4.42225  2.77519  2.73123  3.46354  2.40513  3.72494  3.29354  2.67741  2.69355  4.24690  2.90347  2.73739  3.18146  2.89801  2.37887  2.77519  2.98518  4.58477  3.61503
          0.46314  5.16287  1.00794  0.61958  0.77255  0.57006  0.83354
      7   2.33957  4.77685  3.31448  2.75439  3.96806  3.65124  3.87086  2.62945  2.28485  2.58555  3.86364  2.90094  4.03825  2.86332  3.16553  1.89820  3.00310  2.73134  5.31627  4.02519     60 s x - -
          2.68618  4.42225  2.77519  2.73123  3.46354  2.40513  3.72494  3.29354  2.67741  2.69355  4.24690  2.90347  2.73739  3.18146  2.89801  2.37887  2.77519  2.98518  4.58477  3.61503
          0.01343  4.71315  5.43550  0.61958  0.77255  1.31427  0.31289
      8   2.77611  4.37535  3.88651  3.31236  2.39605  3.81069  4.08576  2.42021  3.23801  2.25065  3.48308  3.64744  3.07862  3.51277  2.30780  2.26377  3.00827  2.41851  4.97263  3.75968     61 l x - -
          2.68618  4.42225  2.77519  2.73123  3.46354  2.40513  3.72494  3.29354  2.67741  2.69355  4.24690  2.90347  2.73739  3.18146  2.89801  2.37887  2.77519  2.98518  4.58477  3.61503
          0.01343  4.71315  5.43550  0.61958  0.77255  0.39647  1.11685
      9   2.43644  4.41388  4.41640  3.82865  1.91641  3.53438  4.34876  2.62847  2.46048  1.81643  3.52888  4.03118  3.64583  3.92459  3.88289  2.70581  3.17268  2.37866  3.88023  3.83414     62 l x - -
          2.68618  4.42225  2.77519  2.73123  3.46354  2.40513  3.72494  3.29354  2.67741  2.69355  4.24690  2.90347  2.73739  3.18146  2.89801  2.37887  2.77519  2.98518  4.58477  3.61503
          0.00932  5.07578  5.79813  0.61958  0.77255  0.66310  0.72413
     10   2.11029  2.85376  4.79446  4.18779  2.78248  4.11488  4.44176  2.39846  4.00058  2.02094  2.86416  4.23385  2.62632  4.15605  4.05451  2.32575  2.91225  2.22807  4.97584  3.79671     63 l x - -
          2.68618  4.42225  2.77519  2.73123  3.46354  2.40513  3.72494  3.29354  2.67741  2.69355  4.24690  2.90347  2.73739  3.18146  2.89801  2.37887  2.77519  2.98518  4.58477  3.61503
          0.00906  5.10429  5.82663  0.61958  0.77255  0.46555  0.98830
     11   1.85345  4.41579  4.65518  4.05812  1.83814  4.12130  3.78250  2.62516  3.90342  1.82240  3.16359  3.53813  3.73644  4.08891  4.01534  3.41851  2.71323  2.66601  5.03192  3.05822     64 l x - -
          2.68618  4.42225  2.77519  2.73123  3.46354  2.40513  3.72494  3.29354  2.67741  2.69355  4.24690  2.90347  2.73739  3.18146  2.89801  2.37887  2.77519  2.98518  4.58477  3.61503
          0.03566  5.16211  3.52997  0.61958  0.77255  0.43519  1.04169
     12   2.21688  3.79324  4.91262  4.30060  2.06527  4.15903  4.49066  2.42030  4.09568  2.01013  2.25913  4.30653  4.52301  4.23550  4.12005  2.73482  2.30625  2.28488  4.99775  3.82079     65 l x - -
          2.68618  4.42225  2.77519  2.73123  3.46354  2.40513  3.72494  3.29354  2.67741  2.69355  4.24690  2.90347  2.73739  3.18146  2.89801  2.37887  2.77519  2.98518  4.58477  3.61503
          0.00854  5.16287  5.88521  0.61958  0.77255  0.57006  0.83354
     13   2.53275  4.51472  4.29960  3.71933  3.62763  4.06689  4.36135  2.54109  2.46830  1.67873  3.62929  3.98660  4.43957  3.86741  3.85183  2.50088  2.32675  1.82710  5.12662  3.92685     66 l x - -
          2.68618  4.42225  2.77519  2.73123  3.46354  2.40513  3.72494  3.29354  2.67741  2.69355  4.24690  2.90347  2.73739  3.18146  2.89801  2.37887  2.77519  2.98518  4.58477  3.61503
          0.03891  5.16287  3.42839  0.61958  0.77255  0.57006  0.83354
     14   2.30573  3.63358  4.94050  4.32659  2.79744  4.15653  4.49091  1.90869  4.11440  1.57954  2.64959  4.31572  4.51954  4.24776  4.12659  3.03985  2.84606  2.00418  4.98682  3.81064     67 l x - -
          2.68618  4.42225  2.77519  2.73123  3.46354  2.40513  3.72494  3.29354  2.67741  2.69355  4.24690  2.90347  2.73739  3.18146  2.89801  2.37887  2.77519  2.98518  4.58477  3.61503
          0.03749  5.13276  3.47699  0.61958  0.77255  0.52305  0.89823
     15   2.37848  4.40328  4.66681  4.06882  2.71572  4.11590  4.43475  2.83458  3.90931  1.09284  3.13154  4.18265  4.48230  4.09202  2.95200  3.12191  2.90583  2.36328  5.02067  3.83785     68 l x - -
          2.68618  4.42225  2.77519  2.73123  3.46354  2.40513  3.72494  3.29354  2.67741  2.69355  4.24690  2.90347  2.73739  3.18146  2.89801  2.37887  2.77519  2.98518  4.58477  3.61503
          0.06545  5.13204  2.85692  0.61958  0.77255  0.65862  0.72890
     16   2.54598  3.13833  4.66550  4.06562  2.22581  4.08431  3.48861  2.59570  3.90083  1.74179  3.47842  4.16364  4.45095  4.07682  3.99419  1.83528  2.86510  2.44225  4.97893  3.79651     69 l x - -
          2.68618  4.42225  2.77519  2.73123  3.46354  2.40513  3.72494  3.29354  2.67741  2.69355  4.24690  2.90347  2.73739  3.18146  2.89801  2.37887  2.77519  2.98518  4.58477  3.61503
          0.00932  5.07591  5.79826  0.61958  0.77255  0.66820  0.71873
     17   2.24759  4.37110  4.79913  4.19411  3.18852  4.13173  4.45990  2.37608  4.01024  1.33832  3.12637  4.24679  4.49572  4.16792  4.06890  2.59191  2.42249  2.10409  4.99640  3.81734     70 l x - -
          2.68618  4.42225  2.77519  2.73123  3.46354  2.40513  3.72494  3.29354  2.67741  2.69355  4.24690  2.90347  2.73739  3.18146  2.89801  2.37887  2.77519  2.98518  4.58477  3.61503
          0.00907  5.10320  5.82555  0.61958  0.77255  0.59583  0.80097
     18   2.05170  4.36370  4.85281  4.24338  2.39721  3.65920  4.46413  2.79639  4.04705  1.59332  2.65151  4.26885  4.49962  4.19441  4.08571  2.61237  3.20756  2.16264  3.03719  3.80578     71 l x - -
          2.68618  4.42225  2.77519  2.73123  3.46354  2.40513  3.72494  3.29354  2.67741  2.69355  4.24690  2.90347  2.73739  3.18146  2.89801  2.37887  2.77519  2.98518  4.58477  3.61503
          0.00881  5.13167  5.85402  0.61958  0.77255  0.65962  0.72784
     19   2.37993  3.59454  5.06134  4.45734  3.57060  4.30703  4.65718  2.10769  4.25706  1.21859  2.76059  4.46241  4.65941  4.39508  4.27951  3.62401  2.99696  1.78477  5.14504  3.96976     72 l x - -
          2.68618  4.42225  2.77519  2.73123  3.46354  2.40513  3.72494  3.29354  2.67741  2.69355  4.24690  2.90347  2.73739  3.18146  2.89801  2.37887  2.77519  2.98518  4.58477  3.61503
          0.00881  5.13167  5.85402  0.61958  0.77255  0.51121  0.91571
     20   2.60668  4.64522  3.93765  3.36793  2.37730  3.97544  4.23702  2.47307  3.31354  2.32875  3.75107  3.74899  2.74991  2.58133  3.08435  1.95653  2.93456  2.68665  5.23372  4.00856     73 s x - -
          2.68618  4.42225  2.77519  2.73123  3.46354  2.40513  3.72494  3.29354  2.67741  2.69355  4.24690  2.90347  2.73739  3.18146  2.89801  2.37887  2.77519  2.98518  4.58477  3.61503
          0.20812  5.16181  1.70287  0.61958  0.77255  0.57328  0.82937
     21   2.02300  4.63272  3.70276  2.85745  3.28324  2.53816  4.09277  2.60019  3.09691  2.68419  3.73669  3.55684  4.22275  3.40468  3.46456  2.17623  2.12085  2.72114  5.21273  3.97187     74 a x - -
          2.68618  4.42225  2.77519  2.73123  3.46354  2.40513  3.72494  3.29354  2.67741  2.69355  4.24690  2.90347  2.73739  3.18146  2.89801  2.37887  2.77519  2.98518  4.58477  3.61503
          0.01043  4.96412  5.68647  0.61958  0.77255  0.86959  0.54322
     22   2.50986  3.51397  4.96455  4.36202  2.72629  4.22309  4.57444  2.38847  4.16514  1.70667  3.50024  4.37378  4.57770  4.30838  4.19405  3.53952  2.91029  1.20985  5.07032  3.89250     75 v x - -
          2.68618  4.42225  2.77519  2.73123  3.46354  2.40513  3.72494  3.29354  2.67741  2.69355  4.24690  2.90347  2.73739  3.18146  2.89801  2.37887  2.77519  2.98518  4.58477  3.61503
          0.01009  4.99719  5.71953  0.61958  0.77255  0.81549  0.58415
     23   2.92533  4.34438  4.63198  4.03314  2.36907  4.06440  3.10724  1.99393  3.87100  1.89650  3.45923  4.13798  4.43056  4.04964  3.96947  1.88829  2.84419  2.22239  4.96160  3.77784     76 s x - -
          2.68618  4.42225  2.77519  2.73123  3.46354  2.40513  3.72494  3.29354  2.67741  2.69355  4.24690  2.90347  2.73739  3.18146  2.89801  2.37887  2.77519  2.98518  4.58477  3.61503
          0.00977  5.02879  5.75113  0.61958  0.77255  0.89413  0.52588
     24   0.80975  4.67811  4.02879  3.51092  3.32014  3.26905  4.41963  3.42152  3.46938  3.14928  4.03448  3.18292  4.32317  3.75830  3.79929  3.11965  2.84103  2.70782  5.50907  4.28594     77 a x - -
          2.68618  4.42225  2.77519  2.73123  3.46354  2.40513  3.72494  3.29354  2.67741  2.69355  4.24690  2.90347  2.73739  3.18146  2.89801  2.37887  2.77519  2.98518  4.58477  3.61503
          0.07171  5.02879  2.77017  0.61958  0.77255  0.89413  0.52588
     25   2.13491  4.38786  4.32202  3.73824  3.49871  3.99500  4.30239  2.59348  3.62544  2.39842  3.50512  3.96258  3.15555  3.85342  3.82091  3.28012  1.71375  1.72027  5.00761  3.23128     78 t x - -
          2.68618  4.42225  2.77519  2.73123  3.46354  2.40513  3.72494  3.29354  2.67741  2.69355  4.24690  2.90347  2.73739  3.18146  2.89801  2.37887  2.77519  2.98518  4.58477  3.61503
          0.18550  4.96747  1.81801  0.61958  0.77255  1.00274  0.45708
     26   2.58129  5.04945  2.85097  2.61353  2.89850  1.87072  3.43530  3.72649  2.40554  2.70033  4.11641  2.83946  4.01142  2.96181  2.82943  2.82211  3.03241  3.38917  5.54206  4.19574     79 g x - -
          2.68618  4.42225  2.77519  2.73123  3.46354  2.40513  3.72494  3.29354  2.67741  2.69355  4.24690  2.90347  2.73739  3.18146  2.89801  2.37887  2.77519  2.98518  4.58477  3.61503
          0.09660  4.79435  2.47924  0.61958  0.77255  0.90263  0.52004
     27   1.98488  5.11572  2.40871  2.61108  3.18993  2.23150  3.84513  3.86319  2.62536  3.42859  4.21673  2.82047  4.02008  2.97498  3.10193  2.44373  2.59659  3.49728  5.63417  4.27311     80 a x - -
          2.68618  4.42225  2.77519  2.73123  3.46354  2.40513  3.72494  3.29354  2.67741  2.69355  4.24690  2.90347  2.73739  3.18146  2.89801  2.37887  2.77519  2.98518  4.58477  3.61503
          0.09298  4.81912  2.51681  0.61958  0.77255  1.20521  0.35614
     28   2.03593  4.84715  3.28189  2.72268  4.06157  2.62098  3.86425  2.77379  2.49652  3.09951  3.93817  3.22060  4.03438  3.04809  2.31660  2.33430  3.01559  2.70346  5.38357  4.08005     81 a x - -
          2.68618  4.42225  2.77519  2.73123  3.46354  2.40513  3.72494  3.29354  2.67741  2.69355  4.24690  2.90347  2.73739  3.18146  2.89801  2.37887  2.77519  2.98518  4.58477  3.61503
          0.01308  4.73921  5.46156  0.61958  0.77255  1.28956  0.32212
     29   2.38366  5.15942  2.80495  2.35206  3.62294  3.16995  3.76418  3.90753  2.14434  3.44335  3.56101  3.06099  3.96327  2.87936  2.38740  2.10444  2.77486  3.52321  4.20961  4.24398     82 s x - -
          2.68618  4.42225  2.77519  2.73123  3.46354  2.40513  3.72494  3.29354  2.67741  2.69355  4.24690  2.90347  2.73739  3.18146  2.89801  2.37887  2.77519  2.98518  4.58477  3.61503
          0.01308  4.73921  5.46156  0.61958  0.77255  1.16403  0.37430
     30   2.03209  5.20207  3.07739  2.22092  4.52635  2.43361  3.79132  3.98547  2.54598  3.50984  4.27437  3.07654  3.98335  2.71342  2.83219  2.08840  2.42627  3.58705  5.67860  4.29386     83 a x - -
          2.68601  4.42333  2.77528  2.73162  3.46423  2.40593  3.72457  3.29359  2.67814  2.69347  4.24621  2.90454  2.73379  3.18062  2.89822  2.37898  2.77569  2.98441  4.58585  3.61611
          1.42447  0.59417  1.57338  1.73799  0.19343  0.42896  1.05322
     31   2.40282  5.24082  2.83183  2.58064  4.54239  2.94911  3.82590  3.48612  2.58022  3.13945  3.64244  3.12042  2.38167  2.12654  2.59879  2.42268  3.07277  3.60791  5.70069  4.31781     95 q x - -
          2.68618  4.42225  2.77519  2.73123  3.46354  2.40513  3.72494  3.29354  2.67741  2.69355  4.24690  2.90347  2.73739  3.18146  2.89801  2.37887  2.77519  2.98518  4.58477  3.61503
          0.01099  4.91208  5.63442  0.61958  0.77255  0.61815  0.77423
     32   2.41146  5.28003  2.89214  2.48694  4.57560  3.69175  3.88490  4.02809  2.64259  2.95968  4.33408  2.84711  2.54931  2.74622  2.92103  2.07620  2.72074  2.91224  5.74356  2.92052     96 s x - -
          2.68618  4.42225  2.77519  2.73123  3.46354  2.40513  3.72494  3.29354  2.67741  2.69355  4.24690  2.90347  2.73739  3.18146  2.89801  2.37887  2.77519  2.98518  4.58477  3.61503
          0.13609  5.04524  2.11366  0.61958  0.77255  0.86161  0.54901
     33   2.86023  4.49595  3.89293  3.32143  2.70866  3.31401  4.14612  2.97596  3.25868  1.91097  3.60440  3.68118  2.86808  3.54196  3.09629  1.87246  2.58329  2.76260  3.80433  3.87005     97 s x - -
          2.68618  4.42225  2.77519  2.73123  3.46354  2.40513  3.72494  3.29354  2.67741  2.69355  4.24690  2.90347  2.73739  3.18146  2.89801  2.37887  2.77519  2.98518  4.58477  3.61503
          0.01090  4.92005  5.64240  0.61958  0.77255  1.07542  0.41726
     34   1.99408  5.30230  2.42006  2.40151  3.69490  2.90772  3.81612  4.09677  2.56003  3.20419  4.34887  3.10243  2.70175  2.68612  2.64842  2.38470  3.07585  3.68131  5.74825  4.35066     98 a x - -
          2.68618  4.42225  2.77519  2.73123  3.46354  2.40513  3.72494  3.29354  2.67741  2.69355  4.24690  2.90347  2.73739  3.18146  2.89801  2.37887  2.77519  2.98518  4.58477  3.61503
          0.01090  4.92005  5.64240  0.61958  0.77255  1.07542  0.41726
     35   1.72589  4.80689  3.05293  2.88557  3.39532  3.74598  3.43224  3.37502  2.86668  3.04428  3.90226  3.36347  2.48867  3.19874  3.29035  2.71456  2.61582  2.24681  5.36022  4.07973     99 a x - -
          2.68618  4.42225  2.77519  2.73123  3.46354  2.40513  3.72494  3.29354  2.67741  2.69355  4.24690  2.90347  2.73739  3.18146  2.89801  2.37887  2.77519  2.98518  4.58477  3.61503
          0.01090  4.92005  5.64240  0.61958  0.77255  1.07542  0.41726
     36   2.33177  5.26018  3.13250  2.01201  4.56785  3.22633  3.82648  4.02782  2.57782  3.54964  4.31171  3.11848  2.02912  2.68118  2.78243  2.51760  2.87547  3.24023  5.71677  3.60996    100 e x - -
          2.68618  4.42225  2.77519  2.73123  3.46354  2.40513  3.72494  3.29354  2.67741  2.69355  4.24690  2.90347  2.73739  3.18146  2.89801  2.37887  2.77519  2.98518  4.58477  3.61503
          0.01090  4.92005  5.64240  0.61958  0.77255  0.23999  1.54476
     37   2.06525  5.33749  3.26943  2.35448  4.63073  3.75882  3.95223  4.08125  2.26975  2.32892  4.39265  3.25046  2.91558  3.06877  2.69368  2.02729  2.76174  3.31651  5.80289  4.42621    101 s x - -
          2.68618  4.42225  2.77519  2.73123  3.46354  2.40513  3.72494  3.29354  2.67741  2.69355  4.24690  2.90347  2.73739  3.18146  2.89801  2.37887  2.77519  2.98518  4.58477  3.61503
          0.00832  5.18903  5.91137  0.61958  0.77255  0.48576  0.95510
     38   2.75719  5.17341  3.36313  2.63131  2.86102  3.33271  4.00001  3.83106  2.79877  3.09932  4.24360  3.04277  2.19233  2.90014  2.99413  1.71789  2.82860  3.25541  5.67488  3.64834    102 s x - -
          2.68618  4.42225  2.77519  2.73123  3.46354  2.40513  3.72494  3.29354  2.67741  2.69355  4.24690  2.90347  2.73739  3.18146  2.89801  2.37887  2.77519  2.98518  4.58477  3.61503
          0.00832  5.18903  5.91137  0.61958  0.77255  0.48576  0.95510
     39   2.75724  5.14527  2.90404  2.82394  4.37698  3.37906  3.62212  3.35472  2.81624  3.04871  4.21783  3.34078  3.63137  2.68571  2.58740  2.20443  2.26543  1.98906  4.08640  4.32255    103 v x - -
          2.68618  4.42225  2.77519  2.73123  3.46354  2.40513  3.72494  3.29354  2.67741  2.69355  4.24690  2.90347  2.73739  3.18146  2.89801  2.37887  2.77519  2.98518  4.58477  3.61503
          0.06505  5.18903  2.85762  0.61958  0.77255  0.48576  0.95510
     40   2.93319  5.41652  2.94168  2.48259  4.75024  2.86215  3.13206  2.72569  2.46325  3.32980  4.46018  2.54229  3.09017  2.60880  2.23762  2.57354  2.98054  2.94654  5.85605  4.45206    104 r x - -
          2.68618  4.42225  2.77519  2.73123  3.46354  2.40513  3.72494  3.29354  2.67741  2.69355  4.24690  2.90347  2.73739  3.18146  2.89801  2.37887  2.77519  2.98518  4.58477  3.61503
          0.47758  5.13278  0.98398  0.61958  0.77255  0.65662  0.73106
     41   2.75927  4.37775  3.82839  3.25533  2.71996  3.78396  4.05613  2.41634  3.18336  2.57643  2.57648  3.60357  4.16050  3.46552  2.27004  2.21356  2.44584  2.63834  4.97356  3.75773    105 s x - -
          2.68618  4.42225  2.77519  2.73123  3.46354  2.40513  3.72494  3.29354  2.67741  2.69355  4.24690  2.90347  2.73739  3.18146  2.89801  2.37887  2.77519  2.98518  4.58477  3.61503
          0.01403  4.66923  5.39157  0.61958  0.77255  1.35322  0.29895
     42   2.75275  5.12532  2.84173  2.33568  3.04920  3.54873  3.74307  3.46416  2.50300  3.40777  4.18070  2.37528  2.72598  2.86011  2.50566  2.39015  2.57973  3.48718  5.59141  4.21505    106 e x - -
          2.68618  4.42225  2.77519  2.73123  3.46354  2.40513  3.72494  3.29354  2.67741  2.69355  4.24690  2.90347  2.73739  3.18146  2.89801  2.37887  2.77519  2.98518  4.58477  3.61503
          0.01403  4.66923  5.39157  0.61958  0.77255  0.17627  1.82256
     43   2.02757  4.84088  3.66682  3.10356  4.00163  3.90564  4.13995  3.37536  3.07432  2.34048  3.93615  3.55951  1.78844  3.07614  2.65405  2.60025  2.90557  2.87914  4.24734  3.58287    107 p x - -
          2.68618  4.42225  2.77519  2.73123  3.46354  2.40513  3.72494  3.29354  2.67741  2.69355  4.24690  2.90347  2.73739  3.18146  2.89801  2.37887  2.77519  2.98518  4.58477  3.61503
          0.00832  5.18903  5.91137  0.61958  0.77255  0.48576  0.95510
     44   2.97258  4.99700  2.87003  2.53170  1.96568  3.42044  4.06573  3.58235  2.92412  2.96703  3.06501  3.43279  2.92659  3.26250  3.08161  2.68225  2.37644  3.30354  5.53250  2.74486    108 f x - -
          2.68618  4.42225  2.77519  2.73123  3.46354  2.40513  3.72494  3.29354  2.67741  2.69355  4.24690  2.90347  2.73739  3.18146  2.89801  2.37887  2.77519  2.98518  4.58477  3.61503
          0.06355  5.18903  2.88256  0.61958  0.77255  0.48576  0.95510
     45   2.49813  5.37507  2.43176  2.23143  3.76374  3.71985  3.47387  3.14869  2.65689  3.37914  4.42329  2.57039  4.11261  2.60726  2.26347  2.70227  2.63231  3.04448  4.48983  4.43198    109 e x - -
          2.68618  4.42225  2.77519  2.73123  3.46354  2.40513  3.72494  3.29354  2.67741  2.69355  4.24690  2.90347  2.73739  3.18146  2.89801  2.37887  2.77519  2.98518  4.58477  3.61503
          0.00879  5.13427  5.85662  0.61958  0.77255  0.65256  0.73546
     46   2.94404  5.38266  2.94373  1.72618  4.69792  2.39998  3.91833  4.16405  2.66792  2.90444  4.43182  3.20313  4.11942  2.38314  3.15594  2.70734  2.71568  3.75733  5.83336  2.40901    110 e x - -
          2.68618  4.42225  2.77519  2.73123  3.46354  2.40513  3.72494  3.29354  2.67741  2.69355  4.24690  2.90347  2.73739  3.18146  2.89801  2.37887  2.77519  2.98518  4.58477  3.61503
          0.00879  5.13427  5.85662  0.61958  0.77255  0.39402  1.12189
     47   2.55377  5.43832  3.22476  2.38051  4.76976  3.00838  2.86768  4.24476  2.55386  3.73769  4.48416  3.21658  1.83076  3.03348  2.38698  2.73330  2.28050  3.82196  5.88006  4.47930    111 p x - -
          2.68618  4.42225  2.77519  2.73123  3.46354  2.40513  3.72494  3.29354  2.67741  2.69355  4.24690  2.90347  2.73739  3.18146  2.89801  2.37887  2.77519  2.98518  4.58477  3.61503
          0.00832  5.18903  5.91137  0.61958  0.77255  0.48576  0.95510
     48   3.54616  5.05814  4.62943  4.10276  1.12198  4.51287  4.29657  3.56432  3.99508  3.19518  4.18471  2.42312  4.86837  4.21139  2.61142  3.21474  3.77365  3.37418  3.11527  1.83845    112 f x - -
          2.68618  4.42225  2.77519  2.73123  3.46354  2.40513  3.72494  3.29354  2.67741  2.69355  4.24690  2.90347  2.73739  3.18146  2.89801  2.37887  2.77519  2.98518  4.58477  3.61503
          0.00832  5.18903  5.91137  0.61958  0.77255  0.48576  0.95510
     49   2.57362  5.14698  2.32695  2.82274  2.98262  3.80342  3.02329  3.79261  2.63052  3.05014  3.63918  3.33982  3.59625  2.91161  2.49615  2.62062  2.70626  2.24074  4.40201  4.32349    113 v x - -
          2.68618  4.42225  2.77519  2.73123  3.46354  2.40513  3.72494  3.29354  2.67741  2.69355  4.24690  2.90347  2.73739  3.18146  2.89801  2.37887  2.77519  2.98518  4.58477  3.61503
          0.06111  5.18903  2.92426  0.61958  0.77255  0.48576  0.95510
     50   2.97424  4.40958  4.60563  3.02818  2.07132  3.49704  4.41674  2.34714  3.86218  1.72622  3.09193  4.14820  4.46976  4.05393  2.94862  3.00047  2.66429  2.07580  5.02530  3.84000    114 l x - -
          2.68618  4.42225  2.77519  2.73123  3.46354  2.40513  3.72494  3.29354  2.67741  2.69355  4.24690  2.90347  2.73739  3.18146  2.89801  2.37887  2.77519  2.98518  4.58477  3.61503
          0.00877  5.13668  5.85903  0.61958  0.77255  0.39724  1.11528
     51   2.95882  5.44123  2.52957  2.25352  4.77456  3.73701  2.89799  2.77540  2.66469  2.99642  4.48499  2.40757  4.13022  2.27619  2.58166  2.48532  3.00615  3.38899  5.88099  3.70005    115 e x - -
          2.68618  4.42225  2.77519  2.73123  3.46354  2.40513  3.72494  3.29354  2.67741  2.69355  4.24690  2.90347  2.73739  3.18146  2.89801  2.37887  2.77519  2.98518  4.58477  3.61503
          0.00832  5.18903  5.91137  0.61958  0.77255  0.48576  0.95510
     52   2.77686  4.67022  3.92927  2.27598  3.36426  3.98337  4.24282  2.52140  3.30821  1.84249  2.98100  3.74757  3.26992  2.83615  3.11751  2.93659  2.56628  2.35375  5.25710  4.02977    116 l x - -
          2.68618  4.42225  2.77519  2.73123  3.46354  2.40513  3.72494  3.29354  2.67741  2.69355  4.24690  2.90347  2.73739  3.18146  2.89801  2.37887  2.77519  2.98518  4.58477  3.61503
          0.53593  5.18903  0.89331  0.61958  0.77255  0.48576  0.95510
     53   2.75731  4.42164  3.73295  3.16171  3.54948  3.76043  4.02096  2.68568  3.09593  2.11456  3.52745  3.53860  4.13770  2.97612  2.36916  2.73358  2.70576  2.26498  5.00991  2.37567    117 l . - -
          2.68618  4.42225  2.77519  2.73123  3.46354  2.40513  3.72494  3.29354  2.67741  2.69355  4.24690  2.90347  2.73739  3.18146  2.89801  2.37887  2.77519  2.98518  4.58477  3.61503
          0.01406  4.66716  5.38950  0.61958  0.77255  0.99603  0.46099
     54   2.25108  5.20549  2.84013  2.52918  4.51093  3.24244  3.28337  3.96981  2.52950  3.20710  4.25699  2.24885  3.06104  2.88807  2.57750  2.77804  2.59282  3.57471  5.66277  2.85007    118 n x - -
          2.68618  4.42225  2.77519  2.73123  3.46354  2.40513  3.72494  3.29354  2.67741  2.69355  4.24690  2.90347  2.73739  3.18146  2.89801  2.37887  2.77519  2.98518  4.58477  3.61503
          0.01242  4.79064  5.51298  0.61958  0.77255  0.41381  1.08213
     55   2.51773  5.31012  2.72874  1.97017  3.91079  3.70746  3.90050  3.01093  2.47887  3.59602  4.36321  3.19514  2.69970  3.01386  3.14002  1.74728  3.14645  3.26280  5.77110  4.38918    119 s x - -
          2.68618  4.42225  2.77519  2.73123  3.46354  2.40513  3.72494  3.29354  2.67741  2.69355  4.24690  2.90347  2.73739  3.18146  2.89801  2.37887  2.77519  2.98518  4.58477  3.61503
          0.00923  5.08602  5.80837  0.61958  0.77255  0.77351  0.61876
     56   2.54066  5.42851  2.45242  2.07012  4.77099  3.69064  3.88391  4.25554  2.62287  3.73319  4.47144  2.90143  2.63745  2.98196  2.54875  1.78581  2.67451  3.81810  5.86361  4.45314    120 s x - -
          2.68618  4.42225  2.77519  2.73123  3.46354  2.40513  3.72494  3.29354  2.67741  2.69355  4.24690  2.90347  2.73739  3.18146  2.89801  2.37887  2.77519  2.98518  4.58477  3.61503
          0.00923  5.08602  5.80837  0.61958  0.77255  0.54128  0.87228
     57   2.44512  5.42791  2.31665  2.15348  4.76553  2.83185  3.89943  4.24628  2.47570  3.73002  4.47056  3.18184  3.17732  2.99820  2.62145  2.42774  2.37565  3.09181  5.86510  3.28472    121 e x - -
          2.68618  4.42225  2.77519  2.73123  3.46354  2.40513  3.72494  3.29354  2.67741  2.69355  4.24690  2.90347  2.73739  3.18146  2.89801  2.37887  2.77519  2.98518  4.58477  3.61503
          0.00877  5.13703  5.85938  0.61958  0.77255  0.64498  0.74375
     58   2.94277  5.12013  3.35813  2.43523  3.23920  3.77962  2.96597  3.31960  2.79216  2.82301  4.19274  3.02160  2.52981  2.34675  2.93604  2.73738  2.53666  3.44820  2.85831  3.76311    122 q x - -
          2.68618  4.42225  2.77519  2.73123  3.46354  2.40513  3.72494  3.29354  2.67741  2.69355  4.24690  2.90347  2.73739  3.18146  2.89801  2.37887  2.77519  2.98518  4.58477  3.61503
          0.00877  5.13703  5.85938  0.61958  0.77255  0.39770  1.11432
     59   2.95940  5.42174  2.76264  2.67151  4.74705  3.00076  2.24005  3.58978  2.52713  3.40016  4.46765  2.94618  4.13381  2.80603  1.97263  2.56580  2.66688  3.37791  5.86642  3.14961    123 r x - -
          2.68618  4.42225  2.77519  2.73123  3.46354  2.40513  3.72494  3.29354  2.67741  2.69355  4.24690  2.90347  2.73739  3.18146  2.89801  2.37887  2.77519  2.98518  4.58477  3.61503
          0.00832  5.18903  5.91137  0.61958  0.77255  0.48576  0.95510
     60   2.48937  5.47532  2.31125  1.87159  4.82107  3.25170  3.13670  4.30785  2.65717  3.78088  4.51597  2.39901  4.12776  2.35227  2.55691  2.45335  2.95929  3.86635  5.90742  4.49551    124 e x - -
          2.68618  4.42225  2.77519  2.73123  3.46354  2.40513  3.72494  3.29354  2.67741  2.69355  4.24690  2.90347  2.73739  3.18146  2.89801  2.37887  2.77519  2.98518  4.58477  3.61503
          0.00832  5.18903  5.91137  0.61958  0.77255  0.48576  0.95510
     61   2.96253  5.38080  2.28677  2.32286  4.68907  3.35863  3.94244  2.44238  2.69394  3.04469  4.43157  3.23331  2.97894  2.63785  3.17991  2.18599  2.18191  3.75155  5.83630  4.44850    125 t x - -
          2.68618  4.42225  2.77519  2.73123  3.46354  2.40513  3.72494  3.29354  2.67741  2.69355  4.24690  2.90347  2.73739  3.18146  2.89801  2.37887  2.77519  2.98518  4.58477  3.61503
          0.00832  5.18903  5.91137  0.61958  0.77255  0.48576  0.95510
     62   3.03933  4.47134  4.66564  4.07469  2.28265  4.16329  3.62484  2.69605  3.92523  2.31327  3.18433  4.20323  2.65707  4.11233  4.04645  2.89031  3.27122  2.72414  5.01459  1.35558    126 y x - -
          2.68618  4.42225  2.77519  2.73123  3.46354  2.40513  3.72494  3.29354  2.67741  2.69355  4.24690  2.90347  2.73739  3.18146  2.89801  2.37887  2.77519  2.98518  4.58477  3.61503
          0.00832  5.18903  5.91137  0.61958  0.77255  0.48576  0.95510
     63   1.55814  4.98833  3.50987  2.94999  3.78222  3.40767  4.07199  3.57350  2.93401  2.72311  4.07613  3.07565  3.28314  2.76916  3.36989  2.22202  2.53554  2.56718  5.52817  4.23466    127 a x - -
          2.68618  4.42225  2.77519  2.73123  3.46354  2.40513  3.72494  3.29354  2.67741  2.69355  4.24690  2.90347  2.73739  3.18146  2.89801  2.37887  2.77519  2.98518  4.58477  3.61503
          0.00832  5.18903  5.91137  0.61958  0.77255  0.48576  0.95510
     64   2.10916  5.45629  2.41213  2.26306  4.79593  3.13410  3.44007  2.60092  2.51098  3.09213  4.49839  2.93741  2.99895  2.60198  2.68709  2.76046  3.18972  3.84401  5.89223  4.48456    128 a x - -
          2.68618  4.42225  2.77519  2.73123  3.46354  2.40513  3.72494  3.29354  2.67741  2.69355  4.24690  2.90347  2.73739  3.18146  2.89801  2.37887  2.77519  2.98518  4.58477  3.61503
          0.00832  5.18903  5.91137  0.61958  0.77255  0.48576  0.95510
     65   3.43438  5.68170  3.84964  3.18138  5.06973  4.14806  4.14549  4.45634  2.19187  3.32334  4.74297  3.64172  4.50508  2.48957  0.82067  3.02666  3.61961  4.10778  6.00536  3.19328    129 r x - -
          2.68618  4.42225  2.77519  2.73123  3.46354  2.40513  3.72494  3.29354  2.67741  2.69355  4.24690  2.90347  2.73739  3.18146  2.89801  2.37887  2.77519  2.98518  4.58477  3.61503
          0.00832  5.18903  5.91137  0.61958  0.77255  0.48576  0.95510
     66   4.65905  5.78578  6.60636  6.03384  2.68850  6.13077  6.24710  2.37683  5.91973  0.33353  3.44523  6.29910  5.95201  5.57696  5.76081  5.57996  4.83675  3.32965  6.01492  5.04039    130 L x - -
          2.68618  4.42225  2.77519  2.73123  3.46354  2.40513  3.72494  3.29354  2.67741  2.69355  4.24690  2.90347  2.73739  3.18146  2.89801  2.37887  2.77519  2.98518  4.58477  3.61503
          0.00832  5.18903  5.91137  0.61958  0.77255  0.48576  0.95510
     67   2.95951  5.46949  2.38836  2.10120  4.81423  3.73267  3.22418  4.29999  2.65505  3.77458  4.51030  2.92601  2.72219  2.36223  1.90608  2.56118  3.19070  3.40195  5.90227  3.74636    131 r x - -
          2.68618  4.42225  2.77519  2.73123  3.46354  2.40513  3.72494  3.29354  2.67741  2.69355  4.24690  2.90347  2.73739  3.18146  2.89801  2.37887  2.77519  2.98518  4.58477  3.61503
          0.00832  5.18903  5.91137  0.61958  0.77255  0.48576  0.95510
     68   2.95902  5.44736  2.32067  2.01829  4.78315  3.73614  2.89932  4.26260  2.37833  2.14980  4.49048  2.95865  4.12944  2.78091  2.89488  2.33193  3.19017  3.83301  4.31080  3.43166    132 e x - -
          2.68618  4.42225  2.77519  2.73123  3.46354  2.40513  3.72494  3.29354  2.67741  2.69355  4.24690  2.90347  2.73739  3.18146  2.89801  2.37887  2.77519  2.98518  4.58477  3.61503
          0.00832  5.18903  5.91137  0.61958  0.77255  0.48576  0.95510
     69   3.04402  4.48883  4.61479  4.02478  3.18958  4.16117  1.28552  2.68015  3.87940  1.85258  3.59187  4.18047  4.52668  4.08110  3.38404  3.45467  3.27566  2.23069  5.04480  3.07307    133 h x - -
          2.68618  4.42225  2.77519  2.73123  3.46354  2.40513  3.72494  3.29354  2.67741  2.69355  4.24690  2.90347  2.73739  3.18146  2.89801  2.37887  2.77519  2.98518  4.58477  3.61503
          0.00832  5.18903  5.91137  0.61958  0.77255  0.48576  0.95510
     70   2.78386  4.44917  4.71721  4.12094  3.54645  3.52105  4.48822  2.23657  3.95596  0.93275  3.56009  4.23284  3.64687  4.14308  3.44779  3.46238  3.25977  2.31110  5.07426  3.89200    134 l x - -
          2.68618  4.42225  2.77519  2.73123  3.46354  2.40513  3.72494  3.29354  2.67741  2.69355  4.24690  2.90347  2.73739  3.18146  2.89801  2.37887  2.77519  2.98518  4.58477  3.61503
          0.03546  5.18903  3.53148  0.61958  0.77255  0.48576  0.95510
     71   2.65286  5.42674  2.92839  2.65202  4.09152  3.33335  2.63262  4.23607  2.36341  3.72651  4.47079  2.14676  4.11871  2.62730  2.21464  2.91533  3.17818  3.37465  5.86703  2.46154    135 n x - -
          2.68618  4.42225  2.77519  2.73123  3.46354  2.40513  3.72494  3.29354  2.67741  2.69355  4.24690  2.90347  2.73739  3.18146  2.89801  2.37887  2.77519  2.98518  4.58477  3.61503
          0.00855  5.16211  5.88446  0.61958  0.77255  0.43519  1.04169
     72   2.58651  5.45898  2.42791  2.65527  4.79981  3.31075  3.46462  4.28279  2.50423  3.76245  3.73182  1.87552  3.73946  2.23785  2.84755  2.43811  3.18957  3.36182  5.89420  3.33609    136 n x - -
          2.68625  4.42232  2.77526  2.73112  3.46361  2.40520  3.72453  3.29361  2.67748  2.69344  4.24697  2.90353  2.73746  3.18153  2.89808  2.37881  2.77508  2.98525  4.58484  3.61467
          0.04940  3.54238  3.94991  1.29047  0.32178  0.48576  0.95510
     73   2.75571  5.45612  2.36737  2.02049  4.79890  2.99521  3.11230  4.28327  2.49407  3.76042  4.49739  2.91936  4.11880  3.00978  2.42669  2.09521  2.93640  2.98205  5.89016  3.35573    143 e x - -
          2.68618  4.42225  2.77519  2.73123  3.46354  2.40513  3.72494  3.29354  2.67741  2.69355  4.24690  2.90347  2.73739  3.18146  2.89801  2.37887  2.77519  2.98518  4.58477  3.61503
          0.00846  5.17234  5.89469  0.61958  0.77255  0.45294  1.00994
     74   3.01895  4.40742  3.83913  4.27921  2.34588  4.17653  4.49162  2.84009  4.08423  1.84947  3.09344  4.30525  4.54051  4.23113  3.45944  3.48401  3.25101  1.94869  2.37501  2.05329    144 l x - -
          2.68618  4.42225  2.77519  2.73123  3.46354  2.40513  3.72494  3.29354  2.67741  2.69355  4.24690  2.90347  2.73739  3.18146  2.89801  2.37887  2.77519  2.98518  4.58477  3.61503
          0.00832  5.18903  5.91137  0.61958  0.77255  0.48576  0.95510
     75   2.95920  5.45206  2.68300  2.36884  4.78983  1.94890  3.24084  4.27055  2.34819  3.03562  4.49469  3.20590  3.27229  2.45957  2.63531  2.92490  3.19033  3.83879  2.94900  3.96596    145 g x - -
          2.68618  4.42225  2.77519  2.73123  3.46354  2.40513  3.72494  3.29354  2.67741  2.69355  4.24690  2.90347  2.73739  3.18146  2.89801  2.37887  2.77519  2.98518  4.58477  3.61503
          0.06355  5.18903  2.88256  0.61958  0.77255  0.48576  0.95510
     76   3.10704  4.52464  4.77365  4.17613  3.53031  4.24883  3.29820  2.46892  4.01055  0.89210  3.10471  4.30609  4.59836  3.10477  4.11870  3.54965  3.33716  2.21963  5.12514  3.95589    146 l x - -
          2.68618  4.42225  2.77519  2.73123  3.46354  2.40513  3.72494  3.29354  2.67741  2.69355  4.24690  2.90347  2.73739  3.18146  2.89801  2.37887  2.77519  2.98518  4.58477  3.61503
          0.00879  5.13427  5.85662  0.61958  0.77255  0.65256  0.73546
     77   2.93772  5.44044  2.74346  2.52278  4.78223  3.30959  2.47361  4.26577  2.63472  3.39774  4.48220  2.73450  2.00757  2.60264  2.24421  2.90125  2.68745  3.82936  5.87476  4.46590    147 p x - -
          2.68618  4.42225  2.77519  2.73123  3.46354  2.40513  3.72494  3.29354  2.67741  2.69355  4.24690  2.90347  2.73739  3.18146  2.89801  2.37887  2.77519  2.98518  4.58477  3.61503
          0.16569  5.13427  1.91869  0.61958  0.77255  0.39402  1.12189
     78   2.69398  5.34623  2.37867  2.61113  3.76402  3.29438  3.12101  4.13638  2.61285  3.04008  4.39336  1.93615  3.55304  2.32375  3.10133  2.66052  3.12615  3.72380  5.79363  2.97931    148 n x - -
          2.68618  4.42225  2.77519  2.73123  3.46354  2.40513  3.72494  3.29354  2.67741  2.69355  4.24690  2.90347  2.73739  3.18146  2.89801  2.37887  2.77519  2.98518  4.58477  3.61503
          0.00964  5.04253  5.76488  0.61958  0.77255  0.30488  1.33641
     79   2.05651  4.41294  4.76438  4.16213  2.92365  4.14953  3.70712  2.43529  3.98971  2.29593  3.53057  4.24244  3.22416  4.15861  4.06939  2.79692  3.23611  1.51405  5.03102  2.38548    149 v x - -
          2.68618  4.42225  2.77519  2.73123  3.46354  2.40513  3.72494  3.29354  2.67741  2.69355  4.24690  2.90347  2.73739  3.18146  2.89801  2.37887  2.77519  2.98518  4.58477  3.61503
          0.00832  5.18903  5.91137  0.61958  0.77255  0.48576  0.95510
     80   2.96501  5.47493  2.79100  2.48025  4.81998  3.31517  2.00353  4.30555  2.49597  3.77972  4.51594  2.92685  4.13048  2.12465  2.17892  2.76700  2.40468  3.86563  5.90700  4.49652    150 h x - -
          2.68618  4.42225  2.77519  2.73123  3.46354  2.40513  3.72494  3.29354  2.67741  2.69355  4.24690  2.90347  2.73739  3.18146  2.89801  2.37887  2.77519  2.98518  4.58477  3.61503
          0.00832  5.18903  5.91137  0.61958  0.77255  0.48576  0.95510
     81   2.97342  4.71817  5.27927  4.71407  3.94116  4.64958  5.08494  1.87903  4.56062  2.19329  3.87044  4.78660  4.99512  4.74481  4.64634  2.43407  3.62720  0.84042  5.59769  4.40696    151 v x - -
          2.68618  4.42225  2.77519  2.73123  3.46354  2.40513  3.72494  3.29354  2.67741  2.69355  4.24690  2.90347  2.73739  3.18146  2.89801  2.37887  2.77519  2.98518  4.58477  3.61503
          0.00832  5.18903  5.91137  0.61958  0.77255  0.48576  0.95510
     82   2.75466  5.46319  3.20965  1.88592  4.80576  2.79896  3.92054  3.66426  2.39110  3.38440  4.50454  2.59348  4.12672  2.31799  2.53626  2.22541  2.55999  3.85250  5.89732  4.48800    152 e x - -
          2.68618  4.42225  2.77519  2.73123  3.46354  2.40513  3.72494  3.29354  2.67741  2.69355  4.24690  2.90347  2.73739  3.18146  2.89801  2.37887  2.77519  2.98518  4.58477  3.61503
          0.00832  5.18903  5.91137  0.61958  0.77255  0.48576  0.95510
     83   2.96071  5.41534  3.23114  1.89775  4.73815  3.36584  3.93274  4.20833  2.67651  3.02491  3.72173  2.82578  2.35453  3.03693  2.53790  1.86379  2.78227  3.79408  5.86208  4.46542    153 s x - -
          2.68618  4.42225  2.77519  2.73123  3.46354  2.40513  3.72494  3.29354  2.67741  2.69355  4.24690  2.90347  2.73739  3.18146  2.89801  2.37887  2.77519  2.98518  4.58477  3.61503
          0.00832  5.18903  5.91137  0.61958  0.77255  0.48576  0.95510
     84   2.21405  4.40197  4.82953  4.22339  3.19492  4.15832  4.48440  2.57750  4.03807  1.51640  3.13706  3.59023  3.73833  4.19526  4.09528  2.86908  3.23687  1.79578  5.02160  2.52918    154 l x - -
          2.68618  4.42225  2.77519  2.73123  3.46354  2.40513  3.72494  3.29354  2.67741  2.69355  4.24690  2.90347  2.73739  3.18146  2.89801  2.37887  2.77519  2.98518  4.58477  3.61503
          0.00832  5.18903  5.91137  0.61958  0.77255  0.48576  0.95510
     85   2.33869  5.46223  2.32963  2.36099  4.80398  3.04987  2.65297  4.28763  2.48332  3.38784  4.50382  3.20250  2.72218  3.01901  2.52714  2.92312  2.15897  3.85110  5.89685  4.48787    155 t x - -
          2.68624  4.42231  2.77526  2.73129  3.46360  2.40477  3.72451  3.29360  2.67747  2.69361  4.24696  2.90353  2.73746  3.18152  2.89807  2.37893  2.77526  2.98524  4.58353  3.61509
          0.16065  2.23149  3.19322  0.32402  1.28459  0.48576  0.95510
     86   2.72642  5.43879  2.70749  2.25925  4.77865  3.71625  3.43917  3.73864  2.44965  3.34329  3.71293  2.95021  2.53388  2.78830  2.53810  1.99000  2.69209  3.82662  5.87460  3.76532    158 s x - -
          2.68618  4.42225  2.77519  2.73123  3.46354  2.40513  3.72494  3.29354  2.67741  2.69355  4.24690  2.90347  2.73739  3.18146  2.89801  2.37887  2.77519  2.98518  4.58477  3.61503
          0.03440  5.14994  3.57502  0.61958  0.77255  0.41602  1.07783
     87   2.29212  5.36793  2.75694  2.53286  3.87883  3.73773  3.92903  2.74276  2.67978  3.35137  4.41836  2.40320  2.88837  2.82133  2.51213  2.23726  2.76533  3.73880  5.82310  3.72984    159 s x - -
          2.68620  4.42227  2.77522  2.73126  3.46356  2.40515  3.72497  3.29356  2.67743  2.69357  4.24692  2.90349  2.73727  3.18149  2.89803  2.37872  2.77522  2.98521  4.58479  3.61505
          0.06421  2.82317  5.88684  0.27743  1.41769  0.43918  1.03442
     88   2.10396  5.36281  2.80262  2.70470  4.66860  3.75477  3.95106  4.12496  2.70550  3.05609  4.41979  3.24404  1.69533  2.82728  2.72373  2.48273  2.49870  3.73337  5.82660  4.44388    161 p x - -
          2.68618  4.42225  2.77519  2.73123  3.46354  2.40513  3.72494  3.29354  2.67741  2.69355  4.24690  2.90347  2.73739  3.18146  2.89801  2.37887  2.77519  2.98518  4.58477  3.61503
          0.00832  5.18903  5.91137  0.61958  0.77255  0.48576  0.95510
     89   3.20946  4.56551  5.17804  4.56813  3.14198  4.40440  4.74170  1.59637  4.36162  1.48208  2.07581  4.56720  4.74178  4.47337  4.36668  3.72218  3.07751  1.90296  5.19405  3.41413    162 l x - -
          2.68618  4.42225  2.77519  2.73123  3.46354  2.40513  3.72494  3.29354  2.67741  2.69355  4.24690  2.90347  2.73739  3.18146  2.89801  2.37887  2.77519  2.98518  4.58477  3.61503
          0.00832  5.18903  5.91137  0.61958  0.77255  0.48576  0.95510
     90   2.58533  5.47258  2.25576  2.67150  4.81881  3.32887  3.94938  4.30060  2.53663  3.78483  4.52740  2.33525  3.34887  3.05013  3.18802  1.91824  1.86345  3.86698  5.92058  4.51235    163 t x - -
          2.68618  4.42225  2.77519  2.73123  3.46354  2.40513  3.72494  3.29354  2.67741  2.69355  4.24690  2.90347  2.73739  3.18146  2.89801  2.37887  2.77519  2.98518  4.58477  3.61503
          0.00832  5.18903  5.91137  0.61958  0.77255  0.48576  0.95510
     91   2.43781  5.01869  3.48064  2.33262  4.21761  3.84127  2.66731  3.23055  2.70286  1.90541  4.10148  3.41821  2.78037  3.24689  3.34811  2.40604  2.95264  2.64015  5.55034  4.24994    164 l x - -
          2.68618  4.42225  2.77519  2.73123  3.46354  2.40513  3.72494  3.29354  2.67741  2.69355  4.24690  2.90347  2.73739  3.18146  2.89801  2.37887  2.77519  2.98518  4.58477  3.61503
          0.00832  5.18903  5.91137  0.61958  0.77255  0.48576  0.95510
     92   2.63951  5.48335  1.88050  2.14820  4.82800  3.73680  3.92930  4.31457  2.66689  3.78838  4.52470  2.73103  3.32607  2.34956  2.19202  2.93192  2.39238  3.87388  5.91574  4.50351    165 d x - -
          2.68618  4.42225  2.77519  2.73123  3.46354  2.40513  3.72494  3.29354  2.67741  2.69355  4.24690  2.90347  2.73739  3.18146  2.89801  2.37887  2.77519  2.98518  4.58477  3.61503
          0.00832  5.18903  5.91137  0.61958  0.77255  0.48576  0.95510
     93   2.82231  5.49452  2.53361  1.64970  4.83888  3.45518  3.43555  4.32618  2.36475  3.79943  4.53623  2.78276  4.14013  2.20249  3.17163  2.93981  1.99774  3.88494  5.92663  4.51306    166 e x - -
          2.68618  4.42225  2.77519  2.73123  3.46354  2.40513  3.72494  3.29354  2.67741  2.69355  4.24690  2.90347  2.73739  3.18146  2.89801  2.37887  2.77519  2.98518  4.58477  3.61503
          0.00832  5.18903  5.91137  0.61958  0.77255  0.48576  0.95510
     94   4.69763  5.81464  6.66415  6.07765  3.72143  6.20877  6.41685  2.45251  5.96331  0.34746  2.34054  6.40206  5.98521  5.60557  5.79932  5.67022  4.87157  3.33016  6.11337  5.27966    167 L x - -
          2.68618  4.42225  2.77519  2.73123  3.46354  2.40513  3.72494  3.29354  2.67741  2.69355  4.24690  2.90347  2.73739  3.18146  2.89801  2.37887  2.77519  2.98518  4.58477  3.61503
          0.00832  5.18903  5.91137  0.61958  0.77255  0.48576  0.95510
     95   2.56229  5.42787  3.22756  1.63267  4.75546  3.74153  3.92980  3.57652  2.40747  3.32763  4.47330  3.21619  3.54310  2.17830  2.16309  2.93200  2.93967  3.02647  5.87083  4.47151    168 e x - -
          2.68618  4.42225  2.77519  2.73123  3.46354  2.40513  3.72494  3.29354  2.67741  2.69355  4.24690  2.90347  2.73739  3.18146  2.89801  2.37887  2.77519  2.98518  4.58477  3.61503
          0.00832  5.18903  5.91137  0.61958  0.77255  0.48576  0.95510
     96   2.59021  5.47033  2.74181  2.27105  4.81597  2.91224  3.08562  4.30234  2.24424  3.77584  4.51085  2.75609  4.12532  2.35601  2.38017  2.42818  2.93884  3.86128  5.90265  2.82017    169 k x - -
          2.68618  4.42225  2.77519  2.73123  3.46354  2.40513  3.72494  3.29354  2.67741  2.69355  4.24690  2.90347  2.73739  3.18146  2.89801  2.37887  2.77519  2.98518  4.58477  3.61503
          0.00832  5.18903  5.91137  0.61958  0.77255  0.48576  0.95510
     97   2.73910  5.45022  1.88643  2.48592  4.78560  3.31669  3.35038  3.66008  2.66611  3.09254  4.49358  2.26534  4.13158  1.82693  3.15752  2.92843  3.19333  3.41647  5.88860  4.48315    170 q x - -
          2.68618  4.42225  2.77519  2.73123  3.46354  2.40513  3.72494  3.29354  2.67741  2.69355  4.24690  2.90347  2.73739  3.18146  2.89801  2.37887  2.77519  2.98518  4.58477  3.61503
          0.00832  5.18903  5.91137  0.61958  0.77255  0.48576  0.95510
     98   4.46756  5.63725  6.45085  5.86093  2.48984  5.89805  6.13928  1.39393  5.73318  0.66357  2.98398  6.08183  5.82334  5.47570  5.60860  5.31091  4.65644  3.22788  6.00577  5.09382    171 L x - -
          2.68618  4.42225  2.77519  2.73123  3.46354  2.40513  3.72494  3.29354  2.67741  2.69355  4.24690  2.90347  2.73739  3.18146  2.89801  2.37887  2.77519  2.98518  4.58477  3.61503
          0.00832  5.18903  5.91137  0.61958  0.77255  0.48576  0.95510
     99   2.98894  5.30450  3.32306  2.76434  4.58364  3.35728  3.97942  2.86371  2.54148  3.57840  4.36605  2.15599  4.18152  3.10569  1.51217  2.28398  3.21870  3.66009  5.77642  3.25830    172 r x - -
          2.68618  4.42225  2.77519  2.73123  3.46354  2.40513  3.72494  3.29354  2.67741  2.69355  4.24690  2.90347  2.73739  3.18146  2.89801  2.37887  2.77519  2.98518  4.58477  3.61503
          0.00832  5.18903  5.91137  0.61958  0.77255  0.48576  0.95510
    100   2.56909  5.34690  3.26376  2.54692  4.64328  3.33139  2.48743  4.09618  2.52197  2.97352  4.40073  3.24578  4.14843  2.67735  2.73775  1.99655  2.92646  3.36613  5.80980  2.32130    173 s x - -
          2.68618  4.42225  2.77519  2.73123  3.46354  2.40513  3.72494  3.29354  2.67741  2.69355  4.24690  2.90347  2.73739  3.18146  2.89801  2.37887  2.77519  2.98518  4.58477  3.61503
          0.00832  5.18903  5.91137  0.61958  0.77255  0.48576  0.95510
    101   3.07520  5.59925  1.30478  2.32099  4.93534  3.77439  3.54835  4.42619  2.65443  3.90064  4.64711  2.10617  4.20518  2.91195  3.29029  2.42160  3.31235  3.98604  6.03168  3.34491    174 d x - -
          2.68618  4.42225  2.77519  2.73123  3.46354  2.40513  3.72494  3.29354  2.67741  2.69355  4.24690  2.90347  2.73739  3.18146  2.89801  2.37887  2.77519  2.98518  4.58477  3.61503
          0.00832  5.18903  5.91137  0.61958  0.77255  0.48576  0.95510
    102   2.48850  5.33257  3.38657  2.81918  4.62858  2.84763  4.00744  2.64048  2.08291  3.61189  4.40440  3.34024  2.91364  3.13491  1.43145  3.03993  3.26314  3.69969  5.80259  4.45879    175 r x - -
          2.68618  4.42225  2.77519  2.73123  3.46354  2.40513  3.72494  3.29354  2.67741  2.69355  4.24690  2.90347  2.73739  3.18146  2.89801  2.37887  2.77519  2.98518  4.58477  3.61503
          0.00832  5.18903  5.91137  0.61958  0.77255  0.48576  0.95510
    103   2.77032  5.45485  2.29710  2.66603  4.78859  3.74129  3.09700  4.26718  2.67683  3.75563  4.49975  1.52077  4.13821  3.03573  2.92116  2.16913  2.66982  3.83971  5.89474  3.71841    176 n x - -
          2.68618  4.42225  2.77519  2.73123  3.46354  2.40513  3.72494  3.29354  2.67741  2.69355  4.24690  2.90347  2.73739  3.18146  2.89801  2.37887  2.77519  2.98518  4.58477  3.61503
          0.00832  5.18903  5.91137  0.61958  0.77255  0.48576  0.95510
    104   2.26257  5.15923  3.37287  2.81480  3.40500  3.80036  2.37464  3.81030  2.62185  2.06458  3.64602  3.01714  2.99292  2.51972  3.04036  2.62955  2.93874  3.48962  5.66356  4.33039    177 l x - -
          2.68618  4.42225  2.77519  2.73123  3.46354  2.40513  3.72494  3.29354  2.67741  2.69355  4.24690  2.90347  2.73739  3.18146  2.89801  2.37887  2.77519  2.98518  4.58477  3.61503
          0.00832  5.18903  5.91137  0.61958  0.77255  0.48576  0.95510
    105   2.67333  5.64466  3.66322  3.03376  5.03684  4.03829  3.47092  4.44526  1.72900  3.34040  4.70152  3.52276  3.12781  3.20319  1.03610  3.28597  3.50918  4.06711  5.99556  4.70978    178 r x - -
          2.68618  4.42225  2.77519  2.73123  3.46354  2.40513  3.72494  3.29354  2.67741  2.69355  4.24690  2.90347  2.73739  3.18146  2.89801  2.37887  2.77519  2.98518  4.58477  3.61503
          0.00832  5.18903  5.91137  0.61958  0.77255  0.48576  0.95510
    106   4.13340  6.15648  4.69516  3.80937  5.70803  4.62147  3.07127  5.03698  2.45868  4.33863  5.24219  4.11704  4.93556  2.39167  0.48150  4.09481  4.21668  4.73757  6.24180  5.16344    179 R x - -
          2.68618  4.42225  2.77519  2.73123  3.46354  2.40513  3.72494  3.29354  2.67741  2.69355  4.24690  2.90347  2.73739  3.18146  2.89801  2.37887  2.77519  2.98518  4.58477  3.61503
          0.00832  5.18903  5.91137  0.61958  0.77255  0.48576  0.95510
    107   4.85567  5.93301  5.85823  5.68333  0.32898  5.50980  3.37597  4.33946  5.42716  2.55425  4.87190  5.15155  5.78251  5.25627  5.31898  4.91570  5.06754  4.34865  4.46491  2.72523    180 F x - -
          2.68618  4.42225  2.77519  2.73123  3.46354  2.40513  3.72494  3.29354  2.67741  2.69355  4.24690  2.90347  2.73739  3.18146  2.89801  2.37887  2.77519  2.98518  4.58477  3.61503
          0.00832  5.18903  5.91137  0.61958  0.77255  0.48576  0.95510
    108   3.78300  5.06560  5.75160  5.17051  3.75365  5.08925  5.42495  1.35183  5.00224  0.85475  3.59646  5.24363  5.31231  5.03851  5.00135  4.43923  4.00842  2.26236  5.69839  3.01741    181 l x - -
          2.68618  4.42225  2.77519  2.73123  3.46354  2.40513  3.72494  3.29354  2.67741  2.69355  4.24690  2.90347  2.73739  3.18146  2.89801  2.37887  2.77519  2.98518  4.58477  3.61503
          0.00832  5.18903  5.91137  0.61958  0.77255  0.48576  0.95510
    109   3.68194  5.44413  4.28935  3.75553  2.47896  4.49989  1.82712  4.04679  3.57848  3.55762  4.56479  4.09145  4.85935  2.41201  2.96416  3.76247  3.90244  3.82797  4.76610  1.03881    182 y x - -
          2.68618  4.42225  2.77519  2.73123  3.46354  2.40513  3.72494  3.29354  2.67741  2.69355  4.24690  2.90347  2.73739  3.18146  2.89801  2.37887  2.77519  2.98518  4.58477  3.61503
          0.00832  5.18903  5.91137  0.61958  0.77255  0.48576  0.95510
    110   4.74428  5.86852  6.63540  6.07918  3.72173  6.18906  6.40395  3.00953  5.90701  0.26514  2.58295  6.40059  5.99708  5.60605  5.76301  5.68527  4.92467  3.40768  6.10945  5.23637    183 L x - -
          2.68618  4.42225  2.77519  2.73123  3.46354  2.40513  3.72494  3.29354  2.67741  2.69355  4.24690  2.90347  2.73739  3.18146  2.89801  2.37887  2.77519  2.98518  4.58477  3.61503
          0.00832  5.18903  5.91137  0.61958  0.77255  0.48576  0.95510
    111   4.05044  5.81841  4.76705  4.74870  4.97381  0.17061  5.63872  5.52630  4.99031  5.03680  6.06715  4.92963  5.25375  5.26948  5.17408  4.22111  4.56016  5.00784  6.39022  3.42809    184 G x - -
          2.68618  4.42225  2.77519  2.73123  3.46354  2.40513  3.72494  3.29354  2.67741  2.69355  4.24690  2.90347  2.73739  3.18146  2.89801  2.37887  2.77519  2.98518  4.58477  3.61503
          0.00832  5.18903  5.91137  0.61958  0.77255  0.48576  0.95510
    112   2.96581  5.44582  3.21900  2.52383  4.77864  3.40162  1.97646  4.25557  2.49779  3.35483  4.49021  2.75549  2.10048  2.47059  3.15845  2.73439  2.43703  3.82997  5.88545  4.48261    185 h x - -
          2.68618  4.42225  2.77519  2.73123  3.46354  2.40513  3.72494  3.29354  2.67741  2.69355  4.24690  2.90347  2.73739  3.18146  2.89801  2.37887  2.77519  2.98518  4.58477  3.61503
          0.00832  5.18903  5.91137  0.61958  0.77255  0.48576  0.95510
    113   2.09245  5.41745  2.98996  2.54458  4.74076  3.35383  3.18179  4.21155  2.50461  3.71362  4.46438  2.94761  3.56424  3.03655  3.16573  2.15775  1.72898  3.04887  5.86389  4.46651    186 t x - -
          2.68618  4.42225  2.77519  2.73123  3.46354  2.40513  3.72494  3.29354  2.67741  2.69355  4.24690  2.90347  2.73739  3.18146  2.89801  2.37887  2.77519  2.98518  4.58477  3.61503
          0.06355  5.18903  2.88256  0.61958  0.77255  0.48576  0.95510
    114   2.15072  5.31224  3.00783  2.11730  4.60525  3.09625  3.92601  3.14103  2.55592  3.59504  2.98411  2.95324  4.12459  2.83444  2.50537  2.72202  2.92401  3.01091  5.77741  2.90901    187 e x - -
          2.68618  4.42225  2.77519  2.73123  3.46354  2.40513  3.72494  3.29354  2.67741  2.69355  4.24690  2.90347  2.73739  3.18146  2.89801  2.37887  2.77519  2.98518  4.58477  3.61503
          0.03364  5.13427  3.60511  0.61958  0.77255  0.39402  1.12189
    115   2.74187  4.91671  3.55537  2.75767  3.12475  2.35679  3.54587  3.47830  2.97333  3.14766  3.50424  3.47293  2.01658  3.30599  2.57942  2.84359  3.19569  2.96028  2.64686  4.18400    188 p x - -
          2.68618  4.42225  2.77519  2.73123  3.46354  2.40513  3.72494  3.29354  2.67741  2.69355  4.24690  2.90347  2.73739  3.18146  2.89801  2.37887  2.77519  2.98518  4.58477  3.61503
          0.03662  5.16573  3.49817  0.61958  0.77255  0.44128  1.03062
    116   2.99928  5.50533  2.92032  2.21283  4.84342  1.53772  3.14434  4.32816  2.70064  3.80717  4.55026  1.99224  4.15132  2.75433  2.93873  2.95865  3.23281  3.49577  5.93964  4.52656    189 g x - -
          2.68602  4.42229  2.77523  2.73127  3.46358  2.40517  3.72498  3.29358  2.67745  2.69359  4.24694  2.90351  2.73722  3.18117  2.89805  2.37891  2.77523  2.98522  4.58481  3.61507
          0.09208  3.38874  2.91479  0.87189  0.54156  0.57328  0.82937
    117   2.94313  4.75242  3.69348  3.12866  3.40837  3.55634  4.12774  2.97437  2.82549  2.10953  3.85062  3.56862  4.26939  2.78492  1.77873  2.38069  3.17468  2.57722  5.32167  2.96822    193 r x - -
          2.68618  4.42225  2.77519  2.73123  3.46354  2.40513  3.72494  3.29354  2.67741  2.69355  4.24690  2.90347  2.73739  3.18146  2.89801  2.37887  2.77519  2.98518  4.58477  3.61503
          0.00902  5.10901  5.83136  0.61958  0.77255  0.36370  1.18776
    118   2.74902  5.39695  2.91868  2.68648  4.71154  3.32226  2.97443  4.17609  2.53290  3.25089  4.44614  3.22892  1.45652  3.04652  2.54158  2.52782  3.19469  3.77120  5.84818  3.80175    194 p x - -
          2.68618  4.42225  2.77519  2.73123  3.46354  2.40513  3.72494  3.29354  2.67741  2.69355  4.24690  2.90347  2.73739  3.18146  2.89801  2.37887  2.77519  2.98518  4.58477  3.61503
          0.00832  5.18903  5.91137  0.61958  0.77255  0.48576  0.95510
    119   2.98477  5.94465  1.19621  1.93562  5.27475  1.81021  4.25791  4.78738  3.13870  4.25505  5.03428  2.93224  4.39338  3.38672  3.68968  2.91573  3.11807  4.33622  6.39226  4.92153    195 d x - -
          2.68618  4.42225  2.77519  2.73123  3.46354  2.40513  3.72494  3.29354  2.67741  2.69355  4.24690  2.90347  2.73739  3.18146  2.89801  2.37887  2.77519  2.98518  4.58477  3.61503
          0.00832  5.18903  5.91137  0.61958  0.77255  0.48576  0.95510
    120   4.27943  5.49153  6.23578  5.64820  2.56400  5.64856  5.89901  1.88324  5.50340  1.74265  0.74415  5.81268  5.67940  5.34361  5.42366  5.03407  4.47975  3.13851  5.90009  4.90746    196 m x - -
          2.68618  4.42225  2.77519  2.73123  3.46354  2.40513  3.72494  3.29354  2.67741  2.69355  4.24690  2.90347  2.73739  3.18146  2.89801  2.37887  2.77519  2.98518  4.58477  3.61503
          0.00832  5.18903  5.91137  0.61958  0.77255  0.48576  0.95510
    121   2.25296  4.61124  3.17730  3.49841  3.73302  4.02411  4.29593  3.07556  3.42879  2.62242  3.26371  3.84521  4.39984  3.70834  2.61402  3.28447  3.22875  1.17787  5.20839  3.07366    197 v x - -
          2.68618  4.42225  2.77519  2.73123  3.46354  2.40513  3.72494  3.29354  2.67741  2.69355  4.24690  2.90347  2.73739  3.18146  2.89801  2.37887  2.77519  2.98518  4.58477  3.61503
          0.00832  5.18903  5.91137  0.61958  0.77255  0.48576  0.95510
    122   2.48768  4.78559  5.43856  4.84673  2.37781  4.71971  5.08249  2.09498  4.66308  1.06281  3.62595  4.87893  5.02024  4.76407  4.67828  4.05171  3.69545  1.64783  5.48527  4.34453    198 l x - -
          2.68618  4.42225  2.77519  2.73123  3.46354  2.40513  3.72494  3.29354  2.67741  2.69355  4.24690  2.90347  2.73739  3.18146  2.89801  2.37887  2.77519  2.98518  4.58477  3.61503
          0.00832  5.18903  5.91137  0.61958  0.77255  0.48576  0.95510
    123   0.55164  4.88102  4.75178  4.41188  3.57083  1.91786  5.23685  4.36386  4.38122  4.09534  4.94283  4.33442  4.54231  4.60544  4.60611  3.22397  2.90952  3.85852  6.38868  5.21826    199 A x - -
          2.68618  4.42225  2.77519  2.73123  3.46354  2.40513  3.72494  3.29354  2.67741  2.69355  4.24690  2.90347  2.73739  3.18146  2.89801  2.37887  2.77519  2.98518  4.58477  3.61503
          0.00832  5.18903  5.91137  0.61958  0.77255  0.48576  0.95510
    124   2.37436  4.43774  4.75052  4.15470  1.73828  4.15061  4.49531  2.85723  3.98994  2.63138  2.91152  4.24581  4.52694  4.16567  4.08254  2.99958  1.75059  1.84561  5.06932  3.88688    200 f x - -
          2.68618  4.42225  2.77519  2.73123  3.46354  2.40513  3.72494  3.29354  2.67741  2.69355  4.24690  2.90347  2.73739  3.18146  2.89801  2.37887  2.77519  2.98518  4.58477  3.61503
          0.00832  5.18903  5.91137  0.61958  0.77255  0.48576  0.95510
    125   2.19121  4.82434  3.80267  3.24019  3.99769  3.94551  4.22004  3.36548  3.15427  2.77859  3.95108  3.66426  1.12381  3.50427  2.86565  3.19822  3.25984  2.87025  5.41441  3.51646    201 p x - -
          2.68618  4.42225  2.77519  2.73123  3.46354  2.40513  3.72494  3.29354  2.67741  2.69355  4.24690  2.90347  2.73739  3.18146  2.89801  2.37887  2.77519  2.98518  4.58477  3.61503
          0.00832  5.18903  5.91137  0.61958  0.77255  0.48576  0.95510
    126   4.16308  5.36274  6.20238  5.65064  3.88918  5.63697  6.04519  1.77648  5.53477  0.76331  2.73131  5.81195  5.71264  5.46695  5.50946  5.03919  4.38378  1.60200  6.09170  5.09902    202 l x - -
          2.68618  4.42225  2.77519  2.73123  3.46354  2.40513  3.72494  3.29354  2.67741  2.69355  4.24690  2.90347  2.73739  3.18146  2.89801  2.37887  2.77519  2.98518  4.58477  3.61503
          0.00832  5.18903  5.91137  0.61958  0.77255  0.48576  0.95510
    127   2.08324  5.46154  2.65991  2.48081  4.80330  3.73345  2.76722  3.62693  2.65705  3.76542  4.50310  2.93920  3.27211  2.20803  2.91816  2.09681  2.54138  3.85041  5.89620  4.48722    203 a x - -
          2.68618  4.42225  2.77519  2.73123  3.46354  2.40513  3.72494  3.29354  2.67741  2.69355  4.24690  2.90347  2.73739  3.18146  2.89801  2.37887  2.77519  2.98518  4.58477  3.61503
          0.00832  5.18903  5.91137  0.61958  0.77255  0.48576  0.95510
    128   2.61629  5.29815  2.80963  2.73166  4.57736  2.47470  3.49360  3.47300  2.72967  2.75290  4.35686  2.30067  2.61033  3.08536  2.74182  2.72940  2.99119  2.47431  5.77251  4.40525    204 n x - -
          2.68618  4.42225  2.77519  2.73123  3.46354  2.40513  3.72494  3.29354  2.67741  2.69355  4.24690  2.90347  2.73739  3.18146  2.89801  2.37887  2.77519  2.98518  4.58477  3.61503
          0.03789  5.18903  3.45455  0.61958  0.77255  0.48576  0.95510
    129   2.94484  5.45492  2.41544  2.16039  4.79975  2.30237  3.44236  4.28555  2.48783  3.76010  3.92589  2.71456  3.54878  2.46258  2.69692  2.69753  2.45546  3.13628  5.88774  4.47693    205 e x - -
          2.68618  4.42225  2.77519  2.73123  3.46354  2.40513  3.72494  3.29354  2.67741  2.69355  4.24690  2.90347  2.73739  3.18146  2.89801  2.37887  2.77519  2.98518  4.58477  3.61503
          0.12044  5.15971  2.22813  0.61958  0.77255  0.43124  1.04898
    130   1.95781  4.46489  3.52203  3.66678  2.94830  3.43896  4.30687  2.52546  3.57045  2.31700  3.57770  3.93414  2.09227  3.81461  3.80089  3.29184  2.66489  2.72194  2.98592  3.01278    206 a x - -
          2.68618  4.42225  2.77519  2.73123  3.46354  2.40513  3.72494  3.29354  2.67741  2.69355  4.24690  2.90347  2.73739  3.18146  2.89801  2.37887  2.77519  2.98518  4.58477  3.61503
          0.03797  5.08154  3.47218  0.61958  0.77255  0.33634  1.25309
    131   2.94855  5.45853  2.91896  2.64072  4.80337  2.37043  3.11190  4.28911  2.48265  3.76361  4.49938  2.26506  2.79640  2.36863  2.31682  2.51709  2.70043  3.84907  5.89121  4.48046    207 n x - -
          2.68618  4.42225  2.77519  2.73123  3.46354  2.40513  3.72494  3.29354  2.67741  2.69355  4.24690  2.90347  2.73739  3.18146  2.89801  2.37887  2.77519  2.98518  4.58477  3.61503
          0.00854  5.16353  5.88587  0.61958  0.77255  0.56805  0.83616
    132   2.01519  5.42419  2.80694  2.03137  4.75511  2.35341  3.91591  4.23115  2.65662  3.24142  4.46890  3.19998  2.96393  3.01706  2.91321  2.26109  2.69836  3.80727  5.86575  3.92890    208 a x - -
          2.68619  4.42226  2.77521  2.73124  3.46355  2.40514  3.72496  3.29355  2.67742  2.69356  4.24691  2.90348  2.73741  3.18147  2.89802  2.37888  2.77521  2.98494  4.58478  3.61504
          0.03521  3.44756  5.88587  0.38670  1.13724  0.56805  0.83616
    133   3.03447  5.55690  1.33296  1.92600  4.89869  3.75386  3.10627  4.38823  2.36084  3.85956  4.60228  3.21782  4.17362  2.83553  2.92490  2.44132  3.26936  3.94653  5.98661  4.56754    210 d x - -
          2.68618  4.42225  2.77519  2.73123  3.46354  2.40513  3.72494  3.29354  2.67741  2.69355  4.24690  2.90347  2.73739  3.18146  2.89801  2.37887  2.77519  2.98518  4.58477  3.61503
          0.00854  5.16353  5.88587  0.61958  0.77255  0.43754  1.03739
    134   3.00294  5.42034  3.28807  2.72860  4.74191  1.59086  2.86677  4.19992  2.36400  3.71013  4.47297  3.26536  4.17413  3.06995  2.02714  2.41934  2.77523  3.79972  5.86417  3.87401    211 g x - -
          2.68618  4.42225  2.77519  2.73123  3.46354  2.40513  3.72494  3.29354  2.67741  2.69355  4.24690  2.90347  2.73739  3.18146  2.89801  2.37887  2.77519  2.98518  4.58477  3.61503
          0.00832  5.18903  5.91137  0.61958  0.77255  0.48576  0.95510
    135   2.74222  5.47150  2.89509  2.14664  4.81690  3.34872  2.87555  4.30319  2.48694  3.77690  4.51214  2.74976  4.12637  2.38019  2.81264  1.76787  2.39982  3.86233  5.90390  4.49258    212 s x - -
          2.68618  4.42225  2.77519  2.73123  3.46354  2.40513  3.72494  3.29354  2.67741  2.69355  4.24690  2.90347  2.73739  3.18146  2.89801  2.37887  2.77519  2.98518  4.58477  3.61503
          0.00832  5.18903  5.91137  0.61958  0.77255  0.48576  0.95510
    136   3.00627  5.34727  3.33285  2.76776  4.63880  3.80084  2.06483  4.07947  1.96865  2.90710  4.40488  3.29724  3.70046  2.63401  2.13846  3.00204  3.23395  3.06861  5.80530  2.58909    213 k x - -
          2.68618  4.42225  2.77519  2.73123  3.46354  2.40513  3.72494  3.29354  2.67741  2.69355  4.24690  2.90347  2.73739  3.18146  2.89801  2.37887  2.77519  2.98518  4.58477  3.61503
          0.00832  5.18903  5.91137  0.61958  0.77255  0.48576  0.95510
    137   2.76251  4.41943  4.76131  4.15975  3.51512  4.15501  4.47724  2.45589  2.83804  1.64688  3.06869  4.24462  4.52043  4.15983  4.07192  3.45677  2.02269  1.92755  5.03951  2.44515    214 l x - -
          2.68618  4.42225  2.77519  2.73123  3.46354  2.40513  3.72494  3.29354  2.67741  2.69355  4.24690  2.90347  2.73739  3.18146  2.89801  2.37887  2.77519  2.98518  4.58477  3.61503
          0.00832  5.18903  5.91137  0.61958  0.77255  0.48576  0.95510
    138   5.33125  6.19778  6.10246  6.10109  0.55964  5.70577  4.36463  4.81542  5.85930  3.88705  5.30967  5.28516  5.97337  5.46944  5.61432  5.18581  5.52876  4.82201  1.33639  2.67505    215 F x - -
          2.68618  4.42225  2.77519  2.73123  3.46354  2.40513  3.72494  3.29354  2.67741  2.69355  4.24690  2.90347  2.73739  3.18146  2.89801  2.37887  2.77519  2.98518  4.58477  3.61503
          0.00832  5.18903  5.91137  0.61958  0.77255  0.48576  0.95510
    139   0.49897  4.90885  4.99230  4.73421  5.43619  2.72025  5.52405  4.87819  4.69513  4.58091  5.36518  4.45239  4.55911  4.88217  4.86633  1.86950  3.54926  3.24044  6.79484  5.68707    216 A x - -
          2.68618  4.42225  2.77519  2.73123  3.46354  2.40513  3.72494  3.29354  2.67741  2.69355  4.24690  2.90347  2.73739  3.18146  2.89801  2.37887  2.77519  2.98518  4.58477  3.61503
          0.00832  5.18903  5.91137  0.61958  0.77255  0.48576  0.95510
    140   4.52544  5.66697  6.51380  5.98122  3.82739  6.05053  6.39517  1.40294  5.86266  0.51741  3.54766  6.24935  5.95366  5.64678  5.77470  5.52424  4.73041  2.97292  6.18560  5.26779    217 L x - -
          2.68618  4.42225  2.77519  2.73123  3.46354  2.40513  3.72494  3.29354  2.67741  2.69355  4.24690  2.90347  2.73739  3.18146  2.89801  2.37887  2.77519  2.98518  4.58477  3.61503
          0.00832  5.18903  5.91137  0.61958  0.77255  0.48576  0.95510
    141   4.27392  5.48544  6.25929  5.66351  2.46856  5.64557  5.92553  2.03720  5.51662  0.59907  2.60759  5.82637  5.67302  5.34405  5.42443  5.03031  4.47303  2.46437  5.91772  4.97409    218 L x - -
          2.68618  4.42225  2.77519  2.73123  3.46354  2.40513  3.72494  3.29354  2.67741  2.69355  4.24690  2.90347  2.73739  3.18146  2.89801  2.37887  2.77519  2.98518  4.58477  3.61503
          0.00832  5.18903  5.91137  0.61958  0.77255  0.48576  0.95510
    142   2.23401  5.12542  3.40204  2.84397  4.35287  3.81236  3.50992  3.44073  2.83138  3.37982  4.20179  3.35706  4.20225  2.92532  3.00021  1.32573  2.32780  3.45188  5.63809  3.24391    219 s x - -
          2.68618  4.42225  2.77519  2.73123  3.46354  2.40513  3.72494  3.29354  2.67741  2.69355  4.24690  2.90347  2.73739  3.18146  2.89801  2.37887  2.77519  2.98518  4.58477  3.61503
          0.00832  5.18903  5.91137  0.61958  0.77255  0.48576  0.95510
    143   1.52912  4.61264  4.75608  4.17654  3.76292  4.34224  4.68779  2.47715  2.99263  2.13401  3.73384  4.36011  4.70344  4.26479  4.19926  3.64579  3.42252  1.21337  5.33256  4.14088    220 v x - -
          2.68618  4.42225  2.77519  2.73123  3.46354  2.40513  3.72494  3.29354  2.67741  2.69355  4.24690  2.90347  2.73739  3.18146  2.89801  2.37887  2.77519  2.98518  4.58477  3.61503
          0.00832  5.18903  5.91137  0.61958  0.77255  0.48576  0.95510
    144   3.32098  5.67051  3.66298  3.03432  5.07028  3.04357  1.41576  4.48032  2.10886  3.07690  4.72358  3.52387  4.41206  2.63262  1.63949  3.29315  3.51914  4.09689  6.01055  4.72459    221 h x - -
          2.68618  4.42225  2.77519  2.73123  3.46354  2.40513  3.72494  3.29354  2.67741  2.69355  4.24690  2.90347  2.73739  3.18146  2.89801  2.37887  2.77519  2.98518  4.58477  3.61503
          0.00832  5.18903  5.91137  0.61958  0.77255  0.48576  0.95510
    145   2.96229  5.46770  2.96663  2.65664  4.81168  3.29063  2.71730  4.29579  1.79794  3.77183  3.79350  3.20415  2.37133  2.35536  2.42815  2.37403  3.19318  3.85782  5.90040  4.49165    222 k x - -
          2.68618  4.42225  2.77519  2.73123  3.46354  2.40513  3.72494  3.29354  2.67741  2.69355  4.24690  2.90347  2.73739  3.18146  2.89801  2.37887  2.77519  2.98518  4.58477  3.61503
          0.00832  5.18903  5.91137  0.61958  0.77255  0.48576  0.95510
    146   2.95888  5.46445  2.73332  2.36666  4.80738  3.28994  3.42904  4.29183  2.34811  3.20375  3.80621  2.43327  1.96859  3.01761  2.65849  2.18519  3.19004  3.85395  5.89836  4.48871    223 p x - -
          2.68618  4.42225  2.77519  2.73123  3.46354  2.40513  3.72494  3.29354  2.67741  2.69355  4.24690  2.90347  2.73739  3.18146  2.89801  2.37887  2.77519  2.98518  4.58477  3.61503
          0.03541  5.18903  3.53326  0.61958  0.77255  0.48576  0.95510
    147   2.30710  5.42778  3.20689  2.11327  4.76062  2.48600  3.91338  3.68026  2.65295  3.72784  4.47169  2.28485  2.88636  2.48060  2.70534  2.56281  3.17781  3.24871  5.86787  3.75938    224 e x - -
          2.68618  4.42225  2.77519  2.73123  3.46354  2.40513  3.72494  3.29354  2.67741  2.69355  4.24690  2.90347  2.73739  3.18146  2.89801  2.37887  2.77519  2.98518  4.58477  3.61503
          0.15132  5.16217  2.00474  0.61958  0.77255  0.57219  0.83077
    148   2.88454  5.36798  2.90500  2.08573  3.84518  3.66254  3.19097  3.58134  2.59002  3.66842  4.41163  2.21764  2.37633  2.50092  2.63288  2.66229  3.11571  3.30152  5.80749  3.80789    225 e x - -
          2.68615  4.42237  2.77500  2.73120  3.46366  2.40498  3.72506  3.29366  2.67753  2.69345  4.24601  2.90358  2.73730  3.18158  2.89812  2.37899  2.77509  2.98530  4.58489  3.61515
          0.29228  2.34030  1.85059  1.02248  0.44582  0.29017  1.37888
    149   2.52890  5.37451  2.84544  2.60587  4.70558  2.81498  3.86605  4.18113  2.30028  3.26666  4.41907  2.96867  2.32511  2.56761  1.96602  2.86849  3.13041  3.75765  3.63881  4.41391    231 r x - -
          2.68602  4.42249  2.77523  2.73147  3.46378  2.40501  3.72518  3.29378  2.67687  2.69344  4.24714  2.90370  2.73720  3.18170  2.89824  2.37871  2.77501  2.98542  4.58501  3.61527
          0.53588  0.88738  5.77201  0.33778  1.24951  0.60353  0.79159
    150   2.75855  5.34348  1.92379  2.65380  3.48552  2.31877  3.90402  3.29055  2.65484  3.63341  4.39426  3.00859  4.10506  2.79954  2.13683  2.69942  2.68252  3.71469  5.79881  4.41087    234 d x - -
          2.68618  4.42225  2.77519  2.73123  3.46354  2.40513  3.72494  3.29354  2.67741  2.69355  4.24690  2.90347  2.73739  3.18146  2.89801  2.37887  2.77519  2.98518  4.58477  3.61503
          0.06919  5.10672  2.80025  0.61958  0.77255  0.72411  0.66311
    151   2.36768  5.29871  2.76839  2.50559  3.11729  3.37848  2.81252  2.87228  2.63519  3.58550  4.35092  2.92583  2.65641  2.76560  2.47029  2.52607  3.12841  3.25034  5.75798  4.37452    235 a x - -
          2.68618  4.42225  2.77519  2.73123  3.46354  2.40513  3.72494  3.29354  2.67741  2.69355  4.24690  2.90347  2.73739  3.18146  2.89801  2.37887  2.77519  2.98518  4.58477  3.61503
          0.00960  5.04712  5.76947  0.61958  0.77255  0.85778  0.55182
    152   2.23138  4.91336  4.50159  4.43857  5.55614  2.96181  5.46976  5.03800  4.63864  4.72369  5.50841  4.31597  0.42279  4.81893  4.82019  3.18454  3.55173  4.23174  6.86361  5.76933    236 P x - -
          2.68618  4.42225  2.77519  2.73123  3.46354  2.40513  3.72494  3.29354  2.67741  2.69355  4.24690  2.90347  2.73739  3.18146  2.89801  2.37887  2.77519  2.98518  4.58477  3.61503
          0.00960  5.04712  5.76947  0.61958  0.77255  0.85778  0.55182
    153   2.90055  5.18701  2.95520  2.69454  4.45022  3.71372  2.63181  3.88260  2.34905  3.12415  4.25020  3.22375  4.10461  2.58095  2.78663  2.15287  3.13174  2.75004  3.60416  2.37609    237 s x - -
          2.68618  4.42225  2.77519  2.73123  3.46354  2.40513  3.72494  3.29354  2.67741  2.69355  4.24690  2.90347  2.73739  3.18146  2.89801  2.37887  2.77519  2.98518  4.58477  3.61503
          0.00960  5.04712  5.76947  0.61958  0.77255  0.30821  1.32712
    154   3.83426  5.11213  5.82977  5.23631  1.79083  5.13503  5.47118  1.67621  5.06334  1.40183  2.12854  5.30651  5.33531  5.05689  5.03436  4.48532  4.05437  1.80520  5.70552  4.64811    238 l x - -
          2.68618  4.42225  2.77519  2.73123  3.46354  2.40513  3.72494  3.29354  2.67741  2.69355  4.24690  2.90347  2.73739  3.18146  2.89801  2.37887  2.77519  2.98518  4.58477  3.61503
          0.00832  5.18903  5.91137  0.61958  0.77255  0.48576  0.95510
    155   2.60469  4.92976  3.25870  2.47505  2.22682  3.87106  3.13226  3.15074  2.55713  3.16085  3.48460  3.48253  4.25648  3.31558  3.09479  2.91015  2.17789  2.27463  5.47700  3.53169    239 t x - -
          2.68618  4.42225  2.77519  2.73123  3.46354  2.40513  3.72494  3.29354  2.67741  2.69355  4.24690  2.90347  2.73739  3.18146  2.89801  2.37887  2.77519  2.98518  4.58477  3.61503
          0.00832  5.18903  5.91137  0.61958  0.77255  0.48576  0.95510
    156   2.30568  4.43791  4.71928  4.12211  3.53709  4.15620  3.20869  2.43965  3.96047  1.33952  3.55417  4.22972  4.52373  4.14191  4.06180  2.63087  3.25085  1.68699  5.06181  3.87868    240 l x - -
          2.68618  4.42225  2.77519  2.73123  3.46354  2.40513  3.72494  3.29354  2.67741  2.69355  4.24690  2.90347  2.73739  3.18146  2.89801  2.37887  2.77519  2.98518  4.58477  3.61503
          0.00832  5.18903  5.91137  0.61958  0.77255  0.48576  0.95510
    157   3.11536  3.92242  4.27640  3.70966  3.52992  4.14396  0.95873  3.15168  3.59425  2.34324  3.79645  3.51335  4.51979  3.87350  3.85139  3.41968  3.34881  2.70009  5.05996  2.88111    241 h x - -
          2.68618  4.42225  2.77519  2.73123  3.46354  2.40513  3.72494  3.29354  2.67741  2.69355  4.24690  2.90347  2.73739  3.18146  2.89801  2.37887  2.77519  2.98518  4.58477  3.61503
          0.00832  5.18903  5.91137  0.61958  0.77255  0.48576  0.95510
    158   3.74244  6.08325  3.02672  2.68384  5.85271  0.50660  4.79902  5.42663  3.89849  4.92371  5.81200  2.14964  4.71083  4.00115  4.46861  3.68736  4.13763  4.87395  7.03783  5.55565    242 G x - -
          2.68618  4.42225  2.77519  2.73123  3.46354  2.40513  3.72494  3.29354  2.67741  2.69355  4.24690  2.90347  2.73739  3.18146  2.89801  2.37887  2.77519  2.98518  4.58477  3.61503
          0.00832  5.18903  5.91137  0.61958  0.77255  0.48576  0.95510
    159   5.24771  6.13293  6.08209  6.05431  0.77095  5.71396  4.31301  4.69802  5.81741  2.71217  5.20530  5.23460  5.94959  5.41156  5.57412  5.12620  5.43331  4.69939  4.38034  0.97662    243 f x - -
          2.68618  4.42225  2.77519  2.73123  3.46354  2.40513  3.72494  3.29354  2.67741  2.69355  4.24690  2.90347  2.73739  3.18146  2.89801  2.37887  2.77519  2.98518  4.58477  3.61503
          0.00832  5.18903  5.91137  0.61958  0.77255  0.48576  0.95510
    160   1.43784  4.85993  5.45437  4.92019  3.41937  4.83937  5.37749  2.21999  4.79267  2.85494  4.00154  5.00639  5.19102  4.98982  4.90298  4.20253  3.79696  0.84592  5.87373  4.67176    244 v x - -
          2.68618  4.42225  2.77519  2.73123  3.46354  2.40513  3.72494  3.29354  2.67741  2.69355  4.24690  2.90347  2.73739  3.18146  2.89801  2.37887  2.77519  2.98518  4.58477  3.61503
          0.00832  5.18903  5.91137  0.61958  0.77255  0.48576  0.95510
    161   2.75853  5.46567  2.94642  2.04389  4.80797  3.73749  3.58191  4.29092  1.30572  3.76906  4.50748  3.20628  4.13126  3.02202  2.64206  2.72844  2.50211  3.37850  5.89933  4.49154    245 k x - -
          2.68618  4.42225  2.77519  2.73123  3.46354  2.40513  3.72494  3.29354  2.67741  2.69355  4.24690  2.90347  2.73739  3.18146  2.89801  2.37887  2.77519  2.98518  4.58477  3.61503
          0.00832  5.18903  5.91137  0.61958  0.77255  0.48576  0.95510
    162   1.89357  4.88861  5.43881  4.94334  4.29992  4.73100  5.49204  2.22367  4.82895  3.02781  4.15789  4.99906  5.17542  5.05269  4.96672  4.12543  2.84735  0.66623  6.05819  4.85430    246 V x - -
          2.68618  4.42225  2.77519  2.73123  3.46354  2.40513  3.72494  3.29354  2.67741  2.69355  4.24690  2.90347  2.73739  3.18146  2.89801  2.37887  2.77519  2.98518  4.58477  3.61503
          0.00832  5.18903  5.91137  0.61958  0.77255  0.48576  0.95510
    163   2.74742  5.36049  3.25760  2.37908  3.77537  3.32513  3.94674  4.11925  2.52721  3.64808  4.41417  3.24121  3.56776  3.05942  2.54674  1.30942  2.56326  3.40513  5.82133  4.43866    247 s x - -
          2.68618  4.42225  2.77519  2.73123  3.46354  2.40513  3.72494  3.29354  2.67741  2.69355  4.24690  2.90347  2.73739  3.18146  2.89801  2.37887  2.77519  2.98518  4.58477  3.61503
          0.00832  5.18903  5.91137  0.61958  0.77255  0.48576  0.95510
    164   2.42659  5.47745  2.00306  2.42693  4.82296  2.25638  3.42862  4.30974  2.35760  3.78290  4.51823  2.30738  3.58325  2.62444  2.90940  2.69829  3.19562  3.86837  5.90959  4.49753    248 d x - -
          2.68633  4.42240  2.77445  2.73109  3.46290  2.40527  3.72509  3.29369  2.67755  2.69355  4.24704  2.90361  2.73754  3.18161  2.89815  2.37901  2.77534  2.98455  4.58492  3.61518
          0.17001  1.87317  5.91137  0.68075  0.70570  0.48576  0.95510
    165   2.54828  5.14803  3.38403  2.33190  4.38199  1.72102  4.01310  3.38909  2.37775  3.08092  4.22258  3.34403  2.53582  3.16842  3.27867  3.01154  3.20243  2.43498  5.65699  4.32735    251 g x - -
          2.68618  4.42225  2.77519  2.73123  3.46354  2.40513  3.72494  3.29354  2.67741  2.69355  4.24690  2.90347  2.73739  3.18146  2.89801  2.37887  2.77519  2.98518  4.58477  3.61503
          0.00832  5.18903  5.91137  0.61958  0.77255  0.48576  0.95510
    166   2.74698  5.46749  2.93135  2.03364  4.81150  2.45511  2.71104  4.29677  2.65556  3.77230  4.50848  2.65323  3.27177  2.84418  2.29292  2.92187  2.29030  3.85757  5.90076  3.78584    252 e x - -
          2.68618  4.42225  2.77519  2.73123  3.46354  2.40513  3.72494  3.29354  2.67741  2.69355  4.24690  2.90347  2.73739  3.18146  2.89801  2.37887  2.77519  2.98518  4.58477  3.61503
          0.00832  5.18903  5.91137  0.61958  0.77255  0.48576  0.95510
    167   2.03531  5.45601  2.41477  2.38052  3.50300  2.69092  3.92340  4.27656  2.50564  3.35004  4.49838  2.78304  2.41207  2.61009  3.15280  2.53261  3.19110  3.84331  5.89240  4.48504    253 a x - -
          2.68618  4.42225  2.77519  2.73123  3.46354  2.40513  3.72494  3.29354  2.67741  2.69355  4.24690  2.90347  2.73739  3.18146  2.89801  2.37887  2.77519  2.98518  4.58477  3.61503
          0.00832  5.18903  5.91137  0.61958  0.77255  0.48576  0.95510
    168   2.89625  4.56514  5.18630  4.58716  3.20486  4.43736  4.79674  1.41201  4.39103  1.78775  2.84995  4.59512  4.78079  4.52712  4.41345  3.75862  2.33979  1.64039  5.27150  4.09863    254 i x - -
          2.68618  4.42225  2.77519  2.73123  3.46354  2.40513  3.72494  3.29354  2.67741  2.69355  4.24690  2.90347  2.73739  3.18146  2.89801  2.37887  2.77519  2.98518  4.58477  3.61503
          0.00832  5.18903  5.91137  0.61958  0.77255  0.48576  0.95510
    169   2.76546  5.04461  3.15156  1.73579  3.60778  3.37745  4.04643  3.64766  2.49730  1.85143  3.15550  3.40086  3.55210  3.22848  3.33255  3.04385  2.91623  2.69015  5.57143  4.26506    255 e x - -
          2.68618  4.42225  2.77519  2.73123  3.46354  2.40513  3.72494  3.29354  2.67741  2.69355  4.24690  2.90347  2.73739  3.18146  2.89801  2.37887  2.77519  2.98518  4.58477  3.61503
          0.00832  5.18903  5.91137  0.61958  0.77255  0.48576  0.95510
    170   2.28840  5.46877  2.34317  1.89254  4.81374  2.87620  3.17460  4.29966  2.65393  3.77401  4.50947  2.93691  3.51498  2.32255  2.75267  2.70697  2.90920  3.42059  5.90151  3.80715    256 e x - -
          2.68618  4.42225  2.77519  2.73123  3.46354  2.40513  3.72494  3.29354  2.67741  2.69355  4.24690  2.90347  2.73739  3.18146  2.89801  2.37887  2.77519  2.98518  4.58477  3.61503
          0.00832  5.18903  5.91137  0.61958  0.77255  0.48576  0.95510
    171   2.18449  5.40117  3.23890  2.24283  4.71810  3.46415  3.10223  4.18431  2.25442  3.16832  3.02719  3.22544  4.13880  2.81260  1.87819  2.62086  3.19230  3.10463  5.85083  4.45811    257 r x - -
          2.68618  4.42225  2.77519  2.73123  3.46354  2.40513  3.72494  3.29354  2.67741  2.69355  4.24690  2.90347  2.73739  3.18146  2.89801  2.37887  2.77519  2.98518  4.58477  3.61503
          0.00832  5.18903  5.91137  0.61958  0.77255  0.48576  0.95510
    172   3.48943  4.82866  5.41986  4.81036  2.88185  4.69502  3.66116  2.25737  4.61615  0.89678  1.77439  4.84831  4.97896  4.67636  4.61194  4.01885  3.71280  2.64558  5.37518  4.26093    258 l x - -
          2.68618  4.42225  2.77519  2.73123  3.46354  2.40513  3.72494  3.29354  2.67741  2.69355  4.24690  2.90347  2.73739  3.18146  2.89801  2.37887  2.77519  2.98518  4.58477  3.61503
          0.00832  5.18903  5.91137  0.61958  0.77255  0.48576  0.95510
    173   1.79549  5.46708  2.54987  2.53131  4.81114  3.03871  2.97329  4.29642  2.50060  3.77192  4.50804  2.72040  3.23076  2.81092  2.40679  2.54008  3.18992  3.85718  5.90034  3.33250    259 a x - -
          2.68618  4.42225  2.77519  2.73123  3.46354  2.40513  3.72494  3.29354  2.67741  2.69355  4.24690  2.90347  2.73739  3.18146  2.89801  2.37887  2.77519  2.98518  4.58477  3.61503
          0.00832  5.18903  5.91137  0.61958  0.77255  0.48576  0.95510
    174   2.73050  5.46744  3.20898  2.36206  4.81168  2.61316  3.47289  4.29674  2.25500  3.77216  4.50841  2.54837  4.12684  2.00330  2.27767  2.71699  2.44618  3.42368  5.90042  4.49042    260 q x - -
          2.68618  4.42225  2.77519  2.73123  3.46354  2.40513  3.72494  3.29354  2.67741  2.69355  4.24690  2.90347  2.73739  3.18146  2.89801  2.37887  2.77519  2.98518  4.58477  3.61503
          0.00832  5.18903  5.91137  0.61958  0.77255  0.48576  0.95510
    175   1.83610  4.72347  3.83420  3.26742  3.86300  3.46072  3.56187  3.22593  3.22470  2.72365  3.82570  3.24814  2.97659  3.01992  3.58591  3.19900  2.38320  1.91512  3.41523  3.10885    261 a x - -
          2.68618  4.42225  2.77519  2.73123  3.46354  2.40513  3.72494  3.29354  2.67741  2.69355  4.24690  2.90347  2.73739  3.18146  2.89801  2.37887  2.77519  2.98518  4.58477  3.61503
          0.10438  5.18903  2.36935  0.61958  0.77255  0.48576  0.95510
    176   2.53282  5.30283  3.22053  2.47988  4.59898  3.02707  3.90586  3.51440  2.20027  3.58696  4.35674  2.93627  2.37894  3.02082  2.30052  2.76892  2.89204  2.96771  5.76594  2.73661    262 k x - -
          2.68618  4.42225  2.77519  2.73123  3.46354  2.40513  3.72494  3.29354  2.67741  2.69355  4.24690  2.90347  2.73739  3.18146  2.89801  2.37887  2.77519  2.98518  4.58477  3.61503
          0.00916  5.09380  5.81615  0.61958  0.77255  0.75535  0.63459
    177   2.92410  5.05943  3.05862  2.80864  3.60020  2.14761  3.97936  3.24341  2.61038  2.99874  4.13544  3.00655  2.50633  3.14497  2.54709  2.65710  3.15547  3.38121  3.46580  2.79513    263 g x - -
          2.68618  4.42225  2.77519  2.73123  3.46354  2.40513  3.72494  3.29354  2.67741  2.69355  4.24690  2.90347  2.73739  3.18146  2.89801  2.37887  2.77519  2.98518  4.58477  3.61503
          0.00916  5.09380  5.81615  0.61958  0.77255  0.75535  0.63459
    178   2.91940  5.36316  2.50290  2.63780  4.68184  3.70227  3.89373  4.14922  2.64012  2.98703  4.41183  2.93146  1.82238  2.42729  2.93060  2.24324  2.66764  3.30182  5.81289  4.41878    264 p x - -
          2.68618  4.42225  2.77519  2.73123  3.46354  2.40513  3.72494  3.29354  2.67741  2.69355  4.24690  2.90347  2.73739  3.18146  2.89801  2.37887  2.77519  2.98518  4.58477  3.61503
          0.03634  5.09380  3.52168  0.61958  0.77255  0.34793  1.22469
    179   2.60342  5.44507  2.77602  2.25093  3.46149  3.29976  3.44890  4.26675  2.64775  3.01222  4.48719  2.98774  2.56264  1.84416  2.53374  2.71457  3.17867  3.83275  5.88105  4.47342    265 q x - -
          2.68564  4.42245  2.77523  2.73144  3.46374  2.40493  3.72515  3.29374  2.67761  2.69375  4.24710  2.90301  2.73724  3.18167  2.89757  2.37893  2.77540  2.98539  4.58497  3.61523
          0.26287  1.47674  5.88692  0.63832  0.75116  0.43931  1.03418
    180   2.76379  4.06535  2.31365  2.55969  4.56759  2.52779  3.96400  3.14830  2.73321  2.78823  3.73503  2.22529  3.61354  3.08860  2.75550  2.57713  3.19398  3.64423  5.76683  2.98356    269 n x - -
          2.68618  4.42225  2.77519  2.73123  3.46354  2.40513  3.72494  3.29354  2.67741  2.69355  4.24690  2.90347  2.73739  3.18146  2.89801  2.37887  2.77519  2.98518  4.58477  3.61503
          0.00832  5.18903  5.91137  0.61958  0.77255  0.48576  0.95510
    181   2.28351  5.34396  2.19280  2.57904  4.63837  2.36418  2.76672  4.08995  2.71129  2.30207  4.39871  3.24915  4.15145  3.06883  2.44827  2.95383  3.19587  3.03049  5.80834  4.43032    270 d x - -
          2.68618  4.42225  2.77519  2.73123  3.46354  2.40513  3.72494  3.29354  2.67741  2.69355  4.24690  2.90347  2.73739  3.18146  2.89801  2.37887  2.77519  2.98518  4.58477  3.61503
          0.00832  5.18903  5.91137  0.61958  0.77255  0.48576  0.95510
    182   2.18916  4.97316  2.72465  2.74803  4.16145  3.85608  4.07601  3.54991  2.94435  2.45134  3.46161  3.44988  4.24246  2.40070  3.37741  2.63020  2.82540  1.79543  5.51296  3.63205    271 v x - -
          2.68618  4.42225  2.77519  2.73123  3.46354  2.40513  3.72494  3.29354  2.67741  2.69355  4.24690  2.90347  2.73739  3.18146  2.89801  2.37887  2.77519  2.98518  4.58477  3.61503
          0.03849  5.18903  3.43634  0.61958  0.77255  0.48576  0.95510
    183   2.97745  4.56289  3.60493  3.19144  3.04678  3.40220  4.29691  2.83575  3.46952  1.38326  3.67288  3.86914  2.89783  3.73751  3.02455  3.28408  2.69895  2.02619  5.16191  3.95185    272 l x - -
          2.68618  4.42225  2.77519  2.73123  3.46354  2.40513  3.72494  3.29354  2.67741  2.69355  4.24690  2.90347  2.73739  3.18146  2.89801  2.37887  2.77519  2.98518  4.58477  3.61503
          0.00857  5.15911  5.88146  0.61958  0.77255  0.58144  0.81892
    184   2.94878  5.35874  2.95928  1.40343  4.66399  2.32054  3.93028  3.59430  2.52210  2.99486  4.41020  3.22277  4.13092  2.80827  3.16753  2.93142  2.56650  3.72782  3.74583  4.43034    273 e x - -
          2.68618  4.42225  2.77519  2.73123  3.46354  2.40513  3.72494  3.29354  2.67741  2.69355  4.24690  2.90347  2.73739  3.18146  2.89801  2.37887  2.77519  2.98518  4.58477  3.61503
          0.00857  5.15911  5.88146  0.61958  0.77255  0.43027  1.05078
    185   2.33973  5.17987  3.02597  2.80123  3.70431  3.79485  2.51049  3.07157  2.19370  3.43993  4.24958  3.32247  2.02793  3.14524  3.26041  2.78208  2.59094  2.92128  5.68009  4.34192    274 p x - -
          2.68618  4.42225  2.77519  2.73123  3.46354  2.40513  3.72494  3.29354  2.67741  2.69355  4.24690  2.90347  2.73739  3.18146  2.89801  2.37887  2.77519  2.98518  4.58477  3.61503
          0.00832  5.18903  5.91137  0.61958  0.77255  0.48576  0.95510
    186   3.44937  5.38144  4.34142  4.23529  5.76377  0.29252  5.38584  5.31583  4.22254  4.90196  5.73694  4.41400  3.34964  4.66619  3.34062  3.61342  3.96658  4.61747  6.90124  5.81026    275 G x - -
          2.68618  4.42225  2.77519  2.73123  3.46354  2.40513  3.72494  3.29354  2.67741  2.69355  4.24690  2.90347  2.73739  3.18146  2.89801  2.37887  2.77519  2.98518  4.58477  3.61503
          0.00832  5.18903  5.91137  0.61958  0.77255  0.48576  0.95510
    187   2.44454  5.48930  1.92959  2.48042  4.83207  3.74071  2.20838  4.31790  2.39583  3.79341  4.53144  2.67004  4.14050  2.02254  3.17059  2.94024  3.21135  3.36384  5.92232  4.51023    276 d x - -
          2.68618  4.42225  2.77519  2.73123  3.46354  2.40513  3.72494  3.29354  2.67741  2.69355  4.24690  2.90347  2.73739  3.18146  2.89801  2.37887  2.77519  2.98518  4.58477  3.61503
          0.00832  5.18903  5.91137  0.61958  0.77255  0.48576  0.95510
    188   1.81302  4.53717  4.37048  3.79555  3.67592  4.06829  4.42080  2.99207  3.69519  2.61147  3.18927  4.03864  3.23960  3.93546  3.91641  2.57983  2.67926  1.26618  5.17659  3.97908    277 v x - -
          2.68618  4.42225  2.77519  2.73123  3.46354  2.40513  3.72494  3.29354  2.67741  2.69355  4.24690  2.90347  2.73739  3.18146  2.89801  2.37887  2.77519  2.98518  4.58477  3.61503
          0.00832  5.18903  5.91137  0.61958  0.77255  0.48576  0.95510
    189   4.36600  5.57200  6.21551  5.65683  2.68224  5.65883  5.61667  3.05936  5.49908  0.36043  2.97207  5.75004  5.69016  5.31205  5.40526  5.04126  4.55917  3.37440  5.63088  3.43753    278 L x - -
          2.68618  4.42225  2.77519  2.73123  3.46354  2.40513  3.72494  3.29354  2.67741  2.69355  4.24690  2.90347  2.73739  3.18146  2.89801  2.37887  2.77519  2.98518  4.58477  3.61503
          0.00832  5.18903  5.91137  0.61958  0.77255  0.48576  0.95510
    190   3.04273  5.44083  3.31482  2.78005  4.81063  3.80224  4.01441  4.26818  2.21314  3.77523  4.54047  2.50642  4.21374  3.12600  2.89566  1.51921  1.63277  3.85899  5.92392  4.55067    279 s x - -
          2.68618  4.42225  2.77519  2.73123  3.46354  2.40513  3.72494  3.29354  2.67741  2.69355  4.24690  2.90347  2.73739  3.18146  2.89801  2.37887  2.77519  2.98518  4.58477  3.61503
          0.00832  5.18903  5.91137  0.61958  0.77255  0.48576  0.95510
    191   2.43062  4.42218  4.89716  4.29114  3.51893  3.52926  4.53093  1.40862  4.09999  1.64822  2.35821  4.32610  4.56035  4.25142  4.14607  2.91571  3.26691  2.43102  5.05460  3.87647    280 i x - -
          2.68618  4.42225  2.77519  2.73123  3.46354  2.40513  3.72494  3.29354  2.67741  2.69355  4.24690  2.90347  2.73739  3.18146  2.89801  2.37887  2.77519  2.98518  4.58477  3.61503
          0.00832  5.18903  5.91137  0.61958  0.77255  0.48576  0.95510
    192   2.95915  5.46788  2.35173  1.69852  4.81220  3.01231  3.92005  4.29757  2.48700  3.77277  4.50879  2.74682  4.12640  2.33042  2.19541  2.92175  3.19030  3.53597  4.30325  3.46243    281 e x - -
          2.68618  4.42225  2.77519  2.73123  3.46354  2.40513  3.72494  3.29354  2.67741  2.69355  4.24690  2.90347  2.73739  3.18146  2.89801  2.37887  2.77519  2.98518  4.58477  3.61503
          0.00832  5.18903  5.91137  0.61958  0.77255  0.48576  0.95510
    193   3.09157  5.61289  2.87491  1.05229  4.94883  2.54309  4.02745  4.43843  2.40087  3.91305  4.66196  3.24689  4.21713  2.38900  3.29522  3.04212  3.32880  3.99987  6.04394  3.76077    282 e x - -
          2.68618  4.42225  2.77519  2.73123  3.46354  2.40513  3.72494  3.29354  2.67741  2.69355  4.24690  2.90347  2.73739  3.18146  2.89801  2.37887  2.77519  2.98518  4.58477  3.61503
          0.00832  5.18903  5.91137  0.61958  0.77255  0.48576  0.95510
    194   2.56845  4.87651  5.62837  5.07793  4.06269  4.98174  5.44614  1.60530  4.93327  2.11402  2.38134  5.13898  5.27109  5.09433  4.99490  4.33901  3.84452  0.95223  5.86145  4.68533    283 v x - -
          2.68618  4.42225  2.77519  2.73123  3.46354  2.40513  3.72494  3.29354  2.67741  2.69355  4.24690  2.90347  2.73739  3.18146  2.89801  2.37887  2.77519  2.98518  4.58477  3.61503
          0.00832  5.18903  5.91137  0.61958  0.77255  0.48576  0.95510
    195   3.92255  3.68856  5.59262  5.14145  0.79499  4.96629  4.51337  3.46696  4.93376  1.50417  4.07521  4.91495  5.26710  4.89812  4.88454  4.30793  4.14552  3.41606  4.69127  2.30581    284 f x - -
          2.68618  4.42225  2.77519  2.73123  3.46354  2.40513  3.72494  3.29354  2.67741  2.69355  4.24690  2.90347  2.73739  3.18146  2.89801  2.37887  2.77519  2.98518  4.58477  3.61503
          0.00832  5.18903  5.91137  0.61958  0.77255  0.48576  0.95510
    196   2.50295  5.45816  1.71911  2.07953  4.79697  3.33768  3.92525  4.27861  2.66280  3.76072  4.50073  3.20602  4.13055  2.81221  1.98250  2.56306  3.19350  3.53875  4.17343  4.48719    285 d x - -
          2.68618  4.42225  2.77519  2.73123  3.46354  2.40513  3.72494  3.29354  2.67741  2.69355  4.24690  2.90347  2.73739  3.18146  2.89801  2.37887  2.77519  2.98518  4.58477  3.61503
          0.00832  5.18903  5.91137  0.61958  0.77255  0.48576  0.95510
    197   2.33173  5.43489  3.22618  1.39996  4.76499  3.74173  3.46268  3.26979  2.39474  3.73318  4.47974  3.21540  4.13478  2.14789  2.89882  2.93238  2.93132  3.81752  5.87605  3.69691    286 e x - -
          2.68620  4.42228  2.77522  2.73085  3.46356  2.40515  3.72497  3.29356  2.67743  2.69357  4.24692  2.90349  2.73742  3.18149  2.89803  2.37889  2.77522  2.98521  4.58479  3.61506
          0.06355  2.83259  5.91137  0.27489  1.42567  0.48576  0.95510
    198   2.57975  4.78539  5.40085  4.82858  3.87651  4.74215  5.15575  2.10238  4.66612  0.85104  3.77422  4.88948  5.06081  4.81448  4.72378  4.08091  3.08734  1.72683  5.60799  4.44432    288 l x - -
          2.68618  4.42225  2.77519  2.73123  3.46354  2.40513  3.72494  3.29354  2.67741  2.69355  4.24690  2.90347  2.73739  3.18146  2.89801  2.37887  2.77519  2.98518  4.58477  3.61503
          0.03425  5.18903  3.57236  0.61958  0.77255  0.48576  0.95510
    199   2.55287  5.33957  3.25153  2.53814  4.63768  3.34308  3.93692  4.09129  2.04337  2.22157  3.82489  3.23354  2.70246  3.05120  2.32907  2.17555  2.91518  3.70478  5.80140  4.42153    289 k x - -
          2.68618  4.42225  2.77519  2.73123  3.46354  2.40513  3.72494  3.29354  2.67741  2.69355  4.24690  2.90347  2.73739  3.18146  2.89801  2.37887  2.77519  2.98518  4.58477  3.61503
          0.00854  5.16332  5.88566  0.61958  0.77255  0.56869  0.83533
    200   2.47100  5.14922  3.10767  2.24123  3.32585  3.47263  3.08884  3.80133  2.79393  2.33465  2.19506  3.05202  4.17713  2.94468  2.56881  2.99059  2.93758  3.15834  5.65313  4.31937    290 m x - -
          2.68618  4.42225  2.77519  2.73123  3.46354  2.40513  3.72494  3.29354  2.67741  2.69355  4.24690  2.90347  2.73739  3.18146  2.89801  2.37887  2.77519  2.98518  4.58477  3.61503
          0.00854  5.16332  5.88566  0.61958  0.77255  0.56869  0.83533
    201   2.85232  4.57788  4.97622  4.37443  3.54632  4.35468  2.56956  2.42014  4.19717  0.90522  2.59415  4.45637  4.69374  4.34323  4.26269  3.66343  3.41922  2.50812  5.18077  4.02308    291 l x - -
          2.68618  4.42225  2.77519  2.73123  3.46354  2.40513  3.72494  3.29354  2.67741  2.69355  4.24690  2.90347  2.73739  3.18146  2.89801  2.37887  2.77519  2.98518  4.58477  3.61503
          0.23639  5.16332  1.58572  0.61958  0.77255  0.56869  0.83533
    202   2.69004  5.29350  2.87788  2.57341  3.26221  3.63723  2.63374  3.69183  2.27086  3.58660  4.34165  3.11636  3.49528  2.14137  1.99148  2.82872  3.08366  3.66922  5.74275  3.61018    292 r x - -
          2.68618  4.42225  2.77519  2.73123  3.46354  2.40513  3.72494  3.29354  2.67741  2.69355  4.24690  2.90347  2.73739  3.18146  2.89801  2.37887  2.77519  2.98518  4.58477  3.61503
          0.01071  4.93764  5.65999  0.61958  0.77255  1.04947  0.43097
    203   2.58667  4.87566  3.39124  2.66380  3.47276  2.92639  3.42880  3.45856  2.81509  2.90976  3.96050  2.98145  1.72630  2.85374  3.25135  2.95081  3.08983  2.98424  3.54372  3.52388    293 p x - -
          2.68618  4.42225  2.77519  2.73123  3.46354  2.40513  3.72494  3.29354  2.67741  2.69355  4.24690  2.90347  2.73739  3.18146  2.89801  2.37887  2.77519  2.98518  4.58477  3.61503
          0.01071  4.93764  5.65999  0.61958  0.77255  1.04947  0.43097
    204   1.91929  4.80358  3.46795  2.66220  3.98878  3.29908  3.99455  3.37002  2.88696  2.58523  3.90248  3.38369  2.15287  3.21981  2.99174  2.78340  3.09669  2.15626  5.36137  4.08399    294 a x - -
          2.68618  4.42225  2.77519  2.73123  3.46354  2.40513  3.72494  3.29354  2.67741  2.69355  4.24690  2.90347  2.73739  3.18146  2.89801  2.37887  2.77519  2.98518  4.58477  3.61503
          0.22443  4.93764  1.64063  0.61958  0.77255  1.04947  0.43097
    205   2.77841  5.20433  2.21886  2.50189  4.52026  2.60085  3.28424  3.98353  2.50665  3.49940  4.25877  3.04381  3.95644  2.86573  2.21604  2.28095  2.74238  2.85051  5.66126  4.27134    295 r x - -
          2.68687  4.42231  2.77589  2.73183  3.46400  2.40479  3.72362  3.29342  2.67790  2.69388  4.24779  2.90363  2.73549  3.18235  2.89620  2.37944  2.77608  2.98552  4.57307  3.61592
          0.96971  0.47673        *  1.49217  0.25474  0.00000        *
//
