# Supplementary material for: Remote homology clustering identifies lowly conserved families of effector proteins in plant-pathogenic fungi
Source: Microb Genom. 2021 Sep 1;7(9):000637. doi: 10.1099/mgen.0.000637 (PMC8715435; doi:10.1099/mgen.0.000637)
Supplement: Supplementary material 16 [file mgen-7-0637-s0016.zip › hmms/markov-PC_01OWJN.hmm]

HMMER3/f [3.3 | Nov 2019]
NAME  markov-PC_01OWJN
LENG  82
ALPH  amino
RF    yes
MM    no
CONS  yes
CS    no
MAP   yes
DATE  Thu Jul 23 07:02:50 2020
NSEQ  7
EFFN  0.577637
CKSUM 859549765
STATS LOCAL MSV       -9.1879  0.71857
STATS LOCAL VITERBI   -9.9842  0.71857
STATS LOCAL FORWARD   -4.0326  0.71857
HMM          A        C        D        E        F        G        H        I        K        L        M        N        P        Q        R        S        T        V        W        Y   
            m->m     m->i     m->d     i->m     i->i     d->m     d->d
  COMPO   2.41584  2.88385  3.01733  3.00881  3.21296  2.52523  3.67944  2.93470  2.86078  2.55693  3.72788  3.17695  3.49525  3.01585  3.00353  2.71721  2.91677  2.64554  4.77691  3.54707
          2.68618  4.42225  2.77519  2.73123  3.46354  2.40513  3.72494  3.29354  2.67741  2.69355  4.24690  2.90347  2.73739  3.18146  2.89801  2.37887  2.77519  2.98518  4.58477  3.61503
          0.02967  3.92832  4.65067  0.61958  0.77255  0.00000        *
      1   3.01334  4.55338  4.10940  3.70711  3.23253  3.87575  4.42933  2.41372  3.47212  1.81887  1.27491  3.97770  4.33671  3.85036  3.67088  3.36826  3.31977  2.42630  5.08077  3.84743      1 m x - -
          2.68618  4.42225  2.77519  2.73123  3.46354  2.40513  3.72494  3.29354  2.67741  2.69355  4.24690  2.90347  2.73739  3.18146  2.89801  2.37887  2.77519  2.98518  4.58477  3.61503
          0.02967  3.92832  4.65067  0.61958  0.77255  0.48576  0.95510
      2   3.06850  4.90387  3.56485  3.06421  4.27260  3.54588  3.86488  3.81811  2.26013  3.32389  4.32254  3.41972  4.04568  3.08237  0.89641  3.14993  3.33061  3.53963  5.33297  4.18775      2 r x - -
          2.68618  4.42225  2.77519  2.73123  3.46354  2.40513  3.72494  3.29354  2.67741  2.69355  4.24690  2.90347  2.73739  3.18146  2.89801  2.37887  2.77519  2.98518  4.58477  3.61503
          0.02967  3.92832  4.65067  0.61958  0.77255  0.48576  0.95510
      3   2.34263  4.26380  3.25509  3.07337  4.13195  2.99265  4.18172  3.66207  3.15089  3.37797  4.29936  3.28928  3.73604  3.49584  3.43527  1.00989  2.82693  3.18496  5.49997  4.21575      3 s x - -
          2.68618  4.42225  2.77519  2.73123  3.46354  2.40513  3.72494  3.29354  2.67741  2.69355  4.24690  2.90347  2.73739  3.18146  2.89801  2.37887  2.77519  2.98518  4.58477  3.61503
          0.02967  3.92832  4.65067  0.61958  0.77255  0.48576  0.95510
      4   3.04827  4.40138  4.64788  4.15969  3.46954  4.32229  4.88701  1.18614  4.02971  1.97078  3.29324  4.39415  4.65969  4.30790  4.23640  3.71183  3.32089  1.45161  5.43213  4.22383      4 i x - -
          2.68618  4.42225  2.77519  2.73123  3.46354  2.40513  3.72494  3.29354  2.67741  2.69355  4.24690  2.90347  2.73739  3.18146  2.89801  2.37887  2.77519  2.98518  4.58477  3.61503
          0.02967  3.92832  4.65067  0.61958  0.77255  0.48576  0.95510
      5   3.21791  4.66360  4.27911  3.91918  3.15710  4.05303  4.55738  2.36416  3.68638  0.80941  3.16255  4.18924  4.47875  4.04135  3.85333  3.63033  3.50960  2.41600  5.05670  3.79293      5 l x - -
          2.68618  4.42225  2.77519  2.73123  3.46354  2.40513  3.72494  3.29354  2.67741  2.69355  4.24690  2.90347  2.73739  3.18146  2.89801  2.37887  2.77519  2.98518  4.58477  3.61503
          0.02967  3.92832  4.65067  0.61958  0.77255  0.48576  0.95510
      6   2.92519  4.91266  2.93995  2.69543  4.08863  3.40296  3.85427  3.72783  2.51235  3.22466  4.25084  3.15570  3.95715  1.13799  2.79548  2.97053  3.22206  3.45400  5.35072  4.04812      6 q x - -
          2.68618  4.42225  2.77519  2.73123  3.46354  2.40513  3.72494  3.29354  2.67741  2.69355  4.24690  2.90347  2.73739  3.18146  2.89801  2.37887  2.77519  2.98518  4.58477  3.61503
          0.02967  3.92832  4.65067  0.61958  0.77255  0.48576  0.95510
      7   2.73492  4.50492  3.42013  3.32658  4.46805  0.64791  4.44353  4.08116  3.51546  3.72832  4.70445  3.58439  3.89785  3.83518  3.74546  2.90842  3.22049  3.59870  5.54854  4.57180      7 G x - -
          2.68618  4.42225  2.77519  2.73123  3.46354  2.40513  3.72494  3.29354  2.67741  2.69355  4.24690  2.90347  2.73739  3.18146  2.89801  2.37887  2.77519  2.98518  4.58477  3.61503
          0.02967  3.92832  4.65067  0.61958  0.77255  0.48576  0.95510
      8   3.23936  4.61625  4.57123  4.07444  2.23333  4.33866  4.38259  2.28001  3.93137  1.01082  2.95371  4.28538  4.59712  4.08090  4.07881  3.70505  3.47387  2.38027  4.68747  3.27305      8 l x - -
          2.68618  4.42225  2.77519  2.73123  3.46354  2.40513  3.72494  3.29354  2.67741  2.69355  4.24690  2.90347  2.73739  3.18146  2.89801  2.37887  2.77519  2.98518  4.58477  3.61503
          0.02967  3.92832  4.65067  0.61958  0.77255  0.48576  0.95510
      9   3.21791  4.66360  4.27911  3.91918  3.15710  4.05303  4.55738  2.36416  3.68638  0.80941  3.16255  4.18924  4.47875  4.04135  3.85333  3.63033  3.50960  2.41600  5.05670  3.79293      9 l x - -
          2.68618  4.42225  2.77519  2.73123  3.46354  2.40513  3.72494  3.29354  2.67741  2.69355  4.24690  2.90347  2.73739  3.18146  2.89801  2.37887  2.77519  2.98518  4.58477  3.61503
          0.02967  3.92832  4.65067  0.61958  0.77255  0.48576  0.95510
     10   0.93620  4.22008  3.51938  3.31319  4.10805  3.04313  4.32863  3.24193  3.33088  3.12097  4.14665  3.44866  3.78762  3.66693  3.57759  2.56988  2.85110  2.88668  5.52964  4.33608     10 a x - -
          2.68618  4.42225  2.77519  2.73123  3.46354  2.40513  3.72494  3.29354  2.67741  2.69355  4.24690  2.90347  2.73739  3.18146  2.89801  2.37887  2.77519  2.98518  4.58477  3.61503
          0.02967  3.92832  4.65067  0.61958  0.77255  0.48576  0.95510
     11   2.76513  2.84748  4.24054  3.75884  1.56325  3.72635  4.02617  2.48767  3.62052  2.15454  3.32255  3.85255  4.19415  3.82310  3.77885  3.11580  3.06717  2.36378  4.47064  2.98286     11 f x - -
          2.68618  4.42225  2.77519  2.73123  3.46354  2.40513  3.72494  3.29354  2.67741  2.69355  4.24690  2.90347  2.73739  3.18146  2.89801  2.37887  2.77519  2.98518  4.58477  3.61503
          0.02967  3.92832  4.65067  0.61958  0.77255  0.48576  0.95510
     12   0.93620  4.22008  3.51938  3.31319  4.10805  3.04313  4.32863  3.24193  3.33088  3.12097  4.14665  3.44866  3.78762  3.66693  3.57759  2.56988  2.85110  2.88668  5.52964  4.33608     12 a x - -
          2.68618  4.42225  2.77519  2.73123  3.46354  2.40513  3.72494  3.29354  2.67741  2.69355  4.24690  2.90347  2.73739  3.18146  2.89801  2.37887  2.77519  2.98518  4.58477  3.61503
          0.02967  3.92832  4.65067  0.61958  0.77255  0.48576  0.95510
     13   3.23964  4.61691  4.57068  4.07395  2.24628  4.33909  4.38633  2.27857  3.93073  1.00681  2.95295  4.28622  4.59759  4.08111  4.07867  3.70580  3.47428  2.37899  4.69220  3.27979     13 l x - -
          2.68618  4.42225  2.77519  2.73123  3.46354  2.40513  3.72494  3.29354  2.67741  2.69355  4.24690  2.90347  2.73739  3.18146  2.89801  2.37887  2.77519  2.98518  4.58477  3.61503
          0.02967  3.92832  4.65067  0.61958  0.77255  0.48576  0.95510
     14   0.93620  4.22008  3.51938  3.31319  4.10805  3.04313  4.32863  3.24193  3.33088  3.12097  4.14665  3.44866  3.78762  3.66693  3.57759  2.56988  2.85110  2.88668  5.52964  4.33608     14 a x - -
          2.68618  4.42225  2.77519  2.73123  3.46354  2.40513  3.72494  3.29354  2.67741  2.69355  4.24690  2.90347  2.73739  3.18146  2.89801  2.37887  2.77519  2.98518  4.58477  3.61503
          0.02967  3.92832  4.65067  0.61958  0.77255  0.48576  0.95510
     15   2.85213  4.37923  4.20255  3.86736  3.59096  3.78159  4.65945  2.04793  3.73599  2.26828  3.54760  4.04823  4.33895  4.09175  3.94312  3.28859  3.21230  0.95736  5.38484  4.11994     15 v x - -
          2.68618  4.42225  2.77519  2.73123  3.46354  2.40513  3.72494  3.29354  2.67741  2.69355  4.24690  2.90347  2.73739  3.18146  2.89801  2.37887  2.77519  2.98518  4.58477  3.61503
          0.02967  3.92832  4.65067  0.61958  0.77255  0.48576  0.95510
     16   1.79703  4.18235  3.25452  3.06369  4.30762  1.36131  4.20977  3.66787  3.20448  3.41114  4.27581  3.25567  3.68079  3.49325  3.50857  2.42060  2.73930  3.14708  5.63987  4.43439     16 g x - -
          2.68618  4.42225  2.77519  2.73123  3.46354  2.40513  3.72494  3.29354  2.67741  2.69355  4.24690  2.90347  2.73739  3.18146  2.89801  2.37887  2.77519  2.98518  4.58477  3.61503
          0.02967  3.92832  4.65067  0.61958  0.77255  0.48576  0.95510
     17   2.85213  4.37923  4.20255  3.86736  3.59096  3.78159  4.65945  2.04793  3.73599  2.26828  3.54760  4.04823  4.33895  4.09175  3.94312  3.28859  3.21230  0.95736  5.38484  4.11994     17 v x - -
          2.68618  4.42225  2.77519  2.73123  3.46354  2.40513  3.72494  3.29354  2.67741  2.69355  4.24690  2.90347  2.73739  3.18146  2.89801  2.37887  2.77519  2.98518  4.58477  3.61503
          0.02967  3.92832  4.65067  0.61958  0.77255  0.48576  0.95510
     18   2.92519  4.91266  2.93995  2.69543  4.08863  3.40296  3.85427  3.72783  2.51235  3.22466  4.25084  3.15570  3.95715  1.13799  2.79548  2.97053  3.22206  3.45400  5.35072  4.04812     18 q x - -
          2.68618  4.42225  2.77519  2.73123  3.46354  2.40513  3.72494  3.29354  2.67741  2.69355  4.24690  2.90347  2.73739  3.18146  2.89801  2.37887  2.77519  2.98518  4.58477  3.61503
          0.02967  3.92832  4.65067  0.61958  0.77255  0.48576  0.95510
     19   0.93620  4.22008  3.51938  3.31319  4.10805  3.04313  4.32863  3.24193  3.33088  3.12097  4.14665  3.44866  3.78762  3.66693  3.57759  2.56988  2.85110  2.88668  5.52964  4.33608     19 a x - -
          2.68618  4.42225  2.77519  2.73123  3.46354  2.40513  3.72494  3.29354  2.67741  2.69355  4.24690  2.90347  2.73739  3.18146  2.89801  2.37887  2.77519  2.98518  4.58477  3.61503
          0.02967  3.92832  4.65067  0.61958  0.77255  0.48576  0.95510
     20   3.01153  5.10801  3.41868  2.76838  4.54661  3.62791  3.59042  3.89932  1.45260  3.35591  4.23121  3.17024  4.00298  2.72926  1.52293  3.01324  3.18300  3.58598  5.40842  4.23718     20 k x - -
          2.68618  4.42225  2.77519  2.73123  3.46354  2.40513  3.72494  3.29354  2.67741  2.69355  4.24690  2.90347  2.73739  3.18146  2.89801  2.37887  2.77519  2.98518  4.58477  3.61503
          0.02967  3.92832  4.65067  0.61958  0.77255  0.48576  0.95510
     21   2.08544  2.88604  4.09884  3.61295  3.56933  3.43096  4.32276  2.26198  3.50140  2.45863  3.49782  3.72131  4.01747  3.76694  3.72222  2.82642  2.84731  1.50945  5.16320  3.96352     21 v x - -
          2.68618  4.42225  2.77519  2.73123  3.46354  2.40513  3.72494  3.29354  2.67741  2.69355  4.24690  2.90347  2.73739  3.18146  2.89801  2.37887  2.77519  2.98518  4.58477  3.61503
          0.02967  3.92832  4.65067  0.61958  0.77255  0.48576  0.95510
     22   2.59095  4.46277  3.18053  2.70597  3.70147  3.43076  3.74533  3.00881  2.39059  2.73745  3.63277  3.14003  3.87355  2.73610  2.89361  2.53606  2.84789  1.94612  5.07856  3.82100     22 v x - -
          2.68618  4.42225  2.77519  2.73123  3.46354  2.40513  3.72494  3.29354  2.67741  2.69355  4.24690  2.90347  2.73739  3.18146  2.89801  2.37887  2.77519  2.98518  4.58477  3.61503
          0.02967  3.92832  4.65067  0.61958  0.77255  0.48576  0.95510
     23   2.20131  1.59286  3.87236  3.52395  3.86534  2.97470  4.28773  3.14268  3.38968  2.99029  3.91096  3.48714  3.71769  3.69255  3.59220  1.94876  2.68247  2.76008  5.32527  4.10742     23 c x - -
          2.68619  4.42226  2.77521  2.73124  3.46355  2.40514  3.72496  3.29355  2.67742  2.69356  4.24691  2.90324  2.73741  3.18147  2.89802  2.37888  2.77521  2.98519  4.58478  3.61504
          0.13079  2.17998  4.65067  0.38100  1.14942  0.48576  0.95510
     24   2.73492  4.50492  3.42013  3.32658  4.46805  0.64791  4.44353  4.08116  3.51546  3.72832  4.70445  3.58439  3.89785  3.83518  3.74546  2.90842  3.22049  3.59870  5.54854  4.57180     25 G x - -
          2.68618  4.42225  2.77519  2.73123  3.46354  2.40513  3.72494  3.29354  2.67741  2.69355  4.24690  2.90347  2.73739  3.18146  2.89801  2.37887  2.77519  2.98518  4.58477  3.61503
          0.02967  3.92832  4.65067  0.61958  0.77255  0.48576  0.95510
     25   2.40011  4.46212  2.80205  2.58802  4.32000  1.87506  3.91033  3.78660  2.82410  3.40580  4.22973  2.35437  3.71171  3.11664  3.23805  2.05464  2.81261  3.29767  5.60318  4.29237     26 g x - -
          2.68618  4.42225  2.77519  2.73123  3.46354  2.40513  3.72494  3.29354  2.67741  2.69355  4.24690  2.90347  2.73739  3.18146  2.89801  2.37887  2.77519  2.98518  4.58477  3.61503
          0.02967  3.92832  4.65067  0.61958  0.77255  0.48576  0.95510
     26   3.04105  4.38511  4.66546  4.17036  3.49937  4.33705  4.90005  1.31485  4.05091  2.01010  3.31732  4.40407  4.66792  4.32517  4.26018  3.72149  3.31080  1.27402  5.45115  4.24358     27 v x - -
          2.68618  4.42225  2.77519  2.73123  3.46354  2.40513  3.72494  3.29354  2.67741  2.69355  4.24690  2.90347  2.73739  3.18146  2.89801  2.37887  2.77519  2.98518  4.58477  3.61503
          0.02967  3.92832  4.65067  0.61958  0.77255  0.48576  0.95510
     27   2.48745  4.52195  2.75392  2.61244  4.33444  1.46425  3.96683  3.86037  2.89642  3.49139  4.34634  2.27135  3.75260  3.19852  3.28566  2.58585  2.91008  3.37701  5.61054  4.30430     28 g x - -
          2.68618  4.42225  2.77519  2.73123  3.46354  2.40513  3.72494  3.29354  2.67741  2.69355  4.24690  2.90347  2.73739  3.18146  2.89801  2.37887  2.77519  2.98518  4.58477  3.61503
          0.02967  3.92832  4.65067  0.61958  0.77255  0.48576  0.95510
     28   3.04971  5.18647  0.84117  2.37026  4.57101  3.25307  3.98044  4.17191  3.07516  3.77029  4.74958  2.92945  3.90981  3.21966  3.59899  3.00574  3.38946  3.80514  5.72876  4.43464     29 d x - -
          2.68618  4.42225  2.77519  2.73123  3.46354  2.40513  3.72494  3.29354  2.67741  2.69355  4.24690  2.90347  2.73739  3.18146  2.89801  2.37887  2.77519  2.98518  4.58477  3.61503
          0.02967  3.92832  4.65067  0.61958  0.77255  0.48576  0.95510
     29   3.20161  4.56926  4.62718  4.10805  3.12368  4.40158  4.73589  1.75854  3.92057  1.04145  2.97153  4.38701  4.65387  4.15474  4.09419  3.77283  3.44348  2.05749  5.15713  3.98465     30 l x - -
          2.68618  4.42225  2.77519  2.73123  3.46354  2.40513  3.72494  3.29354  2.67741  2.69355  4.24690  2.90347  2.73739  3.18146  2.89801  2.37887  2.77519  2.98518  4.58477  3.61503
          0.02967  3.92832  4.65067  0.61958  0.77255  0.48576  0.95510
     30   2.65021  0.83389  4.18239  3.93470  3.91313  3.26144  4.56949  3.06620  3.76190  2.97922  4.10231  3.90678  3.97282  4.10570  3.87642  2.92198  3.12165  2.80705  5.31759  4.20045     31 c x - -
          2.68618  4.42225  2.77519  2.73123  3.46354  2.40513  3.72494  3.29354  2.67741  2.69355  4.24690  2.90347  2.73739  3.18146  2.89801  2.37887  2.77519  2.98518  4.58477  3.61503
          0.02967  3.92832  4.65067  0.61958  0.77255  0.48576  0.95510
     31   1.91991  4.68507  3.02156  2.62047  4.17861  3.32322  3.74129  3.48313  1.69919  3.15434  4.03561  3.05971  3.84354  2.92055  2.68469  2.70873  2.93274  3.15382  5.39760  4.12662     32 k x - -
          2.68618  4.42225  2.77519  2.73123  3.46354  2.40513  3.72494  3.29354  2.67741  2.69355  4.24690  2.90347  2.73739  3.18146  2.89801  2.37887  2.77519  2.98518  4.58477  3.61503
          0.02967  3.92832  4.65067  0.61958  0.77255  0.48576  0.95510
     32   1.73570  4.41753  3.17171  2.72919  4.04154  3.18294  3.82277  3.42393  2.59838  3.08479  3.93372  3.10769  3.76020  3.03114  2.41770  2.16448  2.78144  3.04932  5.34124  4.07719     33 a x - -
          2.68618  4.42225  2.77519  2.73123  3.46354  2.40513  3.72494  3.29354  2.67741  2.69355  4.24690  2.90347  2.73739  3.18146  2.89801  2.37887  2.77519  2.98518  4.58477  3.61503
          0.02967  3.92832  4.65067  0.61958  0.77255  0.48576  0.95510
     33   1.79703  4.18235  3.25452  3.06369  4.30762  1.36131  4.20977  3.66787  3.20448  3.41114  4.27581  3.25567  3.68079  3.49325  3.50857  2.42060  2.73930  3.14708  5.63987  4.43439     34 g x - -
          2.68618  4.42225  2.77519  2.73123  3.46354  2.40513  3.72494  3.29354  2.67741  2.69355  4.24690  2.90347  2.73739  3.18146  2.89801  2.37887  2.77519  2.98518  4.58477  3.61503
          0.02967  3.92832  4.65067  0.61958  0.77255  0.48576  0.95510
     34   2.71640  5.09476  1.98292  2.21312  4.41466  3.25999  3.66024  3.88863  2.52267  3.42941  4.24665  2.76863  2.47110  2.37537  3.02281  2.67731  2.98292  3.50090  5.61104  4.20119     35 d x - -
          2.68618  4.42225  2.77519  2.73123  3.46354  2.40513  3.72494  3.29354  2.67741  2.69355  4.24690  2.90347  2.73739  3.18146  2.89801  2.37887  2.77519  2.98518  4.58477  3.61503
          0.02967  3.92832  4.65067  0.61958  0.77255  0.48576  0.95510
     35   2.42100  4.45831  2.84799  2.63695  4.21728  3.06239  3.91910  3.73602  2.81137  3.37806  4.22359  2.35509  3.73187  3.14357  3.19295  1.43883  2.83490  3.26966  5.53099  4.19859     36 s x - -
          2.68618  4.42225  2.77519  2.73123  3.46354  2.40513  3.72494  3.29354  2.67741  2.69355  4.24690  2.90347  2.73739  3.18146  2.89801  2.37887  2.77519  2.98518  4.58477  3.61503
          0.02967  3.92832  4.65067  0.61958  0.77255  0.48576  0.95510
     36   2.65021  0.83389  4.18239  3.93470  3.91313  3.26144  4.56949  3.06620  3.76190  2.97922  4.10231  3.90678  3.97282  4.10570  3.87642  2.92198  3.12165  2.80705  5.31759  4.20045     37 c x - -
          2.68618  4.42225  2.77519  2.73123  3.46354  2.40513  3.72494  3.29354  2.67741  2.69355  4.24690  2.90347  2.73739  3.18146  2.89801  2.37887  2.77519  2.98518  4.58477  3.61503
          0.02967  3.92832  4.65067  0.61958  0.77255  0.48576  0.95510
     37   2.65021  0.83389  4.18239  3.93470  3.91313  3.26144  4.56949  3.06620  3.76190  2.97922  4.10231  3.90678  3.97282  4.10570  3.87642  2.92198  3.12165  2.80705  5.31759  4.20045     38 c x - -
          2.68618  4.42225  2.77519  2.73123  3.46354  2.40513  3.72494  3.29354  2.67741  2.69355  4.24690  2.90347  2.73739  3.18146  2.89801  2.37887  2.77519  2.98518  4.58477  3.61503
          0.02967  3.92832  4.65067  0.61958  0.77255  0.48576  0.95510
     38   2.57348  4.66775  2.63400  2.49001  4.35563  2.35017  3.88828  3.89001  2.79552  3.50042  4.35510  1.49175  3.77423  3.10018  3.21089  2.63713  2.96179  3.43373  5.61361  4.27482     39 n x - -
          2.68618  4.42225  2.77519  2.73123  3.46354  2.40513  3.72494  3.29354  2.67741  2.69355  4.24690  2.90347  2.73739  3.18146  2.89801  2.37887  2.77519  2.98518  4.58477  3.61503
          0.02967  3.92832  4.65067  0.61958  0.77255  0.48576  0.95510
     39   2.74350  4.49526  3.40398  3.04284  2.76440  3.51740  3.69021  3.15036  2.98073  2.77082  3.77271  3.35698  4.02214  3.32615  3.27520  2.32583  3.04777  2.91412  4.35673  1.57037     40 y x - -
          2.68618  4.42225  2.77519  2.73123  3.46354  2.40513  3.72494  3.29354  2.67741  2.69355  4.24690  2.90347  2.73739  3.18146  2.89801  2.37887  2.77519  2.98518  4.58477  3.61503
          0.02967  3.92832  4.65067  0.61958  0.77255  0.48576  0.95510
     40   2.82601  4.57417  3.43920  3.28622  4.27676  3.25852  4.35917  3.83642  3.34828  3.45726  4.50944  3.58734  0.73006  3.73536  3.58756  2.99523  3.27196  3.47545  5.44811  4.39816     41 p x - -
          2.68618  4.42225  2.77519  2.73123  3.46354  2.40513  3.72494  3.29354  2.67741  2.69355  4.24690  2.90347  2.73739  3.18146  2.89801  2.37887  2.77519  2.98518  4.58477  3.61503
          0.02967  3.92832  4.65067  0.61958  0.77255  0.48576  0.95510
     41   2.60633  4.55320  2.97590  2.13536  3.79006  2.78536  3.74455  2.28887  2.61695  2.80795  3.70883  3.05538  3.85812  2.97015  3.01632  2.72187  2.86540  2.78357  5.17097  3.88388     42 e x - -
          2.68618  4.42225  2.77519  2.73123  3.46354  2.40513  3.72494  3.29354  2.67741  2.69355  4.24690  2.90347  2.73739  3.18146  2.89801  2.37887  2.77519  2.98518  4.58477  3.61503
          0.02967  3.92832  4.65067  0.61958  0.77255  0.48576  0.95510
     42   2.64253  4.31837  3.56383  3.03727  3.16295  3.59404  3.83270  2.66991  2.91795  2.09754  3.38817  3.39469  4.00057  3.25968  3.22374  2.88601  2.19936  2.48967  4.71536  2.53449     43 l x - -
          2.68618  4.42225  2.77519  2.73123  3.46354  2.40513  3.72494  3.29354  2.67741  2.69355  4.24690  2.90347  2.73739  3.18146  2.89801  2.37887  2.77519  2.98518  4.58477  3.61503
          0.02967  3.92832  4.65067  0.61958  0.77255  0.48576  0.95510
     43   2.85872  5.31288  1.49993  2.11999  4.63167  3.18768  3.74913  4.18396  2.75404  3.71589  4.57151  1.89086  3.80931  2.92422  3.32253  2.77486  3.16166  3.76240  5.84701  4.36460     44 d x - -
          2.68618  4.42225  2.77519  2.73123  3.46354  2.40513  3.72494  3.29354  2.67741  2.69355  4.24690  2.90347  2.73739  3.18146  2.89801  2.37887  2.77519  2.98518  4.58477  3.61503
          0.02967  3.92832  4.65067  0.61958  0.77255  0.48576  0.95510
     44   2.65021  0.83389  4.18239  3.93470  3.91313  3.26144  4.56949  3.06620  3.76190  2.97922  4.10231  3.90678  3.97282  4.10570  3.87642  2.92198  3.12165  2.80705  5.31759  4.20045     45 c x - -
          2.68618  4.42225  2.77519  2.73123  3.46354  2.40513  3.72494  3.29354  2.67741  2.69355  4.24690  2.90347  2.73739  3.18146  2.89801  2.37887  2.77519  2.98518  4.58477  3.61503
          0.02967  3.92832  4.65067  0.61958  0.77255  0.48576  0.95510
     45   3.32953  4.71491  4.31525  4.04034  0.92460  4.00627  3.90224  2.84632  3.94596  2.20350  3.56822  4.08217  4.46360  4.09855  4.05189  3.59661  3.63069  2.84112  4.13475  2.49475     46 f x - -
          2.68618  4.42225  2.77519  2.73123  3.46354  2.40513  3.72494  3.29354  2.67741  2.69355  4.24690  2.90347  2.73739  3.18146  2.89801  2.37887  2.77519  2.98518  4.58477  3.61503
          0.02967  3.92832  4.65067  0.61958  0.77255  0.48576  0.95510
     46   2.92519  4.91266  2.93995  2.69543  4.08863  3.40296  3.85427  3.72783  2.51235  3.22466  4.25084  3.15570  3.95715  1.13799  2.79548  2.97053  3.22206  3.45400  5.35072  4.04812     47 q x - -
          2.68618  4.42225  2.77519  2.73123  3.46354  2.40513  3.72494  3.29354  2.67741  2.69355  4.24690  2.90347  2.73739  3.18146  2.89801  2.37887  2.77519  2.98518  4.58477  3.61503
          0.02967  3.92832  4.65067  0.61958  0.77255  0.48576  0.95510
     47   3.04971  5.18647  0.84117  2.37026  4.57101  3.25307  3.98044  4.17191  3.07516  3.77029  4.74958  2.92945  3.90981  3.21966  3.59899  3.00574  3.38946  3.80514  5.72876  4.43464     48 d x - -
          2.68618  4.42225  2.77519  2.73123  3.46354  2.40513  3.72494  3.29354  2.67741  2.69355  4.24690  2.90347  2.73739  3.18146  2.89801  2.37887  2.77519  2.98518  4.58477  3.61503
          0.02967  3.92832  4.65067  0.61958  0.77255  0.48576  0.95510
     48   2.73492  4.50492  3.42013  3.32658  4.46805  0.64791  4.44353  4.08116  3.51546  3.72832  4.70445  3.58439  3.89785  3.83518  3.74546  2.90842  3.22049  3.59870  5.54854  4.57180     49 G x - -
          2.68618  4.42225  2.77519  2.73123  3.46354  2.40513  3.72494  3.29354  2.67741  2.69355  4.24690  2.90347  2.73739  3.18146  2.89801  2.37887  2.77519  2.98518  4.58477  3.61503
          0.02967  3.92832  4.65067  0.61958  0.77255  0.48576  0.95510
     49   2.70109  4.83147  2.80807  2.49424  4.20262  3.31727  3.72581  3.68461  2.42628  3.24018  4.12612  2.97893  2.78112  1.65213  2.77852  2.73608  2.98948  3.34209  5.42580  4.10764     50 q x - -
          2.68618  4.42225  2.77519  2.73123  3.46354  2.40513  3.72494  3.29354  2.67741  2.69355  4.24690  2.90347  2.73739  3.18146  2.89801  2.37887  2.77519  2.98518  4.58477  3.61503
          0.02967  3.92832  4.65067  0.61958  0.77255  0.48576  0.95510
     50   3.29911  4.71808  4.15335  3.72812  1.55584  4.10606  2.48363  3.27682  3.61182  2.71563  3.85114  3.76762  4.43934  3.74890  3.79475  3.42357  3.52071  3.12586  3.66020  1.43311     51 y x - -
          2.68618  4.42225  2.77519  2.73123  3.46354  2.40513  3.72494  3.29354  2.67741  2.69355  4.24690  2.90347  2.73739  3.18146  2.89801  2.37887  2.77519  2.98518  4.58477  3.61503
          0.02967  3.92832  4.65067  0.61958  0.77255  0.48576  0.95510
     51   2.69262  4.74144  2.91831  2.59910  4.21120  3.31224  3.77812  3.62724  2.02686  3.23712  4.12367  3.05386  1.74148  2.97045  2.77121  2.75695  2.99840  3.28544  5.41848  4.15006     52 p x - -
          2.68618  4.42225  2.77519  2.73123  3.46354  2.40513  3.72494  3.29354  2.67741  2.69355  4.24690  2.90347  2.73739  3.18146  2.89801  2.37887  2.77519  2.98518  4.58477  3.61503
          0.02967  3.92832  4.65067  0.61958  0.77255  0.48576  0.95510
     52   3.06850  4.90387  3.56485  3.06421  4.27260  3.54588  3.86488  3.81811  2.26013  3.32389  4.32254  3.41972  4.04568  3.08237  0.89641  3.14993  3.33061  3.53963  5.33297  4.18775     53 r x - -
          2.68618  4.42225  2.77519  2.73123  3.46354  2.40513  3.72494  3.29354  2.67741  2.69355  4.24690  2.90347  2.73739  3.18146  2.89801  2.37887  2.77519  2.98518  4.58477  3.61503
          0.02967  3.92832  4.65067  0.61958  0.77255  0.48576  0.95510
     53   2.65021  0.83389  4.18239  3.93470  3.91313  3.26144  4.56949  3.06620  3.76190  2.97922  4.10231  3.90678  3.97282  4.10570  3.87642  2.92198  3.12165  2.80705  5.31759  4.20045     54 c x - -
          2.68618  4.42225  2.77519  2.73123  3.46354  2.40513  3.72494  3.29354  2.67741  2.69355  4.24690  2.90347  2.73739  3.18146  2.89801  2.37887  2.77519  2.98518  4.58477  3.61503
          0.02967  3.92832  4.65067  0.61958  0.77255  0.48576  0.95510
     54   3.05654  4.86417  3.18071  2.94625  3.32416  3.49497  1.02997  3.76809  2.78779  3.25507  4.30234  3.35333  4.05057  3.31320  3.05017  3.12670  3.36179  3.50214  4.78849  3.27344     55 h x - -
          2.68618  4.42225  2.77519  2.73123  3.46354  2.40513  3.72494  3.29354  2.67741  2.69355  4.24690  2.90347  2.73739  3.18146  2.89801  2.37887  2.77519  2.98518  4.58477  3.61503
          0.02967  3.92832  4.65067  0.61958  0.77255  0.48576  0.95510
     55   2.44289  4.28808  3.47776  3.23233  4.01827  3.12552  4.24538  3.15221  3.17641  3.01372  4.06065  3.43278  3.83366  3.56843  3.43243  2.64478  1.08068  2.84122  5.45117  4.23490     56 t x - -
          2.68618  4.42225  2.77519  2.73123  3.46354  2.40513  3.72494  3.29354  2.67741  2.69355  4.24690  2.90347  2.73739  3.18146  2.89801  2.37887  2.77519  2.98518  4.58477  3.61503
          0.02967  3.92832  4.65067  0.61958  0.77255  0.48576  0.95510
     56   0.93620  4.22008  3.51938  3.31319  4.10805  3.04313  4.32863  3.24193  3.33088  3.12097  4.14665  3.44866  3.78762  3.66693  3.57759  2.56988  2.85110  2.88668  5.52964  4.33608     57 a x - -
          2.68618  4.42225  2.77519  2.73123  3.46354  2.40513  3.72494  3.29354  2.67741  2.69355  4.24690  2.90347  2.73739  3.18146  2.89801  2.37887  2.77519  2.98518  4.58477  3.61503
          0.02967  3.92832  4.65067  0.61958  0.77255  0.48576  0.95510
     57   2.65021  0.83389  4.18239  3.93470  3.91313  3.26144  4.56949  3.06620  3.76190  2.97922  4.10231  3.90678  3.97282  4.10570  3.87642  2.92198  3.12165  2.80705  5.31759  4.20045     58 c x - -
          2.68618  4.42225  2.77519  2.73123  3.46354  2.40513  3.72494  3.29354  2.67741  2.69355  4.24690  2.90347  2.73739  3.18146  2.89801  2.37887  2.77519  2.98518  4.58477  3.61503
          0.02967  3.92832  4.65067  0.61958  0.77255  0.48576  0.95510
     58   1.79703  4.18235  3.25452  3.06369  4.30762  1.36131  4.20977  3.66787  3.20448  3.41114  4.27581  3.25567  3.68079  3.49325  3.50857  2.42060  2.73930  3.14708  5.63987  4.43439     59 g x - -
          2.68624  4.42231  2.77484  2.73109  3.46360  2.40505  3.72501  3.29360  2.67747  2.69361  4.24696  2.90353  2.73746  3.18153  2.89807  2.37893  2.77526  2.98525  4.58483  3.61460
          0.13079  2.17998  4.65067  1.19458  0.36073  0.48576  0.95510
     59   2.67190  4.88625  2.57709  2.34188  4.20780  2.59311  3.13741  3.76538  2.53762  3.33629  4.17488  1.82835  3.80026  2.88505  2.97161  2.68171  2.96535  3.38889  5.46985  4.08008     65 n x - -
          2.68618  4.42225  2.77519  2.73123  3.46354  2.40513  3.72494  3.29354  2.67741  2.69355  4.24690  2.90347  2.73739  3.18146  2.89801  2.37887  2.77519  2.98518  4.58477  3.61503
          0.02967  3.92832  4.65067  0.61958  0.77255  0.48576  0.95510
     60   2.76927  4.32712  3.84686  3.33946  2.17148  2.78195  3.69647  2.82316  3.23099  2.44871  3.45541  3.56614  4.11155  3.48264  3.47279  3.02701  3.01888  2.63753  2.27736  2.63360     66 f x - -
          2.68618  4.42225  2.77519  2.73123  3.46354  2.40513  3.72494  3.29354  2.67741  2.69355  4.24690  2.90347  2.73739  3.18146  2.89801  2.37887  2.77519  2.98518  4.58477  3.61503
          0.02967  3.92832  4.65067  0.61958  0.77255  0.48576  0.95510
     61   2.66901  4.91096  2.80294  2.38348  4.20660  3.36984  3.18742  3.64125  2.07194  3.20502  4.02503  2.23582  3.81116  2.75837  2.70162  2.67537  2.50039  3.29676  5.39162  4.05757     67 k x - -
          2.68618  4.42225  2.77519  2.73123  3.46354  2.40513  3.72494  3.29354  2.67741  2.69355  4.24690  2.90347  2.73739  3.18146  2.89801  2.37887  2.77519  2.98518  4.58477  3.61503
          0.02967  3.92832  4.65067  0.61958  0.77255  0.48576  0.95510
     62   3.42923  4.74014  4.43439  4.07605  1.13419  4.23686  3.49262  3.10006  3.93503  2.45624  3.71764  3.96422  4.56191  3.98205  4.02287  3.60078  3.65892  3.03512  3.66676  1.62887     68 f x - -
          2.68618  4.42225  2.77519  2.73123  3.46354  2.40513  3.72494  3.29354  2.67741  2.69355  4.24690  2.90347  2.73739  3.18146  2.89801  2.37887  2.77519  2.98518  4.58477  3.61503
          0.02967  3.92832  4.65067  0.61958  0.77255  0.48576  0.95510
     63   2.73492  4.50492  3.42013  3.32658  4.46805  0.64791  4.44353  4.08116  3.51546  3.72832  4.70445  3.58439  3.89785  3.83518  3.74546  2.90842  3.22049  3.59870  5.54854  4.57180     69 G x - -
          2.68618  4.42225  2.77519  2.73123  3.46354  2.40513  3.72494  3.29354  2.67741  2.69355  4.24690  2.90347  2.73739  3.18146  2.89801  2.37887  2.77519  2.98518  4.58477  3.61503
          0.02967  3.92832  4.65067  0.61958  0.77255  0.48576  0.95510
     64   3.41043  4.70020  4.53954  4.16387  1.13648  4.23803  3.51856  3.06643  3.98506  2.39559  3.65534  4.00889  4.55890  4.01975  4.04264  3.61229  3.63811  3.01252  2.52267  1.98311     70 f x - -
          2.68618  4.42225  2.77519  2.73123  3.46354  2.40513  3.72494  3.29354  2.67741  2.69355  4.24690  2.90347  2.73739  3.18146  2.89801  2.37887  2.77519  2.98518  4.58477  3.61503
          0.02967  3.92832  4.65067  0.61958  0.77255  0.48576  0.95510
     65   2.65021  0.83389  4.18239  3.93470  3.91313  3.26144  4.56949  3.06620  3.76190  2.97922  4.10231  3.90678  3.97282  4.10570  3.87642  2.92198  3.12165  2.80705  5.31759  4.20045     71 c x - -
          2.68618  4.42225  2.77519  2.73123  3.46354  2.40513  3.72494  3.29354  2.67741  2.69355  4.24690  2.90347  2.73739  3.18146  2.89801  2.37887  2.77519  2.98518  4.58477  3.61503
          0.02967  3.92832  4.65067  0.61958  0.77255  0.48576  0.95510
     66   2.69958  4.73682  2.91605  2.58640  3.79719  3.34435  1.88467  3.57518  2.53501  3.15525  4.04872  3.05047  2.49696  2.98205  2.88727  2.76089  2.99118  3.25115  5.15452  3.74784     72 h x - -
          2.68618  4.42225  2.77519  2.73123  3.46354  2.40513  3.72494  3.29354  2.67741  2.69355  4.24690  2.90347  2.73739  3.18146  2.89801  2.37887  2.77519  2.98518  4.58477  3.61503
          0.02967  3.92832  4.65067  0.61958  0.77255  0.48576  0.95510
     67   2.84284  5.22958  1.41720  2.18569  4.31126  3.24677  2.70910  4.02938  2.66469  3.55559  4.41594  2.75138  3.82458  2.89966  3.18428  2.77660  3.12202  3.64658  5.59151  4.11167     73 d x - -
          2.68618  4.42225  2.77519  2.73123  3.46354  2.40513  3.72494  3.29354  2.67741  2.69355  4.24690  2.90347  2.73739  3.18146  2.89801  2.37887  2.77519  2.98518  4.58477  3.61503
          0.02967  3.92832  4.65067  0.61958  0.77255  0.48576  0.95510
     68   2.73492  4.50492  3.42013  3.32658  4.46805  0.64791  4.44353  4.08116  3.51546  3.72832  4.70445  3.58439  3.89785  3.83518  3.74546  2.90842  3.22049  3.59870  5.54854  4.57180     74 G x - -
          2.68618  4.42225  2.77519  2.73123  3.46354  2.40513  3.72494  3.29354  2.67741  2.69355  4.24690  2.90347  2.73739  3.18146  2.89801  2.37887  2.77519  2.98518  4.58477  3.61503
          0.02967  3.92832  4.65067  0.61958  0.77255  0.48576  0.95510
     69   2.92607  5.10014  3.03460  2.58589  4.46771  3.51373  3.61359  3.87384  1.34311  3.35491  4.22702  3.04572  3.94242  2.28779  2.27343  2.91549  3.12963  3.54791  5.44722  4.20479     75 k x - -
          2.68618  4.42225  2.77519  2.73123  3.46354  2.40513  3.72494  3.29354  2.67741  2.69355  4.24690  2.90347  2.73739  3.18146  2.89801  2.37887  2.77519  2.98518  4.58477  3.61503
          0.02967  3.92832  4.65067  0.61958  0.77255  0.48576  0.95510
     70   2.89460  5.02746  3.18141  2.64660  4.36591  3.53440  3.60995  3.79860  2.01127  3.28254  4.15892  3.08897  3.94394  1.89469  1.70982  2.90285  3.09818  3.48178  5.38363  4.14325     76 r x - -
          2.68618  4.42225  2.77519  2.73123  3.46354  2.40513  3.72494  3.29354  2.67741  2.69355  4.24690  2.90347  2.73739  3.18146  2.89801  2.37887  2.77519  2.98518  4.58477  3.61503
          0.02967  3.92832  4.65067  0.61958  0.77255  0.48576  0.95510
     71   2.28182  1.60079  3.97446  3.59611  3.80363  3.08366  4.33340  2.81936  3.43063  2.79327  3.79127  3.57389  3.80075  3.74388  3.62665  2.54095  2.18840  2.52296  5.31580  4.11954     77 c x - -
          2.68618  4.42225  2.77519  2.73123  3.46354  2.40513  3.72494  3.29354  2.67741  2.69355  4.24690  2.90347  2.73739  3.18146  2.89801  2.37887  2.77519  2.98518  4.58477  3.61503
          0.02967  3.92832  4.65067  0.61958  0.77255  0.48576  0.95510
     72   2.59323  4.76019  2.43146  2.38534  4.03967  3.33015  3.65114  3.43017  2.48812  2.66307  3.90691  2.51956  3.78905  2.81933  2.94643  2.63074  2.33669  3.10910  5.32588  3.98493     78 t x - -
          2.68618  4.42225  2.77519  2.73123  3.46354  2.40513  3.72494  3.29354  2.67741  2.69355  4.24690  2.90347  2.73739  3.18146  2.89801  2.37887  2.77519  2.98518  4.58477  3.61503
          0.02967  3.92832  4.65067  0.61958  0.77255  0.48576  0.95510
     73   2.50282  1.75706  3.53675  3.10552  3.63757  3.29708  3.98589  2.98221  2.87946  2.71483  3.69375  3.37997  3.87799  2.56315  3.14215  2.71536  2.86075  2.72394  5.09037  3.83084     79 c x - -
          2.68618  4.42225  2.77519  2.73123  3.46354  2.40513  3.72494  3.29354  2.67741  2.69355  4.24690  2.90347  2.73739  3.18146  2.89801  2.37887  2.77519  2.98518  4.58477  3.61503
          0.02967  3.92832  4.65067  0.61958  0.77255  0.48576  0.95510
     74   2.73364  4.95900  2.82855  2.43206  4.31169  3.38691  3.62379  3.73567  1.99859  3.27791  4.11045  2.93281  3.84368  1.95962  2.57418  2.33902  2.97344  3.38627  5.43744  4.12749     80 q x - -
          2.68618  4.42225  2.77519  2.73123  3.46354  2.40513  3.72494  3.29354  2.67741  2.69355  4.24690  2.90347  2.73739  3.18146  2.89801  2.37887  2.77519  2.98518  4.58477  3.61503
          0.18829  3.92832  1.88423  0.61958  0.77255  0.48576  0.95510
     75   2.60299  4.27585  3.70809  3.21463  3.45686  3.54787  4.11137  2.28041  3.07541  1.93746  3.37056  3.53027  4.03659  3.43860  3.36995  2.90146  2.21391  1.97137  5.10981  3.87145     81 l x - -
          2.68618  4.42225  2.77519  2.73123  3.46354  2.40513  3.72494  3.29354  2.67741  2.69355  4.24690  2.90347  2.73739  3.18146  2.89801  2.37887  2.77519  2.98518  4.58477  3.61503
          0.03468  3.77471  4.49706  0.61958  0.77255  0.54046  0.87342
     76   2.71225  4.34726  3.66826  3.11603  3.32204  3.72159  3.99335  1.97824  2.96495  1.96105  3.23879  3.49961  4.08725  2.75485  3.26923  3.00438  2.95018  2.11317  4.96045  3.73412     82 l x - -
          2.68618  4.42225  2.77519  2.73123  3.46354  2.40513  3.72494  3.29354  2.67741  2.69355  4.24690  2.90347  2.73739  3.18146  2.89801  2.37887  2.77519  2.98518  4.58477  3.61503
          0.03277  3.83030  4.55265  0.61958  0.77255  0.43534  1.04142
     77   2.68260  4.68353  3.22809  2.63054  3.87968  3.50160  3.62597  3.29948  2.02276  2.91641  3.77784  3.08553  3.41069  2.81653  2.15943  2.76367  2.89813  3.02331  3.09136  3.86893     83 k x - -
          2.68618  4.42225  2.77519  2.73123  3.46354  2.40513  3.72494  3.29354  2.67741  2.69355  4.24690  2.90347  2.73739  3.18146  2.89801  2.37887  2.77519  2.98518  4.58477  3.61503
          0.02967  3.92832  4.65067  0.61958  0.77255  0.48576  0.95510
     78   2.27246  4.21116  3.23463  3.01993  4.26496  1.37530  4.16143  3.62095  3.11922  3.36008  4.23051  3.23980  3.69473  3.43594  3.42780  2.44285  2.15692  3.12775  5.59829  4.38109     84 g x - -
          2.68618  4.42225  2.77519  2.73123  3.46354  2.40513  3.72494  3.29354  2.67741  2.69355  4.24690  2.90347  2.73739  3.18146  2.89801  2.37887  2.77519  2.98518  4.58477  3.61503
          0.02967  3.92832  4.65067  0.61958  0.77255  0.48576  0.95510
     79   2.62772  1.80440  3.89704  3.41861  3.00959  3.52501  3.94623  2.68072  3.24767  2.43994  3.47404  3.60839  4.03273  3.56185  3.46743  2.91444  2.94236  2.48586  4.59282  2.50422     85 c x - -
          2.68618  4.42225  2.77519  2.73123  3.46354  2.40513  3.72494  3.29354  2.67741  2.69355  4.24690  2.90347  2.73739  3.18146  2.89801  2.37887  2.77519  2.98518  4.58477  3.61503
          0.02967  3.92832  4.65067  0.61958  0.77255  0.48576  0.95510
     80   2.57384  4.59254  3.06539  2.56183  3.83861  2.46908  2.96654  3.26400  2.45105  2.90611  3.76054  3.03118  3.82173  2.87083  2.62260  2.66329  2.82821  2.59437  5.15970  3.85946     86 k x - -
          2.68618  4.42225  2.77519  2.73123  3.46354  2.40513  3.72494  3.29354  2.67741  2.69355  4.24690  2.90347  2.73739  3.18146  2.89801  2.37887  2.77519  2.98518  4.58477  3.61503
          0.02967  3.92832  4.65067  0.61958  0.77255  0.48576  0.95510
     81   2.64887  1.82257  4.22863  3.74637  3.42595  3.63106  4.39050  1.88750  3.57137  2.23940  3.40099  3.87514  4.16643  3.87049  3.76807  3.03884  2.99103  2.01409  5.11209  3.87004     87 c x - -
          2.68618  4.42225  2.77519  2.73123  3.46354  2.40513  3.72494  3.29354  2.67741  2.69355  4.24690  2.90347  2.73739  3.18146  2.89801  2.37887  2.77519  2.98518  4.58477  3.61503
          0.02967  3.92832  4.65067  0.61958  0.77255  0.48576  0.95510
     82   2.93169  4.37640  4.36173  3.85074  3.36319  4.07655  4.57930  1.95758  3.70002  1.92632  2.59797  4.10824  4.45355  3.99314  3.92278  3.44036  3.20635  1.23710  5.22944  4.02981     88 v x - -
          2.68578  4.42237  2.77532  2.73135  3.46366  2.40525  3.72506  3.29334  2.67714  2.69332  4.24702  2.90359  2.73752  3.18158  2.89813  2.37886  2.77512  2.98530  4.58489  3.61515
          0.22181  1.61478        *  1.30856  0.31500  0.00000        *
//
