# Supplementary material for: Remote homology clustering identifies lowly conserved families of effector proteins in plant-pathogenic fungi
Source: Microb Genom. 2021 Sep 1;7(9):000637. doi: 10.1099/mgen.0.000637 (PMC8715435; doi:10.1099/mgen.0.000637)
Supplement: Supplementary material 16 [file mgen-7-0637-s0016.zip › hmms/cluster-PC_04B4O8.hmm]

HMMER3/f [3.3 | Nov 2019]
NAME  cluster-PC_04B4O8
LENG  78
ALPH  amino
RF    yes
MM    no
CONS  yes
CS    no
MAP   yes
DATE  Wed Jul 22 12:47:33 2020
NSEQ  1
EFFN  0.449219
CKSUM 4112612791
STATS LOCAL MSV       -9.6177  0.71878
STATS LOCAL VITERBI   -9.7684  0.71878
STATS LOCAL FORWARD   -3.7133  0.71878
HMM          A        C        D        E        F        G        H        I        K        L        M        N        P        Q        R        S        T        V        W        Y   
            m->m     m->i     m->d     i->m     i->i     d->m     d->d
  COMPO   2.48754  3.09823  3.06706  2.91876  3.34154  2.49012  3.91479  2.80962  2.47938  2.32098  3.76250  3.24935  3.49415  3.37674  3.14740  2.75445  2.82991  2.67932  5.13937  3.72490
          2.68618  4.42225  2.77519  2.73123  3.46354  2.40513  3.72494  3.29354  2.67741  2.69355  4.24690  2.90347  2.73739  3.18146  2.89801  2.37887  2.77519  2.98518  4.58477  3.61503
          0.03268  3.83303  4.55537  0.61958  0.77255  0.00000        *
      1   2.93904  4.49431  4.00741  3.59844  3.19183  3.80469  4.34274  2.36355  3.36846  1.79296  1.45569  3.88063  4.26555  3.75324  3.57830  3.28378  3.24383  2.36495  5.02707  3.78505      1 m x - -
          2.68618  4.42225  2.77519  2.73123  3.46354  2.40513  3.72494  3.29354  2.67741  2.69355  4.24690  2.90347  2.73739  3.18146  2.89801  2.37887  2.77519  2.98518  4.58477  3.61503
          0.03268  3.83303  4.55537  0.61958  0.77255  0.48576  0.95510
      2   2.93703  4.89791  3.11032  2.74002  4.27531  3.43004  3.73906  3.70226  1.09362  3.27630  4.24050  3.16601  3.93369  2.93324  2.42654  2.98198  3.19357  3.41249  5.34669  4.15401      2 k x - -
          2.68618  4.42225  2.77519  2.73123  3.46354  2.40513  3.72494  3.29354  2.67741  2.69355  4.24690  2.90347  2.73739  3.18146  2.89801  2.37887  2.77519  2.98518  4.58477  3.61503
          0.03268  3.83303  4.55537  0.61958  0.77255  0.48576  0.95510
      3   3.11165  4.58599  4.12585  3.76620  3.12182  3.93147  4.43434  2.32453  3.53431  0.92536  3.15834  4.04543  4.37407  3.91210  3.71656  3.49871  3.40796  2.35149  4.98612  3.70011      3 l x - -
          2.68618  4.42225  2.77519  2.73123  3.46354  2.40513  3.72494  3.29354  2.67741  2.69355  4.24690  2.90347  2.73739  3.18146  2.89801  2.37887  2.77519  2.98518  4.58477  3.61503
          0.03268  3.83303  4.55537  0.61958  0.77255  0.48576  0.95510
      4   3.20912  4.62273  4.18444  3.89199  1.07857  3.90702  3.86137  2.73830  3.80015  2.11778  3.47472  3.97513  4.36695  3.97918  3.92960  3.48072  3.51047  2.72599  4.12320  2.49559      4 f x - -
          2.68618  4.42225  2.77519  2.73123  3.46354  2.40513  3.72494  3.29354  2.67741  2.69355  4.24690  2.90347  2.73739  3.18146  2.89801  2.37887  2.77519  2.98518  4.58477  3.61503
          0.03268  3.83303  4.55537  0.61958  0.77255  0.48576  0.95510
      5   3.00047  4.43103  4.27833  3.89317  3.34832  4.02286  4.62907  1.12816  3.72049  1.94320  3.29060  4.14408  4.45846  4.07325  3.92162  3.51490  3.30059  1.84674  5.23051  3.96495      5 i x - -
          2.68618  4.42225  2.77519  2.73123  3.46354  2.40513  3.72494  3.29354  2.67741  2.69355  4.24690  2.90347  2.73739  3.18146  2.89801  2.37887  2.77519  2.98518  4.58477  3.61503
          0.03268  3.83303  4.55537  0.61958  0.77255  0.48576  0.95510
      6   3.11165  4.58599  4.12585  3.76620  3.12182  3.93147  4.43434  2.32453  3.53431  0.92536  3.15834  4.04543  4.37407  3.91210  3.71656  3.49871  3.40796  2.35149  4.98612  3.70011      6 l x - -
          2.68618  4.42225  2.77519  2.73123  3.46354  2.40513  3.72494  3.29354  2.67741  2.69355  4.24690  2.90347  2.73739  3.18146  2.89801  2.37887  2.77519  2.98518  4.58477  3.61503
          0.03268  3.83303  4.55537  0.61958  0.77255  0.48576  0.95510
      7   2.39269  4.23746  3.39425  3.14521  3.93517  3.07784  4.16539  3.05754  3.08739  2.92240  3.97601  3.36046  3.77873  3.48436  3.34758  2.59359  1.24059  2.75673  5.37648  4.15199      7 t x - -
          2.68618  4.42225  2.77519  2.73123  3.46354  2.40513  3.72494  3.29354  2.67741  2.69355  4.24690  2.90347  2.73739  3.18146  2.89801  2.37887  2.77519  2.98518  4.58477  3.61503
          0.03268  3.83303  4.55537  0.61958  0.77255  0.48576  0.95510
      8   3.20912  4.62273  4.18444  3.89199  1.07857  3.90702  3.86137  2.73830  3.80015  2.11778  3.47472  3.97513  4.36695  3.97918  3.92960  3.48072  3.51047  2.72599  4.12320  2.49559      8 f x - -
          2.68618  4.42225  2.77519  2.73123  3.46354  2.40513  3.72494  3.29354  2.67741  2.69355  4.24690  2.90347  2.73739  3.18146  2.89801  2.37887  2.77519  2.98518  4.58477  3.61503
          0.03268  3.83303  4.55537  0.61958  0.77255  0.48576  0.95510
      9   3.00047  4.43103  4.27833  3.89317  3.34832  4.02286  4.62907  1.12816  3.72049  1.94320  3.29060  4.14408  4.45846  4.07325  3.92162  3.51490  3.30059  1.84674  5.23051  3.96495      9 i x - -
          2.68618  4.42225  2.77519  2.73123  3.46354  2.40513  3.72494  3.29354  2.67741  2.69355  4.24690  2.90347  2.73739  3.18146  2.89801  2.37887  2.77519  2.98518  4.58477  3.61503
          0.03268  3.83303  4.55537  0.61958  0.77255  0.48576  0.95510
     10   3.11165  4.58599  4.12585  3.76620  3.12182  3.93147  4.43434  2.32453  3.53431  0.92536  3.15834  4.04543  4.37407  3.91210  3.71656  3.49871  3.40796  2.35149  4.98612  3.70011     10 l x - -
          2.68618  4.42225  2.77519  2.73123  3.46354  2.40513  3.72494  3.29354  2.67741  2.69355  4.24690  2.90347  2.73739  3.18146  2.89801  2.37887  2.77519  2.98518  4.58477  3.61503
          0.03268  3.83303  4.55537  0.61958  0.77255  0.48576  0.95510
     11   3.11165  4.58599  4.12585  3.76620  3.12182  3.93147  4.43434  2.32453  3.53431  0.92536  3.15834  4.04543  4.37407  3.91210  3.71656  3.49871  3.40796  2.35149  4.98612  3.70011     11 l x - -
          2.68618  4.42225  2.77519  2.73123  3.46354  2.40513  3.72494  3.29354  2.67741  2.69355  4.24690  2.90347  2.73739  3.18146  2.89801  2.37887  2.77519  2.98518  4.58477  3.61503
          0.03268  3.83303  4.55537  0.61958  0.77255  0.48576  0.95510
     12   3.11165  4.58599  4.12585  3.76620  3.12182  3.93147  4.43434  2.32453  3.53431  0.92536  3.15834  4.04543  4.37407  3.91210  3.71656  3.49871  3.40796  2.35149  4.98612  3.70011     12 l x - -
          2.68618  4.42225  2.77519  2.73123  3.46354  2.40513  3.72494  3.29354  2.67741  2.69355  4.24690  2.90347  2.73739  3.18146  2.89801  2.37887  2.77519  2.98518  4.58477  3.61503
          0.03268  3.83303  4.55537  0.61958  0.77255  0.48576  0.95510
     13   2.39269  4.23746  3.39425  3.14521  3.93517  3.07784  4.16539  3.05754  3.08739  2.92240  3.97601  3.36046  3.77873  3.48436  3.34758  2.59359  1.24059  2.75673  5.37648  4.15199     13 t x - -
          2.68618  4.42225  2.77519  2.73123  3.46354  2.40513  3.72494  3.29354  2.67741  2.69355  4.24690  2.90347  2.73739  3.18146  2.89801  2.37887  2.77519  2.98518  4.58477  3.61503
          0.03268  3.83303  4.55537  0.61958  0.77255  0.48576  0.95510
     14   1.07216  4.17353  3.42348  3.21371  4.01396  2.99897  4.24029  3.13365  3.22896  3.01700  4.05375  3.37300  3.73453  3.57391  3.48180  2.52446  2.79912  2.79493  5.44509  4.24110     14 a x - -
          2.68618  4.42225  2.77519  2.73123  3.46354  2.40513  3.72494  3.29354  2.67741  2.69355  4.24690  2.90347  2.73739  3.18146  2.89801  2.37887  2.77519  2.98518  4.58477  3.61503
          0.03268  3.83303  4.55537  0.61958  0.77255  0.48576  0.95510
     15   2.29672  4.21624  3.17324  2.98785  4.03735  2.94690  4.09847  3.55494  3.05893  3.27847  4.20833  3.21852  3.68259  3.41149  3.34573  1.15212  2.77402  3.09870  5.41316  4.12083     15 s x - -
          2.68618  4.42225  2.77519  2.73123  3.46354  2.40513  3.72494  3.29354  2.67741  2.69355  4.24690  2.90347  2.73739  3.18146  2.89801  2.37887  2.77519  2.98518  4.58477  3.61503
          0.03268  3.83303  4.55537  0.61958  0.77255  0.48576  0.95510
     16   2.91965  5.02079  2.47306  1.08285  4.36227  3.24954  3.83381  3.80837  2.70946  3.43216  4.40865  2.91254  3.85246  3.05076  3.11366  2.90651  3.22382  3.49656  5.54134  4.26436     16 e x - -
          2.68618  4.42225  2.77519  2.73123  3.46354  2.40513  3.72494  3.29354  2.67741  2.69355  4.24690  2.90347  2.73739  3.18146  2.89801  2.37887  2.77519  2.98518  4.58477  3.61503
          0.03268  3.83303  4.55537  0.61958  0.77255  0.48576  0.95510
     17   2.77713  4.33135  4.07016  3.73272  3.52199  3.68239  4.54148  2.05456  3.59987  2.21635  3.49380  3.92869  4.24556  3.96282  3.81605  3.18396  3.13994  1.07623  5.29954  4.02841     17 v x - -
          2.68618  4.42225  2.77519  2.73123  3.46354  2.40513  3.72494  3.29354  2.67741  2.69355  4.24690  2.90347  2.73739  3.18146  2.89801  2.37887  2.77519  2.98518  4.58477  3.61503
          0.03268  3.83303  4.55537  0.61958  0.77255  0.48576  0.95510
     18   3.00047  4.43103  4.27833  3.89317  3.34832  4.02286  4.62907  1.12816  3.72049  1.94320  3.29060  4.14408  4.45846  4.07325  3.92162  3.51490  3.30059  1.84674  5.23051  3.96495     18 i x - -
          2.68618  4.42225  2.77519  2.73123  3.46354  2.40513  3.72494  3.29354  2.67741  2.69355  4.24690  2.90347  2.73739  3.18146  2.89801  2.37887  2.77519  2.98518  4.58477  3.61503
          0.03268  3.83303  4.55537  0.61958  0.77255  0.48576  0.95510
     19   1.07216  4.17353  3.42348  3.21371  4.01396  2.99897  4.24029  3.13365  3.22896  3.01700  4.05375  3.37300  3.73453  3.57391  3.48180  2.52446  2.79912  2.79493  5.44509  4.24110     19 a x - -
          2.68618  4.42225  2.77519  2.73123  3.46354  2.40513  3.72494  3.29354  2.67741  2.69355  4.24690  2.90347  2.73739  3.18146  2.89801  2.37887  2.77519  2.98518  4.58477  3.61503
          0.03268  3.83303  4.55537  0.61958  0.77255  0.48576  0.95510
     20   1.07216  4.17353  3.42348  3.21371  4.01396  2.99897  4.24029  3.13365  3.22896  3.01700  4.05375  3.37300  3.73453  3.57391  3.48180  2.52446  2.79912  2.79493  5.44509  4.24110     20 a x - -
          2.68618  4.42225  2.77519  2.73123  3.46354  2.40513  3.72494  3.29354  2.67741  2.69355  4.24690  2.90347  2.73739  3.18146  2.89801  2.37887  2.77519  2.98518  4.58477  3.61503
          0.03268  3.83303  4.55537  0.61958  0.77255  0.48576  0.95510
     21   1.07216  4.17353  3.42348  3.21371  4.01396  2.99897  4.24029  3.13365  3.22896  3.01700  4.05375  3.37300  3.73453  3.57391  3.48180  2.52446  2.79912  2.79493  5.44509  4.24110     21 a x - -
          2.68618  4.42225  2.77519  2.73123  3.46354  2.40513  3.72494  3.29354  2.67741  2.69355  4.24690  2.90347  2.73739  3.18146  2.89801  2.37887  2.77519  2.98518  4.58477  3.61503
          0.03268  3.83303  4.55537  0.61958  0.77255  0.48576  0.95510
     22   2.93703  4.89791  3.11032  2.74002  4.27531  3.43004  3.73906  3.70226  1.09362  3.27630  4.24050  3.16601  3.93369  2.93324  2.42654  2.98198  3.19357  3.41249  5.34669  4.15401     22 k x - -
          2.68618  4.42225  2.77519  2.73123  3.46354  2.40513  3.72494  3.29354  2.67741  2.69355  4.24690  2.90347  2.73739  3.18146  2.89801  2.37887  2.77519  2.98518  4.58477  3.61503
          0.03268  3.83303  4.55537  0.61958  0.77255  0.48576  0.95510
     23   2.93703  4.89791  3.11032  2.74002  4.27531  3.43004  3.73906  3.70226  1.09362  3.27630  4.24050  3.16601  3.93369  2.93324  2.42654  2.98198  3.19357  3.41249  5.34669  4.15401     23 k x - -
          2.68618  4.42225  2.77519  2.73123  3.46354  2.40513  3.72494  3.29354  2.67741  2.69355  4.24690  2.90347  2.73739  3.18146  2.89801  2.37887  2.77519  2.98518  4.58477  3.61503
          0.03268  3.83303  4.55537  0.61958  0.77255  0.48576  0.95510
     24   3.11165  4.58599  4.12585  3.76620  3.12182  3.93147  4.43434  2.32453  3.53431  0.92536  3.15834  4.04543  4.37407  3.91210  3.71656  3.49871  3.40796  2.35149  4.98612  3.70011     24 l x - -
          2.68618  4.42225  2.77519  2.73123  3.46354  2.40513  3.72494  3.29354  2.67741  2.69355  4.24690  2.90347  2.73739  3.18146  2.89801  2.37887  2.77519  2.98518  4.58477  3.61503
          0.03268  3.83303  4.55537  0.61958  0.77255  0.48576  0.95510
     25   2.70125  4.46443  3.30428  3.13815  4.13555  3.15421  4.21835  3.67141  3.19219  3.30231  4.35093  3.44851  0.90433  3.58220  3.44165  2.86766  3.13986  3.32122  5.33234  4.25589     25 p x - -
          2.68618  4.42225  2.77519  2.73123  3.46354  2.40513  3.72494  3.29354  2.67741  2.69355  4.24690  2.90347  2.73739  3.18146  2.89801  2.37887  2.77519  2.98518  4.58477  3.61503
          0.03268  3.83303  4.55537  0.61958  0.77255  0.48576  0.95510
     26   2.61765  4.39623  3.28327  3.17805  4.31966  0.79266  4.30013  3.91025  3.35388  3.56921  4.54515  3.44774  3.78610  3.68127  3.59365  2.78855  3.09584  3.44624  5.42460  4.42045     26 g x - -
          2.68618  4.42225  2.77519  2.73123  3.46354  2.40513  3.72494  3.29354  2.67741  2.69355  4.24690  2.90347  2.73739  3.18146  2.89801  2.37887  2.77519  2.98518  4.58477  3.61503
          0.03268  3.83303  4.55537  0.61958  0.77255  0.48576  0.95510
     27   2.54347  1.02412  4.05233  3.78348  3.78454  3.17418  4.43931  2.92247  3.61038  2.83944  3.95970  3.78101  3.87800  3.95817  3.74153  2.81493  3.00701  2.66957  5.20830  4.07232     27 c x - -
          2.68618  4.42225  2.77519  2.73123  3.46354  2.40513  3.72494  3.29354  2.67741  2.69355  4.24690  2.90347  2.73739  3.18146  2.89801  2.37887  2.77519  2.98518  4.58477  3.61503
          0.03268  3.83303  4.55537  0.61958  0.77255  0.48576  0.95510
     28   2.94831  5.06869  0.97632  2.31258  4.44069  3.18175  3.89799  4.02012  2.97493  3.63580  4.61368  2.86669  3.83184  3.13755  3.48525  2.91560  3.28628  3.66374  5.61691  4.32095     28 d x - -
          2.68618  4.42225  2.77519  2.73123  3.46354  2.40513  3.72494  3.29354  2.67741  2.69355  4.24690  2.90347  2.73739  3.18146  2.89801  2.37887  2.77519  2.98518  4.58477  3.61503
          0.03268  3.83303  4.55537  0.61958  0.77255  0.48576  0.95510
     29   2.93703  4.89791  3.11032  2.74002  4.27531  3.43004  3.73906  3.70226  1.09362  3.27630  4.24050  3.16601  3.93369  2.93324  2.42654  2.98198  3.19357  3.41249  5.34669  4.15401     29 k x - -
          2.68618  4.42225  2.77519  2.73123  3.46354  2.40513  3.72494  3.29354  2.67741  2.69355  4.24690  2.90347  2.73739  3.18146  2.89801  2.37887  2.77519  2.98518  4.58477  3.61503
          0.03268  3.83303  4.55537  0.61958  0.77255  0.48576  0.95510
     30   2.94831  5.06869  0.97632  2.31258  4.44069  3.18175  3.89799  4.02012  2.97493  3.63580  4.61368  2.86669  3.83184  3.13755  3.48525  2.91560  3.28628  3.66374  5.61691  4.32095     30 d x - -
          2.68618  4.42225  2.77519  2.73123  3.46354  2.40513  3.72494  3.29354  2.67741  2.69355  4.24690  2.90347  2.73739  3.18146  2.89801  2.37887  2.77519  2.98518  4.58477  3.61503
          0.03268  3.83303  4.55537  0.61958  0.77255  0.48576  0.95510
     31   2.70125  4.46443  3.30428  3.13815  4.13555  3.15421  4.21835  3.67141  3.19219  3.30231  4.35093  3.44851  0.90433  3.58220  3.44165  2.86766  3.13986  3.32122  5.33234  4.25589     31 p x - -
          2.68618  4.42225  2.77519  2.73123  3.46354  2.40513  3.72494  3.29354  2.67741  2.69355  4.24690  2.90347  2.73739  3.18146  2.89801  2.37887  2.77519  2.98518  4.58477  3.61503
          0.03268  3.83303  4.55537  0.61958  0.77255  0.48576  0.95510
     32   2.54347  1.02412  4.05233  3.78348  3.78454  3.17418  4.43931  2.92247  3.61038  2.83944  3.95970  3.78101  3.87800  3.95817  3.74153  2.81493  3.00701  2.66957  5.20830  4.07232     32 c x - -
          2.68618  4.42225  2.77519  2.73123  3.46354  2.40513  3.72494  3.29354  2.67741  2.69355  4.24690  2.90347  2.73739  3.18146  2.89801  2.37887  2.77519  2.98518  4.58477  3.61503
          0.03268  3.83303  4.55537  0.61958  0.77255  0.48576  0.95510
     33   2.93703  4.89791  3.11032  2.74002  4.27531  3.43004  3.73906  3.70226  1.09362  3.27630  4.24050  3.16601  3.93369  2.93324  2.42654  2.98198  3.19357  3.41249  5.34669  4.15401     33 k x - -
          2.68618  4.42225  2.77519  2.73123  3.46354  2.40513  3.72494  3.29354  2.67741  2.69355  4.24690  2.90347  2.73739  3.18146  2.89801  2.37887  2.77519  2.98518  4.58477  3.61503
          0.03268  3.83303  4.55537  0.61958  0.77255  0.48576  0.95510
     34   2.77713  4.33135  4.07016  3.73272  3.52199  3.68239  4.54148  2.05456  3.59987  2.21635  3.49380  3.92869  4.24556  3.96282  3.81605  3.18396  3.13994  1.07623  5.29954  4.02841     34 v x - -
          2.68618  4.42225  2.77519  2.73123  3.46354  2.40513  3.72494  3.29354  2.67741  2.69355  4.24690  2.90347  2.73739  3.18146  2.89801  2.37887  2.77519  2.98518  4.58477  3.61503
          0.03268  3.83303  4.55537  0.61958  0.77255  0.48576  0.95510
     35   2.93703  4.89791  3.11032  2.74002  4.27531  3.43004  3.73906  3.70226  1.09362  3.27630  4.24050  3.16601  3.93369  2.93324  2.42654  2.98198  3.19357  3.41249  5.34669  4.15401     35 k x - -
          2.68618  4.42225  2.77519  2.73123  3.46354  2.40513  3.72494  3.29354  2.67741  2.69355  4.24690  2.90347  2.73739  3.18146  2.89801  2.37887  2.77519  2.98518  4.58477  3.61503
          0.03268  3.83303  4.55537  0.61958  0.77255  0.48576  0.95510
     36   2.91965  5.02079  2.47306  1.08285  4.36227  3.24954  3.83381  3.80837  2.70946  3.43216  4.40865  2.91254  3.85246  3.05076  3.11366  2.90651  3.22382  3.49656  5.54134  4.26436     36 e x - -
          2.68618  4.42225  2.77519  2.73123  3.46354  2.40513  3.72494  3.29354  2.67741  2.69355  4.24690  2.90347  2.73739  3.18146  2.89801  2.37887  2.77519  2.98518  4.58477  3.61503
          0.03268  3.83303  4.55537  0.61958  0.77255  0.48576  0.95510
     37   2.93703  4.89791  3.11032  2.74002  4.27531  3.43004  3.73906  3.70226  1.09362  3.27630  4.24050  3.16601  3.93369  2.93324  2.42654  2.98198  3.19357  3.41249  5.34669  4.15401     37 k x - -
          2.68618  4.42225  2.77519  2.73123  3.46354  2.40513  3.72494  3.29354  2.67741  2.69355  4.24690  2.90347  2.73739  3.18146  2.89801  2.37887  2.77519  2.98518  4.58477  3.61503
          0.03268  3.83303  4.55537  0.61958  0.77255  0.48576  0.95510
     38   2.29672  4.21624  3.17324  2.98785  4.03735  2.94690  4.09847  3.55494  3.05893  3.27847  4.20833  3.21852  3.68259  3.41149  3.34573  1.15212  2.77402  3.09870  5.41316  4.12083     38 s x - -
          2.68618  4.42225  2.77519  2.73123  3.46354  2.40513  3.72494  3.29354  2.67741  2.69355  4.24690  2.90347  2.73739  3.18146  2.89801  2.37887  2.77519  2.98518  4.58477  3.61503
          0.03268  3.83303  4.55537  0.61958  0.77255  0.48576  0.95510
     39   2.61765  4.39623  3.28327  3.17805  4.31966  0.79266  4.30013  3.91025  3.35388  3.56921  4.54515  3.44774  3.78610  3.68127  3.59365  2.78855  3.09584  3.44624  5.42460  4.42045     39 g x - -
          2.68618  4.42225  2.77519  2.73123  3.46354  2.40513  3.72494  3.29354  2.67741  2.69355  4.24690  2.90347  2.73739  3.18146  2.89801  2.37887  2.77519  2.98518  4.58477  3.61503
          0.03268  3.83303  4.55537  0.61958  0.77255  0.48576  0.95510
     40   2.93703  4.89791  3.11032  2.74002  4.27531  3.43004  3.73906  3.70226  1.09362  3.27630  4.24050  3.16601  3.93369  2.93324  2.42654  2.98198  3.19357  3.41249  5.34669  4.15401     40 k x - -
          2.68618  4.42225  2.77519  2.73123  3.46354  2.40513  3.72494  3.29354  2.67741  2.69355  4.24690  2.90347  2.73739  3.18146  2.89801  2.37887  2.77519  2.98518  4.58477  3.61503
          0.03268  3.83303  4.55537  0.61958  0.77255  0.48576  0.95510
     41   3.19134  4.69630  3.78054  3.50310  2.29611  3.78460  3.60201  3.20618  3.36176  2.67014  3.88549  3.67575  4.25966  3.67727  3.55331  3.33175  3.47801  3.07495  3.93816  1.03399     41 y x - -
          2.68618  4.42225  2.77519  2.73123  3.46354  2.40513  3.72494  3.29354  2.67741  2.69355  4.24690  2.90347  2.73739  3.18146  2.89801  2.37887  2.77519  2.98518  4.58477  3.61503
          0.03268  3.83303  4.55537  0.61958  0.77255  0.48576  0.95510
     42   2.93703  4.89791  3.11032  2.74002  4.27531  3.43004  3.73906  3.70226  1.09362  3.27630  4.24050  3.16601  3.93369  2.93324  2.42654  2.98198  3.19357  3.41249  5.34669  4.15401     42 k x - -
          2.68618  4.42225  2.77519  2.73123  3.46354  2.40513  3.72494  3.29354  2.67741  2.69355  4.24690  2.90347  2.73739  3.18146  2.89801  2.37887  2.77519  2.98518  4.58477  3.61503
          0.03268  3.83303  4.55537  0.61958  0.77255  0.48576  0.95510
     43   3.11165  4.58599  4.12585  3.76620  3.12182  3.93147  4.43434  2.32453  3.53431  0.92536  3.15834  4.04543  4.37407  3.91210  3.71656  3.49871  3.40796  2.35149  4.98612  3.70011     43 l x - -
          2.68618  4.42225  2.77519  2.73123  3.46354  2.40513  3.72494  3.29354  2.67741  2.69355  4.24690  2.90347  2.73739  3.18146  2.89801  2.37887  2.77519  2.98518  4.58477  3.61503
          0.03268  3.83303  4.55537  0.61958  0.77255  0.48576  0.95510
     44   2.93703  4.89791  3.11032  2.74002  4.27531  3.43004  3.73906  3.70226  1.09362  3.27630  4.24050  3.16601  3.93369  2.93324  2.42654  2.98198  3.19357  3.41249  5.34669  4.15401     44 k x - -
          2.68618  4.42225  2.77519  2.73123  3.46354  2.40513  3.72494  3.29354  2.67741  2.69355  4.24690  2.90347  2.73739  3.18146  2.89801  2.37887  2.77519  2.98518  4.58477  3.61503
          0.03268  3.83303  4.55537  0.61958  0.77255  0.48576  0.95510
     45   3.00047  4.43103  4.27833  3.89317  3.34832  4.02286  4.62907  1.12816  3.72049  1.94320  3.29060  4.14408  4.45846  4.07325  3.92162  3.51490  3.30059  1.84674  5.23051  3.96495     45 i x - -
          2.68618  4.42225  2.77519  2.73123  3.46354  2.40513  3.72494  3.29354  2.67741  2.69355  4.24690  2.90347  2.73739  3.18146  2.89801  2.37887  2.77519  2.98518  4.58477  3.61503
          0.03268  3.83303  4.55537  0.61958  0.77255  0.48576  0.95510
     46   2.61765  4.39623  3.28327  3.17805  4.31966  0.79266  4.30013  3.91025  3.35388  3.56921  4.54515  3.44774  3.78610  3.68127  3.59365  2.78855  3.09584  3.44624  5.42460  4.42045     46 g x - -
          2.68618  4.42225  2.77519  2.73123  3.46354  2.40513  3.72494  3.29354  2.67741  2.69355  4.24690  2.90347  2.73739  3.18146  2.89801  2.37887  2.77519  2.98518  4.58477  3.61503
          0.03268  3.83303  4.55537  0.61958  0.77255  0.48576  0.95510
     47   1.07216  4.17353  3.42348  3.21371  4.01396  2.99897  4.24029  3.13365  3.22896  3.01700  4.05375  3.37300  3.73453  3.57391  3.48180  2.52446  2.79912  2.79493  5.44509  4.24110     47 a x - -
          2.68618  4.42225  2.77519  2.73123  3.46354  2.40513  3.72494  3.29354  2.67741  2.69355  4.24690  2.90347  2.73739  3.18146  2.89801  2.37887  2.77519  2.98518  4.58477  3.61503
          0.03268  3.83303  4.55537  0.61958  0.77255  0.48576  0.95510
     48   2.93703  4.89791  3.11032  2.74002  4.27531  3.43004  3.73906  3.70226  1.09362  3.27630  4.24050  3.16601  3.93369  2.93324  2.42654  2.98198  3.19357  3.41249  5.34669  4.15401     48 k x - -
          2.68618  4.42225  2.77519  2.73123  3.46354  2.40513  3.72494  3.29354  2.67741  2.69355  4.24690  2.90347  2.73739  3.18146  2.89801  2.37887  2.77519  2.98518  4.58477  3.61503
          0.03268  3.83303  4.55537  0.61958  0.77255  0.48576  0.95510
     49   2.54347  1.02412  4.05233  3.78348  3.78454  3.17418  4.43931  2.92247  3.61038  2.83944  3.95970  3.78101  3.87800  3.95817  3.74153  2.81493  3.00701  2.66957  5.20830  4.07232     49 c x - -
          2.68618  4.42225  2.77519  2.73123  3.46354  2.40513  3.72494  3.29354  2.67741  2.69355  4.24690  2.90347  2.73739  3.18146  2.89801  2.37887  2.77519  2.98518  4.58477  3.61503
          0.03268  3.83303  4.55537  0.61958  0.77255  0.48576  0.95510
     50   2.29672  4.21624  3.17324  2.98785  4.03735  2.94690  4.09847  3.55494  3.05893  3.27847  4.20833  3.21852  3.68259  3.41149  3.34573  1.15212  2.77402  3.09870  5.41316  4.12083     50 s x - -
          2.68618  4.42225  2.77519  2.73123  3.46354  2.40513  3.72494  3.29354  2.67741  2.69355  4.24690  2.90347  2.73739  3.18146  2.89801  2.37887  2.77519  2.98518  4.58477  3.61503
          0.03268  3.83303  4.55537  0.61958  0.77255  0.48576  0.95510
     51   1.07216  4.17353  3.42348  3.21371  4.01396  2.99897  4.24029  3.13365  3.22896  3.01700  4.05375  3.37300  3.73453  3.57391  3.48180  2.52446  2.79912  2.79493  5.44509  4.24110     51 a x - -
          2.68618  4.42225  2.77519  2.73123  3.46354  2.40513  3.72494  3.29354  2.67741  2.69355  4.24690  2.90347  2.73739  3.18146  2.89801  2.37887  2.77519  2.98518  4.58477  3.61503
          0.03268  3.83303  4.55537  0.61958  0.77255  0.48576  0.95510
     52   2.39269  4.23746  3.39425  3.14521  3.93517  3.07784  4.16539  3.05754  3.08739  2.92240  3.97601  3.36046  3.77873  3.48436  3.34758  2.59359  1.24059  2.75673  5.37648  4.15199     52 t x - -
          2.68618  4.42225  2.77519  2.73123  3.46354  2.40513  3.72494  3.29354  2.67741  2.69355  4.24690  2.90347  2.73739  3.18146  2.89801  2.37887  2.77519  2.98518  4.58477  3.61503
          0.03268  3.83303  4.55537  0.61958  0.77255  0.48576  0.95510
     53   2.54347  1.02412  4.05233  3.78348  3.78454  3.17418  4.43931  2.92247  3.61038  2.83944  3.95970  3.78101  3.87800  3.95817  3.74153  2.81493  3.00701  2.66957  5.20830  4.07232     53 c x - -
          2.68618  4.42225  2.77519  2.73123  3.46354  2.40513  3.72494  3.29354  2.67741  2.69355  4.24690  2.90347  2.73739  3.18146  2.89801  2.37887  2.77519  2.98518  4.58477  3.61503
          0.03268  3.83303  4.55537  0.61958  0.77255  0.48576  0.95510
     54   2.94831  5.06869  0.97632  2.31258  4.44069  3.18175  3.89799  4.02012  2.97493  3.63580  4.61368  2.86669  3.83184  3.13755  3.48525  2.91560  3.28628  3.66374  5.61691  4.32095     54 d x - -
          2.68618  4.42225  2.77519  2.73123  3.46354  2.40513  3.72494  3.29354  2.67741  2.69355  4.24690  2.90347  2.73739  3.18146  2.89801  2.37887  2.77519  2.98518  4.58477  3.61503
          0.03268  3.83303  4.55537  0.61958  0.77255  0.48576  0.95510
     55   2.61765  4.39623  3.28327  3.17805  4.31966  0.79266  4.30013  3.91025  3.35388  3.56921  4.54515  3.44774  3.78610  3.68127  3.59365  2.78855  3.09584  3.44624  5.42460  4.42045     55 g x - -
          2.68618  4.42225  2.77519  2.73123  3.46354  2.40513  3.72494  3.29354  2.67741  2.69355  4.24690  2.90347  2.73739  3.18146  2.89801  2.37887  2.77519  2.98518  4.58477  3.61503
          0.03268  3.83303  4.55537  0.61958  0.77255  0.48576  0.95510
     56   2.93703  4.89791  3.11032  2.74002  4.27531  3.43004  3.73906  3.70226  1.09362  3.27630  4.24050  3.16601  3.93369  2.93324  2.42654  2.98198  3.19357  3.41249  5.34669  4.15401     56 k x - -
          2.68618  4.42225  2.77519  2.73123  3.46354  2.40513  3.72494  3.29354  2.67741  2.69355  4.24690  2.90347  2.73739  3.18146  2.89801  2.37887  2.77519  2.98518  4.58477  3.61503
          0.03268  3.83303  4.55537  0.61958  0.77255  0.48576  0.95510
     57   3.11165  4.58599  4.12585  3.76620  3.12182  3.93147  4.43434  2.32453  3.53431  0.92536  3.15834  4.04543  4.37407  3.91210  3.71656  3.49871  3.40796  2.35149  4.98612  3.70011     57 l x - -
          2.68618  4.42225  2.77519  2.73123  3.46354  2.40513  3.72494  3.29354  2.67741  2.69355  4.24690  2.90347  2.73739  3.18146  2.89801  2.37887  2.77519  2.98518  4.58477  3.61503
          0.03268  3.83303  4.55537  0.61958  0.77255  0.48576  0.95510
     58   2.39269  4.23746  3.39425  3.14521  3.93517  3.07784  4.16539  3.05754  3.08739  2.92240  3.97601  3.36046  3.77873  3.48436  3.34758  2.59359  1.24059  2.75673  5.37648  4.15199     58 t x - -
          2.68618  4.42225  2.77519  2.73123  3.46354  2.40513  3.72494  3.29354  2.67741  2.69355  4.24690  2.90347  2.73739  3.18146  2.89801  2.37887  2.77519  2.98518  4.58477  3.61503
          0.03268  3.83303  4.55537  0.61958  0.77255  0.48576  0.95510
     59   2.96214  4.80276  3.44889  2.96907  4.14736  3.45685  3.79770  3.68689  2.22438  3.21005  4.21188  3.33151  3.96192  3.02053  1.04043  3.04858  3.23116  3.41270  5.24678  4.08393     59 r x - -
          2.68618  4.42225  2.77519  2.73123  3.46354  2.40513  3.72494  3.29354  2.67741  2.69355  4.24690  2.90347  2.73739  3.18146  2.89801  2.37887  2.77519  2.98518  4.58477  3.61503
          0.03268  3.83303  4.55537  0.61958  0.77255  0.48576  0.95510
     60   2.61765  4.39623  3.28327  3.17805  4.31966  0.79266  4.30013  3.91025  3.35388  3.56921  4.54515  3.44774  3.78610  3.68127  3.59365  2.78855  3.09584  3.44624  5.42460  4.42045     60 g x - -
          2.68618  4.42225  2.77519  2.73123  3.46354  2.40513  3.72494  3.29354  2.67741  2.69355  4.24690  2.90347  2.73739  3.18146  2.89801  2.37887  2.77519  2.98518  4.58477  3.61503
          0.03268  3.83303  4.55537  0.61958  0.77255  0.48576  0.95510
     61   2.61765  4.39623  3.28327  3.17805  4.31966  0.79266  4.30013  3.91025  3.35388  3.56921  4.54515  3.44774  3.78610  3.68127  3.59365  2.78855  3.09584  3.44624  5.42460  4.42045     61 g x - -
          2.68618  4.42225  2.77519  2.73123  3.46354  2.40513  3.72494  3.29354  2.67741  2.69355  4.24690  2.90347  2.73739  3.18146  2.89801  2.37887  2.77519  2.98518  4.58477  3.61503
          0.03268  3.83303  4.55537  0.61958  0.77255  0.48576  0.95510
     62   2.39269  4.23746  3.39425  3.14521  3.93517  3.07784  4.16539  3.05754  3.08739  2.92240  3.97601  3.36046  3.77873  3.48436  3.34758  2.59359  1.24059  2.75673  5.37648  4.15199     62 t x - -
          2.68618  4.42225  2.77519  2.73123  3.46354  2.40513  3.72494  3.29354  2.67741  2.69355  4.24690  2.90347  2.73739  3.18146  2.89801  2.37887  2.77519  2.98518  4.58477  3.61503
          0.03268  3.83303  4.55537  0.61958  0.77255  0.48576  0.95510
     63   2.54347  1.02412  4.05233  3.78348  3.78454  3.17418  4.43931  2.92247  3.61038  2.83944  3.95970  3.78101  3.87800  3.95817  3.74153  2.81493  3.00701  2.66957  5.20830  4.07232     63 c x - -
          2.68618  4.42225  2.77519  2.73123  3.46354  2.40513  3.72494  3.29354  2.67741  2.69355  4.24690  2.90347  2.73739  3.18146  2.89801  2.37887  2.77519  2.98518  4.58477  3.61503
          0.03268  3.83303  4.55537  0.61958  0.77255  0.48576  0.95510
     64   2.91965  5.02079  2.47306  1.08285  4.36227  3.24954  3.83381  3.80837  2.70946  3.43216  4.40865  2.91254  3.85246  3.05076  3.11366  2.90651  3.22382  3.49656  5.54134  4.26436     64 e x - -
          2.68618  4.42225  2.77519  2.73123  3.46354  2.40513  3.72494  3.29354  2.67741  2.69355  4.24690  2.90347  2.73739  3.18146  2.89801  2.37887  2.77519  2.98518  4.58477  3.61503
          0.03268  3.83303  4.55537  0.61958  0.77255  0.48576  0.95510
     65   2.69182  4.68600  2.68850  2.57033  4.04344  3.15836  3.89101  3.74595  2.79175  3.39751  4.35350  1.22987  3.80860  3.16424  3.14460  2.76087  3.07272  3.37215  5.35398  3.99503     65 n x - -
          2.68618  4.42225  2.77519  2.73123  3.46354  2.40513  3.72494  3.29354  2.67741  2.69355  4.24690  2.90347  2.73739  3.18146  2.89801  2.37887  2.77519  2.98518  4.58477  3.61503
          0.03268  3.83303  4.55537  0.61958  0.77255  0.48576  0.95510
     66   2.77713  4.33135  4.07016  3.73272  3.52199  3.68239  4.54148  2.05456  3.59987  2.21635  3.49380  3.92869  4.24556  3.96282  3.81605  3.18396  3.13994  1.07623  5.29954  4.02841     66 v x - -
          2.68618  4.42225  2.77519  2.73123  3.46354  2.40513  3.72494  3.29354  2.67741  2.69355  4.24690  2.90347  2.73739  3.18146  2.89801  2.37887  2.77519  2.98518  4.58477  3.61503
          0.03268  3.83303  4.55537  0.61958  0.77255  0.48576  0.95510
     67   2.85084  4.83409  2.87832  2.63320  3.99721  3.34074  3.79090  3.62260  2.45691  3.12880  4.15852  3.09230  3.89411  1.30591  2.74155  2.90061  3.14819  3.35495  5.27660  3.96796     67 q x - -
          2.68618  4.42225  2.77519  2.73123  3.46354  2.40513  3.72494  3.29354  2.67741  2.69355  4.24690  2.90347  2.73739  3.18146  2.89801  2.37887  2.77519  2.98518  4.58477  3.61503
          0.03268  3.83303  4.55537  0.61958  0.77255  0.48576  0.95510
     68   2.61765  4.39623  3.28327  3.17805  4.31966  0.79266  4.30013  3.91025  3.35388  3.56921  4.54515  3.44774  3.78610  3.68127  3.59365  2.78855  3.09584  3.44624  5.42460  4.42045     68 g x - -
          2.68618  4.42225  2.77519  2.73123  3.46354  2.40513  3.72494  3.29354  2.67741  2.69355  4.24690  2.90347  2.73739  3.18146  2.89801  2.37887  2.77519  2.98518  4.58477  3.61503
          0.03268  3.83303  4.55537  0.61958  0.77255  0.48576  0.95510
     69   2.69182  4.68600  2.68850  2.57033  4.04344  3.15836  3.89101  3.74595  2.79175  3.39751  4.35350  1.22987  3.80860  3.16424  3.14460  2.76087  3.07272  3.37215  5.35398  3.99503     69 n x - -
          2.68618  4.42225  2.77519  2.73123  3.46354  2.40513  3.72494  3.29354  2.67741  2.69355  4.24690  2.90347  2.73739  3.18146  2.89801  2.37887  2.77519  2.98518  4.58477  3.61503
          0.03268  3.83303  4.55537  0.61958  0.77255  0.48576  0.95510
     70   2.95371  4.77708  3.08911  2.84570  3.25855  3.41543  1.22850  3.65045  2.68990  3.14913  4.18951  3.25638  3.96612  3.21160  2.95766  3.02494  3.25600  3.38639  4.72403  3.21065     70 h x - -
          2.68618  4.42225  2.77519  2.73123  3.46354  2.40513  3.72494  3.29354  2.67741  2.69355  4.24690  2.90347  2.73739  3.18146  2.89801  2.37887  2.77519  2.98518  4.58477  3.61503
          0.03268  3.83303  4.55537  0.61958  0.77255  0.48576  0.95510
     71   3.11165  4.58599  4.12585  3.76620  3.12182  3.93147  4.43434  2.32453  3.53431  0.92536  3.15834  4.04543  4.37407  3.91210  3.71656  3.49871  3.40796  2.35149  4.98612  3.70011     71 l x - -
          2.68618  4.42225  2.77519  2.73123  3.46354  2.40513  3.72494  3.29354  2.67741  2.69355  4.24690  2.90347  2.73739  3.18146  2.89801  2.37887  2.77519  2.98518  4.58477  3.61503
          0.03268  3.83303  4.55537  0.61958  0.77255  0.48576  0.95510
     72   2.54347  1.02412  4.05233  3.78348  3.78454  3.17418  4.43931  2.92247  3.61038  2.83944  3.95970  3.78101  3.87800  3.95817  3.74153  2.81493  3.00701  2.66957  5.20830  4.07232     72 c x - -
          2.68618  4.42225  2.77519  2.73123  3.46354  2.40513  3.72494  3.29354  2.67741  2.69355  4.24690  2.90347  2.73739  3.18146  2.89801  2.37887  2.77519  2.98518  4.58477  3.61503
          0.03268  3.83303  4.55537  0.61958  0.77255  0.48576  0.95510
     73   2.54347  1.02412  4.05233  3.78348  3.78454  3.17418  4.43931  2.92247  3.61038  2.83944  3.95970  3.78101  3.87800  3.95817  3.74153  2.81493  3.00701  2.66957  5.20830  4.07232     73 c x - -
          2.68618  4.42225  2.77519  2.73123  3.46354  2.40513  3.72494  3.29354  2.67741  2.69355  4.24690  2.90347  2.73739  3.18146  2.89801  2.37887  2.77519  2.98518  4.58477  3.61503
          0.03268  3.83303  4.55537  0.61958  0.77255  0.48576  0.95510
     74   3.20912  4.62273  4.18444  3.89199  1.07857  3.90702  3.86137  2.73830  3.80015  2.11778  3.47472  3.97513  4.36695  3.97918  3.92960  3.48072  3.51047  2.72599  4.12320  2.49559     74 f x - -
          2.68618  4.42225  2.77519  2.73123  3.46354  2.40513  3.72494  3.29354  2.67741  2.69355  4.24690  2.90347  2.73739  3.18146  2.89801  2.37887  2.77519  2.98518  4.58477  3.61503
          0.03268  3.83303  4.55537  0.61958  0.77255  0.48576  0.95510
     75   2.61765  4.39623  3.28327  3.17805  4.31966  0.79266  4.30013  3.91025  3.35388  3.56921  4.54515  3.44774  3.78610  3.68127  3.59365  2.78855  3.09584  3.44624  5.42460  4.42045     75 g x - -
          2.68618  4.42225  2.77519  2.73123  3.46354  2.40513  3.72494  3.29354  2.67741  2.69355  4.24690  2.90347  2.73739  3.18146  2.89801  2.37887  2.77519  2.98518  4.58477  3.61503
          0.03268  3.83303  4.55537  0.61958  0.77255  0.48576  0.95510
     76   3.11165  4.58599  4.12585  3.76620  3.12182  3.93147  4.43434  2.32453  3.53431  0.92536  3.15834  4.04543  4.37407  3.91210  3.71656  3.49871  3.40796  2.35149  4.98612  3.70011     76 l x - -
          2.68618  4.42225  2.77519  2.73123  3.46354  2.40513  3.72494  3.29354  2.67741  2.69355  4.24690  2.90347  2.73739  3.18146  2.89801  2.37887  2.77519  2.98518  4.58477  3.61503
          0.03268  3.83303  4.55537  0.61958  0.77255  0.48576  0.95510
     77   2.54347  1.02412  4.05233  3.78348  3.78454  3.17418  4.43931  2.92247  3.61038  2.83944  3.95970  3.78101  3.87800  3.95817  3.74153  2.81493  3.00701  2.66957  5.20830  4.07232     77 c x - -
          2.68618  4.42225  2.77519  2.73123  3.46354  2.40513  3.72494  3.29354  2.67741  2.69355  4.24690  2.90347  2.73739  3.18146  2.89801  2.37887  2.77519  2.98518  4.58477  3.61503
          0.03268  3.83303  4.55537  0.61958  0.77255  0.48576  0.95510
     78   2.61765  4.39623  3.28327  3.17805  4.31966  0.79266  4.30013  3.91025  3.35388  3.56921  4.54515  3.44774  3.78610  3.68127  3.59365  2.78855  3.09584  3.44624  5.42460  4.42045     78 g x - -
          2.68618  4.42225  2.77519  2.73123  3.46354  2.40513  3.72494  3.29354  2.67741  2.69355  4.24690  2.90347  2.73739  3.18146  2.89801  2.37887  2.77519  2.98518  4.58477  3.61503
          0.02212  3.82246        *  0.61958  0.77255  0.00000        *
//
