# Supplementary material for: Remote homology clustering identifies lowly conserved families of effector proteins in plant-pathogenic fungi
Source: Microb Genom. 2021 Sep 1;7(9):000637. doi: 10.1099/mgen.0.000637 (PMC8715435; doi:10.1099/mgen.0.000637)
Supplement: Supplementary material 16 [file mgen-7-0637-s0016.zip › hmms/markov-PC_044YDJ.hmm]

HMMER3/f [3.3 | Nov 2019]
NAME  markov-PC_044YDJ
LENG  464
ALPH  amino
RF    yes
MM    no
CONS  yes
CS    no
MAP   yes
DATE  Thu Jul 23 07:17:11 2020
NSEQ  8
EFFN  1.230469
CKSUM 4281626980
STATS LOCAL MSV      -13.0054  0.69840
STATS LOCAL VITERBI  -14.1033  0.69840
STATS LOCAL FORWARD   -5.9121  0.69840
HMM          A        C        D        E        F        G        H        I        K        L        M        N        P        Q        R        S        T        V        W        Y   
            m->m     m->i     m->d     i->m     i->i     d->m     d->d
  COMPO   2.62763  4.75415  2.18538  2.43933  3.78462  3.02890  3.58715  3.54503  2.26388  3.05218  4.13197  2.87429  3.55907  3.01101  2.88676  2.64536  3.02591  3.23173  5.18074  2.65827
          2.68618  4.42225  2.77519  2.73123  3.46354  2.40513  3.72494  3.29354  2.67741  2.69355  4.24690  2.90347  2.73739  3.18146  2.89801  2.37887  2.77519  2.98518  4.58477  3.61503
          0.02586  4.06385  4.78619  0.61958  0.77255  0.00000        *
      1   3.32113  4.81745  4.49070  4.13090  3.44233  4.13886  4.77759  2.65981  3.87427  1.99275  0.79542  4.35578  4.61599  4.23817  4.03085  3.70211  3.64172  2.70765  5.32341  4.11267     49 m x - -
          2.68618  4.42225  2.77519  2.73123  3.46354  2.40513  3.72494  3.29354  2.67741  2.69355  4.24690  2.90347  2.73739  3.18146  2.89801  2.37887  2.77519  2.98518  4.58477  3.61503
          0.02131  4.25516  4.97750  0.61958  0.77255  0.48576  0.95510
      2   3.26047  5.36091  3.69230  2.98608  4.86980  3.83753  3.73839  4.20067  0.92427  3.60157  4.47991  3.36683  4.19777  2.86991  1.80727  3.24566  3.41084  3.88085  5.60270  4.46643     50 k x - -
          2.68618  4.42225  2.77519  2.73123  3.46354  2.40513  3.72494  3.29354  2.67741  2.69355  4.24690  2.90347  2.73739  3.18146  2.89801  2.37887  2.77519  2.98518  4.58477  3.61503
          0.02131  4.25516  4.97750  0.61958  0.77255  0.48576  0.95510
      3   3.39431  4.70012  5.02724  4.48689  1.38582  4.60328  4.63459  2.05572  4.34218  1.31730  3.04534  4.61424  4.80753  4.38755  4.40478  3.95032  3.61438  2.44912  4.86364  3.49873     51 l x - -
          2.68618  4.42225  2.77519  2.73123  3.46354  2.40513  3.72494  3.29354  2.67741  2.69355  4.24690  2.90347  2.73739  3.18146  2.89801  2.37887  2.77519  2.98518  4.58477  3.61503
          0.02131  4.25516  4.97750  0.61958  0.77255  0.48576  0.95510
      4   2.39014  4.32397  3.61233  3.30452  4.38239  3.11987  4.35120  3.74418  3.31206  3.47811  4.32831  3.46339  3.85817  3.62745  3.61553  1.67451  1.16664  3.24630  5.74262  4.52130     52 t x - -
          2.68618  4.42225  2.77519  2.73123  3.46354  2.40513  3.72494  3.29354  2.67741  2.69355  4.24690  2.90347  2.73739  3.18146  2.89801  2.37887  2.77519  2.98518  4.58477  3.61503
          0.02131  4.25516  4.97750  0.61958  0.77255  0.48576  0.95510
      5   2.85647  4.36931  4.23950  3.71135  3.61331  3.95067  4.48365  1.77987  3.61220  2.37831  3.50162  3.97373  4.37947  3.90019  3.87041  3.29002  1.58220  1.72665  5.28961  4.08154     53 t x - -
          2.68618  4.42225  2.77519  2.73123  3.46354  2.40513  3.72494  3.29354  2.67741  2.69355  4.24690  2.90347  2.73739  3.18146  2.89801  2.37887  2.77519  2.98518  4.58477  3.61503
          0.02131  4.25516  4.97750  0.61958  0.77255  0.48576  0.95510
      6   2.16053  4.51751  4.22150  3.78948  3.45651  3.89500  4.53971  2.47442  3.63841  0.99260  3.35457  4.01804  4.38392  3.94866  3.85220  3.29958  3.26057  2.41344  5.26477  4.07367     54 l x - -
          2.68618  4.42225  2.77519  2.73123  3.46354  2.40513  3.72494  3.29354  2.67741  2.69355  4.24690  2.90347  2.73739  3.18146  2.89801  2.37887  2.77519  2.98518  4.58477  3.61503
          0.02131  4.25516  4.97750  0.61958  0.77255  0.48576  0.95510
      7   2.31143  4.40488  4.75563  4.23990  3.70874  4.33323  4.91166  1.38624  4.14235  2.35998  3.54559  4.43036  4.69582  4.39802  4.34031  3.69894  3.31887  1.18178  5.51778  4.31134     55 v x - -
          2.68618  4.42225  2.77519  2.73123  3.46354  2.40513  3.72494  3.29354  2.67741  2.69355  4.24690  2.90347  2.73739  3.18146  2.89801  2.37887  2.77519  2.98518  4.58477  3.61503
          0.02131  4.25516  4.97750  0.61958  0.77255  0.48576  0.95510
      8   3.10544  0.41194  4.68376  4.52263  4.45072  3.63171  5.08844  3.67954  4.36084  3.56697  4.70616  4.41265  4.36544  4.69120  4.41061  3.37538  3.60506  3.39253  5.76195  4.73048     56 C x - -
          2.68618  4.42225  2.77519  2.73123  3.46354  2.40513  3.72494  3.29354  2.67741  2.69355  4.24690  2.90347  2.73739  3.18146  2.89801  2.37887  2.77519  2.98518  4.58477  3.61503
          0.02131  4.25516  4.97750  0.61958  0.77255  0.48576  0.95510
      9   3.61623  4.97462  4.80428  4.46261  3.33028  4.46467  5.00123  2.57011  4.22826  0.51513  3.26271  4.70239  4.84468  4.50166  4.33467  4.10761  3.89859  2.70365  5.32992  4.13616     57 L x - -
          2.68618  4.42225  2.77519  2.73123  3.46354  2.40513  3.72494  3.29354  2.67741  2.69355  4.24690  2.90347  2.73739  3.18146  2.89801  2.37887  2.77519  2.98518  4.58477  3.61503
          0.02131  4.25516  4.97750  0.61958  0.77255  0.48576  0.95510
     10   1.03888  4.27426  3.80542  3.48463  4.33646  3.12675  4.45242  3.51181  3.46171  3.37014  4.26600  3.56049  3.87720  3.75798  3.73444  2.58210  1.77641  3.07631  5.74429  4.55310     58 a x - -
          2.68618  4.42225  2.77519  2.73123  3.46354  2.40513  3.72494  3.29354  2.67741  2.69355  4.24690  2.90347  2.73739  3.18146  2.89801  2.37887  2.77519  2.98518  4.58477  3.61503
          0.02131  4.25516  4.97750  0.61958  0.77255  0.48576  0.95510
     11   2.37127  4.45740  4.53919  4.11347  3.71636  4.11662  4.86225  0.95027  3.99368  2.33344  3.57109  4.29516  4.58707  4.29705  4.19953  3.53114  3.31910  1.86714  5.54560  4.33151     59 i x - -
          2.68618  4.42225  2.77519  2.73123  3.46354  2.40513  3.72494  3.29354  2.67741  2.69355  4.24690  2.90347  2.73739  3.18146  2.89801  2.37887  2.77519  2.98518  4.58477  3.61503
          0.02131  4.25516  4.97750  0.61958  0.77255  0.48576  0.95510
     12   3.61623  4.97462  4.80428  4.46261  3.33028  4.46467  5.00123  2.57011  4.22826  0.51513  3.26271  4.70239  4.84468  4.50166  4.33467  4.10761  3.89859  2.70365  5.32992  4.13616     60 L x - -
          2.68618  4.42225  2.77519  2.73123  3.46354  2.40513  3.72494  3.29354  2.67741  2.69355  4.24690  2.90347  2.73739  3.18146  2.89801  2.37887  2.77519  2.98518  4.58477  3.61503
          0.02131  4.25516  4.97750  0.61958  0.77255  0.48576  0.95510
     13   3.21268  4.93225  3.96308  3.91887  5.02033  0.32519  4.99782  4.73078  4.15108  4.32932  5.32039  4.12936  4.33361  4.44565  4.32837  3.39815  3.72303  4.18470  5.99661  5.14108     61 G x - -
          2.68618  4.42225  2.77519  2.73123  3.46354  2.40513  3.72494  3.29354  2.67741  2.69355  4.24690  2.90347  2.73739  3.18146  2.89801  2.37887  2.77519  2.98518  4.58477  3.61503
          0.02131  4.25516  4.97750  0.61958  0.77255  0.48576  0.95510
     14   3.24831  4.52888  5.07868  4.60199  3.77101  4.66009  5.31800  1.48819  4.49699  2.25667  3.55900  4.78992  4.96610  4.76471  4.68315  4.07030  3.51939  0.83623  5.77962  4.56201     62 v x - -
          2.68618  4.42225  2.77519  2.73123  3.46354  2.40513  3.72494  3.29354  2.67741  2.69355  4.24690  2.90347  2.73739  3.18146  2.89801  2.37887  2.77519  2.98518  4.58477  3.61503
          0.02131  4.25516  4.97750  0.61958  0.77255  0.48576  0.95510
     15   2.55069  4.46695  3.59399  3.44648  4.49010  3.19243  4.53513  4.07481  3.54792  3.77048  4.67419  3.59369  3.96627  3.86820  3.80813  0.63308  3.06262  3.52124  5.83350  4.58156     63 S x - -
          2.68618  4.42225  2.77519  2.73123  3.46354  2.40513  3.72494  3.29354  2.67741  2.69355  4.24690  2.90347  2.73739  3.18146  2.89801  2.37887  2.77519  2.98518  4.58477  3.61503
          0.02131  4.25516  4.97750  0.61958  0.77255  0.48576  0.95510
     16   1.59670  4.28708  3.77760  3.45501  4.31539  3.14215  4.43198  3.47928  3.42992  3.34283  4.24548  3.55168  3.88522  3.73452  3.70677  2.59580  1.15637  3.05796  5.72577  4.52986     64 t x - -
          2.68618  4.42225  2.77519  2.73123  3.46354  2.40513  3.72494  3.29354  2.67741  2.69355  4.24690  2.90347  2.73739  3.18146  2.89801  2.37887  2.77519  2.98518  4.58477  3.61503
          0.02131  4.25516  4.97750  0.61958  0.77255  0.48576  0.95510
     17   3.61623  4.97462  4.80428  4.46261  3.33028  4.46467  5.00123  2.57011  4.22826  0.51513  3.26271  4.70239  4.84468  4.50166  4.33467  4.10761  3.89859  2.70365  5.32992  4.13616     65 L x - -
          2.68618  4.42225  2.77519  2.73123  3.46354  2.40513  3.72494  3.29354  2.67741  2.69355  4.24690  2.90347  2.73739  3.18146  2.89801  2.37887  2.77519  2.98518  4.58477  3.61503
          0.02131  4.25516  4.97750  0.61958  0.77255  0.48576  0.95510
     18   2.97696  5.23554  2.73855  2.52286  4.62338  3.47048  3.85386  4.12210  2.06510  3.65025  4.50529  1.19470  4.01361  3.01807  2.86926  2.95386  3.25105  3.74045  5.74307  4.39466     66 n x - -
          2.68618  4.42225  2.77519  2.73123  3.46354  2.40513  3.72494  3.29354  2.67741  2.69355  4.24690  2.90347  2.73739  3.18146  2.89801  2.37887  2.77519  2.98518  4.58477  3.61503
          0.21528  4.25516  1.71760  0.61958  0.77255  0.48576  0.95510
     19   2.98378  5.51507  1.90559  1.11990  4.80963  3.26927  3.80963  4.32067  2.81079  3.83486  4.69307  2.74302  3.88705  2.97790  3.38807  2.87439  3.27216  3.90335  5.98116  4.49701     67 e x - -
          2.68618  4.42225  2.77519  2.73123  3.46354  2.40513  3.72494  3.29354  2.67741  2.69355  4.24690  2.90347  2.73739  3.18146  2.89801  2.37887  2.77519  2.98518  4.58477  3.61503
          0.02581  4.06568  4.78803  0.61958  0.77255  0.37476  1.16300
     20   3.12542  4.58211  4.64440  4.33568  3.86456  4.10841  5.08292  2.11477  4.21088  2.49420  3.78585  4.46054  4.65966  4.55046  4.38490  3.64936  3.48502  0.64786  5.70811  4.45744     68 V x - -
          2.68618  4.42225  2.77519  2.73123  3.46354  2.40513  3.72494  3.29354  2.67741  2.69355  4.24690  2.90347  2.73739  3.18146  2.89801  2.37887  2.77519  2.98518  4.58477  3.61503
          0.02131  4.25516  4.97750  0.61958  0.77255  0.48576  0.95510
     21   2.63838  4.70461  2.98812  2.73954  4.40295  3.28586  4.02680  3.81605  2.88034  3.48693  4.34057  1.40660  3.91701  3.22883  3.27508  2.72946  1.84440  3.39486  5.69250  4.36861     69 n x - -
          2.68618  4.42225  2.77519  2.73123  3.46354  2.40513  3.72494  3.29354  2.67741  2.69355  4.24690  2.90347  2.73739  3.18146  2.89801  2.37887  2.77519  2.98518  4.58477  3.61503
          0.02131  4.25516  4.97750  0.61958  0.77255  0.48576  0.95510
     22   0.81028  4.30183  3.70781  3.49466  4.55812  2.19127  4.53858  3.92717  3.58594  3.67090  4.51287  3.55809  3.86682  3.84683  3.85294  2.57212  2.89672  3.35416  5.90053  4.73090     70 a x - -
          2.68618  4.42225  2.77519  2.73123  3.46354  2.40513  3.72494  3.29354  2.67741  2.69355  4.24690  2.90347  2.73739  3.18146  2.89801  2.37887  2.77519  2.98518  4.58477  3.61503
          0.02131  4.25516  4.97750  0.61958  0.77255  0.48576  0.95510
     23   0.57809  4.43218  3.90031  3.73063  4.48214  3.24287  4.69997  3.66915  3.75829  3.53120  4.53352  3.76774  4.01975  4.06562  3.96882  2.78591  3.09080  3.25341  5.86813  4.71924     71 A x - -
          2.68618  4.42225  2.77519  2.73123  3.46354  2.40513  3.72494  3.29354  2.67741  2.69355  4.24690  2.90347  2.73739  3.18146  2.89801  2.37887  2.77519  2.98518  4.58477  3.61503
          0.11141  4.25516  2.39428  0.61958  0.77255  0.48576  0.95510
     24   3.19223  4.88910  3.83273  3.72154  4.67476  3.56047  4.76564  4.30787  3.80647  3.89749  4.96651  3.99389  0.42587  4.18571  4.00951  3.37113  3.65864  3.91734  5.76920  4.80258     72 P x - -
          2.68618  4.42225  2.77519  2.73123  3.46354  2.40513  3.72494  3.29354  2.67741  2.69355  4.24690  2.90347  2.73739  3.18146  2.89801  2.37887  2.77519  2.98518  4.58477  3.61503
          0.02329  4.16704  4.88939  0.61958  0.77255  0.59276  0.80475
     25   2.78590  4.36717  4.07717  3.60267  3.61792  3.78792  4.42095  1.57847  3.47987  2.37612  3.52214  3.85867  4.27850  3.80825  3.73877  3.16122  1.66023  2.08012  5.29257  4.07237     73 i x - -
          2.68618  4.42225  2.77519  2.73123  3.46354  2.40513  3.72494  3.29354  2.67741  2.69355  4.24690  2.90347  2.73739  3.18146  2.89801  2.37887  2.77519  2.98518  4.58477  3.61503
          0.27650  4.16704  1.48690  0.61958  0.77255  0.42424  1.06210
     26   2.97612  4.70410  3.60097  3.46494  4.44211  3.38272  4.52716  4.03120  3.53641  3.63967  4.69804  3.75436  0.57821  3.92030  3.76169  3.14917  3.43074  3.65794  5.58237  4.56578     74 P x - -
          2.68618  4.42225  2.77519  2.73123  3.46354  2.40513  3.72494  3.29354  2.67741  2.69355  4.24690  2.90347  2.73739  3.18146  2.89801  2.37887  2.77519  2.98518  4.58477  3.61503
          0.02671  4.03187  4.75422  0.61958  0.77255  0.72314  0.66403
     27   2.68703  4.29044  3.71004  3.18652  2.54001  3.69100  3.93254  1.90235  3.11380  2.32705  3.35264  2.54846  4.08124  3.40364  3.40666  2.98142  2.93167  2.35882  4.73545  3.38245     75 i x - -
          2.68618  4.42225  2.77519  2.73123  3.46354  2.40513  3.72494  3.29354  2.67741  2.69355  4.24690  2.90347  2.73739  3.18146  2.89801  2.37887  2.77519  2.98518  4.58477  3.61503
          0.02671  4.03187  4.75422  0.61958  0.77255  0.36164  1.19248
     28   1.30996  4.29707  3.65478  3.27373  4.42304  2.47144  4.31875  3.84342  3.29190  3.51443  4.32398  3.43376  3.81912  3.57313  3.62842  1.66851  2.37325  3.29409  5.75608  4.54416     76 a x - -
          2.68618  4.42225  2.77519  2.73123  3.46354  2.40513  3.72494  3.29354  2.67741  2.69355  4.24690  2.90347  2.73739  3.18146  2.89801  2.37887  2.77519  2.98518  4.58477  3.61503
          0.02131  4.25516  4.97750  0.61958  0.77255  0.48576  0.95510
     29   2.88480  5.31611  2.58191  1.35450  4.66069  2.47689  3.76909  4.12689  2.17091  3.63279  4.43958  2.89979  3.92727  2.90790  3.01397  2.82933  3.13978  3.72319  5.78235  4.37988     77 e x - -
          2.68618  4.42225  2.77519  2.73123  3.46354  2.40513  3.72494  3.29354  2.67741  2.69355  4.24690  2.90347  2.73739  3.18146  2.89801  2.37887  2.77519  2.98518  4.58477  3.61503
          0.02131  4.25516  4.97750  0.61958  0.77255  0.48576  0.95510
     30   3.27463  4.53324  5.15747  4.67687  3.77286  4.73266  5.38240  1.09353  4.58066  2.23911  3.54805  4.86086  5.01104  4.83352  4.75685  4.14327  3.53981  1.10741  5.80385  4.59714     78 i x - -
          2.68618  4.42225  2.77519  2.73123  3.46354  2.40513  3.72494  3.29354  2.67741  2.69355  4.24690  2.90347  2.73739  3.18146  2.89801  2.37887  2.77519  2.98518  4.58477  3.61503
          0.02131  4.25516  4.97750  0.61958  0.77255  0.48576  0.95510
     31   3.00856  5.33488  2.51442  0.99254  4.80818  2.30228  3.96621  4.30380  2.89404  3.84391  4.69813  2.97026  4.00397  3.14116  3.39323  2.96170  3.31940  3.88239  5.96316  4.57581     79 e x - -
          2.68618  4.42225  2.77519  2.73123  3.46354  2.40513  3.72494  3.29354  2.67741  2.69355  4.24690  2.90347  2.73739  3.18146  2.89801  2.37887  2.77519  2.98518  4.58477  3.61503
          0.02131  4.25516  4.97750  0.61958  0.77255  0.48576  0.95510
     32   3.51923  4.80292  5.17025  4.63987  3.22765  4.81842  5.15560  1.75343  4.46296  0.77005  3.02061  4.88211  4.97714  4.56870  4.55441  4.20928  3.74813  2.25682  5.37103  4.28710     80 l x - -
          2.68618  4.42225  2.77519  2.73123  3.46354  2.40513  3.72494  3.29354  2.67741  2.69355  4.24690  2.90347  2.73739  3.18146  2.89801  2.37887  2.77519  2.98518  4.58477  3.61503
          0.02131  4.25516  4.97750  0.61958  0.77255  0.48576  0.95510
     33   3.09945  5.07757  3.00400  2.93719  4.50839  3.48951  4.31012  4.32263  3.25845  3.92841  4.89488  0.62574  4.16727  3.59840  3.61374  3.16101  3.50276  3.90377  5.76872  4.44073     81 N x - -
          2.68618  4.42225  2.77519  2.73123  3.46354  2.40513  3.72494  3.29354  2.67741  2.69355  4.24690  2.90347  2.73739  3.18146  2.89801  2.37887  2.77519  2.98518  4.58477  3.61503
          0.02131  4.25516  4.97750  0.61958  0.77255  0.48576  0.95510
     34   2.93605  5.42759  1.58816  2.26694  4.80826  3.34143  3.85156  4.32594  2.80730  3.82722  4.64440  1.68477  3.93192  3.00544  3.37228  2.28194  3.22742  3.88241  5.98197  4.50622     82 d x - -
          2.68618  4.42225  2.77519  2.73123  3.46354  2.40513  3.72494  3.29354  2.67741  2.69355  4.24690  2.90347  2.73739  3.18146  2.89801  2.37887  2.77519  2.98518  4.58477  3.61503
          0.02131  4.25516  4.97750  0.61958  0.77255  0.48576  0.95510
     35   3.37366  5.31191  3.57264  3.14344  4.78871  3.79994  4.03894  4.24793  0.61126  3.73676  4.69385  3.54417  4.28652  3.22028  2.58896  3.40028  3.60594  3.94019  5.69618  4.57415     83 K x - -
          2.68618  4.42225  2.77519  2.73123  3.46354  2.40513  3.72494  3.29354  2.67741  2.69355  4.24690  2.90347  2.73739  3.18146  2.89801  2.37887  2.77519  2.98518  4.58477  3.61503
          0.02131  4.25516  4.97750  0.61958  0.77255  0.48576  0.95510
     36   3.49531  5.27209  4.03012  3.48123  4.72786  3.88584  4.18058  4.31247  2.49564  3.75855  4.76307  3.80379  4.38292  3.39458  0.52437  3.57030  3.74342  4.02311  5.66244  4.58854     84 R x - -
          2.68618  4.42225  2.77519  2.73123  3.46354  2.40513  3.72494  3.29354  2.67741  2.69355  4.24690  2.90347  2.73739  3.18146  2.89801  2.37887  2.77519  2.98518  4.58477  3.61503
          0.02131  4.25516  4.97750  0.61958  0.77255  0.48576  0.95510
     37   3.10897  5.46262  0.84712  2.38647  4.99917  2.38477  4.07123  4.56635  3.16102  4.09061  4.97269  2.95505  4.03731  3.26657  3.75485  3.03881  3.45528  4.09980  6.16189  4.73850     85 d x - -
          2.68618  4.42225  2.77519  2.73123  3.46354  2.40513  3.72494  3.29354  2.67741  2.69355  4.24690  2.90347  2.73739  3.18146  2.89801  2.37887  2.77519  2.98518  4.58477  3.61503
          0.02131  4.25516  4.97750  0.61958  0.77255  0.48576  0.95510
     38   2.08122  5.05748  2.41498  2.02586  4.39235  3.39590  3.68728  3.84568  2.48942  3.38851  4.17189  2.90950  3.84661  2.81502  2.98287  2.32629  2.42419  3.45535  5.57423  4.18683     86 e x - -
          2.68618  4.42225  2.77519  2.73123  3.46354  2.40513  3.72494  3.29354  2.67741  2.69355  4.24690  2.90347  2.73739  3.18146  2.89801  2.37887  2.77519  2.98518  4.58477  3.61503
          0.11141  4.25516  2.39428  0.61958  0.77255  0.48576  0.95510
     39   2.50282  4.37222  3.45292  2.97469  3.83013  3.33431  3.98567  3.11803  2.91550  2.31811  3.77810  3.31693  3.89336  3.25958  3.26569  1.81075  1.91433  2.82523  5.24786  3.99580     87 s x - -
          2.68618  4.42225  2.77519  2.73123  3.46354  2.40513  3.72494  3.29354  2.67741  2.69355  4.24690  2.90347  2.73739  3.18146  2.89801  2.37887  2.77519  2.98518  4.58477  3.61503
          0.02329  4.16704  4.88939  0.61958  0.77255  0.42424  1.06210
     40   2.18942  4.51418  3.31936  2.88698  3.74484  3.42757  3.93272  3.25086  2.87207  2.93554  3.83575  3.28318  1.64975  3.21824  3.23899  2.77156  2.93574  2.96337  5.17580  2.85331     88 p x - -
          2.68618  4.42225  2.77519  2.73123  3.46354  2.40513  3.72494  3.29354  2.67741  2.69355  4.24690  2.90347  2.73739  3.18146  2.89801  2.37887  2.77519  2.98518  4.58477  3.61503
          0.02131  4.25516  4.97750  0.61958  0.77255  0.48576  0.95510
     41   2.76301  4.91774  2.74668  2.10498  4.50944  3.32869  3.96098  3.96155  2.82887  3.57148  4.42023  3.05491  3.93927  3.14797  3.26078  1.13057  3.11104  3.54733  5.75931  4.40624     89 s x - -
          2.68618  4.42225  2.77519  2.73123  3.46354  2.40513  3.72494  3.29354  2.67741  2.69355  4.24690  2.90347  2.73739  3.18146  2.89801  2.37887  2.77519  2.98518  4.58477  3.61503
          0.02131  4.25516  4.97750  0.61958  0.77255  0.48576  0.95510
     42   2.59659  4.51745  3.27399  2.76811  3.77463  3.44966  3.83845  3.20112  2.75011  2.87735  3.74333  3.20302  2.49022  3.08552  3.14749  2.24230  2.45270  2.91750  5.16382  2.42097     90 s x - -
          2.68618  4.42225  2.77519  2.73123  3.46354  2.40513  3.72494  3.29354  2.67741  2.69355  4.24690  2.90347  2.73739  3.18146  2.89801  2.37887  2.77519  2.98518  4.58477  3.61503
          0.11063  4.25516  2.40202  0.61958  0.77255  0.48576  0.95510
     43   2.76200  4.88338  2.19722  2.47775  3.84124  2.62847  3.76365  3.56880  2.71283  3.18203  4.04766  2.99642  3.91673  2.99728  3.17961  2.79511  3.02600  3.25891  5.23967  1.90302     91 y x - -
          2.68618  4.42225  2.77519  2.73123  3.46354  2.40513  3.72494  3.29354  2.67741  2.69355  4.24690  2.90347  2.73739  3.18146  2.89801  2.37887  2.77519  2.98518  4.58477  3.61503
          0.02328  4.16781  4.89015  0.61958  0.77255  0.42468  1.06125
     44   2.80990  4.96198  2.37591  2.51028  3.86773  3.49597  3.74625  3.60798  2.24429  3.20400  4.06488  3.02942  3.95330  2.96495  3.04384  2.83145  3.05172  3.30268  5.24466  1.72657     92 y x - -
          2.68618  4.42225  2.77519  2.73123  3.46354  2.40513  3.72494  3.29354  2.67741  2.69355  4.24690  2.90347  2.73739  3.18146  2.89801  2.37887  2.77519  2.98518  4.58477  3.61503
          0.02131  4.25516  4.97750  0.61958  0.77255  0.48576  0.95510
     45   2.71996  4.89212  2.97613  2.21926  4.09829  3.48646  3.70373  3.54875  2.11317  3.14830  3.97788  3.02085  3.90239  2.86811  2.87823  2.37209  2.95194  3.23325  5.36083  2.18758     93 k x - -
          2.68618  4.42225  2.77519  2.73123  3.46354  2.40513  3.72494  3.29354  2.67741  2.69355  4.24690  2.90347  2.73739  3.18146  2.89801  2.37887  2.77519  2.98518  4.58477  3.61503
          0.02131  4.25516  4.97750  0.61958  0.77255  0.48576  0.95510
     46   3.01458  5.27292  1.08308  2.44672  3.92971  3.46779  3.86703  3.98420  2.90205  3.53635  4.45258  2.99601  4.02833  3.12623  3.41252  2.97515  3.29156  3.65652  5.36850  2.64109     94 d x - -
          2.68618  4.42225  2.77519  2.73123  3.46354  2.40513  3.72494  3.29354  2.67741  2.69355  4.24690  2.90347  2.73739  3.18146  2.89801  2.37887  2.77519  2.98518  4.58477  3.61503
          0.02131  4.25516  4.97750  0.61958  0.77255  0.48576  0.95510
     47   2.99745  5.47682  1.28421  2.31585  4.80204  3.40216  3.84329  4.30245  1.77591  3.80160  4.63153  2.88497  3.96751  2.99490  3.19505  2.91479  3.26661  3.88777  5.92784  4.49310     95 d x - -
          2.68618  4.42225  2.77519  2.73123  3.46354  2.40513  3.72494  3.29354  2.67741  2.69355  4.24690  2.90347  2.73739  3.18146  2.89801  2.37887  2.77519  2.98518  4.58477  3.61503
          0.02131  4.25516  4.97750  0.61958  0.77255  0.48576  0.95510
     48   2.75949  5.23536  2.09942  2.34341  4.56406  3.42489  2.92126  4.04073  1.78491  3.52370  4.29227  2.89292  3.86603  2.37898  2.85463  2.71260  2.99410  3.62265  5.65528  4.25520     96 k x - -
          2.68618  4.42225  2.77519  2.73123  3.46354  2.40513  3.72494  3.29354  2.67741  2.69355  4.24690  2.90347  2.73739  3.18146  2.89801  2.37887  2.77519  2.98518  4.58477  3.61503
          0.02131  4.25516  4.97750  0.61958  0.77255  0.48576  0.95510
     49   2.94999  5.39174  1.75699  2.36196  4.73171  3.42983  3.80217  4.21497  1.36589  3.71210  4.53061  2.91880  3.95844  2.94474  3.02645  2.88397  3.20648  3.80794  5.83131  4.42948     97 k x - -
          2.68618  4.42225  2.77519  2.73123  3.46354  2.40513  3.72494  3.29354  2.67741  2.69355  4.24690  2.90347  2.73739  3.18146  2.89801  2.37887  2.77519  2.98518  4.58477  3.61503
          0.02131  4.25516  4.97750  0.61958  0.77255  0.48576  0.95510
     50   2.96329  5.34082  2.18242  2.43489  4.69833  3.46997  3.80245  4.16534  1.14437  3.66806  4.49551  2.97642  3.98174  2.94602  2.90024  2.91145  3.21344  3.77373  5.77517  4.41179     98 k x - -
          2.68618  4.42225  2.77519  2.73123  3.46354  2.40513  3.72494  3.29354  2.67741  2.69355  4.24690  2.90347  2.73739  3.18146  2.89801  2.37887  2.77519  2.98518  4.58477  3.61503
          0.02131  4.25516  4.97750  0.61958  0.77255  0.48576  0.95510
     51   2.80617  5.32426  1.97137  1.92529  4.64532  3.38845  3.71045  4.13473  1.86703  3.61883  4.39312  2.85127  3.87520  2.83285  3.03606  2.31788  3.05345  3.70608  5.76139  4.32716     99 k x - -
          2.68618  4.42225  2.77519  2.73123  3.46354  2.40513  3.72494  3.29354  2.67741  2.69355  4.24690  2.90347  2.73739  3.18146  2.89801  2.37887  2.77519  2.98518  4.58477  3.61503
          0.11829  4.25516  2.32924  0.61958  0.77255  0.48576  0.95510
     52   2.93813  5.40166  1.37399  2.27591  4.72366  3.35738  3.79217  4.21788  1.81872  3.72559  4.55578  2.84318  3.91804  2.94395  3.13671  2.86069  3.20637  3.80913  5.85746  4.42776    100 d x - -
          2.68618  4.42225  2.77519  2.73123  3.46354  2.40513  3.72494  3.29354  2.67741  2.69355  4.24690  2.90347  2.73739  3.18146  2.89801  2.37887  2.77519  2.98518  4.58477  3.61503
          0.26979  4.16032  1.51025  0.61958  0.77255  0.60011  0.79574
     53   2.65627  4.91317  2.29642  2.33520  4.06815  3.35387  3.60803  3.59665  1.98735  3.17401  4.00027  2.86634  3.79884  2.76913  2.84338  2.65787  2.89479  3.26073  5.33074  2.94901    101 k . - -
          2.68618  4.42225  2.77519  2.73123  3.46354  2.40513  3.72494  3.29354  2.67741  2.69355  4.24690  2.90347  2.73739  3.18146  2.89801  2.37887  2.77519  2.98518  4.58477  3.61503
          0.02991  3.92044  4.64279  0.61958  0.77255  0.80846  0.58977
     54   2.66200  4.92892  2.15625  2.31824  4.07835  3.34354  3.61296  3.61376  2.08488  3.19060  4.01744  2.85338  3.79720  2.77523  2.87600  2.65957  2.90284  3.27580  5.34549  2.93867    102 k . - -
          2.68618  4.42225  2.77519  2.73123  3.46354  2.40513  3.72494  3.29354  2.67741  2.69355  4.24690  2.90347  2.73739  3.18146  2.89801  2.37887  2.77519  2.98518  4.58477  3.61503
          0.02991  3.92044  4.64279  0.61958  0.77255  0.80846  0.58977
     55   2.69742  4.97202  2.02638  2.27681  3.99950  3.30874  3.63888  3.67212  2.53568  3.24789  4.08749  2.32626  3.80307  2.82530  3.02531  2.68426  2.95166  3.33072  5.32805  2.79866    103 d . - -
          2.68618  4.42225  2.77519  2.73123  3.46354  2.40513  3.72494  3.29354  2.67741  2.69355  4.24690  2.90347  2.73739  3.18146  2.89801  2.37887  2.77519  2.98518  4.58477  3.61503
          0.02991  3.92044  4.64279  0.61958  0.77255  0.59449  0.80261
     56   2.65095  4.87419  2.33707  2.39466  3.94011  3.40031  3.03835  3.54723  2.47526  3.13286  3.95818  2.92165  2.98827  2.80982  2.94252  2.66702  2.88896  3.21896  5.25738  2.65734    104 d x - -
          2.68618  4.42225  2.77519  2.73123  3.46354  2.40513  3.72494  3.29354  2.67741  2.69355  4.24690  2.90347  2.73739  3.18146  2.89801  2.37887  2.77519  2.98518  4.58477  3.61503
          0.02588  4.06300  4.78534  0.61958  0.77255  0.69608  0.69022
     57   3.53334  4.94469  4.12481  3.89351  2.32583  4.05624  3.72413  3.51727  3.74581  2.92100  4.17314  3.96574  4.52731  4.00535  3.88880  3.64953  3.82189  3.39731  3.97563  0.69951    105 y x - -
          2.68618  4.42225  2.77519  2.73123  3.46354  2.40513  3.72494  3.29354  2.67741  2.69355  4.24690  2.90347  2.73739  3.18146  2.89801  2.37887  2.77519  2.98518  4.58477  3.61503
          0.02588  4.06300  4.78534  0.61958  0.77255  0.69608  0.69022
     58   3.53334  4.94469  4.12481  3.89351  2.32583  4.05624  3.72413  3.51727  3.74581  2.92100  4.17314  3.96574  4.52731  4.00535  3.88880  3.64953  3.82189  3.39731  3.97563  0.69951    106 y x - -
          2.68641  4.42248  2.77473  2.73113  3.46376  2.40488  3.72517  3.29377  2.67732  2.69377  4.24712  2.90309  2.73711  3.18169  2.89823  2.37909  2.77542  2.98541  4.58499  3.61404
          0.30080  1.38062  4.78534  1.56787  0.23381  0.69608  0.69022
     59   2.98304  4.76373  3.31244  3.00663  2.69015  3.67872  3.66477  3.40770  2.99744  2.96156  3.98241  2.41153  4.15239  3.34660  3.31052  3.07681  3.25425  3.17779  4.29449  1.32557    113 y x - -
          2.68618  4.42225  2.77519  2.73123  3.46354  2.40513  3.72494  3.29354  2.67741  2.69355  4.24690  2.90347  2.73739  3.18146  2.89801  2.37887  2.77519  2.98518  4.58477  3.61503
          0.02588  4.06300  4.78534  0.61958  0.77255  0.69608  0.69022
     60   3.53334  4.94469  4.12481  3.89351  2.32583  4.05624  3.72413  3.51727  3.74581  2.92100  4.17314  3.96574  4.52731  4.00535  3.88880  3.64953  3.82189  3.39731  3.97563  0.69951    114 y x - -
          2.68618  4.42225  2.77519  2.73123  3.46354  2.40513  3.72494  3.29354  2.67741  2.69355  4.24690  2.90347  2.73739  3.18146  2.89801  2.37887  2.77519  2.98518  4.58477  3.61503
          0.02588  4.06300  4.78534  0.61958  0.77255  0.69608  0.69022
     61   2.65304  4.78370  2.91446  2.47011  3.97283  2.62807  3.66778  3.44594  2.22619  3.05861  3.89663  2.51359  3.84778  2.84715  2.88016  2.69739  2.89388  3.13628  5.26893  2.64553    115 k x - -
          2.68618  4.42225  2.77519  2.73123  3.46354  2.40513  3.72494  3.29354  2.67741  2.69355  4.24690  2.90347  2.73739  3.18146  2.89801  2.37887  2.77519  2.98518  4.58477  3.61503
          0.02588  4.06300  4.78534  0.61958  0.77255  0.69608  0.69022
     62   2.65284  4.93472  2.12343  2.33995  4.20963  2.57820  3.66158  3.67207  2.49811  3.24867  4.05871  2.87692  2.93372  2.81149  2.98470  2.65439  2.90559  3.31541  5.45217  3.21024    116 d x - -
          2.68618  4.42225  2.77519  2.73123  3.46354  2.40513  3.72494  3.29354  2.67741  2.69355  4.24690  2.90347  2.73739  3.18146  2.89801  2.37887  2.77519  2.98518  4.58477  3.61503
          0.17246  4.06300  1.95749  0.61958  0.77255  0.37367  1.16542
     63   2.88235  4.87441  2.56303  2.68535  3.03533  3.59981  2.70080  3.50293  2.78208  3.05693  3.99138  3.15459  4.03586  3.09545  3.19651  2.92335  3.12178  3.23749  4.58952  1.62309    117 y . - -
          2.68618  4.42225  2.77519  2.73123  3.46354  2.40513  3.72494  3.29354  2.67741  2.69355  4.24690  2.90347  2.73739  3.18146  2.89801  2.37887  2.77519  2.98518  4.58477  3.61503
          0.13387  4.13904  2.21312  0.61958  0.77255  0.62272  0.76891
     64   2.66510  4.92184  2.38528  2.38543  4.21152  3.38294  3.64721  3.58232  1.78921  3.20431  4.03032  2.91153  3.82511  2.79237  2.84052  2.67346  2.90810  2.65730  5.43032  4.07904    118 k . - -
          2.68618  4.42225  2.77519  2.73123  3.46354  2.40513  3.72494  3.29354  2.67741  2.69355  4.24690  2.90347  2.73739  3.18146  2.89801  2.37887  2.77519  2.98518  4.58477  3.61503
          0.02671  4.03187  4.75422  0.61958  0.77255  0.72314  0.66403
     65   2.83784  5.24665  1.82317  2.27075  4.57377  3.32898  3.70667  4.04671  1.59957  3.56646  4.39175  2.82555  3.85757  2.85359  2.94487  2.78045  3.09620  3.65336  5.70162  4.30405    119 k . - -
          2.68618  4.42225  2.77519  2.73123  3.46354  2.40513  3.72494  3.29354  2.67741  2.69355  4.24690  2.90347  2.73739  3.18146  2.89801  2.37887  2.77519  2.98518  4.58477  3.61503
          0.14134  4.03187  2.17099  0.61958  0.77255  0.72314  0.66403
     66   2.69694  4.83735  1.98323  2.38075  4.47527  1.44862  3.89122  3.97765  2.89332  3.58189  4.44908  2.89297  3.79857  3.09981  3.38336  2.72246  3.06475  3.54161  5.69245  4.36623    120 g . - -
          2.68618  4.42225  2.77519  2.73123  3.46354  2.40513  3.72494  3.29354  2.67741  2.69355  4.24690  2.90347  2.73739  3.18146  2.89801  2.37887  2.77519  2.98518  4.58477  3.61503
          0.02991  3.92044  4.64279  0.61958  0.77255  0.80846  0.58977
     67   2.79420  4.73316  3.19211  2.71455  3.41200  3.53878  3.63872  3.32269  1.78304  2.91904  3.85233  3.14931  3.95452  2.93782  2.66104  2.87355  3.02159  3.07186  4.84620  2.20102    121 k . - -
          2.68618  4.42225  2.77519  2.73123  3.46354  2.40513  3.72494  3.29354  2.67741  2.69355  4.24690  2.90347  2.73739  3.18146  2.89801  2.37887  2.77519  2.98518  4.58477  3.61503
          0.02991  3.92044  4.64279  0.61958  0.77255  0.80846  0.58977
     68   2.68693  4.82094  2.85216  2.44887  3.88063  3.39972  3.62639  3.48738  2.15177  3.08345  3.93795  2.06862  3.84179  2.82142  2.75680  2.71856  2.92502  3.17967  5.19276  3.00902    122 n . - -
          2.68618  4.42225  2.77519  2.73123  3.46354  2.40513  3.72494  3.29354  2.67741  2.69355  4.24690  2.90347  2.73739  3.18146  2.89801  2.37887  2.77519  2.98518  4.58477  3.61503
          0.02991  3.92044  4.64279  0.61958  0.77255  0.80846  0.58977
     69   2.72598  5.05358  2.59430  1.78518  4.37650  3.32392  3.62896  3.80981  2.09178  3.35239  4.17261  2.83042  2.79137  2.77333  2.78234  2.69977  2.97228  3.44350  5.52761  4.16677    123 e . - -
          2.68618  4.42225  2.77519  2.73123  3.46354  2.40513  3.72494  3.29354  2.67741  2.69355  4.24690  2.90347  2.73739  3.18146  2.89801  2.37887  2.77519  2.98518  4.58477  3.61503
          0.02991  3.92044  4.64279  0.61958  0.77255  0.80846  0.58977
     70   2.76454  4.68925  3.19223  2.70296  3.19594  3.55112  2.93904  3.28883  2.16009  2.88175  3.79586  3.14035  3.94953  2.95184  2.77561  2.84730  2.98764  3.03410  4.67989  2.09416    124 y . - -
          2.68618  4.42225  2.77519  2.73123  3.46354  2.40513  3.72494  3.29354  2.67741  2.69355  4.24690  2.90347  2.73739  3.18146  2.89801  2.37887  2.77519  2.98518  4.58477  3.61503
          0.02991  3.92044  4.64279  0.61958  0.77255  0.80846  0.58977
     71   2.65934  4.85302  1.96888  2.33646  3.91275  3.31465  3.65464  3.54690  2.55801  3.15148  4.00119  2.86547  3.80528  2.85333  3.03370  2.37213  2.92024  3.22090  5.26367  2.82914    125 d . - -
          2.68618  4.42225  2.77519  2.73123  3.46354  2.40513  3.72494  3.29354  2.67741  2.69355  4.24690  2.90347  2.73739  3.18146  2.89801  2.37887  2.77519  2.98518  4.58477  3.61503
          0.02991  3.92044  4.64279  0.61958  0.77255  0.80846  0.58977
     72   2.69056  4.86175  2.30829  2.35462  3.75492  3.34412  3.64272  3.52740  2.56630  3.12538  3.98619  2.36352  3.82610  2.86716  3.03248  2.70543  2.94343  3.21397  5.14849  2.40767    126 d . - -
          2.68643  4.42250  2.77439  2.73148  3.46379  2.40538  3.72384  3.29379  2.67726  2.69380  4.24715  2.90352  2.73739  3.18171  2.89826  2.37876  2.77544  2.98511  4.58502  3.61345
          0.42419  1.54776  2.01760  1.88245  0.16513  0.44696  1.02045
     73   2.77273  5.15030  2.41878  2.34967  4.44207  3.40022  2.94817  3.92312  1.53303  3.42909  4.23277  2.88546  3.85530  2.77328  2.72825  2.73660  3.00579  3.54163  5.55590  4.18563    141 k x - -
          2.68618  4.42225  2.77519  2.73123  3.46354  2.40513  3.72494  3.29354  2.67741  2.69355  4.24690  2.90347  2.73739  3.18146  2.89801  2.37887  2.77519  2.98518  4.58477  3.61503
          0.02581  4.06568  4.78803  0.61958  0.77255  0.69367  0.69263
     74   2.75025  5.23870  2.09251  2.24343  4.55742  3.33701  3.64420  4.03778  1.99645  3.52718  4.30900  2.35644  3.81903  2.30614  2.91454  2.69175  2.99447  3.62084  5.67017  4.25204    142 k x - -
          2.68618  4.42225  2.77519  2.73123  3.46354  2.40513  3.72494  3.29354  2.67741  2.69355  4.24690  2.90347  2.73739  3.18146  2.89801  2.37887  2.77519  2.98518  4.58477  3.61503
          0.02581  4.06568  4.78803  0.61958  0.77255  0.37476  1.16300
     75   3.19434  5.81954  0.89394  1.83017  5.10273  3.35197  3.96896  4.65541  3.07086  4.14145  5.03042  2.81415  4.01556  3.14945  3.71599  3.04798  3.50114  4.21180  6.27700  4.73515    143 d x - -
          2.68618  4.42225  2.77519  2.73123  3.46354  2.40513  3.72494  3.29354  2.67741  2.69355  4.24690  2.90347  2.73739  3.18146  2.89801  2.37887  2.77519  2.98518  4.58477  3.61503
          0.02131  4.25516  4.97750  0.61958  0.77255  0.48576  0.95510
     76   3.00463  5.20256  1.26237  2.50137  3.69397  3.50257  3.83889  3.89346  2.90182  3.44488  4.37104  3.03801  4.04353  3.13857  3.39510  2.98034  3.27549  3.58257  5.17622  2.12649    144 d x - -
          2.68618  4.42225  2.77519  2.73123  3.46354  2.40513  3.72494  3.29354  2.67741  2.69355  4.24690  2.90347  2.73739  3.18146  2.89801  2.37887  2.77519  2.98518  4.58477  3.61503
          0.02131  4.25516  4.97750  0.61958  0.77255  0.48576  0.95510
     77   2.69756  4.76785  2.95131  2.21869  3.95215  2.80027  3.76674  3.41875  2.63592  3.05584  3.90568  3.05426  3.91205  2.96834  3.07391  2.35751  2.94945  3.12113  5.29279  2.06031    145 y x - -
          2.68618  4.42225  2.77519  2.73123  3.46354  2.40513  3.72494  3.29354  2.67741  2.69355  4.24690  2.90347  2.73739  3.18146  2.89801  2.37887  2.77519  2.98518  4.58477  3.61503
          0.02131  4.25516  4.97750  0.61958  0.77255  0.48576  0.95510
     78   3.69893  5.12087  4.20737  3.90469  2.18742  4.33016  2.65228  3.77056  3.70862  3.11066  4.30962  3.96009  4.70332  3.96111  3.87983  3.73245  3.92996  3.62541  3.84727  0.74772    146 y x - -
          2.68618  4.42225  2.77519  2.73123  3.46354  2.40513  3.72494  3.29354  2.67741  2.69355  4.24690  2.90347  2.73739  3.18146  2.89801  2.37887  2.77519  2.98518  4.58477  3.61503
          0.02131  4.25516  4.97750  0.61958  0.77255  0.48576  0.95510
     79   2.75714  5.26456  2.31948  2.03457  4.59153  2.64634  3.67449  4.07619  1.85615  3.55833  4.32232  2.86326  3.85628  2.40706  2.94938  2.70331  2.99765  3.64787  5.69632  4.27509    147 k x - -
          2.68618  4.42225  2.77519  2.73123  3.46354  2.40513  3.72494  3.29354  2.67741  2.69355  4.24690  2.90347  2.73739  3.18146  2.89801  2.37887  2.77519  2.98518  4.58477  3.61503
          0.02131  4.25516  4.97750  0.61958  0.77255  0.48576  0.95510
     80   2.77172  5.23712  2.33883  2.33819  4.56926  2.63931  3.68311  4.04153  1.66391  3.53301  4.30744  2.88963  3.87188  2.38028  2.90204  2.72504  3.01119  3.62676  5.67443  4.27218    148 k x - -
          2.68618  4.42225  2.77519  2.73123  3.46354  2.40513  3.72494  3.29354  2.67741  2.69355  4.24690  2.90347  2.73739  3.18146  2.89801  2.37887  2.77519  2.98518  4.58477  3.61503
          0.02131  4.25516  4.97750  0.61958  0.77255  0.48576  0.95510
     81   2.91438  5.44449  1.53584  2.27419  4.76170  3.38243  3.77888  4.26199  1.84383  3.74404  4.54359  2.32859  3.92026  2.91634  3.14788  2.83309  3.17387  3.83316  5.88374  4.43256    149 d x - -
          2.68634  4.42241  2.77413  2.73113  3.46370  2.40529  3.72511  3.29370  2.67678  2.69371  4.24706  2.90363  2.73756  3.18121  2.89817  2.37903  2.77536  2.98535  4.58493  3.61519
          0.36143  1.21595  4.97750  1.01155  0.45201  0.48576  0.95510
     82   2.69758  5.14116  2.07869  2.10396  4.44167  3.41119  2.96333  3.91817  2.15462  3.42872  4.19670  2.88669  3.83842  2.76350  2.90602  2.66432  2.93340  3.51389  5.58365  3.02542    153 d x - -
          2.68618  4.42225  2.77519  2.73123  3.46354  2.40513  3.72494  3.29354  2.67741  2.69355  4.24690  2.90347  2.73739  3.18146  2.89801  2.37887  2.77519  2.98518  4.58477  3.61503
          0.02131  4.25516  4.97750  0.61958  0.77255  0.48576  0.95510
     83   2.67793  5.04114  2.15651  2.37732  4.30091  3.42645  3.17210  3.77628  2.18004  3.31947  4.10382  2.91790  3.84256  2.77754  2.90599  2.34189  2.91243  3.40179  5.49262  2.82330    154 d x - -
          2.68618  4.42225  2.77519  2.73123  3.46354  2.40513  3.72494  3.29354  2.67741  2.69355  4.24690  2.90347  2.73739  3.18146  2.89801  2.37887  2.77519  2.98518  4.58477  3.61503
          0.11063  4.25516  2.40202  0.61958  0.77255  0.48576  0.95510
     84   2.76370  5.19208  1.69423  2.07326  4.46207  3.37079  3.68686  3.94276  2.28543  3.46964  4.26422  2.84538  3.85124  2.82157  3.01758  2.71957  3.00936  3.55336  5.63831  3.00804    155 d x - -
          2.68618  4.42225  2.77519  2.73123  3.46354  2.40513  3.72494  3.29354  2.67741  2.69355  4.24690  2.90347  2.73739  3.18146  2.89801  2.37887  2.77519  2.98518  4.58477  3.61503
          0.02328  4.16781  4.89015  0.61958  0.77255  0.59191  0.80580
     85   3.00126  5.47667  1.12206  2.25646  4.79102  3.34305  3.84437  4.29993  2.16595  3.81519  4.66610  2.83126  3.93970  3.00845  3.29250  2.91054  3.28367  3.88929  5.94804  4.49651    156 d x - -
          2.68618  4.42225  2.77519  2.73123  3.46354  2.40513  3.72494  3.29354  2.67741  2.69355  4.24690  2.90347  2.73739  3.18146  2.89801  2.37887  2.77519  2.98518  4.58477  3.61503
          0.02328  4.16781  4.89015  0.61958  0.77255  0.42468  1.06125
     86   2.82700  5.25208  2.32281  2.38856  4.56050  3.45409  2.84412  4.04485  1.42429  3.53503  4.32610  2.93053  3.90883  2.82390  2.81504  2.78234  3.06087  3.64601  5.65573  4.27263    157 k x - -
          2.68618  4.42225  2.77519  2.73123  3.46354  2.40513  3.72494  3.29354  2.67741  2.69355  4.24690  2.90347  2.73739  3.18146  2.89801  2.37887  2.77519  2.98518  4.58477  3.61503
          0.02131  4.25516  4.97750  0.61958  0.77255  0.48576  0.95510
     87   2.75069  5.19050  2.20567  2.33615  4.54492  2.75571  3.70166  4.01816  1.69360  3.52464  4.30125  2.88705  3.86432  2.82493  2.98054  2.31457  3.00169  3.60165  5.67962  4.27251    158 k x - -
          2.68618  4.42225  2.77519  2.73123  3.46354  2.40513  3.72494  3.29354  2.67741  2.69355  4.24690  2.90347  2.73739  3.18146  2.89801  2.37887  2.77519  2.98518  4.58477  3.61503
          0.02131  4.25516  4.97750  0.61958  0.77255  0.48576  0.95510
     88   2.71896  5.12973  2.43170  2.11369  4.43875  3.42502  3.66228  3.88753  1.65956  3.41451  4.19378  2.90709  3.85570  2.78255  2.88378  2.69063  2.95449  2.84141  5.58142  4.19462    159 k x - -
          2.68618  4.42225  2.77519  2.73123  3.46354  2.40513  3.72494  3.29354  2.67741  2.69355  4.24690  2.90347  2.73739  3.18146  2.89801  2.37887  2.77519  2.98518  4.58477  3.61503
          0.02131  4.25516  4.97750  0.61958  0.77255  0.48576  0.95510
     89   2.82595  4.99433  3.10212  2.67999  4.52045  3.48087  3.80921  3.94508  1.31292  3.48634  4.32102  3.14004  3.97888  2.95982  2.67435  1.88761  3.10527  3.55893  5.61282  4.32697    160 k x - -
          2.68618  4.42225  2.77519  2.73123  3.46354  2.40513  3.72494  3.29354  2.67741  2.69355  4.24690  2.90347  2.73739  3.18146  2.89801  2.37887  2.77519  2.98518  4.58477  3.61503
          0.02131  4.25516  4.97750  0.61958  0.77255  0.48576  0.95510
     90   2.79423  4.68909  3.20990  2.84578  3.28421  3.55588  3.81310  3.38117  2.88084  3.00785  3.92477  2.58161  4.04206  3.22001  3.25070  2.34983  3.07515  3.10848  4.80685  1.52546    161 y x - -
          2.68618  4.42225  2.77519  2.73123  3.46354  2.40513  3.72494  3.29354  2.67741  2.69355  4.24690  2.90347  2.73739  3.18146  2.89801  2.37887  2.77519  2.98518  4.58477  3.61503
          0.02131  4.25516  4.97750  0.61958  0.77255  0.48576  0.95510
     91   3.84725  5.17871  4.42780  4.24362  2.41813  4.29521  3.86845  3.81022  4.09234  3.16073  4.44667  4.22790  4.76664  4.30126  4.19000  3.93866  4.13945  3.70057  4.07123  0.50883    162 Y x - -
          2.68618  4.42225  2.77519  2.73123  3.46354  2.40513  3.72494  3.29354  2.67741  2.69355  4.24690  2.90347  2.73739  3.18146  2.89801  2.37887  2.77519  2.98518  4.58477  3.61503
          0.02131  4.25516  4.97750  0.61958  0.77255  0.48576  0.95510
     92   3.30577  5.38296  3.80591  3.03867  4.91226  3.87639  3.73306  4.22300  1.43095  3.61017  4.49295  3.40042  4.22176  2.86344  1.09285  3.29037  3.44198  3.90981  5.60031  4.48460    163 r x - -
          2.68618  4.42225  2.77519  2.73123  3.46354  2.40513  3.72494  3.29354  2.67741  2.69355  4.24690  2.90347  2.73739  3.18146  2.89801  2.37887  2.77519  2.98518  4.58477  3.61503
          0.02131  4.25516  4.97750  0.61958  0.77255  0.48576  0.95510
     93   3.49531  5.27209  4.03012  3.48123  4.72786  3.88584  4.18058  4.31247  2.49564  3.75855  4.76307  3.80379  4.38292  3.39458  0.52437  3.57030  3.74342  4.02311  5.66244  4.58854    164 R x - -
          2.68618  4.42225  2.77519  2.73123  3.46354  2.40513  3.72494  3.29354  2.67741  2.69355  4.24690  2.90347  2.73739  3.18146  2.89801  2.37887  2.77519  2.98518  4.58477  3.61503
          0.02131  4.25516  4.97750  0.61958  0.77255  0.48576  0.95510
     94   2.81703  5.25248  1.85600  2.31035  4.67380  2.60754  3.79468  4.16512  2.68260  3.67513  4.46823  2.22614  3.89192  2.93483  3.21642  1.91543  3.09993  3.72604  5.83778  4.40084    165 d x - -
          2.68618  4.42225  2.77519  2.73123  3.46354  2.40513  3.72494  3.29354  2.67741  2.69355  4.24690  2.90347  2.73739  3.18146  2.89801  2.37887  2.77519  2.98518  4.58477  3.61503
          0.02131  4.25516  4.97750  0.61958  0.77255  0.48576  0.95510
     95   0.57809  4.43218  3.90031  3.73063  4.48214  3.24287  4.69997  3.66915  3.75829  3.53120  4.53352  3.76774  4.01975  4.06562  3.96882  2.78591  3.09080  3.25341  5.86813  4.71924    166 A x - -
          2.68618  4.42225  2.77519  2.73123  3.46354  2.40513  3.72494  3.29354  2.67741  2.69355  4.24690  2.90347  2.73739  3.18146  2.89801  2.37887  2.77519  2.98518  4.58477  3.61503
          0.02131  4.25516  4.97750  0.61958  0.77255  0.48576  0.95510
     96   2.82790  4.49439  2.78349  3.16596  3.51123  3.79429  4.13009  2.55037  3.16413  1.34827  3.43990  3.57018  4.19520  3.46139  3.50412  3.10029  3.07804  2.09455  5.13263  3.89190    167 l x - -
          2.68618  4.42225  2.77519  2.73123  3.46354  2.40513  3.72494  3.29354  2.67741  2.69355  4.24690  2.90347  2.73739  3.18146  2.89801  2.37887  2.77519  2.98518  4.58477  3.61503
          0.02131  4.25516  4.97750  0.61958  0.77255  0.48576  0.95510
     97   0.57809  4.43218  3.90031  3.73063  4.48214  3.24287  4.69997  3.66915  3.75829  3.53120  4.53352  3.76774  4.01975  4.06562  3.96882  2.78591  3.09080  3.25341  5.86813  4.71924    168 A x - -
          2.68618  4.42225  2.77519  2.73123  3.46354  2.40513  3.72494  3.29354  2.67741  2.69355  4.24690  2.90347  2.73739  3.18146  2.89801  2.37887  2.77519  2.98518  4.58477  3.61503
          0.02131  4.25516  4.97750  0.61958  0.77255  0.48576  0.95510
     98   2.65762  4.79256  2.96459  2.21773  4.12192  2.78039  3.76300  3.53013  2.58966  2.60996  3.98417  3.03476  3.88204  2.93429  3.03406  1.72921  2.92452  3.19986  5.40681  4.08227    169 s x - -
          2.68618  4.42225  2.77519  2.73123  3.46354  2.40513  3.72494  3.29354  2.67741  2.69355  4.24690  2.90347  2.73739  3.18146  2.89801  2.37887  2.77519  2.98518  4.58477  3.61503
          0.02131  4.25516  4.97750  0.61958  0.77255  0.48576  0.95510
     99   2.34077  4.77825  3.05944  2.25915  3.17417  3.47168  3.69147  3.41829  2.49423  3.03884  3.86697  3.02762  2.52860  2.85705  2.47536  2.69365  2.87642  3.11057  5.29875  3.97933    170 e x - -
          2.68618  4.42225  2.77519  2.73123  3.46354  2.40513  3.72494  3.29354  2.67741  2.69355  4.24690  2.90347  2.73739  3.18146  2.89801  2.37887  2.77519  2.98518  4.58477  3.61503
          0.02131  4.25516  4.97750  0.61958  0.77255  0.48576  0.95510
    100   2.66550  4.93312  2.61340  2.42605  4.20061  2.23024  3.67447  3.63337  2.20938  3.21367  4.01715  2.95584  3.85333  2.81572  2.93647  2.67720  2.53082  3.28750  5.43210  3.14489    171 k x - -
          2.68618  4.42225  2.77519  2.73123  3.46354  2.40513  3.72494  3.29354  2.67741  2.69355  4.24690  2.90347  2.73739  3.18146  2.89801  2.37887  2.77519  2.98518  4.58477  3.61503
          0.02131  4.25516  4.97750  0.61958  0.77255  0.48576  0.95510
    101   2.89111  5.44066  1.74324  1.69847  4.74994  3.36683  3.77257  4.25183  2.66630  3.73744  4.53004  2.23651  3.90447  2.90820  3.21588  2.80881  2.53742  3.81864  5.88837  4.42321    172 e x - -
          2.68618  4.42225  2.77519  2.73123  3.46354  2.40513  3.72494  3.29354  2.67741  2.69355  4.24690  2.90347  2.73739  3.18146  2.89801  2.37887  2.77519  2.98518  4.58477  3.61503
          0.02131  4.25516  4.97750  0.61958  0.77255  0.48576  0.95510
    102   2.66121  5.08313  2.49911  2.11821  4.39062  3.41629  3.62873  3.85254  1.92571  3.37157  4.13752  2.89767  3.82498  2.74200  2.87133  2.41824  2.65251  3.45429  5.53666  3.23600    173 k x - -
          2.68618  4.42225  2.77519  2.73123  3.46354  2.40513  3.72494  3.29354  2.67741  2.69355  4.24690  2.90347  2.73739  3.18146  2.89801  2.37887  2.77519  2.98518  4.58477  3.61503
          0.11063  4.25516  2.40202  0.61958  0.77255  0.48576  0.95510
    103   2.68853  5.08272  2.07026  2.34486  4.32711  3.40429  3.12290  3.83704  1.91632  3.36141  4.14455  2.88768  3.83045  2.75831  2.86034  2.66375  2.92291  3.45181  5.50285  3.30184    174 k x - -
          2.68618  4.42225  2.77519  2.73123  3.46354  2.40513  3.72494  3.29354  2.67741  2.69355  4.24690  2.90347  2.73739  3.18146  2.89801  2.37887  2.77519  2.98518  4.58477  3.61503
          0.02328  4.16781  4.89015  0.61958  0.77255  0.59191  0.80580
    104   2.90863  5.43090  1.45254  2.21851  4.67038  3.33002  2.71397  4.23508  2.69667  3.72965  4.54575  2.13194  3.89302  2.92357  3.24521  2.82216  3.17730  3.81439  5.85492  4.37546    175 d x - -
          2.68618  4.42225  2.77519  2.73123  3.46354  2.40513  3.72494  3.29354  2.67741  2.69355  4.24690  2.90347  2.73739  3.18146  2.89801  2.37887  2.77519  2.98518  4.58477  3.61503
          0.02328  4.16781  4.89015  0.61958  0.77255  0.59191  0.80580
    105   2.96514  5.51868  1.30362  1.85123  4.83246  3.30556  3.81890  4.34520  2.80478  3.84193  4.67229  2.77269  3.90707  2.97654  3.39000  2.25000  3.24939  3.91211  6.00411  4.50822    176 d x - -
          2.68618  4.42225  2.77519  2.73123  3.46354  2.40513  3.72494  3.29354  2.67741  2.69355  4.24690  2.90347  2.73739  3.18146  2.89801  2.37887  2.77519  2.98518  4.58477  3.61503
          0.02328  4.16781  4.89015  0.61958  0.77255  0.42468  1.06125
    106   2.75071  5.15487  2.05250  2.36769  4.41153  3.43475  3.69469  3.90846  2.05254  3.43600  4.22147  2.49208  3.87897  2.82361  2.96865  2.72090  2.98955  3.52159  5.59048  2.52479    177 d x - -
          2.68618  4.42225  2.77519  2.73123  3.46354  2.40513  3.72494  3.29354  2.67741  2.69355  4.24690  2.90347  2.73739  3.18146  2.89801  2.37887  2.77519  2.98518  4.58477  3.61503
          0.02020  4.30817  5.03052  0.61958  0.77255  0.48576  0.95510
    107   2.74603  5.16252  2.40850  1.89863  4.44664  3.43379  3.68867  3.92070  2.03764  3.44366  4.22465  2.91264  3.87456  2.81288  2.95177  2.71434  2.98364  3.52944  5.60664  2.43712    178 e x - -
          2.68618  4.42225  2.77519  2.73123  3.46354  2.40513  3.72494  3.29354  2.67741  2.69355  4.24690  2.90347  2.73739  3.18146  2.89801  2.37887  2.77519  2.98518  4.58477  3.61503
          0.02020  4.30817  5.03052  0.61958  0.77255  0.48576  0.95510
    108   2.69872  4.87860  2.98031  2.31866  4.11498  2.75056  3.71438  3.53825  2.21688  3.14297  3.96646  3.01926  3.89630  2.87432  2.94727  2.40180  2.93414  3.21942  5.38092  2.25553    179 k x - -
          2.68618  4.42225  2.77519  2.73123  3.46354  2.40513  3.72494  3.29354  2.67741  2.69355  4.24690  2.90347  2.73739  3.18146  2.89801  2.37887  2.77519  2.98518  4.58477  3.61503
          0.31402  4.30817  1.36244  0.61958  0.77255  0.48576  0.95510
    109   2.73558  5.10025  2.28580  2.29138  4.46180  2.44430  3.67492  3.91966  1.72625  3.45141  4.25857  2.83598  3.82249  2.81648  2.91843  2.70386  2.99587  3.52633  5.61545  4.23060    180 k x - -
          2.68618  4.42225  2.77519  2.73123  3.46354  2.40513  3.72494  3.29354  2.67741  2.69355  4.24690  2.90347  2.73739  3.18146  2.89801  2.37887  2.77519  2.98518  4.58477  3.61503
          0.02700  4.02116  4.74351  0.61958  0.77255  0.60778  0.78648
    110   2.77925  5.27933  2.23918  1.81739  4.59564  2.62601  3.67863  4.07969  1.90145  3.57213  4.35533  2.80967  3.83953  2.80596  3.00512  2.71673  3.02828  3.65965  5.72126  4.29114    181 e x - -
          2.68618  4.42225  2.77519  2.73123  3.46354  2.40513  3.72494  3.29354  2.67741  2.69355  4.24690  2.90347  2.73739  3.18146  2.89801  2.37887  2.77519  2.98518  4.58477  3.61503
          0.02420  4.12942  4.85176  0.61958  0.77255  0.69367  0.69263
    111   2.94302  5.28382  1.09174  2.31616  4.73021  3.30259  3.91302  4.25331  2.91639  3.79996  4.66501  2.87784  2.52351  3.09451  3.46715  2.89046  3.26289  3.82943  5.92046  4.50660    182 d x - -
          2.68618  4.42225  2.77519  2.73123  3.46354  2.40513  3.72494  3.29354  2.67741  2.69355  4.24690  2.90347  2.73739  3.18146  2.89801  2.37887  2.77519  2.98518  4.58477  3.61503
          0.02420  4.12942  4.85176  0.61958  0.77255  0.69367  0.69263
    112   2.87396  5.22497  1.14090  2.27770  4.71254  3.25122  3.89326  4.23783  2.91298  3.79909  4.65512  2.83408  3.89436  3.07511  3.47421  2.16859  3.21125  3.79289  5.94783  4.48613    183 d x - -
          2.68618  4.42225  2.77519  2.73123  3.46354  2.40513  3.72494  3.29354  2.67741  2.69355  4.24690  2.90347  2.73739  3.18146  2.89801  2.37887  2.77519  2.98518  4.58477  3.61503
          0.02420  4.12942  4.85176  0.61958  0.77255  0.69367  0.69263
    113   2.79998  4.92970  2.28983  2.52867  3.35941  3.50631  2.47548  3.58813  2.64397  3.14315  4.03088  3.03361  3.94713  2.96366  3.09122  2.81600  3.03971  3.28916  4.85208  2.07886    184 y x - -
          2.68618  4.42225  2.77519  2.73123  3.46354  2.40513  3.72494  3.29354  2.67741  2.69355  4.24690  2.90347  2.73739  3.18146  2.89801  2.37887  2.77519  2.98518  4.58477  3.61503
          0.16044  4.12942  2.02391  0.61958  0.77255  0.69367  0.69263
    114   2.85403  4.90849  3.17908  2.67474  3.85521  3.55127  3.65265  3.55602  1.35245  3.11696  4.02423  3.12492  3.96369  2.86141  2.49123  2.89339  3.07132  3.27705  5.14437  2.97395    185 k . - -
          2.68618  4.42225  2.77519  2.73123  3.46354  2.40513  3.72494  3.29354  2.67741  2.69355  4.24690  2.90347  2.73739  3.18146  2.89801  2.37887  2.77519  2.98518  4.58477  3.61503
          0.02768  3.99666  4.71900  0.61958  0.77255  0.48740  0.95249
    115   2.68317  5.01690  2.46386  2.38045  4.24070  3.41965  3.64897  3.74242  2.42574  3.29287  4.08807  2.12971  3.84264  2.78538  2.47753  2.67390  2.91864  3.37784  5.45399  2.79862    186 n x - -
          2.68618  4.42225  2.77519  2.73123  3.46354  2.40513  3.72494  3.29354  2.67741  2.69355  4.24690  2.90347  2.73739  3.18146  2.89801  2.37887  2.77519  2.98518  4.58477  3.61503
          0.02257  4.19839  4.92074  0.61958  0.77255  0.62272  0.76891
    116   3.04105  5.68198  1.38754  1.72487  4.96448  3.31543  3.84770  4.50290  2.86449  3.96997  4.80645  1.95769  3.93374  3.00654  3.47576  2.91303  3.32597  4.05236  6.11881  4.58863    187 d x - -
          2.68618  4.42225  2.77519  2.73123  3.46354  2.40513  3.72494  3.29354  2.67741  2.69355  4.24690  2.90347  2.73739  3.18146  2.89801  2.37887  2.77519  2.98518  4.58477  3.61503
          0.11832  4.19839  2.33751  0.61958  0.77255  0.40876  1.09206
    117   2.97745  4.68365  3.68054  3.35354  2.71550  3.72814  3.81134  3.38955  3.29492  2.96851  4.00245  3.60543  4.24676  3.61111  3.56043  2.32531  3.29578  3.15597  4.33293  1.08047    188 y x - -
          2.68618  4.42225  2.77519  2.73123  3.46354  2.40513  3.72494  3.29354  2.67741  2.69355  4.24690  2.90347  2.73739  3.18146  2.89801  2.37887  2.77519  2.98518  4.58477  3.61503
          0.14473  4.22480  2.11930  0.61958  0.77255  0.42424  1.06210
    118   3.42970  4.83591  4.38246  3.98490  2.33093  4.26279  3.75773  3.10073  3.76369  1.96850  3.77518  4.03146  4.61761  3.98660  3.91470  3.63723  3.66911  3.03105  4.00935  0.97083    189 y x - -
          2.68618  4.42225  2.77519  2.73123  3.46354  2.40513  3.72494  3.29354  2.67741  2.69355  4.24690  2.90347  2.73739  3.18146  2.89801  2.37887  2.77519  2.98518  4.58477  3.61503
          0.02257  4.19839  4.92074  0.61958  0.77255  0.40876  1.09206
    119   2.27878  4.66087  3.84135  3.50359  2.86364  3.77145  3.95537  3.24422  3.41971  2.88319  3.94953  3.72641  4.29973  3.73465  3.66459  3.18639  3.31646  3.03649  4.48340  1.00414    190 y x - -
          2.68618  4.42225  2.77519  2.73123  3.46354  2.40513  3.72494  3.29354  2.67741  2.69355  4.24690  2.90347  2.73739  3.18146  2.89801  2.37887  2.77519  2.98518  4.58477  3.61503
          0.02020  4.30817  5.03052  0.61958  0.77255  0.48576  0.95510
    120   2.67925  5.04682  2.87057  1.96266  4.34235  2.75841  3.66459  3.79398  2.44280  3.33699  4.11709  2.56176  3.09636  2.78779  2.92767  2.35244  2.91607  3.41461  5.52341  3.19644    191 e x - -
          2.68618  4.42225  2.77519  2.73123  3.46354  2.40513  3.72494  3.29354  2.67741  2.69355  4.24690  2.90347  2.73739  3.18146  2.89801  2.37887  2.77519  2.98518  4.58477  3.61503
          0.02020  4.30817  5.03052  0.61958  0.77255  0.48576  0.95510
    121   2.77437  5.23305  2.04859  2.34011  4.57541  2.63867  3.71858  4.05273  1.96148  3.55580  4.33031  2.89506  2.50575  2.84090  3.01910  2.73071  3.02383  3.63411  5.70977  4.29540    192 k x - -
          2.68618  4.42225  2.77519  2.73123  3.46354  2.40513  3.72494  3.29354  2.67741  2.69355  4.24690  2.90347  2.73739  3.18146  2.89801  2.37887  2.77519  2.98518  4.58477  3.61503
          0.23543  4.30817  1.62804  0.61958  0.77255  0.48576  0.95510
    122   2.71043  4.89318  1.99346  2.40971  3.90818  3.38387  3.70489  3.58531  2.61266  3.18652  4.03564  2.93561  3.86538  2.90989  3.08689  2.30315  2.96867  3.26180  5.27295  2.38234    193 d x - -
          2.68618  4.42225  2.77519  2.73123  3.46354  2.40513  3.72494  3.29354  2.67741  2.69355  4.24690  2.90347  2.73739  3.18146  2.89801  2.37887  2.77519  2.98518  4.58477  3.61503
          0.02499  4.09772  4.82007  0.61958  0.77255  0.72314  0.66403
    123   2.88540  5.03967  1.54992  2.45832  3.56255  3.43888  3.74506  3.70339  2.78879  3.27362  4.19632  2.98521  3.95937  3.04725  3.26520  2.88081  3.15087  3.40418  5.04582  2.09691    194 d x - -
          2.68618  4.42225  2.77519  2.73123  3.46354  2.40513  3.72494  3.29354  2.67741  2.69355  4.24690  2.90347  2.73739  3.18146  2.89801  2.37887  2.77519  2.98518  4.58477  3.61503
          0.02499  4.09772  4.82007  0.61958  0.77255  0.72314  0.66403
    124   2.82586  5.25099  2.06655  2.24866  4.44279  3.32816  1.91556  4.03070  2.59755  3.55194  4.37117  2.30584  3.86061  2.87567  3.10472  2.76797  3.08736  3.63835  5.66419  4.21232    195 h x - -
          2.68618  4.42225  2.77519  2.73123  3.46354  2.40513  3.72494  3.29354  2.67741  2.69355  4.24690  2.90347  2.73739  3.18146  2.89801  2.37887  2.77519  2.98518  4.58477  3.61503
          0.02499  4.09772  4.82007  0.61958  0.77255  0.72314  0.66403
    125   2.69910  4.91511  2.91870  2.50462  4.38305  2.62905  3.71442  3.80947  1.56047  3.35998  4.17579  2.99713  2.83438  2.86045  2.74941  2.71943  2.97105  3.42624  5.52434  4.21070    196 k x - -
          2.68618  4.42225  2.77519  2.73123  3.46354  2.40513  3.72494  3.29354  2.67741  2.69355  4.24690  2.90347  2.73739  3.18146  2.89801  2.37887  2.77519  2.98518  4.58477  3.61503
          0.13077  4.09772  2.24459  0.61958  0.77255  0.54341  0.86933
    126   2.79529  5.24336  1.82515  2.25729  4.58753  2.56288  3.70856  4.06640  1.85031  3.57614  4.37580  2.81756  3.84806  2.84667  3.04061  2.73971  3.05638  3.65351  5.73133  4.31062    197 d x - -
          2.68618  4.42225  2.77519  2.73123  3.46354  2.40513  3.72494  3.29354  2.67741  2.69355  4.24690  2.90347  2.73739  3.18146  2.89801  2.37887  2.77519  2.98518  4.58477  3.61503
          0.25478  4.10569  1.56814  0.61958  0.77255  0.54867  0.86208
    127   2.82259  5.02453  1.48695  2.36378  3.73594  3.36035  3.71461  3.69464  2.71058  3.27394  4.18224  2.90099  3.88941  2.97029  3.19652  2.81026  3.09062  3.38353  5.17258  2.60972    198 d . - -
          2.68623  4.42230  2.77525  2.73128  3.46359  2.40518  3.72499  3.29359  2.67746  2.69360  4.24695  2.90352  2.73745  3.18151  2.89806  2.37892  2.77525  2.98523  4.58482  3.61317
          0.45710  1.02734  4.71900  0.18150  1.79589  0.48740  0.95249
    128   2.63090  4.72263  2.63288  2.52403  3.87769  2.86911  2.59199  2.81550  2.53072  2.96751  3.80623  3.02940  3.86620  2.87233  2.97791  2.69474  2.86403  3.04072  5.20894  3.05730    200 e x - -
          2.68618  4.42225  2.77519  2.73123  3.46354  2.40513  3.72494  3.29354  2.67741  2.69355  4.24690  2.90347  2.73739  3.18146  2.89801  2.37887  2.77519  2.98518  4.58477  3.61503
          0.02257  4.19839  4.92074  0.61958  0.77255  0.40876  1.09206
    129   3.44018  5.36846  3.64215  3.20855  4.85874  3.85404  4.08999  4.32341  0.56461  3.80228  4.76097  3.60490  4.34045  3.27145  2.62509  3.46603  3.67043  4.01434  5.74663  4.63566    201 K x - -
          2.68618  4.42225  2.77519  2.73123  3.46354  2.40513  3.72494  3.29354  2.67741  2.69355  4.24690  2.90347  2.73739  3.18146  2.89801  2.37887  2.77519  2.98518  4.58477  3.61503
          0.13148  4.30817  2.20963  0.61958  0.77255  0.48576  0.95510
    130   2.66708  5.08008  2.38017  2.34225  4.38213  2.84397  3.62587  3.84472  1.98521  3.36596  4.13784  2.88642  3.82121  2.39263  2.86171  2.64243  2.90105  3.45078  5.53125  3.19277    202 k x - -
          2.68618  4.42225  2.77519  2.73123  3.46354  2.40513  3.72494  3.29354  2.67741  2.69355  4.24690  2.90347  2.73739  3.18146  2.89801  2.37887  2.77519  2.98518  4.58477  3.61503
          0.11737  4.19924  2.34611  0.61958  0.77255  0.62178  0.77000
    131   3.06560  5.65741  1.08147  1.74906  4.94166  3.27156  3.86029  4.47562  2.92653  3.97453  4.85017  2.73630  3.91861  3.03596  3.54792  2.93304  3.36513  4.04324  6.11846  4.59626    203 d x - -
          2.68618  4.42225  2.77519  2.73123  3.46354  2.40513  3.72494  3.29354  2.67741  2.69355  4.24690  2.90347  2.73739  3.18146  2.89801  2.37887  2.77519  2.98518  4.58477  3.61503
          0.02476  4.10663  4.82898  0.61958  0.77255  0.71504  0.67172
    132   2.89579  5.12446  1.30792  2.39201  3.81543  3.40080  3.77155  3.81189  2.78074  3.37930  4.28878  2.93466  3.94173  3.02695  3.27700  2.87176  3.16684  3.49313  5.25153  2.60998    204 d x - -
          2.68618  4.42225  2.77519  2.73123  3.46354  2.40513  3.72494  3.29354  2.67741  2.69355  4.24690  2.90347  2.73739  3.18146  2.89801  2.37887  2.77519  2.98518  4.58477  3.61503
          0.02476  4.10663  4.82898  0.61958  0.77255  0.71504  0.67172
    133   2.77783  5.03031  2.18316  2.02040  4.06796  3.38099  3.71292  3.69392  2.61767  3.28141  4.12891  2.88730  3.87611  2.90251  3.10598  2.76748  3.02831  3.36634  5.39779  2.02069    205 e x - -
          2.68618  4.42225  2.77519  2.73123  3.46354  2.40513  3.72494  3.29354  2.67741  2.69355  4.24690  2.90347  2.73739  3.18146  2.89801  2.37887  2.77519  2.98518  4.58477  3.61503
          0.02476  4.10663  4.82898  0.61958  0.77255  0.71504  0.67172
    134   3.60272  4.99605  4.19252  3.97143  2.34216  4.10966  3.75390  3.58142  3.82271  2.97325  4.23298  4.02392  4.58061  4.07114  3.95573  3.71360  3.89199  3.46377  3.99292  0.65040    206 Y x - -
          2.68618  4.42225  2.77519  2.73123  3.46354  2.40513  3.72494  3.29354  2.67741  2.69355  4.24690  2.90347  2.73739  3.18146  2.89801  2.37887  2.77519  2.98518  4.58477  3.61503
          0.02476  4.10663  4.82898  0.61958  0.77255  0.71504  0.67172
    135   2.77633  5.17777  2.12606  2.28674  4.53709  2.09028  3.71309  4.00633  1.90644  3.53022  4.33394  2.83982  3.84888  2.85413  3.02127  2.73414  3.04033  3.60217  5.69346  4.28870    207 k x - -
          2.68618  4.42225  2.77519  2.73123  3.46354  2.40513  3.72494  3.29354  2.67741  2.69355  4.24690  2.90347  2.73739  3.18146  2.89801  2.37887  2.77519  2.98518  4.58477  3.61503
          0.02476  4.10663  4.82898  0.61958  0.77255  0.71504  0.67172
    136   2.67867  4.80440  2.99388  2.50714  3.99199  2.66684  3.66624  3.45192  2.19475  3.05921  3.89780  3.00929  3.87061  2.41091  2.80778  2.72348  2.90988  3.14700  5.27005  2.53487    208 k x - -
          2.68618  4.42225  2.77519  2.73123  3.46354  2.40513  3.72494  3.29354  2.67741  2.69355  4.24690  2.90347  2.73739  3.18146  2.89801  2.37887  2.77519  2.98518  4.58477  3.61503
          0.02476  4.10663  4.82898  0.61958  0.77255  0.71504  0.67172
    137   2.88857  5.43908  1.53675  1.85770  4.74015  3.30976  3.73558  4.23955  2.06353  3.72389  4.53327  2.76618  3.86612  2.87853  3.15818  2.79655  3.15162  3.81275  5.87146  4.40682    209 d x - -
          2.68618  4.42225  2.77519  2.73123  3.46354  2.40513  3.72494  3.29354  2.67741  2.69355  4.24690  2.90347  2.73739  3.18146  2.89801  2.37887  2.77519  2.98518  4.58477  3.61503
          0.02476  4.10663  4.82898  0.61958  0.77255  0.71504  0.67172
    138   2.89579  5.12446  1.30792  2.39201  3.81543  3.40080  3.77155  3.81189  2.78074  3.37930  4.28878  2.93466  3.94173  3.02695  3.27700  2.87176  3.16684  3.49313  5.25153  2.60998    210 d x - -
          2.68618  4.42225  2.77519  2.73123  3.46354  2.40513  3.72494  3.29354  2.67741  2.69355  4.24690  2.90347  2.73739  3.18146  2.89801  2.37887  2.77519  2.98518  4.58477  3.61503
          0.02476  4.10663  4.82898  0.61958  0.77255  0.50249  0.92892
    139   2.73159  5.17454  2.29192  2.33954  4.49384  3.40988  3.05989  3.96585  1.69021  3.46824  4.24223  2.88747  3.85153  2.77774  2.87642  2.32239  2.96904  3.55925  5.61565  4.21903    211 k . - -
          2.68618  4.42225  2.77519  2.73123  3.46354  2.40513  3.72494  3.29354  2.67741  2.69355  4.24690  2.90347  2.73739  3.18146  2.89801  2.37887  2.77519  2.98518  4.58477  3.61503
          0.28335  4.22553  1.46047  0.61958  0.77255  0.59191  0.80580
    140   2.82057  4.83841  3.17762  2.67719  3.67998  3.54234  3.64415  3.46332  1.50398  3.03944  3.95203  3.12526  3.95348  2.88124  2.55675  2.87378  3.04137  3.19367  5.03187  2.62319    212 k . - -
          2.68618  4.42225  2.77519  2.73123  3.46354  2.40513  3.72494  3.29354  2.67741  2.69355  4.24690  2.90347  2.73739  3.18146  2.89801  2.37887  2.77519  2.98518  4.58477  3.61503
          0.02842  3.97060  4.69294  0.61958  0.77255  0.82542  0.57634
    141   2.76161  5.19342  2.17487  2.22957  4.51283  3.30285  3.64694  3.98573  1.77183  3.49625  4.30173  2.26955  3.81037  2.78541  2.89805  2.70745  3.01347  3.58669  5.64642  4.24027    213 k . - -
          2.68618  4.42225  2.77519  2.73123  3.46354  2.40513  3.72494  3.29354  2.67741  2.69355  4.24690  2.90347  2.73739  3.18146  2.89801  2.37887  2.77519  2.98518  4.58477  3.61503
          0.02842  3.97060  4.69294  0.61958  0.77255  0.82542  0.57634
    142   2.87595  5.33147  1.39128  2.15899  4.60020  3.24196  3.73900  4.13633  2.68202  3.65365  4.51000  2.73238  3.83433  2.20769  3.21426  2.79358  3.15884  3.73691  5.80032  4.34011    214 d . - -
          2.68624  4.42232  2.77526  2.73103  3.46360  2.40519  3.72450  3.29360  2.67711  2.69361  4.24696  2.90353  2.73746  3.18153  2.89807  2.37893  2.77526  2.98525  4.58483  3.61464
          0.41715  1.51500  2.10972  0.74879  0.64044  0.43649  1.03931
    143   2.81044  5.27497  1.64933  2.27039  4.55596  3.36046  2.76938  4.06082  2.04701  3.56093  4.35858  2.83075  3.86071  2.82920  2.98089  2.75079  3.05880  3.65562  5.69802  4.27483    219 d x - -
          2.68618  4.42225  2.77519  2.73123  3.46354  2.40513  3.72494  3.29354  2.67741  2.69355  4.24690  2.90347  2.73739  3.18146  2.89801  2.37887  2.77519  2.98518  4.58477  3.61503
          0.13450  4.13463  2.20871  0.61958  0.77255  0.52011  0.90252
    144   2.67393  5.01737  2.14386  2.35454  4.20166  3.40069  2.91534  3.74308  2.13046  3.28784  4.08403  2.89329  3.82595  2.76721  2.87724  2.66048  2.90875  3.37699  5.42507  2.92281    220 k x - -
          2.68618  4.42225  2.77519  2.73123  3.46354  2.40513  3.72494  3.29354  2.67741  2.69355  4.24690  2.90347  2.73739  3.18146  2.89801  2.37887  2.77519  2.98518  4.58477  3.61503
          0.08970  4.12769  2.66389  0.61958  0.77255  0.69531  0.69098
    145   2.71224  5.01497  1.92506  2.33493  4.15692  3.37493  3.65459  3.71492  2.14473  3.27985  4.10116  2.87608  3.83577  2.81352  2.94259  2.69938  2.95467  3.36639  5.41864  2.74972    221 d x - -
          2.68618  4.42225  2.77519  2.73123  3.46354  2.40513  3.72494  3.29354  2.67741  2.69355  4.24690  2.90347  2.73739  3.18146  2.89801  2.37887  2.77519  2.98518  4.58477  3.61503
          0.02586  4.06385  4.78619  0.61958  0.77255  0.75275  0.63690
    146   3.02244  5.61174  1.21122  1.63521  4.89537  3.25106  3.82365  4.42423  2.87286  3.92253  4.78956  2.71409  3.88933  2.99567  3.48617  2.89421  3.31772  3.99292  6.06956  4.55205    222 d x - -
          2.68618  4.42225  2.77519  2.73123  3.46354  2.40513  3.72494  3.29354  2.67741  2.69355  4.24690  2.90347  2.73739  3.18146  2.89801  2.37887  2.77519  2.98518  4.58477  3.61503
          0.02586  4.06385  4.78619  0.61958  0.77255  0.75275  0.63690
    147   3.20638  5.35108  0.67803  2.47477  4.75644  3.36574  4.11482  4.39056  3.23748  3.96631  4.95261  3.03924  4.03240  3.35709  3.77665  3.14988  3.55042  4.01065  5.88667  4.60290    223 D x - -
          2.68618  4.42225  2.77519  2.73123  3.46354  2.40513  3.72494  3.29354  2.67741  2.69355  4.24690  2.90347  2.73739  3.18146  2.89801  2.37887  2.77519  2.98518  4.58477  3.61503
          0.02586  4.06385  4.78619  0.61958  0.77255  0.75275  0.63690
    148   2.96773  5.13797  3.14653  2.65615  4.36539  3.58312  2.62942  3.91872  1.24568  3.39752  4.25984  3.11322  3.99704  2.81077  2.33741  2.95969  3.16796  3.58966  5.41641  4.12631    224 k x - -
          2.68618  4.42225  2.77519  2.73123  3.46354  2.40513  3.72494  3.29354  2.67741  2.69355  4.24690  2.90347  2.73739  3.18146  2.89801  2.37887  2.77519  2.98518  4.58477  3.61503
          0.02586  4.06385  4.78619  0.61958  0.77255  0.58552  0.81377
    149   2.69767  5.05839  2.54275  2.36450  4.32104  3.41208  3.63972  3.79996  1.68286  3.33577  4.12716  2.57947  3.83957  2.76990  2.83876  2.67930  2.93164  3.42604  5.49551  3.11988    225 k x - -
          2.68618  4.42225  2.77519  2.73123  3.46354  2.40513  3.72494  3.29354  2.67741  2.69355  4.24690  2.90347  2.73739  3.18146  2.89801  2.37887  2.77519  2.98518  4.58477  3.61503
          0.02345  4.16032  4.88267  0.61958  0.77255  0.48337  0.95895
    150   2.70000  5.15359  2.40980  2.09938  4.46992  3.41022  3.64722  3.93852  1.83930  3.44466  4.20998  2.50870  3.83834  2.76096  2.89804  2.66458  2.93601  2.87817  5.59924  4.19789    226 k x - -
          2.68618  4.42225  2.77519  2.73123  3.46354  2.40513  3.72494  3.29354  2.67741  2.69355  4.24690  2.90347  2.73739  3.18146  2.89801  2.37887  2.77519  2.98518  4.58477  3.61503
          0.02131  4.25516  4.97750  0.61958  0.77255  0.55613  0.85197
    151   2.71315  4.94989  3.00475  2.54722  4.41887  3.42612  3.74833  3.85048  1.60288  3.39775  4.20214  3.04051  2.94231  2.88752  2.80638  1.94720  2.98444  3.45922  5.56547  4.24002    227 k x - -
          2.68618  4.42225  2.77519  2.73123  3.46354  2.40513  3.72494  3.29354  2.67741  2.69355  4.24690  2.90347  2.73739  3.18146  2.89801  2.37887  2.77519  2.98518  4.58477  3.61503
          0.02131  4.25516  4.97750  0.61958  0.77255  0.44415  1.02546
    152   3.93701  5.24626  4.51314  4.34268  2.45206  4.36247  3.91383  3.89522  4.19092  3.23081  4.52606  4.30250  4.83432  4.38510  4.27553  4.02104  4.23036  3.78841  4.10570  0.46654    228 Y x - -
          2.68618  4.42225  2.77519  2.73123  3.46354  2.40513  3.72494  3.29354  2.67741  2.69355  4.24690  2.90347  2.73739  3.18146  2.89801  2.37887  2.77519  2.98518  4.58477  3.61503
          0.11183  4.30817  2.38225  0.61958  0.77255  0.48576  0.95510
    153   3.78578  5.13259  4.36907  4.17553  2.39664  4.24891  3.83836  3.75233  4.02473  3.11313  4.39259  4.17676  4.72012  4.24366  4.13131  3.88219  4.07721  3.64069  4.04928  0.54047    229 Y x - -
          2.68618  4.42225  2.77519  2.73123  3.46354  2.40513  3.72494  3.29354  2.67741  2.69355  4.24690  2.90347  2.73739  3.18146  2.89801  2.37887  2.77519  2.98518  4.58477  3.61503
          0.02211  4.21846  4.94081  0.61958  0.77255  0.42037  1.06945
    154   3.13496  5.34632  3.47158  2.83170  4.81650  3.76452  3.72269  4.17166  1.62515  3.58883  4.43138  2.57498  4.13149  2.84648  1.25334  3.11065  3.30481  3.82527  5.62109  4.42719    230 r x - -
          2.68618  4.42225  2.77519  2.73123  3.46354  2.40513  3.72494  3.29354  2.67741  2.69355  4.24690  2.90347  2.73739  3.18146  2.89801  2.37887  2.77519  2.98518  4.58477  3.61503
          0.02020  4.30817  5.03052  0.61958  0.77255  0.48576  0.95510
    155   2.99007  5.25129  3.32588  2.70822  4.66280  3.67756  3.69816  4.04536  1.93882  3.50210  4.32360  3.17311  2.97419  2.34326  1.37038  2.97183  3.17951  3.68969  5.58134  4.33720    231 r x - -
          2.68618  4.42225  2.77519  2.73123  3.46354  2.40513  3.72494  3.29354  2.67741  2.69355  4.24690  2.90347  2.73739  3.18146  2.89801  2.37887  2.77519  2.98518  4.58477  3.61503
          0.02020  4.30817  5.03052  0.61958  0.77255  0.48576  0.95510
    156   2.72509  5.10621  2.06279  2.37110  4.40903  2.79453  3.70339  3.87420  2.51199  3.41348  4.19873  2.59974  3.86928  2.83252  3.00922  2.04525  2.97093  3.48744  5.59461  3.17261    232 s x - -
          2.68618  4.42225  2.77519  2.73123  3.46354  2.40513  3.72494  3.29354  2.67741  2.69355  4.24690  2.90347  2.73739  3.18146  2.89801  2.37887  2.77519  2.98518  4.58477  3.61503
          0.02020  4.30817  5.03052  0.61958  0.77255  0.48576  0.95510
    157   1.45051  4.69403  2.24440  2.69075  4.16356  3.39730  3.92838  3.38232  2.81556  3.17243  4.04472  3.15463  3.93118  3.12179  3.25889  2.74415  2.96506  2.51505  5.50638  4.19520    233 a x - -
          2.68618  4.42225  2.77519  2.73123  3.46354  2.40513  3.72494  3.29354  2.67741  2.69355  4.24690  2.90347  2.73739  3.18146  2.89801  2.37887  2.77519  2.98518  4.58477  3.61503
          0.10460  4.30817  2.45504  0.61958  0.77255  0.48576  0.95510
    158   2.62858  4.58165  2.68907  2.64455  3.75516  3.50596  3.22834  3.14172  2.63852  2.06499  3.67959  3.12353  3.90391  2.97213  3.05905  2.39662  2.86419  2.51198  5.12890  3.84169    234 l x - -
          2.68618  4.42225  2.77519  2.73123  3.46354  2.40513  3.72494  3.29354  2.67741  2.69355  4.24690  2.90347  2.73739  3.18146  2.89801  2.37887  2.77519  2.98518  4.58477  3.61503
          0.02196  4.22553  4.94787  0.61958  0.77255  0.42468  1.06125
    159   1.59510  4.70659  3.21211  2.70304  3.90224  3.53145  3.79217  3.33273  2.09415  2.98921  3.85514  3.17010  3.95803  3.00297  2.94926  2.80632  2.95901  3.05169  5.24205  2.98686    235 a x - -
          2.68618  4.42225  2.77519  2.73123  3.46354  2.40513  3.72494  3.29354  2.67741  2.69355  4.24690  2.90347  2.73739  3.18146  2.89801  2.37887  2.77519  2.98518  4.58477  3.61503
          0.16364  4.30817  1.98416  0.61958  0.77255  0.48576  0.95510
    160   2.68063  4.89589  2.94500  2.17932  4.16596  3.44561  3.66663  3.57661  2.12064  2.64326  3.98718  2.97721  3.86165  2.81568  2.82550  1.95412  2.91482  3.24682  5.39088  4.06042    236 s x - -
          2.68618  4.42225  2.77519  2.73123  3.46354  2.40513  3.72494  3.29354  2.67741  2.69355  4.24690  2.90347  2.73739  3.18146  2.89801  2.37887  2.77519  2.98518  4.58477  3.61503
          0.02328  4.16781  4.89015  0.61958  0.77255  0.48818  0.95125
    161   2.33834  5.04200  2.79982  2.12206  4.37335  2.79932  3.69351  3.82173  2.48229  3.36916  4.15918  2.92548  2.34032  2.41605  2.95952  2.68893  2.94827  3.44006  5.55881  4.18204    237 e x - -
          2.68618  4.42225  2.77519  2.73123  3.46354  2.40513  3.72494  3.29354  2.67741  2.69355  4.24690  2.90347  2.73739  3.18146  2.89801  2.37887  2.77519  2.98518  4.58477  3.61503
          0.02131  4.25516  4.97750  0.61958  0.77255  0.55613  0.85197
    162   2.72751  5.07034  2.01882  2.37220  4.32242  2.66921  3.69375  3.79659  2.20740  3.35124  4.15020  2.91669  3.86779  2.83249  2.98757  2.71207  2.96899  3.43052  5.53442  2.61461    238 d x - -
          2.68618  4.42225  2.77519  2.73123  3.46354  2.40513  3.72494  3.29354  2.67741  2.69355  4.24690  2.90347  2.73739  3.18146  2.89801  2.37887  2.77519  2.98518  4.58477  3.61503
          0.02131  4.25516  4.97750  0.61958  0.77255  0.55613  0.85197
    163   3.04150  5.62190  1.15877  1.86420  4.93261  3.34466  3.87922  4.45502  2.88846  3.94380  4.78100  2.80779  3.95979  3.03997  3.48820  2.32764  3.33010  4.01473  6.10299  4.59146    239 d x - -
          2.68618  4.42225  2.77519  2.73123  3.46354  2.40513  3.72494  3.29354  2.67741  2.69355  4.24690  2.90347  2.73739  3.18146  2.89801  2.37887  2.77519  2.98518  4.58477  3.61503
          0.02131  4.25516  4.97750  0.61958  0.77255  0.55613  0.85197
    164   2.64382  4.99166  2.54810  2.38923  4.27982  3.42633  3.63685  3.72558  2.12009  3.27556  4.05684  2.92546  3.11279  2.76004  2.88422  2.17891  2.64427  3.35354  5.46757  3.22963    240 k x - -
          2.68618  4.42225  2.77519  2.73123  3.46354  2.40513  3.72494  3.29354  2.67741  2.69355  4.24690  2.90347  2.73739  3.18146  2.89801  2.37887  2.77519  2.98518  4.58477  3.61503
          0.11829  4.25516  2.32924  0.61958  0.77255  0.55613  0.85197
    165   2.72428  4.99717  2.30533  2.40588  4.11818  3.42940  3.66952  3.69141  1.91336  3.25838  4.07979  2.93725  3.86830  2.83005  2.90442  2.72236  2.96123  3.34974  5.38507  2.39867    241 k x - -
          2.68618  4.42225  2.77519  2.73123  3.46354  2.40513  3.72494  3.29354  2.67741  2.69355  4.24690  2.90347  2.73739  3.18146  2.89801  2.37887  2.77519  2.98518  4.58477  3.61503
          0.02345  4.16032  4.88267  0.61958  0.77255  0.66310  0.72412
    166   2.79997  5.18377  1.82605  2.29757  4.29247  3.36667  3.71807  3.92889  2.60445  3.46937  4.28859  1.93173  3.87335  2.88050  3.11661  2.75852  3.05558  3.55340  5.56126  2.95553    242 d x - -
          2.68618  4.42225  2.77519  2.73123  3.46354  2.40513  3.72494  3.29354  2.67741  2.69355  4.24690  2.90347  2.73739  3.18146  2.89801  2.37887  2.77519  2.98518  4.58477  3.61503
          0.12233  4.16032  2.30718  0.61958  0.77255  0.66310  0.72412
    167   3.03271  5.61151  1.12986  1.74653  4.89647  3.25092  3.83336  4.42494  2.89105  3.92913  4.80277  2.71747  3.89397  3.00838  3.50582  2.90435  3.33078  3.99666  6.07513  4.55942    243 d x - -
          2.68624  4.42231  2.77489  2.73129  3.46360  2.40519  3.72500  3.29360  2.67723  2.69361  4.24696  2.90353  2.73745  3.18152  2.89807  2.37893  2.77525  2.98524  4.58483  3.61429
          0.51490  0.93117  4.78619  0.16042  1.90907  0.57301  0.82971
    168   2.81541  4.98138  2.26938  2.44918  3.71540  3.44265  3.73221  3.65045  2.70146  3.23626  4.10984  2.41049  3.93447  2.98630  3.17238  2.82400  3.07030  3.33959  5.15075  1.79749    245 y x - -
          2.68618  4.42225  2.77519  2.73123  3.46354  2.40513  3.72494  3.29354  2.67741  2.69355  4.24690  2.90347  2.73739  3.18146  2.89801  2.37887  2.77519  2.98518  4.58477  3.61503
          0.02328  4.16781  4.89015  0.61958  0.77255  0.65541  0.73237
    169   2.65356  4.80198  3.01171  2.50938  4.04973  2.68728  3.68423  3.48848  1.92948  3.09494  3.92286  3.01246  3.86359  2.84992  2.86596  2.35256  2.89523  3.16914  5.31872  2.86247    246 k x - -
          2.68618  4.42225  2.77519  2.73123  3.46354  2.40513  3.72494  3.29354  2.67741  2.69355  4.24690  2.90347  2.73739  3.18146  2.89801  2.37887  2.77519  2.98518  4.58477  3.61503
          0.23745  4.16781  1.63025  0.61958  0.77255  0.65541  0.73237
    170   2.74652  4.99981  2.81059  2.42115  4.36617  2.46834  3.63060  3.78916  1.82999  3.32079  4.14656  2.92786  3.84888  2.25830  2.59387  2.74113  2.98573  3.43077  5.47436  4.16078    247 k . - -
          2.68618  4.42225  2.77519  2.73123  3.46354  2.40513  3.72494  3.29354  2.67741  2.69355  4.24690  2.90347  2.73739  3.18146  2.89801  2.37887  2.77519  2.98518  4.58477  3.61503
          0.02876  3.95911  4.68146  0.61958  0.77255  0.57082  0.83255
    171   2.85724  5.41166  1.66739  1.99591  4.71755  3.32157  3.72121  4.21935  2.07643  3.69843  4.49399  2.29185  3.85989  2.85723  3.13129  2.77135  3.11586  3.78713  5.84337  4.38174    248 d x - -
          2.68618  4.42225  2.77519  2.73123  3.46354  2.40513  3.72494  3.29354  2.67741  2.69355  4.24690  2.90347  2.73739  3.18146  2.89801  2.37887  2.77519  2.98518  4.58477  3.61503
          0.02420  4.12942  4.85176  0.61958  0.77255  0.69367  0.69263
    172   2.94759  5.28897  1.07346  2.31549  4.73527  3.30250  3.91586  4.25962  2.92233  3.80619  4.67268  2.87760  2.57876  3.09804  3.47435  2.89410  3.26810  3.83550  5.92542  4.51099    249 d x - -
          2.68618  4.42225  2.77519  2.73123  3.46354  2.40513  3.72494  3.29354  2.67741  2.69355  4.24690  2.90347  2.73739  3.18146  2.89801  2.37887  2.77519  2.98518  4.58477  3.61503
          0.02420  4.12942  4.85176  0.61958  0.77255  0.69367  0.69263
    173   2.72688  4.95391  1.82964  2.38777  4.01678  3.38128  3.71314  3.66375  2.60940  3.25391  4.09421  2.92104  3.86805  2.90326  3.09286  2.28323  2.98570  3.32765  5.35517  2.57386    250 d x - -
          2.68618  4.42225  2.77519  2.73123  3.46354  2.40513  3.72494  3.29354  2.67741  2.69355  4.24690  2.90347  2.73739  3.18146  2.89801  2.37887  2.77519  2.98518  4.58477  3.61503
          0.16044  4.12942  2.02391  0.61958  0.77255  0.69367  0.69263
    174   2.82312  4.46614  3.65441  3.15147  2.66200  3.73001  2.93118  2.95831  3.02199  2.58621  3.57899  3.46081  4.11429  3.34401  3.30972  3.02133  3.05914  2.24712  4.25889  1.74641    251 y . - -
          2.68618  4.42225  2.77519  2.73123  3.46354  2.40513  3.72494  3.29354  2.67741  2.69355  4.24690  2.90347  2.73739  3.18146  2.89801  2.37887  2.77519  2.98518  4.58477  3.61503
          0.02768  3.99666  4.71900  0.61958  0.77255  0.80631  0.59150
    175   2.74443  4.87515  2.99126  2.59246  4.35781  3.38659  3.70963  3.77107  1.39824  3.33638  4.18976  3.04749  3.88721  2.87036  2.55270  2.23037  3.02098  3.40870  5.47414  4.19438    252 k . - -
          2.68618  4.42225  2.77519  2.73123  3.46354  2.40513  3.72494  3.29354  2.67741  2.69355  4.24690  2.90347  2.73739  3.18146  2.89801  2.37887  2.77519  2.98518  4.58477  3.61503
          0.02768  3.99666  4.71900  0.61958  0.77255  0.48740  0.95249
    176   2.67378  4.92390  2.94072  2.44097  4.16693  3.44754  3.65513  3.61326  2.23669  3.18985  3.99896  2.43357  3.85515  2.42248  2.84454  2.36646  2.90512  3.27459  5.39223  2.64975    253 k x - -
          2.68618  4.42225  2.77519  2.73123  3.46354  2.40513  3.72494  3.29354  2.67741  2.69355  4.24690  2.90347  2.73739  3.18146  2.89801  2.37887  2.77519  2.98518  4.58477  3.61503
          0.02257  4.19839  4.92074  0.61958  0.77255  0.40876  1.09206
    177   3.15555  5.83211  1.09193  1.75787  5.10616  3.36840  3.93836  4.65897  2.99914  4.11804  4.97164  2.22756  4.00968  3.10445  3.63660  3.01196  3.44925  4.20034  6.26635  4.71090    254 d x - -
          2.68618  4.42225  2.77519  2.73123  3.46354  2.40513  3.72494  3.29354  2.67741  2.69355  4.24690  2.90347  2.73739  3.18146  2.89801  2.37887  2.77519  2.98518  4.58477  3.61503
          0.02020  4.30817  5.03052  0.61958  0.77255  0.48576  0.95510
    178   3.14124  5.10668  2.01896  2.80205  3.13883  3.68957  3.85279  3.75764  3.12911  3.29888  4.29871  3.28117  4.20829  3.36674  3.55886  3.16130  3.41114  3.50224  4.71671  1.13876    255 y x - -
          2.68618  4.42225  2.77519  2.73123  3.46354  2.40513  3.72494  3.29354  2.67741  2.69355  4.24690  2.90347  2.73739  3.18146  2.89801  2.37887  2.77519  2.98518  4.58477  3.61503
          0.02020  4.30817  5.03052  0.61958  0.77255  0.48576  0.95510
    179   3.07179  4.75949  3.78348  3.47476  2.69955  3.80908  3.85242  3.48257  3.41488  3.04300  4.09413  3.69920  4.33335  3.72086  3.66630  2.37397  3.39601  3.25147  4.32503  0.95048    256 y x - -
          2.68618  4.42225  2.77519  2.73123  3.46354  2.40513  3.72494  3.29354  2.67741  2.69355  4.24690  2.90347  2.73739  3.18146  2.89801  2.37887  2.77519  2.98518  4.58477  3.61503
          0.10947  4.30817  2.40534  0.61958  0.77255  0.48576  0.95510
    180   2.68831  4.85129  2.44428  2.46739  4.05353  2.64482  3.73267  3.53799  2.59597  3.15059  3.98390  2.98744  2.99118  2.91124  3.06326  2.72406  2.94100  3.21653  5.36324  2.20535    257 y x - -
          2.68618  4.42225  2.77519  2.73123  3.46354  2.40513  3.72494  3.29354  2.67741  2.69355  4.24690  2.90347  2.73739  3.18146  2.89801  2.37887  2.77519  2.98518  4.58477  3.61503
          0.02206  4.22076  4.94311  0.61958  0.77255  0.59745  0.79898
    181   2.75380  5.26515  2.28636  1.94505  4.58958  2.62288  3.66966  4.07591  1.99086  3.55865  4.32423  2.84697  3.84709  2.39499  2.96070  2.69788  2.99580  3.64719  5.69816  4.27302    258 e x - -
          2.68618  4.42225  2.77519  2.73123  3.46354  2.40513  3.72494  3.29354  2.67741  2.69355  4.24690  2.90347  2.73739  3.18146  2.89801  2.37887  2.77519  2.98518  4.58477  3.61503
          0.12269  4.22076  2.29484  0.61958  0.77255  0.59745  0.79898
    182   2.82437  4.96814  3.07211  2.65761  4.46889  3.45864  3.75401  3.88299  1.22670  3.42765  4.27841  3.10970  3.95222  2.90894  2.55122  2.28770  3.09482  3.51426  5.54561  4.27417    259 k x - -
          2.68618  4.42225  2.77519  2.73123  3.46354  2.40513  3.72494  3.29354  2.67741  2.69355  4.24690  2.90347  2.73739  3.18146  2.89801  2.37887  2.77519  2.98518  4.58477  3.61503
          0.16166  4.12244  2.01694  0.61958  0.77255  0.70031  0.68603
    183   2.81746  5.01590  1.50442  2.36343  3.72549  3.35848  3.71045  3.68429  2.70614  3.26453  4.17305  2.89992  3.88632  2.96703  3.19095  2.80639  3.08517  3.37412  5.16320  2.60059    260 d x - -
          2.68618  4.42225  2.77519  2.73123  3.46354  2.40513  3.72494  3.29354  2.67741  2.69355  4.24690  2.90347  2.73739  3.18146  2.89801  2.37887  2.77519  2.98518  4.58477  3.61503
          0.02791  3.98869  4.71103  0.61958  0.77255  0.81225  0.58674
    184   3.11757  5.25981  0.76467  2.41375  4.65317  3.30151  4.03787  4.26846  3.14468  3.85659  4.83838  2.97552  3.96264  3.27803  3.67579  3.06763  3.45903  3.89566  5.79892  4.50837    261 d x - -
          2.68618  4.42225  2.77519  2.73123  3.46354  2.40513  3.72494  3.29354  2.67741  2.69355  4.24690  2.90347  2.73739  3.18146  2.89801  2.37887  2.77519  2.98518  4.58477  3.61503
          0.02791  3.98869  4.71103  0.61958  0.77255  0.81225  0.58674
    185   2.73169  4.75698  2.89372  2.63030  3.89957  2.34147  1.58798  3.71073  2.65600  3.29426  4.18223  3.08863  3.89108  3.08014  3.00956  2.79650  3.05138  3.35774  5.24546  3.84465    262 h x - -
          2.68618  4.42225  2.77519  2.73123  3.46354  2.40513  3.72494  3.29354  2.67741  2.69355  4.24690  2.90347  2.73739  3.18146  2.89801  2.37887  2.77519  2.98518  4.58477  3.61503
          0.02791  3.98869  4.71103  0.61958  0.77255  0.81225  0.58674
    186   3.08079  5.04660  3.26435  2.86560  4.45962  3.55642  3.82763  3.89646  0.88972  3.43682  4.39317  3.28452  4.04951  3.01336  2.45927  3.11584  3.32601  3.59811  5.46743  4.29743    263 k x - -
          2.68618  4.42225  2.77519  2.73123  3.46354  2.40513  3.72494  3.29354  2.67741  2.69355  4.24690  2.90347  2.73739  3.18146  2.89801  2.37887  2.77519  2.98518  4.58477  3.61503
          0.18582  3.98869  1.89014  0.61958  0.77255  0.45075  1.01377
    187   2.82572  5.33835  1.75352  2.20093  4.65565  2.57246  3.71797  4.15350  2.61074  3.64999  4.44942  2.28562  3.84495  2.30391  3.15132  2.75063  3.08999  3.72868  5.80717  4.35199    264 d . - -
          2.68627  4.42234  2.77509  2.73133  3.46363  2.40522  3.72453  3.29363  2.67690  2.69364  4.24699  2.90356  2.73749  3.18156  2.89810  2.37896  2.77529  2.98528  4.58486  3.61405
          0.34803  1.66960  2.24813  1.02390  0.44502  0.54425  0.86816
    188   2.89579  5.12446  1.30792  2.39201  3.81543  3.40080  3.77155  3.81189  2.78074  3.37930  4.28878  2.93466  3.94173  3.02695  3.27700  2.87176  3.16684  3.49313  5.25153  2.60998    270 d x - -
          2.68618  4.42225  2.77519  2.73123  3.46354  2.40513  3.72494  3.29354  2.67741  2.69355  4.24690  2.90347  2.73739  3.18146  2.89801  2.37887  2.77519  2.98518  4.58477  3.61503
          0.02476  4.10663  4.82898  0.61958  0.77255  0.71504  0.67172
    189   2.89579  5.12446  1.30792  2.39201  3.81543  3.40080  3.77155  3.81189  2.78074  3.37930  4.28878  2.93466  3.94173  3.02695  3.27700  2.87176  3.16684  3.49313  5.25153  2.60998    271 d x - -
          2.68618  4.42225  2.77519  2.73123  3.46354  2.40513  3.72494  3.29354  2.67741  2.69355  4.24690  2.90347  2.73739  3.18146  2.89801  2.37887  2.77519  2.98518  4.58477  3.61503
          0.02476  4.10663  4.82898  0.61958  0.77255  0.71504  0.67172
    190   2.69503  4.99181  2.29520  2.05674  4.21501  3.37285  3.66889  3.68805  2.51068  3.26382  4.07756  2.87682  3.83267  2.82085  2.99980  2.29147  2.93915  3.33987  5.46276  2.52532    272 e x - -
          2.68618  4.42225  2.77519  2.73123  3.46354  2.40513  3.72494  3.29354  2.67741  2.69355  4.24690  2.90347  2.73739  3.18146  2.89801  2.37887  2.77519  2.98518  4.58477  3.61503
          0.02476  4.10663  4.82898  0.61958  0.77255  0.71504  0.67172
    191   3.60272  4.99605  4.19252  3.97143  2.34216  4.10966  3.75390  3.58142  3.82271  2.97325  4.23298  4.02392  4.58061  4.07114  3.95573  3.71360  3.89199  3.46377  3.99292  0.65040    273 Y x - -
          2.68618  4.42225  2.77519  2.73123  3.46354  2.40513  3.72494  3.29354  2.67741  2.69355  4.24690  2.90347  2.73739  3.18146  2.89801  2.37887  2.77519  2.98518  4.58477  3.61503
          0.02476  4.10663  4.82898  0.61958  0.77255  0.71504  0.67172
    192   2.77633  5.17777  2.12606  2.28674  4.53709  2.09028  3.71309  4.00633  1.90644  3.53022  4.33394  2.83982  3.84888  2.85413  3.02127  2.73414  3.04033  3.60217  5.69346  4.28870    274 k x - -
          2.68618  4.42225  2.77519  2.73123  3.46354  2.40513  3.72494  3.29354  2.67741  2.69355  4.24690  2.90347  2.73739  3.18146  2.89801  2.37887  2.77519  2.98518  4.58477  3.61503
          0.13860  4.10663  2.18071  0.61958  0.77255  0.71504  0.67172
    193   2.64236  4.74280  2.99122  2.49547  3.84577  2.64246  2.85079  3.38039  2.18665  2.99263  3.83723  2.99321  3.84419  2.82546  2.80700  2.69479  2.87378  3.08199  5.16422  2.95279    275 k x - -
          2.68618  4.42225  2.77519  2.73123  3.46354  2.40513  3.72494  3.29354  2.67741  2.69355  4.24690  2.90347  2.73739  3.18146  2.89801  2.37887  2.77519  2.98518  4.58477  3.61503
          0.28909  3.99574  1.45819  0.61958  0.77255  0.44672  1.02088
    194   2.78472  5.25208  1.82689  2.23489  4.56380  3.32472  3.65802  4.04123  1.99351  3.53768  4.33701  2.79443  3.82738  2.27995  2.91680  2.72290  3.03259  3.63502  5.68346  4.26935    276 d . - -
          2.68624  4.42232  2.77458  2.73130  3.46360  2.40519  3.72450  3.29361  2.67729  2.69361  4.24696  2.90353  2.73746  3.18153  2.89807  2.37893  2.77526  2.98525  4.58483  3.61510
          0.43998  1.56082  1.92426  0.74374  0.64499  0.46182  0.99461
    195   2.88047  5.40442  1.49531  2.19791  4.71144  3.30714  3.74102  4.21427  2.15451  3.70713  4.51955  2.22690  3.86610  2.88681  3.16490  2.79466  3.14717  3.79094  5.85614  4.39546    281 d x - -
          2.68618  4.42225  2.77519  2.73123  3.46354  2.40513  3.72494  3.29354  2.67741  2.69355  4.24690  2.90347  2.73739  3.18146  2.89801  2.37887  2.77519  2.98518  4.58477  3.61503
          0.02479  4.10569  4.82804  0.61958  0.77255  0.71590  0.67090
    196   2.65507  4.89811  2.44048  2.39245  4.11227  3.40110  3.64957  3.58174  2.16021  3.16840  3.98394  2.92171  3.82997  2.80348  2.91568  2.30763  2.89337  3.24602  5.36983  2.58478    282 k x - -
          2.68618  4.42225  2.77519  2.73123  3.46354  2.40513  3.72494  3.29354  2.67741  2.69355  4.24690  2.90347  2.73739  3.18146  2.89801  2.37887  2.77519  2.98518  4.58477  3.61503
          0.02479  4.10569  4.82804  0.61958  0.77255  0.71590  0.67090
    197   2.69320  4.94335  2.93241  2.14311  4.13682  3.44693  2.46530  3.63644  2.07843  3.19914  4.01432  2.95668  3.85371  2.77806  2.74460  2.70100  2.91945  3.29883  5.35598  3.01291    283 k x - -
          2.68618  4.42225  2.77519  2.73123  3.46354  2.40513  3.72494  3.29354  2.67741  2.69355  4.24690  2.90347  2.73739  3.18146  2.89801  2.37887  2.77519  2.98518  4.58477  3.61503
          0.02479  4.10569  4.82804  0.61958  0.77255  0.50193  0.92978
    198   2.83141  5.36513  2.08853  1.96766  4.68548  3.37764  3.71561  4.17873  1.70217  3.65514  4.43447  2.36310  3.87799  2.84079  3.04128  2.76017  3.08025  3.74681  5.79234  4.35265    284 k x - -
          2.68618  4.42225  2.77519  2.73123  3.46354  2.40513  3.72494  3.29354  2.67741  2.69355  4.24690  2.90347  2.73739  3.18146  2.89801  2.37887  2.77519  2.98518  4.58477  3.61503
          0.02196  4.22553  4.94787  0.61958  0.77255  0.59191  0.80580
    199   2.79585  5.30451  2.17534  2.01570  4.63418  3.39756  3.68566  4.11695  1.70409  3.59298  4.36621  2.85953  3.86935  2.36020  2.93089  2.73542  3.03691  3.69033  5.72493  4.30666    285 k x - -
          2.68618  4.42225  2.77519  2.73123  3.46354  2.40513  3.72494  3.29354  2.67741  2.69355  4.24690  2.90347  2.73739  3.18146  2.89801  2.37887  2.77519  2.98518  4.58477  3.61503
          0.02196  4.22553  4.94787  0.61958  0.77255  0.59191  0.80580
    200   2.86520  5.34783  1.48057  2.29301  4.62922  3.38952  2.79124  4.14002  2.08741  3.63464  4.43375  2.85682  3.90098  2.87705  3.04947  2.79885  3.11626  3.72940  5.76872  4.33666    286 d x - -
          2.68618  4.42225  2.77519  2.73123  3.46354  2.40513  3.72494  3.29354  2.67741  2.69355  4.24690  2.90347  2.73739  3.18146  2.89801  2.37887  2.77519  2.98518  4.58477  3.61503
          0.02196  4.22553  4.94787  0.61958  0.77255  0.42468  1.06125
    201   2.74562  5.13370  1.76258  2.38288  4.33022  3.44455  2.95685  3.88058  2.18542  3.40940  4.19864  2.92816  3.88094  2.82172  2.95236  2.71984  2.98253  3.49942  5.53531  2.97120    287 d x - -
          2.68618  4.42225  2.77519  2.73123  3.46354  2.40513  3.72494  3.29354  2.67741  2.69355  4.24690  2.90347  2.73739  3.18146  2.89801  2.37887  2.77519  2.98518  4.58477  3.61503
          0.02020  4.30817  5.03052  0.61958  0.77255  0.48576  0.95510
    202   2.82452  5.12748  1.76986  2.41909  4.18648  3.46291  3.75165  3.82878  2.24317  3.38915  4.21748  2.96210  3.93476  2.92244  3.06905  2.80717  3.06923  3.48122  5.47949  2.15656    288 d x - -
          2.68618  4.42225  2.77519  2.73123  3.46354  2.40513  3.72494  3.29354  2.67741  2.69355  4.24690  2.90347  2.73739  3.18146  2.89801  2.37887  2.77519  2.98518  4.58477  3.61503
          0.02020  4.30817  5.03052  0.61958  0.77255  0.48576  0.95510
    203   2.90453  5.39662  1.60837  1.57381  4.63094  3.40472  3.79219  4.16622  2.68398  3.67617  4.48142  2.86920  3.93247  2.93618  3.22123  2.83425  3.16186  3.76005  5.81771  2.98382    289 e x - -
          2.68618  4.42225  2.77519  2.73123  3.46354  2.40513  3.72494  3.29354  2.67741  2.69355  4.24690  2.90347  2.73739  3.18146  2.89801  2.37887  2.77519  2.98518  4.58477  3.61503
          0.02020  4.30817  5.03052  0.61958  0.77255  0.48576  0.95510
    204   2.85144  5.23952  1.39460  2.36736  4.41328  3.43813  3.76275  3.97728  2.21237  3.51420  4.32845  2.92210  3.92960  2.91386  3.08912  2.81118  3.10015  3.60257  5.63993  3.04880    290 d x - -
          2.68618  4.42225  2.77519  2.73123  3.46354  2.40513  3.72494  3.29354  2.67741  2.69355  4.24690  2.90347  2.73739  3.18146  2.89801  2.37887  2.77519  2.98518  4.58477  3.61503
          0.02020  4.30817  5.03052  0.61958  0.77255  0.48576  0.95510
    205   2.85304  5.28010  2.34397  2.41247  4.59202  3.47782  2.86129  4.07635  1.35620  3.56300  4.35404  2.95371  3.93220  2.84400  2.82365  2.80738  3.08622  3.67630  5.68013  4.29863    291 k x - -
          2.68618  4.42225  2.77519  2.73123  3.46354  2.40513  3.72494  3.29354  2.67741  2.69355  4.24690  2.90347  2.73739  3.18146  2.89801  2.37887  2.77519  2.98518  4.58477  3.61503
          0.02020  4.30817  5.03052  0.61958  0.77255  0.48576  0.95510
    206   2.75444  5.23213  2.27600  2.33474  4.56998  2.80192  3.69492  4.05013  1.73028  3.54435  4.31043  2.57106  3.86913  2.81147  2.97870  2.33746  2.99875  3.62653  5.69133  4.27580    292 k x - -
          2.68618  4.42225  2.77519  2.73123  3.46354  2.40513  3.72494  3.29354  2.67741  2.69355  4.24690  2.90347  2.73739  3.18146  2.89801  2.37887  2.77519  2.98518  4.58477  3.61503
          0.02020  4.30817  5.03052  0.61958  0.77255  0.48576  0.95510
    207   2.81165  5.10738  2.99323  1.97056  4.42856  3.52525  3.70814  3.81066  1.48898  3.37395  4.18969  3.03095  3.94183  2.83910  2.71895  2.80428  3.03755  2.77819  5.55162  4.22277    293 k x - -
          2.68618  4.42225  2.77519  2.73123  3.46354  2.40513  3.72494  3.29354  2.67741  2.69355  4.24690  2.90347  2.73739  3.18146  2.89801  2.37887  2.77519  2.98518  4.58477  3.61503
          0.02020  4.30817  5.03052  0.61958  0.77255  0.48576  0.95510
    208   2.86226  5.03379  3.13874  2.71224  4.56886  3.51322  3.83290  3.99359  1.23740  3.52723  4.36154  3.17046  4.00967  2.98183  2.67789  1.91181  3.13997  3.60474  5.64580  4.36367    294 k x - -
          2.68618  4.42225  2.77519  2.73123  3.46354  2.40513  3.72494  3.29354  2.67741  2.69355  4.24690  2.90347  2.73739  3.18146  2.89801  2.37887  2.77519  2.98518  4.58477  3.61503
          0.02020  4.30817  5.03052  0.61958  0.77255  0.48576  0.95510
    209   2.83415  4.71773  3.24995  2.89557  3.25861  3.59059  3.83932  3.41590  2.93358  3.03817  3.96184  2.60301  4.08116  3.27038  3.29836  2.37352  3.11795  3.14457  4.79208  1.41443    295 y x - -
          2.68618  4.42225  2.77519  2.73123  3.46354  2.40513  3.72494  3.29354  2.67741  2.69355  4.24690  2.90347  2.73739  3.18146  2.89801  2.37887  2.77519  2.98518  4.58477  3.61503
          0.02020  4.30817  5.03052  0.61958  0.77255  0.48576  0.95510
    210   3.93701  5.24626  4.51314  4.34268  2.45206  4.36247  3.91383  3.89522  4.19092  3.23081  4.52606  4.30250  4.83432  4.38510  4.27553  4.02104  4.23036  3.78841  4.10570  0.46654    296 Y x - -
          2.68618  4.42225  2.77519  2.73123  3.46354  2.40513  3.72494  3.29354  2.67741  2.69355  4.24690  2.90347  2.73739  3.18146  2.89801  2.37887  2.77519  2.98518  4.58477  3.61503
          0.02020  4.30817  5.03052  0.61958  0.77255  0.48576  0.95510
    211   3.35974  5.42797  3.87580  3.09062  4.97110  3.92100  3.76328  4.27482  1.44821  3.65271  4.53832  3.44456  4.26291  2.89326  1.02563  3.34277  3.49046  3.96316  5.63425  4.52784    297 r x - -
          2.68618  4.42225  2.77519  2.73123  3.46354  2.40513  3.72494  3.29354  2.67741  2.69355  4.24690  2.90347  2.73739  3.18146  2.89801  2.37887  2.77519  2.98518  4.58477  3.61503
          0.02020  4.30817  5.03052  0.61958  0.77255  0.48576  0.95510
    212   3.57414  5.33678  4.11579  3.56118  4.80765  3.94735  4.24353  4.40105  2.54853  3.83715  4.84412  3.87752  4.44541  3.45839  0.47844  3.64922  3.82087  4.11015  5.72230  4.66162    298 R x - -
          2.68618  4.42225  2.77519  2.73123  3.46354  2.40513  3.72494  3.29354  2.67741  2.69355  4.24690  2.90347  2.73739  3.18146  2.89801  2.37887  2.77519  2.98518  4.58477  3.61503
          0.02020  4.30817  5.03052  0.61958  0.77255  0.48576  0.95510
    213   2.85761  5.31112  1.71927  2.32279  4.72755  2.62323  3.82273  4.22348  2.71828  3.72769  4.52133  2.23844  3.91979  2.96310  3.25792  1.93514  3.14043  3.78056  5.88707  4.44245    299 d x - -
          2.68618  4.42225  2.77519  2.73123  3.46354  2.40513  3.72494  3.29354  2.67741  2.69355  4.24690  2.90347  2.73739  3.18146  2.89801  2.37887  2.77519  2.98518  4.58477  3.61503
          0.02020  4.30817  5.03052  0.61958  0.77255  0.48576  0.95510
    214   0.53296  4.47415  3.97038  3.80925  4.55119  3.28252  4.76965  3.74790  3.83883  3.60677  4.60625  3.82781  4.06460  4.14116  4.04149  2.82915  3.13793  3.32113  5.93034  4.79037    300 A x - -
          2.68618  4.42225  2.77519  2.73123  3.46354  2.40513  3.72494  3.29354  2.67741  2.69355  4.24690  2.90347  2.73739  3.18146  2.89801  2.37887  2.77519  2.98518  4.58477  3.61503
          0.02020  4.30817  5.03052  0.61958  0.77255  0.48576  0.95510
    215   2.86254  4.51069  2.81447  3.22999  3.51147  3.83721  4.17756  2.55222  3.22687  1.26746  3.43794  3.62653  4.23608  3.51915  3.55836  3.14697  3.11285  2.10401  5.14864  3.91350    301 l x - -
          2.68618  4.42225  2.77519  2.73123  3.46354  2.40513  3.72494  3.29354  2.67741  2.69355  4.24690  2.90347  2.73739  3.18146  2.89801  2.37887  2.77519  2.98518  4.58477  3.61503
          0.02020  4.30817  5.03052  0.61958  0.77255  0.48576  0.95510
    216   0.53296  4.47415  3.97038  3.80925  4.55119  3.28252  4.76965  3.74790  3.83883  3.60677  4.60625  3.82781  4.06460  4.14116  4.04149  2.82915  3.13793  3.32113  5.93034  4.79037    302 A x - -
          2.68618  4.42225  2.77519  2.73123  3.46354  2.40513  3.72494  3.29354  2.67741  2.69355  4.24690  2.90347  2.73739  3.18146  2.89801  2.37887  2.77519  2.98518  4.58477  3.61503
          0.02020  4.30817  5.03052  0.61958  0.77255  0.48576  0.95510
    217   2.67502  4.81362  2.98118  2.23453  4.15108  2.79433  3.78371  3.56077  2.60985  2.63204  4.01184  3.05276  3.89975  2.95403  3.05496  1.64142  2.94377  3.22750  5.43361  4.10803    303 s x - -
          2.68618  4.42225  2.77519  2.73123  3.46354  2.40513  3.72494  3.29354  2.67741  2.69355  4.24690  2.90347  2.73739  3.18146  2.89801  2.37887  2.77519  2.98518  4.58477  3.61503
          0.02020  4.30817  5.03052  0.61958  0.77255  0.48576  0.95510
    218   2.33752  4.56505  3.25357  2.39984  3.02679  3.54176  3.79837  3.10525  2.70341  2.55698  3.66861  3.18689  2.18020  3.03620  3.11302  2.78426  2.89078  2.85219  5.12996  3.85232    304 p x - -
          2.68618  4.42225  2.77519  2.73123  3.46354  2.40513  3.72494  3.29354  2.67741  2.69355  4.24690  2.90347  2.73739  3.18146  2.89801  2.37887  2.77519  2.98518  4.58477  3.61503
          0.02020  4.30817  5.03052  0.61958  0.77255  0.48576  0.95510
    219   2.68764  5.03574  2.23850  2.39715  4.32229  2.40642  3.67376  3.77041  2.20587  3.32184  4.10822  2.93661  3.85734  2.80134  2.93856  2.67874  2.55214  3.39898  5.51471  3.18172    305 k x - -
          2.68618  4.42225  2.77519  2.73123  3.46354  2.40513  3.72494  3.29354  2.67741  2.69355  4.24690  2.90347  2.73739  3.18146  2.89801  2.37887  2.77519  2.98518  4.58477  3.61503
          0.02020  4.30817  5.03052  0.61958  0.77255  0.48576  0.95510
    220   2.99978  5.55388  1.32241  1.66725  4.86378  3.38265  3.86007  4.36192  2.81356  3.86170  4.68070  2.84580  3.96356  3.01013  3.38570  2.90369  2.55723  3.93213  6.02343  4.53830    306 d x - -
          2.68618  4.42225  2.77519  2.73123  3.46354  2.40513  3.72494  3.29354  2.67741  2.69355  4.24690  2.90347  2.73739  3.18146  2.89801  2.37887  2.77519  2.98518  4.58477  3.61503
          0.10460  4.30817  2.45504  0.61958  0.77255  0.48576  0.95510
    221   2.65192  5.05900  2.49212  2.11330  4.36050  3.40900  3.62414  3.81903  2.09839  3.34545  4.11525  2.89323  3.81829  2.73988  2.87336  2.25385  2.64343  3.42691  5.51723  3.22366    307 k x - -
          2.68618  4.42225  2.77519  2.73123  3.46354  2.40513  3.72494  3.29354  2.67741  2.69355  4.24690  2.90347  2.73739  3.18146  2.89801  2.37887  2.77519  2.98518  4.58477  3.61503
          0.02196  4.22553  4.94787  0.61958  0.77255  0.59191  0.80580
    222   2.69548  5.02628  2.35610  2.38207  4.28309  2.78841  3.66697  3.75001  1.95782  3.30542  4.10170  2.92099  3.85165  2.80257  2.92348  2.68635  2.93304  3.38644  5.48928  2.64302    308 k x - -
          2.68618  4.42225  2.77519  2.73123  3.46354  2.40513  3.72494  3.29354  2.67741  2.69355  4.24690  2.90347  2.73739  3.18146  2.89801  2.37887  2.77519  2.98518  4.58477  3.61503
          0.02196  4.22553  4.94787  0.61958  0.77255  0.59191  0.80580
    223   3.06590  5.60581  1.31031  2.23054  4.92543  3.32854  3.91405  4.49931  2.95722  3.99603  4.85495  1.55465  3.96821  3.08799  3.56120  2.95509  3.37197  4.05250  6.11827  4.60164    309 d x - -
          2.68618  4.42225  2.77519  2.73123  3.46354  2.40513  3.72494  3.29354  2.67741  2.69355  4.24690  2.90347  2.73739  3.18146  2.89801  2.37887  2.77519  2.98518  4.58477  3.61503
          0.02196  4.22553  4.94787  0.61958  0.77255  0.42468  1.06125
    224   2.92546  5.47636  1.41218  1.97517  4.78471  3.39436  3.79827  4.28657  2.26247  3.76899  4.56353  2.85214  3.93304  2.93438  3.22518  2.33243  3.18555  3.85397  5.91725  4.45400    310 d x - -
          2.68618  4.42225  2.77519  2.73123  3.46354  2.40513  3.72494  3.29354  2.67741  2.69355  4.24690  2.90347  2.73739  3.18146  2.89801  2.37887  2.77519  2.98518  4.58477  3.61503
          0.23543  4.30817  1.62804  0.61958  0.77255  0.48576  0.95510
    225   2.87962  5.40287  1.48937  2.19378  4.70931  3.30294  3.73969  4.21235  2.16947  3.70601  4.51954  2.23171  3.86356  2.88617  3.16717  2.79346  3.14692  3.78945  5.85557  4.39428    311 d x - -
          2.68618  4.42225  2.77519  2.73123  3.46354  2.40513  3.72494  3.29354  2.67741  2.69355  4.24690  2.90347  2.73739  3.18146  2.89801  2.37887  2.77519  2.98518  4.58477  3.61503
          0.02499  4.09772  4.82007  0.61958  0.77255  0.36164  1.19248
    226   2.77875  5.10917  2.37874  2.12233  4.33701  3.44896  3.72604  3.81739  2.21062  3.37557  4.18345  2.94138  3.90389  2.87092  3.00813  2.76166  3.01866  3.45991  5.55638  1.94432    312 y x - -
          2.68618  4.42225  2.77519  2.73123  3.46354  2.40513  3.72494  3.29354  2.67741  2.69355  4.24690  2.90347  2.73739  3.18146  2.89801  2.37887  2.77519  2.98518  4.58477  3.61503
          0.20296  4.30817  1.77062  0.61958  0.77255  0.48576  0.95510
    227   2.94600  4.82715  3.07200  2.18853  3.15916  3.61525  3.76171  3.38995  2.83036  2.98861  3.96856  3.23840  4.08646  3.20659  3.17971  3.02533  3.19657  3.15693  4.70230  1.39730    313 y x - -
          2.68618  4.42225  2.77519  2.73123  3.46354  2.40513  3.72494  3.29354  2.67741  2.69355  4.24690  2.90347  2.73739  3.18146  2.89801  2.37887  2.77519  2.98518  4.58477  3.61503
          0.02420  4.12942  4.85176  0.61958  0.77255  0.69367  0.69263
    228   2.86039  4.99836  3.03106  2.66309  4.53609  2.33896  3.80870  3.96155  1.20828  3.49899  4.34875  3.12666  3.96767  2.96805  2.65983  2.88605  3.13912  3.58204  5.59660  4.34278    314 k x - -
          2.68618  4.42225  2.77519  2.73123  3.46354  2.40513  3.72494  3.29354  2.67741  2.69355  4.24690  2.90347  2.73739  3.18146  2.89801  2.37887  2.77519  2.98518  4.58477  3.61503
          0.02420  4.12942  4.85176  0.61958  0.77255  0.69367  0.69263
    229   2.93124  5.46688  1.79640  1.67581  4.78855  1.93112  3.79507  4.29698  2.76859  3.79566  4.62206  2.76355  3.88587  2.95107  3.34614  2.83544  3.21339  3.86656  5.95712  4.47336    315 e x - -
          2.68618  4.42225  2.77519  2.73123  3.46354  2.40513  3.72494  3.29354  2.67741  2.69355  4.24690  2.90347  2.73739  3.18146  2.89801  2.37887  2.77519  2.98518  4.58477  3.61503
          0.02420  4.12942  4.85176  0.61958  0.77255  0.69367  0.69263
    230   2.79926  5.25066  1.63435  2.26313  4.58043  3.33894  3.71174  4.05827  2.06611  3.57069  4.37001  2.82436  2.79274  2.84906  3.05058  2.74363  3.05784  3.64897  5.72936  4.30717    316 d x - -
          2.68618  4.42225  2.77519  2.73123  3.46354  2.40513  3.72494  3.29354  2.67741  2.69355  4.24690  2.90347  2.73739  3.18146  2.89801  2.37887  2.77519  2.98518  4.58477  3.61503
          0.16044  4.12942  2.02391  0.61958  0.77255  0.69367  0.69263
    231   2.70186  5.01391  1.57138  2.25439  4.55694  2.62147  3.78340  4.04204  2.73844  3.59617  4.41934  2.79593  3.79638  2.95072  3.27122  2.11604  3.02975  3.59746  5.77649  4.35520    317 d x - -
          2.68618  4.42225  2.77519  2.73123  3.46354  2.40513  3.72494  3.29354  2.67741  2.69355  4.24690  2.90347  2.73739  3.18146  2.89801  2.37887  2.77519  2.98518  4.58477  3.61503
          0.02768  3.99666  4.71900  0.61958  0.77255  0.48740  0.95249
    232   2.95287  4.73110  3.48236  3.04675  2.76407  3.75510  2.71296  3.34227  2.96871  2.91458  3.88914  3.41384  4.17066  3.31648  3.29693  2.42743  3.19791  3.11128  4.35579  1.43366    318 y x - -
          2.68618  4.42225  2.77519  2.73123  3.46354  2.40513  3.72494  3.29354  2.67741  2.69355  4.24690  2.90347  2.73739  3.18146  2.89801  2.37887  2.77519  2.98518  4.58477  3.61503
          0.02257  4.19839  4.92074  0.61958  0.77255  0.40876  1.09206
    233   2.73229  5.16590  2.35586  2.36610  4.46066  3.43593  3.67278  3.94257  1.72551  3.45323  4.22609  2.31820  3.86677  2.79145  2.90797  2.69916  2.96802  3.54151  5.60218  3.19288    319 k x - -
          2.68618  4.42225  2.77519  2.73123  3.46354  2.40513  3.72494  3.29354  2.67741  2.69355  4.24690  2.90347  2.73739  3.18146  2.89801  2.37887  2.77519  2.98518  4.58477  3.61503
          0.02020  4.30817  5.03052  0.61958  0.77255  0.48576  0.95510
    234   2.73262  5.14817  1.90627  2.36650  4.41608  3.43280  3.68130  3.91316  2.46114  3.43445  4.21335  2.22571  3.86892  2.80559  2.51487  2.70287  2.97052  3.51979  5.58465  3.14867    320 d x - -
          2.68618  4.42225  2.77519  2.73123  3.46354  2.40513  3.72494  3.29354  2.67741  2.69355  4.24690  2.90347  2.73739  3.18146  2.89801  2.37887  2.77519  2.98518  4.58477  3.61503
          0.02020  4.30817  5.03052  0.61958  0.77255  0.48576  0.95510
    235   2.86595  5.37931  1.65157  1.77896  4.66344  3.40079  3.76383  4.16805  2.62963  3.66524  4.45346  2.38651  3.91176  2.89655  3.16350  2.79735  3.11908  3.74899  5.81542  3.08000    321 d x - -
          2.68618  4.42225  2.77519  2.73123  3.46354  2.40513  3.72494  3.29354  2.67741  2.69355  4.24690  2.90347  2.73739  3.18146  2.89801  2.37887  2.77519  2.98518  4.58477  3.61503
          0.02020  4.30817  5.03052  0.61958  0.77255  0.48576  0.95510
    236   2.27878  4.66087  3.84135  3.50359  2.86364  3.77145  3.95537  3.24422  3.41971  2.88319  3.94953  3.72641  4.29973  3.73465  3.66459  3.18639  3.31646  3.03649  4.48340  1.00414    322 y x - -
          2.68618  4.42225  2.77519  2.73123  3.46354  2.40513  3.72494  3.29354  2.67741  2.69355  4.24690  2.90347  2.73739  3.18146  2.89801  2.37887  2.77519  2.98518  4.58477  3.61503
          0.02020  4.30817  5.03052  0.61958  0.77255  0.48576  0.95510
    237   2.94847  4.55894  3.86758  3.37807  2.84822  3.86717  3.87236  2.99989  3.24813  2.15738  3.64000  3.66304  2.94586  3.55872  3.51557  3.17900  3.19552  2.82788  4.45541  1.33885    323 y x - -
          2.68618  4.42225  2.77519  2.73123  3.46354  2.40513  3.72494  3.29354  2.67741  2.69355  4.24690  2.90347  2.73739  3.18146  2.89801  2.37887  2.77519  2.98518  4.58477  3.61503
          0.10534  4.30817  2.44729  0.61958  0.77255  0.48576  0.95510
    238   2.16247  4.43466  3.40111  2.99357  3.53215  2.49171  3.94986  3.17212  2.99618  2.86983  3.77475  3.34908  3.96841  3.31547  3.33796  2.79319  2.93562  2.89329  5.01088  1.68947    324 y x - -
          2.68618  4.42225  2.77519  2.73123  3.46354  2.40513  3.72494  3.29354  2.67741  2.69355  4.24690  2.90347  2.73739  3.18146  2.89801  2.37887  2.77519  2.98518  4.58477  3.61503
          0.02197  4.22480  4.94715  0.61958  0.77255  0.59276  0.80475
    239   2.86725  5.40033  2.07325  1.70994  4.71535  3.35438  3.75780  4.21520  2.64739  3.70482  4.49747  2.34159  3.88930  2.89368  3.19307  1.90572  3.12872  3.78467  5.85817  4.39863    325 e x - -
          2.68618  4.42225  2.77519  2.73123  3.46354  2.40513  3.72494  3.29354  2.67741  2.69355  4.24690  2.90347  2.73739  3.18146  2.89801  2.37887  2.77519  2.98518  4.58477  3.61503
          0.02197  4.22480  4.94715  0.61958  0.77255  0.59276  0.80475
    240   2.75311  4.91188  3.09242  2.57396  4.09767  3.51782  3.69641  3.59700  1.64022  3.17730  4.01597  3.06770  2.50309  2.86187  2.73299  2.78523  2.98245  3.28003  5.33901  3.00023    326 k x - -
          2.68618  4.42225  2.77519  2.73123  3.46354  2.40513  3.72494  3.29354  2.67741  2.69355  4.24690  2.90347  2.73739  3.18146  2.89801  2.37887  2.77519  2.98518  4.58477  3.61503
          0.02197  4.22480  4.94715  0.61958  0.77255  0.42424  1.06210
    241   2.89205  5.23173  1.28274  2.37754  4.39328  2.61940  3.83614  4.00483  2.76288  3.56240  4.39676  2.93333  3.95615  3.01029  3.28363  2.85716  3.16385  3.63234  5.67485  2.96379    327 d x - -
          2.68618  4.42225  2.77519  2.73123  3.46354  2.40513  3.72494  3.29354  2.67741  2.69355  4.24690  2.90347  2.73739  3.18146  2.89801  2.37887  2.77519  2.98518  4.58477  3.61503
          0.33920  4.30817  1.29390  0.61958  0.77255  0.48576  0.95510
    242   2.74945  5.12978  1.81303  1.90551  4.31340  3.30611  3.66624  3.84508  2.54946  3.39790  4.22011  2.78885  3.81497  2.82290  3.06218  2.70744  3.00269  3.47845  5.55533  2.91668    328 d x - -
          2.68618  4.42225  2.77519  2.73123  3.46354  2.40513  3.72494  3.29354  2.67741  2.69355  4.24690  2.90347  2.73739  3.18146  2.89801  2.37887  2.77519  2.98518  4.58477  3.61503
          0.02768  3.99666  4.71900  0.61958  0.77255  0.80631  0.59150
    243   2.78062  5.14223  2.52653  1.92818  4.37011  3.33407  2.23865  3.89329  2.44575  3.42424  4.24737  2.31470  3.83604  2.81441  2.88775  2.73977  3.02884  3.52285  5.55954  4.15712    329 e x - -
          2.68623  4.42230  2.77525  2.73128  3.46359  2.40498  3.72499  3.29359  2.67697  2.69360  4.24695  2.90352  2.73745  3.18151  2.89806  2.37892  2.77525  2.98523  4.58482  3.61508
          0.64474  1.02734  2.14352  0.18150  1.79589  0.59234  0.80527
    244   3.16550  5.30963  0.71620  2.44618  4.70942  3.33605  4.07918  4.33487  3.19456  3.91619  4.90027  3.00949  4.00021  3.32038  3.73019  3.11186  3.50831  3.95813  5.84677  4.55962    331 d x - -
          2.68618  4.42225  2.77519  2.73123  3.46354  2.40513  3.72494  3.29354  2.67741  2.69355  4.24690  2.90347  2.73739  3.18146  2.89801  2.37887  2.77519  2.98518  4.58477  3.61503
          0.02677  4.02976  4.75211  0.61958  0.77255  0.61350  0.77969
    245   2.76056  5.11093  1.48683  2.29902  4.58816  3.27359  3.79740  4.07139  2.71638  3.61454  4.42786  2.84633  2.75830  2.95364  3.24381  2.20223  3.06693  3.63855  5.79106  4.36823    332 d x - -
          2.68618  4.42225  2.77519  2.73123  3.46354  2.40513  3.72494  3.29354  2.67741  2.69355  4.24690  2.90347  2.73739  3.18146  2.89801  2.37887  2.77519  2.98518  4.58477  3.61503
          0.02420  4.12942  4.85176  0.61958  0.77255  0.37476  1.16300
    246   3.07713  4.81824  3.61038  3.19029  2.70571  3.86677  2.69156  3.43614  3.10644  2.98699  3.98466  3.52964  4.28188  3.44515  3.41930  2.48805  3.32312  3.21269  4.31307  1.21876    333 y x - -
          2.68618  4.42225  2.77519  2.73123  3.46354  2.40513  3.72494  3.29354  2.67741  2.69355  4.24690  2.90347  2.73739  3.18146  2.89801  2.37887  2.77519  2.98518  4.58477  3.61503
          0.11183  4.30817  2.38225  0.61958  0.77255  0.48576  0.95510
    247   2.70242  4.61135  3.29641  2.74339  3.53421  3.57783  2.51321  3.17099  2.27080  2.82479  3.70702  3.19709  3.96311  3.01201  2.97154  2.82260  2.93011  2.50222  4.96037  2.38158    334 k x - -
          2.68618  4.42225  2.77519  2.73123  3.46354  2.40513  3.72494  3.29354  2.67741  2.69355  4.24690  2.90347  2.73739  3.18146  2.89801  2.37887  2.77519  2.98518  4.58477  3.61503
          0.02211  4.21846  4.94081  0.61958  0.77255  0.60011  0.79574
    248   2.81420  5.23305  2.23114  2.34269  4.59452  2.53367  3.73304  4.06391  1.49361  3.57210  4.36750  2.89275  3.89102  2.86636  2.97520  2.77000  3.06952  3.65472  5.71984  4.32196    335 k x - -
          2.68618  4.42225  2.77519  2.73123  3.46354  2.40513  3.72494  3.29354  2.67741  2.69355  4.24690  2.90347  2.73739  3.18146  2.89801  2.37887  2.77519  2.98518  4.58477  3.61503
          0.22319  4.21846  1.68569  0.61958  0.77255  0.60011  0.79574
    249   2.86129  4.61958  3.56555  3.48513  4.62034  0.53135  4.59417  4.25841  3.68663  3.89311  4.87166  3.73016  4.01541  3.99912  3.90422  3.03785  3.35420  3.75783  5.67380  4.72804    336 G x - -
          2.68618  4.42225  2.77519  2.73123  3.46354  2.40513  3.72494  3.29354  2.67741  2.69355  4.24690  2.90347  2.73739  3.18146  2.89801  2.37887  2.77519  2.98518  4.58477  3.61503
          0.02697  4.02224  4.74459  0.61958  0.77255  0.46912  0.98230
    250   2.98029  5.04764  3.31518  2.78747  3.93630  3.66772  3.73292  3.72219  1.14111  3.25858  4.16240  3.23162  4.07190  2.94296  2.53368  3.00989  3.19079  3.43691  5.21921  2.78658    337 k x - -
          2.68618  4.42225  2.77519  2.73123  3.46354  2.40513  3.72494  3.29354  2.67741  2.69355  4.24690  2.90347  2.73739  3.18146  2.89801  2.37887  2.77519  2.98518  4.58477  3.61503
          0.02211  4.21846  4.94081  0.61958  0.77255  0.60011  0.79574
    251   2.96458  5.51449  1.28448  2.23271  4.81983  3.34976  3.81037  4.33214  2.21605  3.81764  4.63613  2.28634  3.92554  2.95966  3.27385  2.86821  3.23623  3.90159  5.96380  4.48783    338 d x - -
          2.68618  4.42225  2.77519  2.73123  3.46354  2.40513  3.72494  3.29354  2.67741  2.69355  4.24690  2.90347  2.73739  3.18146  2.89801  2.37887  2.77519  2.98518  4.58477  3.61503
          0.02211  4.21846  4.94081  0.61958  0.77255  0.60011  0.79574
    252   2.84714  5.37983  1.59878  1.95030  4.69021  3.36341  3.73392  4.18511  2.20457  3.67111  4.45800  2.82327  2.88714  2.86489  3.11990  2.77268  3.10156  3.75684  5.81924  4.36958    339 d x - -
          2.68618  4.42225  2.77519  2.73123  3.46354  2.40513  3.72494  3.29354  2.67741  2.69355  4.24690  2.90347  2.73739  3.18146  2.89801  2.37887  2.77519  2.98518  4.58477  3.61503
          0.02211  4.21846  4.94081  0.61958  0.77255  0.60011  0.79574
    253   3.04752  4.85860  3.47715  3.04184  3.09218  3.77256  3.76350  3.44418  2.05779  3.01432  4.00265  3.42243  4.19495  3.23939  2.93824  3.14593  3.27956  3.21914  4.63042  1.28285    340 y x - -
          2.68618  4.42225  2.77519  2.73123  3.46354  2.40513  3.72494  3.29354  2.67741  2.69355  4.24690  2.90347  2.73739  3.18146  2.89801  2.37887  2.77519  2.98518  4.58477  3.61503
          0.02211  4.21846  4.94081  0.61958  0.77255  0.60011  0.79574
    254   2.85285  5.13714  1.89387  2.13838  4.13891  3.41489  3.76782  3.81295  2.69349  3.38963  4.23956  2.91351  3.92662  2.96026  3.19465  2.82907  3.10726  3.47775  5.47457  1.87938    341 y x - -
          2.68618  4.42225  2.77519  2.73123  3.46354  2.40513  3.72494  3.29354  2.67741  2.69355  4.24690  2.90347  2.73739  3.18146  2.89801  2.37887  2.77519  2.98518  4.58477  3.61503
          0.08159  4.21846  2.75466  0.61958  0.77255  0.60011  0.79574
    255   2.73627  5.14509  1.81335  2.30195  4.39916  3.37577  3.67117  3.89527  2.24154  3.42580  4.21868  2.42702  3.84256  2.80576  2.98241  2.70014  2.97986  3.50957  5.58597  3.03935    342 d x - -
          2.68618  4.42225  2.77519  2.73123  3.46354  2.40513  3.72494  3.29354  2.67741  2.69355  4.24690  2.90347  2.73739  3.18146  2.89801  2.37887  2.77519  2.98518  4.58477  3.61503
          0.02345  4.16032  4.88267  0.61958  0.77255  0.66310  0.72412
    256   2.78864  5.30224  1.82822  1.96808  4.61661  3.35072  3.68865  4.10483  2.05623  3.59414  4.37469  2.81370  2.89869  2.81496  3.03291  2.72360  3.03809  3.68057  5.74196  4.30557    343 d x - -
          2.68618  4.42225  2.77519  2.73123  3.46354  2.40513  3.72494  3.29354  2.67741  2.69355  4.24690  2.90347  2.73739  3.18146  2.89801  2.37887  2.77519  2.98518  4.58477  3.61503
          0.02345  4.16032  4.88267  0.61958  0.77255  0.66310  0.72412
    257   2.94425  5.04716  1.66767  2.54405  3.41688  3.50309  3.76985  3.70421  2.86834  3.26824  4.21000  3.05957  4.02051  3.12317  3.33359  2.94740  3.20968  3.41765  4.93457  1.73711    344 d x - -
          2.68638  4.42245  2.77459  2.73117  3.46374  2.40515  3.72515  3.29374  2.67663  2.69375  4.24710  2.90335  2.73760  3.18166  2.89821  2.37907  2.77540  2.98538  4.58497  3.61398
          0.41844  1.58291  1.99108  1.54705  0.23937  0.66310  0.72412
    258   2.71402  4.90395  2.94050  2.12828  4.19284  3.44416  3.64434  3.53434  1.73342  3.15748  4.00123  2.97809  3.86524  2.79460  2.66555  2.73528  2.94338  2.61882  5.38478  4.07516    351 k x - -
          2.68633  4.42240  2.77480  2.73138  3.46369  2.40509  3.72369  3.29369  2.67683  2.69370  4.24705  2.90362  2.73754  3.18161  2.89816  2.37902  2.77534  2.98533  4.58492  3.61457
          0.67032  1.07479  1.91674  1.00448  0.45608  0.55932  0.84769
    259   2.78940  5.21157  1.56167  2.21577  4.55779  3.27592  3.71583  4.03660  2.28883  3.56735  4.38381  2.77815  3.82751  2.86642  3.11861  2.23530  3.06418  3.63035  5.73891  4.30763    355 d x - -
          2.68618  4.42225  2.77519  2.73123  3.46354  2.40513  3.72494  3.29354  2.67741  2.69355  4.24690  2.90347  2.73739  3.18146  2.89801  2.37887  2.77519  2.98518  4.58477  3.61503
          0.18996  4.03187  1.86264  0.61958  0.77255  0.59931  0.79671
    260   2.83559  5.34182  1.63206  1.79751  4.64874  3.25033  3.71228  4.14222  2.64921  3.65284  4.47253  2.72215  2.70423  2.86351  3.20539  2.75226  3.10833  3.72613  5.81981  4.35623    356 d . - -
          2.68623  4.42230  2.77524  2.73128  3.46359  2.40518  3.72428  3.29359  2.67722  2.69360  4.24695  2.90352  2.73744  3.18151  2.89806  2.37892  2.77524  2.98523  4.58482  3.61447
          0.44432  1.05032  4.72011  0.18445  1.78118  0.59151  0.80630
    261   2.91849  4.97566  3.25833  2.73870  3.85966  3.61782  3.69650  3.63467  1.25401  3.18433  4.08902  3.18589  4.02399  2.91186  2.53212  2.95446  3.13243  3.35324  5.16137  2.75162    358 k x - -
          2.68618  4.42225  2.77519  2.73123  3.46354  2.40513  3.72494  3.29354  2.67741  2.69355  4.24690  2.90347  2.73739  3.18146  2.89801  2.37887  2.77519  2.98518  4.58477  3.61503
          0.02417  4.13039  4.85273  0.61958  0.77255  0.69273  0.69356
    262   2.65706  4.97657  2.83757  2.11798  4.26785  2.77516  3.63319  3.70367  2.06782  3.26113  4.05593  2.50741  3.82235  2.76508  2.85068  2.65279  2.89325  2.75405  5.45748  4.09543    359 k x - -
          2.68618  4.42225  2.77519  2.73123  3.46354  2.40513  3.72494  3.29354  2.67741  2.69355  4.24690  2.90347  2.73739  3.18146  2.89801  2.37887  2.77519  2.98518  4.58477  3.61503
          0.02417  4.13039  4.85273  0.61958  0.77255  0.46538  0.98858
    263   2.72220  5.03670  2.96079  2.46036  4.36540  3.46365  3.07860  3.80713  1.77702  3.34251  4.13662  2.98062  2.55677  2.79904  2.76448  2.28412  2.95680  3.43542  5.50932  4.16294    360 k x - -
          2.68618  4.42225  2.77519  2.73123  3.46354  2.40513  3.72494  3.29354  2.67741  2.69355  4.24690  2.90347  2.73739  3.18146  2.89801  2.37887  2.77519  2.98518  4.58477  3.61503
          0.02131  4.25516  4.97750  0.61958  0.77255  0.55613  0.85197
    264   2.79358  4.67239  3.28215  2.84035  3.45581  3.59425  3.79907  3.28793  2.36909  2.93253  3.83807  3.26885  4.03467  3.13360  3.02254  2.39258  3.04486  3.03075  4.92203  1.59049    361 y x - -
          2.68618  4.42225  2.77519  2.73123  3.46354  2.40513  3.72494  3.29354  2.67741  2.69355  4.24690  2.90347  2.73739  3.18146  2.89801  2.37887  2.77519  2.98518  4.58477  3.61503
          0.08774  4.25516  2.66191  0.61958  0.77255  0.55613  0.85197
    265   3.12165  4.62922  4.16758  3.74429  2.56837  4.01286  3.86256  2.87492  3.58110  2.52518  3.69119  3.88763  4.42938  3.84244  3.77809  3.37967  3.39176  2.17022  4.22931  1.11213    362 y x - -
          2.68618  4.42225  2.77519  2.73123  3.46354  2.40513  3.72494  3.29354  2.67741  2.69355  4.24690  2.90347  2.73739  3.18146  2.89801  2.37887  2.77519  2.98518  4.58477  3.61503
          0.02275  4.19017  4.91251  0.61958  0.77255  0.63172  0.75860
    266   2.96091  5.17184  3.33587  2.71425  4.60781  3.63994  3.66931  3.98308  1.52661  3.44893  4.28118  3.16268  4.02144  2.79683  1.60742  2.41620  3.15523  3.63391  5.52802  4.30014    363 k x - -
          2.68618  4.42225  2.77519  2.73123  3.46354  2.40513  3.72494  3.29354  2.67741  2.69355  4.24690  2.90347  2.73739  3.18146  2.89801  2.37887  2.77519  2.98518  4.58477  3.61503
          0.02275  4.19017  4.91251  0.61958  0.77255  0.63172  0.75860
    267   2.84636  4.88729  3.40610  2.89072  4.43918  3.51185  3.82869  3.88093  2.26601  3.42389  4.29279  3.27447  4.01645  2.99762  1.15491  2.30357  3.13636  3.51391  5.52229  4.28752    364 r x - -
          2.68618  4.42225  2.77519  2.73123  3.46354  2.40513  3.72494  3.29354  2.67741  2.69355  4.24690  2.90347  2.73739  3.18146  2.89801  2.37887  2.77519  2.98518  4.58477  3.61503
          0.02275  4.19017  4.91251  0.61958  0.77255  0.63172  0.75860
    268   2.76120  5.08176  1.61930  2.35100  4.65432  2.48870  3.85811  4.14251  2.79265  3.68384  4.49422  2.88906  3.87337  3.01773  3.32224  1.81158  3.08823  3.68393  5.85769  4.43844    365 d x - -
          2.68618  4.42225  2.77519  2.73123  3.46354  2.40513  3.72494  3.29354  2.67741  2.69355  4.24690  2.90347  2.73739  3.18146  2.89801  2.37887  2.77519  2.98518  4.58477  3.61503
          0.02275  4.19017  4.91251  0.61958  0.77255  0.63172  0.75860
    269   1.22176  4.43463  3.52032  3.11490  3.48151  3.44568  4.01022  3.08951  3.06738  2.81918  3.79053  3.43248  4.00361  3.40759  3.38284  2.82883  2.97548  2.83456  4.99923  2.64285    366 a x - -
          2.68618  4.42225  2.77519  2.73123  3.46354  2.40513  3.72494  3.29354  2.67741  2.69355  4.24690  2.90347  2.73739  3.18146  2.89801  2.37887  2.77519  2.98518  4.58477  3.61503
          0.02275  4.19017  4.91251  0.61958  0.77255  0.63172  0.75860
    270   2.66911  4.36270  2.83157  2.99413  3.37436  3.64622  3.88905  2.73628  2.95376  1.76114  3.41998  3.39158  4.02743  3.25328  3.29681  2.90711  2.90328  2.23562  4.88216  2.89095    367 l x - -
          2.68618  4.42225  2.77519  2.73123  3.46354  2.40513  3.72494  3.29354  2.67741  2.69355  4.24690  2.90347  2.73739  3.18146  2.89801  2.37887  2.77519  2.98518  4.58477  3.61503
          0.02275  4.19017  4.91251  0.61958  0.77255  0.63172  0.75860
    271   1.13580  4.73699  2.21050  2.62626  4.41796  3.25758  4.01926  3.75830  2.97696  3.47249  4.34188  3.08927  3.89733  3.22491  3.43393  2.73379  3.03547  3.35912  5.72461  4.39500    368 a x - -
          2.68618  4.42225  2.77519  2.73123  3.46354  2.40513  3.72494  3.29354  2.67741  2.69355  4.24690  2.90347  2.73739  3.18146  2.89801  2.37887  2.77519  2.98518  4.58477  3.61503
          0.02275  4.19017  4.91251  0.61958  0.77255  0.63172  0.75860
    272   2.68041  4.89314  2.91415  2.17463  4.15428  3.43898  3.68134  3.57320  2.45207  2.64345  3.98828  2.97374  3.86355  2.45091  2.88814  1.89400  2.91852  3.24449  5.39697  4.05977    369 s x - -
          2.68618  4.42225  2.77519  2.73123  3.46354  2.40513  3.72494  3.29354  2.67741  2.69355  4.24690  2.90347  2.73739  3.18146  2.89801  2.37887  2.77519  2.98518  4.58477  3.61503
          0.02275  4.19017  4.91251  0.61958  0.77255  0.63172  0.75860
    273   2.32218  5.01202  2.81074  2.11708  4.34032  3.41101  3.68946  3.76975  2.14481  3.32957  4.13475  2.93748  2.18309  2.82843  2.88204  2.71079  2.96089  3.40490  5.52449  4.16840    370 e x - -
          2.68618  4.42225  2.77519  2.73123  3.46354  2.40513  3.72494  3.29354  2.67741  2.69355  4.24690  2.90347  2.73739  3.18146  2.89801  2.37887  2.77519  2.98518  4.58477  3.61503
          0.02275  4.19017  4.91251  0.61958  0.77255  0.63172  0.75860
    274   2.70198  5.04413  2.19792  2.35362  4.31004  2.29005  3.67129  3.77424  2.18289  3.32872  4.12646  2.89718  3.84496  2.80846  2.95790  2.68750  2.94368  3.40709  5.51634  3.07990    371 k x - -
          2.68618  4.42225  2.77519  2.73123  3.46354  2.40513  3.72494  3.29354  2.67741  2.69355  4.24690  2.90347  2.73739  3.18146  2.89801  2.37887  2.77519  2.98518  4.58477  3.61503
          0.02275  4.19017  4.91251  0.61958  0.77255  0.63172  0.75860
    275   3.13556  5.74782  0.97632  1.78477  5.03120  3.31500  3.91885  4.57562  3.00435  4.06662  4.94883  2.77777  3.97108  3.09690  3.63895  2.99511  3.43887  4.13656  6.20611  4.67240    372 d x - -
          2.68618  4.42225  2.77519  2.73123  3.46354  2.40513  3.72494  3.29354  2.67741  2.69355  4.24690  2.90347  2.73739  3.18146  2.89801  2.37887  2.77519  2.98518  4.58477  3.61503
          0.02275  4.19017  4.91251  0.61958  0.77255  0.63172  0.75860
    276   2.63148  4.97932  2.53103  2.37329  4.26002  3.41323  2.99546  3.70850  2.09860  3.25783  4.04000  2.90953  3.81411  2.74227  2.85888  2.32808  2.62923  3.33794  5.44745  3.20972    373 k x - -
          2.68618  4.42225  2.77519  2.73123  3.46354  2.40513  3.72494  3.29354  2.67741  2.69355  4.24690  2.90347  2.73739  3.18146  2.89801  2.37887  2.77519  2.98518  4.58477  3.61503
          0.02275  4.19017  4.91251  0.61958  0.77255  0.63172  0.75860
    277   2.72819  5.04271  2.32347  2.39948  4.21627  3.43388  3.66643  3.75921  1.73039  3.31049  4.11988  2.93351  3.86816  2.81326  2.87553  2.71742  2.96357  3.40307  5.44395  2.68988    374 k x - -
          2.68618  4.42225  2.77519  2.73123  3.46354  2.40513  3.72494  3.29354  2.67741  2.69355  4.24690  2.90347  2.73739  3.18146  2.89801  2.37887  2.77519  2.98518  4.58477  3.61503
          0.02275  4.19017  4.91251  0.61958  0.77255  0.63172  0.75860
    278   2.89988  5.43038  1.70382  2.23583  4.74110  3.34581  3.76535  4.24437  2.17770  3.73233  4.53764  1.79158  3.89574  2.90711  3.17762  2.81583  3.16382  3.81719  5.87835  4.41912    375 d x - -
          2.68618  4.42225  2.77519  2.73123  3.46354  2.40513  3.72494  3.29354  2.67741  2.69355  4.24690  2.90347  2.73739  3.18146  2.89801  2.37887  2.77519  2.98518  4.58477  3.61503
          0.02275  4.19017  4.91251  0.61958  0.77255  0.63172  0.75860
    279   3.00155  5.60489  1.27015  1.85346  4.88810  3.32428  3.82051  4.41182  2.79164  3.88700  4.71568  2.77472  3.92235  2.31446  3.37049  2.88639  3.27825  3.97387  6.03720  4.53291    376 d x - -
          2.68633  4.42240  2.77455  2.73138  3.46369  2.40527  3.72509  3.29369  2.67731  2.69370  4.24704  2.90361  2.73729  3.18161  2.89815  2.37884  2.77534  2.98533  4.58492  3.61334
          0.11936  2.25232  4.91251  1.71237  0.19898  0.63172  0.75860
    280   2.73521  5.09154  1.86731  2.33109  4.32084  3.38231  3.69665  3.83443  2.54048  3.38570  4.18918  2.42253  3.85571  2.84228  3.04115  2.32729  2.98459  3.46210  5.54976  2.87487    386 d x - -
          2.68618  4.42225  2.77519  2.73123  3.46354  2.40513  3.72494  3.29354  2.67741  2.69355  4.24690  2.90347  2.73739  3.18146  2.89801  2.37887  2.77519  2.98518  4.58477  3.61503
          0.23983  4.19017  1.61903  0.61958  0.77255  0.63172  0.75860
    281   3.40290  4.84884  3.99593  3.74599  2.30307  3.95455  3.67213  3.39757  3.60049  2.82394  4.06178  3.85584  4.42631  3.88096  3.76213  3.52873  3.69031  3.27325  3.95062  0.80615    387 y x - -
          2.68618  4.42225  2.77519  2.73123  3.46354  2.40513  3.72494  3.29354  2.67741  2.69355  4.24690  2.90347  2.73739  3.18146  2.89801  2.37887  2.77519  2.98518  4.58477  3.61503
          0.02819  3.97853  4.70088  0.61958  0.77255  0.81969  0.58083
    282   2.66483  4.79884  2.26023  2.40029  3.87282  2.47288  3.68927  3.48737  2.60388  3.10521  3.96056  2.91944  3.83082  2.90017  3.06910  2.69970  2.92751  3.17299  5.23582  2.48320    388 d x - -
          2.68618  4.42225  2.77519  2.73123  3.46354  2.40513  3.72494  3.29354  2.67741  2.69355  4.24690  2.90347  2.73739  3.18146  2.89801  2.37887  2.77519  2.98518  4.58477  3.61503
          0.02819  3.97853  4.70088  0.61958  0.77255  0.81969  0.58083
    283   2.73346  4.94970  2.74771  2.41884  4.33079  2.04102  3.67486  3.75950  2.10260  3.31469  4.15002  2.92633  3.84783  2.30345  2.71234  2.73971  2.99243  3.40265  5.48870  4.16798    389 g x - -
          2.68618  4.42225  2.77519  2.73123  3.46354  2.40513  3.72494  3.29354  2.67741  2.69355  4.24690  2.90347  2.73739  3.18146  2.89801  2.37887  2.77519  2.98518  4.58477  3.61503
          0.02819  3.97853  4.70088  0.61958  0.77255  0.64401  0.74483
    284   2.99667  5.23207  2.92396  2.23760  4.62970  3.53447  3.70064  4.01420  1.15561  3.50656  4.36701  3.05290  3.99215  2.84380  2.44117  2.96694  3.21020  3.67078  5.59460  4.33579    390 k x - -
          2.68618  4.42225  2.77519  2.73123  3.46354  2.40513  3.72494  3.29354  2.67741  2.69355  4.24690  2.90347  2.73739  3.18146  2.89801  2.37887  2.77519  2.98518  4.58477  3.61503
          0.02522  4.08863  4.81097  0.61958  0.77255  0.73128  0.65642
    285   2.88283  5.10689  1.33828  2.38720  3.80008  3.39402  3.76120  3.79130  2.76805  3.36062  4.26973  2.92888  3.93263  3.01676  3.26248  2.86084  3.15323  3.47387  5.23651  2.60389    391 d x - -
          2.68618  4.42225  2.77519  2.73123  3.46354  2.40513  3.72494  3.29354  2.67741  2.69355  4.24690  2.90347  2.73739  3.18146  2.89801  2.37887  2.77519  2.98518  4.58477  3.61503
          0.02522  4.08863  4.81097  0.61958  0.77255  0.73128  0.65642
    286   2.84101  5.39712  1.76200  1.88191  4.70150  3.30345  3.70572  4.20399  2.16172  3.68361  4.47929  2.25273  3.84291  2.84202  3.12430  2.75467  3.10008  3.77159  5.82958  4.36623    392 d x - -
          2.68634  4.42241  2.77483  2.73140  3.46370  2.40529  3.72511  3.29370  2.67718  2.69371  4.24706  2.90314  2.73756  3.18163  2.89817  2.37903  2.77536  2.98535  4.58493  3.61229
          0.49727  0.95796  4.81097  0.93282  0.49996  0.73128  0.65642
    287   2.70112  5.08204  2.17442  1.87414  4.34423  3.35063  3.65299  3.81679  2.48403  3.36276  4.16012  2.83730  3.81723  2.79051  2.98547  2.30039  2.94599  3.44103  5.54580  3.02183    396 e x - -
          2.68618  4.42225  2.77519  2.73123  3.46354  2.40513  3.72494  3.29354  2.67741  2.69355  4.24690  2.90347  2.73739  3.18146  2.89801  2.37887  2.77519  2.98518  4.58477  3.61503
          0.02522  4.08863  4.81097  0.61958  0.77255  0.73128  0.65642
    288   3.41209  4.85556  4.00509  3.75643  2.30429  3.96178  3.67560  3.40596  3.61076  2.83072  4.06956  3.86360  4.43346  3.88975  3.77109  3.53725  3.69956  3.28195  3.95202  0.79794    397 y x - -
          2.68618  4.42225  2.77519  2.73123  3.46354  2.40513  3.72494  3.29354  2.67741  2.69355  4.24690  2.90347  2.73739  3.18146  2.89801  2.37887  2.77519  2.98518  4.58477  3.61503
          0.02802  3.98460  4.70695  0.61958  0.77255  0.73128  0.65642
    289   2.67335  4.79595  2.24484  2.41032  3.83230  2.61681  3.69237  3.47672  2.61677  3.09607  3.95574  2.92811  3.83872  2.91151  3.08011  2.71029  2.93545  3.16647  5.20843  2.33878    398 d x - -
          2.68618  4.42225  2.77519  2.73123  3.46354  2.40513  3.72494  3.29354  2.67741  2.69355  4.24690  2.90347  2.73739  3.18146  2.89801  2.37887  2.77519  2.98518  4.58477  3.61503
          0.02802  3.98460  4.70695  0.61958  0.77255  0.73128  0.65642
    290   2.74423  4.52844  3.32654  2.99151  3.03576  2.23156  3.79450  3.25127  2.98923  2.88194  3.85456  3.34301  4.00079  3.32806  3.30387  2.89618  3.05711  2.99477  4.58765  1.58034    399 y x - -
          2.68618  4.42225  2.77519  2.73123  3.46354  2.40513  3.72494  3.29354  2.67741  2.69355  4.24690  2.90347  2.73739  3.18146  2.89801  2.37887  2.77519  2.98518  4.58477  3.61503
          0.29285  3.98460  1.44705  0.61958  0.77255  0.50381  0.92691
    291   2.74581  5.19259  2.07760  1.95228  4.49397  2.37526  3.64455  3.96605  2.22661  3.48899  4.29890  2.72871  3.78099  2.78931  3.02768  2.68536  3.00507  3.56924  5.66465  4.23782    400 e . - -
          2.68621  4.42228  2.77503  2.73126  3.46357  2.40516  3.72498  3.29357  2.67713  2.69358  4.24693  2.90350  2.73743  3.18150  2.89804  2.37890  2.77523  2.98522  4.58480  3.61506
          0.55753  1.33663  1.80395  0.23963  1.54610  0.46861  0.98315
    292   2.82920  5.05531  1.41328  2.33979  3.82721  3.34449  3.72432  3.73413  2.71340  3.31298  4.21936  2.88220  3.88335  2.96686  3.20621  2.80964  3.10032  3.41664  5.24577  2.80589    402 d x - -
          2.68618  4.42225  2.77519  2.73123  3.46354  2.40513  3.72494  3.29354  2.67741  2.69355  4.24690  2.90347  2.73739  3.18146  2.89801  2.37887  2.77519  2.98518  4.58477  3.61503
          0.02774  3.99469  4.71704  0.61958  0.77255  0.72314  0.66403
    293   2.85001  5.23056  1.58222  2.23036  4.29527  3.28897  2.18713  4.02516  2.65350  3.54956  4.40182  2.79272  3.85055  2.90873  3.16231  2.78973  3.12314  3.64386  5.57627  4.09919    403 d x - -
          2.68618  4.42225  2.77519  2.73123  3.46354  2.40513  3.72494  3.29354  2.67741  2.69355  4.24690  2.90347  2.73739  3.18146  2.89801  2.37887  2.77519  2.98518  4.58477  3.61503
          0.02774  3.99469  4.71704  0.61958  0.77255  0.50917  0.91877
    294   3.00211  5.17971  3.18688  2.68722  4.41416  3.61660  2.51706  3.96714  1.20859  3.43829  4.29865  3.14320  4.02715  2.83244  2.35036  2.99122  3.19988  3.63535  5.45070  4.16341    404 k x - -
          2.68618  4.42225  2.77519  2.73123  3.46354  2.40513  3.72494  3.29354  2.67741  2.69355  4.24690  2.90347  2.73739  3.18146  2.89801  2.37887  2.77519  2.98518  4.58477  3.61503
          0.02424  4.12769  4.85004  0.61958  0.77255  0.60011  0.79574
    295   2.88162  5.27362  2.03157  2.34467  4.61473  3.39102  3.73954  4.08310  1.35528  3.59542  4.41972  2.89224  3.90687  2.88362  2.90219  2.82881  3.13479  3.69121  5.71840  4.33877    405 k x - -
          2.68618  4.42225  2.77519  2.73123  3.46354  2.40513  3.72494  3.29354  2.67741  2.69355  4.24690  2.90347  2.73739  3.18146  2.89801  2.37887  2.77519  2.98518  4.58477  3.61503
          0.02424  4.12769  4.85004  0.61958  0.77255  0.60011  0.79574
    296   3.01622  5.64789  1.29077  1.77849  4.92790  3.27844  3.82075  4.46489  2.84716  3.93818  4.78128  2.17247  3.90248  2.98291  3.46029  2.88757  3.30369  4.01883  6.09042  4.55998    406 d x - -
          2.68618  4.42225  2.77519  2.73123  3.46354  2.40513  3.72494  3.29354  2.67741  2.69355  4.24690  2.90347  2.73739  3.18146  2.89801  2.37887  2.77519  2.98518  4.58477  3.61503
          0.24848  4.12769  1.59014  0.61958  0.77255  0.60011  0.79574
    297   3.02910  5.16343  0.86645  2.35773  4.54535  3.23847  3.96331  4.14189  3.05437  3.74356  4.72231  2.91603  3.89386  3.20240  3.57575  2.98716  3.36840  3.77708  5.70679  4.41193    407 d . - -
          2.68618  4.42225  2.77519  2.73123  3.46354  2.40513  3.72494  3.29354  2.67741  2.69355  4.24690  2.90347  2.73739  3.18146  2.89801  2.37887  2.77519  2.98518  4.58477  3.61503
          0.03024  3.90945  4.63180  0.61958  0.77255  0.78752  0.60692
    298   3.30030  4.77432  3.89269  3.62886  2.29416  3.87310  3.63555  3.30433  3.48530  2.74876  3.97548  3.76883  4.34601  3.78248  3.66151  3.43338  3.58711  3.17661  3.93939  0.90646    408 y . - -
          2.68618  4.42225  2.77519  2.73123  3.46354  2.40513  3.72494  3.29354  2.67741  2.69355  4.24690  2.90347  2.73739  3.18146  2.89801  2.37887  2.77519  2.98518  4.58477  3.61503
          0.03024  3.90945  4.63180  0.61958  0.77255  0.78752  0.60692
    299   3.10953  4.76994  3.58828  3.19071  2.28399  3.83670  2.22105  3.38025  3.02796  2.84108  3.92134  3.46657  4.23155  3.38568  3.29775  3.18590  3.34315  3.18830  3.91674  1.46468    409 y . - -
          2.68618  4.42225  2.77519  2.73123  3.46354  2.40513  3.72494  3.29354  2.67741  2.69355  4.24690  2.90347  2.73739  3.18146  2.89801  2.37887  2.77519  2.98518  4.58477  3.61503
          0.03024  3.90945  4.63180  0.61958  0.77255  0.78752  0.60692
    300   2.70731  4.81352  2.87555  2.54519  4.33072  2.21790  3.73008  3.75333  1.56887  3.33050  4.18779  3.01031  3.84317  2.90310  2.67017  2.74869  3.00185  3.38438  5.46496  4.19793    410 k . - -
          2.68622  4.42229  2.77524  2.73127  3.46358  2.40493  3.72499  3.29358  2.67714  2.69359  4.24694  2.90351  2.73744  3.18150  2.89805  2.37891  2.77524  2.98522  4.58481  3.61507
          0.20420  1.74319  4.63180  0.66296  0.72428  0.46861  0.98315
    301   2.73570  5.20780  2.18298  2.28221  4.52089  3.36791  2.85643  4.00259  1.87585  3.49641  4.27274  2.39254  3.82931  2.76605  2.89278  2.68609  2.97592  3.58935  5.63833  4.22802    413 k x - -
          2.68618  4.42225  2.77519  2.73123  3.46354  2.40513  3.72494  3.29354  2.67741  2.69355  4.24690  2.90347  2.73739  3.18146  2.89801  2.37887  2.77519  2.98518  4.58477  3.61503
          0.12756  4.12769  2.26681  0.61958  0.77255  0.60011  0.79574
    302   3.00283  5.57323  1.19194  1.71888  4.85821  3.23388  3.80857  4.38209  2.85710  3.88934  4.75984  2.70109  3.87238  2.98236  3.46601  2.87805  3.29900  3.95661  6.03756  4.52680    414 d x - -
          2.68618  4.42225  2.77519  2.73123  3.46354  2.40513  3.72494  3.29354  2.67741  2.69355  4.24690  2.90347  2.73739  3.18146  2.89801  2.37887  2.77519  2.98518  4.58477  3.61503
          0.02684  4.02697  4.74932  0.61958  0.77255  0.69608  0.69022
    303   2.75577  5.19254  1.87461  2.25272  4.46985  3.33313  2.74495  3.96824  2.00209  3.47665  4.27535  2.80821  3.82129  2.78213  2.90380  2.70467  3.00112  3.57189  5.61755  4.20621    415 d x - -
          2.68622  4.42229  2.77523  2.73127  3.46358  2.40516  3.72498  3.29358  2.67719  2.69359  4.24693  2.90350  2.73743  3.18150  2.89804  2.37890  2.77523  2.98522  4.58481  3.61427
          0.32172  1.32260  4.74932  0.21932  1.62490  0.52755  0.89171
    304   2.73459  5.02161  1.94909  2.36550  4.12819  3.40088  3.67690  3.71527  2.17076  3.28351  4.10897  2.90477  3.86085  2.84211  2.97019  2.72514  2.97687  3.37170  5.40769  2.47276    417 d x - -
          2.68618  4.42225  2.77519  2.73123  3.46354  2.40513  3.72494  3.29354  2.67741  2.69355  4.24690  2.90347  2.73739  3.18146  2.89801  2.37887  2.77519  2.98518  4.58477  3.61503
          0.02424  4.12769  4.85004  0.61958  0.77255  0.60011  0.79574
    305   3.05841  5.67029  1.24496  1.50269  4.95303  3.28229  3.85411  4.48879  2.90551  3.97624  4.83990  2.74097  3.92111  3.02439  3.52466  2.92586  3.35315  4.04997  6.12083  4.59500    418 d x - -
          2.68618  4.42225  2.77519  2.73123  3.46354  2.40513  3.72494  3.29354  2.67741  2.69355  4.24690  2.90347  2.73739  3.18146  2.89801  2.37887  2.77519  2.98518  4.58477  3.61503
          0.02424  4.12769  4.85004  0.61958  0.77255  0.60011  0.79574
    306   3.28566  5.42916  0.61127  2.53223  4.84558  3.42385  4.18476  4.49655  3.32149  4.06190  5.05309  3.09868  4.09519  3.42950  3.86679  3.22424  3.63220  4.11083  5.96201  4.68593    419 D x - -
          2.68618  4.42225  2.77519  2.73123  3.46354  2.40513  3.72494  3.29354  2.67741  2.69355  4.24690  2.90347  2.73739  3.18146  2.89801  2.37887  2.77519  2.98518  4.58477  3.61503
          0.02424  4.12769  4.85004  0.61958  0.77255  0.60011  0.79574
    307   3.01259  5.18541  3.19666  2.69659  4.42635  3.62209  2.65017  3.97557  1.16515  3.44425  4.30658  3.14998  4.03282  2.83451  2.34047  3.00157  3.20927  3.64460  5.45479  4.17213    420 k x - -
          2.68618  4.42225  2.77519  2.73123  3.46354  2.40513  3.72494  3.29354  2.67741  2.69355  4.24690  2.90347  2.73739  3.18146  2.89801  2.37887  2.77519  2.98518  4.58477  3.61503
          0.02424  4.12769  4.85004  0.61958  0.77255  0.60011  0.79574
    308   2.82157  5.28926  2.05399  2.27390  4.61568  3.35807  3.69809  4.09600  1.56997  3.59018  4.38793  2.44571  3.86434  2.83173  2.95229  2.75987  3.07210  3.68421  5.72974  4.31479    421 k x - -
          2.68618  4.42225  2.77519  2.73123  3.46354  2.40513  3.72494  3.29354  2.67741  2.69355  4.24690  2.90347  2.73739  3.18146  2.89801  2.37887  2.77519  2.98518  4.58477  3.61503
          0.02424  4.12769  4.85004  0.61958  0.77255  0.60011  0.79574
    309   2.75799  4.96924  2.98961  2.17489  4.27090  3.48461  3.66867  3.61829  1.57078  3.22510  4.06331  3.01190  3.90102  2.81313  2.65667  2.77228  2.98438  2.64909  5.43588  4.12746    422 k x - -
          2.68618  4.42225  2.77519  2.73123  3.46354  2.40513  3.72494  3.29354  2.67741  2.69355  4.24690  2.90347  2.73739  3.18146  2.89801  2.37887  2.77519  2.98518  4.58477  3.61503
          0.02424  4.12769  4.85004  0.61958  0.77255  0.60011  0.79574
    310   2.80162  4.95177  3.05812  2.64338  4.45465  3.44544  3.75540  3.87160  1.28640  3.41954  4.26516  3.09937  3.94087  2.90990  2.58527  2.16569  3.07557  3.49912  5.54535  4.26729    423 k x - -
          2.68618  4.42225  2.77519  2.73123  3.46354  2.40513  3.72494  3.29354  2.67741  2.69355  4.24690  2.90347  2.73739  3.18146  2.89801  2.37887  2.77519  2.98518  4.58477  3.61503
          0.02424  4.12769  4.85004  0.61958  0.77255  0.60011  0.79574
    311   2.84418  4.58845  3.53773  3.18264  2.80181  3.61388  3.77888  3.28387  3.13168  2.89023  3.89331  3.47665  4.12797  3.46015  3.42158  2.16692  3.15684  3.04188  4.40125  1.32681    424 y x - -
          2.68618  4.42225  2.77519  2.73123  3.46354  2.40513  3.72494  3.29354  2.67741  2.69355  4.24690  2.90347  2.73739  3.18146  2.89801  2.37887  2.77519  2.98518  4.58477  3.61503
          0.02424  4.12769  4.85004  0.61958  0.77255  0.60011  0.79574
    312   3.63664  5.02126  4.22546  4.00941  2.35107  4.13564  3.76893  3.61292  3.86024  2.99896  4.26238  4.05231  4.60659  4.10323  3.98838  3.74489  3.92629  3.49640  4.00225  0.62802    425 Y x - -
          2.68618  4.42225  2.77519  2.73123  3.46354  2.40513  3.72494  3.29354  2.67741  2.69355  4.24690  2.90347  2.73739  3.18146  2.89801  2.37887  2.77519  2.98518  4.58477  3.61503
          0.02424  4.12769  4.85004  0.61958  0.77255  0.60011  0.79574
    313   3.18760  5.26277  3.64991  2.93612  4.75150  3.77409  3.67707  4.08316  1.55485  3.50235  4.38488  3.31160  4.13422  2.81223  1.14604  3.18187  3.33979  3.77177  5.51814  4.38132    426 r x - -
          2.68618  4.42225  2.77519  2.73123  3.46354  2.40513  3.72494  3.29354  2.67741  2.69355  4.24690  2.90347  2.73739  3.18146  2.89801  2.37887  2.77519  2.98518  4.58477  3.61503
          0.02424  4.12769  4.85004  0.61958  0.77255  0.60011  0.79574
    314   3.31663  5.12260  3.83552  3.30246  4.54326  3.74540  4.04225  4.10948  2.38462  3.57913  4.57915  3.63918  4.24148  3.25559  0.65009  3.39258  3.56894  3.82395  5.52613  4.42235    427 R x - -
          2.68618  4.42225  2.77519  2.73123  3.46354  2.40513  3.72494  3.29354  2.67741  2.69355  4.24690  2.90347  2.73739  3.18146  2.89801  2.37887  2.77519  2.98518  4.58477  3.61503
          0.02424  4.12769  4.85004  0.61958  0.77255  0.60011  0.79574
    315   2.73174  5.10158  2.02895  2.29519  4.55939  2.54490  3.75823  4.03950  2.64698  3.57056  4.36992  2.43582  3.83624  2.90448  3.16940  1.85086  3.02505  3.60782  5.74644  4.32865    428 s x - -
          2.68618  4.42225  2.77519  2.73123  3.46354  2.40513  3.72494  3.29354  2.67741  2.69355  4.24690  2.90347  2.73739  3.18146  2.89801  2.37887  2.77519  2.98518  4.58477  3.61503
          0.02424  4.12769  4.85004  0.61958  0.77255  0.60011  0.79574
    316   0.70040  4.33984  3.74130  3.55369  4.32571  3.15586  4.54274  3.49090  3.57708  3.35998  4.36980  3.63249  3.92001  3.89585  3.80433  2.69109  2.98661  3.10006  5.72666  4.55838    429 a x - -
          2.68618  4.42225  2.77519  2.73123  3.46354  2.40513  3.72494  3.29354  2.67741  2.69355  4.24690  2.90347  2.73739  3.18146  2.89801  2.37887  2.77519  2.98518  4.58477  3.61503
          0.16074  4.12769  2.02219  0.61958  0.77255  0.60011  0.79574
    317   2.68858  4.46510  2.62370  2.87034  3.55615  3.60244  3.92493  2.58557  2.88209  1.83383  3.49158  3.31290  4.01754  3.20147  3.26301  2.89648  2.94043  2.08062  5.10199  3.82807    430 l x - -
          2.68618  4.42225  2.77519  2.73123  3.46354  2.40513  3.72494  3.29354  2.67741  2.69355  4.24690  2.90347  2.73739  3.18146  2.89801  2.37887  2.77519  2.98518  4.58477  3.61503
          0.02774  3.99469  4.71704  0.61958  0.77255  0.72314  0.66403
    318   0.85103  4.25660  3.58979  3.38829  4.17704  3.07756  4.39547  3.32108  3.40776  3.19691  4.21648  3.50602  3.82848  3.73800  3.64895  2.60643  2.89233  2.95428  5.59198  4.40624    431 a x - -
          2.68618  4.42225  2.77519  2.73123  3.46354  2.40513  3.72494  3.29354  2.67741  2.69355  4.24690  2.90347  2.73739  3.18146  2.89801  2.37887  2.77519  2.98518  4.58477  3.61503
          0.02774  3.99469  4.71704  0.61958  0.77255  0.50917  0.91877
    319   2.65386  4.72099  2.95623  2.19775  3.99965  3.40861  3.75671  3.37541  2.57932  2.49361  3.90442  3.04195  3.87811  2.94858  2.99298  1.73721  2.92043  3.07712  5.32250  4.00600    432 s x - -
          2.68618  4.42225  2.77519  2.73123  3.46354  2.40513  3.72494  3.29354  2.67741  2.69355  4.24690  2.90347  2.73739  3.18146  2.89801  2.37887  2.77519  2.98518  4.58477  3.61503
          0.02424  4.12769  4.85004  0.61958  0.77255  0.60011  0.79574
    320   2.18915  4.81062  2.77149  2.09329  4.29242  3.30851  3.81273  3.68434  2.65693  3.31253  4.15325  2.98413  1.86567  2.98780  3.09733  2.70247  2.96758  3.31667  5.55473  4.21996    433 p x - -
          2.68618  4.42225  2.77519  2.73123  3.46354  2.40513  3.72494  3.29354  2.67741  2.69355  4.24690  2.90347  2.73739  3.18146  2.89801  2.37887  2.77519  2.98518  4.58477  3.61503
          0.02424  4.12769  4.85004  0.61958  0.77255  0.60011  0.79574
    321   2.68625  5.03549  2.07337  2.32951  4.30017  2.62855  3.65176  3.76638  2.16264  3.31864  4.11568  2.87424  3.82581  2.78836  2.94024  2.66954  2.92778  3.39762  5.50404  3.05910    434 d x - -
          2.68618  4.42225  2.77519  2.73123  3.46354  2.40513  3.72494  3.29354  2.67741  2.69355  4.24690  2.90347  2.73739  3.18146  2.89801  2.37887  2.77519  2.98518  4.58477  3.61503
          0.02424  4.12769  4.85004  0.61958  0.77255  0.60011  0.79574
    322   3.08285  5.67997  1.05397  1.75767  4.96401  3.28213  3.87464  4.50060  2.94568  3.99746  4.87465  2.74632  3.93146  3.05088  3.57037  2.94828  3.38330  4.06650  6.14026  4.61512    435 d x - -
          2.68618  4.42225  2.77519  2.73123  3.46354  2.40513  3.72494  3.29354  2.67741  2.69355  4.24690  2.90347  2.73739  3.18146  2.89801  2.37887  2.77519  2.98518  4.58477  3.61503
          0.02424  4.12769  4.85004  0.61958  0.77255  0.60011  0.79574
    323   2.62407  4.90397  2.50208  2.38769  4.16988  3.40362  3.62790  3.60430  2.10127  3.18012  3.97982  2.91790  3.81332  2.76540  2.87929  2.40203  2.41171  3.25575  5.39367  3.15305    436 k x - -
          2.68618  4.42225  2.77519  2.73123  3.46354  2.40513  3.72494  3.29354  2.67741  2.69355  4.24690  2.90347  2.73739  3.18146  2.89801  2.37887  2.77519  2.98518  4.58477  3.61503
          0.02424  4.12769  4.85004  0.61958  0.77255  0.60011  0.79574
    324   2.71152  4.99101  2.29543  2.39129  4.12795  3.41677  3.65757  3.68785  1.90234  3.25348  4.07277  2.92344  3.85529  2.81512  2.89025  2.70837  2.94840  3.34406  5.38693  2.51852    437 k x - -
          2.68618  4.42225  2.77519  2.73123  3.46354  2.40513  3.72494  3.29354  2.67741  2.69355  4.24690  2.90347  2.73739  3.18146  2.89801  2.37887  2.77519  2.98518  4.58477  3.61503
          0.02424  4.12769  4.85004  0.61958  0.77255  0.60011  0.79574
    325   2.98243  5.48618  1.50154  2.19515  4.80859  3.28052  3.85037  4.37268  2.87043  3.88222  4.73616  1.51976  3.90946  3.02303  3.45640  2.88408  3.28578  3.93557  6.00736  4.50752    438 d x - -
          2.68618  4.42225  2.77519  2.73123  3.46354  2.40513  3.72494  3.29354  2.67741  2.69355  4.24690  2.90347  2.73739  3.18146  2.89801  2.37887  2.77519  2.98518  4.58477  3.61503
          0.02424  4.12769  4.85004  0.61958  0.77255  0.60011  0.79574
    326   3.08423  5.67948  1.04518  1.77201  4.96388  3.28230  3.87610  4.50041  2.94816  3.99818  4.87629  2.74708  3.93220  3.05276  3.57292  2.94974  3.38507  4.06678  6.14071  4.61604    439 d x - -
          2.68618  4.42225  2.77519  2.73123  3.46354  2.40513  3.72494  3.29354  2.67741  2.69355  4.24690  2.90347  2.73739  3.18146  2.89801  2.37887  2.77519  2.98518  4.58477  3.61503
          0.13262  4.12769  2.22486  0.61958  0.77255  0.60011  0.79574
    327   2.69605  4.98787  1.99411  2.32947  4.13055  3.36522  3.64152  3.68306  2.13140  3.25169  4.07455  2.86890  3.82361  2.80154  2.92368  2.68642  2.93797  3.33780  5.39482  2.78639    440 d x - -
          2.68618  4.42225  2.77519  2.73123  3.46354  2.40513  3.72494  3.29354  2.67741  2.69355  4.24690  2.90347  2.73739  3.18146  2.89801  2.37887  2.77519  2.98518  4.58477  3.61503
          0.02698  4.02205  4.74439  0.61958  0.77255  0.37175  1.16965
    328   2.84226  5.10922  1.92478  2.39574  3.95675  3.43093  3.75224  3.80904  2.69173  3.37373  4.22666  2.40162  3.93342  2.96579  3.18662  2.82405  3.09791  3.47166  5.34097  1.95499    441 d x - -
          2.68618  4.42225  2.77519  2.73123  3.46354  2.40513  3.72494  3.29354  2.67741  2.69355  4.24690  2.90347  2.73739  3.18146  2.89801  2.37887  2.77519  2.98518  4.58477  3.61503
          0.22253  4.22553  1.68797  0.61958  0.77255  0.48576  0.95510
    329   2.78484  4.55778  3.37346  3.04403  3.01236  2.24437  3.81495  3.28523  3.04183  2.90995  3.88891  3.38657  4.03859  3.37694  3.35093  2.93783  3.09922  3.03046  4.57189  1.46456    442 y x - -
          2.68618  4.42225  2.77519  2.73123  3.46354  2.40513  3.72494  3.29354  2.67741  2.69355  4.24690  2.90347  2.73739  3.18146  2.89801  2.37887  2.77519  2.98518  4.58477  3.61503
          0.02677  4.02976  4.75211  0.61958  0.77255  0.69367  0.69263
    330   2.74790  4.85986  2.91728  2.59697  4.40975  1.82435  3.79824  3.84038  1.63195  3.41246  4.26486  3.06212  3.89138  2.97089  2.76194  2.79012  3.05122  3.45859  5.54277  4.27357    443 k x - -
          2.68618  4.42225  2.77519  2.73123  3.46354  2.40513  3.72494  3.29354  2.67741  2.69355  4.24690  2.90347  2.73739  3.18146  2.89801  2.37887  2.77519  2.98518  4.58477  3.61503
          0.02677  4.02976  4.75211  0.61958  0.77255  0.69367  0.69263
    331   2.85284  5.37736  1.58761  1.95158  4.67754  3.28437  3.70301  4.16816  2.02564  3.66212  4.47502  2.74473  3.83685  2.84733  3.10118  2.76643  3.11469  3.75065  5.81398  4.36038    444 d x - -
          2.68618  4.42225  2.77519  2.73123  3.46354  2.40513  3.72494  3.29354  2.67741  2.69355  4.24690  2.90347  2.73739  3.18146  2.89801  2.37887  2.77519  2.98518  4.58477  3.61503
          0.02677  4.02976  4.75211  0.61958  0.77255  0.69367  0.69263
    332   2.72655  5.04984  1.50580  2.25959  4.59153  2.63294  3.79880  4.08003  2.75861  3.62993  4.45331  2.80374  3.81267  2.96576  3.29596  2.13105  3.05425  3.63240  5.80778  4.38111    445 d x - -
          2.68628  4.42235  2.77493  2.73133  3.46364  2.40523  3.72460  3.29364  2.67725  2.69365  4.24700  2.90357  2.73750  3.18156  2.89811  2.37897  2.77530  2.98528  4.58487  3.61322
          0.67784  1.06044  1.92426  0.67656  0.71001  0.37476  1.16300
    333   2.75786  5.10410  2.86438  2.41691  4.45587  3.43892  3.63427  3.89192  1.69459  3.39685  4.19502  2.60300  3.86774  2.31999  2.63803  2.32789  2.98607  3.51196  5.53491  4.19712    448 k x - -
          2.68618  4.42225  2.77519  2.73123  3.46354  2.40513  3.72494  3.29354  2.67741  2.69355  4.24690  2.90347  2.73739  3.18146  2.89801  2.37887  2.77519  2.98518  4.58477  3.61503
          0.02479  4.10569  4.82804  0.61958  0.77255  0.40876  1.09206
    334   2.82308  5.17034  1.85382  2.34612  4.18455  3.40551  3.74027  3.89934  2.63845  3.44707  4.27534  2.07280  3.90621  2.91672  3.14482  2.78966  3.07724  3.53652  5.49554  2.41920    449 d x - -
          2.68618  4.42225  2.77519  2.73123  3.46354  2.40513  3.72494  3.29354  2.67741  2.69355  4.24690  2.90347  2.73739  3.18146  2.89801  2.37887  2.77519  2.98518  4.58477  3.61503
          0.02196  4.22553  4.94787  0.61958  0.77255  0.48576  0.95510
    335   3.06828  5.72132  1.33417  1.57645  5.00168  3.32751  3.86842  4.54420  2.89544  4.00783  4.84758  2.20182  3.95125  3.02861  3.51343  2.93593  3.35505  4.09057  6.15579  4.61866    450 d x - -
          2.68618  4.42225  2.77519  2.73123  3.46354  2.40513  3.72494  3.29354  2.67741  2.69355  4.24690  2.90347  2.73739  3.18146  2.89801  2.37887  2.77519  2.98518  4.58477  3.61503
          0.02196  4.22553  4.94787  0.61958  0.77255  0.48576  0.95510
    336   3.79757  5.14142  4.38035  4.18861  2.40065  4.25780  3.84406  3.76341  4.03770  3.12223  4.40294  4.18657  4.72905  4.25472  4.14258  3.89302  4.08914  3.65216  4.05338  0.53422    451 Y x - -
          2.68618  4.42225  2.77519  2.73123  3.46354  2.40513  3.72494  3.29354  2.67741  2.69355  4.24690  2.90347  2.73739  3.18146  2.89801  2.37887  2.77519  2.98518  4.58477  3.61503
          0.02196  4.22553  4.94787  0.61958  0.77255  0.48576  0.95510
    337   3.01802  4.73047  3.62634  3.33678  2.91900  2.44075  3.92365  3.48907  3.33198  3.07623  4.09641  3.62534  4.24624  3.64914  3.60596  3.17241  3.34292  3.24381  4.51056  0.99731    452 y x - -
          2.68618  4.42225  2.77519  2.73123  3.46354  2.40513  3.72494  3.29354  2.67741  2.69355  4.24690  2.90347  2.73739  3.18146  2.89801  2.37887  2.77519  2.98518  4.58477  3.61503
          0.18469  4.22553  1.87065  0.61958  0.77255  0.48576  0.95510
    338   2.63743  4.84750  2.35878  2.38867  4.08894  2.60145  3.66991  3.55146  2.51464  3.15107  3.97368  2.91507  2.94830  2.83357  2.98840  2.66032  2.88878  3.21695  5.36797  2.80307    453 d . - -
          2.68618  4.42225  2.77519  2.73123  3.46354  2.40513  3.72494  3.29354  2.67741  2.69355  4.24690  2.90347  2.73739  3.18146  2.89801  2.37887  2.77519  2.98518  4.58477  3.61503
          0.02579  4.06662  4.78896  0.61958  0.77255  0.66053  0.72686
    339   2.81466  5.27525  1.99830  1.77966  4.60525  3.28340  3.72752  4.08942  2.64016  3.61137  4.42421  2.77079  3.83811  2.87627  3.18066  1.81419  3.08743  3.67772  5.78470  4.33848    454 e . - -
          2.68618  4.42225  2.77519  2.73123  3.46354  2.40513  3.72494  3.29354  2.67741  2.69355  4.24690  2.90347  2.73739  3.18146  2.89801  2.37887  2.77519  2.98518  4.58477  3.61503
          0.02579  4.06662  4.78896  0.61958  0.77255  0.66053  0.72686
    340   2.69872  4.80184  3.06418  2.55849  3.94821  3.46953  3.66185  3.47325  1.70349  3.07418  3.92321  3.04226  3.88529  2.84585  2.71151  2.33854  2.93269  3.16835  5.22965  2.89558    455 k . - -
          2.68618  4.42225  2.77519  2.73123  3.46354  2.40513  3.72494  3.29354  2.67741  2.69355  4.24690  2.90347  2.73739  3.18146  2.89801  2.37887  2.77519  2.98518  4.58477  3.61503
          0.02579  4.06662  4.78896  0.61958  0.77255  0.66053  0.72686
    341   2.71885  5.05087  1.83333  2.31813  4.22440  3.36757  3.65496  3.76409  2.11881  3.32006  4.13586  2.86300  3.83307  2.80719  2.94240  2.69824  2.96208  3.40621  5.46460  2.98489    456 d . - -
          2.68618  4.42225  2.77519  2.73123  3.46354  2.40513  3.72494  3.29354  2.67741  2.69355  4.24690  2.90347  2.73739  3.18146  2.89801  2.37887  2.77519  2.98518  4.58477  3.61503
          0.17178  4.06662  1.96112  0.61958  0.77255  0.66053  0.72686
    342   2.84539  5.28528  1.47226  2.14877  4.55263  3.22638  3.71507  4.08413  2.64839  3.60659  4.46266  2.71999  3.81346  2.19103  3.17332  2.76827  3.12682  3.68961  5.75626  4.30269    457 d . - -
          2.68618  4.42225  2.77519  2.73123  3.46354  2.40513  3.72494  3.29354  2.67741  2.69355  4.24690  2.90347  2.73739  3.18146  2.89801  2.37887  2.77519  2.98518  4.58477  3.61503
          0.02978  3.92462  4.64696  0.61958  0.77255  0.77675  0.61600
    343   2.71508  5.06008  2.02166  2.22560  4.32775  2.51457  2.46889  3.85374  2.54853  3.40364  4.22616  2.77836  3.78922  2.82756  3.04950  2.68285  2.98428  3.47339  5.55900  4.14237    458 d . - -
          2.68618  4.42225  2.77519  2.73123  3.46354  2.40513  3.72494  3.29354  2.67741  2.69355  4.24690  2.90347  2.73739  3.18146  2.89801  2.37887  2.77519  2.98518  4.58477  3.61503
          0.02978  3.92462  4.64696  0.61958  0.77255  0.77675  0.61600
    344   2.79035  5.14972  2.01465  2.26338  4.47510  3.30027  3.66657  3.93481  1.60916  3.47220  4.30605  2.81033  3.82244  2.81741  2.85990  2.74529  3.04775  3.55651  5.61332  4.23423    459 k . - -
          2.68618  4.42225  2.77519  2.73123  3.46354  2.40513  3.72494  3.29354  2.67741  2.69355  4.24690  2.90347  2.73739  3.18146  2.89801  2.37887  2.77519  2.98518  4.58477  3.61503
          0.02978  3.92462  4.64696  0.61958  0.77255  0.77675  0.61600
    345   2.77884  4.94495  1.65525  2.36580  3.63456  3.34624  3.67929  3.59842  2.67556  3.18688  4.09864  2.89572  3.86444  2.94573  3.15038  2.77896  3.04433  3.29689  5.08295  2.52196    460 d . - -
          2.68627  4.42234  2.77509  2.73133  3.46363  2.40522  3.72453  3.29363  2.67690  2.69364  4.24699  2.90356  2.73749  3.18156  2.89810  2.37896  2.77529  2.98528  4.58486  3.61405
          0.37117  1.49295  2.46081  1.02390  0.44502  0.56279  0.84309
    346   2.86352  5.17217  1.22401  2.25512  4.69020  2.21659  3.87107  4.21823  2.90317  3.77158  4.63678  2.81244  3.85339  3.06023  3.45994  2.81922  3.20044  3.77690  5.87785  4.47350    466 d x - -
          2.68618  4.42225  2.77519  2.73123  3.46354  2.40513  3.72494  3.29354  2.67741  2.69355  4.24690  2.90347  2.73739  3.18146  2.89801  2.37887  2.77519  2.98518  4.58477  3.61503
          0.02763  3.99861  4.72096  0.61958  0.77255  0.60796  0.78627
    347   3.20974  5.35446  0.67501  2.47715  4.76028  3.36819  4.11776  4.39511  3.24103  3.97041  4.95690  3.04172  4.03506  3.36013  3.78048  3.15302  3.55388  4.01494  5.88992  4.60645    467 D x - -
          2.68618  4.42225  2.77519  2.73123  3.46354  2.40513  3.72494  3.29354  2.67741  2.69355  4.24690  2.90347  2.73739  3.18146  2.89801  2.37887  2.77519  2.98518  4.58477  3.61503
          0.02579  4.06662  4.78896  0.61958  0.77255  0.48484  0.95657
    348   2.73211  4.72099  2.97751  2.23202  3.65420  3.48417  3.75761  3.33733  2.67270  2.98116  3.86397  3.09552  3.94122  3.02401  3.07544  2.34061  2.98392  3.06254  5.07824  1.88223    468 y x - -
          2.68618  4.42225  2.77519  2.73123  3.46354  2.40513  3.72494  3.29354  2.67741  2.69355  4.24690  2.90347  2.73739  3.18146  2.89801  2.37887  2.77519  2.98518  4.58477  3.61503
          0.02327  4.16788  4.89023  0.61958  0.77255  0.44420  1.02538
    349   3.79757  5.14142  4.38035  4.18861  2.40065  4.25780  3.84406  3.76341  4.03770  3.12223  4.40294  4.18657  4.72905  4.25472  4.14258  3.89302  4.08914  3.65216  4.05338  0.53422    469 Y x - -
          2.68618  4.42225  2.77519  2.73123  3.46354  2.40513  3.72494  3.29354  2.67741  2.69355  4.24690  2.90347  2.73739  3.18146  2.89801  2.37887  2.77519  2.98518  4.58477  3.61503
          0.02196  4.22553  4.94787  0.61958  0.77255  0.48576  0.95510
    350   2.81412  5.30630  2.18578  2.09380  4.62566  2.19964  3.71568  4.10793  1.82216  3.60237  4.38671  2.84917  3.87636  2.84358  3.03616  2.75339  3.06358  3.68946  5.75249  4.32521    470 k x - -
          2.68618  4.42225  2.77519  2.73123  3.46354  2.40513  3.72494  3.29354  2.67741  2.69355  4.24690  2.90347  2.73739  3.18146  2.89801  2.37887  2.77519  2.98518  4.58477  3.61503
          0.02196  4.22553  4.94787  0.61958  0.77255  0.48576  0.95510
    351   2.71937  4.93393  3.01849  2.50330  4.16907  2.71505  3.67216  3.62022  1.90158  3.19510  4.01425  3.01375  3.89271  2.41962  2.76605  2.73880  2.94622  3.29057  5.38410  2.60898    471 k x - -
          2.68618  4.42225  2.77519  2.73123  3.46354  2.40513  3.72494  3.29354  2.67741  2.69355  4.24690  2.90347  2.73739  3.18146  2.89801  2.37887  2.77519  2.98518  4.58477  3.61503
          0.02196  4.22553  4.94787  0.61958  0.77255  0.48576  0.95510
    352   3.03164  5.51721  1.09611  2.28458  4.83410  3.37429  3.87025  4.34523  2.10167  3.85326  4.70101  2.85967  3.96897  3.03241  3.30926  2.93898  3.31254  3.93077  5.98269  4.53031    472 d x - -
          2.68618  4.42225  2.77519  2.73123  3.46354  2.40513  3.72494  3.29354  2.67741  2.69355  4.24690  2.90347  2.73739  3.18146  2.89801  2.37887  2.77519  2.98518  4.58477  3.61503
          0.02196  4.22553  4.94787  0.61958  0.77255  0.48576  0.95510
    353   3.05482  5.51379  1.02938  2.29104  4.59467  3.37603  2.64007  4.34996  2.88641  3.84882  4.71564  2.86730  3.98293  3.07669  3.43889  2.96158  3.34272  3.94334  5.86073  4.35400    473 d x - -
          2.68618  4.42225  2.77519  2.73123  3.46354  2.40513  3.72494  3.29354  2.67741  2.69355  4.24690  2.90347  2.73739  3.18146  2.89801  2.37887  2.77519  2.98518  4.58477  3.61503
          0.02196  4.22553  4.94787  0.61958  0.77255  0.48576  0.95510
    354   2.72452  5.16364  2.29540  2.33694  4.47703  3.40721  2.49102  3.94976  1.92011  3.45640  4.23067  2.88541  3.84816  2.77739  2.88968  2.32205  2.96234  3.54532  5.60755  4.20967    474 k x - -
          2.68618  4.42225  2.77519  2.73123  3.46354  2.40513  3.72494  3.29354  2.67741  2.69355  4.24690  2.90347  2.73739  3.18146  2.89801  2.37887  2.77519  2.98518  4.58477  3.61503
          0.14462  4.22553  2.12002  0.61958  0.77255  0.48576  0.95510
    355   2.85780  4.99092  3.02782  2.65846  4.52340  2.45045  3.79695  3.94692  1.19249  3.48515  4.33749  3.12061  3.96099  2.95693  2.63641  2.88357  3.13459  3.57081  5.58121  4.33046    475 k x - -
          2.68618  4.42225  2.77519  2.73123  3.46354  2.40513  3.72494  3.29354  2.67741  2.69355  4.24690  2.90347  2.73739  3.18146  2.89801  2.37887  2.77519  2.98518  4.58477  3.61503
          0.02479  4.10569  4.82804  0.61958  0.77255  0.62272  0.76891
    356   2.91086  5.47172  1.44790  1.83993  4.76797  3.30214  3.74974  4.27133  2.17850  3.75588  4.57177  2.75737  3.87155  2.89657  3.20631  2.81274  3.17792  3.84343  5.90556  4.43145    476 d x - -
          2.68618  4.42225  2.77519  2.73123  3.46354  2.40513  3.72494  3.29354  2.67741  2.69355  4.24690  2.90347  2.73739  3.18146  2.89801  2.37887  2.77519  2.98518  4.58477  3.61503
          0.13059  4.10569  2.24481  0.61958  0.77255  0.62272  0.76891
    357   2.78442  5.20705  1.64802  2.18568  4.59998  3.22840  3.73819  4.10298  2.68184  3.63006  4.45110  2.18750  3.81300  2.89616  3.22879  2.16403  3.07909  3.67591  5.79715  4.34513    477 d . - -
          2.68618  4.42225  2.77519  2.73123  3.46354  2.40513  3.72494  3.29354  2.67741  2.69355  4.24690  2.90347  2.73739  3.18146  2.89801  2.37887  2.77519  2.98518  4.58477  3.61503
          0.02751  4.00261  4.72496  0.61958  0.77255  0.54812  0.86283
    358   2.77642  5.02844  2.19995  2.00844  4.06764  3.38098  3.71205  3.69194  2.61574  3.27955  4.12682  2.88743  3.87546  2.90136  3.10360  2.76639  3.02674  3.36443  5.39691  2.02470    478 e x - -
          2.68618  4.42225  2.77519  2.73123  3.46354  2.40513  3.72494  3.29354  2.67741  2.69355  4.24690  2.90347  2.73739  3.18146  2.89801  2.37887  2.77519  2.98518  4.58477  3.61503
          0.02479  4.10569  4.82804  0.61958  0.77255  0.62272  0.76891
    359   2.96591  5.08572  3.05909  2.65803  4.14336  3.56497  1.55731  3.84497  1.85809  3.35949  4.24154  3.12394  4.01256  2.90063  2.50511  2.97251  3.18673  3.53022  5.33951  3.98371    479 h x - -
          2.68618  4.42225  2.77519  2.73123  3.46354  2.40513  3.72494  3.29354  2.67741  2.69355  4.24690  2.90347  2.73739  3.18146  2.89801  2.37887  2.77519  2.98518  4.58477  3.61503
          0.13059  4.10569  2.24481  0.61958  0.77255  0.62272  0.76891
    360   2.96157  5.15361  3.08329  2.61595  4.53630  3.55233  3.63431  3.93847  1.30161  3.40646  4.27165  3.07553  3.97325  2.19420  2.28145  2.94559  3.16040  3.60628  5.48730  4.24870    480 k x - -
          2.68623  4.42230  2.77496  2.73128  3.46359  2.40518  3.72499  3.29359  2.67697  2.69360  4.24695  2.90352  2.73745  3.18151  2.89806  2.37892  2.77525  2.98523  4.58482  3.61508
          0.65069  1.03330  2.09978  0.18150  1.79589  0.50268  0.92864
    361   2.88295  5.32439  1.40204  2.21694  4.63837  3.29223  3.74526  4.12809  1.99699  3.65267  4.49209  2.78431  3.86107  2.90274  3.11715  2.80870  3.15555  3.72842  5.79391  4.36426    482 d x - -
          2.68618  4.42225  2.77519  2.73123  3.46354  2.40513  3.72494  3.29354  2.67741  2.69355  4.24690  2.90347  2.73739  3.18146  2.89801  2.37887  2.77519  2.98518  4.58477  3.61503
          0.02677  4.02976  4.75211  0.61958  0.77255  0.69367  0.69263
    362   2.68141  4.88876  1.96719  2.36829  3.97185  3.35053  3.68013  3.59146  2.57155  3.18952  4.03116  2.89787  3.83308  2.87074  3.04944  2.25151  2.94000  3.26029  5.30975  2.71482    483 d x - -
          2.68618  4.42225  2.77519  2.73123  3.46354  2.40513  3.72494  3.29354  2.67741  2.69355  4.24690  2.90347  2.73739  3.18146  2.89801  2.37887  2.77519  2.98518  4.58477  3.61503
          0.02677  4.02976  4.75211  0.61958  0.77255  0.37476  1.16300
    363   2.77963  5.04828  1.97315  2.41097  4.09922  3.44156  3.71685  3.73521  2.21216  3.30628  4.13879  2.94842  3.90437  2.89245  3.02049  2.77283  3.02251  3.39760  5.40359  2.13688    484 d x - -
          2.68618  4.42225  2.77519  2.73123  3.46354  2.40513  3.72494  3.29354  2.67741  2.69355  4.24690  2.90347  2.73739  3.18146  2.89801  2.37887  2.77519  2.98518  4.58477  3.61503
          0.02196  4.22553  4.94787  0.61958  0.77255  0.48576  0.95510
    364   2.96442  5.55041  1.45743  1.65075  4.84939  3.35211  3.80163  4.36154  2.20914  3.83527  4.64602  2.80393  3.92234  2.94613  3.27419  2.86198  3.23182  3.92345  5.97926  4.49567    485 d x - -
          2.68618  4.42225  2.77519  2.73123  3.46354  2.40513  3.72494  3.29354  2.67741  2.69355  4.24690  2.90347  2.73739  3.18146  2.89801  2.37887  2.77519  2.98518  4.58477  3.61503
          0.02196  4.22553  4.94787  0.61958  0.77255  0.48576  0.95510
    365   3.16557  5.78710  0.93920  1.79294  5.06985  3.33442  3.94405  4.61872  3.03732  4.10605  4.99085  2.79618  3.99400  3.12296  3.67757  3.02180  3.47033  4.17668  6.24386  4.70508    486 d x - -
          2.68618  4.42225  2.77519  2.73123  3.46354  2.40513  3.72494  3.29354  2.67741  2.69355  4.24690  2.90347  2.73739  3.18146  2.89801  2.37887  2.77519  2.98518  4.58477  3.61503
          0.02196  4.22553  4.94787  0.61958  0.77255  0.48576  0.95510
    366   2.81340  5.23708  2.31075  2.37572  4.54338  3.44130  2.83453  4.02779  1.46346  3.52000  4.31127  2.91809  3.89645  2.81349  2.81091  2.76928  3.04768  3.62975  5.64270  4.25875    487 k x - -
          2.68618  4.42225  2.77519  2.73123  3.46354  2.40513  3.72494  3.29354  2.67741  2.69355  4.24690  2.90347  2.73739  3.18146  2.89801  2.37887  2.77519  2.98518  4.58477  3.61503
          0.12207  4.22553  2.29961  0.61958  0.77255  0.48576  0.95510
    367   2.82157  5.28926  2.05399  2.27390  4.61568  3.35807  3.69809  4.09600  1.56997  3.59018  4.38793  2.44571  3.86434  2.83173  2.95229  2.75987  3.07210  3.68421  5.72974  4.31479    488 k x - -
          2.68618  4.42225  2.77519  2.73123  3.46354  2.40513  3.72494  3.29354  2.67741  2.69355  4.24690  2.90347  2.73739  3.18146  2.89801  2.37887  2.77519  2.98518  4.58477  3.61503
          0.02424  4.12769  4.85004  0.61958  0.77255  0.60011  0.79574
    368   2.75799  4.96924  2.98961  2.17489  4.27090  3.48461  3.66867  3.61829  1.57078  3.22510  4.06331  3.01190  3.90102  2.81313  2.65667  2.77228  2.98438  2.64909  5.43588  4.12746    489 k x - -
          2.68618  4.42225  2.77519  2.73123  3.46354  2.40513  3.72494  3.29354  2.67741  2.69355  4.24690  2.90347  2.73739  3.18146  2.89801  2.37887  2.77519  2.98518  4.58477  3.61503
          0.02424  4.12769  4.85004  0.61958  0.77255  0.42037  1.06945
    369   2.78256  5.19278  2.26716  2.35470  4.54917  3.40032  3.71200  4.01432  1.52232  3.52618  4.31663  2.90042  3.88059  2.84152  2.93040  2.23619  3.03381  3.60852  5.67734  4.28417    490 k x - -
          2.68618  4.42225  2.77519  2.73123  3.46354  2.40513  3.72494  3.29354  2.67741  2.69355  4.24690  2.90347  2.73739  3.18146  2.89801  2.37887  2.77519  2.98518  4.58477  3.61503
          0.02196  4.22553  4.94787  0.61958  0.77255  0.48576  0.95510
    370   2.83894  4.61531  3.54417  3.17637  2.94209  3.61231  3.84498  3.34563  3.14006  2.95844  3.94136  3.48564  4.13517  3.46619  3.44585  1.83510  3.15757  3.08977  4.52942  1.41948    491 y x - -
          2.68618  4.42225  2.77519  2.73123  3.46354  2.40513  3.72494  3.29354  2.67741  2.69355  4.24690  2.90347  2.73739  3.18146  2.89801  2.37887  2.77519  2.98518  4.58477  3.61503
          0.02196  4.22553  4.94787  0.61958  0.77255  0.48576  0.95510
    371   3.79757  5.14142  4.38035  4.18861  2.40065  4.25780  3.84406  3.76341  4.03770  3.12223  4.40294  4.18657  4.72905  4.25472  4.14258  3.89302  4.08914  3.65216  4.05338  0.53422    492 Y x - -
          2.68618  4.42225  2.77519  2.73123  3.46354  2.40513  3.72494  3.29354  2.67741  2.69355  4.24690  2.90347  2.73739  3.18146  2.89801  2.37887  2.77519  2.98518  4.58477  3.61503
          0.02196  4.22553  4.94787  0.61958  0.77255  0.48576  0.95510
    372   3.28131  5.33544  3.76518  3.03029  4.84467  3.84910  3.73381  4.16957  1.63737  3.57583  4.46514  3.39156  4.20689  2.86939  0.98998  3.27490  3.42660  3.86129  5.57673  4.45570    493 r x - -
          2.68618  4.42225  2.77519  2.73123  3.46354  2.40513  3.72494  3.29354  2.67741  2.69355  4.24690  2.90347  2.73739  3.18146  2.89801  2.37887  2.77519  2.98518  4.58477  3.61503
          0.02196  4.22553  4.94787  0.61958  0.77255  0.48576  0.95510
    373   3.09389  5.25740  3.22655  2.19630  4.67328  3.66834  3.76369  4.06409  2.15291  3.53717  4.40542  3.21292  4.09483  2.90684  1.10476  3.08205  3.29457  3.73192  5.60336  4.38603    494 r x - -
          2.68618  4.42225  2.77519  2.73123  3.46354  2.40513  3.72494  3.29354  2.67741  2.69355  4.24690  2.90347  2.73739  3.18146  2.89801  2.37887  2.77519  2.98518  4.58477  3.61503
          0.12207  4.22553  2.29961  0.61958  0.77255  0.48576  0.95510
    374   2.70418  5.04215  2.28204  2.32185  4.51798  2.55172  3.75916  3.99199  2.63766  3.53188  4.33114  2.19872  3.83125  2.90634  3.14990  1.85233  3.00083  3.56341  5.71260  4.30731    495 s x - -
          2.68618  4.42225  2.77519  2.73123  3.46354  2.40513  3.72494  3.29354  2.67741  2.69355  4.24690  2.90347  2.73739  3.18146  2.89801  2.37887  2.77519  2.98518  4.58477  3.61503
          0.02424  4.12769  4.85004  0.61958  0.77255  0.60011  0.79574
    375   0.70040  4.33984  3.74130  3.55369  4.32571  3.15586  4.54274  3.49090  3.57708  3.35998  4.36980  3.63249  3.92001  3.89585  3.80433  2.69109  2.98661  3.10006  5.72666  4.55838    496 a x - -
          2.68618  4.42225  2.77519  2.73123  3.46354  2.40513  3.72494  3.29354  2.67741  2.69355  4.24690  2.90347  2.73739  3.18146  2.89801  2.37887  2.77519  2.98518  4.58477  3.61503
          0.02424  4.12769  4.85004  0.61958  0.77255  0.60011  0.79574
    376   2.75375  4.46906  2.70831  3.01843  3.52262  3.69759  4.02447  2.55734  3.02136  1.56398  3.45524  3.44126  4.10415  3.32987  3.38148  2.99602  3.00405  2.08079  5.10711  3.85178    497 l x - -
          2.68618  4.42225  2.77519  2.73123  3.46354  2.40513  3.72494  3.29354  2.67741  2.69355  4.24690  2.90347  2.73739  3.18146  2.89801  2.37887  2.77519  2.98518  4.58477  3.61503
          0.02424  4.12769  4.85004  0.61958  0.77255  0.60011  0.79574
    377   0.70040  4.33984  3.74130  3.55369  4.32571  3.15586  4.54274  3.49090  3.57708  3.35998  4.36980  3.63249  3.92001  3.89585  3.80433  2.69109  2.98661  3.10006  5.72666  4.55838    498 a x - -
          2.68618  4.42225  2.77519  2.73123  3.46354  2.40513  3.72494  3.29354  2.67741  2.69355  4.24690  2.90347  2.73739  3.18146  2.89801  2.37887  2.77519  2.98518  4.58477  3.61503
          0.02424  4.12769  4.85004  0.61958  0.77255  0.60011  0.79574
    378   2.65386  4.72099  2.95623  2.19775  3.99965  3.40861  3.75671  3.37541  2.57932  2.49361  3.90442  3.04195  3.87811  2.94858  2.99298  1.73721  2.92043  3.07712  5.32250  4.00600    499 s x - -
          2.68618  4.42225  2.77519  2.73123  3.46354  2.40513  3.72494  3.29354  2.67741  2.69355  4.24690  2.90347  2.73739  3.18146  2.89801  2.37887  2.77519  2.98518  4.58477  3.61503
          0.02424  4.12769  4.85004  0.61958  0.77255  0.60011  0.79574
    379   2.18915  4.81062  2.77149  2.09329  4.29242  3.30851  3.81273  3.68434  2.65693  3.31253  4.15325  2.98413  1.86567  2.98780  3.09733  2.70247  2.96758  3.31667  5.55473  4.21996    500 p x - -
          2.68618  4.42225  2.77519  2.73123  3.46354  2.40513  3.72494  3.29354  2.67741  2.69355  4.24690  2.90347  2.73739  3.18146  2.89801  2.37887  2.77519  2.98518  4.58477  3.61503
          0.02424  4.12769  4.85004  0.61958  0.77255  0.42037  1.06945
    380   2.72971  5.10996  1.85195  2.34186  4.38216  2.64385  3.68509  3.85502  2.19242  3.39618  4.18884  2.89095  3.85677  2.81870  2.98450  2.70413  2.97257  3.47603  5.57303  3.08469    501 d x - -
          2.68618  4.42225  2.77519  2.73123  3.46354  2.40513  3.72494  3.29354  2.67741  2.69355  4.24690  2.90347  2.73739  3.18146  2.89801  2.37887  2.77519  2.98518  4.58477  3.61503
          0.11949  4.22553  2.32269  0.61958  0.77255  0.48576  0.95510
    381   3.28887  5.43226  0.60876  2.53460  4.84914  3.42621  4.18760  4.50079  3.32490  4.06573  5.05712  3.10112  4.09774  3.43245  3.87043  3.22726  3.63550  4.11484  5.96500  4.68926    502 D x - -
          2.68618  4.42225  2.77519  2.73123  3.46354  2.40513  3.72494  3.29354  2.67741  2.69355  4.24690  2.90347  2.73739  3.18146  2.89801  2.37887  2.77519  2.98518  4.58477  3.61503
          0.02418  4.13021  4.85256  0.61958  0.77255  0.59745  0.79898
    382   2.62016  4.68860  3.08206  2.55472  3.92455  3.44681  3.69214  3.33489  2.13142  2.97070  3.81243  3.04437  3.86004  2.87633  2.89777  2.14251  2.38190  3.03730  5.23196  3.05671    503 k x - -
          2.68618  4.42225  2.77519  2.73123  3.46354  2.40513  3.72494  3.29354  2.67741  2.69355  4.24690  2.90347  2.73739  3.18146  2.89801  2.37887  2.77519  2.98518  4.58477  3.61503
          0.13514  4.13021  2.20429  0.61958  0.77255  0.42177  1.06679
    383   2.70292  5.07916  2.23867  2.04134  4.34183  3.37861  3.64951  3.81119  2.15230  3.35324  4.14764  2.86368  3.82856  2.78328  2.93073  2.67761  2.94233  3.43689  5.53096  2.57049    504 e x - -
          2.68618  4.42225  2.77519  2.73123  3.46354  2.40513  3.72494  3.29354  2.67741  2.69355  4.24690  2.90347  2.73739  3.18146  2.89801  2.37887  2.77519  2.98518  4.58477  3.61503
          0.02424  4.12769  4.85004  0.61958  0.77255  0.60011  0.79574
    384   3.00140  5.52263  1.27015  2.18456  4.84051  3.27694  3.85785  4.40896  2.89405  3.91450  4.77315  1.78564  3.91320  3.03222  3.49099  2.89606  3.30680  3.96856  6.03934  4.52987    505 d x - -
          2.68618  4.42225  2.77519  2.73123  3.46354  2.40513  3.72494  3.29354  2.67741  2.69355  4.24690  2.90347  2.73739  3.18146  2.89801  2.37887  2.77519  2.98518  4.58477  3.61503
          0.02424  4.12769  4.85004  0.61958  0.77255  0.60011  0.79574
    385   2.92371  5.48754  1.41288  1.86049  4.78398  3.31127  3.76092  4.28840  2.17098  3.77174  4.58805  2.76614  3.88208  2.90795  3.21987  2.82452  3.19115  3.85952  5.92073  4.44523    506 d x - -
          2.68618  4.42225  2.77519  2.73123  3.46354  2.40513  3.72494  3.29354  2.67741  2.69355  4.24690  2.90347  2.73739  3.18146  2.89801  2.37887  2.77519  2.98518  4.58477  3.61503
          0.02424  4.12769  4.85004  0.61958  0.77255  0.60011  0.79574
    386   2.70216  5.09146  2.04798  2.31013  4.34518  3.37509  3.64735  3.83500  2.15168  3.37069  4.16214  2.42505  3.82639  2.78038  2.93374  2.67401  2.94257  3.45465  5.53438  2.90507    507 d x - -
          2.68626  4.42233  2.77474  2.73132  3.46362  2.40521  3.72503  3.29362  2.67724  2.69363  4.24698  2.90355  2.73748  3.18155  2.89809  2.37859  2.77528  2.98527  4.58485  3.61511
          0.24848  1.55028  4.85004  0.83549  0.56857  0.60011  0.79574
    387   3.63664  5.02126  4.22546  4.00941  2.35107  4.13564  3.76893  3.61292  3.86024  2.99896  4.26238  4.05231  4.60659  4.10323  3.98838  3.74489  3.92629  3.49640  4.00225  0.62802    511 Y x - -
          2.68618  4.42225  2.77519  2.73123  3.46354  2.40513  3.72494  3.29354  2.67741  2.69355  4.24690  2.90347  2.73739  3.18146  2.89801  2.37887  2.77519  2.98518  4.58477  3.61503
          0.02424  4.12769  4.85004  0.61958  0.77255  0.42037  1.06945
    388   2.74406  4.99534  2.33194  2.39780  4.16436  2.60740  3.73196  3.69793  2.60193  3.28380  4.10986  2.45497  3.88603  2.90145  3.08879  2.74680  2.99567  3.35783  5.45491  2.16483    512 y x - -
          2.68618  4.42225  2.77519  2.73123  3.46354  2.40513  3.72494  3.29354  2.67741  2.69355  4.24690  2.90347  2.73739  3.18146  2.89801  2.37887  2.77519  2.98518  4.58477  3.61503
          0.02196  4.22553  4.94787  0.61958  0.77255  0.48576  0.95510
    389   2.75391  4.86439  3.09240  2.60057  4.00177  2.65730  3.71802  3.54231  1.68604  3.14006  3.98720  3.08829  3.93698  2.90290  2.78860  2.79984  2.98903  3.23478  5.28651  2.48642    513 k x - -
          2.68618  4.42225  2.77519  2.73123  3.46354  2.40513  3.72494  3.29354  2.67741  2.69355  4.24690  2.90347  2.73739  3.18146  2.89801  2.37887  2.77519  2.98518  4.58477  3.61503
          0.12207  4.22553  2.29961  0.61958  0.77255  0.48576  0.95510
    390   2.72382  5.01417  2.04843  2.37041  4.13851  3.40441  3.66830  3.71130  2.08221  3.27713  4.09848  2.90801  3.85642  2.82889  2.94172  2.71550  2.96415  3.36573  5.40692  2.49075    514 d x - -
          2.68618  4.42225  2.77519  2.73123  3.46354  2.40513  3.72494  3.29354  2.67741  2.69355  4.24690  2.90347  2.73739  3.18146  2.89801  2.37887  2.77519  2.98518  4.58477  3.61503
          0.13262  4.12769  2.22486  0.61958  0.77255  0.60011  0.79574
    391   2.75448  5.10003  1.50752  2.25004  4.57723  2.64719  3.77695  4.06361  2.71980  3.60765  4.43096  2.80136  2.65463  2.93977  3.25425  2.72220  3.06424  3.63297  5.77698  4.35872    515 d x - -
          2.68622  4.42229  2.77462  2.73127  3.46358  2.40516  3.72498  3.29358  2.67744  2.69359  4.24693  2.90350  2.73743  3.18150  2.89804  2.37890  2.77523  2.98522  4.58481  3.61507
          0.31680  1.33628  4.74439  0.22213  1.61350  0.70031  0.68603
    392   2.70017  4.96758  1.74554  2.31691  4.12319  3.32175  3.68601  3.70226  2.57450  3.28639  4.12025  2.85702  3.82406  2.86152  3.06650  2.25768  2.96414  3.35190  5.42451  3.16515    517 d x - -
          2.68618  4.42225  2.77519  2.73123  3.46354  2.40513  3.72494  3.29354  2.67741  2.69355  4.24690  2.90347  2.73739  3.18146  2.89801  2.37887  2.77519  2.98518  4.58477  3.61503
          0.02698  4.02205  4.74439  0.61958  0.77255  0.70031  0.68603
    393   3.46944  4.89761  4.06196  3.82142  2.31327  4.00665  3.69797  3.45848  3.67476  2.87325  4.11838  3.91199  4.47797  3.94453  3.82689  3.59041  3.75739  3.33638  3.96206  0.74919    518 y x - -
          2.68633  4.42240  2.77482  2.73138  3.46369  2.40462  3.72510  3.29369  2.67701  2.69370  4.24705  2.90362  2.73755  3.18161  2.89816  2.37902  2.77535  2.98533  4.58492  3.61438
          0.31680  1.33628  4.74439  1.21764  0.35088  0.70031  0.68603
    394   2.78790  5.24588  1.99210  2.22996  4.56566  3.31298  3.66759  4.04512  1.72022  3.54767  4.35060  2.44251  3.82675  2.80495  2.94370  2.72675  3.04111  3.63818  5.69391  4.27708    523 k x - -
          2.68618  4.42225  2.77519  2.73123  3.46354  2.40513  3.72494  3.29354  2.67741  2.69355  4.24690  2.90347  2.73739  3.18146  2.89801  2.37887  2.77519  2.98518  4.58477  3.61503
          0.02698  4.02205  4.74439  0.61958  0.77255  0.70031  0.68603
    395   2.72983  5.04719  2.07886  2.28805  4.11761  3.33384  3.66584  3.76596  2.54982  3.32797  4.15698  2.01455  3.82815  2.83946  3.04619  2.70678  2.98347  3.41099  5.41834  2.88987    524 n x - -
          2.68618  4.42225  2.77519  2.73123  3.46354  2.40513  3.72494  3.29354  2.67741  2.69355  4.24690  2.90347  2.73739  3.18146  2.89801  2.37887  2.77519  2.98518  4.58477  3.61503
          0.02698  4.02205  4.74439  0.61958  0.77255  0.70031  0.68603
    396   2.97684  5.55581  1.42669  1.46677  4.84087  3.23493  3.78790  4.36311  2.81515  3.86287  4.72073  2.69790  3.86194  2.95593  3.41665  2.85525  3.26732  3.93440  6.01209  4.50357    525 d x - -
          2.68618  4.42225  2.77519  2.73123  3.46354  2.40513  3.72494  3.29354  2.67741  2.69355  4.24690  2.90347  2.73739  3.18146  2.89801  2.37887  2.77519  2.98518  4.58477  3.61503
          0.02698  4.02205  4.74439  0.61958  0.77255  0.70031  0.68603
    397   2.89072  4.83933  2.24182  2.65408  3.08202  3.51827  3.70200  3.44986  2.88227  3.03584  4.01010  3.12741  4.01340  3.15725  3.29765  2.94105  3.15443  3.19792  4.63854  1.52142    526 y x - -
          2.68618  4.42225  2.77519  2.73123  3.46354  2.40513  3.72494  3.29354  2.67741  2.69355  4.24690  2.90347  2.73739  3.18146  2.89801  2.37887  2.77519  2.98518  4.58477  3.61503
          0.02698  4.02205  4.74439  0.61958  0.77255  0.52462  0.89594
    398   2.95222  4.82151  3.08860  2.22469  3.13425  3.62285  3.76198  3.38192  2.84152  2.98029  3.96438  3.25087  4.09372  3.21904  3.18662  3.03472  3.20309  3.15135  4.68158  1.37438    527 y x - -
          2.68618  4.42225  2.77519  2.73123  3.46354  2.40513  3.72494  3.29354  2.67741  2.69355  4.24690  2.90347  2.73739  3.18146  2.89801  2.37887  2.77519  2.98518  4.58477  3.61503
          0.02424  4.12769  4.85004  0.61958  0.77255  0.60011  0.79574
    399   2.88118  4.63067  3.48054  3.16654  2.97630  2.27307  3.86651  3.37308  3.16552  2.98338  3.97733  3.48815  4.12702  3.49243  3.46164  3.03540  3.20030  3.12125  4.55031  1.24293    528 y x - -
          2.68618  4.42225  2.77519  2.73123  3.46354  2.40513  3.72494  3.29354  2.67741  2.69355  4.24690  2.90347  2.73739  3.18146  2.89801  2.37887  2.77519  2.98518  4.58477  3.61503
          0.02424  4.12769  4.85004  0.61958  0.77255  0.60011  0.79574
    400   2.83585  5.34908  2.03714  1.81499  4.65506  2.08153  3.72063  4.14599  2.31207  3.64374  4.44259  2.78679  3.85602  2.85909  3.13495  2.76080  3.09540  3.72650  5.80250  4.35249    529 e x - -
          2.68618  4.42225  2.77519  2.73123  3.46354  2.40513  3.72494  3.29354  2.67741  2.69355  4.24690  2.90347  2.73739  3.18146  2.89801  2.37887  2.77519  2.98518  4.58477  3.61503
          0.02424  4.12769  4.85004  0.61958  0.77255  0.60011  0.79574
    401   2.90370  4.90191  3.28100  2.77198  3.60702  3.62775  3.69715  3.53223  1.46265  3.09862  4.01712  3.21134  4.03405  2.96230  2.62900  2.95803  3.12237  3.26564  4.99758  2.18583    530 k x - -
          2.68618  4.42225  2.77519  2.73123  3.46354  2.40513  3.72494  3.29354  2.67741  2.69355  4.24690  2.90347  2.73739  3.18146  2.89801  2.37887  2.77519  2.98518  4.58477  3.61503
          0.02424  4.12769  4.85004  0.61958  0.77255  0.60011  0.79574
    402   3.28566  5.42916  0.61127  2.53223  4.84558  3.42385  4.18476  4.49655  3.32149  4.06190  5.05309  3.09868  4.09519  3.42950  3.86679  3.22424  3.63220  4.11083  5.96201  4.68593    531 D x - -
          2.68618  4.42225  2.77519  2.73123  3.46354  2.40513  3.72494  3.29354  2.67741  2.69355  4.24690  2.90347  2.73739  3.18146  2.89801  2.37887  2.77519  2.98518  4.58477  3.61503
          0.02424  4.12769  4.85004  0.61958  0.77255  0.60011  0.79574
    403   2.97268  5.41033  1.16636  2.25040  4.49433  3.32910  2.60506  4.23234  2.79647  3.73981  4.60086  2.82312  3.92294  3.00555  3.33656  2.88909  3.25601  3.83326  5.76234  4.26572    532 d x - -
          2.68618  4.42225  2.77519  2.73123  3.46354  2.40513  3.72494  3.29354  2.67741  2.69355  4.24690  2.90347  2.73739  3.18146  2.89801  2.37887  2.77519  2.98518  4.58477  3.61503
          0.02424  4.12769  4.85004  0.61958  0.77255  0.60011  0.79574
    404   2.98309  5.16428  3.16162  2.67028  4.37680  3.60438  2.19324  3.94516  1.33922  3.42374  4.28240  3.13122  4.01740  2.83431  2.37798  2.97368  3.18429  3.61331  5.43808  4.13888    533 k x - -
          2.68618  4.42225  2.77519  2.73123  3.46354  2.40513  3.72494  3.29354  2.67741  2.69355  4.24690  2.90347  2.73739  3.18146  2.89801  2.37887  2.77519  2.98518  4.58477  3.61503
          0.02424  4.12769  4.85004  0.61958  0.77255  0.42037  1.06945
    405   2.86570  5.06394  3.17537  2.62324  4.24556  3.59013  3.67749  3.77435  1.41564  3.30053  4.13947  3.10448  3.97885  2.36246  2.52395  2.87292  3.07307  3.44913  5.39434  2.81926    534 k x - -
          2.68618  4.42225  2.77519  2.73123  3.46354  2.40513  3.72494  3.29354  2.67741  2.69355  4.24690  2.90347  2.73739  3.18146  2.89801  2.37887  2.77519  2.98518  4.58477  3.61503
          0.02196  4.22553  4.94787  0.61958  0.77255  0.48576  0.95510
    406   2.99960  5.58788  1.24816  1.87347  4.88127  3.34967  3.82376  4.39464  2.24618  3.87150  4.69393  2.80166  3.93556  2.97420  3.32243  2.89080  3.27174  3.95931  6.01867  4.52837    535 d x - -
          2.68618  4.42225  2.77519  2.73123  3.46354  2.40513  3.72494  3.29354  2.67741  2.69355  4.24690  2.90347  2.73739  3.18146  2.89801  2.37887  2.77519  2.98518  4.58477  3.61503
          0.11496  4.22553  2.36464  0.61958  0.77255  0.48576  0.95510
    407   3.03023  5.54746  1.06590  2.18780  4.86587  3.27681  3.88257  4.44631  2.94351  3.95566  4.82643  2.13552  3.92619  3.06306  3.55028  2.92105  3.34290  4.00445  6.07370  4.55724    536 d x - -
          2.68618  4.42225  2.77519  2.73123  3.46354  2.40513  3.72494  3.29354  2.67741  2.69355  4.24690  2.90347  2.73739  3.18146  2.89801  2.37887  2.77519  2.98518  4.58477  3.61503
          0.02407  4.13463  4.85698  0.61958  0.77255  0.42424  1.06210
    408   2.75371  5.12623  1.96235  2.04668  4.37364  3.39595  3.70482  3.85549  2.54499  3.40502  4.20627  2.88365  3.86683  2.84602  3.04821  2.32063  2.99951  3.48340  5.58623  2.55920    537 d x - -
          2.68618  4.42225  2.77519  2.73123  3.46354  2.40513  3.72494  3.29354  2.67741  2.69355  4.24690  2.90347  2.73739  3.18146  2.89801  2.37887  2.77519  2.98518  4.58477  3.61503
          0.02196  4.22553  4.94787  0.61958  0.77255  0.48576  0.95510
    409   2.86322  4.93453  3.21035  2.69489  3.61748  3.61748  1.81292  3.58932  2.00727  3.14872  4.02809  3.16183  4.01286  2.94021  2.72982  2.90119  3.08083  3.30029  5.01468  2.72791    538 h x - -
          2.68618  4.42225  2.77519  2.73123  3.46354  2.40513  3.72494  3.29354  2.67741  2.69355  4.24690  2.90347  2.73739  3.18146  2.89801  2.37887  2.77519  2.98518  4.58477  3.61503
          0.02196  4.22553  4.94787  0.61958  0.77255  0.48576  0.95510
    410   3.33771  5.28093  3.53503  3.10848  4.75033  3.77058  4.01171  4.20666  0.63853  3.70107  4.65745  3.51155  4.25738  3.19310  2.57024  3.36488  3.57119  3.89973  5.66876  4.54078    539 K x - -
          2.68630  4.42237  2.77395  2.73135  3.46366  2.40524  3.72434  3.29366  2.67728  2.69367  4.24701  2.90358  2.73751  3.18158  2.89812  2.37898  2.77531  2.98530  4.58489  3.61515
          0.37461  1.64811  2.12002  1.09577  0.40689  0.48576  0.95510
    411   3.03249  5.22676  3.16955  2.68283  4.63062  3.61626  3.67413  4.02658  1.16958  3.47788  4.34254  3.13565  4.03040  2.22855  2.28528  3.01227  3.22482  3.69159  5.54165  4.31511    544 k x - -
          2.68618  4.42225  2.77519  2.73123  3.46354  2.40513  3.72494  3.29354  2.67741  2.69355  4.24690  2.90347  2.73739  3.18146  2.89801  2.37887  2.77519  2.98518  4.58477  3.61503
          0.02479  4.10569  4.82804  0.61958  0.77255  0.40876  1.09206
    412   2.74271  5.17789  1.83208  2.05725  4.48015  3.39569  3.67976  3.93681  2.10330  3.46341  4.24643  2.87234  3.85421  2.80471  2.97200  2.70379  2.98466  2.81898  5.63376  4.22886    545 d x - -
          2.68618  4.42225  2.77519  2.73123  3.46354  2.40513  3.72494  3.29354  2.67741  2.69355  4.24690  2.90347  2.73739  3.18146  2.89801  2.37887  2.77519  2.98518  4.58477  3.61503
          0.02196  4.22553  4.94787  0.61958  0.77255  0.48576  0.95510
    413   2.81967  5.27779  1.68082  2.30198  4.62113  3.37450  3.73864  4.10185  1.90764  3.60780  4.40029  2.86145  3.88457  2.87229  3.06265  2.22240  3.07816  3.68513  5.76150  4.33814    546 d x - -
          2.68618  4.42225  2.77519  2.73123  3.46354  2.40513  3.72494  3.29354  2.67741  2.69355  4.24690  2.90347  2.73739  3.18146  2.89801  2.37887  2.77519  2.98518  4.58477  3.61503
          0.02196  4.22553  4.94787  0.61958  0.77255  0.48576  0.95510
    414   2.94184  4.66420  3.64839  3.31134  2.76522  3.69932  3.82047  3.37578  3.25879  2.96398  3.98488  3.57728  4.21930  3.57716  3.53388  2.21313  3.26035  3.13682  4.37654  1.14156    547 y x - -
          2.68618  4.42225  2.77519  2.73123  3.46354  2.40513  3.72494  3.29354  2.67741  2.69355  4.24690  2.90347  2.73739  3.18146  2.89801  2.37887  2.77519  2.98518  4.58477  3.61503
          0.02196  4.22553  4.94787  0.61958  0.77255  0.48576  0.95510
    415   3.79757  5.14142  4.38035  4.18861  2.40065  4.25780  3.84406  3.76341  4.03770  3.12223  4.40294  4.18657  4.72905  4.25472  4.14258  3.89302  4.08914  3.65216  4.05338  0.53422    548 Y x - -
          2.68618  4.42225  2.77519  2.73123  3.46354  2.40513  3.72494  3.29354  2.67741  2.69355  4.24690  2.90347  2.73739  3.18146  2.89801  2.37887  2.77519  2.98518  4.58477  3.61503
          0.02196  4.22553  4.94787  0.61958  0.77255  0.48576  0.95510
    416   3.24989  5.35594  3.71555  2.97608  4.87253  3.83383  3.71168  4.19311  1.06959  3.58631  4.46151  3.35335  4.18359  2.84066  1.55059  3.23251  3.39373  3.87309  5.58437  4.45296    549 k x - -
          2.68618  4.42225  2.77519  2.73123  3.46354  2.40513  3.72494  3.29354  2.67741  2.69355  4.24690  2.90347  2.73739  3.18146  2.89801  2.37887  2.77519  2.98518  4.58477  3.61503
          0.02196  4.22553  4.94787  0.61958  0.77255  0.48576  0.95510
    417   3.16957  5.35073  3.59428  2.87353  4.84744  3.78971  3.67979  4.17525  1.47722  3.56836  4.42060  3.28054  4.13361  2.25676  1.36758  3.14286  3.31897  3.83949  5.58061  4.41987    550 r x - -
          2.68618  4.42225  2.77519  2.73123  3.46354  2.40513  3.72494  3.29354  2.67741  2.69355  4.24690  2.90347  2.73739  3.18146  2.89801  2.37887  2.77519  2.98518  4.58477  3.61503
          0.02196  4.22553  4.94787  0.61958  0.77255  0.48576  0.95510
    418   2.71062  5.05845  2.23767  2.31426  4.52645  2.55343  3.75623  4.00183  2.63547  3.53903  4.33773  2.23228  3.83203  2.90257  3.15002  1.85455  3.00527  3.57305  5.71827  4.30987    551 s x - -
          2.68618  4.42225  2.77519  2.73123  3.46354  2.40513  3.72494  3.29354  2.67741  2.69355  4.24690  2.90347  2.73739  3.18146  2.89801  2.37887  2.77519  2.98518  4.58477  3.61503
          0.02424  4.12769  4.85004  0.61958  0.77255  0.48576  0.95510
    419   1.70018  4.96182  2.39380  2.38912  4.32891  3.35561  3.71745  3.74478  2.08206  3.33381  4.15053  2.91727  3.84678  2.86751  2.97947  2.69987  2.96254  3.37860  5.54406  4.18213    552 a x - -
          2.68618  4.42225  2.77519  2.73123  3.46354  2.40513  3.72494  3.29354  2.67741  2.69355  4.24690  2.90347  2.73739  3.18146  2.89801  2.37887  2.77519  2.98518  4.58477  3.61503
          0.24724  4.12769  1.59492  0.61958  0.77255  0.48576  0.95510
    420   2.52829  4.60527  2.29460  2.47659  4.01249  3.25278  3.73990  3.34102  2.62473  3.05572  3.91437  2.95847  3.77791  2.93231  3.07230  2.07691  2.83296  2.42345  5.34179  4.01481    553 s . - -
          2.68618  4.42225  2.77519  2.73123  3.46354  2.40513  3.72494  3.29354  2.67741  2.69355  4.24690  2.90347  2.73739  3.18146  2.89801  2.37887  2.77519  2.98518  4.58477  3.61503
          0.03020  3.91066  4.63301  0.61958  0.77255  0.69273  0.69356
    421   1.44515  4.21437  3.28134  2.98449  4.12015  3.00067  4.08482  3.42436  3.02316  3.17128  4.06559  3.22967  2.21135  3.35034  3.34756  2.45487  2.73483  3.00058  5.48560  4.25635    554 a . - -
          2.68618  4.42225  2.77519  2.73123  3.46354  2.40513  3.72494  3.29354  2.67741  2.69355  4.24690  2.90347  2.73739  3.18146  2.89801  2.37887  2.77519  2.98518  4.58477  3.61503
          0.03020  3.91066  4.63301  0.61958  0.77255  0.69273  0.69356
    422   2.62289  4.67063  2.83301  2.09952  3.93302  2.45853  3.70700  3.29041  2.53865  2.38493  3.84683  2.97366  3.82640  2.90752  2.94541  2.69447  2.88846  3.00357  5.26325  3.95200    555 e . - -
          2.68618  4.42225  2.77519  2.73123  3.46354  2.40513  3.72494  3.29354  2.67741  2.69355  4.24690  2.90347  2.73739  3.18146  2.89801  2.37887  2.77519  2.98518  4.58477  3.61503
          0.03020  3.91066  4.63301  0.61958  0.77255  0.69273  0.69356
    423   2.19997  5.17295  1.84310  1.82466  4.49592  3.22535  3.68183  3.94111  2.60596  3.50369  4.33234  2.72166  3.78531  2.83813  3.14217  2.70225  3.03422  3.55254  5.70139  4.26704    556 e . - -
          2.68618  4.42225  2.77519  2.73123  3.46354  2.40513  3.72494  3.29354  2.67741  2.69355  4.24690  2.90347  2.73739  3.18146  2.89801  2.37887  2.77519  2.98518  4.58477  3.61503
          0.03020  3.91066  4.63301  0.61958  0.77255  0.69273  0.69356
    424   2.79045  4.79074  3.15239  2.66127  3.61938  3.51790  3.62900  3.40304  1.59638  2.98833  3.90567  3.10833  3.93191  2.87519  2.56684  2.85070  3.01384  3.13836  4.98759  2.60721    557 k . - -
          2.68618  4.42225  2.77519  2.73123  3.46354  2.40513  3.72494  3.29354  2.67741  2.69355  4.24690  2.90347  2.73739  3.18146  2.89801  2.37887  2.77519  2.98518  4.58477  3.61503
          0.03020  3.91066  4.63301  0.61958  0.77255  0.69273  0.69356
    425   2.91803  5.45112  1.37438  1.68166  4.73689  3.18548  3.74078  4.24505  2.76444  3.76711  4.63268  2.65805  3.81173  2.91283  3.35444  2.80558  3.20989  3.83142  5.92219  4.42979    558 d . - -
          2.68618  4.42225  2.77519  2.73123  3.46354  2.40513  3.72494  3.29354  2.67741  2.69355  4.24690  2.90347  2.73739  3.18146  2.89801  2.37887  2.77519  2.98518  4.58477  3.61503
          0.03020  3.91066  4.63301  0.61958  0.77255  0.69273  0.69356
    426   2.77197  4.94003  1.65972  2.35771  3.64514  3.33841  3.67538  3.59315  2.66816  3.18302  4.09428  2.88816  3.85736  2.93871  3.14318  2.77196  3.03778  3.29122  5.08996  2.56681    559 d . - -
          2.68618  4.42225  2.77519  2.73123  3.46354  2.40513  3.72494  3.29354  2.67741  2.69355  4.24690  2.90347  2.73739  3.18146  2.89801  2.37887  2.77519  2.98518  4.58477  3.61503
          0.03020  3.91066  4.63301  0.61958  0.77255  0.69273  0.69356
    427   2.78688  5.16023  1.90970  2.23843  4.48098  3.28347  3.66527  3.94480  1.69866  3.48234  4.31604  2.78971  3.81304  2.81705  2.89686  2.73759  3.04689  3.56363  5.62673  4.23775    560 k . - -
          2.68618  4.42225  2.77519  2.73123  3.46354  2.40513  3.72494  3.29354  2.67741  2.69355  4.24690  2.90347  2.73739  3.18146  2.89801  2.37887  2.77519  2.98518  4.58477  3.61503
          0.03020  3.91066  4.63301  0.61958  0.77255  0.69273  0.69356
    428   2.69925  4.82969  2.32899  2.43552  3.42150  3.41160  2.71437  3.48016  2.54401  3.05331  3.93027  2.94449  3.85426  2.87117  2.98923  2.72176  2.93957  3.18054  4.88301  2.48706    561 d . - -
          2.68618  4.42225  2.77519  2.73123  3.46354  2.40513  3.72494  3.29354  2.67741  2.69355  4.24690  2.90347  2.73739  3.18146  2.89801  2.37887  2.77519  2.98518  4.58477  3.61503
          0.03020  3.91066  4.63301  0.61958  0.77255  0.69273  0.69356
    429   2.69861  4.99038  2.11788  1.94511  4.12310  3.30337  3.63834  3.66810  2.51842  3.24882  4.08423  2.80332  3.79570  2.80906  3.01048  2.68115  2.94841  3.32856  5.40888  2.69135    562 e . - -
          2.68618  4.42225  2.77519  2.73123  3.46354  2.40513  3.72494  3.29354  2.67741  2.69355  4.24690  2.90347  2.73739  3.18146  2.89801  2.37887  2.77519  2.98518  4.58477  3.61503
          0.03020  3.91066  4.63301  0.61958  0.77255  0.69273  0.69356
    430   2.67173  4.90490  2.64491  2.35720  4.33435  2.36200  3.67249  3.77639  2.01556  3.33687  4.16440  2.28124  3.79860  2.83064  2.80830  2.67805  2.95132  3.39729  5.51186  4.16982    563 k . - -
          2.68618  4.42225  2.77519  2.73123  3.46354  2.40513  3.72494  3.29354  2.67741  2.69355  4.24690  2.90347  2.73739  3.18146  2.89801  2.37887  2.77519  2.98518  4.58477  3.61503
          0.03020  3.91066  4.63301  0.61958  0.77255  0.69273  0.69356
    431   2.71610  5.08483  2.03434  2.21630  4.43870  2.35617  3.66136  3.90161  2.06839  3.44372  4.25998  2.76894  3.78309  2.81157  2.99717  2.67845  2.98611  3.50903  5.62003  4.21870    564 d . - -
          2.68618  4.42225  2.77519  2.73123  3.46354  2.40513  3.72494  3.29354  2.67741  2.69355  4.24690  2.90347  2.73739  3.18146  2.89801  2.37887  2.77519  2.98518  4.58477  3.61503
          0.03020  3.91066  4.63301  0.61958  0.77255  0.69273  0.69356
    432   2.63588  4.66411  3.03479  2.55296  3.76811  3.42139  3.64337  3.30569  1.99453  2.93479  3.79943  3.02659  3.84687  2.85583  2.75338  2.29250  2.87670  3.01888  5.10479  2.82222    565 k . - -
          2.68618  4.42225  2.77519  2.73123  3.46354  2.40513  3.72494  3.29354  2.67741  2.69355  4.24690  2.90347  2.73739  3.18146  2.89801  2.37887  2.77519  2.98518  4.58477  3.61503
          0.03020  3.91066  4.63301  0.61958  0.77255  0.69273  0.69356
    433   2.69292  4.96564  2.05266  2.27516  3.99778  3.30597  3.63585  3.66536  2.53121  3.24197  4.08150  2.30326  3.79976  2.82194  3.01997  2.68052  2.94712  3.32435  5.32529  2.82719    566 d . - -
          2.68618  4.42225  2.77519  2.73123  3.46354  2.40513  3.72494  3.29354  2.67741  2.69355  4.24690  2.90347  2.73739  3.18146  2.89801  2.37887  2.77519  2.98518  4.58477  3.61503
          0.03020  3.91066  4.63301  0.61958  0.77255  0.69273  0.69356
    434   2.85734  5.30701  1.40527  2.11093  4.62470  3.17645  3.74750  4.18007  2.76128  3.71573  4.57603  2.05939  3.80308  2.92524  3.33230  2.77289  3.16300  3.75939  5.84489  4.36072    567 d . - -
          2.68618  4.42225  2.77519  2.73123  3.46354  2.40513  3.72494  3.29354  2.67741  2.69355  4.24690  2.90347  2.73739  3.18146  2.89801  2.37887  2.77519  2.98518  4.58477  3.61503
          0.03020  3.91066  4.63301  0.61958  0.77255  0.69273  0.69356
    435   2.78534  4.82117  2.05096  2.49406  3.28644  3.40982  3.66160  3.43848  2.73318  3.03610  3.97758  2.99360  3.90699  3.01533  3.17298  2.82050  3.04729  3.16797  4.79959  1.96224    568 y . - -
          2.68618  4.42225  2.77519  2.73123  3.46354  2.40513  3.72494  3.29354  2.67741  2.69355  4.24690  2.90347  2.73739  3.18146  2.89801  2.37887  2.77519  2.98518  4.58477  3.61503
          0.03020  3.91066  4.63301  0.61958  0.77255  0.69273  0.69356
    436   3.30206  4.77559  3.89448  3.63088  2.29423  3.87451  3.63614  3.30592  3.48729  2.75004  3.97695  3.77033  4.34739  3.78418  3.66324  3.43502  3.58888  3.17826  3.93951  0.90459    569 y . - -
          2.68618  4.42225  2.77519  2.73123  3.46354  2.40513  3.72494  3.29354  2.67741  2.69355  4.24690  2.90347  2.73739  3.18146  2.89801  2.37887  2.77519  2.98518  4.58477  3.61503
          0.03020  3.91066  4.63301  0.61958  0.77255  0.69273  0.69356
    437   2.74016  4.51272  3.33963  2.95229  2.94567  3.50733  3.72304  3.12605  2.88997  2.73372  3.73445  3.31402  2.60410  3.25076  3.20373  2.89252  3.02616  2.90013  4.50886  1.70317    570 y . - -
          2.68618  4.42225  2.77519  2.73123  3.46354  2.40513  3.72494  3.29354  2.67741  2.69355  4.24690  2.90347  2.73739  3.18146  2.89801  2.37887  2.77519  2.98518  4.58477  3.61503
          0.03020  3.91066  4.63301  0.61958  0.77255  0.69273  0.69356
    438   2.64233  4.79927  2.21956  2.35886  3.92354  2.44305  3.66759  3.49978  2.57122  3.11441  3.96484  2.88194  3.80189  2.86732  3.04063  2.67078  2.90660  3.17829  5.26634  2.78925    571 d . - -
          2.68632  4.42239  2.77409  2.73137  3.46367  2.40526  3.72508  3.29368  2.67723  2.69369  4.24703  2.90360  2.73753  3.18160  2.89814  2.37877  2.77533  2.98532  4.58491  3.61452
          0.36966  1.20629  4.63301  1.12148  0.39422  0.69273  0.69356
    439   2.69005  5.02815  1.99001  2.23180  4.28060  3.26227  2.68550  3.81282  2.51940  3.36583  4.18570  2.78133  3.78060  2.80899  3.01504  2.20679  2.95649  3.43550  5.52011  4.10217    576 d x - -
          2.68618  4.42225  2.77519  2.73123  3.46354  2.40513  3.72494  3.29354  2.67741  2.69355  4.24690  2.90347  2.73739  3.18146  2.89801  2.37887  2.77519  2.98518  4.58477  3.61503
          0.03020  3.91066  4.63301  0.61958  0.77255  0.69273  0.69356
    440   2.80791  4.67354  3.23565  2.78662  3.19207  3.56056  3.64558  3.23885  2.02072  2.84302  3.80170  3.20132  3.98338  3.01954  2.76888  2.90938  3.04159  3.00442  4.68519  1.90082    577 y x - -
          2.68618  4.42225  2.77519  2.73123  3.46354  2.40513  3.72494  3.29354  2.67741  2.69355  4.24690  2.90347  2.73739  3.18146  2.89801  2.37887  2.77519  2.98518  4.58477  3.61503
          0.03020  3.91066  4.63301  0.61958  0.77255  0.69273  0.69356
    441   2.65555  4.87356  2.31004  2.35046  3.98397  3.35684  3.61448  3.53878  2.08858  3.12880  3.96514  2.87800  3.80398  2.78854  2.86854  2.66654  2.89511  3.21486  5.27848  2.73943    578 k x - -
          2.68618  4.42225  2.77519  2.73123  3.46354  2.40513  3.72494  3.29354  2.67741  2.69355  4.24690  2.90347  2.73739  3.18146  2.89801  2.37887  2.77519  2.98518  4.58477  3.61503
          0.03020  3.91066  4.63301  0.61958  0.77255  0.69273  0.69356
    442   2.71231  4.48419  3.39393  3.29807  4.44009  0.67254  4.41620  4.04882  3.48455  3.69821  4.67411  3.55817  3.87656  3.80566  3.71659  2.88529  3.19651  3.56975  5.52536  4.54321    579 G x - -
          2.68645  4.42252  2.77411  2.73098  3.46381  2.40540  3.72521  3.29381  2.67669  2.69382  4.24717  2.90374  2.73766  3.18173  2.89828  2.37914  2.77546  2.98545  4.58504  3.61215
          0.31931  1.33324  4.63301  1.80314  0.18006  0.69273  0.69356
    443   2.71677  4.90515  1.82244  2.31914  4.50042  1.60641  3.85332  4.00369  2.85425  3.59478  4.45742  2.84613  3.79305  3.05266  3.36261  2.72313  3.07160  3.57029  5.71304  4.36229    588 g x - -
          2.68618  4.42225  2.77519  2.73123  3.46354  2.40513  3.72494  3.29354  2.67741  2.69355  4.24690  2.90347  2.73739  3.18146  2.89801  2.37887  2.77519  2.98518  4.58477  3.61503
          0.03020  3.91066  4.63301  0.61958  0.77255  0.69273  0.69356
    444   2.79744  4.69585  3.21245  2.74988  3.28944  3.54775  3.64153  3.27108  1.91524  2.87308  3.81962  3.17452  3.96715  2.97915  2.71792  2.88934  3.02821  3.02940  4.75739  2.03133    589 k x - -
          2.68618  4.42225  2.77519  2.73123  3.46354  2.40513  3.72494  3.29354  2.67741  2.69355  4.24690  2.90347  2.73739  3.18146  2.89801  2.37887  2.77519  2.98518  4.58477  3.61503
          0.03020  3.91066  4.63301  0.61958  0.77255  0.69273  0.69356
    445   3.03041  5.16491  0.86481  2.35852  4.54700  3.23940  3.96440  4.14381  3.05569  3.74527  4.72405  2.91687  3.89488  3.20349  3.57723  2.98834  3.36974  3.77888  5.70820  4.41338    590 d x - -
          2.68618  4.42225  2.77519  2.73123  3.46354  2.40513  3.72494  3.29354  2.67741  2.69355  4.24690  2.90347  2.73739  3.18146  2.89801  2.37887  2.77519  2.98518  4.58477  3.61503
          0.03020  3.91066  4.63301  0.61958  0.77255  0.69273  0.69356
    446   2.81896  5.19262  1.52963  2.19170  4.26614  3.24821  2.53797  3.98449  2.63236  3.51388  4.37063  2.75443  3.81547  2.88143  3.14314  2.75894  3.09450  3.60586  5.54941  4.07415    591 d x - -
          2.68618  4.42225  2.77519  2.73123  3.46354  2.40513  3.72494  3.29354  2.67741  2.69355  4.24690  2.90347  2.73739  3.18146  2.89801  2.37887  2.77519  2.98518  4.58477  3.61503
          0.03020  3.91066  4.63301  0.61958  0.77255  0.69273  0.69356
    447   3.00673  4.97237  3.18529  2.79940  4.36752  3.49227  3.77999  3.79914  0.98724  3.35581  4.31506  3.22225  3.98979  2.96919  2.43844  3.04612  3.25708  3.50471  5.40637  4.22456    592 k x - -
          2.68618  4.42225  2.77519  2.73123  3.46354  2.40513  3.72494  3.29354  2.67741  2.69355  4.24690  2.90347  2.73739  3.18146  2.89801  2.37887  2.77519  2.98518  4.58477  3.61503
          0.03020  3.91066  4.63301  0.61958  0.77255  0.69273  0.69356
    448   2.78754  4.76468  3.16464  2.67775  3.53630  3.52327  3.63130  3.36741  1.66975  2.95796  3.88065  3.12090  3.93756  2.89636  2.60299  2.85532  3.01249  3.10805  4.93186  2.44164    593 k x - -
          2.68618  4.42225  2.77519  2.73123  3.46354  2.40513  3.72494  3.29354  2.67741  2.69355  4.24690  2.90347  2.73739  3.18146  2.89801  2.37887  2.77519  2.98518  4.58477  3.61503
          0.03020  3.91066  4.63301  0.61958  0.77255  0.69273  0.69356
    449   2.76720  5.22600  1.88693  2.16343  4.53335  3.25131  3.64925  4.01753  2.06102  3.53081  4.34344  2.21917  3.78797  2.79448  3.00104  2.70107  3.02825  3.61370  5.68851  4.25771    594 d . - -
          2.68618  4.42225  2.77519  2.73123  3.46354  2.40513  3.72494  3.29354  2.67741  2.69355  4.24690  2.90347  2.73739  3.18146  2.89801  2.37887  2.77519  2.98518  4.58477  3.61503
          0.03020  3.91066  4.63301  0.61958  0.77255  0.69273  0.69356
    450   2.78969  5.07054  1.37262  2.22858  4.58851  2.19065  3.81959  4.10487  2.83689  3.67136  4.53508  2.78014  3.80116  3.00956  3.37979  2.75704  3.12630  3.67261  5.78588  4.39339    595 d . - -
          2.68618  4.42225  2.77519  2.73123  3.46354  2.40513  3.72494  3.29354  2.67741  2.69355  4.24690  2.90347  2.73739  3.18146  2.89801  2.37887  2.77519  2.98518  4.58477  3.61503
          0.03020  3.91066  4.63301  0.61958  0.77255  0.69273  0.69356
    451   2.82097  5.19611  1.51471  2.18992  4.27089  3.24697  2.56674  3.98884  2.63561  3.51797  4.37522  2.75302  3.81563  2.88284  3.14750  2.76021  3.09700  3.60977  5.55381  4.07806    596 d . - -
          2.68627  4.42234  2.77475  2.73132  3.46362  2.40521  3.72503  3.29363  2.67670  2.69363  4.24698  2.90355  2.73748  3.18155  2.89809  2.37895  2.77528  2.98527  4.58486  3.61512
          0.36171  1.22490  4.63301  0.77708  0.61572  0.69273  0.69356
    452   2.78493  5.14034  2.01770  2.25924  4.46473  3.29466  3.66245  3.92353  1.62512  3.46318  4.29819  2.80592  3.81744  2.81403  2.85666  2.74072  3.04272  3.54661  5.60557  4.22710    601 k x - -
          2.68618  4.42225  2.77519  2.73123  3.46354  2.40513  3.72494  3.29354  2.67741  2.69355  4.24690  2.90347  2.73739  3.18146  2.89801  2.37887  2.77519  2.98518  4.58477  3.61503
          0.03020  3.91066  4.63301  0.61958  0.77255  0.69273  0.69356
    453   2.86225  5.12790  2.71981  1.98323  4.48483  3.40440  3.63163  3.88269  1.49824  3.40274  4.25632  2.91673  3.87987  2.77853  2.50248  2.83188  3.08927  3.53673  5.52631  4.22916    602 k x - -
          2.68618  4.42225  2.77519  2.73123  3.46354  2.40513  3.72494  3.29354  2.67741  2.69355  4.24690  2.90347  2.73739  3.18146  2.89801  2.37887  2.77519  2.98518  4.58477  3.61503
          0.03020  3.91066  4.63301  0.61958  0.77255  0.69273  0.69356
    454   2.66493  4.77869  2.92582  2.54757  4.25982  3.31884  3.69442  3.67480  1.62618  3.26272  4.11657  3.00403  3.83395  2.86309  2.60985  2.05929  2.95435  3.31377  5.42448  4.13477    603 k x - -
          2.68618  4.42225  2.77519  2.73123  3.46354  2.40513  3.72494  3.29354  2.67741  2.69355  4.24690  2.90347  2.73739  3.18146  2.89801  2.37887  2.77519  2.98518  4.58477  3.61503
          0.03020  3.91066  4.63301  0.61958  0.77255  0.69273  0.69356
    455   2.66066  4.45908  3.31635  2.93531  2.94378  3.44423  3.71217  3.13663  2.88920  2.77571  3.74549  3.28126  3.95346  3.23847  3.20709  2.07804  2.96664  2.88516  4.50874  1.86336    604 y x - -
          2.68618  4.42225  2.77519  2.73123  3.46354  2.40513  3.72494  3.29354  2.67741  2.69355  4.24690  2.90347  2.73739  3.18146  2.89801  2.37887  2.77519  2.98518  4.58477  3.61503
          0.03020  3.91066  4.63301  0.61958  0.77255  0.69273  0.69356
    456   3.30206  4.77559  3.89448  3.63088  2.29423  3.87451  3.63614  3.30592  3.48729  2.75004  3.97695  3.77033  4.34739  3.78418  3.66324  3.43502  3.58888  3.17826  3.93951  0.90459    605 y x - -
          2.68641  4.42311  2.77158  2.73209  3.46440  2.40432  3.72580  3.29440  2.67639  2.69409  4.24775  2.90432  2.73792  3.18232  2.89847  2.37926  2.77605  2.98604  4.58563  3.61031
          0.55874  1.74440  1.37311  3.17830  0.04255  0.37518  1.16207
    457   2.65947  4.94502  2.18123  2.30898  4.12260  3.33898  3.60552  3.63980  2.00596  3.20984  4.03178  2.84516  3.79131  2.76120  2.85141  2.65267  2.89959  3.29561  5.36966  3.12337    646 k x - -
          2.68618  4.42225  2.77519  2.73123  3.46354  2.40513  3.72494  3.29354  2.67741  2.69355  4.24690  2.90347  2.73739  3.18146  2.89801  2.37887  2.77519  2.98518  4.58477  3.61503
          0.03024  3.90945  4.63180  0.61958  0.77255  0.69367  0.69263
    458   2.83381  5.21521  1.43260  2.17996  4.29653  3.23892  2.74231  4.01382  2.65730  3.54196  4.40340  2.74510  3.81676  2.89308  3.17557  2.76885  3.11327  3.63256  5.57859  4.09991    647 d x - -
          2.68618  4.42225  2.77519  2.73123  3.46354  2.40513  3.72494  3.29354  2.67741  2.69355  4.24690  2.90347  2.73739  3.18146  2.89801  2.37887  2.77519  2.98518  4.58477  3.61503
          0.03024  3.90945  4.63180  0.61958  0.77255  0.69367  0.69263
    459   2.78633  5.15893  1.91278  2.23855  4.47968  3.28325  3.66482  3.94331  1.69809  3.48109  4.31490  2.78970  3.81270  2.81665  2.89559  2.73724  3.04631  3.56235  5.62553  4.23686    648 k x - -
          2.68618  4.42225  2.77519  2.73123  3.46354  2.40513  3.72494  3.29354  2.67741  2.69355  4.24690  2.90347  2.73739  3.18146  2.89801  2.37887  2.77519  2.98518  4.58477  3.61503
          0.03024  3.90945  4.63180  0.61958  0.77255  0.69367  0.69263
    460   3.00562  4.97122  3.18410  2.79843  4.36609  3.49129  3.77930  3.79763  0.98882  3.35457  4.31387  3.22133  3.98889  2.96857  2.43819  3.04509  3.25606  3.50328  5.40544  4.22345    649 k x - -
          2.68618  4.42225  2.77519  2.73123  3.46354  2.40513  3.72494  3.29354  2.67741  2.69355  4.24690  2.90347  2.73739  3.18146  2.89801  2.37887  2.77519  2.98518  4.58477  3.61503
          0.03024  3.90945  4.63180  0.61958  0.77255  0.69367  0.69263
    461   2.78746  5.11105  2.16366  2.29338  4.44120  3.31105  3.66180  3.89230  1.53680  3.43681  4.27660  2.83230  3.82632  2.81460  2.79923  2.75115  3.04285  3.52298  5.57569  4.21393    650 k x - -
          2.68618  4.42225  2.77519  2.73123  3.46354  2.40513  3.72494  3.29354  2.67741  2.69355  4.24690  2.90347  2.73739  3.18146  2.89801  2.37887  2.77519  2.98518  4.58477  3.61503
          0.03024  3.90945  4.63180  0.61958  0.77255  0.69367  0.69263
    462   2.57566  4.73477  2.11804  2.36936  4.31772  3.13249  3.80915  3.79438  2.75377  3.41869  4.26693  2.86665  3.75722  3.00304  3.22973  1.54193  2.93381  3.37284  5.60049  4.22388    651 s x - -
          2.68618  4.42225  2.77519  2.73123  3.46354  2.40513  3.72494  3.29354  2.67741  2.69355  4.24690  2.90347  2.73739  3.18146  2.89801  2.37887  2.77519  2.98518  4.58477  3.61503
          0.03024  3.90945  4.63180  0.61958  0.77255  0.69367  0.69263
    463   2.60588  4.44837  3.24805  2.85818  3.12210  3.38759  3.73565  3.15679  2.82430  2.80637  3.75377  3.22613  3.90572  3.17826  3.15991  1.84931  2.91708  2.89009  4.65818  2.20413    652 s x - -
          2.68618  4.42225  2.77519  2.73123  3.46354  2.40513  3.72494  3.29354  2.67741  2.69355  4.24690  2.90347  2.73739  3.18146  2.89801  2.37887  2.77519  2.98518  4.58477  3.61503
          0.03024  3.90945  4.63180  0.61958  0.77255  0.69367  0.69263
    464   3.18629  4.69272  3.77526  3.49723  2.29655  3.78043  3.60061  3.20165  3.35599  2.66652  3.88137  3.67141  4.25562  3.67237  3.54825  3.32703  3.47296  3.07027  3.93842  1.04055    653 y x - -
          2.68681  4.42320  2.77162  2.73218  3.46449  2.40489  3.72590  3.29449  2.67479  2.69450  4.24785  2.90419  2.73801  3.18241  2.89857  2.37899  2.77615  2.98613  4.58572  3.60995
          0.34096  1.24163        *  2.98990  0.05160  0.00000        *
//
