# Supplementary material for: Remote homology clustering identifies lowly conserved families of effector proteins in plant-pathogenic fungi
Source: Microb Genom. 2021 Sep 1;7(9):000637. doi: 10.1099/mgen.0.000637 (PMC8715435; doi:10.1099/mgen.0.000637)
Supplement: Supplementary material 16 [file mgen-7-0637-s0016.zip › hmms/markov-PC_03SKNA.hmm]

HMMER3/f [3.3 | Nov 2019]
NAME  markov-PC_03SKNA
LENG  1228
ALPH  amino
RF    yes
MM    no
CONS  yes
CS    no
MAP   yes
DATE  Thu Jul 23 14:07:24 2020
NSEQ  959
EFFN  11.410221
CKSUM 3705146980
STATS LOCAL MSV      -13.3957  0.69513
STATS LOCAL VITERBI  -14.3761  0.69513
STATS LOCAL FORWARD   -6.4639  0.69513
HMM          A        C        D        E        F        G        H        I        K        L        M        N        P        Q        R        S        T        V        W        Y   
            m->m     m->i     m->d     i->m     i->i     d->m     d->d
  COMPO   2.47233  4.46104  2.88463  2.72383  3.35557  2.79461  3.61227  3.01958  2.72106  2.63437  3.72534  2.89845  3.24088  3.06704  2.95522  2.54579  2.69656  2.70248  4.38215  3.48024
          2.68618  4.42225  2.77519  2.73123  3.46354  2.40513  3.72494  3.29354  2.67741  2.69355  4.24690  2.90347  2.73739  3.18146  2.89801  2.37887  2.77519  2.98518  4.58477  3.61503
          0.03539  3.75468  4.47702  0.61958  0.77255  0.00000        *
      1   2.88157  4.45096  3.92418  3.51237  3.16500  3.74548  4.27503  2.32924  3.28539  1.78129  1.62493  3.80330  4.20878  3.67725  3.50385  3.21665  3.18633  2.32061  4.98783  3.73689      1 m x - -
          2.68618  4.42225  2.77519  2.73123  3.46354  2.40513  3.72494  3.29354  2.67741  2.69355  4.24690  2.90347  2.73739  3.18146  2.89801  2.37887  2.77519  2.98518  4.58477  3.61503
          0.03539  3.75468  4.47702  0.61958  0.77255  0.48576  0.95510
      2   2.59920  4.81738  1.77288  2.21496  4.30079  3.08871  3.72001  3.78142  2.68730  3.40372  4.26468  2.74171  3.71045  2.91181  3.18871  2.06874  2.93935  3.37780  5.58054  4.17352      2 d x - -
          2.68618  4.42225  2.77519  2.73123  3.46354  2.40513  3.72494  3.29354  2.67741  2.69355  4.24690  2.90347  2.73739  3.18146  2.89801  2.37887  2.77519  2.98518  4.58477  3.61503
          0.03539  3.75468  4.47702  0.61958  0.77255  0.48576  0.95510
      3   2.69940  4.83176  2.62035  2.37572  3.74512  3.27164  2.59660  3.63385  2.42173  3.19593  4.08220  2.09903  3.79921  2.85703  2.78943  2.71511  2.97636  3.30101  5.11396  3.64664      3 n x - -
          2.68624  4.42231  2.77525  2.73129  3.46360  2.40518  3.72500  3.29360  2.67746  2.69361  4.24695  2.90352  2.73677  3.18152  2.89806  2.37877  2.77525  2.98524  4.58483  3.61509
          0.17329  1.91229  4.47702  1.06567  0.42235  0.48576  0.95510
      4   2.61862  4.63757  2.84672  2.52337  3.70901  3.26701  2.32326  3.46056  2.47241  3.04972  3.94973  2.98309  2.59263  2.91962  2.82041  2.68728  2.91253  3.14369  5.07291  3.67277      8 h x - -
          2.68618  4.42225  2.77519  2.73123  3.46354  2.40513  3.72494  3.29354  2.67741  2.69355  4.24690  2.90347  2.73739  3.18146  2.89801  2.37887  2.77519  2.98518  4.58477  3.61503
          0.03539  3.75468  4.47702  0.61958  0.77255  0.48576  0.95510
      5   2.97546  4.40234  4.34219  3.79251  3.19246  4.15228  4.51106  1.99206  3.65442  1.47675  2.59473  4.09310  4.45149  3.91037  3.87887  3.48097  3.21913  1.59500  5.10950  3.94816      9 l x - -
          2.68618  4.42225  2.77519  2.73123  3.46354  2.40513  3.72494  3.29354  2.67741  2.69355  4.24690  2.90347  2.73739  3.18146  2.89801  2.37887  2.77519  2.98518  4.58477  3.61503
          0.03287  3.82744  4.54979  0.61958  0.77255  0.48576  0.95510
      6   1.97398  4.68126  2.14692  2.35085  4.20761  3.15238  3.72400  3.60223  2.62492  3.24282  4.08244  2.85039  3.00008  2.90298  3.09694  2.56826  2.85013  3.21903  5.48462  4.13521     10 a x - -
          2.68618  4.42225  2.77519  2.73123  3.46354  2.40513  3.72494  3.29354  2.67741  2.69355  4.24690  2.90347  2.73739  3.18146  2.89801  2.37887  2.77519  2.98518  4.58477  3.61503
          0.03287  3.82744  4.54979  0.61958  0.77255  0.48576  0.95510
      7   1.08069  4.17102  3.41802  3.20817  4.00859  2.99657  4.23538  3.12747  3.22328  3.01105  4.04856  3.36880  3.73162  3.56879  3.47641  2.52207  2.79635  2.78972  5.44029  4.23571     11 a x - -
          2.68618  4.42225  2.77519  2.73123  3.46354  2.40513  3.72494  3.29354  2.67741  2.69355  4.24690  2.90347  2.73739  3.18146  2.89801  2.37887  2.77519  2.98518  4.58477  3.61503
          0.03287  3.82744  4.54979  0.61958  0.77255  0.48576  0.95510
      8   2.63408  4.50845  3.25210  2.71479  3.46518  3.52594  2.99882  3.05356  2.64256  2.71834  2.40759  2.55774  3.91560  3.00380  3.02282  2.77232  2.86554  2.80685  4.90409  3.11418     12 m x - -
          2.68618  4.42225  2.77519  2.73123  3.46354  2.40513  3.72494  3.29354  2.67741  2.69355  4.24690  2.90347  2.73739  3.18146  2.89801  2.37887  2.77519  2.98518  4.58477  3.61503
          0.02548  4.07858  4.80092  0.61958  0.77255  0.48576  0.95510
      9   2.13200  4.45368  3.17531  2.73751  3.97089  3.26720  3.87052  3.29978  2.75912  3.02144  3.87799  2.04634  3.81953  3.09127  3.15914  2.35720  2.81682  2.30367  5.32389  4.04696     13 n x - -
          2.68618  4.42225  2.77519  2.73123  3.46354  2.40513  3.72494  3.29354  2.67741  2.69355  4.24690  2.90347  2.73739  3.18146  2.89801  2.37887  2.77519  2.98518  4.58477  3.61503
          0.02548  4.07858  4.80092  0.61958  0.77255  0.48576  0.95510
     10   2.70309  4.64270  3.06971  2.36594  2.15347  3.50840  3.73004  3.17490  2.62115  2.79383  3.71814  3.11601  3.93041  2.30294  3.00473  2.80659  2.94006  2.93415  5.01164  3.63140     14 f x - -
          2.68618  4.42225  2.77519  2.73123  3.46354  2.40513  3.72494  3.29354  2.67741  2.69355  4.24690  2.90347  2.73739  3.18146  2.89801  2.37887  2.77519  2.98518  4.58477  3.61503
          0.02548  4.07858  4.80092  0.61958  0.77255  0.48576  0.95510
     11   2.62315  4.15655  3.88799  3.31586  3.14865  2.76329  3.94715  2.24556  3.19393  1.86923  3.22460  3.58815  4.05554  3.46156  3.42858  2.96481  2.85877  2.36780  3.10048  3.43066     15 l x - -
          2.68618  4.42225  2.77519  2.73123  3.46354  2.40513  3.72494  3.29354  2.67741  2.69355  4.24690  2.90347  2.73739  3.18146  2.89801  2.37887  2.77519  2.98518  4.58477  3.61503
          0.02548  4.07858  4.80092  0.61958  0.77255  0.48576  0.95510
     12   2.56158  4.66149  2.31541  2.52175  4.04956  3.33332  3.74323  3.39857  2.59629  3.07792  3.91607  3.00777  3.81872  2.92093  3.04666  2.38238  2.11466  2.58418  5.35540  4.03709     16 t x - -
          2.68618  4.42225  2.77519  2.73123  3.46354  2.40513  3.72494  3.29354  2.67741  2.69355  4.24690  2.90347  2.73739  3.18146  2.89801  2.37887  2.77519  2.98518  4.58477  3.61503
          0.09895  4.07858  2.56036  0.61958  0.77255  0.48576  0.95510
     13   2.73839  4.52459  3.44436  2.88947  3.44496  3.60490  3.06331  3.00955  2.50692  1.68884  3.58274  3.28751  3.99335  3.05298  2.50114  2.90492  2.96343  2.80669  4.89419  3.55864     17 l x - -
          2.68618  4.42225  2.77519  2.73123  3.46354  2.40513  3.72494  3.29354  2.67741  2.69355  4.24690  2.90347  2.73739  3.18146  2.89801  2.37887  2.77519  2.98518  4.58477  3.61503
          0.02739  4.00702  4.72937  0.61958  0.77255  0.56040  0.84626
     14   2.12632  4.57029  2.90651  2.30269  4.13682  2.13838  3.80707  3.52543  2.67480  3.17526  4.00975  3.01137  3.77995  2.99744  3.10368  2.58622  2.34461  3.14868  5.43422  4.12942     18 a x - -
          2.68618  4.42225  2.77519  2.73123  3.46354  2.40513  3.72494  3.29354  2.67741  2.69355  4.24690  2.90347  2.73739  3.18146  2.89801  2.37887  2.77519  2.98518  4.58477  3.61503
          0.02739  4.00702  4.72937  0.61958  0.77255  0.56040  0.84626
     15   1.54400  4.51837  3.05830  2.66989  4.08247  3.24109  3.83127  3.44389  2.35025  3.11375  3.96884  3.08853  3.00178  3.03449  3.00558  2.61330  2.84361  3.08679  5.38503  4.10811     19 a x - -
          2.68618  4.42225  2.77519  2.73123  3.46354  2.40513  3.72494  3.29354  2.67741  2.69355  4.24690  2.90347  2.73739  3.18146  2.89801  2.37887  2.77519  2.98518  4.58477  3.61503
          0.02739  4.00702  4.72937  0.61958  0.77255  0.56040  0.84626
     16   2.52911  4.58226  2.49323  2.54287  3.97908  2.55822  3.75068  3.31663  2.62494  3.01340  3.86131  3.01567  3.80275  2.94330  3.06611  2.61816  2.40387  2.37457  5.30682  4.00137     20 v x - -
          2.68618  4.42225  2.77519  2.73123  3.46354  2.40513  3.72494  3.29354  2.67741  2.69355  4.24690  2.90347  2.73739  3.18146  2.89801  2.37887  2.77519  2.98518  4.58477  3.61503
          0.02739  4.00702  4.72937  0.61958  0.77255  0.56040  0.84626
     17   2.10456  4.26596  3.46294  2.96932  3.67960  3.31484  3.93749  2.90866  2.90797  2.15451  3.62318  3.30037  3.85527  3.23769  3.24668  2.38745  2.09973  2.63937  5.11783  3.88347     21 t x - -
          2.68618  4.42225  2.77519  2.73123  3.46354  2.40513  3.72494  3.29354  2.67741  2.69355  4.24690  2.90347  2.73739  3.18146  2.89801  2.37887  2.77519  2.98518  4.58477  3.61503
          0.13166  4.00702  2.25210  0.61958  0.77255  0.56040  0.84626
     18   2.62722  4.71271  2.25907  2.47621  3.73128  3.40480  3.62681  3.34609  2.45690  2.95708  3.81767  2.97531  3.82654  2.83770  2.59088  2.68189  2.86504  3.05367  3.03635  3.70322     22 d x - -
          2.68618  4.42225  2.77519  2.73123  3.46354  2.40513  3.72494  3.29354  2.67741  2.69355  4.24690  2.90347  2.73739  3.18146  2.89801  2.37887  2.77519  2.98518  4.58477  3.61503
          0.09959  3.90571  2.59469  0.61958  0.77255  0.39541  1.11903
     19   2.32818  4.21748  3.45699  3.05566  3.94631  2.53010  4.06909  3.25057  3.04885  3.02153  3.89557  3.30190  3.77067  3.35688  3.38006  1.66134  2.74556  2.01030  5.34798  4.11417     23 s x - -
          2.68618  4.42225  2.77519  2.73123  3.46354  2.40513  3.72494  3.29354  2.67741  2.69355  4.24690  2.90347  2.73739  3.18146  2.89801  2.37887  2.77519  2.98518  4.58477  3.61503
          0.02697  4.02243  4.74478  0.61958  0.77255  0.54522  0.86682
     20   2.34103  4.78642  3.03573  2.22496  4.03518  3.44916  3.62745  3.42694  2.16191  2.48469  3.86763  2.99248  3.84295  2.78731  2.45682  2.69010  2.87202  3.12038  5.27485  3.97261     24 k x - -
          2.68618  4.42225  2.77519  2.73123  3.46354  2.40513  3.72494  3.29354  2.67741  2.69355  4.24690  2.90347  2.73739  3.18146  2.89801  2.37887  2.77519  2.98518  4.58477  3.61503
          0.02697  4.02243  4.74478  0.61958  0.77255  0.54522  0.86682
     21   2.27393  4.61846  3.05258  2.54037  3.89922  3.38897  3.68673  3.29035  2.50668  2.53456  3.77897  3.02309  3.21244  2.37930  2.92545  2.39852  2.82132  2.98951  5.21604  3.91765     25 a x - -
          2.68618  4.42225  2.77519  2.73123  3.46354  2.40513  3.72494  3.29354  2.67741  2.69355  4.24690  2.90347  2.73739  3.18146  2.89801  2.37887  2.77519  2.98518  4.58477  3.61503
          0.02697  4.02243  4.74478  0.61958  0.77255  0.54522  0.86682
     22   3.11145  4.51074  4.41749  3.90304  2.19782  4.16222  3.98042  2.55391  3.76560  1.19433  3.16944  4.03617  4.45820  3.91099  3.91374  3.47982  3.33586  2.56589  4.29696  2.35414     26 l x - -
          2.68618  4.42225  2.77519  2.73123  3.46354  2.40513  3.72494  3.29354  2.67741  2.69355  4.24690  2.90347  2.73739  3.18146  2.89801  2.37887  2.77519  2.98518  4.58477  3.61503
          0.02697  4.02243  4.74478  0.61958  0.77255  0.54522  0.86682
     23   2.45203  4.45357  4.35313  3.79813  3.23130  4.09838  4.45617  2.32226  3.65549  1.18233  2.29368  4.06947  4.42799  3.89368  3.85817  3.41911  3.23096  2.31045  5.06887  3.93096     27 l x - -
          2.68618  4.42225  2.77519  2.73123  3.46354  2.40513  3.72494  3.29354  2.67741  2.69355  4.24690  2.90347  2.73739  3.18146  2.89801  2.37887  2.77519  2.98518  4.58477  3.61503
          0.02347  4.15942  4.88176  0.61958  0.77255  0.54522  0.86682
     24   2.83964  5.08573  2.70792  2.16476  4.43930  3.41647  3.76131  3.85957  2.21989  3.42323  4.26457  2.96227  1.63103  2.92042  2.87145  2.83105  3.09813  3.50674  5.60780  4.27139     28 p x - -
          2.68618  4.42225  2.77519  2.73123  3.46354  2.40513  3.72494  3.29354  2.67741  2.69355  4.24690  2.90347  2.73739  3.18146  2.89801  2.37887  2.77519  2.98518  4.58477  3.61503
          0.02347  4.15942  4.88176  0.61958  0.77255  0.54522  0.86682
     25   2.69817  5.00267  3.00373  2.45277  4.31350  3.46325  2.97602  3.74372  2.27505  3.27909  4.07506  2.96829  3.85777  2.10287  2.24866  2.46907  2.60339  3.38227  5.44676  4.11318     29 q x - -
          2.68618  4.42225  2.77519  2.73123  3.46354  2.40513  3.72494  3.29354  2.67741  2.69355  4.24690  2.90347  2.73739  3.18146  2.89801  2.37887  2.77519  2.98518  4.58477  3.61503
          0.09643  4.15942  2.57290  0.61958  0.77255  0.54522  0.86682
     26   2.31948  4.42425  3.29232  2.43287  3.59180  3.52205  3.77449  2.23397  2.71087  2.63529  3.07569  2.84817  3.91303  3.04326  3.09651  2.76730  2.83134  2.65129  5.00892  3.75298     30 i x - -
          2.68577  4.42304  2.77533  2.73155  3.46302  2.40535  3.72489  3.29349  2.67790  2.69343  4.24626  2.90351  2.73771  3.18200  2.89786  2.37855  2.77582  2.98495  4.57853  3.61506
          0.35833  1.58991  2.33083  2.86900  0.05843  0.62106  0.77083
     27   1.83871  4.51735  2.93437  2.59088  4.23032  2.63660  3.84337  3.65808  2.71519  3.27871  4.09569  2.25384  2.94566  3.02908  3.14551  2.52877  2.80395  3.22469  5.50861  4.20253     65 a x - -
          2.68618  4.42225  2.77519  2.73123  3.46354  2.40513  3.72494  3.29354  2.67741  2.69355  4.24690  2.90347  2.73739  3.18146  2.89801  2.37887  2.77519  2.98518  4.58477  3.61503
          0.10229  3.99492  2.54056  0.61958  0.77255  0.55365  0.85531
     28   2.59497  3.19449  3.62271  2.37172  2.61751  3.61046  3.88815  2.36176  2.99449  2.35818  3.31315  3.42099  3.99170  3.28483  3.30490  2.87690  2.83193  2.38632  4.81714  3.57720     66 l x - -
          2.68618  4.42225  2.77519  2.73123  3.46354  2.40513  3.72494  3.29354  2.67741  2.69355  4.24690  2.90347  2.73739  3.18146  2.89801  2.37887  2.77519  2.98518  4.58477  3.61503
          0.12981  4.02243  2.26506  0.61958  0.77255  0.68216  0.70426
     29   2.63737  4.31729  3.56330  3.00944  3.40007  3.62633  3.91026  2.55150  2.92050  1.96999  2.95978  2.61264  4.01148  3.24850  3.25048  2.89516  2.87834  2.10715  4.93199  3.69201     67 l x - -
          2.68618  4.42225  2.77519  2.73123  3.46354  2.40513  3.72494  3.29354  2.67741  2.69355  4.24690  2.90347  2.73739  3.18146  2.89801  2.37887  2.77519  2.98518  4.58477  3.61503
          0.02808  3.98239  4.70473  0.61958  0.77255  0.60993  0.78393
     30   2.61331  4.13251  3.91067  3.33170  3.17799  3.69052  3.10398  2.14189  3.22539  2.08128  3.06431  3.60141  4.05675  3.47636  3.45633  2.96862  2.84501  1.94280  4.70888  3.08131     68 v x - -
          2.68618  4.42225  2.77519  2.73123  3.46354  2.40513  3.72494  3.29354  2.67741  2.69355  4.24690  2.90347  2.73739  3.18146  2.89801  2.37887  2.77519  2.98518  4.58477  3.61503
          0.02498  4.09806  4.82040  0.61958  0.77255  0.68216  0.70426
     31   1.99174  4.32913  3.39719  2.89478  3.84918  2.76615  3.92787  2.69646  2.87104  2.91251  3.77413  3.24342  3.82167  3.18650  3.24695  1.93813  2.39824  2.87342  5.23597  3.98945     69 s x - -
          2.68618  4.42225  2.77519  2.73123  3.46354  2.40513  3.72494  3.29354  2.67741  2.69355  4.24690  2.90347  2.73739  3.18146  2.89801  2.37887  2.77519  2.98518  4.58477  3.61503
          0.19235  4.09806  1.84279  0.61958  0.77255  0.68216  0.70426
     32   2.31631  4.22123  3.75216  3.22418  2.83392  3.35730  3.98729  2.48147  3.13631  1.66359  3.26940  3.53240  4.03624  3.42350  3.41259  2.92463  2.88041  2.32334  4.82175  3.55889     70 l x - -
          2.68607  4.42235  2.77530  2.73134  3.46364  2.40523  3.72505  3.29364  2.67751  2.69365  4.24700  2.90357  2.73750  3.18058  2.89811  2.37897  2.77483  2.98488  4.58487  3.61513
          0.58325  1.32048  1.74348  0.97485  0.47361  0.56783  0.83645
     33   2.36343  4.26347  3.34996  2.87789  3.83627  3.17821  3.91210  3.14157  2.84576  2.88837  3.76175  3.20708  2.54720  3.17293  3.20750  2.23352  2.25409  2.30454  5.22691  3.98265     74 s x - -
          2.68618  4.42225  2.77519  2.73123  3.46354  2.40513  3.72494  3.29354  2.67741  2.69355  4.24690  2.90347  2.73739  3.18146  2.89801  2.37887  2.77519  2.98518  4.58477  3.61503
          0.02912  3.94659  4.66893  0.61958  0.77255  0.80627  0.59153
     34   2.55221  4.59706  2.92092  2.55744  3.94112  3.27636  3.75228  3.40096  2.58499  2.62142  3.93251  1.98379  3.80576  2.96245  2.97905  2.22120  2.86153  3.07061  5.28092  3.93883     75 n x - -
          2.68618  4.42225  2.77519  2.73123  3.46354  2.40513  3.72494  3.29354  2.67741  2.69355  4.24690  2.90347  2.73739  3.18146  2.89801  2.37887  2.77519  2.98518  4.58477  3.61503
          0.02912  3.94659  4.66893  0.61958  0.77255  0.80627  0.59153
     35   2.59549  4.31750  3.45405  2.90527  3.44717  3.04932  3.82942  2.04470  2.80443  2.45479  3.01990  3.30583  3.94788  2.66739  3.13830  2.82155  2.83442  2.51868  4.91619  3.68107     76 i x - -
          2.68618  4.42225  2.77519  2.73123  3.46354  2.40513  3.72494  3.29354  2.67741  2.69355  4.24690  2.90347  2.73739  3.18146  2.89801  2.37887  2.77519  2.98518  4.58477  3.61503
          0.02746  4.00448  4.72683  0.61958  0.77255  0.71135  0.67527
     36   1.97800  4.30770  4.15281  3.60232  3.42673  3.94650  4.35718  1.93741  3.50903  1.80975  3.31225  3.89366  4.31935  3.78047  3.76696  3.25940  3.07510  1.73372  5.12470  3.92894     77 v x - -
          2.68618  4.42225  2.77519  2.73123  3.46354  2.40513  3.72494  3.29354  2.67741  2.69355  4.24690  2.90347  2.73739  3.18146  2.89801  2.37887  2.77519  2.98518  4.58477  3.61503
          0.02592  4.06161  4.78396  0.61958  0.77255  0.76079  0.62979
     37   3.16403  4.45220  4.91057  4.38855  3.50995  4.55747  5.05370  1.22732  4.27891  1.81311  3.30521  4.61146  4.81561  4.50338  4.45643  3.93035  3.41419  1.33847  5.50217  4.32891     78 i x - -
          2.68618  4.42225  2.77519  2.73123  3.46354  2.40513  3.72494  3.29354  2.67741  2.69355  4.24690  2.90347  2.73739  3.18146  2.89801  2.37887  2.77519  2.98518  4.58477  3.61503
          0.02592  4.06161  4.78396  0.61958  0.77255  0.76079  0.62979
     38   2.42303  4.71700  2.60423  2.46039  3.40510  3.40756  3.65033  3.35834  2.48072  2.70916  3.81594  2.60197  3.81631  2.82019  2.93643  2.27125  2.82488  3.05056  5.24811  3.92328     79 s x - -
          2.68618  4.42225  2.77519  2.73123  3.46354  2.40513  3.72494  3.29354  2.67741  2.69355  4.24690  2.90347  2.73739  3.18146  2.89801  2.37887  2.77519  2.98518  4.58477  3.61503
          0.02592  4.06161  4.78396  0.61958  0.77255  0.76079  0.62979
     39   3.27314  4.59407  4.88445  4.32614  2.24193  4.51022  4.69833  1.87080  4.19638  1.04956  2.91356  4.52659  4.70755  4.27177  4.29142  3.85191  3.49343  2.28177  4.97963  3.75795     80 l x - -
          2.68618  4.42225  2.77519  2.73123  3.46354  2.40513  3.72494  3.29354  2.67741  2.69355  4.24690  2.90347  2.73739  3.18146  2.89801  2.37887  2.77519  2.98518  4.58477  3.61503
          0.02592  4.06161  4.78396  0.61958  0.77255  0.76079  0.62979
     40   2.57860  4.57841  3.06479  2.23794  3.04017  3.41364  3.71751  3.19879  2.59098  2.86819  3.72672  3.05555  3.84610  2.92766  3.01646  2.09951  2.46963  2.91631  5.16611  3.86775     81 s x - -
          2.68618  4.42225  2.77519  2.73123  3.46354  2.40513  3.72494  3.29354  2.67741  2.69355  4.24690  2.90347  2.73739  3.18146  2.89801  2.37887  2.77519  2.98518  4.58477  3.61503
          0.02592  4.06161  4.78396  0.61958  0.77255  0.76079  0.62979
     41   2.64165  4.35275  3.51784  2.95006  3.42497  3.62268  3.87351  2.44929  2.86371  2.02260  2.98103  3.35729  3.99486  2.49735  3.20515  2.87473  2.49474  2.51619  4.93752  3.71355     82 l x - -
          2.68618  4.42225  2.77519  2.73123  3.46354  2.40513  3.72494  3.29354  2.67741  2.69355  4.24690  2.90347  2.73739  3.18146  2.89801  2.37887  2.77519  2.98518  4.58477  3.61503
          0.02592  4.06161  4.78396  0.61958  0.77255  0.76079  0.62979
     42   2.62392  4.81990  2.58966  2.43996  4.06989  3.42374  3.62624  3.47653  2.15434  2.38157  3.89712  2.95493  3.82343  2.77730  2.56594  2.65439  2.63274  3.15528  5.31373  3.98691     83 k x - -
          2.68618  4.42225  2.77519  2.73123  3.46354  2.40513  3.72494  3.29354  2.67741  2.69355  4.24690  2.90347  2.73739  3.18146  2.89801  2.37887  2.77519  2.98518  4.58477  3.61503
          0.02592  4.06161  4.78396  0.61958  0.77255  0.76079  0.62979
     43   1.96737  4.21036  3.48475  3.13012  4.25288  3.00945  4.18521  3.60434  3.14151  3.32933  4.16575  3.31649  3.73122  3.44535  3.46913  1.38475  1.99425  3.11243  5.60258  4.38377     84 s x - -
          2.68618  4.42225  2.77519  2.73123  3.46354  2.40513  3.72494  3.29354  2.67741  2.69355  4.24690  2.90347  2.73739  3.18146  2.89801  2.37887  2.77519  2.98518  4.58477  3.61503
          0.02592  4.06161  4.78396  0.61958  0.77255  0.52856  0.89026
     44   3.29187  4.70305  4.49243  4.01397  2.63035  4.21150  4.01775  2.82969  3.71466  1.55223  3.44954  4.11946  4.56016  3.99461  3.85486  3.60781  3.53123  2.82582  1.39972  2.74761     85 w x - -
          2.68618  4.42225  2.77519  2.73123  3.46354  2.40513  3.72494  3.29354  2.67741  2.69355  4.24690  2.90347  2.73739  3.18146  2.89801  2.37887  2.77519  2.98518  4.58477  3.61503
          0.02258  4.19769  4.92004  0.61958  0.77255  0.63051  0.75998
     45   2.67195  5.10629  2.25706  2.33158  4.42496  3.39699  3.62738  3.89001  2.16279  3.40125  4.16833  2.87779  3.81980  2.50011  2.77414  2.07163  2.68718  3.48564  5.55980  4.16546     86 s x - -
          2.68618  4.42225  2.77519  2.73123  3.46354  2.40513  3.72494  3.29354  2.67741  2.69355  4.24690  2.90347  2.73739  3.18146  2.89801  2.37887  2.77519  2.98518  4.58477  3.61503
          0.07117  4.19769  2.92492  0.61958  0.77255  0.63051  0.75998
     46   2.42778  5.10508  2.38992  2.30281  4.43097  3.36501  3.63762  3.89946  2.42826  3.41578  4.18757  2.42372  2.91074  2.32121  2.92600  2.44834  2.91696  3.49310  5.58079  4.17804     87 e x - -
          2.68618  4.42225  2.77519  2.73123  3.46354  2.40513  3.72494  3.29354  2.67741  2.69355  4.24690  2.90347  2.73739  3.18146  2.89801  2.37887  2.77519  2.98518  4.58477  3.61503
          0.02369  4.15021  4.87256  0.61958  0.77255  0.56912  0.83476
     47   2.33940  3.13421  3.38528  2.58550  3.56446  3.10336  3.80630  2.92510  2.76913  2.15132  3.51322  3.25196  3.93817  3.09546  2.72254  2.79110  2.84160  2.61128  4.98503  3.73820     88 l x - -
          2.68618  4.42225  2.77519  2.73123  3.46354  2.40513  3.72494  3.29354  2.67741  2.69355  4.24690  2.90347  2.73739  3.18146  2.89801  2.37887  2.77519  2.98518  4.58477  3.61503
          0.02234  4.20832  4.93067  0.61958  0.77255  0.61875  0.77353
     48   2.48102  5.01963  2.93255  2.39262  4.33756  2.63051  3.62113  3.78469  2.07042  3.31443  4.09056  2.92436  3.28996  2.52703  2.49110  2.43121  2.88395  3.40050  5.48508  4.11836     89 k x - -
          2.68627  4.42234  2.77512  2.73132  3.46363  2.40487  3.72504  3.29363  2.67750  2.69364  4.24699  2.90356  2.73749  3.18155  2.89810  2.37896  2.77529  2.98527  4.58486  3.61321
          0.23183  1.71002  3.64743  0.96297  0.48087  0.61875  0.77353
     49   2.47417  4.98447  2.23435  2.37214  4.27336  3.40922  3.17564  3.72069  2.39141  2.97501  4.05217  2.90852  3.81606  2.74869  2.61260  2.21750  2.87053  3.34829  5.45927  4.08722     93 s x - -
          2.68618  4.42225  2.77519  2.73123  3.46354  2.40513  3.72494  3.29354  2.67741  2.69355  4.24690  2.90347  2.73739  3.18146  2.89801  2.37887  2.77519  2.98518  4.58477  3.61503
          0.07406  4.18931  2.87828  0.61958  0.77255  0.51216  0.91429
     50   2.65409  4.85544  3.05601  2.48866  4.11087  3.47088  3.65135  3.52244  1.98079  2.81733  3.92869  3.00029  3.85860  2.60748  2.49778  2.40732  2.62001  2.83156  5.34218  4.01899     94 k x - -
          2.68618  4.42225  2.77519  2.73123  3.46354  2.40513  3.72494  3.29354  2.67741  2.69355  4.24690  2.90347  2.73739  3.18146  2.89801  2.37887  2.77519  2.98518  4.58477  3.61503
          0.02237  4.20698  4.92933  0.61958  0.77255  0.62024  0.77179
     51   2.61621  3.35440  3.34995  2.79346  3.55168  3.54078  3.08391  2.98982  2.74173  2.67973  3.56014  2.62591  3.93539  3.07420  3.12250  2.34227  2.85447  2.74555  2.89371  3.68837     95 s x - -
          2.68618  4.42225  2.77519  2.73123  3.46354  2.40513  3.72494  3.29354  2.67741  2.69355  4.24690  2.90347  2.73739  3.18146  2.89801  2.37887  2.77519  2.98518  4.58477  3.61503
          0.02237  4.20698  4.92933  0.61958  0.77255  0.62024  0.77179
     52   2.23959  4.86632  3.00349  2.46252  4.14133  3.44358  2.66172  3.56243  2.41341  3.14879  3.95689  2.97923  3.84561  2.57256  2.65136  2.46150  2.44251  3.22555  5.37227  4.03703     96 a x - -
          2.68618  4.42225  2.77519  2.73123  3.46354  2.40513  3.72494  3.29354  2.67741  2.69355  4.24690  2.90347  2.73739  3.18146  2.89801  2.37887  2.77519  2.98518  4.58477  3.61503
          0.02237  4.20698  4.92933  0.61958  0.77255  0.62024  0.77179
     53   2.25909  4.91147  2.95038  2.09673  4.17959  3.44127  3.65333  3.60137  2.41329  2.62497  3.98858  2.40700  3.84652  2.79353  2.59838  2.67123  2.88912  3.26062  5.40097  4.05701     97 e x - -
          2.68618  4.42225  2.77519  2.73123  3.46354  2.40513  3.72494  3.29354  2.67741  2.69355  4.24690  2.90347  2.73739  3.18146  2.89801  2.37887  2.77519  2.98518  4.58477  3.61503
          0.17069  4.20698  1.95172  0.61958  0.77255  0.62024  0.77179
     54   2.28012  4.60913  3.09449  2.57802  3.89886  2.89862  3.70705  3.28204  2.14421  2.41996  3.78076  3.05285  3.83959  2.90020  2.92414  2.42713  2.83519  2.98355  5.21707  3.92687     98 k x - -
          2.68618  4.42225  2.77519  2.73123  3.46354  2.40513  3.72494  3.29354  2.67741  2.69355  4.24690  2.90347  2.73739  3.18146  2.89801  2.37887  2.77519  2.98518  4.58477  3.61503
          0.02590  4.06219  4.78454  0.61958  0.77255  0.76031  0.63022
     55   2.72828  5.05733  2.86518  2.17225  4.38111  3.42966  3.61545  3.80728  1.83053  3.33000  4.13145  2.92438  3.84902  2.37990  2.64278  2.71136  2.36341  3.44052  5.48706  4.15077     99 k x - -
          2.68618  4.42225  2.77519  2.73123  3.46354  2.40513  3.72494  3.29354  2.67741  2.69355  4.24690  2.90347  2.73739  3.18146  2.89801  2.37887  2.77519  2.98518  4.58477  3.61503
          0.02590  4.06219  4.78454  0.61958  0.77255  0.76031  0.63022
     56   2.58593  4.60703  2.68709  2.55399  3.81643  3.44852  3.68255  2.60762  2.52765  2.85221  3.70590  3.04402  3.84588  2.87906  2.48679  2.46313  2.82199  2.60054  5.15768  3.86245    100 s x - -
          2.68547  4.42124  2.77615  2.73170  3.46298  2.40478  3.72590  3.29195  2.67836  2.69228  4.24711  2.90442  2.73716  3.18179  2.89816  2.37961  2.77558  2.98344  4.58308  3.61598
          0.71027  0.69289  4.78454  2.35240  0.09998  0.60842  0.78573
     57   2.40159  4.76329  2.66696  2.47309  4.04109  2.87078  3.68117  3.44704  2.24998  3.06733  3.89028  2.98331  3.83371  2.84404  2.95900  2.47483  2.85514  2.34195  5.32281  3.99595    124 k x - -
          2.68618  4.42225  2.77519  2.73123  3.46354  2.40513  3.72494  3.29354  2.67741  2.69355  4.24690  2.90347  2.73739  3.18146  2.89801  2.37887  2.77519  2.98518  4.58477  3.61503
          0.16569  4.14967  1.98833  0.61958  0.77255  0.68052  0.70594
     58   1.67917  4.33932  3.76406  3.23519  3.43900  3.64832  4.10390  2.47457  3.12425  2.05021  2.66920  3.56938  4.09279  3.45097  3.42475  2.96776  2.96137  2.33245  5.06279  3.84578    125 a x - -
          2.68618  4.42225  2.77519  2.73123  3.46354  2.40513  3.72494  3.29354  2.67741  2.69355  4.24690  2.90347  2.73739  3.18146  2.89801  2.37887  2.77519  2.98518  4.58477  3.61503
          0.02670  4.03224  4.75458  0.61958  0.77255  0.57547  0.82655
     59   2.33736  4.71623  3.01547  2.25969  3.97193  2.68423  3.69538  3.37694  2.53030  3.00711  3.83901  3.01341  3.84703  2.87049  2.97965  2.38138  2.64194  3.06902  5.27644  2.97189    126 e x - -
          2.68545  4.42290  2.77585  2.73157  3.46419  2.40482  3.72560  3.29364  2.67806  2.69250  4.24612  2.90393  2.73773  3.18212  2.89754  2.37872  2.77532  2.98478  4.58119  3.61568
          0.30649  1.36080  4.89031  2.45145  0.09011  0.57120  0.83206
     60   2.71559  4.88393  3.07723  2.11560  4.14378  3.50341  3.68249  3.54491  2.36968  2.35444  3.96823  3.04224  3.90144  2.83619  2.05151  2.49124  2.94188  3.22968  5.36462  4.05629    151 r x - -
          2.68618  4.42225  2.77519  2.73123  3.46354  2.40513  3.72494  3.29354  2.67741  2.69355  4.24690  2.90347  2.73739  3.18146  2.89801  2.37887  2.77519  2.98518  4.58477  3.61503
          0.02198  4.22427  4.94662  0.61958  0.77255  0.62024  0.77179
     61   2.67220  4.96893  2.69709  2.54885  4.26254  3.50276  3.70269  3.66415  2.34772  2.89661  4.08185  3.04828  3.92328  2.85008  1.49833  2.78401  2.99785  3.33620  5.44622  4.12946    152 r x - -
          2.68618  4.42225  2.77519  2.73123  3.46354  2.40513  3.72494  3.29354  2.67741  2.69355  4.24690  2.90347  2.73739  3.18146  2.89801  2.37887  2.77519  2.98518  4.58477  3.61503
          0.02198  4.22427  4.94662  0.61958  0.77255  0.62024  0.77179
     62   2.45251  5.05153  2.40779  2.35053  4.36055  3.40512  2.88288  3.81979  2.38898  3.34580  4.11429  2.89327  3.14289  2.51519  2.87610  2.41413  2.56174  3.42531  5.51727  4.12935    153 e x - -
          2.68618  4.42225  2.77519  2.73123  3.46354  2.40513  3.72494  3.29354  2.67741  2.69355  4.24690  2.90347  2.73739  3.18146  2.89801  2.37887  2.77519  2.98518  4.58477  3.61503
          0.02198  4.22427  4.94662  0.61958  0.77255  0.62024  0.77179
     63   2.62850  4.62514  3.16283  2.61305  3.81511  3.50013  3.72276  3.20862  2.32306  2.60882  3.71806  2.84935  3.68101  2.92862  2.99215  2.44020  2.62103  2.93463  5.16258  2.47418    154 k x - -
          2.68618  4.42225  2.77519  2.73123  3.46354  2.40513  3.72494  3.29354  2.67741  2.69355  4.24690  2.90347  2.73739  3.18146  2.89801  2.37887  2.77519  2.98518  4.58477  3.61503
          0.09831  4.22427  2.53840  0.61958  0.77255  0.62024  0.77179
     64   2.32185  4.21528  3.81028  3.24459  2.84141  3.67799  3.99862  2.53418  3.16623  1.99583  3.29100  3.55998  2.76981  3.43503  3.44276  2.95773  2.87935  2.02677  4.84647  3.63399    155 l x - -
          2.68606  4.42231  2.77493  2.73129  3.46324  2.40507  3.72501  3.29360  2.67747  2.69361  4.24696  2.90353  2.73746  3.18152  2.89807  2.37893  2.77526  2.98524  4.58483  3.61477
          0.62717  0.98163  2.39475  0.15610  1.93431  0.58934  0.80899
     65   2.31411  4.41400  3.31027  2.76350  3.65296  3.00184  3.79310  3.01955  2.72985  2.51256  2.77128  3.19351  2.85332  3.05520  3.12024  2.39135  2.81313  2.75875  5.05440  3.79792    157 a x - -
          2.68618  4.42225  2.77519  2.73123  3.46354  2.40513  3.72494  3.29354  2.67741  2.69355  4.24690  2.90347  2.73739  3.18146  2.89801  2.37887  2.77519  2.98518  4.58477  3.61503
          0.07737  4.12481  2.84243  0.61958  0.77255  0.63128  0.75909
     66   2.39123  4.22952  3.78439  3.22878  2.15024  3.65110  3.97637  2.62040  3.14759  2.28738  2.71308  3.54120  2.79881  3.41970  3.42375  2.93772  2.88174  2.44707  4.81445  3.57649    158 f x - -
          2.68633  4.42240  2.77502  2.73119  3.46369  2.40514  3.72509  3.29369  2.67756  2.69370  4.24705  2.90362  2.73755  3.18161  2.89741  2.37866  2.77502  2.98509  4.58492  3.61518
          0.23599  1.59699  4.86618  1.31794  0.31154  0.54389  0.86865
     67   2.28750  3.87284  2.73251  2.48530  3.80158  3.44927  3.28321  3.45363  2.48125  3.06458  3.88169  2.74386  3.84729  2.82861  2.94152  2.14417  2.61169  3.13363  5.31571  3.98644    164 s x - -
          2.68618  4.42225  2.77519  2.73123  3.46354  2.40513  3.72494  3.29354  2.67741  2.69355  4.24690  2.90347  2.73739  3.18146  2.89801  2.37887  2.77519  2.98518  4.58477  3.61503
          0.07917  4.23971  2.78535  0.61958  0.77255  0.62288  0.76873
     68   2.42512  4.34555  3.44238  3.02453  4.05629  1.46330  4.07979  2.86235  3.01901  3.12347  3.98397  3.31910  3.84295  3.33963  3.37277  2.25009  2.49491  3.01712  5.43280  4.19067    165 g x - -
          2.68618  4.42225  2.77519  2.73123  3.46354  2.40513  3.72494  3.29354  2.67741  2.69355  4.24690  2.90347  2.73739  3.18146  2.89801  2.37887  2.77519  2.98518  4.58477  3.61503
          0.02291  4.18345  4.90580  0.61958  0.77255  0.68386  0.70252
     69   3.32531  4.64810  4.96993  4.39912  2.55911  4.57396  4.83850  2.25094  4.27184  0.89601  2.81138  4.61193  4.76706  4.34092  4.36242  3.91378  3.54509  2.00259  5.13202  4.01110    166 l x - -
          2.68618  4.42225  2.77519  2.73123  3.46354  2.40513  3.72494  3.29354  2.67741  2.69355  4.24690  2.90347  2.73739  3.18146  2.89801  2.37887  2.77519  2.98518  4.58477  3.61503
          0.02255  4.19898  4.92133  0.61958  0.77255  0.68386  0.70252
     70   2.38282  4.42922  3.33485  2.77238  3.58556  3.53831  3.26351  2.73634  2.73547  2.65365  3.53161  2.93941  3.92417  3.05760  3.12409  2.12026  2.76635  2.53277  3.74485  3.74263    167 s x - -
          2.68618  4.42225  2.77519  2.73123  3.46354  2.40513  3.72494  3.29354  2.67741  2.69355  4.24690  2.90347  2.73739  3.18146  2.89801  2.37887  2.77519  2.98518  4.58477  3.61503
          0.02255  4.19898  4.92133  0.61958  0.77255  0.53235  0.88485
     71   2.65680  4.85803  3.04087  2.26068  4.09973  3.47620  3.67084  3.51746  2.43982  2.43249  3.92917  2.91284  3.86706  2.25734  2.63117  2.51826  2.88611  3.19398  5.34990  3.25219    168 q x - -
          2.68571  4.42274  2.77502  2.73117  3.46337  2.40443  3.72507  3.29403  2.67754  2.69343  4.24738  2.90368  2.73788  3.18174  2.89790  2.37879  2.77568  2.98543  4.58526  3.61465
          0.66145  1.22226  1.66423  1.97529  0.14934  0.56217  0.84390
     72   2.60083  4.62552  3.11216  2.40674  3.82333  3.46602  3.68296  3.21456  2.52064  2.79377  3.71380  2.80171  3.85640  2.87906  2.64592  2.34707  2.83246  2.33528  5.15839  3.47550    179 v x - -
          2.68618  4.42225  2.77519  2.73123  3.46354  2.40513  3.72494  3.29354  2.67741  2.69355  4.24690  2.90347  2.73739  3.18146  2.89801  2.37887  2.77519  2.98518  4.58477  3.61503
          0.02453  4.11599  4.83834  0.61958  0.77255  0.53614  0.87948
     73   2.20360  3.41827  3.14983  1.97641  3.92224  2.62289  3.74749  3.30226  2.59460  2.86914  3.65356  3.09252  3.88288  2.93760  3.03019  2.70068  2.86501  3.00657  5.25175  3.95320    180 e x - -
          2.68613  4.42238  2.77532  2.73136  3.46366  2.40475  3.72507  3.29296  2.67753  2.69313  4.24682  2.90359  2.73752  3.18159  2.89813  2.37896  2.77532  2.98531  4.58489  3.61516
          0.56874  1.09809  2.30003  0.67908  0.70741  0.64591  0.74273
     74   2.41650  4.32185  2.92104  2.32672  4.05373  3.42578  3.65502  3.34214  2.45148  3.07388  3.88838  2.97883  3.82868  2.80776  2.57493  1.93471  2.78421  3.14121  5.31838  3.98757    183 s x - -
          2.68624  4.42231  2.77509  2.73129  3.46339  2.40519  3.72501  3.29360  2.67734  2.69361  4.24696  2.90353  2.73710  3.18152  2.89803  2.37893  2.77511  2.98519  4.58483  3.61509
          0.47065  0.99999  4.88995  0.15615  1.93400  0.59669  0.79991
     75   2.65509  4.28652  3.68770  3.11587  3.38856  3.67062  3.93705  1.96268  3.01417  2.21384  3.36503  3.47453  2.50437  3.32526  2.99058  2.93387  2.88805  2.42256  4.88160  3.49420    185 i x - -
          2.68618  4.42225  2.77519  2.73123  3.46354  2.40513  3.72494  3.29354  2.67741  2.69355  4.24690  2.90347  2.73739  3.18146  2.89801  2.37887  2.77519  2.98518  4.58477  3.61503
          0.02150  4.24646  4.96881  0.61958  0.77255  0.62659  0.76445
     76   2.63675  4.92519  2.69942  2.27728  4.18995  3.44423  3.64408  3.06718  2.20254  2.68060  3.98877  2.95343  3.83733  2.49928  2.88992  2.27515  2.86803  3.19116  5.40858  4.05324    186 k x - -
          2.68618  4.42225  2.77519  2.73123  3.46354  2.40513  3.72494  3.29354  2.67741  2.69355  4.24690  2.90347  2.73739  3.18146  2.89801  2.37887  2.77519  2.98518  4.58477  3.61503
          0.02108  4.26570  4.98804  0.61958  0.77255  0.64591  0.74273
     77   2.46763  4.95106  2.89304  2.44038  4.32435  2.96348  3.70797  3.76594  2.41640  3.32621  4.11882  2.67256  3.85397  2.48917  2.95530  1.74707  2.83678  3.38527  5.52443  4.16389    187 s x - -
          2.68618  4.42225  2.77519  2.73123  3.46354  2.40513  3.72494  3.29354  2.67741  2.69355  4.24690  2.90347  2.73739  3.18146  2.89801  2.37887  2.77519  2.98518  4.58477  3.61503
          0.22959  4.26570  1.65496  0.61958  0.77255  0.52728  0.89211
     78   2.59483  4.49487  2.79823  2.67582  3.66263  3.50695  3.73546  2.79676  2.57688  2.45450  3.38984  3.06461  3.89110  2.97645  2.75133  2.73247  2.42170  2.78616  3.57398  3.78051    188 t x - -
          2.68618  4.42225  2.77519  2.73123  3.46354  2.40513  3.72494  3.29354  2.67741  2.69355  4.24690  2.90347  2.73739  3.18146  2.89801  2.37887  2.77519  2.98518  4.58477  3.61503
          0.11578  4.15341  2.36852  0.61958  0.77255  0.74418  0.64459
     79   2.49613  3.51381  3.28550  2.29123  3.61368  3.49808  3.75449  2.96180  2.67756  2.67008  3.46307  3.17390  3.89249  3.01399  2.81225  2.60925  2.81643  2.18217  5.01541  3.75702    189 v . - -
          2.68618  4.42225  2.77519  2.73123  3.46354  2.40513  3.72494  3.29354  2.67741  2.69355  4.24690  2.90347  2.73739  3.18146  2.89801  2.37887  2.77519  2.98518  4.58477  3.61503
          0.02506  4.09464  4.81699  0.61958  0.77255  0.84025  0.56493
     80   2.57577  3.53118  2.93713  2.72708  2.98744  3.34455  3.74783  2.94386  2.69522  2.36494  3.51288  3.17579  3.29411  3.01651  2.73712  2.66704  2.80814  2.70051  4.98039  3.62743    190 l . - -
          2.68618  4.42225  2.77519  2.73123  3.46354  2.40513  3.72494  3.29354  2.67741  2.69355  4.24690  2.90347  2.73739  3.18146  2.89801  2.37887  2.77519  2.98518  4.58477  3.61503
          0.05702  4.09464  3.25032  0.61958  0.77255  0.84025  0.56493
     81   2.68619  4.89811  2.98650  2.30147  4.17823  3.45025  3.62652  3.58504  1.91319  3.16003  3.98018  2.97486  3.85268  2.77162  2.59250  2.70513  2.10126  3.25586  5.36431  3.83332    191 k . - -
          2.68618  4.42225  2.77519  2.73123  3.46354  2.40513  3.72494  3.29354  2.67741  2.69355  4.24690  2.90347  2.73739  3.18146  2.89801  2.37887  2.77519  2.98518  4.58477  3.61503
          0.02587  4.06349  4.78584  0.61958  0.77255  0.86449  0.54691
     82   2.19880  4.55520  3.22950  2.74624  3.59465  3.47989  2.12587  3.12362  2.61978  2.39979  3.71089  3.18216  3.92434  3.03781  2.97079  2.78175  2.91246  2.87505  5.02627  3.66967    192 h . - -
          2.68626  4.42239  2.77520  2.73138  3.46368  2.40511  3.72509  3.29368  2.67755  2.69366  4.24704  2.90340  2.73709  3.18161  2.89792  2.37858  2.77513  2.98512  4.58491  3.61517
          0.60790  0.80484  4.78584  0.71830  0.66861  0.48460  0.95696
     83   2.67246  4.87818  3.06697  2.50546  4.13572  2.73385  3.06800  3.55001  2.21294  3.14150  3.95454  3.01864  3.87846  2.82277  2.31338  2.70222  2.57595  2.60511  5.36964  4.04332    197 k x - -
          2.68618  4.42225  2.77519  2.73123  3.46354  2.40513  3.72494  3.29354  2.67741  2.69355  4.24690  2.90347  2.73739  3.18146  2.89801  2.37887  2.77519  2.98518  4.58477  3.61503
          0.09754  4.29240  2.53502  0.61958  0.77255  0.55306  0.85611
     84   2.41029  4.49794  3.30141  2.31730  3.26615  3.54967  3.78290  2.31146  2.71012  2.57610  3.49604  2.88728  3.93337  2.71498  3.11303  2.77815  2.85912  2.69172  5.05925  3.79570    198 i x - -
          2.68618  4.42225  2.77519  2.73123  3.46354  2.40513  3.72494  3.29354  2.67741  2.69355  4.24690  2.90347  2.73739  3.18146  2.89801  2.37887  2.77519  2.98518  4.58477  3.61503
          0.02092  4.27317  4.99552  0.61958  0.77255  0.64410  0.74473
     85   2.66027  4.07852  4.34304  3.74884  2.43684  3.79424  4.07482  1.99179  3.58764  1.94767  3.16694  3.85484  4.15628  3.76392  3.08739  3.09410  2.89178  2.22260  3.21069  3.08553    199 l x - -
          2.68618  4.42225  2.77519  2.73123  3.46354  2.40513  3.72494  3.29354  2.67741  2.69355  4.24690  2.90347  2.73739  3.18146  2.89801  2.37887  2.77519  2.98518  4.58477  3.61503
          0.08411  4.29006  2.70355  0.61958  0.77255  0.66186  0.72544
     86   2.33039  4.98279  2.71769  2.38643  4.27237  3.42311  3.62504  3.71654  2.21966  3.26507  4.04552  2.92142  2.75021  2.38173  2.77714  2.62968  2.82108  2.97718  5.45549  4.08602    200 k x - -
          2.68618  4.42225  2.77519  2.73123  3.46354  2.40513  3.72494  3.29354  2.67741  2.69355  4.24690  2.90347  2.73739  3.18146  2.89801  2.37887  2.77519  2.98518  4.58477  3.61503
          0.02190  4.22785  4.95020  0.61958  0.77255  0.72963  0.65795
     87   2.61513  4.61057  3.16682  2.60714  3.36199  3.16102  2.85215  3.18788  2.58786  2.75169  3.69860  3.09440  3.00628  2.92552  2.91543  2.43994  2.55745  2.82702  5.15102  3.54116    201 s x - -
          2.68619  4.42231  2.77525  2.73129  3.46359  2.40518  3.72500  3.29360  2.67730  2.69360  4.24695  2.90325  2.73745  3.18152  2.89806  2.37866  2.77519  2.98524  4.58482  3.61509
          0.77226  1.15814  1.49629  0.16834  1.86478  0.60219  0.79321
     88   1.98658  4.25865  3.70902  3.18343  3.47680  3.57886  4.03541  2.50500  3.09505  1.89544  3.43213  3.28134  4.03192  3.40869  3.39534  2.89378  2.88522  2.00964  5.00462  3.77867    203 l x - -
          2.68618  4.42225  2.77519  2.73123  3.46354  2.40513  3.72494  3.29354  2.67741  2.69355  4.24690  2.90347  2.73739  3.18146  2.89801  2.37887  2.77519  2.98518  4.58477  3.61503
          0.02590  4.06216  4.78451  0.61958  0.77255  0.64908  0.73924
     89   2.37310  4.83529  2.67255  2.30478  4.10187  2.97848  3.66441  3.52006  2.47136  2.64627  3.93230  2.96443  3.83459  2.81415  2.93850  2.12036  2.86240  3.06801  5.36016  4.01963    204 s x - -
          2.68618  4.42225  2.77519  2.73123  3.46354  2.40513  3.72494  3.29354  2.67741  2.69355  4.24690  2.90347  2.73739  3.18146  2.89801  2.37887  2.77519  2.98518  4.58477  3.61503
          0.04383  4.19399  3.58298  0.61958  0.77255  0.61404  0.77905
     90   2.26712  4.50821  3.27263  2.53500  3.59014  2.82526  3.23380  2.56783  2.68684  2.69404  3.60447  3.17567  3.69189  3.01372  3.09491  2.61989  2.85108  2.50108  5.06849  3.80135    205 a x - -
          2.68618  4.42225  2.77519  2.73123  3.46354  2.40513  3.72494  3.29354  2.67741  2.69355  4.24690  2.90347  2.73739  3.18146  2.89801  2.37887  2.77519  2.98518  4.58477  3.61503
          0.03386  4.25040  3.96143  0.61958  0.77255  0.70608  0.68038
     91   2.60731  2.59782  4.07024  3.48902  2.96690  3.22500  4.03460  2.48618  3.37082  1.90101  3.22368  3.69528  4.08216  3.59505  3.55701  2.61345  2.84835  2.10744  4.72814  3.53378    206 l x - -
          2.68618  4.42225  2.77519  2.73123  3.46354  2.40513  3.72494  3.29354  2.67741  2.69355  4.24690  2.90347  2.73739  3.18146  2.89801  2.37887  2.77519  2.98518  4.58477  3.61503
          0.19624  4.23821  1.80939  0.61958  0.77255  0.71894  0.66800
     92   2.36597  4.48422  3.21121  2.69157  3.75816  2.14304  3.07654  3.13663  2.65090  2.82084  3.51563  3.13510  3.85885  3.00185  3.04696  2.68280  2.82217  2.52536  5.13288  3.85532    207 g x - -
          2.68618  4.42225  2.77519  2.73123  3.46354  2.40513  3.72494  3.29354  2.67741  2.69355  4.24690  2.90347  2.73739  3.18146  2.89801  2.37887  2.77519  2.98518  4.58477  3.61503
          0.04749  4.08331  3.52242  0.61958  0.77255  0.87030  0.54270
     93   2.38766  4.44600  3.26094  2.40545  3.61115  3.50161  3.73334  2.96266  2.64335  2.28545  3.14754  3.06497  3.88616  2.98686  2.78943  2.73473  2.81340  2.46424  5.00962  3.74902    208 l x - -
          2.68618  4.42225  2.77519  2.73123  3.46354  2.40513  3.72494  3.29354  2.67741  2.69355  4.24690  2.90347  2.73739  3.18146  2.89801  2.37887  2.77519  2.98518  4.58477  3.61503
          0.02591  4.06174  4.78408  0.61958  0.77255  0.88655  0.53115
     94   2.63779  4.72966  2.56778  2.52230  3.98243  3.43047  3.69320  3.31110  2.47252  2.99572  3.85576  3.01905  3.85773  2.86965  2.18830  2.70097  2.88312  2.21700  5.28331  3.97070    209 r x - -
          2.68618  4.42225  2.77519  2.73123  3.46354  2.40513  3.72494  3.29354  2.67741  2.69355  4.24690  2.90347  2.73739  3.18146  2.89801  2.37887  2.77519  2.98518  4.58477  3.61503
          0.09430  4.06174  2.62043  0.61958  0.77255  0.60653  0.78799
     95   2.80211  2.96483  4.52934  3.95440  3.34201  4.01899  4.39971  1.58290  3.81439  2.04753  3.17658  4.09048  4.36643  4.01442  3.94190  3.13897  3.04305  1.57826  4.97045  3.78196    210 v . - -
          2.68610  4.42269  2.77540  2.73135  3.46332  2.40433  3.72538  3.29304  2.67784  2.69359  4.24733  2.90363  2.73777  3.18161  2.89756  2.37926  2.77503  2.98521  4.58401  3.61471
          0.48952  0.96845  4.90520  1.74039  0.19292  0.77121  0.62074
     96   2.44413  4.42241  3.35715  2.80187  3.55794  3.54300  3.31036  2.95714  2.74668  2.65196  3.53381  3.23606  3.06919  3.07985  3.12193  2.72995  2.51345  2.71662  2.52409  3.58756    226 a x - -
          2.68618  4.42225  2.77519  2.73123  3.46354  2.40513  3.72494  3.29354  2.67741  2.69355  4.24690  2.90347  2.73739  3.18146  2.89801  2.37887  2.77519  2.98518  4.58477  3.61503
          0.02263  4.19573  4.91808  0.61958  0.77255  0.60921  0.78478
     97   2.57168  4.51635  3.31899  2.76495  3.69214  3.55875  3.79802  3.04948  2.69163  2.44836  3.62170  2.93703  3.94992  2.42166  2.96885  2.74323  2.83249  1.92631  5.08383  3.82417    227 v x - -
          2.68618  4.42225  2.77519  2.73123  3.46354  2.40513  3.72494  3.29354  2.67741  2.69355  4.24690  2.90347  2.73739  3.18146  2.89801  2.37887  2.77519  2.98518  4.58477  3.61503
          0.02067  4.28543  5.00777  0.61958  0.77255  0.43287  1.04596
     98   2.24241  4.83983  3.09414  2.33125  4.06918  2.87587  3.61099  3.48051  2.52437  2.98695  3.60863  3.05100  3.90048  2.79151  2.39391  2.52780  2.90388  2.84805  5.34866  3.29720    228 a x - -
          2.68618  4.42225  2.77519  2.73123  3.46354  2.40513  3.72494  3.29354  2.67741  2.69355  4.24690  2.90347  2.73739  3.18146  2.89801  2.37887  2.77519  2.98518  4.58477  3.61503
          0.06502  4.41914  2.97784  0.61958  0.77255  0.53231  0.88490
     99   2.60975  4.99013  2.45855  2.40265  4.26543  3.46816  3.66754  3.70369  2.06193  2.73326  4.05115  2.71625  3.86280  2.75371  2.82798  2.58709  2.90079  2.55517  5.46641  4.10329    229 k x - -
          2.68618  4.42225  2.77519  2.73123  3.46354  2.40513  3.72494  3.29354  2.67741  2.69355  4.24690  2.90347  2.73739  3.18146  2.89801  2.37887  2.77519  2.98518  4.58477  3.61503
          0.07777  4.37304  2.77730  0.61958  0.77255  0.59795  0.79837
    100   2.40248  2.01247  3.82944  3.17392  3.32793  3.68275  3.97365  2.66978  3.09482  2.37002  2.65445  3.56001  4.06252  3.26368  3.41245  2.90037  2.87290  2.46497  4.81431  3.42402    230 c x - -
          2.68618  4.42225  2.77519  2.73123  3.46354  2.40513  3.72494  3.29354  2.67741  2.69355  4.24690  2.90347  2.73739  3.18146  2.89801  2.37887  2.77519  2.98518  4.58477  3.61503
          0.01989  4.32315  5.04550  0.61958  0.77255  0.67074  0.71606
    101   2.40243  4.67330  3.17111  2.46499  3.87187  3.51857  3.73627  3.26196  2.52127  2.67589  3.76040  3.10438  3.90696  2.87239  2.66799  2.33059  2.54296  2.34436  5.20939  3.91475    231 s x - -
          2.68618  4.42225  2.77519  2.73123  3.46354  2.40513  3.72494  3.29354  2.67741  2.69355  4.24690  2.90347  2.73739  3.18146  2.89801  2.37887  2.77519  2.98518  4.58477  3.61503
          0.17260  4.32315  1.92915  0.61958  0.77255  0.67074  0.71606
    102   2.54448  4.63783  2.69328  2.52646  3.38467  2.95825  3.69485  2.67805  2.37293  2.87702  3.60101  3.05906  3.71694  2.88899  2.98862  2.69178  2.53253  2.90185  5.17231  3.77163    232 k . - -
          2.68618  4.42225  2.77519  2.73123  3.46354  2.40513  3.72494  3.29354  2.67741  2.69355  4.24690  2.90347  2.73739  3.18146  2.89801  2.37887  2.77519  2.98518  4.58477  3.61503
          0.02286  4.18579  4.90814  0.61958  0.77255  0.82377  0.57763
    103   2.59113  4.14707  3.69907  3.14895  2.78415  3.64826  3.93138  2.39059  3.14414  1.92696  3.19254  3.52900  3.34829  3.31459  3.40216  2.55861  2.76859  2.40577  3.94249  3.54212    233 l . - -
          2.68618  4.42225  2.77519  2.73123  3.46354  2.40513  3.72494  3.29354  2.67741  2.69355  4.24690  2.90347  2.73739  3.18146  2.89801  2.37887  2.77519  2.98518  4.58477  3.61503
          0.03205  4.18579  4.11468  0.61958  0.77255  0.82377  0.57763
    104   2.60523  4.48302  3.27181  2.71330  3.65319  2.48985  3.08753  2.96975  2.66536  2.29797  3.58420  3.17046  3.74364  2.94400  2.99252  2.75225  2.75193  2.50441  5.04569  3.78165    234 l . - -
          2.68618  4.42225  2.77519  2.73123  3.46354  2.40513  3.72494  3.29354  2.67741  2.69355  4.24690  2.90347  2.73739  3.18146  2.89801  2.37887  2.77519  2.98518  4.58477  3.61503
          0.02306  4.17681  4.89915  0.61958  0.77255  0.83171  0.57147
    105   2.63151  4.96281  2.80458  2.35687  4.24629  3.42165  3.61446  3.68613  2.19596  3.23795  4.02328  2.92071  3.07679  2.69395  2.33789  2.40356  2.86159  3.32087  5.43028  3.07481    235 k . - -
          2.68605  4.42242  2.77530  2.73137  3.46299  2.40495  3.72511  3.29371  2.67755  2.69372  4.24707  2.90337  2.73744  3.18163  2.89777  2.37881  2.77519  2.98514  4.58494  3.61520
          0.82489  0.90047  1.86217  0.83618  0.56803  0.55924  0.84780
    106   2.21787  4.35932  3.42006  2.85672  3.41128  3.54967  3.81715  2.87246  2.81250  2.58514  3.36962  3.27507  3.94021  3.12488  3.05036  2.12296  2.73704  2.33195  4.94830  3.19672    243 s x - -
          2.68618  4.42225  2.77519  2.73123  3.46354  2.40513  3.72494  3.29354  2.67741  2.69355  4.24690  2.90347  2.73739  3.18146  2.89801  2.37887  2.77519  2.98518  4.58477  3.61503
          0.04425  4.18455  3.57354  0.61958  0.77255  0.79693  0.59913
    107   2.64019  5.01574  2.87385  2.37407  4.32006  2.98760  3.02952  3.76888  2.33594  3.21123  4.07439  2.85894  3.06864  2.47897  2.25013  2.53873  2.87011  3.38609  5.47161  4.10129    244 r x - -
          2.68618  4.42225  2.77519  2.73123  3.46354  2.40513  3.72494  3.29354  2.67741  2.69355  4.24690  2.90347  2.73739  3.18146  2.89801  2.37887  2.77519  2.98518  4.58477  3.61503
          0.02304  4.17784  4.90019  0.61958  0.77255  0.83080  0.57217
    108   2.61670  4.86370  2.67877  2.42379  3.29628  3.11234  3.63427  3.54369  2.41889  3.13043  3.93413  2.94863  3.15574  2.72704  2.17531  2.60003  2.84886  3.20618  5.35564  3.84096    245 r x - -
          2.68618  4.42225  2.77519  2.73123  3.46354  2.40513  3.72494  3.29354  2.67741  2.69355  4.24690  2.90347  2.73739  3.18146  2.89801  2.37887  2.77519  2.98518  4.58477  3.61503
          0.06918  4.17784  2.96599  0.61958  0.77255  0.78976  0.60505
    109   2.20231  4.84879  2.99362  2.47029  4.17339  2.80309  3.53005  3.59477  2.35789  3.17606  3.98420  2.97895  2.82766  2.80652  2.28547  2.65857  2.87656  3.24725  5.39165  4.06114    246 a . - -
          2.68618  4.42225  2.77519  2.73123  3.46354  2.40513  3.72494  3.29354  2.67741  2.69355  4.24690  2.90347  2.73739  3.18146  2.89801  2.37887  2.77519  2.98518  4.58477  3.61503
          0.07445  4.15430  2.88153  0.61958  0.77255  0.85101  0.55684
    110   2.63207  5.00692  2.61833  2.36317  4.31203  3.31214  2.89451  3.60864  1.88021  3.28760  4.06377  2.89607  3.80194  2.70543  2.52990  2.61825  2.86030  3.22673  5.45519  4.08824    247 k . - -
          2.68618  4.42225  2.77519  2.73123  3.46354  2.40513  3.72494  3.29354  2.67741  2.69355  4.24690  2.90347  2.73739  3.18146  2.89801  2.37887  2.77519  2.98518  4.58477  3.61503
          0.03828  4.10467  3.86033  0.61958  0.77255  0.89089  0.52813
    111   2.28686  4.88947  2.45584  2.39473  4.29608  2.18669  3.69066  3.73459  2.49025  3.30422  4.10597  2.91443  3.81039  2.83461  2.44773  2.63910  2.89819  3.35134  5.50624  4.14725    248 g . - -
          2.68618  4.42225  2.77519  2.73123  3.46354  2.40513  3.72494  3.29354  2.67741  2.69355  4.24690  2.90347  2.73739  3.18146  2.89801  2.37887  2.77519  2.98518  4.58477  3.61503
          0.02514  4.09153  4.81388  0.61958  0.77255  0.90086  0.52124
    112   2.64948  4.93946  2.48298  2.39664  4.06475  3.38648  3.64021  3.70012  2.38362  3.25991  4.06123  2.92017  3.82098  2.77722  1.88943  2.33772  2.89433  3.33523  5.44367  4.08485    249 r . - -
          2.68618  4.42225  2.77519  2.73123  3.46354  2.40513  3.72494  3.29354  2.67741  2.69355  4.24690  2.90347  2.73739  3.18146  2.89801  2.37887  2.77519  2.98518  4.58477  3.61503
          0.03527  4.09153  4.02042  0.61958  0.77255  0.90086  0.52124
    113   2.67528  4.76383  2.33141  2.51663  3.93839  3.45127  3.70213  3.33125  2.49930  2.02946  3.84352  3.02027  3.87717  2.88653  2.50024  2.73371  2.91434  3.05662  5.26681  3.94444    250 l . - -
          2.68618  4.42225  2.77519  2.73123  3.46354  2.40513  3.72494  3.29354  2.67741  2.69355  4.24690  2.90347  2.73739  3.18146  2.89801  2.37887  2.77519  2.98518  4.58477  3.61503
          0.02540  4.08165  4.80400  0.61958  0.77255  0.90821  0.51625
    114   2.53418  4.65706  2.33797  2.51026  3.88201  2.88915  3.67536  2.66287  2.52295  2.92390  3.76442  3.00987  3.83286  2.86056  2.96806  2.44764  2.82646  2.98391  4.73759  3.89711    251 d . - -
          2.68618  4.42225  2.77519  2.73123  3.46354  2.40513  3.72494  3.29354  2.67741  2.69355  4.24690  2.90347  2.73739  3.18146  2.89801  2.37887  2.77519  2.98518  4.58477  3.61503
          0.02540  4.08165  4.80400  0.61958  0.77255  0.90821  0.51625
    115   2.56010  4.72426  3.03965  2.28686  3.94900  3.43953  3.64260  3.35189  2.37165  2.97461  3.80431  2.99197  3.83024  2.81025  2.43473  2.38245  2.76893  2.76106  5.23623  3.17338    252 e . - -
          2.68610  4.42232  2.77527  2.73108  3.46361  2.40520  3.72502  3.29361  2.67727  2.69362  4.24697  2.90354  2.73747  3.18154  2.89808  2.37894  2.77507  2.98480  4.58484  3.61510
          0.72973  0.74625  3.12768  0.13676  2.05712  0.62907  0.76162
    116   2.62806  5.00182  2.51215  2.37449  4.29619  3.42009  3.18985  3.74597  2.32867  2.91997  3.92120  2.91141  3.81318  2.46370  2.54609  2.46968  2.47131  3.36519  5.46476  4.08980    254 k x - -
          2.68618  4.42225  2.77519  2.73123  3.46354  2.40513  3.72494  3.29354  2.67741  2.69355  4.24690  2.90347  2.73739  3.18146  2.89801  2.37887  2.77519  2.98518  4.58477  3.61503
          0.10326  4.22294  2.48352  0.61958  0.77255  0.79888  0.59753
    117   2.54332  4.62008  3.16804  2.64027  3.94760  2.08114  3.74819  2.86899  2.53487  2.97864  3.82800  3.10131  3.47853  2.94144  2.34622  2.69136  2.86406  3.02315  5.25896  3.97467    255 g . - -
          2.68618  4.42225  2.77519  2.73123  3.46354  2.40513  3.72494  3.29354  2.67741  2.69355  4.24690  2.90347  2.73739  3.18146  2.89801  2.37887  2.77519  2.98518  4.58477  3.61503
          0.02385  4.14354  4.86588  0.61958  0.77255  0.86874  0.54383
    118   2.31383  4.89150  2.78914  2.13630  4.25865  3.35730  3.71591  3.68814  2.53098  3.27268  4.08616  2.93745  2.17056  2.75447  2.99188  2.39757  2.92679  3.32528  5.49301  4.14172    256 e . - -
          2.68618  4.42225  2.77519  2.73123  3.46354  2.40513  3.72494  3.29354  2.67741  2.69355  4.24690  2.90347  2.73739  3.18146  2.89801  2.37887  2.77519  2.98518  4.58477  3.61503
          0.02385  4.14354  4.86588  0.61958  0.77255  0.82402  0.57744
    119   2.35316  4.17192  3.52917  3.17135  2.65746  3.07532  3.91918  2.62432  3.09547  2.30206  2.53352  3.49124  4.00945  3.36281  3.37285  2.83712  2.82380  2.18248  4.77819  3.56783    257 v x - -
          2.68618  4.42225  2.77519  2.73123  3.46354  2.40513  3.72494  3.29354  2.67741  2.69355  4.24690  2.90347  2.73739  3.18146  2.89801  2.37887  2.77519  2.98518  4.58477  3.61503
          0.02330  4.16676  4.88911  0.61958  0.77255  0.78185  0.61167
    120   2.39796  4.52428  2.67832  2.64409  2.94988  3.52186  2.97791  3.07176  2.66004  2.29602  3.43291  3.15189  3.90705  2.98872  3.07342  2.70102  2.84577  2.81645  5.07113  3.66230    258 l . - -
          2.68618  4.42225  2.77519  2.73123  3.46354  2.40513  3.72494  3.29354  2.67741  2.69355  4.24690  2.90347  2.73739  3.18146  2.89801  2.37887  2.77519  2.98518  4.58477  3.61503
          0.04124  4.22119  3.66030  0.61958  0.77255  0.81904  0.58134
    121   2.53604  4.92851  2.94003  2.37852  4.20653  2.37942  3.03364  3.63704  2.24203  3.06589  4.00503  2.90177  3.83666  2.77844  2.80265  2.29616  2.88108  3.28645  5.41582  4.06543    259 k . - -
          2.68618  4.42225  2.77519  2.73123  3.46354  2.40513  3.72494  3.29354  2.67741  2.69355  4.24690  2.90347  2.73739  3.18146  2.89801  2.37887  2.77519  2.98518  4.58477  3.61503
          0.03667  4.20242  3.86113  0.61958  0.77255  0.83614  0.56807
    122   2.55160  4.23550  3.53172  3.05371  3.27993  3.61116  3.88309  2.21533  2.99108  2.37022  3.34594  3.31960  3.99017  3.27628  3.30427  2.57294  2.23001  2.44427  4.83088  2.99391    260 i . - -
          2.68618  4.42225  2.77519  2.73123  3.46354  2.40513  3.72494  3.29354  2.67741  2.69355  4.24690  2.90347  2.73739  3.18146  2.89801  2.37887  2.77519  2.98518  4.58477  3.61503
          0.03459  4.18854  3.97227  0.61958  0.77255  0.84839  0.55880
    123   2.52796  4.63262  1.88614  2.35576  4.37484  3.31836  3.65688  3.82763  2.07103  3.36622  4.14659  2.89390  3.82049  2.78190  2.92041  2.38943  2.90729  3.43289  5.54494  4.16142    261 d . - -
          2.68591  4.42247  2.77541  2.73067  3.46376  2.40503  3.72516  3.29345  2.67741  2.69353  4.24712  2.90368  2.73742  3.18164  2.89799  2.37882  2.77522  2.98536  4.58499  3.61525
          0.56999  0.85092  4.89936  1.01548  0.44978  0.80784  0.59026
    124   2.63769  4.16941  3.90468  3.32445  3.12608  3.57169  3.97730  1.70535  3.20427  2.17910  3.18641  3.60408  4.07438  3.47354  2.87187  2.98284  2.86928  2.37565  4.74807  3.02515    267 i x - -
          2.68618  4.42225  2.77519  2.73123  3.46354  2.40513  3.72494  3.29354  2.67741  2.69355  4.24690  2.90347  2.73739  3.18146  2.89801  2.37887  2.77519  2.98518  4.58477  3.61503
          0.03465  4.20242  3.95809  0.61958  0.77255  0.83614  0.56807
    125   2.65897  4.90039  2.90581  1.79427  4.18811  3.42187  3.67290  3.60329  2.38274  3.19468  4.00520  2.95765  3.84753  2.81815  2.84813  2.15963  2.84028  2.75718  5.41893  4.07448    268 e x - -
          2.68625  4.42232  2.77527  2.73130  3.46278  2.40520  3.72502  3.29321  2.67748  2.69359  4.24697  2.90335  2.73725  3.18154  2.89808  2.37891  2.77520  2.98526  4.58484  3.61510
          0.58381  0.86860  3.78574  0.13825  2.04702  0.71800  0.66889
    126   2.41921  4.28168  3.58966  3.01965  3.25643  2.85319  3.88113  2.76764  2.96179  2.44378  3.38835  3.39724  3.99683  3.25358  2.88761  2.87137  2.37442  2.35256  3.63816  2.96585    270 v x - -
          2.68618  4.42225  2.77519  2.73123  3.46354  2.40513  3.72494  3.29354  2.67741  2.69355  4.24690  2.90347  2.73739  3.18146  2.89801  2.37887  2.77519  2.98518  4.58477  3.61503
          0.02121  4.25961  4.98196  0.61958  0.77255  0.78214  0.61143
    127   2.63479  4.82437  2.96789  2.26835  4.05986  3.32184  3.33497  3.47484  2.39849  3.08116  3.79978  2.99990  3.85663  2.82316  2.69218  2.25956  2.86595  2.61945  5.32808  3.01228    271 s x - -
          2.68618  4.42225  2.77519  2.73123  3.46354  2.40513  3.72494  3.29354  2.67741  2.69355  4.24690  2.90347  2.73739  3.18146  2.89801  2.37887  2.77519  2.98518  4.58477  3.61503
          0.08540  4.27553  2.68902  0.61958  0.77255  0.68263  0.70378
    128   2.55927  4.51601  3.31266  2.74521  3.68325  3.55581  3.32415  2.99782  2.67036  2.59644  3.55262  3.20160  3.93883  2.65762  2.65232  2.72847  2.78646  1.94565  5.07157  3.81021    272 v x - -
          2.68618  4.42225  2.77519  2.73123  3.46354  2.40513  3.72494  3.29354  2.67741  2.69355  4.24690  2.90347  2.73739  3.18146  2.89801  2.37887  2.77519  2.98518  4.58477  3.61503
          0.02095  4.27188  4.99423  0.61958  0.77255  0.61792  0.77450
    129   2.64585  3.94778  4.23664  3.44987  2.88472  3.76765  4.07235  1.99480  3.50226  1.91664  3.20491  3.18182  4.13515  3.70036  3.63936  3.00051  2.87789  2.29916  3.99938  2.51918    273 l x - -
          2.68619  4.42242  2.77502  2.73140  3.46365  2.40506  3.72511  3.29371  2.67754  2.69277  4.24689  2.90326  2.73756  3.18163  2.89815  2.37903  2.77532  2.98494  4.58494  3.61520
          0.27769  1.71508  2.77235  1.33474  0.30548  0.61555  0.77727
    130   2.65574  4.79613  3.07794  2.28457  4.03040  2.15149  3.71360  3.43748  2.53032  3.05899  3.69669  2.95198  3.88816  2.81792  2.98378  2.54477  2.52224  2.74844  5.32097  3.86823    279 g x - -
          2.68618  4.42225  2.77519  2.73123  3.46354  2.40513  3.72494  3.29354  2.67741  2.69355  4.24690  2.90347  2.73739  3.18146  2.89801  2.37887  2.77519  2.98518  4.58477  3.61503
          0.01943  4.34648  5.06882  0.61958  0.77255  0.59897  0.79712
    131   2.36279  4.94107  2.78103  2.28040  4.20130  3.48631  3.68719  3.62796  2.46579  2.63697  4.00773  3.00120  3.27271  2.82330  2.16136  2.68934  2.90501  2.87516  5.43012  4.07997    280 r x - -
          2.68618  4.42225  2.77519  2.73123  3.46354  2.40513  3.72494  3.29354  2.67741  2.69355  4.24690  2.90347  2.73739  3.18146  2.89801  2.37887  2.77519  2.98518  4.58477  3.61503
          0.01837  4.40192  5.12426  0.61958  0.77255  0.65841  0.72913
    132   2.61261  5.00692  2.96304  2.24516  4.28771  2.11001  3.67835  3.72682  2.38199  2.94958  4.07085  2.65603  3.87367  2.80441  2.66182  2.68347  2.71533  3.21821  5.48386  4.12053    281 g x - -
          2.68618  4.42225  2.77519  2.73123  3.46354  2.40513  3.72494  3.29354  2.67741  2.69355  4.24690  2.90347  2.73739  3.18146  2.89801  2.37887  2.77519  2.98518  4.58477  3.61503
          0.01837  4.40192  5.12426  0.61958  0.77255  0.64537  0.74332
    133   2.63081  5.12375  2.60841  1.88593  4.44337  3.45514  3.64797  3.75147  2.39318  3.41777  4.17211  2.85549  3.85053  2.56362  2.38961  2.58629  2.61393  3.01399  5.57167  4.17694    282 e x - -
          2.68618  4.42225  2.77519  2.73123  3.46354  2.40513  3.72494  3.29354  2.67741  2.69355  4.24690  2.90347  2.73739  3.18146  2.89801  2.37887  2.77519  2.98518  4.58477  3.61503
          0.01828  4.40711  5.12946  0.61958  0.77255  0.65159  0.73650
    134   2.53188  4.49204  3.00797  2.82531  3.13596  3.17835  3.83942  2.92561  2.40884  2.38847  3.48955  3.27167  3.30456  3.11262  3.18599  2.76892  2.89510  2.29581  5.05882  3.15539    283 v x - -
          2.68618  4.42225  2.77519  2.73123  3.46354  2.40513  3.72494  3.29354  2.67741  2.69355  4.24690  2.90347  2.73739  3.18146  2.89801  2.37887  2.77519  2.98518  4.58477  3.61503
          0.02268  4.40711  4.58200  0.61958  0.77255  0.62037  0.77164
    135   2.38536  4.46051  3.44096  2.81481  3.53414  3.18846  3.56352  2.88294  2.58172  2.34301  3.48779  3.26881  4.00052  3.15342  3.14828  2.79536  2.36390  2.11123  5.03262  3.78481    284 v x - -
          2.68618  4.42225  2.77519  2.73123  3.46354  2.40513  3.72494  3.29354  2.67741  2.69355  4.24690  2.90347  2.73739  3.18146  2.89801  2.37887  2.77519  2.98518  4.58477  3.61503
          0.11225  4.42194  2.36268  0.61958  0.77255  0.64070  0.74850
    136   2.25831  5.11682  2.48159  2.30998  4.43177  3.01035  3.04924  3.72104  2.40855  3.41106  4.17179  2.28214  3.21185  2.75724  2.90016  2.65030  2.91173  3.49249  5.57108  4.17432    285 a x - -
          2.68618  4.42225  2.77519  2.73123  3.46354  2.40513  3.72494  3.29354  2.67741  2.69355  4.24690  2.90347  2.73739  3.18146  2.89801  2.37887  2.77519  2.98518  4.58477  3.61503
          0.06406  4.32945  3.01843  0.61958  0.77255  0.75374  0.63602
    137   2.27078  4.33386  3.07965  2.29822  3.99241  3.48059  3.54540  3.39830  2.50515  2.85658  3.84765  2.75384  3.87052  2.85597  2.51607  2.45592  2.86734  2.57946  5.28588  3.96695    286 a x - -
          2.68618  4.42225  2.77519  2.73123  3.46354  2.40513  3.72494  3.29354  2.67741  2.69355  4.24690  2.90347  2.73739  3.18146  2.89801  2.37887  2.77519  2.98518  4.58477  3.61503
          0.05741  4.28605  3.16930  0.61958  0.77255  0.70461  0.68181
    138   2.10394  4.12429  4.04389  3.46038  3.23407  3.51621  4.03351  2.22542  3.34885  2.28619  2.77003  3.69029  3.99933  3.57929  3.54829  3.01349  2.70605  1.92627  4.74415  3.02935    287 v x - -
          2.68618  4.42225  2.77519  2.73123  3.46354  2.40513  3.72494  3.29354  2.67741  2.69355  4.24690  2.90347  2.73739  3.18146  2.89801  2.37887  2.77519  2.98518  4.58477  3.61503
          0.04129  4.29502  3.61876  0.61958  0.77255  0.52859  0.89022
    139   2.20469  4.92062  2.69673  2.48255  4.18127  2.73278  3.69275  3.44204  2.46491  3.19323  3.84143  2.87925  3.87932  2.71529  2.94997  2.28607  2.64459  2.86155  5.41941  4.07177    288 a . - -
          2.68618  4.42225  2.77519  2.73123  3.46354  2.40513  3.72494  3.29354  2.67741  2.69355  4.24690  2.90347  2.73739  3.18146  2.89801  2.37887  2.77519  2.98518  4.58477  3.61503
          0.28603  4.40627  1.44155  0.61958  0.77255  0.66821  0.71873
    140   2.52594  4.76917  3.05431  2.50251  4.04084  3.43808  3.55404  3.32985  2.36121  3.05712  3.87964  3.00502  3.76107  2.82091  2.39539  2.10939  2.36131  3.12928  5.30185  3.98642    289 s . - -
          2.68618  4.42225  2.77519  2.73123  3.46354  2.40513  3.72494  3.29354  2.67741  2.69355  4.24690  2.90347  2.73739  3.18146  2.89801  2.37887  2.77519  2.98518  4.58477  3.61503
          0.03067  4.14407  4.24410  0.61958  0.77255  0.93000  0.50179
    141   2.51005  3.28074  3.39600  2.76414  3.50755  3.09223  3.79489  2.87305  2.78099  2.54031  3.40646  3.25259  3.92431  3.09837  2.80661  2.29412  2.73039  2.63929  3.50847  3.69380    290 s . - -
          2.68553  4.41908  2.77522  2.73086  3.46409  2.40527  3.72539  3.29376  2.67788  2.69352  4.24523  2.90365  2.73767  3.18119  2.89812  2.37907  2.77500  2.98545  4.58507  3.61509
          0.71706  0.71681  3.75058  1.78907  0.18286  0.44149  1.03023
    142   2.21861  4.30336  3.32657  2.51469  3.71973  3.42218  3.81686  3.03245  2.73769  2.18346  3.10794  2.77511  3.96895  3.02009  3.06775  2.66813  2.58863  2.75953  5.11242  3.84591    300 l x - -
          2.68618  4.42225  2.77519  2.73123  3.46354  2.40513  3.72494  3.29354  2.67741  2.69355  4.24690  2.90347  2.73739  3.18146  2.89801  2.37887  2.77519  2.98518  4.58477  3.61503
          0.07613  4.41696  2.79305  0.61958  0.77255  0.66255  0.72471
    143   2.22767  4.31889  3.60830  2.96435  3.29846  3.64707  3.90953  2.24882  2.98403  2.38096  3.42521  3.42074  3.91287  3.10806  3.31488  2.17081  2.83176  2.58632  4.90766  3.06481    301 s x - -
          2.68618  4.42225  2.77519  2.73123  3.46354  2.40513  3.72494  3.29354  2.67741  2.69355  4.24690  2.90347  2.73739  3.18146  2.89801  2.37887  2.77519  2.98518  4.58477  3.61503
          0.03928  4.36000  3.65958  0.61958  0.77255  0.73304  0.65479
    144   2.65602  4.99731  2.55532  2.34773  4.27929  3.45605  3.09848  3.72220  2.36029  2.62885  3.40856  2.92502  2.84740  2.71570  2.60699  2.62591  2.88704  3.35368  5.46890  4.10104    302 e x - -
          2.68618  4.42225  2.77519  2.73123  3.46354  2.40513  3.72494  3.29354  2.67741  2.69355  4.24690  2.90347  2.73739  3.18146  2.89801  2.37887  2.77519  2.98518  4.58477  3.61503
          0.15048  4.34409  2.06579  0.61958  0.77255  0.71075  0.67585
    145   2.60501  2.96328  3.81976  3.24582  2.57573  2.74036  3.94845  2.64067  3.16042  2.23355  3.28949  3.54273  4.03500  3.42037  3.35114  2.43060  2.84188  2.43530  4.76587  3.25049    303 l x - -
          2.68618  4.42225  2.77519  2.73123  3.46354  2.40513  3.72494  3.29354  2.67741  2.69355  4.24690  2.90347  2.73739  3.18146  2.89801  2.37887  2.77519  2.98518  4.58477  3.61503
          0.02169  4.23741  4.95975  0.61958  0.77255  0.66799  0.71896
    146   2.56037  4.12537  4.04724  3.34390  2.66915  3.72851  4.02738  2.11432  3.18395  2.10054  3.10640  3.68958  4.09870  3.09294  3.54651  2.61099  2.86659  2.20657  4.36551  3.11370    304 l x - -
          2.68618  4.42225  2.77519  2.73123  3.46354  2.40513  3.72494  3.29354  2.67741  2.69355  4.24690  2.90347  2.73739  3.18146  2.89801  2.37887  2.77519  2.98518  4.58477  3.61503
          0.01962  4.33678  5.05912  0.61958  0.77255  0.46956  0.98157
    147   2.46173  4.70620  3.17092  2.63846  3.80366  3.23627  3.65023  2.76193  2.34695  2.53270  3.10229  3.06535  3.65161  2.68114  2.99200  2.57600  2.89871  2.59631  5.24513  3.95392    305 k x - -
          2.68618  4.42225  2.77519  2.73123  3.46354  2.40513  3.72494  3.29354  2.67741  2.69355  4.24690  2.90347  2.73739  3.18146  2.89801  2.37887  2.77519  2.98518  4.58477  3.61503
          0.21080  4.52159  1.71929  0.61958  0.77255  0.59185  0.80588
    148   2.57491  3.73584  3.14492  2.62197  3.76623  3.25349  3.63019  3.10900  2.60338  2.90656  3.75359  3.02667  2.58122  2.94300  2.63361  2.67263  2.26736  2.94968  5.20479  3.91124    306 t x - -
          2.68618  4.42225  2.77519  2.73123  3.46354  2.40513  3.72494  3.29354  2.67741  2.69355  4.24690  2.90347  2.73739  3.18146  2.89801  2.37887  2.77519  2.98518  4.58477  3.61503
          0.03839  4.33054  3.70902  0.61958  0.77255  0.83349  0.57010
    149   2.57529  4.55859  2.82906  2.65158  3.02825  3.50396  3.76998  3.11062  2.41244  2.44897  3.64990  3.16783  3.57890  2.88893  3.06009  2.74946  2.59704  2.85270  3.30819  3.49135    307 k x - -
          2.68618  4.42225  2.77519  2.73123  3.46354  2.40513  3.72494  3.29354  2.67741  2.69355  4.24690  2.90347  2.73739  3.18146  2.89801  2.37887  2.77519  2.98518  4.58477  3.61503
          0.02011  4.31226  5.03461  0.61958  0.77255  0.84216  0.56349
    150   2.58732  4.37114  3.35615  2.78036  3.44201  3.60651  3.64630  2.42738  2.87545  2.22839  3.33176  3.18062  3.80236  2.85235  3.23598  2.80659  2.55010  2.43446  4.95075  3.04040    308 l x - -
          2.68618  4.42225  2.77519  2.73123  3.46354  2.40513  3.72494  3.29354  2.67741  2.69355  4.24690  2.90347  2.73739  3.18146  2.89801  2.37887  2.77519  2.98518  4.58477  3.61503
          0.07584  4.31645  2.81863  0.61958  0.77255  0.65558  0.73218
    151   2.47539  4.63758  3.20830  2.33194  3.62538  3.53568  3.64128  2.86539  2.60111  2.67700  3.72449  2.58579  3.92180  2.82520  3.05990  2.69985  2.40199  2.61791  4.87765  3.77405    309 e x - -
          2.68618  4.42225  2.77519  2.73123  3.46354  2.40513  3.72494  3.29354  2.67741  2.69355  4.24690  2.90347  2.73739  3.18146  2.89801  2.37887  2.77519  2.98518  4.58477  3.61503
          0.06502  4.35405  2.99387  0.61958  0.77255  0.44515  1.02368
    152   2.63186  5.08450  2.45470  2.42612  4.38131  3.02840  3.59794  3.75153  2.44200  3.33045  3.83486  2.83040  3.74298  2.55255  2.59499  2.32395  2.83553  3.10899  5.54720  2.97312    310 s . - -
          2.68618  4.42225  2.77519  2.73123  3.46354  2.40513  3.72494  3.29354  2.67741  2.69355  4.24690  2.90347  2.73739  3.18146  2.89801  2.37887  2.77519  2.98518  4.58477  3.61503
          0.02324  4.50267  4.43156  0.61958  0.77255  0.64820  0.74021
    153   2.34805  4.86139  3.02932  2.54064  4.09027  2.71207  3.74056  3.45607  2.45380  3.06352  3.35258  3.03573  3.38802  2.87224  2.33658  2.68795  2.65469  3.18802  3.46537  4.04385    311 r . - -
          2.68618  4.42225  2.77519  2.73123  3.46354  2.40513  3.72494  3.29354  2.67741  2.69355  4.24690  2.90347  2.73739  3.18146  2.89801  2.37887  2.77519  2.98518  4.58477  3.61503
          0.02248  4.49613  4.50246  0.61958  0.77255  0.65765  0.72995
    154   2.47925  4.76230  3.18264  2.45235  3.83413  3.04515  3.70668  3.36451  2.58453  2.70236  3.70139  2.60479  3.94331  2.92377  3.02615  2.38472  2.50228  2.39272  5.29028  3.98482    312 s . - -
          2.68618  4.42225  2.77519  2.73123  3.46354  2.40513  3.72494  3.29354  2.67741  2.69355  4.24690  2.90347  2.73739  3.18146  2.89801  2.37887  2.77519  2.98518  4.58477  3.61503
          0.16543  4.49045  1.95722  0.61958  0.77255  0.66575  0.72132
    155   2.43848  4.15642  3.96412  3.31646  2.85344  3.71721  4.00885  2.25682  3.28223  1.85023  3.26833  3.64292  3.79368  2.88893  3.43145  2.95021  2.87083  2.35956  4.57297  2.92353    313 l . - -
          2.68618  4.42225  2.77519  2.73123  3.46354  2.40513  3.72494  3.29354  2.67741  2.69355  4.24690  2.90347  2.73739  3.18146  2.89801  2.37887  2.77519  2.98518  4.58477  3.61503
          0.01947  4.34449  5.06684  0.61958  0.77255  0.84152  0.56397
    156   2.27715  4.57670  2.99205  2.67316  3.68427  3.54879  3.77663  3.13165  2.64535  2.38713  3.08111  3.01082  2.99672  3.00589  3.04959  2.53460  2.87796  2.52626  5.12868  3.85304    314 a . - -
          2.68618  4.42225  2.77519  2.73123  3.46354  2.40513  3.72494  3.29354  2.67741  2.69355  4.24690  2.90347  2.73739  3.18146  2.89801  2.37887  2.77519  2.98518  4.58477  3.61503
          0.02503  4.34449  4.44451  0.61958  0.77255  0.84152  0.56397
    157   2.29600  4.74409  3.11329  2.14378  3.95516  3.26652  3.62035  3.35507  2.50071  2.33374  3.82535  2.90075  3.83245  2.86949  2.95878  2.64527  2.88546  2.61845  5.26821  3.95848    315 e . - -
          2.68618  4.42225  2.77519  2.73123  3.46354  2.40513  3.72494  3.29354  2.67741  2.69355  4.24690  2.90347  2.73739  3.18146  2.89801  2.37887  2.77519  2.98518  4.58477  3.61503
          0.06763  4.33903  2.94998  0.61958  0.77255  0.84708  0.55978
    158   2.43533  2.88967  2.84993  2.29840  4.03969  2.73492  3.23337  3.45177  2.46267  3.06400  3.88260  3.01243  3.86361  2.83693  2.73909  2.67953  2.84551  3.09021  4.78663  3.98910    316 e . - -
          2.68618  4.42225  2.77519  2.73123  3.46354  2.40513  3.72494  3.29354  2.67741  2.69355  4.24690  2.90347  2.73739  3.18146  2.89801  2.37887  2.77519  2.98518  4.58477  3.61503
          0.02053  4.29194  5.01428  0.61958  0.77255  0.89269  0.52687
    159   2.43639  4.71717  3.11535  2.56856  3.97170  2.52066  3.72535  3.37356  2.48101  2.49025  3.83952  2.95400  3.38991  2.90224  2.92738  2.23729  2.76058  3.02218  5.28083  3.97188    317 s . - -
          2.68582  4.42233  2.77563  2.73136  3.46391  2.40498  3.72506  3.29341  2.67759  2.69365  4.24744  2.90382  2.73741  3.18201  2.89750  2.37840  2.77504  2.98487  4.58531  3.61548
          0.54911  0.87732  5.01428  1.77696  0.18531  0.45765  1.00177
    160   2.69835  4.84483  3.05529  2.57534  3.34784  3.37294  3.43065  3.01692  2.56628  3.05463  3.92000  2.69743  3.09178  2.65543  2.98532  2.16816  2.53742  3.13996  5.35812  3.44309    336 s x - -
          2.68618  4.42225  2.77519  2.73123  3.46354  2.40513  3.72494  3.29354  2.67741  2.69355  4.24690  2.90347  2.73739  3.18146  2.89801  2.37887  2.77519  2.98518  4.58477  3.61503
          0.11034  4.50818  2.37032  0.61958  0.77255  0.64010  0.74917
    161   2.67032  4.84459  2.63311  2.31547  3.89749  3.50777  3.54257  3.48785  2.33738  2.49044  3.72584  3.02212  3.89715  2.81223  2.91895  2.55639  2.48402  3.17221  3.88598  3.42572    337 e x - -
          2.68618  4.42225  2.77519  2.73123  3.46354  2.40513  3.72494  3.29354  2.67741  2.69355  4.24690  2.90347  2.73739  3.18146  2.89801  2.37887  2.77519  2.98518  4.58477  3.61503
          0.02951  4.41596  4.07467  0.61958  0.77255  0.65817  0.72940
    162   2.65030  4.99788  2.97900  1.99029  4.27066  3.43027  3.03051  3.16343  2.40895  2.72487  3.90830  2.99510  3.13598  2.81412  2.48567  2.59932  2.88269  3.34909  5.47594  4.11468    338 e x - -
          2.68618  4.42225  2.77519  2.73123  3.46354  2.40513  3.72494  3.29354  2.67741  2.69355  4.24690  2.90347  2.73739  3.18146  2.89801  2.37887  2.77519  2.98518  4.58477  3.61503
          0.01750  4.45027  5.17262  0.61958  0.77255  0.72372  0.66348
    163   2.63486  4.66994  2.66029  2.42396  4.22058  3.36960  3.69533  3.06941  2.42330  3.22828  3.96385  3.00837  3.32877  2.81457  2.30716  2.30305  2.62879  2.93411  5.44641  3.99094    339 s x - -
          2.68618  4.42225  2.77519  2.73123  3.46354  2.40513  3.72494  3.29354  2.67741  2.69355  4.24690  2.90347  2.73739  3.18146  2.89801  2.37887  2.77519  2.98518  4.58477  3.61503
          0.01750  4.45027  5.17262  0.61958  0.77255  0.54289  0.87004
    164   2.43193  4.71564  2.53630  2.31584  4.22592  3.01369  3.33850  3.85565  2.44415  2.83343  4.15273  2.96739  3.09942  2.61115  2.87123  2.33516  2.74932  3.34749  5.56051  4.05968    340 e x - -
          2.68618  4.42225  2.77519  2.73123  3.46354  2.40513  3.72494  3.29354  2.67741  2.69355  4.24690  2.90347  2.73739  3.18146  2.89801  2.37887  2.77519  2.98518  4.58477  3.61503
          0.06607  4.52253  2.93602  0.61958  0.77255  0.58959  0.80867
    165   2.39565  5.00357  3.03121  2.45199  4.27485  3.14106  3.12516  3.53672  2.43322  3.05092  4.06457  2.96665  3.66920  2.27954  2.62435  2.41567  2.65408  3.03061  5.48307  3.84161    341 q x - -
          2.68618  4.42225  2.77519  2.73123  3.46354  2.40513  3.72494  3.29354  2.67741  2.69355  4.24690  2.90347  2.73739  3.18146  2.89801  2.37887  2.77519  2.98518  4.58477  3.61503
          0.07204  4.48589  2.84314  0.61958  0.77255  0.67609  0.71050
    166   2.37830  4.93172  2.94108  2.49313  4.18600  3.49952  3.26204  3.61098  2.32638  2.52425  3.99866  3.01787  2.56801  2.78977  2.60446  2.57412  2.91222  3.10472  5.42268  4.07711    342 k x - -
          2.68618  4.42225  2.77519  2.73123  3.46354  2.40513  3.72494  3.29354  2.67741  2.69355  4.24690  2.90347  2.73739  3.18146  2.89801  2.37887  2.77519  2.98518  4.58477  3.61503
          0.05747  4.43168  3.12459  0.61958  0.77255  0.52363  0.89739
    167   2.44513  4.63905  3.32821  2.69185  3.81241  3.51990  3.20399  3.04068  2.50861  2.20093  2.78981  3.23913  3.10619  3.07306  2.77124  2.83865  2.66067  2.88175  5.19046  3.74874    343 l . - -
          2.68618  4.42225  2.77519  2.73123  3.46354  2.40513  3.72494  3.29354  2.67741  2.69355  4.24690  2.90347  2.73739  3.18146  2.89801  2.37887  2.77519  2.98518  4.58477  3.61503
          0.08858  4.55034  2.60091  0.61958  0.77255  0.67272  0.71400
    168   2.64573  4.73424  2.91529  2.35797  3.37405  3.30878  3.55553  3.24375  2.34661  2.99420  3.44821  3.04312  3.01265  2.48903  2.93566  2.56457  2.54776  3.18623  5.40741  3.83796    344 k . - -
          2.68618  4.42225  2.77519  2.73123  3.46354  2.40513  3.72494  3.29354  2.67741  2.69355  4.24690  2.90347  2.73739  3.18146  2.89801  2.37887  2.77519  2.98518  4.58477  3.61503
          0.13926  4.47876  2.13158  0.61958  0.77255  0.77080  0.62109
    169   2.51518  4.33886  3.36444  2.54094  3.59575  3.59699  3.66729  2.42541  2.64963  2.28735  3.54522  3.28454  3.90893  3.12752  3.04620  2.74810  2.43682  2.58109  5.01741  3.21561    345 l . - -
          2.68526  4.42202  2.77556  2.73154  3.46319  2.40529  3.72481  3.29373  2.67758  2.69400  4.24742  2.90326  2.73712  3.18189  2.89770  2.37912  2.77490  2.98536  4.58297  3.61487
          0.63437  0.85160  3.14656  1.65137  0.21293  0.42124  1.06780
    170   2.53441  4.38100  3.14892  2.32913  4.00487  3.04851  3.66569  2.67971  2.58320  3.01129  3.87754  3.03456  2.95199  2.94670  3.04162  2.30504  2.75351  2.58212  5.32260  4.01422    357 s x - -
          2.68618  4.42225  2.77519  2.73123  3.46354  2.40513  3.72494  3.29354  2.67741  2.69355  4.24690  2.90347  2.73739  3.18146  2.89801  2.37887  2.77519  2.98518  4.58477  3.61503
          0.10537  4.55780  2.41326  0.61958  0.77255  0.53405  0.88243
    171   2.61625  3.42813  2.85956  2.34427  3.32391  3.11407  3.66646  3.53700  2.23460  3.05552  3.47619  3.07421  3.67117  2.89716  2.68490  2.24453  2.88776  3.18849  5.06669  4.08564    358 k x - -
          2.68618  4.42225  2.77519  2.73123  3.46354  2.40513  3.72494  3.29354  2.67741  2.69355  4.24690  2.90347  2.73739  3.18146  2.89801  2.37887  2.77519  2.98518  4.58477  3.61503
          0.30652  4.55770  1.37234  0.61958  0.77255  0.68983  0.69647
    172   2.61145  4.75493  2.96692  2.41644  4.17145  3.04114  3.22257  3.60062  2.43273  2.96668  3.83932  2.96835  3.41998  2.10466  2.81150  2.41223  2.87076  2.96116  5.39908  4.04777    359 q . - -
          2.68609  4.42234  2.77511  2.73132  3.46340  2.40515  3.72466  3.29358  2.67749  2.69363  4.24698  2.90353  2.73748  3.18125  2.89807  2.37871  2.77524  2.98524  4.58485  3.61512
          0.91537  0.82129  1.83403  0.12217  2.16278  0.56006  0.84670
    173   2.61970  4.61654  3.26459  2.61324  2.90427  3.61787  3.70235  2.81038  2.72343  2.76569  2.57701  2.95802  4.00227  2.74301  2.84878  2.54577  2.59400  2.88133  5.17108  3.59866    361 s x - -
          2.68618  4.42225  2.77519  2.73123  3.46354  2.40513  3.72494  3.29354  2.67741  2.69355  4.24690  2.90347  2.73739  3.18146  2.89801  2.37887  2.77519  2.98518  4.58477  3.61503
          0.02053  4.54032  4.64034  0.61958  0.77255  0.72512  0.66216
    174   2.56645  4.99654  3.06197  2.46961  3.76764  3.33768  3.19791  3.60466  2.39386  2.80601  3.84160  2.86971  2.76560  2.81292  2.81694  2.37192  2.55309  2.91038  5.48704  4.13788    362 s x - -
          2.68618  4.42225  2.77519  2.73123  3.46354  2.40513  3.72494  3.29354  2.67741  2.69355  4.24690  2.90347  2.73739  3.18146  2.89801  2.37887  2.77519  2.98518  4.58477  3.61503
          0.05972  4.62338  3.03331  0.61958  0.77255  0.84008  0.56506
    175   2.40471  4.71432  3.10430  2.49191  2.97270  3.43704  3.62615  3.28489  2.63753  2.76523  3.19389  3.17266  3.35837  3.03157  2.95205  2.29005  2.69209  2.74589  3.99539  3.84030    363 s x - -
          2.68618  4.42225  2.77519  2.73123  3.46354  2.40513  3.72494  3.29354  2.67741  2.69355  4.24690  2.90347  2.73739  3.18146  2.89801  2.37887  2.77519  2.98518  4.58477  3.61503
          0.03545  4.61543  3.69146  0.61958  0.77255  0.88323  0.53349
    176   2.58317  4.70309  2.95085  2.73848  3.34763  3.39843  3.56504  2.82634  2.71973  2.46046  3.17976  3.22202  3.00838  2.92200  2.71344  2.25486  2.87280  2.91253  5.24707  3.96220    364 s x - -
          2.68618  4.42225  2.77519  2.73123  3.46354  2.40513  3.72494  3.29354  2.67741  2.69355  4.24690  2.90347  2.73739  3.18146  2.89801  2.37887  2.77519  2.98518  4.58477  3.61503
          0.08499  4.60115  2.63897  0.61958  0.77255  0.86127  0.54926
    177   2.64372  4.23155  3.21789  2.66567  3.33302  3.47672  3.25920  3.09635  2.63631  2.23672  3.45778  3.21630  3.25915  2.83406  2.49379  2.54478  2.72982  2.90031  5.23601  3.87866    365 l x - -
          2.68618  4.42225  2.77519  2.73123  3.46354  2.40513  3.72494  3.29354  2.67741  2.69355  4.24690  2.90347  2.73739  3.18146  2.89801  2.37887  2.77519  2.98518  4.58477  3.61503
          0.18169  4.57760  1.85877  0.61958  0.77255  0.62133  0.77052
    178   2.53120  4.09590  3.66136  3.41481  2.39418  3.73874  3.86409  2.57282  3.20137  2.05757  3.04623  3.69668  3.77341  3.37620  3.12596  2.64598  2.75126  2.41589  4.45472  2.89446    366 l x - -
          2.68618  4.42225  2.77519  2.73123  3.46354  2.40513  3.72494  3.29354  2.67741  2.69355  4.24690  2.90347  2.73739  3.18146  2.89801  2.37887  2.77519  2.98518  4.58477  3.61503
          0.07693  4.59905  2.74908  0.61958  0.77255  0.98551  0.46720
    179   2.48943  4.96391  2.81569  2.46197  3.86253  3.09149  3.68401  2.98501  2.42073  2.99030  3.88271  2.84260  3.57207  2.83571  2.91189  1.96384  2.78211  3.24445  5.45584  4.00724    367 s . - -
          2.68618  4.42225  2.77519  2.73123  3.46354  2.40513  3.72494  3.29354  2.67741  2.69355  4.24690  2.90347  2.73739  3.18146  2.89801  2.37887  2.77519  2.98518  4.58477  3.61503
          0.03471  4.54470  3.75101  0.61958  0.77255  0.86699  0.54510
    180   2.52322  4.44651  3.14230  2.92603  3.52820  3.66271  3.76658  2.56069  2.79284  2.24471  2.25897  3.41296  3.74828  3.00938  3.21310  2.68902  2.66369  2.62866  4.98899  3.83785    368 l x - -
          2.68618  4.42225  2.77519  2.73123  3.46354  2.40513  3.72494  3.29354  2.67741  2.69355  4.24690  2.90347  2.73739  3.18146  2.89801  2.37887  2.77519  2.98518  4.58477  3.61503
          0.03325  4.73639  3.73242  0.61958  0.77255  0.70936  0.67719
    181   2.60596  3.70298  3.01268  2.47331  4.30891  3.43566  2.73736  3.72463  2.45160  3.09049  3.75941  2.91747  3.80717  2.92168  2.88450  2.06750  2.53554  2.78510  5.56958  3.84707    369 s x - -
          2.68618  4.42225  2.77519  2.73123  3.46354  2.40513  3.72494  3.29354  2.67741  2.69355  4.24690  2.90347  2.73739  3.18146  2.89801  2.37887  2.77519  2.98518  4.58477  3.61503
          0.07530  4.82380  2.74113  0.61958  0.77255  0.81228  0.58670
    182   2.37175  4.50042  3.42410  2.74830  3.14789  3.49149  3.49692  3.14645  2.77678  2.74218  3.07998  2.90695  3.15331  3.05947  2.70083  2.46078  2.67993  2.40725  5.29781  3.95158    370 a x - -
          2.68618  4.42225  2.77519  2.73123  3.46354  2.40513  3.72494  3.29354  2.67741  2.69355  4.24690  2.90347  2.73739  3.18146  2.89801  2.37887  2.77519  2.98518  4.58477  3.61503
          0.02621  4.82757  4.02511  0.61958  0.77255  0.95311  0.48701
    183   2.45281  4.79141  3.31741  2.44116  3.88051  3.66451  3.56634  3.27882  2.63916  3.05458  2.69460  2.74284  2.91836  3.05428  2.73066  2.52117  2.56515  2.68619  5.12712  3.81990    371 e x - -
          2.68618  4.42225  2.77519  2.73123  3.46354  2.40513  3.72494  3.29354  2.67741  2.69355  4.24690  2.90347  2.73739  3.18146  2.89801  2.37887  2.77519  2.98518  4.58477  3.61503
          0.01085  4.92507  5.64742  0.61958  0.77255  0.96451  0.47993
    184   2.74295  4.38792  5.03322  4.51987  3.50625  4.47139  4.07963  2.66006  3.95254  2.55981  0.77010  4.47590  4.69452  4.45476  3.66181  3.38055  3.24140  2.75344  5.08951  4.06555    372 m x - -
          2.68618  4.42225  2.77519  2.73123  3.46354  2.40513  3.72494  3.29354  2.67741  2.69355  4.24690  2.90347  2.73739  3.18146  2.89801  2.37887  2.77519  2.98518  4.58477  3.61503
          0.00586  5.71135  5.97757  0.61958  0.77255  0.84330  0.56262
    185   2.76391  5.09461  3.73531  3.12745  2.54057  3.93098  2.93922  3.45017  2.39285  2.94648  3.16976  3.59774  3.95414  3.16607  1.51407  3.05878  3.18595  2.55181  5.52319  4.18847    373 r x - -
          2.68618  4.42225  2.77519  2.73123  3.46354  2.40513  3.72494  3.29354  2.67741  2.69355  4.24690  2.90347  2.73739  3.18146  2.89801  2.37887  2.77519  2.98518  4.58477  3.61503
          0.15767  5.77097  1.94664  0.61958  0.77255  0.81623  0.58356
    186   2.80774  3.94876  3.85440  3.90561  2.22487  3.03287  4.27766  2.81460  3.40331  2.17875  3.14471  3.87139  4.06280  4.00055  2.37812  1.94475  2.89783  2.55024  4.65071  3.70366    374 s x - -
          2.68618  4.42225  2.77519  2.73123  3.46354  2.40513  3.72494  3.29354  2.67741  2.69355  4.24690  2.90347  2.73739  3.18146  2.89801  2.37887  2.77519  2.98518  4.58477  3.61503
          0.12510  5.63530  2.17137  0.61958  0.77255  1.25757  0.33456
    187   2.39753  4.37595  4.41045  3.85090  3.46858  3.91697  4.40045  2.66452  3.54382  1.43664  3.81432  3.42254  3.51173  3.86561  3.67384  2.38128  2.00025  2.52535  5.32707  3.91212    375 l x - -
          2.68618  4.42225  2.77519  2.73123  3.46354  2.40513  3.72494  3.29354  2.67741  2.69355  4.24690  2.90347  2.73739  3.18146  2.89801  2.37887  2.77519  2.98518  4.58477  3.61503
          0.11436  5.52665  2.26260  0.61958  0.77255  0.22872  1.58744
    188   2.35024  4.18099  4.10555  3.64034  3.12728  3.10063  3.53157  3.04407  2.91440  1.44447  3.90533  3.89250  3.65855  3.57522  3.16402  2.15959  2.67271  2.95229  5.50532  4.30557    376 l x - -
          2.68633  4.42286  2.77578  2.73190  3.46006  2.40530  3.72490  3.29379  2.67715  2.69287  4.24741  2.90369  2.73790  3.18169  2.89802  2.37856  2.77501  2.98540  4.58543  3.61539
          0.94075  1.03682  1.36615  0.86859  0.54394  0.58345  0.81638
    189   2.46177  4.27690  4.48442  4.18014  2.12208  4.00653  4.43011  2.55473  3.50000  1.29612  3.35920  4.12296  4.36634  3.93956  3.65589  2.96853  2.86583  2.33466  5.13237  3.77905    384 l x - -
          2.68618  4.42225  2.77519  2.73123  3.46354  2.40513  3.72494  3.29354  2.67741  2.69355  4.24690  2.90347  2.73739  3.18146  2.89801  2.37887  2.77519  2.98518  4.58477  3.61503
          0.17705  5.54115  1.84300  0.61958  0.77255  0.34269  1.23739
    190   2.28911  4.36220  4.87205  4.27935  2.95360  4.26166  4.49630  2.63888  3.12794  1.23243  3.63265  3.18972  4.04536  3.76139  3.93034  3.02748  2.81021  2.14465  5.35173  3.83274    385 l x - -
          2.68618  4.42225  2.77519  2.73123  3.46354  2.40513  3.72494  3.29354  2.67741  2.69355  4.24690  2.90347  2.73739  3.18146  2.89801  2.37887  2.77519  2.98518  4.58477  3.61503
          0.02594  5.67466  3.80893  0.61958  0.77255  0.82944  0.57322
    191   1.69872  4.43683  4.60480  4.23814  2.47272  3.99156  4.64792  2.39459  3.90135  1.72623  3.84279  4.33204  4.31279  4.30403  3.81806  2.08478  2.67363  2.59729  5.36748  3.76821    386 a x - -
          2.68618  4.42225  2.77519  2.73123  3.46354  2.40513  3.72494  3.29354  2.67741  2.69355  4.24690  2.90347  2.73739  3.18146  2.89801  2.37887  2.77519  2.98518  4.58477  3.61503
          0.05267  5.71707  3.03609  0.61958  0.77255  0.99420  0.46206
    192   2.39923  4.41413  4.46559  4.35301  3.35365  1.85401  4.53715  2.48434  4.08938  2.08278  3.78236  4.20188  3.99621  4.36539  4.24003  2.07725  2.47526  2.07257  4.80914  3.95865    387 g x - -
          2.68618  4.42225  2.77519  2.73123  3.46354  2.40513  3.72494  3.29354  2.67741  2.69355  4.24690  2.90347  2.73739  3.18146  2.89801  2.37887  2.77519  2.98518  4.58477  3.61503
          0.07389  5.69262  2.69034  0.61958  0.77255  0.90007  0.52179
    193   2.30956  3.36833  4.99112  4.59792  2.95727  3.59864  4.69892  2.33546  4.19817  1.12795  3.71126  4.51853  4.21883  4.42385  3.67497  2.96414  3.07574  2.20580  5.29926  3.68320    388 l x - -
          2.68519  4.42252  2.77563  2.73168  3.46356  2.40522  3.72539  3.29357  2.67775  2.69277  4.24724  2.90374  2.73737  3.18178  2.89842  2.37887  2.77552  2.98385  4.58522  3.61519
          1.42377  0.73599  1.27238  0.18196  1.79356  0.90662  0.51732
    194   1.80229  4.10037  4.87024  4.02300  2.92799  4.12960  4.59906  2.69668  3.46715  1.48535  3.54045  4.26749  4.12519  4.05982  4.19103  2.44815  2.96906  2.05524  5.16806  3.68467    393 l x - -
          2.68618  4.42225  2.77519  2.73123  3.46354  2.40513  3.72494  3.29354  2.67741  2.69355  4.24690  2.90347  2.73739  3.18146  2.89801  2.37887  2.77519  2.98518  4.58477  3.61503
          0.29861  5.42253  1.37146  0.61958  0.77255  0.32401  1.28462
    195   1.49313  4.60677  4.82854  3.65687  3.30232  3.97315  4.69493  2.28587  4.16435  1.50258  3.63639  4.32814  3.61900  3.74867  4.00592  3.15018  2.76747  2.48042  4.68740  3.89646    394 a x - -
          2.68618  4.42225  2.77519  2.73123  3.46354  2.40513  3.72494  3.29354  2.67741  2.69355  4.24690  2.90347  2.73739  3.18146  2.89801  2.37887  2.77519  2.98518  4.58477  3.61503
          0.17339  5.59868  1.86121  0.61958  0.77255  0.39742  1.11489
    196   1.73838  4.32371  3.95024  4.15189  3.14323  2.27224  3.85721  2.39468  4.17439  2.05116  3.69756  4.30440  4.21992  4.36737  4.30110  2.43487  2.83715  2.11068  4.85728  3.95918    395 a . - -
          2.68501  4.42099  2.77582  2.73185  3.46270  2.40528  3.72540  3.29362  2.67796  2.69145  4.24737  2.90405  2.73792  3.18202  2.89862  2.37903  2.77544  2.98418  4.58503  3.61518
          0.92991  0.79767  1.86412  0.55503  0.85345  0.75901  0.63136
    197   1.91496  4.15153  4.38954  3.93151  3.50454  2.35945  4.41661  2.79253  3.83952  1.95065  3.68143  3.85595  3.68044  3.68743  3.50987  1.94722  2.91809  2.31431  5.13148  4.17378    404 a x - -
          2.68618  4.42225  2.77519  2.73123  3.46354  2.40513  3.72494  3.29354  2.67741  2.69355  4.24690  2.90347  2.73739  3.18146  2.89801  2.37887  2.77519  2.98518  4.58477  3.61503
          0.28148  5.60410  1.42025  0.61958  0.77255  1.16425  0.37420
    198   2.38184  3.74106  4.86049  4.08461  2.93402  3.85124  3.70616  2.77019  3.47287  1.09738  3.50090  4.15011  4.11486  4.17729  4.17483  2.60875  3.17719  2.41916  4.58599  3.67360    405 l x - -
          2.68618  4.42225  2.77519  2.73123  3.46354  2.40513  3.72494  3.29354  2.67741  2.69355  4.24690  2.90347  2.73739  3.18146  2.89801  2.37887  2.77519  2.98518  4.58477  3.61503
          0.04161  5.38765  3.31906  0.61958  0.77255  0.83741  0.56710
    199   1.36372  3.86722  3.79174  4.08248  3.30161  3.81662  4.55003  2.93753  3.80533  1.98495  3.44433  4.19934  2.74329  4.13675  4.11257  2.81232  2.44932  2.43293  5.21843  3.98022    406 a x - -
          2.68521  4.42269  2.77562  2.73163  3.46374  2.40437  3.72488  3.29371  2.67781  2.69381  4.24684  2.90344  2.73775  3.18177  2.89813  2.37904  2.77498  2.98482  4.58524  3.61462
          0.38229  1.43141  2.54172  0.97668  0.47250  0.78030  0.61299
    200   2.28175  2.75061  5.20888  4.09888  2.49882  3.91564  3.85567  2.43060  4.30530  1.41810  3.51834  4.41426  4.04724  4.41818  4.03021  2.93974  3.10784  2.30563  4.75042  2.99468    424 l x - -
          2.68618  4.42225  2.77519  2.73123  3.46354  2.40513  3.72494  3.29354  2.67741  2.69355  4.24690  2.90347  2.73739  3.18146  2.89801  2.37887  2.77519  2.98518  4.58477  3.61503
          0.08887  5.64135  2.50729  0.61958  0.77255  0.95616  0.48510
    201   1.58159  4.36985  3.85326  3.40865  3.06156  3.12345  4.21514  3.20366  3.39269  2.49490  3.55926  3.27414  3.62851  3.09603  3.71589  2.70254  2.07102  2.51364  5.55692  3.69998    425 a . - -
          2.68577  4.42248  2.77543  2.73154  3.46381  2.40523  3.72499  3.29375  2.67765  2.69337  4.24721  2.90369  2.73765  3.18146  2.89821  2.37818  2.77490  2.98489  4.58508  3.61534
          1.00766  1.04426  1.26239  0.16065  1.90779  1.15666  0.37766
    202   2.60059  4.41975  3.24851  2.85936  3.16853  2.97894  2.57036  3.54814  2.83240  2.71594  4.17908  3.07955  3.21133  3.00557  2.60089  2.04948  2.76984  2.86944  5.51705  4.08359    429 s x - -
          2.68618  4.42225  2.77519  2.73123  3.46354  2.40513  3.72494  3.29354  2.67741  2.69355  4.24690  2.90347  2.73739  3.18146  2.89801  2.37887  2.77519  2.98518  4.58477  3.61503
          0.04986  5.36296  3.12475  0.61958  0.77255  0.51859  0.90476
    203   1.75917  5.02898  3.28267  2.84652  4.66879  3.51093  3.82764  3.76604  2.96508  3.51641  4.48608  3.19781  2.97417  3.25267  3.37868  2.05362  2.96480  1.64904  5.98479  4.63440    430 v x - -
          2.68618  4.42225  2.77519  2.73123  3.46354  2.40513  3.72494  3.29354  2.67741  2.69355  4.24690  2.90347  2.73739  3.18146  2.89801  2.37887  2.77519  2.98518  4.58477  3.61503
          0.16597  5.68558  1.90021  0.61958  0.77255  1.12165  0.39414
    204   2.35085  3.59246  3.48440  3.23696  3.02474  2.69165  2.34944  2.87512  3.33839  2.27770  4.00107  3.39490  4.22802  2.83890  3.50531  2.42568  2.72976  2.88283  4.60188  3.63326    431 l x - -
          2.68618  4.42225  2.77519  2.73123  3.46354  2.40513  3.72494  3.29354  2.67741  2.69355  4.24690  2.90347  2.73739  3.18146  2.89801  2.37887  2.77519  2.98518  4.58477  3.61503
          0.13096  5.55828  2.12953  0.61958  0.77255  1.51164  0.24916
    205   0.99830  4.93874  3.47986  3.00734  4.26406  2.87966  3.94432  3.46175  2.99901  3.35885  3.83071  3.17863  3.58372  3.25736  3.45368  2.69598  2.84364  3.32860  5.72123  4.38287    432 a x - -
          2.68618  4.42225  2.77519  2.73123  3.46354  2.40513  3.72494  3.29354  2.67741  2.69355  4.24690  2.90347  2.73739  3.18146  2.89801  2.37887  2.77519  2.98518  4.58477  3.61503
          0.10969  5.45903  2.30626  0.61958  0.77255  1.54583  0.23970
    206   1.84920  5.24016  2.99475  2.80132  4.42533  3.39507  2.16121  3.98623  2.77986  3.13079  4.46040  3.19695  3.92260  2.75796  3.12072  1.89627  2.97977  3.16057  5.90605  4.15230    433 a x - -
          2.68618  4.42225  2.77519  2.73123  3.46354  2.40513  3.72494  3.29354  2.67741  2.69355  4.24690  2.90347  2.73739  3.18146  2.89801  2.37887  2.77519  2.98518  4.58477  3.61503
          0.01505  5.39140  4.56808  0.61958  0.77255  1.37587  0.29118
    207   2.64014  4.60992  4.07831  3.58794  3.51690  3.83088  4.21497  2.96327  3.42003  2.75588  3.84157  3.81487  1.18191  3.67453  3.44791  2.75619  3.20982  2.07315  5.23083  4.03800    434 p x - -
          2.68565  4.42080  2.77547  2.73148  3.46373  2.40528  3.72372  3.29379  2.67767  2.69379  4.24719  2.90363  2.73762  3.18134  2.89827  2.37819  2.77503  2.98542  4.58506  3.61528
          0.69033  0.80097  3.00177  0.04232  3.18367  1.66851  0.20891
    208   2.24099  5.51663  3.24136  2.49946  3.78334  3.13560  3.40939  3.94997  2.09475  3.31727  4.41144  3.22015  3.14384  2.91334  2.63240  2.58953  3.03887  3.52921  2.34695  3.85558    436 k x - -
          2.68618  4.42225  2.77519  2.73123  3.46354  2.40513  3.72494  3.29354  2.67741  2.69355  4.24690  2.90347  2.73739  3.18146  2.89801  2.37887  2.77519  2.98518  4.58477  3.61503
          0.15798  5.42895  1.95372  0.61958  0.77255  0.37420  1.16423
    209   2.11751  4.62080  2.92853  2.88582  4.20872  3.37089  3.43656  3.53762  2.79844  3.16163  3.61732  2.73479  2.44950  2.95237  2.92750  2.19512  3.07105  2.48177  6.08218  3.94479    437 a . - -
          2.68618  4.42225  2.77519  2.73123  3.46354  2.40513  3.72494  3.29354  2.67741  2.69355  4.24690  2.90347  2.73739  3.18146  2.89801  2.37887  2.77519  2.98518  4.58477  3.61503
          0.09300  5.72096  2.45885  0.61958  0.77255  1.34967  0.30020
    210   2.20601  5.63268  2.59803  2.63515  3.64463  2.98463  3.25321  3.58393  2.76511  2.94136  4.57554  3.14795  2.79920  2.82926  3.12650  2.13557  2.66932  2.80852  5.09213  4.57153    438 s . - -
          2.68618  4.42225  2.77519  2.73123  3.46354  2.40513  3.72494  3.29354  2.67741  2.69355  4.24690  2.90347  2.73739  3.18146  2.89801  2.37887  2.77519  2.98518  4.58477  3.61503
          0.08548  5.63329  2.54658  0.61958  0.77255  1.53629  0.24230
    211   2.03183  4.97129  3.02361  2.86722  3.90514  3.13787  2.84432  3.28201  2.84559  3.14584  4.34616  3.23181  3.17479  3.14241  3.19723  1.85617  2.49557  2.86133  5.05432  4.16533    439 s . - -
          2.68618  4.42225  2.77519  2.73123  3.46354  2.40513  3.72494  3.29354  2.67741  2.69355  4.24690  2.90347  2.73739  3.18146  2.89801  2.37887  2.77519  2.98518  4.58477  3.61503
          0.16736  5.55358  1.89561  0.61958  0.77255  1.66936  0.20871
    212   2.08977  5.25568  3.09894  2.84794  3.56772  3.49575  3.55352  3.12880  2.81879  2.45845  4.11663  3.02632  2.95066  2.93758  2.92139  2.20335  2.81018  2.54776  5.68790  4.16060    440 a . - -
          2.68602  4.42321  2.77580  2.73207  3.46315  2.40585  3.72294  3.29369  2.67633  2.69332  4.24780  2.90334  2.73652  3.18240  2.89801  2.37861  2.77497  2.98535  4.58582  3.61560
          1.66023  0.27695  2.96009  1.23636  0.34311  0.90827  0.51621
    213   2.48883  5.28372  3.04772  2.79313  3.42311  3.48977  2.07255  3.21449  2.80502  2.93462  4.32055  2.94789  2.89334  3.00488  2.93409  2.34065  2.86786  3.47522  4.93778  3.09358    462 h x - -
          2.68618  4.42225  2.77519  2.73123  3.46354  2.40513  3.72494  3.29354  2.67741  2.69355  4.24690  2.90347  2.73739  3.18146  2.89801  2.37887  2.77519  2.98518  4.58477  3.61503
          0.13070  5.56580  2.13123  0.61958  0.77255  0.92234  0.50681
    214   2.09952  5.45393  3.00827  2.48020  4.38371  3.21649  3.46759  3.77751  2.63277  2.85820  4.44871  3.16455  3.73021  2.96750  2.79199  1.81186  2.51568  2.87318  6.07438  4.54874    463 s x - -
          2.68618  4.42225  2.77519  2.73123  3.46354  2.40513  3.72494  3.29354  2.67741  2.69355  4.24690  2.90347  2.73739  3.18146  2.89801  2.37887  2.77519  2.98518  4.58477  3.61503
          0.03059  5.58244  3.63562  0.61958  0.77255  0.74361  0.64511
    215   2.51832  5.60581  3.31428  2.96509  4.19620  3.56768  3.41982  3.50077  2.82882  2.80659  4.23179  2.60564  3.07961  3.00067  2.92066  2.56979  1.47827  3.13953  6.07478  4.27194    464 t x - -
          2.68618  4.42225  2.77519  2.73123  3.46354  2.40513  3.72494  3.29354  2.67741  2.69355  4.24690  2.90347  2.73739  3.18146  2.89801  2.37887  2.77519  2.98518  4.58477  3.61503
          0.00805  5.72187  5.35137  0.61958  0.77255  1.05449  0.42828
    216   2.10537  5.21140  3.01175  2.79462  4.37719  2.85081  1.91401  3.76877  2.82530  3.03195  4.49174  3.25487  3.11035  2.54084  2.96587  2.48864  3.01217  3.59839  5.97078  3.60647    465 h x - -
          2.68618  4.42225  2.77519  2.73123  3.46354  2.40513  3.72494  3.29354  2.67741  2.69355  4.24690  2.90347  2.73739  3.18146  2.89801  2.37887  2.77519  2.98518  4.58477  3.61503
          0.01916  5.75498  4.14720  0.61958  0.77255  0.96049  0.48241
    217   2.44067  4.50160  3.41663  2.96944  3.93800  3.45151  2.95713  2.83300  2.94641  2.13239  4.42892  3.13535  3.36224  2.92010  2.11858  2.38798  3.17659  2.80128  5.83703  3.76409    466 r x - -
          2.68618  4.42225  2.77519  2.73123  3.46354  2.40513  3.72494  3.29354  2.67741  2.69355  4.24690  2.90347  2.73739  3.18146  2.89801  2.37887  2.77519  2.98518  4.58477  3.61503
          0.10041  5.77723  2.38124  0.61958  0.77255  0.69640  0.68990
    218   2.73985  5.48209  3.16777  2.89016  4.17978  3.49100  3.52778  3.47935  2.73872  3.21270  4.66001  2.96493  2.68470  2.81500  1.97208  2.13785  2.30917  2.72836  6.16700  4.63506    467 r x - -
          2.68618  4.42225  2.77519  2.73123  3.46354  2.40513  3.72494  3.29354  2.67741  2.69355  4.24690  2.90347  2.73739  3.18146  2.89801  2.37887  2.77519  2.98518  4.58477  3.61503
          0.05476  5.75216  2.99349  0.61958  0.77255  1.14749  0.38189
    219   2.84435  5.74270  3.10549  2.66498  4.81512  3.32323  3.38396  3.81465  2.33336  3.28578  4.58009  3.26489  3.19093  2.86498  1.30958  2.69804  2.88512  3.27853  6.17698  4.57718    468 r x - -
          2.68618  4.42225  2.77519  2.73123  3.46354  2.40513  3.72494  3.29354  2.67741  2.69355  4.24690  2.90347  2.73739  3.18146  2.89801  2.37887  2.77519  2.98518  4.58477  3.61503
          0.32540  5.72011  1.29286  0.61958  0.77255  1.31328  0.31326
    220   2.55668  5.55365  3.05283  2.69376  4.88895  3.29553  3.83784  3.99787  2.46505  3.57961  4.45826  3.11712  3.18216  2.98238  1.24859  2.71127  2.83366  3.60487  5.99221  4.10641    469 r x - -
          2.68628  4.42234  2.77523  2.73147  3.46386  2.40539  3.72514  3.29360  2.67521  2.69378  4.24692  2.90367  2.73761  3.18148  2.89813  2.37894  2.77532  2.98535  4.58500  3.61536
          0.79890  0.63333  3.94478  0.03813  3.28571  1.58697  0.22884
    221   2.31851  5.39743  2.94049  2.83049  4.23084  2.59020  3.67050  3.23102  2.75805  3.23252  4.43464  3.19347  3.37915  3.14510  2.92164  2.09314  1.91847  2.98397  5.68087  3.92092    471 t x - -
          2.68646  4.42257  2.77541  2.73135  3.46359  2.40536  3.72487  3.29323  2.67739  2.69144  4.24693  2.90365  2.73762  3.18155  2.89815  2.37914  2.77536  2.98529  4.58508  3.61535
          0.94807  0.69318  2.18454  0.03929  3.25635  0.59577  0.80103
    222   2.69136  5.62198  2.82055  2.66703  4.32523  2.41988  3.56969  3.16757  2.79454  3.39651  4.14963  2.77499  3.44341  3.11984  2.91105  2.16526  2.67225  2.11125  6.07628  4.09604    473 v x - -
          2.68618  4.42225  2.77519  2.73123  3.46354  2.40513  3.72494  3.29354  2.67741  2.69355  4.24690  2.90347  2.73739  3.18146  2.89801  2.37887  2.77519  2.98518  4.58477  3.61503
          0.29438  5.64714  1.38039  0.61958  0.77255  1.48407  0.25711
    223   2.94563  4.49929  4.54968  4.15608  1.50434  3.95219  4.11055  2.18755  3.95877  2.20394  3.58646  4.04710  4.43318  4.00158  3.54305  3.38793  3.15152  1.83928  4.22357  2.87789    474 f x - -
          2.68618  4.42225  2.77519  2.73123  3.46354  2.40513  3.72494  3.29354  2.67741  2.69355  4.24690  2.90347  2.73739  3.18146  2.89801  2.37887  2.77519  2.98518  4.58477  3.61503
          0.10305  5.36710  2.37250  0.61958  0.77255  1.45359  0.26622
    224   2.88752  5.36353  3.13335  2.46777  4.81910  1.31522  3.80903  3.61077  2.51009  3.41158  4.46858  2.92362  4.12172  2.94060  2.83702  2.48745  3.17362  3.24646  5.52505  4.54771    475 g x - -
          2.68618  4.42225  2.77519  2.73123  3.46354  2.40513  3.72494  3.29354  2.67741  2.69355  4.24690  2.90347  2.73739  3.18146  2.89801  2.37887  2.77519  2.98518  4.58477  3.61503
          0.53080  5.36271  0.89850  0.61958  0.77255  0.48244  0.96043
    225   2.76544  5.59531  1.81761  2.67158  4.40579  2.98433  2.57670  4.18918  2.56007  3.77345  3.88143  2.74144  2.81629  3.13477  2.59120  2.32748  3.22314  3.36530  6.02962  4.62030    476 d . - -
          2.68618  4.42225  2.77519  2.73123  3.46354  2.40513  3.72494  3.29354  2.67741  2.69355  4.24690  2.90347  2.73739  3.18146  2.89801  2.37887  2.77519  2.98518  4.58477  3.61503
          0.01343  5.45746  4.70208  0.61958  0.77255  1.83321  0.17423
    226   2.17352  5.47539  2.92760  2.76686  3.75981  3.06156  3.87139  3.44189  2.43897  2.18688  4.24832  2.77083  3.71785  3.06892  2.32933  2.69182  2.58384  3.18650  5.93881  4.51101    477 a . - -
          2.68618  4.42225  2.77519  2.73123  3.46354  2.40513  3.72494  3.29354  2.67741  2.69355  4.24690  2.90347  2.73739  3.18146  2.89801  2.37887  2.77519  2.98518  4.58477  3.61503
          0.02454  5.45043  3.91470  0.61958  0.77255  1.84129  0.17270
    227   2.75774  4.92321  2.23442  2.20793  2.69994  2.24898  3.83674  4.32482  2.61991  3.13733  4.61580  2.48647  3.73500  2.72336  3.11278  2.75532  2.85958  3.58052  6.01002  4.57716    478 e . - -
          2.68618  4.42225  2.77519  2.73123  3.46354  2.40513  3.72494  3.29354  2.67741  2.69355  4.24690  2.90347  2.73739  3.18146  2.89801  2.37887  2.77519  2.98518  4.58477  3.61503
          0.00978  5.43240  5.22943  0.61958  0.77255  1.86145  0.16895
    228   2.35608  5.09101  3.28321  2.80299  3.87511  3.72726  3.99166  3.00487  2.27030  2.22530  3.68773  3.22174  3.97996  2.92748  2.06737  2.45040  2.90911  2.85903  5.79952  4.42354    479 r . - -
          2.68618  4.42225  2.77519  2.73123  3.46354  2.40513  3.72494  3.29354  2.67741  2.69355  4.24690  2.90347  2.73739  3.18146  2.89801  2.37887  2.77519  2.98518  4.58477  3.61503
          0.05802  5.42916  2.95692  0.61958  0.77255  1.86500  0.16830
    229   2.94825  5.15227  3.04217  2.67229  2.09731  3.87597  4.00943  3.27315  2.31052  2.24666  4.20680  3.35170  3.77417  2.67728  3.27869  2.80658  2.52559  2.91201  5.17243  3.20195    480 f . - -
          2.68626  4.42292  2.77564  2.73160  3.46346  2.40567  3.72548  3.29234  2.67791  2.69172  4.24660  2.90364  2.73782  3.18189  2.89595  2.37944  2.77564  2.98470  4.58543  3.61532
          1.03865  0.44033  6.10038  0.55219  0.85729  0.33261  1.26249
    230   2.72604  5.81890  3.07443  1.95267  4.50994  3.45122  3.96257  3.96370  2.05219  3.95886  4.85955  3.43071  1.65070  2.94422  2.93649  2.63769  2.74412  3.44828  6.25155  4.84056    498 p x - -
          2.68618  4.42225  2.77519  2.73123  3.46354  2.40513  3.72494  3.29354  2.67741  2.69355  4.24690  2.90347  2.73739  3.18146  2.89801  2.37887  2.77519  2.98518  4.58477  3.61503
          0.02391  5.83558  3.87750  0.61958  0.77255  1.04302  0.43446
    231   2.38052  5.78702  2.96511  2.13662  4.41163  3.42339  3.65006  4.16079  2.72592  3.02544  4.48061  3.25485  3.01973  2.78625  3.18499  2.17461  2.51511  2.13592  6.22541  4.01192    499 v x - -
          2.68618  4.42225  2.77519  2.73123  3.46354  2.40513  3.72494  3.29354  2.67741  2.69355  4.24690  2.90347  2.73740  3.18146  2.89801  2.37885  2.77519  2.98518  4.58477  3.61503
          0.30853  5.45121  1.34254  0.58490  0.81455  0.96121  0.48196
    232   2.78465  4.63584  4.56528  4.08380  2.11361  3.88664  2.30989  2.87295  4.07206  1.77225  3.23000  4.15776  3.81463  4.00276  4.07302  3.42919  3.09190  2.61701  4.89383  1.92203    501 l x - -
          2.68641  4.42253  2.77530  2.73151  3.46369  2.40538  3.71854  3.29380  2.67762  2.69383  4.24718  2.90360  2.73767  3.18093  2.89824  2.37887  2.77544  2.98546  4.58505  3.61454
          0.64094  0.91939  2.59772  0.04391  3.14741  1.64481  0.21449
    233   2.85247  5.13132  2.60845  2.54423  4.49630  3.62925  3.82431  4.15816  2.45707  3.59394  4.61496  3.20609  1.18181  3.09696  3.16987  2.83222  3.11125  3.55852  6.01353  4.06357    503 p x - -
          2.68618  4.42225  2.77519  2.73123  3.46354  2.40513  3.72494  3.29354  2.67741  2.69355  4.24690  2.90347  2.73739  3.18146  2.89801  2.37887  2.77519  2.98518  4.58477  3.61503
          0.01767  5.48112  4.31626  0.61958  0.77255  0.52713  0.89233
    234   2.11594  5.63587  3.28448  2.23979  4.42121  3.61841  2.17116  3.99344  2.29368  3.47015  3.89421  2.78089  2.96178  3.07304  2.78509  2.70799  2.62434  3.41530  6.20960  4.37951    504 a x - -
          2.68618  4.42225  2.77519  2.73123  3.46354  2.40513  3.72494  3.29354  2.67741  2.69355  4.24690  2.90347  2.73739  3.18146  2.89801  2.37887  2.77519  2.98518  4.58477  3.61503
          0.00463  5.77421  6.49656  0.61958  0.77255  1.05293  0.42911
    235   1.50313  5.66111  3.45111  2.83858  4.65878  3.63757  4.04172  4.33869  2.78289  3.93933  4.81050  3.33179  2.54759  2.89043  2.89023  1.64084  2.73773  3.55585  6.20697  4.28549    505 a x - -
          2.68625  4.42238  2.77523  2.73130  3.46339  2.40523  3.72503  3.29361  2.67748  2.69318  4.24702  2.90323  2.73732  3.18118  2.89813  2.37894  2.77523  2.98523  4.58490  3.61514
          0.21693  3.20481  1.86793  1.15024  0.38062  1.20417  0.35659
    236   2.99912  5.50429  3.19668  1.79940  4.71432  3.82131  3.65375  3.56105  2.43709  3.74866  4.61895  3.27718  4.33990  2.94698  3.01320  2.22243  1.76991  2.41081  6.10882  4.53348    510 t x - -
          2.68618  4.42225  2.77519  2.73123  3.46354  2.40513  3.72494  3.29354  2.67741  2.69355  4.24690  2.90347  2.73739  3.18146  2.89801  2.37887  2.77519  2.98518  4.58477  3.61503
          0.01117  5.63311  4.88932  0.61958  0.77255  1.43692  0.27136
    237   3.00304  4.80927  4.61854  3.58655  1.55500  4.26315  4.19077  3.25917  3.74519  2.95500  3.92294  4.29419  4.32076  3.77912  4.07080  3.57091  3.51112  3.05712  4.95851  1.04569    511 y x - -
          2.68618  4.42225  2.77519  2.73123  3.46354  2.40513  3.72494  3.29354  2.67741  2.69355  4.24690  2.90347  2.73739  3.18146  2.89801  2.37887  2.77519  2.98518  4.58477  3.61503
          0.00526  5.64610  6.36844  0.61958  0.77255  1.48971  0.25546
    238   3.03746  5.70794  3.27340  1.68808  4.87454  3.70427  3.37307  3.96678  2.27905  3.70373  4.56402  2.69306  4.36775  2.77428  2.60691  2.54608  2.20838  2.44432  6.14133  4.67235    512 e x - -
          2.68618  4.42225  2.77519  2.73123  3.46354  2.40513  3.72494  3.29354  2.67741  2.69355  4.24690  2.90347  2.73739  3.18146  2.89801  2.37887  2.77519  2.98518  4.58477  3.61503
          0.39580  5.65493  1.12900  0.61958  0.77255  0.18371  1.78483
    239   2.49416  5.32636  2.72126  2.69673  3.59514  3.46784  3.38172  3.88409  2.09492  3.10658  4.20418  2.34408  3.38654  3.16238  2.82180  2.37588  2.30177  3.18708  5.61440  4.27910    513 k . - -
          2.68618  4.42225  2.77519  2.73123  3.46354  2.40513  3.72494  3.29354  2.67741  2.69355  4.24690  2.90347  2.73739  3.18146  2.89801  2.37887  2.77519  2.98518  4.58477  3.61503
          0.01868  5.67304  4.19526  0.61958  0.77255  1.53194  0.24349
    240   1.88129  5.67127  2.97569  2.35301  3.31800  3.37476  3.40428  3.37446  2.77617  3.35290  4.50871  2.71660  3.40091  3.08410  2.96322  2.10576  2.71826  3.28788  6.11492  3.58533    514 a . - -
          2.68618  4.42225  2.77519  2.73123  3.46354  2.40513  3.72494  3.29354  2.67741  2.69355  4.24690  2.90347  2.73739  3.18146  2.89801  2.37887  2.77519  2.98518  4.58477  3.61503
          0.01275  5.65955  4.69056  0.61958  0.77255  1.55762  0.23653
    241   2.48402  5.52953  2.46616  2.46707  4.25365  3.42555  3.97093  4.08498  2.61027  3.34373  4.55468  3.06585  2.42653  3.01057  2.84822  1.92757  2.39867  3.27975  6.13357  3.78074    515 s . - -
          2.68618  4.42225  2.77519  2.73123  3.46354  2.40513  3.72494  3.29354  2.67741  2.69355  4.24690  2.90347  2.73739  3.18146  2.89801  2.37887  2.77519  2.98518  4.58477  3.61503
          0.01899  5.65203  4.17977  0.61958  0.77255  1.57151  0.23285
    242   2.44476  5.67083  2.72526  1.97391  3.93984  3.61776  3.83813  3.46529  2.47316  2.53006  4.71495  2.99792  3.57639  2.52058  3.11616  2.57619  2.75368  2.83156  5.69629  3.55088    516 e . - -
          2.68618  4.42225  2.77519  2.73123  3.46354  2.40513  3.72494  3.29354  2.67741  2.69355  4.24690  2.90347  2.73739  3.18146  2.89801  2.37887  2.77519  2.98518  4.58477  3.61503
          0.01039  5.63834  4.99351  0.61958  0.77255  1.59605  0.22652
    243   2.39257  5.58164  3.09708  2.54917  3.62639  3.49077  3.60871  3.71017  2.79752  3.42413  4.37437  3.25255  2.81772  2.64091  3.03864  2.43124  2.44883  2.07739  6.04389  3.05415    517 v . - -
          2.68618  4.42225  2.77519  2.73123  3.46354  2.40513  3.72494  3.29354  2.67741  2.69355  4.24690  2.90347  2.73739  3.18146  2.89801  2.37887  2.77519  2.98518  4.58477  3.61503
          0.03556  5.63327  3.46215  0.61958  0.77255  1.60490  0.22428
    244   2.02086  5.64919  3.05587  2.36861  3.44003  3.34510  3.98749  2.92619  2.52752  3.72075  4.38036  2.72634  2.95351  2.97094  2.97234  2.10089  2.64019  3.33347  6.09021  4.16669    518 a . - -
          2.68618  4.42225  2.77519  2.73123  3.46354  2.40513  3.72494  3.29354  2.67741  2.69355  4.24690  2.90347  2.73739  3.18146  2.89801  2.37887  2.77519  2.98518  4.58477  3.61503
          0.03418  5.60320  3.50928  0.61958  0.77255  1.65502  0.21207
    245   1.82085  5.42470  2.90818  2.69862  4.21325  3.71917  3.55048  2.63767  2.48342  3.03868  4.49684  3.08574  2.97920  2.87278  3.22306  2.37475  2.79294  3.02615  6.01070  3.44504    519 a . - -
          2.68603  4.42427  2.77575  2.73171  3.46075  2.40602  3.72544  3.29323  2.67828  2.69411  4.24820  2.90433  2.73525  3.18186  2.89920  2.37814  2.77535  2.98401  4.58645  3.61198
          1.60226  0.56417  1.47085  1.56528  0.23450  0.24474  1.52742
    246   2.44596  5.70507  3.03859  2.38300  4.69412  3.70916  3.82610  2.96877  2.80463  3.24846  4.62653  2.93433  3.52390  2.83936  3.27421  2.32588  1.60169  2.76750  5.86893  4.60175    545 t x - -
          2.68618  4.42225  2.77519  2.73123  3.46354  2.40513  3.72494  3.29354  2.67741  2.69355  4.24690  2.90347  2.73739  3.18146  2.89801  2.37887  2.77519  2.98518  4.58477  3.61503
          0.31214  5.73605  1.32843  0.61958  0.77255  1.35193  0.29941
    247   2.84651  4.87588  3.03813  3.07835  1.86291  3.71778  3.59472  3.48446  2.86653  2.74106  4.14839  3.32990  3.72720  3.02480  3.22379  2.80886  3.14486  3.23742  3.40192  1.95629    546 f x - -
          2.68642  4.42312  2.77538  2.73159  3.46384  2.40357  3.72552  3.29278  2.67791  2.69375  4.24755  2.90315  2.73667  3.18206  2.89851  2.37909  2.77546  2.98459  4.58564  3.61579
          1.83087  0.23246  3.05453  0.54769  0.86343  1.73648  0.19375
    248   2.72663  5.55466  2.26845  2.24785  3.67080  2.62634  3.46410  3.23319  2.58585  3.14907  4.45639  2.75146  3.32239  2.75458  2.96691  2.56751  2.67760  3.55925  5.30097  3.52907    551 e x - -
          2.68618  4.42225  2.77519  2.73123  3.46354  2.40513  3.72494  3.29354  2.67741  2.69355  4.24690  2.90347  2.73739  3.18146  2.89801  2.37887  2.77519  2.98518  4.58477  3.61503
          0.11359  5.41245  2.27381  0.61958  0.77255  1.39296  0.28547
    249   2.54244  5.55943  2.34887  2.62072  4.55682  1.69855  3.92776  4.06384  2.62150  3.74194  4.37723  2.61771  3.43776  3.01437  3.17352  2.24429  2.76434  3.43376  5.99625  4.58947    552 g x - -
          2.68618  4.42225  2.77519  2.73123  3.46354  2.40513  3.72494  3.29354  2.67741  2.69355  4.24690  2.90347  2.73739  3.18146  2.89801  2.37887  2.77519  2.98518  4.58477  3.61503
          0.00936  5.40715  5.33175  0.61958  0.77255  0.20970  1.66512
    250   2.45578  5.81825  3.17261  2.65110  3.77366  3.20345  3.43248  2.50940  2.63821  2.81360  4.48250  2.39055  3.01133  2.65546  3.25138  2.39631  2.69429  2.88767  6.26287  4.36467    553 n . - -
          2.68618  4.42225  2.77519  2.73123  3.46354  2.40513  3.72494  3.29354  2.67741  2.69355  4.24690  2.90347  2.73739  3.18146  2.89801  2.37887  2.77519  2.98518  4.58477  3.61503
          0.07998  5.90684  2.60173  0.61958  0.77255  0.82873  0.57377
    251   2.24203  5.79834  2.15710  2.33911  4.42565  2.59780  4.19542  3.55919  2.76971  3.34614  4.75036  3.11522  3.20396  3.13495  3.28378  1.88832  2.74193  3.05680  5.60283  4.63387    554 s . - -
          2.68618  4.42225  2.77519  2.73123  3.46354  2.40513  3.72494  3.29354  2.67741  2.69355  4.24690  2.90347  2.73739  3.18146  2.89801  2.37887  2.77519  2.98518  4.58477  3.61503
          0.13547  5.83123  2.08941  0.61958  0.77255  1.13687  0.38687
    252   1.91701  5.30022  3.31549  2.89152  2.80998  3.28331  2.21999  3.23722  2.66832  3.02732  4.42843  3.26178  3.23474  2.95883  3.17443  2.45284  2.72585  3.16425  5.66976  4.40689    555 a . - -
          2.68618  4.42225  2.77519  2.73123  3.46354  2.40513  3.72494  3.29354  2.67741  2.69355  4.24690  2.90347  2.73739  3.18146  2.89801  2.37887  2.77519  2.98518  4.58477  3.61503
          0.23442  5.70074  1.58170  0.61958  0.77255  1.48261  0.25753
    253   2.62468  5.20833  3.38367  2.92212  3.12254  2.97836  4.04086  3.22245  2.87724  2.65350  4.28773  3.14045  1.61957  3.17735  3.18080  2.38446  3.10996  3.09417  5.73194  3.45008    556 p . - -
          2.68618  4.42225  2.77519  2.73123  3.46354  2.40513  3.72494  3.29354  2.67741  2.69355  4.24690  2.90347  2.73739  3.18146  2.89801  2.37887  2.77519  2.98518  4.58477  3.61503
          0.06889  5.47258  2.77471  0.61958  0.77255  1.83875  0.17318
    254   2.54973  5.26008  3.06380  2.75348  3.70988  3.55843  3.15930  3.54395  2.67373  1.66691  3.76020  3.27526  3.51882  3.11143  3.23566  2.13184  2.75241  2.97146  5.76664  4.35829    557 l . - -
          2.68540  4.42335  2.77502  2.73210  3.46358  2.40585  3.72524  3.29429  2.67703  2.69406  4.24769  2.90421  2.73783  3.18236  2.89613  2.37706  2.77481  2.98584  4.58640  3.61545
          1.57381  0.28072  3.28317  1.29522  0.31998  0.30014  1.34983
    255   2.51902  5.44430  3.04966  2.66189  2.83564  2.84688  3.98324  3.60808  2.14467  2.62971  3.99690  2.85672  3.58255  3.00792  2.72977  2.53476  2.43888  3.17711  5.92539  4.06696    582 k x - -
          2.68618  4.42225  2.77519  2.73123  3.46354  2.40513  3.72494  3.29354  2.67741  2.69355  4.24690  2.90347  2.73739  3.18146  2.89801  2.37887  2.77519  2.98518  4.58477  3.61503
          0.35293  5.84325  1.22257  0.61958  0.77255  0.55916  0.84791
    256   2.24279  5.52995  3.22631  2.71249  3.62336  3.53225  3.82484  3.97869  1.97338  3.18001  4.68427  3.03650  3.00826  3.06776  2.29143  2.11957  2.69836  2.93581  6.08096  4.63332    583 k x - -
          2.68618  4.42225  2.77519  2.73123  3.46354  2.40513  3.72494  3.29354  2.67741  2.69355  4.24690  2.90347  2.73739  3.18146  2.89801  2.37887  2.77519  2.98518  4.58477  3.61503
          0.08934  5.58645  2.50446  0.61958  0.77255  0.96611  0.47894
    257   2.26002  5.30352  2.77362  2.61607  3.87367  2.53715  3.37236  3.07357  2.92605  2.04404  4.31776  3.29912  3.24685  3.16146  3.03340  2.44211  2.93761  2.93404  5.77064  4.15558    584 l x - -
          2.68618  4.42225  2.77519  2.73123  3.46354  2.40513  3.72494  3.29354  2.67741  2.69355  4.24690  2.90347  2.73739  3.18146  2.89801  2.37887  2.77519  2.98518  4.58477  3.61503
          0.06377  5.63428  2.84377  0.61958  0.77255  0.78230  0.61129
    258   2.40897  5.53131  2.69605  2.51322  3.68638  2.97544  3.95910  3.72881  2.87589  2.08143  4.37795  2.97798  3.74080  3.07615  3.09287  2.02066  2.55831  2.86970  6.11204  4.63359    585 s x - -
          2.68618  4.42225  2.77519  2.73123  3.46354  2.40513  3.72494  3.29354  2.67741  2.69355  4.24690  2.90347  2.73739  3.18146  2.89801  2.37887  2.77519  2.98518  4.58477  3.61503
          0.11943  5.72405  2.21362  0.61958  0.77255  0.94144  0.49440
    259   2.49717  5.72284  2.82829  2.63812  4.23990  3.04172  3.56948  3.49072  1.70032  3.70388  4.58724  2.82704  3.41848  3.08910  2.83439  2.26117  2.49446  2.99752  5.99452  4.59133    586 k x - -
          2.68618  4.42225  2.77519  2.73123  3.46354  2.40513  3.72494  3.29354  2.67741  2.69355  4.24690  2.90347  2.73739  3.18146  2.89801  2.37887  2.77519  2.98518  4.58477  3.61503
          0.05131  5.68385  3.06585  0.61958  0.77255  0.78996  0.60489
    260   2.72459  5.76932  2.56884  2.44711  4.95326  3.39993  2.75380  3.01055  2.55519  3.17034  4.47195  2.86922  3.07009  2.80296  1.90491  2.61967  2.95495  3.39357  6.20228  4.55522    587 r x - -
          2.68618  4.42225  2.77519  2.73123  3.46354  2.40513  3.72494  3.29354  2.67741  2.69355  4.24690  2.90347  2.73739  3.18146  2.89801  2.37887  2.77519  2.98518  4.58477  3.61503
          0.00732  5.75631  5.48971  0.61958  0.77255  0.60582  0.78884
    261   1.92189  5.53062  2.59682  2.54747  3.41676  2.27329  4.05957  4.03239  2.62078  3.41438  4.20101  3.34877  3.57593  2.73270  3.24890  2.49955  2.30745  3.25102  5.34824  4.31193    588 a x - -
          2.68618  4.42225  2.77519  2.73123  3.46354  2.40513  3.72494  3.29354  2.67741  2.69355  4.24690  2.90347  2.73739  3.18146  2.89801  2.37887  2.77519  2.98518  4.58477  3.61503
          0.01249  5.86755  4.64785  0.61958  0.77255  0.39912  1.11143
    262   2.87639  5.43730  1.14852  2.76602  4.62849  3.53127  3.74299  4.58792  3.00250  3.73748  4.91554  2.83037  3.98198  3.33526  3.48588  1.97337  2.36482  4.04798  5.89565  4.76137    589 d x - -
          2.68618  4.42225  2.77519  2.73123  3.46354  2.40513  3.72494  3.29354  2.67741  2.69355  4.24690  2.90347  2.73739  3.18146  2.89801  2.37887  2.77519  2.98518  4.58477  3.61503
          0.01126  5.93749  4.76065  0.61958  0.77255  0.46823  0.98379
    263   2.66824  4.95733  4.08405  3.96036  3.40269  3.92134  4.19880  2.64838  3.80606  2.02671  3.79356  4.17847  1.70897  4.16717  4.32042  3.06883  3.54836  2.74840  4.33395  1.63606    590 y x - -
          2.68618  4.42225  2.77519  2.73123  3.46354  2.40513  3.72494  3.29354  2.67741  2.69355  4.24690  2.90347  2.73739  3.18146  2.89801  2.37887  2.77519  2.98518  4.58477  3.61503
          0.00387  5.95338  6.67573  0.61958  0.77255  0.60834  0.78582
    264   2.88209  5.74670  3.39359  1.97426  2.95285  3.80644  3.68846  3.31475  2.35301  2.94314  4.21477  3.33764  3.91002  2.96164  3.08958  2.89292  3.17147  1.72960  6.21729  3.20679    591 v x - -
          2.68618  4.42225  2.77519  2.73123  3.46354  2.40513  3.72494  3.29354  2.67741  2.69355  4.24690  2.90347  2.73739  3.18146  2.89801  2.37887  2.77519  2.98518  4.58477  3.61503
          0.00466  5.95709  6.18269  0.61958  0.77255  0.54113  0.87248
    265   2.24052  5.10780  1.83130  1.46200  4.92306  3.42169  3.99314  4.59185  2.40443  4.10375  4.94197  3.23954  4.43617  2.68349  3.34575  2.52721  3.05783  3.79075  6.33361  4.92198    592 e x - -
          2.68618  4.42225  2.77519  2.73123  3.46354  2.40513  3.72494  3.29354  2.67741  2.69355  4.24690  2.90347  2.73739  3.18146  2.89801  2.37887  2.77519  2.98518  4.58477  3.61503
          0.01687  5.96209  4.25748  0.61958  0.77255  0.53740  0.87771
    266   1.71394  5.03599  4.01739  3.64230  4.03175  4.00526  4.63271  2.06816  3.73219  2.80953  3.78065  4.08213  4.79768  4.13202  4.05660  2.72940  1.66126  1.82996  5.63645  4.38677    593 t x - -
          2.68618  4.42225  2.77519  2.73123  3.46354  2.40513  3.72494  3.29354  2.67741  2.69355  4.24690  2.90347  2.73739  3.18146  2.89801  2.37887  2.77519  2.98518  4.58477  3.61503
          0.00586  5.95235  5.72994  0.61958  0.77255  0.62899  0.76171
    267   0.57917  4.98004  4.26021  3.62797  4.36292  2.91914  4.55562  3.71118  3.62077  3.35904  3.98742  4.03381  4.07737  3.85712  4.02640  3.19321  3.12638  3.33518  5.35351  4.47128    594 A x - -
          2.68618  4.42225  2.77519  2.73123  3.46354  2.40513  3.72494  3.29354  2.67741  2.69355  4.24690  2.90347  2.73739  3.18146  2.89801  2.37887  2.77519  2.98518  4.58477  3.61503
          0.00387  5.95213  6.67448  0.61958  0.77255  0.63127  0.75910
    268   2.82197  5.65243  3.57533  2.86331  4.18659  4.07678  4.00975  2.72718  2.20550  2.38783  3.99036  3.57569  4.46666  2.95063  2.53929  2.29007  1.84421  2.68087  6.14431  4.20437    595 t x - -
          2.68618  4.42225  2.77519  2.73123  3.46354  2.40513  3.72494  3.29354  2.67741  2.69355  4.24690  2.90347  2.73739  3.18146  2.89801  2.37887  2.77519  2.98518  4.58477  3.61503
          0.00447  5.95337  6.28489  0.61958  0.77255  0.63815  0.75134
    269   1.71764  5.89488  2.45179  1.68421  4.85638  3.94265  3.54960  4.53707  2.49864  3.32091  4.74403  3.33689  4.54927  2.87614  2.94466  2.02993  3.26283  4.06197  6.06856  4.81070    596 e x - -
          2.68618  4.42225  2.77519  2.73123  3.46354  2.40513  3.72494  3.29354  2.67741  2.69355  4.24690  2.90347  2.73739  3.18146  2.89801  2.37887  2.77519  2.98518  4.58477  3.61503
          0.01800  5.95277  4.18396  0.61958  0.77255  0.63479  0.75512
    270   2.87702  4.86709  5.38684  4.68707  1.08267  4.58319  3.37368  3.19121  3.72290  1.56693  3.92829  4.64492  5.00993  4.65994  4.60263  3.93184  3.58330  2.98348  4.58200  2.28898    597 f x - -
          2.68618  4.42225  2.77519  2.73123  3.46354  2.40513  3.72494  3.29354  2.67741  2.69355  4.24690  2.90347  2.73739  3.18146  2.89801  2.37887  2.77519  2.98518  4.58477  3.61503
          0.01075  5.93931  4.82119  0.61958  0.77255  0.72226  0.66486
    271   2.61406  4.87146  5.26321  4.85698  3.91104  4.62216  4.64481  1.76408  4.64195  1.55163  3.06861  4.66449  5.03715  4.77307  4.64925  3.92955  3.61062  1.11240  5.50250  4.28002    598 v x - -
          2.68618  4.42225  2.77519  2.73123  3.46354  2.40513  3.72494  3.29354  2.67741  2.69355  4.24690  2.90347  2.73739  3.18146  2.89801  2.37887  2.77519  2.98518  4.58477  3.61503
          0.05201  5.93382  3.03594  0.61958  0.77255  0.64700  0.74153
    272   2.28626  4.59064  3.43115  2.20692  4.57316  3.62424  3.69741  4.39207  1.70103  3.38556  4.54027  3.29148  4.23253  2.38128  2.41411  2.26262  2.69383  3.75150  6.15513  4.28751    599 k . - -
          2.68618  4.42225  2.77519  2.73123  3.46354  2.40513  3.72494  3.29354  2.67741  2.69355  4.24690  2.90347  2.73739  3.18146  2.89801  2.37887  2.77519  2.98518  4.58477  3.61503
          0.02011  5.89714  4.06497  0.61958  0.77255  0.94151  0.49436
    273   2.61937  5.84987  2.67281  2.12741  5.19610  3.80743  3.84889  4.55164  2.14601  3.73078  4.48076  2.88875  4.45251  2.55145  3.18104  1.39525  2.78121  4.10406  6.06256  4.72746    600 s . - -
          2.68605  4.42234  2.77521  2.73126  3.46360  2.40521  3.72498  3.29357  2.67749  2.69333  4.24689  2.90356  2.73737  3.18139  2.89800  2.37882  2.77524  2.98524  4.58461  3.61512
          0.28699  4.26076  1.44659  1.49723  0.25328  0.51910  0.90400
    274   2.94043  5.70272  3.33952  2.26953  4.21703  3.69707  3.10607  3.58722  1.82016  2.57731  4.55041  3.15581  4.33954  2.49206  2.36623  2.63290  2.87116  3.18954  5.91000  3.22267    625 k x - -
          2.68618  4.42225  2.77519  2.73123  3.46354  2.40513  3.72494  3.29354  2.67741  2.69355  4.24690  2.90347  2.73739  3.18146  2.89801  2.37887  2.77519  2.98518  4.58477  3.61503
          0.01352  5.68646  4.60114  0.61958  0.77255  0.27159  1.43618
    275   2.67909  4.90829  4.92192  4.25695  3.22038  4.39337  3.87823  2.21715  3.49277  1.09456  3.87291  2.80601  4.81000  3.92523  4.17898  3.41132  2.46348  2.43335  5.15618  3.94008    626 l x - -
          2.68618  4.42225  2.77519  2.73121  3.46354  2.40513  3.72494  3.29354  2.67741  2.69355  4.24690  2.90347  2.73740  3.18146  2.89801  2.37887  2.77519  2.98518  4.58477  3.61503
          0.26939  5.57062  1.45953  0.58585  0.81335  0.71826  0.66865
    276   2.76867  5.72214  2.81737  2.69532  4.82206  1.69379  3.72161  4.38560  2.43036  2.90222  4.66065  2.12176  3.13302  2.83290  2.95000  2.64572  3.09658  4.02024  6.15495  4.20022    628 g x - -
          2.68567  4.42245  2.77443  2.73136  3.46372  2.40527  3.72513  3.29374  2.67755  2.69365  4.24707  2.90358  2.73725  3.18128  2.89815  2.37887  2.77535  2.98533  4.58497  3.61518
          0.19811  1.91522  3.42929  0.54398  0.86853  0.24681  1.52002
    277   2.04821  4.64815  4.30696  3.58325  2.64241  3.48106  3.74050  2.01305  3.88579  1.91306  3.73642  3.98549  4.52411  3.61032  4.03668  2.91701  3.50107  1.73988  5.53633  3.47248    631 v x - -
          2.68618  4.42225  2.77519  2.73123  3.46354  2.40513  3.72494  3.29354  2.67741  2.69355  4.24690  2.90347  2.73739  3.18146  2.89801  2.37887  2.77519  2.98518  4.58477  3.61503
          0.30011  5.91935  1.36034  0.61958  0.77255  0.63954  0.74979
    278   2.59774  5.71012  2.14973  2.58317  5.00206  2.48568  3.74299  4.44959  2.64475  3.43572  4.64384  2.85811  2.51012  2.79476  3.14168  2.03472  2.47004  3.80296  6.14248  4.68169    632 s x - -
          2.68612  4.42235  2.77515  2.73129  3.46356  2.40514  3.72446  3.29352  2.67743  2.69357  4.24700  2.90349  2.73723  3.18153  2.89806  2.37886  2.77527  2.98523  4.58487  3.61513
          0.15306  3.13739  2.31745  1.02914  0.44210  0.33055  1.26772
    279   2.50778  5.82164  2.56905  2.42358  5.16716  2.56168  4.05617  4.52594  2.60664  3.83436  4.52618  2.91353  1.58287  3.20876  3.15887  2.29944  2.88683  3.74250  6.25407  4.72095    648 p x - -
          2.68618  4.42225  2.77519  2.73123  3.46354  2.40513  3.72494  3.29354  2.67741  2.69355  4.24690  2.90347  2.73739  3.18146  2.89801  2.37887  2.77519  2.98518  4.58477  3.61503
          0.16719  5.83862  1.89015  0.61958  0.77255  0.59070  0.80730
    280   2.24974  5.77625  1.99134  2.60309  5.03583  2.25094  4.07768  4.60826  2.75075  3.93215  4.55801  1.95783  3.61147  3.11956  3.32569  2.06258  3.14801  3.95234  6.20860  4.75032    649 n x - -
          2.68618  4.42225  2.77519  2.73123  3.46354  2.40513  3.72494  3.29354  2.67741  2.69355  4.24690  2.90347  2.73739  3.18146  2.89801  2.37887  2.77519  2.98518  4.58477  3.61503
          0.53339  5.76367  0.89099  0.61958  0.77255  0.37922  1.15326
    281   1.48548  4.95999  2.58252  2.59781  4.74197  3.38406  3.84840  3.55996  2.78671  3.17576  3.73225  3.05486  4.20626  3.17167  2.89280  2.00111  3.04816  3.16532  5.97644  4.59434    650 a x - -
          2.68618  4.42225  2.77519  2.73123  3.46354  2.40513  3.72494  3.29354  2.67741  2.69355  4.24690  2.90347  2.73739  3.18146  2.89801  2.37887  2.77519  2.98518  4.58477  3.61503
          0.02857  5.50362  3.72591  0.61958  0.77255  0.16089  1.90640
    282   2.56763  5.88706  2.31136  1.61692  4.32757  2.93374  4.21089  4.46816  2.78823  4.12638  4.75369  3.00724  4.54386  3.01819  3.48151  2.21987  1.84112  4.03701  5.88673  4.10547    651 e x - -
          2.68618  4.42225  2.77519  2.73123  3.46354  2.40513  3.72494  3.29354  2.67741  2.69355  4.24690  2.90347  2.73739  3.18146  2.89801  2.37887  2.77519  2.98518  4.58477  3.61503
          0.00466  5.94375  6.20360  0.61958  0.77255  0.50268  0.92864
    283   3.32081  4.60257  4.93727  4.74546  1.05764  4.32932  4.64883  2.29510  4.64120  2.21493  3.66521  4.55270  5.03595  4.72813  4.31994  3.80976  3.42633  2.03468  4.65154  2.42256    652 f x - -
          2.68618  4.42225  2.77519  2.73123  3.46354  2.40513  3.72494  3.29354  2.67741  2.69355  4.24690  2.90347  2.73739  3.18146  2.89801  2.37887  2.77519  2.98518  4.58477  3.61503
          0.00446  5.96743  6.27162  0.61958  0.77255  0.56805  0.83616
    284   2.42558  5.65102  3.45309  2.95728  4.36524  3.47813  3.93603  3.36405  2.14044  3.75378  4.51734  3.46348  4.08693  2.99421  1.44785  2.76210  3.12882  2.25391  5.57385  3.65622    653 r x - -
          2.68618  4.42225  2.77519  2.73123  3.46354  2.40513  3.72494  3.29354  2.67741  2.69355  4.24690  2.90347  2.73739  3.18146  2.89801  2.37887  2.77519  2.98518  4.58477  3.61503
          0.23589  5.97156  1.57222  0.61958  0.77255  0.56011  0.84664
    285   3.21795  4.72985  4.69121  4.47458  2.56474  4.50744  3.88031  1.67118  3.68337  2.03034  3.51766  3.96256  4.74692  4.26305  3.19252  3.63874  3.35228  1.58190  4.08517  2.50965    654 v x - -
          2.68618  4.42225  2.77519  2.73123  3.46354  2.40513  3.72494  3.29354  2.67741  2.69355  4.24690  2.90347  2.73739  3.18146  2.89801  2.37887  2.77519  2.98518  4.58477  3.61503
          0.36170  5.74532  1.20294  0.61958  0.77255  0.21002  1.66374
    286   2.98184  4.51681  4.34938  4.14105  3.81392  4.20847  4.70010  2.40229  3.35551  2.42980  3.53554  4.14745  4.64694  3.92199  1.80219  3.36846  3.08298  1.18174  5.40321  3.94837    655 v x - -
          2.68618  4.42225  2.77519  2.73123  3.46354  2.40513  3.72494  3.29354  2.67741  2.69355  4.24690  2.90347  2.73739  3.18146  2.89801  2.37887  2.77519  2.98518  4.58477  3.61503
          0.01082  5.70390  4.90196  0.61958  0.77255  0.18884  1.75977
    287   3.30047  5.46110  2.16605  2.53447  4.67820  2.46663  3.74503  4.62814  1.87764  4.07702  3.91954  3.06202  3.43136  2.70007  2.27803  2.55275  2.70519  3.42680  6.34663  3.92071    656 k x - -
          2.68618  4.42225  2.77519  2.73123  3.46354  2.40513  3.72494  3.29354  2.67741  2.69355  4.24690  2.90347  2.73739  3.18146  2.89801  2.37887  2.77519  2.98518  4.58477  3.61503
          0.00554  5.98224  5.80872  0.61958  0.77255  0.55146  0.85827
    288   3.06933  5.10117  1.22056  3.02856  4.23608  3.79767  3.53647  3.98402  2.97711  4.18766  4.93138  2.39072  4.43724  3.47296  3.13036  1.76548  2.84926  3.56815  6.32752  4.71617    657 d x - -
          2.68618  4.42225  2.77519  2.73123  3.46354  2.40513  3.72494  3.29354  2.67741  2.69355  4.24690  2.90347  2.73739  3.18146  2.89801  2.37887  2.77519  2.98518  4.58477  3.61503
          0.04524  5.98638  3.17689  0.61958  0.77255  0.57233  0.83059
    289   2.50387  5.39832  3.63324  3.20608  4.14370  1.95184  1.87393  3.79059  3.22551  3.66303  4.25669  3.08623  4.34124  3.52186  3.68048  1.53704  3.23047  3.10367  5.89098  4.04136    658 s x - -
          2.68618  4.42225  2.77519  2.73123  3.46354  2.40513  3.72494  3.29354  2.67741  2.69355  4.24690  2.90347  2.73739  3.18146  2.89801  2.37887  2.77519  2.98518  4.58477  3.61503
          0.04459  5.94689  3.19430  0.61958  0.77255  0.82719  0.57497
    290   3.25182  4.89883  4.04106  4.22655  2.15524  4.54079  2.58943  3.32850  3.98598  3.02806  4.04466  4.48478  4.81117  4.39816  3.96572  3.34600  3.48739  2.77408  4.83421  0.88461    659 y x - -
          2.68618  4.42225  2.77519  2.73123  3.46354  2.40513  3.72494  3.29354  2.67741  2.69355  4.24690  2.90347  2.73739  3.18146  2.89801  2.37887  2.77519  2.98518  4.58477  3.61503
          0.02674  5.90635  3.74390  0.61958  0.77255  0.41679  1.07635
    291   2.91482  5.62946  3.48911  2.66195  4.37195  4.12331  4.35319  2.74193  2.89382  3.33987  4.58915  3.40396  4.45281  2.99551  3.17050  2.43792  1.41494  1.89953  6.12665  4.14943    660 t x - -
          2.68618  4.42225  2.77519  2.73123  3.46354  2.40513  3.72494  3.29354  2.67741  2.69355  4.24690  2.90347  2.73739  3.18146  2.89801  2.37887  2.77519  2.98518  4.58477  3.61503
          0.06842  5.95481  2.75610  0.61958  0.77255  0.50700  0.92206
    292   3.03080  5.41403  1.61197  2.90371  5.14497  1.58342  4.24769  4.57951  2.78788  4.09458  4.61070  2.96434  4.00138  3.38370  3.34852  1.94125  2.87239  3.89278  6.30002  4.84323    661 g x - -
          2.68618  4.42225  2.77519  2.73123  3.46354  2.40513  3.72494  3.29354  2.67741  2.69355  4.24690  2.90347  2.73739  3.18146  2.89801  2.37887  2.77519  2.98518  4.58477  3.61503
          0.43878  5.91883  1.04274  0.61958  0.77255  0.37611  1.16003
    293   2.64922  5.67469  2.08806  1.98552  5.02081  3.31318  3.95031  4.50753  1.89561  3.47601  4.71508  2.88851  3.43798  3.04749  2.88724  2.47993  2.45519  3.56358  6.10674  4.59742    662 k x - -
          2.68618  4.42225  2.77519  2.73123  3.46354  2.40513  3.72494  3.29354  2.67741  2.69355  4.24690  2.90347  2.73739  3.18146  2.89801  2.37887  2.77519  2.98518  4.58477  3.61503
          0.19171  5.58750  1.76777  0.61958  0.77255  0.15831  1.92129
    294   2.54271  5.68712  2.45968  2.75393  5.07260  3.49344  2.81604  4.14822  2.81982  3.65246  4.12269  2.07179  4.21053  3.26295  3.05874  1.93577  2.18765  2.78796  6.26159  4.73199    663 s x - -
          2.68618  4.42228  2.77521  2.73125  3.46357  2.40515  3.72497  3.29355  2.67743  2.69358  4.24692  2.90349  2.73742  3.18149  2.89786  2.37889  2.77499  2.98521  4.58480  3.61506
          0.12474  3.44174  2.46200  0.26430  1.45990  0.32556  1.28059
    295   2.82971  5.82220  2.82600  2.90590  4.14330  2.84568  4.09174  4.12253  2.89240  3.41290  4.43101  1.48447  4.35841  3.41472  3.14076  2.21025  1.86990  3.57906  6.26497  4.86426    665 n x - -
          2.68618  4.42225  2.77519  2.73123  3.46354  2.40513  3.72494  3.29354  2.67741  2.69355  4.24690  2.90347  2.73739  3.18146  2.89801  2.37887  2.77519  2.98518  4.58477  3.61503
          0.07446  5.90183  2.67332  0.61958  0.77255  0.93314  0.49975
    296   3.08298  5.75107  3.08185  2.96443  5.06529  0.78773  4.08871  4.33891  2.80925  3.53075  4.80005  2.99208  4.36571  3.30800  3.05665  3.15153  3.39295  3.50854  5.57968  4.81125    666 g x - -
          2.68618  4.42225  2.77519  2.73123  3.46354  2.40513  3.72494  3.29354  2.67741  2.69355  4.24690  2.90347  2.73739  3.18146  2.89801  2.37887  2.77519  2.98518  4.58477  3.61503
          0.02317  5.84180  3.91209  0.61958  0.77255  0.25378  1.49549
    297   2.64180  4.88491  5.43942  4.65292  3.24665  4.00274  4.81980  1.66857  4.52631  2.53487  3.16340  4.37497  5.03561  4.03036  4.23687  2.91700  2.74975  1.10246  5.01678  4.32958    667 v x - -
          2.68618  4.42225  2.77519  2.73123  3.46354  2.40513  3.72494  3.29354  2.67741  2.69355  4.24690  2.90347  2.73739  3.18146  2.89801  2.37887  2.77519  2.98518  4.58477  3.61503
          0.00542  5.97337  5.85874  0.61958  0.77255  0.49185  0.94545
    298   1.83842  5.87657  3.33937  3.01614  4.87025  2.44026  3.26762  4.62386  2.72110  4.03173  4.53406  3.55970  4.58321  3.18036  2.97703  2.18650  1.55351  3.25831  5.54311  3.94727    668 t x - -
          2.68617  4.42225  2.77520  2.73123  3.46353  2.40513  3.72495  3.29354  2.67740  2.69355  4.24690  2.90347  2.73740  3.18146  2.89801  2.37887  2.77520  2.98518  4.58477  3.61502
          0.00404  5.87226  6.71286  0.66747  0.71950  0.56383  0.84170
    299   3.09669  4.87062  4.52734  3.95533  3.64325  4.36997  0.67493  3.40378  3.71415  3.04707  4.07653  3.15157  4.60310  4.12703  3.92969  3.44147  3.54038  3.13556  5.70757  2.98238    675 H x - -
          2.68618  4.42225  2.77519  2.73123  3.46354  2.40513  3.72494  3.29354  2.67741  2.69355  4.24690  2.90347  2.73739  3.18146  2.89801  2.37887  2.77519  2.98518  4.58477  3.61503
          0.00372  5.99189  6.71424  0.61958  0.77255  0.57112  0.83216
    300   2.02387  4.39710  3.89374  3.28466  3.62739  3.69868  4.77419  2.22420  4.57944  2.71247  3.60096  4.50350  5.04020  4.68387  4.62270  3.88188  3.65458  0.90544  4.88476  3.47931    676 v x - -
          2.68618  4.42225  2.77520  2.73123  3.46354  2.40513  3.72495  3.29354  2.67741  2.69355  4.24690  2.90347  2.73740  3.18147  2.89801  2.37886  2.77518  2.98519  4.58477  3.61496
          0.00622  5.43277  6.30241  0.62858  0.76217  0.57112  0.83216
    301   3.48796  5.24334  4.66377  4.09795  2.83604  4.63511  2.17032  3.62845  4.02472  3.43645  4.35407  2.17114  5.00800  4.30110  3.11592  3.89609  3.35637  3.35463  4.45795  0.95233    679 y x - -
          2.68618  4.42225  2.77519  2.73123  3.46354  2.40513  3.72494  3.29354  2.67741  2.69355  4.24690  2.90347  2.73739  3.18146  2.89801  2.37887  2.77519  2.98518  4.58477  3.61503
          0.00457  5.99127  6.18442  0.61958  0.77255  0.57543  0.82659
    302   2.19045  4.82393  5.49042  4.87487  1.27994  2.89344  5.02641  2.65459  4.65884  1.93218  3.34265  4.50404  4.81095  4.78927  4.66555  3.95059  3.72311  1.77392  5.51885  4.24494    680 f x - -
          2.68618  4.42225  2.77519  2.73123  3.46354  2.40513  3.72494  3.29354  2.67741  2.69355  4.24690  2.90347  2.73739  3.18146  2.89801  2.37887  2.77519  2.98518  4.58477  3.61503
          0.00371  5.99322  6.71556  0.61958  0.77255  0.56177  0.84443
    303   2.85455  5.60512  3.50802  3.09048  5.04650  4.18945  3.93754  4.28177  1.52288  4.04297  4.28581  3.40859  4.43771  2.45967  1.34986  2.96722  3.05330  2.91788  6.33464  4.20708    681 r x - -
          2.68618  4.42225  2.77519  2.73123  3.46354  2.40513  3.72494  3.29354  2.67741  2.69355  4.24690  2.90347  2.73739  3.18146  2.89801  2.37887  2.77519  2.98518  4.58477  3.61503
          0.00371  5.99481  6.71716  0.61958  0.77255  0.55980  0.84705
    304   3.62411  6.09214  3.88788  3.22385  5.43875  4.43176  3.41016  4.49958  3.19582  4.30728  5.15019  3.82800  3.52254  0.45558  3.28510  3.61592  3.92448  4.34580  6.49614  5.07127    682 Q x - -
          2.68618  4.42228  2.77520  2.73118  3.46356  2.40513  3.72487  3.29348  2.67742  2.69357  4.24682  2.90347  2.73742  3.18146  2.89800  2.37889  2.77520  2.98519  4.58465  3.61498
          0.00675  5.20023  6.71800  1.08782  0.41090  0.56428  0.84112
    305   2.94518  4.98349  4.97640  4.15408  3.61507  4.61145  4.03623  2.39496  3.42319  2.17605  3.44047  4.42626  4.98091  2.75663  3.14162  3.07888  1.47655  2.13868  5.24271  2.64449    701 t x - -
          2.68618  4.42225  2.77519  2.73123  3.46354  2.40513  3.72494  3.29354  2.67741  2.69355  4.24690  2.90347  2.73739  3.18146  2.89801  2.37887  2.77519  2.98518  4.58477  3.61503
          0.00613  5.99680  5.61931  0.61958  0.77255  0.54375  0.86885
    306   2.08974  4.90196  4.39061  4.68192  3.01094  4.56912  2.42912  1.77481  4.55913  2.42485  3.53602  4.79937  5.05153  4.40433  4.03507  3.88261  3.42455  1.40505  5.09620  2.94351    702 v x - -
          2.68615  4.42229  2.77523  2.73118  3.46352  2.40515  3.72497  3.29354  2.67745  2.69354  4.24693  2.90348  2.73737  3.18146  2.89801  2.37884  2.77523  2.98513  4.58481  3.61503
          0.01383  4.39909  6.53674  0.94431  0.49257  0.54265  0.87038
    307   2.95015  5.92431  2.16072  2.90343  4.54530  3.19691  1.95561  4.65674  2.46744  4.01219  4.89034  1.27194  4.38722  3.08855  3.49971  3.18865  3.60845  4.31516  6.35674  4.59484    726 n x - -
          2.68619  4.42226  2.77518  2.73122  3.46355  2.40508  3.72496  3.29355  2.67742  2.69353  4.24691  2.90348  2.73734  3.18148  2.89802  2.37888  2.77521  2.98520  4.58478  3.61504
          0.01045  4.68947  6.72077  0.64419  0.74463  0.55274  0.85654
    308   3.78929  5.77908  2.23538  3.25870  5.25694  0.51385  4.75410  4.88757  3.50862  4.18413  5.35483  3.04962  4.89846  3.88513  3.92219  3.46507  4.05794  4.64088  6.73793  5.32107    729 G x - -
          2.68619  4.42226  2.77516  2.73124  3.46355  2.40514  3.72496  3.29355  2.67742  2.69356  4.24691  2.90348  2.73741  3.18147  2.89796  2.37885  2.77516  2.98519  4.58478  3.61504
          0.00642  5.26068  6.72101  0.79240  0.60287  0.55401  0.85483
    309   3.01734  4.89968  5.48972  4.49900  3.73564  4.58381  5.02812  1.18567  3.97078  1.30525  3.73972  4.75716  5.05817  4.69838  4.51011  3.79125  3.60867  1.83554  5.41017  3.92355    734 i x - -
          2.68618  4.42225  2.77519  2.73123  3.46354  2.40513  3.72494  3.29354  2.67741  2.69355  4.24690  2.90347  2.73739  3.18146  2.89801  2.37887  2.77519  2.98518  4.58477  3.61503
          0.01214  5.99866  4.64773  0.61958  0.77255  0.55401  0.85483
    310   3.15350  5.77055  1.60056  1.54727  4.71288  4.02933  4.09612  4.75191  2.85447  3.93526  4.95997  3.38360  1.85617  3.03306  2.82399  3.14466  3.34540  4.01128  6.35171  4.89608    735 e x - -
          2.68619  4.42226  2.77519  2.73122  3.46355  2.40510  3.72492  3.29355  2.67742  2.69354  4.24691  2.90347  2.73740  3.18147  2.89802  2.37885  2.77520  2.98519  4.58478  3.61504
          0.00758  5.52573  5.63655  0.81317  0.58600  0.61218  0.78125
    311   3.68467  5.31475  6.04614  5.24160  2.34094  5.33094  5.36718  1.17558  5.30455  3.11303  4.32365  5.49701  5.65324  5.46381  5.34439  4.56236  4.25449  0.83164  6.20623  5.01487    742 v x - -
          2.68619  4.42227  2.77521  2.73122  3.46349  2.40514  3.72487  3.29355  2.67739  2.69354  4.24691  2.90344  2.73741  3.18148  2.89798  2.37888  2.77521  2.98514  4.58478  3.61505
          0.00747  5.07909  6.71025  0.83618  0.56803  0.62778  0.76309
    312   1.33200  5.15436  1.98605  2.21866  4.58803  3.66678  4.22900  3.46182  3.09178  3.41252  4.01359  3.68491  4.15438  3.44511  3.58728  2.42542  3.06034  2.88102  6.21500  4.38946    747 a x - -
          2.68618  4.42225  2.77519  2.73123  3.46354  2.40513  3.72494  3.29354  2.67741  2.69355  4.24690  2.90347  2.73739  3.18146  2.89801  2.37887  2.77519  2.98518  4.58477  3.61503
          0.00373  5.98790  6.71025  0.61958  0.77255  0.62778  0.76309
    313   3.98735  7.10746  1.76151  3.55139  6.14986  3.92703  5.34354  6.15711  4.29827  5.09593  6.49364  0.39573  5.34444  4.52671  5.18790  4.23044  4.18432  5.64108  7.76075  6.17105    748 N x - -
          2.68618  4.42225  2.77519  2.73123  3.46354  2.40513  3.72494  3.29354  2.67741  2.69355  4.24690  2.90347  2.73739  3.18146  2.89801  2.37887  2.77519  2.98518  4.58477  3.61503
          0.00373  5.98790  6.71025  0.61958  0.77255  0.51668  0.90757
    314   0.97064  5.28215  3.88972  3.25267  4.69428  1.75422  3.32757  4.07189  3.07244  3.38443  4.49024  3.84032  4.48192  3.54811  3.73481  2.69962  3.25817  3.55977  6.08050  4.76294    749 a x - -
          2.68618  4.42225  2.77519  2.73123  3.46354  2.40513  3.72494  3.29354  2.67741  2.69355  4.24690  2.90347  2.73739  3.18146  2.89801  2.37887  2.77519  2.98518  4.58477  3.61503
          0.00370  5.99740  6.71975  0.61958  0.77255  0.56300  0.84280
    315   2.95052  5.75459  1.28570  3.06213  4.86218  4.03085  3.25661  3.20996  3.10536  3.64699  4.64265  2.82832  4.61853  2.75242  3.49672  3.37323  3.61075  1.63211  6.22966  4.23018    750 d x - -
          2.68618  4.42225  2.77519  2.73123  3.46354  2.40513  3.72494  3.29354  2.67741  2.69355  4.24690  2.90347  2.73739  3.18146  2.89801  2.37887  2.77519  2.98518  4.58477  3.61503
          0.00370  5.99740  6.71975  0.61958  0.77255  0.56300  0.84280
    316   1.27045  4.66101  5.49269  4.54351  1.66526  3.76863  5.02753  1.82620  4.66063  2.51301  3.25672  4.85783  5.05737  4.79085  4.55134  3.81069  3.54358  2.68970  5.11734  3.56278    751 a x - -
          2.68618  4.42225  2.77519  2.73123  3.46354  2.40513  3.72494  3.29354  2.67741  2.69355  4.24690  2.90347  2.73739  3.18146  2.89801  2.37887  2.77519  2.98518  4.58477  3.61503
          0.00877  5.99740  5.07619  0.61958  0.77255  0.56300  0.84280
    317   2.63405  5.84221  3.53966  3.14350  5.15384  4.12252  3.96524  4.38863  2.86919  4.00307  4.74641  0.67220  4.59632  3.38249  3.53010  2.90328  3.09120  3.82331  6.29570  4.80601    752 N x - -
          2.68618  4.42225  2.77519  2.73123  3.46354  2.40513  3.72494  3.29354  2.67741  2.69355  4.24690  2.90347  2.73739  3.18146  2.89801  2.37887  2.77519  2.98518  4.58477  3.61503
          0.00372  5.99235  6.71470  0.61958  0.77255  0.56945  0.83433
    318   3.10570  5.62025  6.51498  6.01617  4.71425  5.93683  6.55602  1.77742  5.92171  2.31890  4.54323  6.10592  6.19412  6.14388  6.03115  4.83080  4.48508  0.47556  6.93758  5.72054    753 V x - -
          2.68618  4.42225  2.77519  2.73123  3.46354  2.40513  3.72494  3.29354  2.67741  2.69355  4.24690  2.90347  2.73739  3.18146  2.89801  2.37887  2.77519  2.98518  4.58477  3.61503
          0.00371  5.99469  6.71704  0.61958  0.77255  0.58196  0.81826
    319   1.78304  5.67377  3.75010  3.25788  4.93324  3.69722  2.09133  4.22094  3.25412  3.90628  4.62855  1.09946  4.64861  3.58412  3.72241  3.09941  3.29507  3.23308  6.17744  4.65248    754 n x - -
          2.68618  4.42225  2.77519  2.73123  3.46354  2.40513  3.72494  3.29354  2.67741  2.69355  4.24690  2.90347  2.73739  3.18146  2.89801  2.37887  2.77519  2.98518  4.58477  3.61503
          0.10921  5.99469  2.29300  0.61958  0.77255  0.58196  0.81826
    320   3.14959  4.81977  5.42264  4.80642  2.26425  4.42146  4.95155  1.34663  4.55598  2.06034  3.51784  4.78378  4.86484  4.46985  4.55804  3.19668  3.38423  1.45592  3.86350  3.97454    755 i x - -
          2.68618  4.42225  2.77519  2.73123  3.46354  2.40513  3.72494  3.29354  2.67741  2.69355  4.24690  2.90347  2.73739  3.18146  2.89801  2.37887  2.77519  2.98518  4.58477  3.61503
          0.30452  5.88961  1.34802  0.61958  0.77255  1.10716  0.40122
    321   2.74606  5.67560  1.98833  2.81423  5.02070  3.58461  3.84678  4.45339  1.64371  3.26749  4.44576  1.85986  4.33214  2.93227  2.81907  2.85895  2.92854  3.90479  6.10824  4.59078    756 k x - -
          2.68614  4.42228  2.77521  2.73126  3.46356  2.40515  3.72458  3.29355  2.67743  2.69350  4.24689  2.90348  2.73742  3.18148  2.89803  2.37889  2.77522  2.98510  4.58480  3.61506
          0.31886  3.83145  1.38094  0.68668  0.69966  0.84486  0.56145
    322   2.75560  5.62246  2.64806  2.64801  4.75123  2.68915  3.80609  3.06839  1.76954  3.51981  4.18354  2.67962  3.02507  3.12334  2.70601  2.71843  3.03058  2.61592  6.06006  4.34248    766 k x - -
          2.68618  4.42225  2.77519  2.73123  3.46354  2.40513  3.72494  3.29354  2.67741  2.69355  4.24690  2.90347  2.73739  3.18146  2.89801  2.37887  2.77519  2.98518  4.58477  3.61503
          0.06682  5.53143  2.80217  0.61958  0.77255  0.12983  2.10573
    323   2.11020  5.77369  1.69534  2.70391  4.35476  2.46636  3.57642  4.10634  2.04512  3.85254  4.88271  2.31802  3.95588  3.06655  3.17687  3.01883  3.44293  3.90549  6.16315  4.14319    767 d . - -
          2.68646  4.42295  2.77071  2.73187  3.46399  2.40561  3.72556  3.29413  2.67729  2.69424  4.24747  2.90349  2.73786  3.18208  2.89656  2.37921  2.77527  2.98586  4.58547  3.61556
          0.62045  0.92085  2.74708  0.49690  0.93754  0.43030  1.05071
    324   3.41151  5.77021  2.60981  2.98990  5.30865  0.69558  4.33588  4.72281  3.12704  4.34690  5.09784  2.39013  4.60251  3.54348  3.57982  3.06007  3.63566  4.43113  6.48419  5.06476    778 g x - -
          2.68618  4.42225  2.77519  2.73123  3.46354  2.40513  3.72494  3.29354  2.67741  2.69355  4.24690  2.90347  2.73739  3.18146  2.89801  2.37887  2.77519  2.98518  4.58477  3.61503
          0.00767  5.93713  5.29779  0.61958  0.77255  0.37676  1.15862
    325   3.25476  5.91990  3.41209  2.74407  5.26464  3.84765  3.86228  4.05975  1.59473  3.76282  4.42906  2.56715  4.54890  2.34404  2.32092  2.01687  2.72221  2.69655  5.59145  4.94203    779 k x - -
          2.68615  4.42227  2.77518  2.73125  3.46356  2.40511  3.72497  3.29356  2.67740  2.69354  4.24677  2.90349  2.73740  3.18148  2.89803  2.37884  2.77518  2.98520  4.58479  3.61505
          0.00794  5.43448  5.64137  1.05788  0.42647  0.53217  0.88510
    326   3.25510  5.00358  5.56756  4.62203  4.12528  4.82387  5.00718  1.46861  4.43953  2.90391  4.07544  4.97418  3.90326  4.90982  4.79053  3.91510  3.86987  0.69678  5.67619  4.49681    791 v x - -
          2.68618  4.42225  2.77519  2.73123  3.46354  2.40513  3.72494  3.29354  2.67741  2.69355  4.24690  2.90347  2.73739  3.18146  2.89801  2.37887  2.77519  2.98518  4.58477  3.61503
          0.00532  5.99993  5.86761  0.61958  0.77255  0.58134  0.81905
    327   3.21019  4.89932  5.36453  3.77169  1.67905  4.69388  4.95653  1.97943  4.25903  1.56827  3.84373  4.66644  5.05758  4.78904  4.47832  3.97061  3.01201  1.56398  5.52114  3.77808    792 v x - -
          2.68618  4.42225  2.77519  2.73123  3.46354  2.40513  3.72494  3.29354  2.67741  2.69355  4.24690  2.90347  2.73739  3.18146  2.89801  2.37887  2.77519  2.98518  4.58477  3.61503
          0.00884  5.99830  5.06476  0.61958  0.77255  0.58705  0.81186
    328   2.19296  5.29460  3.67634  3.49693  3.35042  4.08112  4.58070  3.86031  3.47575  3.32951  4.41692  3.65349  4.62150  3.55466  3.89628  0.70332  3.19529  3.45909  5.94335  4.50262    793 s x - -
          2.68618  4.42225  2.77520  2.73123  3.46354  2.40513  3.72495  3.29354  2.67741  2.69355  4.24690  2.90347  2.73740  3.18146  2.89801  2.37884  2.77520  2.98518  4.58477  3.61503
          0.00914  5.26705  5.53789  0.54248  0.87061  0.62416  0.76725
    329   3.05851  4.55864  5.44029  4.31373  1.24712  4.58155  4.01439  3.21516  4.46761  2.83435  3.07409  4.83157  5.04692  4.52394  4.43873  3.29893  3.58557  2.75496  4.62080  1.28212    795 f x - -
          2.68618  4.42225  2.77519  2.73123  3.46354  2.40513  3.72494  3.29354  2.67741  2.69355  4.24690  2.90347  2.73739  3.18146  2.89801  2.37887  2.77519  2.98518  4.58477  3.61503
          0.00372  5.99090  6.71324  0.61958  0.77255  0.64206  0.74699
    330   3.21986  5.57277  3.68172  3.15841  4.56983  0.83657  4.19818  3.99656  3.24740  3.78236  4.05989  3.80095  4.66911  3.65386  3.66598  1.79028  3.35641  3.89538  6.08801  3.68334    796 g x - -
          2.68618  4.42225  2.77519  2.73123  3.46354  2.40513  3.72494  3.29354  2.67741  2.69355  4.24690  2.90347  2.73739  3.18146  2.89801  2.37887  2.77519  2.98518  4.58477  3.61503
          0.00372  5.99090  6.71324  0.61958  0.77255  0.59945  0.79654
    331   2.46242  5.61503  2.04426  2.96246  4.75484  3.27362  3.21439  4.16440  3.10806  3.73065  4.80175  1.69634  4.58081  3.18170  3.52915  1.56676  3.15628  3.89472  6.34147  4.34095    797 s x - -
          2.68618  4.42222  2.77519  2.73123  3.46353  2.40513  3.72495  3.29354  2.67741  2.69355  4.24690  2.90347  2.73739  3.18145  2.89800  2.37886  2.77520  2.98519  4.58477  3.61503
          0.00441  5.85523  6.47961  0.70269  0.68369  0.59031  0.80779
    332   3.10402  5.64524  3.44868  2.97833  5.17504  3.54741  4.17180  4.30513  3.07401  3.84501  4.90627  2.87020  4.59443  3.46089  3.43254  0.65019  2.93039  4.23349  5.85476  4.91458    806 S x - -
          2.68618  4.42225  2.77520  2.73123  3.46354  2.40513  3.72494  3.29354  2.67741  2.69353  4.24690  2.90347  2.73740  3.18146  2.89801  2.37887  2.77520  2.98518  4.58477  3.61503
          0.00725  5.75408  5.50707  0.62317  0.76840  0.57219  0.83077
    333   3.32631  4.83631  4.62932  4.81128  0.53901  4.68459  5.01475  2.97625  4.47398  2.68437  3.82905  4.71920  4.98062  4.21452  4.64075  3.63606  3.32338  2.81934  4.46564  4.35009    809 F x - -
          2.68613  4.42230  2.77524  2.73122  3.46358  2.40516  3.72488  3.29340  2.67744  2.69359  4.24694  2.90345  2.73744  3.18151  2.89802  2.37875  2.77524  2.98523  4.58481  3.61488
          0.04640  3.23393  5.12608  0.28158  1.40484  0.54467  0.86759
    334   2.80836  4.78792  5.07450  3.92120  2.20721  3.26072  3.48952  2.53615  4.22671  2.90112  3.88396  4.34745  4.52118  4.17088  4.32298  3.53813  3.44440  1.59169  4.22216  1.49008    812 y x - -
          2.68618  4.42225  2.77519  2.73123  3.46354  2.40513  3.72494  3.29354  2.67741  2.69355  4.24690  2.90347  2.73739  3.18146  2.89801  2.37887  2.77519  2.98518  4.58477  3.61503
          0.03390  5.99743  3.47888  0.61958  0.77255  0.59422  0.80295
    335   2.37130  5.90563  2.73340  2.76956  5.19463  3.46511  3.69616  4.68595  1.92582  3.80421  4.94599  2.69750  2.70259  2.89755  2.28094  2.88305  1.95413  3.56315  6.33762  4.53706    813 k x - -
          2.68618  4.42225  2.77519  2.73123  3.46354  2.40513  3.72494  3.29354  2.67741  2.69355  4.24690  2.90347  2.73739  3.18146  2.89801  2.37887  2.77519  2.98518  4.58477  3.61503
          0.25488  5.96813  1.50315  0.61958  0.77255  0.58124  0.81918
    336   2.66349  5.72193  2.93098  2.51997  4.86474  1.16066  4.11447  3.53611  2.58423  3.84970  4.62980  3.01409  3.69552  3.21838  3.25031  3.01842  2.82162  3.07792  5.38461  4.76461    814 g x - -
          2.68618  4.42225  2.77519  2.73123  3.46354  2.40513  3.72494  3.29354  2.67741  2.69355  4.24690  2.90347  2.73739  3.18146  2.89799  2.37887  2.77519  2.98518  4.58477  3.61503
          0.02045  5.47737  4.13159  0.59555  0.80131  0.31370  1.31208
    337   2.24606  5.51400  2.51368  2.08190  5.05910  3.37034  3.88715  3.74014  2.49366  3.36154  4.73353  3.19130  1.98449  2.96948  3.27319  2.52637  2.51662  3.38308  6.05301  4.74848    816 p x - -
          2.68618  4.42225  2.77519  2.73123  3.46354  2.40513  3.72494  3.29354  2.67741  2.69355  4.24690  2.90347  2.73739  3.18146  2.89801  2.37887  2.77519  2.98518  4.58477  3.61503
          0.08078  5.95146  2.59029  0.61958  0.77255  0.77517  0.61734
    338   2.32643  5.82814  2.61788  2.47401  4.72693  3.92123  3.13681  2.93571  2.10143  3.28591  2.82795  3.35580  3.69628  2.96591  2.85126  2.44186  2.70161  2.75690  6.26636  4.63181    817 k x - -
          2.68618  4.42225  2.77519  2.73123  3.46354  2.40513  3.72494  3.29354  2.67741  2.69355  4.24690  2.90347  2.73739  3.18146  2.89801  2.37887  2.77519  2.98518  4.58477  3.61503
          0.10971  5.88388  2.29141  0.61958  0.77255  0.80493  0.59262
    339   2.87238  5.55473  3.41504  2.98131  3.49157  3.69596  4.02443  3.40873  2.87540  2.81790  4.27334  3.08329  1.40549  3.13744  2.99593  2.34474  2.86837  2.71592  6.04916  4.26401    818 p x - -
          2.68618  4.42225  2.77519  2.73123  3.46354  2.40513  3.72494  3.29354  2.67741  2.69355  4.24690  2.90347  2.73739  3.18146  2.89801  2.37887  2.77519  2.98518  4.58477  3.61503
          0.09809  5.81941  2.40281  0.61958  0.77255  0.68561  0.70074
    340   1.87690  5.80374  2.78106  2.62206  4.67079  3.64060  3.99466  3.83474  2.46692  3.43578  4.65159  2.90092  3.25516  2.94495  3.12094  1.79792  2.32629  3.19930  6.05595  4.56818    819 s x - -
          2.68618  4.42225  2.77519  2.73123  3.46354  2.40513  3.72494  3.29354  2.67741  2.69355  4.24690  2.90347  2.73739  3.18146  2.89801  2.37887  2.77519  2.98518  4.58477  3.61503
          0.11557  5.82098  2.24263  0.61958  0.77255  0.96074  0.48225
    341   2.75510  4.80202  3.04624  1.86042  4.30956  2.82841  3.80183  3.53356  2.02623  3.45513  4.52177  2.85726  3.06171  2.84990  2.95029  2.19028  2.82791  3.64867  5.75552  4.41819    820 e x - -
          2.68604  4.42261  2.77543  2.73152  3.46261  2.40537  3.72443  3.29306  2.67745  2.69369  4.24708  2.90345  2.73713  3.18176  2.89745  2.37881  2.77547  2.98532  4.58513  3.61526
          0.67465  0.88690  2.54165  0.03479  3.37567  0.89688  0.52398
    342   2.08335  5.73453  2.78571  2.65193  2.84937  3.62148  4.12260  3.47543  2.53070  3.59735  4.61485  2.13392  3.38092  3.18017  3.06912  2.18878  2.46797  3.34475  5.19827  4.31685    822 a x - -
          2.68618  4.42225  2.77519  2.73123  3.46354  2.40513  3.72494  3.29354  2.67741  2.69355  4.24690  2.90347  2.73739  3.18146  2.89801  2.37887  2.77519  2.98518  4.58477  3.61503
          0.17867  5.76583  1.82954  0.61958  0.77255  0.90293  0.51983
    343   2.57421  5.19549  3.14770  2.95091  3.40714  3.37387  4.05186  2.44470  2.79550  2.31266  4.36184  3.25691  1.86577  2.92936  3.26470  2.75602  3.06541  2.66042  5.88186  4.52651    823 p x - -
          2.68618  4.42225  2.77519  2.73123  3.46354  2.40513  3.72494  3.29354  2.67741  2.69355  4.24690  2.90347  2.73739  3.18146  2.89801  2.37887  2.77519  2.98518  4.58477  3.61503
          0.36600  5.68293  1.19372  0.61958  0.77255  0.53465  0.88158
    344   1.66839  5.64356  3.06446  2.65271  4.29383  2.66664  3.72368  4.01088  2.50681  2.91802  4.27850  2.61372  3.07225  3.09390  2.88267  2.37581  3.00288  3.46675  4.63954  4.45795    824 a . - -
          2.68618  4.42225  2.77519  2.73123  3.46354  2.40513  3.72494  3.29354  2.67741  2.69355  4.24690  2.90347  2.73739  3.18146  2.89801  2.37887  2.77519  2.98518  4.58477  3.61503
          0.16515  5.60354  1.90686  0.61958  0.77255  1.77175  0.18637
    345   2.50612  5.01554  2.66877  2.74528  3.23325  3.34837  3.88724  3.30805  2.57502  3.18330  4.13968  2.94135  2.72058  3.10345  3.05905  1.73280  2.93532  2.91805  5.62985  4.19723    825 s . - -
          2.68265  4.41605  2.77673  2.72926  3.46630  2.40829  3.71950  3.29708  2.68098  2.69094  4.25010  2.90553  2.73921  3.17668  2.89700  2.37734  2.77524  2.98629  4.58547  3.61363
          1.91018  0.67503  1.07060  3.01082  0.05051  0.40550  1.09854
    346   2.51744  4.63326  3.91188  3.57787  3.25387  3.75053  4.35205  2.06448  3.75227  1.83608  3.38426  3.97988  3.58070  3.61260  3.59699  3.09300  3.07463  1.48259  5.25349  4.00694    885 v x - -
          2.68618  4.42225  2.77519  2.73123  3.46354  2.40513  3.72494  3.29354  2.67741  2.69355  4.24690  2.90347  2.73739  3.18146  2.89801  2.37887  2.77519  2.98518  4.58477  3.61503
          0.06765  5.61236  2.78446  0.61958  0.77255  0.53236  0.88483
    347   1.90874  5.01372  3.67899  3.23452  3.35727  3.88855  4.23341  2.85664  3.12960  3.13518  4.20595  3.52867  3.05675  3.39141  3.06024  2.03913  2.25871  1.94031  5.50480  4.44138    886 a . - -
          2.68225  4.41689  2.77498  2.73060  3.45993  2.40691  3.71480  3.29526  2.68085  2.69209  4.24579  2.90438  2.73717  3.18230  2.90103  2.37741  2.77818  2.98575  4.58419  3.61831
          0.71510  0.69286  4.53660  2.82028  0.06144  0.81827  0.58195
    348   2.88503  5.84340  2.62194  2.56484  4.99251  3.42235  3.90435  3.78831  1.55487  3.87173  4.74874  3.22395  3.73987  2.92278  2.93082  2.47058  1.86674  3.03179  6.10829  4.77579    978 k x - -
          2.68618  4.42225  2.77519  2.73123  3.46354  2.40513  3.72494  3.29354  2.67741  2.69355  4.24690  2.90347  2.73739  3.18146  2.89801  2.37887  2.77519  2.98518  4.58477  3.61503
          0.37814  5.87406  1.16457  0.61958  0.77255  0.69420  0.69209
    349   2.55999  5.67114  2.59423  2.58769  4.71024  2.90239  3.90008  4.32969  2.40318  3.76575  4.54038  3.05498  3.68648  2.33093  1.72693  2.46057  2.60032  3.63869  6.10342  4.38836    979 r x - -
          2.68618  4.42225  2.77519  2.73123  3.46354  2.40513  3.72494  3.29354  2.67741  2.69355  4.24690  2.90347  2.73739  3.18146  2.89801  2.37887  2.77519  2.98518  4.58477  3.61503
          0.01333  5.58278  4.65881  0.61958  0.77255  0.33656  1.25254
    350   2.49926  5.84288  1.89313  2.64216  4.83910  3.17443  4.32777  4.40643  2.90198  3.07851  3.09886  3.26446  1.62055  3.12240  3.26044  2.65132  3.18861  3.49937  6.28281  4.63835    980 p x - -
          2.68618  4.42225  2.77519  2.73123  3.46354  2.40513  3.72494  3.29354  2.67741  2.69355  4.24690  2.90347  2.73739  3.18146  2.89801  2.37887  2.77519  2.98518  4.58477  3.61503
          0.04881  5.91726  3.10228  0.61958  0.77255  0.92460  0.50532
    351   2.94292  5.77679  3.04693  2.74716  2.46561  3.04588  3.79340  3.45833  2.35437  2.41248  4.57621  3.24428  3.54841  2.91114  3.01479  2.06802  2.36499  3.25488  6.01180  3.98648    981 s x - -
          2.68618  4.42225  2.77519  2.73123  3.46354  2.40513  3.72494  3.29354  2.67741  2.69355  4.24690  2.90347  2.73739  3.18146  2.89801  2.37887  2.77519  2.98518  4.58477  3.61503
          0.00415  5.88242  6.60477  0.61958  0.77255  1.05988  0.42541
    352   2.74003  4.83273  4.35242  3.76611  3.00245  3.75186  4.38312  1.71911  3.15786  1.73591  3.14898  3.59472  4.26581  4.16652  3.82164  2.70116  2.76385  1.98887  5.53173  4.19607    982 i x - -
          2.68618  4.42225  2.77519  2.73123  3.46354  2.40513  3.72494  3.29354  2.67741  2.69355  4.24690  2.90347  2.73739  3.18146  2.89801  2.37887  2.77519  2.98518  4.58477  3.61503
          0.00828  5.89175  5.20649  0.61958  0.77255  0.69680  0.68951
    353   2.80450  5.64560  1.61126  2.27336  4.87133  3.66281  4.17884  4.65725  2.86914  4.02885  4.57643  3.09173  3.25352  3.01441  3.42434  1.69232  2.45175  4.04741  6.31461  3.34827    983 d x - -
          2.68618  4.42225  2.77519  2.73123  3.46354  2.40513  3.72494  3.29354  2.67741  2.69355  4.24690  2.90347  2.73739  3.18146  2.89801  2.37887  2.77519  2.98518  4.58477  3.61503
          0.05721  5.93520  2.93830  0.61958  0.77255  0.79456  0.60108
    354   2.36283  4.98578  4.63532  3.51022  3.71225  4.24420  4.69296  2.97326  2.92363  2.21159  3.81554  4.29020  1.29598  3.72754  4.19305  2.67393  3.45704  2.10577  4.51602  4.17409    984 p x - -
          2.68618  4.42225  2.77519  2.73123  3.46354  2.40513  3.72494  3.29354  2.67741  2.69355  4.24690  2.90347  2.73739  3.18146  2.89801  2.37887  2.77519  2.98518  4.58477  3.61503
          0.00409  5.89750  6.61985  0.61958  0.77255  0.63675  0.75291
    355   2.75249  5.24086  2.58681  1.88525  4.20158  3.77893  4.24943  3.14215  2.51140  2.59962  4.74216  3.13862  4.42305  2.78624  2.48888  2.78573  2.95074  2.17748  4.73326  4.78875    985 e x - -
          2.68618  4.42225  2.77519  2.73123  3.46354  2.40513  3.72494  3.29354  2.67741  2.69355  4.24690  2.90347  2.73739  3.18146  2.89801  2.37887  2.77519  2.98518  4.58477  3.61503
          0.00462  5.94949  6.21262  0.61958  0.77255  0.88568  0.53176
    356   2.22311  5.89326  2.05307  2.20972  4.97763  3.48726  3.98146  4.46257  2.21756  3.80899  4.93359  2.70779  3.66607  2.34233  2.62800  2.39830  2.97492  3.48615  5.47604  4.87030    986 d x - -
          2.68622  4.42231  2.77497  2.73121  3.46359  2.40518  3.72481  3.29360  2.67745  2.69360  4.24695  2.90335  2.73745  3.18143  2.89806  2.37881  2.77523  2.98524  4.58451  3.61509
          0.05973  2.86981  6.67110  0.16716  1.87122  0.84053  0.56472
    357   0.57059  4.78159  4.32183  4.07767  3.85153  3.81559  4.79956  3.13343  3.92494  3.10532  4.01435  4.16100  3.61084  4.02285  4.26405  3.46462  3.44983  2.73194  5.63494  4.40349    988 A x - -
          2.68618  4.42225  2.77519  2.73123  3.46354  2.40513  3.72494  3.29354  2.67741  2.69355  4.24690  2.90347  2.73739  3.18146  2.89801  2.37887  2.77519  2.98518  4.58477  3.61503
          0.00657  5.95297  5.53307  0.61958  0.77255  0.86853  0.54398
    358   2.88192  4.86466  5.10441  4.84056  2.22628  4.60162  4.99352  1.58932  4.40095  1.10884  3.98359  4.82294  4.59666  4.75572  4.08434  3.77718  3.43587  2.15953  5.34395  4.27990    989 l x - -
          2.68618  4.42225  2.77519  2.73123  3.46354  2.40513  3.72494  3.29354  2.67741  2.69355  4.24690  2.90347  2.73739  3.18146  2.89801  2.37887  2.77519  2.98518  4.58477  3.61503
          0.11682  5.95027  2.22888  0.61958  0.77255  0.88187  0.53445
    359   2.19268  5.61963  2.81135  2.57016  4.47370  3.50560  4.10041  3.94366  1.93415  2.52081  4.36095  2.52194  3.42967  2.85319  2.81245  2.24032  2.96829  3.41229  6.25041  4.61563    990 k x - -
          2.68618  4.42225  2.77519  2.73123  3.46354  2.40513  3.72494  3.29354  2.67741  2.69355  4.24690  2.90347  2.73739  3.18146  2.89801  2.37887  2.77519  2.98518  4.58477  3.61503
          0.00434  5.83779  6.56014  0.61958  0.77255  1.30197  0.31745
    360   2.08640  5.66132  3.33073  3.00748  3.67876  2.53824  3.63005  3.17041  1.85740  3.45028  4.54637  3.35153  4.51269  2.98524  3.25858  2.43371  2.34082  2.52591  5.22753  4.44447    991 k x - -
          2.68618  4.42225  2.77519  2.73123  3.46354  2.40513  3.72494  3.29354  2.67741  2.69355  4.24690  2.90347  2.73739  3.18146  2.89801  2.37887  2.77519  2.98518  4.58477  3.61503
          0.01052  5.83779  4.88648  0.61958  0.77255  1.27047  0.32948
    361   1.15796  4.80419  4.96207  4.76478  2.12016  4.59699  4.93053  2.66035  4.47426  2.01586  3.92290  4.75510  4.96051  4.68684  4.56606  3.84094  3.05548  1.84044  5.42787  3.74731    992 a x - -
          2.68617  4.42232  2.77517  2.73104  3.46357  2.40516  3.72501  3.29357  2.67748  2.69341  4.24696  2.90351  2.73742  3.18153  2.89807  2.37891  2.77513  2.98509  4.58484  3.61510
          0.02608  3.71500  6.57796  0.99362  0.46241  0.48199  0.96116
    362   2.07988  4.94950  4.26395  1.78532  3.70808  4.14347  4.76827  2.74756  3.38724  1.76768  3.57190  3.96854  4.53798  3.97076  3.97423  2.75058  2.96992  1.99218  5.08868  4.16408   1001 l x - -
          2.68618  4.42225  2.77519  2.73123  3.46354  2.40513  3.72494  3.29354  2.67741  2.69355  4.24690  2.90347  2.73739  3.18146  2.89801  2.37887  2.77519  2.98518  4.58477  3.61503
          0.01927  5.96867  4.10267  0.61958  0.77255  0.82584  0.57601
    363   2.43189  5.90123  2.03585  2.29643  4.89833  3.60446  4.07627  3.91946  2.04096  3.93344  4.57748  2.73929  4.17796  2.05327  3.09471  2.47661  2.77777  3.54708  5.95280  4.14774   1002 d x - -
          2.68618  4.42225  2.77519  2.73123  3.46354  2.40513  3.72494  3.29354  2.67741  2.69355  4.24690  2.90347  2.73739  3.18146  2.89801  2.37887  2.77519  2.98518  4.58477  3.61503
          0.00542  5.96191  5.86634  0.61958  0.77255  0.92800  0.50310
    364   1.96310  4.32712  3.71724  3.08772  2.27619  3.92639  2.70418  3.47090  2.94101  2.84307  4.20410  3.64931  4.69251  3.06413  3.26620  2.39641  2.10198  2.85196  5.96996  3.31028   1003 a x - -
          2.68618  4.42225  2.77519  2.73123  3.46354  2.40513  3.72494  3.29354  2.67741  2.69355  4.24690  2.90347  2.73739  3.18146  2.89801  2.37887  2.77519  2.98518  4.58477  3.61503
          0.00534  5.96431  5.89292  0.61958  0.77255  0.93372  0.49937
    365   2.66931  4.87891  5.43953  4.82587  3.04395  4.66702  4.72894  2.49688  3.03749  0.85579  2.41065  4.70269  4.85004  4.48189  4.63298  3.76171  3.10460  2.63194  5.50030  4.02855   1004 l x - -
          2.68618  4.42225  2.77519  2.73123  3.46354  2.40513  3.72494  3.29354  2.67741  2.69355  4.24690  2.90347  2.73739  3.18146  2.89801  2.37887  2.77519  2.98518  4.58477  3.61503
          0.00518  5.96595  5.95303  0.61958  0.77255  0.71936  0.66761
    366   2.82464  5.91203  2.52676  2.60331  4.92257  1.59947  3.76177  2.96309  2.59091  3.19400  4.72530  2.76504  4.24539  2.65471  3.26006  2.15352  3.26082  3.69956  6.34531  4.81916   1005 g x - -
          2.68618  4.42225  2.77519  2.73123  3.46354  2.40513  3.72494  3.29354  2.67741  2.69355  4.24690  2.90347  2.73739  3.18146  2.89801  2.37887  2.77519  2.98518  4.58477  3.61503
          0.01100  5.98533  4.77612  0.61958  0.77255  0.84787  0.55919
    367   1.84011  5.05749  4.46110  3.89413  3.79556  1.95495  4.15105  2.84123  3.72268  1.35178  4.07778  4.30162  3.10072  3.53703  4.00561  3.30712  3.16552  2.84614  5.37891  4.04444   1006 l x - -
          2.68618  4.42225  2.77519  2.73123  3.46354  2.40513  3.72494  3.29354  2.67741  2.69355  4.24690  2.90347  2.73739  3.18146  2.89801  2.37887  2.77519  2.98518  4.58477  3.61503
          0.00702  5.97889  5.41211  0.61958  0.77255  0.87784  0.53731
    368   1.99214  5.91148  3.09879  2.48179  5.00565  3.64510  3.99625  4.22455  1.81390  4.09412  4.84948  3.02027  1.83553  2.91128  3.35735  2.61259  2.50731  4.04637  6.34360  4.93207   1007 k x - -
          2.68618  4.42225  2.77519  2.73123  3.46354  2.40513  3.72494  3.29354  2.67741  2.69355  4.24690  2.90347  2.73739  3.18146  2.89801  2.37887  2.77519  2.98518  4.58477  3.61503
          0.09510  5.97787  2.42828  0.61958  0.77255  0.85577  0.55331
    369   3.00584  4.99162  3.92533  3.50665  2.70259  4.37645  3.24815  1.71671  3.07423  2.66389  3.85769  3.51786  3.82133  4.03233  4.02753  3.15626  2.03441  2.18360  5.08398  2.53114   1008 i x - -
          2.68618  4.42225  2.77519  2.73123  3.46354  2.40513  3.72494  3.29354  2.67741  2.69355  4.24690  2.90347  2.73739  3.18146  2.89801  2.37887  2.77519  2.98518  4.58477  3.61503
          0.25769  5.89079  1.49431  0.61958  0.77255  0.59695  0.79959
    370   2.75036  5.73785  2.70260  2.61276  3.88315  3.62409  3.09339  4.22427  2.44597  3.71776  4.78100  3.04447  2.23255  3.19750  3.20246  2.32569  2.02610  3.29748  5.20907  2.85529   1009 t x - -
          2.68618  4.42225  2.77519  2.73123  3.46354  2.40513  3.72494  3.29354  2.67741  2.69355  4.24690  2.90347  2.73739  3.18146  2.89801  2.37887  2.77519  2.98518  4.58477  3.61503
          0.01999  5.73823  4.10028  0.61958  0.77255  0.52146  0.90054
    371   2.29763  5.85391  2.26068  2.70405  4.54186  3.13865  4.01968  4.24727  2.21126  2.96537  4.52546  1.75813  3.13495  3.32984  3.20837  2.73637  2.87207  3.17084  6.28233  4.61354   1010 n x - -
          2.68618  4.42225  2.77519  2.73123  3.46354  2.40513  3.72494  3.29354  2.67741  2.69355  4.24690  2.90347  2.73739  3.18146  2.89801  2.37887  2.77519  2.98518  4.58477  3.61503
          0.17679  5.91510  1.83667  0.61958  0.77255  1.15267  0.37949
    372   2.60431  5.75161  2.02823  2.21204  4.63156  2.86587  3.97100  3.91420  2.46001  3.47501  4.67432  2.48041  3.54379  2.98522  2.72772  2.36062  3.03604  2.94695  3.97273  4.78033   1011 d x - -
          2.68618  4.42225  2.77519  2.73123  3.46354  2.40513  3.72494  3.29354  2.67741  2.69355  4.24690  2.90347  2.73739  3.18146  2.89801  2.37887  2.77519  2.98518  4.58477  3.61503
          0.34100  5.74407  1.25266  0.61958  0.77255  1.10198  0.40378
    373   2.08464  5.61357  2.27748  2.15066  4.87678  3.14976  3.71701  4.27339  2.55886  3.00828  4.29261  3.03416  3.48543  2.70351  3.04816  2.36485  2.45315  3.27186  5.75539  4.64315   1012 a . - -
          2.68618  4.42225  2.77519  2.73123  3.46354  2.40513  3.72494  3.29354  2.67741  2.69355  4.24690  2.90347  2.73739  3.18146  2.89801  2.37887  2.77519  2.98518  4.58477  3.61503
          0.08663  5.50451  2.53942  0.61958  0.77255  1.95690  0.15233
    374   1.86535  5.39464  2.83067  2.39196  4.50354  3.65331  4.08553  3.50124  2.57805  2.13914  4.06599  2.99538  3.76378  3.05200  3.27735  2.50536  2.87957  2.48064  5.87370  4.34999   1013 a . - -
          2.68453  4.42302  2.77504  2.73128  3.46407  2.40572  3.72539  3.29365  2.67755  2.69399  4.24712  2.90399  2.73819  3.18041  2.89848  2.37820  2.77506  2.98443  4.58544  3.61578
          1.20957  0.45810  2.67089  0.74582  0.64311  1.43294  0.27260
    375   1.76714  4.48645  4.84687  3.96929  3.13747  4.18654  4.35029  2.29388  3.91811  1.87356  2.64186  4.02719  2.94116  4.11653  3.82962  2.64414  2.85218  2.17731  5.20796  4.02431   1036 a x - -
          2.68648  4.42279  2.77567  2.73028  3.46405  2.40566  3.72539  3.29341  2.67703  2.69321  4.24689  2.90389  2.73759  3.18133  2.89840  2.37880  2.77462  2.98427  4.58530  3.61557
          1.69083  0.20629  6.19666  0.02382  3.74910  0.73773  0.65046
    376   1.99869  5.77361  2.66460  2.19129  4.96490  3.69669  4.07914  3.59139  2.54593  3.52916  4.44820  2.94775  2.81434  2.95087  3.23717  1.83968  3.00505  2.81139  6.20785  4.62824   1038 s . - -
          2.68618  4.42225  2.77519  2.73123  3.46354  2.40513  3.72494  3.29354  2.67741  2.69355  4.24690  2.90347  2.73739  3.18146  2.89801  2.37887  2.77519  2.98518  4.58477  3.61503
          0.00728  5.77146  5.48794  0.61958  0.77255  1.57086  0.23303
    377   2.69494  5.77430  2.64496  2.33193  4.50949  2.51319  3.75126  3.55680  2.29476  3.39465  4.13744  2.18551  3.92756  3.05040  2.71602  2.82259  2.24189  3.38497  5.87470  3.96801   1039 n . - -
          2.68618  4.42225  2.77519  2.73123  3.46354  2.40513  3.72494  3.29354  2.67741  2.69355  4.24690  2.90347  2.73739  3.18146  2.89801  2.37887  2.77519  2.98518  4.58477  3.61503
          0.00959  5.76883  5.04886  0.61958  0.77255  1.57625  0.23162
    378   2.48128  5.74142  3.15542  2.02044  3.44534  3.04900  3.87413  2.90752  2.47358  3.20035  4.51728  2.85368  2.35512  2.76075  3.01914  2.81276  3.02736  2.97214  5.87821  3.90078   1040 e . - -
          2.68618  4.42225  2.77519  2.73123  3.46354  2.40513  3.72494  3.29354  2.67741  2.69355  4.24690  2.90347  2.73739  3.18146  2.89801  2.37887  2.77519  2.98518  4.58477  3.61503
          0.15294  5.76392  1.97556  0.61958  0.77255  1.58622  0.22903
    379   2.60946  5.67638  2.15384  1.87353  3.66661  3.01606  3.88138  3.85094  2.75130  3.05585  4.05056  3.01990  3.71076  2.90765  3.00888  2.40584  2.30912  3.55166  6.11228  4.51379   1041 e . - -
          2.68618  4.42225  2.77519  2.73123  3.46354  2.40513  3.72494  3.29354  2.67741  2.69355  4.24690  2.90347  2.73739  3.18146  2.89801  2.37887  2.77519  2.98518  4.58477  3.61503
          0.03293  5.61639  3.54888  0.61958  0.77255  1.83013  0.17482
    380   2.15889  5.63110  2.98993  2.00771  3.35029  2.84885  3.93604  3.82630  2.58816  3.27392  4.05157  3.24802  3.56758  2.91294  2.89436  2.31318  2.69290  2.56809  6.07472  4.67489   1042 e . - -
          2.68618  4.42225  2.77519  2.73123  3.46354  2.40513  3.72494  3.29354  2.67741  2.69355  4.24690  2.90347  2.73739  3.18146  2.89801  2.37887  2.77519  2.98518  4.58477  3.61503
          0.05504  5.58903  2.99950  0.61958  0.77255  1.86622  0.16807
    381   2.89190  5.59981  2.67183  2.13944  4.05743  3.57539  2.90424  3.38744  2.61029  3.13767  4.35680  3.00767  3.85160  2.98753  3.02794  2.54824  2.17700  3.11583  6.04444  2.49384   1043 e . - -
          2.68618  4.42225  2.77519  2.73123  3.46354  2.40513  3.72494  3.29354  2.67741  2.69355  4.24690  2.90347  2.73739  3.18146  2.89801  2.37887  2.77519  2.98518  4.58477  3.61503
          0.04014  5.53985  3.34043  0.61958  0.77255  1.92575  0.15755
    382   2.45639  5.57775  2.72264  2.47025  3.90589  3.29607  3.76047  3.19877  2.24467  2.18059  4.40280  2.82158  4.11137  2.15831  3.05291  2.82380  3.03966  3.22159  5.89643  3.94856   1044 q . - -
          2.68499  4.42623  2.77460  2.73175  3.46064  2.40627  3.71493  3.29354  2.67838  2.69534  4.23924  2.90576  2.73821  3.18291  2.89913  2.37930  2.77396  2.98225  4.58691  3.61692
          1.33173  0.32081  4.56416  2.16813  0.12148  0.94889  0.48967
    383   1.89478  5.73392  2.47270  1.97272  4.34156  2.45967  3.24524  3.66645  2.65583  3.74218  4.71954  3.01891  3.66357  3.07978  3.23393  2.37819  3.15293  3.08134  5.45267  4.45524   1087 a x - -
          2.68618  4.42225  2.77519  2.73123  3.46354  2.40513  3.72494  3.29354  2.67741  2.69355  4.24690  2.90347  2.73739  3.18146  2.89801  2.37887  2.77519  2.98518  4.58477  3.61503
          0.14862  5.70697  2.00411  0.61958  0.77255  1.54307  0.24045
    384   2.26993  5.33807  2.53187  2.37068  4.70668  2.96778  3.56182  4.24204  2.20897  3.33011  4.57793  2.95695  2.96595  2.86279  3.02704  2.04761  2.53396  3.54263  6.10325  4.48882   1088 s x - -
          2.68618  4.42225  2.77519  2.73123  3.46354  2.40513  3.72494  3.29354  2.67741  2.69355  4.24690  2.90347  2.73739  3.18146  2.89801  2.37887  2.77519  2.98518  4.58477  3.61503
          0.02570  5.58379  3.83462  0.61958  0.77255  1.76929  0.18688
    385   2.31376  5.49739  3.01243  1.67201  4.99637  3.12182  3.26806  3.43202  2.65687  3.28801  4.28039  2.65352  2.49105  2.92073  3.10745  2.89499  2.78534  3.39792  5.13874  4.68328   1089 e x - -
          2.68618  4.42225  2.77519  2.73123  3.46354  2.40513  3.72494  3.29354  2.67741  2.69355  4.24690  2.90347  2.73739  3.18146  2.89801  2.37887  2.77519  2.98518  4.58477  3.61503
          0.00851  5.57726  5.36271  0.61958  0.77255  1.60421  0.22445
    386   2.41232  5.60526  3.32144  2.72970  3.51270  3.28684  3.01085  3.47419  2.27498  3.71003  4.57467  3.11114  4.25552  3.08708  3.09398  1.77563  2.01364  2.98659  6.05882  4.19992   1090 s x - -
          2.68619  4.42199  2.77519  2.73124  3.46355  2.40510  3.72496  3.29355  2.67741  2.69353  4.24691  2.90346  2.73741  3.18147  2.89802  2.37887  2.77521  2.98519  4.58478  3.61504
          0.01739  4.73407  4.77347  0.73633  0.65176  1.76069  0.18865
    387   2.95978  4.48370  4.94385  3.41664  2.29086  4.21113  4.17578  2.79130  4.29469  2.18316  3.05774  4.47370  4.68674  3.99332  3.98862  2.85050  3.11401  2.36107  4.31055  1.33436   1094 y x - -
          2.68618  4.42225  2.77519  2.73123  3.46354  2.40513  3.72494  3.29354  2.67741  2.69355  4.24690  2.90347  2.73739  3.18146  2.89801  2.37887  2.77519  2.98518  4.58477  3.61503
          0.01211  5.61528  4.78002  0.61958  0.77255  1.72853  0.19546
    388   2.64264  5.26344  3.33633  2.65405  3.23483  4.00319  3.98070  2.43517  2.37174  2.97185  3.94267  3.29303  4.40710  3.36050  2.66158  2.78381  2.37640  1.82277  5.79281  4.09162   1095 v x - -
          2.68618  4.42225  2.77519  2.73123  3.46354  2.40513  3.72494  3.29354  2.67741  2.69355  4.24690  2.90347  2.73739  3.18146  2.89801  2.37887  2.77519  2.98518  4.58477  3.61503
          0.00649  5.62144  5.85935  0.61958  0.77255  1.68843  0.20433
    389   2.82914  3.94897  4.60654  4.17722  2.56764  4.38393  4.59759  1.36593  3.76156  1.64389  3.62011  4.35141  3.50138  3.77986  4.32128  3.67447  3.48513  1.96303  5.28053  4.01844   1096 i x - -
          2.68618  4.42225  2.77519  2.73123  3.46354  2.40513  3.72494  3.29354  2.67741  2.69355  4.24690  2.90347  2.73739  3.18146  2.89801  2.37887  2.77519  2.98518  4.58477  3.61503
          0.00978  5.63968  5.08615  0.61958  0.77255  1.76036  0.18872
    390   3.04847  5.70322  2.38507  2.35800  4.35254  3.46210  3.54307  4.32538  1.78900  3.14660  4.61524  2.95328  4.35841  2.99074  2.55447  2.22431  2.09854  3.91574  6.13559  4.57478   1097 k x - -
          2.68618  4.42225  2.77519  2.73123  3.46354  2.40513  3.72494  3.29354  2.67741  2.69355  4.24690  2.90347  2.73739  3.18146  2.89801  2.37887  2.77519  2.98518  4.58477  3.61503
          0.01975  5.64002  4.13497  0.61958  0.77255  0.46453  0.99003
    391   3.19450  5.85609  2.42039  2.82400  4.29191  1.17687  3.06323  4.61611  2.84390  3.85577  4.82518  1.96979  4.40232  3.19449  3.47196  3.02868  3.21767  4.12262  5.64997  4.60097   1098 g x - -
          2.68619  4.42230  2.77517  2.73125  3.46329  2.40506  3.72486  3.29356  2.67746  2.69358  4.24695  2.90341  2.73743  3.18149  2.89806  2.37887  2.77519  2.98524  4.58482  3.61502
          0.16359  3.24000  2.19151  0.47616  0.97065  1.01131  0.45215
    392   2.70268  4.17582  4.39214  4.17064  3.26824  4.19420  3.05631  2.42950  3.78445  2.44036  3.86736  4.55352  3.79479  3.92778  3.68834  3.34882  1.72442  1.39740  4.17675  4.07304   1103 v x - -
          2.68615  4.42226  2.77520  2.73124  3.46355  2.40507  3.72495  3.29353  2.67742  2.69356  4.24691  2.90347  2.73740  3.18147  2.89802  2.37888  2.77520  2.98519  4.58478  3.61504
          0.36403  4.32165  1.23152  0.42554  1.05964  0.78713  0.60724
    393   2.81060  5.43670  3.22535  2.54999  4.49812  3.76504  4.03274  4.12470  2.76201  3.43190  4.09414  3.10076  0.99564  3.15650  3.27888  2.83930  3.08176  3.71588  6.03102  4.46786   1105 p x - -
          2.68618  4.42225  2.77519  2.73123  3.46354  2.40513  3.72494  3.29354  2.67741  2.69355  4.24690  2.90347  2.73739  3.18146  2.89801  2.37887  2.77519  2.98518  4.58477  3.61503
          0.08483  5.59909  2.55576  0.61958  0.77255  1.64000  0.21565
    394   2.37805  5.04155  2.23771  2.87072  2.66766  2.63821  4.04297  3.37129  2.79402  3.36741  4.17118  3.28187  2.67745  3.24493  3.43646  2.89376  2.49752  2.42958  5.61888  3.62091   1106 d x - -
          2.68618  4.42225  2.77520  2.73123  3.46354  2.40513  3.72495  3.29354  2.67741  2.69355  4.24690  2.90347  2.73737  3.18146  2.89801  2.37886  2.77520  2.98518  4.58477  3.61503
          0.06987  5.03310  2.79739  0.56820  0.83597  1.87275  0.16688
    395   1.83591  5.53708  3.27931  2.70562  4.60676  3.03474  3.76255  3.90013  2.38681  3.65755  4.27076  3.31116  4.18427  3.05320  3.00501  2.14603  1.83968  3.61101  5.99145  3.09901   1108 a x - -
          2.68618  4.42225  2.77519  2.73123  3.46354  2.40513  3.72494  3.29354  2.67741  2.69355  4.24690  2.90347  2.73739  3.18146  2.89801  2.37887  2.77519  2.98518  4.58477  3.61503
          0.19114  5.49610  1.77265  0.61958  0.77255  0.43792  1.03670
    396   2.81166  5.19778  3.67809  3.11278  3.51902  3.57759  4.08155  2.95754  3.16363  1.63072  4.20838  3.23521  3.98180  3.61138  3.35881  1.65616  2.51764  2.61488  5.75555  4.03821   1109 l . - -
          2.68325  4.42279  2.77592  2.73077  3.46434  2.40315  3.72569  3.29419  2.67825  2.69408  4.24676  2.90420  2.73821  3.18181  2.89886  2.37955  2.77556  2.98373  4.58565  3.61582
          1.14363  0.96626  1.20118  0.95136  0.48811  0.38043  1.15064
    397   2.91358  5.71880  2.29674  2.43670  4.88415  3.81139  4.10432  3.66150  2.60292  2.95024  4.49950  3.19236  4.07895  2.24583  2.88249  2.11938  2.60096  2.14071  6.15658  4.49287   1121 s x - -
          2.68572  4.42267  2.77506  2.73117  3.46393  2.40476  3.72521  3.29392  2.67738  2.69396  4.24731  2.90322  2.73780  3.18059  2.89830  2.37858  2.77526  2.98560  4.58509  3.61545
          0.87935  0.68434  2.51920  0.03029  3.51192  1.35278  0.29911
    398   2.69191  5.56942  1.46931  2.20015  5.02372  3.62609  4.00893  3.61456  2.50742  3.99086  4.60601  3.14284  1.93489  3.04947  3.37490  2.99266  2.97144  4.02449  6.15072  4.74040   1123 d x - -
          2.68618  4.42225  2.77519  2.73123  3.46354  2.40513  3.72494  3.29354  2.67741  2.69355  4.24690  2.90347  2.73739  3.18146  2.89801  2.37887  2.77519  2.98518  4.58477  3.61503
          0.06079  5.67012  2.89081  0.61958  0.77255  1.28269  0.32475
    399   3.01291  4.65838  4.82087  4.47571  3.12251  4.45159  4.77505  2.08650  4.30039  2.66625  3.82815  4.54961  1.52168  3.59431  4.02351  3.49498  3.36383  1.31522  5.32955  4.11428   1124 v x - -
          2.68618  4.42225  2.77519  2.73123  3.46354  2.40513  3.72494  3.29354  2.67741  2.69355  4.24690  2.90347  2.73739  3.18146  2.89801  2.37887  2.77519  2.98518  4.58477  3.61503
          0.00506  5.68562  6.40797  0.61958  0.77255  1.65712  0.21157
    400   2.61562  5.72742  3.24858  1.81672  4.99408  3.87987  3.82835  3.65199  1.40423  3.40477  4.26299  3.36283  2.98327  3.04849  2.61407  2.93782  2.87961  3.71705  5.36844  4.58219   1125 k x - -
          2.68618  4.42225  2.77519  2.73123  3.46354  2.40513  3.72494  3.29354  2.67741  2.69355  4.24690  2.90347  2.73739  3.18146  2.89801  2.37887  2.77519  2.98518  4.58477  3.61503
          0.00501  5.69467  6.41702  0.61958  0.77255  1.65647  0.21172
    401   0.94993  4.77695  4.41102  3.83676  3.89820  3.55215  3.62269  3.22340  3.60181  3.06629  3.78878  4.16917  3.69796  4.03593  3.88145  2.88187  3.29907  1.86318  5.48527  3.56345   1126 a x - -
          2.68618  4.42225  2.77519  2.73123  3.46354  2.40513  3.72494  3.29354  2.67741  2.69355  4.24690  2.90347  2.73739  3.18146  2.89801  2.37887  2.77519  2.98518  4.58477  3.61503
          0.00497  5.70202  6.42436  0.61958  0.77255  1.35844  0.29714
    402   3.00546  5.18051  3.37596  2.55155  4.87169  3.87775  3.73385  4.39183  1.70872  3.14617  4.80137  2.41330  4.38106  2.78485  1.67112  2.52476  2.95882  3.31913  5.82163  4.35571   1127 r x - -
          2.68618  4.42225  2.77519  2.73123  3.46354  2.40513  3.72494  3.29354  2.67741  2.69355  4.24690  2.90347  2.73739  3.18146  2.89801  2.37887  2.77519  2.98518  4.58477  3.61503
          0.00476  5.74653  6.46887  0.61958  0.77255  1.48603  0.25653
    403   3.09047  5.14695  3.93757  2.89851  3.75127  4.24111  4.30579  3.16700  2.42069  1.28643  2.12433  3.68750  3.47814  2.74051  3.32244  3.34827  3.47137  3.12037  5.71208  3.65717   1128 l x - -
          2.68618  4.42225  2.77519  2.73123  3.46354  2.40513  3.72494  3.29354  2.67741  2.69355  4.24690  2.90347  2.73739  3.18146  2.89801  2.37887  2.77519  2.98518  4.58477  3.61503
          0.02917  5.76248  3.66497  0.61958  0.77255  0.21639  1.63691
    404   1.95984  5.14014  3.69763  1.60738  4.81814  3.64930  4.31942  3.28986  2.48782  3.60758  3.84944  3.67717  4.64471  3.11384  3.49112  2.92790  3.26095  1.60968  6.20168  4.79547   1129 e x - -
          2.68618  4.42225  2.77519  2.73123  3.46354  2.40513  3.72494  3.29354  2.67741  2.69355  4.24690  2.90347  2.73739  3.18146  2.89801  2.37887  2.77519  2.98518  4.58477  3.61503
          0.00440  6.01552  6.23918  0.61958  0.77255  0.61185  0.78165
    405   3.22039  4.58840  4.92163  4.40682  2.14904  4.46882  4.62096  3.28548  4.65417  2.78978  3.64141  4.86294  5.07801  4.79256  4.67619  3.76384  3.75842  2.99276  3.42653  0.69879   1130 y x - -
          2.68618  4.42225  2.77519  2.73123  3.46354  2.40513  3.72494  3.29354  2.67741  2.69355  4.24690  2.90347  2.73739  3.18146  2.89801  2.37887  2.77519  2.98518  4.58477  3.61503
          0.00780  6.02992  5.22746  0.61958  0.77255  0.67211  0.71463
    406   3.21446  4.92167  5.50412  3.95725  1.81730  4.54071  4.76827  2.15337  4.52589  1.76588  3.57537  3.96817  5.07845  3.84114  4.51786  3.74302  3.28605  1.58369  4.92381  2.40045   1131 v x - -
          2.68618  4.42225  2.77519  2.73123  3.46354  2.40513  3.72494  3.29354  2.67741  2.69355  4.24690  2.90347  2.73739  3.18146  2.89801  2.37887  2.77519  2.98518  4.58477  3.61503
          0.30941  6.02803  1.33291  0.61958  0.77255  0.71331  0.67339
    407   1.72942  4.67798  3.81738  3.13274  4.40216  3.78868  3.40398  3.29580  3.14773  3.39219  4.09736  3.70284  4.31840  1.66518  2.94497  3.14235  3.40912  1.72648  5.81008  4.38346   1132 q x - -
          2.68618  4.42225  2.77519  2.73123  3.46354  2.40513  3.72494  3.29354  2.67741  2.69355  4.24690  2.90347  2.73739  3.18146  2.89801  2.37887  2.77519  2.98518  4.58477  3.61503
          0.01610  5.72349  4.36597  0.61958  0.77255  0.23377  1.56802
    408   3.04145  5.91391  3.32385  2.76672  5.25075  3.94595  3.56958  3.88448  1.58807  3.15544  4.19674  3.45896  4.46635  1.90613  2.79027  2.84024  2.63868  2.11011  5.60390  4.88248   1133 k . - -
          2.68679  4.42271  2.77498  2.73105  3.46443  2.40528  3.72563  3.29423  2.67710  2.69374  4.24737  2.90267  2.73582  3.18080  2.89868  2.37889  2.77458  2.98585  4.58566  3.61590
          0.56855  0.85935  4.58343  0.62673  0.76429  0.55632  0.85172
    409   2.55631  5.94378  2.14104  2.28771  5.29007  2.43610  4.31002  4.77689  2.48906  3.73997  4.91323  3.03336  2.45522  2.39739  3.37189  2.03231  3.17859  3.78376  6.37574  4.14314   1142 s x - -
          2.68618  4.42225  2.77519  2.73123  3.46354  2.40513  3.72494  3.29354  2.67741  2.69355  4.24690  2.90347  2.73739  3.18146  2.89801  2.37887  2.77519  2.98518  4.58477  3.61503
          0.04101  6.02604  3.27643  0.61958  0.77255  0.49082  0.94707
    410   3.08166  5.42083  1.13995  2.55098  5.11180  2.35459  4.26448  4.71909  2.73859  4.12236  4.80971  2.35212  4.35591  3.18528  3.53388  2.56991  3.12740  3.46803  6.36397  4.95288   1143 d x - -
          2.68630  4.42242  2.77414  2.73131  3.46381  2.40501  3.72495  3.29377  2.67755  2.69379  4.24713  2.90348  2.73764  3.18160  2.89821  2.37835  2.77531  2.98542  4.58497  3.61530
          0.20518  2.24662  2.52897  0.82306  0.57819  0.50527  0.92468
    411   3.06595  5.88146  2.59718  2.91024  5.14121  1.02518  4.12691  4.42976  2.66164  3.98016  4.46463  2.87322  4.36281  3.28259  3.37379  2.75335  2.74159  3.03219  6.31851  4.63033   1156 g x - -
          2.68619  4.42226  2.77520  2.73123  3.46355  2.40511  3.72495  3.29355  2.67739  2.69356  4.24691  2.90348  2.73740  3.18147  2.89798  2.37886  2.77520  2.98515  4.58478  3.61504
          0.03450  5.20331  3.56074  0.75874  0.63159  0.33532  1.25564
    412   2.85535  5.48584  2.81983  2.40137  5.03607  3.35588  2.88961  4.47028  2.49990  3.81715  4.97915  2.68384  4.59342  2.92765  3.32439  1.36427  2.24681  3.61685  6.13311  4.56127   1161 s x - -
          2.68618  4.42225  2.77519  2.73123  3.46354  2.40513  3.72494  3.29354  2.67741  2.69355  4.24690  2.90347  2.73739  3.18146  2.89801  2.37887  2.77519  2.98518  4.58477  3.61503
          0.01506  6.02009  4.38076  0.61958  0.77255  0.47334  0.97530
    413   2.50466  4.30024  5.08312  4.81149  3.36065  4.64129  5.05507  2.65310  4.52972  0.76828  3.82200  4.35514  3.85447  4.81707  4.56064  4.03278  3.65109  1.89387  5.54842  3.81173   1162 l x - -
          2.68618  4.42225  2.77519  2.73123  3.46354  2.40513  3.72494  3.29354  2.67741  2.69355  4.24690  2.90347  2.73739  3.18146  2.89801  2.37887  2.77519  2.98518  4.58477  3.61503
          0.00816  6.03583  5.16121  0.61958  0.77255  0.49086  0.94701
    414   1.55079  4.22584  3.35454  2.29392  4.76972  4.07457  3.52605  2.96699  2.34892  4.03827  4.79064  3.29370  4.61946  2.63895  2.84921  2.75257  3.16383  2.17892  6.35997  4.38034   1163 a x - -
          2.68618  4.42225  2.77519  2.73123  3.46354  2.40513  3.72494  3.29354  2.67741  2.69355  4.24690  2.90347  2.73739  3.18146  2.89801  2.37887  2.77519  2.98518  4.58477  3.61503
          0.00352  6.04639  6.76873  0.61958  0.77255  0.59723  0.79925
    415   2.73632  4.73263  4.89382  4.34123  3.67326  4.34384  4.12021  3.35813  4.12880  0.66536  3.94617  4.54646  2.46694  4.28862  3.96574  3.61435  3.69808  3.15045  5.61422  3.20340   1164 L x - -
          2.68618  4.42225  2.77519  2.73123  3.46354  2.40513  3.72494  3.29354  2.67741  2.69355  4.24690  2.90347  2.73739  3.18146  2.89801  2.37887  2.77519  2.98518  4.58477  3.61503
          0.00963  6.04639  4.93165  0.61958  0.77255  0.59723  0.79925
    416   1.87818  3.46741  4.74828  4.68791  4.07162  4.45836  5.02156  3.06611  4.52161  3.16659  3.65449  4.77923  5.06135  4.31031  4.61186  2.91000  1.36075  1.30037  5.59317  4.41119   1165 v x - -
          2.68618  4.42225  2.77519  2.73123  3.46354  2.40513  3.72494  3.29354  2.67741  2.69355  4.24690  2.90347  2.73739  3.18146  2.89801  2.37887  2.77519  2.98518  4.58477  3.61503
          0.00679  6.04030  5.42869  0.61958  0.77255  0.58765  0.81110
    417   4.69700  6.08105  5.26719  5.35570  3.23974  5.59665  1.65474  4.61618  5.16684  4.01736  5.22563  4.77389  5.92929  4.76692  4.34572  4.36639  4.74908  4.44950  0.68689  1.98809   1166 W x - -
          2.68618  4.42225  2.77519  2.73123  3.46354  2.40513  3.72494  3.29354  2.67741  2.69355  4.24690  2.90347  2.73739  3.18146  2.89801  2.37887  2.77519  2.98518  4.58477  3.61503
          0.00354  6.04120  6.76355  0.61958  0.77255  0.61364  0.77953
    418   2.85888  5.14469  2.51609  2.50042  5.29540  3.89930  4.23294  4.28538  1.58542  4.13449  4.69297  3.23862  4.54709  3.28774  1.80837  2.79388  2.86013  2.19232  6.05921  4.97381   1167 k x - -
          2.68618  4.42225  2.77519  2.73123  3.46354  2.40513  3.72494  3.29354  2.67741  2.69355  4.24690  2.90347  2.73739  3.18146  2.89801  2.37887  2.77519  2.98518  4.58477  3.61503
          0.00953  6.04375  4.94528  0.61958  0.77255  0.60336  0.79180
    419   3.46740  4.84382  5.55234  4.58100  1.62169  4.64529  5.08144  2.24105  4.71882  1.78377  3.28669  4.91374  5.10855  4.84642  4.72184  4.05897  3.76735  1.19860  5.39797  3.32151   1168 v x - -
          2.68618  4.42225  2.77519  2.73123  3.46354  2.40513  3.72494  3.29354  2.67741  2.69355  4.24690  2.90347  2.73739  3.18146  2.89801  2.37887  2.77519  2.98518  4.58477  3.61503
          0.00639  6.03929  5.52449  0.61958  0.77255  0.57087  0.83249
    420   3.42762  5.79008  3.51967  1.16297  4.59982  3.45726  4.13845  4.27748  2.88251  4.02403  4.79371  3.34951  4.43353  1.47185  3.26697  2.59000  3.10196  3.70949  6.38393  4.82789   1169 e x - -
          2.68618  4.42225  2.77519  2.73123  3.46354  2.40513  3.72494  3.29354  2.67741  2.69355  4.24690  2.90347  2.73739  3.18146  2.89801  2.37887  2.77519  2.98518  4.58477  3.61503
          0.04258  6.04310  3.23622  0.61958  0.77255  0.62742  0.76350
    421   3.26024  4.96517  5.57859  4.96672  3.35422  4.78381  5.12501  1.95044  4.75347  2.05887  3.70530  4.94952  5.14263  4.88405  4.59918  4.09822  1.66625  1.09284  5.61090  4.09856   1170 v x - -
          2.68618  4.42225  2.77519  2.73123  3.46354  2.40513  3.72494  3.29354  2.67741  2.69355  4.24690  2.90347  2.73739  3.18146  2.89801  2.37887  2.77519  2.98518  4.58477  3.61503
          0.00722  6.00419  5.35529  0.61958  0.77255  0.85649  0.55278
    422   3.11691  5.43521  1.74601  1.75354  5.27375  4.16635  3.76841  4.49851  2.09830  3.68226  4.73293  3.24377  3.72984  2.06201  2.26681  3.28373  3.54927  4.20071  6.35935  4.17100   1171 d x - -
          2.68618  4.42225  2.77519  2.73123  3.46354  2.40513  3.72494  3.29354  2.67741  2.69355  4.24690  2.90347  2.73739  3.18146  2.89801  2.37887  2.77519  2.98518  4.58477  3.61503
          0.30160  6.00114  1.35521  0.61958  0.77255  0.53001  0.88818
    423   3.31838  4.79438  3.10494  4.29245  3.73008  4.15963  3.87822  2.14087  4.13551  1.47934  1.78982  3.89013  4.82256  3.36472  3.99484  3.15846  3.01772  2.22627  5.40789  3.76743   1172 l . - -
          2.68614  4.42235  2.77522  2.73133  3.46350  2.40522  3.72504  3.29334  2.67743  2.69364  4.24699  2.90356  2.73749  3.18146  2.89810  2.37859  2.77491  2.98528  4.58486  3.61513
          0.22942  2.83086  1.92383  0.67586  0.71074  1.64712  0.21394
    424   2.86006  5.67499  2.48979  1.88464  4.91954  2.53923  3.87222  3.59979  2.26762  2.92748  4.13402  2.80537  3.72422  2.27263  2.94469  2.85538  3.02076  3.33479  6.10779  4.37469   1175 e x - -
          2.68618  4.42225  2.77519  2.73123  3.46354  2.40513  3.72494  3.29354  2.67741  2.69355  4.24690  2.90347  2.73739  3.18146  2.89801  2.37887  2.77519  2.98518  4.58477  3.61503
          0.84263  5.59313  0.56969  0.61958  0.77255  0.16478  1.88438
    425   2.99386  5.66659  2.33738  2.55084  4.47073  2.80699  3.17213  3.94845  2.65763  3.43949  4.63358  1.60480  3.04164  2.84958  3.24560  2.80862  2.83627  3.83495  6.10043  3.25365   1176 n . - -
          2.68516  4.42326  2.77393  2.72904  3.46450  2.40584  3.72530  3.29394  2.67786  2.69386  4.24753  2.90370  2.73768  3.18164  2.89891  2.37961  2.77360  2.98537  4.58564  3.61584
          1.32349  0.59377  1.70619  0.89918  0.52239  0.16249  1.89728
    426   3.22466  5.86368  1.38107  2.51509  5.05936  2.36323  3.45269  3.90938  2.96386  3.78819  3.65089  2.54464  3.56854  3.24880  3.30508  2.49309  2.66698  3.88154  6.29747  4.13317   1184 d x - -
          2.68618  4.42225  2.77519  2.73123  3.46354  2.40513  3.72494  3.29354  2.67741  2.69355  4.24690  2.90347  2.73739  3.18146  2.89801  2.37887  2.77519  2.98518  4.58477  3.61503
          0.00402  5.91354  6.63588  0.61958  0.77255  0.36158  1.19263
    427   2.73273  5.47120  3.07195  2.56210  4.90582  3.75117  2.91502  4.25396  2.74825  3.91862  4.48382  1.35890  4.60124  2.45115  3.41043  2.49505  2.26202  3.51341  6.05256  4.85450   1185 n x - -
          2.68618  4.42225  2.77519  2.73123  3.46354  2.40513  3.72494  3.29354  2.67741  2.69355  4.24690  2.90347  2.73739  3.18146  2.89801  2.37887  2.77519  2.98518  4.58477  3.61503
          0.00358  6.03102  6.75337  0.61958  0.77255  0.72081  0.66623
    428   3.20878  4.85909  4.84542  4.43274  3.40405  4.34859  3.72778  3.43393  4.36447  2.93126  3.76063  4.37769  4.82862  4.33652  4.18923  2.97131  3.57626  3.07343  0.65645  3.05043   1186 W x - -
          2.68618  4.42225  2.77520  2.73124  3.46354  2.40513  3.72495  3.29354  2.67737  2.69355  4.24690  2.90347  2.73740  3.18139  2.89801  2.37887  2.77520  2.98519  4.58477  3.61503
          0.00961  5.29303  5.39438  0.63200  0.75828  0.62486  0.76644
    429   3.52542  4.34876  5.20474  4.89394  2.53777  4.72008  4.60793  2.74669  3.91227  1.40201  3.85009  4.60823  4.98342  3.93976  3.95664  3.92823  3.51981  2.52395  3.45300  1.27749   1189 y x - -
          2.68618  4.42226  2.77516  2.73124  3.46354  2.40513  3.72495  3.29348  2.67741  2.69355  4.24690  2.90347  2.73740  3.18147  2.89797  2.37887  2.77520  2.98519  4.58477  3.61504
          0.00827  5.43817  5.55055  0.69517  0.69113  0.66915  0.71773
    430   3.03433  5.18328  3.40986  1.31545  5.14500  3.93626  2.91312  4.05836  2.96471  2.13796  4.72290  2.42426  4.61464  2.67756  3.44089  3.13417  3.03343  2.90124  5.79523  3.87809   1193 e x - -
          2.68618  4.42225  2.77519  2.73123  3.46354  2.40513  3.72494  3.29354  2.67741  2.69355  4.24690  2.90347  2.73739  3.18146  2.89801  2.37887  2.77519  2.98518  4.58477  3.61503
          0.00356  6.03458  6.75693  0.61958  0.77255  0.63805  0.75146
    431   1.09100  4.89672  5.19130  4.59545  3.76842  3.50893  4.99146  2.94314  4.16111  2.98423  3.98686  4.72704  4.71863  4.63406  4.56417  2.22560  2.03172  1.92944  5.59447  4.03008   1194 a x - -
          2.68618  4.42225  2.77519  2.73123  3.46354  2.40513  3.72494  3.29354  2.67741  2.69355  4.24690  2.90347  2.73739  3.18146  2.89801  2.37887  2.77519  2.98518  4.58477  3.61503
          0.00355  6.03938  6.76173  0.61958  0.77255  0.66691  0.72010
    432   2.74938  4.73311  3.73031  3.59187  1.75697  4.41695  2.80842  3.82367  3.17729  3.46374  4.32732  3.91544  4.60044  3.21846  3.50328  2.86015  3.01476  3.57529  3.46664  1.35845   1195 y x - -
          2.68618  4.42225  2.77519  2.73123  3.46354  2.40513  3.72494  3.29354  2.67741  2.69355  4.24690  2.90347  2.73739  3.18146  2.89801  2.37887  2.77519  2.98518  4.58477  3.61503
          0.00355  6.03938  6.76173  0.61958  0.77255  0.66691  0.72010
    433   3.22094  4.08396  5.59945  4.98824  3.95155  4.80635  5.14887  2.07416  4.34864  2.86966  3.62914  4.97155  5.16620  4.84011  4.78421  3.96737  3.85426  0.54332  5.63740  3.71818   1196 V x - -
          2.68608  4.42230  2.77517  2.73125  3.46358  2.40514  3.72495  3.29349  2.67742  2.69356  4.24683  2.90351  2.73742  3.18151  2.89805  2.37884  2.77515  2.98518  4.58482  3.61502
          0.01197  4.63379  6.12655  1.15532  0.37827  0.55752  0.85010
    434   3.25689  5.01064  0.94669  3.04776  4.80408  3.96601  4.12293  4.74327  3.11776  3.81085  4.97490  2.61366  4.61854  3.41074  3.42225  1.78461  2.97949  4.15949  6.37071  4.68938   1214 d x - -
          2.68609  4.42231  2.77509  2.73129  3.46360  2.40519  3.72479  3.29346  2.67747  2.69361  4.24696  2.90353  2.73746  3.18140  2.89807  2.37887  2.77517  2.98514  4.58382  3.61509
          0.01323  4.99874  5.05141  1.47925  0.25852  0.53299  0.88394
    435   0.77272  5.09268  3.83860  3.77446  4.24023  4.17606  4.71797  2.72075  3.65012  3.29267  3.06144  4.16474  4.34115  4.00857  3.69210  3.21073  2.62437  2.60223  5.77873  4.46567   1227 a x - -
          2.68618  4.42225  2.77519  2.73123  3.46354  2.40513  3.72494  3.29354  2.67741  2.69355  4.24690  2.90347  2.73739  3.18146  2.89801  2.37887  2.77519  2.98518  4.58477  3.61503
          0.27398  6.04922  1.43845  0.61958  0.77255  0.59935  0.79666
    436   2.36113  5.78659  2.63732  2.00781  4.67877  3.38582  3.58039  4.19906  2.23123  3.76647  3.26279  2.54754  3.78313  2.82202  2.91151  2.29342  2.49689  3.55032  6.21882  4.33651   1228 e x - -
          2.68618  4.42225  2.77519  2.73123  3.46354  2.40513  3.72494  3.29354  2.67741  2.69355  4.24690  2.90347  2.73739  3.18146  2.89801  2.37887  2.77519  2.98518  4.58477  3.61503
          0.01357  5.78041  4.56669  0.61958  0.77255  1.52840  0.24447
    437   2.26032  5.77297  2.68803  2.75655  4.83604  2.94487  4.23645  4.59608  2.86205  3.14223  4.60681  2.62049  3.08441  3.14120  3.13085  2.13862  1.56000  3.91555  5.93189  4.64034   1229 t x - -
          2.68618  4.42225  2.77519  2.73123  3.46354  2.40513  3.72494  3.29354  2.67741  2.69355  4.24690  2.90347  2.73739  3.18146  2.89801  2.37887  2.77519  2.98518  4.58477  3.61503
          0.29455  5.77813  1.37817  0.61958  0.77255  0.21179  1.65619
    438   2.40898  5.81124  3.31369  2.25271  4.66873  2.27162  2.00598  4.54604  2.77185  3.71903  4.02931  2.92732  2.00435  3.08000  3.38627  2.67214  3.18710  4.20126  6.24462  4.83436   1230 p . - -
          2.68639  4.42260  2.77525  2.73156  3.46389  2.40534  3.72524  3.29375  2.67765  2.69382  4.24725  2.90293  2.73761  3.18178  2.89835  2.37791  2.77394  2.98533  4.58512  3.61538
          0.56295  1.16339  2.13665  0.21811  1.62982  0.24151  1.53916
    439   3.14668  5.17153  2.97593  2.29422  5.23250  1.22151  2.42407  4.71879  2.65110  4.11275  4.84817  3.10459  4.22276  3.24282  3.39453  2.24947  3.19462  4.20750  6.31942  4.43401   1236 g x - -
          2.68621  4.42228  2.77515  2.73111  3.46357  2.40516  3.72497  3.29357  2.67743  2.69349  4.24693  2.90350  2.73742  3.18149  2.89804  2.37890  2.77522  2.98502  4.58480  3.61506
          0.06002  4.34688  3.09437  0.81163  0.58722  0.36006  1.19612
    440   3.03012  5.68796  2.40668  1.18519  5.27275  3.61575  3.90845  4.55636  2.25145  4.09265  4.76933  3.18288  4.53523  2.68982  2.14572  3.05623  3.07080  3.95809  6.35828  4.81222   1240 e x - -
          2.68613  4.42226  2.77521  2.73124  3.46355  2.40514  3.72496  3.29344  2.67742  2.69356  4.24691  2.90348  2.73741  3.18147  2.89802  2.37883  2.77521  2.98519  4.58478  3.61504
          0.00914  5.11239  5.78483  0.73756  0.65062  0.49034  0.94782
    441   3.42524  5.07346  5.70713  5.10309  3.88818  4.92844  5.28391  1.14307  4.52270  1.79122  4.04516  5.09353  4.92931  4.69690  4.91115  4.19574  3.75803  1.12858  5.76613  4.58818   1244 v x - -
          2.68618  4.42225  2.77519  2.73123  3.46354  2.40513  3.72494  3.29354  2.67741  2.69355  4.24690  2.90347  2.73739  3.18146  2.89801  2.37887  2.77519  2.98518  4.58477  3.61503
          0.00355  6.03831  6.76065  0.61958  0.77255  0.67699  0.70957
    442   3.41432  4.95156  4.73284  3.35602  3.39027  4.65028  2.52590  1.93337  4.39346  1.48327  3.86842  4.80744  4.64309  4.28796  3.74734  3.46438  3.68385  1.40846  5.44082  3.57834   1245 v x - -
          2.68618  4.42225  2.77519  2.73123  3.46354  2.40513  3.72494  3.29354  2.67741  2.69355  4.24690  2.90347  2.73739  3.18146  2.89801  2.37887  2.77519  2.98518  4.58477  3.61503
          0.04959  6.03892  3.07925  0.61958  0.77255  0.68090  0.70554
    443   2.20639  5.90984  3.15230  2.93774  4.68217  1.66671  3.62530  4.69279  3.10857  3.79714  4.63793  2.67527  4.49031  3.05382  3.30909  1.35445  3.35780  4.19455  6.34510  4.93673   1246 s x - -
          2.68618  4.42225  2.77519  2.73123  3.46354  2.40513  3.72494  3.29354  2.67741  2.69355  4.24690  2.90347  2.73739  3.18146  2.89801  2.37887  2.77519  2.98518  4.58477  3.61503
          0.00372  5.99305  6.71540  0.61958  0.77255  0.83463  0.56922
    444   2.86504  4.82978  5.46819  4.85480  3.86976  4.34703  5.02945  2.23764  3.68545  1.93908  3.65447  4.85091  5.06063  4.51339  4.58630  3.22247  3.50380  0.77850  5.53066  4.35406   1247 v x - -
          2.68618  4.42225  2.77519  2.73123  3.46354  2.40513  3.72494  3.29354  2.67741  2.69355  4.24690  2.90347  2.73739  3.18146  2.89801  2.37887  2.77519  2.98518  4.58477  3.61503
          0.00485  6.00228  6.04726  0.61958  0.77255  0.89480  0.52541
    445   3.00962  4.75735  4.72181  3.96064  3.78720  4.47294  4.30351  2.08339  3.58587  3.03294  3.79295  2.89179  4.95179  3.74967  3.92857  2.70417  2.00999  1.16317  5.63378  3.86772   1248 v x - -
          2.68618  4.42225  2.77519  2.73123  3.46354  2.40513  3.72494  3.29354  2.67741  2.69355  4.24690  2.90347  2.73739  3.18146  2.89801  2.37887  2.77519  2.98518  4.58477  3.61503
          0.27314  6.00112  1.44164  0.61958  0.77255  0.83456  0.56928
    446   4.04996  6.71075  0.46177  3.13051  6.00600  4.14089  4.60323  5.54480  3.35363  4.99190  5.81089  2.19702  4.84199  3.78650  3.58282  3.31793  4.26615  5.08274  7.12624  5.60415   1249 D x - -
          2.68618  4.42225  2.77520  2.73123  3.46354  2.40513  3.72495  3.29354  2.67741  2.69355  4.24683  2.90347  2.73740  3.18146  2.89801  2.37886  2.77518  2.98518  4.58477  3.61503
          0.00785  5.45265  5.64527  0.65359  0.73433  1.67302  0.20786
    447   2.86109  4.56018  4.65210  4.29363  3.55647  4.44963  4.32691  3.04888  3.95725  2.59874  3.90305  3.86903  4.26728  4.29652  3.77740  3.67739  3.56550  3.03937  1.18911  1.52645   1253 w x - -
          2.68618  4.42225  2.77519  2.73123  3.46354  2.40513  3.72494  3.29354  2.67741  2.69355  4.24690  2.90347  2.73739  3.18146  2.89801  2.37887  2.77519  2.98518  4.58477  3.61503
          0.00480  5.73797  6.46032  0.61958  0.77255  1.67657  0.20704
    448   1.76905  4.52222  4.27483  4.03990  3.73687  4.34512  4.60633  2.17509  3.56153  2.93625  3.76999  3.79927  4.68810  4.00794  3.35094  2.36401  2.57883  1.39366  5.45554  4.19486   1254 v x - -
          2.68618  4.42225  2.77519  2.73123  3.46354  2.40513  3.72494  3.29354  2.67741  2.69355  4.24690  2.90347  2.73739  3.18146  2.89801  2.37887  2.77519  2.98518  4.58477  3.61503
          0.00730  5.73797  5.50873  0.61958  0.77255  1.67657  0.20704
    449   2.12333  5.62708  3.10742  2.77309  4.74654  3.58525  3.62594  4.56591  2.54676  3.83377  4.78690  3.09157  4.26468  3.21658  2.78953  1.06668  3.17123  3.85457  5.21466  4.26167   1255 s x - -
          2.68618  4.42225  2.77519  2.73123  3.46354  2.40513  3.72494  3.29354  2.67741  2.69355  4.24690  2.90347  2.73739  3.18146  2.89801  2.37887  2.77519  2.98518  4.58477  3.61503
          0.18275  5.73548  1.80913  0.61958  0.77255  1.68102  0.20602
    450   2.87942  5.65337  1.22461  2.18412  4.19056  3.63537  3.14985  4.48186  2.79279  3.95800  4.69445  2.73766  4.13429  3.11857  3.02021  2.47371  3.15448  3.69917  6.08694  3.86316   1256 d x - -
          2.68618  4.42225  2.77519  2.73123  3.46354  2.40513  3.72494  3.29354  2.67741  2.69355  4.24690  2.90347  2.73739  3.18146  2.89801  2.37887  2.77519  2.98518  4.58477  3.61503
          0.25657  5.55847  1.50307  0.61958  0.77255  0.36795  1.17816
    451   2.03806  5.19786  1.74705  2.71324  2.82988  3.49486  4.10553  4.04724  2.90443  3.31414  3.76447  2.83298  4.16257  2.88490  3.44324  1.95855  3.40604  3.79653  5.79339  3.73078   1257 d . - -
          2.68618  4.42225  2.77519  2.73123  3.46354  2.40513  3.72494  3.29354  2.67741  2.69355  4.24690  2.90347  2.73739  3.18146  2.89801  2.37887  2.77519  2.98518  4.58477  3.61503
          0.09835  5.80054  2.40088  0.61958  0.77255  1.58887  0.22835
    452   2.36361  5.36072  3.33516  3.13877  1.66785  3.71448  4.20208  3.81207  2.75386  3.43165  4.08115  3.36323  2.19626  3.38848  3.10409  2.26749  3.01214  2.95758  5.68356  3.62246   1258 f . - -
          2.68618  4.42225  2.77519  2.73123  3.46354  2.40513  3.72494  3.29354  2.67741  2.69355  4.24690  2.90347  2.73739  3.18146  2.89801  2.37887  2.77519  2.98518  4.58477  3.61503
          0.09021  5.70714  2.48971  0.61958  0.77255  1.75928  0.18895
    453   2.77362  4.90445  3.00680  3.16416  3.69001  3.27091  4.44250  2.84476  3.51647  2.44148  2.92388  3.61515  3.43674  3.45524  3.56168  3.11302  2.27589  1.50698  4.69226  3.26589   1259 v . - -
          2.68618  4.42225  2.77519  2.73123  3.46354  2.40513  3.72494  3.29354  2.67741  2.69355  4.24690  2.90347  2.73739  3.18146  2.89801  2.37887  2.77519  2.98518  4.58477  3.61503
          0.03119  5.62232  3.60833  0.61958  0.77255  1.88163  0.16528
    454   1.51862  5.41665  2.52607  2.80862  4.75456  3.45479  3.63984  4.13993  2.84051  3.56459  4.65294  3.01452  2.09989  3.23948  3.23299  2.50016  2.58241  3.41483  5.63936  4.31289   1260 a . - -
          2.68269  4.42778  2.77771  2.73254  3.46440  2.40616  3.72479  3.29518  2.67621  2.69275  4.24740  2.90809  2.72807  3.18327  2.89737  2.37915  2.77522  2.98476  4.59105  3.61969
          0.94295  0.49639  6.31900  2.93969  0.05433  0.64278  0.74619
    455   2.52725  5.83163  2.00729  2.51517  2.86316  3.08658  3.14893  4.59221  2.14546  3.00899  4.84206  3.25131  3.05706  3.08641  3.07207  2.81206  3.04318  2.56677  6.26583  4.85640   1391 d x - -
          2.68618  4.42225  2.77519  2.73123  3.46354  2.40513  3.72494  3.29354  2.67741  2.69355  4.24690  2.90347  2.73739  3.18146  2.89801  2.37887  2.77519  2.98518  4.58477  3.61503
          0.17160  5.86532  1.86529  0.61958  0.77255  0.36452  1.18590
    456   0.73705  5.13251  4.14788  3.40276  3.21278  3.36065  4.26658  3.43422  3.65048  2.93604  4.23510  3.98210  3.70077  3.85625  3.97514  3.08809  2.76358  3.30887  5.41003  3.97559   1392 a x - -
          2.68618  4.42225  2.77520  2.73124  3.46354  2.40511  3.72495  3.29352  2.67741  2.69355  4.24690  2.90347  2.73740  3.18147  2.89801  2.37885  2.77517  2.98519  4.58477  3.61503
          0.00894  5.24242  5.62406  0.66022  0.72720  0.56187  0.84430
    457   2.65059  5.66584  3.20517  2.78379  4.68621  4.16256  4.02629  4.37505  2.86102  3.58815  4.71503  3.37931  4.07205  3.25483  3.26893  1.52196  1.23559  3.69590  6.14513  4.52164   1396 t x - -
          2.68618  4.42225  2.77519  2.73123  3.46354  2.40513  3.72494  3.29354  2.67741  2.69355  4.24690  2.90347  2.73739  3.18146  2.89801  2.37887  2.77519  2.98518  4.58477  3.61503
          0.00370  5.99580  6.71815  0.61958  0.77255  0.90667  0.51729
    458   3.98396  5.34990  5.70127  5.15500  2.58459  4.86232  4.41124  3.80626  4.70000  3.06850  3.90876  4.50797  5.43382  5.06802  4.99384  4.08150  3.84788  3.61536  5.17898  0.39284   1397 Y x - -
          2.68618  4.42225  2.77519  2.73123  3.46354  2.40513  3.72494  3.29354  2.67741  2.69355  4.24690  2.90347  2.73739  3.18146  2.89801  2.37887  2.77519  2.98518  4.58477  3.61503
          0.01495  6.00527  4.39204  0.61958  0.77255  0.88964  0.52899
    459   3.31441  5.79886  3.47498  2.02950  4.78371  3.38816  3.95253  4.56979  2.13333  2.82408  4.89951  2.01578  4.14026  2.37217  1.88652  3.03426  2.66275  4.09583  5.80956  4.62816   1398 r x - -
          2.68618  4.42225  2.77519  2.73123  3.46354  2.40513  3.72494  3.29354  2.67741  2.69355  4.24690  2.90347  2.73739  3.18146  2.89801  2.37887  2.77519  2.98518  4.58477  3.61503
          0.00424  6.00036  6.34654  0.61958  0.77255  0.94980  0.48910
    460   1.75070  4.08005  4.63274  4.94195  4.03135  4.72777  5.17866  2.75098  4.75089  3.17042  4.15981  4.73402  5.17181  4.90120  4.79172  3.85643  3.69474  0.61661  5.69735  4.51785   1399 V x - -
          2.68618  4.42225  2.77520  2.73124  3.46354  2.40513  3.72491  3.29353  2.67741  2.69355  4.24690  2.90347  2.73740  3.18147  2.89797  2.37887  2.77517  2.98519  4.58477  3.61503
          0.02660  5.50227  3.80906  0.68172  0.70470  0.83659  0.56772
    461   3.40688  4.81714  4.81241  4.88088  1.84277  4.57002  4.84826  1.80049  4.66307  2.00077  3.98314  4.85845  4.46741  4.79202  4.66706  3.85408  3.60916  2.00986  3.92982  1.61395   1403 y x - -
          2.68620  4.42227  2.77516  2.73125  3.46356  2.40515  3.72496  3.29356  2.67743  2.69357  4.24686  2.90348  2.73740  3.18148  2.89803  2.37879  2.77512  2.98520  4.58479  3.61502
          0.01787  4.51479  4.99576  0.66463  0.72250  0.73115  0.65653
    462   2.72188  5.92839  2.96508  2.91847  5.05802  3.31899  4.28910  4.27757  2.18990  3.98787  4.96991  3.63182  0.88627  2.98831  3.31370  3.21682  3.48988  4.29188  6.36280  4.95376   1408 p x - -
          2.68618  4.42225  2.77519  2.73123  3.46354  2.40513  3.72494  3.29354  2.67741  2.69355  4.24690  2.90347  2.73739  3.18146  2.89801  2.37887  2.77519  2.98518  4.58477  3.61503
          0.00434  6.01496  6.27276  0.61958  0.77255  0.82240  0.57871
    463   3.25516  4.91693  5.50442  4.88914  2.37197  4.71109  5.04455  1.86319  4.63174  2.24206  3.60849  4.83655  3.06147  3.58764  4.22015  3.98353  3.66881  2.51613  1.22879  3.86959   1409 w x - -
          2.68618  4.42225  2.77519  2.73123  3.46354  2.40513  3.72494  3.29354  2.67741  2.69355  4.24690  2.90347  2.73739  3.18146  2.89801  2.37887  2.77519  2.98518  4.58477  3.61503
          0.00709  6.02214  5.37390  0.61958  0.77255  0.49504  0.94045
    464   3.27652  4.13385  3.28844  2.94667  4.56610  1.10387  3.32548  4.47999  3.08813  4.13849  4.79384  2.83850  2.87448  2.77999  3.28224  3.01538  2.29947  4.15017  4.89680  4.58587   1410 g x - -
          2.68618  4.42225  2.77520  2.73124  3.46347  2.40510  3.72495  3.29354  2.67741  2.69355  4.24690  2.90347  2.73740  3.18147  2.89801  2.37887  2.77520  2.98519  4.58477  3.61503
          0.00542  5.45636  6.77742  0.62932  0.76133  0.67218  0.71456
    465   3.23526  5.69775  3.51765  2.68520  3.51369  3.28882  4.06925  2.50112  2.18685  2.79911  4.60616  2.47904  4.56185  3.25655  2.98950  2.48497  2.73482  1.83847  5.60971  4.13077   1413 v x - -
          2.68622  4.42229  2.77524  2.73074  3.46358  2.40517  3.72499  3.29358  2.67744  2.69359  4.24694  2.90351  2.73744  3.18137  2.89803  2.37891  2.77524  2.98518  4.58481  3.61507
          0.04239  3.20975  6.77849  0.19850  1.71456  0.67903  0.70747
    466   2.70057  5.61151  3.43629  2.62902  4.95525  4.08232  4.11698  3.51664  2.79740  3.37376  3.86990  1.24109  3.21693  2.00719  3.21064  2.96820  3.29288  3.33690  6.38068  4.68633   1415 n x - -
          2.68618  4.42225  2.77519  2.73123  3.46354  2.40513  3.72494  3.29354  2.67741  2.69355  4.24690  2.90347  2.73739  3.18146  2.89801  2.37887  2.77519  2.98518  4.58477  3.61503
          0.06661  6.05614  2.77909  0.61958  0.77255  0.66408  0.72309
    467   2.66083  5.89571  0.89913  3.10992  5.16625  3.71688  4.06393  4.51177  3.12339  4.07824  4.94042  2.23006  3.93462  3.45828  3.58973  2.41658  3.24079  3.83440  6.33663  4.45265   1416 d x - -
          2.68618  4.42225  2.77520  2.73123  3.46354  2.40513  3.72495  3.29354  2.67741  2.69355  4.24690  2.90347  2.73738  3.18146  2.89801  2.37885  2.77520  2.98518  4.58477  3.61503
          0.00923  5.61013  5.19836  0.62548  0.76572  0.42569  1.05936
    468   2.87534  5.06874  4.47296  4.12423  3.44500  4.61531  4.90563  2.87786  3.69100  2.52096  4.18144  4.24782  0.69332  3.79546  4.24170  3.73663  3.63760  2.70167  5.67449  4.43025   1419 p x - -
          2.68618  4.42225  2.77519  2.73123  3.46354  2.40513  3.72494  3.29354  2.67741  2.69355  4.24690  2.90347  2.73739  3.18146  2.89801  2.37887  2.77519  2.98518  4.58477  3.61503
          0.01595  6.05323  4.30684  0.61958  0.77255  0.65686  0.73081
    469   2.89979  5.90655  2.66197  2.67906  3.56147  3.21368  4.06305  4.11239  3.08571  3.15228  4.85225  2.91563  3.03429  3.07331  2.83652  2.35845  1.57949  3.21298  3.14036  4.26542   1420 t x - -
          2.68618  4.42225  2.77519  2.73123  3.46354  2.40513  3.72494  3.29354  2.67741  2.69355  4.24690  2.90347  2.73739  3.18146  2.89801  2.37887  2.77519  2.98518  4.58477  3.61503
          0.02915  6.04407  3.63610  0.61958  0.77255  0.63550  0.75432
    470   3.03536  5.03582  1.65608  1.37478  4.90299  3.63519  4.25532  4.70870  2.75928  3.49630  4.80753  3.28545  4.28402  2.43484  3.28817  2.76576  3.17871  2.97117  5.68439  4.89504   1421 e . - -
          2.68602  4.42248  2.77507  2.73141  3.46350  2.40443  3.72518  3.29358  2.67763  2.69375  4.24713  2.90321  2.73755  3.18170  2.89814  2.37899  2.77526  2.98500  4.58500  3.61526
          0.53020  1.80692  1.39693  0.26472  1.45852  0.78184  0.61169
    471   2.49184  5.52790  2.83154  2.78043  4.75431  1.17007  4.12857  4.51031  2.91914  3.39834  4.76321  2.80614  3.90309  3.12244  3.41051  2.26719  3.16525  3.83454  4.65766  4.15227   1428 g x - -
          2.68617  4.42225  2.77519  2.73123  3.46354  2.40513  3.72494  3.29354  2.67741  2.69355  4.24690  2.90347  2.73739  3.18146  2.89800  2.37887  2.77519  2.98518  4.58477  3.61503
          0.15322  5.47160  1.98155  0.59385  0.80340  0.26103  1.47080
    472   2.64353  5.87884  2.85304  2.15594  5.05790  1.54052  4.22296  4.50350  2.46718  3.92268  4.87504  2.45702  3.17654  2.90631  3.06841  2.27057  3.48780  3.94992  6.31083  4.55232   1430 g x - -
          2.68618  4.42225  2.77519  2.73123  3.46354  2.40513  3.72494  3.29354  2.67741  2.69355  4.24690  2.90347  2.73739  3.18146  2.89801  2.37887  2.77519  2.98518  4.58477  3.61503
          0.00963  5.92674  4.97449  0.61958  0.77255  0.44819  1.01828
    473   3.37391  4.56646  4.63445  3.59355  1.84695  4.39473  4.52851  3.12352  3.76799  2.24359  4.12585  4.39180  3.31846  3.06893  1.14664  3.54829  3.39059  3.14235  5.53642  3.66487   1431 r x - -
          2.68618  4.42225  2.77519  2.73123  3.46354  2.40513  3.72494  3.29354  2.67741  2.69355  4.24690  2.90347  2.73739  3.18146  2.89801  2.37887  2.77519  2.98518  4.58477  3.61503
          0.00576  6.02664  5.70632  0.61958  0.77255  0.81267  0.58639
    474   2.68518  5.61974  3.33316  1.93249  5.28682  3.81949  4.27641  4.15102  2.12200  3.82597  4.42780  3.53018  4.02310  2.28209  2.93742  2.02729  2.10283  2.62040  6.37502  4.96428   1432 e x - -
          2.68618  4.42225  2.77519  2.73123  3.46354  2.40513  3.72494  3.29354  2.67741  2.69355  4.24690  2.90347  2.73739  3.18146  2.89801  2.37887  2.77519  2.98518  4.58477  3.61503
          0.00907  6.02880  5.01717  0.61958  0.77255  0.43779  1.03694
    475   3.37682  5.19830  3.51808  3.75062  3.89140  4.17699  4.60625  2.27876  2.98733  1.75852  3.59164  3.75910  3.74985  3.52534  3.46262  3.07749  2.04107  1.57789  5.78693  4.15626   1433 v x - -
          2.68567  4.42093  2.77608  2.72965  3.46429  2.40496  3.72360  3.29390  2.67787  2.69376  4.24787  2.90426  2.73782  3.18131  2.89750  2.37907  2.77488  2.98517  4.58551  3.61522
          0.17917  1.82681  5.77326  1.78549  0.18358  0.56979  0.83390
    476   3.16412  5.03171  4.67016  2.91035  3.23439  3.89027  4.54585  1.69963  2.86372  1.46937  3.92977  4.59020  4.49956  3.63007  4.10509  3.84001  3.58469  1.67570  5.64339  3.76327   1461 l x - -
          2.68618  4.42225  2.77519  2.73123  3.46354  2.40513  3.72494  3.29354  2.67741  2.69355  4.24690  2.90347  2.73739  3.18146  2.89801  2.37887  2.77519  2.98518  4.58477  3.61503
          0.13880  6.06606  2.06137  0.61958  0.77255  0.55833  0.84901
    477   2.88719  5.64451  3.13190  2.47821  4.57451  3.97081  3.91601  4.11270  1.72502  3.66302  4.69035  3.08515  4.21813  3.08711  3.14540  2.82014  1.64515  2.21272  6.30144  3.82626   1462 t x - -
          2.68618  4.42225  2.77520  2.73122  3.46354  2.40512  3.72495  3.29354  2.67741  2.69355  4.24690  2.90347  2.73740  3.18146  2.89801  2.37887  2.77520  2.98518  4.58477  3.61503
          0.00566  5.64860  6.15511  0.62388  0.76757  0.50901  0.91902
    478   3.14893  5.67879  1.15172  2.00950  5.02672  3.56397  4.23367  4.46376  2.97568  3.74734  4.84766  1.81550  4.32995  3.47729  3.54186  2.76213  3.43644  4.10351  6.37214  4.52292   1465 d x - -
          2.68618  4.42225  2.77519  2.73123  3.46354  2.40513  3.72494  3.29354  2.67741  2.69355  4.24690  2.90347  2.73739  3.18146  2.89801  2.37887  2.77519  2.98518  4.58477  3.61503
          0.00359  6.02622  6.74856  0.61958  0.77255  0.84273  0.56306
    479   3.19632  5.57047  3.81071  3.32316  4.63807  4.13438  4.29038  3.98550  3.24563  3.11714  4.64844  2.60971  0.72118  3.49779  3.61816  3.22372  3.09736  3.59622  5.27290  4.42542   1466 p x - -
          2.68602  4.42286  2.77229  2.73044  3.46387  2.40565  3.72420  3.29386  2.67788  2.69401  4.24748  2.90361  2.73793  3.17977  2.89856  2.37939  2.77563  2.98557  4.58533  3.61531
          0.31452  1.34622  4.64166  0.72295  0.66421  0.85493  0.55393
    480   2.70569  5.51933  3.77189  2.18261  2.60107  3.41123  3.46467  3.38895  3.01891  2.60661  4.42979  3.66387  3.11046  3.41148  3.54815  3.11942  2.68686  3.31450  1.80014  3.20041   1481 w x - -
          2.68618  4.42225  2.77520  2.73123  3.46354  2.40513  3.72494  3.29354  2.67741  2.69355  4.24690  2.90347  2.73737  3.18146  2.89801  2.37887  2.77520  2.98518  4.58477  3.61503
          0.28704  5.56529  1.40367  0.57536  0.82668  0.90296  0.51981
    481   3.10225  5.65403  1.10494  2.89159  3.86528  4.04776  3.65678  3.76620  2.83941  3.19683  4.38112  2.02847  4.30097  3.32649  3.27350  2.95920  3.07306  3.72460  6.11399  3.80607   1483 d x - -
          2.68618  4.42225  2.77519  2.73123  3.46354  2.40513  3.72494  3.29354  2.67741  2.69355  4.24690  2.90347  2.73739  3.18146  2.89801  2.37887  2.77519  2.98518  4.58477  3.61503
          0.01144  5.74014  4.80833  0.61958  0.77255  1.68758  0.20453
    482   2.38333  5.70506  3.17369  2.66901  4.22491  3.65133  3.83876  3.12976  2.02516  2.28407  4.33258  3.07204  2.49152  3.14507  2.94604  2.48915  2.40060  3.48369  6.15172  4.68191   1484 k x - -
          2.68616  4.42225  2.77520  2.73123  3.46354  2.40513  3.72495  3.29354  2.67741  2.69355  4.24690  2.90347  2.73740  3.18144  2.89801  2.37886  2.77520  2.98518  4.58477  3.61503
          0.01424  4.99475  4.91147  0.54046  0.87342  0.31604  1.30576
    483   2.45398  5.86362  2.79996  2.46296  4.20717  3.62140  4.18197  3.26078  2.51787  2.15470  4.71946  2.53361  3.88385  2.99235  3.13718  2.73075  2.51555  2.24782  4.88668  4.44132   1486 l x - -
          2.68619  4.42226  2.77520  2.73124  3.46355  2.40508  3.72495  3.29355  2.67741  2.69356  4.24690  2.90347  2.73740  3.18147  2.89801  2.37887  2.77514  2.98519  4.58478  3.61504
          0.00865  5.01324  6.23250  0.62207  0.76967  0.86201  0.54872
    484   0.84772  5.42563  3.76313  3.08267  4.28491  3.92453  4.53977  4.10985  3.38641  3.31946  4.59550  3.65422  4.27504  3.59539  3.76626  1.96143  2.91880  2.95231  6.04348  4.02743   1489 a x - -
          2.68618  4.42225  2.77519  2.73123  3.46354  2.40513  3.72494  3.29354  2.67741  2.69355  4.24690  2.90347  2.73739  3.18146  2.89801  2.37887  2.77519  2.98518  4.58477  3.61503
          0.00413  6.01813  6.38175  0.61958  0.77255  0.89586  0.52468
    485   3.41934  5.49500  3.67261  3.77188  4.18763  4.44304  4.84663  4.17520  3.78043  3.50959  4.72099  4.20485  4.62298  3.94720  4.18036  0.37487  3.75839  3.86635  5.44431  4.87410   1490 S x - -
          2.68618  4.42225  2.77519  2.73123  3.46354  2.40513  3.72494  3.29354  2.67741  2.69355  4.24690  2.90347  2.73739  3.18146  2.89801  2.37887  2.77519  2.98518  4.58477  3.61503
          0.00362  6.01916  6.74151  0.61958  0.77255  0.90999  0.51504
    486   3.30277  5.99312  3.61350  2.63511  5.32164  3.80558  4.49037  4.78888  3.13692  4.14208  5.04594  3.76484  0.65567  3.46445  2.41906  3.24234  3.74922  4.30202  6.43272  4.67509   1491 P x - -
          2.68603  4.42247  2.77507  2.73109  3.46376  2.40518  3.72482  3.29325  2.67763  2.69324  4.24712  2.90356  2.73726  3.18168  2.89823  2.37883  2.77530  2.98538  4.58401  3.61525
          0.02672  3.68144  6.74151  1.78889  0.18290  0.51726  0.90672
    487   2.42644  5.51180  3.28292  2.71985  2.26351  3.76260  4.26721  3.97349  2.81007  2.13249  4.38394  1.73019  3.97216  3.03124  3.28208  2.77763  3.68482  3.52265  5.62100  2.98314   1513 n x - -
          2.68618  4.42225  2.77519  2.73123  3.46354  2.40513  3.72494  3.29354  2.67741  2.69355  4.24690  2.90347  2.73739  3.18146  2.89801  2.37887  2.77519  2.98518  4.58477  3.61503
          0.00348  6.05970  6.78205  0.61958  0.77255  0.65399  0.73391
    488   3.69660  6.06507  3.40269  3.52117  5.49054  0.46768  4.57521  4.87221  3.75002  4.50904  5.31787  4.02733  4.00149  4.03455  3.97163  3.46364  2.31455  4.54785  6.72199  4.89479   1514 G x - -
          2.68618  4.42225  2.77519  2.73123  3.46354  2.40513  3.72494  3.29354  2.67741  2.69355  4.24690  2.90347  2.73739  3.18146  2.89801  2.37887  2.77519  2.98518  4.58477  3.61503
          0.00447  6.06284  6.14913  0.61958  0.77255  0.60442  0.79052
    489   3.63087  5.10341  4.81493  4.61502  4.04522  4.75787  5.01265  3.46776  4.22269  3.12908  4.22226  4.44136  5.12663  4.65355  4.15570  4.01888  3.57405  3.15291  0.42046  3.72964   1515 W x - -
          2.68618  4.42225  2.77519  2.73123  3.46354  2.40513  3.72494  3.29354  2.67741  2.69355  4.24690  2.90347  2.73739  3.18146  2.89801  2.37887  2.77519  2.98518  4.58477  3.61503
          0.00486  6.06724  5.98019  0.61958  0.77255  0.62365  0.76784
    490   3.34639  5.40144  4.06162  3.57616  3.41621  4.16948  0.82939  3.06082  2.99251  3.22015  4.41842  3.15480  4.44449  3.19199  3.97970  3.47123  2.70115  2.90071  5.95825  4.46515   1516 h x - -
          2.68618  4.42225  2.77519  2.73123  3.46354  2.40513  3.72494  3.29354  2.67741  2.69355  4.24690  2.90347  2.73739  3.18146  2.89801  2.37887  2.77519  2.98518  4.58477  3.61503
          0.04483  6.06735  3.18161  0.61958  0.77255  0.62129  0.77057
    491   2.80374  5.93921  2.54408  2.79604  4.31599  2.81011  4.19162  4.51765  2.75873  3.79566  4.79568  2.29655  4.59953  2.76983  2.90002  1.60647  2.26465  3.00025  5.92210  4.00518   1517 s x - -
          2.68618  4.42225  2.77519  2.73123  3.46354  2.40513  3.72494  3.29354  2.67741  2.69355  4.24690  2.90347  2.73739  3.18146  2.89801  2.37887  2.77519  2.98518  4.58477  3.61503
          0.01645  6.02781  4.27524  0.61958  0.77255  0.88309  0.53359
    492   3.15065  5.53724  1.73024  2.56588  3.81186  2.84598  4.15524  2.62707  2.82304  2.39723  4.40704  3.03291  3.94856  2.92034  3.54829  2.88741  2.80905  2.69299  5.70575  3.46512   1518 d x - -
          2.68618  4.42225  2.77519  2.73123  3.46354  2.40513  3.72494  3.29354  2.67741  2.69355  4.24690  2.90347  2.73739  3.18146  2.89801  2.37887  2.77519  2.98518  4.58477  3.61503
          0.07450  6.01499  2.66856  0.61958  0.77255  0.91555  0.51132
    493   3.18559  5.88883  2.99060  2.58982  4.57954  1.35055  4.28284  4.41153  2.46328  3.96357  4.86611  2.96791  2.09965  2.62539  3.34785  2.78794  3.14416  4.14447  5.85102  3.98601   1519 g x - -
          2.68618  4.42225  2.77519  2.73123  3.46354  2.40513  3.72494  3.29354  2.67741  2.69355  4.24690  2.90347  2.73739  3.18146  2.89801  2.37887  2.77519  2.98518  4.58477  3.61503
          0.04014  5.94722  3.30402  0.61958  0.77255  0.70100  0.68535
    494   2.84249  5.51582  3.02026  2.81387  4.28320  2.32886  4.17188  3.61640  2.46771  3.43678  4.68322  2.20494  4.04301  2.77720  2.93011  2.44726  2.16571  3.11933  5.69663  2.86323   1520 t x - -
          2.68618  4.42225  2.77519  2.73123  3.46354  2.40513  3.72494  3.29354  2.67741  2.69355  4.24690  2.90347  2.73739  3.18146  2.89801  2.37887  2.77519  2.98518  4.58477  3.61503
          0.23600  5.97003  1.57183  0.61958  0.77255  0.97292  0.47478
    495   2.45145  4.88657  2.53301  2.66880  4.97393  2.82803  4.10936  3.43962  2.45128  2.82545  4.37270  3.03651  3.93992  2.65276  3.28387  2.39419  1.79341  3.33194  6.18363  4.26230   1521 t x - -
          2.68618  4.42225  2.77519  2.73123  3.46354  2.40513  3.72494  3.29354  2.67741  2.69355  4.24690  2.90347  2.73739  3.18146  2.89801  2.37887  2.77519  2.98518  4.58477  3.61503
          0.36926  5.75802  1.18549  0.61958  0.77255  0.45463  1.00699
    496   2.88558  5.73302  3.07574  2.30204  4.44998  2.89023  3.50235  4.09564  2.43636  3.34317  4.55525  1.99841  4.04291  2.84678  3.13419  2.37933  1.99103  3.21626  5.38086  3.97056   1522 t . - -
          2.68618  4.42225  2.77519  2.73123  3.46354  2.40513  3.72494  3.29354  2.67741  2.69355  4.24690  2.90347  2.73739  3.18146  2.89801  2.37887  2.77519  2.98518  4.58477  3.61503
          0.24638  5.70375  1.53692  0.61958  0.77255  1.78575  0.18353
    497   2.72088  5.38607  1.94158  2.61370  4.02040  3.15298  3.80172  2.97471  2.53339  3.17186  4.50059  2.77221  3.80202  3.01591  2.66044  2.37573  2.25228  3.55370  6.01475  4.30912   1523 d . - -
          2.68551  4.42446  2.77534  2.73288  3.46171  2.40456  3.72343  3.29525  2.67649  2.69397  4.24678  2.90365  2.73691  3.18309  2.89728  2.37855  2.77569  2.98550  4.58130  3.61622
          0.92912  0.87371  1.67291  2.45929  0.08937  0.51257  0.91368
    498   2.77903  5.73586  3.14895  2.50948  4.09252  3.75655  3.90833  4.02629  2.70839  3.23710  4.73417  1.69166  4.00518  3.09249  3.03353  2.47704  1.69079  3.26776  5.50041  4.48579   1560 t x - -
          2.68618  4.42225  2.77519  2.73123  3.46354  2.40513  3.72494  3.29354  2.67741  2.69355  4.24690  2.90347  2.73739  3.18146  2.89801  2.37887  2.77519  2.98518  4.58477  3.61503
          0.13086  5.74876  2.12467  0.61958  0.77255  0.82222  0.57884
    499   3.16433  4.86989  4.67101  4.03864  2.56589  4.25242  4.00395  3.09146  3.90844  2.58690  3.80585  4.25796  4.20449  2.99844  3.32389  2.80055  1.59504  2.95114  3.70541  1.63337   1561 t x - -
          2.68618  4.42225  2.77519  2.73123  3.46354  2.40513  3.72494  3.29354  2.67741  2.69355  4.24690  2.90347  2.73739  3.18146  2.89801  2.37887  2.77519  2.98518  4.58477  3.61503
          0.01172  5.77832  4.76127  0.61958  0.77255  0.75988  0.63059
    500   3.12674  5.84092  3.04446  2.92199  4.13765  2.68887  3.61296  4.37274  2.39662  3.71672  4.65734  2.27448  3.83503  3.22899  3.40457  2.91029  1.21635  4.16259  4.74642  3.46872   1562 t x - -
          2.68618  4.42225  2.77519  2.73123  3.46354  2.40513  3.72491  3.29354  2.67741  2.69355  4.24690  2.90347  2.73739  3.18146  2.89801  2.37887  2.77519  2.98518  4.58477  3.61503
          0.00603  5.67230  5.96374  0.59835  0.79789  1.01623  0.44935
    501   3.05681  5.71323  1.96138  2.75615  4.96284  3.87865  4.13523  4.32949  2.98721  4.04115  4.73716  2.45815  4.49238  3.08531  3.41368  2.60396  1.28623  2.63517  6.09443  4.40880   1564 t x - -
          2.68618  4.42225  2.77519  2.73123  3.46354  2.40513  3.72494  3.29354  2.67741  2.69355  4.24690  2.90347  2.73739  3.18146  2.89801  2.37887  2.77519  2.98518  4.58477  3.61503
          0.00595  5.94138  5.71143  0.61958  0.77255  0.60792  0.78632
    502   2.96558  5.26381  4.27312  3.73537  4.39397  4.34625  4.71533  3.63865  3.67223  2.34667  4.37862  2.80870  4.32772  3.82645  4.06140  3.28477  0.66416  3.38662  5.85302  4.61057   1565 T x - -
          2.68618  4.42225  2.77519  2.73123  3.46354  2.40513  3.72494  3.29354  2.67741  2.69355  4.24690  2.90347  2.73739  3.18146  2.89801  2.37887  2.77519  2.98518  4.58477  3.61503
          0.00364  6.01285  6.73519  0.61958  0.77255  0.74751  0.64159
    503   2.63326  5.75003  3.43783  2.69569  3.95299  3.51321  3.78986  3.02986  2.90720  3.52920  4.39411  3.34658  4.58996  3.20051  1.90942  2.08013  3.05333  2.50442  2.50944  3.22639   1566 r x - -
          2.68618  4.42225  2.77520  2.73123  3.46354  2.40513  3.72495  3.29354  2.67741  2.69355  4.24690  2.90343  2.73740  3.18147  2.89798  2.37887  2.77520  2.98519  4.58477  3.61503
          0.07165  5.20374  2.75440  0.52899  0.88964  0.77180  0.62023
    504   4.19603  6.37688  3.93737  3.13631  6.40165  0.20602  5.54679  5.88401  4.41687  4.69874  6.09426  4.35009  5.37433  4.75963  4.49405  4.15130  4.28953  5.20600  7.57949  6.22676   1568 G x - -
          2.68618  4.42225  2.77519  2.73123  3.46354  2.40513  3.72494  3.29354  2.67741  2.69355  4.24690  2.90347  2.73739  3.18146  2.89801  2.37887  2.77519  2.98518  4.58477  3.61503
          0.02774  5.97481  3.69635  0.61958  0.77255  1.09787  0.40584
    505   3.76452  6.29946  3.72333  2.96877  5.63337  4.34434  4.65281  5.00156  3.36022  4.59195  5.40070  0.35409  4.91594  3.83574  3.81886  3.68420  3.84832  4.50218  6.01838  5.37306   1569 N x - -
          2.68618  4.42225  2.77519  2.73123  3.46354  2.40513  3.72494  3.29354  2.67741  2.69355  4.24690  2.90347  2.73739  3.18146  2.89801  2.37887  2.77519  2.98518  4.58477  3.61503
          0.00475  5.95325  6.14616  0.61958  0.77255  0.49436  0.94150
    506   3.90776  6.81071  3.33619  2.69650  6.11435  4.49465  5.04967  5.50714  3.98986  5.10257  5.91471  0.32066  5.16201  3.42802  4.43769  3.93838  4.37820  4.46507  7.24808  5.34982   1570 N x - -
          2.68618  4.42225  2.77519  2.73123  3.46354  2.40513  3.72494  3.29354  2.67741  2.69355  4.24690  2.90347  2.73739  3.18146  2.89801  2.37887  2.77519  2.98518  4.58477  3.61503
          0.01036  6.03602  4.83854  0.61958  0.77255  0.69447  0.69182
    507   1.51305  4.90536  5.33156  4.72826  3.96585  2.40832  3.84362  2.75260  4.45521  3.10993  4.02151  4.74886  5.00024  4.66722  4.50327  4.00281  3.63199  0.93685  5.42570  4.29969   1571 v x - -
          2.68618  4.42225  2.77519  2.73123  3.46354  2.40513  3.72494  3.29354  2.67741  2.69355  4.24690  2.90347  2.73739  3.18146  2.89801  2.37887  2.77519  2.98518  4.58477  3.61503
          0.01216  6.04124  4.63534  0.61958  0.77255  0.69016  0.69615
    508   2.67274  4.90416  4.50591  3.87262  1.98094  2.92064  4.08055  1.44695  3.82715  2.45172  3.84890  3.54643  5.03776  3.92636  3.24753  3.82451  3.70862  2.33659  4.36921  2.67551   1572 i x - -
          2.68618  4.42225  2.77519  2.73123  3.46354  2.40513  3.72494  3.29354  2.67741  2.69355  4.24690  2.90347  2.73739  3.18146  2.89801  2.37887  2.77519  2.98518  4.58477  3.61503
          0.00438  6.04239  6.21817  0.61958  0.77255  0.78253  0.61110
    509   0.74666  4.56630  4.54402  3.45711  4.23884  4.31386  4.83944  3.34343  4.00088  3.27037  3.92174  4.33026  4.88308  4.24669  4.02877  2.34260  2.97605  2.21430  5.71844  4.27273   1573 a x - -
          2.68618  4.42225  2.77519  2.73123  3.46354  2.40513  3.72494  3.29354  2.67741  2.69355  4.24690  2.90347  2.73739  3.18146  2.89801  2.37887  2.77519  2.98518  4.58477  3.61503
          0.00825  6.04307  5.14202  0.61958  0.77255  0.73383  0.65405
    510   2.65002  5.29442  4.20816  3.61263  2.51020  3.86260  2.28514  3.39824  3.33315  2.70472  4.13668  3.63101  4.83312  1.68475  3.27187  3.25814  3.20643  2.50189  5.40677  2.27090   1574 q x - -
          2.68613  4.42226  2.77520  2.73118  3.46355  2.40513  3.72495  3.29355  2.67741  2.69356  4.24690  2.90347  2.73740  3.18147  2.89801  2.37887  2.77520  2.98519  4.58478  3.61504
          0.06441  5.15649  2.87146  0.63502  0.75486  0.78306  0.61066
    511   2.27923  5.75593  2.77643  1.63478  4.78927  4.06899  4.17911  3.31738  1.77392  3.60473  4.69697  3.25777  3.32672  3.25147  3.39322  2.39282  2.88275  3.37689  4.76166  4.04558   1577 e x - -
          2.68618  4.42225  2.77519  2.73123  3.46354  2.40513  3.72494  3.29354  2.67741  2.69355  4.24690  2.90347  2.73739  3.18146  2.89801  2.37887  2.77519  2.98518  4.58477  3.61503
          0.00621  5.98746  5.60369  0.61958  0.77255  1.06281  0.42386
    512   3.11935  5.89498  2.39246  2.99968  4.63714  2.35447  4.02131  4.27129  2.94499  3.60700  4.70919  1.16710  3.94885  3.34122  3.46896  2.11861  3.38542  4.09459  5.52973  4.21300   1578 n x - -
          2.68618  4.42225  2.77519  2.73123  3.46354  2.40513  3.72494  3.29354  2.67741  2.69355  4.24690  2.90347  2.73739  3.18146  2.89801  2.37887  2.77519  2.98518  4.58477  3.61503
          0.01963  5.98585  4.07909  0.61958  0.77255  0.60551  0.78921
    513   2.94182  5.20807  3.03954  3.16808  4.12915  3.30836  3.85733  3.16033  3.12615  3.05450  4.76454  2.97624  2.05695  3.29835  3.08504  2.00081  2.78539  3.56730  2.23452  3.16197   1579 s x - -
          2.68618  4.42225  2.77519  2.73123  3.46354  2.40513  3.72494  3.29354  2.67741  2.69355  4.24690  2.90347  2.73739  3.18146  2.89801  2.37887  2.77519  2.98518  4.58477  3.61503
          0.04525  6.01903  3.17459  0.61958  0.77255  0.90340  0.51952
    514   2.85610  5.91278  2.19912  2.01831  4.53778  3.26459  4.21189  4.47879  2.64523  3.87246  4.69354  2.32802  3.69758  2.44743  3.15902  1.97137  2.48873  3.69719  5.82305  3.97880   1580 s x - -
          2.68618  4.42225  2.77519  2.73123  3.46354  2.40513  3.72494  3.29354  2.67741  2.69355  4.24690  2.90347  2.73739  3.18146  2.89801  2.37887  2.77519  2.98518  4.58477  3.61503
          0.19485  5.97962  1.74574  0.61958  0.77255  0.86744  0.54477
    515   2.82191  5.76992  2.91192  2.93275  4.42377  1.17026  3.85221  4.01558  2.81921  3.77481  4.42955  2.64593  4.22045  3.21581  2.82192  2.47046  2.74861  3.71256  5.56767  4.45094   1581 g x - -
          2.68618  4.42225  2.77519  2.73123  3.46354  2.40513  3.72494  3.29354  2.67741  2.69355  4.24690  2.90347  2.73739  3.18146  2.89801  2.37887  2.77519  2.98518  4.58477  3.61503
          0.15359  5.81562  1.97046  0.61958  0.77255  0.72636  0.66100
    516   2.78460  5.43594  2.91585  2.69315  4.77871  1.79860  4.09494  4.11155  2.72557  3.24558  4.40984  2.86902  4.00219  2.90429  2.08233  2.11791  2.53662  3.77940  6.23123  4.62561   1582 g x - -
          2.68623  4.42260  2.77471  2.73139  3.46391  2.40529  3.72529  3.29380  2.67772  2.69392  4.24711  2.90159  2.73767  3.18185  2.89836  2.37849  2.77511  2.98538  4.58505  3.61482
          1.21622  0.72182  1.52424  0.04448  3.13485  0.88399  0.53296
    517   2.29474  5.71798  2.59875  2.55409  4.33862  2.95485  4.15604  4.15411  2.57984  3.18233  4.52559  2.13843  3.75951  3.05850  3.16217  1.93280  2.32101  3.55304  5.44116  4.35311   1585 s . - -
          2.68584  4.42244  2.77498  2.73126  3.46371  2.40531  3.72529  3.29354  2.67763  2.69377  4.24725  2.90350  2.73724  3.18070  2.89819  2.37900  2.77473  2.98537  4.58499  3.61505
          0.60380  1.34182  1.65078  0.51643  0.90794  1.17233  0.37055
    518   2.96386  4.43928  3.74127  3.47190  3.03087  4.05887  4.19675  3.33465  3.34229  2.21738  4.00013  3.10333  4.43294  2.93362  3.78206  3.06831  2.69174  3.08454  1.68202  2.08547   1612 w x - -
          2.68618  4.42225  2.77519  2.73123  3.46354  2.40513  3.72494  3.29354  2.67741  2.69355  4.24690  2.90347  2.73739  3.18146  2.89801  2.37887  2.77519  2.98518  4.58477  3.61503
          0.01993  5.58994  4.13559  0.61958  0.77255  1.79243  0.18219
    519   3.02812  5.10573  3.25874  2.11252  4.42162  3.85112  4.21259  2.37975  2.72318  2.15553  2.99858  3.09484  3.21071  3.16766  3.31563  2.73165  2.77072  2.25575  5.24614  4.39578   1613 e x - -
          2.68620  4.42227  2.77521  2.73120  3.46356  2.40510  3.72497  3.29356  2.67736  2.69356  4.24692  2.90349  2.73735  3.18148  2.89803  2.37889  2.77518  2.98517  4.58479  3.61505
          0.05561  4.16177  3.25681  0.74854  0.64066  1.57300  0.23246
    520   2.70628  5.51653  2.45296  2.78530  4.28008  3.59985  2.59668  3.83237  2.60495  3.56598  4.63861  1.67536  3.71972  3.04198  3.10390  2.73233  2.45032  3.44325  6.10238  3.15533   1620 n x - -
          2.68618  4.42225  2.77519  2.73123  3.46354  2.40513  3.72494  3.29354  2.67741  2.69355  4.24690  2.90347  2.73739  3.18146  2.89801  2.37887  2.77519  2.98518  4.58477  3.61503
          0.16542  5.61055  1.90511  0.61958  0.77255  1.58696  0.22884
    521   2.71422  5.61275  2.77622  2.66231  4.33979  3.41225  3.82866  4.25532  2.60263  3.32462  4.52402  1.20693  3.43510  2.69072  3.15135  2.78187  3.01238  3.84616  5.63364  4.06333   1621 n . - -
          2.68655  4.42274  2.77562  2.73156  3.46260  2.40557  3.72442  3.29393  2.67770  2.69386  4.24721  2.90379  2.73747  3.18170  2.89800  2.37927  2.77556  2.98524  4.58522  3.60624
          1.34582  0.42862  2.42740  0.14243  2.01925  1.24348  0.34021
    522   2.94098  4.99565  3.55746  3.20482  2.92776  3.79012  4.00545  3.36036  2.90134  3.24878  3.33943  3.54236  4.03546  3.34950  1.06472  3.19610  2.90876  2.78708  5.66229  3.65067   1630 r x - -
          2.68618  4.42225  2.77519  2.73123  3.46354  2.40513  3.72494  3.29354  2.67741  2.69355  4.24690  2.90347  2.73739  3.18146  2.89801  2.37887  2.77519  2.98518  4.58477  3.61503
          0.11555  5.57391  2.25070  0.61958  0.77255  1.70719  0.20013
    523   2.32546  5.19934  3.48316  3.04020  3.77908  3.88216  4.21321  3.80668  3.01974  3.14905  4.23920  3.57033  0.95957  3.08611  3.18783  3.08203  3.24250  3.44829  5.72277  4.30799   1631 p x - -
          2.68618  4.42225  2.77519  2.73123  3.46354  2.40513  3.72494  3.29354  2.67741  2.69355  4.24690  2.90347  2.73739  3.18146  2.89801  2.37887  2.77519  2.98518  4.58477  3.61503
          0.04573  5.50318  3.20329  0.61958  0.77255  0.26505  1.45745
    524   2.80116  5.60790  2.04539  2.21031  4.19472  2.74793  4.09214  3.40495  2.80180  3.17780  4.44773  2.89642  3.82930  2.52409  3.25615  2.21827  2.28714  3.44894  5.36906  4.50440   1632 d . - -
          2.68618  4.42225  2.77519  2.73123  3.46354  2.40513  3.72494  3.29354  2.67741  2.69355  4.24690  2.90347  2.73739  3.18146  2.89801  2.37887  2.77519  2.98518  4.58477  3.61503
          0.41689  5.97530  1.08363  0.61958  0.77255  1.12286  0.39356
    525   1.78852  4.89175  3.36486  2.86368  4.32587  1.95215  4.01456  3.74721  2.86335  3.03227  4.32929  3.01824  3.39122  3.20997  3.23845  2.37961  2.41762  2.85254  5.43907  4.38395   1633 a . - -
          2.68618  4.42225  2.77519  2.73123  3.46354  2.40513  3.72494  3.29354  2.67741  2.69355  4.24690  2.90347  2.73739  3.18146  2.89801  2.37887  2.77519  2.98518  4.58477  3.61503
          0.01753  5.56412  4.30181  0.61958  0.77255  1.23917  0.34196
    526   2.66127  5.69671  2.90162  2.42112  4.96178  2.01058  3.96342  3.75678  2.70597  2.77831  4.53058  2.94489  3.69845  2.65481  3.10589  2.30656  2.23340  3.06912  5.59991  4.54292   1634 g . - -
          2.68591  4.42352  2.77559  2.73145  3.46436  2.40604  3.72612  3.29401  2.67832  2.69371  4.24718  2.90424  2.73673  3.17928  2.89750  2.37792  2.77350  2.98556  4.58616  3.61546
          1.13473  0.68564  1.74454  1.35612  0.29794  0.33324  1.26088
    527   2.65293  5.81827  3.16526  2.52288  4.91053  2.84187  4.03748  3.89988  2.81816  3.37683  4.39812  3.11526  4.01624  3.05422  3.31139  1.10626  2.62823  3.51331  6.25633  4.29189   1650 s x - -
          2.68618  4.42225  2.77519  2.73123  3.46354  2.40513  3.72494  3.29354  2.67741  2.69355  4.24690  2.90347  2.73739  3.18146  2.89801  2.37887  2.77519  2.98518  4.58477  3.61503
          0.08497  5.86727  2.54303  0.61958  0.77255  1.00106  0.45806
    528   2.55358  5.82145  2.45299  2.79661  5.07746  2.51225  4.18806  4.25815  2.61015  3.88405  4.86238  3.10261  2.63188  3.22355  3.20314  1.36305  2.67483  4.01993  5.15564  4.84439   1651 s x - -
          2.68618  4.42225  2.77519  2.73123  3.46354  2.40513  3.72494  3.29354  2.67741  2.69355  4.24690  2.90347  2.73739  3.18146  2.89801  2.37887  2.77519  2.98518  4.58477  3.61503
          0.15979  5.84353  1.93252  0.61958  0.77255  0.47069  0.97968
    529   2.26351  5.84334  2.43427  2.26249  4.80682  2.82147  4.08047  4.41188  2.65603  3.60280  4.83400  2.77369  2.56381  3.17685  3.19446  1.81403  2.60993  3.60996  5.63198  4.61602   1652 s x - -
          2.68618  4.42225  2.77519  2.73123  3.46354  2.40513  3.72494  3.29354  2.67741  2.69355  4.24690  2.90347  2.73739  3.18146  2.89801  2.37887  2.77519  2.98518  4.58477  3.61503
          0.14737  5.87398  2.00834  0.61958  0.77255  0.37577  1.16078
    530   2.89225  4.94902  2.38916  2.69295  4.70543  2.30835  3.92568  3.54354  2.38707  3.79947  4.72571  2.47018  3.31612  3.16820  3.30797  2.02570  2.09271  3.64863  6.01838  4.22889   1653 s x - -
          2.68618  4.42225  2.77519  2.73123  3.46354  2.40513  3.72494  3.29354  2.67741  2.69355  4.24690  2.90347  2.73739  3.18146  2.89801  2.37887  2.77519  2.98518  4.58477  3.61503
          0.03138  5.91467  3.56859  0.61958  0.77255  0.36720  1.17985
    531   2.99178  5.27248  3.23598  3.47559  3.19719  2.58752  3.96839  3.08920  3.21499  1.10756  3.32175  2.82575  4.27026  2.90808  3.07817  3.48478  3.66173  3.24096  5.62326  4.24630   1654 l x - -
          2.68618  4.42225  2.77519  2.73123  3.46354  2.40513  3.72494  3.29354  2.67741  2.69355  4.24690  2.90347  2.73739  3.18146  2.89801  2.37887  2.77519  2.98518  4.58477  3.61503
          0.00360  6.02362  6.74597  0.61958  0.77255  0.58160  0.81871
    532   2.93872  5.56757  2.81241  2.95196  4.94335  3.92592  4.20295  3.08700  2.47858  3.37020  4.43694  1.90115  4.53237  3.17133  3.57625  2.87126  1.80459  1.92174  6.31033  4.26812   1655 t x - -
          2.68618  4.42225  2.77519  2.73123  3.46354  2.40513  3.72494  3.29354  2.67741  2.69355  4.24690  2.90347  2.73739  3.18146  2.89801  2.37887  2.77519  2.98518  4.58477  3.61503
          0.00350  6.05311  6.77546  0.61958  0.77255  0.72826  0.65922
    533   4.17744  5.53033  4.92572  4.83637  0.36811  4.64680  5.00482  3.99580  5.07949  3.33679  4.43677  5.24205  5.59738  5.00711  5.15896  4.26276  4.34686  3.80203  5.02341  2.22757   1656 F x - -
          2.68618  4.42225  2.77519  2.73123  3.46354  2.40513  3.72494  3.29354  2.67741  2.69355  4.24690  2.90347  2.73739  3.18146  2.89801  2.37887  2.77519  2.98518  4.58477  3.61503
          0.00350  6.05380  6.77614  0.61958  0.77255  0.65502  0.73279
    534   3.16908  5.96160  1.40981  1.95673  4.58322  3.79478  3.98755  3.30138  2.94274  3.98710  5.00251  2.19346  4.44347  3.26906  3.26940  2.27994  2.94846  3.23504  6.39486  4.74525   1657 d x - -
          2.68614  4.42225  2.77520  2.73123  3.46354  2.40513  3.72495  3.29354  2.67741  2.69355  4.24690  2.90347  2.73740  3.18146  2.89801  2.37887  2.77520  2.98518  4.58477  3.61503
          0.00668  5.35163  6.25733  0.54485  0.86733  0.69321  0.69309
    535   3.06683  5.01390  4.91802  4.50290  1.79115  4.33803  4.39192  3.39508  4.09232  3.19310  3.98209  4.48610  4.66764  4.33520  3.89459  3.32869  3.20732  3.19702  3.03448  0.89929   1659 y x - -
          2.68620  4.42227  2.77521  2.73125  3.46343  2.40512  3.72496  3.29351  2.67742  2.69356  4.24691  2.90348  2.73741  3.18148  2.89802  2.37888  2.77519  2.98520  4.58458  3.61481
          0.02304  4.19847  4.85958  0.40823  1.09310  0.62360  0.76789
    536   2.84783  5.96307  2.82590  2.34189  4.94963  3.46851  4.13370  4.30553  2.13405  4.00161  4.85376  3.16139  1.46928  2.77770  3.27899  3.07908  2.52144  2.81939  6.39565  4.43247   1662 p x - -
          2.68618  4.42225  2.77519  2.73123  3.46354  2.40513  3.72494  3.29354  2.67741  2.69355  4.24690  2.90347  2.73739  3.18146  2.89801  2.37887  2.77519  2.98518  4.58477  3.61503
          0.00978  6.05841  4.90642  0.61958  0.77255  0.63405  0.75595
    537   3.02141  4.56160  4.37363  4.06196  1.81239  4.40696  3.84992  2.93776  4.58085  2.17534  3.70361  4.61132  3.73474  3.08935  4.38621  4.00951  3.79585  2.65287  4.20932  1.22037   1663 y x - -
          2.68618  4.42225  2.77519  2.73123  3.46354  2.40513  3.72494  3.29354  2.67741  2.69355  4.24690  2.90347  2.73739  3.18146  2.89801  2.37887  2.77519  2.98518  4.58477  3.61503
          0.04023  6.05757  3.29425  0.61958  0.77255  0.63210  0.75817
    538   2.89571  5.80078  1.32622  2.86720  5.12593  3.74780  3.98051  4.39360  2.93800  4.15235  4.77405  1.91094  3.42878  3.35738  3.55320  2.16217  2.48803  3.72177  4.99159  4.74119   1664 d x - -
          2.68618  4.42225  2.77519  2.73123  3.46354  2.40513  3.72494  3.29354  2.67741  2.69355  4.24690  2.90347  2.73739  3.18146  2.89801  2.37887  2.77519  2.98518  4.58477  3.61503
          0.06606  6.02719  2.78850  0.61958  0.77255  0.85667  0.55264
    539   2.60280  5.61187  2.76925  2.84624  3.32674  3.83556  4.32659  3.92107  3.08984  2.32151  4.22389  3.28306  1.32478  3.29142  3.66889  2.81204  2.64420  3.49215  4.29347  4.47555   1665 p x - -
          2.68617  4.42225  2.77520  2.73124  3.46354  2.40513  3.72491  3.29352  2.67740  2.69355  4.24690  2.90347  2.73740  3.18147  2.89801  2.37887  2.77518  2.98519  4.58477  3.61503
          0.02392  5.66943  3.90261  0.71404  0.67269  1.08078  0.41450
    540   2.25193  5.76827  2.11006  2.84645  5.24282  3.19963  4.24916  4.37920  2.23082  4.01178  4.93705  2.44893  3.80893  2.91258  3.02994  2.18247  1.88430  3.82620  6.32872  4.91711   1671 t x - -
          2.68618  4.42225  2.77519  2.73123  3.46354  2.40513  3.72494  3.29354  2.67741  2.69355  4.24690  2.90347  2.73739  3.18146  2.89801  2.37887  2.77519  2.98518  4.58477  3.61503
          0.15052  5.95466  1.98671  0.61958  0.77255  0.88765  0.53039
    541   2.49917  5.67049  3.33495  2.25530  4.75355  3.18260  4.18973  3.69156  2.11921  2.73272  3.47640  3.21309  3.18586  2.50450  3.01690  2.84995  2.08152  2.90045  5.09629  4.44613   1672 t x - -
          2.68627  4.42267  2.77552  2.73053  3.46384  2.40542  3.72532  3.29387  2.67778  2.69382  4.24720  2.90377  2.73763  3.18129  2.89838  2.37864  2.77289  2.98559  4.58519  3.61512
          0.77249  0.82316  2.31165  0.03151  3.47311  0.89602  0.52457
    542   2.25370  5.81393  1.96266  2.08207  5.15916  3.31294  4.02170  3.98219  2.89950  3.61063  4.85455  2.50933  2.27483  2.97524  3.19733  2.42934  3.08919  3.29703  6.24652  4.64190   1675 d x - -
          2.68618  4.42225  2.77519  2.73123  3.46354  2.40513  3.72494  3.29354  2.67741  2.69355  4.24690  2.90347  2.73739  3.18146  2.89801  2.37887  2.77519  2.98518  4.58477  3.61503
          0.20193  5.82718  1.71536  0.61958  0.77255  1.54605  0.23964
    543   2.72790  4.99716  3.21644  2.96965  4.51865  3.91886  4.03437  3.95233  2.69399  3.59529  4.52867  3.39258  0.87690  3.30940  3.14381  3.02930  3.20124  3.62753  5.18270  4.39548   1676 p x - -
          2.68618  4.42225  2.77519  2.73123  3.46354  2.40513  3.72494  3.29354  2.67741  2.69355  4.24690  2.90347  2.73739  3.18146  2.89801  2.37887  2.77519  2.98518  4.58477  3.61503
          0.27847  5.63194  1.42931  0.61958  0.77255  0.14972  1.97291
    544   2.74472  5.86015  2.22701  2.53750  5.06988  3.59845  3.75314  3.59361  2.33616  3.58487  4.90061  3.05994  3.08614  2.86905  2.62558  2.42627  1.67877  3.81053  6.01240  4.80067   1677 t . - -
          2.68618  4.42225  2.77519  2.73123  3.46354  2.40513  3.72494  3.29354  2.67741  2.69355  4.24690  2.90347  2.73739  3.18146  2.89801  2.37887  2.77519  2.98518  4.58477  3.61503
          0.12226  5.89884  2.18623  0.61958  0.77255  1.37837  0.29034
    545   2.50920  5.76578  2.17506  2.53255  4.80135  3.16257  3.60265  4.00398  2.56993  3.31141  4.71963  2.48601  2.85322  3.26451  3.45269  2.80346  1.90631  2.66448  5.32900  4.60181   1678 t . - -
          2.68329  4.42406  2.77375  2.72859  3.46458  2.40602  3.72588  3.29444  2.67874  2.69408  4.23894  2.90355  2.73702  3.18210  2.89940  2.37959  2.77576  2.98580  4.58585  3.61601
          0.88361  0.54415  5.05488  1.26246  0.33262  0.43778  1.03696
    546   2.27456  5.91956  2.76843  2.25076  5.19378  3.11095  4.21666  4.52142  1.75645  3.12599  4.95992  3.29542  2.77415  2.44022  2.94731  2.37264  2.88597  3.78336  6.35156  4.23396   1693 k x - -
          2.68618  4.42225  2.77519  2.73123  3.46354  2.40513  3.72494  3.29354  2.67741  2.69355  4.24690  2.90347  2.73739  3.18146  2.89801  2.37887  2.77519  2.98518  4.58477  3.61503
          0.04673  5.98958  3.14297  0.61958  0.77255  0.33444  1.25787
    547   2.31270  5.13359  2.32638  2.53639  5.21446  3.64625  4.21641  4.44025  2.32230  3.62729  4.98787  2.28884  3.48226  2.72723  3.41443  1.98080  2.50116  2.70077  6.37973  4.64927   1694 s x - -
          2.68618  4.42225  2.77519  2.73123  3.46354  2.40513  3.72494  3.29354  2.67741  2.69355  4.24690  2.90347  2.73739  3.18146  2.89801  2.37887  2.77519  2.98518  4.58477  3.61503
          0.01094  6.03382  4.76919  0.61958  0.77255  0.46168  0.99485
    548   3.33067  5.71055  3.51155  3.29596  4.46041  3.96892  3.30993  4.12258  3.29075  3.73391  4.65941  1.25823  4.38381  3.53526  3.71606  2.56241  3.65002  4.04801  5.94355  1.32064   1695 n x - -
          2.68618  4.42225  2.77519  2.73123  3.46354  2.40513  3.72494  3.29354  2.67741  2.69355  4.24690  2.90347  2.73739  3.18146  2.89801  2.37887  2.77519  2.98518  4.58477  3.61503
          0.01138  6.06296  4.71203  0.61958  0.77255  0.59072  0.80727
    549   2.91932  5.01581  4.92883  4.03440  3.85933  4.36379  4.97956  1.43038  3.37595  2.27937  3.66580  4.68088  3.94510  2.68807  2.99216  3.23605  2.85799  1.64810  4.42965  3.70537   1696 i x - -
          2.68618  4.42225  2.77519  2.73123  3.46354  2.40513  3.72494  3.29354  2.67741  2.69355  4.24690  2.90347  2.73739  3.18146  2.89801  2.37887  2.77519  2.98518  4.58477  3.61503
          0.00347  6.06157  6.78391  0.61958  0.77255  0.53228  0.88494
    550   2.73478  5.97192  1.37614  2.70598  4.84099  3.84806  4.24662  4.38613  2.76225  3.83209  4.67873  1.41056  3.54890  2.86941  3.56851  3.15273  3.66666  3.74377  6.40490  4.44038   1697 d x - -
          2.68618  4.42225  2.77519  2.73123  3.46354  2.40513  3.72494  3.29354  2.67741  2.69355  4.24690  2.90347  2.73739  3.18146  2.89801  2.37887  2.77519  2.98518  4.58477  3.61503
          0.00532  6.07372  5.80918  0.61958  0.77255  0.57239  0.83051
    551   0.57489  5.00074  4.88274  4.07809  3.33840  3.12384  4.97199  3.08995  4.32804  2.99903  3.63832  4.45810  4.30412  4.40478  4.50543  3.53670  3.29508  2.90722  5.65049  4.41797   1698 A x - -
          2.68618  4.42225  2.77519  2.73123  3.46354  2.40513  3.72494  3.29354  2.67741  2.69355  4.24690  2.90347  2.73739  3.18146  2.89801  2.37887  2.77519  2.98518  4.58477  3.61503
          0.00343  6.07369  6.79604  0.61958  0.77255  0.57225  0.83070
    552   1.07761  4.84659  3.90252  3.65695  4.58831  3.47169  4.70178  3.28387  3.52794  3.54758  4.51907  3.88560  4.83666  3.90051  4.03417  1.52141  2.17186  3.25240  5.98421  4.72079   1699 a x - -
          2.68618  4.42225  2.77519  2.73123  3.46354  2.40513  3.72494  3.29354  2.67741  2.69355  4.24690  2.90347  2.73739  3.18146  2.89801  2.37887  2.77519  2.98518  4.58477  3.61503
          0.00386  6.07557  6.46393  0.61958  0.77255  0.56926  0.83459
    553   2.26006  5.00348  3.61228  4.25440  4.14019  4.09152  4.89830  1.70719  4.10047  2.30490  3.73827  4.03074  5.01963  4.32674  2.05967  3.57165  2.79541  1.52751  5.67317  4.47702   1700 v x - -
          2.68618  4.42225  2.77519  2.73123  3.46354  2.40513  3.72494  3.29354  2.67741  2.69355  4.24690  2.90347  2.73739  3.18146  2.89801  2.37887  2.77519  2.98518  4.58477  3.61503
          0.00418  6.07617  6.27900  0.61958  0.77255  0.57867  0.82245
    554   2.99595  4.73758  4.52938  4.17297  4.16774  4.56133  4.95839  2.78073  4.27504  3.25841  4.05159  4.17826  4.82070  4.50458  3.99736  3.07368  0.83506  1.59635  5.67167  4.47708   1701 t x - -
          2.68618  4.42225  2.77519  2.73123  3.46354  2.40513  3.72494  3.29354  2.67741  2.69355  4.24690  2.90347  2.73739  3.18146  2.89801  2.37887  2.77519  2.98518  4.58477  3.61503
          0.00342  6.07541  6.79776  0.61958  0.77255  0.58438  0.81521
    555   3.46457  5.72835  3.32836  2.97142  4.69167  4.25581  3.67792  4.40177  3.19002  4.27649  5.01985  1.09410  4.65324  1.20519  3.63144  3.39351  3.54359  4.36120  6.41363  4.77466   1702 n x - -
          2.68618  4.42225  2.77519  2.73123  3.46354  2.40513  3.72494  3.29354  2.67741  2.69355  4.24690  2.90347  2.73739  3.18146  2.89801  2.37887  2.77519  2.98518  4.58477  3.61503
          0.08480  6.07541  2.53826  0.61958  0.77255  0.58438  0.81521
    556   1.71498  4.61519  4.66642  4.72182  4.01248  3.79586  4.99458  2.42306  4.11895  1.01647  2.84708  3.51586  5.03464  4.69969  4.60228  3.55868  2.99001  2.67606  5.53707  4.35726   1703 l x - -
          2.68618  4.42225  2.77519  2.73123  3.46354  2.40513  3.72494  3.29354  2.67741  2.69355  4.24690  2.90347  2.73739  3.18146  2.89801  2.37887  2.77519  2.98518  4.58477  3.61503
          0.00418  5.99432  6.39252  0.61958  0.77255  1.04390  0.43399
    557   4.27500  5.67801  5.13589  5.45275  0.27481  4.23763  4.79405  4.16019  4.43405  3.68471  4.81436  5.04935  5.71813  5.31357  5.27204  4.70398  4.57484  3.66517  3.85013  3.13784   1704 F x - -
          2.68618  4.42225  2.77519  2.73123  3.46354  2.40513  3.72494  3.29354  2.67741  2.69355  4.24690  2.90347  2.73739  3.18146  2.89801  2.37887  2.77519  2.98518  4.58477  3.61503
          0.01451  5.99386  4.42994  0.61958  0.77255  1.02832  0.44255
    558   3.63065  4.86731  5.37410  4.92276  3.34666  4.80566  4.67411  3.47828  4.28781  3.05357  4.15972  4.91531  5.16643  4.59206  4.59286  4.11638  3.71606  2.49701  3.72550  0.48871   1705 Y x - -
          2.68618  4.42225  2.77519  2.73123  3.46354  2.40513  3.72494  3.29354  2.67741  2.69355  4.24690  2.90347  2.73739  3.18146  2.89801  2.37887  2.77519  2.98518  4.58477  3.61503
          0.00375  5.98454  6.70689  0.61958  0.77255  0.44796  1.01868
    559   2.24687  4.94371  5.34977  4.80934  3.99243  4.19783  4.84517  1.88689  4.68133  2.46584  3.29937  4.88644  5.09586  4.70925  3.99284  3.55922  1.30840  1.76273  3.71103  4.24286   1706 t x - -
          2.68630  4.42254  2.77539  2.73150  3.46106  2.40542  3.72512  3.29302  2.67767  2.69367  4.24705  2.90358  2.73766  3.18171  2.89827  2.37916  2.77543  2.98457  4.58493  3.61260
          0.07574  2.63383  6.77706  1.20175  0.35763  0.57770  0.82368
    560   1.68944  3.68262  5.00314  4.19703  3.93743  2.78725  4.95909  2.65323  3.50965  2.82658  3.53275  3.01695  5.02740  4.52260  4.48619  2.14857  2.05322  1.87157  5.65063  4.45793   1735 a x - -
          2.68618  4.42225  2.77519  2.73123  3.46354  2.40513  3.72494  3.29354  2.67741  2.69355  4.24690  2.90347  2.73739  3.18146  2.89801  2.37887  2.77519  2.98518  4.58477  3.61503
          0.00345  6.06688  6.78923  0.61958  0.77255  0.64602  0.74261
    561   4.39342  6.50127  4.08653  4.12947  4.28734  4.79075  5.60401  5.96068  4.72665  5.16955  6.40392  0.17345  5.52531  4.25162  5.14419  3.63704  4.83428  5.43243  7.02992  5.42987   1736 N x - -
          2.68618  4.42225  2.77519  2.73123  3.46354  2.40513  3.72494  3.29354  2.67741  2.69355  4.24690  2.90347  2.73739  3.18146  2.89801  2.37887  2.77519  2.98518  4.58477  3.61503
          0.00445  6.06688  6.15568  0.61958  0.77255  0.63982  0.74948
    562   2.66255  5.22386  4.19487  2.96044  3.67036  4.51931  4.52074  2.74801  2.12510  2.41934  1.74910  4.16625  4.89782  3.97593  3.31362  2.96221  1.87487  2.85478  5.19463  4.01565   1737 m x - -
          2.68618  4.42226  2.77521  2.73125  3.46350  2.40513  3.72494  3.29353  2.67741  2.69355  4.24685  2.90347  2.73738  3.18144  2.89802  2.37885  2.77520  2.98518  4.58478  3.61504
          0.02199  5.93163  3.95820  1.00930  0.45330  0.64971  0.73856
    563   2.66264  4.36665  5.54155  4.76666  2.86526  4.73423  5.06856  1.91610  4.70679  2.16544  2.15930  4.90143  5.09764  4.83510  4.39429  4.04617  3.79537  1.80287  5.30816  1.59374   1775 y x - -
          2.68618  4.42225  2.77519  2.73123  3.46354  2.40513  3.72494  3.29354  2.67741  2.69355  4.24690  2.90347  2.73739  3.18146  2.89801  2.37887  2.77519  2.98518  4.58477  3.61503
          0.00352  6.04822  6.77057  0.61958  0.77255  0.76743  0.62400
    564   4.84786  6.82739  4.15467  4.25755  4.21729  5.18052  0.19379  5.61670  4.07967  4.99239  6.04332  4.70459  5.71787  3.81912  4.09137  4.60505  5.08841  5.35315  6.12506  4.32551   1776 H x - -
          2.68618  4.42225  2.77519  2.73123  3.46354  2.40513  3.72494  3.29354  2.67741  2.69355  4.24690  2.90347  2.73739  3.18146  2.89801  2.37887  2.77519  2.98518  4.58477  3.61503
          0.00352  6.04822  6.77057  0.61958  0.77255  0.56322  0.84251
    565   4.68236  7.30848  0.16998  3.49669  6.74816  4.36402  5.47943  6.32318  4.65636  4.94093  6.70697  4.20340  5.47677  4.67445  4.43295  4.52868  3.99429  5.00966  7.93733  6.33463   1777 D x - -
          2.68618  4.42225  2.77519  2.73123  3.46354  2.40513  3.72494  3.29354  2.67741  2.69355  4.24690  2.90347  2.73739  3.18146  2.89801  2.37887  2.77519  2.98518  4.58477  3.61503
          0.00435  6.06540  6.20580  0.61958  0.77255  0.65631  0.73139
    566   3.22856  4.94948  3.78894  4.91011  2.38888  4.74088  5.07382  1.72581  4.24145  0.93417  3.66663  4.89941  4.92349  4.67398  4.15534  3.73335  3.53454  2.38924  5.51675  4.06572   1778 l x - -
          2.68618  4.42225  2.77519  2.73123  3.46354  2.40513  3.72494  3.29354  2.67741  2.69355  4.24690  2.90347  2.73739  3.18146  2.89801  2.37887  2.77519  2.98518  4.58477  3.61503
          0.00346  6.06451  6.78686  0.61958  0.77255  0.66244  0.72483
    567   2.60646  4.58570  4.25646  4.86751  1.90987  4.61490  4.85134  3.27398  4.66477  1.33202  3.27121  4.34967  5.09906  4.52717  4.69288  2.58406  2.35680  3.09309  3.96152  2.24838   1779 l x - -
          2.68616  4.42168  2.77534  2.73137  3.46367  2.40527  3.72508  3.29339  2.67731  2.69369  4.24647  2.90361  2.73738  3.18139  2.89785  2.37889  2.77520  2.98467  4.58491  3.61516
          0.01168  4.55804  6.78686  1.93622  0.15578  0.63414  0.75586
    568   3.43837  5.09721  4.52617  3.60510  3.32760  4.48909  3.08374  3.71226  3.83315  3.43073  4.25180  3.38837  4.36170  4.19036  4.02729  3.49597  3.79138  3.49533  5.03363  0.56391   1799 Y x - -
          2.68544  4.42334  2.77420  2.73205  3.46342  2.40559  3.72232  3.29404  2.67760  2.69360  4.24719  2.90360  2.73821  3.18189  2.89868  2.37975  2.77486  2.98495  4.58313  3.61073
          0.05508  2.94768  6.78901  2.76926  0.06476  0.51782  0.90588
    569   2.93722  5.33486  3.50740  2.96442  4.92662  4.00514  3.37537  3.82212  2.28448  2.85933  4.54126  2.73240  4.19880  2.34215  1.42430  3.36802  2.15983  3.52325  5.58028  4.67794   1823 r x - -
          2.68618  4.42225  2.77519  2.73123  3.46354  2.40513  3.72494  3.29354  2.67741  2.69355  4.24690  2.90347  2.73739  3.18146  2.89801  2.37887  2.77519  2.98518  4.58477  3.61503
          0.00442  6.07701  6.15832  0.61958  0.77255  0.57229  0.83065
    570   3.42625  4.53884  5.29589  4.19546  3.67194  4.72080  4.31260  3.42820  4.52669  1.41290  4.09712  4.26445  5.08713  4.70788  3.97646  3.51017  3.78152  3.24201  5.60874  0.81591   1824 y x - -
          2.68618  4.42225  2.77519  2.73123  3.46354  2.40513  3.72494  3.29354  2.67741  2.69355  4.24690  2.90347  2.73739  3.18146  2.89801  2.37887  2.77519  2.98518  4.58477  3.61503
          0.00342  6.07601  6.79836  0.61958  0.77255  0.56595  0.83892
    571   3.57934  5.82292  5.27226  5.12986  6.46537  0.16010  6.36264  5.94153  5.44508  5.61092  4.77482  5.22652  5.42785  5.70483  4.63786  3.27980  4.15005  5.13846  7.78027  6.68073   1825 G x - -
          2.68618  4.42225  2.77519  2.73123  3.46354  2.40513  3.72494  3.29354  2.67741  2.69355  4.24690  2.90347  2.73739  3.18146  2.89801  2.37887  2.77519  2.98518  4.58477  3.61503
          0.00405  6.07705  6.35199  0.61958  0.77255  0.57198  0.83104
    572   5.90211  6.37676  6.85847  6.79125  0.15865  6.44499  5.11319  4.08445  6.54430  4.44816  6.03421  5.66874  6.69850  6.18097  4.76360  5.84521  6.09524  5.33224  4.10452  2.84110   1826 F x - -
          2.68618  4.42225  2.77519  2.73123  3.46354  2.40513  3.72494  3.29354  2.67741  2.69355  4.24690  2.90347  2.73739  3.18146  2.89801  2.37887  2.77519  2.98518  4.58477  3.61503
          0.00494  6.07642  5.94123  0.61958  0.77255  0.57675  0.82490
    573   3.58454  6.04390  1.51404  3.11946  4.85871  4.31599  4.49370  4.60218  3.09897  4.33849  5.09768  2.21841  4.73534  3.62610  3.80831  3.42532  0.98907  3.88324  6.49296  5.08892   1827 t x - -
          2.68606  4.42244  2.77485  2.73142  3.46373  2.40485  3.72514  3.29373  2.67760  2.69366  4.24709  2.90309  2.73750  3.18154  2.89782  2.37882  2.77539  2.98538  4.58496  3.61501
          0.04550  3.16122  6.16119  1.24719  0.33871  0.57421  0.82817
    574   3.91131  6.69422  3.39707  0.30326  6.01926  4.14387  4.97409  5.53486  3.22062  4.99860  5.78773  4.01313  4.24383  3.87954  4.41781  3.80619  3.57165  4.80484  7.13461  5.65679   1832 E x - -
          2.68618  4.42225  2.77519  2.73124  3.46352  2.40513  3.72495  3.29353  2.67741  2.69354  4.24690  2.90347  2.73739  3.18147  2.89800  2.37886  2.77520  2.98517  4.58477  3.61503
          0.01004  5.95552  4.90646  0.77525  0.61728  0.57758  0.82384
    575   1.57177  5.95701  3.23606  2.41555  5.23829  4.02685  4.40081  3.68284  2.10022  3.79687  4.99916  2.97173  3.40915  3.06979  3.26611  2.85723  2.95786  1.85228  6.39311  4.41064   1849 a x - -
          2.68618  4.42225  2.77519  2.73123  3.46354  2.40513  3.72494  3.29354  2.67741  2.69355  4.24690  2.90347  2.73739  3.18146  2.89801  2.37887  2.77519  2.98518  4.58477  3.61503
          0.00344  6.06889  6.79124  0.61958  0.77255  0.61469  0.77828
    576   0.84338  5.70064  3.70644  3.23006  4.45027  4.19390  4.50920  3.83060  3.16413  3.86581  4.76966  3.26163  4.69670  3.53260  3.40149  1.76852  3.02283  3.58748  6.19930  4.40753   1850 a x - -
          2.68618  4.42225  2.77519  2.73123  3.46354  2.40513  3.72494  3.29354  2.67741  2.69355  4.24690  2.90347  2.73739  3.18146  2.89801  2.37887  2.77519  2.98518  4.58477  3.61503
          0.01062  6.06990  4.79713  0.61958  0.77255  0.59993  0.79595
    577   2.76375  5.11945  4.56219  4.17087  2.09434  0.78794  4.70070  3.58610  3.95734  3.32109  4.20059  3.84556  4.97990  4.35110  4.28951  3.33813  3.75377  3.31900  5.03339  2.75428   1851 g x - -
          2.68618  4.42225  2.77519  2.73123  3.46354  2.40513  3.72494  3.29354  2.67741  2.69355  4.24690  2.90347  2.73739  3.18146  2.89801  2.37887  2.77519  2.98518  4.58477  3.61503
          0.00601  6.06434  5.60860  0.61958  0.77255  0.65993  0.72751
    578   3.69205  6.39530  3.99988  3.86430  6.19736  4.30409  5.52155  5.68736  4.39111  4.37983  6.13977  0.19613  5.39633  4.73640  4.89295  4.15891  4.31154  5.20024  7.44400  5.07341   1852 N x - -
          2.68618  4.42225  2.77519  2.73123  3.46354  2.40513  3.72494  3.29354  2.67741  2.69355  4.24690  2.90347  2.73739  3.18146  2.89801  2.37887  2.77519  2.98518  4.58477  3.61503
          0.00497  6.06036  5.94332  0.61958  0.77255  0.58620  0.81291
    579   3.42189  4.95790  5.56335  4.95717  0.49122  4.69663  4.39071  3.43981  4.74620  3.05462  2.65127  4.94355  5.16084  4.87752  4.76181  4.00587  3.73269  2.80074  5.55795  3.82553   1853 F x - -
          2.68618  4.42225  2.77519  2.73123  3.46354  2.40513  3.72494  3.29354  2.67741  2.69355  4.24690  2.90347  2.73739  3.18146  2.89801  2.37887  2.77519  2.98518  4.58477  3.61503
          0.00886  6.06606  5.03629  0.61958  0.77255  0.61854  0.77377
    580   4.28123  6.69359  4.00767  2.43151  6.09034  4.77205  3.26578  5.32516  3.30358  4.94756  5.77357  4.23637  5.14361  0.36783  3.81366  4.20878  4.49680  4.32515  7.00603  5.68751   1854 Q x - -
          2.68618  4.42225  2.77519  2.73123  3.46354  2.40513  3.72494  3.29354  2.67741  2.69355  4.24690  2.90347  2.73739  3.18146  2.89801  2.37887  2.77519  2.98518  4.58477  3.61503
          0.00715  6.06216  5.34012  0.61958  0.77255  0.64843  0.73996
    581   2.70495  5.94487  2.83644  2.53561  3.18510  3.74040  3.78112  3.97374  2.23322  3.84920  4.29057  2.37707  4.62430  1.78346  3.29833  3.20795  2.40326  2.92458  3.94167  3.43684   1855 q x - -
          2.68618  4.42225  2.77519  2.73123  3.46354  2.40513  3.72494  3.29354  2.67741  2.69355  4.24690  2.90347  2.73739  3.18146  2.89801  2.37887  2.77519  2.98518  4.58477  3.61503
          0.00347  6.05976  6.78210  0.61958  0.77255  0.68128  0.70516
    582   3.41123  4.82643  1.50431  2.87054  4.24316  3.95304  2.70899  4.14131  3.14100  4.06254  4.93237  1.50150  4.63865  3.52504  3.56762  2.77779  3.06033  3.83809  5.30903  2.64850   1856 n x - -
          2.68615  4.42226  2.77520  2.73121  3.46355  2.40513  3.72486  3.29355  2.67741  2.69356  4.24690  2.90347  2.73740  3.18147  2.89801  2.37887  2.77517  2.98519  4.58478  3.61504
          0.01811  5.48423  4.28331  0.75156  0.63796  0.67223  0.71451
    583   3.37330  5.70768  3.79157  3.39517  4.57569  3.95036  4.63818  4.11346  3.38266  3.93872  4.81047  0.43452  4.44351  3.77385  3.92864  3.57164  3.70558  3.88327  6.24512  4.42454   1861 N x - -
          2.68618  4.42225  2.77519  2.73123  3.46354  2.40513  3.72494  3.29354  2.67741  2.69355  4.24690  2.90347  2.73739  3.18146  2.89801  2.37887  2.77519  2.98518  4.58477  3.61503
          0.00614  6.04771  5.58307  0.61958  0.77255  0.75837  0.63192
    584   3.41963  5.04471  4.32840  4.18787  0.94468  3.80225  3.70362  3.18494  4.16405  2.60634  3.44528  2.21015  4.67291  4.19814  3.87975  3.31614  3.58096  3.15674  4.35588  2.81616   1862 f x - -
          2.68616  4.42225  2.77520  2.73123  3.46354  2.40513  3.72495  3.29354  2.67738  2.69355  4.24690  2.90347  2.73740  3.18147  2.89801  2.37887  2.77520  2.98519  4.58477  3.61503
          0.03050  5.12951  3.72479  0.51670  0.90754  0.66863  0.71829
    585   3.33457  5.95089  2.78243  2.92514  4.97945  0.70385  4.41287  4.77291  2.93160  4.15031  4.69181  2.80883  4.49133  3.37243  3.34923  2.99518  3.42169  4.29079  6.38670  4.97793   1864 g x - -
          2.68618  4.42225  2.77519  2.73123  3.46354  2.40513  3.72494  3.29354  2.67741  2.69355  4.24690  2.90347  2.73739  3.18146  2.89801  2.37887  2.77519  2.98518  4.58477  3.61503
          0.00463  6.03057  6.11097  0.61958  0.77255  0.82903  0.57354
    586   3.01367  5.94205  3.62621  3.03543  5.28506  3.15185  3.85777  4.49784  1.25507  2.34330  4.98352  2.85202  4.50892  2.81792  1.66398  3.33296  3.61262  4.25800  6.37530  4.68691   1865 k x - -
          2.68618  4.42225  2.77519  2.73123  3.46354  2.40513  3.72494  3.29354  2.67741  2.69355  4.24690  2.90347  2.73739  3.18146  2.89801  2.37887  2.77519  2.98518  4.58477  3.61503
          0.00684  6.03070  5.42412  0.61958  0.77255  0.82024  0.58040
    587   3.42385  4.72646  3.67744  3.01057  5.27178  0.51014  4.51512  4.72536  3.04400  4.10964  5.03175  3.51042  4.26394  3.45557  3.55181  3.21173  3.79508  4.33668  6.42951  5.04971   1866 G x - -
          2.68618  4.42225  2.77519  2.73123  3.46354  2.40513  3.72494  3.29354  2.67741  2.69355  4.24690  2.90347  2.73739  3.18146  2.89801  2.37887  2.77519  2.98518  4.58477  3.61503
          0.02013  6.02988  4.04412  0.61958  0.77255  0.84775  0.55928
    588   3.97107  6.29881  4.11311  3.54481  6.13004  0.20875  5.43368  5.40107  4.14404  5.00454  6.01016  4.26301  5.37555  4.63756  3.87032  4.09828  4.60672  5.11555  6.16741  6.00012   1867 G x - -
          2.68617  4.42225  2.77520  2.73123  3.46354  2.40512  3.72494  3.29354  2.67741  2.69355  4.24690  2.90346  2.73740  3.18146  2.89801  2.37887  2.77520  2.98518  4.58477  3.61503
          0.15048  5.83463  1.98936  0.64027  0.74898  0.93787  0.49669
    589   2.04648  5.82114  3.48284  2.16798  5.06090  3.83668  4.24817  3.80979  1.70254  2.65677  4.75379  3.40749  4.41442  2.80860  1.89910  2.85560  3.44840  3.18764  6.07467  4.68311   1871 k x - -
          2.68618  4.42225  2.77519  2.73123  3.46354  2.40513  3.72494  3.29354  2.67741  2.69355  4.24690  2.90347  2.73739  3.18146  2.89801  2.37887  2.77519  2.98518  4.58477  3.61503
          0.00450  5.86828  6.39702  0.61958  0.77255  0.29032  1.37842
    590   2.70780  5.85486  2.95829  1.76593  4.21591  1.18610  4.37034  3.90215  2.67762  4.00283  4.90626  3.60245  4.09751  2.81962  3.11067  2.91026  3.54272  4.18575  6.38830  4.44363   1872 g x - -
          2.68623  4.42215  2.77494  2.73052  3.46369  2.40443  3.72517  3.29375  2.67757  2.69377  4.24717  2.90353  2.73767  3.18157  2.89819  2.37903  2.77543  2.98542  4.58464  3.61488
          0.20521  1.94945  3.14252  0.52526  0.89502  0.73168  0.65605
    591   3.16935  5.92931  2.71754  2.93064  5.08464  1.63731  3.95006  4.75983  2.69937  4.18854  4.85501  1.15861  4.56186  3.27177  3.32087  2.79311  3.57525  4.12858  6.18080  4.47858   1883 n x - -
          2.68618  4.42225  2.77519  2.73123  3.46354  2.40513  3.72494  3.29354  2.67741  2.69355  4.24690  2.90347  2.73739  3.18146  2.89801  2.37887  2.77519  2.98518  4.58477  3.61503
          0.00366  6.00803  6.73038  0.61958  0.77255  0.84378  0.56226
    592   4.46804  7.07729  0.17785  3.63288  6.59689  4.44231  5.25877  6.17080  4.56801  5.01370  6.54676  4.06961  5.40706  4.61679  4.35966  3.89076  4.60714  4.86377  7.79531  5.98595   1884 D x - -
          2.68618  4.42225  2.77519  2.73123  3.46354  2.40513  3.72494  3.29354  2.67741  2.69355  4.24690  2.90347  2.73739  3.18146  2.89801  2.37887  2.77519  2.98518  4.58477  3.61503
          0.01103  6.01840  4.76324  0.61958  0.77255  0.91575  0.51119
    593   1.55021  5.74523  2.68081  2.95474  3.58946  2.74541  4.04660  4.69737  3.09608  4.03745  4.44690  3.64501  2.29597  3.16703  1.88173  2.68233  3.65345  4.17117  5.86088  3.29279   1885 a x - -
          2.68618  4.42225  2.77519  2.73123  3.46354  2.40513  3.72494  3.29354  2.67741  2.69355  4.24690  2.90347  2.73739  3.18146  2.89801  2.37887  2.77519  2.98518  4.58477  3.61503
          0.00537  6.01028  5.84346  0.61958  0.77255  0.95243  0.48744
    594   3.81913  5.59907  6.46580  5.95287  4.26755  5.86319  6.43544  2.15034  5.52539  2.84497  3.88485  6.03090  6.12895  6.04620  5.93538  5.02550  4.48419  0.32786  6.82515  5.61987   1886 V x - -
          2.68618  4.42225  2.77519  2.73123  3.46354  2.40513  3.72494  3.29354  2.67741  2.69355  4.24690  2.90347  2.73739  3.18146  2.89801  2.37887  2.77519  2.98518  4.58477  3.61503
          0.00501  6.00857  5.97392  0.61958  0.77255  0.96069  0.48229
    595   3.45500  5.00682  4.50219  3.28214  3.68408  4.48240  4.45751  1.12118  3.48672  2.12306  3.87443  4.03994  4.97571  2.94679  4.04796  3.64344  2.16532  2.49074  4.96859  3.14665   1887 i x - -
          2.68619  4.42226  2.77521  2.73124  3.46355  2.40514  3.72496  3.29355  2.67742  2.69350  4.24691  2.90348  2.73741  3.18138  2.89802  2.37883  2.77521  2.98519  4.58478  3.61504
          0.02092  5.12022  4.21824  0.73756  0.65062  0.96716  0.47830
    596   1.55798  4.33208  5.61777  5.00966  4.08011  4.71889  5.17724  1.65955  4.79963  1.67792  2.61907  4.99473  4.99208  4.93348  4.80962  4.14513  3.57870  1.66598  5.66220  4.48482   1891 a x - -
          2.68618  4.42225  2.77519  2.73123  3.46354  2.40513  3.72494  3.29354  2.67741  2.69355  4.24690  2.90347  2.73739  3.18146  2.89801  2.37887  2.77519  2.98518  4.58477  3.61503
          0.01582  5.99360  4.32739  0.61958  0.77255  0.93870  0.49616
    597   3.05250  5.83498  3.21012  3.02134  3.79601  3.78896  3.67014  3.61677  3.11963  3.63896  4.29429  1.34679  4.59176  3.22689  2.59554  1.71756  2.75145  3.69811  6.28902  3.69830   1892 n x - -
          2.68618  4.42225  2.77519  2.73123  3.46354  2.40513  3.72494  3.29354  2.67741  2.69355  4.24690  2.90347  2.73739  3.18146  2.89801  2.37887  2.77519  2.98518  4.58477  3.61503
          0.00502  5.98930  5.99145  0.61958  0.77255  0.96688  0.47847
    598   1.31285  3.27720  4.80225  4.73220  4.01374  4.50431  4.99879  2.11441  4.54834  2.94720  4.03711  4.40735  4.76152  4.70679  4.16192  2.95697  3.23805  1.25312  5.53874  4.35922   1893 v x - -
          2.68616  4.42225  2.77520  2.73124  3.46354  2.40513  3.72495  3.29347  2.67741  2.69355  4.24690  2.90344  2.73740  3.18147  2.89801  2.37887  2.77520  2.98519  4.58477  3.61503
          0.00504  5.57035  6.71402  0.71395  0.67277  0.84128  0.56415
    599   3.44105  5.74899  3.49201  3.22249  4.73357  4.18654  3.44211  4.31592  3.07479  3.17635  4.44710  3.64245  4.63950  0.57555  3.59429  3.28800  3.47427  3.82615  6.22740  4.86805   1898 Q x - -
          2.68618  4.42225  2.77519  2.73123  3.46354  2.40513  3.72494  3.29354  2.67741  2.69355  4.24690  2.90347  2.73739  3.18146  2.89801  2.37887  2.77519  2.98518  4.58477  3.61503
          0.00543  6.00776  5.82462  0.61958  0.77255  0.94924  0.48945
    600   2.98178  5.86193  0.79554  2.98242  5.09033  3.84887  3.62586  4.38745  2.99125  4.11810  4.63440  2.84040  4.54081  3.50322  3.63136  2.71015  3.48285  3.00254  5.85755  3.63821   1899 d x - -
          2.68618  4.42225  2.77519  2.73123  3.46354  2.40513  3.72494  3.29354  2.67741  2.69355  4.24690  2.90347  2.73739  3.18146  2.89801  2.37887  2.77519  2.98518  4.58477  3.61503
          0.02725  6.00600  3.71246  0.61958  0.77255  0.91779  0.50983
    601   2.48456  5.67757  3.18888  3.07196  5.03804  1.32264  4.34143  4.57065  2.93109  3.86236  4.66594  3.27519  2.99129  3.43838  2.34823  2.08466  2.99535  3.88720  4.02258  4.06581   1900 g x - -
          2.68632  4.42242  2.77485  2.73138  3.46321  2.40529  3.72511  3.29365  2.67754  2.69369  4.24706  2.90311  2.73735  3.18163  2.89817  2.37885  2.77480  2.98535  4.58494  3.61454
          0.05106  3.31722  4.30305  1.31550  0.31244  1.03287  0.44003
    602   2.45313  5.89499  3.25082  2.86104  4.58684  2.67957  3.87734  4.40574  2.80293  3.35748  4.82828  3.10291  4.02529  3.05316  3.18347  1.00412  3.18376  4.00944  6.15245  3.88097   1906 s x - -
          2.68621  4.42229  2.77520  2.73125  3.46358  2.40493  3.72499  3.29358  2.67737  2.69359  4.24694  2.90348  2.73744  3.18151  2.89800  2.37891  2.77515  2.98520  4.58481  3.61500
          0.05864  3.33223  3.85175  0.34938  1.22119  0.82990  0.57287
    603   3.03593  4.68441  3.26051  2.94477  3.75658  0.88981  4.40748  4.18348  2.98940  3.64002  4.25137  3.23155  4.01082  3.45696  3.10659  2.41274  3.21943  3.75034  6.05068  4.59523   1909 g x - -
          2.68620  4.42231  2.77525  2.73120  3.46350  2.40515  3.72500  3.29345  2.67746  2.69360  4.24695  2.90352  2.73723  3.18152  2.89806  2.37889  2.77493  2.98524  4.58483  3.61509
          0.10591  2.89748  3.09367  0.16682  1.87308  0.63962  0.74970
    604   3.06188  5.42443  3.37139  3.22747  2.43184  4.19554  4.35025  3.17594  2.26018  3.18693  3.51412  3.09347  4.23783  3.62118  2.68817  3.13347  1.59729  2.67005  4.65619  2.77273   1911 t x - -
          2.68646  4.42264  2.77515  2.73108  3.46377  2.40517  3.72510  3.29355  2.67734  2.69374  4.24657  2.90337  2.73771  3.18159  2.89766  2.37851  2.77536  2.98520  4.58516  3.61448
          0.10709  2.36481  4.88120  1.28363  0.32439  0.56941  0.83438
    605   3.28712  5.66895  2.33094  3.01825  4.93176  3.57565  4.35106  4.69075  3.13976  3.86034  4.77210  0.66365  4.62369  3.52824  3.62944  3.08067  3.54306  4.06329  6.34968  4.76411   1931 N x - -
          2.68618  4.42225  2.77519  2.73123  3.46354  2.40513  3.72494  3.29354  2.67741  2.69355  4.24690  2.90347  2.73739  3.18146  2.89801  2.37887  2.77519  2.98518  4.58477  3.61503
          0.00631  6.02577  5.55438  0.61958  0.77255  0.74175  0.64680
    606   3.43142  4.47152  3.40290  3.16846  5.03922  3.62446  4.25869  4.47783  3.19675  3.95573  4.51908  0.57889  4.51572  3.47562  3.43800  3.09529  3.38645  3.86289  5.36892  4.42125   1932 N x - -
          2.68618  4.42227  2.77520  2.73126  3.46351  2.40515  3.72497  3.29352  2.67743  2.69353  4.24692  2.90346  2.73740  3.18149  2.89798  2.37884  2.77520  2.98512  4.58479  3.61505
          0.01100  5.59195  4.93140  1.16805  0.37247  0.57198  0.83105
    607   0.51293  5.57275  3.98260  3.56353  4.87085  2.55780  4.67397  3.94909  3.49882  3.88315  4.76478  3.97411  3.60731  3.94699  4.04797  3.22911  3.82729  3.82623  6.21322  4.65134   1950 A x - -
          2.68618  4.42225  2.77519  2.73123  3.46354  2.40513  3.72494  3.29354  2.67741  2.69355  4.24690  2.90347  2.73739  3.18146  2.89801  2.37887  2.77519  2.98518  4.58477  3.61503
          0.00353  6.04531  6.76766  0.61958  0.77255  0.72121  0.66585
    608   2.87155  5.19231  2.38487  3.10747  3.01411  3.76375  3.72705  4.02650  3.21666  3.72791  2.96721  1.11541  4.67085  3.06145  3.54253  2.99765  3.51245  3.22526  5.63716  3.34359   1951 n x - -
          2.68615  4.42225  2.77520  2.73123  3.46354  2.40513  3.72495  3.29354  2.67741  2.69355  4.24690  2.90347  2.73740  3.18146  2.89801  2.37887  2.77520  2.98518  4.58477  3.61503
          0.01181  5.50403  4.87004  0.56545  0.83958  0.66125  0.72610
    609   3.85277  5.21119  5.76265  5.17284  0.44172  5.00722  5.17394  3.03558  4.95397  3.07769  2.95264  5.13119  5.35261  5.05880  3.87007  4.06774  4.08259  3.32883  3.39983  4.21246   1953 F x - -
          2.68618  4.42225  2.77519  2.73123  3.46354  2.40513  3.72494  3.29354  2.67741  2.69355  4.24690  2.90347  2.73739  3.18146  2.89801  2.37887  2.77519  2.98518  4.58477  3.61503
          0.00505  6.04391  5.92928  0.61958  0.77255  0.58250  0.81757
    610   1.32008  4.70261  3.41340  3.80937  3.32317  3.95466  4.59470  3.14032  3.76532  2.38575  2.30262  4.05441  4.81213  3.93399  3.94201  2.08933  2.84465  2.87657  5.40328  3.27641   1954 a x - -
          2.68640  4.42248  2.77527  2.73073  3.46342  2.40521  3.72496  3.29348  2.67750  2.69377  4.24491  2.90370  2.73726  3.18159  2.89815  2.37891  2.77487  2.98531  4.58500  3.61517
          0.05839  2.93923  5.56991  1.24855  0.33816  0.65946  0.72801
    611   2.77071  4.83660  4.44633  3.87770  4.34505  4.19878  4.65848  3.02510  3.71619  3.35466  4.07821  4.18493  4.01015  2.80183  4.09231  2.86268  0.72062  2.70141  5.79843  4.56946   1960 t x - -
          2.68618  4.42225  2.77519  2.73123  3.46354  2.40513  3.72494  3.29354  2.67741  2.69355  4.24690  2.90347  2.73739  3.18146  2.89801  2.37887  2.77519  2.98518  4.58477  3.61503
          0.00655  6.05236  5.47750  0.61958  0.77255  0.67871  0.70780
    612   3.36171  5.02174  4.45399  3.61251  3.69976  3.69695  4.66686  3.69595  3.80605  2.93453  4.31072  4.01217  0.67645  3.98221  4.10846  3.40932  2.55093  3.38729  5.79206  3.26932   1961 P x - -
          2.68618  4.42225  2.77519  2.73123  3.46354  2.40513  3.72494  3.29354  2.67741  2.69355  4.24690  2.90347  2.73739  3.18146  2.89801  2.37887  2.77519  2.98518  4.58477  3.61503
          0.00499  6.04932  5.94593  0.61958  0.77255  0.64539  0.74330
    613   2.29048  5.27341  4.01207  3.10962  4.52422  3.47910  4.43891  3.68072  3.35593  3.67808  4.59177  3.94501  0.82104  3.77473  3.29833  2.99884  2.93582  3.42148  6.04305  3.69753   1962 p x - -
          2.68617  4.42225  2.77520  2.73122  3.46354  2.40513  3.72495  3.29354  2.67741  2.69355  4.24690  2.90347  2.73740  3.18146  2.89801  2.37887  2.77520  2.98517  4.58477  3.61503
          0.00455  5.68544  6.77438  0.61146  0.78210  0.66856  0.71835
    614   4.33695  6.84582  0.23977  3.15637  6.08223  4.65146  5.16758  4.34279  4.17212  4.61807  5.97371  4.11295  4.57269  4.33839  4.37228  3.98056  4.61782  5.20278  7.29675  4.50884   1965 D x - -
          2.68618  4.42225  2.77520  2.73122  3.46354  2.40512  3.72495  3.29354  2.67741  2.69355  4.24690  2.90347  2.73740  3.18147  2.89801  2.37886  2.77520  2.98519  4.58477  3.61503
          0.00714  5.68508  5.59535  0.66395  0.72322  0.67460  0.71205
    615   3.81821  5.08571  5.08793  4.96147  5.32841  0.21463  5.75753  4.85537  4.87261  4.00456  5.43661  5.00314  5.30638  4.85493  4.99444  3.61258  4.08309  4.45549  6.74969  3.77535   1969 G x - -
          2.68619  4.42226  2.77516  2.73124  3.46354  2.40513  3.72495  3.29355  2.67741  2.69356  4.24690  2.90347  2.73740  3.18147  2.89801  2.37887  2.77520  2.98514  4.58452  3.61504
          0.00573  5.38837  6.77274  0.70439  0.68203  0.60150  0.79404
    616   3.33267  4.13408  3.39013  2.64312  5.02546  3.35191  3.94825  3.95647  2.88841  3.75048  4.45121  3.55226  4.62061  1.03723  2.62359  2.59491  2.45187  3.71790  6.17435  3.91365   1973 q x - -
          2.68629  4.42238  2.77532  2.73136  3.46350  2.40510  3.72500  3.29364  2.67742  2.69351  4.24703  2.90319  2.73701  3.18159  2.89774  2.37900  2.77528  2.98525  4.58490  3.61502
          0.10030  2.37130  6.17679  0.25410  1.49440  0.64327  0.74564
    617   2.89268  5.93042  3.64113  3.06738  4.97963  3.25828  3.19767  3.86640  2.94192  3.98197  4.49625  2.09777  1.99453  3.06788  2.20659  1.60035  3.54352  3.78571  6.35910  4.72166   1976 s x - -
          2.68618  4.42225  2.77519  2.73123  3.46354  2.40513  3.72494  3.29354  2.67741  2.69355  4.24690  2.90347  2.73739  3.18146  2.89801  2.37887  2.77519  2.98518  4.58477  3.61503
          0.05204  6.04938  3.02934  0.61958  0.77255  0.60380  0.79127
    618   2.77970  4.97272  4.13888  3.43302  5.35205  0.76808  4.90667  4.75319  3.64722  4.38975  5.18225  3.70402  1.58378  4.06855  4.13082  3.25234  3.40395  4.37011  6.57879  5.28200   1977 g x - -
          2.68618  4.42184  2.77522  2.73126  3.46358  2.40512  3.72499  3.29355  2.67745  2.69354  4.24694  2.90351  2.73739  3.18143  2.89803  2.37886  2.77517  2.98510  4.58468  3.61507
          0.02513  4.60445  4.21264  1.08007  0.41486  0.47761  0.96828
    619   3.31821  5.68929  3.83381  2.72481  4.51397  4.16330  3.80123  3.09383  2.70949  3.00568  3.99521  3.60903  4.53768  2.67587  1.17591  3.02936  2.87786  2.66060  6.18497  2.94084   1984 r x - -
          2.68618  4.42225  2.77519  2.73123  3.46354  2.40513  3.72494  3.29354  2.67741  2.69355  4.24690  2.90347  2.73739  3.18146  2.89801  2.37887  2.77519  2.98518  4.58477  3.61503
          0.00556  6.03404  5.76153  0.61958  0.77255  0.60479  0.79007
    620   3.41557  1.96899  5.52173  4.46738  3.62707  4.65679  5.06422  2.92071  4.69241  2.02549  0.86136  4.67592  5.09396  4.82424  4.70177  3.66685  3.47710  3.07311  5.55870  4.34783   1985 m x - -
          2.68618  4.42225  2.77519  2.73123  3.46354  2.40513  3.72494  3.29354  2.67741  2.69355  4.24690  2.90347  2.73739  3.18146  2.89801  2.37887  2.77519  2.98518  4.58477  3.61503
          0.00661  6.04402  5.46942  0.61958  0.77255  0.67587  0.71073
    621   3.21294  4.67743  3.46518  3.00081  4.39806  4.10594  3.73202  4.49560  2.77509  3.86613  4.28076  2.73361  4.08291  3.12738  0.91183  3.02324  2.37777  3.93955  6.10405  4.02313   1986 r x - -
          2.68618  4.42225  2.77519  2.73123  3.46354  2.40513  3.72494  3.29354  2.67741  2.69355  4.24690  2.90347  2.73739  3.18146  2.89801  2.37887  2.77519  2.98518  4.58477  3.61503
          0.02028  5.96744  4.04459  0.61327  0.77996  0.69180  0.69450
    622   3.13813  3.99590  5.49869  4.88430  3.86424  4.71621  4.52091  2.89555  4.67201  1.94937  0.65458  4.87438  4.69465  4.15334  4.68476  3.96550  3.68717  2.88165  5.54620  4.30820   1988 M x - -
          2.68618  4.42225  2.77519  2.73123  3.46354  2.40513  3.72494  3.29354  2.67741  2.69355  4.24690  2.90347  2.73739  3.18146  2.89801  2.37887  2.77519  2.98518  4.58477  3.61503
          0.00802  6.02591  5.18958  0.61958  0.77255  0.73532  0.65268
    623   3.40373  4.39954  4.33798  4.26353  1.83300  2.92495  3.20421  3.43242  3.78806  2.86384  4.02953  4.44852  4.68167  4.34933  4.30650  3.40866  3.39681  3.04553  5.63360  0.97209   1989 y x - -
          2.68618  4.42225  2.77519  2.73123  3.46354  2.40513  3.72494  3.29354  2.67741  2.69355  4.24690  2.90347  2.73739  3.18146  2.89801  2.37887  2.77519  2.98518  4.58477  3.61503
          0.00523  6.02648  5.87762  0.61958  0.77255  0.76211  0.62863
    624   3.50891  4.92578  5.46705  4.85454  3.68298  4.48323  4.51707  1.76866  4.32764  1.09870  3.17188  4.22361  4.04375  4.33041  3.36193  3.52756  3.11106  1.77004  5.54691  4.11799   1990 l x - -
          2.68615  4.42226  2.77520  2.73124  3.46348  2.40513  3.72495  3.29350  2.67742  2.69355  4.24690  2.90347  2.73740  3.18147  2.89801  2.37888  2.77520  2.98517  4.58478  3.61499
          0.01429  5.00107  4.89874  0.62056  0.77141  0.78857  0.60604
    625   3.52957  4.86819  5.51749  4.91212  1.46689  4.57312  4.62676  3.27898  4.70348  2.79360  4.00876  4.90080  5.01952  4.83523  4.25396  3.82627  3.70269  3.17872  0.92614  2.91113   1994 w x - -
          2.68618  4.42225  2.77519  2.73123  3.46354  2.40513  3.72494  3.29354  2.67741  2.69355  4.24690  2.90347  2.73739  3.18146  2.89801  2.37887  2.77519  2.98518  4.58477  3.61503
          0.00639  6.02105  5.53613  0.61958  0.77255  0.79558  0.60024
    626   3.19983  5.89376  1.51202  3.13621  4.86823  3.74186  4.17612  4.40994  3.09440  4.02994  4.94000  1.78717  4.60651  3.43779  3.61547  2.85834  1.43469  4.04493  6.33887  4.41208   1995 t x - -
          2.68618  4.42225  2.77519  2.73123  3.46354  2.40513  3.72494  3.29354  2.67741  2.69355  4.24690  2.90347  2.73739  3.18146  2.89801  2.37887  2.77519  2.98518  4.58477  3.61503
          0.31288  6.02059  1.32338  0.61958  0.77255  0.82704  0.57508
    627   2.90051  5.47165  3.52195  2.55969  3.92219  3.62615  3.36171  3.65208  2.59580  2.37057  3.99848  3.23171  4.46525  3.06183  2.93401  2.77561  2.02879  3.01937  5.67310  1.94148   1996 y x - -
          2.68618  4.42225  2.77519  2.73123  3.46354  2.40513  3.72494  3.29354  2.67741  2.69355  4.24690  2.90347  2.73739  3.18146  2.89801  2.37887  2.77519  2.98518  4.58477  3.61503
          0.00631  5.71263  5.81265  0.61958  0.77255  0.27254  1.43315
    628   2.03297  5.83947  3.26494  3.03926  4.30070  3.30742  4.11946  3.63313  2.86834  3.58092  4.46722  3.26796  3.41358  3.07796  3.29540  2.22028  1.29979  3.29233  5.97100  4.12920   1997 t . - -
          2.68618  4.42225  2.77519  2.73123  3.46354  2.40513  3.72494  3.29354  2.67741  2.69355  4.24690  2.90347  2.73739  3.18146  2.89801  2.37887  2.77519  2.98518  4.58477  3.61503
          0.02106  6.01460  3.99546  0.61958  0.77255  0.85976  0.55037
    629   2.81832  5.91844  2.46113  2.91535  4.96698  3.14202  4.05101  3.67719  2.58999  3.78310  4.01656  2.25013  3.85170  2.97008  3.34820  2.15063  1.48475  3.77641  6.35209  4.73984   1998 t . - -
          2.68618  4.42225  2.77519  2.73123  3.46354  2.40513  3.72494  3.29354  2.67741  2.69355  4.24690  2.90347  2.73739  3.18146  2.89801  2.37887  2.77519  2.98518  4.58477  3.61503
          0.53941  5.99723  0.88086  0.61958  0.77255  0.94786  0.49032
    630   2.96404  5.60038  3.06599  2.45976  4.89107  3.24533  3.75070  3.70981  2.38970  3.90480  4.43844  2.40907  1.62129  2.76388  3.01663  2.70615  2.43816  3.76159  5.89630  4.20673   1999 p . - -
          2.68613  4.42239  2.77486  2.73129  3.46363  2.40517  3.72505  3.29323  2.67750  2.69344  4.24704  2.90351  2.73749  3.18132  2.89808  2.37895  2.77520  2.98517  4.58491  3.61509
          0.56813  2.27545  1.10665  0.74217  0.64642  0.19791  1.71727
    631   3.31847  5.26275  3.96448  3.23082  4.43723  3.67304  4.47103  3.42462  3.23482  3.14838  4.35540  3.87274  0.68386  3.37083  3.45058  3.28862  3.36349  3.10429  5.81415  4.38673   2019 P x - -
          2.68618  4.42225  2.77520  2.73123  3.46352  2.40513  3.72495  3.29354  2.67741  2.69354  4.24690  2.90347  2.73740  3.18146  2.89801  2.37887  2.77520  2.98516  4.58477  3.61503
          0.01782  5.29137  4.37190  0.56902  0.83489  0.31614  1.30547
    632   3.14305  5.79224  3.37104  2.04181  4.04196  3.63182  3.83297  4.25067  2.76548  3.47639  3.42528  2.19914  3.35554  2.38458  2.64275  2.83934  2.68488  3.57831  4.33152  2.23991   2021 e x - -
          2.68621  4.42205  2.77523  2.73127  3.46357  2.40504  3.72483  3.29357  2.67744  2.69358  4.24693  2.90350  2.73729  3.18150  2.89787  2.37890  2.77523  2.98522  4.58480  3.61507
          0.02535  3.84863  5.59331  0.56867  0.83535  0.77154  0.62045
    633   3.61747  5.94323  4.07342  3.45956  5.13371  3.63376  4.02007  4.65707  2.80376  3.66602  5.00757  3.94349  3.88737  3.62920  0.49360  3.69666  3.74133  4.01525  6.37296  3.71551   2024 R x - -
          2.68618  4.42225  2.77519  2.73123  3.46354  2.40513  3.72494  3.29354  2.67741  2.69355  4.24690  2.90347  2.73739  3.18146  2.89801  2.37887  2.77519  2.98518  4.58477  3.61503
          0.00363  6.01735  6.73970  0.61958  0.77255  0.62264  0.76901
    634   3.39188  6.09752  0.46593  3.04538  4.72591  4.19811  4.27146  4.67754  3.26803  3.89773  5.15267  3.38025  4.66129  3.68875  3.61713  3.16625  3.84393  4.47314  6.54374  5.13308   2025 D x - -
          2.68618  4.42225  2.77519  2.73123  3.46354  2.40513  3.72494  3.29354  2.67741  2.69355  4.24690  2.90347  2.73739  3.18146  2.89801  2.37887  2.77519  2.98518  4.58477  3.61503
          0.00356  6.03679  6.75914  0.61958  0.77255  0.71118  0.67544
    635   2.97958  3.00572  3.56662  4.01860  4.21585  0.94379  4.82466  3.34263  3.95364  2.83520  4.26083  4.36672  3.11637  4.23209  4.07890  2.35957  3.62220  2.40172  5.74711  4.53103   2026 g x - -
          2.68618  4.42225  2.77519  2.73123  3.46354  2.40513  3.72494  3.29354  2.67741  2.69355  4.24690  2.90347  2.73739  3.18146  2.89801  2.37887  2.77519  2.98518  4.58477  3.61503
          0.00355  6.03840  6.76075  0.61958  0.77255  0.72173  0.66536
    636   1.29925  4.48147  1.74544  3.40640  4.12282  2.84530  4.55049  4.03934  3.39338  3.68870  3.97346  3.72836  4.72329  3.57550  3.83814  1.96320  3.15600  2.95659  6.06650  4.76188   2027 a x - -
          2.68618  4.42225  2.77519  2.73123  3.46354  2.40513  3.72494  3.29354  2.67741  2.69355  4.24690  2.90347  2.73739  3.18146  2.89801  2.37887  2.77519  2.98518  4.58477  3.61503
          0.00355  6.03840  6.76075  0.61958  0.77255  0.60915  0.78486
    637   3.49854  4.93686  5.51255  4.31930  1.32391  3.93497  4.81400  3.20365  4.68534  1.13675  2.66415  4.84375  5.09218  4.38471  4.04698  4.03916  3.08396  2.88127  5.08732  3.18141   2028 l x - -
          2.68618  4.42225  2.77519  2.73123  3.46354  2.40513  3.72494  3.29354  2.67741  2.69355  4.24690  2.90347  2.73739  3.18146  2.89801  2.37887  2.77519  2.98518  4.58477  3.61503
          0.00352  6.04757  6.76991  0.61958  0.77255  0.63546  0.75437
    638   2.80345  5.60757  1.37257  1.18678  5.30490  4.18596  4.12180  4.79122  3.05253  4.21699  5.00002  3.53364  4.54424  2.80429  3.29375  2.66515  3.55237  4.01237  5.82242  4.98050   2029 e x - -
          2.68618  4.42225  2.77519  2.73123  3.46354  2.40513  3.72494  3.29354  2.67741  2.69355  4.24690  2.90347  2.73739  3.18146  2.89801  2.37887  2.77519  2.98518  4.58477  3.61503
          0.00900  6.04963  5.01986  0.61958  0.77255  0.64807  0.74036
    639   1.53850  5.84735  3.59905  3.10292  5.03362  4.03736  4.11013  4.41289  3.15541  3.19225  4.56529  1.07893  4.49917  3.31449  3.41430  2.57606  3.31434  3.83944  6.30750  4.92498   2030 n x - -
          2.68618  4.42225  2.77519  2.73123  3.46354  2.40513  3.72494  3.29354  2.67741  2.69355  4.24690  2.90347  2.73739  3.18146  2.89801  2.37887  2.77519  2.98518  4.58477  3.61503
          0.01291  6.04416  4.56054  0.61958  0.77255  0.68478  0.70159
    640   3.22281  5.59459  1.53016  2.94354  4.95069  1.21176  3.87881  4.74206  3.12533  3.99211  4.96993  3.53958  4.31273  3.05888  3.61117  2.60728  2.81083  3.87049  6.36508  4.51507   2031 g x - -
          2.68617  4.42218  2.77521  2.73125  3.46349  2.40514  3.72496  3.29353  2.67741  2.69352  4.24691  2.90348  2.73740  3.18146  2.89799  2.37886  2.77520  2.98518  4.58479  3.61505
          0.00442  5.72863  6.75715  1.04100  0.43556  0.73069  0.65697
    641   3.59584  5.01701  5.63964  5.03098  2.59789  4.21283  5.06389  0.81454  4.82039  2.62761  3.87953  5.01570  5.20715  4.95408  4.83014  3.75143  3.76961  1.47698  5.68274  4.50518   2050 i x - -
          2.68607  4.42228  2.77522  2.73126  3.46344  2.40515  3.72497  3.29356  2.67737  2.69357  4.24692  2.90349  2.73742  3.18149  2.89786  2.37889  2.77522  2.98521  4.58479  3.61506
          0.01501  4.28743  6.75820  0.65407  0.73381  0.66288  0.72436
    642   2.99878  4.95333  5.54643  4.93283  3.93273  4.75576  4.54880  1.69387  4.71937  2.19471  3.62907  4.91806  3.25816  4.85181  4.72902  3.82667  3.55278  0.83520  5.58542  4.40903   2053 v x - -
          2.68618  4.42222  2.77520  2.73123  3.46352  2.40512  3.72495  3.29354  2.67741  2.69354  4.24690  2.90347  2.73740  3.18147  2.89801  2.37887  2.77520  2.98516  4.58477  3.61503
          0.00388  5.90712  6.76419  0.71203  0.67462  0.69981  0.68653
    643   2.68666  4.93231  5.51084  4.75430  3.68618  4.41028  4.65254  0.89745  4.68294  2.43270  3.78407  4.88396  4.83089  4.81584  4.30095  3.21907  2.65163  1.95439  5.55396  3.10947   2063 i x - -
          2.68618  4.42225  2.77519  2.73123  3.46354  2.40513  3.72494  3.29354  2.67741  2.69355  4.24690  2.90347  2.73739  3.18146  2.89801  2.37887  2.77519  2.98518  4.58477  3.61503
          0.00354  6.04184  6.76419  0.61958  0.77255  0.69015  0.69615
    644   4.68037  6.90445  3.60614  3.93995  5.34762  4.90780  0.18589  5.68093  4.29662  5.33309  6.32197  4.46645  5.56601  4.52155  4.48988  3.98414  5.00672  5.30161  6.81331  4.80902   2064 H x - -
          2.68618  4.42225  2.77519  2.73123  3.46354  2.40513  3.72494  3.29354  2.67741  2.69355  4.24690  2.90347  2.73739  3.18146  2.89801  2.37887  2.77519  2.98518  4.58477  3.61503
          0.00491  6.04171  5.98314  0.61958  0.77255  0.69498  0.69132
    645   4.32778  7.16849  3.51456  0.19339  6.48886  4.48527  4.91291  6.02241  4.02269  4.79499  6.33155  4.16471  4.44496  4.43393  4.27567  4.33012  4.73911  5.56915  7.58767  6.06946   2065 E x - -
          2.68618  4.42225  2.77519  2.73123  3.46354  2.40513  3.72494  3.29354  2.67741  2.69355  4.24690  2.90347  2.73739  3.18146  2.89801  2.37887  2.77519  2.98518  4.58477  3.61503
          0.00546  6.04034  5.78673  0.61958  0.77255  0.70380  0.68261
    646   3.33504  4.76030  4.73985  4.83267  2.29965  4.46452  5.04300  3.20727  4.46166  1.87087  2.72133  3.23523  5.07773  4.27623  4.18496  4.02141  3.67999  2.90527  5.30828  0.99011   2066 y x - -
          2.68618  4.42225  2.77519  2.73123  3.46354  2.40513  3.72494  3.29354  2.67741  2.69355  4.24690  2.90347  2.73739  3.18146  2.89801  2.37887  2.77519  2.98518  4.58477  3.61503
          0.00355  6.03843  6.76078  0.61958  0.77255  0.71599  0.67081
    647   2.43428  4.98663  4.10104  3.85331  4.19996  2.21209  4.81702  3.90217  3.81423  3.60650  3.21540  4.25395  4.18972  4.12136  4.18222  2.12274  0.92147  3.33273  5.96250  4.72198   2067 t x - -
          2.68618  4.42225  2.77520  2.73123  3.46354  2.40513  3.72495  3.29354  2.67741  2.69355  4.24690  2.90347  2.73740  3.18146  2.89801  2.37887  2.77520  2.98513  4.58477  3.61503
          0.00604  5.32668  6.76078  0.54441  0.86794  0.70514  0.68129
    648   5.26760  6.60335  6.01372  5.56076  3.69892  5.88056  0.17273  5.11147  4.70334  3.96096  5.79567  5.49871  6.20525  4.62451  4.81810  4.92350  5.34956  5.01799  4.95175  3.46103   2069 H x - -
          2.68618  4.42225  2.77519  2.73123  3.46354  2.40513  3.72494  3.29354  2.67741  2.69355  4.24690  2.90347  2.73739  3.18146  2.89801  2.37887  2.77519  2.98518  4.58477  3.61503
          0.00644  6.03834  5.51220  0.61958  0.77255  0.71065  0.67595
    649   3.35194  5.82529  5.05399  5.16713  5.77407  0.15090  4.65971  5.87182  5.42270  4.58508  6.34754  5.13407  5.40684  5.63285  5.61318  3.93775  4.41367  4.98262  7.61284  6.38109   2070 G x - -
          2.68618  4.42226  2.77520  2.73123  3.46351  2.40513  3.72495  3.29355  2.67740  2.69353  4.24691  2.90346  2.73739  3.18147  2.89801  2.37886  2.77519  2.98518  4.58478  3.61504
          0.00653  5.40408  6.21034  0.79676  0.59927  0.72879  0.65873
    650   4.09541  5.39956  6.12025  5.54387  4.49944  5.02966  5.80645  1.57910  5.36751  0.80148  3.88166  5.56730  4.62475  5.49974  5.39446  4.73973  3.82337  1.55678  6.22909  5.06488   2082 l x - -
          2.68618  4.42225  2.77519  2.73123  3.46354  2.40513  3.72494  3.29354  2.67741  2.69355  4.24690  2.90347  2.73739  3.18146  2.89801  2.37887  2.77519  2.98518  4.58477  3.61503
          0.00356  6.03461  6.75696  0.61958  0.77255  0.72318  0.66399
    651   3.20938  5.19005  4.28509  3.72825  4.38236  4.28786  4.40542  3.88148  3.69816  3.66537  4.53724  3.72613  4.29783  4.01741  4.09170  0.72106  1.69407  3.21342  6.00373  4.50783   2083 s x - -
          2.68618  4.42225  2.77519  2.73123  3.46354  2.40513  3.72494  3.29354  2.67741  2.69355  4.24690  2.90347  2.73739  3.18146  2.89801  2.37887  2.77519  2.98518  4.58477  3.61503
          0.00356  6.03546  6.75780  0.61958  0.77255  0.71813  0.66878
    652   3.07592  5.93635  3.32552  2.81305  5.27622  2.44957  4.27888  3.90614  2.96111  4.18600  3.65418  1.30730  4.60709  3.11410  3.27675  2.62336  1.74650  3.98280  6.37215  4.96434   2084 n x - -
          2.68618  4.42225  2.77519  2.73123  3.46354  2.40513  3.72494  3.29354  2.67741  2.69355  4.24690  2.90347  2.73739  3.18146  2.89801  2.37887  2.77519  2.98518  4.58477  3.61503
          0.00356  6.03629  6.75864  0.61958  0.77255  0.72361  0.66359
    653   3.57601  5.32721  3.73563  3.36398  5.08216  4.50741  4.27219  4.48843  3.28230  4.05789  4.91147  3.94770  4.88730  3.79968  0.40037  3.74401  3.80552  3.92580  5.20481  4.29213   2085 R x - -
          2.68618  4.42225  2.77519  2.73123  3.46354  2.40513  3.72494  3.29354  2.67741  2.69355  4.24690  2.90347  2.73739  3.18146  2.89801  2.37887  2.77519  2.98518  4.58477  3.61503
          0.00356  6.03629  6.75864  0.61958  0.77255  0.71582  0.67098
    654   3.41211  5.08334  4.80718  5.02289  4.09845  4.88581  5.21891  3.17122  4.82004  0.47273  2.29686  5.03598  5.23418  4.94545  4.83982  4.11883  3.24058  3.15759  5.69724  4.23539   2086 L x - -
          2.68618  4.42225  2.77519  2.73123  3.46354  2.40513  3.72494  3.29354  2.67741  2.69355  4.24690  2.90347  2.73739  3.18146  2.89801  2.37887  2.77519  2.98518  4.58477  3.61503
          0.01154  6.03689  4.70103  0.61958  0.77255  0.71981  0.66718
    655   2.96048  4.29895  4.96904  4.67450  4.06150  4.68078  4.77252  3.09328  4.50789  3.15681  4.03589  4.76759  5.05125  4.68334  4.43139  3.49128  0.54143  2.32855  4.80309  4.36483   2087 T x - -
          2.68618  4.42225  2.77519  2.73123  3.46354  2.40513  3.72494  3.29354  2.67741  2.69355  4.24690  2.90347  2.73739  3.18146  2.89801  2.37887  2.77519  2.98518  4.58477  3.61503
          0.00358  6.02894  6.75128  0.61958  0.77255  0.76848  0.62309
    656   4.09674  6.53986  3.81632  3.38801  5.92653  0.30040  5.09287  5.36518  3.61277  4.89310  5.74454  3.25742  5.23901  3.97245  4.05190  3.60431  4.50490  4.99157  5.10790  5.70014   2088 G x - -
          2.68616  4.42227  2.77517  2.73125  3.46356  2.40515  3.72484  3.29348  2.67743  2.69344  4.24692  2.90349  2.73741  3.18148  2.89803  2.37889  2.77521  2.98520  4.58479  3.61505
          0.01674  5.31718  4.44885  0.98000  0.47050  0.69944  0.68690
    657   3.43184  4.74615  4.98151  4.40324  3.67047  0.44863  4.96253  3.52668  4.03720  2.79875  4.04160  4.39039  4.71675  4.51290  4.42415  3.80779  3.79449  3.32663  5.55338  4.22331   2096 G x - -
          2.68606  4.42227  2.77521  2.73125  3.46356  2.40509  3.72496  3.29356  2.67743  2.69357  4.24691  2.90348  2.73739  3.18148  2.89802  2.37885  2.77521  2.98520  4.58479  3.61505
          0.02069  3.94760  6.74632  0.32306  1.28709  0.69619  0.69012
    658   2.68075  5.92490  3.55879  3.00425  5.24595  1.60388  4.08447  4.71545  3.19644  4.17638  4.97601  3.38776  1.05128  3.45494  3.47939  3.05251  3.29682  4.30342  6.37502  4.57788   2098 p x - -
          2.68637  4.42253  2.77547  2.73145  3.46382  2.40535  3.72504  3.29382  2.67765  2.69382  4.24708  2.90371  2.73767  3.18174  2.89827  2.37902  2.77168  2.98537  4.58505  3.61531
          0.33656  1.46921  2.88830  0.09644  2.38662  0.67350  0.71319
    659   1.18921  5.25481  2.91215  2.97019  4.96454  2.26070  3.48640  4.07709  2.78482  3.49373  4.59524  3.52177  4.45863  3.20691  3.23635  2.02706  3.45853  3.95023  4.77676  4.43750   2106 a x - -
          2.68618  4.42225  2.77519  2.73123  3.46354  2.40513  3.72494  3.29354  2.67741  2.69355  4.24690  2.90347  2.73739  3.18146  2.89801  2.37887  2.77519  2.98518  4.58477  3.61503
          0.27742  5.98261  1.42820  0.61958  0.77255  0.92536  0.50482
    660   2.94297  5.74471  2.97508  2.85119  5.08250  3.87809  4.11025  4.41924  2.78041  4.04682  4.75872  0.84158  3.90363  3.17082  3.21631  3.11105  2.48122  3.91771  6.18153  4.77425   2107 n x - -
          2.68618  4.42225  2.77519  2.73123  3.46354  2.40513  3.72494  3.29354  2.67741  2.69355  4.24690  2.90347  2.73739  3.18146  2.89801  2.37887  2.77519  2.98518  4.58477  3.61503
          0.00489  5.71919  6.44154  0.61958  0.77255  1.65030  0.21318
    661   2.55463  5.69128  3.19475  2.92676  4.57951  3.36067  4.21793  4.25096  2.80269  3.77608  4.73879  3.23645  2.65143  3.23231  2.67069  1.11950  2.80665  3.19456  5.79581  4.74480   2108 s x - -
          2.68618  4.42225  2.77520  2.73123  3.46354  2.40512  3.72495  3.29353  2.67741  2.69355  4.24688  2.90346  2.73740  3.18146  2.89801  2.37886  2.77520  2.98518  4.58477  3.61501
          0.00859  5.36305  5.55504  0.64636  0.74223  0.30348  1.34036
    662   2.69332  5.92470  2.54956  2.87265  4.83687  1.81054  4.01112  4.43628  2.95803  3.81000  4.33284  1.84576  4.42955  2.99970  1.97539  2.76623  2.94670  3.94266  6.14126  4.50422   2112 g x - -
          2.68618  4.42225  2.77519  2.73123  3.46354  2.40513  3.72494  3.29354  2.67741  2.69355  4.24690  2.90347  2.73739  3.18146  2.89801  2.37887  2.77519  2.98518  4.58477  3.61503
          0.00368  6.00264  6.72499  0.61958  0.77255  0.90095  0.52119
    663   3.41257  0.41727  5.36877  4.77754  3.79719  4.31423  5.00731  3.46955  4.57150  3.12865  4.14915  4.82317  5.07958  4.75866  4.16311  3.65767  3.70338  3.21214  4.93658  4.17889   2113 C x - -
          2.68618  4.42225  2.77519  2.73123  3.46354  2.40513  3.72494  3.29354  2.67741  2.69355  4.24690  2.90347  2.73739  3.18146  2.89801  2.37887  2.77519  2.98518  4.58477  3.61503
          0.00723  6.00264  5.35374  0.61958  0.77255  0.90095  0.52119
    664   3.29762  4.92439  5.47590  4.86402  3.29473  4.37194  4.83861  3.27277  4.65539  0.43205  3.33679  4.41649  5.07355  4.79189  4.67477  3.66618  3.77745  2.93583  5.54407  4.36776   2114 L x - -
          2.68618  4.42225  2.77519  2.73123  3.46354  2.40513  3.72494  3.29354  2.67741  2.69355  4.24690  2.90347  2.73739  3.18146  2.89801  2.37887  2.77519  2.98518  4.58477  3.61503
          0.27102  5.99654  1.44855  0.61958  0.77255  0.91870  0.50922
    665   2.62453  5.73825  2.36988  2.91084  4.19956  1.78712  4.15997  4.30238  2.74312  3.86485  4.47874  2.42735  4.00286  2.88613  3.10760  1.79381  2.96830  3.91205  4.60829  4.31297   2115 g x - -
          2.68618  4.42225  2.77519  2.73123  3.46354  2.40513  3.72494  3.29354  2.67741  2.69355  4.24690  2.90347  2.73739  3.18146  2.89801  2.37887  2.77519  2.98518  4.58477  3.61503
          0.31989  5.73036  1.30738  0.61958  0.77255  0.20079  1.70420
    666   3.04226  5.77656  2.80799  2.82854  4.14741  3.01874  4.26590  4.43234  2.82272  3.48392  4.77199  3.05983  3.69902  1.70364  3.32849  2.34255  2.65854  4.07420  2.11880  3.04208   2116 q . - -
          2.68622  4.42242  2.77503  2.73140  3.46349  2.40513  3.72511  3.29361  2.67727  2.69363  4.24707  2.90360  2.73737  3.18152  2.89804  2.37873  2.77529  2.98502  4.58494  3.61476
          0.10220  2.44300  4.58074  0.75087  0.63857  0.23787  1.55261
    667   2.10673  5.66354  3.21068  3.15051  4.24926  1.68902  4.34925  3.63770  3.22396  3.36236  3.95557  3.35040  3.29314  3.51780  3.25799  2.54229  1.73161  3.09334  5.36382  4.27759   2126 g x - -
          2.68639  4.42274  2.77562  2.73168  3.46250  2.40550  3.72530  3.29374  2.67783  2.69203  4.24711  2.90383  2.73788  3.18183  2.89843  2.37930  2.77343  2.98544  4.57824  3.61543
          0.56400  0.85009  5.60128  0.02587  3.66748  0.71930  0.66766
    668   3.43586  5.90995  3.32367  0.62656  4.94424  3.58432  4.33892  3.58780  3.14490  3.94798  4.18901  3.34658  4.08272  2.68322  3.56817  3.38547  3.48953  4.12123  6.35178  4.55038   2128 E x - -
          2.68618  4.42225  2.77519  2.73123  3.46354  2.40513  3.72494  3.29354  2.67741  2.69355  4.24690  2.90347  2.73739  3.18146  2.89801  2.37887  2.77519  2.98518  4.58477  3.61503
          0.00963  6.02985  4.93670  0.61958  0.77255  0.70355  0.68285
    669   1.37914  5.25940  3.92202  3.12653  4.75523  3.31424  4.55194  3.89881  3.39261  3.73591  4.63081  3.90459  2.60935  3.73432  3.81758  1.12297  3.58196  3.55274  5.71380  4.45229   2129 s x - -
          2.68618  4.42225  2.77519  2.73123  3.46354  2.40513  3.72494  3.29354  2.67741  2.69355  4.24690  2.90347  2.73739  3.18146  2.89801  2.37887  2.77519  2.98518  4.58477  3.61503
          0.00576  6.02632  5.70574  0.61958  0.77255  0.74247  0.64614
    670   2.59627  5.76724  2.64414  2.97041  4.55413  0.99908  4.16815  4.45775  2.92952  3.19524  4.67264  3.47592  4.50710  3.24245  2.52668  2.82365  3.64283  3.65133  4.70186  4.72441   2130 g x - -
          2.68618  4.42225  2.77519  2.73123  3.46354  2.40513  3.72494  3.29354  2.67741  2.69355  4.24690  2.90347  2.73739  3.18146  2.89801  2.37887  2.77519  2.98518  4.58477  3.61503
          0.01183  6.02527  4.67340  0.61958  0.77255  0.76276  0.62807
    671   2.73373  4.32018  4.45355  3.72391  4.41392  0.55309  4.79782  3.77563  3.78273  3.38447  4.29701  4.27506  4.88944  4.03393  3.86127  2.81782  3.69094  3.38469  4.74217  4.62906   2131 G x - -
          2.68618  4.42225  2.77519  2.73123  3.46354  2.40513  3.72494  3.29354  2.67741  2.69355  4.24690  2.90347  2.73739  3.18146  2.89801  2.37887  2.77519  2.98518  4.58477  3.61503
          0.00625  6.01707  5.57521  0.61958  0.77255  0.68678  0.69955
    672   3.55498  4.94375  4.91687  4.64454  3.97590  4.39214  4.76840  2.77825  4.60874  1.51675  0.75506  4.84465  5.07736  4.65730  3.87218  3.97858  3.78694  3.12076  5.56290  4.38559   2132 m x - -
          2.68598  4.42229  2.77521  2.73121  3.46362  2.40513  3.72497  3.29336  2.67750  2.69347  4.24702  2.90352  2.73750  3.18149  2.89793  2.37889  2.77516  2.98528  4.58478  3.61504
          0.01750  4.12465  6.74715  1.57492  0.23196  0.75159  0.63793
    673   2.40119  5.96201  3.22162  3.17924  5.29701  0.76553  4.20991  4.77252  3.21317  4.10050  5.01923  2.60768  4.65659  3.39212  3.39362  2.68643  3.60448  4.29103  6.41426  4.90318   2149 g x - -
          2.68618  4.42225  2.77519  2.73123  3.46354  2.40513  3.72494  3.29354  2.67741  2.69355  4.24690  2.90347  2.73739  3.18146  2.89801  2.37887  2.77519  2.98518  4.58477  3.61503
          0.00612  6.02482  5.60403  0.61958  0.77255  0.75898  0.63138
    674   4.15102  6.69235  3.36687  0.25273  4.80823  4.10027  4.99902  5.49398  3.76368  4.77219  5.79373  3.93465  5.12556  4.14542  4.05782  4.05942  4.41642  4.78232  7.12745  5.42395   2150 E x - -
          2.68618  4.42225  2.77519  2.73123  3.46354  2.40513  3.72494  3.29354  2.67741  2.69355  4.24690  2.90347  2.73739  3.18146  2.89801  2.37887  2.77519  2.98518  4.58477  3.61503
          0.00557  6.02231  5.76629  0.61958  0.77255  0.71379  0.67292
    675   3.32145  5.72432  5.95290  5.95837  6.63714  0.15162  6.66206  6.15787  5.97725  5.83997  5.87182  5.38171  4.56367  6.08244  5.07910  3.32600  4.08942  5.17640  7.96282  6.95794   2151 G x - -
          2.68618  4.42225  2.77519  2.73123  3.46354  2.40513  3.72494  3.29354  2.67741  2.69355  4.24690  2.90347  2.73739  3.18146  2.89801  2.37887  2.77519  2.98518  4.58477  3.61503
          0.00360  6.02521  6.74756  0.61958  0.77255  0.72511  0.66218
    676   3.91595  5.27411  5.74123  5.18077  2.86729  4.77329  4.58247  3.51110  4.97340  2.95443  4.39753  5.11091  5.39064  4.90605  4.98264  4.17086  3.24830  3.43362  0.46584  2.98812   2153 W x - -
          2.68618  4.42225  2.77519  2.73123  3.46354  2.40513  3.72494  3.29354  2.67741  2.69355  4.24690  2.90347  2.73739  3.18146  2.89801  2.37887  2.77519  2.98518  4.58477  3.61503
          0.00923  6.02771  4.99391  0.61958  0.77255  0.72852  0.65898
    677   3.13623  5.18033  6.21551  6.12275  6.52708  1.18788  6.24127  6.03019  5.99500  4.58206  6.46153  5.40851  5.37351  6.08589  5.99534  0.53693  4.36622  4.68729  7.87313  6.85740   2154 S x - -
          2.68618  4.42225  2.77519  2.73123  3.46354  2.40513  3.72494  3.29354  2.67741  2.69355  4.24690  2.90347  2.73739  3.18146  2.89801  2.37887  2.77519  2.98518  4.58477  3.61503
          0.00973  6.02312  4.92495  0.61958  0.77255  0.73951  0.64884
    678   4.84575  7.74396  0.15846  3.20262  7.01091  3.99209  5.51538  6.67747  4.86074  6.06887  7.07159  3.95691  5.27087  4.72145  5.72677  4.16579  5.09379  6.13828  8.22245  6.48000   2155 D x - -
          2.68618  4.42225  2.77519  2.73123  3.46354  2.40513  3.72494  3.29354  2.67741  2.69355  4.24690  2.90347  2.73739  3.18146  2.89801  2.37887  2.77519  2.98518  4.58477  3.61503
          0.00417  6.01938  6.35967  0.61958  0.77255  0.79091  0.60409
    679   1.65646  4.91380  5.51430  4.79097  1.11759  4.71098  5.04503  2.21569  4.49876  2.31939  3.34682  4.87669  5.07451  4.81006  4.68539  3.93323  3.38834  2.57066  4.59159  3.81427   2156 f x - -
          2.68618  4.42225  2.77519  2.73123  3.46354  2.40513  3.72494  3.29354  2.67741  2.69355  4.24690  2.90347  2.73739  3.18146  2.89801  2.37887  2.77519  2.98518  4.58477  3.61503
          0.00362  6.01883  6.74118  0.61958  0.77255  0.78586  0.60831
    680   3.44620  4.68907  5.32846  4.90334  1.82645  4.71210  4.98514  2.53545  4.68482  1.74727  1.70440  4.77904  5.07559  4.81308  4.68765  3.73736  3.77341  2.15534  2.98886  2.52216   2157 m x - -
          2.68618  4.42225  2.77519  2.73123  3.46354  2.40513  3.72494  3.29354  2.67741  2.69355  4.24690  2.90347  2.73739  3.18146  2.89801  2.37887  2.77519  2.98518  4.58477  3.61503
          0.00537  6.01948  5.83363  0.61958  0.77255  0.78413  0.60976
    681   0.33669  4.85226  5.05977  4.50382  5.14145  2.96582  5.57335  4.96904  4.55622  4.64316  5.46939  3.61797  3.30014  4.84122  4.89508  3.09625  3.73097  4.21726  6.91561  5.48004   2158 A x - -
          2.68618  4.42225  2.77519  2.73123  3.46354  2.40513  3.72494  3.29354  2.67741  2.69355  4.24690  2.90347  2.73740  3.18146  2.89801  2.37887  2.77519  2.98518  4.58477  3.61502
          0.03760  5.89859  3.37674  0.63318  0.75694  0.77254  0.61959
    682   2.38034  5.03712  2.65324  2.40500  3.72551  4.37355  4.68053  2.56486  3.82766  2.43509  3.37081  3.64366  4.87151  4.15471  4.18540  3.28509  1.39216  2.37623  5.58757  3.63691   2162 t x - -
          2.68618  4.42225  2.77519  2.73123  3.46354  2.40513  3.72494  3.29354  2.67741  2.69355  4.24690  2.90347  2.73739  3.18146  2.89801  2.37887  2.77519  2.98518  4.58477  3.61503
          0.00374  5.98675  6.70910  0.61958  0.77255  0.96057  0.48236
    683   1.46866  4.89285  5.34744  4.84886  3.40646  4.01999  4.79072  2.36847  4.63730  2.29211  3.26781  4.67502  4.44855  4.72539  4.65117  3.19547  2.42098  2.24463  1.85184  4.15634   2163 a x - -
          2.68618  4.42225  2.77519  2.73123  3.46354  2.40513  3.72494  3.29354  2.67741  2.69355  4.24690  2.90347  2.73739  3.18146  2.89801  2.37887  2.77519  2.98518  4.58477  3.61503
          0.00639  5.98675  5.55659  0.61958  0.77255  0.96057  0.48236
    684   3.08270  4.88794  5.48540  4.74553  2.84367  4.45756  5.01823  1.45891  4.65263  1.91459  2.93033  4.50159  4.98038  4.46060  4.26270  3.51609  2.14262  1.60172  5.20838  4.08162   2164 i x - -
          2.68618  4.42225  2.77519  2.73123  3.46354  2.40513  3.72494  3.29354  2.67741  2.69355  4.24690  2.90347  2.73739  3.18146  2.89801  2.37887  2.77519  2.98518  4.58477  3.61503
          0.23142  5.98410  1.58928  0.61958  0.77255  0.97292  0.47478
    685   2.98264  5.75343  3.36570  2.71568  5.01757  3.76285  3.13959  4.40875  2.82009  3.47211  2.75613  2.87454  4.00555  2.90252  1.22680  2.83723  2.33664  4.10126  5.95595  4.73070   2165 r x - -
          2.68618  4.42225  2.77519  2.73123  3.46354  2.40513  3.72494  3.29354  2.67741  2.69355  4.24690  2.90347  2.73739  3.18146  2.89801  2.37887  2.77519  2.98518  4.58477  3.61503
          0.03348  5.75739  3.51436  0.61958  0.77255  1.63570  0.21668
    686   2.39243  4.76238  4.62506  4.26042  3.39823  4.45632  4.02569  2.58575  3.97010  1.29834  2.60990  3.86549  4.82361  3.64700  3.55271  2.24969  3.14716  2.27004  5.25257  3.44681   2166 l x - -
          2.68618  4.42225  2.77519  2.73123  3.46354  2.40513  3.72494  3.29354  2.67741  2.69355  4.24690  2.90347  2.73739  3.18146  2.89801  2.37887  2.77519  2.98518  4.58477  3.61503
          0.00984  5.72875  5.02914  0.61958  0.77255  1.63975  0.21571
    687   3.15827  5.73932  3.32864  2.91343  4.75147  3.79390  3.75377  4.29208  1.13893  3.54108  4.60600  2.84866  2.89462  2.92487  2.74232  3.07227  2.30411  3.55229  6.17589  3.55686   2167 k x - -
          2.68618  4.42225  2.77519  2.73123  3.46354  2.40513  3.72494  3.29354  2.67741  2.69355  4.24690  2.90347  2.73739  3.18146  2.89801  2.37887  2.77519  2.98518  4.58477  3.61503
          0.10016  5.72900  2.38537  0.61958  0.77255  1.68764  0.20451
    688   2.24576  5.69542  3.13768  2.30085  4.53882  3.70438  4.03052  4.03477  1.86012  3.93654  4.73646  3.08841  1.74370  2.87905  3.15989  2.51024  3.11863  3.29945  6.12897  4.71889   2168 p x - -
          2.68618  4.42225  2.77519  2.73123  3.46354  2.40513  3.72494  3.29354  2.67741  2.69355  4.24690  2.90347  2.73739  3.18146  2.89801  2.37887  2.77519  2.98518  4.58477  3.61503
          0.14699  5.63416  2.01651  0.61958  0.77255  0.21053  1.66155
    689   2.50149  5.87920  2.29743  1.91290  4.95461  2.68554  3.77824  4.53723  2.71579  4.00604  4.85134  2.67915  3.70266  2.93409  3.18948  1.94061  2.24823  4.06075  5.74860  4.73114   2169 e . - -
          2.68638  4.42291  2.77567  2.73150  3.46393  2.40585  3.72316  3.29386  2.67672  2.69388  4.24755  2.90373  2.73788  3.17815  2.89864  2.37926  2.77426  2.98535  4.58017  3.61564
          0.52603  0.93153  4.19262  0.82669  0.57535  1.05751  0.42667
    690   2.47708  5.86935  1.29027  2.93792  4.42250  3.45158  3.22315  4.26208  2.61797  4.12264  4.53162  2.88700  4.05912  3.24312  3.43806  2.16027  2.42580  3.83411  5.63610  4.23973   2192 d x - -
          2.68618  4.42225  2.77519  2.73123  3.46354  2.40513  3.72494  3.29354  2.67741  2.69355  4.24690  2.90347  2.73739  3.18146  2.89801  2.37887  2.77519  2.98518  4.58477  3.61503
          0.34233  5.92667  1.24752  0.61958  0.77255  1.19221  0.36176
    691   2.31889  4.94886  3.02563  2.78738  4.93695  3.88249  4.05134  4.27062  2.31125  3.67649  3.51253  2.67518  4.27344  3.24324  3.13493  2.55317  1.21357  3.96630  6.06373  4.66797   2193 t x - -
          2.68618  4.42225  2.77520  2.73123  3.46354  2.40513  3.72494  3.29354  2.67741  2.69355  4.24684  2.90347  2.73740  3.18146  2.89801  2.37886  2.77520  2.98518  4.58477  3.61503
          0.00796  5.34244  5.76151  0.62323  0.76832  0.52709  0.89238
    692   2.12890  5.85294  3.00289  2.92257  4.98635  3.65631  3.89550  4.68369  2.83228  4.02359  4.79918  2.88336  3.43463  3.10537  1.16900  2.38671  2.80040  3.89766  6.28571  4.71695   2196 r x - -
          2.68586  4.42242  2.77521  2.73110  3.46346  2.40501  3.72505  3.29371  2.67740  2.69368  4.24706  2.90337  2.73744  3.18158  2.89814  2.37885  2.77518  2.98532  4.58494  3.61520
          0.81306  2.00066  0.86451  0.27961  1.41092  0.55162  0.85806
    693   2.04664  5.62705  2.69762  1.86984  4.76672  3.55986  3.98858  3.99967  2.55571  3.82494  4.55436  2.22667  3.47706  2.82019  3.17164  2.55201  2.35471  3.37649  5.75096  4.47110   2200 e x - -
          2.68618  4.42225  2.77519  2.73123  3.46354  2.40513  3.72494  3.29354  2.67741  2.69355  4.24690  2.90347  2.73739  3.18146  2.89801  2.37887  2.77519  2.98518  4.58477  3.61503
          0.34814  5.50797  1.23806  0.61958  0.77255  0.15979  1.91271
    694   2.69560  5.43469  2.34684  2.89506  4.81364  3.89435  3.93533  2.97121  2.58274  3.63532  4.39919  1.99844  3.36534  3.28897  3.37104  2.74396  2.68039  2.28925  5.88986  2.46535   2201 n x - -
          2.68618  4.42225  2.77519  2.73123  3.46354  2.40513  3.72494  3.29354  2.67741  2.69355  4.24690  2.90347  2.73739  3.18146  2.89801  2.37887  2.77519  2.98518  4.58477  3.61503
          0.00499  5.84030  6.18059  0.61958  0.77255  0.26433  1.45981
    695   2.31909  5.94824  2.93051  2.89216  5.29417  3.70147  3.96297  4.42426  2.30346  4.01933  4.50189  2.98181  2.94323  2.92429  2.58609  2.12838  1.52651  3.79373  6.38041  4.88003   2202 t x - -
          2.68618  4.42225  2.77519  2.73123  3.46354  2.40513  3.72494  3.29354  2.67741  2.69355  4.24690  2.90347  2.73739  3.18146  2.89801  2.37887  2.77519  2.98518  4.58477  3.61503
          0.00419  6.03394  6.32694  0.61958  0.77255  0.62170  0.77009
    696   3.10747  5.94213  0.98175  2.70624  5.28378  4.05116  4.36267  3.58715  2.86767  3.94606  4.98369  2.68448  2.85421  3.30736  3.47952  2.73405  2.63126  3.74404  5.90002  4.74725   2203 d x - -
          2.68618  4.42225  2.77519  2.73123  3.46354  2.40513  3.72494  3.29354  2.67741  2.69355  4.24690  2.90347  2.73739  3.18146  2.89801  2.37887  2.77519  2.98518  4.58477  3.61503
          0.01177  6.03897  4.67586  0.61958  0.77255  0.65914  0.72835
    697   3.35034  4.94485  4.57232  3.81250  1.62678  4.69522  4.80595  2.50730  3.57846  2.67403  3.82867  4.70907  4.50422  4.58430  3.88290  3.88259  3.62616  2.72181  3.54271  1.14383   2204 y x - -
          2.68621  4.42229  2.77519  2.73128  3.46355  2.40511  3.72477  3.29355  2.67745  2.69353  4.24694  2.90351  2.73728  3.18143  2.89799  2.37889  2.77522  2.98516  4.58470  3.61507
          0.00829  4.94896  6.75312  1.27590  0.32737  0.69389  0.69240
    698   2.04797  5.66638  2.96609  2.97063  4.50326  2.38848  4.29748  3.22447  3.01184  3.02387  4.73608  3.57091  2.38345  3.59436  3.57574  2.85975  2.14025  2.02112  6.16676  4.09768   2219 v x - -
          2.68618  4.42225  2.77519  2.73123  3.46354  2.40513  3.72494  3.29354  2.67741  2.69355  4.24690  2.90347  2.73739  3.18146  2.89801  2.37887  2.77519  2.98518  4.58477  3.61503
          0.00357  6.03182  6.75417  0.61958  0.77255  0.69517  0.69113
    699   3.42488  4.92230  5.52192  4.90589  2.32802  4.71914  4.83645  2.04102  4.57018  1.81242  1.20086  4.88464  4.44763  4.31293  4.19834  3.96618  2.97038  2.41123  5.08192  4.12615   2220 m x - -
          2.68618  4.42225  2.77519  2.73123  3.46354  2.40513  3.72494  3.29354  2.67741  2.69355  4.24690  2.90347  2.73739  3.18146  2.89801  2.37887  2.77519  2.98518  4.58477  3.61503
          0.00358  6.03131  6.75366  0.61958  0.77255  0.69919  0.68714
    700   1.93528  5.07067  4.76383  4.16586  3.87454  0.51939  5.14094  4.15961  4.19421  3.87117  4.67232  4.13178  4.37988  4.48181  4.41912  3.52559  3.57059  3.87634  6.22615  4.53815   2221 G x - -
          2.68618  4.42225  2.77519  2.73123  3.46354  2.40513  3.72494  3.29354  2.67741  2.69355  4.24690  2.90347  2.73739  3.18146  2.89801  2.37887  2.77519  2.98518  4.58477  3.61503
          0.01721  6.03131  4.22275  0.61958  0.77255  0.69919  0.68714
    701   1.38243  5.93563  2.40542  2.24443  5.20252  3.61033  4.03297  4.69625  2.70811  4.20085  3.81432  3.46111  3.52073  2.75434  2.90127  2.28356  2.86339  3.25409  5.85947  4.95673   2222 a x - -
          2.68618  4.42225  2.77519  2.73123  3.46354  2.40513  3.72494  3.29354  2.67741  2.69355  4.24690  2.90347  2.73739  3.18146  2.89801  2.37887  2.77519  2.98518  4.58477  3.61503
          0.04423  6.01605  3.19850  0.61958  0.77255  0.78187  0.61166
    702   3.52390  5.32729  4.03559  3.51150  3.26457  4.73424  4.67813  3.80745  4.26372  3.46700  4.44407  4.51805  5.15578  4.50989  4.19108  3.74548  4.00524  3.60710  1.02957  1.15945   2223 w x - -
          2.68618  4.42225  2.77519  2.73123  3.46354  2.40513  3.72494  3.29354  2.67741  2.69355  4.24690  2.90347  2.73739  3.18146  2.89801  2.37887  2.77519  2.98518  4.58477  3.61503
          0.00378  5.97560  6.69795  0.61958  0.77255  0.57725  0.82426
    703   1.56943  4.91805  5.45859  4.79378  3.83707  4.42305  5.03295  2.52552  4.64025  2.69366  4.01134  4.67875  2.69712  4.77939  4.66326  3.14072  3.11782  1.10253  3.92493  3.78589   2224 v x - -
          2.68618  4.42225  2.77519  2.73123  3.46354  2.40513  3.72494  3.29354  2.67741  2.69355  4.24690  2.90347  2.73739  3.18146  2.89801  2.37887  2.77519  2.98518  4.58477  3.61503
          0.00433  6.01660  6.27644  0.61958  0.77255  0.74265  0.64598
    704   1.90515  5.22679  3.95075  3.39110  3.29481  3.78747  4.58619  2.89993  3.33784  2.05704  3.68518  2.83002  4.22053  3.85590  3.54496  2.34787  2.20803  2.62430  5.57703  2.60312   2225 a x - -
          2.68618  4.42225  2.77519  2.73123  3.46354  2.40513  3.72494  3.29354  2.67741  2.69355  4.24690  2.90347  2.73739  3.18146  2.89801  2.37887  2.77519  2.98518  4.58477  3.61503
          0.08657  6.01880  2.51953  0.61958  0.77255  0.75703  0.63311
    705   3.06660  5.87766  2.84120  3.03358  5.11678  1.88194  3.97183  4.41651  2.96772  4.10217  4.91960  1.08242  3.35533  3.35588  3.46131  2.77813  2.94012  4.16865  6.31279  4.90399   2226 n x - -
          2.68618  4.42225  2.77519  2.73123  3.46354  2.40513  3.72494  3.29354  2.67741  2.69355  4.24690  2.90347  2.73739  3.18146  2.89801  2.37887  2.77519  2.98518  4.58477  3.61503
          0.02858  5.93691  3.66762  0.61958  0.77255  0.40038  1.10886
    706   3.18807  5.77296  2.28101  2.94626  4.95464  2.17366  4.28484  4.44832  2.02950  4.04373  4.37433  2.01483  3.57364  2.97829  2.15676  2.67292  2.71315  4.07551  5.20472  4.92289   2227 n . - -
          2.68618  4.42225  2.77519  2.73123  3.46354  2.40513  3.72494  3.29354  2.67741  2.69355  4.24690  2.90347  2.73739  3.18146  2.89801  2.37887  2.77519  2.98518  4.58477  3.61503
          0.15433  6.00440  1.96224  0.61958  0.77255  0.84269  0.56308
    707   2.33923  5.83085  2.43156  2.37668  5.10181  2.98153  4.28052  4.36075  2.52118  3.94950  4.82533  2.92545  1.72088  3.06937  3.29665  2.66176  2.26574  3.61893  5.81359  4.66010   2228 p . - -
          2.68630  4.42251  2.77427  2.73143  3.46379  2.40526  3.72520  3.29373  2.67760  2.69377  4.24715  2.90363  2.73720  3.18165  2.89813  2.37908  2.77407  2.98516  4.58492  3.61528
          0.26265  1.78522  2.76104  0.49228  0.94477  0.37908  1.15356
    708   1.86357  5.78742  3.30426  2.76039  4.93849  2.42639  4.11996  3.77072  1.76415  3.91128  2.92878  2.40099  4.27861  3.02509  2.77270  2.98064  3.03214  3.53757  6.12778  4.10815   2239 k x - -
          2.68618  4.42225  2.77519  2.73123  3.46354  2.40513  3.72494  3.29354  2.67741  2.69355  4.24690  2.90347  2.73739  3.18146  2.89801  2.37887  2.77519  2.98518  4.58477  3.61503
          0.01903  5.95306  4.11947  0.61958  0.77255  1.00687  0.45470
    709   3.39871  5.69443  3.63158  3.16182  4.82024  0.68053  4.32437  4.29239  3.20090  3.86877  4.70023  3.08093  4.28742  3.52110  3.38186  3.03286  2.52810  3.88698  6.18680  4.75548   2240 G x - -
          2.68618  4.42225  2.77519  2.73123  3.46354  2.40513  3.72494  3.29354  2.67741  2.69355  4.24690  2.90347  2.73739  3.18146  2.89801  2.37887  2.77519  2.98518  4.58477  3.61503
          0.01588  5.94454  4.33241  0.61958  0.77255  0.66123  0.72611
    710   2.33028  4.89189  5.41918  4.76693  3.68111  4.18310  4.75765  0.77792  4.20066  2.20185  3.62225  4.49332  4.72332  4.12682  4.41015  3.30293  3.50094  2.46093  5.19104  4.17560   2241 i x - -
          2.68618  4.42225  2.77519  2.73123  3.46354  2.40513  3.72494  3.29354  2.67741  2.69355  4.24690  2.90347  2.73739  3.18146  2.89801  2.37887  2.77519  2.98518  4.58477  3.61503
          0.00377  5.97870  6.70105  0.61958  0.77255  0.92056  0.50799
    711   4.80511  6.80587  5.22078  4.17220  6.47265  4.67494  5.04448  5.69691  3.09827  4.84008  5.92532  4.26869  5.60595  4.06361  0.20103  4.34175  4.10117  5.39773  6.95683  5.16553   2242 R x - -
          2.68618  4.42225  2.77519  2.73123  3.46354  2.40513  3.72494  3.29354  2.67741  2.69355  4.24690  2.90347  2.73739  3.18146  2.89801  2.37887  2.77519  2.98518  4.58477  3.61503
          0.00376  5.98211  6.70446  0.61958  0.77255  0.79377  0.60173
    712   2.65195  5.91999  3.30270  2.93278  5.03362  3.59115  3.46825  4.43036  2.30962  3.23687  4.61089  2.08247  3.76371  2.85757  2.25240  1.93212  2.12569  4.15676  4.84952  4.34111   2243 s x - -
          2.68618  4.42225  2.77519  2.73123  3.46354  2.40513  3.72494  3.29354  2.67741  2.69355  4.24690  2.90347  2.73739  3.18146  2.89801  2.37887  2.77519  2.98518  4.58477  3.61503
          0.00371  5.99411  6.71646  0.61958  0.77255  0.79616  0.59977
    713   3.19540  5.03701  4.00783  4.13787  2.30548  4.57268  2.30569  3.25243  3.65894  3.17713  3.88708  4.03545  4.94494  4.00996  3.59909  3.84668  3.54898  2.34110  5.32823  1.02002   2244 y x - -
          2.68619  4.42226  2.77520  2.73122  3.46355  2.40514  3.72495  3.29355  2.67738  2.69354  4.24683  2.90345  2.73740  3.18144  2.89800  2.37888  2.77519  2.98519  4.58478  3.61504
          0.00468  5.66321  6.72346  0.84937  0.55806  0.60162  0.79391
    714   3.10487  4.88549  4.51335  3.93629  4.19058  3.68402  4.69416  3.19237  3.19798  2.03184  3.94365  4.35100  0.82789  4.21689  3.99925  3.72289  3.44475  2.72210  5.51501  3.62853   2254 p x - -
          2.68618  4.42225  2.77519  2.73123  3.46354  2.40513  3.72494  3.29354  2.67741  2.69355  4.24690  2.90347  2.73739  3.18146  2.89801  2.37887  2.77519  2.98518  4.58477  3.61503
          0.01406  6.02275  4.46178  0.61958  0.77255  0.71791  0.66898
    715   3.68005  5.04855  5.60149  5.00322  3.46840  4.83651  4.99741  2.80367  4.43979  2.75347  3.71530  4.97170  4.91098  4.72427  4.79841  4.14978  3.91132  3.05163  4.88196  0.46268   2255 Y x - -
          2.68618  4.42225  2.77519  2.73123  3.46354  2.40513  3.72494  3.29354  2.67741  2.69355  4.24690  2.90347  2.73739  3.18146  2.89801  2.37887  2.77519  2.98518  4.58477  3.61503
          0.00506  6.01233  5.95377  0.61958  0.77255  0.78036  0.61294
    716   3.37094  4.91887  4.22550  3.67010  4.75617  3.92625  4.74277  4.14177  3.62338  3.62413  4.66647  4.11531  4.60232  3.80395  3.16656  0.54635  2.38732  3.85568  4.43634  4.84925   2256 S x - -
          2.68618  4.42225  2.77519  2.73123  3.46354  2.40513  3.72494  3.29354  2.67741  2.69355  4.24690  2.90347  2.73739  3.18146  2.89801  2.37887  2.77519  2.98518  4.58477  3.61503
          0.04295  6.01092  3.22922  0.61958  0.77255  0.78846  0.60614
    717   3.21622  4.84491  4.36291  4.08159  4.16272  4.50176  4.19728  3.35267  3.93697  2.17850  3.88914  4.12551  4.74017  4.24696  3.58994  3.04910  0.67259  2.95840  5.45631  4.44107   2257 T x - -
          2.68618  4.42225  2.77519  2.73123  3.46354  2.40513  3.72494  3.29354  2.67741  2.69355  4.24690  2.90347  2.73739  3.18146  2.89801  2.37887  2.77519  2.98518  4.58477  3.61503
          0.00655  5.97177  5.52712  0.61958  0.77255  0.87815  0.53708
    718   3.67671  6.25102  1.34524  3.19886  5.58774  3.83179  4.53458  5.08397  3.38439  4.26111  5.31875  1.53730  4.81094  3.75795  3.82718  1.33270  3.63196  4.47793  6.69497  5.25725   2258 s x - -
          2.68618  4.42225  2.77519  2.73123  3.46354  2.40513  3.72494  3.29354  2.67741  2.69355  4.24690  2.90347  2.73739  3.18146  2.89801  2.37887  2.77519  2.98518  4.58477  3.61503
          0.01210  5.97852  4.65665  0.61958  0.77255  0.93122  0.50100
    719   2.53929  5.28362  2.89317  2.91550  3.82102  4.16293  4.35681  3.54056  2.43215  1.94422  1.80354  3.11745  3.16289  3.34743  3.31897  3.12163  2.44129  3.77321  4.83765  4.46493   2259 m x - -
          2.68618  4.42225  2.77519  2.73123  3.46354  2.40513  3.72494  3.29354  2.67741  2.69355  4.24690  2.90347  2.73739  3.18146  2.89801  2.37887  2.77519  2.98518  4.58477  3.61503
          0.00379  5.97230  6.69465  0.61958  0.77255  0.59363  0.80367
    720   2.64248  5.15018  2.99296  2.54627  5.18094  3.68933  3.86382  4.34700  1.93078  4.15420  4.78009  3.05439  4.15498  2.80979  3.17969  2.15711  1.42992  3.49748  6.35623  4.69061   2260 t x - -
          2.68618  4.42226  2.77520  2.73124  3.46354  2.40513  3.72495  3.29355  2.67737  2.69353  4.24685  2.90347  2.73740  3.18147  2.89801  2.37886  2.77520  2.98519  4.58477  3.61504
          0.00440  5.74871  6.72028  0.78981  0.60501  0.75618  0.63385
    721   3.03277  4.94856  4.90753  3.90006  3.91072  4.64825  4.76012  1.80356  3.49625  2.80918  3.70348  4.47681  5.01534  4.00906  3.79713  3.88428  1.38190  1.40630  4.92490  4.10795   2270 t x - -
          2.68618  4.42225  2.77519  2.73123  3.46354  2.40513  3.72494  3.29354  2.67741  2.69355  4.24690  2.90347  2.73739  3.18146  2.89801  2.37887  2.77519  2.98518  4.58477  3.61503
          0.00595  6.00051  5.66888  0.61958  0.77255  0.56616  0.83864
    722   3.30954  4.79766  3.35724  3.25763  4.89661  4.05588  4.38299  4.67865  3.29042  4.21354  4.98344  0.54164  4.11303  3.64098  3.57185  2.81657  3.17127  4.27774  6.39004  5.01153   2271 N x - -
          2.68618  4.42225  2.77519  2.73123  3.46354  2.40513  3.72494  3.29354  2.67741  2.69355  4.24690  2.90347  2.73739  3.18146  2.89801  2.37887  2.77519  2.98518  4.58477  3.61503
          0.00409  6.01658  6.41290  0.61958  0.77255  0.60993  0.78392
    723   3.25433  5.54493  3.41249  3.10531  4.95842  3.75045  4.33491  4.63864  3.04971  4.09278  4.91697  2.64222  0.67086  3.50942  3.41909  3.04088  3.38600  3.98381  6.32059  4.84743   2272 P x - -
          2.68618  4.42225  2.77519  2.73123  3.46354  2.40513  3.72494  3.29354  2.67741  2.69355  4.24690  2.90347  2.73739  3.18146  2.89801  2.37887  2.77519  2.98518  4.58477  3.61503
          0.01589  6.02144  4.31682  0.61958  0.77255  0.64334  0.74556
    724   3.14505  5.50446  3.65361  2.99960  4.13547  4.07651  3.00050  3.88929  3.29204  1.28297  3.70766  3.51910  3.52052  3.26249  3.22662  2.07733  2.91928  3.67881  3.05799  3.07074   2273 l x - -
          2.68619  4.42226  2.77517  2.73124  3.46349  2.40513  3.72495  3.29345  2.67742  2.69356  4.24690  2.90347  2.73740  3.18147  2.89801  2.37886  2.77520  2.98519  4.58478  3.61504
          0.00751  5.50352  5.68210  0.78375  0.61008  0.72157  0.66551
    725   3.21352  5.50953  3.69013  3.19974  4.91660  4.04250  3.98197  4.26562  2.14898  3.46947  3.74519  3.07842  4.63117  3.48763  2.38773  3.18163  0.94661  3.17328  5.94324  4.73185   2279 t x - -
          2.68618  4.42225  2.77519  2.73123  3.46354  2.40513  3.72494  3.29354  2.67741  2.69355  4.24690  2.90347  2.73739  3.18146  2.89801  2.37887  2.77519  2.98518  4.58477  3.61503
          0.00564  6.00698  5.75485  0.61958  0.77255  0.69612  0.69018
    726   4.42005  5.33882  5.79028  5.30374  2.70277  5.40124  4.61086  4.29362  3.97187  3.54166  4.93239  4.65088  5.74589  5.22917  4.86343  3.53110  4.64655  4.12083  5.28103  0.30249   2280 Y x - -
          2.68618  4.42225  2.77519  2.73123  3.46354  2.40513  3.72494  3.29354  2.67741  2.69355  4.24690  2.90347  2.73739  3.18146  2.89801  2.37887  2.77519  2.98518  4.58477  3.61503
          0.01885  6.00817  4.12174  0.61958  0.77255  0.67347  0.71322
    727   2.31770  5.73901  3.43852  2.65841  5.19383  2.37515  4.10748  4.61426  1.93378  4.16771  4.96363  3.38538  4.44420  3.12291  3.31451  1.33016  2.42526  4.18623  6.35553  4.79137   2281 s x - -
          2.68618  4.42225  2.77519  2.73123  3.46354  2.40513  3.72494  3.29354  2.67741  2.69355  4.24690  2.90347  2.73739  3.18146  2.89801  2.37887  2.77519  2.98518  4.58477  3.61503
          0.00933  5.99754  4.99049  0.61958  0.77255  0.67564  0.71097
    728   3.09078  5.49863  2.13672  2.69528  3.73077  4.09084  3.81396  4.02005  2.27149  3.86706  4.35489  2.81414  4.16284  3.45380  3.55379  1.59924  1.88703  3.91520  5.35693  3.40348   2282 s x - -
          2.68618  4.42225  2.77519  2.73123  3.46354  2.40513  3.72494  3.29354  2.67741  2.69355  4.24690  2.90347  2.73739  3.18146  2.89801  2.37887  2.77519  2.98518  4.58477  3.61503
          0.00917  5.99912  5.01415  0.61958  0.77255  0.71020  0.67638
    729   2.78671  4.43084  5.49768  4.88175  3.63409  3.89841  5.02972  2.36965  4.66466  0.92229  3.36924  4.60141  5.05922  4.79424  4.45645  3.69490  3.33384  1.55665  5.52094  4.20011   2283 l x - -
          2.68618  4.42225  2.77519  2.73123  3.46354  2.40513  3.72494  3.29354  2.67741  2.69355  4.24690  2.90347  2.73739  3.18146  2.89801  2.37887  2.77519  2.98518  4.58477  3.61503
          0.00481  5.99831  6.06751  0.61958  0.77255  0.74177  0.64678
    730   2.56341  5.59544  1.96744  3.04833  5.27084  3.16707  4.27083  4.41550  2.19019  3.91034  4.20263  1.52101  3.80905  2.34991  2.92613  3.02531  3.20755  4.00411  6.35738  4.33004   2284 n x - -
          2.68618  4.42225  2.77520  2.73123  3.46354  2.40513  3.72495  3.29354  2.67741  2.69355  4.24690  2.90347  2.73740  3.18146  2.89801  2.37884  2.77520  2.98518  4.58477  3.61503
          0.09068  5.29255  2.50519  0.54502  0.86710  0.74430  0.64448
    731   3.07028  5.87265  2.87525  2.26095  4.67285  2.50219  3.85101  4.62297  1.85050  3.52659  4.69792  2.93499  3.64315  2.93770  2.51731  2.50984  2.04068  3.94518  6.07035  3.63942   2286 k x - -
          2.68618  4.42225  2.77519  2.73123  3.46354  2.40513  3.72494  3.29354  2.67741  2.69355  4.24690  2.90347  2.73739  3.18146  2.89801  2.37887  2.77519  2.98518  4.58477  3.61503
          0.00570  5.91740  5.81096  0.61958  0.77255  0.42823  1.05459
    732   2.59905  5.68517  3.54239  2.91037  4.00005  3.57606  4.37517  3.51639  2.85164  1.80148  2.87295  3.27720  2.16949  2.95053  2.60809  2.43293  2.96143  3.66102  5.49694  3.74456   2287 l . - -
          2.68618  4.42225  2.77519  2.73123  3.46354  2.40513  3.72494  3.29354  2.67741  2.69355  4.24690  2.90347  2.73739  3.18146  2.89801  2.37887  2.77519  2.98518  4.58477  3.61503
          0.01721  6.00254  4.22711  0.61958  0.77255  0.69198  0.69431
    733   2.95108  5.61049  2.80717  2.73150  4.15314  2.09541  4.19306  4.41414  2.61995  3.64141  4.42649  2.07852  3.75081  3.03132  3.10585  2.54918  1.86793  3.55427  4.08671  3.81647   2288 t . - -
          2.68667  4.42324  2.77563  2.73166  3.46366  2.40551  3.72578  3.29408  2.67789  2.69426  4.24730  2.90339  2.73820  3.18125  2.89842  2.37901  2.77545  2.98589  4.56639  3.60750
          0.47641  1.02431  3.91470  0.90273  0.51997  0.77209  0.61999
    734   2.79960  5.91004  2.91451  1.21313  5.18723  1.95671  4.23862  4.50003  2.88756  3.63696  4.79436  3.23868  3.60317  3.11462  2.52570  2.75407  3.48426  3.67780  6.34236  4.60965   2302 e x - -
          2.68618  4.42225  2.77519  2.73123  3.46354  2.40513  3.72494  3.29354  2.67741  2.69355  4.24690  2.90347  2.73739  3.18146  2.89801  2.37887  2.77519  2.98518  4.58477  3.61503
          0.01331  5.97680  4.53931  0.61958  0.77255  0.63519  0.75467
    735   2.89721  4.63778  4.22570  3.14840  4.03592  3.70137  4.74444  2.92121  3.38059  3.16733  4.07801  3.42397  3.19714  3.87070  3.80107  3.45700  3.39363  0.74021  5.56957  4.07418   2303 v x - -
          2.68618  4.42225  2.77519  2.73123  3.46354  2.40513  3.72494  3.29354  2.67741  2.69355  4.24690  2.90347  2.73739  3.18146  2.89801  2.37887  2.77519  2.98518  4.58477  3.61503
          0.00572  5.99072  5.74465  0.61958  0.77255  0.76054  0.63001
    736   3.49856  5.32650  4.14829  3.70766  3.71789  4.36656  0.53081  3.82465  3.66659  3.39633  4.42943  3.75524  4.79664  4.01718  3.75090  3.73103  3.16354  3.61139  5.83669  3.28807   2304 H x - -
          2.68614  4.42227  2.77520  2.73124  3.46355  2.40513  3.72494  3.29354  2.67742  2.69356  4.24691  2.90346  2.73738  3.18148  2.89801  2.37888  2.77519  2.98517  4.58472  3.61498
          0.00737  5.09453  6.71549  0.85974  0.55038  0.79060  0.60435
    737   1.45235  5.91951  1.90380  2.44810  4.21031  3.39938  3.88802  4.38534  2.68718  3.81118  4.40653  2.91065  4.04736  2.75377  3.01174  2.70933  3.11394  4.18419  6.11787  3.47329   2322 a x - -
          2.68618  4.42225  2.77519  2.73123  3.46354  2.40513  3.72494  3.29354  2.67741  2.69355  4.24690  2.90347  2.73739  3.18146  2.89801  2.37887  2.77519  2.98518  4.58477  3.61503
          0.00487  5.99248  6.04937  0.61958  0.77255  0.79052  0.60442
    738   2.82376  4.90802  5.37937  4.77083  3.42448  3.13216  5.00326  0.90303  3.03722  2.61228  3.50695  4.70773  5.03984  4.17410  4.27296  3.79331  2.58294  2.23881  5.52820  3.60750   2323 i x - -
          2.68618  4.42225  2.77519  2.73123  3.46354  2.40513  3.72494  3.29354  2.67741  2.69355  4.24690  2.90347  2.73739  3.18146  2.89801  2.37887  2.77519  2.98518  4.58477  3.61503
          0.00498  5.99177  6.00312  0.61958  0.77255  0.60711  0.78728
    739   3.08370  5.23027  5.08812  4.76311  6.13827  0.19584  5.32563  5.59274  5.18844  4.61555  6.07208  4.99189  3.72413  5.42938  5.22057  3.94272  4.28927  4.91869  7.48288  6.33465   2324 G x - -
          2.68618  4.42225  2.77519  2.73123  3.46354  2.40513  3.72494  3.29354  2.67741  2.69355  4.24690  2.90347  2.73739  3.18146  2.89801  2.37887  2.77519  2.98518  4.58477  3.61503
          0.01181  6.00759  4.67961  0.61958  0.77255  0.70109  0.68526
    740   3.11654  5.59283  3.67927  0.92252  4.66314  3.76975  4.07194  4.49217  3.02241  3.82489  4.69494  3.30926  4.53939  2.93244  3.60457  2.73527  1.78520  3.93830  6.33040  4.92908   2325 e x - -
          2.68618  4.42225  2.77519  2.73123  3.46354  2.40513  3.72494  3.29354  2.67741  2.69355  4.24690  2.90347  2.73740  3.18145  2.89801  2.37887  2.77519  2.98517  4.58477  3.61503
          0.00417  5.82313  6.72230  0.62214  0.76959  0.74522  0.64365
    741   3.42421  4.90360  5.48264  4.86805  3.63595  4.69652  5.02989  1.87623  4.39911  2.53237  3.92711  4.81571  4.39427  4.46648  4.28865  3.70509  3.44993  0.66110  5.52621  3.95097   2328 V x - -
          2.68621  4.42235  2.77526  2.73133  3.46343  2.40523  3.72504  3.29364  2.67751  2.69333  4.24670  2.90353  2.73749  3.18151  2.89811  2.37871  2.77502  2.98528  4.58487  3.61450
          0.02100  3.93318  6.72216  1.31839  0.31138  0.74939  0.63990
    742   6.15920  6.96786  6.88777  6.91362  2.86303  6.53379  4.98742  5.04090  6.65691  3.67612  6.04105  6.01547  6.75819  6.20605  6.38216  5.95515  6.33511  5.59257  0.17543  3.22877   2339 W x - -
          2.68618  4.42225  2.77519  2.73123  3.46354  2.40513  3.72494  3.29354  2.67741  2.69355  4.24690  2.90347  2.73739  3.18146  2.89801  2.37887  2.77519  2.98518  4.58477  3.61503
          0.00369  5.99946  6.72180  0.61958  0.77255  0.56381  0.84173
    743   0.60782  2.94330  3.44955  3.34038  4.71415  3.23185  4.40714  4.10405  3.50124  3.68179  4.48219  3.79699  4.76589  3.83525  3.93173  3.21478  3.25017  3.50767  6.06542  4.77750   2340 A x - -
          2.68618  4.42225  2.77520  2.73124  3.46344  2.40513  3.72495  3.29354  2.67741  2.69355  4.24690  2.90347  2.73740  3.18139  2.89801  2.37887  2.77520  2.98519  4.58477  3.61504
          0.00843  5.25562  5.75117  0.63244  0.75778  0.64804  0.74039
    744   3.05259  5.87163  3.70133  1.94054  4.42762  3.77855  4.40037  4.25471  3.14621  3.31578  4.75777  1.78315  4.60317  2.91339  3.39213  2.09403  1.60083  3.42886  6.32045  4.92600   2343 t x - -
          2.68618  4.42225  2.77519  2.73123  3.46354  2.40513  3.72494  3.29354  2.67741  2.69355  4.24690  2.90347  2.73739  3.18146  2.89801  2.37887  2.77519  2.98518  4.58477  3.61503
          0.01033  6.01371  4.84962  0.61958  0.77255  0.59581  0.80099
    745   2.80445  4.50338  5.47941  4.14158  3.65997  4.55065  5.03286  1.44900  4.65389  2.69290  1.06964  4.76190  3.98005  4.78830  4.66802  3.46937  3.16970  2.58825  5.53155  4.33187   2344 m x - -
          2.68624  4.42232  2.77516  2.73130  3.46360  2.40496  3.72501  3.29361  2.67747  2.69361  4.24696  2.90343  2.73718  3.18153  2.89807  2.37887  2.77511  2.98525  4.58483  3.61510
          0.02248  3.86156  6.73125  0.96351  0.48054  0.66958  0.71728
    746   3.38483  4.83859  4.43691  4.46264  3.97579  4.68117  5.00629  3.28555  4.55101  0.46789  3.25603  4.10656  5.04642  4.71165  4.32243  3.58868  3.76162  3.08818  3.42605  4.33271   2349 L x - -
          2.68618  4.42225  2.77519  2.73123  3.46354  2.40513  3.72494  3.29354  2.67741  2.69355  4.24690  2.90347  2.73739  3.18146  2.89801  2.37887  2.77519  2.98518  4.58477  3.61503
          0.00874  6.00890  5.07537  0.61958  0.77255  0.66958  0.71728
    747   3.41841  4.97304  4.97455  4.61512  2.90272  4.67751  1.66686  3.28789  4.46011  2.86881  4.09033  3.36848  4.86033  4.64317  4.57089  3.80388  3.37541  3.02412  1.76856  1.46855   2350 y x - -
          2.68618  4.42225  2.77519  2.73123  3.46354  2.40513  3.72494  3.29354  2.67741  2.69355  4.24690  2.90347  2.73739  3.18146  2.89801  2.37887  2.77519  2.98518  4.58477  3.61503
          0.00368  6.00384  6.72618  0.61958  0.77255  0.63143  0.75893
    748   3.37108  5.92015  2.29546  1.02169  5.26041  3.93203  3.95215  4.31266  2.98144  4.03871  4.19085  2.14507  4.58961  3.21028  3.57021  3.29783  3.43180  2.47173  6.35570  4.58516   2351 e x - -
          2.68618  4.42225  2.77519  2.73123  3.46354  2.40513  3.72494  3.29354  2.67741  2.69355  4.24690  2.90347  2.73739  3.18146  2.89801  2.37887  2.77519  2.98518  4.58477  3.61503
          0.00567  6.00963  5.74627  0.61958  0.77255  0.66489  0.72222
    749   2.76548  4.91477  4.79549  4.82324  3.92649  4.63074  5.02421  2.45427  4.34463  2.67630  2.89129  4.53837  4.63397  4.47950  4.52402  3.53316  3.71262  0.61398  5.53607  4.35868   2352 V x - -
          2.68618  4.42225  2.77519  2.73123  3.46354  2.40513  3.72494  3.29354  2.67741  2.69355  4.24690  2.90347  2.73739  3.18146  2.89801  2.37887  2.77519  2.98518  4.58477  3.61503
          0.00648  6.00763  5.52270  0.61958  0.77255  0.67776  0.70877
    750   3.16520  4.98245  4.32717  3.77270  2.87892  4.62326  3.16971  3.20249  4.29931  1.65438  2.29110  3.92534  4.81958  3.93896  4.46808  2.42208  3.52498  2.96707  5.59471  1.47840   2353 y x - -
          2.68618  4.42225  2.77519  2.73123  3.46354  2.40513  3.72494  3.29354  2.67741  2.69355  4.24690  2.90347  2.73739  3.18146  2.89801  2.37887  2.77519  2.98518  4.58477  3.61503
          0.00367  6.00482  6.72717  0.61958  0.77255  0.65618  0.73153
    751   1.79869  5.44791  3.76232  2.95645  3.68921  3.91839  4.19600  4.02454  3.32831  3.76231  4.58578  3.59714  4.68770  2.38288  3.33861  3.44113  3.34213  3.65212  1.12790  3.63226   2354 w x - -
          2.68618  4.42225  2.77519  2.73123  3.46354  2.40513  3.72494  3.29354  2.67741  2.69355  4.24690  2.90347  2.73739  3.18146  2.89801  2.37887  2.77519  2.98518  4.58477  3.61503
          0.00366  6.00802  6.73036  0.61958  0.77255  0.67527  0.71135
    752   1.89198  5.46870  3.36478  2.81494  5.16489  3.46167  3.90832  4.50466  2.91025  3.74239  4.90419  1.00997  4.51923  3.36393  2.75399  2.91370  3.37063  3.74132  6.35321  4.68553   2355 n x - -
          2.68618  4.42225  2.77519  2.73123  3.46354  2.40513  3.72494  3.29354  2.67741  2.69355  4.24690  2.90347  2.73739  3.18146  2.89801  2.37887  2.77519  2.98518  4.58477  3.61503
          0.04412  6.00802  3.20154  0.61958  0.77255  0.57735  0.82413
    753   3.46452  5.06633  5.66987  5.05591  3.44642  4.48315  5.21664  2.94126  4.84463  0.45431  2.55413  5.04977  5.22696  4.95397  4.74241  4.04743  3.85640  3.02323  5.67163  4.38705   2356 L x - -
          2.68618  4.42225  2.77519  2.73123  3.46354  2.40513  3.72494  3.29354  2.67741  2.69355  4.24690  2.90347  2.73739  3.18146  2.89801  2.37887  2.77519  2.98518  4.58477  3.61503
          0.00483  5.97620  6.08402  0.61958  0.77255  0.79613  0.59978
    754   3.35930  3.92914  5.48495  4.57039  3.87228  4.68951  4.96872  1.08950  4.57356  2.85852  3.66689  4.73170  5.05282  4.63890  4.35047  3.85272  3.51689  1.03235  5.51695  4.15812   2357 v x - -
          2.68618  4.42225  2.77519  2.73123  3.46354  2.40513  3.72494  3.29354  2.67741  2.69355  4.24690  2.90347  2.73739  3.18146  2.89801  2.37887  2.77519  2.98518  4.58477  3.61503
          0.00376  5.98037  6.70272  0.61958  0.77255  0.83596  0.56821
    755   2.14163  5.91529  1.11915  2.09579  5.15686  2.94560  4.15351  4.70410  2.66959  4.02522  4.95578  3.16651  4.56875  3.17461  3.34827  3.01492  2.97937  4.21708  6.34740  4.93573   2358 d x - -
          2.68622  4.42229  2.77510  2.73127  3.46358  2.40517  3.72498  3.29342  2.67736  2.69359  4.24694  2.90335  2.73743  3.18150  2.89794  2.37888  2.77519  2.98522  4.58481  3.61507
          0.00898  4.86450  6.70272  1.17585  0.36897  0.70607  0.68039
    756   2.33989  5.91264  3.43139  2.33982  4.99716  4.09285  3.80598  4.31833  1.01925  3.97731  4.87985  3.43597  4.29680  2.90762  3.01014  3.18632  2.87396  2.77966  5.93164  4.27916   2366 k x - -
          2.68618  4.42225  2.77520  2.73123  3.46354  2.40513  3.72495  3.29349  2.67741  2.69355  4.24690  2.90347  2.73740  3.18146  2.89801  2.37887  2.77520  2.98518  4.58477  3.61503
          0.00552  5.45013  6.71401  0.56545  0.83958  0.38559  1.13958
    757   3.31710  5.24197  3.70153  3.34486  3.83448  4.24214  1.14232  4.11014  3.17105  2.70186  4.07647  2.96097  4.70813  3.45930  3.25935  2.37844  3.69369  3.86853  5.88234  2.04705   2368 h x - -
          2.68618  4.42225  2.77519  2.73123  3.46354  2.40513  3.72494  3.29354  2.67741  2.69355  4.24690  2.90347  2.73739  3.18146  2.89801  2.37887  2.77519  2.98518  4.58477  3.61503
          0.00358  6.02935  6.75170  0.61958  0.77255  0.52695  0.89258
    758   3.10694  5.59551  3.82036  3.27852  4.81521  0.57182  4.41916  4.09372  3.21568  3.45627  4.67270  3.44346  4.08389  3.61545  3.60137  3.43236  3.29731  3.86549  4.94925  4.68034   2369 G x - -
          2.68618  4.42225  2.77519  2.73123  3.46354  2.40513  3.72494  3.29354  2.67741  2.69355  4.24690  2.90347  2.73739  3.18146  2.89801  2.37887  2.77519  2.98518  4.58477  3.61503
          0.01023  6.02935  4.85687  0.61958  0.77255  0.52695  0.89258
    759   3.52170  3.64789  5.31159  4.41343  1.18748  4.26950  4.69107  2.57334  2.18957  2.90228  3.59773  3.21229  5.04960  4.36544  4.12788  3.54775  3.70205  2.63560  2.50907  3.06421   2370 f x - -
          2.68618  4.42225  2.77519  2.73123  3.46354  2.40513  3.72494  3.29354  2.67741  2.69355  4.24690  2.90347  2.73739  3.18146  2.89801  2.37887  2.77519  2.98518  4.58477  3.61503
          0.01214  6.02165  4.64175  0.61958  0.77255  0.54123  0.87236
    760   2.81458  5.91211  3.03124  2.85758  5.24732  2.92139  4.13198  4.02861  3.04660  3.04612  4.72331  2.05299  4.32352  3.34526  3.37023  1.33177  2.09375  3.61046  6.35075  4.88920   2371 s x - -
          2.68618  4.42225  2.77519  2.73123  3.46354  2.40513  3.72494  3.29354  2.67741  2.69355  4.24690  2.90347  2.73739  3.18146  2.89801  2.37887  2.77519  2.98518  4.58477  3.61503
          0.03492  6.01593  3.44597  0.61958  0.77255  0.54831  0.86257
    761   2.20565  5.92024  1.51237  2.37435  4.92100  3.58100  3.72863  4.67434  2.75924  3.93457  4.96059  2.63831  2.70967  3.04482  3.30530  2.36394  2.59722  4.24626  6.24103  4.81031   2372 d x - -
          2.68421  4.42274  2.77403  2.73169  3.46409  2.40511  3.72550  3.29389  2.67773  2.69402  4.24745  2.90382  2.73641  3.18186  2.89815  2.37913  2.77557  2.98559  4.58525  3.61553
          0.28850  1.40010  5.51054  0.71459  0.67216  0.55322  0.85589
    762   3.03339  5.92532  1.92099  2.51847  4.13653  3.90595  3.58796  3.98607  2.60560  3.89098  4.28151  2.25150  3.58253  3.15623  2.79120  2.36652  2.17130  2.61394  5.81602  4.54143   2378 d x - -
          2.68618  4.42225  2.77519  2.73123  3.46354  2.40513  3.72494  3.29354  2.67741  2.69355  4.24690  2.90347  2.73739  3.18146  2.89801  2.37887  2.77519  2.98518  4.58477  3.61503
          0.23288  6.00702  1.58333  0.61958  0.77255  0.65286  0.73513
    763   1.71432  4.88873  4.12352  3.93308  3.15119  4.33056  4.55574  2.93728  2.85386  1.29792  3.65630  4.16324  4.40090  3.44789  3.61367  3.14000  3.27116  2.96458  2.88895  3.66767   2379 l x - -
          2.68618  4.42225  2.77519  2.73123  3.46354  2.40513  3.72494  3.29354  2.67741  2.69355  4.24690  2.90347  2.73739  3.18146  2.89801  2.37887  2.77519  2.98518  4.58477  3.61503
          0.06368  5.78062  2.83695  0.61958  0.77255  1.46788  0.26190
    764   2.84196  5.29836  3.21918  3.05637  1.82070  3.89844  3.02936  3.64592  2.48276  2.57918  3.05980  3.46515  4.26542  3.31110  2.73985  2.98804  2.92725  2.92783  5.46048  2.54208   2380 f x - -
          2.68618  4.42225  2.77519  2.73123  3.46354  2.40513  3.72494  3.29354  2.67741  2.69355  4.24690  2.90347  2.73739  3.18146  2.89801  2.37887  2.77519  2.98518  4.58477  3.61503
          0.03721  5.72569  3.40314  0.61958  0.77255  1.21801  0.35072
    765   3.00637  5.37773  2.50699  2.74504  4.24209  3.68884  3.92285  3.70622  2.80442  3.01161  4.74508  2.86295  1.93124  3.04541  3.19891  2.66060  1.79053  3.27738  6.14692  3.47785   2381 t x - -
          2.68618  4.42225  2.77519  2.73123  3.46354  2.40513  3.72494  3.29354  2.67741  2.69355  4.24690  2.90347  2.73739  3.18146  2.89801  2.37887  2.77519  2.98518  4.58477  3.61503
          0.03287  5.74545  3.53586  0.61958  0.77255  1.55286  0.23780
    766   2.31235  5.74174  2.30833  2.62043  5.08440  3.22419  3.71013  3.97253  2.68698  3.68353  4.78303  1.96026  1.99280  3.25976  3.29141  2.56830  2.73659  3.80982  4.62157  4.76637   2382 n x - -
          2.68618  4.42225  2.77519  2.73123  3.46354  2.40513  3.72494  3.29354  2.67741  2.69355  4.24690  2.90347  2.73739  3.18146  2.89801  2.37887  2.77519  2.98518  4.58477  3.61503
          0.12424  5.71749  2.17555  0.61958  0.77255  1.54463  0.24002
    767   2.27535  5.54082  2.78791  2.75029  3.10210  3.83040  4.15131  3.98346  2.67430  2.86148  4.37688  3.27355  1.61532  2.76741  3.31980  2.57014  2.73893  3.32587  6.00836  4.35177   2383 p x - -
          2.68618  4.42225  2.77519  2.73123  3.46354  2.40513  3.72494  3.29354  2.67741  2.69355  4.24690  2.90347  2.73739  3.18146  2.89801  2.37887  2.77519  2.98518  4.58477  3.61503
          0.58256  5.60041  0.82591  0.61958  0.77255  0.44288  1.02774
    768   2.74990  5.58059  2.56261  2.74356  4.80271  3.16230  3.96591  4.26806  2.53021  3.27547  4.62610  3.20254  1.22776  3.15174  3.02593  2.67274  3.19528  3.46641  6.02433  4.46039   2384 p . - -
          2.68627  4.42444  2.77122  2.73185  3.45637  2.40523  3.72708  3.29456  2.67842  2.69559  4.25040  2.90330  2.73698  3.18341  2.89938  2.38003  2.77184  2.98740  4.58681  3.61103
          1.77869  0.27745  2.61151  2.30422  0.10518  0.60234  0.79303
    769   2.54924  5.76598  2.23658  2.23224  5.05737  3.01710  4.18468  4.02134  2.05257  3.60458  4.10042  2.93019  3.94826  3.13158  2.75232  2.41078  2.52595  2.61129  6.19917  3.98011   2441 k x - -
          2.68618  4.42225  2.77519  2.73123  3.46354  2.40513  3.72494  3.29354  2.67741  2.69355  4.24690  2.90347  2.73739  3.18146  2.89801  2.37887  2.77519  2.98518  4.58477  3.61503
          0.36735  5.75222  1.18988  0.61958  0.77255  1.40699  0.28088
    770   2.80409  5.57697  2.28530  2.60779  4.86116  2.89973  3.80146  4.07490  2.33520  3.64893  4.61766  2.12012  2.26403  2.95832  2.39791  2.88413  2.96850  3.94911  6.00971  3.51853   2442 n x - -
          2.68618  4.42225  2.77519  2.73123  3.46354  2.40513  3.72494  3.29354  2.67741  2.69355  4.24690  2.90347  2.73739  3.18146  2.89801  2.37887  2.77519  2.98518  4.58477  3.61503
          0.00762  5.41082  5.76755  0.61958  0.77255  0.57564  0.82633
    771   2.81823  5.74445  3.44428  2.86808  5.00795  1.30973  3.55355  4.38445  2.44467  2.17921  4.74630  2.99860  3.44881  3.21197  3.16015  2.63356  2.99142  3.78226  6.18905  4.51749   2443 g x - -
          2.68618  4.42225  2.77519  2.73123  3.46354  2.40513  3.72494  3.29354  2.67741  2.69355  4.24690  2.90347  2.73739  3.18146  2.89801  2.37887  2.77519  2.98518  4.58477  3.61503
          0.30074  5.78858  1.35997  0.61958  0.77255  0.56932  0.83450
    772   2.66374  4.74937  3.01547  3.23749  3.82478  4.06160  4.42705  2.51733  2.70652  3.11300  3.30978  3.15327  4.34178  3.62877  3.57628  3.06349  2.86455  1.14978  5.29418  4.00486   2444 v x - -
          2.68618  4.42225  2.77519  2.73123  3.46354  2.40513  3.72494  3.29354  2.67741  2.69355  4.24690  2.90347  2.73739  3.18146  2.89801  2.37887  2.77519  2.98518  4.58477  3.61503
          0.00516  5.66603  6.38838  0.61958  0.77255  1.30254  0.31724
    773   3.02783  5.63761  3.36054  2.73794  4.61646  3.38417  4.14867  3.57571  2.87092  3.06489  4.63675  3.43981  1.14875  2.70260  3.32874  2.17278  3.03048  3.88623  6.09832  4.49782   2445 p x - -
          2.68618  4.42225  2.77519  2.73123  3.46354  2.40513  3.72494  3.29354  2.67741  2.69355  4.24690  2.90347  2.73739  3.18146  2.89801  2.37887  2.77519  2.98518  4.58477  3.61503
          0.00490  5.71780  6.44015  0.61958  0.77255  0.25673  1.48535
    774   2.71613  5.90808  3.31494  2.83902  5.07968  2.60048  4.21862  4.08172  1.91909  3.24844  4.67579  3.30435  3.83566  3.07862  2.76853  2.27296  1.47394  4.14892  6.34165  4.36433   2446 t x - -
          2.68618  4.42225  2.77519  2.73123  3.46354  2.40512  3.72494  3.29354  2.67741  2.69355  4.24690  2.90347  2.73739  3.18146  2.89801  2.37887  2.77519  2.98518  4.58477  3.61503
          0.00455  5.71083  6.70327  0.59497  0.80203  0.75160  0.63792
    775   2.46356  5.38115  1.74239  2.12815  4.65488  2.90021  2.15125  3.44016  2.11085  3.72373  4.88203  3.48801  3.40607  3.41137  3.50319  3.01373  3.41530  4.29609  6.04747  3.66778   2448 d x - -
          2.68618  4.42225  2.77519  2.73123  3.46354  2.40513  3.72494  3.29354  2.67741  2.69355  4.24690  2.90347  2.73739  3.18146  2.89801  2.37887  2.77519  2.98518  4.58477  3.61503
          0.00376  5.98092  6.70327  0.61958  0.77255  0.66418  0.72298
    776   3.07528  5.62485  4.97994  4.65088  5.57243  0.26805  5.65711  4.99529  4.67321  4.67937  4.93846  3.99372  4.95804  4.95984  4.70185  3.20586  4.18603  4.31699  6.95217  4.04659   2449 G x - -
          2.68618  4.42225  2.77519  2.73123  3.46354  2.40513  3.72494  3.29354  2.67741  2.69355  4.24690  2.90347  2.73739  3.18146  2.89801  2.37887  2.77519  2.98518  4.58477  3.61503
          0.00373  5.98837  6.71071  0.61958  0.77255  0.68620  0.70014
    777   3.49607  4.84502  3.75187  3.22620  5.21526  4.27296  4.32998  3.61891  1.92837  4.18224  4.94645  0.82235  4.52179  3.53168  2.26414  3.37157  3.60450  4.24601  6.31272  4.56504   2450 n x - -
          2.68618  4.42225  2.77519  2.73123  3.46354  2.40513  3.72494  3.29354  2.67741  2.69355  4.24690  2.90347  2.73739  3.18146  2.89801  2.37887  2.77519  2.98518  4.58477  3.61503
          0.00375  5.98487  6.70722  0.61958  0.77255  0.47563  0.97153
    778   2.22683  4.87871  4.60138  3.68150  2.78015  4.07112  4.58411  2.03417  4.30797  2.97350  3.88670  4.26719  4.73727  4.48018  4.55305  2.89650  1.79453  2.03860  5.30937  1.94571   2451 t x - -
          2.68618  4.42225  2.77519  2.73123  3.46354  2.40513  3.72494  3.29354  2.67741  2.69355  4.24690  2.90347  2.73739  3.18146  2.89801  2.37887  2.77519  2.98518  4.58477  3.61503
          0.00818  6.00485  5.17070  0.61958  0.77255  0.54673  0.86474
    779   3.34206  4.91647  3.21204  4.71378  3.71809  4.66737  4.55608  2.38213  3.20351  0.93320  3.63425  4.77451  4.10704  4.54580  4.38939  3.91463  3.59896  1.64906  5.53026  3.92187   2452 l x - -
          2.68618  4.42225  2.77519  2.73123  3.46354  2.40513  3.72494  3.29354  2.67741  2.69355  4.24690  2.90347  2.73739  3.18146  2.89801  2.37887  2.77519  2.98518  4.58477  3.61503
          0.01238  5.99987  4.62337  0.61958  0.77255  0.58628  0.81282
    780   1.39950  4.89225  5.43737  4.82924  1.80675  4.63401  4.02216  2.97484  4.62271  2.43803  2.83547  4.82942  4.10565  4.75967  4.64283  2.79858  2.20705  2.88698  3.58716  3.27815   2453 a x - -
          2.68618  4.42225  2.77519  2.73123  3.46354  2.40513  3.72494  3.29354  2.67741  2.69355  4.24690  2.90347  2.73739  3.18146  2.89801  2.37887  2.77519  2.98518  4.58477  3.61503
          0.00372  5.99121  6.71356  0.61958  0.77255  0.58267  0.81737
    781   2.86043  4.86451  4.77251  3.51473  3.42574  4.31453  4.96786  2.74552  4.57859  1.23545  1.42030  4.70371  5.00040  4.21661  3.91512  3.97546  3.65305  2.12539  5.45090  4.00123   2454 l x - -
          2.68618  4.42225  2.77519  2.73123  3.46354  2.40513  3.72494  3.29354  2.67741  2.69355  4.24690  2.90347  2.73739  3.18146  2.89801  2.37887  2.77519  2.98518  4.58477  3.61503
          0.00415  5.99635  6.40353  0.61958  0.77255  0.50840  0.91995
    782   3.40408  5.83948  3.69100  3.13613  5.07661  4.12942  1.97039  4.59320  1.38705  4.03278  4.84385  3.62020  4.58204  1.49307  2.67076  2.76977  3.45763  4.27718  6.21637  4.92885   2455 k x - -
          2.68618  4.42225  2.77519  2.73123  3.46354  2.40513  3.72494  3.29354  2.67741  2.69355  4.24690  2.90347  2.73739  3.18146  2.89801  2.37887  2.77519  2.98518  4.58477  3.61503
          0.00606  6.00392  5.63439  0.61958  0.77255  0.55348  0.85554
    783   3.39810  4.86202  5.24831  4.82288  3.49250  4.33949  4.98063  1.94850  4.61810  0.65846  3.80728  3.68326  4.83187  4.32638  4.63051  3.88289  3.66518  2.58017  5.44932  3.88007   2456 L x - -
          2.68618  4.42225  2.77519  2.73123  3.46354  2.40513  3.72494  3.29354  2.67741  2.69355  4.24690  2.90347  2.73739  3.18146  2.89801  2.37887  2.77519  2.98518  4.58477  3.61503
          0.00368  6.00154  6.72389  0.61958  0.77255  0.57041  0.83309
    784   3.08457  4.85884  5.43100  4.84809  1.99001  4.66435  4.98552  2.25783  4.63758  1.91462  3.24258  4.82539  4.68704  4.76164  4.64059  3.86096  3.72021  1.03543  4.74200  3.32197   2457 v x - -
          2.68618  4.42225  2.77519  2.73123  3.46354  2.40513  3.72494  3.29354  2.67741  2.69355  4.24690  2.90347  2.73739  3.18146  2.89801  2.37887  2.77519  2.98518  4.58477  3.61503
          0.00556  6.00154  5.78527  0.61958  0.77255  0.53775  0.87721
    785   3.45776  4.85854  5.42922  4.84637  3.51079  4.66373  4.65952  1.26583  4.63615  1.47284  2.45337  4.82433  4.68688  4.65699  4.63963  3.97814  3.23830  1.92947  5.44631  3.01903   2458 i x - -
          2.68618  4.42220  2.77520  2.73123  3.46353  2.40513  3.72493  3.29353  2.67741  2.69355  4.24686  2.90347  2.73740  3.18146  2.89801  2.37887  2.77520  2.98518  4.58471  3.61502
          0.00495  5.59056  6.72316  0.93085  0.50124  0.54175  0.87163
    786   2.93844  5.82502  0.91502  2.80688  5.14089  2.76892  4.27439  4.56506  3.03254  3.93391  4.92650  2.42515  4.44973  2.75677  3.24166  2.92064  3.46710  4.14392  6.20734  4.65145   2469 d x - -
          2.68618  4.42212  2.77531  2.73129  3.46335  2.40520  3.72493  3.29354  2.67753  2.69334  4.24681  2.90358  2.73708  3.18158  2.89813  2.37876  2.77523  2.98519  4.58492  3.61518
          0.00909  4.84718  6.72503  2.13875  0.12534  0.55147  0.85827
    787   1.19311  5.08299  4.41929  3.89808  4.96787  0.98302  4.93594  4.38585  3.87320  4.04071  4.79278  4.19516  4.71361  4.03738  4.26645  2.34026  3.42077  4.05454  6.05093  5.05867   2516 g x - -
          2.68618  4.42225  2.77519  2.73123  3.46354  2.40513  3.72494  3.29354  2.67741  2.69355  4.24690  2.90347  2.73739  3.18146  2.89801  2.37887  2.77519  2.98518  4.58477  3.61503
          0.00995  6.00095  4.90249  0.61958  0.77255  0.55147  0.85827
    788   3.44546  4.86818  5.17886  3.94772  3.21456  4.64544  4.96116  3.33482  4.55387  1.24153  0.96118  4.34130  4.99580  4.61142  4.47292  3.51571  3.73892  3.04405  5.16903  4.32761   2517 m x - -
          2.68618  4.42225  2.77519  2.73123  3.46354  2.40513  3.72494  3.29354  2.67741  2.69355  4.24690  2.90347  2.73739  3.18146  2.89801  2.37887  2.77519  2.98518  4.58477  3.61503
          0.01757  5.99471  4.20465  0.61958  0.77255  0.49327  0.94321
    789   1.43821  5.55556  3.75719  3.19669  4.93431  4.16719  4.31345  4.15205  1.28264  3.22691  3.16469  3.73003  3.70540  3.21033  3.49644  2.58403  2.93555  4.04074  6.06247  4.14776   2518 k x - -
          2.68620  4.42227  2.77522  2.73111  3.46356  2.40515  3.72497  3.29356  2.67739  2.69357  4.24692  2.90349  2.73742  3.18149  2.89803  2.37886  2.77522  2.98502  4.58479  3.61505
          0.02745  3.70049  6.04661  0.28625  1.39059  0.57444  0.82787
    790   3.34443  4.86344  5.08391  4.35640  3.68617  4.64252  3.99960  2.27326  4.55563  0.65744  3.39400  3.29753  4.81625  4.65713  4.19381  3.86383  3.52983  2.95018  5.44936  3.14338   2520 L x - -
          2.68615  4.42183  2.77525  2.73111  3.46359  2.40512  3.72500  3.29344  2.67746  2.69352  4.24695  2.90352  2.73736  3.18152  2.89806  2.37886  2.77516  2.98524  4.58482  3.61509
          0.00891  4.87217  6.71255  1.39941  0.28335  0.60649  0.78803
    791   3.23195  5.16796  4.11845  3.64216  4.11906  4.40992  4.37658  3.49626  3.67612  2.70476  2.99664  4.04419  4.73748  0.61762  3.96865  3.62751  3.23393  3.36957  5.70469  4.53093   2531 Q x - -
          2.68618  4.42225  2.77519  2.73123  3.46354  2.40513  3.72494  3.29354  2.67741  2.69355  4.24690  2.90347  2.73739  3.18146  2.89801  2.37887  2.77519  2.98518  4.58477  3.61503
          0.00373  5.99021  6.71255  0.61958  0.77255  0.60649  0.78803
    792   3.27820  5.41627  3.86364  3.33238  4.05806  4.04734  4.02019  3.82920  3.23373  3.66898  4.53981  3.64006  0.60547  3.30639  3.67276  3.35574  3.22808  3.73502  4.66721  4.68474   2532 P x - -
          2.68618  4.42225  2.77519  2.73123  3.46354  2.40513  3.72494  3.29354  2.67741  2.69355  4.24690  2.90347  2.73739  3.18146  2.89801  2.37887  2.77519  2.98518  4.58477  3.61503
          0.00373  5.99021  6.71255  0.61958  0.77255  0.59241  0.80518
    793   3.47785  0.46043  4.80358  4.22072  4.18661  3.98496  4.94796  3.50822  4.28670  3.25121  4.19499  4.59407  3.64752  4.51338  4.47058  3.55880  3.63613  3.06121  5.61742  4.34476   2533 C x - -
          2.68618  4.42225  2.77519  2.73123  3.46354  2.40513  3.72494  3.29354  2.67741  2.69355  4.24690  2.90347  2.73739  3.18146  2.89801  2.37887  2.77519  2.98518  4.58477  3.61503
          0.00372  5.99135  6.71370  0.61958  0.77255  0.59873  0.79742
    794   3.37031  5.81012  3.39241  2.90161  4.63482  3.80760  3.71960  4.43745  2.96196  4.11556  4.74477  0.97997  4.38477  3.05240  2.15107  2.34175  3.06579  4.19590  5.40960  4.15705   2534 n x - -
          2.68619  4.42226  2.77520  2.73124  3.46355  2.40513  3.72495  3.29355  2.67740  2.69356  4.24690  2.90347  2.73736  3.18147  2.89801  2.37888  2.77517  2.98513  4.58478  3.61504
          0.01221  4.82524  5.49478  0.55987  0.84696  0.43700  1.03837
    795   2.80944  5.25388  4.50780  3.93918  4.45980  4.43775  4.87615  3.94477  3.91401  3.54191  4.40770  4.32720  0.46081  4.13254  4.24982  3.01549  3.50241  3.58130  5.90158  4.75968   2537 P x - -
          2.68618  4.42225  2.77519  2.73123  3.46354  2.40513  3.72494  3.29354  2.67741  2.69355  4.24690  2.90347  2.73739  3.18146  2.89801  2.37887  2.77519  2.98518  4.58477  3.61503
          0.00368  6.00147  6.72382  0.61958  0.77255  0.50013  0.93256
    796   3.39823  5.81392  2.95118  2.91844  5.14255  3.32229  3.79271  4.61480  3.07363  4.17386  4.91668  2.23117  4.22749  3.47212  3.60183  1.84500  1.04736  4.27980  6.20017  4.72338   2538 t x - -
          2.68618  4.42225  2.77519  2.73123  3.46354  2.40513  3.72494  3.29354  2.67741  2.69355  4.24690  2.90347  2.73739  3.18146  2.89801  2.37887  2.77519  2.98518  4.58477  3.61503
          0.00410  6.00298  6.42268  0.61958  0.77255  0.50752  0.92127
    797   3.46627  4.79373  5.40084  4.81568  0.55901  4.66773  4.00967  3.14482  4.61353  2.69115  3.00799  4.66536  4.79038  4.39019  4.63240  3.99199  3.71242  2.96757  5.46083  3.21981   2539 F x - -
          2.68618  4.42225  2.77519  2.73123  3.46354  2.40513  3.72494  3.29354  2.67741  2.69355  4.24690  2.90347  2.73739  3.18146  2.89801  2.37887  2.77519  2.98518  4.58477  3.61503
          0.00368  6.00256  6.72491  0.61958  0.77255  0.51070  0.91647
    798   3.39523  4.86966  5.40476  4.24382  2.28950  4.66449  4.84396  1.64193  4.02511  1.81830  3.81215  4.67882  3.52077  4.33401  4.26502  3.71244  2.88411  1.34063  5.46153  4.32947   2540 v x - -
          2.68618  4.42225  2.77519  2.73123  3.46354  2.40513  3.72494  3.29354  2.67741  2.69355  4.24690  2.90347  2.73739  3.18146  2.89801  2.37887  2.77519  2.98518  4.58477  3.61503
          0.00368  6.00208  6.72443  0.61958  0.77255  0.51070  0.91647
    799   2.75942  5.83937  1.83005  2.64849  4.41154  3.85748  3.71077  4.65757  3.03064  4.19686  4.80316  2.85590  4.55853  1.45933  3.59401  2.14477  2.37395  4.27022  6.22809  4.62127   2541 q x - -
          2.68618  4.42225  2.77519  2.73123  3.46354  2.40513  3.72494  3.29354  2.67741  2.69355  4.24690  2.90347  2.73739  3.18146  2.89801  2.37887  2.77519  2.98518  4.58477  3.61503
          0.00645  6.00208  5.53345  0.61958  0.77255  0.51070  0.91647
    800   0.47435  4.60743  4.85010  4.16922  3.98502  3.59437  4.87040  3.47934  4.18143  3.06120  4.00635  4.52014  4.93196  4.41265  4.38961  3.11833  3.57021  3.09971  4.89349  4.42299   2542 A x - -
          2.68618  4.42225  2.77519  2.73123  3.46354  2.40513  3.72494  3.29354  2.67741  2.69355  4.24690  2.90347  2.73739  3.18146  2.89801  2.37887  2.77519  2.98518  4.58477  3.61503
          0.00369  5.99933  6.72167  0.61958  0.77255  0.53110  0.88662
    801   4.29847  5.15025  5.51942  4.52173  6.04645  5.23108  4.60140  5.38116  2.90246  4.80528  5.65441  4.78420  5.50921  4.13191  0.20212  4.70662  4.70628  5.12525  6.57164  5.12833   2543 R x - -
          2.68618  4.42225  2.77519  2.73123  3.46354  2.40513  3.72494  3.29354  2.67741  2.69355  4.24690  2.90347  2.73739  3.18146  2.89801  2.37887  2.77519  2.98518  4.58477  3.61503
          0.00414  5.99933  6.40651  0.61958  0.77255  0.53110  0.88662
    802   3.10834  5.83775  0.73902  2.98483  5.21795  4.01251  4.29378  4.71863  3.08424  3.92188  4.93324  2.18898  4.56924  3.18488  3.48239  3.05944  3.24595  4.22397  6.22913  4.77343   2544 d x - -
          2.68618  4.42225  2.77519  2.73123  3.46354  2.40513  3.72494  3.29354  2.67741  2.69355  4.24690  2.90347  2.73739  3.18146  2.89801  2.37887  2.77519  2.98518  4.58477  3.61503
          0.00369  5.99888  6.72123  0.61958  0.77255  0.53437  0.88199
    803   0.48972  5.41159  3.87221  3.38428  4.64832  4.11256  4.28483  4.04962  3.44054  3.71174  4.35666  3.88598  4.71200  3.73721  3.76068  2.98632  3.26672  3.77630  5.92461  4.52950   2545 A x - -
          2.68618  4.42225  2.77519  2.73123  3.46354  2.40513  3.72494  3.29354  2.67741  2.69355  4.24690  2.90347  2.73739  3.18146  2.89801  2.37887  2.77519  2.98518  4.58477  3.61503
          0.00369  5.99888  6.72123  0.61958  0.77255  0.53437  0.88199
    804   3.27120  4.70740  5.43476  4.84741  3.31431  4.66676  4.98957  0.75886  4.57686  2.52644  3.40203  4.69780  5.01795  4.76255  4.64169  3.54248  3.37527  2.71156  2.13572  4.21089   2546 i x - -
          2.68619  4.42209  2.77520  2.73124  3.46351  2.40515  3.72489  3.29352  2.67742  2.69356  4.24677  2.90347  2.73741  3.18145  2.89801  2.37889  2.77520  2.98518  4.58457  3.61499
          0.01109  4.62304  6.72123  1.19191  0.36189  0.53437  0.88199
    805   3.56548  4.90733  5.48300  4.89849  3.45330  4.71944  5.04167  0.98924  4.68948  1.08327  3.76386  4.87990  5.06518  4.81118  4.69312  3.96540  3.75698  2.76013  5.49861  3.81421   2553 i x - -
          2.68618  4.42225  2.77519  2.73123  3.46354  2.40513  3.72494  3.29354  2.67741  2.69355  4.24690  2.90347  2.73739  3.18146  2.89801  2.37887  2.77519  2.98518  4.58477  3.61503
          0.00370  5.99806  6.72040  0.61958  0.77255  0.52882  0.88989
    806   2.18189  5.82378  1.70380  2.50151  5.20307  4.14086  3.88919  4.20362  2.97924  3.24132  4.21606  3.43203  4.55912  1.32923  3.52950  3.15925  3.11451  4.03941  6.21640  4.16724   2554 q x - -
          2.68618  4.42225  2.77519  2.73123  3.46354  2.40513  3.72494  3.29354  2.67741  2.69355  4.24690  2.90347  2.73739  3.18146  2.89801  2.37887  2.77519  2.98518  4.58477  3.61503
          0.00369  5.99850  6.72085  0.61958  0.77255  0.50185  0.92991
    807   0.40657  5.37448  4.39825  3.57236  4.76926  3.95013  4.87955  4.16494  3.84198  3.73631  4.70319  4.26312  4.88114  4.16093  4.09969  2.69798  3.65855  3.60645  6.06587  4.90623   2555 A x - -
          2.68618  4.42225  2.77519  2.73123  3.46354  2.40513  3.72494  3.29354  2.67741  2.69355  4.24690  2.90347  2.73739  3.18146  2.89801  2.37887  2.77519  2.98518  4.58477  3.61503
          0.00572  6.00089  5.73753  0.61958  0.77255  0.51349  0.91230
    808   2.84640  5.75074  0.63948  2.45215  5.09327  4.19705  4.38809  4.25233  3.15692  3.73681  4.60592  3.68927  4.58338  3.32935  3.63830  3.13540  3.62978  3.81999  6.16567  4.65402   2556 D x - -
          2.68618  4.42222  2.77520  2.73123  3.46353  2.40513  3.72493  3.29354  2.67741  2.69355  4.24687  2.90347  2.73740  3.18146  2.89801  2.37887  2.77520  2.98518  4.58474  3.61502
          0.01208  4.62123  6.13481  0.44519  1.02360  0.49769  0.93633
    809   2.20581  5.82175  3.21964  2.37869  4.84120  4.08573  4.07700  3.77932  1.80823  2.63681  4.56039  3.35456  4.19967  1.91873  2.56716  3.14887  3.11288  2.68148  5.69263  4.50433   2558 k x - -
          2.68618  4.42225  2.77519  2.73123  3.46354  2.40513  3.72494  3.29354  2.67741  2.69355  4.24690  2.90347  2.73739  3.18146  2.89801  2.37887  2.77519  2.98518  4.58477  3.61503
          0.00369  5.99863  6.72098  0.61958  0.77255  0.49636  0.93838
    810   1.43370  5.27622  3.29007  3.05508  4.72286  4.10986  3.78155  3.10797  3.17060  3.18657  4.47355  1.69897  4.61832  2.90264  3.49729  3.01550  2.78020  2.70089  6.05645  3.64271   2559 a x - -
          2.68618  4.42225  2.77519  2.73123  3.46354  2.40513  3.72494  3.29354  2.67741  2.69355  4.24690  2.90347  2.73739  3.18146  2.89801  2.37887  2.77519  2.98518  4.58477  3.61503
          0.00369  6.00031  6.72265  0.61958  0.77255  0.50449  0.92588
    811   3.42556  4.92857  4.70750  4.42508  3.49355  4.39747  3.86633  3.09570  4.19189  0.84728  3.37365  3.92932  4.96189  4.52680  1.67822  3.81372  3.58828  3.15398  5.51193  3.44886   2560 l x - -
          2.68618  4.42227  2.77522  2.73125  3.46353  2.40515  3.72497  3.29356  2.67729  2.69357  4.24692  2.90346  2.73739  3.18149  2.89800  2.37885  2.77519  2.98517  4.58479  3.61505
          0.01293  4.45261  6.72265  0.71403  0.67269  0.50449  0.92588
    812   3.35715  5.02147  4.60587  4.11243  2.58137  4.23936  4.53468  3.48807  3.99066  3.25615  4.09633  3.68755  4.40916  4.28607  4.28816  3.27808  1.01384  3.31531  5.59009  1.50549   2571 t x - -
          2.68618  4.42227  2.77522  2.73122  3.46356  2.40515  3.72481  3.29350  2.67743  2.69350  4.24692  2.90339  2.73742  3.18145  2.89803  2.37889  2.77522  2.98517  4.58479  3.61505
          0.01405  4.68116  5.36304  0.80376  0.59356  0.50449  0.92588
    813   3.00631  5.83187  2.78624  2.99044  5.21641  0.98716  4.05942  4.43329  2.54294  4.04526  4.72597  2.28608  4.55433  3.14242  2.92962  2.86726  3.63197  3.99558  6.22137  4.51039   2577 g x - -
          2.68618  4.42225  2.77519  2.73123  3.46354  2.40513  3.72494  3.29354  2.67741  2.69355  4.24690  2.90347  2.73739  3.18146  2.89801  2.37887  2.77519  2.98518  4.58477  3.61503
          0.04362  5.99470  3.21404  0.61958  0.77255  0.48787  0.95175
    814   3.33243  5.46479  3.85556  3.14581  4.48975  0.59899  4.46918  3.75334  2.96620  3.72530  4.58425  3.56225  4.64134  3.61302  3.72734  2.87468  3.61858  3.48502  5.94775  4.71068   2578 G x - -
          2.68618  4.42251  2.77515  2.73084  3.46304  2.40533  3.72515  3.29380  2.67751  2.69373  4.24716  2.90310  2.73765  3.18134  2.89805  2.37849  2.77523  2.98542  4.58503  3.61529
          0.10719  2.31861  5.73327  0.89200  0.52736  0.36631  1.18185
    815   1.53656  5.83603  2.91025  1.73466  5.22216  3.23745  4.35238  4.13585  2.11026  3.87400  4.79187  3.04283  4.55456  2.49473  3.10557  3.04642  3.28795  3.10146  6.22460  4.61763   2583 a x - -
          2.68618  4.42222  2.77520  2.73123  3.46353  2.40513  3.72493  3.29354  2.67741  2.69355  4.24687  2.90347  2.73740  3.18146  2.89801  2.37887  2.77520  2.98518  4.58474  3.61502
          0.02510  4.62045  4.20374  0.44519  1.02360  0.48217  0.96088
    816   3.16024  5.79891  3.44803  2.90404  4.31331  4.12465  2.73674  4.66330  2.40957  3.95033  4.89434  0.80273  4.55600  3.36456  3.46750  3.30359  3.62937  4.24870  6.19626  3.13286   2585 n x - -
          2.68628  4.42108  2.77530  2.73134  3.46302  2.40523  3.72505  3.29354  2.67751  2.69348  4.24656  2.90329  2.73750  3.18157  2.89811  2.37897  2.77526  2.98521  4.58487  3.61411
          0.14854  2.32132  3.22162  0.10423  2.31280  0.43764  1.03721
    817   2.48617  5.70106  3.56712  2.59272  2.83508  3.87282  3.55475  4.30095  1.52993  3.68217  4.32377  3.04177  4.47108  2.62487  2.41508  2.91260  2.89597  2.77565  6.17999  3.24944   2587 k x - -
          2.68618  4.42225  2.77519  2.73123  3.46354  2.40513  3.72494  3.29354  2.67741  2.69355  4.24690  2.90347  2.73739  3.18146  2.89801  2.37887  2.77519  2.98518  4.58477  3.61503
          0.00919  5.95984  5.02631  0.61958  0.77255  0.75009  0.63928
    818   3.51713  0.45805  4.90158  3.95389  3.92419  4.57750  4.08699  3.47077  4.15330  3.21478  4.01824  4.54748  4.94360  4.37552  4.25661  3.47637  3.74971  3.23520  5.53307  4.06409   2588 C x - -
          2.68618  4.42225  2.77519  2.73123  3.46354  2.40513  3.72494  3.29354  2.67741  2.69355  4.24690  2.90347  2.73739  3.18146  2.89801  2.37887  2.77519  2.98518  4.58477  3.61503
          0.00387  5.95282  6.67516  0.61958  0.77255  0.39131  1.12755
    819   2.29180  5.48871  2.96756  1.36762  4.68715  3.95661  4.32160  3.28467  3.06146  1.89519  4.59016  3.58837  4.55824  3.31722  3.39146  2.68140  2.45857  3.50262  6.12071  4.83673   2589 e x - -
          2.68618  4.42225  2.77519  2.73123  3.46354  2.40513  3.72494  3.29354  2.67741  2.69355  4.24690  2.90347  2.73739  3.18146  2.89801  2.37887  2.77519  2.98518  4.58477  3.61503
          0.00372  5.99197  6.71432  0.61958  0.77255  0.53426  0.88214
    820   3.42633  4.86920  5.41718  3.82822  3.81478  4.66925  4.99150  1.05465  4.62601  1.12295  3.78236  4.82237  5.01989  4.43623  4.63880  3.99470  3.24436  2.54765  5.46320  4.33211   2590 i x - -
          2.68617  4.42222  2.77520  2.73123  3.46353  2.40513  3.72494  3.29354  2.67741  2.69355  4.24688  2.90347  2.73740  3.18145  2.89801  2.37886  2.77520  2.98518  4.58474  3.61502
          0.05136  4.56058  3.22865  0.46870  0.98300  0.53426  0.88214
    821   3.42947  4.87581  5.12452  4.44809  3.60244  4.52694  4.90005  3.05370  4.17758  3.03826  3.69387  4.48938  4.94983  4.30012  3.58428  3.88946  3.50966  3.13649  0.56205  3.26987   2594 W x - -
          2.68618  4.42225  2.77519  2.73123  3.46354  2.40513  3.72494  3.29354  2.67741  2.69355  4.24690  2.90347  2.73739  3.18146  2.89801  2.37887  2.77519  2.98518  4.58477  3.61503
          0.00387  5.95282  6.67516  0.61958  0.77255  0.76782  0.62366
    822   2.51670  5.62186  2.86688  2.78946  5.19438  3.81496  3.94466  3.89791  1.30601  3.96776  4.73673  2.78565  4.52687  3.22590  2.16965  2.96001  2.06751  4.14939  6.19686  4.71660   2595 k x - -
          2.68618  4.42225  2.77519  2.73123  3.46354  2.40513  3.72495  3.29354  2.67741  2.69355  4.24690  2.90347  2.73737  3.18146  2.89801  2.37887  2.77520  2.98518  4.58477  3.61503
          0.00576  5.40680  6.67617  0.59611  0.80062  0.38583  1.13908
    823   1.20421  5.05031  4.46402  3.89001  3.69630  1.19605  4.76384  3.12191  3.80185  3.19548  4.18396  4.33278  4.48859  4.17066  4.05682  3.31386  3.26090  2.93439  5.61443  4.21784   2600 g x - -
          2.68618  4.42225  2.77519  2.73123  3.46354  2.40513  3.72494  3.29354  2.67741  2.69355  4.24690  2.90347  2.73739  3.18146  2.89801  2.37887  2.77519  2.98518  4.58477  3.61503
          0.00372  5.99294  6.71528  0.61958  0.77255  0.52725  0.89215
    824   3.51191  5.05974  3.64828  4.17987  0.43080  4.67234  4.88151  3.54995  4.30213  3.21036  4.20217  4.62236  5.02918  4.37100  4.21606  3.77343  3.84149  3.35735  4.75402  3.63694   2601 F x - -
          2.68618  4.42225  2.77519  2.73123  3.46354  2.40513  3.72494  3.29354  2.67741  2.69355  4.24690  2.90347  2.73739  3.18146  2.89801  2.37887  2.77519  2.98518  4.58477  3.61503
          0.00576  5.99294  5.72957  0.61958  0.77255  0.52725  0.89215
    825   0.41551  5.48663  3.61921  3.47527  4.71761  4.34370  4.72754  4.27945  3.62104  3.93693  4.76123  4.06311  4.60176  3.94687  3.99277  2.85772  3.69381  3.82572  6.10773  4.91199   2602 A x - -
          2.68618  4.42225  2.77519  2.73123  3.46354  2.40513  3.72494  3.29354  2.67741  2.69355  4.24690  2.90347  2.73739  3.18146  2.89801  2.37887  2.77519  2.98518  4.58477  3.61503
          0.00372  5.99090  6.71324  0.61958  0.77255  0.54201  0.87127
    826   3.15793  5.82278  3.54490  2.65554  4.70794  3.81985  4.28883  4.70469  0.90761  4.12873  4.87875  3.32869  4.55394  3.38883  2.98905  1.81225  3.55881  4.17112  3.57177  4.74222   2603 k x - -
          2.68618  4.42222  2.77520  2.73123  3.46353  2.40513  3.72493  3.29354  2.67741  2.69355  4.24687  2.90347  2.73740  3.18146  2.89801  2.37887  2.77520  2.98518  4.58474  3.61502
          0.01118  4.61505  6.71324  0.44519  1.02360  0.54201  0.87127
    827   3.46902  5.16819  3.15426  3.22563  5.08654  4.16123  4.42393  4.54656  2.93232  3.85366  4.69653  3.39207  4.63163  3.51122  0.53374  3.33038  3.63096  4.17968  5.25814  4.56890   2605 R x - -
          2.68612  4.42229  2.77518  2.73125  3.46352  2.40517  3.72491  3.29358  2.67745  2.69351  4.24682  2.90347  2.73741  3.18142  2.89805  2.37889  2.77518  2.98519  4.58481  3.61488
          0.00526  5.51437  6.71324  1.39673  0.28423  0.48040  0.96375
    828   2.90558  5.67680  3.72530  3.22540  4.96606  0.48561  4.56616  4.39488  3.11147  4.00562  4.81094  3.89097  4.74695  3.54986  3.73821  3.58393  3.80288  4.08271  5.63164  4.61062   2630 G x - -
          2.68618  4.42225  2.77519  2.73123  3.46354  2.40513  3.72494  3.29354  2.67741  2.69355  4.24690  2.90347  2.73739  3.18146  2.89801  2.37887  2.77519  2.98518  4.58477  3.61503
          0.00370  5.99603  6.71838  0.61958  0.77255  0.50435  0.92609
    829   3.40751  4.28646  5.42952  4.33890  3.10215  4.66570  4.98816  3.15344  4.63293  0.52414  2.97495  4.82448  5.01662  4.75923  4.29490  3.96111  3.74545  2.52262  5.33432  4.24381   2631 L x - -
          2.68618  4.42225  2.77519  2.73123  3.46354  2.40513  3.72494  3.29354  2.67741  2.69355  4.24690  2.90347  2.73739  3.18146  2.89801  2.37887  2.77519  2.98518  4.58477  3.61503
          0.00371  5.99457  6.71691  0.61958  0.77255  0.50435  0.92609
    830   3.77179  5.60638  4.42013  4.46146  5.45514  0.21782  5.50845  4.91908  4.56170  4.45487  5.43133  4.09703  5.16962  4.85984  4.85095  3.83971  4.23389  3.71081  6.61283  5.59545   2632 G x - -
          2.68618  4.42225  2.77519  2.73123  3.46354  2.40512  3.72494  3.29354  2.67741  2.69354  4.24690  2.90347  2.73739  3.18146  2.89801  2.37887  2.77519  2.98518  4.58477  3.61503
          0.00414  5.83710  6.71648  0.62184  0.76993  0.50435  0.92609
    831   2.12845  5.08018  3.75675  2.81511  3.51730  4.39025  4.19256  3.22388  3.35834  2.56958  3.50538  3.88095  2.55779  2.81459  3.74497  2.75041  2.74498  1.60774  5.18626  3.28705   2635 v x - -
          2.68618  4.42225  2.77519  2.73123  3.46354  2.40513  3.72494  3.29354  2.67741  2.69355  4.24690  2.90347  2.73739  3.18146  2.89801  2.37887  2.77519  2.98518  4.58477  3.61503
          0.00891  5.98980  5.05626  0.61958  0.77255  0.47947  0.96525
    832   2.99161  5.81719  2.12964  2.99834  4.71172  1.93216  4.12695  4.24619  2.38736  4.00145  4.77318  1.34878  3.69887  3.32577  3.21061  2.99269  3.50403  4.11385  5.86024  4.18856   2636 n x - -
          2.68618  4.42225  2.77519  2.73123  3.46354  2.40513  3.72494  3.29354  2.67741  2.69355  4.24690  2.90347  2.73739  3.18146  2.89801  2.37887  2.77519  2.98518  4.58477  3.61503
          0.03261  5.97367  3.52214  0.61958  0.77255  0.52725  0.89215
    833   0.46291  5.14573  4.31388  3.71052  4.33068  4.28593  4.66595  3.55902  3.28063  3.37067  4.25746  4.10553  4.78075  3.96843  4.02615  3.35214  3.65096  3.30445  5.70328  4.31959   2637 A x - -
          2.68618  4.42225  2.77519  2.73123  3.46354  2.40513  3.72494  3.29354  2.67741  2.69355  4.24690  2.90347  2.73739  3.18146  2.89801  2.37887  2.77519  2.98518  4.58477  3.61503
          0.08413  5.93236  2.55053  0.61958  0.77255  0.57763  0.82377
    834   2.19495  5.60716  3.03958  2.55046  4.82650  3.73437  4.08062  4.40707  1.88712  3.69612  4.57213  3.13509  4.37596  2.79275  2.08712  2.55230  2.66440  2.22156  5.93770  4.47241   2638 k x - -
          2.68618  4.42225  2.77519  2.73123  3.46354  2.40513  3.72494  3.29354  2.67741  2.69355  4.24690  2.90347  2.73739  3.18146  2.89801  2.37887  2.77519  2.98518  4.58477  3.61503
          0.11039  5.86229  2.28602  0.61958  0.77255  0.78018  0.61308
    835   2.83702  5.26815  3.30835  2.83620  2.49565  3.14128  3.76725  3.38423  2.88547  2.90360  4.21831  2.67763  3.79727  3.34413  2.92542  2.52797  2.77440  2.21344  5.58968  2.32691   2639 v x - -
          2.68618  4.42225  2.77519  2.73123  3.46354  2.40513  3.72494  3.29354  2.67741  2.69355  4.24690  2.90347  2.73739  3.18146  2.89801  2.37887  2.77519  2.98518  4.58477  3.61503
          0.14672  5.77986  2.01462  0.61958  0.77255  0.61229  0.78112
    836   2.33512  5.52615  2.70699  2.14400  4.65342  2.29292  3.32298  3.28002  2.72646  3.60865  4.39469  2.80952  3.96778  3.15456  2.56718  2.34119  2.90479  2.98630  5.66752  3.78183   2640 e x - -
          2.68618  4.42225  2.77519  2.73123  3.46354  2.40513  3.72494  3.29354  2.67741  2.69355  4.24690  2.90347  2.73739  3.18146  2.89801  2.37887  2.77519  2.98518  4.58477  3.61503
          0.22364  5.74125  1.62362  0.61958  0.77255  0.74518  0.64369
    837   2.77244  5.46149  2.26637  2.75349  4.17395  1.93882  3.82558  4.23549  2.52693  3.63217  4.43961  2.70539  3.20100  3.05574  2.69207  2.10358  2.95304  3.41419  5.35234  4.02245   2641 g . - -
          2.68707  4.42395  2.77610  2.73241  3.46384  2.40171  3.72652  3.29462  2.67839  2.69427  4.24737  2.90375  2.73587  3.18264  2.89724  2.37955  2.77409  2.98676  4.57030  3.61633
          0.94185  0.57349  3.06739  1.48457  0.25696  1.45462  0.26591
    838   2.81163  5.65013  3.16897  2.66190  4.14936  1.50141  4.10632  4.22247  2.09900  3.81438  4.40148  3.12952  3.94458  2.94877  3.02570  2.34751  2.52496  3.72465  4.97699  3.60486   2656 g x - -
          2.68629  4.42245  2.77519  2.73108  3.46355  2.40489  3.72514  3.29353  2.67744  2.69364  4.24709  2.90322  2.73734  3.18166  2.89781  2.37901  2.77535  2.98524  4.58496  3.61492
          0.26723  1.76080  2.77109  0.46543  0.98850  1.27810  0.32651
    839   2.79318  5.54393  3.26736  2.85753  4.52205  3.31653  3.71575  2.50581  2.59347  3.22347  3.48738  2.18878  2.87523  2.88741  2.51674  2.57680  2.51415  2.73780  5.72024  4.48684   2659 n x - -
          2.68618  4.42225  2.77519  2.73123  3.46354  2.40513  3.72494  3.29354  2.67741  2.69355  4.24690  2.90347  2.73739  3.18146  2.89801  2.37887  2.77519  2.98518  4.58477  3.61503
          0.03624  5.59292  3.44614  0.61958  0.77255  1.12197  0.39399
    840   3.09610  4.59996  3.73206  3.26191  3.25745  3.51162  3.34122  3.61597  3.00963  3.29412  4.18966  3.44973  4.13473  3.57296  1.06602  3.17543  3.36136  3.21398  5.37179  2.21855   2660 r x - -
          2.68618  4.42225  2.77519  2.73123  3.46354  2.40513  3.72494  3.29354  2.67741  2.69355  4.24690  2.90347  2.73739  3.18146  2.89801  2.37887  2.77519  2.98518  4.58477  3.61503
          0.00574  5.64703  6.11941  0.61958  0.77255  0.16852  1.86377
    841   3.07060  5.60316  3.30480  2.88615  4.20145  3.83650  3.36208  2.96097  2.32250  3.71461  3.73971  2.72255  4.34323  3.38034  3.31537  2.94823  1.58288  1.92308  6.04630  3.41432   2661 t x - -
          2.68662  4.42291  2.77281  2.73179  3.46323  2.40568  3.72447  3.29396  2.67767  2.69425  4.24754  2.90286  2.73809  3.18161  2.89811  2.37923  2.77482  2.98413  4.58523  3.61387
          0.27107  1.44324  6.66529  1.10820  0.40071  0.50404  0.92655
    842   3.15894  5.53844  1.36622  2.04677  5.18874  2.81894  4.32111  4.53567  3.06945  4.12956  4.43489  1.86390  3.55097  3.05676  3.55883  2.58588  3.23675  3.97909  6.19214  4.50212   2672 d x - -
          2.68618  4.42225  2.77519  2.73123  3.46354  2.40513  3.72494  3.29354  2.67741  2.69355  4.24690  2.90347  2.73739  3.18146  2.89801  2.37887  2.77519  2.98518  4.58477  3.61503
          0.26770  5.94765  1.45994  0.61958  0.77255  0.47141  0.97849
    843   3.05791  4.16411  1.67824  2.88387  4.94356  2.50031  3.68656  4.32406  2.91883  3.92504  4.75161  1.88796  4.39483  3.26348  3.30334  1.68919  3.45523  3.97495  5.98948  4.74316   2673 d x - -
          2.68618  4.42225  2.77520  2.73123  3.46354  2.40513  3.72495  3.29354  2.67739  2.69355  4.24690  2.90347  2.73740  3.18146  2.89799  2.37887  2.77520  2.98518  4.58477  3.61503
          0.00807  5.05204  6.41348  0.55363  0.85534  0.16000  1.91150
    844   2.69302  5.26881  3.54660  3.28834  1.12932  3.72647  3.71376  3.86668  3.03650  3.45126  4.22667  3.26070  4.46214  3.68416  3.68700  2.83024  2.49574  3.47224  5.34179  2.33561   2675 f x - -
          2.68618  4.42225  2.77519  2.73123  3.46354  2.40513  3.72494  3.29354  2.67741  2.69355  4.24690  2.90347  2.73739  3.18146  2.89801  2.37887  2.77519  2.98518  4.58477  3.61503
          0.00596  5.95059  5.70253  0.61958  0.77255  0.49194  0.94531
    845   2.65577  5.69131  1.71254  2.53546  4.96013  3.70586  4.12255  4.64045  2.16686  3.37257  4.73648  3.28651  4.49453  3.33223  3.39995  2.18874  1.83790  3.26255  6.18751  3.79445   2676 d x - -
          2.68618  4.42225  2.77520  2.73123  3.46354  2.40513  3.72495  3.29354  2.67741  2.69354  4.24690  2.90345  2.73740  3.18146  2.89801  2.37887  2.77520  2.98518  4.58477  3.61503
          0.00477  5.65822  6.67024  0.62391  0.76754  0.50353  0.92734
    846   3.34338  4.76998  5.23750  4.80431  3.45530  4.59008  4.94932  1.81281  4.45650  1.96318  2.53510  4.68609  3.89093  4.68029  4.31755  3.88485  2.55571  1.11059  5.41688  4.18899   2679 v x - -
          2.68618  4.42225  2.77519  2.73123  3.46354  2.40513  3.72494  3.29354  2.67741  2.69355  4.24690  2.90347  2.73739  3.18146  2.89801  2.37887  2.77519  2.98518  4.58477  3.61503
          0.02204  5.94459  3.95419  0.61958  0.77255  0.48711  0.95295
    847   3.36912  5.15093  3.86338  3.55106  4.31812  4.12591  3.19283  3.54365  3.49446  3.13223  4.34410  3.99687  0.62828  3.83917  3.91173  3.15587  3.12514  3.53216  5.53965  4.54816   2680 P x - -
          2.68618  4.42225  2.77519  2.73123  3.46354  2.40513  3.72494  3.29354  2.67741  2.69355  4.24690  2.90347  2.73739  3.18146  2.89801  2.37887  2.77519  2.98518  4.58477  3.61503
          0.00451  5.92632  6.30407  0.61958  0.77255  0.59143  0.80640
    848   1.85993  5.78757  2.33587  2.44110  4.21237  3.47335  4.15297  4.36182  2.42169  3.36656  4.85035  3.36538  2.76737  3.07525  3.05820  1.91486  2.68236  3.36023  5.89048  4.79456   2681 a x - -
          2.68618  4.42228  2.77522  2.73126  3.46357  2.40513  3.72497  3.29351  2.67744  2.69358  4.24693  2.90350  2.73742  3.18149  2.89804  2.37890  2.77522  2.98475  4.58480  3.61506
          0.03240  3.50349  6.32577  0.30135  1.34637  0.60559  0.78911
    849   2.85964  5.78788  2.24318  1.81791  4.46617  1.55952  3.84525  3.71199  2.14721  3.52565  4.88099  3.30393  4.30900  3.19147  3.11073  3.05884  3.33484  3.95316  5.99436  4.63798   2684 g x - -
          2.68618  4.42225  2.77519  2.73123  3.46354  2.40513  3.72494  3.29354  2.67741  2.69355  4.24690  2.90347  2.73739  3.18146  2.89801  2.37887  2.77519  2.98518  4.58477  3.61503
          0.00398  5.92487  6.64722  0.61958  0.77255  0.42064  1.06893
    850   2.77864  1.00245  5.18895  4.60401  3.45466  4.32410  4.79242  2.34988  3.46077  2.42885  3.80920  4.24033  4.71107  4.54370  4.12002  3.47781  3.54047  2.08376  4.68183  3.85346   2685 c x - -
          2.68618  4.42225  2.77519  2.73123  3.46354  2.40513  3.72494  3.29354  2.67741  2.69355  4.24690  2.90347  2.73739  3.18146  2.89801  2.37887  2.77519  2.98518  4.58477  3.61503
          0.01001  5.73403  5.00225  0.61958  0.77255  0.48928  0.94950
    851   2.55610  3.22566  2.56911  2.59066  4.35627  2.75059  3.48441  3.62309  2.30069  3.31676  4.26627  3.11519  3.44780  2.79430  2.30035  2.17165  2.99028  3.43246  5.94228  4.63104   2686 s x - -
          2.68618  4.42225  2.77519  2.73123  3.46354  2.40513  3.72494  3.29354  2.67741  2.69355  4.24690  2.90347  2.73739  3.18146  2.89801  2.37887  2.77519  2.98518  4.58477  3.61503
          0.00581  5.54621  6.26856  0.61958  0.77255  0.51900  0.90416
    852   2.83041  5.34580  2.67135  2.41820  4.84865  2.33273  3.56528  3.59491  2.49704  2.86300  4.61572  2.28025  3.68511  2.34369  3.23578  2.63046  2.47232  3.58016  5.48132  4.07827   2687 n x - -
          2.68618  4.42225  2.77519  2.73123  3.46354  2.40513  3.72494  3.29354  2.67741  2.69355  4.24690  2.90347  2.73739  3.18146  2.89801  2.37887  2.77519  2.98518  4.58477  3.61503
          0.01750  5.48616  4.32748  0.61958  0.77255  0.51900  0.90416
    853   2.32270  5.00634  2.37636  2.67311  2.78791  3.02065  3.69304  3.90203  2.43530  3.34530  3.89608  2.83306  3.39681  3.03512  3.24891  2.50744  2.38415  3.10649  5.82153  3.37406   2688 a x - -
          2.68618  4.42225  2.77519  2.73123  3.46354  2.40513  3.72494  3.29354  2.67741  2.69355  4.24690  2.90347  2.73739  3.18146  2.89801  2.37887  2.77519  2.98518  4.58477  3.61503
          0.04758  5.44629  3.16633  0.61958  0.77255  0.52171  0.90018
    854   2.48782  5.42046  3.02884  2.39724  4.43011  3.04880  3.80754  3.50256  2.26953  3.09957  4.40220  3.13421  2.41945  3.02604  2.53303  2.06843  2.98902  3.34032  5.54409  3.71629   2689 s x - -
          2.68618  4.42225  2.77519  2.73123  3.46354  2.40513  3.72494  3.29354  2.67741  2.69355  4.24690  2.90347  2.73739  3.18146  2.89801  2.37887  2.77519  2.98518  4.58477  3.61503
          0.01059  5.35251  5.14998  0.61958  0.77255  0.68345  0.70294
    855   2.41289  4.51177  2.36841  2.64122  3.97830  3.03192  3.77555  2.70703  2.54766  2.83249  4.15638  3.14469  2.84511  2.93995  2.72900  2.62402  2.63859  3.33610  5.03411  3.92479   2690 d x - -
          2.68618  4.42225  2.77519  2.73123  3.46354  2.40513  3.72494  3.29354  2.67741  2.69355  4.24690  2.90347  2.73739  3.18146  2.89801  2.37887  2.77519  2.98518  4.58477  3.61503
          0.01606  5.28852  4.52103  0.61958  0.77255  0.64956  0.73872
    856   2.65468  5.31740  3.11221  2.52225  4.21978  2.58725  3.91868  3.87944  2.25625  3.10546  4.13390  2.76700  2.17734  3.05373  2.96342  2.49996  2.55358  3.08935  5.73042  3.89804   2691 p x - -
          2.68618  4.42225  2.77519  2.73123  3.46354  2.40513  3.72494  3.29354  2.67741  2.69355  4.24690  2.90347  2.73739  3.18146  2.89801  2.37887  2.77519  2.98518  4.58477  3.61503
          0.01298  5.23673  4.88303  0.61958  0.77255  0.63809  0.75141
    857   2.77909  4.97231  3.03823  2.15145  4.41128  3.35137  3.88866  3.49435  2.55693  2.91875  3.71027  2.96218  3.22898  2.98529  2.96858  1.74138  2.39604  3.37772  5.28264  4.27272   2692 s x - -
          2.68618  4.42225  2.77519  2.73123  3.46354  2.40513  3.72494  3.29354  2.67741  2.69355  4.24690  2.90347  2.73739  3.18146  2.89801  2.37887  2.77519  2.98518  4.58477  3.61503
          0.13596  5.22216  2.10597  0.61958  0.77255  0.65867  0.72886
    858   2.68763  4.92161  2.96268  2.37550  4.15452  2.70826  3.55624  3.44678  2.54751  2.93093  4.25482  3.02549  2.25028  2.87526  2.93830  2.24392  2.59737  3.46204  5.65136  4.35735   2693 s x - -
          2.68618  4.42225  2.77519  2.73123  3.46354  2.40513  3.72494  3.29354  2.67741  2.69355  4.24690  2.90347  2.73739  3.18146  2.89801  2.37887  2.77519  2.98518  4.58477  3.61503
          0.01554  5.07835  4.68977  0.61958  0.77255  0.44886  1.01709
[truncated: 172,054 more chars]
