# Supplementary material for: Remote homology clustering identifies lowly conserved families of effector proteins in plant-pathogenic fungi
Source: Microb Genom. 2021 Sep 1;7(9):000637. doi: 10.1099/mgen.0.000637 (PMC8715435; doi:10.1099/mgen.0.000637)
Supplement: Supplementary material 16 [file mgen-7-0637-s0016.zip › hmms/markov-PC_069DIK.hmm]

HMMER3/f [3.3 | Nov 2019]
NAME  markov-PC_069DIK
LENG  285
ALPH  amino
RF    yes
MM    no
CONS  yes
CS    no
MAP   yes
DATE  Thu Jul 23 08:37:52 2020
NSEQ  110
EFFN  5.213318
CKSUM 2093899099
STATS LOCAL MSV      -11.1260  0.70171
STATS LOCAL VITERBI  -12.1942  0.70171
STATS LOCAL FORWARD   -5.3280  0.70171
HMM          A        C        D        E        F        G        H        I        K        L        M        N        P        Q        R        S        T        V        W        Y   
            m->m     m->i     m->d     i->m     i->i     d->m     d->d
  COMPO   2.57774  3.51770  2.98783  2.75887  3.19575  3.01536  3.83150  2.83068  2.63956  2.67593  3.73176  2.89749  3.35060  3.01210  3.03024  2.52740  2.70133  2.66288  4.86614  3.39092
          2.68663  4.42270  2.77565  2.73110  3.46399  2.40516  3.72540  3.29297  2.67786  2.69288  4.24471  2.90392  2.73668  3.18192  2.89846  2.37932  2.77443  2.98414  4.58522  3.61548
          0.57191  1.52368  1.52489  2.20267  0.11710  0.00000        *
      1   2.49327  4.30985  3.44394  2.98989  3.61323  3.33023  3.95016  2.91498  2.89375  2.61899  2.33895  3.31815  3.87982  3.25921  3.21253  1.77329  2.83236  2.67621  5.10117  3.83014     13 s x - -
          2.68618  4.42225  2.77519  2.73123  3.46354  2.40513  3.72494  3.29354  2.67741  2.69355  4.24690  2.90347  2.73739  3.18146  2.89801  2.37887  2.77519  2.98518  4.58477  3.61503
          0.02849  3.96820  4.69054  0.61958  0.77255  0.72301  0.66415
      2   2.90506  5.11314  2.98754  2.55280  4.47061  3.50323  3.62589  3.88617  1.63087  3.37096  4.23200  3.02699  3.93543  1.79610  2.34352  2.89045  3.11395  3.55163  5.47156  4.21019     14 k x - -
          2.68618  4.42225  2.77519  2.73123  3.46354  2.40513  3.72494  3.29354  2.67741  2.69355  4.24690  2.90347  2.73739  3.18146  2.89801  2.37887  2.77519  2.98518  4.58477  3.61503
          0.02849  3.96820  4.69054  0.61958  0.77255  0.72301  0.66415
      3   3.38175  4.75567  4.36989  4.10315  0.86722  4.04794  3.92219  2.89429  4.00791  2.24259  3.61070  4.12782  4.50483  4.14968  4.10398  3.64638  3.68316  2.89191  4.14400  2.49948     15 f x - -
          2.68618  4.42225  2.77519  2.73123  3.46354  2.40513  3.72494  3.29354  2.67741  2.69355  4.24690  2.90347  2.73739  3.18146  2.89801  2.37887  2.77519  2.98518  4.58477  3.61503
          0.02849  3.96820  4.69054  0.61958  0.77255  0.72301  0.66415
      4   3.38175  4.75567  4.36989  4.10315  0.86722  4.04794  3.92219  2.89429  4.00791  2.24259  3.61070  4.12782  4.50483  4.14968  4.10398  3.64638  3.68316  2.89191  4.14400  2.49948     16 f x - -
          2.68618  4.42225  2.77519  2.73123  3.46354  2.40513  3.72494  3.29354  2.67741  2.69355  4.24690  2.90347  2.73739  3.18146  2.89801  2.37887  2.77519  2.98518  4.58477  3.61503
          0.02849  3.96820  4.69054  0.61958  0.77255  0.72301  0.66415
      5   2.62897  4.53926  3.13657  2.72372  3.67723  3.41746  3.80607  3.05680  2.65753  2.73727  2.42921  1.99429  3.90158  3.06185  3.01234  2.76244  2.91224  2.82235  5.11991  3.79261     17 n x - -
          2.68618  4.42225  2.77519  2.73123  3.46354  2.40513  3.72494  3.29354  2.67741  2.69355  4.24690  2.90347  2.73739  3.18146  2.89801  2.37887  2.77519  2.98518  4.58477  3.61503
          0.02849  3.96820  4.69054  0.61958  0.77255  0.72301  0.66415
      6   2.70973  4.53166  3.37715  2.88959  3.78192  3.54185  3.87027  2.77075  1.94803  2.69943  3.70232  3.29535  3.99423  3.11025  2.85805  2.88794  2.97619  1.74656  5.20490  3.94861     18 v x - -
          2.68618  4.42225  2.77519  2.73123  3.46354  2.40513  3.72494  3.29354  2.67741  2.69355  4.24690  2.90347  2.73739  3.18146  2.89801  2.37887  2.77519  2.98518  4.58477  3.61503
          0.02849  3.96820  4.69054  0.61958  0.77255  0.72301  0.66415
      7   1.92667  4.39269  3.45837  3.04981  3.09085  3.47301  3.83048  2.94051  2.98399  2.64368  3.64400  3.37410  3.98208  3.32550  3.28737  2.84209  2.95308  2.71713  4.65306  1.88381     19 y x - -
          2.68618  4.42225  2.77519  2.73123  3.46354  2.40513  3.72494  3.29354  2.67741  2.69355  4.24690  2.90347  2.73739  3.18146  2.89801  2.37887  2.77519  2.98518  4.58477  3.61503
          0.02849  3.96820  4.69054  0.61958  0.77255  0.72301  0.66415
      8   3.03671  5.14330  3.44356  2.78490  4.59242  3.65014  3.60291  3.94222  1.33075  3.38901  4.26205  3.18661  4.02186  2.73935  1.60925  3.03408  3.20509  3.62574  5.43358  4.26515     20 k x - -
          2.68618  4.42225  2.77519  2.73123  3.46354  2.40513  3.72494  3.29354  2.67741  2.69355  4.24690  2.90347  2.73739  3.18146  2.89801  2.37887  2.77519  2.98518  4.58477  3.61503
          0.02849  3.96820  4.69054  0.61958  0.77255  0.72301  0.66415
      9   3.04549  5.14031  3.46577  2.79983  4.59003  3.65693  3.60464  3.93792  1.46948  3.38557  4.26144  3.19660  4.02770  2.74212  1.43654  3.04499  3.21246  3.62436  5.42973  4.26571     21 r x - -
          2.68618  4.42225  2.77519  2.73123  3.46354  2.40513  3.72494  3.29354  2.67741  2.69355  4.24690  2.90347  2.73739  3.18146  2.89801  2.37887  2.77519  2.98518  4.58477  3.61503
          0.02849  3.96820  4.69054  0.61958  0.77255  0.72301  0.66415
     10   2.77166  4.62001  3.37834  2.84796  3.78100  3.60125  3.81030  2.10866  1.71756  2.67334  3.69400  3.27178  4.01005  3.03291  2.72913  2.92509  3.00791  2.64978  5.18729  3.92894     22 k x - -
          2.68618  4.42225  2.77519  2.73123  3.46354  2.40513  3.72494  3.29354  2.67741  2.69355  4.24690  2.90347  2.73739  3.18146  2.89801  2.37887  2.77519  2.98518  4.58477  3.61503
          0.02849  3.96820  4.69054  0.61958  0.77255  0.72301  0.66415
     11   2.81171  4.61858  3.34527  2.90595  2.13054  3.62078  3.74740  3.03018  2.79600  2.50942  3.61010  3.31282  4.04548  1.92712  3.12418  2.95144  3.06245  2.87768  4.62751  3.10760     23 q x - -
          2.68618  4.42225  2.77519  2.73123  3.46354  2.40513  3.72494  3.29354  2.67741  2.69355  4.24690  2.90347  2.73739  3.18146  2.89801  2.37887  2.77519  2.98518  4.58477  3.61503
          0.02849  3.96820  4.69054  0.61958  0.77255  0.72301  0.66415
     12   2.82864  5.06489  2.78308  2.45460  4.43885  3.40077  3.66310  3.88953  1.55087  3.41378  4.26011  2.09073  3.88708  2.81493  2.54934  2.81580  3.07405  3.52868  5.51814  4.20700     24 k x - -
          2.68618  4.42225  2.77519  2.73123  3.46354  2.40513  3.72494  3.29354  2.67741  2.69355  4.24690  2.90347  2.73739  3.18146  2.89801  2.37887  2.77519  2.98518  4.58477  3.61503
          0.02849  3.96820  4.69054  0.61958  0.77255  0.72301  0.66415
     13   2.78733  4.55270  3.48066  3.39252  4.53197  0.59558  4.50643  4.15536  3.58677  3.79735  4.77427  3.64502  3.94689  3.90340  3.81181  2.96208  3.27603  3.66521  5.60132  4.63729     25 G x - -
          2.68618  4.42225  2.77519  2.73123  3.46354  2.40513  3.72494  3.29354  2.67741  2.69355  4.24690  2.90347  2.73739  3.18146  2.89801  2.37887  2.77519  2.98518  4.58477  3.61503
          0.02849  3.96820  4.69054  0.61958  0.77255  0.72301  0.66415
     14   1.95646  4.72741  3.04003  2.62872  4.22111  3.34893  3.74434  3.53157  1.61099  3.19020  4.06734  3.07075  3.86222  2.91835  2.66669  2.73064  2.95581  3.19899  5.42152  4.15106     26 k x - -
          2.68618  4.42225  2.77519  2.73123  3.46354  2.40513  3.72494  3.29354  2.67741  2.69355  4.24690  2.90347  2.73739  3.18146  2.89801  2.37887  2.77519  2.98518  4.58477  3.61503
          0.02849  3.96820  4.69054  0.61958  0.77255  0.72301  0.66415
     15   2.39033  4.22607  3.51021  3.17520  3.88677  1.70735  4.16580  2.97349  3.16311  2.90469  3.87603  3.39533  3.82954  3.48769  3.45793  2.60437  2.81513  1.81082  5.34944  4.11105     27 g x - -
          2.68590  4.42235  2.77530  2.73094  3.46364  2.40523  3.72505  3.29364  2.67751  2.69365  4.24700  2.90357  2.73750  3.18156  2.89764  2.37869  2.77530  2.98528  4.58487  3.61513
          0.22688  1.64092  4.69054  1.16133  0.37552  0.72301  0.66415
     16   2.92238  5.12567  3.03106  2.57524  4.49606  3.52101  3.62042  3.90351  1.45533  3.37994  4.24111  3.04269  3.94544  2.01104  2.30350  2.90690  3.12566  3.56943  5.47122  4.22095     32 k x - -
          2.68618  4.42225  2.77519  2.73123  3.46354  2.40513  3.72494  3.29354  2.67741  2.69355  4.24690  2.90347  2.73739  3.18146  2.89801  2.37887  2.77519  2.98518  4.58477  3.61503
          0.02849  3.96820  4.69054  0.61958  0.77255  0.72301  0.66415
     17   2.81037  4.70125  3.26268  2.80803  3.59383  3.58681  3.81405  3.02130  2.53075  1.88821  3.62143  3.24918  4.01321  1.91365  2.83056  2.93345  3.05417  2.88575  5.10405  3.78094     33 l x - -
          2.68618  4.42225  2.77519  2.73123  3.46354  2.40513  3.72494  3.29354  2.67741  2.69355  4.24690  2.90347  2.73739  3.18146  2.89801  2.37887  2.77519  2.98518  4.58477  3.61503
          0.02849  3.96820  4.69054  0.61958  0.77255  0.72301  0.66415
     18   2.77166  4.62001  3.37834  2.84796  3.78100  3.60125  3.81030  2.10866  1.71756  2.67334  3.69400  3.27178  4.01005  3.03291  2.72913  2.92509  3.00791  2.64978  5.18729  3.92894     34 k x - -
          2.68618  4.42225  2.77519  2.73123  3.46354  2.40513  3.72494  3.29354  2.67741  2.69355  4.24690  2.90347  2.73739  3.18146  2.89801  2.37887  2.77519  2.98518  4.58477  3.61503
          0.02849  3.96820  4.69054  0.61958  0.77255  0.72301  0.66415
     19   2.39294  1.89935  3.46473  3.09106  3.81812  3.15598  4.05520  3.18501  3.01757  2.97526  3.88457  2.05864  3.80536  3.37889  3.31305  2.58815  2.80188  2.84724  5.23874  3.96769     35 c x - -
          2.68618  4.42225  2.77519  2.73123  3.46354  2.40513  3.72494  3.29354  2.67741  2.69355  4.24690  2.90347  2.73739  3.18146  2.89801  2.37887  2.77519  2.98518  4.58477  3.61503
          0.02849  3.96820  4.69054  0.61958  0.77255  0.72301  0.66415
     20   3.54423  4.81657  4.51885  4.18319  1.38003  4.31208  3.45857  3.24954  4.03751  2.59840  3.85459  4.00414  4.62866  4.04455  4.10147  3.67637  3.76902  3.17085  3.61340  1.17437     36 y x - -
          2.68618  4.42225  2.77519  2.73123  3.46354  2.40513  3.72494  3.29354  2.67741  2.69355  4.24690  2.90347  2.73739  3.18146  2.89801  2.37887  2.77519  2.98518  4.58477  3.61503
          0.02849  3.96820  4.69054  0.61958  0.77255  0.72301  0.66415
     21   2.69777  4.72156  3.16995  2.74347  4.29184  2.05825  3.79913  3.74000  2.37622  3.31445  4.17872  3.15554  3.88079  2.98421  1.57976  2.77554  3.00980  3.36729  5.42869  4.20152     37 r x - -
          2.68618  4.42225  2.77519  2.73123  3.46354  2.40513  3.72494  3.29354  2.67741  2.69355  4.24690  2.90347  2.73739  3.18146  2.89801  2.37887  2.77519  2.98518  4.58477  3.61503
          0.02849  3.96820  4.69054  0.61958  0.77255  0.72301  0.66415
     22   1.55760  4.15259  3.40014  3.12343  4.24139  2.93545  4.19646  3.59378  3.17350  3.33917  4.19128  3.28381  3.68209  3.47339  3.48020  1.42604  2.70063  3.08656  5.60346  4.37872     38 s x - -
          2.68618  4.42225  2.77519  2.73123  3.46354  2.40513  3.72494  3.29354  2.67741  2.69355  4.24690  2.90347  2.73739  3.18146  2.89801  2.37887  2.77519  2.98518  4.58477  3.61503
          0.02849  3.96820  4.69054  0.61958  0.77255  0.72301  0.66415
     23   1.76900  4.50679  2.86422  2.63668  4.23268  3.11855  3.92265  3.62403  2.80694  3.32452  4.18817  1.75029  3.76833  3.13838  3.19734  2.57461  2.86693  3.20588  5.54639  4.22912     39 n x - -
          2.68618  4.42225  2.77519  2.73123  3.46354  2.40513  3.72494  3.29354  2.67741  2.69355  4.24690  2.90347  2.73739  3.18146  2.89801  2.37887  2.77519  2.98518  4.58477  3.61503
          0.02849  3.96820  4.69054  0.61958  0.77255  0.60688  0.78757
     24   2.73847  4.29103  4.02763  3.48086  3.42496  3.79114  4.23405  2.32058  3.37342  2.23927  2.30899  3.76285  4.20662  3.65698  3.63193  3.10790  2.02626  1.76858  5.05193  3.85576     40 v x - -
          2.68618  4.42225  2.77519  2.73123  3.46354  2.40513  3.72494  3.29354  2.67741  2.69355  4.24690  2.90347  2.73739  3.18146  2.89801  2.37887  2.77519  2.98518  4.58477  3.61503
          0.02369  4.15019  4.87253  0.61958  0.77255  0.66139  0.72595
     25   2.61768  4.34646  3.46098  2.90640  3.48974  3.57978  3.83453  2.09908  2.59937  2.11422  3.45060  2.95323  3.29330  3.15580  3.15007  2.83718  2.85130  2.58272  4.93383  3.69787     41 i x - -
          2.68618  4.42225  2.77519  2.73123  3.46354  2.40513  3.72494  3.29354  2.67741  2.69355  4.24690  2.90347  2.73739  3.18146  2.89801  2.37887  2.77519  2.98518  4.58477  3.61503
          0.02369  4.15019  4.87253  0.61958  0.77255  0.66139  0.72595
     26   2.54706  4.28856  3.56614  3.05828  3.59023  3.46076  3.97497  1.84994  2.99822  2.62820  3.54832  3.39582  2.62098  3.31308  3.32351  2.50238  2.51247  2.56417  5.05162  3.82422     42 i x - -
          2.68618  4.42225  2.77519  2.73123  3.46354  2.40513  3.72494  3.29354  2.67741  2.69355  4.24690  2.90347  2.73739  3.18146  2.89801  2.37887  2.77519  2.98518  4.58477  3.61503
          0.02369  4.15019  4.87253  0.61958  0.77255  0.66139  0.72595
     27   2.74380  5.11229  2.82797  1.82680  4.42819  3.43486  3.64100  3.86780  1.82430  2.96763  4.18059  2.60129  3.86188  2.76611  2.72847  2.71860  2.97231  3.49018  5.54043  4.18338     43 k x - -
          2.68618  4.42225  2.77519  2.73123  3.46354  2.40513  3.72494  3.29354  2.67741  2.69355  4.24690  2.90347  2.73739  3.18146  2.89801  2.37887  2.77519  2.98518  4.58477  3.61503
          0.02369  4.15019  4.87253  0.61958  0.77255  0.66139  0.72595
     28   2.61681  4.70470  3.04588  2.53142  3.95371  3.43911  3.69444  3.35249  2.50742  2.98627  2.76112  2.21441  3.85489  2.63136  2.93641  2.45189  2.64234  3.05127  5.25817  3.95052     44 n x - -
          2.68634  4.42241  2.77536  2.73140  3.46288  2.40488  3.72425  3.29370  2.67727  2.69358  4.24706  2.90363  2.73756  3.18119  2.89770  2.37903  2.77536  2.98518  4.58493  3.61519
          0.40887  1.11491  4.87253  1.01126  0.45218  0.66139  0.72595
     29   2.72821  4.78234  3.14108  2.63971  4.07169  3.50219  3.73331  3.37952  1.66668  3.06901  3.93490  2.75213  3.93017  2.91115  2.73324  2.79794  2.97037  2.17002  5.32878  4.04416     48 k x - -
          2.68618  4.42225  2.77519  2.73123  3.46354  2.40513  3.72494  3.29354  2.67741  2.69355  4.24690  2.90347  2.73739  3.18146  2.89801  2.37887  2.77519  2.98518  4.58477  3.61503
          0.02369  4.15019  4.87253  0.61958  0.77255  0.66139  0.72595
     30   3.48023  4.75464  4.76680  4.36555  1.16676  4.39315  3.69144  3.05269  4.18207  2.07160  3.63684  4.18170  4.68821  4.18014  4.20826  3.73933  3.69982  3.01726  2.21480  2.16603     49 f x - -
          2.68618  4.42225  2.77519  2.73123  3.46354  2.40513  3.72494  3.29354  2.67741  2.69355  4.24690  2.90347  2.73739  3.18146  2.89801  2.37887  2.77519  2.98518  4.58477  3.61503
          0.08110  4.15019  2.77841  0.61958  0.77255  0.66139  0.72595
     31   2.81622  4.36869  3.92986  3.40929  1.85102  3.78044  3.75324  2.86581  3.30859  2.50001  3.49614  3.63008  4.17256  3.54608  3.54988  1.96240  3.06334  2.67757  3.17000  2.68711     50 f x - -
          2.68618  4.42225  2.77519  2.73123  3.46354  2.40513  3.72494  3.29354  2.67741  2.69355  4.24690  2.90347  2.73739  3.18146  2.89801  2.37887  2.77519  2.98518  4.58477  3.61503
          0.02508  4.09416  4.81651  0.61958  0.77255  0.61359  0.77958
     32   2.64621  4.47369  3.36417  2.79462  3.16896  3.57376  3.78905  2.64239  2.04073  2.14107  3.52127  3.23727  3.95132  2.76875  3.04723  2.81391  2.87484  2.72061  5.01349  3.75464     51 k x - -
          2.68618  4.42225  2.77519  2.73123  3.46354  2.40513  3.72494  3.29354  2.67741  2.69355  4.24690  2.90347  2.73739  3.18146  2.89801  2.37887  2.77519  2.98518  4.58477  3.61503
          0.02369  4.15019  4.87253  0.61958  0.77255  0.66139  0.72595
     33   2.64155  4.20398  3.84785  3.28344  1.89732  3.68532  3.98063  2.58986  3.19193  2.33336  2.93735  3.05051  4.07039  3.45787  3.45080  2.96722  2.61927  2.24758  4.77855  3.53461     52 f x - -
          2.68618  4.42225  2.77519  2.73123  3.46354  2.40513  3.72494  3.29354  2.67741  2.69355  4.24690  2.90347  2.73739  3.18146  2.89801  2.37887  2.77519  2.98518  4.58477  3.61503
          0.02252  4.20060  4.92295  0.61958  0.77255  0.66139  0.72595
     34   2.79656  4.35324  4.02748  3.49756  3.33944  3.82613  4.22049  2.23214  3.35961  1.28743  3.29887  3.78103  4.23357  3.65947  3.60384  2.43713  3.06055  2.33399  4.99746  3.77536     53 l x - -
          2.68618  4.42225  2.77519  2.73123  3.46354  2.40513  3.72494  3.29354  2.67741  2.69355  4.24690  2.90347  2.73739  3.18146  2.89801  2.37887  2.77519  2.98518  4.58477  3.61503
          0.02252  4.20060  4.92295  0.61958  0.77255  0.66139  0.72595
     35   2.62216  4.47756  3.28101  2.55449  3.64772  3.53213  3.78647  2.49555  2.70994  2.23372  3.58501  2.89856  3.92827  3.04644  3.10009  2.11067  2.85870  2.74892  5.05169  3.78995     54 s x - -
          2.68618  4.42225  2.77519  2.73123  3.46354  2.40513  3.72494  3.29354  2.67741  2.69355  4.24690  2.90347  2.73739  3.18146  2.89801  2.37887  2.77519  2.98518  4.58477  3.61503
          0.02252  4.20060  4.92295  0.61958  0.77255  0.66139  0.72595
     36   2.84611  5.06284  3.20399  2.40614  4.39342  3.58268  3.65991  3.11197  1.35834  3.30628  4.13383  3.09298  3.96126  2.79368  2.27782  2.85156  3.04990  3.44310  5.45738  4.18539     55 k x - -
          2.68631  4.42238  2.77532  2.73096  3.46366  2.40525  3.72507  3.29367  2.67753  2.69367  4.24702  2.90221  2.73752  3.18159  2.89813  2.37899  2.77491  2.98531  4.58489  3.61516
          0.45357  1.02899  4.92295  0.67913  0.70736  0.66139  0.72595
     37   2.67612  4.88039  2.89227  2.30083  4.24882  3.39841  3.73077  3.66528  2.31248  3.25676  4.07430  2.98930  3.86744  2.88496  2.93521  1.67488  2.38535  3.31104  5.47725  4.14267     58 s x - -
          2.68618  4.42225  2.77519  2.73123  3.46354  2.40513  3.72494  3.29354  2.67741  2.69355  4.24690  2.90347  2.73739  3.18146  2.89801  2.37887  2.77519  2.98518  4.58477  3.61503
          0.02252  4.20060  4.92295  0.61958  0.77255  0.66139  0.72595
     38   2.61294  4.42937  3.37395  2.81419  2.67455  3.54041  3.80280  2.96344  2.74397  2.47860  3.54707  3.24483  3.93827  3.08621  2.56953  2.10586  2.61783  2.72344  4.99869  3.73477     59 s x - -
          2.68618  4.42225  2.77519  2.73123  3.46354  2.40513  3.72494  3.29354  2.67741  2.69355  4.24690  2.90347  2.73739  3.18146  2.89801  2.37887  2.77519  2.98518  4.58477  3.61503
          0.02252  4.20060  4.92295  0.61958  0.77255  0.66139  0.72595
     39   2.68622  5.03348  2.91532  2.03603  4.33290  2.39505  3.63199  3.77420  2.06213  3.30933  4.09630  2.93486  3.84577  2.75544  2.55817  2.67510  2.91464  3.40260  5.48288  3.49209     60 e x - -
          2.68618  4.42225  2.77519  2.73123  3.46354  2.40513  3.72494  3.29354  2.67741  2.69355  4.24690  2.90347  2.73739  3.18146  2.89801  2.37887  2.77519  2.98518  4.58477  3.61503
          0.18619  4.20060  1.86499  0.61958  0.77255  0.66139  0.72595
     40   2.80514  4.27853  4.12700  3.57949  3.03340  3.89812  4.09223  2.07185  3.45187  2.15073  3.26854  3.81835  4.25561  3.70413  3.66793  3.20284  3.04556  1.74272  4.68271  2.07488     61 v x - -
          2.68618  4.42225  2.77519  2.73123  3.46354  2.40513  3.72494  3.29354  2.67741  2.69355  4.24690  2.90347  2.73739  3.18146  2.89801  2.37887  2.77519  2.98518  4.58477  3.61503
          0.02647  4.04088  4.76323  0.61958  0.77255  0.80722  0.59076
     41   3.02495  5.00929  3.02463  2.78520  4.19959  3.48385  3.94388  3.85932  2.59500  3.34456  4.37077  3.24526  4.04169  0.96180  2.87454  3.06702  3.32324  3.57942  5.44306  4.14926     62 q x - -
          2.68618  4.42225  2.77519  2.73123  3.46354  2.40513  3.72494  3.29354  2.67741  2.69355  4.24690  2.90347  2.73739  3.18146  2.89801  2.37887  2.77519  2.98518  4.58477  3.61503
          0.02647  4.04088  4.76323  0.61958  0.77255  0.80722  0.59076
     42   2.40597  4.42819  3.09078  2.74632  4.21329  3.12601  3.94042  3.62966  2.81674  3.28196  4.11026  2.56739  3.76158  3.14897  3.20837  1.65690  1.99432  3.18903  5.51766  4.23508     63 s x - -
          2.68582  4.42243  2.77538  2.73141  3.46219  2.40531  3.72513  3.29303  2.67759  2.69373  4.24708  2.90365  2.73758  3.18103  2.89819  2.37905  2.77520  2.98515  4.58243  3.61521
          0.68896  1.38501  1.39602  1.40326  0.28209  0.54164  0.87178
     43   2.61567  4.78025  2.91829  2.43330  3.28351  3.04034  3.26018  3.43672  2.26149  3.04350  3.87118  2.19668  3.81772  2.79979  2.86895  2.65339  2.85138  3.12158  5.25939  3.91411     69 n x - -
          2.68618  4.42225  2.77519  2.73123  3.46354  2.40513  3.72494  3.29354  2.67741  2.69355  4.24690  2.90347  2.73739  3.18146  2.89801  2.37887  2.77519  2.98518  4.58477  3.61503
          0.02705  4.01953  4.74188  0.61958  0.77255  0.85754  0.55200
     44   3.09801  4.45557  4.67042  4.10957  1.89250  4.30683  4.52561  2.00299  3.98708  1.40450  2.98108  4.30927  4.56109  4.11624  4.11696  3.63424  3.32552  1.96102  4.90832  3.65730     70 l x - -
          2.68618  4.42225  2.77519  2.73123  3.46354  2.40513  3.72494  3.29354  2.67741  2.69355  4.24690  2.90347  2.73739  3.18146  2.89801  2.37887  2.77519  2.98518  4.58477  3.61503
          0.02705  4.01953  4.74188  0.61958  0.77255  0.85754  0.55200
     45   2.59795  4.26619  3.56242  2.98977  3.37114  3.59199  3.84872  2.67210  2.86578  1.98472  2.69348  3.05922  3.96956  3.20559  2.85252  2.85314  2.83072  2.26751  4.85439  3.62979     71 l x - -
          2.68630  4.42237  2.77521  2.73136  3.46344  2.40515  3.72461  3.29366  2.67702  2.69329  4.24702  2.90359  2.73735  3.18159  2.89796  2.37899  2.77516  2.98531  4.58489  3.61515
          0.56416  0.86171  4.74188  0.67896  0.70753  0.85754  0.55200
     46   2.61895  4.80421  2.94221  2.24336  4.04100  3.41434  3.62183  3.06311  2.38517  2.76605  3.87976  2.54756  3.81706  2.26040  2.81456  2.65151  2.84955  3.13184  5.29591  3.96797     74 e x - -
          2.68625  4.42232  2.77512  2.73130  3.46360  2.40519  3.72501  3.29335  2.67731  2.69362  4.24636  2.90353  2.73746  3.18091  2.89807  2.37889  2.77526  2.98525  4.58484  3.61510
          0.66761  0.78256  3.51224  0.14791  1.98423  0.85754  0.55200
     47   2.66306  4.51431  3.35411  2.30429  3.66753  3.58471  3.81190  2.90254  2.71130  2.52068  2.08642  3.24108  3.96727  3.06836  2.81663  2.82121  2.67354  2.77709  5.07559  3.82010     76 m x - -
          2.68618  4.42225  2.77519  2.73123  3.46354  2.40513  3.72494  3.29354  2.67741  2.69355  4.24690  2.90347  2.73739  3.18146  2.89801  2.37887  2.77519  2.98518  4.58477  3.61503
          0.02034  4.30108  5.02343  0.61958  0.77255  0.87282  0.54090
     48   2.76073  4.76213  3.32351  2.72536  3.99332  3.60254  3.75326  2.97803  2.10953  2.98468  3.85242  3.18942  3.98196  2.93967  1.76141  2.84904  2.86254  2.40005  5.27201  4.00895     77 r x - -
          2.68618  4.42225  2.77519  2.73123  3.46354  2.40513  3.72494  3.29354  2.67741  2.69355  4.24690  2.90347  2.73739  3.18146  2.89801  2.37887  2.77519  2.98518  4.58477  3.61503
          0.02034  4.30108  5.02343  0.61958  0.77255  0.87282  0.54090
     49   2.65344  4.16672  3.98653  3.40642  2.97325  3.73661  4.03513  2.04363  3.30678  2.35214  2.98350  3.08444  3.67103  3.54913  3.53111  3.01589  2.29294  1.94819  4.78649  3.58764     78 v x - -
          2.68618  4.42225  2.77519  2.73123  3.46354  2.40513  3.72494  3.29354  2.67741  2.69355  4.24690  2.90347  2.73739  3.18146  2.89801  2.37887  2.77519  2.98518  4.58477  3.61503
          0.01954  4.34077  5.06312  0.61958  0.77255  0.87282  0.54090
     50   2.86354  4.26553  4.65484  4.05087  2.68554  4.01403  3.69651  2.17585  3.87126  2.03572  1.44939  4.11763  4.37752  4.03385  3.65697  3.02237  3.09549  2.37863  4.88112  3.70067     79 m x - -
          2.68618  4.42225  2.77519  2.73123  3.46354  2.40513  3.72494  3.29354  2.67741  2.69355  4.24690  2.90347  2.73739  3.18146  2.89801  2.37887  2.77519  2.98518  4.58477  3.61503
          0.01137  4.87832  5.60067  0.61958  0.77255  0.52225  0.89939
     51   2.72024  4.40549  4.25660  3.67407  1.51965  3.54610  3.11916  2.85955  3.56907  1.85590  3.31758  3.73950  4.35362  3.80614  3.62854  2.62952  3.03951  2.66151  5.01113  3.48526     80 f x - -
          2.68618  4.42225  2.77519  2.73123  3.46354  2.40513  3.72494  3.29354  2.67741  2.69355  4.24690  2.90347  2.73739  3.18146  2.89801  2.37887  2.77519  2.98518  4.58477  3.61503
          0.01016  4.99060  5.71295  0.61958  0.77255  0.67995  0.70652
     52   1.71256  4.69967  3.74515  3.17951  3.13469  3.89453  4.14361  2.98371  3.14051  2.91585  2.52501  2.35233  4.03757  3.44997  3.32843  2.11547  2.90578  2.83067  5.27695  4.03422     81 a x - -
          2.68618  4.42225  2.77519  2.73123  3.46354  2.40513  3.72494  3.29354  2.67741  2.69355  4.24690  2.90347  2.73739  3.18146  2.89801  2.37887  2.77519  2.98518  4.58477  3.61503
          0.00921  5.08835  5.81070  0.61958  0.77255  0.40835  1.09288
     53   2.85504  5.41045  3.22532  2.66856  4.26319  3.44195  3.57518  4.20476  2.09096  3.70597  3.05509  2.68943  4.12868  1.95411  1.94684  2.77833  3.18517  3.78984  5.85515  3.05362     82 r x - -
          2.68618  4.42225  2.77519  2.73123  3.46354  2.40513  3.72494  3.29354  2.67741  2.69355  4.24690  2.90347  2.73739  3.18146  2.89801  2.37887  2.77519  2.98518  4.58477  3.61503
          0.00849  5.16868  5.89102  0.61958  0.77255  0.50785  0.92078
     54   2.94123  4.45360  4.98117  4.37205  2.56376  4.24441  4.26166  2.01772  4.17059  0.91997  3.50256  4.38665  4.59916  4.30420  4.19667  3.28397  3.30748  2.55594  5.05637  3.71206     83 l x - -
          2.68618  4.42225  2.77519  2.73123  3.46354  2.40513  3.72494  3.29354  2.67741  2.69355  4.24690  2.90347  2.73739  3.18146  2.89801  2.37887  2.77519  2.98518  4.58477  3.61503
          0.02782  5.16868  3.82839  0.61958  0.77255  0.50785  0.92078
     55   2.51733  2.39856  4.75374  4.15126  1.50081  4.13202  4.45348  2.33422  2.80032  2.52637  3.51063  4.22761  4.49781  4.14446  4.05343  3.28580  3.21787  2.58861  5.00894  2.69144     84 f x - -
          2.68618  4.42225  2.77519  2.73123  3.46354  2.40513  3.72494  3.29354  2.67741  2.69355  4.24690  2.90347  2.73739  3.18146  2.89801  2.37887  2.77519  2.98518  4.58477  3.61503
          0.07195  5.14951  2.75477  0.61958  0.77255  0.56797  0.83626
     56   2.99586  4.53192  4.25888  3.67435  3.23797  4.06213  4.34133  2.38216  1.92343  1.30669  3.04284  3.95839  4.42879  3.82063  2.94814  3.33773  3.11678  2.76889  5.13008  3.93429     85 l x - -
          2.68618  4.42225  2.77519  2.73123  3.46354  2.40513  3.72494  3.29354  2.67741  2.69355  4.24690  2.90347  2.73739  3.18146  2.89801  2.37887  2.77519  2.98518  4.58477  3.61503
          0.00922  5.08678  5.80913  0.61958  0.77255  0.44868  1.01740
     57   3.37032  4.69925  5.33291  4.74256  2.51914  4.62195  4.98737  1.11178  3.61917  1.61951  3.63819  4.77448  4.93781  4.68173  4.58517  3.95112  3.60413  1.79757  5.42233  4.26331     86 i x - -
          2.68618  4.42225  2.77519  2.73123  3.46354  2.40513  3.72494  3.29354  2.67741  2.69355  4.24690  2.90347  2.73739  3.18146  2.89801  2.37887  2.77519  2.98518  4.58477  3.61503
          0.00864  5.15133  5.87368  0.61958  0.77255  0.56247  0.84351
     58   2.57863  3.43817  4.29807  3.71688  3.60553  4.05398  3.74110  2.81955  3.61843  2.22079  3.61006  3.97880  2.85020  3.86057  3.84444  1.98313  2.93720  2.53647  5.10357  1.77820     87 y x - -
          2.68620  4.42227  2.77521  2.73125  3.46343  2.40515  3.72496  3.29356  2.67743  2.69345  4.24692  2.90348  2.73741  3.18148  2.89803  2.37889  2.77515  2.98520  4.58479  3.61490
          0.02494  4.27241  4.53942  0.91284  0.51313  0.47328  0.97540
     59   2.36310  4.78985  2.75772  3.14591  3.76440  3.06650  4.15486  1.92768  3.11500  2.74052  3.89363  3.58803  4.07799  3.43206  3.50445  2.82354  1.62317  3.07588  5.36423  4.11095     93 t x - -
          2.68618  4.42225  2.77519  2.73123  3.46354  2.40513  3.72494  3.29354  2.67741  2.69355  4.24690  2.90347  2.73739  3.18146  2.89801  2.37887  2.77519  2.98518  4.58477  3.61503
          0.01452  5.16092  4.74725  0.61958  0.77255  0.49168  0.94571
     60   2.90451  4.41923  4.89138  4.28420  1.68217  4.19410  4.52343  1.94703  4.09098  1.52296  3.51178  4.32130  4.55478  4.24160  2.83492  3.39222  3.07335  2.42510  5.04332  3.86696     94 l x - -
          2.68618  4.42225  2.77519  2.73123  3.46354  2.40513  3.72494  3.29354  2.67741  2.69355  4.24690  2.90347  2.73739  3.18146  2.89801  2.37887  2.77519  2.98518  4.58477  3.61503
          0.00854  5.16282  5.88516  0.61958  0.77255  0.49553  0.93968
     61   3.12154  4.51886  4.89710  4.29451  1.54906  4.27631  4.59193  2.85815  2.80910  1.30767  2.69813  4.37357  4.62698  4.27177  4.18253  3.40350  3.35218  2.44464  5.11754  3.94300     95 l x - -
          2.68618  4.42225  2.77519  2.73123  3.46354  2.40513  3.72494  3.29354  2.67741  2.69355  4.24690  2.90347  2.73739  3.18146  2.89801  2.37887  2.77519  2.98518  4.58477  3.61503
          0.22432  5.18253  1.63308  0.61958  0.77255  0.50785  0.92078
     62   2.49145  4.42791  4.44667  3.86449  3.30393  4.06390  3.85164  2.61373  3.73141  0.91720  3.47870  4.06137  3.25897  3.94992  3.90044  3.35742  3.19440  2.65050  5.02817  3.83576     96 l x - -
          2.68618  4.42225  2.77519  2.73123  3.46354  2.40513  3.72494  3.29354  2.67741  2.69355  4.24690  2.90347  2.73739  3.18146  2.89801  2.37887  2.77519  2.98518  4.58477  3.61503
          0.01038  4.96859  5.69093  0.61958  0.77255  0.27861  1.41401
     63   2.33105  4.48305  4.99290  4.39135  2.53616  4.29552  4.63860  2.06546  3.10750  2.04409  3.59205  4.42726  4.65153  4.35535  4.24898  3.60815  3.34298  1.18511  5.15223  3.97342     97 v x - -
          2.68618  4.42225  2.77519  2.73123  3.46354  2.40513  3.72494  3.29354  2.67741  2.69355  4.24690  2.90347  2.73739  3.18146  2.89801  2.37887  2.77519  2.98518  4.58477  3.61503
          0.00837  5.18253  5.90487  0.61958  0.77255  0.50785  0.92078
     64   2.00028  4.96208  2.90509  2.96654  3.93072  1.85630  2.91499  3.35850  2.94916  3.19777  4.04972  3.45329  4.24219  3.28482  3.38057  2.52382  3.07831  2.23506  4.55504  4.21572     98 g x - -
          2.68619  4.42226  2.77521  2.73125  3.46355  2.40514  3.72496  3.29355  2.67742  2.69356  4.24691  2.90328  2.73741  3.18148  2.89802  2.37888  2.77513  2.98520  4.58478  3.61504
          0.42765  3.27067  1.17126  0.35208  1.21477  0.50785  0.92078
     65   2.76688  4.85694  5.28875  4.93168  4.19322  4.68055  5.65515  0.51717  4.81597  2.69683  3.99601  5.01166  5.15747  5.10699  4.97134  4.15048  3.81252  2.06538  6.17562  4.95930    100 I x - -
          2.68618  4.42225  2.77519  2.73123  3.46354  2.40513  3.72494  3.29354  2.67741  2.69355  4.24690  2.90347  2.73739  3.18146  2.89801  2.37887  2.77519  2.98518  4.58477  3.61503
          0.01211  4.81544  5.53778  0.61958  0.77255  1.20953  0.35430
     66   1.94886  4.50682  4.19874  3.68184  3.89844  3.74807  4.46122  2.21329  3.60332  2.93246  3.86417  3.89335  4.29866  3.87364  3.87177  2.88487  1.13831  2.67907  5.39200  4.18877    101 t x - -
          2.68613  4.42226  2.77520  2.73124  3.46354  2.40513  3.72495  3.29355  2.67741  2.69355  4.24690  2.90347  2.73740  3.18147  2.89801  2.37887  2.77515  2.98519  4.58477  3.61504
          0.02218  4.01753  5.53778  0.63320  0.75692  0.46254  0.99339
     67   2.86699  4.77352  3.69931  2.63489  3.96809  3.87300  4.16758  2.33980  3.12158  3.02418  3.71504  3.58757  4.28133  3.44376  3.50576  2.41494  1.17520  3.04882  5.38473  4.13253    104 t x - -
          2.68618  4.42225  2.77519  2.73123  3.46354  2.40513  3.72494  3.29354  2.67741  2.69355  4.24690  2.90347  2.73739  3.18146  2.89801  2.37887  2.77519  2.98518  4.58477  3.61503
          0.00929  5.07972  5.80207  0.61958  0.77255  0.77140  0.62058
     68   2.01195  4.41204  4.88181  4.27777  3.38895  4.19468  4.53018  2.00915  4.09067  2.38497  2.62538  4.31948  4.55675  4.24569  4.14197  2.82014  2.74302  1.37561  5.05700  3.87729    105 v x - -
          2.68618  4.42225  2.77519  2.73123  3.46354  2.40513  3.72494  3.29354  2.67741  2.69355  4.24690  2.90347  2.73739  3.18146  2.89801  2.37887  2.77519  2.98518  4.58477  3.61503
          0.00872  5.14236  5.86471  0.61958  0.77255  0.33357  1.26006
     69   1.58962  2.60212  4.96268  4.41180  3.83972  4.16169  4.77792  2.81544  4.25173  2.89359  3.84014  4.42363  4.64777  4.42606  4.34218  3.19862  2.45934  1.15907  5.37769  4.19816    106 v x - -
          2.68618  4.42225  2.77519  2.73123  3.46354  2.40513  3.72494  3.29354  2.67741  2.69355  4.24690  2.90347  2.73739  3.18146  2.89801  2.37887  2.77519  2.98518  4.58477  3.61503
          0.01304  5.24642  4.86758  0.61958  0.77255  0.48576  0.95510
     70   2.36060  4.51678  4.99076  4.01959  3.64207  4.32245  4.66642  1.33565  3.79379  2.18726  3.48995  4.44305  4.68046  4.37182  4.26870  3.42115  3.37241  1.36810  5.19476  4.01302    107 i x - -
          2.68618  4.42225  2.77519  2.73123  3.46354  2.40513  3.72494  3.29354  2.67741  2.69355  4.24690  2.90347  2.73739  3.18146  2.89801  2.37887  2.77519  2.98518  4.58477  3.61503
          0.00790  5.24128  5.96362  0.61958  0.77255  0.50412  0.92644
     71   2.26699  5.05252  4.40834  3.78911  5.37874  0.41864  5.35529  4.71700  4.45071  4.48127  5.31497  4.31574  4.62949  4.67350  4.70791  3.32276  3.65594  3.15316  6.74349  5.57323    108 G x - -
          2.68618  4.42225  2.77519  2.73123  3.46354  2.40513  3.72494  3.29354  2.67741  2.69355  4.24690  2.90347  2.73739  3.18146  2.89801  2.37887  2.77519  2.98518  4.58477  3.61503
          0.00790  5.24128  5.96362  0.61958  0.77255  0.50412  0.92644
     72   1.36194  4.55279  4.85410  4.27297  3.70661  3.28982  4.65839  1.54990  4.11942  2.59845  3.70722  4.36963  4.64895  4.30539  4.22756  3.32803  3.16853  1.81944  5.24831  4.06351    109 a x - -
          2.68618  4.42225  2.77519  2.73123  3.46354  2.40513  3.72494  3.29354  2.67741  2.69355  4.24690  2.90347  2.73739  3.18146  2.89801  2.37887  2.77519  2.98518  4.58477  3.61503
          0.00782  5.25033  5.97268  0.61958  0.77255  0.50412  0.92644
     73   2.92045  5.07723  4.24204  3.96325  5.16730  3.84687  5.05091  4.58855  3.98480  3.60530  5.08711  4.15257  0.52032  3.97377  4.29084  2.19096  3.42052  4.05801  6.49944  5.28618    110 P x - -
          2.68618  4.42225  2.77519  2.73123  3.46354  2.40513  3.72494  3.29354  2.67741  2.69355  4.24690  2.90347  2.73739  3.18146  2.89801  2.37887  2.77519  2.98518  4.58477  3.61503
          0.02086  5.25033  4.17352  0.61958  0.77255  0.50412  0.92644
     74   3.35180  4.69956  5.29839  4.69475  3.18303  4.56265  4.90396  2.29618  4.49968  1.23865  3.35209  4.71662  3.89385  4.33089  4.51430  3.88388  3.58220  1.12639  5.34166  4.19368    111 v x - -
          2.68618  4.42225  2.77519  2.73123  3.46354  2.40513  3.72494  3.29354  2.67741  2.69355  4.24690  2.90347  2.73739  3.18146  2.89801  2.37887  2.77519  2.98518  4.58477  3.61503
          0.00783  5.24916  5.97150  0.61958  0.77255  0.54880  0.86190
     75   1.82304  5.42604  2.96270  1.79847  4.74120  3.54539  3.98278  4.20411  2.73675  3.72181  4.48225  2.86583  3.41907  3.09255  3.22424  2.52784  3.05181  2.04402  5.88553  4.49534    112 e x - -
          2.68618  4.42225  2.77519  2.73123  3.46354  2.40513  3.72494  3.29354  2.67741  2.69355  4.24690  2.90347  2.73739  3.18146  2.89801  2.37887  2.77519  2.98518  4.58477  3.61503
          0.05287  5.24916  3.07381  0.61958  0.77255  0.54880  0.86190
     76   2.82371  5.48268  3.21690  1.40330  4.82497  3.74947  3.93899  4.30780  2.51306  3.78569  4.52506  1.82284  3.57901  2.54844  2.84954  2.94420  3.09294  3.37306  5.91579  4.50796    113 e x - -
          2.68618  4.42225  2.77519  2.73123  3.46354  2.40513  3.72494  3.29354  2.67741  2.69355  4.24690  2.90347  2.73739  3.18146  2.89801  2.37887  2.77519  2.98518  4.58477  3.61503
          0.00819  5.20448  5.92682  0.61958  0.77255  0.68718  0.69915
     77   2.65350  4.73086  3.59712  3.16242  3.78962  3.49484  4.20320  3.08731  3.21626  1.91717  3.83863  3.67408  4.33340  3.52218  2.95824  2.19624  1.67619  2.49641  5.30103  3.76119    114 t x - -
          2.68618  4.42225  2.77519  2.73123  3.46354  2.40513  3.72494  3.29354  2.67741  2.69355  4.24690  2.90347  2.73739  3.18146  2.89801  2.37887  2.77519  2.98518  4.58477  3.61503
          0.00819  5.20448  5.92682  0.61958  0.77255  0.68718  0.69915
     78   2.88269  4.53789  3.19591  2.28442  4.59680  3.77189  3.96694  1.94366  2.55855  3.31644  4.37230  3.26945  3.70953  1.97022  2.72858  2.60998  2.46930  3.55910  5.78670  4.41730    115 i x - -
          2.68618  4.42225  2.77519  2.73123  3.46354  2.40513  3.72494  3.29354  2.67741  2.69355  4.24690  2.90347  2.73739  3.18146  2.89801  2.37887  2.77519  2.98518  4.58477  3.61503
          0.12547  5.20448  2.18544  0.61958  0.77255  0.68718  0.69915
     79   2.96322  5.48246  2.26914  1.66227  4.82502  2.93214  3.91474  4.31395  2.09731  3.78679  4.52620  2.01354  3.55503  3.01454  3.16275  2.80738  3.03722  3.70812  5.91460  4.49727    116 e x - -
          2.68618  4.42225  2.77519  2.73123  3.46354  2.40513  3.72494  3.29354  2.67741  2.69355  4.24690  2.90347  2.73739  3.18146  2.89801  2.37887  2.77519  2.98518  4.58477  3.61503
          0.14941  5.08821  2.02034  0.61958  0.77255  0.80906  0.58929
     80   2.66974  5.14980  3.14118  2.67434  4.41005  3.68976  3.88855  3.05126  2.32402  3.08680  4.21410  3.20238  3.34512  1.90290  2.92644  2.04602  3.10565  2.53210  5.63691  4.28439    117 q x - -
          2.68618  4.42225  2.77519  2.73123  3.46354  2.40513  3.72494  3.29354  2.67741  2.69355  4.24690  2.90347  2.73739  3.18146  2.89801  2.37887  2.77519  2.98518  4.58477  3.61503
          0.02317  4.98548  4.13120  0.61958  0.77255  0.88968  0.52897
     81   2.55162  4.47588  4.12309  3.24542  3.59053  3.97140  3.33349  1.54533  3.46271  2.30748  3.58775  3.84911  3.42076  3.72237  3.72356  3.13095  1.90851  2.52123  5.07908  3.87348    118 i x - -
          2.68618  4.42225  2.77519  2.73123  3.46354  2.40513  3.72494  3.29354  2.67741  2.69355  4.24690  2.90347  2.73739  3.18146  2.89801  2.37887  2.77519  2.98518  4.58477  3.61503
          0.00975  5.03164  5.75399  0.61958  0.77255  1.01692  0.44896
     82   2.74761  5.15184  3.18078  2.47176  2.22259  3.04825  3.91792  3.24958  1.75899  3.09234  4.21796  3.15540  3.83845  3.05661  3.02608  2.61670  2.56374  3.49229  5.64360  4.29592    119 k x - -
          2.68416  4.42386  2.77546  2.72997  3.46444  2.40618  3.72435  3.29248  2.67778  2.69326  4.24850  2.90388  2.73699  3.18211  2.89884  2.37995  2.77532  2.98323  4.58589  3.61487
          1.47609  0.64349  1.40236  1.92705  0.15733  1.04334  0.43429
     83   2.80506  4.80910  3.19111  2.05974  3.28627  3.68465  3.90491  1.76535  2.77081  2.96037  3.89509  3.27659  4.07186  2.78880  3.05449  2.50463  2.77243  3.11257  5.34809  4.05690    138 i . - -
          2.68638  4.42245  2.77540  2.73143  3.46352  2.40533  3.72500  3.29374  2.67761  2.69375  4.24710  2.90367  2.73533  3.18120  2.89779  2.37903  2.77540  2.98539  4.58497  3.61523
          1.09928  0.49196  2.89210  0.05890  2.86127  1.05181  0.42971
     84   2.82138  5.06447  3.19688  2.63909  4.06124  3.38927  3.84394  3.35196  2.55872  2.52327  3.39547  2.78763  3.59501  1.73085  2.61377  2.46796  3.05257  3.40323  5.55815  4.21335    140 q x - -
          2.68618  4.42225  2.77519  2.73123  3.46354  2.40513  3.72494  3.29354  2.67741  2.69355  4.24690  2.90347  2.73739  3.18146  2.89801  2.37887  2.77519  2.98518  4.58477  3.61503
          0.02284  4.85332  4.21468  0.61958  0.77255  1.33358  0.30589
     85   2.83250  4.58118  3.66703  3.10010  3.72267  3.79994  4.04816  2.68341  2.80123  2.68808  1.61718  2.58649  4.18010  3.36386  3.12733  2.56289  2.86334  2.73916  5.15898  3.60399    141 m x - -
          2.68618  4.42225  2.77519  2.73123  3.46354  2.40513  3.72494  3.29354  2.67741  2.69355  4.24690  2.90347  2.73739  3.18146  2.89801  2.37887  2.77519  2.98518  4.58477  3.61503
          0.01159  4.85907  5.58142  0.61958  0.77255  1.34498  0.30184
     86   2.47926  3.57257  3.10912  2.42647  4.16202  1.93344  3.88394  3.10435  2.61597  2.69691  4.02235  3.22738  4.06280  2.96697  2.92897  2.53363  2.74923  3.08190  5.46331  4.14640    142 g x - -
          2.68618  4.42225  2.77519  2.73123  3.46354  2.40513  3.72494  3.29354  2.67741  2.69355  4.24690  2.90347  2.73739  3.18146  2.89801  2.37887  2.77519  2.98518  4.58477  3.61503
          0.08410  4.85907  2.61859  0.61958  0.77255  0.51348  0.91233
     87   2.80771  5.31136  3.07211  2.53580  4.27665  3.70925  3.90362  4.06584  2.66003  3.59734  4.04118  2.67791  3.46831  2.83072  3.14384  1.17252  2.81949  3.67749  5.77308  3.96354    143 s x - -
          2.68618  4.42225  2.77519  2.73123  3.46354  2.40513  3.72494  3.29354  2.67741  2.69355  4.24690  2.90347  2.73739  3.18146  2.89801  2.37887  2.77519  2.98518  4.58477  3.61503
          0.40209  5.08749  1.12422  0.61958  0.77255  0.81945  0.58102
     88   2.78949  5.19634  2.99639  2.40056  4.50138  2.19439  3.77027  3.64993  2.28108  3.05090  4.24813  3.06447  3.97169  2.62795  2.60573  1.97146  3.02051  3.22101  5.65339  4.26927    144 s x - -
          2.68618  4.42225  2.77519  2.73123  3.46354  2.40513  3.72494  3.29354  2.67741  2.69355  4.24690  2.90347  2.73739  3.18146  2.89801  2.37887  2.77519  2.98518  4.58477  3.61503
          0.02390  4.76771  4.19170  0.61958  0.77255  0.34089  1.24179
     89   2.96602  5.20962  3.06286  2.61981  4.13365  3.63613  3.98264  2.41731  2.77149  2.79675  4.28482  1.63955  4.00246  2.78387  2.94206  2.66816  2.56726  3.56313  5.69100  3.46786    145 n x - -
          2.68618  4.42225  2.77519  2.73123  3.46354  2.40513  3.72494  3.29354  2.67741  2.69355  4.24690  2.90347  2.73739  3.18146  2.89801  2.37887  2.77519  2.98518  4.58477  3.61503
          0.05156  5.19496  3.10760  0.61958  0.77255  0.81050  0.58813
     90   2.69808  4.85209  2.06215  3.04936  3.46570  2.47409  4.10612  2.82920  2.94584  1.83241  3.70706  3.04469  4.25927  3.35060  3.43401  2.75640  2.85884  2.95974  5.40934  4.14150    146 l x - -
          2.68618  4.42225  2.77519  2.73123  3.46354  2.40513  3.72494  3.29354  2.67741  2.69355  4.24690  2.90347  2.73739  3.18146  2.89801  2.37887  2.77519  2.98518  4.58477  3.61503
          0.01667  5.15203  4.53353  0.61958  0.77255  0.49966  0.93328
     91   2.67909  5.33749  3.15078  2.74702  4.62534  2.30480  3.20730  3.84701  2.74590  3.61961  4.03797  3.28247  3.53883  3.00572  3.13888  2.11080  1.51648  3.69774  5.81051  4.43907    147 t x - -
          2.68618  4.42225  2.77519  2.73123  3.46354  2.40513  3.72494  3.29354  2.67741  2.69355  4.24690  2.90347  2.73739  3.18146  2.89801  2.37887  2.77519  2.98518  4.58477  3.61503
          0.20481  5.23546  1.71549  0.61958  0.77255  0.55589  0.85229
     92   3.02091  4.69066  5.12309  4.54598  3.54565  4.50144  4.89205  2.08286  4.37482  0.67583  3.56025  4.63311  4.84212  4.52381  4.44703  3.44757  3.30757  2.57978  5.37108  4.22177    148 L x - -
          2.68618  4.42225  2.77519  2.73123  3.46354  2.40513  3.72494  3.29354  2.67741  2.69355  4.24690  2.90347  2.73739  3.18146  2.89801  2.37887  2.77519  2.98518  4.58477  3.61503
          0.00935  5.07286  5.79521  0.61958  0.77255  1.06098  0.42482
     93   2.85345  5.15927  3.11857  2.67073  4.41079  3.21837  3.93676  2.39876  2.72589  3.28166  4.22697  1.66615  4.12563  2.64074  3.19509  2.31512  2.86298  2.94103  5.65360  4.30786    149 n x - -
          2.68618  4.42225  2.77519  2.73123  3.46354  2.40513  3.72494  3.29354  2.67741  2.69355  4.24690  2.90347  2.73739  3.18146  2.89801  2.37887  2.77519  2.98518  4.58477  3.61503
          0.00935  5.07286  5.79521  0.61958  0.77255  1.06098  0.42482
     94   2.72896  5.41038  3.23169  2.66798  4.75026  3.43566  3.90085  3.73454  1.69366  3.70523  4.45884  3.20605  3.44773  2.81196  1.63523  2.20012  3.18496  3.79964  5.84086  4.45678    150 r x - -
          2.68618  4.42225  2.77519  2.73123  3.46354  2.40513  3.72494  3.29354  2.67741  2.69355  4.24690  2.90347  2.73739  3.18146  2.89801  2.37887  2.77519  2.98518  4.58477  3.61503
          0.02069  5.07286  4.25359  0.61958  0.77255  0.94797  0.49025
     95   3.20722  5.62801  3.21314  2.65789  5.02686  3.91635  3.35337  4.46109  2.06626  3.90024  4.67702  3.26221  3.92678  2.87965  0.92161  3.16743  3.41558  4.05223  5.97991  4.65737    151 r x - -
          2.68618  4.42225  2.77519  2.73123  3.46354  2.40513  3.72494  3.29354  2.67741  2.69355  4.24690  2.90347  2.73739  3.18146  2.89801  2.37887  2.77519  2.98518  4.58477  3.61503
          0.00923  5.08588  5.80822  0.61958  0.77255  1.03838  0.43700
     96   2.77199  5.06149  2.28362  2.31083  2.00584  3.77255  3.98110  3.32715  2.80065  2.48173  3.84801  3.03728  4.16134  3.03329  2.62104  2.91226  3.04683  3.03677  5.57686  4.25666    152 f x - -
          2.68618  4.42225  2.77519  2.73123  3.46354  2.40513  3.72494  3.29354  2.67741  2.69355  4.24690  2.90347  2.73739  3.18146  2.89801  2.37887  2.77519  2.98518  4.58477  3.61503
          0.20833  5.09767  1.70402  0.61958  0.77255  1.03838  0.43700
     97   2.55867  4.44351  3.04754  3.41670  3.07810  3.89593  3.77784  1.66631  3.34363  2.37282  3.55390  3.74366  4.27126  3.61251  3.62588  3.07852  1.81660  2.69899  5.04378  3.83282    153 i x - -
          2.68618  4.42225  2.77519  2.73123  3.46354  2.40513  3.72494  3.29354  2.67741  2.69355  4.24690  2.90347  2.73739  3.18146  2.89801  2.37887  2.77519  2.98518  4.58477  3.61503
          0.49891  4.90046  0.95357  0.61958  0.77255  0.55659  0.85135
     98   2.63301  5.16394  2.91641  2.35819  3.64107  3.28706  3.78481  3.65672  2.40723  3.33522  4.21935  2.51849  3.49063  2.85054  3.02693  1.71907  2.95381  2.90577  5.63051  4.25475    154 s . - -
          2.68533  4.42247  2.77541  2.73145  3.46366  2.40390  3.72516  3.29376  2.67762  2.69373  4.24711  2.90368  2.73761  3.18168  2.89812  2.37908  2.77541  2.98534  4.58498  3.61525
          1.21296  0.41724  3.12760  0.05571  2.91535  0.82271  0.57846
     99   2.93093  4.33452  4.68845  4.09012  3.07746  4.08704  4.41571  1.73558  3.91977  2.29062  3.45153  3.49252  3.70103  4.09425  3.67665  3.39134  3.16412  1.20011  4.97576  3.79279    156 v x - -
          2.68618  4.42225  2.77519  2.73123  3.46354  2.40513  3.72494  3.29354  2.67741  2.69355  4.24690  2.90347  2.73739  3.18146  2.89801  2.37887  2.77519  2.98518  4.58477  3.61503
          0.12134  4.95677  2.23276  0.61958  0.77255  0.81443  0.58499
    100   2.88579  4.75539  3.73868  3.20887  4.09777  3.54799  4.22652  3.47037  3.15636  2.27551  4.03218  3.60308  1.22994  3.49182  3.33501  2.16279  3.01078  3.01779  5.49354  4.24427    157 p x - -
          2.68618  4.42225  2.77519  2.73123  3.46354  2.40513  3.72494  3.29354  2.67741  2.69355  4.24690  2.90347  2.73739  3.18146  2.89801  2.37887  2.77519  2.98518  4.58477  3.61503
          0.01030  4.97695  5.69929  0.61958  0.77255  0.44570  1.02269
    101   2.88255  4.99670  3.52527  2.96623  3.39861  1.77078  4.08648  3.58266  2.94925  3.23830  4.08666  3.45605  3.05422  2.79137  3.23036  3.00226  1.61916  3.09931  5.53871  3.75771    158 t x - -
          2.68618  4.42225  2.77519  2.73123  3.46354  2.40513  3.72494  3.29354  2.67741  2.69355  4.24690  2.90347  2.73739  3.18146  2.89801  2.37887  2.77519  2.98518  4.58477  3.61503
          0.00815  5.21024  5.93259  0.61958  0.77255  0.72112  0.66594
    102   2.74355  4.85441  3.54284  2.77411  3.33550  3.92450  3.96559  2.67906  2.93691  1.76132  3.94976  2.88548  3.70427  3.35770  2.10962  2.94392  3.13410  2.39887  5.41689  3.84042    159 l x - -
          2.68618  4.42225  2.77519  2.73123  3.46354  2.40513  3.72494  3.29354  2.67741  2.69355  4.24690  2.90347  2.73739  3.18146  2.89801  2.37887  2.77519  2.98518  4.58477  3.61503
          0.01476  5.22439  4.68119  0.61958  0.77255  0.38621  1.13827
    103   2.41407  5.32517  3.26545  2.59812  4.59880  3.54618  3.78876  4.03488  2.75209  3.60172  4.07936  3.33467  1.17135  3.15758  3.18683  2.59969  2.92499  3.38604  5.80979  4.44976    160 p x - -
          2.68618  4.42225  2.77519  2.73123  3.46354  2.40513  3.72494  3.29354  2.67741  2.69355  4.24690  2.90347  2.73739  3.18146  2.89801  2.37887  2.77519  2.98518  4.58477  3.61503
          0.00748  5.29465  6.01700  0.61958  0.77255  0.50741  0.92144
    104   2.87411  4.34467  3.14431  2.32704  4.86037  3.32812  3.61431  4.34486  1.79107  3.82170  4.55852  3.05349  3.24208  1.81636  2.56942  2.92152  2.94079  2.78382  5.95117  4.54152    161 k x - -
          2.68618  4.42225  2.77519  2.73123  3.46354  2.40513  3.72494  3.29354  2.67741  2.69355  4.24690  2.90347  2.73739  3.18146  2.89801  2.37887  2.77519  2.98518  4.58477  3.61503
          0.00744  5.30083  6.02318  0.61958  0.77255  0.52248  0.89906
    105   3.98764  0.28387  5.72650  5.49031  3.25041  4.74020  5.01160  4.04241  5.23533  3.60858  4.87298  5.14229  5.36630  5.34166  5.23169  4.25300  4.41244  3.89938  5.22859  3.30168    162 C x - -
          2.68618  4.42225  2.77519  2.73123  3.46354  2.40513  3.72494  3.29354  2.67741  2.69355  4.24690  2.90347  2.73739  3.18146  2.89801  2.37887  2.77519  2.98518  4.58477  3.61503
          0.00744  5.30083  6.02318  0.61958  0.77255  0.52248  0.89906
    106   2.87045  5.11563  3.51035  2.95205  4.32656  3.88865  4.10254  2.70899  2.41245  2.91419  4.19802  3.13351  1.76841  3.12678  3.37967  2.79124  1.73096  3.43243  5.64194  4.33380    163 t x - -
          2.68618  4.42225  2.77519  2.73123  3.46354  2.40513  3.72494  3.29354  2.67741  2.69355  4.24690  2.90347  2.73739  3.18146  2.89801  2.37887  2.77519  2.98518  4.58477  3.61503
          0.01329  5.30083  4.80241  0.61958  0.77255  0.52248  0.89906
    107   2.45484  5.51821  1.17340  2.33457  4.85198  3.65365  3.99319  3.80087  2.73787  3.81896  4.56323  2.73205  3.45023  3.09436  3.15544  2.84348  2.96523  3.90304  5.95762  4.19491    164 d x - -
          2.68618  4.42225  2.77519  2.73123  3.46354  2.40513  3.72494  3.29354  2.67741  2.69355  4.24690  2.90347  2.73739  3.18146  2.89801  2.37887  2.77519  2.98518  4.58477  3.61503
          0.01620  5.29503  4.50477  0.61958  0.77255  0.54351  0.86918
    108   2.43165  5.48111  3.07259  2.26443  4.06394  2.52011  2.64138  3.78424  2.66162  3.78020  4.52560  2.90313  1.79018  3.00393  3.06849  2.77510  3.15485  3.86394  5.92255  4.12680    165 p x - -
          2.68626  4.42236  2.77531  2.73119  3.46365  2.40513  3.72506  3.29310  2.67752  2.69321  4.24701  2.90339  2.73735  3.18158  2.89812  2.37876  2.77531  2.98530  4.58488  3.61514
          0.31109  3.56964  1.43051  1.62743  0.21870  0.57386  0.82861
    109   2.78558  5.36463  2.71587  2.59111  4.69625  3.43534  3.85343  3.67499  2.30955  3.66386  4.40924  1.34809  4.05819  2.78881  2.70768  2.74317  2.93864  3.62952  5.80515  4.16742    177 n x - -
          2.68618  4.42225  2.77519  2.73123  3.46354  2.40513  3.72494  3.29354  2.67741  2.69355  4.24690  2.90347  2.73739  3.18146  2.89801  2.37887  2.77519  2.98518  4.58477  3.61503
          0.00990  5.01623  5.73857  0.61958  0.77255  0.27539  1.42409
    110   3.01931  5.26663  2.77782  2.83369  2.25049  3.83964  2.93510  3.94387  2.82869  3.42640  4.33354  2.14153  4.23011  2.32682  3.22324  2.98902  3.07062  3.60691  4.66374  2.13521    178 y x - -
          2.68618  4.42225  2.77519  2.73123  3.46354  2.40513  3.72494  3.29354  2.67741  2.69355  4.24690  2.90347  2.73739  3.18146  2.89801  2.37887  2.77519  2.98518  4.58477  3.61503
          0.19506  5.28637  1.75937  0.61958  0.77255  0.57386  0.82861
    111   1.72659  4.86309  3.72823  3.18760  3.98452  3.79426  4.25043  3.60819  3.16070  2.87612  4.14287  3.60511  1.40830  3.48705  3.44226  2.22699  2.87390  3.30920  5.60036  4.33578    179 p x - -
          2.68618  4.42225  2.77519  2.73123  3.46354  2.40513  3.72494  3.29354  2.67741  2.69355  4.24690  2.90347  2.73739  3.18146  2.89801  2.37887  2.77519  2.98518  4.58477  3.61503
          0.00909  5.10041  5.82275  0.61958  0.77255  0.32264  1.28821
    112   2.91775  5.41683  2.28184  2.25388  3.89101  3.79740  3.98916  3.37349  1.83983  3.06139  4.46820  2.93516  4.18984  2.79754  3.22674  2.98992  2.35690  2.43493  5.87417  4.05663    180 k x - -
          2.68618  4.42225  2.77519  2.73123  3.46354  2.40513  3.72494  3.29354  2.67741  2.69355  4.24690  2.90347  2.73739  3.18146  2.89801  2.37887  2.77519  2.98518  4.58477  3.61503
          0.00755  5.28637  6.00872  0.61958  0.77255  0.57386  0.82861
    113   3.61433  4.94728  5.43520  4.88480  2.21898  4.74756  4.70482  2.91893  4.68338  1.19809  3.53281  4.81355  5.06359  4.73544  4.67527  3.72775  3.84013  3.13192  4.99042  1.18795    181 y x - -
          2.68618  4.42225  2.77519  2.73123  3.46354  2.40513  3.72494  3.29354  2.67741  2.69355  4.24690  2.90347  2.73739  3.18146  2.89801  2.37887  2.77519  2.98518  4.58477  3.61503
          0.01993  5.29638  4.21856  0.61958  0.77255  0.57386  0.82861
    114   3.01740  5.10812  2.64315  2.62453  3.59210  3.87521  4.08710  3.14757  1.84196  2.70378  3.21027  3.43760  4.26321  2.96487  2.90166  3.08488  3.16704  1.77117  5.63179  4.32171    182 v x - -
          2.68618  4.42225  2.77519  2.73123  3.46354  2.40513  3.72494  3.29354  2.67741  2.69355  4.24690  2.90347  2.73739  3.18146  2.89801  2.37887  2.77519  2.98518  4.58477  3.61503
          0.00756  5.28402  6.00636  0.61958  0.77255  0.61565  0.77716
    115   2.68683  5.38494  3.20307  2.45922  4.17435  3.24502  3.99617  3.68009  2.75488  3.66806  4.03669  2.56841  4.19488  3.11221  2.46327  1.52703  2.44195  3.40237  5.84965  3.36139    183 s x - -
          2.68618  4.42225  2.77519  2.73123  3.46354  2.40513  3.72494  3.29354  2.67741  2.69355  4.24690  2.90347  2.73739  3.18146  2.89801  2.37887  2.77519  2.98518  4.58477  3.61503
          0.00756  5.28402  6.00636  0.61958  0.77255  0.61565  0.77716
    116   2.55033  5.22196  4.02833  3.33251  5.64580  3.51737  5.25708  5.12779  4.31122  4.76073  5.55207  4.16770  4.65898  4.51128  4.66513  0.34618  3.74501  4.41148  6.93198  5.70344    184 S x - -
          2.68618  4.42225  2.77519  2.73123  3.46354  2.40513  3.72494  3.29354  2.67741  2.69355  4.24690  2.90347  2.73739  3.18146  2.89801  2.37887  2.77519  2.98518  4.58477  3.61503
          0.00756  5.28402  6.00636  0.61958  0.77255  0.61565  0.77716
    117   2.68107  4.57647  4.33801  3.26195  2.75249  4.11923  3.97656  2.53000  3.13359  2.36863  3.55609  3.53374  4.49130  3.91022  3.05268  2.48190  2.17469  2.20196  2.92332  2.87443    185 t x - -
          2.68618  4.42225  2.77519  2.73123  3.46354  2.40513  3.72494  3.29354  2.67741  2.69355  4.24690  2.90347  2.73739  3.18146  2.89801  2.37887  2.77519  2.98518  4.58477  3.61503
          0.00756  5.28402  6.00636  0.61958  0.77255  0.61565  0.77716
    118   3.26366  0.26281  5.61355  5.51408  5.36703  3.99313  5.94238  4.44925  5.27080  4.40675  5.41808  4.87536  4.05635  5.46121  5.25913  3.51070  3.83097  3.33088  6.86670  5.73523    186 C x - -
          2.68618  4.42225  2.77519  2.73123  3.46354  2.40513  3.72494  3.29354  2.67741  2.69355  4.24690  2.90347  2.73739  3.18146  2.89801  2.37887  2.77519  2.98518  4.58477  3.61503
          0.00756  5.28402  6.00636  0.61958  0.77255  0.61565  0.77716
    119   1.78613  4.85802  3.31379  2.70567  3.13227  3.96676  4.20508  2.55485  2.63303  1.94232  3.95509  3.23805  4.34921  3.47817  3.29545  2.83867  3.26083  2.87929  5.42474  2.91242    187 a x - -
          2.68618  4.42225  2.77519  2.73123  3.46354  2.40513  3.72494  3.29354  2.67741  2.69355  4.24690  2.90347  2.73739  3.18146  2.89801  2.37887  2.77519  2.98518  4.58477  3.61503
          0.00756  5.28402  6.00636  0.61958  0.77255  0.61565  0.77716
    120   2.85117  5.45886  2.21755  2.53837  4.45933  3.42621  3.97720  3.65537  2.35167  3.45655  4.34894  2.81634  4.18047  3.08146  3.21021  2.42370  1.47853  3.83705  5.90561  3.93462    188 t x - -
          2.68616  4.42227  2.77503  2.73116  3.46356  2.40515  3.72497  3.29356  2.67743  2.69357  4.24692  2.90349  2.73742  3.18149  2.89803  2.37889  2.77522  2.98514  4.58479  3.61505
          0.02982  3.61491  6.00636  0.65230  0.73573  0.61565  0.77716
    121   2.28411  5.42892  3.29355  2.05949  4.73833  3.66355  3.98728  3.44685  2.15276  2.97552  3.46400  3.27887  3.53980  2.83315  2.04593  2.49899  2.93475  3.40797  5.88355  3.91978    191 r x - -
          2.68618  4.42225  2.77519  2.73123  3.46354  2.40513  3.72494  3.29354  2.67741  2.69355  4.24690  2.90347  2.73739  3.18146  2.89801  2.37887  2.77519  2.98518  4.58477  3.61503
          0.00753  5.28843  6.01077  0.61958  0.77255  0.61565  0.77716
    122   2.83836  5.51192  3.08488  2.65657  4.85522  3.37175  2.97090  4.33988  1.53917  3.60894  4.55307  2.49216  3.96640  2.70431  2.95010  2.33973  2.72783  3.90161  5.94563  2.85656    192 k x - -
          2.68618  4.42225  2.77519  2.73123  3.46354  2.40513  3.72494  3.29354  2.67741  2.69355  4.24690  2.90347  2.73739  3.18146  2.89801  2.37887  2.77519  2.98518  4.58477  3.61503
          0.00753  5.28843  6.01077  0.61958  0.77255  0.61565  0.77716
    123   2.96496  4.81914  3.81765  3.25229  3.73460  3.98837  4.23231  2.65661  2.78564  2.66680  3.67557  3.68381  4.36962  3.25423  3.11161  1.43701  1.89958  2.69548  5.39225  4.14585    193 s x - -
          2.68618  4.42225  2.77519  2.73123  3.46354  2.40513  3.72494  3.29354  2.67741  2.69355  4.24690  2.90347  2.73739  3.18146  2.89801  2.37887  2.77519  2.98518  4.58477  3.61503
          0.00753  5.28843  6.01077  0.61958  0.77255  0.61565  0.77716
    124   2.99239  4.50515  5.09299  4.48324  3.29563  4.32059  4.66136  1.23968  3.92390  2.31848  2.20827  4.47842  4.67894  4.41100  4.29172  3.48500  3.37004  1.59708  5.15351  3.72023    194 i x - -
          2.68618  4.42225  2.77519  2.73123  3.46354  2.40513  3.72494  3.29354  2.67741  2.69355  4.24690  2.90347  2.73739  3.18146  2.89801  2.37887  2.77519  2.98518  4.58477  3.61503
          0.00743  5.30209  6.02444  0.61958  0.77255  0.58044  0.82020
    125   2.84630  5.30078  3.38800  2.53326  4.55964  3.40195  3.77144  3.18488  2.82633  2.95531  3.59983  3.02374  4.23583  2.81617  1.44416  2.72175  2.37274  3.27201  5.78880  4.00959    195 r x - -
          2.68618  4.42225  2.77519  2.73123  3.46354  2.40513  3.72494  3.29354  2.67741  2.69355  4.24690  2.90347  2.73739  3.18146  2.89801  2.37887  2.77519  2.98518  4.58477  3.61503
          0.00729  5.32061  6.04296  0.61958  0.77255  0.59609  0.80064
    126   1.79381  4.66270  4.19150  3.24807  3.78164  3.82405  4.38294  2.43508  3.54426  2.74902  3.58412  3.78102  4.48154  3.81537  3.08167  2.35798  3.14979  1.41550  5.26143  4.04995    196 v x - -
          2.68618  4.42225  2.77519  2.73123  3.46354  2.40513  3.72494  3.29354  2.67741  2.69355  4.24690  2.90347  2.73739  3.18146  2.89801  2.37887  2.77519  2.98518  4.58477  3.61503
          0.00723  5.32922  6.05156  0.61958  0.77255  0.59609  0.80064
    127   2.93626  4.33649  4.00592  3.52770  2.44336  4.12211  3.69005  2.07752  3.59176  2.55998  3.58802  3.15405  4.49608  3.26740  3.59923  2.31886  1.91311  2.70844  5.24689  2.76015    197 t x - -
          2.68618  4.42225  2.77519  2.73123  3.46354  2.40513  3.72494  3.29354  2.67741  2.69355  4.24690  2.90347  2.73739  3.18146  2.89801  2.37887  2.77519  2.98518  4.58477  3.61503
          0.00717  5.33692  6.05926  0.61958  0.77255  0.59609  0.80064
    128   3.43441  0.32869  5.68686  5.42347  4.72911  4.26994  5.81855  3.20621  5.07326  3.25308  4.73263  5.00794  5.02905  5.35795  5.12003  3.75971  3.64085  3.22361  6.49626  5.23837    198 C x - -
          2.68618  4.42225  2.77519  2.73123  3.46354  2.40513  3.72494  3.29354  2.67741  2.69355  4.24690  2.90347  2.73739  3.18146  2.89801  2.37887  2.77519  2.98518  4.58477  3.61503
          0.02406  5.33692  3.96514  0.61958  0.77255  0.59609  0.80064
    129   1.75492  5.41034  3.32630  1.69775  4.31952  3.81911  4.01206  3.30226  2.42482  3.41515  4.22716  2.67185  4.21127  2.79580  3.17370  2.68444  3.02938  2.81313  5.87325  4.49369    199 e x - -
          2.68618  4.42225  2.77519  2.73123  3.46354  2.40513  3.72494  3.29354  2.67741  2.69355  4.24690  2.90347  2.73739  3.18146  2.89801  2.37887  2.77519  2.98518  4.58477  3.61503
          0.00729  5.32015  6.04250  0.61958  0.77255  0.65325  0.73471
    130   2.48844  5.48594  3.02384  2.61647  4.27283  3.52403  3.61712  3.76935  2.67171  3.48311  4.53169  2.11666  2.99515  3.01326  2.99122  1.64816  2.58616  3.31794  5.93029  4.53122    200 s x - -
          2.68618  4.42225  2.77519  2.73123  3.46354  2.40513  3.72494  3.29354  2.67741  2.69355  4.24690  2.90347  2.73739  3.18146  2.89801  2.37887  2.77519  2.98518  4.58477  3.61503
          0.01406  5.32015  4.70252  0.61958  0.77255  0.59423  0.80293
    131   2.22079  5.50064  2.88887  2.32014  2.57397  3.33030  3.99063  4.09901  2.44395  3.20280  4.54492  2.44639  2.79042  2.74991  2.94893  2.57852  2.99383  3.45118  5.94162  3.74370    201 a x - -
          2.68618  4.42225  2.77519  2.73123  3.46354  2.40513  3.72494  3.29354  2.67741  2.69355  4.24690  2.90347  2.73739  3.18146  2.89801  2.37887  2.77519  2.98518  4.58477  3.61503
          0.01904  5.32308  4.26979  0.61958  0.77255  0.64356  0.74532
    132   2.55261  5.53171  1.92457  2.57316  4.87692  3.36084  3.98113  4.36306  2.63010  3.83705  4.30634  2.35865  2.74348  2.69212  2.67128  2.10710  2.73633  3.92243  5.96428  4.55313    202 d x - -
          2.68618  4.42225  2.77519  2.73123  3.46354  2.40513  3.72494  3.29354  2.67741  2.69355  4.24690  2.90347  2.73739  3.18146  2.89801  2.37887  2.77519  2.98518  4.58477  3.61503
          0.03974  5.31779  3.37968  0.61958  0.77255  0.61051  0.78323
    133   3.01033  5.50026  2.39264  2.67440  3.74254  3.23692  3.57016  4.15210  2.64145  2.65360  4.54320  1.83128  3.90048  2.06620  2.56844  2.89091  3.04080  3.88624  5.93814  4.08025    203 n x - -
          2.68603  4.42240  2.77535  2.73114  3.46369  2.40508  3.72467  3.29369  2.67756  2.69370  4.24705  2.90311  2.73746  3.18112  2.89797  2.37902  2.77518  2.98523  4.58392  3.61518
          0.04903  3.09177  6.01994  1.57051  0.23312  0.67298  0.71373
    134   2.96948  5.49726  2.97561  2.72078  4.80939  3.82656  3.78348  4.27354  2.72830  3.78940  4.55202  2.88876  1.09019  3.04704  3.19965  2.33950  3.19603  3.43616  5.95219  4.55915    214 p x - -
          2.68618  4.42225  2.77519  2.73123  3.46354  2.40513  3.72494  3.29354  2.67741  2.69355  4.24690  2.90347  2.73739  3.18146  2.89801  2.37887  2.77519  2.98518  4.58477  3.61503
          0.00737  5.30932  6.03166  0.61958  0.77255  0.58872  0.80977
    135   2.53853  5.52293  2.56347  2.39826  4.86235  1.80297  3.83294  4.34436  2.68454  3.35439  4.31068  2.47724  2.76284  3.04126  2.92477  2.44270  3.08124  3.57415  5.22572  4.55148    215 g x - -
          2.68618  4.42225  2.77519  2.73123  3.46354  2.40513  3.72494  3.29354  2.67741  2.69355  4.24690  2.90347  2.73739  3.18146  2.89801  2.37887  2.77519  2.98518  4.58477  3.61503
          0.05093  5.32940  3.10535  0.61958  0.77255  0.64356  0.74532
    136   2.51916  5.44024  2.23248  2.55040  4.75451  3.64539  3.40876  4.04182  2.70680  3.36408  4.18809  2.43159  3.90507  3.09008  2.65309  2.98381  1.76976  2.75567  5.25544  4.25422    216 t x - -
          2.68619  4.42227  2.77521  2.73125  3.46355  2.40514  3.72496  3.29340  2.67742  2.69356  4.24691  2.90339  2.73741  3.18148  2.89802  2.37888  2.77521  2.98520  4.58478  3.61483
          0.04795  3.35463  4.43174  0.34862  1.22301  0.77646  0.61625
    137   2.85388  5.41324  3.03588  2.20789  2.99272  3.36312  3.62008  3.54295  2.69947  3.27901  4.04359  3.06101  2.43627  2.54760  2.53577  2.74027  2.40408  2.93770  5.87028  4.23211    218 e x - -
          2.68618  4.42225  2.77519  2.73123  3.46354  2.40513  3.72494  3.29354  2.67741  2.69355  4.24690  2.90347  2.73739  3.18146  2.89801  2.37887  2.77519  2.98518  4.58477  3.61503
          0.01987  5.27654  4.22935  0.61958  0.77255  0.57776  0.82360
    138   2.44074  5.33963  2.66254  2.59314  3.84289  3.82623  4.02274  3.31157  1.97373  3.21014  4.20616  3.22828  3.91865  2.86004  3.02318  2.76808  2.31489  2.10412  5.81733  3.91814    219 k x - -
          2.68618  4.42225  2.77519  2.73123  3.46354  2.40513  3.72494  3.29354  2.67741  2.69355  4.24690  2.90347  2.73739  3.18146  2.89801  2.37887  2.77519  2.98518  4.58477  3.61503
          0.00740  5.30575  6.02809  0.61958  0.77255  0.54393  0.86861
    139   3.03585  5.32371  1.97589  2.19205  3.40986  3.71621  4.04734  2.82413  2.69865  3.02494  4.38678  3.22257  3.62251  3.01085  3.08049  2.23062  2.55864  2.94245  4.73790  3.64405    220 d x - -
          2.68618  4.42225  2.77519  2.73123  3.46354  2.40513  3.72494  3.29354  2.67741  2.69355  4.24690  2.90347  2.73739  3.18146  2.89801  2.37887  2.77519  2.98518  4.58477  3.61503
          0.00718  5.33602  6.05836  0.61958  0.77255  0.62110  0.77079
    140   2.82898  3.86294  2.82812  2.76674  3.34561  3.74279  3.61389  3.12447  2.70737  3.32358  4.24950  3.08704  4.27847  3.13834  3.37437  1.90129  1.76325  3.10061  5.68939  3.10714    221 t x - -
          2.68618  4.42225  2.77519  2.73123  3.46354  2.40513  3.72494  3.29354  2.67741  2.69355  4.24690  2.90347  2.73739  3.18146  2.89801  2.37887  2.77519  2.98518  4.58477  3.61503
          0.00718  5.33602  6.05836  0.61958  0.77255  0.62110  0.77079
    141   3.03044  5.48100  2.09539  2.37552  4.18524  3.81380  3.34527  3.13652  2.70600  3.77581  4.52815  1.91493  4.03466  2.91023  3.07312  2.79291  2.44022  2.89380  5.92859  3.14966    222 n x - -
          2.68618  4.42225  2.77519  2.73123  3.46354  2.40513  3.72494  3.29354  2.67741  2.69355  4.24690  2.90347  2.73739  3.18146  2.89801  2.37887  2.77519  2.98518  4.58477  3.61503
          0.00718  5.33602  6.05836  0.61958  0.77255  0.54809  0.86287
    142   2.89884  4.87400  3.21581  3.13771  2.19683  4.00876  4.24953  2.47029  2.94661  2.95431  3.79185  3.08934  4.39071  2.69802  3.60239  3.16315  1.65099  2.86289  5.44350  2.98903    223 t x - -
          2.68618  4.42225  2.77519  2.73123  3.46354  2.40513  3.72494  3.29354  2.67741  2.69355  4.24690  2.90347  2.73739  3.18146  2.89801  2.37887  2.77519  2.98518  4.58477  3.61503
          0.00709  5.34776  6.07010  0.61958  0.77255  0.47812  0.96745
    143   2.47577  5.54128  2.79006  2.53011  4.27935  3.36507  3.60268  4.16903  2.69636  3.76385  4.58331  2.76766  2.40766  2.30516  3.23499  1.83663  2.59433  3.62417  5.97710  3.74128    224 s x - -
          2.68618  4.42225  2.77519  2.73123  3.46354  2.40513  3.72494  3.29354  2.67741  2.69355  4.24690  2.90347  2.73739  3.18146  2.89801  2.37887  2.77519  2.98518  4.58477  3.61503
          0.00698  5.36407  6.08642  0.61958  0.77255  0.46618  0.98723
    144   2.84608  0.27416  5.68532  5.64299  5.76667  3.58324  6.05369  5.13947  5.45805  4.93910  5.72635  4.82850  4.77007  5.53995  5.40117  3.02967  3.75464  3.84651  7.15801  6.12591    225 C x - -
          2.68618  4.42225  2.77519  2.73123  3.46354  2.40513  3.72494  3.29354  2.67741  2.69355  4.24690  2.90347  2.73739  3.18146  2.89801  2.37887  2.77519  2.98518  4.58477  3.61503
          0.00692  5.37209  6.09443  0.61958  0.77255  0.48576  0.95510
    145   2.62815  5.55072  3.30606  2.33123  4.55889  2.17546  3.78914  4.37288  2.59800  3.53020  4.17180  2.23195  2.00967  2.62645  2.92573  2.68506  3.22448  3.93856  5.98652  4.24281    226 p x - -
          2.68611  4.42233  2.77528  2.73100  3.46362  2.40509  3.72502  3.29334  2.67749  2.69348  4.24698  2.90336  2.73748  3.18154  2.89809  2.37884  2.77528  2.98526  4.58485  3.61511
          0.02399  3.84106  6.10488  1.45764  0.26499  0.48576  0.95510
    146   2.58454  5.55797  1.64236  2.31073  4.05130  2.95889  4.01454  4.07178  2.45399  3.86226  4.59926  2.91950  2.22209  2.89621  3.19177  2.65996  3.28389  3.81613  5.99203  4.13655    235 d x - -
          2.68618  4.42225  2.77519  2.73123  3.46354  2.40513  3.72494  3.29354  2.67741  2.69355  4.24690  2.90347  2.73739  3.18146  2.89801  2.37887  2.77519  2.98518  4.58477  3.61503
          0.01145  5.38253  4.99186  0.61958  0.77255  0.48576  0.95510
    147   2.52480  5.55566  1.58383  2.68547  4.89758  2.01656  3.86774  4.38143  2.51515  3.63764  4.59724  2.47569  4.21985  2.97094  2.83812  2.84151  3.20535  3.57562  5.99014  4.30732    236 d x - -
          2.68618  4.42225  2.77519  2.73123  3.46354  2.40513  3.72494  3.29354  2.67741  2.69355  4.24690  2.90347  2.73739  3.18146  2.89801  2.37887  2.77519  2.98518  4.58477  3.61503
          0.00688  5.37796  6.10031  0.61958  0.77255  0.47426  0.97378
    148   2.98070  5.56060  2.30719  1.21814  4.09174  3.83844  3.50451  4.37461  2.69416  3.86126  4.60486  3.30910  4.23707  3.13499  3.20416  2.86390  1.93962  3.94557  5.99912  4.35655    237 e x - -
          2.68618  4.42225  2.77519  2.73123  3.46354  2.40513  3.72494  3.29354  2.67741  2.69355  4.24690  2.90347  2.73739  3.18146  2.89801  2.37887  2.77519  2.98518  4.58477  3.61503
          0.00685  5.38253  6.10488  0.61958  0.77255  0.48576  0.95510
    149   3.03258  4.76336  4.05543  3.29155  3.74858  4.09352  3.52013  2.49453  3.34550  2.86299  3.86917  2.97517  4.47125  3.72290  3.76259  1.91166  1.75312  1.81548  5.35178  3.69911    238 t x - -
          2.68618  4.42225  2.77519  2.73123  3.46354  2.40513  3.72494  3.29354  2.67741  2.69355  4.24690  2.90347  2.73739  3.18146  2.89801  2.37887  2.77519  2.98518  4.58477  3.61503
          0.00685  5.38253  6.10488  0.61958  0.77255  0.48576  0.95510
    150   4.20412  0.13747  6.10707  6.03027  5.36229  4.77786  6.33751  4.67552  5.76401  3.54130  5.73759  5.66387  5.54469  6.06081  5.73166  4.48207  4.73742  4.44010  6.86439  5.65905    239 C x - -
          2.68618  4.42225  2.77519  2.73123  3.46354  2.40513  3.72494  3.29354  2.67741  2.69355  4.24690  2.90347  2.73739  3.18146  2.89801  2.37887  2.77519  2.98518  4.58477  3.61503
          0.00685  5.38253  6.10488  0.61958  0.77255  0.48576  0.95510
    151   3.51386  4.83616  4.98396  3.59630  4.02926  4.80057  5.20489  1.51212  4.71639  2.69872  1.94708  4.93695  5.12894  4.88709  4.78101  4.13411  3.75378  0.98288  5.69119  4.50523    240 v x - -
          2.68618  4.42225  2.77519  2.73123  3.46354  2.40513  3.72494  3.29354  2.67741  2.69355  4.24690  2.90347  2.73739  3.18146  2.89801  2.37887  2.77519  2.98518  4.58477  3.61503
          0.00685  5.38253  6.10488  0.61958  0.77255  0.48576  0.95510
    152   2.89115  5.67758  1.22003  2.27541  4.38688  3.86962  4.10115  4.50578  2.86429  3.98021  4.72434  2.11207  3.76847  2.24231  3.36720  3.04402  3.39214  3.90518  6.11059  4.68913    241 d x - -
          2.68618  4.42225  2.77519  2.73123  3.46354  2.40513  3.72494  3.29354  2.67741  2.69355  4.24690  2.90347  2.73739  3.18146  2.89801  2.37887  2.77519  2.98518  4.58477  3.61503
          0.00685  5.38253  6.10488  0.61958  0.77255  0.48576  0.95510
    153   3.41230  4.80999  5.04542  4.48154  1.26176  4.51052  3.34659  1.88892  4.29669  2.88859  3.77111  4.52249  4.86687  4.45503  2.19309  3.81695  3.64215  3.07763  4.94445  2.07851    242 f x - -
          2.68618  4.42225  2.77519  2.73123  3.46354  2.40513  3.72494  3.29354  2.67741  2.69355  4.24690  2.90347  2.73739  3.18146  2.89801  2.37887  2.77519  2.98518  4.58477  3.61503
          0.00685  5.38253  6.10488  0.61958  0.77255  0.48576  0.95510
    154   2.77299  4.95878  3.55157  2.91075  2.89118  3.99900  4.23123  3.10035  2.89911  2.31794  4.05276  2.78420  4.38272  3.30585  2.31871  3.16808  1.89206  2.53608  5.51788  2.85285    243 t x - -
          2.68618  4.42225  2.77519  2.73123  3.46354  2.40513  3.72494  3.29354  2.67741  2.69355  4.24690  2.90347  2.73739  3.18146  2.89801  2.37887  2.77519  2.98518  4.58477  3.61503
          0.00685  5.38253  6.10488  0.61958  0.77255  0.48576  0.95510
    155   2.80310  5.36446  2.83002  2.59903  4.63373  3.55801  3.33831  3.79517  2.84064  1.98578  4.42598  3.24645  2.54533  3.19507  3.20162  2.38752  1.92547  3.06444  5.84545  4.48554    244 t x - -
          2.68618  4.42225  2.77519  2.73123  3.46354  2.40513  3.72494  3.29354  2.67741  2.69355  4.24690  2.90347  2.73739  3.18146  2.89801  2.37887  2.77519  2.98518  4.58477  3.61503
          0.10460  5.38253  2.35687  0.61958  0.77255  0.48576  0.95510
    156   2.21290  5.49886  2.45527  2.30242  3.61635  3.67762  3.57768  3.95619  2.64197  3.40822  4.54128  1.92004  3.29857  2.99683  2.70765  2.70934  2.55335  3.56023  5.93558  4.52869    245 n x - -
          2.68618  4.42225  2.77519  2.73123  3.46354  2.40513  3.72494  3.29354  2.67741  2.69355  4.24690  2.90347  2.73739  3.18146  2.89801  2.37887  2.77519  2.98518  4.58477  3.61503
          0.64216  5.28549  0.75762  0.61958  0.77255  0.32622  1.27886
    157   2.48087  5.21456  2.91872  2.36990  4.21161  3.28218  3.42891  3.49272  2.54782  3.50198  4.26679  2.36663  2.80158  2.90595  3.03248  1.89592  2.89407  3.08586  5.67350  4.28938    246 s . - -
          2.68643  4.42297  2.77426  2.73090  3.46408  2.40498  3.72567  3.29312  2.67795  2.69403  4.24762  2.90308  2.73612  3.18165  2.89873  2.37901  2.77517  2.98487  4.58549  3.61575
          0.83810  0.64718  3.12473  1.34686  0.30118  0.57553  0.82646
    158   2.57007  5.42714  2.35566  1.92938  4.05519  3.70971  3.89798  4.24575  2.58644  2.64360  4.46978  2.29429  2.77484  2.48918  3.12745  2.79166  2.93539  3.81383  5.86422  4.17294    253 e x - -
          2.68618  4.42225  2.77519  2.73123  3.46354  2.40513  3.72494  3.29354  2.67741  2.69355  4.24690  2.90347  2.73739  3.18146  2.89801  2.37887  2.77519  2.98518  4.58477  3.61503
          0.01574  5.13268  4.63425  0.61958  0.77255  0.99052  0.46423
    159   2.85072  5.40912  2.81306  2.03677  3.18274  2.28192  3.91372  3.86009  2.43104  3.34414  4.22306  2.48105  3.26052  2.79430  3.04143  2.77903  3.17487  3.65053  5.85309  2.79564    254 e x - -
          2.68618  4.42225  2.77519  2.73123  3.46354  2.40513  3.72494  3.29354  2.67741  2.69355  4.24690  2.90347  2.73739  3.18146  2.89801  2.37887  2.77519  2.98518  4.58477  3.61503
          0.00861  5.15526  5.87760  0.61958  0.77255  0.98834  0.46553
    160   2.62242  5.37580  2.83574  2.46033  4.68531  3.74265  3.93383  2.87181  2.15670  3.06214  4.42598  2.57520  3.66603  2.95159  2.91056  2.39596  2.32656  2.48559  5.83037  4.44195    255 k x - -
          2.68618  4.42225  2.77519  2.73123  3.46354  2.40513  3.72494  3.29354  2.67741  2.69355  4.24690  2.90347  2.73739  3.18146  2.89801  2.37887  2.77519  2.98518  4.58477  3.61503
          0.00843  5.17622  5.89856  0.61958  0.77255  1.05710  0.42689
    161   2.19065  5.41783  2.88533  2.66488  4.05370  3.73463  3.40406  4.21662  2.24223  3.71498  4.46360  3.05799  1.81758  2.76709  3.08306  2.29096  2.85129  3.33613  5.86212  4.46297    256 p x - -
          2.68618  4.42225  2.77519  2.73123  3.46354  2.40513  3.72494  3.29354  2.67741  2.69355  4.24690  2.90347  2.73739  3.18146  2.89801  2.37887  2.77519  2.98518  4.58477  3.61503
          0.00843  5.17622  5.89856  0.61958  0.77255  0.26105  1.47072
    162   3.09326  5.33755  2.09105  2.90263  1.60835  3.90806  2.42020  3.74599  2.89965  3.59677  4.40563  3.25480  4.29985  2.38480  3.15940  3.11255  3.32454  3.68050  5.74139  3.03010    257 f x - -
          2.68618  4.42225  2.77519  2.73123  3.46354  2.40513  3.72494  3.29354  2.67741  2.69355  4.24690  2.90347  2.73739  3.18146  2.89801  2.37887  2.77519  2.98518  4.58477  3.61503
          0.00689  5.37718  6.09953  0.61958  0.77255  0.50757  0.92119
    163   0.41135  5.13870  3.68252  4.25158  5.47302  3.48327  5.31728  4.92602  4.34081  4.58285  5.36994  4.34328  4.67527  4.58047  4.66189  2.26706  3.04067  3.97651  6.79235  5.59991    258 A x - -
          2.68618  4.42225  2.77519  2.73123  3.46354  2.40513  3.72494  3.29354  2.67741  2.69355  4.24690  2.90347  2.73739  3.18146  2.89801  2.37887  2.77519  2.98518  4.58477  3.61503
          0.00689  5.37718  6.09953  0.61958  0.77255  0.50757  0.92119
    164   3.10218  4.60113  3.85809  3.42927  1.97365  4.19135  4.48838  1.99722  3.07303  2.07357  2.76740  4.14146  4.56199  2.61763  4.00130  3.14230  2.56851  2.66648  5.20996  3.14143    259 f x - -
          2.68618  4.42225  2.77519  2.73123  3.46354  2.40513  3.72494  3.29354  2.67741  2.69355  4.24690  2.90347  2.73739  3.18146  2.89801  2.37887  2.77519  2.98518  4.58477  3.61503
          0.00689  5.37718  6.09953  0.61958  0.77255  0.50757  0.92119
    165   3.42975  0.23500  5.68004  5.55377  5.33412  4.15421  5.98656  3.85845  5.28069  4.38824  5.44275  5.00361  3.77988  5.52226  5.28987  3.68034  3.98623  4.07889  6.84926  5.67714    260 C x - -
          2.68618  4.42225  2.77519  2.73123  3.46354  2.40513  3.72494  3.29354  2.67741  2.69355  4.24690  2.90347  2.73739  3.18146  2.89801  2.37887  2.77519  2.98518  4.58477  3.61503
          0.00689  5.37718  6.09953  0.61958  0.77255  0.50757  0.92119
    166   2.38621  4.50536  5.03673  4.42574  3.41518  4.29036  3.89595  1.59394  4.22278  2.22225  3.15177  4.43554  4.65373  4.05627  4.24996  3.59990  2.58242  1.34041  5.13123  3.95401    261 v x - -
          2.68618  4.42225  2.77519  2.73123  3.46354  2.40513  3.72494  3.29354  2.67741  2.69355  4.24690  2.90347  2.73739  3.18146  2.89801  2.37887  2.77519  2.98518  4.58477  3.61503
          0.00689  5.37718  6.09953  0.61958  0.77255  0.50757  0.92119
    167   2.38571  5.55603  1.62093  2.41382  4.89850  3.28830  4.01299  4.38275  2.39154  3.52729  4.59747  2.72034  2.60117  3.11025  3.24164  2.33974  3.16026  3.41068  5.99026  4.37322    262 d x - -
          2.68618  4.42225  2.77519  2.73123  3.46354  2.40513  3.72494  3.29354  2.67741  2.69355  4.24690  2.90347  2.73739  3.18146  2.89801  2.37887  2.77519  2.98518  4.58477  3.61503
          0.00689  5.37718  6.09953  0.61958  0.77255  0.50757  0.92119
    168   2.96151  5.53016  1.83648  2.22450  4.86246  3.43287  4.01730  3.21915  2.32110  3.16106  4.57418  2.11165  3.75887  3.11785  3.18188  2.50651  3.13477  2.95154  5.44043  4.12580    263 d x - -
          2.68618  4.42225  2.77519  2.73123  3.46354  2.40513  3.72494  3.29354  2.67741  2.69355  4.24690  2.90347  2.73739  3.18146  2.89801  2.37887  2.77519  2.98518  4.58477  3.61503
          0.00689  5.37718  6.09953  0.61958  0.77255  0.50757  0.92119
    169   2.85954  5.55945  2.66474  1.97334  4.46363  2.97477  3.85998  4.10847  2.23739  3.69154  4.60017  2.25706  3.79138  2.54579  2.96705  2.33816  3.28044  3.07893  5.99226  3.02144    264 e x - -
          2.68618  4.42225  2.77519  2.73123  3.46354  2.40513  3.72494  3.29354  2.67741  2.69355  4.24690  2.90347  2.73739  3.18146  2.89801  2.37887  2.77519  2.98518  4.58477  3.61503
          0.09865  5.37718  2.41549  0.61958  0.77255  0.50757  0.92119
    170   3.00649  3.85763  2.51428  2.65486  3.30694  3.79446  3.23746  4.04127  2.28003  2.81821  4.47991  2.74090  3.87336  2.80143  2.85471  1.81196  2.97952  3.27097  5.88405  3.49340    265 s x - -
          2.68623  4.42230  2.77524  2.73128  3.46358  2.40512  3.72499  3.29359  2.67735  2.69336  4.24694  2.90340  2.73744  3.18151  2.89785  2.37888  2.77524  2.98523  4.58482  3.61508
          0.09474  2.66866  3.86126  0.41165  1.08636  0.80792  0.59020
    171   1.73542  3.43815  4.36947  3.96187  3.55685  3.37323  4.50928  2.11788  4.01208  1.55885  3.57804  4.27183  4.55465  4.18583  3.52580  3.12005  3.27855  2.14461  5.07847  3.35050    268 l x - -
          2.68618  4.42225  2.77519  2.73123  3.46354  2.40513  3.72494  3.29354  2.67741  2.69355  4.24690  2.90347  2.73739  3.18146  2.89801  2.37887  2.77519  2.98518  4.58477  3.61503
          0.00769  5.26732  5.98967  0.61958  0.77255  0.37498  1.16252
    172   2.92160  5.44574  3.26075  2.47804  4.74674  3.84021  4.03227  3.40267  1.79367  2.62176  3.52463  3.16729  4.23246  2.11704  2.20921  2.89181  3.12393  2.65853  5.90563  4.52325    269 k x - -
          2.68618  4.42225  2.77519  2.73123  3.46354  2.40513  3.72494  3.29354  2.67741  2.69355  4.24690  2.90347  2.73739  3.18146  2.89801  2.37887  2.77519  2.98518  4.58477  3.61503
          0.00697  5.36580  6.08815  0.61958  0.77255  0.55211  0.85740
    173   2.95114  5.55228  2.68210  2.17227  4.89651  3.81774  3.49049  4.27347  1.92316  3.60944  4.59317  3.21131  3.68157  2.61291  2.57601  2.33243  2.58095  2.26496  5.98546  4.57504    270 k x - -
          2.68618  4.42225  2.77519  2.73123  3.46354  2.40513  3.72494  3.29354  2.67741  2.69355  4.24690  2.90347  2.73739  3.18146  2.89801  2.37887  2.77519  2.98518  4.58477  3.61503
          0.00697  5.36580  6.08815  0.61958  0.77255  0.55211  0.85740
    174   4.00808  5.30080  5.59639  5.15536  1.57485  5.01079  4.50427  3.56266  4.95135  3.14525  4.41998  4.92330  5.33960  4.94491  4.92597  3.82769  3.77400  3.44405  0.74892  2.57582    271 w x - -
          2.68618  4.42225  2.77519  2.73123  3.46354  2.40513  3.72494  3.29354  2.67741  2.69355  4.24690  2.90347  2.73739  3.18146  2.89801  2.37887  2.77519  2.98518  4.58477  3.61503
          0.10617  5.36580  2.34282  0.61958  0.77255  0.55211  0.85740
    175   2.99871  5.50983  1.68317  2.25891  4.85503  2.70081  3.61221  4.34109  2.04236  3.81501  4.55062  2.83916  4.16488  3.05511  2.51879  2.90067  2.46692  3.90057  5.10490  4.53109    272 d x - -
          2.68618  4.42225  2.77519  2.73123  3.46354  2.40513  3.72494  3.29354  2.67741  2.69355  4.24690  2.90347  2.73739  3.18146  2.89801  2.37887  2.77519  2.98518  4.58477  3.61503
          0.00769  5.26732  5.98967  0.61958  0.77255  0.44755  1.01940
    176   3.06335  5.57224  2.35611  2.68912  4.91414  3.13414  3.62034  4.39975  2.60377  3.87624  4.61518  1.51806  4.22327  3.11940  2.99966  2.01100  2.31325  3.96146  6.00610  4.59376    273 n x - -
          2.68618  4.42225  2.77519  2.73123  3.46354  2.40513  3.72494  3.29354  2.67741  2.69355  4.24690  2.90347  2.73739  3.18146  2.89801  2.37887  2.77519  2.98518  4.58477  3.61503
          0.07330  5.34849  2.71921  0.61958  0.77255  0.61534  0.77752
    177   3.00322  5.50286  2.05354  2.54997  3.14830  2.56333  3.54789  3.64994  2.00561  3.80614  4.54476  2.13532  4.17194  3.06401  2.87332  2.50101  3.23439  3.89100  5.93830  4.10684    274 k x - -
          2.68618  4.42225  2.77519  2.73123  3.46354  2.40513  3.72494  3.29354  2.67741  2.69355  4.24690  2.90347  2.73739  3.18146  2.89801  2.37887  2.77519  2.98518  4.58477  3.61503
          0.21300  5.28276  1.67792  0.61958  0.77255  0.81688  0.58305
    178   2.60753  5.41943  2.69282  2.47761  4.76393  3.22891  2.67699  4.24950  2.11599  3.72442  4.46029  1.90164  2.74047  2.83445  2.81418  2.87251  3.00888  3.69216  5.85237  4.09930    275 n x - -
          2.68618  4.42225  2.77519  2.73123  3.46354  2.40513  3.72494  3.29354  2.67741  2.69355  4.24690  2.90347  2.73739  3.18146  2.89801  2.37887  2.77519  2.98518  4.58477  3.61503
          0.25894  5.07906  1.50552  0.61958  0.77255  1.21910  0.35026
    179   2.80979  5.31068  2.55415  2.18010  4.65172  3.58482  3.51688  4.13478  2.02696  3.39023  4.35243  2.36397  3.97827  2.72849  2.53038  2.52114  2.84621  3.21433  5.74569  3.14104    276 k x - -
          2.68618  4.42225  2.77519  2.73123  3.46354  2.40513  3.72494  3.29354  2.67741  2.69355  4.24690  2.90347  2.73739  3.18146  2.89801  2.37887  2.77519  2.98518  4.58477  3.61503
          1.01161  4.83203  0.46458  0.61958  0.77255  0.25126  1.50427
    180   2.45783  5.29313  1.89482  2.38605  4.62441  3.04874  3.40321  3.38917  2.52341  3.59252  4.33747  2.79929  3.29404  2.79221  2.77897  2.33071  3.04679  3.30429  5.73413  4.13775    277 d . - -
          2.68634  4.42249  2.77543  2.73147  3.46378  2.40484  3.72503  3.29378  2.67615  2.69370  4.24655  2.90371  2.73687  3.18170  2.89793  2.37911  2.77543  2.98542  4.58501  3.61527
          1.17632  0.37430  5.56897  0.05066  3.00789  0.18271  1.78983
    181   2.74727  5.53994  1.96295  2.53900  4.06509  2.79525  4.00793  3.61560  2.67352  3.62212  4.58225  1.72017  3.87233  3.00222  2.94294  2.28349  3.16203  3.92722  5.97638  4.23042    279 n x - -
          2.68618  4.42225  2.77519  2.73123  3.46354  2.40513  3.72494  3.29354  2.67741  2.69355  4.24690  2.90347  2.73739  3.18146  2.89801  2.37887  2.77519  2.98518  4.58477  3.61503
          0.00697  5.36580  6.08815  0.61958  0.77255  0.55211  0.85740
    182   2.64107  5.53662  2.96104  2.09107  4.39913  1.93874  4.00860  3.60753  1.66595  3.14240  4.57929  3.12727  4.21405  2.99871  2.90206  2.73587  3.27532  3.79809  5.97387  4.22886    280 k x - -
          2.68618  4.42225  2.77519  2.73123  3.46354  2.40513  3.72494  3.29354  2.67741  2.69355  4.24690  2.90347  2.73739  3.18146  2.89801  2.37887  2.77519  2.98518  4.58477  3.61503
          0.00697  5.36580  6.08815  0.61958  0.77255  0.55211  0.85740
    183   3.01482  5.36132  2.68673  1.88627  3.99306  3.85877  4.05579  2.90974  2.41399  2.87435  4.42226  3.21755  4.25004  2.89065  2.73328  2.90369  2.98416  1.91702  5.84100  3.61092    281 e x - -
          2.68618  4.42225  2.77519  2.73123  3.46354  2.40513  3.72494  3.29354  2.67741  2.69355  4.24690  2.90347  2.73739  3.18146  2.89801  2.37887  2.77519  2.98518  4.58477  3.61503
          0.01343  5.36580  4.74817  0.61958  0.77255  0.55211  0.85740
    184   2.39896  4.53001  4.27136  4.14576  2.63250  2.45171  4.54260  2.18985  3.99532  2.33720  3.64675  4.27797  3.44072  4.18478  4.11509  2.54287  2.51623  1.72268  5.14602  3.66368    282 v x - -
          2.68618  4.42225  2.77519  2.73123  3.46354  2.40513  3.72494  3.29354  2.67741  2.69355  4.24690  2.90347  2.73739  3.18146  2.89801  2.37887  2.77519  2.98518  4.58477  3.61503
          0.00701  5.35938  6.08173  0.61958  0.77255  0.57615  0.82566
    185   4.30336  0.20321  5.90116  5.66185  3.75666  4.93803  5.16849  4.59537  5.24682  4.05891  5.27904  5.35114  5.55614  5.49512  5.25131  4.53931  4.72021  4.42026  4.53000  3.51167    283 C x - -
          2.68618  4.42225  2.77519  2.73123  3.46354  2.40513  3.72494  3.29354  2.67741  2.69355  4.24690  2.90347  2.73739  3.18146  2.89801  2.37887  2.77519  2.98518  4.58477  3.61503
          0.00701  5.35938  6.08173  0.61958  0.77255  0.57615  0.82566
    186   2.85713  5.53372  3.19325  2.75368  4.87076  3.60239  4.01466  4.17392  1.81394  3.83537  4.57926  3.21321  4.22078  2.75478  2.98271  1.32075  2.28481  3.92064  5.97273  4.57032    284 s x - -
          2.68618  4.42225  2.77519  2.73123  3.46354  2.40513  3.72494  3.29354  2.67741  2.69355  4.24690  2.90347  2.73739  3.18146  2.89801  2.37887  2.77519  2.98518  4.58477  3.61503
          0.00701  5.35938  6.08173  0.61958  0.77255  0.57615  0.82566
    187   2.06041  5.45408  3.03443  2.68854  4.75960  2.64683  4.02550  4.21856  2.77787  3.29528  4.50545  3.11620  3.30559  2.99015  3.09993  1.78742  2.10962  3.17365  5.91131  3.89359    285 s x - -
          2.68618  4.42225  2.77519  2.73123  3.46354  2.40513  3.72494  3.29354  2.67741  2.69355  4.24690  2.90347  2.73739  3.18146  2.89801  2.37887  2.77519  2.98518  4.58477  3.61503
          0.00701  5.35938  6.08173  0.61958  0.77255  0.57615  0.82566
    188   2.93358  5.23355  3.12453  2.50570  2.67409  3.57034  3.40475  3.54200  2.81954  3.26601  4.30582  2.90941  2.26871  3.24758  3.36057  2.85085  2.05741  2.95228  5.74006  2.62054    286 t x - -
          2.68618  4.42225  2.77519  2.73123  3.46354  2.40513  3.72494  3.29354  2.67741  2.69355  4.24690  2.90347  2.73739  3.18146  2.89801  2.37887  2.77519  2.98518  4.58477  3.61503
          0.00701  5.35938  6.08173  0.61958  0.77255  0.57615  0.82566
    189   2.50577  5.42820  2.78594  2.05356  4.15268  3.51940  4.03232  3.17327  2.66526  3.35072  4.48217  3.32901  4.23140  2.84112  2.76858  2.11621  2.68352  2.04683  5.89158  4.51248    287 v x - -
          2.68618  4.42225  2.77519  2.73123  3.46354  2.40513  3.72494  3.29354  2.67741  2.69355  4.24690  2.90347  2.73739  3.18146  2.89801  2.37887  2.77519  2.98518  4.58477  3.61503
          0.49221  5.35938  0.95706  0.61958  0.77255  0.57615  0.82566
    190   2.53268  4.54727  3.07258  2.57948  4.29554  2.62932  3.86011  3.71580  2.57761  2.08164  4.12073  3.09220  3.40934  3.00573  2.69470  2.10074  2.84172  3.38671  5.55033  3.65571    288 l x - -
          2.68618  4.42225  2.77519  2.73123  3.46354  2.40513  3.72494  3.29354  2.67741  2.69355  4.24690  2.90347  2.73739  3.18146  2.89801  2.37887  2.77519  2.98518  4.58477  3.61503
          0.05797  4.87854  3.02180  0.61958  0.77255  1.45521  0.26573
    191   2.94447  4.36125  4.59296  4.00773  2.22483  4.06768  4.28171  2.77139  3.38301  1.46978  3.23020  4.10888  3.94533  4.01896  3.94785  3.36874  3.17540  2.60344  4.79270  1.77382    289 l x - -
          2.68618  4.42225  2.77519  2.73123  3.46354  2.40513  3.72494  3.29354  2.67741  2.69355  4.24690  2.90347  2.73739  3.18146  2.89801  2.37887  2.77519  2.98518  4.58477  3.61503
          0.13567  4.83248  2.12946  0.61958  0.77255  0.22285  1.61063
    192   2.74252  4.55218  3.48280  3.80422  3.40293  2.64648  4.06869  2.10380  3.70233  2.55025  3.13585  3.27203  4.49432  3.94059  3.61985  2.90293  3.05432  1.59399  5.15965  2.57189    290 v x - -
          2.68618  4.42225  2.77519  2.73123  3.46354  2.40513  3.72494  3.29354  2.67741  2.69355  4.24690  2.90347  2.73739  3.18146  2.89801  2.37887  2.77519  2.98518  4.58477  3.61503
          0.13909  5.27034  2.08177  0.61958  0.77255  0.84950  0.55797
    193   2.78202  5.44406  2.74267  2.43146  4.78687  3.71145  3.89977  4.09760  2.32020  3.74837  4.48547  1.97478  2.25913  2.84697  3.01347  2.06037  2.78651  3.68679  5.87803  4.46821    291 n x - -
          2.68618  4.42225  2.77520  2.73123  3.46354  2.40513  3.72495  3.29354  2.67741  2.69355  4.24690  2.90347  2.73735  3.18146  2.89801  2.37887  2.77520  2.98518  4.58477  3.61503
          0.20507  4.41912  1.75238  0.54323  0.86958  0.40827  1.09303
    194   2.73630  5.37022  2.89508  2.68043  4.67919  1.89459  3.71726  3.70348  2.61253  3.46806  4.42067  2.77329  2.09206  2.94817  2.77790  2.77347  2.94201  2.97450  5.82524  4.43725    293 g x - -
          2.68618  4.42225  2.77519  2.73123  3.46354  2.40513  3.72494  3.29354  2.67741  2.69355  4.24690  2.90347  2.73739  3.18146  2.89801  2.37887  2.77519  2.98518  4.58477  3.61503
          0.06633  5.16687  2.83918  0.61958  0.77255  0.31249  1.31535
    195   2.62268  4.93977  3.14310  2.95235  3.73164  2.38117  2.42952  2.14703  3.09724  2.66684  3.85874  3.58814  3.09952  3.01388  3.50874  2.92104  3.02758  2.38513  5.49574  4.04115    294 i x - -
          2.68618  4.42225  2.77519  2.73123  3.46354  2.40513  3.72494  3.29354  2.67741  2.69355  4.24690  2.90347  2.73739  3.18146  2.89801  2.37887  2.77519  2.98518  4.58477  3.61503
          0.12533  5.31125  2.18161  0.61958  0.77255  0.47242  0.97681
    196   2.61555  5.48896  2.97530  2.34674  4.83099  3.33876  3.63431  3.62580  1.73433  3.79294  4.53042  2.65348  4.15380  2.66704  2.98779  2.59239  2.09110  2.96175  5.92345  4.51435    295 k x - -
          2.68618  4.42225  2.77519  2.73123  3.46354  2.40513  3.72494  3.29354  2.67741  2.69355  4.24690  2.90347  2.73739  3.18146  2.89801  2.37887  2.77519  2.98518  4.58477  3.61503
          0.00785  5.24698  5.96932  0.61958  0.77255  0.90712  0.51699
    197   2.54987  5.46865  2.92735  2.51970  4.36142  2.27950  3.95315  4.27949  2.49330  3.44657  4.51253  2.99216  2.73957  2.94881  3.18357  1.63346  2.68011  3.85289  5.90857  4.28981    296 s x - -
          2.68618  4.42225  2.77519  2.73123  3.46354  2.40513  3.72494  3.29354  2.67741  2.69355  4.24690  2.90347  2.73739  3.18146  2.89801  2.37887  2.77519  2.98518  4.58477  3.61503
          0.00785  5.24698  5.96932  0.61958  0.77255  0.44062  1.03181
    198   2.83101  5.33988  2.48304  2.38587  2.23518  2.06355  4.04738  3.25261  2.46745  3.25014  4.19694  3.12809  3.78998  3.17702  3.16965  2.81532  3.00762  2.84534  5.82182  4.46300    297 g x - -
          2.68618  4.42225  2.77519  2.73123  3.46354  2.40513  3.72494  3.29354  2.67741  2.69355  4.24690  2.90347  2.73739  3.18146  2.89801  2.37887  2.77519  2.98518  4.58477  3.61503
          0.00713  5.34348  6.06582  0.61958  0.77255  0.54041  0.87349
    199   2.81676  5.54410  2.02067  2.53145  4.54497  3.61339  3.87364  3.17550  2.17522  3.84821  3.81098  2.78175  4.20813  2.03651  2.90649  2.39457  2.82636  3.93326  5.97842  3.42625    298 d x - -
          2.68618  4.42225  2.77519  2.73123  3.46354  2.40513  3.72494  3.29354  2.67741  2.69355  4.24690  2.90347  2.73739  3.18146  2.89801  2.37887  2.77519  2.98518  4.58477  3.61503
          0.00702  5.35834  6.08068  0.61958  0.77255  0.46853  0.98329
    200   2.22094  4.54293  4.73652  4.14138  3.64160  2.51128  2.82648  1.84342  3.99317  1.51832  3.35993  4.28000  4.60235  4.18551  3.45266  3.32645  3.33922  2.41944  5.15858  3.80781    299 l x - -
          2.68618  4.42225  2.77519  2.73123  3.46354  2.40513  3.72494  3.29354  2.67741  2.69355  4.24690  2.90347  2.73739  3.18146  2.89801  2.37887  2.77519  2.98518  4.58477  3.61503
          0.01012  5.37616  5.21372  0.61958  0.77255  0.51170  0.91499
    201   2.67650  4.94173  3.75480  2.47565  3.86399  3.99875  2.85508  3.15874  3.09225  2.98888  3.56657  3.46591  4.38216  3.48779  3.40144  2.44509  1.62270  2.00680  5.50274  3.77322    300 t x - -
          2.68618  4.42225  2.77519  2.73123  3.46354  2.40513  3.72494  3.29354  2.67741  2.69355  4.24690  2.90347  2.73739  3.18146  2.89801  2.37887  2.77519  2.98518  4.58477  3.61503
          0.00692  5.37296  6.09530  0.61958  0.77255  0.52440  0.89626
    202   1.94621  4.67282  5.29514  4.69746  3.33036  4.54839  4.91135  1.65986  4.50244  1.63590  3.57436  4.70572  4.89402  4.64313  4.52751  3.86999  2.81790  1.51854  5.39141  4.21493    301 v x - -
          2.68618  4.42225  2.77519  2.73123  3.46354  2.40513  3.72494  3.29354  2.67741  2.69355  4.24690  2.90347  2.73739  3.18146  2.89801  2.37887  2.77519  2.98518  4.58477  3.61503
          0.00692  5.37296  6.09530  0.61958  0.77255  0.50330  0.92769
    203   1.82160  5.10678  5.24905  5.17926  5.95944  0.72602  5.95722  5.47489  5.24727  5.15467  5.88535  4.71771  4.76088  5.34725  5.32466  1.38362  3.76818  4.53003  7.28602  6.24763    302 g x - -
          2.68618  4.42225  2.77519  2.73123  3.46354  2.40513  3.72494  3.29354  2.67741  2.69355  4.24690  2.90347  2.73739  3.18146  2.89801  2.37887  2.77519  2.98518  4.58477  3.61503
          0.00690  5.37616  6.09850  0.61958  0.77255  0.51170  0.91499
    204   2.62118  4.57858  5.18126  4.57283  2.57574  4.40630  4.75051  1.76251  4.36576  2.34498  1.81568  4.56678  4.76126  4.49874  4.37984  3.72177  2.27202  1.77911  5.23599  4.06157    303 i x - -
          2.68618  4.42225  2.77519  2.73123  3.46354  2.40513  3.72494  3.29354  2.67741  2.69355  4.24690  2.90347  2.73739  3.18146  2.89801  2.37887  2.77519  2.98518  4.58477  3.61503
          0.00690  5.37616  6.09850  0.61958  0.77255  0.51170  0.91499
    205   2.94718  5.06240  3.00991  2.99852  4.24930  3.83281  4.17647  2.17567  2.89128  3.29739  3.29118  2.07924  4.34173  3.38393  3.47978  3.00685  1.50768  2.86749  5.60393  4.31539    304 t x - -
          2.68618  4.42225  2.77519  2.73123  3.46354  2.40513  3.72494  3.29354  2.67741  2.69355  4.24690  2.90347  2.73739  3.18146  2.89801  2.37887  2.77519  2.98518  4.58477  3.61503
          0.00690  5.37616  6.09850  0.61958  0.77255  0.51170  0.91499
    206   2.97619  4.97777  5.62153  5.08219  4.28321  5.02259  5.53723  1.88433  4.95308  2.74541  4.15671  5.17132  5.35214  5.15781  5.06087  4.38153  1.11427  1.21895  6.03087  4.82977    305 t x - -
          2.68618  4.42225  2.77519  2.73123  3.46354  2.40513  3.72494  3.29354  2.67741  2.69355  4.24690  2.90347  2.73739  3.18146  2.89801  2.37887  2.77519  2.98518  4.58477  3.61503
          0.00690  5.37616  6.09850  0.61958  0.77255  0.51170  0.91499
    207   5.59890  6.41662  6.26128  6.30135  2.48378  5.91501  4.49155  5.12402  6.06924  4.18284  5.61753  5.43463  6.17427  5.64006  5.80723  5.37267  5.79173  5.10770  4.55596  0.18731    306 Y x - -
          2.68618  4.42225  2.77520  2.73124  3.46354  2.40513  3.72495  3.29354  2.67741  2.69355  4.24690  2.90347  2.73740  3.18147  2.89801  2.37887  2.77520  2.98519  4.58477  3.61486
          0.01493  4.37613  6.09850  0.50446  0.92592  0.51170  0.91499
    208   1.82238  5.88301  0.74062  3.16625  5.70142  3.38361  4.76384  5.22468  3.77500  4.73543  5.54337  3.46198  4.68425  3.93249  4.33905  2.09982  3.94812  4.66709  6.88790  5.43885    308 d x - -
          2.68618  4.42225  2.77519  2.73123  3.46354  2.40513  3.72494  3.29354  2.67741  2.69355  4.24690  2.90347  2.73739  3.18146  2.89801  2.37887  2.77519  2.98518  4.58477  3.61503
          0.00690  5.37616  6.09850  0.61958  0.77255  0.51170  0.91499
    209   2.13426  5.27588  3.03209  2.89264  4.51833  3.49305  3.22057  3.16493  2.85821  3.53623  4.34527  2.38610  4.27744  3.23693  3.18895  2.48776  1.88163  2.32259  5.77546  3.60975    309 t x - -
          2.68618  4.42225  2.77519  2.73123  3.46354  2.40513  3.72494  3.29354  2.67741  2.69355  4.24690  2.90347  2.73739  3.18146  2.89801  2.37887  2.77519  2.98518  4.58477  3.61503
          0.02159  5.37616  4.09029  0.61958  0.77255  0.51170  0.91499
    210   3.06814  5.57628  2.17773  2.59310  4.59172  3.82762  3.87933  4.40301  2.57953  3.87993  4.61893  1.50719  4.22865  2.89229  3.20054  2.35062  2.02951  3.96513  6.01012  4.59807    310 n x - -
          2.68618  4.42225  2.77519  2.73123  3.46354  2.40513  3.72494  3.29354  2.67741  2.69355  4.24690  2.90347  2.73739  3.18146  2.89801  2.37887  2.77519  2.98518  4.58477  3.61503
          0.00700  5.36156  6.08391  0.61958  0.77255  0.56806  0.83614
    211   2.53675  5.54024  2.92249  2.53222  4.88014  1.62718  3.85783  4.36247  2.52794  3.58976  3.64022  2.61225  4.21092  2.27641  3.12464  2.31498  3.19487  3.92810  4.89945  4.56821    311 g x - -
          2.68618  4.42225  2.77519  2.73123  3.46354  2.40513  3.72494  3.29354  2.67741  2.69355  4.24690  2.90347  2.73739  3.18146  2.89801  2.37887  2.77519  2.98518  4.58477  3.61503
          0.00700  5.36156  6.08391  0.61958  0.77255  0.47573  0.97135
    212   3.05079  5.55853  2.10476  2.60101  4.90279  3.82454  3.49218  3.82532  2.09526  3.26457  4.59952  1.57376  4.21801  2.69660  2.48873  3.01354  3.28185  3.73382  5.99144  4.23906    312 n x - -
          2.68618  4.42225  2.77519  2.73123  3.46354  2.40513  3.72494  3.29354  2.67741  2.69355  4.24690  2.90347  2.73739  3.18146  2.89801  2.37887  2.77519  2.98518  4.58477  3.61503
          0.00690  5.37616  6.09850  0.61958  0.77255  0.46988  0.98103
    213   3.31592  5.09300  4.33921  3.86852  4.41388  4.16505  4.76650  3.51283  3.64615  2.80573  4.36084  4.17029  0.55457  3.56546  3.92092  3.53509  3.13633  3.32921  5.89898  4.67709    313 P x - -
          2.68618  4.42225  2.77519  2.73123  3.46354  2.40513  3.72494  3.29354  2.67741  2.69355  4.24690  2.90347  2.73739  3.18146  2.89801  2.37887  2.77519  2.98518  4.58477  3.61503
          0.01289  5.38253  4.80223  0.61958  0.77255  0.48576  0.95510
    214   2.17135  4.50844  5.03306  4.42249  3.09038  4.29214  4.62359  0.91544  4.00334  2.64317  3.54815  4.43521  4.65531  4.36307  3.88217  3.60151  3.35869  2.11831  4.63602  3.80552    314 i x - -
          2.68618  4.42225  2.77519  2.73123  3.46354  2.40513  3.72494  3.29354  2.67741  2.69355  4.24690  2.90347  2.73739  3.18146  2.89801  2.37887  2.77519  2.98518  4.58477  3.61503
          0.00689  5.37653  6.09888  0.61958  0.77255  0.51018  0.91726
    215   3.01785  5.56769  3.11320  2.50097  4.91311  3.69251  4.01884  4.39655  2.27902  3.44803  4.60908  3.08929  3.71741  1.16437  2.24492  2.91651  3.29335  3.80135  5.99836  4.59107    315 q x - -
          2.68618  4.42225  2.77519  2.73123  3.46354  2.40513  3.72494  3.29354  2.67741  2.69355  4.24690  2.90347  2.73739  3.18146  2.89801  2.37887  2.77519  2.98518  4.58477  3.61503
          0.00689  5.37653  6.09888  0.61958  0.77255  0.51018  0.91726
    216   3.30501  4.78982  5.23539  4.68309  4.01245  4.16690  5.07118  2.19741  4.52215  2.76525  3.96747  3.97099  4.39412  4.72064  4.61802  3.94881  3.66607  0.53378  5.62407  4.43341    316 V x - -
          2.68618  4.42225  2.77519  2.73123  3.46354  2.40513  3.72494  3.29354  2.67741  2.69355  4.24690  2.90347  2.73739  3.18146  2.89801  2.37887  2.77519  2.98518  4.58477  3.61503
          0.00689  5.37653  6.09888  0.61958  0.77255  0.51018  0.91726
    217   2.12872  5.54875  2.40547  2.59038  3.31825  3.23347  3.31650  4.37179  2.68597  3.51102  4.59065  2.31850  3.44495  2.68652  2.67894  2.31793  3.14265  3.53063  5.98426  3.25296    317 a x - -
          2.68618  4.42225  2.77519  2.73123  3.46354  2.40513  3.72494  3.29354  2.67741  2.69355  4.24690  2.90347  2.73739  3.18146  2.89801  2.37887  2.77519  2.98518  4.58477  3.61503
          0.01516  5.37653  4.56410  0.61958  0.77255  0.51018  0.91726
    218   2.93025  5.54368  2.75838  1.87434  3.88072  3.18460  3.92579  3.88475  2.11130  3.66730  3.93269  2.84867  4.21416  2.43239  3.12077  2.01878  2.88560  3.49632  4.90299  3.63822    318 e x - -
          2.68618  4.42225  2.77519  2.73123  3.46354  2.40513  3.72494  3.29354  2.67741  2.69355  4.24690  2.90347  2.73739  3.18146  2.89801  2.37887  2.77519  2.98518  4.58477  3.61503
          0.00695  5.36833  6.09067  0.61958  0.77255  0.54243  0.87068
    219   3.04674  4.57683  5.15373  4.54088  2.62695  4.38241  4.39149  1.29446  4.33220  1.33724  3.19008  4.53933  4.73406  3.59102  4.34383  3.69537  3.43775  2.33044  5.19256  4.02620    319 i x - -
          2.68618  4.42225  2.77519  2.73123  3.46354  2.40513  3.72494  3.29354  2.67741  2.69355  4.24690  2.90347  2.73739  3.18146  2.89801  2.37887  2.77519  2.98518  4.58477  3.61503
          0.00695  5.36833  6.09067  0.61958  0.77255  0.54243  0.87068
    220   2.46045  5.54526  2.94942  2.16202  4.54646  3.18422  3.80329  3.64750  2.49650  3.72299  4.58708  2.91780  4.21388  2.30973  2.61747  1.94771  2.99111  2.68189  5.98060  3.85186    320 s x - -
          2.68618  4.42225  2.77519  2.73123  3.46354  2.40513  3.72494  3.29354  2.67741  2.69355  4.24690  2.90347  2.73739  3.18146  2.89801  2.37887  2.77519  2.98518  4.58477  3.61503
          0.00695  5.36833  6.09067  0.61958  0.77255  0.54243  0.87068
    221   1.70146  4.52071  4.82857  3.58091  2.90718  2.96087  4.56596  1.61449  4.06324  2.66898  3.63821  4.32545  4.61185  4.23875  4.15566  3.43241  2.68141  2.24071  5.13874  2.57759    321 i x - -
          2.68618  4.42225  2.77519  2.73123  3.46354  2.40513  3.72494  3.29354  2.67741  2.69355  4.24690  2.90347  2.73739  3.18146  2.89801  2.37887  2.77519  2.98518  4.58477  3.61503
          0.00695  5.36833  6.09067  0.61958  0.77255  0.54243  0.87068
    222   3.05516  5.27605  3.37797  2.78860  2.76471  3.65482  3.47932  3.62926  2.28820  3.02438  4.34502  3.12797  4.27231  3.23043  2.17043  2.16313  2.61695  3.32637  5.77467  2.25885    322 s x - -
          2.68618  4.42225  2.77519  2.73123  3.46354  2.40513  3.72494  3.29354  2.67741  2.69355  4.24690  2.90347  2.73739  3.18146  2.89801  2.37887  2.77519  2.98518  4.58477  3.61503
          0.00695  5.36833  6.09067  0.61958  0.77255  0.54243  0.87068
    223   2.94339  4.66216  3.93852  3.69373  3.77731  2.50115  4.42183  3.01568  2.96746  2.14712  3.07052  4.00633  4.51514  3.87731  3.88407  2.61624  2.28687  2.21676  5.26290  1.87248    323 y x - -
          2.68618  4.42225  2.77519  2.73123  3.46354  2.40513  3.72494  3.29354  2.67741  2.69355  4.24690  2.90347  2.73739  3.18146  2.89801  2.37887  2.77519  2.98518  4.58477  3.61503
          0.00695  5.36833  6.09067  0.61958  0.77255  0.54243  0.87068
    224   3.08486  5.68217  2.32513  1.88124  5.02281  2.63114  3.90347  4.51506  2.09093  3.98565  4.72826  1.72912  4.28795  3.19844  3.36267  2.19680  3.38932  4.07125  6.11312  4.68937    324 n x - -
          2.68618  4.42225  2.77519  2.73123  3.46354  2.40513  3.72494  3.29354  2.67741  2.69355  4.24690  2.90347  2.73739  3.18146  2.89801  2.37887  2.77519  2.98518  4.58477  3.61503
          0.00695  5.36833  6.09067  0.61958  0.77255  0.54243  0.87068
    225   3.05396  5.55422  2.00239  2.54779  4.57297  2.80862  4.01573  4.37701  2.68011  3.73898  4.59662  1.51350  2.60272  3.11415  3.11270  2.86253  3.02343  3.94212  5.98977  3.84967    325 n x - -
          2.68618  4.42225  2.77519  2.73123  3.46354  2.40513  3.72494  3.29354  2.67741  2.69355  4.24690  2.90347  2.73739  3.18146  2.89801  2.37887  2.77519  2.98518  4.58477  3.61503
          0.00695  5.36833  6.09067  0.61958  0.77255  0.54243  0.87068
    226   3.04516  4.66540  2.81777  2.25388  4.90011  2.43782  3.39232  4.38592  2.41370  3.73225  4.59600  2.39135  4.21240  1.59057  3.00577  2.86435  3.16617  3.16374  5.98806  4.57725    326 q x - -
          2.68635  4.42242  2.77451  2.73127  3.46359  2.40530  3.72355  3.29371  2.67758  2.69369  4.24707  2.90277  2.73752  3.18145  2.89818  2.37898  2.77532  2.98535  4.58494  3.61520
          0.34868  1.23060  6.09067  0.06878  2.71097  0.54243  0.87068
    227   2.73355  5.49061  2.96100  2.15052  3.83708  3.83143  3.69531  4.09752  2.36933  3.26358  3.96437  2.99312  4.03825  2.60261  3.13845  1.85101  2.97707  2.44301  5.93986  3.11244    328 s x - -
          2.68618  4.42225  2.77519  2.73123  3.46354  2.40513  3.72494  3.29354  2.67741  2.69355  4.24690  2.90347  2.73739  3.18146  2.89801  2.37887  2.77519  2.98518  4.58477  3.61503
          0.27825  5.36833  1.43451  0.61958  0.77255  0.54243  0.87068
    228   2.82381  5.05656  2.53912  2.73653  3.91350  3.67019  3.98375  1.98212  2.80514  2.55241  4.13300  2.52925  3.51610  3.00246  2.52865  2.73245  3.01699  2.75854  5.57303  4.25412    329 i x - -
          2.68618  4.42225  2.77519  2.73123  3.46354  2.40513  3.72494  3.29354  2.67741  2.69355  4.24690  2.90347  2.73739  3.18146  2.89801  2.37887  2.77519  2.98518  4.58477  3.61503
          0.05326  5.09918  3.08433  0.61958  0.77255  0.24763  1.51710
    229   2.33909  5.20810  3.09507  2.20284  2.99403  2.23841  4.08514  2.48856  2.73385  3.11408  3.90893  3.13194  3.95561  3.24272  2.94574  2.41441  3.12840  3.10051  5.13027  4.02916    330 e x - -
          2.68577  4.42248  2.77542  2.73146  3.46249  2.40535  3.72517  3.29377  2.67763  2.69369  4.24712  2.90369  2.73637  3.18169  2.89823  2.37903  2.77501  2.98541  4.58499  3.61430
          0.17002  2.05405  3.57070  1.08355  0.41308  0.53173  0.88574
    230   2.85060  5.51549  2.20427  2.32069  4.48377  2.45992  3.63580  3.46014  2.58263  3.57932  4.55856  3.04119  4.19717  3.09127  3.04758  1.94045  2.09645  3.66068  5.95368  4.54830    335 s x - -
          2.68618  4.42225  2.77519  2.73123  3.46354  2.40513  3.72494  3.29354  2.67741  2.69355  4.24690  2.90347  2.73739  3.18146  2.89801  2.37887  2.77519  2.98518  4.58477  3.61503
          0.00722  5.33082  6.05317  0.61958  0.77255  0.45679  1.00325
    231   2.85068  5.14113  3.05392  2.98486  3.96374  3.70330  2.89036  2.48513  2.42761  3.29023  3.17450  2.54626  4.30962  3.31496  2.80832  3.00218  2.25622  2.53951  5.66681  2.75564    336 t x - -
          2.68598  4.42244  2.77539  2.73142  3.46373  2.40487  3.72514  3.29256  2.67718  2.69371  4.24709  2.90366  2.73751  3.18166  2.89820  2.37901  2.77523  2.98513  4.58496  3.61444
          0.43549  1.11050  3.74410  0.06169  2.81625  0.54243  0.87068
    232   2.89049  5.45091  3.12743  2.53462  2.63195  2.69672  4.01808  3.64747  2.34298  3.56459  4.50185  2.67100  4.21902  2.71960  3.25523  1.83851  2.85241  3.71741  5.90726  2.71743    338 s x - -
          2.68618  4.42225  2.77519  2.73123  3.46354  2.40513  3.72494  3.29354  2.67741  2.69355  4.24690  2.90347  2.73739  3.18146  2.89801  2.37887  2.77519  2.98518  4.58477  3.61503
          0.02297  5.34670  4.02056  0.61958  0.77255  0.48907  0.94984
    233   3.04048  5.53726  2.51740  2.73702  4.69145  3.58154  3.85684  3.98202  2.59332  3.83995  4.57965  1.56397  4.20895  1.86570  3.23315  2.32628  2.94159  3.92468  5.97347  3.56188    339 n x - -
          2.68618  4.42225  2.77519  2.73123  3.46354  2.40513  3.72494  3.29354  2.67741  2.69355  4.24690  2.90347  2.73739  3.18146  2.89801  2.37887  2.77519  2.98518  4.58477  3.61503
          0.03022  5.35291  3.68760  0.61958  0.77255  0.59966  0.79628
    234   2.57130  5.48914  2.65540  2.34887  4.81623  3.72858  3.99195  3.81936  2.26507  2.99918  4.01301  3.27763  4.19598  2.18707  2.91269  2.83018  1.78264  3.00614  5.93273  4.53290    340 t x - -
          2.68618  4.42225  2.77519  2.73123  3.46354  2.40513  3.72494  3.29354  2.67741  2.69355  4.24690  2.90347  2.73739  3.18146  2.89801  2.37887  2.77519  2.98518  4.58477  3.61503
          0.00729  5.32058  6.04293  0.61958  0.77255  0.58142  0.81895
    235   3.07949  5.51179  3.17003  2.77631  4.82187  3.84021  1.90360  4.28998  2.80482  3.80392  4.56565  1.56165  4.06180  3.04905  3.24154  1.93352  3.19814  3.88642  5.96316  3.26633    341 n x - -
          2.68618  4.42225  2.77519  2.73123  3.46354  2.40513  3.72494  3.29354  2.67741  2.69355  4.24690  2.90347  2.73739  3.18146  2.89801  2.37887  2.77519  2.98518  4.58477  3.61503
          0.00718  5.33650  6.05885  0.61958  0.77255  0.55500  0.85348
    236   3.04283  4.35094  3.31456  2.81347  4.14204  3.85828  3.89053  3.81453  2.32612  3.58657  4.38262  1.17483  4.24915  3.19184  3.26356  2.56175  2.60858  3.50466  5.80561  3.23524    342 n x - -
          2.68618  4.42225  2.77519  2.73123  3.46354  2.40513  3.72494  3.29354  2.67741  2.69355  4.24690  2.90347  2.73739  3.18146  2.89801  2.37887  2.77519  2.98518  4.58477  3.61503
          0.00709  5.34776  6.07010  0.61958  0.77255  0.58547  0.81383
    237   2.87318  4.49187  4.93928  4.33245  2.09801  4.25312  3.74714  2.51280  4.14299  2.38919  3.60990  4.37400  4.61791  4.29694  3.51828  3.44306  3.16242  2.20698  5.10548  1.27409    343 y x - -
          2.68618  4.42225  2.77520  2.73124  3.46339  2.40513  3.72495  3.29354  2.67741  2.69355  4.24690  2.90347  2.73740  3.18147  2.89801  2.37887  2.77520  2.98519  4.58477  3.61503
          0.01551  4.33652  6.07010  0.50280  0.92845  0.58547  0.81383
    238   2.74961  5.28973  3.31807  2.90982  4.58514  3.74752  4.11851  4.01011  2.91200  3.42702  4.40477  3.11032  4.28476  3.26225  3.21485  1.24608  1.59395  3.66599  5.83043  4.07727    345 s x - -
          2.68618  4.42225  2.77519  2.73123  3.46354  2.40513  3.72494  3.29354  2.67741  2.69355  4.24690  2.90347  2.73739  3.18146  2.89801  2.37887  2.77519  2.98518  4.58477  3.61503
          0.00709  5.34776  6.07010  0.61958  0.77255  0.58547  0.81383
    239   2.66751  4.94085  3.72636  3.16356  2.21556  3.98034  4.21236  2.61582  2.40318  2.79842  4.03482  3.62480  4.36406  2.85750  2.69564  2.00586  2.27923  2.94538  5.49982  4.23454    346 s x - -
          2.68618  4.42225  2.77519  2.73123  3.46354  2.40513  3.72494  3.29354  2.67741  2.69355  4.24690  2.90347  2.73739  3.18146  2.89801  2.37887  2.77519  2.98518  4.58477  3.61503
          0.04098  5.34776  3.34116  0.61958  0.77255  0.58547  0.81383
    240   2.97424  5.03850  2.91922  2.78328  3.91722  3.91846  4.13826  1.54201  2.81837  3.06761  4.12445  2.92525  2.47843  3.20229  3.43923  2.87329  2.82846  2.39561  5.57791  4.28720    347 i x - -
          2.68618  4.42225  2.77519  2.73123  3.46354  2.40513  3.72494  3.29354  2.67741  2.69355  4.24690  2.90347  2.73739  3.18146  2.89801  2.37887  2.77519  2.98518  4.58477  3.61503
          0.00734  5.31411  6.03646  0.61958  0.77255  0.69840  0.68792
    241   3.08139  4.46231  5.00135  4.38937  2.85907  4.24662  4.57704  1.05477  3.82008  1.80496  3.57964  4.18537  4.61034  4.32328  3.99773  3.24336  3.31358  2.37976  5.08271  3.03711    348 i x - -
          2.68618  4.42225  2.77519  2.73123  3.46354  2.40513  3.72494  3.29354  2.67741  2.69355  4.24690  2.90347  2.73739  3.18146  2.89801  2.37887  2.77519  2.98518  4.58477  3.61503
          0.01709  5.31411  4.42122  0.61958  0.77255  0.69840  0.68792
    242   2.95119  5.51349  2.29848  2.71056  3.08079  3.67417  3.54378  4.33694  1.75939  3.81685  4.55532  2.21791  3.72910  2.82891  2.36896  2.61668  3.24463  3.90175  3.78918  3.99037    349 k x - -
          2.68618  4.42225  2.77519  2.73123  3.46354  2.40513  3.72494  3.29354  2.67741  2.69355  4.24690  2.90347  2.73739  3.18146  2.89801  2.37887  2.77519  2.98518  4.58477  3.61503
          0.01466  5.30443  4.64780  0.61958  0.77255  0.66935  0.71753
    243   2.95141  3.62515  2.52267  2.72704  4.78689  2.42975  3.83103  4.26399  2.68964  3.46084  3.21865  2.23060  4.18320  1.90990  2.90771  2.51789  2.97026  3.52245  5.88071  4.24649    350 q x - -
          2.68618  4.42225  2.77519  2.73123  3.46354  2.40513  3.72494  3.29354  2.67741  2.69355  4.24690  2.90347  2.73739  3.18146  2.89801  2.37887  2.77519  2.98518  4.58477  3.61503
          0.00739  5.30698  6.02933  0.61958  0.77255  0.67673  0.70984
    244   3.03009  5.34231  3.36340  1.88879  2.76827  2.80557  3.78709  4.05147  2.16314  3.61521  4.17005  2.90694  4.22824  3.16107  3.27932  3.03487  3.26128  3.58378  5.81586  1.74882    351 y x - -
          2.68618  4.42225  2.77519  2.73123  3.46354  2.40513  3.72494  3.29354  2.67741  2.69355  4.24690  2.90347  2.73739  3.18146  2.89801  2.37887  2.77519  2.98518  4.58477  3.61503
          0.04006  5.31411  3.37133  0.61958  0.77255  0.60189  0.79357
    245   2.95311  5.51059  2.13520  2.60657  4.85210  3.52554  3.79542  3.88241  1.90141  3.81434  4.55221  1.76501  4.17675  2.96462  2.95664  2.68286  2.96497  3.41674  5.94538  3.12307    352 n x - -
          2.68616  4.42229  2.77523  2.73127  3.46357  2.40516  3.72498  3.29358  2.67744  2.69358  4.24693  2.90350  2.73743  3.18150  2.89804  2.37890  2.77470  2.98522  4.58480  3.61507
          0.41872  2.63717  1.30731  0.22660  1.59573  0.74656  0.64245
    246   2.52391  4.80333  3.49860  2.69260  2.42988  2.95949  4.01223  3.35594  2.75031  2.78123  3.89451  2.53842  4.16962  2.89583  3.25375  2.72446  3.11103  2.19748  5.35551  2.80760    354 v x - -
          2.68618  4.42225  2.77519  2.73123  3.46354  2.40513  3.72494  3.29354  2.67741  2.69355  4.24690  2.90347  2.73739  3.18146  2.89801  2.37887  2.77519  2.98518  4.58477  3.61503
          0.03221  4.98152  3.69565  0.61958  0.77255  0.33585  1.25433
    247   2.77792  5.49752  2.79426  2.66020  4.83503  2.10446  3.22770  4.31570  2.49383  3.79964  4.54039  2.67881  4.17455  3.06822  2.95554  1.70298  2.47666  3.17131  5.93489  4.52848    355 s x - -
          2.68618  4.42225  2.77519  2.73123  3.46354  2.40513  3.72494  3.29354  2.67741  2.69355  4.24690  2.90347  2.73739  3.18146  2.89801  2.37887  2.77519  2.98518  4.58477  3.61503
          0.01765  5.28399  4.38786  0.61958  0.77255  0.51201  0.91451
    248   2.93935  4.43431  2.58768  1.77564  4.88198  3.41705  3.04121  4.36873  1.79070  3.84153  4.57621  2.40567  4.18921  2.41164  2.89443  2.79231  3.06126  3.92705  5.96778  4.55615    356 e x - -
          2.68618  4.42225  2.77519  2.73123  3.46354  2.40513  3.72494  3.29354  2.67741  2.69355  4.24690  2.90347  2.73739  3.18146  2.89801  2.37887  2.77519  2.98518  4.58477  3.61503
          0.00728  5.32250  6.04485  0.61958  0.77255  0.54828  0.86261
    249   3.03155  5.52044  2.08299  2.61730  3.73587  3.29443  3.64061  3.57054  1.53209  3.62778  4.56349  2.85940  4.20198  2.99702  2.69729  2.93146  2.82484  3.74719  5.95858  2.92997    357 k x - -
          2.68618  4.42225  2.77519  2.73123  3.46354  2.40513  3.72494  3.29354  2.67741  2.69355  4.24690  2.90347  2.73739  3.18146  2.89801  2.37887  2.77519  2.98518  4.58477  3.61503
          0.00715  5.34055  6.06290  0.61958  0.77255  0.48838  0.95093
    250   2.54485  4.48655  4.21942  4.17966  3.47419  2.86939  4.57214  1.51287  4.13083  2.09946  2.11217  3.94985  3.90479  4.28636  4.18486  3.55104  3.32302  1.96417  4.68273  3.92722    358 i x - -
          2.68618  4.42225  2.77519  2.73123  3.46354  2.40513  3.72494  3.29354  2.67741  2.69355  4.24690  2.90347  2.73739  3.18146  2.89801  2.37887  2.77519  2.98518  4.58477  3.61503
          0.00713  5.34242  6.06477  0.61958  0.77255  0.53126  0.88641
    251   3.03225  5.53816  2.94676  2.31954  4.88131  3.80668  3.99386  3.87031  1.56976  3.84258  4.57934  2.79626  4.20010  2.68298  2.41392  2.23765  2.91780  3.14318  5.97195  3.03998    359 k x - -
          2.68618  4.42225  2.77519  2.73123  3.46354  2.40513  3.72494  3.29354  2.67741  2.69355  4.24690  2.90347  2.73739  3.18146  2.89801  2.37887  2.77519  2.98518  4.58477  3.61503
          0.00713  5.34242  6.06477  0.61958  0.77255  0.53126  0.88641
    252   2.81632  4.47781  5.00855  4.39704  1.41527  3.92400  4.59046  2.82302  4.19322  2.48059  3.28390  4.40537  4.62382  4.33405  4.21947  3.36820  2.95115  1.60619  5.09875  2.32258    360 f x - -
          2.68644  4.42124  2.77519  2.73091  3.46362  2.40531  3.72521  3.29294  2.67751  2.69360  4.24673  2.90367  2.73766  3.18159  2.89804  2.37836  2.77537  2.98516  4.58503  3.61509
          0.16125  1.92004  6.06477  1.10259  0.40348  0.53126  0.88641
    253   3.35787  0.48982  5.57610  5.12572  4.40925  4.52185  5.57263  2.63709  4.93342  2.85585  4.29180  5.00452  5.10756  5.13984  5.01697  3.95292  3.33616  2.56496  6.15411  4.98005    377 C x - -
          2.68618  4.42225  2.77519  2.73123  3.46354  2.40513  3.72494  3.29354  2.67741  2.69355  4.24690  2.90347  2.73739  3.18146  2.89801  2.37887  2.77519  2.98518  4.58477  3.61503
          0.03413  5.33813  3.54905  0.61958  0.77255  0.53126  0.88641
    254   3.45077  4.79594  5.39627  4.79005  0.91829  4.65715  4.98432  2.45520  4.59321  1.64099  2.97213  4.81288  4.96701  4.68232  4.59810  3.63288  3.52751  2.50487  5.39365  4.25329    378 f x - -
          2.68618  4.42225  2.77519  2.73123  3.46354  2.40513  3.72494  3.29354  2.67741  2.69355  4.24690  2.90347  2.73739  3.18146  2.89801  2.37887  2.77519  2.98518  4.58477  3.61503
          0.00740  5.30567  6.02801  0.61958  0.77255  0.62640  0.76467
    255   2.31512  5.36787  2.46782  2.55634  3.54318  3.56211  3.84283  3.03151  2.17723  3.53309  3.89750  2.76733  4.21139  2.94660  3.18706  2.71455  2.49711  3.30871  5.12839  2.50259    379 k x - -
          2.68618  4.42225  2.77519  2.73123  3.46354  2.40513  3.72494  3.29354  2.67741  2.69355  4.24690  2.90347  2.73739  3.18146  2.89801  2.37887  2.77519  2.98518  4.58477  3.61503
          0.02875  5.30567  3.75608  0.61958  0.77255  0.46957  0.98155
    256   2.11049  4.59411  4.32194  3.74276  2.17514  3.29701  4.41130  2.55934  3.65208  2.79328  3.60557  4.02479  2.07495  3.68422  3.89521  2.51455  2.34001  2.66108  5.19887  3.32897    380 p x - -
          2.68618  4.42225  2.77519  2.73123  3.46354  2.40513  3.72494  3.29354  2.67741  2.69355  4.24690  2.90347  2.73739  3.18146  2.89801  2.37887  2.77519  2.98518  4.58477  3.61503
          0.00744  5.30083  6.02318  0.61958  0.77255  0.60514  0.78965
    257   2.50911  5.20240  3.23134  2.82785  4.43485  1.26972  3.74693  3.70584  2.82926  3.00550  4.01022  3.29247  4.24851  3.21927  2.71503  2.65792  3.19142  2.77768  5.70939  4.37920    381 g x - -
          2.68618  4.42225  2.77519  2.73123  3.46354  2.40513  3.72494  3.29354  2.67741  2.69355  4.24690  2.90347  2.73739  3.18146  2.89801  2.37887  2.77519  2.98518  4.58477  3.61503
          0.21073  5.30083  1.68727  0.61958  0.77255  0.48253  0.96029
    258   2.85866  5.12266  3.00224  2.69587  3.81862  2.22777  3.97938  3.06560  2.78467  3.38115  3.83905  3.10051  4.16276  3.13313  3.24664  1.62435  2.13458  3.45354  5.63057  4.29903    382 s x - -
          2.68618  4.42225  2.77519  2.73123  3.46354  2.40513  3.72494  3.29354  2.67741  2.69355  4.24690  2.90347  2.73739  3.18146  2.89801  2.37887  2.77519  2.98518  4.58477  3.61503
          0.00888  5.12465  5.84700  0.61958  0.77255  0.75149  0.63802
    259   2.66124  5.42313  2.51544  2.47584  3.60967  3.73947  3.92859  3.90674  2.60672  3.72034  4.46878  1.97275  3.69201  2.80459  2.93873  2.13864  2.54198  3.36787  5.86727  3.00664    383 n x - -
          2.68602  4.42254  2.77479  2.73117  3.46355  2.40541  3.72490  3.29367  2.67766  2.69373  4.24671  2.90289  2.73693  3.18175  2.89818  2.37915  2.77529  2.98530  4.58506  3.61413
          0.16806  1.92116  4.79662  1.30761  0.31535  0.28842  1.38407
    260   1.98109  5.40686  3.25631  2.07667  4.70049  2.85999  4.01844  3.55543  2.72500  3.08575  3.63266  2.34010  4.21714  2.70985  3.17209  2.62047  2.63478  2.87960  5.87162  3.90602    392 a x - -
          2.68618  4.42225  2.77519  2.73123  3.46354  2.40513  3.72494  3.29354  2.67741  2.69355  4.24690  2.90347  2.73739  3.18146  2.89801  2.37887  2.77519  2.98518  4.58477  3.61503
          0.00723  5.32877  6.05112  0.61958  0.77255  0.47426  0.97378
    261   2.96857  5.52134  3.28697  1.63360  4.85871  2.60109  3.99434  3.87238  1.69113  3.06693  4.56425  2.45307  4.20037  3.09341  2.77633  2.90633  3.19404  3.43818  5.95830  4.55301    393 e x - -
          2.68618  4.42225  2.77519  2.73123  3.46354  2.40513  3.72494  3.29354  2.67741  2.69355  4.24690  2.90347  2.73739  3.18146  2.89801  2.37887  2.77519  2.98518  4.58477  3.61503
          0.00720  5.33357  6.05592  0.61958  0.77255  0.48576  0.95510
    262   2.55097  4.51246  4.50296  3.96766  3.61252  4.23117  4.55220  2.26076  3.82441  2.05275  3.63099  4.30235  3.50666  4.21432  4.13524  3.32843  2.85406  1.03536  5.13458  3.95129    394 v x - -
          2.68618  4.42225  2.77519  2.73123  3.46354  2.40513  3.72494  3.29354  2.67741  2.69355  4.24690  2.90347  2.73739  3.18146  2.89801  2.37887  2.77519  2.98518  4.58477  3.61503
          0.00720  5.33357  6.05592  0.61958  0.77255  0.48576  0.95510
    263   2.86330  5.49170  3.04446  2.57073  4.81711  3.81031  3.99956  2.65439  2.51296  3.66009  4.53758  2.68792  3.50196  1.89224  3.16574  2.68643  1.73041  3.67637  5.93632  4.27061    395 t x - -
          2.68618  4.42225  2.77519  2.73123  3.46354  2.40513  3.72494  3.29354  2.67741  2.69355  4.24690  2.90347  2.73739  3.18146  2.89801  2.37887  2.77519  2.98518  4.58477  3.61503
          0.00720  5.33357  6.05592  0.61958  0.77255  0.48576  0.95510
    264   0.99255  4.54682  4.61593  4.02760  3.04840  2.98399  4.51145  2.91347  3.89746  2.09465  3.66695  4.20629  4.56617  4.10684  4.05659  3.24588  2.95335  2.51445  5.16558  3.81581    396 a x - -
          2.68618  4.42225  2.77519  2.73123  3.46354  2.40513  3.72494  3.29354  2.67741  2.69355  4.24690  2.90347  2.73739  3.18146  2.89801  2.37887  2.77519  2.98518  4.58477  3.61503
          0.00720  5.33357  6.05592  0.61958  0.77255  0.48576  0.95510
    265   2.94143  4.23769  4.79315  4.19375  2.37256  4.22255  3.65527  2.58418  3.86223  2.56629  3.61977  3.69566  3.46248  4.20914  3.64606  3.08994  3.31573  1.59013  5.11976  1.67812    397 v x - -
          2.68618  4.42225  2.77519  2.73123  3.46354  2.40513  3.72494  3.29354  2.67741  2.69355  4.24690  2.90347  2.73739  3.18146  2.89801  2.37887  2.77519  2.98518  4.58477  3.61503
          0.19792  5.33357  1.74449  0.61958  0.77255  0.48576  0.95510
    266   1.67629  4.78234  3.68370  3.04432  2.91348  2.08891  2.91762  3.30790  3.08838  2.83625  3.69363  3.56558  4.27616  3.40688  3.47989  2.77942  2.40514  3.06663  5.34980  3.72359    398 a x - -
          2.68618  4.42225  2.77519  2.73123  3.46354  2.40513  3.72494  3.29354  2.67741  2.69355  4.24690  2.90347  2.73739  3.18146  2.89801  2.37887  2.77519  2.98518  4.58477  3.61503
          0.01754  5.13748  4.46401  0.61958  0.77255  0.31578  1.30644
    267   1.43944  4.76063  3.94609  3.37949  3.90303  2.84349  4.29294  3.26424  3.33247  2.97869  3.87149  3.77845  3.63394  3.51566  3.68196  2.01427  3.13286  2.53560  2.92290  3.01341    399 a x - -
          2.68618  4.42225  2.77519  2.73123  3.46354  2.40513  3.72494  3.29354  2.67741  2.69355  4.24690  2.90347  2.73739  3.18146  2.89801  2.37887  2.77519  2.98518  4.58477  3.61503
          0.00742  5.30258  6.02493  0.61958  0.77255  0.57906  0.82194
    268   1.74914  4.44605  5.00223  4.38885  2.87673  3.21426  4.56523  2.11844  4.17999  1.63071  2.74962  4.38625  4.59713  4.31655  3.98328  3.21529  3.20367  2.40430  3.21209  3.60507    400 l x - -
          2.68618  4.42225  2.77519  2.73123  3.46354  2.40513  3.72494  3.29354  2.67741  2.69355  4.24690  2.90347  2.73739  3.18146  2.89801  2.37887  2.77519  2.98518  4.58477  3.61503
          0.00745  5.29875  6.02109  0.61958  0.77255  0.57906  0.82194
    269   1.87351  4.44402  4.86393  4.25819  1.79942  3.68856  4.52384  2.47465  4.07415  2.40368  3.56202  4.31166  3.65985  3.17821  4.13359  3.50313  3.27776  2.03017  2.79312  3.36992    401 f x - -
          2.68618  4.42225  2.77519  2.73123  3.46354  2.40513  3.72494  3.29354  2.67741  2.69355  4.24690  2.90347  2.73739  3.18146  2.89801  2.37887  2.77519  2.98518  4.58477  3.61503
          0.00772  5.26349  5.98583  0.61958  0.77255  0.43155  1.04840
    270   2.26596  4.13801  3.02604  2.84792  4.38111  2.95977  3.83305  3.06762  2.53383  2.93134  4.22563  3.03232  4.21296  3.04837  2.83492  2.27001  2.61615  3.33302  4.75892  2.26137    402 y x - -
          2.68618  4.42225  2.77519  2.73123  3.46354  2.40513  3.72494  3.29354  2.67741  2.69355  4.24690  2.90347  2.73739  3.18146  2.89801  2.37887  2.77519  2.98518  4.58477  3.61503
          0.04293  5.22439  3.30655  0.61958  0.77255  0.48576  0.95510
    271   2.27353  4.39644  4.25243  3.95166  2.42861  3.97786  4.47143  2.64334  4.01349  1.78647  3.51442  4.02381  4.51186  4.17451  4.07801  3.33610  2.72218  1.48322  5.01572  2.98734    403 v x - -
          2.68618  4.42225  2.77519  2.73123  3.46354  2.40513  3.72494  3.29354  2.67741  2.69355  4.24690  2.90347  2.73739  3.18146  2.89801  2.37887  2.77519  2.98518  4.58477  3.61503
          0.00846  5.17261  5.89496  0.61958  0.77255  0.59917  0.79688
    272   2.86637  4.23906  3.33533  3.31039  3.46794  4.01049  4.29995  2.31411  3.42326  1.29220  3.34815  3.67433  4.06914  3.79977  3.78917  2.35516  3.17116  2.43367  5.07494  3.37636    404 l x - -
          2.68618  4.42225  2.77519  2.73123  3.46354  2.40513  3.72494  3.29354  2.67741  2.69355  4.24690  2.90347  2.73739  3.18146  2.89801  2.37887  2.77519  2.98518  4.58477  3.61503
          0.00930  5.07864  5.80099  0.61958  0.77255  0.42086  1.06851
    273   2.60206  5.30823  1.98803  2.44444  4.32328  3.67833  3.86993  4.07744  2.54836  2.93427  2.57087  2.69126  3.00160  2.87764  3.10679  2.54314  2.59148  3.67898  5.76356  4.37586    405 d x - -
          2.68618  4.42225  2.77519  2.73123  3.46354  2.40513  3.72494  3.29354  2.67741  2.69355  4.24690  2.90347  2.73739  3.18146  2.89801  2.37887  2.77519  2.98518  4.58477  3.61503
          0.24885  5.02957  1.54289  0.61958  0.77255  0.48576  0.95510
    274   2.79885  5.08069  3.15074  2.15387  4.13706  1.90680  3.81081  2.83967  2.31781  3.34983  4.14457  2.98604  4.00334  2.94405  2.88201  2.42502  3.03009  3.14875  5.56634  3.98533    406 g x - -
          2.68618  4.42225  2.77519  2.73123  3.46354  2.40513  3.72494  3.29354  2.67741  2.69355  4.24690  2.90347  2.73739  3.18146  2.89801  2.37887  2.77519  2.98518  4.58477  3.61503
          0.26071  4.79311  1.50864  0.61958  0.77255  0.96301  0.48085
    275   2.25170  4.41728  3.62120  2.90767  3.55751  3.69759  3.96077  2.80396  2.84973  2.16881  3.52607  3.45110  4.07966  3.30435  3.34886  2.60336  2.04914  2.17204  5.00831  3.77721    407 t x - -
          2.68618  4.42225  2.77519  2.73123  3.46354  2.40513  3.72494  3.29354  2.67741  2.69355  4.24690  2.90347  2.73739  3.18146  2.89801  2.37887  2.77519  2.98518  4.58477  3.61503
          0.01585  4.54825  5.27059  0.61958  0.77255  1.23225  0.34480
    276   2.68443  4.34857  3.65024  2.89711  2.34980  3.68414  3.93721  2.83479  2.87441  2.55423  3.22109  3.46099  3.25978  3.31864  3.34970  2.69288  2.91637  2.61811  4.90985  2.10725    408 y x - -
          2.68582  4.42238  2.77533  2.73136  3.46367  2.40499  3.72508  3.29339  2.67754  2.69351  4.24662  2.90360  2.73753  3.18159  2.89814  2.37855  2.77533  2.98521  4.58490  3.61516
          0.92142  0.56446  3.39978  0.08661  2.48933  0.97869  0.47129
    277   2.57810  4.26394  3.85326  3.13182  3.24463  3.73596  4.02015  2.15936  3.20107  2.01411  3.37609  3.27628  4.11133  3.46781  3.47532  2.05688  2.92162  2.21325  4.87206  3.66308    410 l x - -
          2.68632  4.42239  2.77522  2.73137  3.46368  2.40527  3.72486  3.29358  2.67720  2.69369  4.24704  2.90348  2.73754  3.18151  2.89807  2.37846  2.77528  2.98467  4.58491  3.61517
          0.94418  0.50183  5.18786  0.08034  2.56135  0.91440  0.51208
    278   2.82457  5.31374  1.73577  2.23269  4.62805  2.18187  3.75196  3.81687  2.45425  3.61047  4.38495  2.59440  3.91493  2.87473  3.09220  2.59276  3.07148  3.69215  5.76605  4.33879    412 d x - -
          2.68618  4.42225  2.77519  2.73123  3.46354  2.40513  3.72494  3.29354  2.67741  2.69355  4.24690  2.90347  2.73739  3.18146  2.89801  2.37887  2.77519  2.98518  4.58477  3.61503
          0.03282  4.39222  3.91649  0.61958  0.77255  0.60691  0.78753
    279   2.13886  4.78387  3.19650  2.63921  3.99239  2.67946  3.78642  3.07634  2.50795  2.78293  3.86764  3.14028  2.41483  2.76199  3.06837  2.64402  2.94244  3.09955  5.31294  3.67536    413 a x - -
          2.68618  4.42225  2.77519  2.73123  3.46354  2.40513  3.72494  3.29354  2.67741  2.69355  4.24690  2.90347  2.73739  3.18146  2.89801  2.37887  2.77519  2.98518  4.58477  3.61503
          0.08961  4.53956  2.58978  0.61958  0.77255  0.82694  0.57516
    280   2.68084  4.93717  3.04556  2.48909  4.19706  2.48058  3.69344  3.34558  2.16723  2.89297  4.00563  2.93136  2.75500  2.71762  2.81228  2.69930  2.55544  3.28195  5.42675  4.08109    414 k x - -
          2.68618  4.42225  2.77519  2.73123  3.46354  2.40513  3.72494  3.29354  2.67741  2.69355  4.24690  2.90347  2.73739  3.18146  2.89801  2.37887  2.77519  2.98518  4.58477  3.61503
          0.01816  4.41338  5.13573  0.61958  0.77255  0.89092  0.52810
    281   2.50293  4.83056  2.78589  2.53739  4.05776  3.25193  3.71700  2.94626  2.52872  2.93664  3.55404  2.62340  3.58599  2.87632  2.37325  2.61406  2.79161  2.92494  5.34113  3.43015    415 r x - -
          2.68618  4.42225  2.77519  2.73123  3.46354  2.40513  3.72494  3.29354  2.67741  2.69355  4.24690  2.90347  2.73739  3.18146  2.89801  2.37887  2.77519  2.98518  4.58477  3.61503
          0.01814  4.41473  5.13707  0.61958  0.77255  0.91378  0.51250
    282   2.20274  5.06342  2.64455  2.21811  4.36210  3.45647  3.65509  3.81682  2.41401  3.34901  4.11799  2.78131  3.85285  2.25208  2.89824  2.46958  2.78284  2.93204  5.52550  3.76829    416 a x - -
          2.68618  4.42225  2.77519  2.73123  3.46354  2.40513  3.72494  3.29354  2.67741  2.69355  4.24690  2.90347  2.73739  3.18146  2.89801  2.37887  2.77519  2.98518  4.58477  3.61503
          0.01867  4.38586  5.10821  0.61958  0.77255  0.91378  0.51250
    283   2.72969  5.22753  2.19011  1.86325  4.55672  3.22813  3.67160  3.65055  2.21673  3.52458  4.27802  2.90129  3.86286  2.16464  2.93228  2.68577  2.96602  3.61066  5.66369  4.24915    417 e x - -
          2.68618  4.42225  2.77519  2.73123  3.46354  2.40513  3.72494  3.29354  2.67741  2.69355  4.24690  2.90347  2.73739  3.18146  2.89801  2.37887  2.77519  2.98518  4.58477  3.61503
          0.01915  4.36109  5.08344  0.61958  0.77255  0.76295  0.62790
    284   2.67401  4.41977  2.83119  2.94560  2.64774  2.30639  3.89253  2.91625  2.90681  2.41217  3.52262  3.36181  4.02294  3.21249  3.27072  2.88453  2.78592  2.28209  4.99393  3.45744    418 v x - -
          2.68620  4.42227  2.77521  2.73125  3.46355  2.40514  3.72496  3.29356  2.67742  2.69356  4.24691  2.90338  2.73741  3.18148  2.89802  2.37876  2.77521  2.98520  4.58478  3.61505
          0.04350  3.30345  5.14856  0.77358  0.61870  0.84627  0.56039
    285   2.42447  4.28741  3.26992  2.90108  3.60105  3.19289  3.89951  2.96172  2.80995  2.26131  3.72523  3.22069  3.79432  3.20969  3.11908  1.76742  2.79762  2.69647  5.08878  3.74771    422 s x - -
          2.68661  4.42075  2.77541  2.73190  3.46348  2.40597  3.72579  3.29257  2.67661  2.69339  4.24578  2.90226  2.73806  3.18095  2.89681  2.37940  2.77513  2.98547  4.58561  3.61483
          0.42428  1.06201        *  2.76781  0.06486  0.00000        *
//
