# Supplementary material for: Remote homology clustering identifies lowly conserved families of effector proteins in plant-pathogenic fungi
Source: Microb Genom. 2021 Sep 1;7(9):000637. doi: 10.1099/mgen.0.000637 (PMC8715435; doi:10.1099/mgen.0.000637)
Supplement: Supplementary material 16 [file mgen-7-0637-s0016.zip › hmms/cluster-PC_01HQ36.hmm]

HMMER3/f [3.3 | Nov 2019]
NAME  cluster-PC_01HQ36
LENG  138
ALPH  amino
RF    yes
MM    no
CONS  yes
CS    no
MAP   yes
DATE  Wed Jul 22 12:44:26 2020
NSEQ  4
EFFN  0.691406
CKSUM 828221849
STATS LOCAL MSV      -10.3774  0.71091
STATS LOCAL VITERBI  -10.9039  0.71091
STATS LOCAL FORWARD   -4.4887  0.71091
HMM          A        C        D        E        F        G        H        I        K        L        M        N        P        Q        R        S        T        V        W        Y   
            m->m     m->i     m->d     i->m     i->i     d->m     d->d
  COMPO   2.33347  3.58625  2.89060  2.83798  3.47778  2.91294  3.74495  2.87985  2.54511  2.37946  3.70184  3.13725  3.30250  3.04664  3.12580  2.60589  2.80934  2.69750  5.14038  3.83442
          2.68618  4.42225  2.77519  2.73123  3.46354  2.40513  3.72494  3.29354  2.67741  2.69355  4.24690  2.90347  2.73739  3.18146  2.89801  2.37887  2.77519  2.98518  4.58477  3.61503
          0.02743  4.00577  4.72811  0.61958  0.77255  0.00000        *
      1   3.07829  4.60704  4.19453  3.79978  3.27219  3.93453  4.50414  2.46136  3.56002  1.84834  1.14388  4.06029  4.39740  3.93404  3.74935  3.44051  3.38702  2.48256  5.12976  3.90240      1 m x - -
          2.68618  4.42225  2.77519  2.73123  3.46354  2.40513  3.72494  3.29354  2.67741  2.69355  4.24690  2.90347  2.73739  3.18146  2.89801  2.37887  2.77519  2.98518  4.58477  3.61503
          0.02743  4.00577  4.72811  0.61958  0.77255  0.48576  0.95510
      2   2.82239  4.81793  3.09490  2.67588  3.34588  3.54007  3.66226  3.42298  2.49578  2.95930  3.91954  3.13297  3.97414  1.68663  2.82722  2.87867  3.06035  3.17336  4.82537  2.50116      2 q x - -
          2.68618  4.42225  2.77519  2.73123  3.46354  2.40513  3.72494  3.29354  2.67741  2.69355  4.24690  2.90347  2.73739  3.18146  2.89801  2.37887  2.77519  2.98518  4.58477  3.61503
          0.02743  4.00577  4.72811  0.61958  0.77255  0.48576  0.95510
      3   2.80943  4.72857  3.32310  2.77798  3.14229  3.61270  2.69280  3.33714  2.46512  2.91466  3.83395  3.20138  3.99554  2.98131  2.26922  2.89046  3.02847  3.08314  4.63868  2.07282      3 y x - -
          2.68618  4.42225  2.77519  2.73123  3.46354  2.40513  3.72494  3.29354  2.67741  2.69355  4.24690  2.90347  2.73739  3.18146  2.89801  2.37887  2.77519  2.98518  4.58477  3.61503
          0.02743  4.00577  4.72811  0.61958  0.77255  0.48576  0.95510
      4   2.73083  4.87497  2.83698  2.51790  4.25663  3.34849  3.75370  3.73987  2.45397  3.29127  4.16987  3.00506  2.63212  1.58210  2.81063  2.76221  3.01830  3.39072  5.47003  4.15038      4 q x - -
          2.68618  4.42225  2.77519  2.73123  3.46354  2.40513  3.72494  3.29354  2.67741  2.69355  4.24690  2.90347  2.73739  3.18146  2.89801  2.37887  2.77519  2.98518  4.58477  3.61503
          0.02743  4.00577  4.72811  0.61958  0.77255  0.48576  0.95510
      5   3.12993  4.47877  4.67280  4.16266  2.31829  4.33432  4.55139  1.26351  4.03668  1.76189  3.11413  4.34812  4.61959  4.20268  4.18167  3.69493  3.37420  2.01270  4.91671  3.56138      5 i x - -
          2.68618  4.42225  2.77519  2.73123  3.46354  2.40513  3.72494  3.29354  2.67741  2.69355  4.24690  2.90347  2.73739  3.18146  2.89801  2.37887  2.77519  2.98518  4.58477  3.61503
          0.02743  4.00577  4.72811  0.61958  0.77255  0.48576  0.95510
      6   3.14189  4.44751  4.82601  4.29248  3.39557  4.49507  4.94207  1.34343  4.17762  1.57730  3.19567  4.52878  4.74731  4.38581  4.35197  3.85676  3.38696  1.47399  5.38793  4.23424      6 i x - -
          2.68618  4.42225  2.77519  2.73123  3.46354  2.40513  3.72494  3.29354  2.67741  2.69355  4.24690  2.90347  2.73739  3.18146  2.89801  2.37887  2.77519  2.98518  4.58477  3.61503
          0.02743  4.00577  4.72811  0.61958  0.77255  0.48576  0.95510
      7   3.19975  4.52529  4.76804  4.25818  3.29458  4.48343  4.88839  1.18956  4.08670  1.48521  3.13369  4.50741  4.74339  4.32845  4.25695  3.86515  3.44794  1.84702  5.31176  4.12405      7 i x - -
          2.68618  4.42225  2.77519  2.73123  3.46354  2.40513  3.72494  3.29354  2.67741  2.69355  4.24690  2.90347  2.73739  3.18146  2.89801  2.37887  2.77519  2.98518  4.58477  3.61503
          0.02743  4.00577  4.72811  0.61958  0.77255  0.48576  0.95510
      8   3.30725  4.73098  4.40301  4.04516  3.19084  4.15035  4.65919  2.40397  3.81159  0.72695  3.17521  4.30765  4.56389  4.14794  3.96517  3.73928  3.59606  2.47559  5.11674  3.87027      8 l x - -
          2.68618  4.42225  2.77519  2.73123  3.46354  2.40513  3.72494  3.29354  2.67741  2.69355  4.24690  2.90347  2.73739  3.18146  2.89801  2.37887  2.77519  2.98518  4.58477  3.61503
          0.02743  4.00577  4.72811  0.61958  0.77255  0.48576  0.95510
      9   3.30725  4.73098  4.40301  4.04516  3.19084  4.15035  4.65919  2.40397  3.81159  0.72695  3.17521  4.30765  4.56389  4.14794  3.96517  3.73928  3.59606  2.47559  5.11674  3.87027      9 l x - -
          2.68618  4.42225  2.77519  2.73123  3.46354  2.40513  3.72494  3.29354  2.67741  2.69355  4.24690  2.90347  2.73739  3.18146  2.89801  2.37887  2.77519  2.98518  4.58477  3.61503
          0.02743  4.00577  4.72811  0.61958  0.77255  0.48576  0.95510
     10   3.13337  4.53865  4.57319  4.07139  3.22302  4.28942  4.72659  2.06417  3.89676  1.07037  3.07566  4.32713  4.60902  4.14806  4.08028  3.66978  3.39642  1.70543  5.21286  4.03391     10 l x - -
          2.68618  4.42225  2.77519  2.73123  3.46354  2.40513  3.72494  3.29354  2.67741  2.69355  4.24690  2.90347  2.73739  3.18146  2.89801  2.37887  2.77519  2.98518  4.58477  3.61503
          0.02743  4.00577  4.72811  0.61958  0.77255  0.48576  0.95510
     11   1.66073  4.22665  3.91982  3.51389  3.76268  3.40717  4.38633  2.37234  3.43808  2.57640  3.67029  3.67855  4.03383  3.74741  3.70049  2.82776  2.91885  1.48943  5.38173  4.16257     11 v x - -
          2.68618  4.42225  2.77519  2.73123  3.46354  2.40513  3.72494  3.29354  2.67741  2.69355  4.24690  2.90347  2.73739  3.18146  2.89801  2.37887  2.77519  2.98518  4.58477  3.61503
          0.02743  4.00577  4.72811  0.61958  0.77255  0.48576  0.95510
     12   2.35579  4.22598  3.52300  3.15330  3.91262  3.13164  4.14030  3.08996  3.11207  2.96461  3.91382  3.36764  3.80739  3.44553  3.41692  1.38030  2.78653  2.10719  5.36927  4.10518     12 s x - -
          2.68618  4.42225  2.77519  2.73123  3.46354  2.40513  3.72494  3.29354  2.67741  2.69355  4.24690  2.90347  2.73739  3.18146  2.89801  2.37887  2.77519  2.98518  4.58477  3.61503
          0.02743  4.00577  4.72811  0.61958  0.77255  0.48576  0.95510
     13   3.31155  4.66500  4.69932  4.19992  2.14131  4.42848  4.44444  2.31688  4.05531  0.95739  2.96173  4.38878  4.66746  4.17218  4.17873  3.79653  3.54184  2.43697  4.71126  3.29861     13 l x - -
          2.68618  4.42225  2.77519  2.73123  3.46354  2.40513  3.72494  3.29354  2.67741  2.69355  4.24690  2.90347  2.73739  3.18146  2.89801  2.37887  2.77519  2.98518  4.58477  3.61503
          0.02743  4.00577  4.72811  0.61958  0.77255  0.48576  0.95510
     14   1.84968  4.29501  3.93163  3.42102  3.50495  3.68822  4.25933  2.24852  3.32219  1.91164  3.40714  3.70681  4.16009  3.63090  3.60466  3.03417  2.98998  1.78584  5.16105  3.94551     14 v x - -
          2.68618  4.42225  2.77519  2.73123  3.46354  2.40513  3.72494  3.29354  2.67741  2.69355  4.24690  2.90347  2.73739  3.18146  2.89801  2.37887  2.77519  2.98518  4.58477  3.61503
          0.02743  4.00577  4.72811  0.61958  0.77255  0.48576  0.95510
     15   0.83750  4.26302  3.60186  3.40130  4.18888  3.08360  4.40705  3.33463  3.42108  3.20991  4.22856  3.51596  3.83561  3.75036  3.66125  2.61291  2.89960  2.96589  5.60269  4.41831     15 a x - -
          2.68618  4.42225  2.77519  2.73123  3.46354  2.40513  3.72494  3.29354  2.67741  2.69355  4.24690  2.90347  2.73739  3.18146  2.89801  2.37887  2.77519  2.98518  4.58477  3.61503
          0.02743  4.00577  4.72811  0.61958  0.77255  0.48576  0.95510
     16   2.30000  4.26627  4.24997  3.68403  2.49215  3.96434  4.27411  1.89154  3.57575  1.66614  3.11025  3.92886  4.29748  3.79170  3.77456  3.26877  3.05835  2.10623  4.88708  3.67876     16 l x - -
          2.68618  4.42225  2.77519  2.73123  3.46354  2.40513  3.72494  3.29354  2.67741  2.69355  4.24690  2.90347  2.73739  3.18146  2.89801  2.37887  2.77519  2.98518  4.58477  3.61503
          0.02743  4.00577  4.72811  0.61958  0.77255  0.48576  0.95510
     17   2.46083  4.27016  3.45065  2.97050  2.64206  3.32102  3.91148  2.96040  2.93568  2.69259  3.61112  3.29961  3.85907  3.24622  3.27606  1.86779  2.27462  2.69159  5.01355  3.71777     17 s x - -
          2.68618  4.42225  2.77519  2.73123  3.46354  2.40513  3.72494  3.29354  2.67741  2.69355  4.24690  2.90347  2.73739  3.18146  2.89801  2.37887  2.77519  2.98518  4.58477  3.61503
          0.02743  4.00577  4.72811  0.61958  0.77255  0.48576  0.95510
     18   2.60800  4.58622  3.11080  2.62481  3.81493  3.42528  3.72754  2.56532  2.52793  2.84712  3.74105  3.08806  3.86635  2.10879  2.90352  2.29264  2.86550  2.90076  5.17251  3.87893     18 q x - -
          2.68618  4.42225  2.77519  2.73123  3.46354  2.40513  3.72494  3.29354  2.67741  2.69355  4.24690  2.90347  2.73739  3.18146  2.89801  2.37887  2.77519  2.98518  4.58477  3.61503
          0.02743  4.00577  4.72811  0.61958  0.77255  0.48576  0.95510
     19   2.06729  4.57805  2.96054  2.58786  4.15678  3.22288  3.80099  3.56978  2.61338  3.19775  4.03374  3.02985  3.78511  2.35347  3.01236  1.81390  2.84188  3.18453  5.43606  4.13276     19 s x - -
          2.68618  4.42225  2.77519  2.73123  3.46354  2.40513  3.72494  3.29354  2.67741  2.69355  4.24690  2.90347  2.73739  3.18146  2.89801  2.37887  2.77519  2.98518  4.58477  3.61503
          0.02743  4.00577  4.72811  0.61958  0.77255  0.48576  0.95510
     20   0.83750  4.26302  3.60186  3.40130  4.18888  3.08360  4.40705  3.33463  3.42108  3.20991  4.22856  3.51596  3.83561  3.75036  3.66125  2.61291  2.89960  2.96589  5.60269  4.41831     20 a x - -
          2.68618  4.42225  2.77519  2.73123  3.46354  2.40513  3.72494  3.29354  2.67741  2.69355  4.24690  2.90347  2.73739  3.18146  2.89801  2.37887  2.77519  2.98518  4.58477  3.61503
          0.02743  4.00577  4.72811  0.61958  0.77255  0.48576  0.95510
     21   2.79124  5.30435  1.97237  1.84364  4.60835  3.26887  3.67932  4.10170  2.57598  3.60249  4.40337  2.22834  2.74399  2.81973  3.11939  2.71542  3.05338  3.68225  5.76441  4.30976     21 e x - -
          2.68618  4.42225  2.77519  2.73123  3.46354  2.40513  3.72494  3.29354  2.67741  2.69355  4.24690  2.90347  2.73739  3.18146  2.89801  2.37887  2.77519  2.98518  4.58477  3.61503
          0.15191  4.00577  2.09783  0.61958  0.77255  0.48576  0.95510
     22   2.33428  4.27107  3.20488  2.89658  4.06752  3.04782  4.00943  3.37050  2.89904  3.10584  4.01696  3.18980  1.85635  3.26336  3.22625  2.49570  2.03806  2.98151  5.43000  4.18625     22 p x - -
          2.68575  4.42257  2.77552  2.73155  3.46386  2.40545  3.72527  3.29386  2.67773  2.69362  4.24722  2.90379  2.73509  3.18137  2.89833  2.37919  2.77470  2.98516  4.58509  3.61535
          0.33433  1.29390  4.60721  1.95819  0.15212  0.42146  1.06737
     23   2.27709  5.07876  2.24959  2.27700  4.38923  3.33676  3.61750  3.84380  2.08239  3.37183  4.16234  2.82461  3.79548  2.32343  2.86324  2.64959  2.92350  3.45609  5.54395  4.15485     39 k x - -
          2.68618  4.42225  2.77519  2.73123  3.46354  2.40513  3.72494  3.29354  2.67741  2.69355  4.24690  2.90347  2.73739  3.18146  2.89801  2.37887  2.77519  2.98518  4.58477  3.61503
          0.02743  4.00577  4.72811  0.61958  0.77255  0.48576  0.95510
     24   2.55240  4.69212  2.39592  2.45535  4.06947  3.30745  3.69966  3.46499  2.54591  3.10130  3.92912  2.95281  2.87256  2.86941  3.00425  2.22246  2.83307  2.54474  5.35675  4.02723     40 s x - -
          2.68618  4.42225  2.77519  2.73123  3.46354  2.40513  3.72494  3.29354  2.67741  2.69355  4.24690  2.90347  2.73739  3.18146  2.89801  2.37887  2.77519  2.98518  4.58477  3.61503
          0.02743  4.00577  4.72811  0.61958  0.77255  0.48576  0.95510
     25   2.63110  4.75891  3.01138  2.49687  4.03549  3.41969  3.64320  3.42819  2.07199  3.04247  3.87827  2.99160  3.83511  2.38294  2.74770  2.29880  2.86888  2.58423  5.28419  3.98023     41 k x - -
          2.68618  4.42225  2.77519  2.73123  3.46354  2.40513  3.72494  3.29354  2.67741  2.69355  4.24690  2.90347  2.73739  3.18146  2.89801  2.37887  2.77519  2.98518  4.58477  3.61503
          0.02743  4.00577  4.72811  0.61958  0.77255  0.48576  0.95510
     26   3.30725  4.73098  4.40301  4.04516  3.19084  4.15035  4.65919  2.40397  3.81159  0.72695  3.17521  4.30765  4.56389  4.14794  3.96517  3.73928  3.59606  2.47559  5.11674  3.87027     42 l x - -
          2.68618  4.42225  2.77519  2.73123  3.46354  2.40513  3.72494  3.29354  2.67741  2.69355  4.24690  2.90347  2.73739  3.18146  2.89801  2.37887  2.77519  2.98518  4.58477  3.61503
          0.02743  4.00577  4.72811  0.61958  0.77255  0.48576  0.95510
     27   2.93692  4.67032  3.55879  3.41827  4.39929  3.35037  4.48346  3.98061  3.48730  3.59235  4.64898  3.71078  0.61328  3.87201  3.71637  3.10894  3.38931  3.61052  5.54772  4.52229     43 P x - -
          2.68618  4.42225  2.77519  2.73123  3.46354  2.40513  3.72494  3.29354  2.67741  2.69355  4.24690  2.90347  2.73739  3.18146  2.89801  2.37887  2.77519  2.98518  4.58477  3.61503
          0.02743  4.00577  4.72811  0.61958  0.77255  0.48576  0.95510
     28   2.23686  5.28119  1.64641  1.82235  4.60186  3.25395  3.72038  4.06483  2.65724  3.60683  4.43219  2.73831  3.82266  2.87449  3.20776  2.74817  3.09514  3.66217  5.79236  4.33985     44 d x - -
          2.68618  4.42225  2.77519  2.73123  3.46354  2.40513  3.72494  3.29354  2.67741  2.69355  4.24690  2.90347  2.73739  3.18146  2.89801  2.37887  2.77519  2.98518  4.58477  3.61503
          0.02743  4.00577  4.72811  0.61958  0.77255  0.48576  0.95510
     29   2.27009  4.21449  3.37411  3.07793  4.23087  2.99171  4.16134  3.58884  3.09903  3.32413  4.18167  3.27981  3.71917  3.42652  3.41388  1.27534  2.04671  3.10497  5.58720  4.34936     45 s x - -
          2.68618  4.42225  2.77519  2.73123  3.46354  2.40513  3.72494  3.29354  2.67741  2.69355  4.24690  2.90347  2.73739  3.18146  2.89801  2.37887  2.77519  2.98518  4.58477  3.61503
          0.02743  4.00577  4.72811  0.61958  0.77255  0.48576  0.95510
     30   3.51763  4.77740  4.64827  4.29571  1.06037  4.32538  3.54054  3.16133  4.11049  2.47777  3.74507  4.08378  4.64052  4.11115  4.14216  3.70513  3.74329  3.10927  2.36061  1.98213     46 f x - -
          2.68618  4.42225  2.77519  2.73123  3.46354  2.40513  3.72494  3.29354  2.67741  2.69355  4.24690  2.90347  2.73739  3.18146  2.89801  2.37887  2.77519  2.98518  4.58477  3.61503
          0.02743  4.00577  4.72811  0.61958  0.77255  0.48576  0.95510
     31   2.37159  4.30030  3.32548  2.99480  4.11245  3.09951  4.08229  3.41692  2.98689  3.15652  4.05584  3.26928  2.48293  3.34140  3.31289  2.53951  1.40167  3.02276  5.47801  4.24210     47 t x - -
          2.68618  4.42225  2.77519  2.73123  3.46354  2.40513  3.72494  3.29354  2.67741  2.69355  4.24690  2.90347  2.73739  3.18146  2.89801  2.37887  2.77519  2.98518  4.58477  3.61503
          0.02743  4.00577  4.72811  0.61958  0.77255  0.48576  0.95510
     32   2.74615  0.70596  4.29406  4.06528  4.02784  3.33951  4.68322  3.19536  3.89349  3.10410  4.23033  4.01687  4.05683  4.23423  3.99368  3.01782  3.22427  2.93055  5.41403  4.31415     48 c x - -
          2.68618  4.42225  2.77519  2.73123  3.46354  2.40513  3.72494  3.29354  2.67741  2.69355  4.24690  2.90347  2.73739  3.18146  2.89801  2.37887  2.77519  2.98518  4.58477  3.61503
          0.02743  4.00577  4.72811  0.61958  0.77255  0.48576  0.95510
     33   2.96547  5.15591  3.08779  2.61999  4.53950  3.55514  3.63598  3.94134  1.28860  3.40875  4.27457  3.07878  3.97602  2.21214  2.27991  2.94955  3.16400  3.60948  5.48874  4.25121     49 k x - -
          2.68618  4.42225  2.77519  2.73123  3.46354  2.40513  3.72494  3.29354  2.67741  2.69355  4.24690  2.90347  2.73739  3.18146  2.89801  2.37887  2.77519  2.98518  4.58477  3.61503
          0.02743  4.00577  4.72811  0.61958  0.77255  0.48576  0.95510
     34   1.75203  4.18463  3.36210  3.06720  4.33132  2.13613  4.17928  3.75324  3.15506  3.42804  4.24196  3.25793  3.68216  3.43361  3.49240  1.50947  2.70373  3.19335  5.65897  4.43772     50 s x - -
          2.68618  4.42225  2.77519  2.73123  3.46354  2.40513  3.72494  3.29354  2.67741  2.69355  4.24690  2.90347  2.73739  3.18146  2.89801  2.37887  2.77519  2.98518  4.58477  3.61503
          0.02743  4.00577  4.72811  0.61958  0.77255  0.48576  0.95510
     35   1.81185  4.26186  3.24358  2.94135  4.28498  1.75784  4.09476  3.69460  3.03933  3.36547  4.19106  3.20711  2.44563  3.33385  3.39954  2.44137  2.74160  3.18442  5.60479  4.36607     51 g x - -
          2.68618  4.42225  2.77519  2.73123  3.46354  2.40513  3.72494  3.29354  2.67741  2.69355  4.24690  2.90347  2.73739  3.18146  2.89801  2.37887  2.77519  2.98518  4.58477  3.61503
          0.29095  4.00577  1.45142  0.61958  0.77255  0.48576  0.95510
     36   2.96581  4.40703  4.28253  3.75005  3.14086  4.10912  4.47123  1.66350  3.58333  1.63280  2.25433  4.05308  4.42020  3.86470  3.80508  3.45206  3.21446  1.97222  5.07047  3.89369     52 l x - -
          2.68599  4.42232  2.77498  2.73130  3.46361  2.40520  3.72501  3.29361  2.67697  2.69362  4.24697  2.90353  2.73746  3.18153  2.89808  2.37894  2.77526  2.98525  4.58484  3.61510
          0.20142  1.76599  4.47271  1.09591  0.40682  0.69697  0.68934
     37   2.86580  4.81548  3.03338  2.68387  4.17372  3.36365  3.70295  3.59635  1.22019  3.19075  4.16331  3.11213  3.87642  2.90481  2.42540  2.91851  3.13069  3.31258  5.28250  4.07913     57 k x - -
          2.68618  4.42225  2.77519  2.73123  3.46354  2.40513  3.72494  3.29354  2.67741  2.69355  4.24690  2.90347  2.73739  3.18146  2.89801  2.37887  2.77519  2.98518  4.58477  3.61503
          0.03555  3.75037  4.47271  0.61958  0.77255  0.37326  1.16630
     38   2.06837  4.76146  2.08448  2.39996  4.40753  1.94180  3.82848  3.84032  2.76026  3.45032  4.27620  2.89810  3.78076  3.00661  3.24975  2.62180  2.93443  3.40630  5.66351  4.30113     58 g x - -
          2.68618  4.42225  2.77519  2.73123  3.46354  2.40513  3.72494  3.29354  2.67741  2.69355  4.24690  2.90347  2.73739  3.18146  2.89801  2.37887  2.77519  2.98518  4.58477  3.61503
          0.02743  4.00577  4.72811  0.61958  0.77255  0.48576  0.95510
     39   2.83730  5.08755  2.76616  2.44979  4.46032  3.40441  3.68004  3.91627  1.62550  3.43953  4.28312  1.91703  3.89546  2.83146  2.59484  2.82135  3.08523  3.55112  5.54549  4.22613     59 k x - -
          2.68618  4.42225  2.77519  2.73123  3.46354  2.40513  3.72494  3.29354  2.67741  2.69355  4.24690  2.90347  2.73739  3.18146  2.89801  2.37887  2.77519  2.98518  4.58477  3.61503
          0.02743  4.00577  4.72811  0.61958  0.77255  0.48576  0.95510
     40   2.68569  5.03019  2.66967  2.00615  4.35845  2.64533  3.63351  3.80272  2.07103  3.34285  4.14378  2.85043  2.84836  2.76969  2.84331  2.66596  2.93246  3.42526  5.52280  4.15193     60 e x - -
          2.68618  4.42225  2.77519  2.73123  3.46354  2.40513  3.72494  3.29354  2.67741  2.69355  4.24690  2.90347  2.73739  3.18146  2.89801  2.37887  2.77519  2.98518  4.58477  3.61503
          0.02743  4.00577  4.72811  0.61958  0.77255  0.48576  0.95510
     41   2.64627  4.55877  3.25206  2.72662  3.79072  3.48571  3.75582  3.04525  2.13209  2.31335  3.69547  3.16684  3.91202  2.97670  2.82623  2.77736  2.06644  2.80253  5.15612  3.89464     61 t x - -
          2.68618  4.42225  2.77519  2.73123  3.46354  2.40513  3.72494  3.29354  2.67741  2.69355  4.24690  2.90347  2.73739  3.18146  2.89801  2.37887  2.77519  2.98518  4.58477  3.61503
          0.02743  4.00577  4.72811  0.61958  0.77255  0.48576  0.95510
     42   1.79289  4.17651  3.47602  3.10700  4.15356  3.00074  4.14252  3.48280  3.10651  3.22555  4.07211  3.29647  3.71212  3.41140  3.43089  1.90660  1.67485  3.02363  5.51799  4.30082     62 t x - -
          2.68618  4.42225  2.77519  2.73123  3.46354  2.40513  3.72494  3.29354  2.67741  2.69355  4.24690  2.90347  2.73739  3.18146  2.89801  2.37887  2.77519  2.98518  4.58477  3.61503
          0.02743  4.00577  4.72811  0.61958  0.77255  0.48576  0.95510
     43   3.15011  4.94103  3.26456  3.03956  3.38487  3.56605  0.88981  3.87363  2.87929  3.35012  4.40479  3.44283  4.12676  3.40801  3.13616  3.22008  3.45870  3.60630  4.84782  3.33233     63 h x - -
          2.68618  4.42225  2.77519  2.73123  3.46354  2.40513  3.72494  3.29354  2.67741  2.69355  4.24690  2.90347  2.73739  3.18146  2.89801  2.37887  2.77519  2.98518  4.58477  3.61503
          0.02743  4.00577  4.72811  0.61958  0.77255  0.48576  0.95510
     44   2.48906  4.33379  3.55131  3.31169  4.09136  3.16811  4.31821  3.23492  3.25729  3.09364  4.13703  3.49821  3.88303  3.64583  3.50839  2.69200  0.96446  2.91545  5.51738  4.30854     64 t x - -
          2.68618  4.42225  2.77519  2.73123  3.46354  2.40513  3.72494  3.29354  2.67741  2.69355  4.24690  2.90347  2.73739  3.18146  2.89801  2.37887  2.77519  2.98518  4.58477  3.61503
          0.02743  4.00577  4.72811  0.61958  0.77255  0.48576  0.95510
     45   3.43200  4.79524  4.42150  4.16284  0.81647  4.08744  3.94245  2.94099  4.06691  2.28107  3.65245  4.17139  4.54421  4.19854  4.15364  3.69404  3.73379  2.94121  4.15489  2.50638     65 f x - -
          2.68618  4.42225  2.77519  2.73123  3.46354  2.40513  3.72494  3.29354  2.67741  2.69355  4.24690  2.90347  2.73739  3.18146  2.89801  2.37887  2.77519  2.98518  4.58477  3.61503
          0.02743  4.00577  4.72811  0.61958  0.77255  0.48576  0.95510
     46   2.64750  4.76337  3.03617  2.50431  3.98019  3.44816  3.63077  3.40213  2.06404  3.01044  3.84994  2.99977  3.84570  2.39190  2.72297  2.69689  2.43849  3.10086  5.24071  2.99994     66 k x - -
          2.68618  4.42225  2.77519  2.73123  3.46354  2.40513  3.72494  3.29354  2.67741  2.69355  4.24690  2.90347  2.73739  3.18146  2.89801  2.37887  2.77519  2.98518  4.58477  3.61503
          0.02743  4.00577  4.72811  0.61958  0.77255  0.48576  0.95510
     47   1.43192  4.16776  3.40062  3.10289  4.30845  2.13004  4.19497  3.72241  3.18158  3.40603  4.22370  3.27576  3.68201  3.45764  3.51050  1.84881  2.69845  3.17034  5.64497  4.43002     67 a x - -
          2.68618  4.42225  2.77519  2.73123  3.46354  2.40513  3.72494  3.29354  2.67741  2.69355  4.24690  2.90347  2.73739  3.18146  2.89801  2.37887  2.77519  2.98518  4.58477  3.61503
          0.02743  4.00577  4.72811  0.61958  0.77255  0.48576  0.95510
     48   2.91033  5.18839  2.78405  2.01003  4.55938  3.45426  3.66150  3.95874  1.37106  3.46215  4.31141  2.96187  3.92255  2.80422  2.50219  2.87597  3.13284  3.60698  5.57128  4.27974     68 k x - -
          2.68618  4.42225  2.77519  2.73123  3.46354  2.40513  3.72494  3.29354  2.67741  2.69355  4.24690  2.90347  2.73739  3.18146  2.89801  2.37887  2.77519  2.98518  4.58477  3.61503
          0.02743  4.00577  4.72811  0.61958  0.77255  0.48576  0.95510
     49   2.92771  5.41040  1.25126  2.13806  4.72803  3.21601  3.80006  4.29328  2.83278  3.81620  4.67944  2.08471  3.85172  2.97810  3.41944  2.83182  3.23554  3.86298  5.94104  4.44253     69 d x - -
          2.68618  4.42225  2.77519  2.73123  3.46354  2.40513  3.72494  3.29354  2.67741  2.69355  4.24690  2.90347  2.73739  3.18146  2.89801  2.37887  2.77519  2.98518  4.58477  3.61503
          0.02743  4.00577  4.72811  0.61958  0.77255  0.48576  0.95510
     50   2.74615  0.70596  4.29406  4.06528  4.02784  3.33951  4.68322  3.19536  3.89349  3.10410  4.23033  4.01687  4.05683  4.23423  3.99368  3.01782  3.22427  2.93055  5.41403  4.31415     70 c x - -
          2.68618  4.42225  2.77519  2.73123  3.46354  2.40513  3.72494  3.29354  2.67741  2.69355  4.24690  2.90347  2.73739  3.18146  2.89801  2.37887  2.77519  2.98518  4.58477  3.61503
          0.02743  4.00577  4.72811  0.61958  0.77255  0.48576  0.95510
     51   2.67219  4.27660  3.86419  3.32444  3.43084  3.68763  4.14782  2.32705  3.22092  2.23757  2.57608  3.63516  4.12051  3.52643  3.50677  3.00506  2.02205  1.86577  5.04878  3.84332     71 v x - -
          2.68618  4.42225  2.77519  2.73123  3.46354  2.40513  3.72494  3.29354  2.67741  2.69355  4.24690  2.90347  2.73739  3.18146  2.89801  2.37887  2.77519  2.98518  4.58477  3.61503
          0.02743  4.00577  4.72811  0.61958  0.77255  0.48576  0.95510
     52   3.05517  5.16418  3.44676  2.79837  4.61605  3.66311  3.62192  3.96839  1.19980  3.41332  4.28708  3.20132  4.03821  2.75846  1.75733  3.05139  3.22492  3.65047  5.45508  4.28589     72 k x - -
          2.68610  4.42242  2.77509  2.73114  3.46260  2.40511  3.72512  3.29324  2.67758  2.69372  4.24707  2.90364  2.73757  3.18164  2.89786  2.37885  2.77509  2.98536  4.58494  3.61520
          0.15191  2.02427  4.72811  1.81826  0.17711  0.48576  0.95510
     53   0.83750  4.26302  3.60186  3.40130  4.18888  3.08360  4.40705  3.33463  3.42108  3.20991  4.22856  3.51596  3.83561  3.75036  3.66125  2.61291  2.89960  2.96589  5.60269  4.41831     83 a x - -
          2.68618  4.42225  2.77519  2.73123  3.46354  2.40513  3.72494  3.29354  2.67741  2.69355  4.24690  2.90347  2.73739  3.18146  2.89801  2.37887  2.77519  2.98518  4.58477  3.61503
          0.02743  4.00577  4.72811  0.61958  0.77255  0.48576  0.95510
     54   1.87773  4.28195  4.10909  3.59309  3.55163  3.81969  4.40056  1.75153  3.50527  2.29709  3.43146  3.85861  4.26936  3.79648  3.77508  3.16760  3.04195  1.62694  5.23839  4.02672     84 v x - -
          2.68618  4.42225  2.77519  2.73123  3.46354  2.40513  3.72494  3.29354  2.67741  2.69355  4.24690  2.90347  2.73739  3.18146  2.89801  2.37887  2.77519  2.98518  4.58477  3.61503
          0.02743  4.00577  4.72811  0.61958  0.77255  0.48576  0.95510
     55   2.27182  5.16531  2.13617  1.93002  4.47044  3.30903  3.63829  3.93607  2.10697  3.45624  4.24827  2.78481  3.79798  2.77044  2.96224  2.67040  2.96816  3.53698  5.62561  4.21106     85 e x - -
          2.68618  4.42225  2.77519  2.73123  3.46354  2.40513  3.72494  3.29354  2.67741  2.69355  4.24690  2.90347  2.73739  3.18146  2.89801  2.37887  2.77519  2.98518  4.58477  3.61503
          0.02743  4.00577  4.72811  0.61958  0.77255  0.48576  0.95510
     56   3.17418  4.54001  4.66751  4.10847  1.86272  4.34321  4.47453  2.29273  3.97560  1.30125  2.24665  4.31747  4.57489  4.08668  4.09978  3.66962  3.39458  2.39999  4.81100  3.52626     86 l x - -
          2.68618  4.42225  2.77519  2.73123  3.46354  2.40513  3.72494  3.29354  2.67741  2.69355  4.24690  2.90347  2.73739  3.18146  2.89801  2.37887  2.77519  2.98518  4.58477  3.61503
          0.02743  4.00577  4.72811  0.61958  0.77255  0.48576  0.95510
     57   3.30725  4.73098  4.40301  4.04516  3.19084  4.15035  4.65919  2.40397  3.81159  0.72695  3.17521  4.30765  4.56389  4.14794  3.96517  3.73928  3.59606  2.47559  5.11674  3.87027     87 l x - -
          2.68618  4.42225  2.77519  2.73123  3.46354  2.40513  3.72494  3.29354  2.67741  2.69355  4.24690  2.90347  2.73739  3.18146  2.89801  2.37887  2.77519  2.98518  4.58477  3.61503
          0.02743  4.00577  4.72811  0.61958  0.77255  0.48576  0.95510
     58   0.83750  4.26302  3.60186  3.40130  4.18888  3.08360  4.40705  3.33463  3.42108  3.20991  4.22856  3.51596  3.83561  3.75036  3.66125  2.61291  2.89960  2.96589  5.60269  4.41831     88 a x - -
          2.68618  4.42225  2.77519  2.73123  3.46354  2.40513  3.72494  3.29354  2.67741  2.69355  4.24690  2.90347  2.73739  3.18146  2.89801  2.37887  2.77519  2.98518  4.58477  3.61503
          0.02743  4.00577  4.72811  0.61958  0.77255  0.48576  0.95510
     59   3.09763  5.06292  3.28224  2.88098  4.47988  3.57079  3.83892  3.91794  0.86945  3.45483  4.41078  3.29895  4.06311  3.02406  2.46492  3.13187  3.34183  3.61881  5.48105  4.31376     89 k x - -
          2.68618  4.42225  2.77519  2.73123  3.46354  2.40513  3.72494  3.29354  2.67741  2.69355  4.24690  2.90347  2.73739  3.18146  2.89801  2.37887  2.77519  2.98518  4.58477  3.61503
          0.02743  4.00577  4.72811  0.61958  0.77255  0.48576  0.95510
     60   2.83840  4.59894  3.53933  3.45652  4.59319  0.55016  4.56714  4.22670  3.65582  3.86366  4.84165  3.70386  3.99428  3.96957  3.87576  3.01440  3.33003  3.72930  5.65159  4.70014     90 G x - -
          2.68618  4.42225  2.77519  2.73123  3.46354  2.40513  3.72494  3.29354  2.67741  2.69355  4.24690  2.90347  2.73739  3.18146  2.89801  2.37887  2.77519  2.98518  4.58477  3.61503
          0.02743  4.00577  4.72811  0.61958  0.77255  0.48576  0.95510
     61   2.68903  5.03176  2.23723  2.31168  4.36753  3.33590  3.64238  3.79767  1.81570  3.35299  4.15848  2.85046  3.80860  2.77968  2.85929  2.66961  2.42328  3.42147  5.53602  4.16147     91 k x - -
          2.68618  4.42225  2.77519  2.73123  3.46354  2.40513  3.72494  3.29354  2.67741  2.69355  4.24690  2.90347  2.73739  3.18146  2.89801  2.37887  2.77519  2.98518  4.58477  3.61503
          0.02743  4.00577  4.72811  0.61958  0.77255  0.48576  0.95510
     62   2.02828  4.37804  3.21093  2.76169  3.92097  3.22031  3.86773  3.26199  2.77101  2.97749  3.83392  2.46108  3.78523  3.09910  3.16214  2.12047  2.77265  2.33094  5.28243  4.01567     92 a x - -
          2.68618  4.42225  2.77519  2.73123  3.46354  2.40513  3.72494  3.29354  2.67741  2.69355  4.24690  2.90347  2.73739  3.18146  2.89801  2.37887  2.77519  2.98518  4.58477  3.61503
          0.02743  4.00577  4.72811  0.61958  0.77255  0.48576  0.95510
     63   1.82662  4.25692  3.28363  2.94690  4.22491  3.01650  4.07104  3.62305  3.00050  3.30337  4.13477  3.21235  1.94562  3.31059  3.35649  1.93195  2.73375  3.13773  5.55604  4.31265     93 a x - -
          2.68618  4.42225  2.77519  2.73123  3.46354  2.40513  3.72494  3.29354  2.67741  2.69355  4.24690  2.90347  2.73739  3.18146  2.89801  2.37887  2.77519  2.98518  4.58477  3.61503
          0.02743  4.00577  4.72811  0.61958  0.77255  0.48576  0.95510
     64   2.54875  4.63398  3.01389  2.58223  4.14702  3.28630  3.75010  3.53730  2.08495  3.16488  3.99978  3.03338  3.80677  2.92604  2.86718  1.86969  2.31432  3.17373  5.39750  4.10346     94 s x - -
          2.68618  4.42225  2.77519  2.73123  3.46354  2.40513  3.72494  3.29354  2.67741  2.69355  4.24690  2.90347  2.73739  3.18146  2.89801  2.37887  2.77519  2.98518  4.58477  3.61503
          0.02743  4.00577  4.72811  0.61958  0.77255  0.48576  0.95510
     65   0.83750  4.26302  3.60186  3.40130  4.18888  3.08360  4.40705  3.33463  3.42108  3.20991  4.22856  3.51596  3.83561  3.75036  3.66125  2.61291  2.89960  2.96589  5.60269  4.41831     95 a x - -
          2.68618  4.42225  2.77519  2.73123  3.46354  2.40513  3.72494  3.29354  2.67741  2.69355  4.24690  2.90347  2.73739  3.18146  2.89801  2.37887  2.77519  2.98518  4.58477  3.61503
          0.02743  4.00577  4.72811  0.61958  0.77255  0.48576  0.95510
     66   1.74587  4.17767  3.40713  3.14352  4.28668  2.95119  4.22615  3.64892  3.20157  3.38999  4.24130  3.30310  3.70236  3.50222  3.50698  1.23066  2.72567  3.13015  5.64543  4.41830     96 s x - -
          2.68618  4.42225  2.77519  2.73123  3.46354  2.40513  3.72494  3.29354  2.67741  2.69355  4.24690  2.90347  2.73739  3.18146  2.89801  2.37887  2.77519  2.98518  4.58477  3.61503
          0.02743  4.00577  4.72811  0.61958  0.77255  0.48576  0.95510
     67   2.74615  0.70596  4.29406  4.06528  4.02784  3.33951  4.68322  3.19536  3.89349  3.10410  4.23033  4.01687  4.05683  4.23423  3.99368  3.01782  3.22427  2.93055  5.41403  4.31415     97 c x - -
          2.68618  4.42225  2.77519  2.73123  3.46354  2.40513  3.72494  3.29354  2.67741  2.69355  4.24690  2.90347  2.73739  3.18146  2.89801  2.37887  2.77519  2.98518  4.58477  3.61503
          0.02743  4.00577  4.72811  0.61958  0.77255  0.48576  0.95510
     68   2.63771  4.71091  2.85924  2.50326  3.78196  2.60024  3.70880  3.44467  2.59517  3.06678  3.92727  2.05155  3.84538  2.93785  3.01887  2.69890  2.91230  3.12991  5.16367  2.76194     98 n x - -
          2.68618  4.42225  2.77519  2.73123  3.46354  2.40513  3.72494  3.29354  2.67741  2.69355  4.24690  2.90347  2.73739  3.18146  2.89801  2.37887  2.77519  2.98518  4.58477  3.61503
          0.02743  4.00577  4.72811  0.61958  0.77255  0.48576  0.95510
     69   2.90177  5.36814  1.32509  2.16774  4.63739  3.25424  3.75955  4.17775  2.71164  3.69159  4.54932  2.74277  3.85166  2.23301  3.24983  2.81529  3.18629  3.77490  5.83594  4.37036     99 d x - -
          2.68618  4.42225  2.77519  2.73123  3.46354  2.40513  3.72494  3.29354  2.67741  2.69355  4.24690  2.90347  2.73739  3.18146  2.89801  2.37887  2.77519  2.98518  4.58477  3.61503
          0.02743  4.00577  4.72811  0.61958  0.77255  0.48576  0.95510
     70   2.74615  0.70596  4.29406  4.06528  4.02784  3.33951  4.68322  3.19536  3.89349  3.10410  4.23033  4.01687  4.05683  4.23423  3.99368  3.01782  3.22427  2.93055  5.41403  4.31415    100 c x - -
          2.68618  4.42225  2.77519  2.73123  3.46354  2.40513  3.72494  3.29354  2.67741  2.69355  4.24690  2.90347  2.73739  3.18146  2.89801  2.37887  2.77519  2.98518  4.58477  3.61503
          0.02743  4.00577  4.72811  0.61958  0.77255  0.48576  0.95510
     71   3.30725  4.73098  4.40301  4.04516  3.19084  4.15035  4.65919  2.40397  3.81159  0.72695  3.17521  4.30765  4.56389  4.14794  3.96517  3.73928  3.59606  2.47559  5.11674  3.87027    101 l x - -
          2.68625  4.42232  2.77526  2.73130  3.46361  2.40519  3.72431  3.29315  2.67747  2.69362  4.24696  2.90353  2.73720  3.18112  2.89807  2.37893  2.77526  2.98525  4.58484  3.61510
          0.14916  2.04234  4.72811  1.09156  0.40901  0.48576  0.95510
     72   3.26955  4.61054  4.76830  4.24401  3.15056  4.50431  4.84271  1.70986  4.06358  0.98970  2.97947  4.51085  4.73252  4.26422  4.21722  3.87803  3.50753  2.07989  5.21125  4.06486    106 l x - -
          2.68618  4.42225  2.77519  2.73123  3.46354  2.40513  3.72494  3.29354  2.67741  2.69355  4.24690  2.90347  2.73739  3.18146  2.89801  2.37887  2.77519  2.98518  4.58477  3.61503
          0.02743  4.00577  4.72811  0.61958  0.77255  0.48576  0.95510
     73   1.38950  4.18763  3.38972  3.16118  4.33884  1.62114  4.26539  3.70011  3.26962  3.43802  4.28752  3.31936  3.71046  3.54919  3.57244  2.43284  2.74816  3.16837  5.67840  4.47914    107 a x - -
          2.68618  4.42225  2.77519  2.73123  3.46354  2.40513  3.72494  3.29354  2.67741  2.69355  4.24690  2.90347  2.73739  3.18146  2.89801  2.37887  2.77519  2.98518  4.58477  3.61503
          0.02743  4.00577  4.72811  0.61958  0.77255  0.48576  0.95510
     74   3.30725  4.73098  4.40301  4.04516  3.19084  4.15035  4.65919  2.40397  3.81159  0.72695  3.17521  4.30765  4.56389  4.14794  3.96517  3.73928  3.59606  2.47559  5.11674  3.87027    108 l x - -
          2.68618  4.42225  2.77519  2.73123  3.46354  2.40513  3.72494  3.29354  2.67741  2.69355  4.24690  2.90347  2.73739  3.18146  2.89801  2.37887  2.77519  2.98518  4.58477  3.61503
          0.02743  4.00577  4.72811  0.61958  0.77255  0.48576  0.95510
     75   3.04307  4.44162  4.53848  4.05046  3.41239  4.23320  4.75228  1.90760  3.89120  1.65497  3.28327  4.29087  4.59570  4.18616  4.09827  3.61970  3.31885  1.14297  5.32882  4.10017    109 v x - -
          2.68618  4.42225  2.77519  2.73123  3.46354  2.40513  3.72494  3.29354  2.67741  2.69355  4.24690  2.90347  2.73739  3.18146  2.89801  2.37887  2.77519  2.98518  4.58477  3.61503
          0.02743  4.00577  4.72811  0.61958  0.77255  0.48576  0.95510
     76   2.83840  4.59894  3.53933  3.45652  4.59319  0.55016  4.56714  4.22670  3.65582  3.86366  4.84165  3.70386  3.99428  3.96957  3.87576  3.01440  3.33003  3.72930  5.65159  4.70014    110 G x - -
          2.68618  4.42225  2.77519  2.73123  3.46354  2.40513  3.72494  3.29354  2.67741  2.69355  4.24690  2.90347  2.73739  3.18146  2.89801  2.37887  2.77519  2.98518  4.58477  3.61503
          0.02743  4.00577  4.72811  0.61958  0.77255  0.48576  0.95510
     77   2.67022  5.00098  2.72078  2.03023  4.32649  3.35179  3.62456  3.76672  2.05930  3.31068  4.11067  2.86400  2.88761  2.75956  2.81375  2.26006  2.91424  3.39346  5.49291  4.12885    111 e x - -
          2.68618  4.42225  2.77519  2.73123  3.46354  2.40513  3.72494  3.29354  2.67741  2.69355  4.24690  2.90347  2.73739  3.18146  2.89801  2.37887  2.77519  2.98518  4.58477  3.61503
          0.02743  4.00577  4.72811  0.61958  0.77255  0.48576  0.95510
     78   3.13733  5.28052  0.74417  2.42697  4.67652  3.31571  4.05483  4.29599  3.16517  3.88128  4.86396  2.98939  3.97810  3.29539  3.69820  3.08581  3.47933  3.92154  5.81880  4.52957    112 d x - -
          2.68618  4.42225  2.77519  2.73123  3.46354  2.40513  3.72494  3.29354  2.67741  2.69355  4.24690  2.90347  2.73739  3.18146  2.89801  2.37887  2.77519  2.98518  4.58477  3.61503
          0.02743  4.00577  4.72811  0.61958  0.77255  0.48576  0.95510
     79   2.70045  4.94167  2.67421  2.38751  4.38556  2.08016  3.70913  3.83047  2.03833  3.38688  4.21117  2.32092  3.82954  2.86559  2.85534  2.70571  2.98283  3.44458  5.55965  4.21440    113 k x - -
          2.68618  4.42225  2.77519  2.73123  3.46354  2.40513  3.72494  3.29354  2.67741  2.69355  4.24690  2.90347  2.73739  3.18146  2.89801  2.37887  2.77519  2.98518  4.58477  3.61503
          0.02743  4.00577  4.72811  0.61958  0.77255  0.48576  0.95510
     80   2.86950  5.09093  2.86296  2.50958  4.47887  3.44284  3.67326  3.92211  1.36517  3.43590  4.28573  2.32268  3.91953  2.82324  2.49202  2.85779  3.10833  3.56397  5.52628  4.23272    114 k x - -
          2.68618  4.42225  2.77519  2.73123  3.46354  2.40513  3.72494  3.29354  2.67741  2.69355  4.24690  2.90347  2.73739  3.18146  2.89801  2.37887  2.77519  2.98518  4.58477  3.61503
          0.02743  4.00577  4.72811  0.61958  0.77255  0.48576  0.95510
     81   1.76234  4.32964  3.39437  2.92892  3.72427  3.32016  3.94031  2.95311  2.87315  2.21005  3.66589  3.28005  2.73274  3.21908  3.21910  2.67111  2.81863  2.69433  5.17493  3.92627    115 a x - -
          2.68618  4.42225  2.77519  2.73123  3.46354  2.40513  3.72494  3.29354  2.67741  2.69355  4.24690  2.90347  2.73739  3.18146  2.89801  2.37887  2.77519  2.98518  4.58477  3.61503
          0.02743  4.00577  4.72811  0.61958  0.77255  0.48576  0.95510
     82   3.55759  4.82587  4.56624  4.23374  1.04837  4.33866  3.50333  3.22071  4.08414  2.55863  3.82722  4.04727  4.65454  4.08609  4.13847  3.70735  3.78362  3.15586  3.65624  1.54402    116 f x - -
          2.68618  4.42225  2.77519  2.73123  3.46354  2.40513  3.72494  3.29354  2.67741  2.69355  4.24690  2.90347  2.73739  3.18146  2.89801  2.37887  2.77519  2.98518  4.58477  3.61503
          0.02743  4.00577  4.72811  0.61958  0.77255  0.48576  0.95510
     83   2.60316  4.61127  3.02617  2.66976  4.05364  3.30883  3.82368  3.41567  2.57054  3.06832  3.97862  3.10139  3.85675  2.34854  2.91006  2.70294  1.61839  3.09991  5.37069  4.08084    117 t x - -
          2.68618  4.42225  2.77519  2.73123  3.46354  2.40513  3.72494  3.29354  2.67741  2.69355  4.24690  2.90347  2.73739  3.18146  2.89801  2.37887  2.77519  2.98518  4.58477  3.61503
          0.02743  4.00577  4.72811  0.61958  0.77255  0.48576  0.95510
     84   2.93692  4.67032  3.55879  3.41827  4.39929  3.35037  4.48346  3.98061  3.48730  3.59235  4.64898  3.71078  0.61328  3.87201  3.71637  3.10894  3.38931  3.61052  5.54772  4.52229    118 P x - -
          2.68618  4.42225  2.77519  2.73123  3.46354  2.40513  3.72494  3.29354  2.67741  2.69355  4.24690  2.90347  2.73739  3.18146  2.89801  2.37887  2.77519  2.98518  4.58477  3.61503
          0.02743  4.00577  4.72811  0.61958  0.77255  0.48576  0.95510
     85   2.63826  4.64477  3.10131  2.69578  4.11667  3.35114  3.79750  3.41219  2.01499  3.10725  3.99850  3.12190  3.87615  2.99198  2.77179  2.73491  1.63615  3.09706  5.37972  4.11450    119 t x - -
          2.68618  4.42225  2.77519  2.73123  3.46354  2.40513  3.72494  3.29354  2.67741  2.69355  4.24690  2.90347  2.73739  3.18146  2.89801  2.37887  2.77519  2.98518  4.58477  3.61503
          0.02743  4.00577  4.72811  0.61958  0.77255  0.48576  0.95510
     86   2.92953  5.09516  3.10251  2.62218  4.30848  3.54935  2.61083  3.86703  1.32318  3.35539  4.21846  3.08223  3.96669  2.79214  2.33738  2.92458  3.13308  3.54029  5.38132  4.08426    120 k x - -
          2.68618  4.42225  2.77519  2.73123  3.46354  2.40513  3.72494  3.29354  2.67741  2.69355  4.24690  2.90347  2.73739  3.18146  2.89801  2.37887  2.77519  2.98518  4.58477  3.61503
          0.02743  4.00577  4.72811  0.61958  0.77255  0.48576  0.95510
     87   1.21355  4.23817  3.38080  3.08458  4.18965  3.03079  4.16826  3.49968  3.12132  3.24710  4.13485  3.30201  2.40691  3.44017  3.43849  2.48769  2.77249  3.05990  5.55518  4.33446    121 a x - -
          2.68618  4.42225  2.77519  2.73123  3.46354  2.40513  3.72494  3.29354  2.67741  2.69355  4.24690  2.90347  2.73739  3.18146  2.89801  2.37887  2.77519  2.98518  4.58477  3.61503
          0.02743  4.00577  4.72811  0.61958  0.77255  0.48576  0.95510
     88   2.77240  4.45410  3.68609  3.26053  3.41173  3.62720  4.13730  2.66679  3.11889  1.27873  3.40509  3.59226  2.64866  3.49791  3.39073  3.03053  3.07550  2.56984  5.06708  3.81345    122 l x - -
          2.68618  4.42225  2.77519  2.73123  3.46354  2.40513  3.72494  3.29354  2.67741  2.69355  4.24690  2.90347  2.73739  3.18146  2.89801  2.37887  2.77519  2.98518  4.58477  3.61503
          0.02743  4.00577  4.72811  0.61958  0.77255  0.48576  0.95510
     89   2.75899  5.15267  1.95842  2.20998  4.55444  3.23492  3.73373  4.05127  2.65925  3.58591  4.40434  1.84899  3.81032  2.89085  3.19287  2.18408  3.05313  3.62921  5.75576  4.31718    123 n x - -
          2.68618  4.42225  2.77519  2.73123  3.46354  2.40513  3.72494  3.29354  2.67741  2.69355  4.24690  2.90347  2.73739  3.18146  2.89801  2.37887  2.77519  2.98518  4.58477  3.61503
          0.02743  4.00577  4.72811  0.61958  0.77255  0.48576  0.95510
     90   2.64577  4.75457  3.02365  2.50400  3.84812  3.44713  2.85287  3.39503  2.09538  3.00202  3.84453  3.00003  3.84751  2.81596  2.77818  2.31962  2.87458  3.09470  5.16125  2.94346    124 k x - -
          2.68618  4.42225  2.77519  2.73123  3.46354  2.40513  3.72494  3.29354  2.67741  2.69355  4.24690  2.90347  2.73739  3.18146  2.89801  2.37887  2.77519  2.98518  4.58477  3.61503
          0.02743  4.00577  4.72811  0.61958  0.77255  0.48576  0.95510
     91   2.92795  5.41048  1.24908  2.13809  4.72812  3.21594  3.80031  4.29352  2.83331  3.81653  4.67993  2.08864  3.85181  2.97844  3.42005  2.83205  3.23588  3.86322  5.94127  4.44271    125 d x - -
          2.68618  4.42225  2.77519  2.73123  3.46354  2.40513  3.72494  3.29354  2.67741  2.69355  4.24690  2.90347  2.73739  3.18146  2.89801  2.37887  2.77519  2.98518  4.58477  3.61503
          0.02743  4.00577  4.72811  0.61958  0.77255  0.48576  0.95510
     92   0.83750  4.26302  3.60186  3.40130  4.18888  3.08360  4.40705  3.33463  3.42108  3.20991  4.22856  3.51596  3.83561  3.75036  3.66125  2.61291  2.89960  2.96589  5.60269  4.41831    126 a x - -
          2.68618  4.42225  2.77519  2.73123  3.46354  2.40513  3.72494  3.29354  2.67741  2.69355  4.24690  2.90347  2.73739  3.18146  2.89801  2.37887  2.77519  2.98518  4.58477  3.61503
          0.02743  4.00577  4.72811  0.61958  0.77255  0.48576  0.95510
     93   3.19987  4.52538  4.76824  4.25830  3.29428  4.48358  4.88838  1.19025  4.08686  1.48409  3.13331  4.50753  4.74341  4.32843  4.25704  3.86525  3.44802  1.84736  5.31157  4.12403    127 i x - -
          2.68618  4.42225  2.77519  2.73123  3.46354  2.40513  3.72494  3.29354  2.67741  2.69355  4.24690  2.90347  2.73739  3.18146  2.89801  2.37887  2.77519  2.98518  4.58477  3.61503
          0.02743  4.00577  4.72811  0.61958  0.77255  0.48576  0.95510
     94   3.24079  4.57357  4.81085  4.24322  3.10533  4.50154  4.81099  1.75138  4.10612  1.11011  2.25421  4.50416  4.69585  4.23339  4.23889  3.84146  3.46305  2.16173  5.16069  4.09030    128 l x - -
          2.68618  4.42225  2.77519  2.73123  3.46354  2.40513  3.72494  3.29354  2.67741  2.69355  4.24690  2.90347  2.73739  3.18146  2.89801  2.37887  2.77519  2.98518  4.58477  3.61503
          0.02743  4.00577  4.72811  0.61958  0.77255  0.48576  0.95510
     95   0.83750  4.26302  3.60186  3.40130  4.18888  3.08360  4.40705  3.33463  3.42108  3.20991  4.22856  3.51596  3.83561  3.75036  3.66125  2.61291  2.89960  2.96589  5.60269  4.41831    129 a x - -
          2.68618  4.42225  2.77519  2.73123  3.46354  2.40513  3.72494  3.29354  2.67741  2.69355  4.24690  2.90347  2.73739  3.18146  2.89801  2.37887  2.77519  2.98518  4.58477  3.61503
          0.02743  4.00577  4.72811  0.61958  0.77255  0.48576  0.95510
     96   2.27608  4.24382  3.23100  3.01814  4.37773  2.09869  4.19235  3.85096  3.16650  3.51741  4.34280  3.24188  3.70674  3.45372  3.49752  1.21463  2.76333  3.27665  5.69423  4.45560    130 s x - -
          2.68618  4.42225  2.77519  2.73123  3.46354  2.40513  3.72494  3.29354  2.67741  2.69355  4.24690  2.90347  2.73739  3.18146  2.89801  2.37887  2.77519  2.98518  4.58477  3.61503
          0.02743  4.00577  4.72811  0.61958  0.77255  0.48576  0.95510
     97   3.04399  4.44214  4.53964  4.05100  3.41010  4.23467  4.75198  1.90858  3.89189  1.64700  3.28046  4.29164  4.59611  4.18594  4.09865  3.62075  3.31937  1.14741  5.32722  4.09951    131 v x - -
          2.68618  4.42225  2.77519  2.73123  3.46354  2.40513  3.72494  3.29354  2.67741  2.69355  4.24690  2.90347  2.73739  3.18146  2.89801  2.37887  2.77519  2.98518  4.58477  3.61503
          0.02743  4.00577  4.72811  0.61958  0.77255  0.48576  0.95510
     98   2.79376  4.77761  3.30020  2.73919  3.96083  3.56468  3.71585  3.25655  1.47742  2.85970  2.77565  3.17924  3.96750  2.90026  2.54701  2.87842  3.01886  3.03028  5.25355  3.99586    132 k x - -
          2.68618  4.42225  2.77519  2.73123  3.46354  2.40513  3.72494  3.29354  2.67741  2.69355  4.24690  2.90347  2.73739  3.18146  2.89801  2.37887  2.77519  2.98518  4.58477  3.61503
          0.02743  4.00577  4.72811  0.61958  0.77255  0.48576  0.95510
     99   2.66315  4.93191  2.81405  2.37896  4.20693  3.38193  2.81675  3.65834  2.35227  3.22027  4.03182  2.43468  3.81607  2.35157  2.77300  2.66615  2.43144  3.30843  5.40576  4.05515    133 q x - -
          2.68618  4.42225  2.77519  2.73123  3.46354  2.40513  3.72494  3.29354  2.67741  2.69355  4.24690  2.90347  2.73739  3.18146  2.89801  2.37887  2.77519  2.98518  4.58477  3.61503
          0.02743  4.00577  4.72811  0.61958  0.77255  0.48576  0.95510
    100   3.13569  4.51976  4.52130  4.14356  3.46680  4.20742  4.84846  0.92665  3.97424  2.02754  3.38343  4.37042  4.62745  4.30990  4.15578  3.71711  3.43316  1.85827  5.38395  4.13256    134 i x - -
          2.68618  4.42225  2.77519  2.73123  3.46354  2.40513  3.72494  3.29354  2.67741  2.69355  4.24690  2.90347  2.73739  3.18146  2.89801  2.37887  2.77519  2.98518  4.58477  3.61503
          0.02743  4.00577  4.72811  0.61958  0.77255  0.48576  0.95510
    101   1.34029  4.20919  3.80314  3.41622  3.84301  3.26314  4.32525  2.61306  3.34816  2.70357  3.76677  3.56957  3.92883  3.66276  3.62002  2.69302  2.85647  1.88563  5.41209  4.19081    135 a x - -
          2.68618  4.42225  2.77519  2.73123  3.46354  2.40513  3.72494  3.29354  2.67741  2.69355  4.24690  2.90347  2.73739  3.18146  2.89801  2.37887  2.77519  2.98518  4.58477  3.61503
          0.02743  4.00577  4.72811  0.61958  0.77255  0.48576  0.95510
    102   2.11326  5.00135  1.35166  2.29748  4.51559  3.20629  3.84165  3.89672  2.82438  3.55740  4.43197  2.83592  3.83138  3.02506  3.35014  2.74043  3.08473  3.50333  5.77712  4.36713    136 d x - -
          2.68618  4.42225  2.77519  2.73123  3.46354  2.40513  3.72494  3.29354  2.67741  2.69355  4.24690  2.90347  2.73739  3.18146  2.89801  2.37887  2.77519  2.98518  4.58477  3.61503
          0.02743  4.00577  4.72811  0.61958  0.77255  0.48576  0.95510
    103   2.30141  4.24081  3.31245  3.08549  4.31649  1.33295  4.21455  3.67697  3.17733  3.41086  4.27294  3.29250  3.73324  3.48852  3.48624  2.47370  2.01095  3.17375  5.64949  4.43626    137 g x - -
          2.68618  4.42225  2.77519  2.73123  3.46354  2.40513  3.72494  3.29354  2.67741  2.69355  4.24690  2.90347  2.73739  3.18146  2.89801  2.37887  2.77519  2.98518  4.58477  3.61503
          0.02743  4.00577  4.72811  0.61958  0.77255  0.48576  0.95510
    104   2.74615  0.70596  4.29406  4.06528  4.02784  3.33951  4.68322  3.19536  3.89349  3.10410  4.23033  4.01687  4.05683  4.23423  3.99368  3.01782  3.22427  2.93055  5.41403  4.31415    138 c x - -
          2.68618  4.42225  2.77519  2.73123  3.46354  2.40513  3.72494  3.29354  2.67741  2.69355  4.24690  2.90347  2.73739  3.18146  2.89801  2.37887  2.77519  2.98518  4.58477  3.61503
          0.02743  4.00577  4.72811  0.61958  0.77255  0.48576  0.95510
    105   2.71495  4.96574  3.00548  2.47407  4.30776  3.44837  3.60280  3.71703  1.91920  3.25251  4.06555  2.45811  3.85355  2.73650  2.17862  2.71895  2.43531  3.36643  5.41276  4.10977    139 k x - -
          2.68618  4.42225  2.77519  2.73123  3.46354  2.40513  3.72494  3.29354  2.67741  2.69355  4.24690  2.90347  2.73739  3.18146  2.89801  2.37887  2.77519  2.98518  4.58477  3.61503
          0.02743  4.00577  4.72811  0.61958  0.77255  0.48576  0.95510
    106   2.79687  5.26773  2.00249  2.19651  4.57872  3.28705  3.67920  4.06565  2.09347  3.57269  4.38068  1.90394  3.82014  2.82166  3.02951  2.72945  3.05681  3.65675  5.72671  4.29365    140 n x - -
          2.68618  4.42225  2.77519  2.73123  3.46354  2.40513  3.72494  3.29354  2.67741  2.69355  4.24690  2.90347  2.73739  3.18146  2.89801  2.37887  2.77519  2.98518  4.58477  3.61503
          0.02743  4.00577  4.72811  0.61958  0.77255  0.48576  0.95510
    107   2.53765  4.67066  2.94641  2.49974  4.11817  3.29244  3.70887  3.53474  2.50487  3.14314  3.96469  2.97921  2.82327  2.37489  2.93023  2.20017  2.35530  3.17260  5.37877  4.06165    141 s x - -
          2.68618  4.42225  2.77519  2.73123  3.46354  2.40513  3.72494  3.29354  2.67741  2.69355  4.24690  2.90347  2.73739  3.18146  2.89801  2.37887  2.77519  2.98518  4.58477  3.61503
          0.02743  4.00577  4.72811  0.61958  0.77255  0.48576  0.95510
    108   2.09672  4.53289  3.06879  2.64796  4.02561  3.27488  3.80121  3.37104  2.60868  3.04562  3.90991  3.07978  3.81046  2.38605  2.98938  2.62210  1.94923  3.03644  5.34175  4.05931    142 t x - -
          2.68618  4.42225  2.77519  2.73123  3.46354  2.40513  3.72494  3.29354  2.67741  2.69355  4.24690  2.90347  2.73739  3.18146  2.89801  2.37887  2.77519  2.98518  4.58477  3.61503
          0.15191  4.00577  2.09783  0.61958  0.77255  0.48576  0.95510
    109   2.09092  4.60861  2.88048  2.50575  4.07810  3.23982  3.72017  3.47682  2.50891  3.10067  3.95323  2.97010  2.69411  2.31316  2.90247  2.59825  2.83363  3.12619  5.35749  4.05206    143 a x - -
          2.68618  4.42225  2.77519  2.73123  3.46354  2.40513  3.72494  3.29354  2.67741  2.69355  4.24690  2.90347  2.73739  3.18146  2.89801  2.37887  2.77519  2.98518  4.58477  3.61503
          0.03101  3.88486  4.60721  0.61958  0.77255  0.59803  0.79827
    110   2.66941  4.77849  2.92089  2.54480  4.25246  3.31765  3.68382  3.66506  1.59400  3.25372  4.11162  2.99971  3.83145  2.85328  2.57962  2.15020  2.95645  3.30800  5.41258  4.12567    144 k x - -
          2.68618  4.42225  2.77519  2.73123  3.46354  2.40513  3.72494  3.29354  2.67741  2.69355  4.24690  2.90347  2.73739  3.18146  2.89801  2.37887  2.77519  2.98518  4.58477  3.61503
          0.03101  3.88486  4.60721  0.61958  0.77255  0.59803  0.79827
    111   2.22663  4.80189  2.92498  2.47790  4.07701  3.38929  2.71313  3.51449  1.95133  3.10435  3.95007  2.96529  3.83015  2.78918  2.61905  2.70668  2.91068  3.19595  5.29413  3.98495    145 k x - -
          2.68618  4.42225  2.77519  2.73123  3.46354  2.40513  3.72494  3.29354  2.67741  2.69355  4.24690  2.90347  2.73739  3.18146  2.89801  2.37887  2.77519  2.98518  4.58477  3.61503
          0.17373  3.88486  1.97383  0.61958  0.77255  0.42146  1.06737
    112   2.54015  4.63009  2.86957  2.48809  3.97362  3.26091  2.70785  3.48401  2.50391  3.09639  3.93892  2.96038  2.72712  2.88828  2.90573  2.15086  2.83785  3.13543  5.27974  3.93566    146 s x - -
          2.68618  4.42225  2.77519  2.73123  3.46354  2.40513  3.72494  3.29354  2.67741  2.69355  4.24690  2.90347  2.73739  3.18146  2.89801  2.37887  2.77519  2.98518  4.58477  3.61503
          0.03102  3.88443  4.60678  0.61958  0.77255  0.59839  0.79783
    113   2.80889  4.62524  3.31932  2.87538  3.05989  3.57973  2.03280  3.09443  2.62136  2.09052  3.69373  3.27124  4.01152  3.11271  2.91158  2.93542  3.05714  2.91013  4.61117  3.08720    147 h x - -
          2.68618  4.42225  2.77519  2.73123  3.46354  2.40513  3.72494  3.29354  2.67741  2.69355  4.24690  2.90347  2.73739  3.18146  2.89801  2.37887  2.77519  2.98518  4.58477  3.61503
          0.03102  3.88443  4.60678  0.61958  0.77255  0.59839  0.79783
    114   2.77865  5.07040  2.73166  2.37256  4.40577  3.38217  3.59598  3.83997  1.86473  3.35058  4.17906  2.31053  3.83958  2.22173  2.52546  2.75389  3.00631  3.48149  5.48081  4.16141    148 k x - -
          2.68618  4.42225  2.77519  2.73123  3.46354  2.40513  3.72494  3.29354  2.67741  2.69355  4.24690  2.90347  2.73739  3.18146  2.89801  2.37887  2.77519  2.98518  4.58477  3.61503
          0.33549  3.88443  1.33009  0.61958  0.77255  0.42127  1.06773
    115   2.79221  4.76546  2.83155  2.58948  3.91610  3.28945  3.74491  3.53251  2.42032  3.04669  4.08313  3.04616  3.84443  1.46961  2.70487  2.84757  3.09174  3.27143  5.21274  3.89962    149 q x - -
          2.68618  4.42225  2.77519  2.73123  3.46354  2.40513  3.72494  3.29354  2.67741  2.69355  4.24690  2.90347  2.73739  3.18146  2.89801  2.37887  2.77519  2.98518  4.58477  3.61503
          0.03555  3.75037  4.47271  0.61958  0.77255  0.69697  0.68934
    116   2.86580  4.81548  3.03338  2.68387  4.17372  3.36365  3.70295  3.59635  1.22019  3.19075  4.16331  3.11213  3.87642  2.90481  2.42540  2.91851  3.13069  3.31258  5.28250  4.07913    150 k x - -
          2.68637  4.42244  2.77483  2.73142  3.46373  2.40512  3.72513  3.29373  2.67709  2.69374  4.24709  2.90302  2.73732  3.18165  2.89788  2.37868  2.77538  2.98537  4.58496  3.61522
          0.19983  1.77365  4.47271  1.89867  0.16225  0.37326  1.16630
    117   2.82249  4.99715  3.18418  2.61404  4.39906  3.51923  3.61887  3.78586  1.78590  3.29854  4.13464  3.07060  3.92267  2.75745  1.72590  2.30510  3.03588  3.44605  5.42051  4.17300    162 r x - -
          2.68618  4.42225  2.77519  2.73123  3.46354  2.40513  3.72494  3.29354  2.67741  2.69355  4.24690  2.90347  2.73739  3.18146  2.89801  2.37887  2.77519  2.98518  4.58477  3.61503
          0.02743  4.00577  4.72811  0.61958  0.77255  0.48576  0.95510
    118   2.59992  4.88071  2.37591  2.36243  4.23528  3.33144  3.63220  3.67101  2.41222  3.23877  4.03748  2.88633  3.78353  2.77067  2.42260  2.24874  2.42013  3.29902  5.44037  4.08176    163 s x - -
          2.68618  4.42225  2.77519  2.73123  3.46354  2.40513  3.72494  3.29354  2.67741  2.69355  4.24690  2.90347  2.73739  3.18146  2.89801  2.37887  2.77519  2.98518  4.58477  3.61503
          0.02743  4.00577  4.72811  0.61958  0.77255  0.48576  0.95510
    119   2.87133  5.18234  1.20518  2.25730  4.69977  2.23457  3.87616  4.22918  2.91035  3.78152  4.64737  2.81525  3.85831  3.06550  3.46856  2.82574  3.20835  3.78722  5.88648  4.48116    164 d x - -
          2.68618  4.42225  2.77519  2.73123  3.46354  2.40513  3.72494  3.29354  2.67741  2.69355  4.24690  2.90347  2.73739  3.18146  2.89801  2.37887  2.77519  2.98518  4.58477  3.61503
          0.02743  4.00577  4.72811  0.61958  0.77255  0.48576  0.95510
    120   2.71329  5.09534  2.16069  2.27474  4.44018  3.31383  3.65342  3.90009  1.81006  3.43092  4.23228  2.82138  3.80795  2.79110  2.90865  2.23428  2.96967  3.50607  5.59777  4.20489    165 k x - -
          2.68618  4.42225  2.77519  2.73123  3.46354  2.40513  3.72494  3.29354  2.67741  2.69355  4.24690  2.90347  2.73739  3.18146  2.89801  2.37887  2.77519  2.98518  4.58477  3.61503
          0.02743  4.00577  4.72811  0.61958  0.77255  0.48576  0.95510
    121   1.80051  4.70903  3.05812  2.64779  4.21391  3.34693  3.76973  3.52707  1.69400  3.19188  4.06630  3.08698  3.86713  2.94703  2.72349  2.72603  2.95199  3.19149  5.43036  4.15826    166 k x - -
          2.68618  4.42225  2.77519  2.73123  3.46354  2.40513  3.72494  3.29354  2.67741  2.69355  4.24690  2.90347  2.73739  3.18146  2.89801  2.37887  2.77519  2.98518  4.58477  3.61503
          0.02743  4.00577  4.72811  0.61958  0.77255  0.48576  0.95510
    122   2.75512  5.02468  2.88362  2.44337  4.37017  3.42858  3.62421  3.79249  1.91909  3.31625  4.13765  2.94960  2.82911  1.97370  2.56895  2.74740  2.98408  3.43652  5.46802  4.15503    167 k x - -
          2.68618  4.42225  2.77519  2.73123  3.46354  2.40513  3.72494  3.29354  2.67741  2.69355  4.24690  2.90347  2.73739  3.18146  2.89801  2.37887  2.77519  2.98518  4.58477  3.61503
          0.02743  4.00577  4.72811  0.61958  0.77255  0.48576  0.95510
    123   2.77395  4.96078  1.94264  2.39055  4.45510  3.24624  3.87075  3.94410  2.82402  3.54070  4.41014  2.91803  1.53647  3.06428  3.31240  2.78128  3.10547  3.54718  5.68044  4.33257    168 p x - -
          2.68618  4.42225  2.77519  2.73123  3.46354  2.40513  3.72494  3.29354  2.67741  2.69355  4.24690  2.90347  2.73739  3.18146  2.89801  2.37887  2.77519  2.98518  4.58477  3.61503
          0.02743  4.00577  4.72811  0.61958  0.77255  0.48576  0.95510
    124   2.76151  5.19763  2.13920  2.25760  4.51134  3.33485  3.63875  3.97939  2.03878  3.48166  4.28150  2.81005  3.82118  1.96482  2.84361  2.70935  3.00475  3.58214  5.62840  4.23156    169 q x - -
          2.68618  4.42225  2.77519  2.73123  3.46354  2.40513  3.72494  3.29354  2.67741  2.69355  4.24690  2.90347  2.73739  3.18146  2.89801  2.37887  2.77519  2.98518  4.58477  3.61503
          0.02743  4.00577  4.72811  0.61958  0.77255  0.48576  0.95510
    125   2.26359  4.29914  4.33255  3.81691  3.56701  4.01062  4.57922  1.63114  3.72251  2.25300  3.42391  4.06159  4.42010  4.00429  3.96741  3.36453  3.13015  1.31993  5.31996  4.11098    170 v x - -
          2.68618  4.42225  2.77519  2.73123  3.46354  2.40513  3.72494  3.29354  2.67741  2.69355  4.24690  2.90347  2.73739  3.18146  2.89801  2.37887  2.77519  2.98518  4.58477  3.61503
          0.02743  4.00577  4.72811  0.61958  0.77255  0.48576  0.95510
    126   2.12353  4.73621  2.90722  2.58312  4.18443  3.31112  3.79300  3.57543  2.51005  3.19004  4.09385  3.04249  3.85768  1.62311  2.85890  2.71895  2.96744  3.24093  5.45412  4.14305    171 q x - -
          2.68618  4.42225  2.77519  2.73123  3.46354  2.40513  3.72494  3.29354  2.67741  2.69355  4.24690  2.90347  2.73739  3.18146  2.89801  2.37887  2.77519  2.98518  4.58477  3.61503
          0.02743  4.00577  4.72811  0.61958  0.77255  0.48576  0.95510
    127   2.91416  4.42177  4.30829  3.97720  3.65042  3.86000  4.75680  2.05229  3.84700  2.31539  3.59694  4.14515  4.41429  4.19795  4.04640  3.37322  3.27323  0.87218  5.45683  4.19600    172 v x - -
          2.68618  4.42225  2.77519  2.73123  3.46354  2.40513  3.72494  3.29354  2.67741  2.69355  4.24690  2.90347  2.73739  3.18146  2.89801  2.37887  2.77519  2.98518  4.58477  3.61503
          0.02743  4.00577  4.72811  0.61958  0.77255  0.48576  0.95510
    128   3.09347  4.41267  4.78874  4.29491  3.56323  4.43227  5.01224  1.28465  4.18127  2.06561  3.37040  4.51474  4.74930  4.44775  4.38098  3.82156  3.36124  1.19426  5.53050  4.32467    173 v x - -
          2.68618  4.42225  2.77519  2.73123  3.46354  2.40513  3.72494  3.29354  2.67741  2.69355  4.24690  2.90347  2.73739  3.18146  2.89801  2.37887  2.77519  2.98518  4.58477  3.61503
          0.02743  4.00577  4.72811  0.61958  0.77255  0.48576  0.95510
    129   3.30725  4.73098  4.40301  4.04516  3.19084  4.15035  4.65919  2.40397  3.81159  0.72695  3.17521  4.30765  4.56389  4.14794  3.96517  3.73928  3.59606  2.47559  5.11674  3.87027    174 l x - -
          2.68618  4.42225  2.77519  2.73123  3.46354  2.40513  3.72494  3.29354  2.67741  2.69355  4.24690  2.90347  2.73739  3.18146  2.89801  2.37887  2.77519  2.98518  4.58477  3.61503
          0.02743  4.00577  4.72811  0.61958  0.77255  0.48576  0.95510
    130   2.83840  4.59894  3.53933  3.45652  4.59319  0.55016  4.56714  4.22670  3.65582  3.86366  4.84165  3.70386  3.99428  3.96957  3.87576  3.01440  3.33003  3.72930  5.65159  4.70014    175 G x - -
          2.68618  4.42225  2.77519  2.73123  3.46354  2.40513  3.72494  3.29354  2.67741  2.69355  4.24690  2.90347  2.73739  3.18146  2.89801  2.37887  2.77519  2.98518  4.58477  3.61503
          0.02743  4.00577  4.72811  0.61958  0.77255  0.48576  0.95510
    131   3.30725  4.73098  4.40301  4.04516  3.19084  4.15035  4.65919  2.40397  3.81159  0.72695  3.17521  4.30765  4.56389  4.14794  3.96517  3.73928  3.59606  2.47559  5.11674  3.87027    176 l x - -
          2.68618  4.42225  2.77519  2.73123  3.46354  2.40513  3.72494  3.29354  2.67741  2.69355  4.24690  2.90347  2.73739  3.18146  2.89801  2.37887  2.77519  2.98518  4.58477  3.61503
          0.02743  4.00577  4.72811  0.61958  0.77255  0.48576  0.95510
    132   2.33133  4.30947  3.19469  2.92175  4.26764  3.02585  4.08565  3.72484  3.00448  3.38738  4.23048  3.20444  2.43187  3.32969  3.35163  1.28949  2.78475  3.22327  5.59005  4.32701    177 s x - -
          2.68618  4.42225  2.77519  2.73123  3.46354  2.40513  3.72494  3.29354  2.67741  2.69355  4.24690  2.90347  2.73739  3.18146  2.89801  2.37887  2.77519  2.98518  4.58477  3.61503
          0.02743  4.00577  4.72811  0.61958  0.77255  0.48576  0.95510
    133   2.58666  4.67704  3.01116  2.55963  4.10623  3.33536  3.71912  3.48492  2.07830  3.11450  3.95656  3.02544  2.79724  2.89294  2.82354  2.65630  2.01165  3.14602  5.35854  4.06459    178 t x - -
          2.68618  4.42225  2.77519  2.73123  3.46354  2.40513  3.72494  3.29354  2.67741  2.69355  4.24690  2.90347  2.73739  3.18146  2.89801  2.37887  2.77519  2.98518  4.58477  3.61503
          0.02743  4.00577  4.72811  0.61958  0.77255  0.48576  0.95510
    134   2.79933  5.25149  1.67852  1.84494  4.56516  3.26524  3.70554  4.02457  2.61992  3.56730  4.38753  2.74875  3.81888  2.85612  3.15886  2.73422  2.40123  3.62636  5.75275  4.30991    179 d x - -
          2.68618  4.42225  2.77519  2.73123  3.46354  2.40513  3.72494  3.29354  2.67741  2.69355  4.24690  2.90347  2.73739  3.18146  2.89801  2.37887  2.77519  2.98518  4.58477  3.61503
          0.02743  4.00577  4.72811  0.61958  0.77255  0.48576  0.95510
    135   2.17101  4.81206  3.06627  2.64536  4.30381  3.39561  3.74043  3.61672  1.40904  3.25216  4.13056  3.08890  3.89693  2.90634  2.59197  2.78300  3.00928  3.28300  5.45821  4.19457    180 k x - -
          2.68618  4.42225  2.77519  2.73123  3.46354  2.40513  3.72494  3.29354  2.67741  2.69355  4.24690  2.90347  2.73739  3.18146  2.89801  2.37887  2.77519  2.98518  4.58477  3.61503
          0.02743  4.00577  4.72811  0.61958  0.77255  0.48576  0.95510
    136   2.14631  4.70043  2.98843  2.55826  4.21465  3.30440  3.72960  3.60495  1.77027  3.21655  4.04766  3.01820  3.81602  2.89521  2.79601  2.18295  2.88352  3.23551  5.42988  4.13265    181 k x - -
          2.68618  4.42225  2.77519  2.73123  3.46354  2.40513  3.72494  3.29354  2.67741  2.69355  4.24690  2.90347  2.73739  3.18146  2.89801  2.37887  2.77519  2.98518  4.58477  3.61503
          0.02743  4.00577  4.72811  0.61958  0.77255  0.48576  0.95510
    137   2.65325  2.49270  3.22686  2.68864  3.87729  3.46540  3.70838  3.24480  2.05062  2.89885  3.77379  3.12962  3.89134  2.39973  2.70394  2.76036  2.89915  2.96930  5.17592  3.91676    182 k x - -
          2.68618  4.42225  2.77519  2.73123  3.46354  2.40513  3.72494  3.29354  2.67741  2.69355  4.24690  2.90347  2.73739  3.18146  2.89801  2.37887  2.77519  2.98518  4.58477  3.61503
          0.02743  4.00577  4.72811  0.61958  0.77255  0.48576  0.95510
    138   2.43721  2.27752  2.43340  2.73778  3.92708  3.21166  3.87870  3.29521  2.80913  3.00213  3.86132  3.13105  3.78767  3.11584  3.20929  2.11053  2.79000  2.95185  5.29509  4.01762    183 s x - -
          2.68596  4.42228  2.77523  2.73127  3.46357  2.40516  3.72498  3.29357  2.67744  2.69358  4.24693  2.90350  2.73743  3.18150  2.89804  2.37890  2.77523  2.98488  4.58480  3.61506
          0.28207  1.40333        *  0.23636  1.55824  0.00000        *
//
