# Supplementary material for: Remote homology clustering identifies lowly conserved families of effector proteins in plant-pathogenic fungi
Source: Microb Genom. 2021 Sep 1;7(9):000637. doi: 10.1099/mgen.0.000637 (PMC8715435; doi:10.1099/mgen.0.000637)
Supplement: Supplementary material 16 [file mgen-7-0637-s0016.zip › hmms/markov-PC_06QDZ9.hmm]

HMMER3/f [3.3 | Nov 2019]
NAME  markov-PC_06QDZ9
LENG  158
ALPH  amino
RF    yes
MM    no
CONS  yes
CS    no
MAP   yes
DATE  Thu Jul 23 09:31:06 2020
NSEQ  89
EFFN  4.218048
CKSUM 2130755919
STATS LOCAL MSV      -10.3693  0.70859
STATS LOCAL VITERBI  -10.8834  0.70859
STATS LOCAL FORWARD   -4.4055  0.70859
HMM          A        C        D        E        F        G        H        I        K        L        M        N        P        Q        R        S        T        V        W        Y   
            m->m     m->i     m->d     i->m     i->i     d->m     d->d
  COMPO   2.59664  3.83392  2.94260  2.62702  3.16173  3.21254  3.56560  2.78487  2.64715  2.61065  3.54384  3.03319  3.67035  2.93552  2.85311  2.50538  2.78047  2.82562  4.97147  3.25170
          2.68670  4.42357  2.77549  2.73121  3.46401  2.40630  3.72464  3.29086  2.67872  2.69377  4.24356  2.90415  2.73810  3.18047  2.89679  2.37789  2.77465  2.98587  4.58351  3.61456
          0.16165  1.92024  5.91827  2.74749  0.06623  0.00000        *
      1   3.32136  3.09181  4.93749  4.40808  4.04759  4.26644  4.89578  3.25246  3.25925  2.92587  0.56495  4.49010  4.78599  4.39074  4.06366  3.67111  3.64420  3.09847  5.64087  4.45265     27 M x - -
          2.68618  4.42225  2.77519  2.73123  3.46354  2.40513  3.72494  3.29354  2.67741  2.69355  4.24690  2.90347  2.73739  3.18146  2.89801  2.37887  2.77519  2.98518  4.58477  3.61503
          0.00821  5.20275  5.92510  0.61958  0.77255  0.48576  0.95510
      2   2.61145  4.61955  3.71228  3.12557  4.29012  3.40768  3.81320  3.67659  2.88918  2.69451  4.18400  3.58483  4.35617  3.36247  0.88922  3.21161  3.33636  3.40476  5.60432  4.08705     28 r x - -
          2.68618  4.42225  2.77519  2.73123  3.46354  2.40513  3.72494  3.29354  2.67741  2.69355  4.24690  2.90347  2.73739  3.18146  2.89801  2.37887  2.77519  2.98518  4.58477  3.61503
          0.00821  5.20275  5.92510  0.61958  0.77255  0.48576  0.95510
      3   3.03868  4.12349  4.97032  4.35961  1.32096  3.87949  4.52252  2.55003  4.15130  1.79180  3.52715  4.35483  4.56714  4.28546  4.16906  3.33916  3.27084  2.27803  5.01335  2.37651     29 f x - -
          2.68618  4.42225  2.77519  2.73123  3.46354  2.40513  3.72494  3.29354  2.67741  2.69355  4.24690  2.90347  2.73739  3.18146  2.89801  2.37887  2.77519  2.98518  4.58477  3.61503
          0.00821  5.20275  5.92510  0.61958  0.77255  0.48576  0.95510
      4   3.01795  3.39410  4.62465  4.03363  2.59297  4.13634  4.45595  2.45161  3.89033  2.65904  3.58428  4.17913  4.51003  4.08654  4.02393  1.17183  2.47544  2.71397  5.07215  2.88600     30 s x - -
          2.68618  4.42225  2.77519  2.73123  3.46354  2.40513  3.72494  3.29354  2.67741  2.69355  4.24690  2.90347  2.73739  3.18146  2.89801  2.37887  2.77519  2.98518  4.58477  3.61503
          0.00821  5.20275  5.92510  0.61958  0.77255  0.48576  0.95510
      5   2.97309  4.75432  3.31949  2.76188  4.53665  3.78392  3.98082  2.85503  2.31175  3.26446  4.33184  1.95391  4.17492  3.11118  2.47077  1.76051  2.59379  3.61751  5.75154  4.02316     31 s x - -
          2.68618  4.42225  2.77519  2.73123  3.46354  2.40513  3.72494  3.29354  2.67741  2.69355  4.24690  2.90347  2.73739  3.18146  2.89801  2.37887  2.77519  2.98518  4.58477  3.61503
          0.00821  5.20275  5.92510  0.61958  0.77255  0.48576  0.95510
      6   3.22646  4.58146  5.16181  4.56154  3.49651  4.43593  4.78704  1.28391  4.00084  1.49409  3.04589  4.58371  4.77754  4.50478  4.39871  3.75478  2.25342  2.08816  5.26487  4.09660     32 i x - -
          2.68618  4.42225  2.77519  2.73123  3.46354  2.40513  3.72494  3.29354  2.67741  2.69355  4.24690  2.90347  2.73739  3.18146  2.89801  2.37887  2.77519  2.98518  4.58477  3.61503
          0.00821  5.20275  5.92510  0.61958  0.77255  0.48576  0.95510
      7   0.69364  4.67406  4.60634  4.07713  3.72100  3.60558  4.70910  3.12237  3.97275  2.36527  3.94477  4.23088  4.57451  4.21021  4.18030  3.41133  3.23848  2.49615  5.48604  4.29290     33 a x - -
          2.68618  4.42225  2.77519  2.73123  3.46354  2.40513  3.72494  3.29354  2.67741  2.69355  4.24690  2.90347  2.73739  3.18146  2.89801  2.37887  2.77519  2.98518  4.58477  3.61503
          0.00821  5.20275  5.92510  0.61958  0.77255  0.48576  0.95510
      8   3.53131  4.83280  5.53361  4.95729  3.61092  4.83786  5.23791  1.07708  4.78744  1.66178  2.78395  4.99801  5.13321  4.90894  4.81735  4.17938  2.67747  1.69227  5.64309  4.49162     34 i x - -
          2.68618  4.42225  2.77519  2.73123  3.46354  2.40513  3.72494  3.29354  2.67741  2.69355  4.24690  2.90347  2.73739  3.18146  2.89801  2.37887  2.77519  2.98518  4.58477  3.61503
          0.00821  5.20275  5.92510  0.61958  0.77255  0.48576  0.95510
      9   3.83622  5.08160  5.86499  5.32214  3.54040  5.26570  5.73195  0.58995  5.19521  1.88987  3.54075  5.42330  5.48617  5.29540  5.24321  4.64062  3.41206  2.15593  6.02335  4.90502     35 I x - -
          2.68618  4.42225  2.77519  2.73123  3.46354  2.40513  3.72494  3.29354  2.67741  2.69355  4.24690  2.90347  2.73739  3.18146  2.89801  2.37887  2.77519  2.98518  4.58477  3.61503
          0.00821  5.20275  5.92510  0.61958  0.77255  0.48576  0.95510
     10   3.76962  4.37290  5.71447  5.12029  1.52717  5.01067  5.25082  1.92188  4.93428  0.88510  3.51322  5.16002  5.23834  4.93498  4.90536  4.35000  3.98843  2.99366  5.50688  3.97678     36 l x - -
          2.68618  4.42225  2.77519  2.73123  3.46354  2.40513  3.72494  3.29354  2.67741  2.69355  4.24690  2.90347  2.73739  3.18146  2.89801  2.37887  2.77519  2.98518  4.58477  3.61503
          0.00821  5.20275  5.92510  0.61958  0.77255  0.48576  0.95510
     11   3.25487  5.52752  3.46809  2.86761  4.69394  3.97739  3.34425  4.25334  2.75154  3.78146  4.59816  3.47766  3.98715  0.84018  3.00032  3.24908  3.47366  3.90607  5.87199  2.63441     37 q x - -
          2.68618  4.42225  2.77519  2.73123  3.46354  2.40513  3.72494  3.29354  2.67741  2.69355  4.24690  2.90347  2.73739  3.18146  2.89801  2.37887  2.77519  2.98518  4.58477  3.61503
          0.00821  5.20275  5.92510  0.61958  0.77255  0.48576  0.95510
     12   2.07873  2.69764  4.38147  3.88227  4.46140  2.81978  4.76507  3.38512  3.82745  3.54967  4.41807  3.72374  4.46822  4.10277  4.13526  0.82015  3.39859  3.11597  5.88642  4.67978     38 s x - -
          2.68618  4.42225  2.77519  2.73123  3.46354  2.40513  3.72494  3.29354  2.67741  2.69355  4.24690  2.90347  2.73739  3.18146  2.89801  2.37887  2.77519  2.98518  4.58477  3.61503
          0.00821  5.20275  5.92510  0.61958  0.77255  0.48576  0.95510
     13   0.92155  4.72632  5.07736  4.51584  3.62066  4.54032  4.98998  2.35497  4.38525  2.70896  3.87076  4.64513  4.91372  4.59021  4.52156  3.87226  3.18569  1.51145  5.57390  4.38203     39 a x - -
          2.68618  4.42225  2.77519  2.73123  3.46354  2.40513  3.72494  3.29354  2.67741  2.69355  4.24690  2.90347  2.73739  3.18146  2.89801  2.37887  2.77519  2.98518  4.58477  3.61503
          0.00821  5.20275  5.92510  0.61958  0.77255  0.48576  0.95510
     14   2.53198  5.21917  3.53238  3.00323  4.74368  3.55686  4.20022  3.86265  2.96722  3.75375  4.54406  3.05961  4.27827  3.34119  2.36893  0.89328  3.14592  3.77428  5.95429  4.62088     40 s x - -
          2.68618  4.42225  2.77519  2.73123  3.46354  2.40513  3.72494  3.29354  2.67741  2.69355  4.24690  2.90347  2.73739  3.18146  2.89801  2.37887  2.77519  2.98518  4.58477  3.61503
          0.11835  5.20275  2.24323  0.61958  0.77255  0.48576  0.95510
     15   3.51636  4.82651  5.48651  4.89806  1.52889  4.78313  5.12475  1.50880  4.71843  1.37761  3.54412  4.93972  5.05875  4.79412  4.72588  3.84013  3.74575  2.15954  5.47908  4.33583     41 l x - -
          2.68618  4.42225  2.77519  2.73123  3.46354  2.40513  3.72494  3.29354  2.67741  2.69355  4.24690  2.90347  2.73739  3.18146  2.89801  2.37887  2.77519  2.98518  4.58477  3.61503
          0.00916  5.09356  5.81590  0.61958  0.77255  0.33337  1.26056
     16   3.09452  2.52443  4.75894  4.19000  1.01245  4.17594  4.50455  3.02797  4.03483  2.63791  3.70472  4.27708  3.94928  4.21712  4.14820  2.23150  3.35021  2.83383  5.05048  3.59041     42 f x - -
          2.68618  4.42225  2.77519  2.73123  3.46354  2.40513  3.72494  3.29354  2.67741  2.69355  4.24690  2.90347  2.73739  3.18146  2.89801  2.37887  2.77519  2.98518  4.58477  3.61503
          0.00821  5.20275  5.92510  0.61958  0.77255  0.48576  0.95510
     17   2.45436  4.42141  4.92239  4.31461  3.24950  3.42837  4.53755  2.09161  4.11917  2.25879  3.05385  4.33955  4.56714  4.26714  4.15781  3.38926  2.29886  1.22492  5.05512  3.87665     43 v x - -
          2.68618  4.42225  2.77519  2.73123  3.46354  2.40513  3.72494  3.29354  2.67741  2.69355  4.24690  2.90347  2.73739  3.18146  2.89801  2.37887  2.77519  2.98518  4.58477  3.61503
          0.00821  5.20275  5.92510  0.61958  0.77255  0.48576  0.95510
     18   1.82110  5.11626  3.48873  2.93741  4.44386  3.80811  4.10940  3.54382  2.57833  3.47322  4.29210  3.43121  2.57459  3.27245  3.37692  2.12324  1.61129  3.39760  5.72751  4.40832     44 t x - -
          2.68618  4.42225  2.77519  2.73123  3.46354  2.40513  3.72494  3.29354  2.67741  2.69355  4.24690  2.90347  2.73739  3.18146  2.89801  2.37887  2.77519  2.98518  4.58477  3.61503
          0.00821  5.20275  5.92510  0.61958  0.77255  0.48576  0.95510
     19   1.96384  4.94324  3.32580  3.00380  4.12371  3.63786  4.09947  2.55024  2.70988  3.17531  4.03225  3.19804  4.26130  3.31734  3.27141  2.37785  1.74751  2.52636  5.48968  3.74543     45 t x - -
          2.68618  4.42225  2.77519  2.73123  3.46354  2.40513  3.72494  3.29354  2.67741  2.69355  4.24690  2.90347  2.73739  3.18146  2.89801  2.37887  2.77519  2.98518  4.58477  3.61503
          0.00821  5.20275  5.92510  0.61958  0.77255  0.48576  0.95510
     20   2.24711  4.13002  4.86292  3.98811  2.83945  4.16989  4.49744  2.31200  3.63250  1.11971  3.32736  4.29406  4.53466  4.21740  3.78388  3.05117  3.24536  2.27182  5.02638  3.84768     46 l x - -
          2.68618  4.42225  2.77519  2.73123  3.46354  2.40513  3.72494  3.29354  2.67741  2.69355  4.24690  2.90347  2.73739  3.18146  2.89801  2.37887  2.77519  2.98518  4.58477  3.61503
          0.00821  5.20275  5.92510  0.61958  0.77255  0.48576  0.95510
     21   1.20067  4.87329  3.64359  2.44805  2.94110  3.90314  4.13526  2.98721  2.95166  3.00452  3.73464  3.54485  4.28753  3.22835  3.46328  2.32434  3.21816  3.16326  5.43170  4.16501     47 a x - -
          2.68618  4.42225  2.77519  2.73123  3.46354  2.40513  3.72494  3.29354  2.67741  2.69355  4.24690  2.90347  2.73739  3.18146  2.89801  2.37887  2.77519  2.98518  4.58477  3.61503
          0.00821  5.20275  5.92510  0.61958  0.77255  0.48576  0.95510
     22   2.01746  5.29029  2.99134  2.61237  4.56460  2.21588  3.55595  3.81288  2.74354  3.56488  4.35039  2.47717  4.16754  3.09861  3.22063  2.11696  2.92822  2.58214  4.49545  4.04226     48 a x - -
          2.68618  4.42225  2.77519  2.73123  3.46354  2.40513  3.72494  3.29354  2.67741  2.69355  4.24690  2.90347  2.73739  3.18146  2.89801  2.37887  2.77519  2.98518  4.58477  3.61503
          0.00821  5.20275  5.92510  0.61958  0.77255  0.48576  0.95510
     23   2.76541  4.74774  3.81384  3.24762  2.70557  3.43792  3.35906  2.90476  3.03261  2.83008  3.84896  3.66857  4.33638  3.08214  2.83662  2.60601  3.07491  2.87085  5.32460  1.48797     49 y x - -
          2.68618  4.42225  2.77519  2.73123  3.46354  2.40513  3.72494  3.29354  2.67741  2.69355  4.24690  2.90347  2.73739  3.18146  2.89801  2.37887  2.77519  2.98518  4.58477  3.61503
          0.00821  5.20275  5.92510  0.61958  0.77255  0.48576  0.95510
     24   2.80765  5.32514  3.28418  2.64935  3.90059  3.54486  3.79667  3.43942  1.81300  3.44068  4.13295  3.26355  4.16022  2.20960  2.93043  2.48909  1.89185  3.54251  5.79467  3.54024     50 k x - -
          2.68618  4.42225  2.77519  2.73123  3.46354  2.40513  3.72494  3.29354  2.67741  2.69355  4.24690  2.90347  2.73739  3.18146  2.89801  2.37887  2.77519  2.98518  4.58477  3.61503
          0.00821  5.20275  5.92510  0.61958  0.77255  0.48576  0.95510
     25   2.67778  4.48662  4.45937  3.87272  3.23573  3.51798  4.40997  2.34344  2.89051  2.42806  2.94767  4.08464  4.47744  3.97629  3.93861  2.64223  1.46702  2.12175  5.09801  3.90562     51 t x - -
          2.68618  4.42225  2.77519  2.73123  3.46354  2.40513  3.72494  3.29354  2.67741  2.69355  4.24690  2.90347  2.73739  3.18146  2.89801  2.37887  2.77519  2.98518  4.58477  3.61503
          0.00821  5.20275  5.92510  0.61958  0.77255  0.48576  0.95510
     26   2.04015  5.44235  2.45860  2.57125  4.34218  3.30791  3.77722  4.24978  2.62279  3.74169  4.48669  2.88656  2.35851  3.03388  2.69639  1.96186  3.00117  3.67637  5.07575  3.83752     52 s x - -
          2.68618  4.42225  2.77519  2.73123  3.46354  2.40513  3.72494  3.29354  2.67741  2.69355  4.24690  2.90347  2.73739  3.18146  2.89801  2.37887  2.77519  2.98518  4.58477  3.61503
          0.00821  5.20275  5.92510  0.61958  0.77255  0.48576  0.95510
     27   3.69210  6.17131  2.67228  2.92574  5.40447  4.02757  0.55770  4.97648  3.25567  4.44791  5.30101  3.07870  4.60766  3.25410  3.37927  3.59302  3.95502  4.57466  6.53198  5.08827     53 H x - -
          2.68618  4.42225  2.77519  2.73123  3.46354  2.40513  3.72494  3.29354  2.67741  2.69355  4.24690  2.90347  2.73739  3.18146  2.89801  2.37887  2.77519  2.98518  4.58477  3.61503
          0.00821  5.20275  5.92510  0.61958  0.77255  0.48576  0.95510
     28   3.03068  4.47136  4.20857  3.82353  3.57843  4.15739  4.47547  1.00147  3.89668  2.60677  3.59094  4.19115  3.48576  4.09650  4.03392  3.26027  2.72327  1.93784  5.09891  3.67427     54 i x - -
          2.68618  4.42225  2.77519  2.73123  3.46354  2.40513  3.72494  3.29354  2.67741  2.69355  4.24690  2.90347  2.73739  3.18146  2.89801  2.37887  2.77519  2.98518  4.58477  3.61503
          0.01811  5.20275  4.38627  0.61958  0.77255  0.48576  0.95510
     29   2.21559  5.46188  2.25011  2.34543  4.42707  3.03274  3.62289  4.28656  2.57621  3.61449  4.22467  2.26752  2.73257  2.63093  3.07109  2.57309  3.10782  3.85051  4.47083  3.62868     55 a x - -
          2.68618  4.42225  2.77519  2.73123  3.46354  2.40513  3.72494  3.29354  2.67741  2.69355  4.24690  2.90347  2.73739  3.18146  2.89801  2.37887  2.77519  2.98518  4.58477  3.61503
          0.00829  5.19293  5.91527  0.61958  0.77255  0.46555  0.98830
     30   3.03261  5.51925  2.60455  0.90324  4.84836  3.38580  3.98805  4.32784  2.67836  3.81791  4.26369  3.23986  4.18367  3.01642  3.24094  2.68034  3.16286  3.90209  5.06068  4.55031     56 e x - -
          2.68618  4.42225  2.77519  2.73123  3.46354  2.40513  3.72494  3.29354  2.67741  2.69355  4.24690  2.90347  2.73739  3.18146  2.89801  2.37887  2.77519  2.98518  4.58477  3.61503
          0.00821  5.20275  5.92510  0.61958  0.77255  0.48576  0.95510
     31   2.86092  5.47635  2.58351  1.40634  4.82152  2.77753  3.49812  4.30762  2.47237  3.64522  4.18293  2.89001  3.65713  2.32476  3.07062  2.70954  3.19647  3.45998  5.90893  4.49782     57 e x - -
          2.68618  4.42225  2.77519  2.73123  3.46354  2.40513  3.72494  3.29354  2.67741  2.69355  4.24690  2.90347  2.73739  3.18146  2.89801  2.37887  2.77519  2.98518  4.58477  3.61503
          0.00821  5.20275  5.92510  0.61958  0.77255  0.48576  0.95510
     32   2.55797  5.45065  3.01212  2.36308  4.44927  3.59191  3.63973  3.58582  2.43630  2.99834  4.49406  2.64326  4.13598  2.37434  2.28642  1.89705  3.02305  3.64437  5.03092  3.91013     58 s x - -
          2.68618  4.42225  2.77519  2.73123  3.46354  2.40513  3.72494  3.29354  2.67741  2.69355  4.24690  2.90347  2.73739  3.18146  2.89801  2.37887  2.77519  2.98518  4.58477  3.61503
          0.00821  5.20275  5.92510  0.61958  0.77255  0.48576  0.95510
     33   4.14388  6.20398  4.22403  3.70911  5.84043  4.53805  4.44991  5.16345  0.32673  4.47119  5.38524  3.69593  4.94750  3.35206  2.77058  4.09756  4.28001  4.83699  6.38289  5.29101     59 K x - -
          2.68618  4.42225  2.77519  2.73123  3.46354  2.40513  3.72494  3.29354  2.67741  2.69355  4.24690  2.90347  2.73739  3.18146  2.89801  2.37887  2.77519  2.98518  4.58477  3.61503
          0.00821  5.20275  5.92510  0.61958  0.77255  0.48576  0.95510
     34   2.56330  5.24437  3.32949  2.50215  4.50380  2.34500  3.98629  3.31752  2.47918  3.51236  3.88068  3.06697  4.17782  3.12115  2.81369  1.87489  2.69986  2.28654  5.73222  4.37998     60 s x - -
          2.68618  4.42225  2.77519  2.73123  3.46354  2.40513  3.72494  3.29354  2.67741  2.69355  4.24690  2.90347  2.73739  3.18146  2.89801  2.37887  2.77519  2.98518  4.58477  3.61503
          0.00821  5.20275  5.92510  0.61958  0.77255  0.48576  0.95510
     35   5.36207  6.38570  6.10316  6.11477  0.11624  5.45910  5.13628  4.99890  6.06332  4.10976  5.56624  5.76681  5.96526  5.94312  5.88690  5.47681  5.69474  5.04176  5.23121  3.53966     61 F x - -
          2.68618  4.42225  2.77519  2.73123  3.46354  2.40513  3.72494  3.29354  2.67741  2.69355  4.24690  2.90347  2.73739  3.18146  2.89801  2.37887  2.77519  2.98518  4.58477  3.61503
          0.00821  5.20275  5.92510  0.61958  0.77255  0.48576  0.95510
     36   2.91689  5.37440  2.07572  2.70263  3.64111  3.75780  3.43726  2.63212  2.45852  3.54247  4.11625  2.01335  4.15021  2.82654  2.81818  2.44574  2.99731  3.10405  5.83230  4.44740     62 n x - -
          2.68618  4.42225  2.77519  2.73123  3.46354  2.40513  3.72494  3.29354  2.67741  2.69355  4.24690  2.90347  2.73739  3.18146  2.89801  2.37887  2.77519  2.98518  4.58477  3.61503
          0.00821  5.20275  5.92510  0.61958  0.77255  0.48576  0.95510
     37   4.81687  0.05905  6.18847  6.22765  6.29553  5.00613  6.69075  5.98618  6.21086  5.63765  6.82598  6.08928  5.74260  6.49252  6.07347  5.08219  5.36131  5.56006  7.16782  6.52992     63 C x - -
          2.68618  4.42225  2.77519  2.73123  3.46354  2.40513  3.72494  3.29354  2.67741  2.69355  4.24690  2.90347  2.73739  3.18146  2.89801  2.37887  2.77519  2.98518  4.58477  3.61503
          0.00821  5.20275  5.92510  0.61958  0.77255  0.48576  0.95510
     38   2.96731  5.39482  1.72804  2.35355  3.32700  3.06230  3.35679  3.95232  2.69469  3.01196  4.44443  2.05823  4.14697  3.05359  3.11634  2.76210  3.19854  3.63072  5.84789  3.27675     64 d x - -
          2.68618  4.42225  2.77519  2.73123  3.46354  2.40513  3.72494  3.29354  2.67741  2.69355  4.24690  2.90347  2.73739  3.18146  2.89801  2.37887  2.77519  2.98518  4.58477  3.61503
          0.00821  5.20275  5.92510  0.61958  0.77255  0.48576  0.95510
     39   2.96584  5.44291  2.80874  2.43745  4.77414  1.47156  3.93324  3.90982  2.13921  3.48226  4.21581  2.73679  4.13790  2.79045  3.01086  2.84150  3.19700  3.34123  5.88390  3.61815     65 g x - -
          2.68618  4.42225  2.77519  2.73123  3.46354  2.40513  3.72494  3.29354  2.67741  2.69355  4.24690  2.90347  2.73739  3.18146  2.89801  2.37887  2.77519  2.98518  4.58477  3.61503
          0.06721  5.20275  2.82182  0.61958  0.77255  0.48576  0.95510
     40   2.93845  5.41887  2.91510  2.16769  4.06255  3.56904  3.64629  3.46326  2.11156  3.58615  4.14985  2.83796  4.11013  2.76727  1.68048  2.71128  3.16961  3.17497  5.85910  3.52451     66 r x - -
          2.68618  4.42225  2.77519  2.73123  3.46354  2.40513  3.72494  3.29354  2.67741  2.69355  4.24690  2.90347  2.73739  3.18146  2.89801  2.37887  2.77519  2.98518  4.58477  3.61503
          0.00870  5.14425  5.86659  0.61958  0.77255  0.38809  1.13429
     41   2.89390  4.99373  2.98667  2.43980  3.00410  3.85803  4.07656  2.02457  2.67710  2.61281  4.07878  3.23476  3.81212  2.67200  3.00322  2.94824  2.97108  2.71012  5.53101  2.70133     67 i x - -
          2.68618  4.42225  2.77519  2.73123  3.46354  2.40513  3.72494  3.29354  2.67741  2.69355  4.24690  2.90347  2.73739  3.18146  2.89801  2.37887  2.77519  2.98518  4.58477  3.61503
          0.00821  5.20275  5.92510  0.61958  0.77255  0.48576  0.95510
     42   3.38261  4.71952  5.33289  4.74281  1.68095  4.58989  4.84248  1.28627  4.54405  2.06547  3.62922  4.73271  4.91079  4.63934  4.54755  3.91459  3.61313  2.07057  5.22900  2.47340     68 i x - -
          2.68618  4.42225  2.77519  2.73123  3.46354  2.40513  3.72494  3.29354  2.67741  2.69355  4.24690  2.90347  2.73739  3.18146  2.89801  2.37887  2.77519  2.98518  4.58477  3.61503
          0.00821  5.20275  5.92510  0.61958  0.77255  0.48576  0.95510
     43   2.77019  5.46275  2.44219  2.37040  4.28859  2.64729  3.47968  4.28475  2.33350  3.43215  4.06838  2.74697  4.13385  2.95561  2.42718  2.29565  2.77071  3.85054  5.10866  2.71730     69 s x - -
          2.68618  4.42225  2.77519  2.73123  3.46354  2.40513  3.72494  3.29354  2.67741  2.69355  4.24690  2.90347  2.73739  3.18146  2.89801  2.37887  2.77519  2.98518  4.58477  3.61503
          0.00821  5.20275  5.92510  0.61958  0.77255  0.48576  0.95510
     44   2.20917  5.40000  3.24667  1.98668  3.44850  3.31345  2.78351  4.17880  2.55744  3.57282  4.44893  3.23311  3.40404  2.24790  3.17824  2.37911  3.10891  3.39534  5.85168  2.92982     70 e x - -
          2.68618  4.42225  2.77519  2.73123  3.46354  2.40513  3.72494  3.29354  2.67741  2.69355  4.24690  2.90347  2.73739  3.18146  2.89801  2.37887  2.77519  2.98518  4.58477  3.61503
          0.00821  5.20275  5.92510  0.61958  0.77255  0.48576  0.95510
     45   1.91064  5.45763  2.87099  2.02533  4.33827  3.39593  3.32623  4.27593  2.53910  3.60542  4.22174  2.57532  3.78600  3.02805  2.59656  2.33525  2.83260  3.53217  5.09224  3.53396     71 a x - -
          2.68618  4.42225  2.77519  2.73123  3.46354  2.40513  3.72494  3.29354  2.67741  2.69355  4.24690  2.90347  2.73739  3.18146  2.89801  2.37887  2.77519  2.98518  4.58477  3.61503
          0.00821  5.20275  5.92510  0.61958  0.77255  0.48576  0.95510
     46   2.89932  5.47566  2.07850  1.94623  4.82085  2.87993  3.61070  4.30691  2.39165  3.64481  4.26342  2.95742  4.13184  1.99664  3.04678  2.70831  2.65143  3.70129  5.90826  3.88631     72 e x - -
          2.68618  4.42225  2.77519  2.73123  3.46354  2.40513  3.72494  3.29354  2.67741  2.69355  4.24690  2.90347  2.73739  3.18146  2.89801  2.37887  2.77519  2.98518  4.58477  3.61503
          0.00821  5.20275  5.92510  0.61958  0.77255  0.48576  0.95510
     47   3.93998  5.21268  5.69660  5.20873  1.77631  5.05183  4.72969  1.93438  5.00881  1.50144  3.86421  5.04898  5.31514  4.96452  4.95538  4.39547  4.15877  3.29593  4.90595  1.24115     73 y x - -
          2.68618  4.42225  2.77519  2.73123  3.46354  2.40513  3.72494  3.29354  2.67741  2.69355  4.24690  2.90347  2.73739  3.18146  2.89801  2.37887  2.77519  2.98518  4.58477  3.61503
          0.00821  5.20275  5.92510  0.61958  0.77255  0.48576  0.95510
     48   2.32035  5.46577  2.95935  2.43620  4.80681  3.15691  3.73167  3.88422  2.19509  3.48054  4.03502  2.71130  3.92596  2.68024  2.32769  1.93248  3.06367  3.85424  3.61249  4.49236     74 s x - -
          2.68618  4.42225  2.77519  2.73123  3.46354  2.40513  3.72494  3.29354  2.67741  2.69355  4.24690  2.90347  2.73739  3.18146  2.89801  2.37887  2.77519  2.98518  4.58477  3.61503
          0.00821  5.20275  5.92510  0.61958  0.77255  0.48576  0.95510
     49   2.70401  5.47494  2.58966  2.02161  4.39821  3.61516  3.49942  4.02759  2.36116  3.78020  4.51562  2.80573  3.66870  2.18915  2.34740  2.53900  2.50386  3.70186  4.69912  4.01858     75 e x - -
          2.68618  4.42225  2.77519  2.73123  3.46354  2.40513  3.72494  3.29354  2.67741  2.69355  4.24690  2.90347  2.73739  3.18146  2.89801  2.37887  2.77519  2.98518  4.58477  3.61503
          0.00821  5.20275  5.92510  0.61958  0.77255  0.48576  0.95510
     50   2.56511  5.38130  2.67484  1.91141  3.96660  3.64853  3.20065  3.16798  2.38515  3.03176  4.43218  3.24032  3.76889  2.52429  3.08837  2.77346  2.82495  2.67807  5.83753  3.20835     76 e x - -
          2.68618  4.42225  2.77519  2.73123  3.46354  2.40513  3.72494  3.29354  2.67741  2.69355  4.24690  2.90347  2.73739  3.18146  2.89801  2.37887  2.77519  2.98518  4.58477  3.61503
          0.00821  5.20275  5.92510  0.61958  0.77255  0.48576  0.95510
     51   2.90696  5.46256  2.99620  2.28882  4.80180  3.74390  3.51293  3.35688  2.12687  3.37873  4.50498  3.21389  3.37230  2.51295  1.46434  2.93348  3.11552  3.85012  5.89817  3.88683     77 r x - -
          2.68618  4.42225  2.77519  2.73123  3.46354  2.40513  3.72494  3.29354  2.67741  2.69355  4.24690  2.90347  2.73739  3.18146  2.89801  2.37887  2.77519  2.98518  4.58477  3.61503
          0.00821  5.20275  5.92510  0.61958  0.77255  0.48576  0.95510
     52   2.75590  5.41586  2.56618  2.56017  4.17175  3.60298  3.42077  3.86547  2.42630  2.44472  4.14739  2.92929  3.57030  2.58603  2.25914  2.37094  2.73025  3.37792  4.66768  3.60429     78 r x - -
          2.68618  4.42225  2.77519  2.73123  3.46354  2.40513  3.72494  3.29354  2.67741  2.69355  4.24690  2.90347  2.73739  3.18146  2.89801  2.37887  2.77519  2.98518  4.58477  3.61503
          0.00821  5.20275  5.92510  0.61958  0.77255  0.48576  0.95510
     53   2.96704  5.37397  3.07049  1.84012  3.93435  3.48903  3.70986  3.89605  2.61405  2.44557  3.64141  3.08021  3.92469  2.47924  2.62990  2.31417  2.78005  3.00060  5.83197  3.79301     79 e x - -
          2.68618  4.42225  2.77519  2.73123  3.46354  2.40513  3.72494  3.29354  2.67741  2.69355  4.24690  2.90347  2.73739  3.18146  2.89801  2.37887  2.77519  2.98518  4.58477  3.61503
          0.00821  5.20275  5.92510  0.61958  0.77255  0.48576  0.95510
     54   1.57851  5.41314  3.12891  2.17653  4.07098  3.42016  3.75407  3.09301  2.28543  3.54518  4.12755  2.83070  3.92905  2.82686  2.76131  2.66372  3.11027  3.29309  5.86156  4.46670     80 a x - -
          2.68618  4.42225  2.77519  2.73123  3.46354  2.40513  3.72494  3.29354  2.67741  2.69355  4.24690  2.90347  2.73739  3.18146  2.89801  2.37887  2.77519  2.98518  4.58477  3.61503
          0.00821  5.20275  5.92510  0.61958  0.77255  0.48576  0.95510
     55   2.67790  5.10832  2.78792  2.67839  3.81079  2.88679  4.03131  2.16010  2.72140  2.20775  4.18450  3.02528  3.81110  2.58251  3.16811  2.74976  2.83527  2.97521  5.62418  3.59411     81 i x - -
          2.68618  4.42225  2.77519  2.73123  3.46354  2.40513  3.72494  3.29354  2.67741  2.69355  4.24690  2.90347  2.73739  3.18146  2.89801  2.37887  2.77519  2.98518  4.58477  3.61503
          0.10316  5.20275  2.38040  0.61958  0.77255  0.48576  0.95510
     56   2.86421  5.35137  3.10159  2.60481  4.34771  3.45485  3.90162  3.74885  2.08631  3.32741  4.15551  2.54120  4.10340  2.78365  2.28408  2.08172  2.29546  3.55750  4.58484  3.43480     82 s x - -
          2.68618  4.42225  2.77519  2.73123  3.46354  2.40513  3.72494  3.29354  2.67741  2.69355  4.24690  2.90347  2.73739  3.18146  2.89801  2.37887  2.77519  2.98518  4.58477  3.61503
          0.00902  5.10861  5.83096  0.61958  0.77255  0.38482  1.14124
     57   2.77332  5.21928  2.25652  2.66594  3.05852  3.17729  3.32192  3.44051  2.70809  2.31430  4.28551  3.07935  4.17760  2.90713  2.45633  2.60351  3.02571  2.82037  5.71143  3.36105     83 d x - -
          2.68618  4.42225  2.77519  2.73123  3.46354  2.40513  3.72494  3.29354  2.67741  2.69355  4.24690  2.90347  2.73739  3.18146  2.89801  2.37887  2.77519  2.98518  4.58477  3.61503
          0.00829  5.19293  5.91527  0.61958  0.77255  0.46555  0.98830
     58   2.66178  4.86987  3.42426  2.99379  4.03486  3.46247  4.13457  2.47000  2.82138  2.11268  2.79062  3.31892  2.50765  3.12431  2.86027  2.51334  2.98008  2.69341  5.42815  3.66217     84 l x - -
          2.68618  4.42225  2.77519  2.73123  3.46354  2.40513  3.72494  3.29354  2.67741  2.69355  4.24690  2.90347  2.73739  3.18146  2.89801  2.37887  2.77519  2.98518  4.58477  3.61503
          0.03245  5.20275  3.63323  0.61958  0.77255  0.48576  0.95510
     59   2.29090  5.43442  2.86416  2.30566  4.35090  2.90359  3.67536  3.66951  2.12742  2.71229  4.19488  2.80269  4.12576  2.75837  2.41397  2.59243  3.01754  3.04841  5.87470  4.20442     85 k x - -
          2.68618  4.42225  2.77519  2.73123  3.46354  2.40513  3.72494  3.29354  2.67741  2.69355  4.24690  2.90347  2.73739  3.18146  2.89801  2.37887  2.77519  2.98518  4.58477  3.61503
          0.08940  5.17870  2.52718  0.61958  0.77255  0.43943  1.03396
     60   2.73326  5.38415  2.88356  2.32984  3.72316  2.82403  3.25760  2.94333  2.52713  3.28019  4.14630  2.12584  4.10574  2.41718  3.04651  2.46991  2.81759  3.45898  5.83088  4.02379     86 n x - -
          2.68618  4.42225  2.77519  2.73123  3.46354  2.40513  3.72494  3.29354  2.67741  2.69355  4.24690  2.90347  2.73739  3.18146  2.89801  2.37887  2.77519  2.98518  4.58477  3.61503
          0.00888  5.12445  5.84680  0.61958  0.77255  0.71696  0.66989
     61   2.82869  4.54354  2.60646  2.35003  4.41515  2.29520  3.03616  4.24438  2.43624  3.53934  3.69990  2.43866  3.53290  2.82501  2.59861  2.35905  3.16031  3.81151  4.31294  3.81427     87 g x - -
          2.68619  4.42226  2.77520  2.73124  3.46355  2.40514  3.72475  3.29355  2.67742  2.69356  4.24691  2.90347  2.73740  3.18147  2.89802  2.37883  2.77520  2.98519  4.58478  3.61504
          0.11592  3.62972  2.48977  0.42512  1.06042  0.71696  0.66989
     62   2.52526  5.38982  2.67352  2.26803  3.94186  3.29683  3.33953  4.21112  2.35198  3.24902  4.43199  2.77833  4.06205  2.43143  2.41430  2.59161  2.77395  3.48264  5.82595  2.77087     89 e x - -
          2.68618  4.42225  2.77519  2.73123  3.46354  2.40513  3.72494  3.29354  2.67741  2.69355  4.24690  2.90347  2.73739  3.18146  2.89801  2.37887  2.77519  2.98518  4.58477  3.61503
          0.00965  5.04102  5.76337  0.61958  0.77255  0.32684  1.27725
     63   2.66297  4.67708  3.56569  3.35128  3.64374  3.78852  3.66099  2.42694  2.47975  1.84575  2.55381  3.12229  4.36019  3.44283  3.26183  3.00393  2.65525  2.33841  5.26320  3.62214     90 l x - -
          2.68618  4.42225  2.77519  2.73123  3.46354  2.40513  3.72494  3.29354  2.67741  2.69355  4.24690  2.90347  2.73739  3.18146  2.89801  2.37887  2.77519  2.98518  4.58477  3.61503
          0.00830  5.19174  5.91409  0.61958  0.77255  0.46323  0.99221
     64   2.97163  5.21721  2.98658  2.71987  3.52271  2.87050  3.77821  2.44415  2.78310  3.19677  4.28405  3.06630  2.64765  2.87236  2.74018  2.43285  2.10465  3.44011  5.71080  3.47200     91 t x - -
          2.68618  4.42225  2.77519  2.73123  3.46354  2.40513  3.72494  3.29354  2.67741  2.69355  4.24690  2.90347  2.73739  3.18146  2.89801  2.37887  2.77519  2.98518  4.58477  3.61503
          0.00821  5.20275  5.92510  0.61958  0.77255  0.48576  0.95510
     65   2.42604  5.37403  3.15364  2.36120  4.67818  2.93471  3.44102  3.65580  2.30592  3.19538  3.56169  3.24320  2.89383  2.39537  2.68530  2.83547  2.75875  3.19938  3.40043  3.48348     92 k x - -
          2.68618  4.42225  2.77519  2.73123  3.46354  2.40513  3.72494  3.29354  2.67741  2.69355  4.24690  2.90347  2.73739  3.18146  2.89801  2.37887  2.77519  2.98518  4.58477  3.61503
          0.00821  5.20275  5.92510  0.61958  0.77255  0.48576  0.95510
     66   2.69009  4.93884  3.56882  2.82813  2.83291  3.41050  4.10099  2.11041  2.75182  2.99978  4.02783  3.04299  3.47656  3.13563  2.96944  2.21454  2.19861  2.74932  5.48569  4.20451     93 i x - -
          2.68619  4.42226  2.77521  2.73125  3.46355  2.40514  3.72496  3.29355  2.67742  2.69356  4.24691  2.90348  2.73741  3.18148  2.89802  2.37888  2.77495  2.98520  4.58478  3.61504
          0.04054  3.29530  5.92510  0.35286  1.21293  0.48576  0.95510
     67   2.85025  4.86012  2.94282  2.98616  3.34005  3.73761  3.92362  2.89776  2.99098  1.86165  3.19702  3.35932  3.12439  2.65378  3.47242  2.21019  2.73030  3.06322  3.40874  4.15569     95 l x - -
          2.68618  4.42225  2.77519  2.73123  3.46354  2.40513  3.72494  3.29354  2.67741  2.69355  4.24690  2.90347  2.73739  3.18146  2.89801  2.37887  2.77519  2.98518  4.58477  3.61503
          0.00821  5.20275  5.92510  0.61958  0.77255  0.48576  0.95510
     68   1.98957  4.50461  2.87941  2.89334  4.16808  3.56481  4.08256  2.78465  2.88454  2.82000  2.91157  2.65321  3.79826  3.28728  3.28787  2.15318  2.66475  3.00320  5.51955  3.18296     96 a x - -
          2.68618  4.42225  2.77519  2.73123  3.46354  2.40513  3.72494  3.29354  2.67741  2.69355  4.24690  2.90347  2.73739  3.18146  2.89801  2.37887  2.77519  2.98518  4.58477  3.61503
          0.00821  5.20275  5.92510  0.61958  0.77255  0.48576  0.95510
     69   2.74736  5.47612  2.46497  2.19342  4.82163  2.66268  3.43048  3.89887  2.23275  3.48448  4.15351  2.61536  3.54042  2.07534  2.81527  2.70844  2.98762  3.71559  5.90853  3.93947     97 q x - -
          2.68618  4.42225  2.77519  2.73123  3.46354  2.40513  3.72494  3.29354  2.67741  2.69355  4.24690  2.90347  2.73739  3.18146  2.89801  2.37887  2.77519  2.98518  4.58477  3.61503
          0.00821  5.20275  5.92510  0.61958  0.77255  0.48576  0.95510
     70   2.96592  5.41771  2.86112  1.70347  3.54949  3.08688  3.93881  2.59457  2.16710  3.52254  3.84817  3.09159  4.14199  2.48233  2.61025  2.93989  3.09757  3.31315  5.86499  4.18280     98 e x - -
          2.68618  4.42225  2.77519  2.73123  3.46354  2.40513  3.72494  3.29354  2.67741  2.69355  4.24690  2.90347  2.73739  3.18146  2.89801  2.37887  2.77519  2.98518  4.58477  3.61503
          0.00821  5.20275  5.92510  0.61958  0.77255  0.48576  0.95510
     71   3.07048  4.44248  5.02368  4.41079  2.26232  4.24127  3.57822  1.96673  4.19865  1.39677  3.06691  4.39913  4.59846  4.32407  4.20749  3.55351  3.30196  2.14603  5.04199  2.42513     99 l x - -
          2.68618  4.42225  2.77519  2.73123  3.46354  2.40513  3.72494  3.29354  2.67741  2.69355  4.24690  2.90347  2.73739  3.18146  2.89801  2.37887  2.77519  2.98518  4.58477  3.61503
          0.00821  5.20275  5.92510  0.61958  0.77255  0.48576  0.95510
     72   2.85842  4.98331  2.63779  2.01341  4.31011  3.46189  3.50045  4.28577  2.35662  2.83364  3.66363  2.43986  4.13374  2.47444  2.97029  2.26501  3.00998  3.85126  5.89907  3.05762    100 e x - -
          2.68618  4.42225  2.77519  2.73123  3.46354  2.40513  3.72494  3.29354  2.67741  2.69355  4.24690  2.90347  2.73739  3.18146  2.89801  2.37887  2.77519  2.98518  4.58477  3.61503
          0.00821  5.20275  5.92510  0.61958  0.77255  0.48576  0.95510
     73   2.63378  5.47713  2.33241  1.89285  4.82283  3.39117  3.63950  4.30926  2.19143  3.78267  4.51764  2.43702  4.13180  2.75647  2.69846  2.24050  3.19609  3.55650  5.90941  3.30841    101 e x - -
          2.68618  4.42225  2.77519  2.73123  3.46354  2.40513  3.72494  3.29354  2.67741  2.69355  4.24690  2.90347  2.73739  3.18146  2.89801  2.37887  2.77519  2.98518  4.58477  3.61503
          0.00821  5.20275  5.92510  0.61958  0.77255  0.48576  0.95510
     74   2.55739  4.55534  4.22497  3.08208  3.48355  4.06071  3.13930  1.92735  2.56364  1.58286  3.42228  3.94438  4.43383  3.55952  3.52629  3.33103  3.23389  2.45373  5.15801  3.13091    102 l x - -
          2.68618  4.42225  2.77519  2.73123  3.46354  2.40513  3.72494  3.29354  2.67741  2.69355  4.24690  2.90347  2.73739  3.18146  2.89801  2.37887  2.77519  2.98518  4.58477  3.61503
          0.00821  5.20275  5.92510  0.61958  0.77255  0.48576  0.95510
     75   2.55338  4.39294  4.96036  4.34641  1.82993  4.18307  4.51572  2.42912  3.89057  1.65629  2.81660  4.33930  4.54673  4.27022  4.15040  3.17847  3.09449  1.99885  5.01470  2.78746    103 l x - -
          2.68618  4.42225  2.77519  2.73123  3.46354  2.40513  3.72494  3.29354  2.67741  2.69355  4.24690  2.90347  2.73739  3.18146  2.89801  2.37887  2.77519  2.98518  4.58477  3.61503
          0.00821  5.20275  5.92510  0.61958  0.77255  0.48576  0.95510
     76   2.48068  5.44862  3.04690  1.91283  4.78240  3.04025  3.43216  4.05053  2.47951  3.11941  3.96043  2.88548  4.13634  2.59879  2.39706  2.46380  2.84326  3.35811  4.08216  3.45093    104 e x - -
          2.68624  4.42247  2.77532  2.73078  3.46376  2.40535  3.72482  3.29329  2.67739  2.69351  4.24681  2.90330  2.73749  3.18139  2.89800  2.37905  2.77542  2.98498  4.58499  3.61460
          0.11117  2.27749  5.92510  1.36534  0.29476  0.48576  0.95510
     77   2.22717  5.45543  2.02699  2.44970  4.79208  2.85736  3.73940  3.87891  2.51062  3.75712  3.78121  2.40925  3.89666  2.89091  3.01399  2.25282  3.01300  3.60269  4.77163  3.59193    110 d x - -
          2.68618  4.42225  2.77519  2.73123  3.46354  2.40513  3.72494  3.29354  2.67741  2.69355  4.24690  2.90347  2.73739  3.18146  2.89801  2.37887  2.77519  2.98518  4.58477  3.61503
          0.00821  5.20275  5.92510  0.61958  0.77255  0.48576  0.95510
     78   2.83630  5.47020  2.85845  2.10861  3.99561  3.20413  3.59499  3.84850  2.25437  3.19171  4.51142  2.93487  3.24446  2.06240  2.65524  2.63921  2.50028  3.43840  5.90415  4.15309    111 q x - -
          2.68618  4.42225  2.77519  2.73123  3.46354  2.40513  3.72494  3.29354  2.67741  2.69355  4.24690  2.90347  2.73739  3.18146  2.89801  2.37887  2.77519  2.98518  4.58477  3.61503
          0.00821  5.20275  5.92510  0.61958  0.77255  0.48576  0.95510
     79   2.84524  5.46228  2.79550  2.28114  4.80183  2.79042  3.80696  4.28393  2.54811  3.38021  3.17049  2.83472  3.50756  2.18047  2.54443  2.37547  2.63484  3.84995  3.99703  3.50807    112 q x - -
          2.68618  4.42225  2.77519  2.73123  3.46354  2.40513  3.72494  3.29354  2.67741  2.69355  4.24690  2.90347  2.73739  3.18146  2.89801  2.37887  2.77519  2.98518  4.58477  3.61503
          0.00821  5.20275  5.92510  0.61958  0.77255  0.48576  0.95510
     80   2.88785  5.47249  1.86368  2.19254  4.81639  3.37666  3.32472  3.53239  2.60134  3.77727  4.23203  2.70530  2.56130  2.56070  2.66883  2.92742  2.73699  3.71671  5.90587  3.99887    113 d x - -
          2.68618  4.42225  2.77519  2.73123  3.46354  2.40513  3.72494  3.29354  2.67741  2.69355  4.24690  2.90347  2.73739  3.18146  2.89801  2.37887  2.77519  2.98518  4.58477  3.61503
          0.00821  5.20275  5.92510  0.61958  0.77255  0.48576  0.95510
     81   2.96496  5.47690  2.58784  2.16978  4.82251  2.92441  3.92541  4.30886  2.28947  3.50614  4.51744  2.60853  4.13188  2.42076  2.43870  2.39367  2.12655  3.86784  5.90922  4.03359    114 t x - -
          2.68618  4.42225  2.77519  2.73123  3.46354  2.40513  3.72494  3.29354  2.67741  2.69355  4.24690  2.90347  2.73739  3.18146  2.89801  2.37887  2.77519  2.98518  4.58477  3.61503
          0.00821  5.20275  5.92510  0.61958  0.77255  0.48576  0.95510
     82   2.75745  5.46645  3.11511  2.26610  4.31209  3.63093  3.92748  3.76482  2.32724  3.77008  4.50813  2.21550  3.73304  2.71573  1.64237  2.76310  2.61052  3.62606  5.90137  4.49280    115 r x - -
          2.68618  4.42225  2.77519  2.73123  3.46354  2.40513  3.72494  3.29354  2.67741  2.69355  4.24690  2.90347  2.73739  3.18146  2.89801  2.37887  2.77519  2.98518  4.58477  3.61503
          0.00821  5.20275  5.92510  0.61958  0.77255  0.48576  0.95510
     83   3.00582  4.10914  4.42889  3.84344  2.84394  3.66753  4.40139  2.61139  2.38481  1.98629  3.49784  3.37308  3.21800  3.68190  3.74266  2.94837  2.39486  2.14740  3.10678  3.13722    116 l x - -
          2.68618  4.42225  2.77519  2.73123  3.46354  2.40513  3.72494  3.29354  2.67741  2.69355  4.24690  2.90347  2.73739  3.18146  2.89801  2.37887  2.77519  2.98518  4.58477  3.61503
          0.00821  5.20275  5.92510  0.61958  0.77255  0.48576  0.95510
     84   2.87706  3.80586  4.98790  4.37386  3.07103  4.20060  4.53534  2.36142  4.16089  1.93352  2.39337  4.36118  4.56302  4.29318  3.88416  3.38005  3.26104  1.13922  5.02920  3.58674    117 v x - -
          2.68618  4.42225  2.77519  2.73123  3.46354  2.40513  3.72494  3.29354  2.67741  2.69355  4.24690  2.90347  2.73739  3.18146  2.89801  2.37887  2.77519  2.98518  4.58477  3.61503
          0.00821  5.20275  5.92510  0.61958  0.77255  0.48576  0.95510
     85   2.61411  4.46475  4.55571  3.96458  3.17572  4.12521  4.43364  2.62258  3.33528  1.74692  1.44047  4.13852  4.49346  2.81455  3.77558  3.23216  3.14813  2.55656  5.07825  3.88996    118 m x - -
          2.68618  4.42225  2.77519  2.73123  3.46354  2.40513  3.72494  3.29354  2.67741  2.69355  4.24690  2.90347  2.73739  3.18146  2.89801  2.37887  2.77519  2.98518  4.58477  3.61503
          0.00821  5.20275  5.92510  0.61958  0.77255  0.48576  0.95510
     86   4.67487  4.29511  5.83215  5.61249  1.19647  5.39579  4.32694  4.37807  4.37233  3.72882  4.96682  5.07901  5.69176  5.19956  5.27251  4.77549  4.89265  4.27064  4.42986  0.63070    119 Y x - -
          2.68618  4.42225  2.77519  2.73123  3.46354  2.40513  3.72494  3.29354  2.67741  2.69355  4.24690  2.90347  2.73739  3.18146  2.89801  2.37887  2.77519  2.98518  4.58477  3.61503
          0.00821  5.20275  5.92510  0.61958  0.77255  0.48576  0.95510
     87   2.63618  5.44967  1.91364  2.62053  4.34502  2.69919  2.73113  4.26224  2.37255  3.19860  4.49320  3.13499  4.13622  2.73377  2.90796  2.26849  3.19631  3.35100  5.88891  3.27541    120 d x - -
          2.68618  4.42225  2.77519  2.73123  3.46354  2.40513  3.72494  3.29354  2.67741  2.69355  4.24690  2.90347  2.73739  3.18146  2.89801  2.37887  2.77519  2.98518  4.58477  3.61503
          0.00821  5.20275  5.92510  0.61958  0.77255  0.48576  0.95510
     88   3.04763  5.54796  1.23647  2.46707  4.41378  3.08933  3.99871  4.36266  2.66378  3.84752  4.59598  2.17632  3.98148  3.10368  3.26152  2.60205  3.28306  3.93181  5.98586  3.36763    121 d x - -
          2.68618  4.42225  2.77519  2.73123  3.46354  2.40513  3.72494  3.29354  2.67741  2.69355  4.24690  2.90347  2.73739  3.18146  2.89801  2.37887  2.77519  2.98518  4.58477  3.61503
          0.00821  5.20275  5.92510  0.61958  0.77255  0.48576  0.95510
     89   2.80864  5.47730  2.12551  2.20199  4.82265  2.09716  3.74631  4.08769  2.54411  3.78270  4.51793  2.49229  3.76432  2.50968  2.95160  2.41386  2.91230  3.68820  5.90976  4.49846    122 g x - -
          2.68618  4.42225  2.77519  2.73123  3.46354  2.40513  3.72494  3.29354  2.67741  2.69355  4.24690  2.90347  2.73739  3.18146  2.89801  2.37887  2.77519  2.98518  4.58477  3.61503
          0.01539  5.20275  4.62850  0.61958  0.77255  0.48576  0.95510
     90   2.74081  5.46227  1.89640  2.32647  4.09948  3.37891  3.63783  4.28628  2.44966  3.45044  4.50401  2.80405  4.13009  2.82214  2.88792  1.97969  2.74146  3.58541  5.89743  3.25028    123 d x - -
          2.68618  4.42225  2.77519  2.73123  3.46354  2.40513  3.72494  3.29354  2.67741  2.69355  4.24690  2.90347  2.73739  3.18146  2.89801  2.37887  2.77519  2.98518  4.58477  3.61503
          0.00827  5.19563  5.91797  0.61958  0.77255  0.47091  0.97932
     91   1.97981  5.45934  2.84784  2.50823  4.79722  3.74170  3.92992  4.27818  2.66763  3.55156  4.50199  2.49560  2.45485  2.71313  2.93460  2.07246  2.41362  3.84613  5.89638  4.11520    124 a x - -
          2.68618  4.42225  2.77519  2.73123  3.46354  2.40513  3.72494  3.29354  2.67741  2.69355  4.24690  2.90347  2.73739  3.18146  2.89801  2.37887  2.77519  2.98518  4.58477  3.61503
          0.05185  5.20275  3.10039  0.61958  0.77255  0.48576  0.95510
     92   2.38699  5.44695  2.78557  2.64140  4.78836  2.42273  2.89985  4.27171  2.11881  3.57930  4.48862  2.96064  3.90250  2.90268  2.69981  2.47901  2.05149  3.69343  5.88183  4.47316    125 t x - -
          2.68618  4.42225  2.77519  2.73123  3.46354  2.40513  3.72494  3.29354  2.67741  2.69355  4.24690  2.90347  2.73739  3.18146  2.89801  2.37887  2.77519  2.98518  4.58477  3.61503
          0.00857  5.15947  5.88181  0.61958  0.77255  0.45200  1.01157
     93   2.74459  5.42262  2.84991  2.10385  4.74748  2.55361  3.20125  3.72998  2.62463  3.40123  4.22522  2.64340  3.48252  2.92087  2.79398  2.58960  2.70017  2.74789  4.96476  3.00223    126 e x - -
          2.68625  4.42112  2.77527  2.73131  3.46361  2.40520  3.72502  3.29361  2.67717  2.69362  4.24635  2.90354  2.73747  3.18154  2.89772  2.37890  2.77515  2.98526  4.58484  3.61511
          0.17510  1.84558  5.91577  0.13540  2.06646  0.51733  0.90661
     94   3.00089  4.69077  3.65380  3.35780  2.45450  3.99117  2.42769  3.18266  3.20239  2.11914  3.79583  3.12641  4.36964  3.60255  3.51271  2.85861  3.14636  2.96233  5.25253  1.64964    128 y x - -
          2.68618  4.42225  2.77519  2.73123  3.46354  2.40513  3.72494  3.29354  2.67741  2.69355  4.24690  2.90347  2.73739  3.18146  2.89801  2.37887  2.77519  2.98518  4.58477  3.61503
          0.00828  5.19342  5.91577  0.61958  0.77255  0.51733  0.90661
     95   2.96278  5.43342  3.11595  2.21394  4.05992  3.55689  3.40503  4.23669  2.22947  3.73157  4.47847  3.21633  4.13552  2.64229  2.77903  2.40751  2.87754  3.81534  5.87571  1.64258    129 y x - -
          2.68618  4.42225  2.77519  2.73123  3.46354  2.40513  3.72494  3.29354  2.67741  2.69355  4.24690  2.90347  2.73739  3.18146  2.89801  2.37887  2.77519  2.98518  4.58477  3.61503
          0.00828  5.19342  5.91577  0.61958  0.77255  0.46651  0.98667
     96   3.01021  4.45464  4.60066  3.10050  1.78727  4.13230  4.44233  2.74471  3.86655  1.64075  3.57079  2.96366  4.50009  3.69868  4.00434  3.02395  3.24227  2.36424  4.38972  2.50362    130 l x - -
          2.68618  4.42225  2.77519  2.73123  3.46354  2.40513  3.72494  3.29354  2.67741  2.69355  4.24690  2.90347  2.73739  3.18146  2.89801  2.37887  2.77519  2.98518  4.58477  3.61503
          0.00821  5.20275  5.92510  0.61958  0.77255  0.48576  0.95510
     97   3.01479  3.69229  4.79668  4.19354  1.70728  4.16274  2.49376  2.74879  4.01663  2.39553  3.10335  4.26284  4.52819  3.57734  4.08837  3.03300  3.11813  2.59035  4.54936  1.84809    131 f x - -
          2.68618  4.42225  2.77519  2.73123  3.46354  2.40513  3.72494  3.29354  2.67741  2.69355  4.24690  2.90347  2.73739  3.18146  2.89801  2.37887  2.77519  2.98518  4.58477  3.61503
          0.00821  5.20275  5.92510  0.61958  0.77255  0.48576  0.95510
     98   2.96482  5.46017  2.70784  2.16626  4.06935  3.58937  3.80737  3.53284  2.14188  2.35424  4.17415  2.69231  3.40603  2.40495  2.53446  2.51655  3.01537  3.84736  5.08751  4.48966    132 k x - -
          2.68618  4.42225  2.77519  2.73123  3.46354  2.40513  3.72494  3.29354  2.67741  2.69355  4.24690  2.90347  2.73739  3.18146  2.89801  2.37887  2.77519  2.98518  4.58477  3.61503
          0.00821  5.20275  5.92510  0.61958  0.77255  0.48576  0.95510
     99   2.99462  4.48135  5.02865  4.41778  2.89269  4.28075  4.61207  1.75724  4.21508  1.03199  3.05449  4.42906  4.10704  4.01386  4.23636  3.59265  2.92295  2.49880  5.09916  3.93228    133 l x - -
          2.68618  4.42225  2.77519  2.73123  3.46354  2.40513  3.72494  3.29354  2.67741  2.69355  4.24690  2.90347  2.73739  3.18146  2.89801  2.37887  2.77519  2.98518  4.58477  3.61503
          0.00821  5.20275  5.92510  0.61958  0.77255  0.48576  0.95510
    100   2.77482  5.45526  2.56580  2.24018  3.66766  3.74190  3.49089  3.46499  2.53717  3.75692  3.84857  2.65446  2.28011  2.84100  2.41870  2.60199  2.67626  3.84133  5.89306  3.57073    134 e x - -
          2.68618  4.42225  2.77519  2.73123  3.46354  2.40513  3.72494  3.29354  2.67741  2.69355  4.24690  2.90347  2.73739  3.18146  2.89801  2.37887  2.77519  2.98518  4.58477  3.61503
          0.00821  5.20275  5.92510  0.61958  0.77255  0.48576  0.95510
    101   2.91569  5.41952  2.76577  2.56475  3.82988  2.73607  3.46392  3.39525  2.43631  3.40613  4.46634  2.60924  4.14163  3.04266  2.87243  1.63785  2.51309  3.64335  5.86636  3.91948    135 s x - -
          2.68618  4.42225  2.77519  2.73123  3.46354  2.40513  3.72494  3.29354  2.67741  2.69355  4.24690  2.90347  2.73739  3.18146  2.89801  2.37887  2.77519  2.98518  4.58477  3.61503
          0.00821  5.20275  5.92510  0.61958  0.77255  0.48576  0.95510
    102   2.97585  5.09291  2.59593  2.72204  4.05273  3.82708  3.51649  2.70644  2.58653  1.60848  3.11143  3.19395  3.54582  2.96966  3.06372  2.72592  2.92968  3.41203  5.61177  3.75132    136 l x - -
          2.68618  4.42225  2.77519  2.73123  3.46354  2.40513  3.72494  3.29354  2.67741  2.69355  4.24690  2.90347  2.73739  3.18146  2.89801  2.37887  2.77519  2.98518  4.58477  3.61503
          0.00821  5.20275  5.92510  0.61958  0.77255  0.48576  0.95510
    103   2.26971  4.24872  3.37722  2.65777  3.82774  3.17209  3.63550  3.62215  2.78665  2.89734  3.75941  3.42279  3.74130  3.07685  3.14684  2.20875  2.02349  3.24213  2.70716  3.57592    137 t x - -
          2.68618  4.42225  2.77519  2.73123  3.46354  2.40513  3.72494  3.29354  2.67741  2.69355  4.24690  2.90347  2.73739  3.18146  2.89801  2.37887  2.77519  2.98518  4.58477  3.61503
          0.18736  5.20275  1.79967  0.61958  0.77255  0.48576  0.95510
    104   2.88607  5.39212  2.65534  2.35889  4.23974  3.30448  3.10604  4.21986  2.32543  3.43190  4.43329  2.96284  4.05396  2.27821  2.37358  2.12485  2.46109  3.78172  5.82594  3.60686    138 s x - -
          2.68618  4.42225  2.77519  2.73123  3.46354  2.40513  3.72494  3.29354  2.67741  2.69355  4.24690  2.90347  2.73739  3.18146  2.89801  2.37887  2.77519  2.98518  4.58477  3.61503
          0.00981  5.02520  5.74755  0.61958  0.77255  0.93162  0.50073
    105   2.75028  5.33199  2.94181  2.27494  4.65046  3.10140  3.51429  3.73925  2.44036  3.07312  4.37973  2.81694  3.82240  2.82861  2.55225  2.24768  2.60977  2.34069  5.78093  3.71088    139 s x - -
          2.68619  4.42226  2.77520  2.73124  3.46355  2.40514  3.72495  3.29346  2.67742  2.69356  4.24667  2.90348  2.73740  3.18147  2.89802  2.37888  2.77515  2.98519  4.58478  3.61504
          0.01801  4.22307  5.74755  0.72487  0.66240  0.93162  0.50073
    106   2.88704  4.14033  2.97554  2.16429  4.07956  3.44330  3.10206  3.54266  2.40916  3.37448  4.09707  2.77219  4.06465  2.30016  2.52434  2.38095  2.94628  3.03987  5.77865  3.14665    143 e x - -
          2.68618  4.42225  2.77519  2.73123  3.46354  2.40513  3.72494  3.29354  2.67741  2.69355  4.24690  2.90347  2.73739  3.18146  2.89801  2.37887  2.77519  2.98518  4.58477  3.61503
          0.00981  5.02520  5.74755  0.61958  0.77255  0.82838  0.57405
    107   2.89575  5.39860  2.73618  2.03308  3.89286  3.40492  3.85812  3.80106  2.38871  3.59453  4.44013  2.47984  3.63697  2.35078  2.53173  2.66911  2.33706  3.78748  5.83325  3.21906    144 e x - -
          2.68618  4.42225  2.77519  2.73123  3.46354  2.40513  3.72494  3.29354  2.67741  2.69355  4.24690  2.90347  2.73739  3.18146  2.89801  2.37887  2.77519  2.98518  4.58477  3.61503
          0.00959  5.04808  5.77042  0.61958  0.77255  0.76972  0.62202
    108   2.71086  5.28894  2.66022  2.36973  4.58327  3.55303  3.30773  2.99903  2.61394  2.85826  4.03844  2.44805  3.87493  2.82787  2.56229  2.50125  2.71575  3.08412  4.51589  3.14248    145 e x - -
          2.68618  4.42225  2.77519  2.73123  3.46354  2.40513  3.72494  3.29354  2.67741  2.69355  4.24690  2.90347  2.73739  3.18146  2.89801  2.37887  2.77519  2.98518  4.58477  3.61503
          0.01767  5.07381  4.48654  0.61958  0.77255  0.83486  0.56905
    109   2.90378  4.37108  2.59941  2.26131  4.75458  2.13546  3.55477  4.23953  2.55240  3.71563  4.45208  2.35325  3.34368  2.69329  2.33720  2.49646  3.13496  3.80084  5.84454  3.70609    146 g x - -
          2.68618  4.42225  2.77519  2.73123  3.46354  2.40513  3.72494  3.29354  2.67741  2.69355  4.24690  2.90347  2.73739  3.18146  2.89801  2.37887  2.77519  2.98518  4.58477  3.61503
          0.00942  5.06556  5.78790  0.61958  0.77255  0.33407  1.25880
    110   2.66231  5.46530  2.10108  2.33590  4.52941  2.62134  3.67941  4.29160  2.35317  3.43447  4.19973  2.45764  4.12946  2.93528  2.85424  2.19947  2.85590  3.18326  5.89965  4.06221    147 d x - -
          2.68620  4.42228  2.77522  2.73126  3.46356  2.40511  3.72480  3.29356  2.67743  2.69357  4.24692  2.90349  2.73742  3.18137  2.89803  2.37889  2.77522  2.98521  4.58434  3.61474
          0.03640  3.40974  5.91784  0.63266  0.75753  0.47065  0.97975
    111   2.80422  5.39627  2.60917  2.59226  3.81644  2.65547  3.29298  4.17268  2.47952  3.56259  4.44558  3.15211  3.15388  2.74961  2.76354  2.58841  3.03359  3.13272  4.42474  2.06804    152 y x - -
          2.68618  4.42225  2.77519  2.73123  3.46354  2.40513  3.72494  3.29354  2.67741  2.69355  4.24690  2.90347  2.73739  3.18146  2.89801  2.37887  2.77519  2.98518  4.58477  3.61503
          0.00821  5.20275  5.92510  0.61958  0.77255  0.48576  0.95510
    112   2.75548  4.59473  3.16049  2.78625  3.49719  3.86344  3.44081  2.93485  2.27346  2.34461  3.57740  2.62383  4.24973  3.28897  3.38541  2.38722  2.20312  2.77069  5.51777  3.43917    153 t x - -
          2.68618  4.42225  2.77519  2.73123  3.46354  2.40513  3.72494  3.29354  2.67741  2.69355  4.24690  2.90347  2.73739  3.18146  2.89801  2.37887  2.77519  2.98518  4.58477  3.61503
          0.00821  5.20275  5.92510  0.61958  0.77255  0.48576  0.95510
    113   2.59774  4.55131  4.23608  3.23847  2.81169  3.64652  2.81262  2.34056  3.57153  2.02707  3.66297  2.97231  4.17973  3.51874  3.65739  3.02660  2.82334  2.10727  5.15448  2.57484    154 l x - -
          2.68618  4.42225  2.77519  2.73123  3.46354  2.40513  3.72494  3.29354  2.67741  2.69355  4.24690  2.90347  2.73739  3.18146  2.89801  2.37887  2.77519  2.98518  4.58477  3.61503
          0.00821  5.20275  5.92510  0.61958  0.77255  0.48576  0.95510
    114   2.96680  5.38263  2.64600  2.07713  3.49292  3.55242  3.39613  2.73236  2.31901  3.11739  3.83944  2.91992  4.14857  2.63701  2.82796  2.55870  2.81627  2.90953  5.83853  3.47874    155 e x - -
          2.68618  4.42225  2.77519  2.73123  3.46354  2.40513  3.72494  3.29354  2.67741  2.69355  4.24690  2.90347  2.73739  3.18146  2.89801  2.37887  2.77519  2.98518  4.58477  3.61503
          0.00821  5.20275  5.92510  0.61958  0.77255  0.48576  0.95510
    115   2.92804  4.50911  4.37233  3.78916  3.05265  4.09085  3.80699  2.07806  3.46242  2.27958  3.34096  3.56916  4.46175  3.40486  3.17881  2.67614  1.98314  2.40893  5.11735  2.27412    156 t x - -
          2.68618  4.42225  2.77519  2.73123  3.46354  2.40513  3.72494  3.29354  2.67741  2.69355  4.24690  2.90347  2.73739  3.18146  2.89801  2.37887  2.77519  2.98518  4.58477  3.61503
          0.00821  5.20275  5.92510  0.61958  0.77255  0.48576  0.95510
    116   2.85177  5.47579  2.24787  1.76521  4.82106  3.42617  3.31974  4.02573  2.41866  3.78115  3.02880  2.88118  4.13179  2.34741  2.77671  2.42894  2.92612  3.86654  5.90835  4.49727    157 e x - -
          2.68618  4.42225  2.77519  2.73123  3.46354  2.40513  3.72494  3.29354  2.67741  2.69355  4.24690  2.90347  2.73739  3.18146  2.89801  2.37887  2.77519  2.98518  4.58477  3.61503
          0.00821  5.20275  5.92510  0.61958  0.77255  0.48576  0.95510
    117   3.03006  4.94442  2.59792  3.08441  2.57776  3.92796  2.72451  3.49898  3.06709  3.05697  4.03780  3.55099  3.85257  3.27186  3.48121  3.15607  2.61733  3.24302  5.37339  1.41132    158 y x - -
          2.68618  4.42225  2.77519  2.73123  3.46354  2.40513  3.72494  3.29354  2.67741  2.69355  4.24690  2.90347  2.73739  3.18146  2.89801  2.37887  2.77519  2.98518  4.58477  3.61503
          0.00826  5.19592  5.91827  0.61958  0.77255  0.48576  0.95510
    118   2.90844  4.43777  4.65365  4.05762  2.49723  4.13645  3.82243  1.50422  3.90649  2.57905  3.34468  2.95540  4.50358  4.09536  4.02504  2.31577  2.67065  2.37581  5.05360  2.68308    159 i x - -
          2.68618  4.42225  2.77519  2.73123  3.46354  2.40513  3.72494  3.29354  2.67741  2.69355  4.24690  2.90347  2.73739  3.18146  2.89801  2.37887  2.77519  2.98518  4.58477  3.61503
          0.00826  5.19592  5.91827  0.61958  0.77255  0.48576  0.95510
    119   3.01994  4.40111  4.93639  4.03314  2.62451  4.18526  4.51625  2.27781  4.11992  1.00683  3.27670  4.05236  4.54824  4.25954  3.86041  3.36786  3.25205  2.08120  5.02224  3.65561    160 l x - -
          2.68618  4.42225  2.77519  2.73123  3.46354  2.40513  3.72494  3.29354  2.67741  2.69355  4.24690  2.90347  2.73739  3.18146  2.89801  2.37887  2.77519  2.98518  4.58477  3.61503
          0.00826  5.19592  5.91827  0.61958  0.77255  0.48576  0.95510
    120   2.97905  4.99652  5.78264  5.24197  4.08686  5.16612  5.64962  1.87761  5.11133  1.27119  3.40525  5.32565  5.41818  5.24849  5.17116  4.53673  3.98519  0.97953  5.99899  4.84975    161 v x - -
          2.68618  4.42225  2.77519  2.73123  3.46354  2.40513  3.72494  3.29354  2.67741  2.69355  4.24690  2.90347  2.73739  3.18146  2.89801  2.37887  2.77519  2.98518  4.58477  3.61503
          0.00826  5.19592  5.91827  0.61958  0.77255  0.48576  0.95510
    121   3.00804  4.40766  4.81951  3.24884  2.32369  4.15998  3.90545  1.65370  4.03154  1.76996  3.37518  3.55320  4.52523  4.19118  4.09340  3.13358  2.79697  2.07720  5.02695  3.30840    162 i x - -
          2.68618  4.42225  2.77519  2.73123  3.46354  2.40513  3.72494  3.29354  2.67741  2.69355  4.24690  2.90347  2.73739  3.18146  2.89801  2.37887  2.77519  2.98518  4.58477  3.61503
          0.00826  5.19592  5.91827  0.61958  0.77255  0.48576  0.95510
    122   4.04275  6.86817  0.34798  2.73768  6.14154  4.01512  4.74100  5.78133  4.01531  5.19608  6.15679  2.72808  4.74433  3.93978  4.80663  3.52523  4.38634  5.26676  7.34247  5.65386    163 D x - -
          2.68619  4.42226  2.77521  2.73124  3.46355  2.40514  3.72496  3.29332  2.67742  2.69356  4.24662  2.90348  2.73741  3.18147  2.89802  2.37888  2.77521  2.98519  4.58478  3.61504
          0.01671  4.27724  5.91827  0.74235  0.64626  0.48576  0.95510
    123   2.96182  5.47316  1.96395  2.39028  4.81850  3.02402  3.77928  3.78888  2.50624  3.63745  4.51378  2.12566  3.91995  2.46730  2.46614  2.36697  2.98652  3.72426  5.90565  4.49450    167 d x - -
          2.68618  4.42225  2.77519  2.73123  3.46354  2.40513  3.72494  3.29354  2.67741  2.69355  4.24690  2.90347  2.73739  3.18146  2.89801  2.37887  2.77519  2.98518  4.58477  3.61503
          0.00826  5.19592  5.91827  0.61958  0.77255  0.48576  0.95510
    124   2.96301  4.85165  3.23924  2.39354  3.97731  3.74762  2.76893  3.78269  2.42526  2.87278  4.45412  2.58134  4.14041  2.18948  2.39190  2.22887  3.09181  3.63138  5.85554  3.03318    168 q x - -
          2.68618  4.42225  2.77519  2.73123  3.46354  2.40513  3.72494  3.29354  2.67741  2.69355  4.24690  2.90347  2.73739  3.18146  2.89801  2.37887  2.77519  2.98518  4.58477  3.61503
          0.00826  5.19592  5.91827  0.61958  0.77255  0.48576  0.95510
    125   2.75950  4.82448  2.63615  2.63333  4.73449  1.69002  3.61598  4.20364  2.64011  3.70862  4.17112  2.75936  3.82732  3.04084  2.72331  2.24688  3.19420  3.65143  5.86131  2.73870    169 g x - -
          2.68618  4.42225  2.77519  2.73123  3.46354  2.40513  3.72494  3.29354  2.67741  2.69355  4.24690  2.90347  2.73739  3.18146  2.89801  2.37887  2.77519  2.98518  4.58477  3.61503
          0.00826  5.19592  5.91827  0.61958  0.77255  0.48576  0.95510
    126   3.73715  5.89227  4.14672  3.44927  4.55864  4.35967  2.88234  4.69670  2.47743  4.10893  4.96694  3.23659  4.70843  3.25744  0.55107  3.71742  3.88990  4.37023  6.10709  4.91435    170 R x - -
          2.68618  4.42225  2.77519  2.73123  3.46354  2.40513  3.72494  3.29354  2.67741  2.69355  4.24690  2.90347  2.73739  3.18146  2.89801  2.37887  2.77519  2.98518  4.58477  3.61503
          0.00826  5.19592  5.91827  0.61958  0.77255  0.48576  0.95510
    127   1.58137  4.43559  4.67524  4.07833  3.37169  4.14160  4.45871  2.40338  3.92380  2.10988  3.26266  4.20071  3.77661  3.53827  4.03593  3.01070  2.73496  1.61628  5.05312  3.86900    171 a x - -
          2.68618  4.42225  2.77519  2.73123  3.46354  2.40513  3.72494  3.29354  2.67741  2.69355  4.24690  2.90347  2.73739  3.18146  2.89801  2.37887  2.77519  2.98518  4.58477  3.61503
          0.00826  5.19592  5.91827  0.61958  0.77255  0.48576  0.95510
    128   3.00909  0.82735  4.32910  3.84425  4.31894  3.86301  4.18231  3.69054  3.77676  3.40997  4.29110  2.92360  4.47160  4.06434  4.06786  2.17330  2.96976  2.87489  5.75914  4.55124    172 c x - -
          2.68618  4.42225  2.77519  2.73123  3.46354  2.40513  3.72494  3.29354  2.67741  2.69355  4.24690  2.90347  2.73739  3.18146  2.89801  2.37887  2.77519  2.98518  4.58477  3.61503
          0.00826  5.19592  5.91827  0.61958  0.77255  0.48576  0.95510
    129   0.49546  4.93032  5.04509  4.87099  5.65318  2.31676  5.66292  5.14096  4.87409  4.82226  5.57276  4.50321  4.57768  5.02649  5.00932  1.91449  3.24220  4.28628  6.98698  5.91371    173 A x - -
          2.68618  4.42225  2.77519  2.73123  3.46354  2.40513  3.72494  3.29354  2.67741  2.69355  4.24690  2.90347  2.73739  3.18146  2.89801  2.37887  2.77519  2.98518  4.58477  3.61503
          0.00826  5.19592  5.91827  0.61958  0.77255  0.48576  0.95510
    130   3.04822  4.57748  5.19320  4.59040  2.76712  4.04211  4.78883  1.41550  4.39112  2.18433  1.54574  4.59690  4.77798  4.51743  4.40764  3.75813  3.45986  1.97628  5.25352  4.08766    174 i x - -
          2.68618  4.42225  2.77519  2.73123  3.46354  2.40513  3.72494  3.29354  2.67741  2.69355  4.24690  2.90347  2.73739  3.18146  2.89801  2.37887  2.77519  2.98518  4.58477  3.61503
          0.00826  5.19592  5.91827  0.61958  0.77255  0.48576  0.95510
    131   2.98313  4.46597  5.03845  4.42615  2.50379  4.27063  4.60347  1.62751  3.69380  1.59519  1.91445  4.42613  4.62391  4.34532  3.94672  3.58333  3.32629  2.32020  5.08641  3.91848    175 l x - -
          2.68618  4.42225  2.77519  2.73123  3.46354  2.40513  3.72494  3.29354  2.67741  2.69355  4.24690  2.90347  2.73739  3.18146  2.89801  2.37887  2.77519  2.98518  4.58477  3.61503
          0.00826  5.19592  5.91827  0.61958  0.77255  0.48576  0.95510
    132   2.81997  4.52385  4.30678  3.16415  3.63297  3.51770  4.36594  2.53950  3.05973  1.98269  1.90324  3.99326  4.44681  3.87365  3.13826  3.12070  2.13757  2.23867  4.62336  3.93030    176 m x - -
          2.68618  4.42225  2.77519  2.73123  3.46354  2.40513  3.72494  3.29354  2.67741  2.69355  4.24690  2.90347  2.73739  3.18146  2.89801  2.37887  2.77519  2.98518  4.58477  3.61503
          0.11152  5.19592  2.30269  0.61958  0.77255  0.48576  0.95510
    133   2.92133  5.43020  2.91369  2.23572  4.77632  3.69401  3.22154  4.00198  1.83836  3.45315  4.47102  2.78551  4.08728  2.38692  1.80746  2.81963  2.87450  3.82150  5.86121  4.45212    177 r x - -
          2.68618  4.42225  2.77519  2.73123  3.46354  2.40513  3.72494  3.29354  2.67741  2.69355  4.24690  2.90347  2.73739  3.18146  2.89801  2.37887  2.77519  2.98518  4.58477  3.61503
          0.00916  5.09356  5.81590  0.61958  0.77255  0.77375  0.61856
    134   2.91775  5.31156  3.13175  1.75211  4.30658  3.71083  3.73215  3.15976  1.85674  3.06230  4.15863  3.04180  4.10308  3.01679  2.85737  2.50223  2.58618  2.85248  5.77257  4.39105    178 e x - -
          2.68618  4.42225  2.77519  2.73123  3.46354  2.40513  3.72494  3.29354  2.67741  2.69355  4.24690  2.90347  2.73739  3.18146  2.89801  2.37887  2.77519  2.98518  4.58477  3.61503
          0.00916  5.09356  5.81590  0.61958  0.77255  0.77375  0.61856
    135   2.82739  4.74004  3.69002  2.77844  3.40461  3.61584  4.12214  2.51231  3.00706  2.78797  3.12670  3.56423  4.26264  2.65814  3.23617  2.18665  1.75562  2.67206  5.31017  3.82598    179 t x - -
          2.68618  4.42225  2.77519  2.73123  3.46354  2.40513  3.72494  3.29354  2.67741  2.69355  4.24690  2.90347  2.73739  3.18146  2.89801  2.37887  2.77519  2.98518  4.58477  3.61503
          0.00916  5.09356  5.81590  0.61958  0.77255  0.34037  1.24309
    136   2.69783  4.82302  3.52847  2.58044  3.61035  3.30817  4.15414  2.92464  2.97116  2.46665  3.51548  3.46300  3.69597  3.06717  3.11171  2.50289  2.58428  2.41132  2.29304  3.67023    180 w x - -
          2.68618  4.42225  2.77519  2.73123  3.46354  2.40513  3.72494  3.29354  2.67741  2.69355  4.24690  2.90347  2.73739  3.18146  2.89801  2.37887  2.77519  2.98518  4.58477  3.61503
          0.00826  5.19592  5.91827  0.61958  0.77255  0.48576  0.95510
    137   2.72598  5.25198  3.20243  2.64325  3.87042  3.78095  3.27391  2.71463  2.26654  3.29985  4.01608  3.01484  3.86289  2.49584  2.27974  2.92737  2.52800  2.64064  5.73733  3.02675    181 k x - -
          2.68618  4.42225  2.77519  2.73123  3.46354  2.40513  3.72494  3.29354  2.67741  2.69355  4.24690  2.90347  2.73739  3.18146  2.89801  2.37887  2.77519  2.98518  4.58477  3.61503
          0.00826  5.19592  5.91827  0.61958  0.77255  0.48576  0.95510
    138   2.58817  5.45048  3.12981  2.49561  4.17801  2.63703  3.32825  3.53228  2.22197  3.49869  4.49356  2.23021  2.79469  2.60129  2.94572  2.65015  2.63963  3.34441  5.88870  4.06840    182 k x - -
          2.68618  4.42225  2.77519  2.73123  3.46354  2.40513  3.72494  3.29354  2.67741  2.69355  4.24690  2.90347  2.73739  3.18146  2.89801  2.37887  2.77519  2.98518  4.58477  3.61503
          0.00826  5.19592  5.91827  0.61958  0.77255  0.48576  0.95510
    139   2.74953  4.75934  3.23678  2.57953  3.44115  3.33739  2.68074  3.14817  2.10623  3.02450  4.32833  2.83757  3.34485  3.02983  2.49202  2.52483  2.81988  2.90724  4.89998  3.76166    183 k x - -
          2.68618  4.42225  2.77519  2.73123  3.46354  2.40513  3.72494  3.29354  2.67741  2.69355  4.24690  2.90347  2.73739  3.18146  2.89801  2.37887  2.77519  2.98518  4.58477  3.61503
          0.02564  5.19592  3.92310  0.61958  0.77255  0.48576  0.95510
    140   2.53518  5.37999  2.49968  2.22580  3.31516  3.17429  3.40247  3.40990  2.68384  3.29489  3.32794  2.91269  3.21788  2.82415  2.77557  2.47194  2.53142  3.35977  5.83381  3.78770    184 e x - -
          2.68618  4.42225  2.77519  2.73123  3.46354  2.40513  3.72494  3.29354  2.67741  2.69355  4.24690  2.90347  2.73739  3.18146  2.89801  2.37887  2.77519  2.98518  4.58477  3.61503
          0.12655  5.17868  2.17828  0.61958  0.77255  0.54273  0.87027
    141   2.61366  5.34201  2.65244  2.48686  4.14066  2.46399  3.48889  3.47111  2.57555  3.05326  3.58295  2.83164  2.88287  2.37184  2.87515  2.51575  2.83061  3.71709  4.52770  4.19527    185 q x - -
          2.68618  4.42225  2.77519  2.73123  3.46354  2.40513  3.72494  3.29354  2.67741  2.69355  4.24690  2.90347  2.73739  3.18146  2.89801  2.37887  2.77519  2.98518  4.58477  3.61503
          0.02227  5.06159  4.15507  0.61958  0.77255  0.75324  0.63646
    142   2.90470  5.39580  2.98054  2.46742  4.15159  2.64953  3.38610  4.21294  2.45956  3.58280  4.43861  2.85601  3.15410  2.54481  2.35387  2.14127  2.32931  3.55641  4.45230  4.11925    186 s x - -
          2.68618  4.42225  2.77519  2.73123  3.46354  2.40513  3.72494  3.29354  2.67741  2.69355  4.24690  2.90347  2.73739  3.18146  2.89801  2.37887  2.77519  2.98518  4.58477  3.61503
          0.08605  5.06850  2.57491  0.61958  0.77255  0.44009  1.03276
    143   2.29871  4.80736  2.59477  2.46216  4.70966  2.34744  3.69152  3.82800  2.62717  3.58014  4.42792  2.80138  3.54326  2.84867  2.49378  2.50860  2.75738  3.42360  5.82609  2.85461    187 a x - -
          2.68618  4.42225  2.77519  2.73123  3.46354  2.40513  3.72494  3.29354  2.67741  2.69355  4.24690  2.90347  2.73739  3.18146  2.89801  2.37887  2.77519  2.98518  4.58477  3.61503
          0.00917  5.09215  5.81449  0.61958  0.77255  0.64674  0.74182
    144   2.50647  5.09817  3.35954  2.31799  3.17802  2.95066  3.83416  3.25774  2.38562  3.11614  3.00316  3.20514  3.35903  3.14042  2.65280  2.30032  2.53580  3.21536  4.75978  3.82206    188 s x - -
          2.68647  4.42221  2.77508  2.73117  3.46390  2.40457  3.72449  3.29407  2.67785  2.69406  4.24570  2.90374  2.73745  3.18181  2.89758  2.37891  2.77505  2.98477  4.58408  3.61487
          0.58144  0.82553  5.84180  1.13153  0.38940  0.57617  0.82564
    145   2.87084  4.77560  3.14653  2.43473  4.59273  3.11919  3.76166  3.26826  2.52105  3.58522  4.36063  2.89481  3.15880  2.61116  2.87236  1.88770  2.92184  2.71558  3.47979  3.27687    194 s x - -
          2.68618  4.42225  2.77519  2.73123  3.46354  2.40513  3.72494  3.29354  2.67741  2.69355  4.24690  2.90347  2.73739  3.18146  2.89801  2.37887  2.77519  2.98518  4.58477  3.61503
          0.03244  5.14700  3.64585  0.61958  0.77255  0.43884  1.03503
    146   2.57150  5.25109  3.11918  2.51597  4.51829  2.77635  3.49919  2.69690  2.48216  2.84331  3.54475  2.90137  3.68240  2.99855  2.96076  2.19577  2.35916  3.20206  4.50156  4.37507    195 s x - -
          2.68618  4.42225  2.77519  2.73123  3.46354  2.40513  3.72494  3.29354  2.67741  2.69355  4.24690  2.90347  2.73739  3.18146  2.89801  2.37887  2.77519  2.98518  4.58477  3.61503
          0.01747  5.16494  4.45641  0.61958  0.77255  0.58528  0.81408
    147   2.63307  5.32442  2.88505  2.18453  4.27695  2.85768  3.93536  3.46448  2.58466  3.38096  4.06050  3.16320  2.02824  3.05135  2.93237  2.50697  2.64807  2.82223  5.78907  4.08412    196 p x - -
          2.68618  4.42225  2.77519  2.73123  3.46354  2.40513  3.72494  3.29354  2.67741  2.69355  4.24690  2.90347  2.73739  3.18146  2.89801  2.37887  2.77519  2.98518  4.58477  3.61503
          0.00860  5.15607  5.87842  0.61958  0.77255  0.54781  0.86326
    148   2.64468  5.44818  2.52329  1.98330  4.78848  3.16864  3.91200  3.18685  2.12141  3.25951  4.49010  3.19375  2.83477  2.64637  2.42587  2.79772  3.09658  3.07256  5.88373  4.47569    197 e x - -
          2.68618  4.42225  2.77519  2.73123  3.46354  2.40513  3.72494  3.29354  2.67741  2.69355  4.24690  2.90347  2.73739  3.18146  2.89801  2.37887  2.77519  2.98518  4.58477  3.61503
          0.01838  5.16827  4.38036  0.61958  0.77255  0.57517  0.82692
    149   2.50569  5.31751  2.96950  2.61070  4.29399  3.10400  3.93859  3.04323  2.53591  3.02374  4.37283  2.81530  2.20595  2.83038  2.77044  2.61900  2.47266  2.84012  5.78404  4.40834    198 p x - -
          2.68618  4.42225  2.77519  2.73123  3.46354  2.40513  3.72494  3.29354  2.67741  2.69355  4.24690  2.90347  2.73739  3.18146  2.89801  2.37887  2.77519  2.98518  4.58477  3.61503
          0.00858  5.15847  5.88082  0.61958  0.77255  0.60451  0.79042
    150   2.95001  4.72432  3.21291  2.42424  3.84083  3.44905  3.63015  2.72446  2.45516  3.16307  4.05396  2.65456  3.84824  2.99959  3.04803  2.13521  1.97810  3.35211  5.70966  3.34180    199 t x - -
          2.68618  4.42225  2.77519  2.73123  3.46354  2.40513  3.72494  3.29354  2.67741  2.69355  4.24690  2.90347  2.73739  3.18146  2.89801  2.37887  2.77519  2.98518  4.58477  3.61503
          0.00858  5.15847  5.88082  0.61958  0.77255  0.60451  0.79042
    151   2.95233  5.14972  3.20274  2.38858  2.92735  3.78459  3.43056  3.36827  2.08878  3.10799  4.22068  3.31631  3.96035  2.88839  3.25339  2.70496  2.90517  3.31057  5.65302  1.76020    200 y x - -
          2.68612  4.42228  2.77522  2.73126  3.46357  2.40516  3.72473  3.29357  2.67744  2.69349  4.24651  2.90349  2.73742  3.18149  2.89803  2.37890  2.77513  2.98521  4.58480  3.61506
          0.02095  4.02052  5.88082  1.00188  0.45758  0.54832  0.86256
    152   2.82179  4.61864  3.07342  2.02087  4.03436  3.72691  3.67824  3.97084  2.09206  3.73839  4.21476  2.91263  3.88151  2.86246  2.91293  1.63793  2.48630  3.66135  5.87566  4.47056    206 s x - -
          2.68618  4.42225  2.77519  2.73123  3.46354  2.40513  3.72494  3.29354  2.67741  2.69355  4.24690  2.90347  2.73739  3.18146  2.89801  2.37887  2.77519  2.98518  4.58477  3.61503
          0.00849  5.16917  5.89152  0.61958  0.77255  0.57242  0.83047
    153   3.07529  4.44692  5.01962  4.40694  1.96456  4.24925  4.57954  2.10255  4.19854  1.28129  3.02966  4.40512  4.60289  4.32424  4.21132  2.70141  3.30656  2.25416  5.06105  3.50571    207 l x - -
          2.68618  4.42225  2.77519  2.73123  3.46354  2.40513  3.72494  3.29354  2.67741  2.69355  4.24690  2.90347  2.73739  3.18146  2.89801  2.37887  2.77519  2.98518  4.58477  3.61503
          0.00849  5.16917  5.89152  0.61958  0.77255  0.57242  0.83047
    154   3.46920  0.22282  5.68288  5.60449  5.21192  4.15738  5.99338  4.26171  5.35933  4.24142  5.39978  5.04673  4.97962  5.58585  5.33759  3.72991  4.02829  3.45719  6.73705  5.56062    208 C x - -
          2.68618  4.42225  2.77519  2.73123  3.46354  2.40513  3.72494  3.29354  2.67741  2.69355  4.24690  2.90347  2.73739  3.18146  2.89801  2.37887  2.77519  2.98518  4.58477  3.61503
          0.00849  5.16917  5.89152  0.61958  0.77255  0.57242  0.83047
    155   2.65151  5.43505  3.09875  2.08604  4.05768  3.24475  3.54480  3.98352  2.47263  3.60625  4.19397  2.96085  3.82693  2.44903  2.94163  2.08265  2.03607  3.50893  5.87405  3.69461    209 t x - -
          2.68618  4.42225  2.77519  2.73123  3.46354  2.40513  3.72494  3.29354  2.67741  2.69355  4.24690  2.90347  2.73739  3.18146  2.89801  2.37887  2.77519  2.98518  4.58477  3.61503
          0.00849  5.16917  5.89152  0.61958  0.77255  0.57242  0.83047
    156   3.50993  5.04332  5.91042  5.40116  3.53214  5.34636  5.92007  0.75923  5.30379  2.19916  3.77416  5.50886  5.57306  5.47221  5.39365  4.74306  4.07160  1.33837  6.23639  5.06798    210 i x - -
          2.68618  4.42225  2.77519  2.73123  3.46354  2.40513  3.72494  3.29354  2.67741  2.69355  4.24690  2.90347  2.73739  3.18146  2.89801  2.37887  2.77519  2.98518  4.58477  3.61503
          0.01700  5.16917  4.49458  0.61958  0.77255  0.57242  0.83047
    157   2.67167  5.37199  3.00762  2.50863  3.99846  2.54585  3.57505  3.65311  2.52907  3.53853  3.23438  2.57708  4.12743  2.78537  2.34118  2.24869  2.80700  2.95337  5.82576  3.66897    211 s x - -
          2.68618  4.42225  2.77519  2.73123  3.46354  2.40513  3.72494  3.29354  2.67741  2.69355  4.24690  2.90347  2.73739  3.18146  2.89801  2.37887  2.77519  2.98518  4.58477  3.61503
          0.16705  5.16073  1.90985  0.61958  0.77255  0.59784  0.79850
    158   2.69426  5.26911  3.01598  2.49519  4.18836  3.07961  3.46772  3.48367  2.62169  3.55412  4.32245  3.16119  3.86769  2.33250  2.88244  1.65926  2.47594  3.19089  5.73101  3.76709    212 s x - -
          2.68691  4.42190  2.77506  2.73042  3.46435  2.40435  3.72562  3.29252  2.67796  2.69438  4.24571  2.90340  2.73803  3.18085  2.89749  2.37977  2.77563  2.98537  4.57816  3.61377
          0.48706  0.95303        *  1.95507  0.15263  0.00000        *
//
