# Supplementary material for: Remote homology clustering identifies lowly conserved families of effector proteins in plant-pathogenic fungi
Source: Microb Genom. 2021 Sep 1;7(9):000637. doi: 10.1099/mgen.0.000637 (PMC8715435; doi:10.1099/mgen.0.000637)
Supplement: Supplementary material 16 [file mgen-7-0637-s0016.zip › hmms/markov-PC_02ALJ9.hmm]

HMMER3/f [3.3 | Nov 2019]
NAME  markov-PC_02ALJ9
LENG  110
ALPH  amino
RF    yes
MM    no
CONS  yes
CS    no
MAP   yes
DATE  Thu Jul 23 07:08:39 2020
NSEQ  21
EFFN  1.750854
CKSUM 2014390838
STATS LOCAL MSV       -9.9180  0.71534
STATS LOCAL VITERBI  -10.6654  0.71534
STATS LOCAL FORWARD   -4.0093  0.71534
HMM          A        C        D        E        F        G        H        I        K        L        M        N        P        Q        R        S        T        V        W        Y   
            m->m     m->i     m->d     i->m     i->i     d->m     d->d
  COMPO   2.41513  3.36767  3.07795  2.74996  3.45619  2.87469  3.68336  2.94992  2.66590  2.53533  3.68154  3.08329  3.53117  3.06981  2.96275  2.65857  2.72772  2.54606  4.43425  3.57868
          2.68592  4.42073  2.77563  2.73167  3.46397  2.40556  3.72481  3.29334  2.67784  2.69398  4.24362  2.90304  2.73710  3.18169  2.89844  2.37854  2.77450  2.98562  4.58520  3.61432
          0.37080  1.53231  2.36680  1.91057  0.16016  0.00000        *
      1   2.72024  4.41373  3.89884  3.41624  3.66022  3.62797  4.24100  2.89117  3.28478  2.56897  1.25591  3.68252  3.39978  3.62052  3.55141  2.98813  2.38180  2.69944  5.20258  3.99830     17 m x - -
          2.68618  4.42225  2.77519  2.73123  3.46354  2.40513  3.72494  3.29354  2.67741  2.69355  4.24690  2.90347  2.73739  3.18146  2.89801  2.37887  2.77519  2.98518  4.58477  3.61503
          0.01768  4.44012  5.16247  0.61958  0.77255  0.40451  1.10052
      2   2.81315  4.81672  3.36573  2.78792  4.02667  3.66647  3.85515  3.01834  1.35137  2.99282  2.90622  3.26155  4.05340  3.04392  2.94601  2.90668  2.53153  3.06013  5.35244  4.07819     18 k x - -
          2.68618  4.42225  2.77519  2.73123  3.46354  2.40513  3.72494  3.29354  2.67741  2.69355  4.24690  2.90347  2.73739  3.18146  2.89801  2.37887  2.77519  2.98518  4.58477  3.61503
          0.01610  4.53285  5.25520  0.61958  0.77255  0.48576  0.95510
      3   2.74139  4.48318  3.57657  3.00979  3.12948  3.70458  2.32225  2.64094  2.16091  2.19591  3.58110  3.41974  4.08281  3.26434  3.30178  2.94835  2.97215  2.76011  4.96452  2.87491     19 k x - -
          2.68618  4.42225  2.77519  2.73123  3.46354  2.40513  3.72494  3.29354  2.67741  2.69355  4.24690  2.90347  2.73739  3.18146  2.89801  2.37887  2.77519  2.98518  4.58477  3.61503
          0.01610  4.53285  5.25520  0.61958  0.77255  0.48576  0.95510
      4   3.07775  4.50325  4.62797  4.06956  2.32358  4.19848  4.50269  2.57587  3.92366  0.91681  3.21862  4.24134  3.97745  4.09610  4.05458  3.52085  2.94377  2.55682  5.00080  3.78539     20 l x - -
          2.68618  4.42225  2.77519  2.73123  3.46354  2.40513  3.72494  3.29354  2.67741  2.69355  4.24690  2.90347  2.73739  3.18146  2.89801  2.37887  2.77519  2.98518  4.58477  3.61503
          0.01610  4.53285  5.25520  0.61958  0.77255  0.48576  0.95510
      5   2.74850  4.34364  3.91742  3.36605  2.31234  3.76083  4.08400  2.80505  3.28603  1.79385  3.45433  3.66498  3.48234  3.55367  3.55586  1.81387  3.00018  2.61091  4.90018  3.63544     21 l x - -
          2.68618  4.42225  2.77519  2.73123  3.46354  2.40513  3.72494  3.29354  2.67741  2.69355  4.24690  2.90347  2.73739  3.18146  2.89801  2.37887  2.77519  2.98518  4.58477  3.61503
          0.01610  4.53285  5.25520  0.61958  0.77255  0.48576  0.95510
      6   3.42205  4.67043  5.39351  4.85587  3.15129  4.85459  5.31765  1.11935  4.74120  1.63810  3.42667  4.98719  5.07362  4.85950  4.81672  4.22955  3.66140  1.41021  5.62415  4.49094     22 i x - -
          2.68618  4.42225  2.77519  2.73123  3.46354  2.40513  3.72494  3.29354  2.67741  2.69355  4.24690  2.90347  2.73739  3.18146  2.89801  2.37887  2.77519  2.98518  4.58477  3.61503
          0.01610  4.53285  5.25520  0.61958  0.77255  0.48576  0.95510
      7   3.76132  5.00379  5.57534  5.00919  1.91563  5.06771  5.21085  2.10653  4.86523  0.74018  3.05810  5.16359  5.15447  4.78019  4.84227  4.43952  3.96720  2.69225  5.29756  4.13802     23 l x - -
          2.68618  4.42225  2.77519  2.73123  3.46354  2.40513  3.72494  3.29354  2.67741  2.69355  4.24690  2.90347  2.73739  3.18146  2.89801  2.37887  2.77519  2.98518  4.58477  3.61503
          0.01610  4.53285  5.25520  0.61958  0.77255  0.48576  0.95510
      8   1.85893  4.49369  4.40132  3.87195  3.52839  4.02605  4.53880  2.41157  3.73963  1.09072  3.42283  4.09377  4.45316  3.99760  3.94862  3.36962  3.06531  2.40033  5.24206  4.07397     24 l x - -
          2.68618  4.42225  2.77519  2.73123  3.46354  2.40513  3.72494  3.29354  2.67741  2.69355  4.24690  2.90347  2.73739  3.18146  2.89801  2.37887  2.77519  2.98518  4.58477  3.61503
          0.01610  4.53285  5.25520  0.61958  0.77255  0.48576  0.95510
      9   1.59254  4.35217  3.78451  3.23493  2.54688  3.19553  4.06095  2.90137  3.17479  2.24954  3.53731  3.56115  4.09565  3.45616  3.48104  2.34359  2.95236  2.67338  5.01415  3.78983     25 a x - -
          2.68618  4.42225  2.77519  2.73123  3.46354  2.40513  3.72494  3.29354  2.67741  2.69355  4.24690  2.90347  2.73739  3.18146  2.89801  2.37887  2.77519  2.98518  4.58477  3.61503
          0.01610  4.53285  5.25520  0.61958  0.77255  0.48576  0.95510
     10   2.32537  2.11888  4.23366  3.64495  2.61927  3.81845  4.12290  2.61301  3.51305  2.05682  3.28455  3.82523  4.18848  3.31293  3.67227  2.92302  2.94101  2.42049  4.77140  2.82564     26 l x - -
          2.68618  4.42225  2.77519  2.73123  3.46354  2.40513  3.72494  3.29354  2.67741  2.69355  4.24690  2.90347  2.73739  3.18146  2.89801  2.37887  2.77519  2.98518  4.58477  3.61503
          0.01610  4.53285  5.25520  0.61958  0.77255  0.48576  0.95510
     11   1.99420  4.36663  4.55255  3.98941  3.58162  4.15233  4.55859  1.76445  3.87768  2.30750  3.51303  4.18363  4.51489  4.10798  4.05999  3.46968  2.40624  1.41884  5.20634  4.00817     27 v x - -
          2.68618  4.42225  2.77519  2.73123  3.46354  2.40513  3.72494  3.29354  2.67741  2.69355  4.24690  2.90347  2.73739  3.18146  2.89801  2.37887  2.77519  2.98518  4.58477  3.61503
          0.01610  4.53285  5.25520  0.61958  0.77255  0.48576  0.95510
     12   0.56114  4.43767  4.17599  3.95999  4.72831  3.26754  4.87073  3.89843  3.94745  3.77480  4.67202  3.86674  4.07288  4.21368  4.15210  2.75410  2.50351  3.38803  6.13815  4.98498     28 A x - -
          2.68618  4.42225  2.77519  2.73123  3.46354  2.40513  3.72494  3.29354  2.67741  2.69355  4.24690  2.90347  2.73739  3.18146  2.89801  2.37887  2.77519  2.98518  4.58477  3.61503
          0.01610  4.53285  5.25520  0.61958  0.77255  0.48576  0.95510
     13   1.49794  4.37998  4.02366  3.54822  3.97180  3.12670  4.39043  3.14690  3.48860  3.02221  3.92782  3.71552  4.08906  3.76044  3.77023  2.84731  1.79076  1.77736  5.43391  4.23271     29 a x - -
          2.68618  4.42225  2.77519  2.73123  3.46354  2.40513  3.72494  3.29354  2.67741  2.69355  4.24690  2.90347  2.73739  3.18146  2.89801  2.37887  2.77519  2.98518  4.58477  3.61503
          0.01610  4.53285  5.25520  0.61958  0.77255  0.48576  0.95510
     14   2.35397  4.43185  3.98415  3.57913  4.38550  3.31464  4.52111  3.66984  3.53553  3.45507  4.31673  3.69291  4.03427  3.82482  3.83056  2.08075  0.91051  2.80004  5.78266  4.58428     30 t x - -
          2.68618  4.42225  2.77519  2.73123  3.46354  2.40513  3.72494  3.29354  2.67741  2.69355  4.24690  2.90347  2.73739  3.18146  2.89801  2.37887  2.77519  2.98518  4.58477  3.61503
          0.01610  4.53285  5.25520  0.61958  0.77255  0.48576  0.95510
     15   2.63896  5.18262  2.48938  2.42961  4.48920  3.49714  2.16070  3.96025  2.47225  3.47314  4.23534  2.40241  3.90692  2.50373  2.96190  2.56525  2.97900  3.55590  5.63121  3.16465     31 h x - -
          2.68618  4.42225  2.77519  2.73123  3.46354  2.40513  3.72494  3.29354  2.67741  2.69355  4.24690  2.90347  2.73739  3.18146  2.89801  2.37887  2.77519  2.98518  4.58477  3.61503
          0.01610  4.53285  5.25520  0.61958  0.77255  0.48576  0.95510
     16   0.46458  4.51686  4.12178  3.98179  4.90227  2.90171  4.95281  4.26259  4.06610  4.03946  4.89214  3.91007  4.11829  4.30810  4.26310  2.81939  3.15919  3.64452  6.23432  5.11631     32 A x - -
          2.68618  4.42225  2.77519  2.73123  3.46354  2.40513  3.72494  3.29354  2.67741  2.69355  4.24690  2.90347  2.73739  3.18146  2.89801  2.37887  2.77519  2.98518  4.58477  3.61503
          0.05131  4.53285  3.23735  0.61958  0.77255  0.48576  0.95510
     17   2.17480  4.42099  3.57568  3.01493  2.66688  2.89296  3.92884  2.92530  2.97094  2.48425  3.53068  2.71983  4.05850  3.27205  3.32306  2.82162  2.93474  2.69978  4.98041  2.39361     33 a x - -
          2.68618  4.42225  2.77519  2.73123  3.46354  2.40513  3.72494  3.29354  2.67741  2.69355  4.24690  2.90347  2.73739  3.18146  2.89801  2.37887  2.77519  2.98518  4.58477  3.61503
          0.01667  4.49821  5.22056  0.61958  0.77255  0.45088  1.01354
     18   2.71940  4.55543  3.42727  2.87074  2.90567  3.64728  3.44892  3.08850  2.83623  2.77801  3.65689  3.31654  4.03374  2.97608  3.22688  2.24879  1.72113  2.84539  5.08527  3.31456     34 t x - -
          2.68619  4.42226  2.77520  2.73124  3.46324  2.40514  3.72495  3.29355  2.67742  2.69356  4.24690  2.90347  2.73740  3.18147  2.89802  2.37888  2.77520  2.98519  4.58478  3.61504
          0.05432  3.04380  5.25520  0.42609  1.05859  0.48576  0.95510
     19   2.41006  3.05408  4.33040  3.73691  3.25101  3.83761  3.19551  2.05750  3.59091  2.05834  3.26629  3.88033  4.20603  3.78615  3.72029  2.94217  2.73286  1.78879  4.77008  3.58406     36 v x - -
          2.68618  4.42225  2.77519  2.73123  3.46354  2.40513  3.72494  3.29354  2.67741  2.69355  4.24690  2.90347  2.73739  3.18146  2.89801  2.37887  2.77519  2.98518  4.58477  3.61503
          0.01610  4.53285  5.25520  0.61958  0.77255  0.48576  0.95510
     20   3.42460  4.70073  5.32552  4.88641  3.99147  4.83601  5.61920  1.76836  4.77512  2.46020  3.77527  5.03823  5.17170  5.06147  4.95341  4.27833  3.71092  0.59049  6.04523  4.80443     37 V x - -
          2.68618  4.42225  2.77519  2.73123  3.46354  2.40513  3.72494  3.29354  2.67741  2.69355  4.24690  2.90347  2.73739  3.18146  2.89801  2.37887  2.77519  2.98518  4.58477  3.61503
          0.01610  4.53285  5.25520  0.61958  0.77255  0.48576  0.95510
     21   3.46342  4.69641  5.44484  4.98849  4.02067  4.98347  5.73292  1.49831  4.90597  2.46312  3.77526  5.15248  5.25551  5.17350  5.08176  4.41890  3.73408  0.66798  6.10701  4.88121     38 V x - -
          2.68618  4.42225  2.77519  2.73123  3.46354  2.40513  3.72494  3.29354  2.67741  2.69355  4.24690  2.90347  2.73739  3.18146  2.89801  2.37887  2.77519  2.98518  4.58477  3.61503
          0.01610  4.53285  5.25520  0.61958  0.77255  0.48576  0.95510
     22   3.57375  0.22641  5.14439  5.06028  4.98600  4.01238  5.57666  4.31395  4.92544  4.16021  5.31550  4.90111  4.75689  5.24181  4.91474  3.84073  4.09437  3.99414  6.18596  5.25365     39 C x - -
          2.68618  4.42225  2.77519  2.73123  3.46354  2.40513  3.72494  3.29354  2.67741  2.69355  4.24690  2.90347  2.73739  3.18146  2.89801  2.37887  2.77519  2.98518  4.58477  3.61503
          0.01610  4.53285  5.25520  0.61958  0.77255  0.48576  0.95510
     23   2.50972  5.06861  3.02245  2.19967  4.35684  3.28183  3.51978  3.42715  2.46136  3.34906  4.12527  3.00215  3.89955  2.28872  2.38468  2.44295  2.52449  2.92044  5.53697  4.16441     40 e x - -
          2.68618  4.42225  2.77519  2.73123  3.46354  2.40513  3.72494  3.29354  2.67741  2.69355  4.24690  2.90347  2.73739  3.18146  2.89801  2.37887  2.77519  2.98518  4.58477  3.61503
          0.01610  4.53285  5.25520  0.61958  0.77255  0.48576  0.95510
     24   2.38721  4.78772  2.63816  2.63429  3.55254  3.39130  3.78743  3.40757  2.62491  2.72807  3.88171  3.13531  2.14647  2.96678  3.07226  2.62246  2.62706  2.91717  5.32646  4.01798     41 p x - -
          2.68618  4.42225  2.77519  2.73123  3.46354  2.40513  3.72494  3.29354  2.67741  2.69355  4.24690  2.90347  2.73739  3.18146  2.89801  2.37887  2.77519  2.98518  4.58477  3.61503
          0.01610  4.53285  5.25520  0.61958  0.77255  0.48576  0.95510
     25   2.24380  4.93923  2.72567  2.53091  3.12032  3.53140  3.73323  3.60841  2.29990  3.04630  4.00731  3.05429  3.92175  2.57440  2.81024  2.60075  2.32442  3.27607  5.43544  3.38887     42 a x - -
          2.68618  4.42225  2.77519  2.73123  3.46354  2.40513  3.72494  3.29354  2.67741  2.69355  4.24690  2.90347  2.73739  3.18146  2.89801  2.37887  2.77519  2.98518  4.58477  3.61503
          0.01610  4.53285  5.25520  0.61958  0.77255  0.48576  0.95510
     26   2.71903  5.09331  2.43706  2.37031  3.38700  2.09741  3.38717  3.83682  2.47043  3.37675  4.15082  2.99615  3.90247  2.82484  2.66843  2.44194  2.74666  3.45612  5.56017  4.18234     43 g x - -
          2.68614  4.42230  2.77487  2.73128  3.46359  2.40518  3.72500  3.29296  2.67746  2.69360  4.24695  2.90352  2.73745  3.18151  2.89806  2.37892  2.77525  2.98523  4.58482  3.61508
          0.14035  2.07364  5.25520  0.59489  0.80212  0.48576  0.95510
     27   2.60009  5.10503  2.78186  2.47083  4.45978  1.92652  3.73957  3.91821  2.50826  3.44857  4.21789  2.54664  3.18369  2.85712  2.77963  2.59658  2.49006  3.51687  5.62199  4.23894     46 g x - -
          2.68618  4.42225  2.77519  2.73123  3.46354  2.40513  3.72494  3.29354  2.67741  2.69355  4.24690  2.90347  2.73739  3.18146  2.89801  2.37887  2.77519  2.98518  4.58477  3.61503
          0.01610  4.53285  5.25520  0.61958  0.77255  0.48576  0.95510
     28   1.04472  4.56292  3.06758  3.09288  4.15283  3.43944  4.18638  3.44069  3.14244  3.20675  4.07549  3.44386  4.03478  3.44058  3.52567  2.54329  3.01431  2.36759  5.54050  4.28678     47 a x - -
          2.68618  4.42225  2.77519  2.73123  3.46354  2.40513  3.72494  3.29354  2.67741  2.69355  4.24690  2.90347  2.73739  3.18146  2.89801  2.37887  2.77519  2.98518  4.58477  3.61503
          0.01610  4.53285  5.25520  0.61958  0.77255  0.48576  0.95510
     29   2.79155  5.14913  3.08091  2.39741  4.47571  3.55801  3.72932  3.91538  1.94504  3.43677  4.21777  3.05465  3.95385  2.84713  2.41586  2.24352  1.86202  3.53450  5.59604  4.24414     48 t x - -
          2.68618  4.42225  2.77519  2.73123  3.46354  2.40513  3.72494  3.29354  2.67741  2.69355  4.24690  2.90347  2.73739  3.18146  2.89801  2.37887  2.77519  2.98518  4.58477  3.61503
          0.01610  4.53285  5.25520  0.61958  0.77255  0.48576  0.95510
     30   2.53397  4.17797  4.30189  3.71255  3.28693  3.85908  4.17579  1.53519  3.57613  2.35676  2.67366  3.38660  4.22583  3.78237  3.72491  3.15310  2.62830  2.04482  4.81163  3.25333     49 i x - -
          2.68618  4.42225  2.77519  2.73123  3.46354  2.40513  3.72494  3.29354  2.67741  2.69355  4.24690  2.90347  2.73739  3.18146  2.89801  2.37887  2.77519  2.98518  4.58477  3.61503
          0.01610  4.53285  5.25520  0.61958  0.77255  0.48576  0.95510
     31   2.64255  5.25380  2.75769  2.19537  4.58514  1.92776  3.71904  4.05998  2.21907  3.54914  4.30439  2.97410  3.91987  2.23088  2.73417  2.73874  3.01015  3.63833  5.68881  4.28658     50 g x - -
          2.68618  4.42225  2.77519  2.73123  3.46354  2.40513  3.72494  3.29354  2.67741  2.69355  4.24690  2.90347  2.73739  3.18146  2.89801  2.37887  2.77519  2.98518  4.58477  3.61503
          0.01610  4.53285  5.25520  0.61958  0.77255  0.48576  0.95510
     32   2.49229  5.38622  0.92601  2.49079  4.60606  3.51733  4.00451  4.16408  2.96468  3.74858  4.60495  3.04834  4.09185  3.18366  3.49813  3.00746  3.33610  3.79072  5.89516  3.54088     51 d x - -
          2.68618  4.42225  2.77519  2.73123  3.46354  2.40513  3.72494  3.29354  2.67741  2.69355  4.24690  2.90347  2.73739  3.18146  2.89801  2.37887  2.77519  2.98518  4.58477  3.61503
          0.01610  4.53285  5.25520  0.61958  0.77255  0.48576  0.95510
     33   1.94465  4.52825  4.93547  4.42589  3.86979  4.44253  5.07178  1.68796  4.32663  2.54045  3.71079  4.58468  4.82621  4.57618  4.51150  3.81709  3.44706  0.97192  5.66755  4.45910     52 v x - -
          2.68618  4.42225  2.77519  2.73123  3.46354  2.40513  3.72494  3.29354  2.67741  2.69355  4.24690  2.90347  2.73739  3.18146  2.89801  2.37887  2.77519  2.98518  4.58477  3.61503
          0.01610  4.53285  5.25520  0.61958  0.77255  0.48576  0.95510
     34   2.75608  5.18268  2.98889  1.57101  4.50415  3.51788  3.70688  3.96344  2.12416  3.18127  4.23488  2.99790  3.91762  2.27270  2.88678  2.57928  2.98570  3.22045  5.62341  4.24101     53 e x - -
          2.68618  4.42225  2.77519  2.73123  3.46354  2.40513  3.72494  3.29354  2.67741  2.69355  4.24690  2.90347  2.73739  3.18146  2.89801  2.37887  2.77519  2.98518  4.58477  3.61503
          0.01610  4.53285  5.25520  0.61958  0.77255  0.48576  0.95510
     35   2.87630  5.15218  2.64529  2.22341  4.36680  3.54602  3.83405  3.83647  2.65693  3.41355  4.23411  2.45483  4.00598  2.77322  3.12487  2.87119  3.11745  3.49644  1.60834  4.23842     54 w x - -
          2.68618  4.42225  2.77519  2.73123  3.46354  2.40513  3.72494  3.29354  2.67741  2.69355  4.24690  2.90347  2.73739  3.18146  2.89801  2.37887  2.77519  2.98518  4.58477  3.61503
          0.01610  4.53285  5.25520  0.61958  0.77255  0.48576  0.95510
     36   0.76862  4.45825  3.91076  3.51910  4.29731  2.66396  4.47377  3.58866  3.47761  3.35570  3.40884  3.67599  4.05594  3.78222  3.77402  2.78260  3.02854  3.19659  5.71077  4.50064     55 a x - -
          2.68618  4.42225  2.77519  2.73123  3.46354  2.40513  3.72494  3.29354  2.67741  2.69355  4.24690  2.90347  2.73739  3.18146  2.89801  2.37887  2.77519  2.98518  4.58477  3.61503
          0.01610  4.53285  5.25520  0.61958  0.77255  0.48576  0.95510
     37   2.54814  4.42722  4.88860  4.33319  3.66591  4.38946  4.82806  1.33544  4.20912  2.07695  3.55911  4.47410  4.71787  4.42032  4.34580  3.72622  2.70120  1.36644  5.37402  4.17893     56 i x - -
          2.68618  4.42225  2.77519  2.73123  3.46354  2.40513  3.72494  3.29354  2.67741  2.69355  4.24690  2.90347  2.73739  3.18146  2.89801  2.37887  2.77519  2.98518  4.58477  3.61503
          0.01610  4.53285  5.25520  0.61958  0.77255  0.48576  0.95510
     38   2.72002  4.77351  3.22436  2.66118  3.97736  3.58358  3.79066  3.37107  2.47000  2.56882  3.85581  3.15713  3.96995  2.12728  2.55009  2.66828  2.61000  2.33028  5.29930  3.63469     57 q x - -
          2.68618  4.42225  2.77519  2.73123  3.46354  2.40513  3.72494  3.29354  2.67741  2.69355  4.24690  2.90347  2.73739  3.18146  2.89801  2.37887  2.77519  2.98518  4.58477  3.61503
          0.01610  4.53285  5.25520  0.61958  0.77255  0.48576  0.95510
     39   2.92259  5.39566  2.50907  2.42307  4.70259  3.51204  2.44198  4.18939  2.46536  3.68995  4.47446  1.40111  3.99796  2.96045  3.13970  2.66412  3.17004  3.77737  5.84001  4.41823     58 n x - -
          2.68618  4.42225  2.77519  2.73123  3.46354  2.40513  3.72494  3.29354  2.67741  2.69355  4.24690  2.90347  2.73739  3.18146  2.89801  2.37887  2.77519  2.98518  4.58477  3.61503
          0.01610  4.53285  5.25520  0.61958  0.77255  0.48576  0.95510
     40   3.21559  5.42063  3.67555  2.95221  4.86959  3.88686  3.81190  4.21737  1.62307  3.64392  3.49850  3.37916  4.23034  2.45704  1.15595  3.19756  3.37939  3.87848  5.69148  4.49954     59 r x - -
          2.68622  4.42230  2.77524  2.73128  3.46358  2.40517  3.72402  3.29359  2.67745  2.69359  4.24694  2.90351  2.73744  3.18151  2.89805  2.37891  2.77524  2.98476  4.58481  3.61508
          0.11284  2.28781  5.25520  0.66452  0.72262  0.48576  0.95510
     41   3.25354  5.44067  3.65999  2.98083  4.92729  3.89294  3.83748  4.26823  1.75534  3.68915  4.53437  2.99831  4.25403  2.96173  0.99656  3.23597  2.97815  3.92616  5.72479  4.54350     62 r x - -
          2.68606  4.42226  2.77520  2.73124  3.46355  2.40513  3.72495  3.29355  2.67741  2.69356  4.24690  2.90347  2.73740  3.18147  2.89801  2.37887  2.77520  2.98519  4.58478  3.61504
          0.05131  3.10560  5.25520  0.43658  1.03915  0.48576  0.95510
     42   2.36303  5.16205  2.63566  2.42388  4.48351  3.49078  2.61681  3.57024  2.11605  3.45721  4.20947  2.78875  3.50110  2.67102  2.91480  2.44824  2.51244  3.54004  5.60924  4.21305     64 k x - -
          2.68618  4.42225  2.77519  2.73123  3.46354  2.40513  3.72494  3.29354  2.67741  2.69355  4.24690  2.90347  2.73739  3.18146  2.89801  2.37887  2.77519  2.98518  4.58477  3.61503
          0.01610  4.53285  5.25520  0.61958  0.77255  0.48576  0.95510
     43   2.20823  5.46513  1.94377  1.44574  4.80226  2.79850  3.86020  4.29884  2.71947  3.78605  4.56491  2.96061  4.00111  2.98796  3.25498  2.66330  3.20211  3.86283  5.93455  4.48593     65 e x - -
          2.68618  4.42225  2.77519  2.73123  3.46354  2.40513  3.72494  3.29354  2.67741  2.69355  4.24690  2.90347  2.73739  3.18146  2.89801  2.37887  2.77519  2.98518  4.58477  3.61503
          0.01610  4.53285  5.25520  0.61958  0.77255  0.48576  0.95510
     44   3.25851  4.70126  4.56101  3.31977  3.34745  4.37217  4.65459  2.56667  3.82811  0.78291  2.46506  4.30423  4.66102  4.08837  4.00995  3.69577  3.48452  2.62119  5.22650  4.10643     66 l x - -
          2.68618  4.42225  2.77519  2.73123  3.46354  2.40513  3.72494  3.29354  2.67741  2.69355  4.24690  2.90347  2.73739  3.18146  2.89801  2.37887  2.77519  2.98518  4.58477  3.61503
          0.01610  4.53285  5.25520  0.61958  0.77255  0.48576  0.95510
     45   1.77328  4.70511  3.27664  2.74058  3.88268  2.29210  2.71654  3.31186  2.71655  2.75512  3.82747  3.21714  3.99655  3.06184  3.13577  2.82832  2.96616  3.03551  5.24803  3.48736     67 a x - -
          2.68618  4.42225  2.77519  2.73123  3.46354  2.40513  3.72494  3.29354  2.67741  2.69355  4.24690  2.90347  2.73739  3.18146  2.89801  2.37887  2.77519  2.98518  4.58477  3.61503
          0.01610  4.53285  5.25520  0.61958  0.77255  0.48576  0.95510
     46   3.89046  5.11628  5.64518  5.09018  2.79157  5.22340  5.38237  2.28156  4.95012  0.51101  3.04733  5.30694  5.25742  4.85583  4.93939  4.61536  4.09399  2.71397  5.41023  4.30074     68 L x - -
          2.68618  4.42225  2.77519  2.73123  3.46354  2.40513  3.72494  3.29354  2.67741  2.69355  4.24690  2.90347  2.73739  3.18146  2.89801  2.37887  2.77519  2.98518  4.58477  3.61503
          0.01610  4.53285  5.25520  0.61958  0.77255  0.48576  0.95510
     47   2.98950  5.47225  2.12500  2.28155  4.81839  1.45227  3.91188  4.30877  2.80536  3.81403  4.61101  2.32409  4.03085  3.05154  3.34673  2.92521  2.65614  3.88340  5.97843  4.53120     69 g x - -
          2.68618  4.42225  2.77519  2.73123  3.46354  2.40513  3.72494  3.29354  2.67741  2.69355  4.24690  2.90347  2.73739  3.18146  2.89801  2.37887  2.77519  2.98518  4.58477  3.61503
          0.01610  4.53285  5.25520  0.61958  0.77255  0.48576  0.95510
     48   2.45963  5.23055  2.59617  1.98974  4.59652  1.61966  3.82479  4.06310  2.64713  3.59099  4.37315  3.00234  3.36370  2.95384  3.15189  2.80711  2.83929  3.65440  5.76588  4.36299     70 g x - -
          2.68618  4.42225  2.77519  2.73123  3.46354  2.40513  3.72494  3.29354  2.67741  2.69355  4.24690  2.90347  2.73739  3.18146  2.89801  2.37887  2.77519  2.98518  4.58477  3.61503
          0.01610  4.53285  5.25520  0.61958  0.77255  0.48576  0.95510
     49   2.77500  5.20767  2.81585  2.47728  4.54255  3.53486  3.70600  4.00118  1.55310  3.14445  4.25816  3.01267  2.61848  2.42488  2.69887  2.74729  3.00138  3.59451  5.63449  4.25929     71 k x - -
          2.68618  4.42225  2.77519  2.73123  3.46354  2.40513  3.72494  3.29354  2.67741  2.69355  4.24690  2.90347  2.73739  3.18146  2.89801  2.37887  2.77519  2.98518  4.58477  3.61503
          0.01610  4.53285  5.25520  0.61958  0.77255  0.48576  0.95510
     50   3.12572  5.01633  3.77656  3.60844  5.01553  0.46688  4.73552  4.60534  3.53566  4.19275  5.08758  3.89529  4.37392  4.01938  2.90825  3.27166  3.58679  4.07886  6.13800  5.03604     72 G x - -
          2.68618  4.42225  2.77519  2.73123  3.46354  2.40513  3.72494  3.29354  2.67741  2.69355  4.24690  2.90347  2.73739  3.18146  2.89801  2.37887  2.77519  2.98518  4.58477  3.61503
          0.01610  4.53285  5.25520  0.61958  0.77255  0.48576  0.95510
     51   3.04163  4.41491  4.67575  4.13787  1.40797  4.12474  4.01955  2.84937  3.96543  2.36482  3.51272  4.11995  4.47334  4.07435  4.02450  3.43737  2.88681  2.34097  3.43550  1.85402     73 f x - -
          2.68618  4.42225  2.77519  2.73123  3.46354  2.40513  3.72494  3.29354  2.67741  2.69355  4.24690  2.90347  2.73739  3.18146  2.89801  2.37887  2.77519  2.98518  4.58477  3.61503
          0.01610  4.53285  5.25520  0.61958  0.77255  0.48576  0.95510
     52   2.76914  4.50516  3.97073  3.53716  3.54299  3.60488  4.22717  3.28908  3.33699  2.98367  3.92726  3.73511  4.18900  3.71872  3.57560  2.66288  2.33175  3.01776  1.10394  3.65780     74 w x - -
          2.68618  4.42225  2.77519  2.73123  3.46354  2.40513  3.72494  3.29354  2.67741  2.69355  4.24690  2.90347  2.73739  3.18146  2.89801  2.37887  2.77519  2.98518  4.58477  3.61503
          0.01610  4.53285  5.25520  0.61958  0.77255  0.48576  0.95510
     53   2.85917  5.25620  2.96407  2.51157  4.59331  2.10908  3.36284  4.04620  2.18598  3.54907  4.33108  1.73535  3.98405  2.88763  2.67075  2.83057  3.09053  3.65175  5.69196  4.32599     75 n x - -
          2.68618  4.42225  2.77519  2.73123  3.46354  2.40513  3.72494  3.29354  2.67741  2.69355  4.24690  2.90347  2.73739  3.18146  2.89801  2.37887  2.77519  2.98518  4.58477  3.61503
          0.01610  4.53285  5.25520  0.61958  0.77255  0.48576  0.95510
     54   2.53147  4.52118  3.60896  3.15362  4.02447  1.38054  4.17059  3.30209  2.85795  3.07593  3.95765  3.48858  4.05677  3.45047  3.46602  2.84568  2.69764  1.96726  5.42961  4.19334     76 g x - -
          2.68618  4.42225  2.77519  2.73123  3.46354  2.40513  3.72494  3.29354  2.67741  2.69355  4.24690  2.90347  2.73739  3.18146  2.89801  2.37887  2.77519  2.98518  4.58477  3.61503
          0.01610  4.53285  5.25520  0.61958  0.77255  0.48576  0.95510
     55   2.61297  5.06794  3.05526  2.49832  4.35921  2.85332  2.71125  3.79888  2.31918  3.34708  4.13057  2.85867  3.92036  2.83799  1.97365  2.56383  2.96358  2.82147  5.53541  4.17521     77 r x - -
          2.68618  4.42225  2.77519  2.73123  3.46354  2.40513  3.72494  3.29354  2.67741  2.69355  4.24690  2.90347  2.73739  3.18146  2.89801  2.37887  2.77519  2.98518  4.58477  3.61503
          0.01610  4.53285  5.25520  0.61958  0.77255  0.48576  0.95510
     56   2.34354  4.82474  3.18381  2.37010  4.04132  3.57008  3.77417  2.75133  2.45559  3.07114  3.90350  3.12730  3.95779  2.73660  2.16871  2.70176  2.95033  2.38372  5.34174  4.03154     78 r x - -
          2.68618  4.42225  2.77519  2.73123  3.46354  2.40513  3.72494  3.29354  2.67741  2.69355  4.24690  2.90347  2.73739  3.18146  2.89801  2.37887  2.77519  2.98518  4.58477  3.61503
          0.01610  4.53285  5.25520  0.61958  0.77255  0.48576  0.95510
     57   2.71187  5.08859  3.01529  2.17087  4.38369  3.22515  3.69832  3.83432  2.45243  3.37170  3.04617  2.84876  3.89837  2.17612  2.50302  2.56344  2.41316  3.25904  5.55227  4.17601     79 e x - -
          2.68618  4.42225  2.77519  2.73123  3.46354  2.40513  3.72494  3.29354  2.67741  2.69355  4.24690  2.90347  2.73739  3.18146  2.89801  2.37887  2.77519  2.98518  4.58477  3.61503
          0.01610  4.53285  5.25520  0.61958  0.77255  0.48576  0.95510
     58   2.57070  4.89183  3.12855  2.57989  4.14519  3.54308  3.76430  2.62933  2.07280  3.16586  3.98368  2.35988  3.94221  2.91962  3.01234  2.44906  2.24678  3.23342  5.41471  4.08703     80 k x - -
          2.68618  4.42225  2.77519  2.73123  3.46354  2.40513  3.72494  3.29354  2.67741  2.69355  4.24690  2.90347  2.73739  3.18146  2.89801  2.37887  2.77519  2.98518  4.58477  3.61503
          0.01610  4.53285  5.25520  0.61958  0.77255  0.48576  0.95510
     59   3.57375  0.22641  5.14439  5.06028  4.98600  4.01238  5.57666  4.31395  4.92544  4.16021  5.31550  4.90111  4.75689  5.24181  4.91474  3.84073  4.09437  3.99414  6.18596  5.25365     81 C x - -
          2.68618  4.42225  2.77519  2.73123  3.46354  2.40513  3.72494  3.29354  2.67741  2.69355  4.24690  2.90347  2.73739  3.18146  2.89801  2.37887  2.77519  2.98518  4.58477  3.61503
          0.01610  4.53285  5.25520  0.61958  0.77255  0.48576  0.95510
     60   2.71187  5.18749  2.79143  2.33427  4.51821  2.57036  3.35107  3.99395  2.16462  2.98911  4.23230  2.53657  2.86779  2.63537  2.77219  2.68056  2.74566  3.57047  5.62833  4.22644     82 k x - -
          2.68618  4.42225  2.77519  2.73123  3.46354  2.40513  3.72494  3.29354  2.67741  2.69355  4.24690  2.90347  2.73739  3.18146  2.89801  2.37887  2.77519  2.98518  4.58477  3.61503
          0.01610  4.53285  5.25520  0.61958  0.77255  0.48576  0.95510
     61   2.71042  4.86694  3.13854  2.58016  4.09467  2.21804  3.75621  3.19065  2.35446  2.64710  3.94202  2.71940  3.93979  2.91633  2.71719  2.58401  2.53106  3.19309  5.37755  3.68066     83 g x - -
          2.68618  4.42225  2.77519  2.73123  3.46354  2.40513  3.72494  3.29354  2.67741  2.69355  4.24690  2.90347  2.73739  3.18146  2.89801  2.37887  2.77519  2.98518  4.58477  3.61503
          0.27049  4.53285  1.48614  0.61958  0.77255  0.48576  0.95510
     62   2.47920  4.84184  3.03203  2.47626  4.08461  2.89902  3.66933  3.50313  2.46374  3.10398  3.91552  2.42245  3.18244  2.81836  2.49524  2.50214  2.86850  3.17778  4.21212  3.47222     84 n x - -
          2.68618  4.42225  2.77519  2.73123  3.46354  2.40513  3.72494  3.29354  2.67741  2.69355  4.24690  2.90347  2.73739  3.18146  2.89801  2.37887  2.77519  2.98518  4.58477  3.61503
          0.02071  4.28308  5.00542  0.61958  0.77255  0.81553  0.58413
     63   2.31960  4.94613  2.41277  2.41747  4.21822  2.97895  3.64356  3.37526  2.34845  2.95011  4.00939  2.56325  3.83660  2.77213  2.73695  2.64379  2.86981  3.02232  5.42777  4.06703     85 a x - -
          2.68618  4.42225  2.77519  2.73123  3.46354  2.40513  3.72494  3.29354  2.67741  2.69355  4.24690  2.90347  2.73739  3.18146  2.89801  2.37887  2.77519  2.98518  4.58477  3.61503
          0.02071  4.28308  5.00542  0.61958  0.77255  0.81553  0.58413
     64   2.64611  5.02417  2.93545  2.20867  4.31966  2.91853  2.90184  3.77052  2.09204  3.02907  4.07940  2.62009  3.82927  2.74534  2.85757  2.55418  2.67354  3.38823  5.48612  3.70025     86 k x - -
          2.68621  4.42228  2.77522  2.73126  3.46356  2.40515  3.72497  3.29357  2.67734  2.69357  4.24692  2.90349  2.73724  3.18149  2.89803  2.37884  2.77514  2.98521  4.58479  3.61506
          0.29744  1.88552  2.24873  0.26803  1.44767  0.81553  0.58413
     65   2.51877  4.93893  2.56524  2.26376  4.22125  2.15081  3.68010  3.65584  2.50266  3.23682  4.04405  2.91998  3.83899  2.82605  2.98477  2.32974  2.91334  3.30562  5.45863  3.41706     88 g x - -
          2.68618  4.42225  2.77519  2.73123  3.46354  2.40513  3.72494  3.29354  2.67741  2.69355  4.24690  2.90347  2.73739  3.18146  2.89801  2.37887  2.77519  2.98518  4.58477  3.61503
          0.10069  4.17901  2.51980  0.61958  0.77255  0.76778  0.62370
     66   2.39229  4.96058  2.93582  2.14384  4.24453  3.42003  3.61248  3.31784  2.29835  3.23663  4.02029  2.48039  3.81355  2.43882  2.62925  2.62357  2.85587  3.06650  5.42948  4.06594     89 e x - -
          2.68618  4.42225  2.77519  2.73123  3.46354  2.40513  3.72494  3.29354  2.67741  2.69355  4.24690  2.90347  2.73739  3.18146  2.89801  2.37887  2.77519  2.98518  4.58477  3.61503
          0.02296  4.18111  4.90346  0.61958  0.77255  0.51675  0.90747
     67   2.66693  5.01600  2.55260  2.42781  3.74168  3.46596  3.66310  3.74606  2.42817  3.29604  4.07486  2.76680  2.82510  2.60463  2.71082  2.27182  2.62156  2.94610  5.48841  4.11770     90 s x - -
          2.68618  4.42225  2.77519  2.73123  3.46354  2.40513  3.72494  3.29354  2.67741  2.69355  4.24690  2.90347  2.73739  3.18146  2.89801  2.37887  2.77519  2.98518  4.58477  3.61503
          0.01853  4.39326  5.11561  0.61958  0.77255  0.37507  1.16233
     68   2.40117  5.04840  3.04356  2.17663  4.32631  3.52785  3.72264  3.76193  2.24334  3.32133  4.11056  2.54714  3.92284  2.68015  2.74341  2.73622  2.96426  2.06904  5.52092  4.16281     91 v x - -
          2.68618  4.42225  2.77519  2.73123  3.46354  2.40513  3.72494  3.29354  2.67741  2.69355  4.24690  2.90347  2.73739  3.18146  2.89801  2.37887  2.77519  2.98518  4.58477  3.61503
          0.01610  4.53285  5.25520  0.61958  0.77255  0.48576  0.95510
     69   2.71470  5.18625  2.13642  1.94103  4.51461  3.48844  3.68119  3.98932  2.30995  3.17855  4.23184  2.96209  3.29163  2.40990  2.91362  2.68390  2.62556  3.56799  4.66693  4.22705     92 e x - -
          2.68618  4.42225  2.77519  2.73123  3.46354  2.40513  3.72494  3.29354  2.67741  2.69355  4.24690  2.90347  2.73739  3.18146  2.89801  2.37887  2.77519  2.98518  4.58477  3.61503
          0.01610  4.53285  5.25520  0.61958  0.77255  0.48576  0.95510
     70   3.38148  4.67237  5.19602  4.66521  3.66138  4.74552  5.22750  2.05712  4.52682  1.98158  2.55715  4.84287  5.00973  4.72224  4.66048  4.11826  3.63051  0.78244  5.63213  4.47672     93 v x - -
          2.68618  4.42225  2.77519  2.73123  3.46354  2.40513  3.72494  3.29354  2.67741  2.69355  4.24690  2.90347  2.73739  3.18146  2.89801  2.37887  2.77519  2.98518  4.58477  3.61503
          0.01610  4.53285  5.25520  0.61958  0.77255  0.48576  0.95510
     71   2.93752  4.30229  4.79608  4.19633  2.50317  4.12744  4.44417  2.27043  4.01507  1.63068  2.90080  4.25035  4.45482  4.13862  4.05661  3.44300  3.16732  1.42971  4.90333  3.02922     94 v x - -
          2.68618  4.42225  2.77519  2.73123  3.46354  2.40513  3.72494  3.29354  2.67741  2.69355  4.24690  2.90347  2.73739  3.18146  2.89801  2.37887  2.77519  2.98518  4.58477  3.61503
          0.01610  4.53285  5.25520  0.61958  0.77255  0.48576  0.95510
     72   2.17019  4.52371  3.56344  3.03126  3.95883  3.04969  4.05787  3.32323  3.00099  2.76576  3.88627  3.40414  4.01070  3.31649  3.38462  1.78730  1.82969  2.59431  5.34952  4.09959     95 s x - -
          2.68618  4.42225  2.77519  2.73123  3.46354  2.40513  3.72494  3.29354  2.67741  2.69355  4.24690  2.90347  2.73739  3.18146  2.89801  2.37887  2.77519  2.98518  4.58477  3.61503
          0.01610  4.53285  5.25520  0.61958  0.77255  0.48576  0.95510
     73   3.86626  5.10504  5.46453  4.99249  1.33982  5.02494  4.79135  2.67363  4.82911  0.88181  3.20563  5.02460  5.16800  4.75496  4.81070  4.42427  4.07968  2.89475  4.88660  3.41513     96 l x - -
          2.68618  4.42225  2.77519  2.73123  3.46354  2.40513  3.72494  3.29354  2.67741  2.69355  4.24690  2.90347  2.73739  3.18146  2.89801  2.37887  2.77519  2.98518  4.58477  3.61503
          0.01610  4.53285  5.25520  0.61958  0.77255  0.48576  0.95510
     74   3.04351  0.58303  4.35231  4.03458  3.89969  3.73470  3.20008  3.74668  3.74569  3.44308  4.43770  4.11283  4.40368  4.18586  3.91470  3.27585  3.47106  3.44058  5.38645  3.99403     97 C x - -
          2.68618  4.42225  2.77519  2.73123  3.46354  2.40513  3.72494  3.29354  2.67741  2.69355  4.24690  2.90347  2.73739  3.18146  2.89801  2.37887  2.77519  2.98518  4.58477  3.61503
          0.01610  4.53285  5.25520  0.61958  0.77255  0.48576  0.95510
     75   2.77910  5.25511  3.60572  2.92430  4.63738  3.83041  3.82546  3.98757  1.86179  3.49244  3.51399  3.35817  4.19149  2.96163  1.07596  3.13034  3.30218  3.67170  5.61403  4.40103     98 r x - -
          2.68618  4.42225  2.77519  2.73123  3.46354  2.40513  3.72494  3.29354  2.67741  2.69355  4.24690  2.90347  2.73739  3.18146  2.89801  2.37887  2.77519  2.98518  4.58477  3.61503
          0.01610  4.53285  5.25520  0.61958  0.77255  0.48576  0.95510
     76   2.58263  4.59433  3.51157  3.22497  4.75612  2.31495  4.42297  4.21445  3.35916  3.84161  4.63553  3.02261  4.00730  3.64153  3.73718  0.87079  2.63575  3.62131  6.03966  4.78804     99 s x - -
          2.68618  4.42225  2.77519  2.73123  3.46354  2.40513  3.72494  3.29354  2.67741  2.69355  4.24690  2.90347  2.73739  3.18146  2.89801  2.37887  2.77519  2.98518  4.58477  3.61503
          0.01610  4.53285  5.25520  0.61958  0.77255  0.48576  0.95510
     77   2.58008  5.19369  1.72674  2.30356  4.50528  2.76355  3.74345  3.96824  2.38902  3.49121  4.26201  2.98253  3.92556  2.86130  3.02060  2.44242  3.01249  2.84852  5.66132  4.26509    100 d x - -
          2.68618  4.42225  2.77519  2.73123  3.46354  2.40513  3.72494  3.29354  2.67741  2.69355  4.24690  2.90347  2.73739  3.18146  2.89801  2.37887  2.77519  2.98518  4.58477  3.61503
          0.08253  4.53285  2.68135  0.61958  0.77255  0.48576  0.95510
     78   2.45499  4.79162  2.69012  2.80615  4.55681  3.36340  4.14299  3.95229  3.06563  3.60443  4.43830  3.24319  1.09305  3.33992  3.50694  2.80208  2.69014  3.51245  5.84740  4.53192    101 p x - -
          2.68618  4.42225  2.77519  2.73123  3.46354  2.40513  3.72494  3.29354  2.67741  2.69355  4.24690  2.90347  2.73739  3.18146  2.89801  2.37887  2.77519  2.98518  4.58477  3.61503
          0.01720  4.46751  5.18986  0.61958  0.77255  0.42478  1.06107
     79   3.95367  5.26411  4.72106  4.42734  2.07744  4.64656  3.78689  3.87048  4.31467  3.23164  4.44635  3.20692  4.99213  4.36215  4.41412  4.01935  4.18733  3.73951  3.95375  0.57338    102 Y x - -
          2.68618  4.42225  2.77519  2.73123  3.46354  2.40513  3.72494  3.29354  2.67741  2.69355  4.24690  2.90347  2.73739  3.18146  2.89801  2.37887  2.77519  2.98518  4.58477  3.61503
          0.05347  4.53285  3.18645  0.61958  0.77255  0.48576  0.95510
     80   2.69508  4.82048  2.94436  2.24885  3.10713  3.19263  3.75370  3.29508  2.57688  2.92888  3.89789  2.89295  3.06379  2.92193  3.03085  2.24781  2.92669  2.47670  5.33832  4.02032    103 s x - -
          2.68618  4.42225  2.77519  2.73123  3.46354  2.40513  3.72494  3.29354  2.67741  2.69355  4.24690  2.90347  2.73739  3.18146  2.89801  2.37887  2.77519  2.98518  4.58477  3.61503
          0.01671  4.49609  5.21843  0.61958  0.77255  0.54761  0.86353
     81   2.72845  5.11783  2.36582  2.44538  4.41785  1.87699  3.70286  3.87203  2.32079  3.40310  4.17577  2.98522  3.90076  2.65090  2.75069  2.59643  2.96091  3.48555  4.30430  4.19762    104 g x - -
          2.68618  4.42225  2.77519  2.73123  3.46354  2.40513  3.72494  3.29354  2.67741  2.69355  4.24690  2.90347  2.73739  3.18146  2.89801  2.37887  2.77519  2.98518  4.58477  3.61503
          0.01671  4.49609  5.21843  0.61958  0.77255  0.54761  0.86353
     82   2.48112  4.86010  3.11853  2.56569  4.09767  3.24932  3.32853  2.65115  2.55682  3.12309  3.94301  3.07922  2.74117  2.36659  3.01396  2.23914  2.78439  3.19391  5.37805  4.05181    105 s x - -
          2.68618  4.42225  2.77519  2.73123  3.46354  2.40513  3.72494  3.29354  2.67741  2.69355  4.24690  2.90347  2.73739  3.18146  2.89801  2.37887  2.77519  2.98518  4.58477  3.61503
          0.01671  4.49609  5.21843  0.61958  0.77255  0.54761  0.86353
     83   2.72255  4.80620  3.19794  2.63671  4.00174  2.57098  1.94426  3.41881  2.46801  3.05006  3.88741  3.13565  3.96007  2.95057  2.79879  2.78971  2.73333  3.12597  4.12637  3.56592    106 h x - -
          2.68618  4.42225  2.77519  2.73123  3.46354  2.40513  3.72494  3.29354  2.67741  2.69355  4.24690  2.90347  2.73739  3.18146  2.89801  2.37887  2.77519  2.98518  4.58477  3.61503
          0.04749  4.49609  3.34583  0.61958  0.77255  0.54761  0.86353
     84   2.52730  5.02560  3.01134  2.37854  4.30623  3.04271  3.50168  3.74840  2.45187  3.10242  4.08468  2.99004  3.66459  2.41353  2.74208  2.06844  2.40047  3.38130  5.49934  3.73526    107 s x - -
          2.68618  4.42225  2.77519  2.73123  3.46354  2.40513  3.72494  3.29354  2.67741  2.69355  4.24690  2.90347  2.73739  3.18146  2.89801  2.37887  2.77519  2.98518  4.58477  3.61503
          0.01723  4.46582  5.18816  0.61958  0.77255  0.51492  0.91017
     85   2.04427  4.47044  3.60601  3.05504  3.73482  3.60701  4.01462  2.85406  2.98672  2.77730  3.67900  3.44009  4.05882  3.31464  2.97606  2.89144  1.55861  2.38203  5.17086  3.93287    108 t x - -
          2.68618  4.42225  2.77519  2.73123  3.46354  2.40513  3.72494  3.29354  2.67741  2.69355  4.24690  2.90347  2.73739  3.18146  2.89801  2.37887  2.77519  2.98518  4.58477  3.61503
          0.01671  4.49609  5.21843  0.61958  0.77255  0.54761  0.86353
     86   2.56271  4.54073  3.16290  2.83111  2.78873  3.35136  3.85906  2.73419  2.63666  2.58259  3.63675  3.08182  4.00604  3.12293  2.77286  2.45172  2.56233  2.36870  5.10467  3.84576    109 v x - -
          2.68618  4.42225  2.77520  2.73124  3.46334  2.40513  3.72495  3.29354  2.67741  2.69355  4.24690  2.90347  2.73740  3.18147  2.89801  2.37887  2.77520  2.98519  4.58477  3.61504
          0.08338  3.31595  3.13038  0.47695  0.96936  0.54761  0.86353
     87   2.57654  4.18145  4.22662  3.64095  3.04349  3.83740  4.15059  2.15020  3.51500  1.43870  3.27141  3.40510  3.52395  3.72973  3.68403  3.12882  2.95449  2.12968  4.80923  3.62022    111 l x - -
          2.68618  4.42225  2.77519  2.73123  3.46354  2.40513  3.72494  3.29354  2.67741  2.69355  4.24690  2.90347  2.73739  3.18146  2.89801  2.37887  2.77519  2.98518  4.58477  3.61503
          0.04763  4.45705  3.35465  0.61958  0.77255  0.60712  0.78728
     88   2.72491  5.19279  2.90228  2.11459  4.52678  3.21550  3.67298  3.99911  1.91957  3.49030  4.24446  2.94283  3.16826  2.30351  2.87983  2.13437  2.95715  3.57918  5.63062  4.23309    112 k x - -
          2.68618  4.42225  2.77519  2.73123  3.46354  2.40513  3.72494  3.29354  2.67741  2.69355  4.24690  2.90347  2.73739  3.18146  2.89801  2.37887  2.77519  2.98518  4.58477  3.61503
          0.01791  4.42732  5.14967  0.61958  0.77255  0.47983  0.96466
     89   2.69554  4.97633  2.93136  2.49239  3.19768  2.95958  3.21864  3.66894  2.39520  3.24520  4.04007  2.65852  3.54278  2.53089  2.83673  2.70850  2.49298  3.12720  5.46243  3.01465    113 k x - -
          2.68618  4.42225  2.77519  2.73123  3.46354  2.40513  3.72494  3.29354  2.67741  2.69355  4.24690  2.90347  2.73739  3.18146  2.89801  2.37887  2.77519  2.98518  4.58477  3.61503
          0.01671  4.49609  5.21843  0.61958  0.77255  0.54761  0.86353
     90   2.89660  5.19443  3.05590  2.59391  4.52956  1.51669  3.24770  3.96609  2.41568  3.48937  4.29612  2.83725  4.02025  2.75990  2.18768  2.88681  3.12591  3.60075  5.63870  4.31010    114 g x - -
          2.68618  4.42225  2.77519  2.73123  3.46354  2.40513  3.72494  3.29354  2.67741  2.69355  4.24690  2.90347  2.73739  3.18146  2.89801  2.37887  2.77519  2.98518  4.58477  3.61503
          0.01671  4.49609  5.21843  0.61958  0.77255  0.54761  0.86353
     91   2.55583  4.86808  3.12040  2.42857  4.10904  1.92054  3.74788  3.22027  2.42286  3.13236  3.95170  3.08035  3.92844  2.90537  2.77023  2.62113  2.58537  2.96669  5.38482  4.05873    115 g x - -
          2.68618  4.42225  2.77519  2.73123  3.46354  2.40513  3.72494  3.29354  2.67741  2.69355  4.24690  2.90347  2.73739  3.18146  2.89801  2.37887  2.77519  2.98518  4.58477  3.61503
          0.21816  4.49609  1.68821  0.61958  0.77255  0.54761  0.86353
     92   2.64993  4.98421  2.72162  2.17742  4.26378  2.75447  3.64741  3.70580  2.33997  3.26225  4.04631  2.94108  3.43434  2.77253  2.90001  2.17821  2.88262  2.80161  5.46094  3.64384    116 e x - -
          2.68618  4.42225  2.77519  2.73123  3.46354  2.40513  3.72494  3.29354  2.67741  2.69355  4.24690  2.90347  2.73739  3.18146  2.89801  2.37887  2.77519  2.98518  4.58477  3.61503
          0.02040  4.29833  5.02067  0.61958  0.77255  0.39683  1.11612
     93   3.09269  4.46747  4.82755  4.31475  3.76891  4.33311  4.91151  1.57391  4.19472  2.50950  3.64760  4.46547  4.72251  4.44523  4.36568  2.95166  3.36764  0.91788  5.51176  4.29976    117 v x - -
          2.68618  4.42225  2.77519  2.73123  3.46354  2.40513  3.72494  3.29354  2.67741  2.69355  4.24690  2.90347  2.73739  3.18146  2.89801  2.37887  2.77519  2.98518  4.58477  3.61503
          0.01671  4.49609  5.21843  0.61958  0.77255  0.54761  0.86353
     94   2.53428  4.30710  3.76181  2.64318  3.42847  3.50672  3.98823  2.14342  2.95922  2.09871  3.10876  3.53677  4.09276  3.16529  3.42287  2.81754  2.54490  2.35459  4.09551  3.68685    118 l x - -
          2.68618  4.42225  2.77519  2.73123  3.46354  2.40513  3.72494  3.29354  2.67741  2.69355  4.24690  2.90347  2.73739  3.18146  2.89801  2.37887  2.77519  2.98518  4.58477  3.61503
          0.01671  4.49609  5.21843  0.61958  0.77255  0.44894  1.01695
     95   2.86172  1.07462  4.53813  4.01663  3.28349  3.84630  4.34213  2.78156  3.79787  2.52666  3.57468  4.06158  4.34645  4.04154  3.92721  3.22358  3.17440  2.36517  3.32852  3.51777    119 c x - -
          2.68618  4.42225  2.77519  2.73123  3.46354  2.40513  3.72494  3.29354  2.67741  2.69355  4.24690  2.90347  2.73739  3.18146  2.89801  2.37887  2.77519  2.98518  4.58477  3.61503
          0.01610  4.53285  5.25520  0.61958  0.77255  0.48576  0.95510
     96   2.27399  5.03202  3.03903  2.30683  3.46371  3.51322  3.39448  3.40211  2.26483  3.11000  3.83347  2.59007  3.90460  2.39690  2.58126  2.70970  2.93869  3.38485  5.50840  3.65780    120 k x - -
          2.68618  4.42225  2.77519  2.73123  3.46354  2.40513  3.72494  3.29354  2.67741  2.69355  4.24690  2.90347  2.73739  3.18146  2.89801  2.37887  2.77519  2.98518  4.58477  3.61503
          0.01610  4.53285  5.25520  0.61958  0.77255  0.48576  0.95510
     97   2.28280  5.03040  3.03826  2.21201  4.30502  3.27583  3.20590  3.74385  2.36550  3.02838  4.09072  3.01684  2.50220  2.74220  2.95723  2.60357  2.84147  3.38268  5.50759  3.17104    121 e x - -
          2.68618  4.42225  2.77519  2.73123  3.46354  2.40513  3.72494  3.29354  2.67741  2.69355  4.24690  2.90347  2.73739  3.18146  2.89801  2.37887  2.77519  2.98518  4.58477  3.61503
          0.01610  4.53285  5.25520  0.61958  0.77255  0.48576  0.95510
     98   2.70830  4.40571  3.67022  3.10737  3.57369  3.68864  4.00092  2.33527  3.05397  2.45803  3.54065  3.48712  2.49719  3.35171  3.39214  2.01188  2.49591  2.35876  5.03299  3.80489    122 s x - -
          2.68618  4.42225  2.77519  2.73123  3.46354  2.40513  3.72494  3.29354  2.67741  2.69355  4.24690  2.90347  2.73739  3.18146  2.89801  2.37887  2.77519  2.98518  4.58477  3.61503
          0.01610  4.53285  5.25520  0.61958  0.77255  0.48576  0.95510
     99   2.54725  4.89496  2.94283  2.43361  3.29933  1.98592  3.75563  3.54213  2.23578  2.69164  3.97036  3.08066  3.93773  2.91149  3.02347  2.63716  2.94813  3.22487  5.40352  4.07295    123 g x - -
          2.68618  4.42225  2.77519  2.73123  3.46354  2.40513  3.72494  3.29354  2.67741  2.69355  4.24690  2.90347  2.73739  3.18146  2.89801  2.37887  2.77519  2.98518  4.58477  3.61503
          0.13066  4.53285  2.19165  0.61958  0.77255  0.48576  0.95510
    100   2.46605  4.89186  2.91313  2.50666  4.14475  2.98137  3.17844  3.56527  2.50572  2.93241  3.97081  2.79859  3.54143  2.85529  2.97175  1.99177  2.90765  2.65879  5.39993  4.06022    124 s x - -
          2.68631  4.42238  2.77532  2.73136  3.46367  2.40526  3.72440  3.29367  2.67754  2.69344  4.24703  2.90330  2.73727  3.18159  2.89814  2.37900  2.77454  2.98499  4.58490  3.61516
          0.12442  2.49107  3.37643  1.61157  0.22261  0.39129  1.12758
    101   2.34658  5.11834  2.85937  2.22678  4.42641  3.48880  3.68107  3.88686  1.92654  3.40763  4.16932  2.97232  2.97727  2.67431  2.91703  2.52552  2.67015  3.20746  5.57386  3.44120    133 k x - -
          2.68618  4.42225  2.77519  2.73123  3.46354  2.40513  3.72494  3.29354  2.67741  2.69355  4.24690  2.90347  2.73739  3.18146  2.89801  2.37887  2.77519  2.98518  4.58477  3.61503
          0.01652  4.50722  5.22956  0.61958  0.77255  0.52952  0.88888
    102   2.60132  5.09177  2.54438  2.44681  4.38388  2.36021  3.34397  3.83700  2.46454  3.11761  4.14903  2.33642  3.29966  2.81758  2.94842  2.70162  2.94599  3.45497  5.55715  3.10271    134 n x - -
          2.68620  4.42227  2.77521  2.73125  3.46336  2.40514  3.72496  3.29356  2.67742  2.69357  4.24691  2.90348  2.73741  3.18148  2.89791  2.37882  2.77521  2.98520  4.58479  3.61505
          0.08242  3.32708  3.14151  0.78244  0.61117  0.52952  0.88888
    103   2.74852  4.35672  4.57022  4.01955  2.11084  4.05617  4.02677  2.76830  3.85522  2.39944  2.38266  4.05225  4.40518  3.98801  3.93836  3.36455  3.19517  2.61291  1.75092  2.50764    138 w x - -
          2.68618  4.42225  2.77519  2.73123  3.46354  2.40513  3.72494  3.29354  2.67741  2.69355  4.24690  2.90347  2.73739  3.18146  2.89801  2.37887  2.77519  2.98518  4.58477  3.61503
          0.11614  4.46862  2.32093  0.61958  0.77255  0.48932  0.94944
    104   2.37784  4.45694  3.48727  2.95016  3.59862  3.60050  3.91125  3.00791  2.90202  2.39418  3.60615  3.35885  1.99833  3.22460  3.26370  2.69058  2.92753  2.76823  5.03938  2.57228    139 p x - -
          2.68618  4.42225  2.77519  2.73123  3.46354  2.40513  3.72494  3.29354  2.67741  2.69355  4.24690  2.90347  2.73739  3.18146  2.89801  2.37887  2.77519  2.98518  4.58477  3.61503
          0.01815  4.41389  5.13623  0.61958  0.77255  0.46898  0.98254
    105   2.47880  5.18070  2.49244  2.14741  4.50946  3.47690  3.67237  3.98476  2.29178  3.47882  4.22663  2.50828  3.87493  2.62791  2.77452  2.67550  2.15267  3.25817  5.62265  4.22035    140 e x - -
          2.68611  4.42228  2.77523  2.73127  3.46357  2.40516  3.72498  3.29357  2.67734  2.69358  4.24693  2.90337  2.73743  3.18150  2.89804  2.37883  2.77523  2.98522  4.58480  3.61480
          0.04577  3.23599  5.21843  1.04284  0.43456  0.54761  0.86353
    106   2.70586  1.68369  2.85539  3.08996  3.48863  3.68576  3.96175  2.89342  3.03634  2.61312  3.51489  3.46917  4.07925  3.33399  3.36859  2.94831  2.63272  2.67215  4.05248  3.36930    146 c x - -
          2.68618  4.42225  2.77519  2.73123  3.46354  2.40513  3.72494  3.29354  2.67741  2.69355  4.24690  2.90347  2.73739  3.18146  2.89801  2.37887  2.77519  2.98518  4.58477  3.61503
          0.01671  4.49609  5.21843  0.61958  0.77255  0.54761  0.86353
    107   2.59528  5.17449  2.53507  2.31302  4.50340  3.05397  3.67304  3.97797  2.25351  3.47405  4.22256  2.53644  3.05470  2.77622  2.90982  2.16419  2.58249  3.30708  5.61958  4.21793    147 s x - -
          2.68618  4.42225  2.77519  2.73123  3.46354  2.40513  3.72494  3.29354  2.67741  2.69355  4.24690  2.90347  2.73739  3.18146  2.89801  2.37887  2.77519  2.98518  4.58477  3.61503
          0.01671  4.49609  5.21843  0.61958  0.77255  0.54761  0.86353
    108   2.69138  4.24396  3.91591  3.33814  2.32681  3.75037  4.03403  2.54666  3.25155  2.14087  3.35475  2.80164  4.12341  3.17126  3.33029  3.02097  2.46268  2.10944  4.84542  3.31523    148 v x - -
          2.68618  4.42225  2.77519  2.73123  3.46354  2.40513  3.72494  3.29354  2.67741  2.69355  4.24690  2.90347  2.73739  3.18146  2.89801  2.37887  2.77519  2.98518  4.58477  3.61503
          0.01671  4.49609  5.21843  0.61958  0.77255  0.54761  0.86353
    109   2.55830  4.04930  2.83350  2.44165  4.21579  3.51312  3.71312  3.64358  1.90469  2.87201  4.02462  2.93010  3.06507  2.84989  2.96783  2.60168  2.50354  3.05838  5.44905  3.71556    149 k x - -
          2.68618  4.42225  2.77519  2.73123  3.46354  2.40513  3.72494  3.29354  2.67741  2.69355  4.24690  2.90347  2.73739  3.18146  2.89801  2.37887  2.77519  2.98518  4.58477  3.61503
          0.04377  4.49609  3.45228  0.61958  0.77255  0.54761  0.86353
    110   2.65508  1.54502  2.95287  2.85965  4.06620  2.87714  3.99266  3.45834  2.64460  3.12503  3.97642  3.28271  3.98147  3.21863  3.30118  2.28390  2.97409  3.13256  5.42163  4.14849    150 c x - -
          2.68627  4.42061  2.77580  2.73132  3.46435  2.40565  3.72454  3.29122  2.67779  2.69437  4.24771  2.90249  2.73801  3.18160  2.89603  2.37938  2.77478  2.98532  4.58350  3.61505
          0.24465  1.52777        *  2.56491  0.08005  0.00000        *
//
