# Supplementary material for: Remote homology clustering identifies lowly conserved families of effector proteins in plant-pathogenic fungi
Source: Microb Genom. 2021 Sep 1;7(9):000637. doi: 10.1099/mgen.0.000637 (PMC8715435; doi:10.1099/mgen.0.000637)
Supplement: Supplementary material 16 [file mgen-7-0637-s0016.zip › hmms/markov-PC_02W1ZZ.hmm]

HMMER3/f [3.3 | Nov 2019]
NAME  markov-PC_02W1ZZ
LENG  102
ALPH  amino
RF    yes
MM    no
CONS  yes
CS    no
MAP   yes
DATE  Thu Jul 23 07:19:52 2020
NSEQ  7
EFFN  0.892090
CKSUM 2185500729
STATS LOCAL MSV       -9.7026  0.71705
STATS LOCAL VITERBI  -10.4535  0.71705
STATS LOCAL FORWARD   -4.1296  0.71705
HMM          A        C        D        E        F        G        H        I        K        L        M        N        P        Q        R        S        T        V        W        Y   
            m->m     m->i     m->d     i->m     i->i     d->m     d->d
  COMPO   2.39705  3.39303  3.12044  2.80362  3.30503  2.67488  3.79983  2.95658  2.68575  2.57641  3.71851  3.04741  3.52200  3.07918  3.07354  2.47044  2.79484  2.65146  4.85631  3.54272
          2.68618  4.42225  2.77519  2.73123  3.46354  2.40513  3.72494  3.29354  2.67741  2.69355  4.24690  2.90347  2.73739  3.18146  2.89801  2.37887  2.77519  2.98518  4.58477  3.61503
          0.10996  4.12927  2.43003  0.61958  0.77255  0.00000        *
      1   3.11354  4.63676  4.23948  3.84926  3.29496  3.96549  4.54443  2.48837  3.60689  1.86635  1.08111  4.10439  4.42987  3.97900  3.79121  3.47923  3.42374  2.51391  5.15698  3.93246      1 m x - -
          2.68618  4.42225  2.77519  2.73123  3.46354  2.40513  3.72494  3.29354  2.67741  2.69355  4.24690  2.90347  2.73739  3.18146  2.89801  2.37887  2.77519  2.98518  4.58477  3.61503
          0.02634  4.04565  4.76800  0.61958  0.77255  0.57624  0.82555
      2   2.93465  5.13098  2.94408  2.56598  4.46662  3.50806  3.68315  3.90526  1.91386  3.40124  4.27446  3.04672  3.96456  1.45352  2.44450  2.92261  3.15613  3.57390  5.51102  4.23451      2 q x - -
          2.68618  4.42225  2.77519  2.73123  3.46354  2.40513  3.72494  3.29354  2.67741  2.69355  4.24690  2.90347  2.73739  3.18146  2.89801  2.37887  2.77519  2.98518  4.58477  3.61503
          0.02634  4.04565  4.76800  0.61958  0.77255  0.57624  0.82555
      3   3.21639  4.58244  4.62068  4.14579  1.34247  4.29958  4.22920  1.96762  4.00723  1.80496  3.16778  4.25893  4.60262  4.13785  4.13216  3.66426  3.46113  2.35220  4.50681  2.98128      3 f x - -
          2.68618  4.42225  2.77519  2.73123  3.46354  2.40513  3.72494  3.29354  2.67741  2.69355  4.24690  2.90347  2.73739  3.18146  2.89801  2.37887  2.77519  2.98518  4.58477  3.61503
          0.02634  4.04565  4.76800  0.61958  0.77255  0.57624  0.82555
      4   2.29058  4.23307  3.41475  3.09829  4.23241  3.01979  4.17168  3.58853  3.11077  3.32118  4.17554  3.30231  3.74096  3.43575  3.42949  1.42025  1.73771  3.11150  5.58903  4.35428      4 s x - -
          2.68618  4.42225  2.77519  2.73123  3.46354  2.40513  3.72494  3.29354  2.67741  2.69355  4.24690  2.90347  2.73739  3.18146  2.89801  2.37887  2.77519  2.98518  4.58477  3.61503
          0.02634  4.04565  4.76800  0.61958  0.77255  0.57624  0.82555
      5   2.51477  4.35904  3.59138  3.35563  4.13120  3.19155  4.35851  3.27985  3.30203  3.13710  4.17916  3.53431  3.91021  3.68888  3.55011  2.71833  0.90882  2.95586  5.55357  4.34888      5 t x - -
          2.68618  4.42225  2.77519  2.73123  3.46354  2.40513  3.72494  3.29354  2.67741  2.69355  4.24690  2.90347  2.73739  3.18146  2.89801  2.37887  2.77519  2.98518  4.58477  3.61503
          0.02634  4.04565  4.76800  0.61958  0.77255  0.57624  0.82555
      6   3.21904  4.53786  4.80894  4.30616  3.33847  4.51335  4.93674  1.10301  4.13224  1.57330  3.17919  4.54872  4.77757  4.38077  4.30131  3.90205  3.46999  1.82979  5.35685  4.16068      6 i x - -
          2.68618  4.42225  2.77519  2.73123  3.46354  2.40513  3.72494  3.29354  2.67741  2.69355  4.24690  2.90347  2.73739  3.18146  2.89801  2.37887  2.77519  2.98518  4.58477  3.61503
          0.02634  4.04565  4.76800  0.61958  0.77255  0.57624  0.82555
      7   0.79032  4.28691  3.64614  3.44931  4.23229  3.10608  4.44981  3.38429  3.47022  3.25759  4.27310  3.55267  3.86203  3.79607  3.70651  2.63710  2.92665  3.00846  5.64201  4.46266      7 a x - -
          2.68618  4.42225  2.77519  2.73123  3.46354  2.40513  3.72494  3.29354  2.67741  2.69355  4.24690  2.90347  2.73739  3.18146  2.89801  2.37887  2.77519  2.98518  4.58477  3.61503
          0.02634  4.04565  4.76800  0.61958  0.77255  0.57624  0.82555
      8   1.32397  4.18348  3.59842  3.26584  4.15234  3.04262  4.26286  3.29324  3.24363  3.16777  4.07960  3.40288  3.77022  3.55686  3.53310  2.48991  1.76248  2.89553  5.56680  4.36109      8 a x - -
          2.68618  4.42225  2.77519  2.73123  3.46354  2.40513  3.72494  3.29354  2.67741  2.69355  4.24690  2.90347  2.73739  3.18146  2.89801  2.37887  2.77519  2.98518  4.58477  3.61503
          0.02634  4.04565  4.76800  0.61958  0.77255  0.57624  0.82555
      9   1.93831  4.31423  4.00769  3.49073  3.45984  3.75796  4.29549  2.24743  3.38610  1.67912  3.35727  3.77120  4.20900  3.68430  3.65513  3.09997  3.02802  1.85089  5.14274  3.93806      9 l x - -
          2.68618  4.42225  2.77519  2.73123  3.46354  2.40513  3.72494  3.29354  2.67741  2.69355  4.24690  2.90347  2.73739  3.18146  2.89801  2.37887  2.77519  2.98518  4.58477  3.61503
          0.02634  4.04565  4.76800  0.61958  0.77255  0.57624  0.82555
     10   2.72692  1.51703  4.27185  3.80799  2.38324  3.65077  4.20457  2.53488  3.66456  2.29263  3.44086  3.88763  4.18111  3.89412  3.82799  3.07061  3.06393  2.38544  4.73642  3.31895     10 c x - -
          2.68618  4.42225  2.77519  2.73123  3.46354  2.40513  3.72494  3.29354  2.67741  2.69355  4.24690  2.90347  2.73739  3.18146  2.89801  2.37887  2.77519  2.98518  4.58477  3.61503
          0.02634  4.04565  4.76800  0.61958  0.77255  0.57624  0.82555
     11   3.35446  4.76724  4.46687  4.11074  3.21000  4.20037  4.71240  2.42683  3.87680  0.68798  3.18463  4.36936  4.60801  4.20344  4.02322  3.79632  3.64199  2.50852  5.14875  3.91097     11 L x - -
          2.68618  4.42225  2.77519  2.73123  3.46354  2.40513  3.72494  3.29354  2.67741  2.69355  4.24690  2.90347  2.73739  3.18146  2.89801  2.37887  2.77519  2.98518  4.58477  3.61503
          0.02634  4.04565  4.76800  0.61958  0.77255  0.57624  0.82555
     12   3.08608  4.51233  4.47739  4.01590  1.39043  4.12244  4.20048  2.36405  3.89095  1.92551  3.24720  4.13691  4.49627  4.05714  4.04142  3.49695  3.35693  1.91145  4.53812  3.01671     12 f x - -
          2.68618  4.42225  2.77519  2.73123  3.46354  2.40513  3.72494  3.29354  2.67741  2.69355  4.24690  2.90347  2.73739  3.18146  2.89801  2.37887  2.77519  2.98518  4.58477  3.61503
          0.02634  4.04565  4.76800  0.61958  0.77255  0.57624  0.82555
     13   2.54751  4.36107  3.50315  3.09757  2.47123  3.35172  3.94092  3.09250  3.08039  2.76754  3.75794  3.38644  3.93135  3.38633  3.40114  1.42167  2.90892  2.82980  4.84691  3.38293     13 s x - -
          2.68618  4.42225  2.77519  2.73123  3.46354  2.40513  3.72494  3.29354  2.67741  2.69355  4.24690  2.90347  2.73739  3.18146  2.89801  2.37887  2.77519  2.98518  4.58477  3.61503
          0.02634  4.04565  4.76800  0.61958  0.77255  0.57624  0.82555
     14   2.20568  4.65127  2.96375  2.53922  4.15596  2.61435  3.75294  3.56357  2.55653  3.18094  4.00468  3.00716  3.79679  2.08983  2.97733  2.60443  2.41643  3.19111  5.41958  4.10754     14 q x - -
          2.68622  4.42229  2.77524  2.73128  3.46358  2.40502  3.72499  3.29358  2.67745  2.69359  4.24694  2.90351  2.73744  3.18151  2.89805  2.37874  2.77498  2.98523  4.58481  3.61507
          0.24101  1.58148  4.76800  0.49785  0.93607  0.57624  0.82555
     15   2.36282  4.32945  4.23825  3.71754  3.44602  3.94952  4.46041  2.06673  3.60178  1.62456  3.32175  3.97499  4.35710  3.88408  3.84056  3.29499  3.11896  1.48925  5.19652  4.00107     17 v x - -
          2.68618  4.42225  2.77519  2.73123  3.46354  2.40513  3.72494  3.29354  2.67741  2.69355  4.24690  2.90347  2.73739  3.18146  2.89801  2.37887  2.77519  2.98518  4.58477  3.61503
          0.02634  4.04565  4.76800  0.61958  0.77255  0.57624  0.82555
     16   0.79032  4.28691  3.64614  3.44931  4.23229  3.10608  4.44981  3.38429  3.47022  3.25759  4.27310  3.55267  3.86203  3.79607  3.70651  2.63710  2.92665  3.00846  5.64201  4.46266     18 a x - -
          2.68586  4.42234  2.77528  2.73132  3.46362  2.40504  3.72503  3.29363  2.67749  2.69343  4.24698  2.90355  2.73748  3.18155  2.89809  2.37880  2.77528  2.98495  4.58486  3.61512
          0.35967  1.22555  4.76800  0.67445  0.71220  0.43308  1.04558
     17   2.60154  4.55320  3.14143  2.65373  2.52147  2.80522  3.75366  3.18560  2.64846  2.84853  3.71555  3.11664  3.88174  2.30226  3.05516  2.39984  2.85933  2.90960  5.11170  3.79803     21 q x - -
          2.68618  4.42225  2.77519  2.73123  3.46354  2.40513  3.72494  3.29354  2.67741  2.69355  4.24690  2.90347  2.73739  3.18146  2.89801  2.37887  2.77519  2.98518  4.58477  3.61503
          0.02420  4.12927  4.85162  0.61958  0.77255  0.48576  0.95510
     18   2.04489  4.68188  2.99756  1.84326  3.07292  3.43741  3.75011  3.24780  2.61817  2.93044  3.81556  3.05563  3.88282  2.95271  3.05206  2.72573  2.89903  2.97287  5.24497  3.91997     22 e x - -
          2.68618  4.42225  2.77519  2.73123  3.46354  2.40513  3.72494  3.29354  2.67741  2.69355  4.24690  2.90347  2.73739  3.18146  2.89801  2.37887  2.77519  2.98518  4.58477  3.61503
          0.02420  4.12927  4.85162  0.61958  0.77255  0.48576  0.95510
     19   3.19932  4.49294  4.94149  4.40556  3.43907  4.56730  5.01718  1.61861  4.29189  1.44702  3.23670  4.62190  4.81233  4.47999  4.44659  3.93071  3.44277  1.26437  5.43196  4.28780     23 v x - -
          2.68618  4.42225  2.77519  2.73123  3.46354  2.40513  3.72494  3.29354  2.67741  2.69355  4.24690  2.90347  2.73739  3.18146  2.89801  2.37887  2.77519  2.98518  4.58477  3.61503
          0.02420  4.12927  4.85162  0.61958  0.77255  0.48576  0.95510
     20   2.77514  4.99701  3.16736  2.56239  4.31407  3.53649  3.62659  3.71059  1.71465  2.73279  4.06594  3.04880  3.91202  2.41736  2.18190  2.78472  2.66025  3.37640  5.40805  4.12497     24 k x - -
          2.68618  4.42225  2.77519  2.73123  3.46354  2.40513  3.72494  3.29354  2.67741  2.69355  4.24690  2.90347  2.73739  3.18146  2.89801  2.37887  2.77519  2.98518  4.58477  3.61503
          0.02420  4.12927  4.85162  0.61958  0.77255  0.48576  0.95510
     21   2.91514  0.54094  4.48215  4.28593  4.22802  3.47691  4.87752  3.42291  4.11763  3.32266  4.45492  4.20581  4.20300  4.45342  4.19358  3.18616  3.40403  3.14792  5.58020  4.51169     25 C x - -
          2.68618  4.42225  2.77519  2.73123  3.46354  2.40513  3.72494  3.29354  2.67741  2.69355  4.24690  2.90347  2.73739  3.18146  2.89801  2.37887  2.77519  2.98518  4.58477  3.61503
          0.02420  4.12927  4.85162  0.61958  0.77255  0.48576  0.95510
     22   2.95987  4.95118  2.88583  2.80138  4.35775  3.37544  4.16182  4.13247  3.09221  3.75176  4.71149  0.77261  4.04330  3.44160  3.45003  3.02132  3.35421  3.72797  5.63413  4.29274     26 n x - -
          2.68618  4.42225  2.77519  2.73123  3.46354  2.40513  3.72494  3.29354  2.67741  2.69355  4.24690  2.90347  2.73739  3.18146  2.89801  2.37887  2.77519  2.98518  4.58477  3.61503
          0.02420  4.12927  4.85162  0.61958  0.77255  0.48576  0.95510
     23   2.77705  4.36570  3.81340  3.26751  3.20113  3.78543  2.56089  1.68805  3.08292  2.08607  3.35521  3.59871  4.15596  3.44120  3.34946  3.07725  3.01192  2.41814  4.79187  3.45332     27 i x - -
          2.68618  4.42225  2.77519  2.73123  3.46354  2.40513  3.72494  3.29354  2.67741  2.69355  4.24690  2.90347  2.73739  3.18146  2.89801  2.37887  2.77519  2.98518  4.58477  3.61503
          0.02420  4.12927  4.85162  0.61958  0.77255  0.48576  0.95510
     24   2.13369  4.57438  3.07145  2.68078  4.09566  3.27033  2.90475  3.56343  2.70442  3.19693  4.03589  3.10817  3.83399  3.06530  3.10271  1.53062  2.87383  3.18522  5.41222  4.09656     28 s x - -
          2.68618  4.42225  2.77519  2.73123  3.46354  2.40513  3.72494  3.29354  2.67741  2.69355  4.24690  2.90347  2.73739  3.18146  2.89801  2.37887  2.77519  2.98518  4.58477  3.61503
          0.02420  4.12927  4.85162  0.61958  0.77255  0.48576  0.95510
     25   3.27651  4.57852  4.91933  4.42066  3.39500  4.59756  5.03890  1.01094  4.24797  1.61841  3.22813  4.65161  4.85349  4.48773  4.40711  3.99376  3.52801  1.83815  5.42966  4.23697     29 i x - -
          2.68618  4.42225  2.77519  2.73123  3.46354  2.40513  3.72494  3.29354  2.67741  2.69355  4.24690  2.90347  2.73739  3.18146  2.89801  2.37887  2.77519  2.98518  4.58477  3.61503
          0.02420  4.12927  4.85162  0.61958  0.77255  0.48576  0.95510
     26   2.74584  4.89921  3.08289  2.55173  4.15788  3.50976  3.65882  3.56102  1.87121  2.22117  3.97928  2.70451  3.90582  2.41075  2.62662  2.77680  2.96450  3.25078  5.34935  4.05545     30 k x - -
          2.68618  4.42225  2.77519  2.73123  3.46354  2.40513  3.72494  3.29354  2.67741  2.69355  4.24690  2.90347  2.73739  3.18146  2.89801  2.37887  2.77519  2.98518  4.58477  3.61503
          0.02420  4.12927  4.85162  0.61958  0.77255  0.48576  0.95510
     27   2.82654  4.97672  3.16361  2.61583  3.91424  3.56626  2.89856  3.66680  1.45665  3.20610  4.05973  3.09124  3.95498  2.83137  2.55838  2.84505  3.03735  3.35536  5.18963  2.96975     31 k x - -
          2.68618  4.42225  2.77519  2.73123  3.46354  2.40513  3.72494  3.29354  2.67741  2.69355  4.24690  2.90347  2.73739  3.18146  2.89801  2.37887  2.77519  2.98518  4.58477  3.61503
          0.02420  4.12927  4.85162  0.61958  0.77255  0.48576  0.95510
     28   2.73044  5.03671  1.99012  2.33523  4.30302  3.36294  3.71202  2.94143  2.56644  3.33618  4.16279  1.92289  3.85262  2.86504  3.06021  2.71861  2.98756  3.37256  5.54864  4.15501     32 n x - -
          2.68618  4.42225  2.77519  2.73123  3.46354  2.40513  3.72494  3.29354  2.67741  2.69355  4.24690  2.90347  2.73739  3.18146  2.89801  2.37887  2.77519  2.98518  4.58477  3.61503
          0.02420  4.12927  4.85162  0.61958  0.77255  0.48576  0.95510
     29   2.60266  4.63779  2.86622  2.74836  4.52677  1.13497  4.12621  4.07038  3.07626  3.69087  4.54176  2.26699  3.87185  3.36052  3.46813  2.70263  3.04003  3.55323  5.79112  4.49050     33 g x - -
          2.68618  4.42225  2.77519  2.73123  3.46354  2.40513  3.72494  3.29354  2.67741  2.69355  4.24690  2.90347  2.73739  3.18146  2.89801  2.37887  2.77519  2.98518  4.58477  3.61503
          0.02420  4.12927  4.85162  0.61958  0.77255  0.48576  0.95510
     30   2.62356  4.73877  3.07224  2.35472  3.96616  2.94909  3.65640  2.83318  2.10598  2.98687  3.81899  3.01484  3.84997  2.82439  2.54087  2.68019  2.85232  2.68918  5.24846  3.94068     34 k x - -
          2.68618  4.42225  2.77519  2.73123  3.46354  2.40513  3.72494  3.29354  2.67741  2.69355  4.24690  2.90347  2.73739  3.18146  2.89801  2.37887  2.77519  2.98518  4.58477  3.61503
          0.02420  4.12927  4.85162  0.61958  0.77255  0.48576  0.95510
     31   2.75083  4.36365  3.72953  3.18314  2.43221  2.93445  2.94961  2.85837  3.10947  2.17922  3.47552  3.49678  4.09855  3.37707  3.40512  2.99474  2.98153  2.65372  4.40757  2.11255     35 y x - -
          2.68618  4.42225  2.77519  2.73123  3.46354  2.40513  3.72494  3.29354  2.67741  2.69355  4.24690  2.90347  2.73739  3.18146  2.89801  2.37887  2.77519  2.98518  4.58477  3.61503
          0.02420  4.12927  4.85162  0.61958  0.77255  0.48576  0.95510
     32   2.69742  4.26058  3.82175  3.26183  2.15498  3.71650  3.81951  2.73363  3.16970  2.42534  3.36756  3.54679  4.08522  2.75078  3.43288  2.98861  2.51533  2.53552  3.25417  2.58520     36 f x - -
          2.68618  4.42225  2.77519  2.73123  3.46354  2.40513  3.72494  3.29354  2.67741  2.69355  4.24690  2.90347  2.73739  3.18146  2.89801  2.37887  2.77519  2.98518  4.58477  3.61503
          0.02420  4.12927  4.85162  0.61958  0.77255  0.48576  0.95510
     33   2.29322  4.58307  3.13956  2.60816  3.88406  2.86679  3.73467  3.27216  2.37272  2.55981  3.77164  3.07808  3.84554  2.93271  3.00459  2.33136  2.35068  2.97147  5.21718  3.92727     37 a x - -
          2.68618  4.42225  2.77519  2.73123  3.46354  2.40513  3.72494  3.29354  2.67741  2.69355  4.24690  2.90347  2.73739  3.18146  2.89801  2.37887  2.77519  2.98518  4.58477  3.61503
          0.02420  4.12927  4.85162  0.61958  0.77255  0.48576  0.95510
     34   2.59322  4.58930  3.15281  2.63495  3.86929  3.43233  3.75096  3.21361  2.58436  2.89495  3.76115  3.10205  3.01235  2.22665  2.98908  2.69814  2.49910  2.27518  5.21427  3.92969     38 q x - -
          2.68618  4.42225  2.77519  2.73123  3.46354  2.40513  3.72494  3.29354  2.67741  2.69355  4.24690  2.90347  2.73739  3.18146  2.89801  2.37887  2.77519  2.98518  4.58477  3.61503
          0.02420  4.12927  4.85162  0.61958  0.77255  0.48576  0.95510
     35   2.37725  4.88282  2.93527  1.87480  4.15013  3.43540  3.65295  2.95056  2.07577  3.14340  3.96578  2.96173  3.84670  2.79943  2.83163  2.68295  2.89433  3.20031  5.38104  4.04690     39 e x - -
          2.68618  4.42225  2.77519  2.73123  3.46354  2.40513  3.72494  3.29354  2.67741  2.69355  4.24690  2.90347  2.73739  3.18146  2.89801  2.37887  2.77519  2.98518  4.58477  3.61503
          0.02420  4.12927  4.85162  0.61958  0.77255  0.48576  0.95510
     36   2.79178  4.98267  3.10278  2.58483  4.34383  3.50485  3.67409  3.74658  2.22032  3.28494  4.12237  3.06329  3.92576  1.65819  2.21794  2.80871  2.54679  3.40822  5.45118  4.16793     40 q x - -
          2.68618  4.42225  2.77519  2.73123  3.46354  2.40513  3.72494  3.29354  2.67741  2.69355  4.24690  2.90347  2.73739  3.18146  2.89801  2.37887  2.77519  2.98518  4.58477  3.61503
          0.02420  4.12927  4.85162  0.61958  0.77255  0.48576  0.95510
     37   2.21617  4.91870  2.91698  2.09424  4.19403  3.42095  3.62960  3.61504  2.16636  3.18978  3.99302  2.93429  3.82732  2.43051  2.81966  2.65468  2.87743  2.81397  5.40062  4.05456     41 e x - -
          2.68618  4.42225  2.77519  2.73123  3.46354  2.40513  3.72494  3.29354  2.67741  2.69355  4.24690  2.90347  2.73739  3.18146  2.89801  2.37887  2.77519  2.98518  4.58477  3.61503
          0.02420  4.12927  4.85162  0.61958  0.77255  0.48576  0.95510
     38   2.66124  4.55004  3.31906  2.74458  3.74895  3.54463  3.74843  2.28959  2.25661  2.77190  3.65598  3.19012  3.93336  2.97909  2.50356  2.79876  2.23026  2.81855  5.10512  3.85276     42 t x - -
          2.68618  4.42225  2.77519  2.73123  3.46354  2.40513  3.72494  3.29354  2.67741  2.69355  4.24690  2.90347  2.73739  3.18146  2.89801  2.37887  2.77519  2.98518  4.58477  3.61503
          0.02420  4.12927  4.85162  0.61958  0.77255  0.48576  0.95510
     39   0.69875  4.34091  3.74319  3.55577  4.32756  3.15687  4.54459  3.49301  3.57922  3.36201  4.37173  3.63409  3.92118  3.89784  3.80628  2.69218  2.98782  3.10187  5.72834  4.56028     43 a x - -
          2.68618  4.42225  2.77519  2.73123  3.46354  2.40513  3.72494  3.29354  2.67741  2.69355  4.24690  2.90347  2.73739  3.18146  2.89801  2.37887  2.77519  2.98518  4.58477  3.61503
          0.02420  4.12927  4.85162  0.61958  0.77255  0.48576  0.95510
     40   3.01675  4.75873  3.74248  3.67830  4.80077  0.42390  4.77530  4.47036  3.89407  4.08950  5.07280  3.90782  4.15747  4.19838  4.09467  3.19723  3.51789  3.94896  5.82037  4.91397     44 G x - -
          2.68618  4.42225  2.77519  2.73123  3.46354  2.40513  3.72494  3.29354  2.67741  2.69355  4.24690  2.90347  2.73739  3.18146  2.89801  2.37887  2.77519  2.98518  4.58477  3.61503
          0.02420  4.12927  4.85162  0.61958  0.77255  0.48576  0.95510
     41   2.65268  4.42215  3.44674  2.87536  3.44464  3.58302  3.77690  2.94005  2.68686  2.62180  2.91924  2.72550  3.96600  3.09722  2.69733  2.84118  2.88246  2.71135  2.37088  3.58068     45 w x - -
          2.68618  4.42225  2.77519  2.73123  3.46354  2.40513  3.72494  3.29354  2.67741  2.69355  4.24690  2.90347  2.73739  3.18146  2.89801  2.37887  2.77519  2.98518  4.58477  3.61503
          0.02420  4.12927  4.85162  0.61958  0.77255  0.48576  0.95510
     42   2.35744  4.60901  3.13204  2.25456  3.79684  3.47510  3.69035  3.19032  2.30581  2.84518  3.69578  3.06537  3.86317  2.89260  2.96044  2.69701  2.56890  2.91530  3.52106  3.16939     46 e x - -
          2.68618  4.42225  2.77519  2.73123  3.46354  2.40513  3.72494  3.29354  2.67741  2.69355  4.24690  2.90347  2.73739  3.18146  2.89801  2.37887  2.77519  2.98518  4.58477  3.61503
          0.02420  4.12927  4.85162  0.61958  0.77255  0.48576  0.95510
     43   2.32383  4.22990  3.75583  3.19389  2.73843  3.64785  3.97072  2.56204  3.08848  2.36983  3.33678  3.51856  4.04435  3.38910  2.81285  2.93134  2.87349  1.73259  4.85927  3.63191     47 v x - -
          2.68618  4.42225  2.77519  2.73123  3.46354  2.40513  3.72494  3.29354  2.67741  2.69355  4.24690  2.90347  2.73739  3.18146  2.89801  2.37887  2.77519  2.98518  4.58477  3.61503
          0.02420  4.12927  4.85162  0.61958  0.77255  0.48576  0.95510
     44   2.70076  5.09728  2.51000  2.37565  4.43578  3.42023  3.61415  3.88510  1.86063  3.38826  4.16700  2.90730  3.83536  2.73087  2.16732  2.33877  2.92986  3.49070  5.53137  4.16830     48 k x - -
          2.68618  4.42225  2.77519  2.73123  3.46354  2.40513  3.72494  3.29354  2.67741  2.69355  4.24690  2.90347  2.73739  3.18146  2.89801  2.37887  2.77519  2.98518  4.58477  3.61503
          0.02420  4.12927  4.85162  0.61958  0.77255  0.48576  0.95510
     45   3.60453  4.93305  4.59271  4.36281  0.66947  4.21959  4.01855  3.10474  4.26543  2.41843  3.80085  4.31874  4.67751  4.36397  4.32121  3.85629  3.90838  3.11318  4.20422  2.54428     49 F x - -
          2.68618  4.42225  2.77519  2.73123  3.46354  2.40513  3.72494  3.29354  2.67741  2.69355  4.24690  2.90347  2.73739  3.18146  2.89801  2.37887  2.77519  2.98518  4.58477  3.61503
          0.02420  4.12927  4.85162  0.61958  0.77255  0.48576  0.95510
     46   2.66155  4.49789  3.32153  2.55124  2.43352  3.56790  3.10227  3.03601  2.47841  2.70365  3.59677  3.21773  3.95189  3.06122  3.09615  2.81197  2.89159  2.79507  4.80584  2.50598     50 f x - -
          2.68618  4.42225  2.77519  2.73123  3.46354  2.40513  3.72494  3.29354  2.67741  2.69355  4.24690  2.90347  2.73739  3.18146  2.89801  2.37887  2.77519  2.98518  4.58477  3.61503
          0.02420  4.12927  4.85162  0.61958  0.77255  0.48576  0.95510
     47   2.63453  4.88193  2.23809  2.17883  3.27071  3.40523  3.64550  3.54824  2.45815  3.14583  3.95734  2.58153  3.82282  2.79297  2.93350  2.65050  2.87083  2.73004  5.37553  4.02057     51 e x - -
          2.68618  4.42225  2.77519  2.73123  3.46354  2.40513  3.72494  3.29354  2.67741  2.69355  4.24690  2.90347  2.73739  3.18146  2.89801  2.37887  2.77519  2.98518  4.58477  3.61503
          0.02420  4.12927  4.85162  0.61958  0.77255  0.48576  0.95510
     48   2.70944  5.01359  3.00753  2.21190  4.32714  2.84057  3.61452  3.74950  1.87400  2.84686  4.07884  2.96802  3.85962  2.74022  2.24718  2.70472  2.92931  3.39019  5.44455  4.11807     52 k x - -
          2.68618  4.42225  2.77519  2.73123  3.46354  2.40513  3.72494  3.29354  2.67741  2.69355  4.24690  2.90347  2.73739  3.18146  2.89801  2.37887  2.77519  2.98518  4.58477  3.61503
          0.02420  4.12927  4.85162  0.61958  0.77255  0.48576  0.95510
     49   2.67904  5.04399  2.28773  2.34217  4.34646  3.38664  3.63921  3.78760  1.81830  3.33539  4.12545  2.63391  3.82357  2.76729  2.87160  2.66104  2.91826  2.80339  5.51731  4.13895     53 k x - -
          2.68631  4.42238  2.77510  2.73136  3.46367  2.40510  3.72507  3.29367  2.67710  2.69368  4.24703  2.90330  2.73685  3.18126  2.89814  2.37900  2.77533  2.98531  4.58490  3.61516
          0.44329  1.31034  2.42645  0.99308  0.46272  0.48576  0.95510
     50   2.66698  4.87828  2.97568  2.48784  4.27077  2.32758  3.65281  3.68756  2.05411  3.24518  4.05965  2.98114  3.84215  2.79622  2.28494  2.33986  2.91776  3.32784  5.42758  4.11751     58 k x - -
          2.68618  4.42225  2.77519  2.73123  3.46354  2.40513  3.72494  3.29354  2.67741  2.69355  4.24690  2.90347  2.73739  3.18146  2.89801  2.37887  2.77519  2.98518  4.58477  3.61503
          0.02635  4.04531  4.76766  0.61958  0.77255  0.43289  1.04592
     51   2.62724  4.69405  3.10595  2.55032  3.90895  3.47283  3.67557  2.78185  2.45975  2.93539  3.78054  2.33823  3.86375  2.53758  2.54760  2.69937  2.85737  2.64289  5.21415  3.91539     59 n x - -
          2.68618  4.42225  2.77519  2.73123  3.46354  2.40513  3.72494  3.29354  2.67741  2.69355  4.24690  2.90347  2.73739  3.18146  2.89801  2.37887  2.77519  2.98518  4.58477  3.61503
          0.02420  4.12927  4.85162  0.61958  0.77255  0.48576  0.95510
     52   2.65566  4.21258  3.83484  3.26175  2.84072  3.70517  3.94346  2.58705  2.69166  1.69449  3.25158  3.56616  4.07048  3.42911  3.41527  2.97817  2.88662  2.22824  4.71976  2.93119     60 l x - -
          2.68618  4.42225  2.77519  2.73123  3.46354  2.40513  3.72494  3.29354  2.67741  2.69355  4.24690  2.90347  2.73739  3.18146  2.89801  2.37887  2.77519  2.98518  4.58477  3.61503
          0.02420  4.12927  4.85162  0.61958  0.77255  0.48576  0.95510
     53   3.01629  4.49668  4.47523  4.15375  3.75207  3.98325  4.91576  2.07466  4.02579  2.39890  3.68501  4.30048  4.53493  4.37046  4.21262  3.50892  3.37499  0.75280  5.57746  4.32202     61 v x - -
          2.68618  4.42225  2.77519  2.73123  3.46354  2.40513  3.72494  3.29354  2.67741  2.69355  4.24690  2.90347  2.73739  3.18146  2.89801  2.37887  2.77519  2.98518  4.58477  3.61503
          0.02420  4.12927  4.85162  0.61958  0.77255  0.48576  0.95510
     54   1.30254  4.24450  3.51681  3.29392  4.45653  1.47783  4.38367  3.83221  3.40383  3.56257  4.40305  3.41895  3.78005  3.67266  3.69762  2.49340  2.81535  3.27146  5.79241  4.60383     62 a x - -
          2.68618  4.42225  2.77519  2.73123  3.46354  2.40513  3.72494  3.29354  2.67741  2.69355  4.24690  2.90347  2.73739  3.18146  2.89801  2.37887  2.77519  2.98518  4.58477  3.61503
          0.02420  4.12927  4.85162  0.61958  0.77255  0.48576  0.95510
     55   2.62391  4.52856  3.25573  2.69320  3.71119  3.52208  3.74290  2.44149  2.21953  2.74064  3.62251  3.15545  3.90869  2.56936  2.97428  2.75882  2.52775  2.47349  5.08911  3.82363     63 k x - -
          2.68618  4.42225  2.77519  2.73123  3.46354  2.40513  3.72494  3.29354  2.67741  2.69355  4.24690  2.90347  2.73739  3.18146  2.89801  2.37887  2.77519  2.98518  4.58477  3.61503
          0.02420  4.12927  4.85162  0.61958  0.77255  0.48576  0.95510
     56   2.91514  0.54094  4.48215  4.28593  4.22802  3.47691  4.87752  3.42291  4.11763  3.32266  4.45492  4.20581  4.20300  4.45342  4.19358  3.18616  3.40403  3.14792  5.58020  4.51169     64 C x - -
          2.68618  4.42225  2.77519  2.73123  3.46354  2.40513  3.72494  3.29354  2.67741  2.69355  4.24690  2.90347  2.73739  3.18146  2.89801  2.37887  2.77519  2.98518  4.58477  3.61503
          0.02420  4.12927  4.85162  0.61958  0.77255  0.48576  0.95510
     57   2.97672  5.23933  3.20118  2.26227  4.66394  3.61661  3.64032  4.03884  1.30254  3.48193  4.31240  3.10627  4.00155  2.76415  1.96969  2.94891  3.16218  3.68439  5.54599  4.31077     65 k x - -
          2.68618  4.42225  2.77519  2.73123  3.46354  2.40513  3.72494  3.29354  2.67741  2.69355  4.24690  2.90347  2.73739  3.18146  2.89801  2.37887  2.77519  2.98518  4.58477  3.61503
          0.02420  4.12927  4.85162  0.61958  0.77255  0.48576  0.95510
     58   2.51885  4.61580  2.93454  2.63497  4.36252  3.19614  3.91659  3.80312  2.77419  3.42114  4.23937  1.71370  3.81272  3.10096  3.19556  1.86104  2.48347  3.35129  5.62658  4.30726     66 n x - -
          2.68618  4.42225  2.77519  2.73123  3.46354  2.40513  3.72494  3.29354  2.67741  2.69355  4.24690  2.90347  2.73739  3.18146  2.89801  2.37887  2.77519  2.98518  4.58477  3.61503
          0.02420  4.12927  4.85162  0.61958  0.77255  0.48576  0.95510
     59   2.01111  4.86316  2.54012  2.43336  4.21986  3.37633  3.67013  3.63875  2.44120  3.22352  4.02778  2.94827  3.82082  2.81191  2.22944  2.64013  2.59895  3.27726  5.43730  4.09158     67 a x - -
          2.68618  4.42225  2.77519  2.73123  3.46354  2.40513  3.72494  3.29354  2.67741  2.69355  4.24690  2.90347  2.73739  3.18146  2.89801  2.37887  2.77519  2.98518  4.58477  3.61503
          0.02420  4.12927  4.85162  0.61958  0.77255  0.48576  0.95510
     60   2.57124  4.63402  3.04517  2.63742  4.07294  3.31206  2.64841  3.55396  2.63021  3.17852  4.01833  3.08457  3.84609  3.01221  3.02644  1.59451  2.53409  3.19150  5.38130  4.05493     68 s x - -
          2.68618  4.42225  2.77519  2.73123  3.46354  2.40513  3.72494  3.29354  2.67741  2.69355  4.24690  2.90347  2.73739  3.18146  2.89801  2.37887  2.77519  2.98518  4.58477  3.61503
          0.02420  4.12927  4.85162  0.61958  0.77255  0.48576  0.95510
     61   2.57911  4.40366  3.33169  2.78371  3.57588  3.49967  3.78741  2.95520  2.74055  2.37232  3.53698  3.21493  3.15092  3.06824  3.12046  2.44715  2.19885  2.70979  4.99366  2.99273     69 t x - -
          2.68618  4.42225  2.77519  2.73123  3.46354  2.40513  3.72494  3.29354  2.67741  2.69355  4.24690  2.90347  2.73739  3.18146  2.89801  2.37887  2.77519  2.98518  4.58477  3.61503
          0.02420  4.12927  4.85162  0.61958  0.77255  0.48576  0.95510
     62   2.69540  4.58728  3.28179  2.74390  3.34873  3.56887  2.53368  3.14514  2.64328  2.78756  3.68368  3.19130  3.95619  2.60315  3.01630  2.81681  2.92495  2.51952  4.81930  2.39097     70 y x - -
          2.68618  4.42225  2.77519  2.73123  3.46354  2.40513  3.72494  3.29354  2.67741  2.69355  4.24690  2.90347  2.73739  3.18146  2.89801  2.37887  2.77519  2.98518  4.58477  3.61503
          0.02420  4.12927  4.85162  0.61958  0.77255  0.48576  0.95510
     63   2.23963  4.76338  2.99542  2.50995  3.83316  3.44966  2.62330  3.41032  2.50525  3.02561  3.86788  2.36649  3.86537  2.86936  2.93696  2.70322  2.88991  3.10715  5.17888  3.07608     71 a x - -
          2.68618  4.42225  2.77519  2.73123  3.46354  2.40513  3.72494  3.29354  2.67741  2.69355  4.24690  2.90347  2.73739  3.18146  2.89801  2.37887  2.77519  2.98518  4.58477  3.61503
          0.02420  4.12927  4.85162  0.61958  0.77255  0.48576  0.95510
     64   2.91514  0.54094  4.48215  4.28593  4.22802  3.47691  4.87752  3.42291  4.11763  3.32266  4.45492  4.20581  4.20300  4.45342  4.19358  3.18616  3.40403  3.14792  5.58020  4.51169     72 C x - -
          2.68618  4.42225  2.77519  2.73123  3.46354  2.40513  3.72494  3.29354  2.67741  2.69355  4.24690  2.90347  2.73739  3.18146  2.89801  2.37887  2.77519  2.98518  4.58477  3.61503
          0.02420  4.12927  4.85162  0.61958  0.77255  0.48576  0.95510
     65   2.63052  4.85528  2.95482  2.47790  4.26654  2.80325  3.68771  3.69427  2.41355  3.26323  4.06811  2.23204  3.83382  2.83067  2.25402  2.65746  2.35107  3.32126  5.45966  4.12806     73 n x - -
          2.68618  4.42225  2.77519  2.73123  3.46354  2.40513  3.72494  3.29354  2.67741  2.69355  4.24690  2.90347  2.73739  3.18146  2.89801  2.37887  2.77519  2.98518  4.58477  3.61503
          0.02420  4.12927  4.85162  0.61958  0.77255  0.48576  0.95510
     66   2.69025  4.62783  3.26045  2.70204  3.58120  3.54939  3.70012  3.19989  2.51498  2.48799  3.72309  2.64486  3.93556  2.95772  2.30189  2.79804  2.91665  2.94090  4.98430  2.41369     74 r x - -
          2.68618  4.42225  2.77519  2.73123  3.46354  2.40513  3.72494  3.29354  2.67741  2.69355  4.24690  2.90347  2.73739  3.18146  2.89801  2.37887  2.77519  2.98518  4.58477  3.61503
          0.02420  4.12927  4.85162  0.61958  0.77255  0.48576  0.95510
     67   2.77592  4.26369  4.09903  3.52239  3.24814  3.88890  4.18685  2.04969  3.41276  1.83580  2.65289  3.80378  4.22943  2.92031  3.64081  3.17538  3.00719  1.76248  4.90137  3.72578     75 v x - -
          2.68618  4.42225  2.77519  2.73123  3.46354  2.40513  3.72494  3.29354  2.67741  2.69355  4.24690  2.90347  2.73739  3.18146  2.89801  2.37887  2.77519  2.98518  4.58477  3.61503
          0.02420  4.12927  4.85162  0.61958  0.77255  0.48576  0.95510
     68   2.67157  5.01732  2.78787  2.10076  4.32811  3.38764  3.64078  3.77214  2.16893  3.31677  4.10778  2.53364  3.82346  2.77054  2.86379  2.36397  2.22061  3.39709  5.50246  4.13192     76 e x - -
          2.68618  4.42225  2.77519  2.73123  3.46354  2.40513  3.72494  3.29354  2.67741  2.69355  4.24690  2.90347  2.73739  3.18146  2.89801  2.37887  2.77519  2.98518  4.58477  3.61503
          0.02420  4.12927  4.85162  0.61958  0.77255  0.48576  0.95510
     69   2.91514  0.54094  4.48215  4.28593  4.22802  3.47691  4.87752  3.42291  4.11763  3.32266  4.45492  4.20581  4.20300  4.45342  4.19358  3.18616  3.40403  3.14792  5.58020  4.51169     77 C x - -
          2.68618  4.42225  2.77519  2.73123  3.46354  2.40513  3.72494  3.29354  2.67741  2.69355  4.24690  2.90347  2.73739  3.18146  2.89801  2.37887  2.77519  2.98518  4.58477  3.61503
          0.02420  4.12927  4.85162  0.61958  0.77255  0.48576  0.95510
     70   2.81449  5.11434  3.08442  2.26640  4.47944  3.52661  3.62350  3.88438  1.55270  3.37744  4.18494  3.02195  3.91611  2.74632  2.14413  2.79890  2.57461  3.52156  5.49715  4.20536     78 k x - -
          2.68618  4.42225  2.77519  2.73123  3.46354  2.40513  3.72494  3.29354  2.67741  2.69355  4.24690  2.90347  2.73739  3.18146  2.89801  2.37887  2.77519  2.98518  4.58477  3.61503
          0.11031  4.12927  2.42645  0.61958  0.77255  0.48576  0.95510
     71   2.65410  4.97898  2.10486  2.31975  3.23004  3.36151  3.62653  3.69138  2.15344  3.25493  4.05728  2.50309  3.80314  2.76731  2.91572  2.64426  2.89433  3.33235  5.44226  4.05779     79 d x - -
          2.68618  4.42225  2.77519  2.73123  3.46354  2.40513  3.72494  3.29354  2.67741  2.69355  4.24690  2.90347  2.73739  3.18146  2.89801  2.37887  2.77519  2.98518  4.58477  3.61503
          0.02635  4.04531  4.76766  0.61958  0.77255  0.43289  1.04592
     72   3.45616  4.84667  4.60110  4.24974  3.25407  4.30541  4.82579  2.47954  4.01527  0.61300  3.21027  4.50048  4.70142  4.32117  4.14616  3.91817  3.74136  2.58213  5.21841  3.99847     80 L x - -
          2.68618  4.42225  2.77519  2.73123  3.46354  2.40513  3.72494  3.29354  2.67741  2.69355  4.24690  2.90347  2.73739  3.18146  2.89801  2.37887  2.77519  2.98518  4.58477  3.61503
          0.02420  4.12927  4.85162  0.61958  0.77255  0.48576  0.95510
     73   1.23515  4.67928  2.88182  2.19668  4.25439  3.28871  3.95418  3.53566  2.82770  3.27351  4.16638  3.10382  3.89301  3.16515  3.22595  2.73958  3.00121  3.19090  5.57324  4.27390     81 a x - -
          2.68618  4.42225  2.77519  2.73123  3.46354  2.40513  3.72494  3.29354  2.67741  2.69355  4.24690  2.90347  2.73739  3.18146  2.89801  2.37887  2.77519  2.98518  4.58477  3.61503
          0.02420  4.12927  4.85162  0.61958  0.77255  0.48576  0.95510
     74   2.24498  4.71179  3.01529  2.62871  4.23760  3.33500  3.81727  3.61862  2.14803  3.24729  4.09266  3.08206  1.80177  2.99542  2.91888  2.70101  2.94059  3.25566  5.48173  4.18931     82 p x - -
          2.68618  4.42225  2.77519  2.73123  3.46354  2.40513  3.72494  3.29354  2.67741  2.69355  4.24690  2.90347  2.73739  3.18146  2.89801  2.37887  2.77519  2.98518  4.58477  3.61503
          0.02420  4.12927  4.85162  0.61958  0.77255  0.48576  0.95510
     75   3.01675  4.75873  3.74248  3.67830  4.80077  0.42390  4.77530  4.47036  3.89407  4.08950  5.07280  3.90782  4.15747  4.19838  4.09467  3.19723  3.51789  3.94896  5.82037  4.91397     83 G x - -
          2.68618  4.42225  2.77519  2.73123  3.46354  2.40513  3.72494  3.29354  2.67741  2.69355  4.24690  2.90347  2.73739  3.18146  2.89801  2.37887  2.77519  2.98518  4.58477  3.61503
          0.02420  4.12927  4.85162  0.61958  0.77255  0.48576  0.95510
     76   3.89975  5.01765  4.92987  4.68865  1.34482  4.58899  3.47028  3.60152  4.49943  2.90271  4.16264  4.21795  4.86908  4.32660  4.42596  3.95885  4.10631  3.50731  2.48212  1.05174     84 y x - -
          2.68618  4.42225  2.77519  2.73123  3.46354  2.40513  3.72494  3.29354  2.67741  2.69355  4.24690  2.90347  2.73739  3.18146  2.89801  2.37887  2.77519  2.98518  4.58477  3.61503
          0.02420  4.12927  4.85162  0.61958  0.77255  0.48576  0.95510
     77   2.69386  4.83367  2.70637  2.11054  4.40202  3.27195  3.89207  3.84439  2.75361  3.46481  4.31762  3.00054  3.87644  3.08169  3.17848  1.26789  3.03840  3.44299  5.66152  4.31410     85 s x - -
          2.68618  4.42225  2.77519  2.73123  3.46354  2.40513  3.72494  3.29354  2.67741  2.69355  4.24690  2.90347  2.73739  3.18146  2.89801  2.37887  2.77519  2.98518  4.58477  3.61503
          0.02420  4.12927  4.85162  0.61958  0.77255  0.48576  0.95510
     78   1.98566  4.84218  2.77416  1.96309  4.28740  3.32150  3.77115  3.69143  2.60631  3.30380  4.13143  2.96025  2.30412  2.93500  3.06047  2.68456  2.94591  3.32230  5.53646  4.19185     86 e x - -
          2.68618  4.42225  2.77519  2.73123  3.46354  2.40513  3.72494  3.29354  2.67741  2.69355  4.24690  2.90347  2.73739  3.18146  2.89801  2.37887  2.77519  2.98518  4.58477  3.61503
          0.02420  4.12927  4.85162  0.61958  0.77255  0.48576  0.95510
     79   2.65184  4.70728  2.95548  2.20720  4.00304  1.86950  3.76740  3.37195  2.60038  3.02989  3.02254  3.04751  3.87880  2.96176  3.01561  2.72714  2.92066  3.07401  5.32605  4.02018     87 g x - -
          2.68618  4.42225  2.77519  2.73123  3.46354  2.40513  3.72494  3.29354  2.67741  2.69355  4.24690  2.90347  2.73739  3.18146  2.89801  2.37887  2.77519  2.98518  4.58477  3.61503
          0.02420  4.12927  4.85162  0.61958  0.77255  0.48576  0.95510
     80   2.37216  4.85949  2.94610  2.07609  4.11468  3.42598  3.63689  3.53266  2.09784  3.12437  3.93587  2.95029  3.82891  2.78278  2.85080  2.65469  2.54729  3.20124  5.35228  3.15606     88 e x - -
          2.68618  4.42225  2.77519  2.73123  3.46354  2.40513  3.72494  3.29354  2.67741  2.69355  4.24690  2.90347  2.73739  3.18146  2.89801  2.37887  2.77519  2.98518  4.58477  3.61503
          0.02420  4.12927  4.85162  0.61958  0.77255  0.48576  0.95510
     81   2.29096  4.28117  3.65236  3.13067  3.62556  3.46837  4.04176  2.30740  3.07146  2.62000  3.56912  3.44991  3.97532  3.37721  3.39863  1.77645  2.86017  2.10383  5.11189  3.88401     89 s x - -
          2.68618  4.42225  2.77519  2.73123  3.46354  2.40513  3.72494  3.29354  2.67741  2.69355  4.24690  2.90347  2.73739  3.18146  2.89801  2.37887  2.77519  2.98518  4.58477  3.61503
          0.02420  4.12927  4.85162  0.61958  0.77255  0.48576  0.95510
     82   2.60932  4.63807  3.11590  2.57464  3.85447  3.45993  3.69538  3.25433  2.30528  2.90078  3.74779  2.67584  3.86267  2.89057  2.92959  2.37798  2.28265  2.96917  3.31184  3.88698     90 t x - -
          2.68618  4.42225  2.77519  2.73123  3.46354  2.40513  3.72494  3.29354  2.67741  2.69355  4.24690  2.90347  2.73739  3.18146  2.89801  2.37887  2.77519  2.98518  4.58477  3.61503
          0.02420  4.12927  4.85162  0.61958  0.77255  0.48576  0.95510
     83   2.65691  4.97670  2.06436  2.34820  4.27989  3.36830  3.65879  3.72516  2.47100  2.73066  4.08629  2.63468  3.07402  2.79625  2.95777  2.35502  2.90523  3.35677  5.49178  4.11601     91 d x - -
          2.68618  4.42225  2.77519  2.73123  3.46354  2.40513  3.72494  3.29354  2.67741  2.69355  4.24690  2.90347  2.73739  3.18146  2.89801  2.37887  2.77519  2.98518  4.58477  3.61503
          0.02420  4.12927  4.85162  0.61958  0.77255  0.48576  0.95510
     84   2.65818  4.33115  3.90042  3.50841  3.72453  3.54115  4.37093  2.47454  3.42175  2.58415  3.67700  3.72558  2.84041  3.75348  3.67810  2.96567  3.02483  1.10749  5.32374  4.09399     92 v x - -
          2.68618  4.42225  2.77519  2.73123  3.46354  2.40513  3.72494  3.29354  2.67741  2.69355  4.24690  2.90347  2.73739  3.18146  2.89801  2.37887  2.77519  2.98518  4.58477  3.61503
          0.02420  4.12927  4.85162  0.61958  0.77255  0.48576  0.95510
     85   2.30352  4.42652  3.32675  2.78760  3.65389  2.49296  3.80879  2.95656  2.48506  2.39298  3.58692  3.21728  3.91070  3.07360  3.10447  2.75148  2.83883  2.26795  5.06191  3.80808     93 v x - -
          2.68618  4.42225  2.77519  2.73123  3.46354  2.40513  3.72494  3.29354  2.67741  2.69355  4.24690  2.90347  2.73739  3.18146  2.89801  2.37887  2.77519  2.98518  4.58477  3.61503
          0.02420  4.12927  4.85162  0.61958  0.77255  0.48576  0.95510
     86   2.03336  4.87412  2.91539  2.16154  4.20273  3.38838  3.65294  3.63137  2.42049  3.20662  4.00795  2.94137  3.24286  2.79276  2.52865  2.35957  2.86831  3.27334  5.41821  4.07198     94 a x - -
          2.68618  4.42225  2.77519  2.73123  3.46354  2.40513  3.72494  3.29354  2.67741  2.69355  4.24690  2.90347  2.73739  3.18146  2.89801  2.37887  2.77519  2.98518  4.58477  3.61503
          0.02420  4.12927  4.85162  0.61958  0.77255  0.48576  0.95510
     87   2.46132  4.38094  3.45212  3.28812  4.34448  3.10717  4.38651  3.90611  3.37976  3.60900  4.51827  3.46516  3.86884  3.70983  3.65194  0.76059  2.96215  3.38343  5.69750  4.43180     95 s x - -
          2.68618  4.42225  2.77519  2.73123  3.46354  2.40513  3.72494  3.29354  2.67741  2.69355  4.24690  2.90347  2.73739  3.18146  2.89801  2.37887  2.77519  2.98518  4.58477  3.61503
          0.02420  4.12927  4.85162  0.61958  0.77255  0.48576  0.95510
     88   3.01675  4.75873  3.74248  3.67830  4.80077  0.42390  4.77530  4.47036  3.89407  4.08950  5.07280  3.90782  4.15747  4.19838  4.09467  3.19723  3.51789  3.94896  5.82037  4.91397     96 G x - -
          2.68618  4.42225  2.77519  2.73123  3.46354  2.40513  3.72494  3.29354  2.67741  2.69355  4.24690  2.90347  2.73739  3.18146  2.89801  2.37887  2.77519  2.98518  4.58477  3.61503
          0.02420  4.12927  4.85162  0.61958  0.77255  0.48576  0.95510
     89   1.89356  4.48355  3.15381  2.74384  4.24024  3.18057  3.92900  3.65549  2.79786  3.29222  4.10797  2.31851  3.78870  3.12090  3.21333  1.86006  2.34605  3.21815  5.53164  4.24430     97 s x - -
          2.68618  4.42225  2.77519  2.73123  3.46354  2.40513  3.72494  3.29354  2.67741  2.69355  4.24690  2.90347  2.73739  3.18146  2.89801  2.37887  2.77519  2.98518  4.58477  3.61503
          0.02420  4.12927  4.85162  0.61958  0.77255  0.48576  0.95510
     90   3.01629  4.49668  4.47523  4.15375  3.75207  3.98325  4.91576  2.07466  4.02579  2.39890  3.68501  4.30048  4.53493  4.37046  4.21262  3.50892  3.37499  0.75280  5.57746  4.32202     98 v x - -
          2.68618  4.42225  2.77519  2.73123  3.46354  2.40513  3.72494  3.29354  2.67741  2.69355  4.24690  2.90347  2.73739  3.18146  2.89801  2.37887  2.77519  2.98518  4.58477  3.61503
          0.02420  4.12927  4.85162  0.61958  0.77255  0.48576  0.95510
     91   1.87433  4.28604  3.44175  3.27977  4.51930  1.01465  4.41718  3.90366  3.44225  3.63799  4.49203  3.42377  3.80301  3.71246  3.72852  2.53203  2.86405  3.33258  5.84115  4.65652     99 g x - -
          2.68618  4.42225  2.77519  2.73123  3.46354  2.40513  3.72494  3.29354  2.67741  2.69355  4.24690  2.90347  2.73739  3.18146  2.89801  2.37887  2.77519  2.98518  4.58477  3.61503
          0.02420  4.12927  4.85162  0.61958  0.77255  0.48576  0.95510
     92   2.46132  4.38094  3.45212  3.28812  4.34448  3.10717  4.38651  3.90611  3.37976  3.60900  4.51827  3.46516  3.86884  3.70983  3.65194  0.76059  2.96215  3.38343  5.69750  4.43180    100 s x - -
          2.68618  4.42225  2.77519  2.73123  3.46354  2.40513  3.72494  3.29354  2.67741  2.69355  4.24690  2.90347  2.73739  3.18146  2.89801  2.37887  2.77519  2.98518  4.58477  3.61503
          0.10996  4.12927  2.43003  0.61958  0.77255  0.48576  0.95510
     93   3.35446  4.76724  4.46687  4.11074  3.21000  4.20037  4.71240  2.42683  3.87680  0.68798  3.18463  4.36936  4.60801  4.20344  4.02322  3.79632  3.64199  2.50852  5.14875  3.91097    101 L x - -
          2.68618  4.42225  2.77519  2.73123  3.46354  2.40513  3.72494  3.29354  2.67741  2.69355  4.24690  2.90347  2.73739  3.18146  2.89801  2.37887  2.77519  2.98518  4.58477  3.61503
          0.02634  4.04565  4.76800  0.61958  0.77255  0.57624  0.82555
     94   2.89431  4.64928  3.60329  3.52633  4.65922  0.50572  4.63301  4.30391  3.73097  3.93535  4.91477  3.76805  4.04579  4.04167  3.94509  3.07170  3.38904  3.79879  5.70554  4.76804    102 G x - -
          2.68618  4.42225  2.77519  2.73123  3.46354  2.40513  3.72494  3.29354  2.67741  2.69355  4.24690  2.90347  2.73739  3.18146  2.89801  2.37887  2.77519  2.98518  4.58477  3.61503
          0.02634  4.04565  4.76800  0.61958  0.77255  0.57624  0.82555
     95   2.69122  4.73291  3.16026  2.60465  3.70044  3.50723  3.02198  3.35966  2.37948  2.96790  3.82798  3.07752  3.89652  2.86098  2.11051  2.51790  2.91512  3.07491  5.05433  2.64546    103 r x - -
          2.68618  4.42225  2.77519  2.73123  3.46354  2.40513  3.72494  3.29354  2.67741  2.69355  4.24690  2.90347  2.73739  3.18146  2.89801  2.37887  2.77519  2.98518  4.58477  3.61503
          0.02634  4.04565  4.76800  0.61958  0.77255  0.57624  0.82555
     96   3.18443  5.32894  0.69818  2.45933  4.73130  3.34978  4.09565  4.36076  3.21440  3.93948  4.92456  3.02319  4.01510  3.33733  3.75170  3.12944  3.52781  3.98254  5.86535  4.57971    104 d x - -
          2.68618  4.42225  2.77519  2.73123  3.46354  2.40513  3.72494  3.29354  2.67741  2.69355  4.24690  2.90347  2.73739  3.18146  2.89801  2.37887  2.77519  2.98518  4.58477  3.61503
          0.02634  4.04565  4.76800  0.61958  0.77255  0.57624  0.82555
     97   2.99716  4.72220  3.62360  3.48998  4.46501  3.40007  4.55056  4.05830  3.56276  3.66499  4.72433  3.77774  0.56050  3.94621  3.78597  3.17077  3.45297  3.68334  5.60086  4.58904    105 P x - -
          2.68618  4.42225  2.77519  2.73123  3.46354  2.40513  3.72494  3.29354  2.67741  2.69355  4.24690  2.90347  2.73739  3.18146  2.89801  2.37887  2.77519  2.98518  4.58477  3.61503
          0.02634  4.04565  4.76800  0.61958  0.77255  0.57624  0.82555
     98   2.59731  4.67827  2.88628  2.59966  4.21997  3.24764  3.84267  3.71432  2.62224  3.31636  4.17548  3.04549  3.83550  2.36418  2.99007  1.42466  2.94403  3.32056  5.49580  4.16504    106 s x - -
          2.68618  4.42225  2.77519  2.73123  3.46354  2.40513  3.72494  3.29354  2.67741  2.69355  4.24690  2.90347  2.73739  3.18146  2.89801  2.37887  2.77519  2.98518  4.58477  3.61503
          0.02634  4.04565  4.76800  0.61958  0.77255  0.57624  0.82555
     99   1.79739  4.20459  3.38535  3.09543  4.37448  1.86317  4.21110  3.80147  3.18968  3.47259  4.28326  3.28163  3.70179  3.46471  3.52712  1.57739  2.72474  3.22969  5.69901  4.47893    107 s x - -
          2.68618  4.42225  2.77519  2.73123  3.46354  2.40513  3.72494  3.29354  2.67741  2.69355  4.24690  2.90347  2.73739  3.18146  2.89801  2.37887  2.77519  2.98518  4.58477  3.61503
          0.02634  4.04565  4.76800  0.61958  0.77255  0.57624  0.82555
    100   2.28568  4.23103  3.40393  3.11383  4.27135  3.00510  4.19709  3.63511  3.13811  3.36794  4.22325  3.30695  3.73808  3.46329  3.45056  1.19103  2.10342  3.14063  5.62594  4.38969    108 s x - -
          2.68618  4.42225  2.77519  2.73123  3.46354  2.40513  3.72494  3.29354  2.67741  2.69355  4.24690  2.90347  2.73739  3.18146  2.89801  2.37887  2.77519  2.98518  4.58477  3.61503
          0.16101  4.04565  2.03092  0.61958  0.77255  0.57624  0.82555
    101   2.48471  4.36959  3.21254  2.75181  3.60025  3.31379  3.78358  3.07941  2.71695  2.77744  3.66581  3.15083  3.82001  3.06665  3.08342  2.02270  2.31222  2.79574  5.02442  2.85530    109 s x - -
          2.68618  4.42225  2.77519  2.73123  3.46354  2.40513  3.72494  3.29354  2.67741  2.69355  4.24690  2.90347  2.73739  3.18146  2.89801  2.37887  2.77519  2.98518  4.58477  3.61503
          0.03008  3.91473  4.63707  0.61958  0.77255  0.69110  0.69519
    102   2.77173  4.52175  3.37988  3.00169  2.87111  3.53311  3.71810  3.12980  2.93283  2.72956  3.74402  3.34860  2.81864  3.29169  3.23582  2.92714  3.05854  2.90998  4.44645  1.56653    110 y x - -
          2.68621  4.42228  2.77523  2.73127  3.46357  2.40516  3.72498  3.29357  2.67744  2.69358  4.24693  2.90350  2.73724  3.18150  2.89804  2.37864  2.77523  2.98522  4.58480  3.61506
          0.11320  2.23471        *  0.85699  0.55241  0.00000        *
//
