# Supplementary material for: Remote homology clustering identifies lowly conserved families of effector proteins in plant-pathogenic fungi
Source: Microb Genom. 2021 Sep 1;7(9):000637. doi: 10.1099/mgen.0.000637 (PMC8715435; doi:10.1099/mgen.0.000637)
Supplement: Supplementary material 16 [file mgen-7-0637-s0016.zip › hmms/markov-PC_01D3OM.hmm]

HMMER3/f [3.3 | Nov 2019]
NAME  markov-PC_01D3OM
LENG  117
ALPH  amino
RF    yes
MM    no
CONS  yes
CS    no
MAP   yes
DATE  Thu Jul 23 07:25:07 2020
NSEQ  81
EFFN  4.484070
CKSUM 1770879578
STATS LOCAL MSV       -9.8493  0.71400
STATS LOCAL VITERBI  -10.5294  0.71400
STATS LOCAL FORWARD   -3.4687  0.71400
HMM          A        C        D        E        F        G        H        I        K        L        M        N        P        Q        R        S        T        V        W        Y   
            m->m     m->i     m->d     i->m     i->i     d->m     d->d
  COMPO   2.54317  3.81731  3.06304  2.66857  3.23963  3.10178  3.64309  2.73568  2.62297  2.58156  3.49639  2.98660  3.40164  3.08040  3.06175  2.53586  2.77362  2.67926  4.99940  3.32220
          2.68743  4.42470  2.77679  2.73162  3.46171  2.40667  3.72739  3.29371  2.67596  2.69286  4.24368  2.90443  2.73695  3.17739  2.89802  2.37667  2.77589  2.98553  4.58722  3.61748
          0.26366  1.52454  4.26539  3.24406  0.03979  0.00000        *
      1   4.79954  6.16766  5.95536  5.82921  4.80939  5.21803  6.28766  4.21321  5.60334  3.35498  0.13488  5.92421  5.80532  5.92308  5.60707  5.18244  5.20261  4.34808  6.60450  5.50679     36 M x - -
          2.68618  4.42225  2.77519  2.73123  3.46354  2.40513  3.72494  3.29354  2.67741  2.69355  4.24690  2.90347  2.73739  3.18146  2.89801  2.37887  2.77519  2.98518  4.58477  3.61503
          0.00785  5.24638  5.96873  0.61958  0.77255  0.51317  0.91279
      2   4.21056  6.24424  4.61846  3.83562  5.92060  4.65822  4.41522  5.14729  0.34383  4.43466  5.34059  3.57090  4.99083  3.34450  2.50121  4.16292  4.29539  4.84247  6.34967  5.30488     37 K x - -
          2.68618  4.42225  2.77519  2.73123  3.46354  2.40513  3.72494  3.29354  2.67741  2.69355  4.24690  2.90347  2.73739  3.18146  2.89801  2.37887  2.77519  2.98518  4.58477  3.61503
          0.00785  5.24638  5.96873  0.61958  0.77255  0.51317  0.91279
      3   3.03320  2.68783  4.65042  3.83321  3.27489  4.15939  4.47283  1.58747  3.50965  2.27117  3.58819  2.90227  4.52690  4.10449  4.03927  2.00297  2.88179  2.28906  5.08719  3.71958     38 i x - -
          2.68618  4.42225  2.77519  2.73123  3.46354  2.40513  3.72494  3.29354  2.67741  2.69355  4.24690  2.90347  2.73739  3.18146  2.89801  2.37887  2.77519  2.98518  4.58477  3.61503
          0.00785  5.24638  5.96873  0.61958  0.77255  0.51317  0.91279
      4   2.51220  4.46987  4.68058  4.08573  1.39828  4.16356  4.48385  2.21753  3.93504  2.18514  3.58788  4.21713  3.83339  4.12509  3.82750  2.13446  2.91708  2.71928  5.08807  3.90308     39 f x - -
          2.68618  4.42225  2.77519  2.73123  3.46354  2.40513  3.72494  3.29354  2.67741  2.69355  4.24690  2.90347  2.73739  3.18146  2.89801  2.37887  2.77519  2.98518  4.58477  3.61503
          0.00785  5.24638  5.96873  0.61958  0.77255  0.51317  0.91279
      5   2.46969  5.19537  3.40513  2.84867  4.44453  3.10533  3.16022  3.86151  2.83965  3.09769  4.05918  3.36622  4.22145  3.06851  3.20446  1.47522  1.78485  3.53628  5.70850  4.37428     40 s x - -
          2.68618  4.42225  2.77519  2.73123  3.46354  2.40513  3.72494  3.29354  2.67741  2.69355  4.24690  2.90347  2.73739  3.18146  2.89801  2.37887  2.77519  2.98518  4.58477  3.61503
          0.00785  5.24638  5.96873  0.61958  0.77255  0.51317  0.91279
      6   3.21050  4.58501  5.09311  4.48634  2.02365  4.38186  4.23015  2.37972  4.29131  1.00589  3.54282  4.51665  2.66451  4.41681  4.32124  3.69418  3.44055  2.46491  5.17058  3.99572     41 l x - -
          2.68618  4.42225  2.77519  2.73123  3.46354  2.40513  3.72494  3.29354  2.67741  2.69355  4.24690  2.90347  2.73739  3.18146  2.89801  2.37887  2.77519  2.98518  4.58477  3.61503
          0.00785  5.24638  5.96873  0.61958  0.77255  0.46900  0.98251
      7   1.58499  4.65100  5.27912  4.68781  3.07789  4.55344  4.92703  1.60733  4.50093  2.17560  3.37905  4.70723  4.89268  4.64611  4.53395  3.87861  3.37728  1.43788  5.40360  4.22661     42 v x - -
          2.68618  4.42225  2.77519  2.73123  3.46354  2.40513  3.72494  3.29354  2.67741  2.69355  4.24690  2.90347  2.73739  3.18146  2.89801  2.37887  2.77519  2.98518  4.58477  3.61503
          0.00779  5.25406  5.97640  0.61958  0.77255  0.48576  0.95510
      8   3.11628  4.92951  4.40817  3.97029  3.03681  3.93728  4.81652  3.86914  3.92074  3.17862  4.48569  4.16115  3.94824  4.20775  4.21178  0.50227  3.32679  3.55019  5.82987  4.51849     43 S x - -
          2.68618  4.42225  2.77519  2.73123  3.46354  2.40513  3.72494  3.29354  2.67741  2.69355  4.24690  2.90347  2.73739  3.18146  2.89801  2.37887  2.77519  2.98518  4.58477  3.61503
          0.00779  5.25406  5.97640  0.61958  0.77255  0.48576  0.95510
      9   3.07902  4.45192  5.03430  4.42090  1.98584  4.25149  4.58330  1.99824  4.20912  1.61804  3.34455  4.41062  4.61130  4.33913  4.22005  2.62772  3.31103  1.82615  5.07221  2.95223     44 l x - -
          2.68618  4.42225  2.77519  2.73123  3.46354  2.40513  3.72494  3.29354  2.67741  2.69355  4.24690  2.90347  2.73739  3.18146  2.89801  2.37887  2.77519  2.98518  4.58477  3.61503
          0.00779  5.25406  5.97640  0.61958  0.77255  0.48576  0.95510
     10   1.38229  4.68178  4.86535  4.30126  3.88510  4.35721  4.81423  2.62393  4.17568  2.85321  3.31788  4.45164  4.76495  4.39102  4.33587  3.68278  1.67638  1.51809  5.46075  4.26970     45 a x - -
          2.68618  4.42225  2.77519  2.73123  3.46354  2.40513  3.72494  3.29354  2.67741  2.69355  4.24690  2.90347  2.73739  3.18146  2.89801  2.37887  2.77519  2.98518  4.58477  3.61503
          0.00779  5.25406  5.97640  0.61958  0.77255  0.48576  0.95510
     11   0.71480  4.73882  4.71849  4.21527  4.14944  4.02285  4.85029  3.30858  4.10926  2.43886  4.13117  4.30696  4.60552  4.34295  4.30880  2.80340  3.10889  2.20393  5.65863  4.47207     46 a x - -
          2.68618  4.42225  2.77519  2.73123  3.46354  2.40513  3.72494  3.29354  2.67741  2.69355  4.24690  2.90347  2.73739  3.18146  2.89801  2.37887  2.77519  2.98518  4.58477  3.61503
          0.00779  5.25406  5.97640  0.61958  0.77255  0.48576  0.95510
     12   3.44832  4.78193  5.42571  4.82286  1.99580  4.67563  5.01791  1.17969  4.62658  1.75865  2.25979  4.83961  4.98154  4.71545  4.62750  3.66165  3.67752  2.31248  5.42014  4.28352     47 i x - -
          2.68618  4.42225  2.77519  2.73123  3.46354  2.40513  3.72494  3.29354  2.67741  2.69355  4.24690  2.90347  2.73739  3.18146  2.89801  2.37887  2.77519  2.98518  4.58477  3.61503
          0.00779  5.25406  5.97640  0.61958  0.77255  0.48576  0.95510
     13   4.23610  5.47733  6.15731  5.56184  2.65386  5.55180  5.79996  2.89218  5.40467  0.36891  3.04252  5.70782  5.62902  5.28182  5.34081  4.29987  4.43849  3.07571  5.86465  4.85520     48 L x - -
          2.68618  4.42225  2.77519  2.73123  3.46354  2.40513  3.72494  3.29354  2.67741  2.69355  4.24690  2.90347  2.73739  3.18146  2.89801  2.37887  2.77519  2.98518  4.58477  3.61503
          0.00779  5.25406  5.97640  0.61958  0.77255  0.48576  0.95510
     14   2.81161  3.74096  3.71635  3.17525  3.84354  2.30297  4.30313  3.69557  3.16145  3.54003  4.37133  1.89377  4.33424  3.49513  3.59179  1.19918  3.19514  3.55566  5.81484  4.52371     49 s x - -
          2.68618  4.42225  2.77519  2.73123  3.46354  2.40513  3.72494  3.29354  2.67741  2.69355  4.24690  2.90347  2.73739  3.18146  2.89801  2.37887  2.77519  2.98518  4.58477  3.61503
          0.07052  5.25406  2.76678  0.61958  0.77255  0.48576  0.95510
     15   3.00384  3.87534  4.50266  3.91408  2.78105  4.11178  1.83747  1.89907  3.78814  2.50768  3.27124  3.01347  4.48073  3.32003  3.95644  3.24386  3.23587  2.72376  5.07794  2.26957     50 h x - -
          2.68618  4.42225  2.77519  2.73123  3.46354  2.40513  3.72494  3.29354  2.67741  2.69355  4.24690  2.90347  2.73739  3.18146  2.89801  2.37887  2.77519  2.98518  4.58477  3.61503
          0.00830  5.19183  5.91418  0.61958  0.77255  0.68405  0.70233
     16   2.92542  2.65624  4.92383  4.31176  2.75475  4.17161  4.18075  2.69337  4.10705  1.11713  3.34869  4.31842  4.17887  4.24716  4.13195  2.75983  3.09034  2.24220  5.01051  3.38150     51 l x - -
          2.68618  4.42225  2.77519  2.73123  3.46354  2.40513  3.72494  3.29354  2.67741  2.69355  4.24690  2.90347  2.73739  3.18146  2.89801  2.37887  2.77519  2.98518  4.58477  3.61503
          0.00830  5.19183  5.91418  0.61958  0.77255  0.37916  1.15338
     17   3.03799  4.47859  4.64622  4.05219  3.11013  3.94872  4.47573  2.67383  3.68916  2.03092  1.92125  4.19991  4.53042  4.10366  3.64957  2.72347  1.43972  2.66336  5.09387  3.90780     52 t x - -
          2.68618  4.42225  2.77519  2.73123  3.46354  2.40513  3.72494  3.29354  2.67741  2.69355  4.24690  2.90347  2.73739  3.18146  2.89801  2.37887  2.77519  2.98518  4.58477  3.61503
          0.00779  5.25406  5.97640  0.61958  0.77255  0.48576  0.95510
     18   3.10462  5.31463  3.43504  2.92410  4.59618  3.88727  2.44590  4.02600  2.86724  3.03149  4.42601  3.43618  1.14067  2.57431  3.29364  2.70783  3.18786  3.68932  5.82840  4.49492     53 p x - -
          2.68618  4.42225  2.77519  2.73123  3.46354  2.40513  3.72494  3.29354  2.67741  2.69355  4.24690  2.90347  2.73739  3.18146  2.89801  2.37887  2.77519  2.98518  4.58477  3.61503
          0.00779  5.25406  5.97640  0.61958  0.77255  0.48576  0.95510
     19   1.36680  4.67460  4.33827  3.78765  3.92474  3.09271  4.52763  2.85426  3.71035  3.00999  3.91494  4.04048  3.64534  3.96954  3.97596  2.45016  2.86244  1.47592  5.40404  4.20048     54 a x - -
          2.68614  4.42238  2.77533  2.73137  3.46367  2.40503  3.72491  3.29356  2.67754  2.69362  4.24703  2.90360  2.73732  3.18160  2.89814  2.37873  2.77520  2.98454  4.58490  3.61499
          0.03236  3.53013  5.97640  1.76294  0.18819  0.48576  0.95510
     20   2.79569  4.45417  4.80101  4.19978  2.16419  4.18938  3.93715  2.28737  4.02733  1.22984  3.57062  3.91637  4.55522  4.19683  4.10787  2.14236  3.27704  2.70249  5.06560  3.71465     69 l x - -
          2.68618  4.42225  2.77519  2.73123  3.46354  2.40513  3.72494  3.29354  2.67741  2.69355  4.24690  2.90347  2.73739  3.18146  2.89801  2.37887  2.77519  2.98518  4.58477  3.61503
          0.00779  5.25406  5.97640  0.61958  0.77255  0.48576  0.95510
     21   0.58769  5.22269  3.65426  2.71672  4.95777  2.73839  4.62152  4.37567  3.53144  4.01182  4.83669  3.37718  4.48575  3.82082  3.96256  3.26989  3.54758  3.33738  6.25677  4.95859     70 A x - -
          2.68624  4.42231  2.77525  2.73129  3.46359  2.40518  3.72500  3.29360  2.67746  2.69347  4.24695  2.90352  2.73715  3.18152  2.89806  2.37882  2.77525  2.98486  4.58483  3.61509
          0.04506  3.18162  5.97640  0.91281  0.51315  0.48576  0.95510
     22   2.05304  4.73374  3.57756  3.06828  3.86938  3.66414  4.25634  2.79210  2.66579  2.11097  3.60166  3.43476  4.38108  3.42099  3.64489  3.12948  2.65119  1.62511  5.31649  3.54549     74 v x - -
          2.68618  4.42231  2.77518  2.73122  3.46346  2.40515  3.72500  3.29348  2.67747  2.69354  4.24695  2.90330  2.73745  3.18152  2.89806  2.37888  2.77513  2.98515  4.58483  3.61509
          0.06569  2.79622  5.97640  0.66851  0.71841  0.48576  0.95510
     23   2.98907  4.91879  2.66829  2.45744  3.96667  3.38927  3.95349  3.06885  2.08464  3.19664  4.52445  2.68593  3.49186  2.13120  2.89365  2.07504  2.87047  3.86843  5.09059  4.51262     77 s x - -
          2.68618  4.42225  2.77519  2.73123  3.46354  2.40513  3.72494  3.29354  2.67741  2.69355  4.24690  2.90347  2.73739  3.18146  2.89801  2.37887  2.77519  2.98518  4.58477  3.61503
          0.01454  5.25406  4.68757  0.61958  0.77255  0.48576  0.95510
     24   2.88440  5.39943  2.22970  2.73462  2.66781  2.91471  3.61822  4.15379  2.69365  3.68495  4.45362  1.61497  4.18502  3.10213  3.23276  2.40966  3.23629  3.76526  5.85950  3.14900     78 n x - -
          2.68618  4.42225  2.77519  2.73123  3.46354  2.40513  3.72494  3.29354  2.67741  2.69355  4.24690  2.90347  2.73739  3.18146  2.89801  2.37887  2.77519  2.98518  4.58477  3.61503
          0.00785  5.24736  5.96971  0.61958  0.77255  0.50973  0.91794
     25   5.17095  6.11929  6.04334  5.95522  2.26412  5.68324  3.64727  4.25188  5.72619  3.98810  5.32618  5.22375  5.93740  4.03165  5.53453  5.08077  5.36220  4.72707  2.71229  0.36095     79 Y x - -
          2.68618  4.42225  2.77519  2.73123  3.46354  2.40513  3.72494  3.29354  2.67741  2.69355  4.24690  2.90347  2.73739  3.18146  2.89801  2.37887  2.77519  2.98518  4.58477  3.61503
          0.00785  5.24736  5.96971  0.61958  0.77255  0.50973  0.91794
     26   2.98707  5.45216  2.63374  2.69802  4.77865  3.76798  3.95693  2.71457  1.95834  3.22673  3.88750  1.95161  4.16098  2.35641  2.75881  2.86936  2.62964  3.52354  5.89607  4.49678     80 n x - -
          2.68618  4.42225  2.77519  2.73123  3.46354  2.40513  3.72494  3.29354  2.67741  2.69355  4.24690  2.90347  2.73739  3.18146  2.89801  2.37887  2.77519  2.98518  4.58477  3.61503
          0.00785  5.24736  5.96971  0.61958  0.77255  0.50973  0.91794
     27   4.90054  0.05439  6.25189  6.29549  6.37694  5.07162  6.75796  6.09505  6.28711  5.72936  6.91969  6.16462  5.80634  6.56717  6.14325  5.16631  5.44514  5.66163  7.22785  6.60972     81 C x - -
          2.68618  4.42225  2.77519  2.73123  3.46354  2.40513  3.72494  3.29354  2.67741  2.69355  4.24690  2.90347  2.73739  3.18146  2.89801  2.37887  2.77519  2.98518  4.58477  3.61503
          0.00785  5.24736  5.96971  0.61958  0.77255  0.50973  0.91794
     28   2.98624  5.47183  2.68570  2.04423  4.80648  2.15705  3.15436  4.28515  2.60525  2.92158  4.15574  1.94120  4.15713  2.96582  2.85629  2.95339  3.21740  3.57084  3.90562  4.17893     82 n x - -
          2.68618  4.42225  2.77519  2.73123  3.46354  2.40513  3.72494  3.29354  2.67741  2.69355  4.24690  2.90347  2.73739  3.18146  2.89801  2.37887  2.77519  2.98518  4.58477  3.61503
          0.00785  5.24736  5.96971  0.61958  0.77255  0.50973  0.91794
     29   2.92868  5.49637  2.54852  2.17999  4.83916  1.59010  3.24272  4.32386  2.63799  2.95666  4.53781  2.65786  3.57842  2.83330  2.96503  2.78621  3.02117  3.88582  5.93023  4.52008     83 g x - -
          2.68618  4.42225  2.77519  2.73123  3.46354  2.40513  3.72494  3.29354  2.67741  2.69355  4.24690  2.90347  2.73739  3.18146  2.89801  2.37887  2.77519  2.98518  4.58477  3.61503
          0.00785  5.24736  5.96971  0.61958  0.77255  0.50973  0.91794
     30   2.19770  5.48628  2.83482  2.11405  4.82710  3.76108  3.94857  4.05239  1.96848  3.07521  4.52806  2.27806  4.15446  2.64789  2.83941  2.68190  3.10884  2.79961  5.92151  4.09226     84 k x - -
          2.68618  4.42225  2.77519  2.73123  3.46354  2.40513  3.72494  3.29354  2.67741  2.69355  4.24690  2.90347  2.73739  3.18146  2.89801  2.37887  2.77519  2.98518  4.58477  3.61503
          0.00785  5.24736  5.96971  0.61958  0.77255  0.50973  0.91794
     31   3.02408  4.60461  4.17782  3.46862  3.43821  4.06858  3.49472  2.48147  3.52585  2.41028  3.71482  2.98353  4.10124  3.59858  2.41910  3.33405  2.43247  1.69666  5.20409  2.38233     85 v x - -
          2.68618  4.42225  2.77519  2.73123  3.46354  2.40513  3.72494  3.29354  2.67741  2.69355  4.24690  2.90347  2.73739  3.18146  2.89801  2.37887  2.77519  2.98518  4.58477  3.61503
          0.00785  5.24736  5.96971  0.61958  0.77255  0.50973  0.91794
     32   4.07498  5.26077  6.18217  5.68762  3.55901  5.67102  6.26721  0.65005  5.61561  1.81021  3.98286  5.84010  5.81444  5.71271  5.68913  5.09771  4.31916  1.65000  6.41665  5.30690     86 I x - -
          2.68618  4.42225  2.77519  2.73123  3.46354  2.40513  3.72494  3.29354  2.67741  2.69355  4.24690  2.90347  2.73739  3.18146  2.89801  2.37887  2.77519  2.98518  4.58477  3.61503
          0.00785  5.24736  5.96971  0.61958  0.77255  0.50973  0.91794
     33   2.98625  5.47086  2.01080  2.57594  4.45885  2.52029  3.28036  3.93593  2.58688  3.38355  4.51438  3.03440  2.55115  3.00389  3.09461  1.99176  2.93068  3.85565  5.91009  3.46111     87 s x - -
          2.68618  4.42225  2.77519  2.73123  3.46354  2.40513  3.72494  3.29354  2.67741  2.69355  4.24690  2.90347  2.73739  3.18146  2.89801  2.37887  2.77519  2.98518  4.58477  3.61503
          0.00785  5.24736  5.96971  0.61958  0.77255  0.50973  0.91794
     34   2.29818  2.93978  3.40892  2.62205  4.40809  2.03475  3.14815  3.60179  2.43114  3.33615  4.24813  3.36788  3.14071  3.10047  3.08770  2.87907  3.09526  3.35831  4.85520  2.55530     88 g x - -
          2.68618  4.42225  2.77519  2.73123  3.46354  2.40513  3.72494  3.29354  2.67741  2.69355  4.24690  2.90347  2.73739  3.18146  2.89801  2.37887  2.77519  2.98518  4.58477  3.61503
          0.00785  5.24736  5.96971  0.61958  0.77255  0.50973  0.91794
     35   2.55196  5.47995  2.32118  2.34074  4.35088  3.76222  3.75768  3.58330  2.10405  3.78228  4.52244  2.99913  4.15553  2.89601  2.78214  1.82563  2.84411  3.24066  5.91681  3.30085     89 s x - -
          2.68618  4.42225  2.77519  2.73123  3.46354  2.40513  3.72494  3.29354  2.67741  2.69355  4.24690  2.90347  2.73739  3.18146  2.89801  2.37887  2.77519  2.98518  4.58477  3.61503
          0.00785  5.24736  5.96971  0.61958  0.77255  0.47106  0.97906
     36   2.26194  4.68998  3.59814  3.04548  3.40108  4.02481  3.82550  1.89890  3.13990  2.51125  3.55985  3.80072  3.59561  3.65709  3.19250  3.15058  1.88298  2.66732  5.27878  2.99777     90 t x - -
          2.68618  4.42225  2.77519  2.73123  3.46354  2.40513  3.72494  3.29354  2.67741  2.69355  4.24690  2.90347  2.73739  3.18146  2.89801  2.37887  2.77519  2.98518  4.58477  3.61503
          0.00779  5.25406  5.97640  0.61958  0.77255  0.48576  0.95510
     37   3.58877  5.17973  6.06982  5.56573  4.27523  5.52669  6.11297  0.74911  5.47775  1.63005  3.45331  5.69305  5.71759  5.61467  5.55981  4.93550  4.22053  1.64601  6.35733  5.22297     91 i x - -
          2.68618  4.42225  2.77519  2.73123  3.46354  2.40513  3.72494  3.29354  2.67741  2.69355  4.24690  2.90347  2.73739  3.18146  2.89801  2.37887  2.77519  2.98518  4.58477  3.61503
          0.00779  5.25406  5.97640  0.61958  0.77255  0.48576  0.95510
     38   2.68085  5.46671  2.39574  2.19064  4.79792  3.63609  3.95710  3.43989  2.55425  2.64747  3.15966  2.91317  4.16171  2.08486  2.25034  2.87988  3.07430  3.64630  5.90777  4.08833     92 q x - -
          2.68618  4.42225  2.77519  2.73123  3.46354  2.40513  3.72494  3.29354  2.67741  2.69355  4.24690  2.90347  2.73739  3.18146  2.89801  2.37887  2.77519  2.98518  4.58477  3.61503
          0.00779  5.25406  5.97640  0.61958  0.77255  0.48576  0.95510
     39   2.76981  5.50114  2.50222  2.02345  4.84695  2.65774  2.55485  4.33343  2.30558  3.50894  4.54161  2.99462  4.15571  2.53067  2.40742  2.45419  3.21991  3.70863  5.93336  3.83339     93 e x - -
          2.68618  4.42225  2.77519  2.73123  3.46354  2.40513  3.72494  3.29354  2.67741  2.69355  4.24690  2.90347  2.73739  3.18146  2.89801  2.37887  2.77519  2.98518  4.58477  3.61503
          0.00779  5.25406  5.97640  0.61958  0.77255  0.48576  0.95510
     40   2.27521  3.12850  3.26622  1.99952  4.44255  3.61079  3.63967  4.00418  2.51589  3.33624  3.89620  2.01180  4.16766  2.51778  2.67953  2.66527  3.22158  3.40697  5.88367  4.13234     94 e x - -
          2.68618  4.42225  2.77519  2.73123  3.46354  2.40513  3.72494  3.29354  2.67741  2.69355  4.24690  2.90347  2.73739  3.18146  2.89801  2.37887  2.77519  2.98518  4.58477  3.61503
          0.00779  5.25406  5.97640  0.61958  0.77255  0.48576  0.95510
     41   3.17604  4.53646  5.13487  4.52888  3.26586  4.37264  4.38316  1.17285  4.32564  2.39764  2.71655  4.52990  4.72393  4.45942  4.34365  3.68916  3.13206  1.39322  5.20125  3.85280     95 i x - -
          2.68618  4.42225  2.77519  2.73123  3.46354  2.40513  3.72494  3.29354  2.67741  2.69355  4.24690  2.90347  2.73739  3.18146  2.89801  2.37887  2.77519  2.98518  4.58477  3.61503
          0.00779  5.25406  5.97640  0.61958  0.77255  0.48576  0.95510
     42   2.55467  5.50384  1.45456  2.19947  4.46377  3.37885  3.57545  4.33433  2.45447  3.80888  4.54482  2.25984  4.15925  2.88408  3.02922  2.81060  3.06916  3.89422  5.93665  4.23040     96 d x - -
          2.68618  4.42225  2.77519  2.73123  3.46354  2.40513  3.72494  3.29354  2.67741  2.69355  4.24690  2.90347  2.73739  3.18146  2.89801  2.37887  2.77519  2.98518  4.58477  3.61503
          0.00779  5.25406  5.97640  0.61958  0.77255  0.48576  0.95510
     43   2.58909  5.47615  2.78770  1.91250  4.81133  3.41241  3.62571  3.86954  2.23004  3.27595  2.66732  2.83401  4.15996  2.83135  2.73310  2.68396  2.76978  3.86146  5.05089  2.96871     97 e x - -
          2.68618  4.42225  2.77519  2.73123  3.46354  2.40513  3.72494  3.29354  2.67741  2.69355  4.24690  2.90347  2.73739  3.18146  2.89801  2.37887  2.77519  2.98518  4.58477  3.61503
          0.00779  5.25406  5.97640  0.61958  0.77255  0.48576  0.95510
     44   2.05498  4.43572  3.29307  2.21746  3.24332  2.55097  2.85127  4.12968  2.16780  3.66380  4.09079  3.27539  4.17847  3.01426  2.91894  2.40676  2.76632  3.32353  5.84184  4.00531     98 a x - -
          2.68618  4.42225  2.77519  2.73123  3.46354  2.40513  3.72494  3.29354  2.67741  2.69355  4.24690  2.90347  2.73739  3.18146  2.89801  2.37887  2.77519  2.98518  4.58477  3.61503
          0.00779  5.25406  5.97640  0.61958  0.77255  0.48576  0.95510
     45   2.85489  4.10238  4.39213  3.81058  2.38596  4.12476  2.62683  2.72399  3.58736  2.63482  3.66553  2.53095  4.49568  3.94403  3.92296  3.29507  3.27503  2.74041  5.13732  1.40600     99 y x - -
          2.68618  4.42225  2.77519  2.73123  3.46354  2.40513  3.72494  3.29354  2.67741  2.69355  4.24690  2.90347  2.73739  3.18146  2.89801  2.37887  2.77519  2.98518  4.58477  3.61503
          0.00779  5.25406  5.97640  0.61958  0.77255  0.48576  0.95510
     46   2.44053  5.49702  2.24184  2.30493  4.84112  3.01372  3.40192  2.80066  2.43302  3.65295  4.53794  2.37410  3.01088  2.73011  2.68794  2.76120  3.12193  3.72865  5.93029  4.03198    100 d x - -
          2.68618  4.42225  2.77519  2.73123  3.46354  2.40513  3.72494  3.29354  2.67741  2.69355  4.24690  2.90347  2.73739  3.18146  2.89801  2.37887  2.77519  2.98518  4.58477  3.61503
          0.00779  5.25406  5.97640  0.61958  0.77255  0.48576  0.95510
     47   2.77684  5.45666  3.00354  2.18426  3.27381  3.77048  3.60866  3.68435  2.13548  3.06682  3.14391  2.68842  4.00214  2.78712  2.25086  2.54225  2.80901  3.83759  5.90026  3.38315    101 k x - -
          2.68618  4.42225  2.77519  2.73123  3.46354  2.40513  3.72494  3.29354  2.67741  2.69355  4.24690  2.90347  2.73739  3.18146  2.89801  2.37887  2.77519  2.98518  4.58477  3.61503
          0.00779  5.25406  5.97640  0.61958  0.77255  0.48576  0.95510
     48   2.30746  3.84772  4.69714  3.87185  2.93066  4.16989  3.92845  2.29204  3.18204  1.81353  2.76279  3.98057  4.53687  3.13399  3.23301  3.35678  2.86853  1.93805  5.08333  3.27557    102 l x - -
          2.68618  4.42225  2.77519  2.73123  3.46354  2.40513  3.72494  3.29354  2.67741  2.69355  4.24690  2.90347  2.73739  3.18146  2.89801  2.37887  2.77519  2.98518  4.58477  3.61503
          0.00779  5.25406  5.97640  0.61958  0.77255  0.48576  0.95510
     49   2.73311  3.71925  4.20085  3.31496  3.46395  3.24093  4.35663  2.74445  3.04001  1.66242  3.01274  3.62165  3.32646  2.95988  3.26890  3.12864  2.89130  2.24123  5.20123  2.78783    103 l x - -
          2.68618  4.42225  2.77519  2.73123  3.46354  2.40513  3.72494  3.29354  2.67741  2.69355  4.24690  2.90347  2.73739  3.18146  2.89801  2.37887  2.77519  2.98518  4.58477  3.61503
          0.00779  5.25406  5.97640  0.61958  0.77255  0.48576  0.95510
     50   1.98545  5.49292  2.92489  1.97708  4.83525  3.08899  3.95091  3.74680  2.25458  3.28394  4.28779  3.07042  3.68328  2.31139  2.81935  2.42697  3.12198  3.27796  5.92725  4.51796    104 e x - -
          2.68618  4.42225  2.77519  2.73123  3.46354  2.40513  3.72494  3.29354  2.67741  2.69355  4.24690  2.90347  2.73739  3.18146  2.89801  2.37887  2.77519  2.98518  4.58477  3.61503
          0.23433  5.25406  1.59124  0.61958  0.77255  0.48576  0.95510
     51   2.70220  5.38800  3.03807  2.47936  4.21358  3.35511  3.68355  4.21143  2.41274  3.48697  4.42984  2.01109  2.89482  2.11755  2.66567  2.45998  2.70699  3.55246  5.82336  4.41513    105 n x - -
          2.68618  4.42225  2.77519  2.73123  3.46354  2.40513  3.72494  3.29354  2.67741  2.69355  4.24690  2.90347  2.73739  3.18146  2.89801  2.37887  2.77519  2.98518  4.58477  3.61503
          0.02102  5.02949  4.25057  0.61958  0.77255  0.98972  0.46471
     52   2.63455  5.32381  2.69372  2.15584  3.67115  2.47115  3.86482  3.72442  2.56161  3.02480  3.96379  2.56192  3.72617  2.89539  2.81947  2.17046  3.02188  3.22151  5.77506  4.00737    106 e x - -
          2.68618  4.42225  2.77519  2.73123  3.46354  2.40513  3.72494  3.29354  2.67741  2.69355  4.24690  2.90347  2.73739  3.18146  2.89801  2.37887  2.77519  2.98518  4.58477  3.61503
          0.26577  5.02813  1.48353  0.61958  0.77255  0.25071  1.50619
     53   2.83398  5.37132  2.90643  2.41614  4.26205  3.49100  3.86924  4.01323  2.48504  2.92755  4.11346  2.71868  2.42888  2.48963  2.99758  1.83304  2.69514  3.63387  5.81392  4.41306    107 s x - -
          2.68635  4.42242  2.77528  2.73128  3.46358  2.40514  3.72494  3.29283  2.67746  2.69360  4.24707  2.90355  2.73751  3.18143  2.89762  2.37889  2.77531  2.98518  4.58448  3.61484
          1.38817  0.89764  1.07021  0.06742  2.73028  0.26577  1.45506
     54   2.59113  5.33959  2.74366  2.09560  4.67751  2.75779  3.09984  4.15849  2.44524  3.20981  4.38214  2.74231  2.84483  2.75358  3.03932  2.34161  2.76383  3.32446  5.77657  3.59356    109 e x - -
          2.68618  4.42225  2.77519  2.73123  3.46354  2.40513  3.72494  3.29354  2.67741  2.69355  4.24690  2.90347  2.73739  3.18146  2.89801  2.37887  2.77519  2.98518  4.58477  3.61503
          0.03573  4.92665  3.58100  0.61958  0.77255  0.21190  1.65574
     55   2.29768  5.48257  2.64860  2.39065  4.13909  2.15984  3.61579  3.71914  2.19909  3.34612  4.52417  3.10073  3.11054  2.82334  2.52930  2.64283  2.96810  3.87128  5.91740  3.97232    110 g x - -
          2.68618  4.42225  2.77519  2.73123  3.46354  2.40513  3.72494  3.29354  2.67741  2.69355  4.24690  2.90347  2.73739  3.18146  2.89801  2.37887  2.77519  2.98518  4.58477  3.61503
          0.00793  5.23637  5.95871  0.61958  0.77255  0.54756  0.86360
     56   2.72894  5.46039  2.45526  2.41805  2.96136  2.90329  3.46588  4.02145  2.52769  3.24124  4.21416  2.83588  4.15286  2.53934  2.93928  2.14962  2.81468  3.84404  5.90091  2.82663    111 s x - -
          2.68618  4.42225  2.77519  2.73123  3.46354  2.40513  3.72494  3.29354  2.67741  2.69355  4.24690  2.90347  2.73739  3.18146  2.89801  2.37887  2.77519  2.98518  4.58477  3.61503
          0.00793  5.23637  5.95871  0.61958  0.77255  0.54756  0.86360
     57   3.02658  4.58923  4.22253  2.81517  1.70562  4.07917  3.32288  3.05405  3.41997  1.99974  3.70039  3.95110  3.33677  3.82365  3.62506  2.99840  3.25842  2.84982  4.22121  2.05514    112 f x - -
          2.68618  4.42225  2.77519  2.73123  3.46354  2.40513  3.72494  3.29354  2.67741  2.69355  4.24690  2.90347  2.73739  3.18146  2.89801  2.37887  2.77519  2.98518  4.58477  3.61503
          0.00793  5.23637  5.95871  0.61958  0.77255  0.54756  0.86360
     58   2.15157  4.79195  2.50041  2.45941  4.09850  3.02011  2.96974  3.88086  2.48134  3.55114  4.23340  2.69502  3.34636  2.49893  2.69590  2.50990  2.66629  3.61889  5.91903  4.50966    113 a x - -
          2.68618  4.42225  2.77519  2.73123  3.46354  2.40513  3.72494  3.29354  2.67741  2.69355  4.24690  2.90347  2.73739  3.18146  2.89801  2.37887  2.77519  2.98518  4.58477  3.61503
          0.01956  5.23637  4.26519  0.61958  0.77255  0.54756  0.86360
     59   2.48405  5.47478  2.45750  2.49669  4.81525  3.13855  3.67755  4.05217  2.56488  3.50440  4.31124  2.31399  2.87475  3.03588  2.36618  2.21482  2.87516  2.93139  5.91022  4.50205    114 s x - -
          2.68618  4.42225  2.77519  2.73123  3.46354  2.40513  3.72494  3.29354  2.67741  2.69355  4.24690  2.90347  2.73739  3.18146  2.89801  2.37887  2.77519  2.98518  4.58477  3.61503
          0.05060  5.22483  3.12452  0.61958  0.77255  0.52089  0.90138
     60   2.75407  5.43773  2.12090  2.53028  4.36359  2.65382  3.73046  3.34627  2.61777  2.61902  4.48216  2.44979  2.83186  2.87314  2.77287  2.54767  2.99858  3.82068  5.87905  4.14071    115 d x - -
          2.68632  4.42255  2.77549  2.73131  3.46383  2.40505  3.72524  3.29384  2.67762  2.69384  4.24719  2.90368  2.73643  3.18138  2.89650  2.37885  2.77549  2.98548  4.58475  3.61533
          0.36319  1.19783  5.91698  0.68642  0.69992  0.46324  0.99220
     61   2.42459  5.49244  2.19239  1.87733  4.83813  3.05536  3.38065  4.32454  2.45492  3.79799  4.10455  3.01096  2.67967  2.58132  2.97386  2.56220  2.90889  3.88341  5.92476  4.12826    118 e x - -
          2.68618  4.42225  2.77519  2.73123  3.46354  2.40513  3.72494  3.29354  2.67741  2.69355  4.24690  2.90347  2.73739  3.18146  2.89801  2.37887  2.77519  2.98518  4.58477  3.61503
          0.00793  5.23637  5.95871  0.61958  0.77255  0.54756  0.86360
     62   2.76019  5.41795  3.08631  2.09997  4.34826  3.76802  3.14753  3.09854  2.21324  2.39749  4.09409  3.13015  2.75089  2.58945  2.83905  2.81949  2.70299  3.40211  5.86911  3.95300    119 e x - -
          2.68618  4.42225  2.77519  2.73123  3.46354  2.40513  3.72494  3.29354  2.67741  2.69355  4.24690  2.90347  2.73739  3.18146  2.89801  2.37887  2.77519  2.98518  4.58477  3.61503
          0.00793  5.23637  5.95871  0.61958  0.77255  0.54756  0.86360
     63   2.94090  4.03898  4.63971  4.04548  1.52697  4.15277  4.46583  2.45183  3.90057  2.38984  3.58343  4.19141  4.21948  3.84396  3.11942  2.45566  2.08466  2.66281  5.08218  2.98244    120 f x - -
          2.68618  4.42225  2.77519  2.73123  3.46354  2.40513  3.72494  3.29354  2.67741  2.69355  4.24690  2.90347  2.73739  3.18146  2.89801  2.37887  2.77519  2.98518  4.58477  3.61503
          0.00793  5.23637  5.95871  0.61958  0.77255  0.54756  0.86360
     64   1.91223  4.82673  3.47272  3.06572  2.92578  2.06541  4.18412  3.08192  3.05873  2.90423  3.92424  3.46549  4.32716  3.46060  3.40065  2.30933  2.99975  2.79419  5.39450  2.53156    121 a x - -
          2.68618  4.42225  2.77519  2.73123  3.46354  2.40513  3.72494  3.29354  2.67741  2.69355  4.24690  2.90347  2.73739  3.18146  2.89801  2.37887  2.77519  2.98518  4.58477  3.61503
          0.00793  5.23637  5.95871  0.61958  0.77255  0.54756  0.86360
     65   2.98359  5.36748  3.02575  2.27875  3.26468  3.39611  3.79918  3.33157  2.41442  3.65150  3.70669  3.18530  3.68108  2.68192  2.78107  2.40808  2.01823  3.04164  5.83084  2.92834    122 t x - -
          2.68618  4.42225  2.77519  2.73123  3.46354  2.40513  3.72494  3.29354  2.67741  2.69355  4.24690  2.90347  2.73739  3.18146  2.89801  2.37887  2.77519  2.98518  4.58477  3.61503
          0.07614  5.23637  2.68838  0.61958  0.77255  0.54756  0.86360
     66   2.07028  4.79783  3.71543  3.15278  3.96500  2.26608  3.83847  2.99830  3.11986  3.03067  3.90815  3.59365  4.29664  3.43827  3.04489  2.48457  2.00188  2.02612  5.37790  4.12432    123 t x - -
          2.68618  4.42225  2.77519  2.73123  3.46354  2.40513  3.72494  3.29354  2.67741  2.69355  4.24690  2.90347  2.73739  3.18146  2.89801  2.37887  2.77519  2.98518  4.58477  3.61503
          0.00849  5.16872  5.89107  0.61958  0.77255  0.42421  1.06214
     67   2.70941  4.69704  3.38009  2.60464  3.96797  3.52952  3.02665  3.36249  2.56805  3.07033  4.27428  2.69077  3.72174  2.79562  3.28195  2.46512  1.77807  2.72485  5.70452  3.36806    124 t x - -
          2.68653  4.42272  2.77510  2.73138  3.46219  2.40560  3.72491  3.29255  2.67715  2.69350  4.24708  2.90393  2.73756  3.18134  2.89820  2.37915  2.77522  2.98493  4.58524  3.61350
          0.33046  1.27717  5.95871  1.14522  0.38295  0.54756  0.86360
     68   2.95757  4.43700  4.95442  4.34508  1.24576  4.21631  4.05003  2.57470  4.14300  1.93547  3.23145  4.35602  4.57882  4.28303  3.66077  3.52546  3.28636  2.41418  5.03392  2.35384    129 f x - -
          2.68618  4.42225  2.77519  2.73123  3.46354  2.40513  3.72494  3.29354  2.67741  2.69355  4.24690  2.90347  2.73739  3.18146  2.89801  2.37887  2.77519  2.98518  4.58477  3.61503
          0.01581  5.23637  4.56961  0.61958  0.77255  0.54756  0.86360
     69   2.97701  5.46778  2.65839  2.21188  4.12481  3.47211  3.55820  4.05935  2.18983  3.07824  3.12479  2.61581  3.75400  2.02717  3.03919  2.55958  2.96003  3.74068  4.28657  3.58885    130 q x - -
          2.68618  4.42225  2.77519  2.73123  3.46354  2.40513  3.72494  3.29354  2.67741  2.69355  4.24690  2.90347  2.73739  3.18146  2.89801  2.37887  2.77519  2.98518  4.58477  3.61503
          0.00800  5.22856  5.95090  0.61958  0.77255  0.57334  0.82928
     70   2.99762  4.88766  3.36777  2.68115  3.11872  3.53117  2.15285  2.57278  2.97066  2.74750  3.49105  2.87229  4.29799  3.25568  3.13922  3.04244  2.78661  2.58313  5.44516  2.44670    131 h x - -
          2.68618  4.42225  2.77519  2.73123  3.46354  2.40513  3.72494  3.29354  2.67741  2.69355  4.24690  2.90347  2.73739  3.18146  2.89801  2.37887  2.77519  2.98518  4.58477  3.61503
          0.06527  5.22856  2.85029  0.61958  0.77255  0.57334  0.82928
     71   2.62898  5.44422  2.52339  2.50520  4.78215  3.43586  3.56914  3.31213  1.77244  3.74646  4.48676  2.87046  2.53787  2.84981  2.98917  2.70173  2.75419  2.81552  5.88120  4.24046    132 k x - -
          2.68618  4.42225  2.77519  2.73123  3.46354  2.40513  3.72494  3.29354  2.67741  2.69355  4.24690  2.90347  2.73739  3.18146  2.89801  2.37887  2.77519  2.98518  4.58477  3.61503
          0.23570  5.17175  1.58812  0.61958  0.77255  0.73826  0.64998
     72   2.76694  4.85895  2.99623  2.61902  1.88952  3.28016  3.96666  3.43462  2.75284  2.82507  3.94534  3.34127  3.40059  3.09665  3.26904  2.11332  3.09446  2.85277  5.39932  3.12645    133 f x - -
          2.68618  4.42225  2.77519  2.73123  3.46354  2.40513  3.72494  3.29354  2.67741  2.69355  4.24690  2.90347  2.73739  3.18146  2.89801  2.37887  2.77519  2.98518  4.58477  3.61503
          0.01061  4.94666  5.66901  0.61958  0.77255  1.15976  0.37624
     73   2.45668  4.50238  2.99882  2.65773  3.99602  2.52713  3.87215  3.57588  2.50950  3.04175  3.89166  3.09718  2.61131  3.00683  2.25098  2.36625  2.77685  3.22868  5.61907  4.26656    134 r x - -
          2.68618  4.42225  2.77519  2.73123  3.46354  2.40513  3.72494  3.29354  2.67741  2.69355  4.24690  2.90347  2.73739  3.18146  2.89801  2.37887  2.77519  2.98518  4.58477  3.61503
          0.01061  4.94666  5.66901  0.61958  0.77255  1.15976  0.37624
     74   2.66091  5.31710  3.01230  2.31966  4.64255  2.95334  2.57032  3.49350  2.46311  3.32897  4.36296  2.50702  3.69894  2.86867  2.94637  2.04773  2.57951  3.35205  5.76170  4.09131    135 s x - -
          2.68618  4.42225  2.77519  2.73123  3.46354  2.40513  3.72494  3.29354  2.67741  2.69355  4.24690  2.90347  2.73739  3.18146  2.89801  2.37887  2.77519  2.98518  4.58477  3.61503
          0.27456  4.94666  1.45677  0.61958  0.77255  0.88356  0.53325
     75   2.62099  5.23289  2.82872  2.25147  4.23527  3.14416  3.45989  3.51639  2.32902  2.79653  4.28077  2.23993  3.00318  2.86964  2.66246  2.76488  2.82352  3.60888  5.68214  3.46811    136 n x - -
          2.68618  4.42225  2.77519  2.73123  3.46354  2.40513  3.72494  3.29354  2.67741  2.69355  4.24690  2.90347  2.73739  3.18146  2.89801  2.37887  2.77519  2.98518  4.58477  3.61503
          0.26785  4.77667  1.48478  0.61958  0.77255  0.36499  1.18484
     76   2.75213  5.34689  2.80228  2.48272  4.15063  3.36282  3.68639  3.83632  2.34014  2.95160  4.39143  2.59793  2.38521  2.84801  2.82815  1.91247  2.83915  3.72963  5.78845  4.38652    137 s . - -
          2.68632  4.42244  2.77539  2.73142  3.46331  2.40528  3.72473  3.29347  2.67741  2.69340  4.24641  2.90340  2.73732  3.18147  2.89802  2.37871  2.77510  2.98538  4.58496  3.61489
          0.63167  2.57708  0.93573  1.62629  0.21897  0.44944  1.01607
     77   2.72437  5.23437  2.64287  1.99309  3.16712  2.52982  3.59682  3.32300  2.20499  3.52789  4.28236  2.80331  3.76379  2.87205  2.90183  2.51385  3.02263  3.19601  5.68381  4.28997    156 e x - -
          2.68618  4.42225  2.77519  2.73123  3.46354  2.40513  3.72494  3.29354  2.67741  2.69355  4.24690  2.90347  2.73739  3.18146  2.89801  2.37887  2.77519  2.98518  4.58477  3.61503
          0.05971  4.78171  3.00417  0.61958  0.77255  0.20993  1.66410
     78   2.80051  4.99475  2.37013  2.56604  4.75440  2.27691  3.77983  3.30333  2.32220  3.28485  4.47535  2.77470  3.24526  2.96912  2.90926  2.46178  2.88242  3.26386  5.87425  2.90180    157 g x - -
          2.68618  4.42225  2.77519  2.73123  3.46354  2.40513  3.72494  3.29354  2.67741  2.69355  4.24690  2.90347  2.73739  3.18146  2.89801  2.37887  2.77519  2.98518  4.58477  3.61503
          0.00817  5.20706  5.92940  0.61958  0.77255  0.54536  0.86663
     79   2.75139  4.95694  3.06747  2.90350  3.53471  3.57335  4.10844  2.01877  2.84299  2.99703  3.66436  2.66461  2.88194  2.95977  3.29237  2.25406  3.00656  2.65450  4.69367  3.24674    158 i x - -
          2.68618  4.42225  2.77519  2.73123  3.46354  2.40513  3.72494  3.29354  2.67741  2.69355  4.24690  2.90347  2.73739  3.18146  2.89801  2.37887  2.77519  2.98518  4.58477  3.61503
          0.02054  5.22453  4.20344  0.61958  0.77255  0.58629  0.81280
     80   2.91305  5.47970  2.28994  2.05434  4.82488  3.11605  3.68527  3.86528  2.14623  3.42382  4.02350  2.71184  3.07935  2.80669  2.38053  2.64868  2.78510  3.64424  5.91232  3.93039    159 e x - -
          2.68618  4.42225  2.77519  2.73123  3.46354  2.40513  3.72494  3.29354  2.67741  2.69355  4.24690  2.90347  2.73739  3.18146  2.89801  2.37887  2.77519  2.98518  4.58477  3.61503
          0.00813  5.21213  5.93447  0.61958  0.77255  0.55655  0.85141
     81   2.46878  3.96434  4.93616  4.32476  2.89721  4.19111  4.52213  2.42060  4.12190  1.82265  3.28290  4.33534  4.55519  4.26358  4.14967  1.82423  2.95120  1.69746  5.03225  3.38732    160 v x - -
          2.68618  4.42225  2.77519  2.73123  3.46354  2.40513  3.72494  3.29354  2.67741  2.69355  4.24690  2.90347  2.73739  3.18146  2.89801  2.37887  2.77519  2.98518  4.58477  3.61503
          0.00803  5.22453  5.94688  0.61958  0.77255  0.58629  0.81280
     82   2.97610  5.42886  3.04453  2.15232  4.36199  3.75914  3.75989  3.23611  2.21359  3.44103  3.87485  3.15692  3.85524  2.55018  2.42915  2.69742  1.77624  3.61124  5.06248  3.90568    161 t x - -
          2.68618  4.42225  2.77519  2.73123  3.46354  2.40513  3.72494  3.29354  2.67741  2.69355  4.24690  2.90347  2.73739  3.18146  2.89801  2.37887  2.77519  2.98518  4.58477  3.61503
          0.00803  5.22453  5.94688  0.61958  0.77255  0.52024  0.90234
     83   3.56828  4.86466  5.58627  5.01213  2.15255  4.88430  5.28986  1.15995  4.84236  2.05367  3.26230  5.04879  5.17731  4.96299  4.86959  4.22821  3.34623  1.40122  5.68855  4.53544    162 i x - -
          2.68618  4.42225  2.77519  2.73123  3.46354  2.40513  3.72494  3.29354  2.67741  2.69355  4.24690  2.90347  2.73739  3.18146  2.89801  2.37887  2.77519  2.98518  4.58477  3.61503
          0.01663  5.23637  4.49460  0.61958  0.77255  0.54756  0.86360
     84   2.89648  5.46798  2.54814  2.06152  4.43442  3.54578  3.94132  2.71838  2.01355  3.46737  4.21472  2.91011  4.14670  2.89643  2.36238  2.57778  2.45627  3.50801  5.90552  4.17361    163 k x - -
          2.68618  4.42225  2.77519  2.73123  3.46354  2.40513  3.72494  3.29354  2.67741  2.69355  4.24690  2.90347  2.73739  3.18146  2.89801  2.37887  2.77519  2.98518  4.58477  3.61503
          0.00800  5.22774  5.95009  0.61958  0.77255  0.52734  0.89202
     85   2.66130  4.43814  4.96361  4.35426  3.00310  4.22678  4.56065  1.50197  3.79117  2.21168  3.38865  4.36915  4.19969  3.90070  4.18495  3.53668  3.17423  1.29256  5.07100  3.89338    164 v x - -
          2.68618  4.42225  2.77519  2.73123  3.46354  2.40513  3.72494  3.29354  2.67741  2.69355  4.24690  2.90347  2.73739  3.18146  2.89801  2.37887  2.77519  2.98518  4.58477  3.61503
          0.00793  5.23637  5.95871  0.61958  0.77255  0.54756  0.86360
     86   2.54557  5.47286  2.94817  1.99250  3.97940  2.44472  3.01120  3.93979  2.01398  3.65721  4.25235  3.12821  4.15062  2.96934  3.08890  2.21203  2.79154  3.47759  5.91019  3.90602    165 e x - -
          2.68618  4.42225  2.77519  2.73123  3.46354  2.40513  3.72494  3.29354  2.67741  2.69355  4.24690  2.90347  2.73739  3.18146  2.89801  2.37887  2.77519  2.98518  4.58477  3.61503
          0.00793  5.23637  5.95871  0.61958  0.77255  0.44897  1.01690
     87   2.71028  4.18173  4.94278  4.33195  1.20647  3.54520  4.53580  2.58231  4.13098  1.99670  3.26794  4.34699  4.57013  3.90253  4.16193  3.51457  3.18321  2.55786  5.04835  2.53333    166 f x - -
          2.68618  4.42225  2.77519  2.73123  3.46354  2.40513  3.72494  3.29354  2.67741  2.69355  4.24690  2.90347  2.73739  3.18146  2.89801  2.37887  2.77519  2.98518  4.58477  3.61503
          0.00779  5.25406  5.97640  0.61958  0.77255  0.48576  0.95510
     88   2.99278  5.45146  1.97158  2.70468  4.00345  3.62260  3.96388  4.24652  2.64842  3.54232  4.49809  1.65480  3.18462  3.06767  3.00256  2.76132  2.15797  3.83067  5.89725  3.99520    167 n x - -
          2.68618  4.42225  2.77519  2.73123  3.46354  2.40513  3.72494  3.29354  2.67741  2.69355  4.24690  2.90347  2.73739  3.18146  2.89801  2.37887  2.77519  2.98518  4.58477  3.61503
          0.00779  5.25406  5.97640  0.61958  0.77255  0.48576  0.95510
     89   2.93650  4.47326  3.43644  2.47832  3.53707  3.71173  3.74505  2.80376  2.08851  3.13047  3.42038  2.70745  3.89039  3.21530  2.60805  1.87358  3.09171  3.12930  4.93233  3.48885    168 s x - -
          2.68618  4.42225  2.77519  2.73123  3.46354  2.40513  3.72494  3.29354  2.67741  2.69355  4.24690  2.90347  2.73739  3.18146  2.89801  2.37887  2.77519  2.98518  4.58477  3.61503
          0.00779  5.25406  5.97640  0.61958  0.77255  0.48576  0.95510
     90   2.91180  5.49363  2.83421  2.39336  4.83627  3.21921  3.26390  4.03429  2.18821  3.20872  4.30989  2.67303  4.15685  2.67450  2.45662  1.81647  2.83455  3.69638  3.91230  4.12982    169 s x - -
          2.68618  4.42225  2.77519  2.73123  3.46354  2.40513  3.72494  3.29354  2.67741  2.69355  4.24690  2.90347  2.73739  3.18146  2.89801  2.37887  2.77519  2.98518  4.58477  3.61503
          0.00779  5.25406  5.97640  0.61958  0.77255  0.48576  0.95510
     91   2.90596  5.44584  3.29675  2.57817  2.87282  3.00030  3.97942  4.22731  1.11395  3.60734  4.49490  3.06094  4.18894  2.81547  2.70015  2.99253  3.24489  3.82300  5.89022  3.95881    170 k x - -
          2.68618  4.42225  2.77519  2.73123  3.46354  2.40513  3.72494  3.29354  2.67741  2.69355  4.24690  2.90347  2.73739  3.18146  2.89801  2.37887  2.77519  2.98518  4.58477  3.61503
          0.00779  5.25406  5.97640  0.61958  0.77255  0.48576  0.95510
     92   2.82077  5.49039  3.07742  1.76232  4.47897  3.64237  3.95157  3.49013  2.10316  3.79403  4.53207  2.92067  3.85531  2.31518  3.07589  2.51097  2.06298  3.37611  5.92540  4.51678    171 e x - -
          2.68618  4.42225  2.77519  2.73123  3.46354  2.40513  3.72494  3.29354  2.67741  2.69355  4.24690  2.90347  2.73739  3.18146  2.89801  2.37887  2.77519  2.98518  4.58477  3.61503
          0.00779  5.25406  5.97640  0.61958  0.77255  0.48576  0.95510
     93   3.26227  4.72090  5.36781  4.78428  3.85564  4.66174  5.04963  0.90094  4.60498  2.53055  2.62860  4.81425  4.38252  4.75340  4.64450  3.99255  3.63217  1.48647  5.51509  3.87236    172 i x - -
          2.68618  4.42225  2.77519  2.73123  3.46354  2.40513  3.72494  3.29354  2.67741  2.69355  4.24690  2.90347  2.73739  3.18146  2.89801  2.37887  2.77519  2.98518  4.58477  3.61503
          0.00779  5.25406  5.97640  0.61958  0.77255  0.48576  0.95510
     94   2.83278  4.54425  4.37431  3.41760  3.65193  3.66416  3.87856  2.07243  3.15950  1.49425  3.24975  3.74487  4.48481  3.92942  3.69899  3.06247  2.02350  2.36335  5.15161  3.76442    173 l x - -
          2.68618  4.42225  2.77519  2.73123  3.46354  2.40513  3.72494  3.29354  2.67741  2.69355  4.24690  2.90347  2.73739  3.18146  2.89801  2.37887  2.77519  2.98518  4.58477  3.61503
          0.00779  5.25406  5.97640  0.61958  0.77255  0.48576  0.95510
     95   2.71638  5.43880  3.16754  1.88600  4.36515  3.40716  3.77997  4.23102  2.36389  3.59299  4.48555  2.99825  4.16010  2.96931  3.04413  1.73477  2.93989  3.81705  3.06817  2.85704    174 s x - -
          2.68618  4.42225  2.77519  2.73123  3.46354  2.40513  3.72494  3.29354  2.67741  2.69355  4.24690  2.90347  2.73739  3.18146  2.89801  2.37887  2.77519  2.98518  4.58477  3.61503
          0.00789  5.24201  5.96436  0.61958  0.77255  0.48576  0.95510
     96   3.21913  4.72726  5.38134  4.78401  2.79442  4.63412  4.99250  1.99945  4.59061  1.81900  2.88494  4.79758  4.95246  4.70126  4.60171  3.96127  3.62755  0.93413  5.42028  3.93562    175 v x - -
          2.68618  4.42225  2.77519  2.73123  3.46354  2.40513  3.72494  3.29354  2.67741  2.69355  4.24690  2.90347  2.73739  3.18146  2.89801  2.37887  2.77519  2.98518  4.58477  3.61503
          0.00789  5.24201  5.96436  0.61958  0.77255  0.48576  0.95510
     97   2.90504  5.46244  3.13377  1.85167  4.79426  3.42358  3.95103  3.43565  1.96391  3.58550  4.20218  3.10304  4.15574  2.34024  2.81054  2.89031  2.23388  3.17302  5.90311  3.19828    176 e x - -
          2.68618  4.42225  2.77519  2.73123  3.46354  2.40513  3.72494  3.29354  2.67741  2.69355  4.24690  2.90347  2.73739  3.18146  2.89801  2.37887  2.77519  2.98518  4.58477  3.61503
          0.00789  5.24201  5.96436  0.61958  0.77255  0.48576  0.95510
     98   1.01666  4.53747  4.38572  3.80390  3.64818  3.65024  4.41022  2.99336  3.69885  2.62022  2.72468  4.05134  4.48274  3.93691  3.63597  3.24826  2.95802  2.33034  5.14878  3.05846    177 a x - -
          2.68618  4.42225  2.77519  2.73123  3.46354  2.40513  3.72494  3.29354  2.67741  2.69355  4.24690  2.90347  2.73739  3.18146  2.89801  2.37887  2.77519  2.98518  4.58477  3.61503
          0.00789  5.24201  5.96436  0.61958  0.77255  0.48576  0.95510
     99   2.73522  4.55613  3.98834  3.24119  2.74156  4.09454  4.38361  2.23563  2.93522  1.89341  3.51112  3.75646  4.46673  3.88155  3.51582  2.69359  1.97362  2.31000  5.16127  3.32113    178 l x - -
          2.68618  4.42225  2.77519  2.73123  3.46354  2.40513  3.72494  3.29354  2.67741  2.69355  4.24690  2.90347  2.73739  3.18146  2.89801  2.37887  2.77519  2.98518  4.58477  3.61503
          0.00789  5.24201  5.96436  0.61958  0.77255  0.48576  0.95510
    100   2.43331  3.41906  4.83260  3.91480  2.94535  3.55070  3.67323  1.78923  3.86790  2.57481  2.75536  4.29030  4.54894  4.20960  3.10374  2.92970  2.95604  1.69808  5.05395  3.26222    179 v x - -
          2.68620  4.42176  2.77522  2.73126  3.46356  2.40508  3.72497  3.29356  2.67743  2.69348  4.24692  2.90349  2.73742  3.18149  2.89803  2.37889  2.77512  2.98521  4.58479  3.61505
          0.01975  4.07539  5.96436  0.90263  0.52004  0.48576  0.95510
    101   2.37289  5.48685  2.31757  2.14988  4.00784  2.90536  3.58816  4.31297  2.41417  3.03820  4.19654  2.10817  4.15130  2.81132  2.98468  2.42812  3.12680  3.87594  5.19668  4.19533    184 n x - -
          2.68618  4.42225  2.77519  2.73123  3.46354  2.40513  3.72494  3.29354  2.67741  2.69355  4.24690  2.90347  2.73739  3.18146  2.89801  2.37887  2.77519  2.98518  4.58477  3.61503
          0.00789  5.24201  5.96436  0.61958  0.77255  0.48576  0.95510
    102   2.94627  5.55025  2.28956  2.37312  4.88327  1.49398  4.00387  4.36643  2.76122  3.85064  4.59775  2.48036  4.19927  3.10776  2.66752  2.86418  3.28581  3.93517  5.98795  2.77749    185 g x - -
          2.68618  4.42225  2.77519  2.73123  3.46354  2.40513  3.72494  3.29354  2.67741  2.69355  4.24690  2.90347  2.73739  3.18146  2.89801  2.37887  2.77519  2.98518  4.58477  3.61503
          0.00796  5.23344  5.95578  0.61958  0.77255  0.48576  0.95510
    103   2.98504  5.42651  3.26219  2.17084  4.74487  3.76914  3.73346  2.88253  2.18058  2.70363  4.47456  2.69606  4.16166  2.25967  2.05720  2.79834  3.21588  2.82553  5.87479  4.48236    186 r x - -
          2.68618  4.42225  2.77519  2.73123  3.46354  2.40513  3.72494  3.29354  2.67741  2.69355  4.24690  2.90347  2.73739  3.18146  2.89801  2.37887  2.77519  2.98518  4.58477  3.61503
          0.00796  5.23344  5.95578  0.61958  0.77255  0.48576  0.95510
    104   2.73074  5.33695  2.71331  2.12381  4.10264  3.15964  3.63761  2.78693  2.68765  3.35474  4.39384  3.04231  3.70351  2.86587  2.76084  2.83218  2.07165  2.90302  4.00522  3.45949    187 t x - -
          2.68618  4.42225  2.77519  2.73123  3.46354  2.40513  3.72494  3.29354  2.67741  2.69355  4.24690  2.90347  2.73739  3.18146  2.89801  2.37887  2.77519  2.98518  4.58477  3.61503
          0.00796  5.23344  5.95578  0.61958  0.77255  0.48576  0.95510
    105   2.90164  4.43960  4.77358  3.82733  2.38972  4.17149  2.70491  2.14560  4.00234  2.40456  3.55712  4.25912  4.53746  3.92640  3.60363  3.31784  3.02286  1.87680  5.05745  1.83959    188 y x - -
          2.68618  4.42225  2.77519  2.73123  3.46354  2.40513  3.72494  3.29354  2.67741  2.69355  4.24690  2.90347  2.73739  3.18146  2.89801  2.37887  2.77519  2.98518  4.58477  3.61503
          0.00796  5.23344  5.95578  0.61958  0.77255  0.48576  0.95510
    106   2.74923  4.67474  2.50510  1.83863  4.82180  3.19604  3.68780  2.99306  2.29753  3.78422  4.22114  2.71534  2.91575  3.03927  2.45858  2.73668  2.88213  3.58310  5.91556  3.96948    189 e x - -
          2.68618  4.42225  2.77519  2.73123  3.46354  2.40513  3.72494  3.29354  2.67741  2.69355  4.24690  2.90347  2.73739  3.18146  2.89801  2.37887  2.77519  2.98518  4.58477  3.61503
          0.00796  5.23344  5.95578  0.61958  0.77255  0.48576  0.95510
    107   3.24778  0.49279  4.73099  4.27869  4.73176  3.62605  4.97066  3.58603  2.54604  3.79319  4.71369  4.35150  4.69565  4.31065  3.87865  3.47966  3.67057  3.65787  6.11924  4.93601    190 C x - -
          2.68618  4.42225  2.77519  2.73123  3.46354  2.40513  3.72494  3.29354  2.67741  2.69355  4.24690  2.90347  2.73739  3.18146  2.89801  2.37887  2.77519  2.98518  4.58477  3.61503
          0.00796  5.23344  5.95578  0.61958  0.77255  0.48576  0.95510
    108   2.89640  5.46830  2.33364  2.07994  4.81017  3.74019  2.54156  4.00837  2.34615  3.08480  4.50980  3.04253  3.72376  2.42399  2.84065  2.72522  2.64851  3.03206  5.90290  3.46252    191 e x - -
          2.68618  4.42225  2.77519  2.73123  3.46354  2.40513  3.72494  3.29354  2.67741  2.69355  4.24690  2.90347  2.73739  3.18146  2.89801  2.37887  2.77519  2.98518  4.58477  3.61503
          0.00820  5.20401  5.92635  0.61958  0.77255  0.48576  0.95510
    109   2.10942  5.44146  3.11572  2.07714  4.76708  3.22907  3.95317  4.23848  2.69945  3.59255  4.49141  3.23283  1.49091  2.80106  2.91541  2.84967  3.21586  3.66818  5.88936  4.49096    192 p x - -
          2.68618  4.42225  2.77519  2.73123  3.46354  2.40513  3.72494  3.29354  2.67741  2.69355  4.24690  2.90347  2.73739  3.18146  2.89801  2.37887  2.77519  2.98518  4.58477  3.61503
          0.00820  5.20401  5.92635  0.61958  0.77255  0.48576  0.95510
    110   2.74122  5.02285  3.30915  2.22254  3.99398  3.66783  3.52961  2.82670  2.64277  2.87841  3.91652  3.41441  4.22654  2.70409  3.34486  3.05157  1.85256  2.06867  5.55359  3.90112    193 t x - -
          2.68618  4.42225  2.77519  2.73123  3.46354  2.40513  3.72494  3.29354  2.67741  2.69355  4.24690  2.90347  2.73739  3.18146  2.89801  2.37887  2.77519  2.98518  4.58477  3.61503
          0.01645  5.18824  4.53438  0.61958  0.77255  0.48576  0.95510
    111   2.75847  5.43896  2.56609  2.47742  4.77972  3.55848  3.47974  3.89117  2.37349  3.74240  4.48075  2.23079  2.58968  2.56765  3.05312  2.70338  2.20426  2.96233  5.87422  4.07788    194 t x - -
          2.68618  4.42225  2.77519  2.73123  3.46354  2.40513  3.72494  3.29354  2.67741  2.69355  4.24690  2.90347  2.73739  3.18146  2.89801  2.37887  2.77519  2.98518  4.58477  3.61503
          0.08216  5.14541  2.61660  0.61958  0.77255  0.51271  0.91348
    112   2.82372  5.33334  3.06494  1.62925  4.64925  3.19599  3.61373  3.40509  2.35372  2.63954  4.38177  3.07987  3.77534  2.75757  2.64578  2.66807  2.63501  3.44270  4.50948  4.12793    195 e x - -
          2.68618  4.42225  2.77519  2.73123  3.46354  2.40513  3.72494  3.29354  2.67741  2.69355  4.24690  2.90347  2.73739  3.18146  2.89801  2.37887  2.77519  2.98518  4.58477  3.61503
          0.00963  5.04364  5.76599  0.61958  0.77255  0.67051  0.71631
    113   2.61197  3.30129  3.08141  2.30924  3.63769  3.28858  3.75601  3.57666  2.63789  2.80896  4.05327  3.32546  2.96337  3.15295  2.86873  2.53490  3.12809  2.97158  2.42821  3.47873    196 e x - -
          2.68618  4.42225  2.77519  2.73123  3.46354  2.40513  3.72494  3.29354  2.67741  2.69355  4.24690  2.90347  2.73739  3.18146  2.89801  2.37887  2.77519  2.98518  4.58477  3.61503
          0.14434  5.02957  2.05679  0.61958  0.77255  0.69196  0.69433
    114   2.34637  5.11352  2.99163  2.09156  4.38979  3.26948  3.62396  2.82008  2.49122  3.38894  3.81034  3.09327  2.39453  2.83047  2.95628  2.64516  2.60533  3.46663  5.58974  3.82716    197 e x - -
          2.68618  4.42225  2.77519  2.73123  3.46354  2.40513  3.72494  3.29354  2.67741  2.69355  4.24690  2.90347  2.73739  3.18146  2.89801  2.37887  2.77519  2.98518  4.58477  3.61503
          0.04146  4.76697  3.43867  0.61958  0.77255  0.95021  0.48883
    115   2.44835  5.17698  2.52666  2.40451  4.48137  3.21571  3.60668  3.40619  2.37244  2.75395  3.95107  2.39758  3.95239  2.63696  2.80774  2.69233  2.60771  3.02749  5.63479  4.24981    198 k x - -
          2.68618  4.42225  2.77519  2.73123  3.46354  2.40513  3.72494  3.29354  2.67741  2.69355  4.24690  2.90347  2.73739  3.18146  2.89801  2.37887  2.77519  2.98518  4.58477  3.61503
          0.07214  4.72051  2.80200  0.61958  0.77255  0.98874  0.46529
    116   2.45310  4.56778  3.49172  2.82871  2.93181  3.33035  3.93280  2.98027  2.65154  2.44482  2.78243  3.37002  3.43098  2.84596  2.98318  2.47595  2.87526  2.75293  5.13625  2.99825    199 l x - -
          2.68618  4.42225  2.77519  2.73123  3.46354  2.40513  3.72494  3.29354  2.67741  2.69355  4.24690  2.90347  2.73739  3.18146  2.89801  2.37887  2.77519  2.98518  4.58477  3.61503
          0.03058  4.66250  3.87866  0.61958  0.77255  1.05889  0.42593
    117   2.71794  5.06827  2.42457  2.32376  3.77461  3.38605  3.50662  3.63289  2.41533  3.20589  4.12553  2.33769  3.91057  2.83443  2.82095  2.41779  2.94919  2.78756  5.53923  3.21511    200 e x - -
          2.68535  4.42086  2.77487  2.73156  3.46404  2.40484  3.72489  3.29453  2.67780  2.69347  4.24571  2.90325  2.73749  3.18245  2.89871  2.37875  2.77592  2.98414  4.58465  3.61450
          1.15884  0.37666        *  2.26846  0.10922  0.00000        *
//
