# Supplementary material for: Remote homology clustering identifies lowly conserved families of effector proteins in plant-pathogenic fungi
Source: Microb Genom. 2021 Sep 1;7(9):000637. doi: 10.1099/mgen.0.000637 (PMC8715435; doi:10.1099/mgen.0.000637)
Supplement: Supplementary material 16 [file mgen-7-0637-s0016.zip › hmms/markov-PC_01204B.hmm]

HMMER3/f [3.3 | Nov 2019]
NAME  markov-PC_01204B
LENG  157
ALPH  amino
RF    yes
MM    no
CONS  yes
CS    no
MAP   yes
DATE  Thu Jul 23 08:23:19 2020
NSEQ  172
EFFN  4.663757
CKSUM 1178813197
STATS LOCAL MSV      -10.6695  0.70869
STATS LOCAL VITERBI  -11.3285  0.70869
STATS LOCAL FORWARD   -4.2861  0.70869
HMM          A        C        D        E        F        G        H        I        K        L        M        N        P        Q        R        S        T        V        W        Y   
            m->m     m->i     m->d     i->m     i->i     d->m     d->d
  COMPO   2.44060  3.26381  2.89982  2.74117  3.37724  2.92817  3.51496  3.02487  2.69321  2.59315  3.70939  3.02797  3.51330  3.06769  2.96737  2.65159  2.72378  2.80170  4.09965  3.42338
          2.68671  4.42299  2.77594  2.73197  3.46216  2.40571  3.72508  3.29131  2.67783  2.69146  4.24507  2.90354  2.73723  3.18185  2.89848  2.37905  2.77487  2.98535  4.58551  3.61577
          0.91555  1.61180  0.91585  2.69278  0.07009  0.00000        *
      1   2.59069  4.31656  3.47012  2.90277  3.46269  3.56019  3.49929  2.81659  2.82084  2.53182  2.56281  3.30438  3.94611  3.14891  2.88398  2.69023  2.35785  2.21178  4.90414  3.67046     24 v x - -
          2.68618  4.42225  2.77519  2.73123  3.46354  2.40513  3.72494  3.29354  2.67741  2.69355  4.24690  2.90347  2.73739  3.18146  2.89801  2.37887  2.77519  2.98518  4.58477  3.61503
          0.02403  4.13643  4.85878  0.61958  0.77255  0.91311  0.51295
      2   2.18130  4.75416  3.06603  2.50490  3.98785  3.45726  2.84657  3.39243  2.37837  2.83923  3.68720  3.00970  3.84778  2.82100  2.50024  2.41417  2.80513  3.08591  5.26495  3.95203     25 a x - -
          2.68618  4.42225  2.77519  2.73123  3.46354  2.40513  3.72494  3.29354  2.67741  2.69355  4.24690  2.90347  2.73739  3.18146  2.89801  2.37887  2.77519  2.98518  4.58477  3.61503
          0.02370  4.14983  4.87218  0.61958  0.77255  0.88306  0.53361
      3   2.88230  4.55290  3.04368  3.28661  3.15277  3.87304  4.15843  3.03785  3.24059  2.66338  1.17213  3.66295  3.93967  3.53017  3.56834  2.78057  2.93650  2.82179  5.14972  3.92248     26 m x - -
          2.68618  4.42225  2.77519  2.73123  3.46354  2.40513  3.72494  3.29354  2.67741  2.69355  4.24690  2.90347  2.73739  3.18146  2.89801  2.37887  2.77519  2.98518  4.58477  3.61503
          0.01070  4.93910  5.66145  0.61958  0.77255  0.51972  0.90309
      4   2.89779  5.10689  3.39138  2.80257  4.09342  3.60880  3.07678  3.27062  2.49091  3.03093  2.14142  3.26703  4.07652  2.71609  1.89495  2.58642  3.01242  2.92930  5.61952  4.20193     27 r x - -
          2.68618  4.42225  2.77519  2.73123  3.46354  2.40513  3.72494  3.29354  2.67741  2.69355  4.24690  2.90347  2.73739  3.18146  2.89801  2.37887  2.77519  2.98518  4.58477  3.61503
          0.03468  5.16593  3.56212  0.61958  0.77255  0.69200  0.69430
      5   2.36566  4.67911  3.86325  3.29533  2.26570  3.84170  2.30684  2.77916  3.16989  2.38857  3.50142  3.04877  2.87948  3.54788  3.30125  2.58908  2.85818  2.78937  5.26237  3.92941     28 f x - -
          2.68618  4.42225  2.77519  2.73123  3.46354  2.40513  3.72494  3.29354  2.67741  2.69355  4.24690  2.90347  2.73739  3.18146  2.89801  2.37887  2.77519  2.98518  4.58477  3.61503
          0.00861  5.15482  5.87717  0.61958  0.77255  0.34639  1.22839
      6   1.66184  4.22477  4.64709  4.05275  3.20414  4.15836  3.37834  2.29127  3.71650  2.25376  2.76928  4.02774  4.10810  4.10219  3.94327  2.17559  2.71076  2.26888  5.08699  3.67639     29 a x - -
          2.68628  4.42248  2.77543  2.73147  3.46234  2.40512  3.72518  3.29260  2.67741  2.69358  4.24713  2.90367  2.73752  3.18166  2.89824  2.37878  2.77480  2.98527  4.58500  3.61526
          0.46369  1.04207  3.99986  0.28360  1.39865  0.48576  0.95510
      7   1.83131  4.50044  4.37716  3.97191  2.29275  4.15125  4.31272  2.32329  3.20647  1.63869  3.55481  3.19468  4.38725  4.05264  4.00330  3.16430  2.73397  2.64893  5.11337  3.41435     33 l x - -
          2.68618  4.42225  2.77519  2.73123  3.46354  2.40513  3.72494  3.29354  2.67741  2.69355  4.24690  2.90347  2.73739  3.18146  2.89801  2.37887  2.77519  2.98518  4.58477  3.61503
          0.06780  5.26098  2.80737  0.61958  0.77255  0.45268  1.01038
      8   1.79353  5.08492  3.45116  2.89213  3.55998  3.75369  4.05021  3.35981  2.18369  3.04419  4.16371  3.16714  3.39438  3.15387  3.33114  1.94544  2.34047  3.04321  5.60685  4.15115     34 a x - -
          2.68618  4.42225  2.77519  2.73123  3.46354  2.40513  3.72494  3.29354  2.67741  2.69355  4.24690  2.90347  2.73739  3.18146  2.89801  2.37887  2.77519  2.98518  4.58477  3.61503
          0.01615  5.21774  4.54679  0.61958  0.77255  0.62935  0.76129
      9   2.37755  4.41348  4.73553  4.27543  3.24976  3.95038  4.50910  1.98196  3.92773  1.09753  3.49201  4.30886  4.54540  4.11271  4.04998  3.28261  3.05769  2.21948  5.03434  3.72099     35 l x - -
          2.68618  4.42225  2.77519  2.73123  3.46354  2.40513  3.72494  3.29354  2.67741  2.69355  4.24690  2.90347  2.73739  3.18146  2.89801  2.37887  2.77519  2.98518  4.58477  3.61503
          0.04452  5.21849  3.26680  0.61958  0.77255  0.45555  1.00539
     10   2.59424  4.52320  5.10226  4.49164  2.29313  4.33838  4.67366  2.10392  4.28610  1.01367  3.06419  4.49436  4.68715  4.41024  4.30002  3.43193  3.25579  2.44052  5.14951  3.98440     36 l x - -
          2.68618  4.42225  2.77519  2.73123  3.46354  2.40513  3.72494  3.29354  2.67741  2.69355  4.24690  2.90347  2.73739  3.18146  2.89801  2.37887  2.77519  2.98518  4.58477  3.61503
          0.00796  5.23294  5.95528  0.61958  0.77255  0.46717  0.98557
     11   1.54700  4.00900  3.99787  3.42886  3.35866  3.70774  4.29844  3.02682  3.37470  2.64281  3.73865  3.80803  2.41905  3.66589  3.57192  1.94592  2.45653  2.95448  5.29666  4.07159     37 a x - -
          2.68474  4.42265  2.77559  2.73163  3.46172  2.40519  3.72534  3.29365  2.67780  2.69330  4.24711  2.90386  2.73771  3.18186  2.89838  2.37888  2.77541  2.98431  4.58517  3.61543
          0.39378  1.13012  5.99000  0.82800  0.57434  0.47103  0.97912
     12   2.80644  4.30003  4.62707  4.30427  2.13281  4.00585  4.54148  2.42027  4.11248  1.32196  3.31153  3.33899  3.40544  4.26390  4.15871  3.03732  3.21605  2.03884  5.06843  3.72545     44 l x - -
          2.68618  4.42225  2.77519  2.73123  3.46354  2.40513  3.72494  3.29354  2.67741  2.69355  4.24690  2.90347  2.73739  3.18146  2.89801  2.37887  2.77519  2.98518  4.58477  3.61503
          0.00758  5.28206  6.00441  0.61958  0.77255  0.49777  0.93621
     13   3.00177  4.46401  5.01538  4.40323  1.96836  3.99083  4.58698  2.19090  4.19672  1.14235  3.33891  4.40568  4.61560  4.16009  4.21698  2.85659  3.31820  2.32461  5.08600  3.91134     45 l x - -
          2.68613  4.42227  2.77521  2.73125  3.46356  2.40514  3.72496  3.29356  2.67743  2.69335  4.24691  2.90348  2.73741  3.18148  2.89802  2.37889  2.77521  2.98520  4.58479  3.61505
          0.18726  3.21663  2.03499  0.32498  1.28207  0.49777  0.93621
     14   1.97483  4.41501  4.46050  4.21424  3.16377  4.17227  4.50368  2.22004  4.03675  1.09300  3.52491  4.27981  4.53631  4.19956  4.10538  3.19444  3.10717  2.36423  5.04770  3.86814     47 l x - -
          2.68618  4.42225  2.77519  2.73123  3.46354  2.40513  3.72494  3.29354  2.67741  2.69355  4.24690  2.90347  2.73739  3.18146  2.89801  2.37887  2.77519  2.98518  4.58477  3.61503
          0.00870  5.14485  5.86720  0.61958  0.77255  0.37002  1.17351
     15   2.57071  4.92745  3.64958  3.08791  3.05705  2.93912  4.15618  3.07526  3.06450  3.00482  4.02243  2.95812  1.81583  3.30074  3.47872  2.21814  2.20545  3.02687  5.48452  4.21282     48 p x - -
          2.68618  4.42225  2.77519  2.73123  3.46354  2.40513  3.72494  3.29354  2.67741  2.69355  4.24690  2.90347  2.73739  3.18146  2.89801  2.37887  2.77519  2.98518  4.58477  3.61503
          0.03532  5.26468  3.52212  0.61958  0.77255  0.47544  0.97184
     16   2.23195  3.65320  4.65282  4.05843  2.40105  3.31550  4.31029  2.87544  3.91309  1.48049  3.49723  4.20298  4.14402  3.56358  3.67475  2.31821  3.06816  2.21020  5.09146  3.90561     49 l x - -
          2.68618  4.42225  2.77519  2.73123  3.46354  2.40513  3.72494  3.29354  2.67741  2.69355  4.24690  2.90347  2.73739  3.18146  2.89801  2.37887  2.77519  2.98518  4.58477  3.61503
          0.01695  5.25432  4.45870  0.61958  0.77255  0.60075  0.79496
     17   1.18790  4.67695  4.18778  3.63014  3.88089  3.12435  4.42682  3.12831  3.56212  2.96347  3.74054  3.86988  4.45053  3.61378  3.85586  2.90679  2.74934  1.60883  5.35228  4.14025     50 a x - -
          2.68618  4.42225  2.77519  2.73123  3.46354  2.40513  3.72494  3.29354  2.67741  2.69355  4.24690  2.90347  2.73739  3.18146  2.89801  2.37887  2.77519  2.98518  4.58477  3.61503
          0.01505  5.24523  4.63968  0.61958  0.77255  0.44892  1.01699
     18   1.48176  4.42649  3.65595  3.51763  3.67684  3.82573  4.10003  2.63167  3.26295  2.42926  3.29643  3.09425  4.43330  3.73271  3.75861  2.74634  2.32514  2.14554  5.25247  4.03571     51 a x - -
          2.68618  4.42225  2.77519  2.73123  3.46354  2.40513  3.72494  3.29354  2.67741  2.69355  4.24690  2.90347  2.73739  3.18146  2.89801  2.37887  2.77519  2.98518  4.58477  3.61503
          0.50510  5.27160  0.93797  0.61958  0.77255  0.54258  0.87048
     19   1.57280  4.71270  3.42297  2.86146  3.88477  2.54464  3.65665  3.26404  2.79641  2.54510  3.36288  3.33166  4.08832  2.75272  3.25065  2.73939  3.02798  2.80812  5.26661  3.77171     52 a . - -
          2.68572  4.42093  2.77513  2.73106  3.46359  2.40526  3.72508  3.29346  2.67738  2.69375  4.24678  2.90367  2.73760  3.18154  2.89821  2.37900  2.77531  2.98481  4.58497  3.61491
          0.96357  1.71179  0.82570  1.15447  0.37867  0.20539  1.68376
     20   1.15787  5.26705  2.93189  2.61977  4.57012  3.34733  3.54240  4.02258  2.60520  3.55990  4.33369  3.04720  3.81141  2.83624  3.00431  2.57559  2.98534  3.63800  5.74100  4.36141     62 a x - -
          2.68618  4.42225  2.77519  2.73123  3.46354  2.40513  3.72494  3.29354  2.67741  2.69355  4.24690  2.90347  2.73739  3.18146  2.89801  2.37887  2.77519  2.98518  4.58477  3.61503
          0.02723  4.95601  3.92116  0.61958  0.77255  0.26018  1.47366
     21   2.46044  5.50144  2.09265  2.63367  4.84714  2.84429  3.52794  4.33357  1.77663  3.73781  4.54201  2.34773  3.97120  2.90095  2.52419  2.61957  3.05981  3.89243  5.93363  4.52225     63 k x - -
          2.68618  4.42225  2.77519  2.73123  3.46354  2.40513  3.72494  3.29354  2.67741  2.69355  4.24690  2.90347  2.73739  3.18146  2.89801  2.37887  2.77519  2.98518  4.58477  3.61503
          0.00781  5.25170  5.97405  0.61958  0.77255  0.52120  0.90092
     22   2.90640  5.27395  2.35768  2.36397  3.47810  3.16404  3.89603  3.32450  1.93162  2.34215  3.91316  3.28605  3.63436  3.15281  3.08049  2.79035  2.85157  3.45383  3.91775  3.27179     64 k x - -
          2.68618  4.42225  2.77519  2.73123  3.46354  2.40513  3.72494  3.29354  2.67741  2.69355  4.24690  2.90347  2.73739  3.18146  2.89801  2.37887  2.77519  2.98518  4.58477  3.61503
          0.00769  5.26718  5.98953  0.61958  0.77255  0.55787  0.84963
     23   3.18349  4.99422  3.68958  3.51982  3.22257  4.20588  0.79355  3.51632  3.35472  2.96250  4.10309  3.90147  4.58120  3.76365  3.81146  3.25115  3.49996  3.29410  4.62676  2.72156     65 h x - -
          2.68618  4.42225  2.77519  2.73123  3.46354  2.40513  3.72494  3.29354  2.67741  2.69355  4.24690  2.90347  2.73739  3.18146  2.89801  2.37887  2.77519  2.98518  4.58477  3.61503
          0.00769  5.26718  5.98953  0.61958  0.77255  0.53170  0.88577
     24   2.85008  5.49424  1.89407  2.57982  4.30737  3.48175  2.62849  4.21182  2.25378  3.62961  4.53642  2.84876  3.78804  3.00862  2.65098  2.38239  3.02468  3.80819  4.21313  2.81430     66 d x - -
          2.68618  4.42225  2.77519  2.73123  3.46354  2.40513  3.72494  3.29354  2.67741  2.69355  4.24690  2.90347  2.73739  3.18146  2.89801  2.37887  2.77519  2.98518  4.58477  3.61503
          0.00766  5.27160  5.99395  0.61958  0.77255  0.54258  0.87048
     25   2.87081  4.68833  3.25617  2.46133  3.92123  3.79235  3.82371  3.92282  2.48794  3.40992  3.57752  2.10436  4.18466  2.06271  2.94420  1.93214  3.02572  3.76614  3.45137  4.06760     67 s x - -
          2.68618  4.42225  2.77519  2.73123  3.46354  2.40513  3.72494  3.29354  2.67741  2.69355  4.24690  2.90347  2.73739  3.18146  2.89801  2.37887  2.77519  2.98518  4.58477  3.61503
          0.00766  5.27160  5.99395  0.61958  0.77255  0.54258  0.87048
     26   3.25025  0.54053  4.54909  4.16096  4.23065  3.74249  2.79332  3.89590  3.86022  3.20619  4.51943  3.90028  4.69056  4.30677  4.05733  3.49067  3.64042  3.59282  5.72134  4.36872     68 C x - -
          2.68618  4.42225  2.77519  2.73123  3.46354  2.40513  3.72494  3.29354  2.67741  2.69355  4.24690  2.90347  2.73739  3.18146  2.89801  2.37887  2.77519  2.98518  4.58477  3.61503
          0.00766  5.27160  5.99395  0.61958  0.77255  0.54258  0.87048
     27   1.99622  5.48671  2.06304  2.45927  4.82242  2.64428  3.96359  3.96564  2.66758  3.78802  4.52989  2.40318  4.16869  3.00977  3.08079  2.59724  2.29910  3.52058  5.92505  3.94557     69 a x - -
          2.68618  4.42225  2.77519  2.73123  3.46354  2.40513  3.72494  3.29354  2.67741  2.69355  4.24690  2.90347  2.73739  3.18146  2.89801  2.37887  2.77519  2.98518  4.58477  3.61503
          0.00766  5.27160  5.99395  0.61958  0.77255  0.54258  0.87048
     28   3.78451  0.15950  5.37934  4.30809  5.90544  3.85257  6.10712  5.36409  5.28484  5.14556  6.06658  5.14457  5.18006  5.60318  5.34228  4.00938  4.34191  4.77105  7.06873  6.13769     70 C x - -
          2.68618  4.42225  2.77519  2.73123  3.46354  2.40513  3.72494  3.29354  2.67741  2.69355  4.24690  2.90347  2.73739  3.18146  2.89801  2.37887  2.77519  2.98518  4.58477  3.61503
          0.00766  5.27160  5.99395  0.61958  0.77255  0.54258  0.87048
     29   2.77662  3.00208  3.22562  2.75353  4.55973  3.69255  1.85865  3.99276  2.56243  3.50251  2.79140  2.54104  4.20708  2.65135  2.96402  2.77516  2.95714  3.49594  3.38493  4.42232     71 h x - -
          2.68618  4.42225  2.77519  2.73123  3.46354  2.40513  3.72494  3.29354  2.67741  2.69355  4.24690  2.90347  2.73739  3.18146  2.89801  2.37887  2.77519  2.98518  4.58477  3.61503
          0.00766  5.27160  5.99395  0.61958  0.77255  0.49052  0.94754
     30   2.77817  4.87807  3.72403  3.06490  3.80560  3.81508  3.90664  2.74989  3.13187  2.66427  3.97387  1.93480  4.04882  3.33697  3.53074  1.83189  2.41783  2.26840  5.44149  4.18184     72 s x - -
          2.68618  4.42225  2.77519  2.73123  3.46354  2.40513  3.72494  3.29354  2.67741  2.69355  4.24690  2.90347  2.73739  3.18146  2.89801  2.37887  2.77519  2.98518  4.58477  3.61503
          0.28840  5.28045  1.40466  0.61958  0.77255  0.47028  0.98037
     31   2.67197  5.21841  3.08177  2.65245  4.49749  3.21474  3.20714  3.65978  2.46831  3.06609  4.07836  2.61083  3.73433  2.76594  2.34691  2.80089  3.05252  3.57307  2.20258  3.19894     73 w x - -
          2.68618  4.42225  2.77519  2.73123  3.46354  2.40513  3.72494  3.29354  2.67741  2.69355  4.24690  2.90347  2.73739  3.18146  2.89801  2.37887  2.77519  2.98518  4.58477  3.61503
          0.24484  5.01110  1.55824  0.61958  0.77255  1.13126  0.38953
     32   2.67593  5.17800  2.35511  2.47707  4.47512  3.40642  3.65201  3.45925  2.39568  3.27322  4.23160  2.46424  3.60213  2.89199  2.96437  2.55194  2.00208  3.38460  4.74273  3.64224     74 t x - -
          2.68618  4.42225  2.77519  2.73123  3.46354  2.40513  3.72494  3.29354  2.67741  2.69355  4.24690  2.90347  2.73739  3.18146  2.89801  2.37887  2.77519  2.98518  4.58477  3.61503
          0.02593  4.77882  4.06356  0.61958  0.77255  1.14983  0.38081
     33   2.14684  5.30555  2.69679  2.33099  4.64309  2.78740  3.61324  3.67041  2.17706  3.60762  4.15636  2.74075  3.35282  2.57866  2.96373  2.53471  2.57888  3.41183  5.74277  4.17152     75 a . - -
          2.68635  4.42231  2.77492  2.73142  3.46382  2.40431  3.72510  3.29390  2.67719  2.69399  4.24702  2.90353  2.73721  3.18173  2.89820  2.37880  2.77526  2.98546  4.58505  3.61482
          1.06309  0.42958  5.56385  0.66016  0.72726  1.29388  0.32049
     34   2.53342  5.32463  2.80504  1.92706  4.66771  2.47269  3.62111  4.15234  2.30542  3.25631  4.36588  2.64309  3.84382  2.66694  2.70926  2.48374  2.65939  3.71421  5.75843  4.34857     83 e x - -
          2.68618  4.42225  2.77519  2.73123  3.46354  2.40513  3.72494  3.29354  2.67741  2.69355  4.24690  2.90347  2.73739  3.18146  2.89801  2.37887  2.77519  2.98518  4.58477  3.61503
          0.01783  4.85374  4.61816  0.61958  0.77255  0.42233  1.06572
     35   2.94911  5.42480  2.81097  2.54173  4.75542  1.49266  3.91681  4.03925  2.34238  3.72388  4.46934  2.41503  3.54040  2.91283  3.01685  2.75358  2.82411  3.37323  4.48777  4.46413     84 g x - -
          2.68618  4.42225  2.77519  2.73123  3.46354  2.40513  3.72494  3.29354  2.67741  2.69355  4.24690  2.90347  2.73739  3.18146  2.89801  2.37887  2.77519  2.98518  4.58477  3.61503
          0.02085  5.16578  4.20493  0.61958  0.77255  0.31345  1.31275
     36   3.01759  5.11047  2.08054  2.88422  4.17551  2.18070  3.86325  3.72090  2.86552  2.74765  4.01965  3.37158  4.11557  3.26236  3.27048  3.08406  3.24903  3.42636  1.66094  4.03042     85 w x - -
          2.68618  4.42225  2.77519  2.73123  3.46354  2.40513  3.72494  3.29354  2.67741  2.69355  4.24690  2.90347  2.73739  3.18146  2.89801  2.37887  2.77519  2.98518  4.58477  3.61503
          0.00762  5.27646  5.99881  0.61958  0.77255  0.49558  0.93961
     37   2.60333  5.34151  3.16556  2.52640  4.34068  2.91815  3.18873  2.39207  2.36134  3.34859  3.32400  2.97335  3.93072  2.91887  3.19283  2.01180  2.72046  3.02603  5.81603  4.07484     86 s x - -
          2.68618  4.42225  2.77519  2.73123  3.46354  2.40513  3.72494  3.29354  2.67741  2.69355  4.24690  2.90347  2.73739  3.18146  2.89801  2.37887  2.77519  2.98518  4.58477  3.61503
          0.00758  5.28146  6.00380  0.61958  0.77255  0.47250  0.97668
     38   2.99711  4.91018  3.44835  3.10211  3.40164  3.85533  2.68011  3.45018  3.03031  3.13445  4.00410  3.36355  3.17697  3.28515  3.44250  3.17500  2.84284  2.93584  4.79753  1.22429     87 y x - -
          2.68618  4.42225  2.77519  2.73123  3.46354  2.40513  3.72494  3.29354  2.67741  2.69355  4.24690  2.90347  2.73739  3.18146  2.89801  2.37887  2.77519  2.98518  4.58477  3.61503
          0.00754  5.28728  6.00962  0.61958  0.77255  0.48576  0.95510
     39   2.90274  5.48946  2.25262  2.64964  4.82175  3.78588  3.70219  4.12011  2.69490  3.78923  4.38240  1.23889  4.18005  3.07638  2.84195  2.41101  3.06564  3.63767  5.92976  4.12747     88 n x - -
          2.68618  4.42225  2.77519  2.73123  3.46354  2.40513  3.72494  3.29354  2.67741  2.69355  4.24690  2.90347  2.73739  3.18146  2.89801  2.37887  2.77519  2.98518  4.58477  3.61503
          0.00754  5.28728  6.00962  0.61958  0.77255  0.48576  0.95510
     40   2.31426  5.30847  3.15731  2.48456  4.38447  3.65363  3.73797  4.00943  2.71051  3.25294  4.17722  2.97778  3.22784  2.68174  3.18935  2.97394  3.15801  3.07312  1.55226  4.03733     89 w x - -
          2.68618  4.42225  2.77519  2.73123  3.46354  2.40513  3.72494  3.29354  2.67741  2.69355  4.24690  2.90347  2.73739  3.18146  2.89801  2.37887  2.77519  2.98518  4.58477  3.61503
          0.00754  5.28728  6.00962  0.61958  0.77255  0.48576  0.95510
     41   2.34392  5.51326  2.20108  1.87171  4.85733  3.29735  3.83551  4.34257  2.57295  3.66649  3.90999  3.12821  4.08920  2.53486  1.89849  2.96777  3.09770  3.36117  5.94651  4.53619     90 e x - -
          2.68618  4.42225  2.77519  2.73123  3.46354  2.40513  3.72494  3.29354  2.67741  2.69355  4.24690  2.90347  2.73739  3.18146  2.89801  2.37887  2.77519  2.98518  4.58477  3.61503
          0.00754  5.28728  6.00962  0.61958  0.77255  0.48576  0.95510
     42   3.19777  4.70485  4.56523  4.65229  3.61939  4.53329  4.85929  2.24960  4.45529  0.66487  2.96538  4.68022  4.85748  4.56035  4.47105  3.85012  3.57330  2.61075  3.70979  4.15642     91 L x - -
          2.68618  4.42225  2.77519  2.73123  3.46354  2.40513  3.72494  3.29354  2.67741  2.69355  4.24690  2.90347  2.73739  3.18146  2.89801  2.37887  2.77519  2.98518  4.58477  3.61503
          0.00754  5.28728  6.00962  0.61958  0.77255  0.48576  0.95510
     43   2.92788  5.13637  3.45527  3.23883  4.64270  3.78314  4.02481  4.05294  3.27062  3.69127  4.12435  3.67863  4.40248  3.59934  3.69906  1.78991  0.84496  3.69207  5.95616  4.66170     92 t x - -
          2.68618  4.42225  2.77519  2.73123  3.46354  2.40513  3.72494  3.29354  2.67741  2.69355  4.24690  2.90347  2.73739  3.18146  2.89801  2.37887  2.77519  2.98518  4.58477  3.61503
          0.01340  5.28728  4.79656  0.61958  0.77255  0.48576  0.95510
     44   2.10452  5.39368  3.30585  2.39848  3.50817  3.65053  2.51684  3.91611  2.11615  3.41107  3.47376  3.18657  4.19158  2.55635  2.93695  2.84008  2.34193  3.48899  5.85600  3.50799     93 a x - -
          2.68618  4.42225  2.77519  2.73123  3.46354  2.40513  3.72494  3.29354  2.67741  2.69355  4.24690  2.90347  2.73739  3.18146  2.89801  2.37887  2.77519  2.98518  4.58477  3.61503
          0.00758  5.28146  6.00380  0.61958  0.77255  0.50734  0.92154
     45   1.81188  4.93802  2.95583  2.54645  3.94996  3.58528  3.67191  3.72991  2.18476  3.20642  4.41691  2.43425  3.96735  2.91887  3.24536  2.76709  3.13980  3.43095  3.71072  2.58872     94 a x - -
          2.68618  4.42225  2.77519  2.73123  3.46354  2.40513  3.72494  3.29354  2.67741  2.69355  4.24690  2.90347  2.73739  3.18146  2.89801  2.37887  2.77519  2.98518  4.58477  3.61503
          0.01364  5.28146  4.77227  0.61958  0.77255  0.50734  0.92154
     46   1.30700  4.61354  4.25437  3.68013  3.73854  4.09300  4.05979  2.91935  3.59306  2.71752  3.73461  3.61362  4.47578  3.85690  3.65904  3.32493  2.21675  1.62247  5.22599  4.02022     95 a x - -
          2.68618  4.42225  2.77519  2.73123  3.46354  2.40513  3.72494  3.29354  2.67741  2.69355  4.24690  2.90347  2.73739  3.18146  2.89801  2.37887  2.77519  2.98518  4.58477  3.61503
          0.01344  5.27545  4.79978  0.61958  0.77255  0.52901  0.88962
     47   3.29472  0.30885  5.49496  5.29543  4.15551  4.06445  5.52684  3.98654  5.01220  3.55412  4.98719  4.81567  4.86008  5.23829  5.04202  3.32888  3.82149  3.67547  6.13685  4.69105     96 C x - -
          2.68618  4.42225  2.77519  2.73123  3.46354  2.40513  3.72494  3.29354  2.67741  2.69355  4.24690  2.90347  2.73739  3.18146  2.89801  2.37887  2.77519  2.98518  4.58477  3.61503
          0.00767  5.26968  5.99203  0.61958  0.77255  0.54925  0.86129
     48   2.30471  5.49116  2.36461  2.18100  4.82952  3.51971  2.72769  3.67602  2.31616  3.14210  4.27329  2.95928  4.16611  2.56575  3.05651  2.87902  2.32595  3.36865  5.44621  3.85411     97 e x - -
          2.68618  4.42225  2.77519  2.73123  3.46354  2.40513  3.72494  3.29354  2.67741  2.69355  4.24690  2.90347  2.73739  3.18146  2.89801  2.37887  2.77519  2.98518  4.58477  3.61503
          0.00767  5.26968  5.99203  0.61958  0.77255  0.51441  0.91093
     49   2.42902  5.45772  2.51960  2.13434  4.38950  3.72610  2.61976  3.80989  2.56886  2.38001  3.82649  2.78765  4.17562  2.86056  3.01882  2.47704  2.78277  3.22886  5.90367  4.18917     98 e x - -
          2.68618  4.42225  2.77519  2.73123  3.46354  2.40513  3.72494  3.29354  2.67741  2.69355  4.24690  2.90347  2.73739  3.18146  2.89801  2.37887  2.77519  2.98518  4.58477  3.61503
          0.00763  5.27557  5.99792  0.61958  0.77255  0.52857  0.89025
     50   3.00810  5.22460  3.07444  2.47481  3.23285  3.74308  3.79526  3.62237  2.67762  3.25633  4.10971  2.25146  4.22617  3.08456  2.86577  2.72116  3.23941  3.37617  2.71187  1.89228     99 y x - -
          2.68618  4.42225  2.77519  2.73123  3.46354  2.40513  3.72494  3.29354  2.67741  2.69355  4.24690  2.90347  2.73739  3.18146  2.89801  2.37887  2.77519  2.98518  4.58477  3.61503
          0.34201  5.27557  1.25688  0.61958  0.77255  0.52857  0.89025
     51   2.19896  4.87788  3.08598  2.83405  3.02909  2.70477  3.69697  3.39247  2.74851  3.07103  3.60529  2.35289  3.97550  3.15594  3.06535  2.74230  2.97556  3.12849  3.85551  2.49768    100 a x - -
          2.68618  4.42225  2.77519  2.73123  3.46354  2.40513  3.72494  3.29354  2.67741  2.69355  4.24690  2.90347  2.73739  3.18146  2.89801  2.37887  2.77519  2.98518  4.58477  3.61503
          0.27952  4.94421  1.44085  0.61958  0.77255  0.25187  1.50214
     52   2.39267  4.54604  3.10938  2.65526  3.26070  2.86524  3.84909  3.74861  2.61303  3.11709  4.17302  3.22352  2.47675  2.87741  3.13551  2.48241  2.55541  3.36269  5.02726  2.47786    101 a x - -
          2.68618  4.42225  2.77519  2.73123  3.46354  2.40513  3.72494  3.29354  2.67741  2.69355  4.24690  2.90347  2.73739  3.18146  2.89801  2.37887  2.77519  2.98518  4.58477  3.61503
          0.01545  5.08020  4.69763  0.61958  0.77255  0.30228  1.34375
     53   2.78220  4.01742  2.39213  2.21551  4.83906  3.27251  3.67950  4.13048  2.53702  2.87517  4.35580  2.70855  3.67971  2.63899  2.81764  2.29852  2.10691  3.75437  5.93205  4.34603    102 t x - -
          2.68603  4.42302  2.77576  2.73063  3.46408  2.40522  3.72534  3.29426  2.67722  2.69378  4.24766  2.90368  2.73800  3.18017  2.89783  2.37948  2.77554  2.98576  4.57483  3.61267
          0.93610  1.00665  1.41716  1.33418  0.30568  0.56096  0.84551
     54   2.79688  5.07639  3.01044  2.72545  4.31554  1.70865  3.77943  2.72346  2.72100  3.25852  4.15015  2.33514  3.07777  3.06992  3.07631  2.84627  3.06277  2.86969  5.58245  4.24828    112 g x - -
          2.68618  4.42225  2.77519  2.73123  3.46354  2.40513  3.72494  3.29354  2.67741  2.69355  4.24690  2.90347  2.73739  3.18146  2.89801  2.37887  2.77519  2.98518  4.58477  3.61503
          0.06617  4.99198  2.86052  0.61958  0.77255  0.30540  1.33494
     55   2.74776  5.46700  2.35456  2.48615  4.80729  2.59033  2.71831  3.97559  2.32057  3.70774  4.05915  2.75597  4.13665  2.93509  2.77692  2.51347  2.19233  3.28883  5.31063  4.14466    113 t x - -
          2.68618  4.42225  2.77519  2.73123  3.46354  2.40513  3.72494  3.29354  2.67741  2.69355  4.24690  2.90347  2.73739  3.18146  2.89801  2.37887  2.77519  2.98518  4.58477  3.61503
          0.00815  5.20923  5.93157  0.61958  0.77255  0.41630  1.07728
     56   1.20678  4.62529  3.97869  3.42842  4.14207  2.27195  4.39600  3.51098  3.38770  3.21455  3.91793  3.80550  4.41255  3.69473  3.29539  2.76537  2.23714  2.28484  5.56380  4.32489    114 a x - -
          2.68618  4.42225  2.77519  2.73123  3.46354  2.40513  3.72494  3.29354  2.67741  2.69355  4.24690  2.90347  2.73739  3.18146  2.89801  2.37887  2.77519  2.98518  4.58477  3.61503
          0.00764  5.27339  5.99574  0.61958  0.77255  0.53630  0.87926
     57   2.82543  5.47036  3.02589  2.25628  4.24697  3.77893  2.71582  3.92481  2.17690  3.45888  4.51529  2.76314  3.72415  2.68526  3.02107  2.65251  2.08864  2.71247  5.03197  3.41133    115 t x - -
          2.68618  4.42225  2.77519  2.73123  3.46354  2.40513  3.72494  3.29354  2.67741  2.69355  4.24690  2.90347  2.73739  3.18146  2.89801  2.37887  2.77519  2.98518  4.58477  3.61503
          0.00764  5.27339  5.99574  0.61958  0.77255  0.53630  0.87926
     58   5.20299  6.13538  6.12003  6.06097  1.49598  5.72378  4.37147  4.34530  5.82640  3.95411  4.58008  5.27185  5.97300  5.44814  5.59703  5.12564  5.39382  4.21687  1.74071  0.72112    116 y x - -
          2.68618  4.42225  2.77519  2.73123  3.46354  2.40513  3.72494  3.29354  2.67741  2.69355  4.24690  2.90347  2.73739  3.18146  2.89801  2.37887  2.77519  2.98518  4.58477  3.61503
          0.00764  5.27339  5.99574  0.61958  0.77255  0.50219  0.92938
     59   3.01214  5.47457  1.25663  2.69711  4.79946  3.70579  3.71276  3.61903  2.65847  3.77094  4.52100  1.88518  4.18383  2.97816  3.02425  2.87406  3.17259  3.78783  5.22499  4.29038    117 d x - -
          2.68618  4.42225  2.77519  2.73123  3.46354  2.40513  3.72494  3.29354  2.67741  2.69355  4.24690  2.90347  2.73739  3.18146  2.89801  2.37887  2.77519  2.98518  4.58477  3.61503
          0.00760  5.27913  6.00148  0.61958  0.77255  0.51580  0.90888
     60   2.35050  5.51028  2.60108  2.16274  4.68822  2.23563  2.74806  4.33964  2.56618  3.81512  4.55126  2.95670  3.82752  2.98513  3.10446  2.43101  2.14912  3.82801  5.94355  4.53307    118 t x - -
          2.68618  4.42225  2.77519  2.73123  3.46354  2.40513  3.72494  3.29354  2.67741  2.69355  4.24690  2.90347  2.73739  3.18146  2.89801  2.37887  2.77519  2.98518  4.58477  3.61503
          0.04789  5.27913  3.17810  0.61958  0.77255  0.51580  0.90888
     61   2.76185  5.45195  3.15219  2.49569  4.78000  2.18905  3.10635  3.86224  2.34379  3.74995  4.49711  2.39928  2.49358  2.93683  3.18325  2.68145  2.55194  3.54949  4.60670  3.28306    119 g x - -
          2.68618  4.42225  2.77519  2.73123  3.46354  2.40513  3.72494  3.29354  2.67741  2.69355  4.24690  2.90347  2.73739  3.18146  2.89801  2.37887  2.77519  2.98518  4.58477  3.61503
          0.17908  5.23915  1.84099  0.61958  0.77255  0.64837  0.74002
     62   2.55380  5.02735  3.22912  2.66699  3.89309  3.76563  3.97580  3.11999  2.75523  2.86434  4.10504  3.06688  4.15404  2.94532  2.92749  1.41947  2.52574  3.11902  4.99955  3.82237    120 s x - -
          2.68618  4.42225  2.77520  2.73123  3.46354  2.40511  3.72494  3.29354  2.67741  2.69355  4.24690  2.90347  2.73740  3.18146  2.89801  2.37887  2.77520  2.98518  4.58477  3.61503
          0.01261  4.65853  5.79180  0.58027  0.82041  0.82407  0.57740
     63   2.93217  5.26835  3.11436  2.70085  4.53892  1.08843  3.77156  3.84848  2.49716  3.43388  4.33461  3.09824  4.16153  2.96087  3.17080  2.94425  3.12468  3.12439  5.74951  4.39246    122 g x - -
          2.68626  4.42233  2.77528  2.73098  3.46345  2.40521  3.72491  3.29348  2.67749  2.69359  4.24698  2.90350  2.73727  3.18155  2.89799  2.37880  2.77519  2.98516  4.58485  3.61511
          0.01494  4.42952  5.83900  1.83137  0.17458  0.27716  1.41853
     64   2.84181  5.47747  3.23316  2.47613  4.80644  3.72510  3.83211  4.13870  2.39396  2.75307  4.38811  2.80904  4.17917  2.59451  1.48579  2.40572  2.75793  3.67223  5.36539  4.11162    154 r x - -
          2.68618  4.42225  2.77519  2.73123  3.46354  2.40513  3.72494  3.29354  2.67741  2.69355  4.24690  2.90347  2.73739  3.18146  2.89801  2.37887  2.77519  2.98518  4.58477  3.61503
          0.00754  5.28728  6.00962  0.61958  0.77255  0.48576  0.95510
     65   4.97530  0.05057  6.30799  6.35524  6.44895  5.12996  6.81736  6.19162  6.35428  5.81029  7.00244  6.23152  5.86302  6.63303  6.20486  5.24154  5.51990  5.75178  7.28100  6.68039    155 C x - -
          2.68618  4.42225  2.77519  2.73123  3.46354  2.40513  3.72494  3.29354  2.67741  2.69355  4.24690  2.90347  2.73739  3.18146  2.89801  2.37887  2.77519  2.98518  4.58477  3.61503
          0.00754  5.28728  6.00962  0.61958  0.77255  0.48576  0.95510
     66   3.00965  4.15692  4.22698  3.15500  3.49291  4.12991  4.19881  2.12555  2.83682  2.18690  3.11732  3.32669  4.50132  3.42702  3.41762  3.34375  2.62008  1.50098  4.72941  3.51844    156 v x - -
          2.68618  4.42225  2.77519  2.73123  3.46354  2.40513  3.72494  3.29354  2.67741  2.69355  4.24690  2.90347  2.73739  3.18146  2.89801  2.37887  2.77519  2.98518  4.58477  3.61503
          0.01243  5.28728  4.92021  0.61958  0.77255  0.48576  0.95510
     67   1.86294  5.50034  2.30797  2.52839  4.83998  3.00295  3.96605  4.32213  2.53671  3.80331  3.85882  3.20551  3.27837  2.10270  3.07167  2.36077  2.76787  3.59144  4.96629  4.52864    157 a x - -
          2.68618  4.42225  2.77519  2.73123  3.46354  2.40513  3.72494  3.29354  2.67741  2.69355  4.24690  2.90347  2.73739  3.18146  2.89801  2.37887  2.77519  2.98518  4.58477  3.61503
          0.00758  5.28242  6.00477  0.61958  0.77255  0.50380  0.92692
     68   2.40170  5.39373  2.72720  2.64246  3.80108  3.71181  3.66463  3.41213  1.72700  3.07679  4.04627  2.51689  3.97758  3.02763  2.99349  2.76313  2.78191  2.71090  5.85615  3.53394    158 k x - -
          2.68618  4.42225  2.77519  2.73123  3.46354  2.40513  3.72494  3.29354  2.67741  2.69355  4.24690  2.90347  2.73739  3.18146  2.89801  2.37887  2.77519  2.98518  4.58477  3.61503
          0.25483  5.28242  1.51472  0.61958  0.77255  0.50380  0.92692
     69   2.89449  5.37961  2.51891  2.59527  4.71386  2.02690  3.39456  3.99556  2.42083  3.68029  4.42337  2.78783  2.46397  2.90842  3.04154  2.56327  2.33044  3.76447  5.81880  4.09017    159 g x - -
          2.68618  4.42225  2.77519  2.73123  3.46354  2.40513  3.72494  3.29354  2.67741  2.69355  4.24690  2.90347  2.73739  3.18146  2.89801  2.37887  2.77519  2.98518  4.58477  3.61503
          0.34723  5.03729  1.24874  0.61958  0.77255  0.93426  0.49902
     70   2.71528  5.06548  2.66487  2.50866  4.13805  2.86219  3.03505  3.42799  2.45341  2.95199  3.90901  2.64939  3.49201  2.92655  2.89061  2.68531  2.51853  2.72127  4.99766  3.41071    160 k x - -
          2.68637  4.42268  2.77547  2.73097  3.46362  2.40489  3.72313  3.29390  2.67760  2.69359  4.24616  2.90390  2.73751  3.18172  2.89829  2.37881  2.77505  2.98556  4.58378  3.61403
          1.33029  1.91792  0.52986  2.04400  0.13870  0.24037  1.54334
     71   2.49274  5.25243  2.63932  2.44342  4.57428  2.95532  3.06177  4.04405  2.51727  3.54803  4.29992  2.73664  2.45167  2.87676  2.84898  2.54945  2.39376  2.94437  5.69991  4.30345    172 t x - -
          2.68618  4.42225  2.77519  2.73123  3.46354  2.40513  3.72494  3.29354  2.67741  2.69355  4.24690  2.90347  2.73739  3.18146  2.89801  2.37887  2.77519  2.98518  4.58477  3.61503
          0.02715  4.80067  3.98686  0.61958  0.77255  0.41145  1.08675
     72   2.79149  5.37933  2.91937  2.16428  4.14594  1.62384  3.29815  3.77125  2.66675  3.67177  4.42797  2.90137  4.12150  2.91021  2.89203  2.44452  2.91746  3.42636  4.48375  3.92521    173 g x - -
          2.68618  4.42225  2.77519  2.73123  3.46354  2.40513  3.72494  3.29354  2.67741  2.69355  4.24690  2.90347  2.73739  3.18146  2.89801  2.37887  2.77519  2.98518  4.58477  3.61503
          0.05765  5.15227  2.99107  0.61958  0.77255  0.30237  1.34349
     73   2.78883  5.47347  2.09512  2.62276  4.34354  2.81928  3.63905  3.96588  2.65286  3.77483  4.21930  2.49880  4.15533  2.35470  2.19914  2.74461  2.87582  3.58688  5.12577  2.90533    174 d x - -
          2.68618  4.42225  2.77519  2.73123  3.46354  2.40513  3.72494  3.29354  2.67741  2.69355  4.24690  2.90347  2.73739  3.18146  2.89801  2.37887  2.77519  2.98518  4.58477  3.61503
          0.00787  5.24496  5.96731  0.61958  0.77255  0.40486  1.09982
     74   2.88287  5.40561  3.30424  2.56013  4.17850  2.06874  3.99269  4.05510  1.81749  2.83488  4.45819  3.17789  3.93529  2.45918  2.61415  2.84191  2.76634  3.12036  4.89460  3.79258    175 k x - -
          2.68618  4.42225  2.77519  2.73123  3.46354  2.40513  3.72494  3.29354  2.67741  2.69355  4.24690  2.90347  2.73739  3.18146  2.89801  2.37887  2.77519  2.98518  4.58477  3.61503
          0.00754  5.28728  6.00962  0.61958  0.77255  0.48576  0.95510
     75   4.19178  5.41090  6.21150  5.64228  2.23587  5.60344  5.95960  0.74429  5.50622  1.50822  3.25154  5.77767  5.70125  5.43125  5.46577  4.98861  4.40844  2.53063  6.04132  5.03218    176 i x - -
          2.68618  4.42225  2.77519  2.73123  3.46354  2.40513  3.72494  3.29354  2.67741  2.69355  4.24690  2.90347  2.73739  3.18146  2.89801  2.37887  2.77519  2.98518  4.58477  3.61503
          0.00754  5.28728  6.00962  0.61958  0.77255  0.48576  0.95510
     76   1.98765  5.49467  1.29131  2.50427  4.82555  3.39575  3.78257  4.30239  2.62131  3.79393  3.83314  3.18298  3.86145  3.02877  3.21601  2.58583  3.17028  3.87776  5.93564  4.14278    177 d x - -
          2.68618  4.42225  2.77519  2.73123  3.46354  2.40513  3.72494  3.29354  2.67741  2.69355  4.24690  2.90347  2.73739  3.18146  2.89801  2.37887  2.77519  2.98518  4.58477  3.61503
          0.00754  5.28728  6.00962  0.61958  0.77255  0.48576  0.95510
     77   3.20394  5.54271  3.00599  2.52216  4.30031  0.78591  4.17249  4.26409  2.86002  3.82202  4.62188  3.38795  4.00990  3.31061  3.32234  3.12777  3.44576  3.90021  6.02405  4.19016    178 g x - -
          2.68618  4.42225  2.77519  2.73123  3.46354  2.40513  3.72494  3.29354  2.67741  2.69355  4.24690  2.90347  2.73739  3.18146  2.89801  2.37887  2.77519  2.98518  4.58477  3.61503
          0.00754  5.28728  6.00962  0.61958  0.77255  0.48576  0.95510
     78   2.72808  5.51901  1.44438  2.23216  4.86368  3.37284  3.96875  4.34963  2.42465  3.82409  4.13844  2.94981  4.17469  2.07828  3.04981  2.77602  3.08587  3.65544  5.95176  4.54061    179 d x - -
          2.68618  4.42225  2.77519  2.73123  3.46354  2.40513  3.72494  3.29354  2.67741  2.69355  4.24690  2.90347  2.73739  3.18146  2.89801  2.37887  2.77519  2.98518  4.58477  3.61503
          0.00754  5.28728  6.00962  0.61958  0.77255  0.48576  0.95510
     79   2.78170  5.50303  2.23276  2.12951  4.84276  3.70969  3.96846  4.11985  2.70518  3.33312  4.54511  3.20226  2.23704  2.16486  2.35201  2.94233  2.64309  3.71104  4.53805  4.53122    180 e x - -
          2.68618  4.42225  2.77519  2.73123  3.46354  2.40513  3.72494  3.29354  2.67741  2.69355  4.24690  2.90347  2.73739  3.18146  2.89801  2.37887  2.77519  2.98518  4.58477  3.61503
          0.00754  5.28728  6.00962  0.61958  0.77255  0.48576  0.95510
     80   4.96011  6.00365  6.02169  5.86732  1.22333  4.71941  4.40023  4.56098  5.62160  3.65212  4.61687  5.22489  5.87283  5.36295  5.46253  4.99386  5.16569  4.50107  0.66982  2.69689    181 W x - -
          2.68618  4.42225  2.77519  2.73123  3.46354  2.40513  3.72494  3.29354  2.67741  2.69355  4.24690  2.90347  2.73739  3.18146  2.89801  2.37887  2.77519  2.98518  4.58477  3.61503
          0.00757  5.28308  6.00543  0.61958  0.77255  0.48576  0.95510
     81   2.93274  5.47173  3.03159  1.12424  3.71855  3.62346  3.71770  4.13828  2.54809  3.65248  4.33964  3.03992  4.17737  2.75509  3.04419  2.79482  2.76357  3.75697  5.06256  3.41987    182 e x - -
          2.68618  4.42225  2.77519  2.73123  3.46354  2.40513  3.72494  3.29354  2.67741  2.69355  4.24690  2.90347  2.73739  3.18146  2.89801  2.37887  2.77519  2.98518  4.58477  3.61503
          0.00757  5.28308  6.00543  0.61958  0.77255  0.48576  0.95510
     82   2.13707  5.50626  2.32158  2.38010  4.67596  2.67593  3.75969  3.84623  2.45291  3.44254  4.54771  2.12949  4.17106  2.99129  2.80839  2.61750  2.55677  3.89527  5.35150  4.17501    183 n x - -
          2.68618  4.42225  2.77519  2.73123  3.46354  2.40513  3.72494  3.29354  2.67741  2.69355  4.24690  2.90347  2.73739  3.18146  2.89801  2.37887  2.77519  2.98518  4.58477  3.61503
          0.00757  5.28308  6.00543  0.61958  0.77255  0.48576  0.95510
     83   1.85453  5.07304  2.35853  2.72756  4.25199  3.60119  3.20470  4.22185  2.53914  2.98285  4.48981  2.16911  3.95597  2.90561  3.21560  2.78606  2.36393  3.52414  5.89217  3.75162    184 a x - -
          2.68618  4.42225  2.77519  2.73123  3.46354  2.40513  3.72494  3.29354  2.67741  2.69355  4.24690  2.90347  2.73739  3.18146  2.89801  2.37887  2.77519  2.98518  4.58477  3.61503
          0.00757  5.28308  6.00543  0.61958  0.77255  0.48576  0.95510
     84   3.75664  0.20167  5.33185  5.10914  5.01342  4.37880  4.48986  5.03186  4.51638  4.65291  5.63579  4.97831  5.13507  5.12704  4.03645  3.97518  4.26341  4.57103  6.42290  5.07594    185 C x - -
          2.68618  4.42225  2.77519  2.73123  3.46354  2.40513  3.72494  3.29354  2.67741  2.69355  4.24690  2.90347  2.73739  3.18146  2.89801  2.37887  2.77519  2.98518  4.58477  3.61503
          0.00757  5.28308  6.00543  0.61958  0.77255  0.48576  0.95510
     85   3.01210  5.19855  3.31650  2.60549  4.44851  3.80649  3.78581  3.06460  1.31517  3.51520  4.32290  3.19222  4.19823  2.61726  1.99530  3.00092  3.09714  3.56579  5.29263  3.60738    186 k x - -
          2.68618  4.42225  2.77519  2.73123  3.46354  2.40513  3.72494  3.29354  2.67741  2.69355  4.24690  2.90347  2.73739  3.18146  2.89801  2.37887  2.77519  2.98518  4.58477  3.61503
          0.00757  5.28308  6.00543  0.61958  0.77255  0.48576  0.95510
     86   2.34452  5.49408  2.57062  1.88826  4.15440  3.77996  3.83655  3.59349  2.16613  3.21296  4.24042  3.10537  4.17323  1.96272  2.96605  2.77937  2.97082  3.54505  5.12963  4.19926    187 e x - -
          2.68618  4.42225  2.77519  2.73123  3.46354  2.40513  3.72494  3.29354  2.67741  2.69355  4.24690  2.90347  2.73739  3.18146  2.89801  2.37887  2.77519  2.98518  4.58477  3.61503
          0.07605  5.28308  2.68602  0.61958  0.77255  0.48576  0.95510
     87   1.55724  4.55438  4.25317  3.23381  3.66624  4.07186  3.75787  2.13997  3.46442  2.21503  3.26785  3.61749  4.44466  3.23956  3.56972  3.10963  2.96132  2.29115  4.70679  2.98559    188 a x - -
          2.68618  4.42225  2.77519  2.73123  3.46354  2.40513  3.72494  3.29354  2.67741  2.69355  4.24690  2.90347  2.73739  3.18146  2.89801  2.37887  2.77519  2.98518  4.58477  3.61503
          0.00811  5.21514  5.93749  0.61958  0.77255  0.36940  1.17490
     88   1.59558  4.53156  4.50706  3.92096  3.37890  1.62095  4.45649  2.37229  3.80247  2.72883  3.64827  4.13087  4.17857  4.02379  3.98563  3.16215  3.20596  2.71553  2.84705  3.49381    189 a x - -
          2.68618  4.42225  2.77519  2.73123  3.46354  2.40513  3.72494  3.29354  2.67741  2.69355  4.24690  2.90347  2.73739  3.18146  2.89801  2.37887  2.77519  2.98518  4.58477  3.61503
          0.00757  5.28308  6.00543  0.61958  0.77255  0.48576  0.95510
     89   2.38084  5.48806  2.89993  2.16950  4.62078  3.59829  3.78974  3.74410  2.29172  3.64902  4.39307  3.06704  4.17433  2.48855  3.03564  2.07152  2.37976  2.55275  5.92724  3.95987    190 s x - -
          2.68618  4.42225  2.77519  2.73123  3.46354  2.40513  3.72494  3.29354  2.67741  2.69355  4.24690  2.90347  2.73739  3.18146  2.89801  2.37887  2.77519  2.98518  4.58477  3.61503
          0.32571  5.28308  1.29862  0.61958  0.77255  0.48576  0.95510
     90   2.60626  5.27802  2.63662  2.50785  4.34719  3.39716  3.32949  2.81021  2.14783  3.19015  4.19705  2.78762  4.04552  2.34341  2.93521  2.67536  2.80308  2.58081  5.73424  4.13236    191 k x - -
          2.68618  4.42225  2.77519  2.73123  3.46354  2.40513  3.72494  3.29354  2.67741  2.69355  4.24690  2.90347  2.73739  3.18146  2.89801  2.37887  2.77519  2.98518  4.58477  3.61503
          0.14557  4.96776  2.05170  0.61958  0.77255  0.49057  0.94747
     91   2.54701  5.40797  2.10903  2.19340  4.75069  3.33048  3.57457  4.23503  2.26079  3.40535  4.27875  2.21376  4.07072  2.71051  3.09279  2.56857  2.70411  3.00652  5.84205  4.43246    192 d x - -
          2.68618  4.42225  2.77519  2.73123  3.46354  2.40513  3.72494  3.29354  2.67741  2.69355  4.24690  2.90347  2.73739  3.18146  2.89801  2.37887  2.77519  2.98518  4.58477  3.61503
          0.03053  5.06376  3.74013  0.61958  0.77255  0.25040  1.50728
     92   2.94188  4.68480  4.09475  3.44016  2.64754  0.94988  3.85794  3.10820  3.46260  2.88806  3.79553  3.70279  4.19665  3.74481  3.76702  3.33355  3.29112  2.92062  4.78496  3.35887    193 g x - -
          2.68629  4.42241  2.77535  2.73131  3.46370  2.40385  3.72502  3.29370  2.67746  2.69369  4.24705  2.90362  2.73755  3.18162  2.89816  2.37897  2.77527  2.98534  4.58493  3.61519
          0.14766  2.03931  4.93963  0.82974  0.57299  0.54606  0.86566
     93   3.05485  4.58301  4.13034  3.58514  1.70183  3.60426  4.24595  2.90106  3.66368  2.71048  3.69618  2.74288  4.49338  3.82258  3.69375  3.39757  3.28661  2.80307  3.92230  1.47203    201 y x - -
          2.68618  4.42225  2.77519  2.73123  3.46354  2.40513  3.72494  3.29354  2.67741  2.69355  4.24690  2.90347  2.73739  3.18146  2.89801  2.37887  2.77519  2.98518  4.58477  3.61503
          0.13208  5.23963  2.13345  0.61958  0.77255  0.44111  1.03092
     94   2.66563  5.27666  2.56681  2.59586  3.39270  3.17792  2.90632  3.99824  2.68847  2.97195  3.81298  3.11241  2.90278  2.72949  2.62989  2.93969  2.97909  3.55963  4.90883  2.22438    202 y x - -
          2.68618  4.42225  2.77519  2.73123  3.46354  2.40513  3.72494  3.29354  2.67741  2.69355  4.24690  2.90347  2.73739  3.18146  2.89801  2.37887  2.77519  2.98518  4.58477  3.61503
          0.04870  5.14106  3.17773  0.61958  0.77255  0.83299  0.57048
     95   2.75137  2.09990  3.06660  2.50494  4.12250  3.52076  3.53921  3.56544  2.65161  3.18858  4.25119  3.18085  1.91031  2.86722  2.89489  2.78677  3.15564  3.39035  5.67601  4.32661    203 p x - -
          2.68618  4.42225  2.77519  2.73123  3.46354  2.40513  3.72494  3.29354  2.67741  2.69355  4.24690  2.90347  2.73739  3.18146  2.89801  2.37887  2.77519  2.98518  4.58477  3.61503
          0.01447  5.10144  4.79400  0.61958  0.77255  0.73189  0.65585
     96   1.73801  4.33831  3.42115  3.46680  3.16317  3.49739  4.33305  2.39045  3.34201  2.53805  3.60676  3.83929  4.33491  3.52642  3.54148  3.23990  3.13931  1.77560  3.27913  3.08226    204 a x - -
          2.68618  4.42225  2.77519  2.73123  3.46354  2.40513  3.72494  3.29354  2.67741  2.69355  4.24690  2.90347  2.73739  3.18146  2.89801  2.37887  2.77519  2.98518  4.58477  3.61503
          0.00878  5.13593  5.85827  0.61958  0.77255  0.81802  0.58215
     97   2.77585  5.18578  1.76731  2.72057  3.27017  3.61661  3.16967  3.54670  2.49127  2.94583  4.25283  2.62446  3.87558  3.10723  3.05616  2.85988  2.86889  2.54710  3.92629  4.33482    205 d x - -
          2.68618  4.42225  2.77519  2.73123  3.46354  2.40513  3.72494  3.29354  2.67741  2.69355  4.24690  2.90347  2.73739  3.18146  2.89801  2.37887  2.77519  2.98518  4.58477  3.61503
          0.02531  5.14106  3.95616  0.61958  0.77255  0.83299  0.57048
     98   2.78536  5.43045  2.14729  2.44417  4.45254  2.07127  3.81505  4.25474  2.30962  3.57949  3.97272  2.68739  3.38729  2.88619  2.81656  2.86198  2.37368  3.67630  5.86550  4.23412    206 g x - -
          2.68618  4.42225  2.77519  2.73123  3.46354  2.40513  3.72494  3.29354  2.67741  2.69355  4.24690  2.90347  2.73739  3.18146  2.89801  2.37887  2.77519  2.98518  4.58477  3.61503
          0.02699  5.12463  3.87849  0.61958  0.77255  0.78720  0.60719
     99   2.69325  5.43991  1.97570  2.17904  4.78519  3.03903  3.88939  4.01955  1.99678  3.68666  4.48054  2.49967  3.57984  2.77677  2.71254  2.69683  3.00522  3.23225  5.87245  4.46135    207 d x - -
          2.68608  4.42363  2.77468  2.73110  3.46461  2.40472  3.72612  3.29350  2.67817  2.69356  4.24720  2.90297  2.73803  3.18221  2.89859  2.37926  2.77297  2.98558  4.58507  3.61322
          0.87306  0.71629  2.36693  1.91482  0.15943  0.87237  0.54122
    100   2.69385  5.31160  3.10366  2.57700  4.22285  2.08883  3.86823  4.08386  1.81076  3.22617  4.16406  2.94035  2.65202  2.97718  3.06082  2.41017  2.89736  3.51497  5.76609  4.37740    220 k x - -
          2.68618  4.42225  2.77519  2.73123  3.46354  2.40513  3.72494  3.29354  2.67741  2.69355  4.24690  2.90347  2.73739  3.18146  2.89801  2.37887  2.77519  2.98518  4.58477  3.61503
          0.21058  5.02812  1.69644  0.61958  0.77255  1.05214  0.42954
    101   2.43332  4.29127  4.32068  3.58162  3.22170  3.93154  4.02540  1.84618  3.24140  1.77603  2.93344  3.65839  3.93346  3.69064  3.03214  3.21929  2.74056  2.37593  4.15607  3.54097    221 l x - -
          2.68618  4.42225  2.77519  2.73123  3.46354  2.40513  3.72494  3.29354  2.67741  2.69355  4.24690  2.90347  2.73739  3.18146  2.89801  2.37887  2.77519  2.98518  4.58477  3.61503
          0.06286  4.82949  2.93878  0.61958  0.77255  0.77010  0.62169
    102   2.87584  3.64076  3.82362  3.25423  3.31171  3.71827  3.82392  2.56716  2.07237  2.48430  3.66054  3.42365  4.25109  3.49466  3.03302  3.12319  1.75933  2.55432  5.14245  3.28370    222 t x - -
          2.68630  4.41377  2.77524  2.73135  3.46351  2.40525  3.72506  3.29366  2.67753  2.69367  4.24702  2.90358  2.73751  3.18158  2.89813  2.37899  2.77531  2.98530  4.58489  3.61487
          0.82421  1.16960  1.38259  0.09367  2.41449  0.98538  0.46728
    103   2.78540  4.96681  3.19549  2.50980  2.70698  3.61772  3.81816  3.61491  1.99722  3.22214  4.03912  3.04514  3.66151  2.65129  2.89177  2.82432  2.77109  3.29716  5.46882  2.19852    224 k x - -
          2.68466  4.42241  2.77535  2.73129  3.46369  2.40514  3.72492  3.29369  2.67756  2.69364  4.24705  2.90362  2.73746  3.18162  2.89816  2.37896  2.77530  2.98534  4.58492  3.61519
          0.51053  0.92752  5.45126  0.30135  1.34637  0.67511  0.71152
    104   2.11800  5.19297  2.28433  2.65734  4.24531  3.40343  3.58709  3.42827  2.55324  3.46679  4.05615  2.24779  3.71337  3.00978  3.13152  2.59128  3.10944  2.21904  5.67197  4.30971    234 a x - -
          2.68618  4.42225  2.77519  2.73123  3.46354  2.40513  3.72494  3.29354  2.67741  2.69355  4.24690  2.90347  2.73739  3.18146  2.89801  2.37887  2.77519  2.98518  4.58477  3.61503
          0.01008  4.99787  5.72022  0.61958  0.77255  0.28636  1.39028
    105   2.62149  5.47556  2.73358  2.53819  4.36127  2.10813  3.50175  4.29395  2.59874  3.77767  4.51818  2.98692  2.00627  2.82857  2.84394  2.53044  2.77865  3.65775  5.47610  3.96331    235 p x - -
          2.68618  4.42225  2.77519  2.73123  3.46354  2.40513  3.72494  3.29354  2.67741  2.69355  4.24690  2.90347  2.73739  3.18146  2.89801  2.37887  2.77519  2.98518  4.58477  3.61503
          0.38884  5.24055  1.14930  0.61958  0.77255  0.55851  0.84877
    106   2.29147  5.32808  2.00418  2.45227  4.42114  3.20125  3.79026  4.15037  1.79055  3.63101  4.37068  2.62490  3.99488  2.83705  2.96377  2.50454  2.98968  3.71588  5.76376  4.16625    236 k x - -
          2.68618  4.42225  2.77519  2.73123  3.46354  2.40513  3.72494  3.29354  2.67741  2.69355  4.24690  2.90347  2.73739  3.18146  2.89801  2.37887  2.77519  2.98518  4.58477  3.61503
          0.01154  4.86326  5.58561  0.61958  0.77255  0.19199  1.74478
    107   1.85030  5.49925  2.04268  2.40636  4.43701  2.81739  3.31647  4.22071  2.07149  3.69885  4.54031  3.00323  3.93236  2.81305  3.12397  2.67843  2.93040  3.88906  5.04745  4.36220    237 a x - -
          2.68618  4.42225  2.77519  2.73123  3.46354  2.40513  3.72494  3.29354  2.67741  2.69355  4.24690  2.90347  2.73739  3.18146  2.89801  2.37887  2.77519  2.98518  4.58477  3.61503
          0.00774  5.26137  5.98372  0.61958  0.77255  0.48576  0.95510
    108   1.60913  4.79401  2.90567  3.25291  3.81010  3.32401  3.85190  2.98871  3.15021  2.87330  3.89434  3.68048  4.02428  3.52590  3.58952  2.62504  3.10009  1.73167  5.36871  3.00430    238 a x - -
          2.68618  4.42225  2.77519  2.73123  3.46354  2.40513  3.72494  3.29354  2.67741  2.69355  4.24690  2.90347  2.73739  3.18146  2.89801  2.37887  2.77519  2.98518  4.58477  3.61503
          0.04492  5.26137  3.25081  0.61958  0.77255  0.48576  0.95510
    109   2.79541  5.42729  3.11059  2.28233  4.42441  2.74480  3.63478  4.21742  2.31500  3.34910  4.47438  3.10159  4.15229  2.94534  2.06760  2.44747  2.38340  3.09955  3.43672  3.52415    239 r x - -
          2.68618  4.42225  2.77519  2.73123  3.46354  2.40513  3.72494  3.29354  2.67741  2.69355  4.24690  2.90347  2.73739  3.18146  2.89801  2.37887  2.77519  2.98518  4.58477  3.61503
          0.00803  5.22448  5.94683  0.61958  0.77255  0.41508  1.07966
    110   2.24852  5.09645  3.87705  3.40356  4.76194  0.80604  4.53108  4.00697  3.38021  3.51043  4.63835  3.78952  4.43201  3.48299  3.50674  2.15651  3.43818  3.77385  6.06753  4.79223    240 g x - -
          2.68618  4.42225  2.77519  2.73123  3.46354  2.40513  3.72494  3.29354  2.67741  2.69355  4.24690  2.90347  2.73739  3.18146  2.89801  2.37887  2.77519  2.98518  4.58477  3.61503
          0.00774  5.26137  5.98372  0.61958  0.77255  0.48576  0.95510
    111   2.89643  4.89408  3.05702  2.79359  4.19539  3.57430  2.20539  3.35115  2.42196  3.44091  4.23318  3.14691  4.20332  2.90652  2.63437  2.38904  2.45687  3.17532  2.46570  4.07988    241 h x - -
          2.68618  4.42225  2.77519  2.73123  3.46354  2.40513  3.72494  3.29354  2.67741  2.69355  4.24690  2.90347  2.73739  3.18146  2.89801  2.37887  2.77519  2.98518  4.58477  3.61503
          0.00774  5.26137  5.98372  0.61958  0.77255  0.48576  0.95510
    112   2.69787  0.69336  4.38372  3.57929  4.30721  3.77232  4.76541  3.65751  3.89014  3.40267  4.29183  4.08709  4.42815  4.17301  4.12918  2.34207  3.16385  3.33397  5.76036  4.08804    242 c x - -
          2.68618  4.42225  2.77519  2.73123  3.46354  2.40513  3.72494  3.29354  2.67741  2.69355  4.24690  2.90347  2.73739  3.18146  2.89801  2.37887  2.77519  2.98518  4.58477  3.61503
          0.00943  5.06448  5.78683  0.61958  0.77255  0.48576  0.95510
    113   2.84393  4.95965  3.10495  2.71010  3.48504  3.51951  3.64482  2.60088  2.24680  3.20770  4.03719  3.15130  2.49042  2.87636  2.91158  2.59983  2.89270  3.27860  2.83383  3.31276    243 k x - -
          2.68618  4.42225  2.77519  2.73123  3.46354  2.40513  3.72494  3.29354  2.67741  2.69355  4.24690  2.90347  2.73739  3.18146  2.89801  2.37887  2.77519  2.98518  4.58477  3.61503
          0.01104  4.90795  5.63030  0.61958  0.77255  0.48576  0.95510
    114   2.72662  5.17873  2.18363  2.32215  4.49961  3.05315  3.44818  3.96914  2.41739  2.64878  4.22602  2.58662  3.47905  2.80359  2.76731  2.40029  2.82857  3.55635  5.62599  3.76165    244 d x - -
          2.68618  4.42225  2.77519  2.73123  3.46354  2.40513  3.72494  3.29354  2.67741  2.69355  4.24690  2.90347  2.73739  3.18146  2.89801  2.37887  2.77519  2.98518  4.58477  3.61503
          0.02557  4.58491  4.19719  0.61958  0.77255  0.48576  0.95510
    115   2.67210  5.09401  2.85636  2.33167  4.39271  3.34146  3.56722  3.43453  1.96193  3.24962  4.14730  2.92098  3.63245  2.76898  2.26244  2.47226  2.86508  3.45951  3.64183  3.88424    245 k x - -
          2.68618  4.42225  2.77519  2.73123  3.46354  2.40513  3.72494  3.29354  2.67741  2.69355  4.24690  2.90347  2.73739  3.18146  2.89801  2.37887  2.77519  2.98518  4.58477  3.61503
          0.01636  4.51690  5.23925  0.61958  0.77255  0.50436  0.92607
    116   2.61256  4.64464  2.84269  2.61989  3.82925  3.23238  3.77357  3.15335  2.51230  2.12014  2.56947  3.08722  3.70057  2.98488  2.99876  2.67017  2.76298  2.94591  5.18775  3.90182    246 l x - -
          2.68618  4.42225  2.77519  2.73123  3.46354  2.40513  3.72494  3.29354  2.67741  2.69355  4.24690  2.90347  2.73739  3.18146  2.89801  2.37887  2.77519  2.98518  4.58477  3.61503
          0.01844  4.39809  5.12044  0.61958  0.77255  0.50436  0.92607
    117   2.64778  4.95179  2.02440  2.41736  4.21427  3.44312  3.64680  3.39786  2.38875  3.22297  4.01560  2.88751  3.84079  2.18765  2.89003  2.65302  2.87971  3.09733  4.49681  4.06506    247 d x - -
          2.68618  4.42225  2.77519  2.73123  3.46354  2.40513  3.72494  3.29354  2.67741  2.69355  4.24690  2.90347  2.73739  3.18146  2.89801  2.37887  2.77519  2.98518  4.58477  3.61503
          0.02101  4.26907  4.99142  0.61958  0.77255  0.50436  0.92607
    118   2.66175  4.66438  2.86438  2.02017  3.84528  3.49045  3.75090  3.12239  2.61587  2.04441  3.74123  3.07920  3.90492  2.95448  3.04507  2.75615  2.89975  2.58018  5.22011  3.92119    248 e x - -
          2.68618  4.42225  2.77519  2.73123  3.46354  2.40513  3.72494  3.29354  2.67741  2.69355  4.24690  2.90347  2.73739  3.18146  2.89801  2.37887  2.77519  2.98518  4.58477  3.61503
          0.02381  4.14550  4.86785  0.61958  0.77255  0.50436  0.92607
    119   2.70619  4.86821  2.84054  2.56013  4.22056  3.44789  3.70220  3.62410  2.35565  3.21733  4.05012  3.04489  3.89084  2.85702  1.52735  2.59329  2.95746  3.00593  5.41564  4.10856    249 r x - -
          2.68618  4.42225  2.77519  2.73123  3.46354  2.40513  3.72494  3.29354  2.67741  2.69355  4.24690  2.90347  2.73739  3.18146  2.89801  2.37887  2.77519  2.98518  4.58477  3.61503
          0.02381  4.14550  4.86785  0.61958  0.77255  0.50436  0.92607
    120   2.67229  4.99063  2.68496  2.37945  4.28347  3.40467  3.64382  3.72417  2.30802  3.04002  4.07599  2.91255  3.83219  2.02201  2.85227  2.07322  2.90985  3.36068  5.47121  4.10859    250 q x - -
          2.68618  4.42225  2.77519  2.73123  3.46354  2.40513  3.72494  3.29354  2.67741  2.69355  4.24690  2.90347  2.73739  3.18146  2.89801  2.37887  2.77519  2.98518  4.58477  3.61503
          0.02381  4.14550  4.86785  0.61958  0.77255  0.50436  0.92607
    121   2.66774  4.74299  3.01310  2.55092  3.86318  3.15532  3.70523  3.40171  2.52178  3.02447  3.87430  3.04387  3.88430  2.03723  2.93070  2.46980  2.91311  3.10251  5.20371  2.49833    251 q x - -
          2.68618  4.42225  2.77519  2.73123  3.46354  2.40513  3.72494  3.29354  2.67741  2.69355  4.24690  2.90347  2.73739  3.18146  2.89801  2.37887  2.77519  2.98518  4.58477  3.61503
          0.02381  4.14550  4.86785  0.61958  0.77255  0.50436  0.92607
    122   2.50186  4.38142  3.46456  2.90000  2.42395  3.56873  3.82050  2.70222  2.77285  2.57535  3.49068  3.30464  3.96335  3.13919  2.15019  2.68818  2.86455  2.64782  4.92668  3.65499    252 r x - -
          2.68618  4.42225  2.77519  2.73123  3.46354  2.40513  3.72494  3.29354  2.67741  2.69355  4.24690  2.90347  2.73739  3.18146  2.89801  2.37887  2.77519  2.98518  4.58477  3.61503
          0.05974  4.14550  3.16636  0.61958  0.77255  0.50436  0.92607
    123   3.01585  4.43103  4.52361  3.99917  3.35443  4.18774  4.65834  2.03803  3.84910  1.89668  2.03176  4.23423  4.53727  4.10389  4.04243  3.54579  3.27990  1.31190  5.23465  4.06316    253 v x - -
          2.68618  4.42225  2.77519  2.73123  3.46354  2.40513  3.72494  3.29354  2.67741  2.69355  4.24690  2.90347  2.73739  3.18146  2.89801  2.37887  2.77519  2.98518  4.58477  3.61503
          0.02546  4.07933  4.80168  0.61958  0.77255  0.54415  0.86830
    124   2.32378  1.78520  4.00999  3.61005  3.86388  3.13150  4.35864  2.93400  3.46558  2.87551  3.84117  3.60407  3.84334  3.76283  3.67366  2.57822  1.69551  2.62330  5.35717  4.16743    254 t x - -
          2.68618  4.42225  2.77519  2.73123  3.46354  2.40513  3.72494  3.29354  2.67741  2.69355  4.24690  2.90347  2.73739  3.18146  2.89801  2.37887  2.77519  2.98518  4.58477  3.61503
          0.02635  4.04513  4.76747  0.61958  0.77255  0.54415  0.86830
    125   1.77618  4.91979  1.56449  2.36293  4.46713  3.22248  3.85448  3.83994  2.81150  3.50529  4.36736  2.88673  3.83623  3.03606  3.31912  2.71890  3.04420  3.44544  5.73301  4.34496    255 d x - -
          2.68618  4.42225  2.77519  2.73123  3.46354  2.40513  3.72494  3.29354  2.67741  2.69355  4.24690  2.90347  2.73739  3.18146  2.89801  2.37887  2.77519  2.98518  4.58477  3.61503
          0.02635  4.04513  4.76747  0.61958  0.77255  0.54415  0.86830
    126   2.79683  4.58092  3.39176  3.00464  3.02717  3.55848  3.78860  3.21813  2.95095  2.82316  3.81708  3.36910  2.08919  3.30838  3.26959  2.94503  3.08600  2.98561  4.58651  1.71221    256 y x - -
          2.68618  4.42225  2.77519  2.73123  3.46354  2.40513  3.72494  3.29354  2.67741  2.69355  4.24690  2.90347  2.73739  3.18146  2.89801  2.37887  2.77519  2.98518  4.58477  3.61503
          0.02635  4.04513  4.76747  0.61958  0.77255  0.54415  0.86830
    127   2.94702  4.40285  4.18616  3.68635  2.79684  3.98957  4.01513  1.59011  3.52322  2.15515  3.33573  3.88584  4.34675  3.78316  3.71821  3.32018  3.18906  2.30647  4.47559  1.94002    257 i x - -
          2.68618  4.42225  2.77519  2.73123  3.46354  2.40513  3.72494  3.29354  2.67741  2.69355  4.24690  2.90347  2.73739  3.18146  2.89801  2.37887  2.77519  2.98518  4.58477  3.61503
          0.02635  4.04513  4.76747  0.61958  0.77255  0.54415  0.86830
    128   2.64471  4.70468  2.99722  2.62117  4.12637  3.34511  3.79152  3.50405  2.51130  3.13229  4.02573  3.07492  3.86958  1.98376  2.86070  2.72120  1.82948  3.18070  5.40763  4.10807    258 t x - -
          2.68618  4.42225  2.77519  2.73123  3.46354  2.40513  3.72494  3.29354  2.67741  2.69355  4.24690  2.90347  2.73739  3.18146  2.89801  2.37887  2.77519  2.98518  4.58477  3.61503
          0.02635  4.04513  4.76747  0.61958  0.77255  0.54415  0.86830
    129   1.50858  4.18953  3.58780  3.25223  4.14242  3.05019  4.25233  3.28148  3.22851  3.15617  4.06959  3.39835  3.77363  3.54475  3.52025  2.49584  1.54529  2.88893  5.55729  4.34958    259 a x - -
          2.68618  4.42225  2.77519  2.73123  3.46354  2.40513  3.72494  3.29354  2.67741  2.69355  4.24690  2.90347  2.73739  3.18146  2.89801  2.37887  2.77519  2.98518  4.58477  3.61503
          0.02635  4.04513  4.76747  0.61958  0.77255  0.54415  0.86830
    130   2.73035  4.51864  3.57420  3.02254  3.74124  3.57846  3.90925  2.83014  2.58682  2.66934  3.68666  3.38934  4.03120  3.16717  1.93495  2.92481  3.00183  1.71421  5.17440  3.92747    260 v x - -
          2.68618  4.42225  2.77519  2.73123  3.46354  2.40513  3.72494  3.29354  2.67741  2.69355  4.24690  2.90347  2.73739  3.18146  2.89801  2.37887  2.77519  2.98518  4.58477  3.61503
          0.02635  4.04513  4.76747  0.61958  0.77255  0.54415  0.86830
    131   2.68948  4.88913  1.75907  2.38529  4.37711  3.25084  3.82456  3.74169  2.74545  3.41095  4.27180  2.90538  3.83688  3.00333  3.23402  2.71093  1.78020  3.36882  5.64918  4.27453    261 d x - -
          2.68618  4.42225  2.77519  2.73123  3.46354  2.40513  3.72494  3.29354  2.67741  2.69355  4.24690  2.90347  2.73739  3.18146  2.89801  2.37887  2.77519  2.98518  4.58477  3.61503
          0.02635  4.04513  4.76747  0.61958  0.77255  0.54415  0.86830
    132   2.80761  4.52317  3.67474  3.09882  3.60818  3.70189  3.93487  1.75995  2.62653  2.48076  3.55890  3.46699  4.10379  3.21460  1.96447  3.03376  3.04963  2.52890  5.10479  3.86164    262 i x - -
          2.68618  4.42225  2.77519  2.73123  3.46354  2.40513  3.72494  3.29354  2.67741  2.69355  4.24690  2.90347  2.73739  3.18146  2.89801  2.37887  2.77519  2.98518  4.58477  3.61503
          0.02635  4.04513  4.76747  0.61958  0.77255  0.54415  0.86830
    133   2.87218  4.60405  3.51807  3.05373  3.08104  3.70140  2.16570  2.98481  2.80041  1.62078  3.59687  3.42702  4.11463  3.26526  3.07829  3.04635  3.11561  2.83953  4.66168  3.17035    263 l x - -
          2.68618  4.42225  2.77519  2.73123  3.46354  2.40513  3.72494  3.29354  2.67741  2.69355  4.24690  2.90347  2.73739  3.18146  2.89801  2.37887  2.77519  2.98518  4.58477  3.61503
          0.02635  4.04513  4.76747  0.61958  0.77255  0.54415  0.86830
    134   1.69128  4.30728  3.99811  3.54585  3.60719  3.67206  4.38739  1.59616  3.45052  2.36404  3.51008  3.78753  4.19595  3.76697  3.71478  3.05873  3.03186  2.04772  5.28192  4.05956    264 i x - -
          2.68622  4.42229  2.77524  2.73127  3.46358  2.40517  3.72499  3.29358  2.67745  2.69297  4.24694  2.90351  2.73744  3.18150  2.89805  2.37891  2.77524  2.98522  4.58481  3.61507
          0.34105  1.27128  4.76747  0.20898  1.66817  0.47910  0.96586
    135   2.67193  4.69654  2.96944  2.41425  3.90138  3.44294  3.73460  3.27340  2.55150  2.93607  2.42980  2.04158  3.88794  2.93828  2.94854  2.75203  2.92020  3.00060  5.24348  3.93701    266 n x - -
          2.68618  4.42225  2.77519  2.73123  3.46354  2.40513  3.72494  3.29354  2.67741  2.69355  4.24690  2.90347  2.73739  3.18146  2.89801  2.37887  2.77519  2.98518  4.58477  3.61503
          0.02537  4.08252  4.80487  0.61958  0.77255  0.50436  0.92607
    136   2.43567  4.22792  3.66982  3.27889  3.79250  3.25887  4.19888  2.79322  3.22045  2.79382  3.77897  3.48324  3.90265  3.54343  3.50537  1.75372  2.84119  1.56164  5.29857  4.04969    267 v x - -
          2.68618  4.42225  2.77519  2.73123  3.46354  2.40513  3.72494  3.29354  2.67741  2.69355  4.24690  2.90347  2.73739  3.18146  2.89801  2.37887  2.77519  2.98518  4.58477  3.61503
          0.02635  4.04513  4.76747  0.61958  0.77255  0.50436  0.92607
    137   2.73347  4.62659  3.05818  1.90455  3.87423  3.50632  3.91334  2.80843  2.77584  2.78575  3.78838  3.19272  3.98929  3.14261  3.15991  2.87816  3.00733  1.72446  5.32639  4.03254    268 v x - -
          2.68618  4.42225  2.77519  2.73123  3.46354  2.40513  3.72494  3.29354  2.67741  2.69355  4.24690  2.90347  2.73739  3.18146  2.89801  2.37887  2.77519  2.98518  4.58477  3.61503
          0.02635  4.04513  4.76747  0.61958  0.77255  0.50436  0.92607
    138   2.23709  1.72581  3.91550  3.55738  3.99879  3.00691  4.35064  3.32113  3.44830  3.12546  4.01867  3.52351  3.75667  3.73521  3.66494  1.53935  2.72410  2.90106  5.43804  4.23353    269 s x - -
          2.68618  4.42225  2.77519  2.73123  3.46354  2.40513  3.72494  3.29354  2.67741  2.69355  4.24690  2.90347  2.73739  3.18146  2.89801  2.37887  2.77519  2.98518  4.58477  3.61503
          0.02635  4.04513  4.76747  0.61958  0.77255  0.50436  0.92607
    139   3.56297  4.81387  4.68807  4.34369  1.20433  4.36048  3.55516  3.21046  4.15532  2.52594  3.79341  4.11428  4.67519  4.14750  4.17993  3.74301  3.78829  3.15619  1.83754  1.99000    270 f x - -
          2.68618  4.42225  2.77519  2.73123  3.46354  2.40513  3.72494  3.29354  2.67741  2.69355  4.24690  2.90347  2.73739  3.18146  2.89801  2.37887  2.77519  2.98518  4.58477  3.61503
          0.02635  4.04513  4.76747  0.61958  0.77255  0.50436  0.92607
    140   2.35604  4.33708  3.20950  2.93438  4.29379  3.05030  4.10189  3.75172  3.01853  3.41147  4.25299  3.22167  1.93740  3.34353  3.36842  1.46066  2.80782  3.24975  5.61332  4.34970    271 s x - -
          2.68618  4.42225  2.77519  2.73123  3.46354  2.40513  3.72494  3.29354  2.67741  2.69355  4.24690  2.90347  2.73739  3.18146  2.89801  2.37887  2.77519  2.98518  4.58477  3.61503
          0.02635  4.04513  4.76747  0.61958  0.77255  0.50436  0.92607
    141   2.94624  4.44469  4.36166  4.03325  3.68189  3.89943  4.80693  2.05746  3.90371  2.34091  3.62380  4.19451  4.45261  4.25249  4.09912  3.41631  3.30502  0.83212  5.49447  4.23548    272 v x - -
          2.68618  4.42225  2.77519  2.73123  3.46354  2.40513  3.72494  3.29354  2.67741  2.69355  4.24690  2.90347  2.73739  3.18146  2.89801  2.37887  2.77519  2.98518  4.58477  3.61503
          0.02635  4.04513  4.76747  0.61958  0.77255  0.50436  0.92607
    142   2.69953  4.85550  2.70394  1.74493  4.26929  3.31792  3.78438  3.59335  2.60657  3.26904  4.14072  2.95384  3.85825  2.96106  3.03190  2.73363  1.83525  3.25928  5.53491  4.19720    273 e x - -
          2.68618  4.42225  2.77519  2.73123  3.46354  2.40513  3.72494  3.29354  2.67741  2.69355  4.24690  2.90347  2.73739  3.18146  2.89801  2.37887  2.77519  2.98518  4.58477  3.61503
          0.02635  4.04513  4.76747  0.61958  0.77255  0.50436  0.92607
    143   2.79967  4.78752  1.89788  2.59436  3.81156  3.47206  3.87245  3.11488  2.80991  1.72791  3.83526  3.10103  3.97069  3.10759  3.24339  2.88391  3.06941  2.91922  5.29376  3.93877    274 l x - -
          2.68618  4.42225  2.77519  2.73123  3.46354  2.40513  3.72494  3.29354  2.67741  2.69355  4.24690  2.90347  2.73739  3.18146  2.89801  2.37887  2.77519  2.98518  4.58477  3.61503
          0.02635  4.04513  4.76747  0.61958  0.77255  0.50436  0.92607
    144   2.76590  4.80228  3.23080  2.76050  4.27572  3.43268  3.79542  3.71695  2.35335  3.28095  4.15881  3.18445  1.87512  2.97456  1.71947  2.83472  3.05214  3.37352  5.42542  4.18654    275 r x - -
          2.68618  4.42225  2.77519  2.73123  3.46354  2.40513  3.72494  3.29354  2.67741  2.69355  4.24690  2.90347  2.73739  3.18146  2.89801  2.37887  2.77519  2.98518  4.58477  3.61503
          0.02635  4.04513  4.76747  0.61958  0.77255  0.50436  0.92607
    145   2.51442  4.35870  3.59084  3.35504  4.13066  3.19124  4.35797  3.27924  3.30142  3.13652  4.17859  3.53382  3.90984  3.68830  3.54955  2.71797  0.90954  2.95532  5.55308  4.34834    276 t x - -
          2.68618  4.42225  2.77519  2.73123  3.46354  2.40513  3.72494  3.29354  2.67741  2.69355  4.24690  2.90347  2.73739  3.18146  2.89801  2.37887  2.77519  2.98518  4.58477  3.61503
          0.02635  4.04513  4.76747  0.61958  0.77255  0.50436  0.92607
    146   3.27402  4.59131  4.85878  4.33257  3.21643  4.55582  4.92059  1.44629  4.16547  1.13213  3.03444  4.58257  4.77824  4.35299  4.31019  3.93066  3.51229  1.99289  5.27551  4.13576    277 l x - -
          2.68618  4.42225  2.77519  2.73123  3.46354  2.40513  3.72494  3.29354  2.67741  2.69355  4.24690  2.90347  2.73739  3.18146  2.89801  2.37887  2.77519  2.98518  4.58477  3.61503
          0.02635  4.04513  4.76747  0.61958  0.77255  0.50436  0.92607
    147   2.94268  5.02496  3.28775  2.73744  4.09122  3.59995  1.95713  3.78844  2.10809  3.28877  4.16963  3.17041  4.00539  2.84238  1.67284  2.96320  3.14805  3.48049  5.26001  3.92794    278 r x - -
          2.68618  4.42225  2.77519  2.73123  3.46354  2.40513  3.72494  3.29354  2.67741  2.69355  4.24690  2.90347  2.73739  3.18146  2.89801  2.37887  2.77519  2.98518  4.58477  3.61503
          0.02635  4.04513  4.76747  0.61958  0.77255  0.50436  0.92607
    148   3.33446  4.67712  4.71633  4.23520  1.58448  4.41751  4.28471  2.41145  4.08614  1.19522  3.05495  4.35729  4.67160  4.18334  4.19155  3.78520  3.56518  2.51332  4.52061  3.01455    279 l x - -
          2.68618  4.42225  2.77519  2.73123  3.46354  2.40513  3.72494  3.29354  2.67741  2.69355  4.24690  2.90347  2.73739  3.18146  2.89801  2.37887  2.77519  2.98518  4.58477  3.61503
          0.02635  4.04513  4.76747  0.61958  0.77255  0.50436  0.92607
    149   3.29225  4.66762  4.71330  4.16558  3.07281  4.46621  4.75497  2.23450  3.97010  1.02492  1.85954  4.44785  4.68483  4.16005  4.12016  3.82140  3.52013  2.36380  5.13293  4.02739    280 l x - -
          2.68618  4.42225  2.77519  2.73123  3.46354  2.40513  3.72494  3.29354  2.67741  2.69355  4.24690  2.90347  2.73739  3.18146  2.89801  2.37887  2.77519  2.98518  4.58477  3.61503
          0.02635  4.04513  4.76747  0.61958  0.77255  0.50436  0.92607
    150   2.88568  5.13036  2.92205  1.77994  4.49288  3.48819  3.66765  3.90838  2.19119  3.41263  4.25829  3.01372  3.93350  2.80929  1.64875  2.86799  3.10653  3.56083  5.52495  4.24277    281 r x - -
          2.68618  4.42225  2.77519  2.73123  3.46354  2.40513  3.72494  3.29354  2.67741  2.69355  4.24690  2.90347  2.73739  3.18146  2.89801  2.37887  2.77519  2.98518  4.58477  3.61503
          0.02635  4.04513  4.76747  0.61958  0.77255  0.50436  0.92607
    151   2.81064  4.72801  3.04675  1.87625  3.75759  3.55151  3.86816  2.99838  2.69431  1.71697  3.70970  3.18508  4.00669  3.10035  3.05711  2.92547  3.06081  2.82874  5.24394  3.94447    282 l x - -
          2.68618  4.42225  2.77519  2.73123  3.46354  2.40513  3.72494  3.29354  2.67741  2.69355  4.24690  2.90347  2.73739  3.18146  2.89801  2.37887  2.77519  2.98518  4.58477  3.61503
          0.02635  4.04513  4.76747  0.61958  0.77255  0.50436  0.92607
    152   1.79208  4.63429  3.30079  2.80872  4.17657  3.36241  3.81830  3.52101  2.40841  3.16357  4.04984  3.19600  3.89204  3.00724  1.68093  2.73988  2.95326  3.18337  5.40072  4.15552    283 r x - -
          2.68618  4.42225  2.77519  2.73123  3.46354  2.40513  3.72494  3.29354  2.67741  2.69355  4.24690  2.90347  2.73739  3.18146  2.89801  2.37887  2.77519  2.98518  4.58477  3.61503
          0.27058  4.04513  1.51615  0.61958  0.77255  0.50436  0.92607
    153   1.11083  4.16252  3.39920  3.18920  3.99005  2.98842  4.21858  3.10614  3.20382  2.99050  4.03076  3.35446  3.72171  3.55129  3.45788  2.51404  2.78701  2.77181  5.42374  4.21713    284 a x - -
          2.68618  4.42225  2.77519  2.73123  3.46354  2.40513  3.72494  3.29354  2.67741  2.69355  4.24690  2.90347  2.73739  3.18146  2.89801  2.37887  2.77519  2.98518  4.58477  3.61503
          0.03352  3.80807  4.53041  0.61958  0.77255  0.70715  0.67933
    154   1.11083  4.16252  3.39920  3.18920  3.99005  2.98842  4.21858  3.10614  3.20382  2.99050  4.03076  3.35446  3.72171  3.55129  3.45788  2.51404  2.78701  2.77181  5.42374  4.21713    285 a x - -
          2.68618  4.42225  2.77519  2.73123  3.46354  2.40513  3.72494  3.29354  2.67741  2.69355  4.24690  2.90347  2.73739  3.18146  2.89801  2.37887  2.77519  2.98518  4.58477  3.61503
          0.03352  3.80807  4.53041  0.61958  0.77255  0.70715  0.67933
    155   3.08434  4.56655  4.08529  3.72639  3.11371  3.89892  4.40237  2.31612  3.49470  0.95890  3.15958  4.00792  4.34641  3.87852  3.68070  3.46446  3.38213  2.33643  4.96809  3.67605    286 l x - -
          2.68618  4.42225  2.77519  2.73123  3.46354  2.40513  3.72494  3.29354  2.67741  2.69355  4.24690  2.90347  2.73739  3.18146  2.89801  2.37887  2.77519  2.98518  4.58477  3.61503
          0.03352  3.80807  4.53041  0.61958  0.77255  0.70715  0.67933
    156   2.98106  4.41966  4.24113  3.85570  3.33236  3.99443  4.59678  1.16156  3.68246  1.93338  3.27957  4.11014  4.43318  4.03831  3.88649  3.48473  3.28196  1.84865  5.20877  3.94046    287 i x - -
          2.68618  4.42225  2.77519  2.73123  3.46354  2.40513  3.72494  3.29354  2.67741  2.69355  4.24690  2.90347  2.73739  3.18146  2.89801  2.37887  2.77519  2.98518  4.58477  3.61503
          0.03352  3.80807  4.53041  0.61958  0.77255  0.70715  0.67933
    157   3.17849  4.59978  4.14986  3.85337  1.12342  3.88085  3.85234  2.71154  3.76230  2.09723  3.45222  3.94743  4.34192  3.94847  3.89792  3.45093  3.48013  2.69724  4.12292  2.49900    288 f x - -
          2.68618  4.42225  2.77519  2.73123  3.46354  2.40513  3.72494  3.29354  2.67741  2.69355  4.24690  2.90347  2.73739  3.18146  2.89801  2.37887  2.77519  2.98518  4.58477  3.61503
          0.02269  3.79723        *  0.61958  0.77255  0.00000        *
//
