# Supplementary material for: Remote homology clustering identifies lowly conserved families of effector proteins in plant-pathogenic fungi
Source: Microb Genom. 2021 Sep 1;7(9):000637. doi: 10.1099/mgen.0.000637 (PMC8715435; doi:10.1099/mgen.0.000637)
Supplement: Supplementary material 16 [file mgen-7-0637-s0016.zip › hmms/markov-PC_016T2Z.hmm]

HMMER3/f [3.3 | Nov 2019]
NAME  markov-PC_016T2Z
LENG  107
ALPH  amino
RF    yes
MM    no
CONS  yes
CS    no
MAP   yes
DATE  Thu Jul 23 09:37:31 2020
NSEQ  3
EFFN  0.758789
CKSUM 1473204470
STATS LOCAL MSV       -9.4457  0.71593
STATS LOCAL VITERBI  -10.3227  0.71593
STATS LOCAL FORWARD   -3.8990  0.71593
HMM          A        C        D        E        F        G        H        I        K        L        M        N        P        Q        R        S        T        V        W        Y   
            m->m     m->i     m->d     i->m     i->i     d->m     d->d
  COMPO   2.43359  3.91342  2.86369  2.82764  3.16178  2.89459  3.69417  2.79411  2.69469  2.58496  3.66560  3.05791  3.27029  3.03373  3.06257  2.61733  2.89104  2.57748  4.86289  3.45012
          2.68618  4.42225  2.77519  2.73123  3.46354  2.40513  3.72494  3.29354  2.67741  2.69355  4.24690  2.90347  2.73739  3.18146  2.89801  2.37887  2.77519  2.98518  4.58477  3.61503
          0.02625  4.04896  4.77131  0.61958  0.77255  0.00000        *
      1   3.11652  4.63928  4.24324  3.85342  3.29692  3.96808  4.54782  2.49068  3.61082  1.86793  1.07604  4.10809  4.43260  3.98278  3.79473  3.48249  3.42685  2.51659  5.15930  3.93501      1 m x - -
          2.68618  4.42225  2.77519  2.73123  3.46354  2.40513  3.72494  3.29354  2.67741  2.69355  4.24690  2.90347  2.73739  3.18146  2.89801  2.37887  2.77519  2.98518  4.58477  3.61503
          0.02625  4.04896  4.77131  0.61958  0.77255  0.48576  0.95510
      2   2.86472  5.05777  2.89452  2.52387  4.04051  3.48044  2.40268  3.81012  2.29741  3.31799  4.19069  3.01807  3.93704  1.66959  2.61908  2.85990  3.09650  3.48289  5.29735  3.88814      2 q x - -
          2.68618  4.42225  2.77519  2.73123  3.46354  2.40513  3.72494  3.29354  2.67741  2.69355  4.24690  2.90347  2.73739  3.18146  2.89801  2.37887  2.77519  2.98518  4.58477  3.61503
          0.02625  4.04896  4.77131  0.61958  0.77255  0.48576  0.95510
      3   3.49106  4.84211  4.48107  4.23211  0.76177  4.13322  3.96743  2.99649  4.13553  2.32725  3.70244  4.22219  4.59014  4.25557  4.21149  3.74980  3.79345  2.99963  4.16985  2.51707      3 f x - -
          2.68618  4.42225  2.77519  2.73123  3.46354  2.40513  3.72494  3.29354  2.67741  2.69355  4.24690  2.90347  2.73739  3.18146  2.89801  2.37887  2.77519  2.98518  4.58477  3.61503
          0.02625  4.04896  4.77131  0.61958  0.77255  0.48576  0.95510
      4   2.94123  5.15895  3.01609  2.58202  4.52251  3.53570  3.65753  3.94047  1.67991  3.41884  4.27780  3.05725  3.96816  1.62279  2.37336  2.92358  3.14975  3.60210  5.51312  4.25125      4 q x - -
          2.68618  4.42225  2.77519  2.73123  3.46354  2.40513  3.72494  3.29354  2.67741  2.69355  4.24690  2.90347  2.73739  3.18146  2.89801  2.37887  2.77519  2.98518  4.58477  3.61503
          0.02625  4.04896  4.77131  0.61958  0.77255  0.48576  0.95510
      5   2.62686  4.68259  2.95333  2.62365  3.88509  3.30756  2.35577  3.62499  2.62271  3.22428  4.09053  3.07032  3.86082  3.03173  2.99394  1.59513  2.95074  3.26324  5.25290  3.83807      5 s x - -
          2.68618  4.42225  2.77519  2.73123  3.46354  2.40513  3.72494  3.29354  2.67741  2.69355  4.24690  2.90347  2.73739  3.18146  2.89801  2.37887  2.77519  2.98518  4.58477  3.61503
          0.02625  4.04896  4.77131  0.61958  0.77255  0.48576  0.95510
      6   2.12250  4.49385  3.32802  2.79907  3.73015  3.52359  3.81897  2.22941  2.08123  2.70280  3.63766  3.23145  3.94619  3.06067  2.97039  2.80794  2.89514  2.62839  5.13817  3.88368      6 k x - -
          2.68618  4.42225  2.77519  2.73123  3.46354  2.40513  3.72494  3.29354  2.67741  2.69355  4.24690  2.90347  2.73739  3.18146  2.89801  2.37887  2.77519  2.98518  4.58477  3.61503
          0.02625  4.04896  4.77131  0.61958  0.77255  0.48576  0.95510
      7   3.34249  4.68694  4.68766  4.22294  1.40755  4.39525  4.19737  2.45914  4.07102  1.34159  3.11595  4.31965  4.66462  4.17133  4.17673  3.76723  3.57638  2.54568  4.42635  2.87975      7 l x - -
          2.68618  4.42225  2.77519  2.73123  3.46354  2.40513  3.72494  3.29354  2.67741  2.69355  4.24690  2.90347  2.73739  3.18146  2.89801  2.37887  2.77519  2.98518  4.58477  3.61503
          0.02625  4.04896  4.77131  0.61958  0.77255  0.48576  0.95510
      8   2.11974  4.30401  4.34042  3.82018  3.56667  4.01284  4.56915  1.54609  3.72699  2.26943  3.42969  4.06210  4.42052  4.00300  3.96872  3.36303  3.13204  1.44546  5.30534  4.09861      8 v x - -
          2.68618  4.42225  2.77519  2.73123  3.46354  2.40513  3.72494  3.29354  2.67741  2.69355  4.24690  2.90347  2.73739  3.18146  2.89801  2.37887  2.77519  2.98518  4.58477  3.61503
          0.02625  4.04896  4.77131  0.61958  0.77255  0.48576  0.95510
      9   3.34569  4.68584  4.76148  4.26453  1.91606  4.46240  4.42225  2.35888  4.11822  0.99966  2.98889  4.42322  4.69657  4.21322  4.22454  3.82979  3.57382  2.48286  4.66468  3.22366      9 l x - -
          2.68618  4.42225  2.77519  2.73123  3.46354  2.40513  3.72494  3.29354  2.67741  2.69355  4.24690  2.90347  2.73739  3.18146  2.89801  2.37887  2.77519  2.98518  4.58477  3.61503
          0.02625  4.04896  4.77131  0.61958  0.77255  0.48576  0.95510
     10   2.49434  2.57167  3.90584  3.38474  2.28335  3.44537  4.01491  2.68820  3.28470  2.44979  3.39688  3.56845  3.96154  3.53668  3.51510  2.12549  2.81223  2.46308  4.77697  3.48089     10 s x - -
          2.68618  4.42225  2.77519  2.73123  3.46354  2.40513  3.72494  3.29354  2.67741  2.69355  4.24690  2.90347  2.73739  3.18146  2.89801  2.37887  2.77519  2.98518  4.58477  3.61503
          0.02625  4.04896  4.77131  0.61958  0.77255  0.48576  0.95510
     11   3.13044  4.43957  4.85390  4.36341  3.58089  4.48405  5.07300  1.13849  4.24861  2.06914  3.38306  4.57675  4.79407  4.51026  4.44120  3.87831  3.39797  1.30300  5.56625  4.36384     11 i x - -
          2.68618  4.42225  2.77519  2.73123  3.46354  2.40513  3.72494  3.29354  2.67741  2.69355  4.24690  2.90347  2.73739  3.18146  2.89801  2.37887  2.77519  2.98518  4.58477  3.61503
          0.02625  4.04896  4.77131  0.61958  0.77255  0.48576  0.95510
     12   0.78651  4.28895  3.64987  3.45337  4.23595  3.10799  4.45342  3.38847  3.47438  3.26160  4.27686  3.55577  3.86427  3.79994  3.71033  2.63917  2.92896  3.01205  5.64533  4.46640     12 a x - -
          2.68618  4.42225  2.77519  2.73123  3.46354  2.40513  3.72494  3.29354  2.67741  2.69355  4.24690  2.90347  2.73739  3.18146  2.89801  2.37887  2.77519  2.98518  4.58477  3.61503
          0.02625  4.04896  4.77131  0.61958  0.77255  0.48576  0.95510
     13   1.56307  4.30511  3.93342  3.48472  3.62886  3.60783  4.34624  1.74129  3.39313  2.40700  3.53916  3.72924  4.14896  3.71354  3.66555  2.99634  3.00508  2.11649  5.28137  4.05579     13 a x - -
          2.68618  4.42225  2.77519  2.73123  3.46354  2.40513  3.72494  3.29354  2.67741  2.69355  4.24690  2.90347  2.73739  3.18146  2.89801  2.37887  2.77519  2.98518  4.58477  3.61503
          0.02625  4.04896  4.77131  0.61958  0.77255  0.48576  0.95510
     14   2.86371  4.33986  4.19777  3.65200  3.36993  3.99216  4.38332  1.70285  3.52584  1.66782  3.25122  3.93949  4.35222  3.80915  3.76707  3.31124  2.22284  1.99205  5.11202  3.92250     14 l x - -
          2.68618  4.42225  2.77519  2.73123  3.46354  2.40513  3.72494  3.29354  2.67741  2.69355  4.24690  2.90347  2.73739  3.18146  2.89801  2.37887  2.77519  2.98518  4.58477  3.61503
          0.02625  4.04896  4.77131  0.61958  0.77255  0.48576  0.95510
     15   3.03267  5.01648  3.03125  2.79233  4.20781  3.49003  3.95095  3.86917  2.60165  3.35356  4.37991  3.25232  4.04822  0.94997  2.88086  3.07456  3.33113  3.58887  5.44998  4.15689     15 q x - -
          2.68618  4.42225  2.77519  2.73123  3.46354  2.40513  3.72494  3.29354  2.67741  2.69355  4.24690  2.90347  2.73739  3.18146  2.89801  2.37887  2.77519  2.98518  4.58477  3.61503
          0.02625  4.04896  4.77131  0.61958  0.77255  0.48576  0.95510
     16   1.25273  4.26451  3.40167  3.10231  4.22461  3.05290  4.18933  3.54389  3.14075  3.28431  4.16713  3.32192  2.14797  3.45831  3.46095  2.50846  2.79492  3.09762  5.58552  4.36432     16 a x - -
          2.68618  4.42225  2.77519  2.73123  3.46354  2.40513  3.72494  3.29354  2.67741  2.69355  4.24690  2.90347  2.73739  3.18146  2.89801  2.37887  2.77519  2.98518  4.58477  3.61503
          0.02625  4.04896  4.77131  0.61958  0.77255  0.48576  0.95510
     17   1.38850  4.23023  3.87619  3.47857  3.83114  3.33107  4.36793  2.54262  3.40807  2.67883  3.74871  3.63088  3.98391  3.71677  3.67552  2.75677  2.89482  1.72984  5.41589  4.19773     17 a x - -
          2.68618  4.42225  2.77519  2.73123  3.46354  2.40513  3.72494  3.29354  2.67741  2.69355  4.24690  2.90347  2.73739  3.18146  2.89801  2.37887  2.77519  2.98518  4.58477  3.61503
          0.02625  4.04896  4.77131  0.61958  0.77255  0.48576  0.95510
     18   2.54805  4.36650  3.41999  2.92846  3.65483  3.41560  3.92024  2.89121  2.84850  2.03950  3.59634  3.30198  2.58097  3.20488  3.19141  2.74268  2.13697  2.65945  5.11935  3.87289     18 l x - -
          2.68618  4.42225  2.77519  2.73123  3.46354  2.40513  3.72494  3.29354  2.67741  2.69355  4.24690  2.90347  2.73739  3.18146  2.89801  2.37887  2.77519  2.98518  4.58477  3.61503
          0.02625  4.04896  4.77131  0.61958  0.77255  0.48576  0.95510
     19   1.42249  4.23190  3.88866  3.48857  3.82133  3.34697  4.37372  2.51520  3.41728  2.66420  3.73718  3.64242  3.99527  3.72528  3.68377  2.77146  2.90137  1.68404  5.41135  4.19343     19 a x - -
          2.68618  4.42225  2.77519  2.73123  3.46354  2.40513  3.72494  3.29354  2.67741  2.69355  4.24690  2.90347  2.73739  3.18146  2.89801  2.37887  2.77519  2.98518  4.58477  3.61503
          0.02625  4.04896  4.77131  0.61958  0.77255  0.48576  0.95510
     20   2.04883  4.30687  4.08783  3.56722  3.47188  3.82250  4.35014  2.15930  3.46297  1.76579  3.36457  3.83891  4.25877  3.75464  3.72332  3.16368  3.05095  1.62543  5.16378  3.95949     20 v x - -
          2.68618  4.42225  2.77519  2.73123  3.46354  2.40513  3.72494  3.29354  2.67741  2.69355  4.24690  2.90347  2.73739  3.18146  2.89801  2.37887  2.77519  2.98518  4.58477  3.61503
          0.02625  4.04896  4.77131  0.61958  0.77255  0.48576  0.95510
     21   1.61814  4.19046  3.46320  3.18908  4.31778  2.96884  4.26004  3.68304  3.24157  3.41995  4.26538  3.33606  3.72200  3.53670  3.54636  1.25742  2.74115  3.15635  5.67475  4.45371     21 s x - -
          2.68630  4.42237  2.77532  2.73136  3.46366  2.40525  3.72507  3.29299  2.67753  2.69293  4.24702  2.90359  2.73752  3.18159  2.89813  2.37872  2.77492  2.98531  4.58489  3.61515
          0.20305  1.74130  4.77131  1.33549  0.30521  0.48576  0.95510
     22   2.61754  4.55569  3.26392  2.70687  3.79766  3.46456  3.73230  3.17052  2.48435  2.82482  2.63684  3.14766  3.88849  2.95053  2.20440  2.17733  2.86880  2.90380  5.14057  3.87401     27 s x - -
          2.68618  4.42225  2.77519  2.73123  3.46354  2.40513  3.72494  3.29354  2.67741  2.69355  4.24690  2.90347  2.73739  3.18146  2.89801  2.37887  2.77519  2.98518  4.58477  3.61503
          0.02625  4.04896  4.77131  0.61958  0.77255  0.48576  0.95510
     23   2.77686  5.13831  2.73912  1.91989  4.47579  3.40505  3.63651  3.91964  2.28885  3.42467  4.23053  2.20882  3.85824  2.76766  2.06927  2.74387  3.00887  3.53971  5.56110  4.21146     28 e x - -
          2.68618  4.42225  2.77519  2.73123  3.46354  2.40513  3.72494  3.29354  2.67741  2.69355  4.24690  2.90347  2.73739  3.18146  2.89801  2.37887  2.77519  2.98518  4.58477  3.61503
          0.02625  4.04896  4.77131  0.61958  0.77255  0.48576  0.95510
     24   3.18840  5.33296  0.69448  2.46210  4.73586  3.35266  4.09910  4.36616  3.21856  3.94434  4.92964  3.02608  4.01823  3.34089  3.75621  3.13313  3.53189  3.98763  5.86922  4.58391     29 d x - -
          2.68618  4.42225  2.77519  2.73123  3.46354  2.40513  3.72494  3.29354  2.67741  2.69355  4.24690  2.90347  2.73739  3.18146  2.89801  2.37887  2.77519  2.98518  4.58477  3.61503
          0.02625  4.04896  4.77131  0.61958  0.77255  0.48576  0.95510
     25   2.76997  5.19488  1.91122  2.24302  4.54260  2.35121  3.69483  4.01712  1.96985  3.53699  4.34125  2.80146  3.82764  2.83642  3.03495  2.71967  3.03421  3.60991  5.69964  4.28348     30 d x - -
          2.68618  4.42225  2.77519  2.73123  3.46354  2.40513  3.72494  3.29354  2.67741  2.69355  4.24690  2.90347  2.73739  3.18146  2.89801  2.37887  2.77519  2.98518  4.58477  3.61503
          0.02625  4.04896  4.77131  0.61958  0.77255  0.48576  0.95510
     26   2.80309  0.64327  4.35853  4.14085  4.09555  3.38580  4.74949  3.27201  3.96999  3.17792  4.30615  4.08117  4.10631  4.30903  4.06189  3.07459  3.28497  3.00381  5.47053  4.38107     31 C x - -
          2.68618  4.42225  2.77519  2.73123  3.46354  2.40513  3.72494  3.29354  2.67741  2.69355  4.24690  2.90347  2.73739  3.18146  2.89801  2.37887  2.77519  2.98518  4.58477  3.61503
          0.02625  4.04896  4.77131  0.61958  0.77255  0.48576  0.95510
     27   2.83721  4.36455  3.97826  3.46367  1.93642  3.80203  3.72020  2.85659  3.35258  2.48208  3.48942  3.65502  4.18887  3.57837  3.57608  2.21406  3.08247  2.67343  2.46220  2.58971     32 f x - -
          2.68618  4.42225  2.77519  2.73123  3.46354  2.40513  3.72494  3.29354  2.67741  2.69355  4.24690  2.90347  2.73739  3.18146  2.89801  2.37887  2.77519  2.98518  4.58477  3.61503
          0.02625  4.04896  4.77131  0.61958  0.77255  0.48576  0.95510
     28   1.90435  4.25963  4.05529  3.65196  3.76016  3.53031  4.49507  2.24535  3.56926  2.53329  3.65527  3.80534  4.13901  3.87583  3.81671  2.95326  2.99289  1.24464  5.42313  4.20474     33 v x - -
          2.68618  4.42225  2.77519  2.73123  3.46354  2.40513  3.72494  3.29354  2.67741  2.69355  4.24690  2.90347  2.73739  3.18146  2.89801  2.37887  2.77519  2.98518  4.58477  3.61503
          0.02625  4.04896  4.77131  0.61958  0.77255  0.48576  0.95510
     29   2.41035  4.33126  3.36913  3.19663  4.25684  3.05832  4.29982  3.80508  3.28244  3.51284  4.42630  3.39050  3.81243  3.61846  3.56056  0.85292  2.90434  3.30106  5.61579  4.34228     34 s x - -
          2.68618  4.42225  2.77519  2.73123  3.46354  2.40513  3.72494  3.29354  2.67741  2.69355  4.24690  2.90347  2.73739  3.18146  2.89801  2.37887  2.77519  2.98518  4.58477  3.61503
          0.02625  4.04896  4.77131  0.61958  0.77255  0.48576  0.95510
     30   2.69692  4.27677  3.86302  3.32611  3.35269  3.72511  4.10436  1.92133  3.21168  1.79873  3.31659  3.63763  4.13258  3.51835  3.48373  2.26757  2.95727  2.22269  4.95590  3.72577     35 l x - -
          2.68618  4.42225  2.77519  2.73123  3.46354  2.40513  3.72494  3.29354  2.67741  2.69355  4.24690  2.90347  2.73739  3.18146  2.89801  2.37887  2.77519  2.98518  4.58477  3.61503
          0.02625  4.04896  4.77131  0.61958  0.77255  0.48576  0.95510
     31   3.24095  4.59090  4.50575  4.04484  1.65182  4.21069  3.71818  2.83638  3.89932  1.66429  3.45364  4.02617  4.51813  3.97958  4.00061  3.53643  3.46368  2.78731  3.94329  1.69088     36 f x - -
          2.68618  4.42225  2.77519  2.73123  3.46354  2.40513  3.72494  3.29354  2.67741  2.69355  4.24690  2.90347  2.73739  3.18146  2.89801  2.37887  2.77519  2.98518  4.58477  3.61503
          0.02625  4.04896  4.77131  0.61958  0.77255  0.48576  0.95510
     32   2.97232  5.18278  3.09884  2.62298  4.57114  3.56911  3.64673  3.97325  1.34282  3.43539  4.29386  3.08588  3.98622  2.02395  2.30098  2.95280  3.17007  3.63534  5.51244  4.27101     37 k x - -
          2.68618  4.42225  2.77519  2.73123  3.46354  2.40513  3.72494  3.29354  2.67741  2.69355  4.24690  2.90347  2.73739  3.18146  2.89801  2.37887  2.77519  2.98518  4.58477  3.61503
          0.02625  4.04896  4.77131  0.61958  0.77255  0.48576  0.95510
     33   3.67867  4.91118  4.64142  4.33444  1.40473  4.41450  3.48446  3.36976  4.18075  2.69585  3.96596  4.08864  4.72399  4.14800  4.21484  3.78593  3.90085  3.29450  3.62299  1.02893     38 y x - -
          2.68618  4.42225  2.77519  2.73123  3.46354  2.40513  3.72494  3.29354  2.67741  2.69355  4.24690  2.90347  2.73739  3.18146  2.89801  2.37887  2.77519  2.98518  4.58477  3.61503
          0.02625  4.04896  4.77131  0.61958  0.77255  0.48576  0.95510
     34   2.69623  5.05031  2.11398  2.30998  4.38298  3.34050  3.65638  3.81848  1.95916  3.37274  4.17529  2.85242  3.81611  2.79319  2.90910  2.67465  2.26283  3.43892  5.55790  4.17574     39 k x - -
          2.68618  4.42225  2.77519  2.73123  3.46354  2.40513  3.72494  3.29354  2.67741  2.69355  4.24690  2.90347  2.73739  3.18146  2.89801  2.37887  2.77519  2.98518  4.58477  3.61503
          0.02625  4.04896  4.77131  0.61958  0.77255  0.48576  0.95510
     35   1.25273  4.26451  3.40167  3.10231  4.22461  3.05290  4.18933  3.54389  3.14075  3.28431  4.16713  3.32192  2.14797  3.45831  3.46095  2.50846  2.79492  3.09762  5.58552  4.36432     40 a x - -
          2.68618  4.42225  2.77519  2.73123  3.46354  2.40513  3.72494  3.29354  2.67741  2.69355  4.24690  2.90347  2.73739  3.18146  2.89801  2.37887  2.77519  2.98518  4.58477  3.61503
          0.02625  4.04896  4.77131  0.61958  0.77255  0.48576  0.95510
     36   2.91716  5.37900  1.68159  2.17745  4.70547  3.24562  3.80679  4.26318  2.80887  3.78747  4.64032  1.49541  3.86708  2.98039  3.37748  2.83191  3.22024  3.83582  5.91385  4.43016     41 n x - -
          2.68618  4.42225  2.77519  2.73123  3.46354  2.40513  3.72494  3.29354  2.67741  2.69355  4.24690  2.90347  2.73739  3.18146  2.89801  2.37887  2.77519  2.98518  4.58477  3.61503
          0.02625  4.04896  4.77131  0.61958  0.77255  0.48576  0.95510
     37   2.89902  4.65351  3.60866  3.53220  4.66473  0.50220  4.63853  4.31037  3.73728  3.94135  4.92090  3.77344  4.05011  4.04773  3.95090  3.07653  3.39400  3.80462  5.71003  4.77372     42 G x - -
          2.68618  4.42225  2.77519  2.73123  3.46354  2.40513  3.72494  3.29354  2.67741  2.69355  4.24690  2.90347  2.73739  3.18146  2.89801  2.37887  2.77519  2.98518  4.58477  3.61503
          0.02625  4.04896  4.77131  0.61958  0.77255  0.48576  0.95510
     38   2.73609  5.03670  2.77479  1.90434  4.39358  2.44246  3.65584  3.82770  2.33824  3.36186  4.17340  2.91610  3.84993  2.79438  2.11911  2.72367  2.97991  3.45659  5.52323  4.18315     43 e x - -
          2.68618  4.42225  2.77519  2.73123  3.46354  2.40513  3.72494  3.29354  2.67741  2.69355  4.24690  2.90347  2.73739  3.18146  2.89801  2.37887  2.77519  2.98518  4.58477  3.61503
          0.02625  4.04896  4.77131  0.61958  0.77255  0.48576  0.95510
     39   2.99637  5.20565  3.35264  2.70382  4.64672  3.64480  3.60361  4.00454  1.56598  3.43646  4.27815  3.14006  4.00653  2.06613  1.70553  2.97608  3.16678  3.66418  5.48645  4.28516     44 k x - -
          2.68618  4.42225  2.77519  2.73123  3.46354  2.40513  3.72494  3.29354  2.67741  2.69355  4.24690  2.90347  2.73739  3.18146  2.89801  2.37887  2.77519  2.98518  4.58477  3.61503
          0.02625  4.04896  4.77131  0.61958  0.77255  0.48576  0.95510
     40   2.73398  4.75286  2.89803  1.60446  4.01276  3.44326  3.83960  3.07176  2.67330  2.94359  3.91538  3.07834  3.93675  3.03759  3.08211  2.82034  3.00728  2.11174  5.40330  4.08255     45 e x - -
          2.68618  4.42225  2.77519  2.73123  3.46354  2.40513  3.72494  3.29354  2.67741  2.69355  4.24690  2.90347  2.73739  3.18146  2.89801  2.37887  2.77519  2.98518  4.58477  3.61503
          0.02625  4.04896  4.77131  0.61958  0.77255  0.48576  0.95510
     41   1.95650  4.25373  3.77991  3.28018  3.61104  3.52050  4.15664  1.89722  3.20311  2.51440  3.53207  3.56347  4.03737  3.51287  3.50266  2.87070  2.15952  2.22714  5.15961  3.94182     46 i x - -
          2.68618  4.42225  2.77519  2.73123  3.46354  2.40513  3.72494  3.29354  2.67741  2.69355  4.24690  2.90347  2.73739  3.18146  2.89801  2.37887  2.77519  2.98518  4.58477  3.61503
          0.02625  4.04896  4.77131  0.61958  0.77255  0.48576  0.95510
     42   2.65305  4.43547  3.31919  2.23841  3.42288  3.56813  3.79082  2.22717  2.76564  2.56506  3.51068  3.24976  3.96179  3.11019  3.12633  2.83785  2.88714  2.62331  4.90139  2.61223     47 i x - -
          2.68618  4.42225  2.77519  2.73123  3.46354  2.40513  3.72494  3.29354  2.67741  2.69355  4.24690  2.90347  2.73739  3.18146  2.89801  2.37887  2.77519  2.98518  4.58477  3.61503
          0.02625  4.04896  4.77131  0.61958  0.77255  0.48576  0.95510
     43   1.96771  4.43362  3.53335  3.13286  3.03792  3.52774  3.85541  2.98821  3.06414  2.68159  3.68988  3.43986  4.03865  3.39957  3.35748  2.90268  3.01299  2.76725  4.61326  1.65075     48 y x - -
          2.68618  4.42225  2.77519  2.73123  3.46354  2.40513  3.72494  3.29354  2.67741  2.69355  4.24690  2.90347  2.73739  3.18146  2.89801  2.37887  2.77519  2.98518  4.58477  3.61503
          0.02625  4.04896  4.77131  0.61958  0.77255  0.48576  0.95510
     44   2.33616  4.22935  3.46336  3.06303  3.96943  2.12992  4.08129  3.28346  3.06253  3.04535  3.91551  3.30972  3.77878  3.36702  3.39636  1.84991  2.75490  1.99969  5.36766  4.13493     49 s x - -
          2.68618  4.42225  2.77519  2.73123  3.46354  2.40513  3.72494  3.29354  2.67741  2.69355  4.24690  2.90347  2.73739  3.18146  2.89801  2.37887  2.77519  2.98518  4.58477  3.61503
          0.02625  4.04896  4.77131  0.61958  0.77255  0.48576  0.95510
     45   2.75134  5.16783  1.92354  2.24011  4.50371  3.29666  3.69237  3.98637  2.55125  3.51229  4.31668  2.79820  3.82052  2.14159  3.05972  2.08970  3.01758  3.58169  5.68134  4.25957     50 d x - -
          2.68618  4.42225  2.77519  2.73123  3.46354  2.40513  3.72494  3.29354  2.67741  2.69355  4.24690  2.90347  2.73739  3.18146  2.89801  2.37887  2.77519  2.98518  4.58477  3.61503
          0.02625  4.04896  4.77131  0.61958  0.77255  0.48576  0.95510
     46   1.57159  4.39187  3.46108  3.04098  3.28382  3.44619  3.89481  2.98179  2.98591  2.70062  3.67766  3.37245  3.96971  3.32510  3.30128  2.81249  2.93408  2.74364  4.81843  2.24673     51 a x - -
          2.68618  4.42225  2.77519  2.73123  3.46354  2.40513  3.72494  3.29354  2.67741  2.69355  4.24690  2.90347  2.73739  3.18146  2.89801  2.37887  2.77519  2.98518  4.58477  3.61503
          0.02625  4.04896  4.77131  0.61958  0.77255  0.48576  0.95510
     47   1.89433  4.28908  3.46509  3.00366  3.73551  3.29359  3.98467  2.98571  2.94942  2.07605  3.69432  3.32037  3.86315  3.28302  3.28368  1.98081  2.80821  2.70806  5.18052  3.93541     52 a x - -
          2.68618  4.42225  2.77519  2.73123  3.46354  2.40513  3.72494  3.29354  2.67741  2.69355  4.24690  2.90347  2.73739  3.18146  2.89801  2.37887  2.77519  2.98518  4.58477  3.61503
          0.02625  4.04896  4.77131  0.61958  0.77255  0.48576  0.95510
     48   3.00224  4.72657  3.62906  3.49603  4.47053  3.40426  4.55621  4.06484  3.56912  3.67110  4.73068  3.78339  0.55633  3.95247  3.79183  3.17599  3.45834  3.68948  5.60532  4.59466     53 P x - -
          2.68618  4.42225  2.77519  2.73123  3.46354  2.40513  3.72494  3.29354  2.67741  2.69355  4.24690  2.90347  2.73739  3.18146  2.89801  2.37887  2.77519  2.98518  4.58477  3.61503
          0.02625  4.04896  4.77131  0.61958  0.77255  0.48576  0.95510
     49   1.69688  4.28201  3.28673  2.96570  4.29415  2.00433  4.10873  3.70418  3.04996  3.37338  4.19717  3.23125  2.16827  3.34581  3.41253  2.46107  2.75825  3.19760  5.61443  4.37523     54 a x - -
          2.68618  4.42225  2.77519  2.73123  3.46354  2.40513  3.72494  3.29354  2.67741  2.69355  4.24690  2.90347  2.73739  3.18146  2.89801  2.37887  2.77519  2.98518  4.58477  3.61503
          0.02625  4.04896  4.77131  0.61958  0.77255  0.48576  0.95510
     50   2.91716  5.37900  1.68159  2.17745  4.70547  3.24562  3.80679  4.26318  2.80887  3.78747  4.64032  1.49541  3.86708  2.98039  3.37748  2.83191  3.22024  3.83582  5.91385  4.43016     55 n x - -
          2.68618  4.42225  2.77519  2.73123  3.46354  2.40513  3.72494  3.29354  2.67741  2.69355  4.24690  2.90347  2.73739  3.18146  2.89801  2.37887  2.77519  2.98518  4.58477  3.61503
          0.02625  4.04896  4.77131  0.61958  0.77255  0.48576  0.95510
     51   2.29714  4.26369  3.24936  3.05917  4.43691  1.38306  4.24504  3.91514  3.23420  3.58062  4.40420  3.27377  3.73077  3.51080  3.56142  1.65177  2.79172  3.32300  5.75169  4.51808     56 g x - -
          2.68618  4.42225  2.77519  2.73123  3.46354  2.40513  3.72494  3.29354  2.67741  2.69355  4.24690  2.90347  2.73739  3.18146  2.89801  2.37887  2.77519  2.98518  4.58477  3.61503
          0.02625  4.04896  4.77131  0.61958  0.77255  0.48576  0.95510
     52   2.50665  4.39248  3.29575  2.83426  3.75062  3.33129  3.87706  3.11074  2.78716  2.10033  3.71720  3.21845  2.52155  3.14210  3.14730  2.06669  2.82778  2.82892  5.16429  3.89275     57 s x - -
          2.68618  4.42225  2.77519  2.73123  3.46354  2.40513  3.72494  3.29354  2.67741  2.69355  4.24690  2.90347  2.73739  3.18146  2.89801  2.37887  2.77519  2.98518  4.58477  3.61503
          0.02625  4.04896  4.77131  0.61958  0.77255  0.48576  0.95510
     53   3.13000  4.43842  4.85549  4.36465  3.58316  4.48531  5.07429  1.14861  4.25052  2.07218  3.38501  4.57780  4.79487  4.51204  4.44320  3.87933  3.39735  1.28886  5.56780  4.36524     58 i x - -
          2.68618  4.42225  2.77519  2.73123  3.46354  2.40513  3.72494  3.29354  2.67741  2.69355  4.24690  2.90347  2.73739  3.18146  2.89801  2.37887  2.77519  2.98518  4.58477  3.61503
          0.02625  4.04896  4.77131  0.61958  0.77255  0.48576  0.95510
     54   1.99638  4.25359  3.79131  3.29124  3.60592  3.53139  4.16339  1.86883  3.21307  2.50544  3.52639  3.57363  4.04546  3.52241  3.51073  2.88133  2.14514  2.21301  5.15844  3.94114     59 i x - -
          2.68618  4.42225  2.77519  2.73123  3.46354  2.40513  3.72494  3.29354  2.67741  2.69355  4.24690  2.90347  2.73739  3.18146  2.89801  2.37887  2.77519  2.98518  4.58477  3.61503
          0.02625  4.04896  4.77131  0.61958  0.77255  0.48576  0.95510
     55   3.49106  4.84211  4.48107  4.23211  0.76177  4.13322  3.96743  2.99649  4.13553  2.32725  3.70244  4.22219  4.59014  4.25557  4.21149  3.74980  3.79345  2.99963  4.16985  2.51707     60 f x - -
          2.68618  4.42225  2.77519  2.73123  3.46354  2.40513  3.72494  3.29354  2.67741  2.69355  4.24690  2.90347  2.73739  3.18146  2.89801  2.37887  2.77519  2.98518  4.58477  3.61503
          0.02625  4.04896  4.77131  0.61958  0.77255  0.48576  0.95510
     56   2.59258  4.48393  3.26317  2.76465  3.75969  3.44452  3.82166  2.97835  2.66605  2.74593  3.67415  3.19462  3.90361  2.33004  3.02901  2.74405  2.21743  2.12340  5.16499  3.90144     61 v x - -
          2.68618  4.42225  2.77519  2.73123  3.46354  2.40513  3.72494  3.29354  2.67741  2.69355  4.24690  2.90347  2.73739  3.18146  2.89801  2.37887  2.77519  2.98518  4.58477  3.61503
          0.21234  4.04896  1.74943  0.61958  0.77255  0.48576  0.95510
     57   2.28883  4.26389  3.08672  2.81734  4.15005  2.98073  3.98645  3.59818  2.89628  3.26823  4.12303  3.12030  2.11559  3.23182  3.24318  1.68251  2.73099  3.12661  5.48007  4.20996     62 s x - -
          2.68618  4.42225  2.77519  2.73123  3.46354  2.40513  3.72494  3.29354  2.67741  2.69355  4.24690  2.90347  2.73739  3.18146  2.89801  2.37887  2.77519  2.98518  4.58477  3.61503
          0.03154  3.86815  4.59050  0.61958  0.77255  0.65144  0.73667
     58   2.41036  4.25543  3.42422  3.17600  3.96502  3.09486  4.19366  3.09163  3.11889  2.95528  4.00606  3.38609  3.79826  3.51392  3.37780  2.61157  1.17925  2.78707  5.40321  4.18165     63 t x - -
          2.68618  4.42225  2.77519  2.73123  3.46354  2.40513  3.72494  3.29354  2.67741  2.69355  4.24690  2.90347  2.73739  3.18146  2.89801  2.37887  2.77519  2.98518  4.58477  3.61503
          0.03154  3.86815  4.59050  0.61958  0.77255  0.39457  1.12078
     59   2.78440  5.08377  2.92236  1.98694  4.38506  3.46587  2.49867  3.83737  2.19579  3.34545  4.15971  2.96175  3.88105  2.74952  2.02671  2.76701  3.00132  3.47918  5.46787  4.14596     64 e x - -
          2.68618  4.42225  2.77519  2.73123  3.46354  2.40513  3.72494  3.29354  2.67741  2.69355  4.24690  2.90347  2.73739  3.18146  2.89801  2.37887  2.77519  2.98518  4.58477  3.61503
          0.02625  4.04896  4.77131  0.61958  0.77255  0.48576  0.95510
     60   2.82951  4.84734  1.56335  2.58007  2.27882  3.46537  3.78563  3.36549  2.84869  2.97550  3.97570  3.08104  3.97055  3.10977  3.30173  2.88244  3.10120  3.12756  4.97989  3.46112     65 d x - -
          2.68618  4.42225  2.77519  2.73123  3.46354  2.40513  3.72494  3.29354  2.67741  2.69355  4.24690  2.90347  2.73739  3.18146  2.89801  2.37887  2.77519  2.98518  4.58477  3.61503
          0.02625  4.04896  4.77131  0.61958  0.77255  0.48576  0.95510
     61   2.47725  4.57871  2.82753  2.58529  4.40339  2.08935  3.91781  3.87022  2.81407  3.47096  4.28416  2.07878  3.76892  3.10637  3.24906  1.89133  2.87196  3.38297  5.66440  4.33945     66 s x - -
          2.68618  4.42225  2.77519  2.73123  3.46354  2.40513  3.72494  3.29354  2.67741  2.69355  4.24690  2.90347  2.73739  3.18146  2.89801  2.37887  2.77519  2.98518  4.58477  3.61503
          0.02625  4.04896  4.77131  0.61958  0.77255  0.48576  0.95510
     62   2.77046  4.27690  4.02335  3.48547  2.06569  3.78507  3.82635  2.68706  3.35986  2.31098  3.34279  3.68394  4.16344  3.59017  3.56815  3.08663  2.22477  2.52553  2.56465  2.82667     67 f x - -
          2.68618  4.42225  2.77519  2.73123  3.46354  2.40513  3.72494  3.29354  2.67741  2.69355  4.24690  2.90347  2.73739  3.18146  2.89801  2.37887  2.77519  2.98518  4.58477  3.61503
          0.02625  4.04896  4.77131  0.61958  0.77255  0.48576  0.95510
     63   2.78568  5.08501  2.92656  1.98792  4.38808  3.46744  2.52925  3.83933  2.19226  3.34651  4.16072  2.96318  3.88187  2.74869  2.00459  2.76818  3.00218  3.48102  5.46825  4.14745     68 e x - -
          2.68618  4.42225  2.77519  2.73123  3.46354  2.40513  3.72494  3.29354  2.67741  2.69355  4.24690  2.90347  2.73739  3.18146  2.89801  2.37887  2.77519  2.98518  4.58477  3.61503
          0.02625  4.04896  4.77131  0.61958  0.77255  0.48576  0.95510
     64   3.11966  4.48956  4.65285  4.09012  3.18821  4.34496  4.68820  2.09524  3.95663  1.32400  2.13688  4.34316  4.60083  4.13436  4.11928  3.67700  3.35227  1.66290  5.14814  4.03760     69 l x - -
          2.68618  4.42225  2.77519  2.73123  3.46354  2.40513  3.72494  3.29354  2.67741  2.69355  4.24690  2.90347  2.73739  3.18146  2.89801  2.37887  2.77519  2.98518  4.58477  3.61503
          0.02625  4.04896  4.77131  0.61958  0.77255  0.48576  0.95510
     65   2.51372  4.41661  3.25675  2.80849  3.84218  3.33360  3.89228  3.03297  2.78948  2.86892  3.76921  2.27737  3.86424  3.13798  3.16452  2.67323  2.13869  2.11088  5.24294  3.97436     70 v x - -
          2.68618  4.42225  2.77519  2.73123  3.46354  2.40513  3.72494  3.29354  2.67741  2.69355  4.24690  2.90347  2.73739  3.18146  2.89801  2.37887  2.77519  2.98518  4.58477  3.61503
          0.02625  4.04896  4.77131  0.61958  0.77255  0.48576  0.95510
     66   3.13000  4.43842  4.85549  4.36465  3.58316  4.48531  5.07429  1.14861  4.25052  2.07218  3.38501  4.57780  4.79487  4.51204  4.44320  3.87933  3.39735  1.28886  5.56780  4.36524     71 i x - -
          2.68618  4.42225  2.77519  2.73123  3.46354  2.40513  3.72494  3.29354  2.67741  2.69355  4.24690  2.90347  2.73739  3.18146  2.89801  2.37887  2.77519  2.98518  4.58477  3.61503
          0.02625  4.04896  4.77131  0.61958  0.77255  0.48576  0.95510
     67   2.67259  4.81429  2.83965  2.53026  4.26807  3.30908  3.77622  3.76236  2.49994  3.33768  4.19175  3.00544  3.85596  1.65326  2.86491  2.02526  2.98320  3.38312  5.49989  4.16036     72 q x - -
          2.68618  4.42225  2.77519  2.73123  3.46354  2.40513  3.72494  3.29354  2.67741  2.69355  4.24690  2.90347  2.73739  3.18146  2.89801  2.37887  2.77519  2.98518  4.58477  3.61503
          0.02625  4.04896  4.77131  0.61958  0.77255  0.48576  0.95510
     68   3.16424  4.46553  4.87088  4.33331  3.38908  4.51949  4.95823  1.47672  4.21961  1.45884  3.18718  4.56113  4.76482  4.41112  4.38164  3.87974  3.40696  1.42495  5.38357  4.24120     73 v x - -
          2.68618  4.42225  2.77519  2.73123  3.46354  2.40513  3.72494  3.29354  2.67741  2.69355  4.24690  2.90347  2.73739  3.18146  2.89801  2.37887  2.77519  2.98518  4.58477  3.61503
          0.02625  4.04896  4.77131  0.61958  0.77255  0.48576  0.95510
     69   3.18840  5.33296  0.69448  2.46210  4.73586  3.35266  4.09910  4.36616  3.21856  3.94434  4.92964  3.02608  4.01823  3.34089  3.75621  3.13313  3.53189  3.98763  5.86922  4.58391     74 d x - -
          2.68618  4.42225  2.77519  2.73123  3.46354  2.40513  3.72494  3.29354  2.67741  2.69355  4.24690  2.90347  2.73739  3.18146  2.89801  2.37887  2.77519  2.98518  4.58477  3.61503
          0.02625  4.04896  4.77131  0.61958  0.77255  0.48576  0.95510
     70   1.54963  4.62396  3.00060  2.66260  4.13563  3.28466  3.85328  3.50849  2.62682  3.15659  4.05036  3.09634  3.85157  2.11789  2.98535  2.68466  2.92653  3.16630  5.44091  4.14433     75 a x - -
          2.68618  4.42225  2.77519  2.73123  3.46354  2.40513  3.72494  3.29354  2.67741  2.69355  4.24690  2.90347  2.73739  3.18146  2.89801  2.37887  2.77519  2.98518  4.58477  3.61503
          0.02625  4.04896  4.77131  0.61958  0.77255  0.48576  0.95510
     71   2.82389  5.03208  2.67973  2.43674  3.96610  3.37983  2.32728  3.85660  2.52688  3.39412  4.26331  1.66010  3.90487  2.94061  2.91780  2.81735  3.09616  3.50306  5.30771  3.83399     76 n x - -
          2.68618  4.42225  2.77519  2.73123  3.46354  2.40513  3.72494  3.29354  2.67741  2.69355  4.24690  2.90347  2.73739  3.18146  2.89801  2.37887  2.77519  2.98518  4.58477  3.61503
          0.02625  4.04896  4.77131  0.61958  0.77255  0.48576  0.95510
     72   2.80309  0.64327  4.35853  4.14085  4.09555  3.38580  4.74949  3.27201  3.96999  3.17792  4.30615  4.08117  4.10631  4.30903  4.06189  3.07459  3.28497  3.00381  5.47053  4.38107     77 C x - -
          2.68618  4.42225  2.77519  2.73123  3.46354  2.40513  3.72494  3.29354  2.67741  2.69355  4.24690  2.90347  2.73739  3.18146  2.89801  2.37887  2.77519  2.98518  4.58477  3.61503
          0.02625  4.04896  4.77131  0.61958  0.77255  0.48576  0.95510
     73   2.06569  4.79527  2.98991  2.53183  4.22891  3.36480  3.69833  3.64191  2.37582  3.22845  4.05442  2.27529  3.84092  2.85478  2.10110  2.68165  2.91233  3.28191  5.42413  4.11708     78 a x - -
          2.68618  4.42225  2.77519  2.73123  3.46354  2.40513  3.72494  3.29354  2.67741  2.69355  4.24690  2.90347  2.73739  3.18146  2.89801  2.37887  2.77519  2.98518  4.58477  3.61503
          0.02625  4.04896  4.77131  0.61958  0.77255  0.48576  0.95510
     74   2.36656  4.34127  3.20580  2.94903  4.29418  3.05391  4.11866  3.75466  3.03846  3.41902  4.26740  3.23257  1.58468  3.36666  3.38081  1.72860  2.82154  3.25521  5.61788  4.35463     79 p x - -
          2.68618  4.42225  2.77519  2.73123  3.46354  2.40513  3.72494  3.29354  2.67741  2.69355  4.24690  2.90347  2.73739  3.18146  2.89801  2.37887  2.77519  2.98518  4.58477  3.61503
          0.02625  4.04896  4.77131  0.61958  0.77255  0.48576  0.95510
     75   2.66862  4.53078  3.38871  2.82026  3.72360  3.53312  3.78295  3.01491  2.51129  2.10074  3.64085  3.23851  3.94762  3.02035  2.19151  2.82044  2.25818  2.78952  5.11283  3.86485     80 l x - -
          2.68618  4.42225  2.77519  2.73123  3.46354  2.40513  3.72494  3.29354  2.67741  2.69355  4.24690  2.90347  2.73739  3.18146  2.89801  2.37887  2.77519  2.98518  4.58477  3.61503
          0.02625  4.04896  4.77131  0.61958  0.77255  0.48576  0.95510
     76   2.79308  4.62352  3.26211  2.91017  2.07092  3.54843  3.76523  3.19596  2.95442  2.81466  3.82815  1.70873  4.03918  3.27070  3.30924  2.92183  3.08196  2.96998  4.58764  3.01498     81 n x - -
          2.68618  4.42225  2.77519  2.73123  3.46354  2.40513  3.72494  3.29354  2.67741  2.69355  4.24690  2.90347  2.73739  3.18146  2.89801  2.37887  2.77519  2.98518  4.58477  3.61503
          0.02625  4.04896  4.77131  0.61958  0.77255  0.48576  0.95510
     77   2.39872  4.33643  3.32170  3.01365  4.18465  3.11233  4.11987  3.50143  3.01901  3.23086  4.13129  3.28868  1.57264  3.37575  3.34399  2.56277  1.92342  3.09243  5.54062  4.30375     82 p x - -
          2.68618  4.42225  2.77519  2.73123  3.46354  2.40513  3.72494  3.29354  2.67741  2.69355  4.24690  2.90347  2.73739  3.18146  2.89801  2.37887  2.77519  2.98518  4.58477  3.61503
          0.02625  4.04896  4.77131  0.61958  0.77255  0.48576  0.95510
     78   2.94790  5.44707  1.30574  2.15379  4.76474  3.23859  3.81476  4.32823  2.84258  3.84309  4.70143  1.89688  3.87103  2.98970  3.43102  2.84914  3.25285  3.89427  5.96978  4.46870     83 d x - -
          2.68618  4.42225  2.77519  2.73123  3.46354  2.40513  3.72494  3.29354  2.67741  2.69355  4.24690  2.90347  2.73739  3.18146  2.89801  2.37887  2.77519  2.98518  4.58477  3.61503
          0.02625  4.04896  4.77131  0.61958  0.77255  0.48576  0.95510
     79   3.18840  5.33296  0.69448  2.46210  4.73586  3.35266  4.09910  4.36616  3.21856  3.94434  4.92964  3.02608  4.01823  3.34089  3.75621  3.13313  3.53189  3.98763  5.86922  4.58391     84 d x - -
          2.68618  4.42225  2.77519  2.73123  3.46354  2.40513  3.72494  3.29354  2.67741  2.69355  4.24690  2.90347  2.73739  3.18146  2.89801  2.37887  2.77519  2.98518  4.58477  3.61503
          0.02625  4.04896  4.77131  0.61958  0.77255  0.48576  0.95510
     80   3.13073  4.44038  4.85266  4.36243  3.57927  4.48306  5.07200  1.13177  4.24714  2.06700  3.38170  4.57591  4.79345  4.50891  4.43968  3.87750  3.39840  1.31271  5.56512  4.36279     85 i x - -
          2.68618  4.42225  2.77519  2.73123  3.46354  2.40513  3.72494  3.29354  2.67741  2.69355  4.24690  2.90347  2.73739  3.18146  2.89801  2.37887  2.77519  2.98518  4.58477  3.61503
          0.02625  4.04896  4.77131  0.61958  0.77255  0.48576  0.95510
     81   2.99442  5.20438  3.34911  2.70182  4.64438  3.64335  3.60369  4.00284  1.57743  3.43549  4.27695  3.13869  4.00549  2.05094  1.70752  2.97422  3.16526  3.66234  5.48623  4.28405     86 k x - -
          2.68618  4.42225  2.77519  2.73123  3.46354  2.40513  3.72494  3.29354  2.67741  2.69355  4.24690  2.90347  2.73739  3.18146  2.89801  2.37887  2.77519  2.98518  4.58477  3.61503
          0.02625  4.04896  4.77131  0.61958  0.77255  0.48576  0.95510
     82   3.14130  5.10446  3.32852  2.92133  4.53144  3.60779  3.86884  3.97270  0.81982  3.50099  4.45624  3.33675  4.09839  3.05270  2.48089  3.17368  3.38308  3.67174  5.51602  4.35580     87 k x - -
          2.68618  4.42225  2.77519  2.73123  3.46354  2.40513  3.72494  3.29354  2.67741  2.69355  4.24690  2.90347  2.73739  3.18146  2.89801  2.37887  2.77519  2.98518  4.58477  3.61503
          0.02625  4.04896  4.77131  0.61958  0.77255  0.48576  0.95510
     83   2.74535  5.10744  2.59475  1.85881  4.43371  3.34235  3.67023  3.88906  2.44575  3.42268  4.23236  2.84678  3.83388  2.13197  2.89543  2.11784  2.99764  3.50742  5.59502  4.21206     88 e x - -
          2.68618  4.42225  2.77519  2.73123  3.46354  2.40513  3.72494  3.29354  2.67741  2.69355  4.24690  2.90347  2.73739  3.18146  2.89801  2.37887  2.77519  2.98518  4.58477  3.61503
          0.02625  4.04896  4.77131  0.61958  0.77255  0.48576  0.95510
     84   3.14996  4.53793  4.63995  4.13344  3.26374  4.33399  4.77745  2.04332  3.96676  1.10844  3.10856  4.38008  4.64596  4.20704  4.14444  3.71235  3.41069  1.58348  5.25193  4.07969     89 l x - -
          2.68618  4.42225  2.77519  2.73123  3.46354  2.40513  3.72494  3.29354  2.67741  2.69355  4.24690  2.90347  2.73739  3.18146  2.89801  2.37887  2.77519  2.98518  4.58477  3.61503
          0.02625  4.04896  4.77131  0.61958  0.77255  0.48576  0.95510
     85   2.52938  4.33324  3.58014  3.19343  3.79924  3.33168  4.16864  2.83290  3.13075  2.72861  3.77355  3.46515  1.71730  3.48282  3.43251  2.75252  2.91527  1.83248  5.31553  4.06692     90 p x - -
          2.68618  4.42225  2.77519  2.73123  3.46354  2.40513  3.72494  3.29354  2.67741  2.69355  4.24690  2.90347  2.73739  3.18146  2.89801  2.37887  2.77519  2.98518  4.58477  3.61503
          0.02625  4.04896  4.77131  0.61958  0.77255  0.48576  0.95510
     86   2.74624  5.09524  2.68073  1.87564  4.43507  3.37134  3.65320  3.87511  1.92221  3.40351  4.21075  2.87585  3.84201  2.78958  2.78402  2.11787  2.99004  3.49658  5.56585  4.20323     91 e x - -
          2.68618  4.42225  2.77519  2.73123  3.46354  2.40513  3.72494  3.29354  2.67741  2.69355  4.24690  2.90347  2.73739  3.18146  2.89801  2.37887  2.77519  2.98518  4.58477  3.61503
          0.02625  4.04896  4.77131  0.61958  0.77255  0.48576  0.95510
     87   2.71734  4.75250  2.90382  2.65201  4.02337  1.53896  2.21509  3.76435  2.72756  3.35331  4.23020  3.10734  3.89932  3.12355  3.09514  2.78733  3.05304  3.39142  5.35159  3.97227     92 g x - -
          2.68618  4.42225  2.77519  2.73123  3.46354  2.40513  3.72494  3.29354  2.67741  2.69355  4.24690  2.90347  2.73739  3.18146  2.89801  2.37887  2.77519  2.98518  4.58477  3.61503
          0.02625  4.04896  4.77131  0.61958  0.77255  0.48576  0.95510
     88   2.86605  4.43364  3.88289  3.33387  1.96556  3.81618  3.70477  2.90255  3.12151  2.49043  3.50992  3.58778  4.17866  3.45156  2.30860  3.10534  3.09428  2.72778  2.56060  2.66352     93 f x - -
          2.68618  4.42225  2.77519  2.73123  3.46354  2.40513  3.72494  3.29354  2.67741  2.69355  4.24690  2.90347  2.73739  3.18146  2.89801  2.37887  2.77519  2.98518  4.58477  3.61503
          0.02625  4.04896  4.77131  0.61958  0.77255  0.48576  0.95510
     89   2.89902  4.65351  3.60866  3.53220  4.66473  0.50220  4.63853  4.31037  3.73728  3.94135  4.92090  3.77344  4.05011  4.04773  3.95090  3.07653  3.39400  3.80462  5.71003  4.77372     94 G x - -
          2.68618  4.42225  2.77519  2.73123  3.46354  2.40513  3.72494  3.29354  2.67741  2.69355  4.24690  2.90347  2.73739  3.18146  2.89801  2.37887  2.77519  2.98518  4.58477  3.61503
          0.02625  4.04896  4.77131  0.61958  0.77255  0.48576  0.95510
     90   3.08360  4.44988  4.64479  4.09331  2.15086  4.28118  4.51084  2.15787  3.96824  1.38820  3.03610  4.28800  4.55523  4.11472  4.10610  3.61284  3.31699  1.66638  4.91017  3.63349     95 l x - -
          2.68618  4.42225  2.77519  2.73123  3.46354  2.40513  3.72494  3.29354  2.67741  2.69355  4.24690  2.90347  2.73739  3.18146  2.89801  2.37887  2.77519  2.98518  4.58477  3.61503
          0.02625  4.04896  4.77131  0.61958  0.77255  0.48576  0.95510
     91   2.87190  5.21368  1.82859  2.28681  4.23400  3.32782  1.75802  4.00749  2.66989  3.53697  4.39525  2.84316  3.88338  2.94314  3.16185  2.82111  3.14435  3.63526  5.53459  4.05816     96 h x - -
          2.68618  4.42225  2.77519  2.73123  3.46354  2.40513  3.72494  3.29354  2.67741  2.69355  4.24690  2.90347  2.73739  3.18146  2.89801  2.37887  2.77519  2.98518  4.58477  3.61503
          0.02625  4.04896  4.77131  0.61958  0.77255  0.48576  0.95510
     92   2.59662  4.21370  3.80791  3.28605  2.34520  3.57531  3.99727  2.57269  3.20823  2.37376  3.37519  3.55608  4.03282  3.47893  3.47683  2.16830  2.88075  1.91599  4.79353  3.47949     97 v x - -
          2.68618  4.42225  2.77519  2.73123  3.46354  2.40513  3.72494  3.29354  2.67741  2.69355  4.24690  2.90347  2.73739  3.18146  2.89801  2.37887  2.77519  2.98518  4.58477  3.61503
          0.02625  4.04896  4.77131  0.61958  0.77255  0.48576  0.95510
     93   3.51130  4.92842  4.10319  3.86868  2.32121  4.03918  3.71497  3.49696  3.72133  2.90449  4.15421  3.94722  4.51032  3.98439  3.86748  3.62915  3.79964  3.37626  3.97068  0.71613     98 y x - -
          2.68618  4.42225  2.77519  2.73123  3.46354  2.40513  3.72494  3.29354  2.67741  2.69355  4.24690  2.90347  2.73739  3.18146  2.89801  2.37887  2.77519  2.98518  4.58477  3.61503
          0.02625  4.04896  4.77131  0.61958  0.77255  0.48576  0.95510
     94   2.58086  4.68895  3.02680  2.57314  4.17170  3.32421  3.73774  3.56473  1.96704  3.18173  4.01219  3.03455  3.82507  2.90590  2.83898  2.04061  2.18233  3.20438  5.40736  4.10934     99 k x - -
          2.68618  4.42225  2.77519  2.73123  3.46354  2.40513  3.72494  3.29354  2.67741  2.69355  4.24690  2.90347  2.73739  3.18146  2.89801  2.37887  2.77519  2.98518  4.58477  3.61503
          0.02625  4.04896  4.77131  0.61958  0.77255  0.48576  0.95510
     95   3.14130  5.10446  3.32852  2.92133  4.53144  3.60779  3.86884  3.97270  0.81982  3.50099  4.45624  3.33675  4.09839  3.05270  2.48089  3.17368  3.38308  3.67174  5.51602  4.35580    100 k x - -
          2.68618  4.42225  2.77519  2.73123  3.46354  2.40513  3.72494  3.29354  2.67741  2.69355  4.24690  2.90347  2.73739  3.18146  2.89801  2.37887  2.77519  2.98518  4.58477  3.61503
          0.02625  4.04896  4.77131  0.61958  0.77255  0.48576  0.95510
     96   2.07230  4.26749  4.01331  3.47673  3.41846  3.75399  4.24260  2.25829  3.37550  2.20446  2.32192  3.75198  4.18514  3.65770  3.63582  3.08124  2.98831  1.71988  5.06421  3.86818    101 v x - -
          2.68618  4.42225  2.77519  2.73123  3.46354  2.40513  3.72494  3.29354  2.67741  2.69355  4.24690  2.90347  2.73739  3.18146  2.89801  2.37887  2.77519  2.98518  4.58477  3.61503
          0.02625  4.04896  4.77131  0.61958  0.77255  0.48576  0.95510
     97   2.65499  4.82876  2.83972  2.45233  4.10284  3.36205  2.54937  3.59915  2.46968  3.19257  4.02472  2.22843  3.83744  2.86283  2.88486  2.68719  2.24984  3.25642  5.37007  4.01342    102 n x - -
          2.68618  4.42225  2.77519  2.73123  3.46354  2.40513  3.72494  3.29354  2.67741  2.69355  4.24690  2.90347  2.73739  3.18146  2.89801  2.37887  2.77519  2.98518  4.58477  3.61503
          0.02625  4.04896  4.77131  0.61958  0.77255  0.48576  0.95510
     98   2.09100  5.04587  2.53703  1.81152  4.41943  3.29970  3.71733  3.85690  2.56564  3.42817  4.24861  2.13327  3.82886  2.87111  3.04651  2.70936  3.00412  3.47482  5.62623  4.23691    103 e x - -
          2.68618  4.42225  2.77519  2.73123  3.46354  2.40513  3.72494  3.29354  2.67741  2.69355  4.24690  2.90347  2.73739  3.18146  2.89801  2.37887  2.77519  2.98518  4.58477  3.61503
          0.02625  4.04896  4.77131  0.61958  0.77255  0.48576  0.95510
     99   3.16035  4.46141  4.86874  4.33191  3.39860  4.51754  4.95972  1.48231  4.21890  1.48319  3.19726  4.55932  4.76483  4.41342  4.38263  3.87803  3.40359  1.39513  5.38963  4.24432    104 v x - -
          2.68618  4.42225  2.77519  2.73123  3.46354  2.40513  3.72494  3.29354  2.67741  2.69355  4.24690  2.90347  2.73739  3.18146  2.89801  2.37887  2.77519  2.98518  4.58477  3.61503
          0.02625  4.04896  4.77131  0.61958  0.77255  0.48576  0.95510
    100   1.25273  4.26451  3.40167  3.10231  4.22461  3.05290  4.18933  3.54389  3.14075  3.28431  4.16713  3.32192  2.14797  3.45831  3.46095  2.50846  2.79492  3.09762  5.58552  4.36432    105 a x - -
          2.68618  4.42225  2.77519  2.73123  3.46354  2.40513  3.72494  3.29354  2.67741  2.69355  4.24690  2.90347  2.73739  3.18146  2.89801  2.37887  2.77519  2.98518  4.58477  3.61503
          0.02625  4.04896  4.77131  0.61958  0.77255  0.48576  0.95510
    101   2.89902  4.65351  3.60866  3.53220  4.66473  0.50220  4.63853  4.31037  3.73728  3.94135  4.92090  3.77344  4.05011  4.04773  3.95090  3.07653  3.39400  3.80462  5.71003  4.77372    106 G x - -
          2.68618  4.42225  2.77519  2.73123  3.46354  2.40513  3.72494  3.29354  2.67741  2.69355  4.24690  2.90347  2.73739  3.18146  2.89801  2.37887  2.77519  2.98518  4.58477  3.61503
          0.02625  4.04896  4.77131  0.61958  0.77255  0.48576  0.95510
    102   2.71622  4.88599  2.88146  2.01179  4.09148  3.44116  3.66844  3.49237  2.39381  2.34068  3.94833  2.97268  3.87090  2.19668  2.78591  2.74223  2.94821  3.19965  5.35377  4.02922    107 e x - -
          2.68618  4.42225  2.77519  2.73123  3.46354  2.40513  3.72494  3.29354  2.67741  2.69355  4.24690  2.90347  2.73739  3.18146  2.89801  2.37887  2.77519  2.98518  4.58477  3.61503
          0.02625  4.04896  4.77131  0.61958  0.77255  0.48576  0.95510
    103   2.70290  4.97569  2.77159  2.40703  4.38116  3.35582  3.67746  3.82481  1.88658  3.36803  4.17998  2.20643  3.83957  2.82106  2.77537  2.10817  2.96549  3.44238  5.53177  4.18734    108 k x - -
          2.68618  4.42225  2.77519  2.73123  3.46354  2.40513  3.72494  3.29354  2.67741  2.69355  4.24690  2.90347  2.73739  3.18146  2.89801  2.37887  2.77519  2.98518  4.58477  3.61503
          0.19685  4.04896  1.82483  0.61958  0.77255  0.48576  0.95510
    104   2.76524  4.52100  3.37354  3.21398  4.20854  3.20790  4.29069  3.75653  3.27216  3.38228  4.43247  3.51969  0.80798  3.66062  3.51663  2.93303  3.20761  3.40071  5.39232  4.32929    109 p x - -
          2.68618  4.42225  2.77519  2.73123  3.46354  2.40513  3.72494  3.29354  2.67741  2.69355  4.24690  2.90347  2.73739  3.18146  2.89801  2.37887  2.77519  2.98518  4.58477  3.61503
          0.03106  3.88317  4.60552  0.61958  0.77255  0.63971  0.74960
    105   2.80133  4.61161  3.51016  2.93767  3.59252  3.60577  3.78411  2.95379  2.38547  1.83664  3.59992  3.32308  4.01352  3.03559  1.92453  2.95780  3.03712  2.80163  5.04881  3.77110    110 l x - -
          2.68618  4.42225  2.77519  2.73123  3.46354  2.40513  3.72494  3.29354  2.67741  2.69355  4.24690  2.90347  2.73739  3.18146  2.89801  2.37887  2.77519  2.98518  4.58477  3.61503
          0.03106  3.88317  4.60552  0.61958  0.77255  0.63971  0.74960
    106   1.85658  4.53509  2.99064  2.64206  3.76413  3.26693  2.32107  3.35820  2.59259  3.00736  3.90755  3.06781  3.81408  3.01571  2.94123  2.66120  2.87727  3.04099  5.15003  3.77875    111 a x - -
          2.68618  4.42225  2.77519  2.73123  3.46354  2.40513  3.72494  3.29354  2.67741  2.69355  4.24690  2.90347  2.73739  3.18146  2.89801  2.37887  2.77519  2.98518  4.58477  3.61503
          0.03106  3.88317  4.60552  0.61958  0.77255  0.63971  0.74960
    107   2.75004  4.88503  2.94583  2.53955  4.24204  3.38353  3.64487  3.72888  2.19103  3.27493  4.13370  2.09179  3.86152  2.81063  1.82678  2.77510  3.00565  3.38284  5.37515  4.07859    112 r x - -
          2.68623  4.42230  2.77525  2.73128  3.46359  2.40518  3.72500  3.29359  2.67746  2.69360  4.24695  2.90352  2.73745  3.18088  2.89806  2.37863  2.77525  2.98523  4.58482  3.61508
          0.24589  1.52329        *  0.66653  0.72049  0.00000        *
//
