# Supplementary material for: Remote homology clustering identifies lowly conserved families of effector proteins in plant-pathogenic fungi
Source: Microb Genom. 2021 Sep 1;7(9):000637. doi: 10.1099/mgen.0.000637 (PMC8715435; doi:10.1099/mgen.0.000637)
Supplement: Supplementary material 16 [file mgen-7-0637-s0016.zip › hmms/cluster-PC_01QMA6.hmm]

HMMER3/f [3.3 | Nov 2019]
NAME  cluster-PC_01QMA6
LENG  117
ALPH  amino
RF    yes
MM    no
CONS  yes
CS    no
MAP   yes
DATE  Wed Jul 22 12:44:35 2020
NSEQ  1
EFFN  0.371094
CKSUM 381727584
STATS LOCAL MSV       -9.6332  0.71388
STATS LOCAL VITERBI  -10.9517  0.71388
STATS LOCAL FORWARD   -3.8910  0.71388
HMM          A        C        D        E        F        G        H        I        K        L        M        N        P        Q        R        S        T        V        W        Y   
            m->m     m->i     m->d     i->m     i->i     d->m     d->d
  COMPO   2.34267  2.97944  3.09255  2.83535  3.50451  2.55660  3.77973  2.89096  2.80167  2.52203  3.71696  3.11946  3.38573  3.24219  3.01433  2.54048  2.76918  2.74970  5.14828  3.90007
          2.68618  4.42225  2.77519  2.73123  3.46354  2.40513  3.72494  3.29354  2.67741  2.69355  4.24690  2.90347  2.73739  3.18146  2.89801  2.37887  2.77519  2.98518  4.58477  3.61503
          0.03484  3.77027  4.49262  0.61958  0.77255  0.00000        *
      1   2.89281  4.45924  3.94081  3.52934  3.16986  3.75745  4.28832  2.33556  3.30187  1.78283  1.58948  3.81860  4.22004  3.69215  3.51865  3.22993  3.19746  2.32901  4.99532  3.74633      1 m x - -
          2.68618  4.42225  2.77519  2.73123  3.46354  2.40513  3.72494  3.29354  2.67741  2.69355  4.24690  2.90347  2.73739  3.18146  2.89801  2.37887  2.77519  2.98518  4.58477  3.61503
          0.03484  3.77027  4.49262  0.61958  0.77255  0.48576  0.95510
      2   2.88278  4.83582  3.05171  2.69671  4.19872  3.37980  3.71090  3.62231  1.18820  3.21159  4.18178  3.12455  3.89007  2.91063  2.42442  2.93340  3.14544  3.33698  5.29815  4.09728      2 k x - -
          2.68618  4.42225  2.77519  2.73123  3.46354  2.40513  3.72494  3.29354  2.67741  2.69355  4.24690  2.90347  2.73739  3.18146  2.89801  2.37887  2.77519  2.98518  4.58477  3.61503
          0.03484  3.77027  4.49262  0.61958  0.77255  0.48576  0.95510
      3   3.04323  4.53772  4.02327  3.66616  3.10231  3.84871  4.35403  2.30518  3.43475  1.01265  3.16359  3.95106  4.30407  3.82779  3.62617  3.41255  3.34354  2.31526  4.94103  3.63968      3 l x - -
          2.68618  4.42225  2.77519  2.73123  3.46354  2.40513  3.72494  3.29354  2.67741  2.69355  4.24690  2.90347  2.73739  3.18146  2.89801  2.37887  2.77519  2.98518  4.58477  3.61503
          0.03484  3.77027  4.49262  0.61958  0.77255  0.48576  0.95510
      4   2.36359  4.20727  3.34269  3.09392  3.88359  3.04887  4.11833  2.99853  3.03481  2.86544  3.92547  3.31758  3.74578  3.43570  3.29644  2.56408  1.35825  2.70456  5.33074  4.10122      4 t x - -
          2.68618  4.42225  2.77519  2.73123  3.46354  2.40513  3.72494  3.29354  2.67741  2.69355  4.24690  2.90347  2.73739  3.18146  2.89801  2.37887  2.77519  2.98518  4.58477  3.61503
          0.03484  3.77027  4.49262  0.61958  0.77255  0.48576  0.95510
      5   2.89281  4.45924  3.94081  3.52934  3.16986  3.75745  4.28832  2.33556  3.30187  1.78283  1.58948  3.81860  4.22004  3.69215  3.51865  3.22993  3.19746  2.32901  4.99532  3.74633      5 m x - -
          2.68618  4.42225  2.77519  2.73123  3.46354  2.40513  3.72494  3.29354  2.67741  2.69355  4.24690  2.90347  2.73739  3.18146  2.89801  2.37887  2.77519  2.98518  4.58477  3.61503
          0.03484  3.77027  4.49262  0.61958  0.77255  0.48576  0.95510
      6   2.72793  4.30226  3.98057  3.64390  3.47883  3.61419  4.46431  2.06759  3.50990  2.18632  3.46317  3.84910  4.18279  3.87862  3.73157  3.11396  3.09353  1.16538  5.24474  3.96841      6 v x - -
          2.68618  4.42225  2.77519  2.73123  3.46354  2.40513  3.72494  3.29354  2.67741  2.69355  4.24690  2.90347  2.73739  3.18146  2.89801  2.37887  2.77519  2.98518  4.58477  3.61503
          0.03484  3.77027  4.49262  0.61958  0.77255  0.48576  0.95510
      7   3.04323  4.53772  4.02327  3.66616  3.10231  3.84871  4.35403  2.30518  3.43475  1.01265  3.16359  3.95106  4.30407  3.82779  3.62617  3.41255  3.34354  2.31526  4.94103  3.63968      7 l x - -
          2.68618  4.42225  2.77519  2.73123  3.46354  2.40513  3.72494  3.29354  2.67741  2.69355  4.24690  2.90347  2.73739  3.18146  2.89801  2.37887  2.77519  2.98518  4.58477  3.61503
          0.03484  3.77027  4.49262  0.61958  0.77255  0.48576  0.95510
      8   2.27038  4.18759  3.12277  2.93706  3.97564  2.91960  4.04817  3.48587  3.00366  3.21536  4.15254  3.17629  3.65065  3.36191  3.29065  1.25661  2.74343  3.04369  5.35717  4.05935      8 s x - -
          2.68618  4.42225  2.77519  2.73123  3.46354  2.40513  3.72494  3.29354  2.67741  2.69355  4.24690  2.90347  2.73739  3.18146  2.89801  2.37887  2.77519  2.98518  4.58477  3.61503
          0.03484  3.77027  4.49262  0.61958  0.77255  0.48576  0.95510
      9   2.72793  4.30226  3.98057  3.64390  3.47883  3.61419  4.46431  2.06759  3.50990  2.18632  3.46317  3.84910  4.18279  3.87862  3.73157  3.11396  3.09353  1.16538  5.24474  3.96841      9 v x - -
          2.68618  4.42225  2.77519  2.73123  3.46354  2.40513  3.72494  3.29354  2.67741  2.69355  4.24690  2.90347  2.73739  3.18146  2.89801  2.37887  2.77519  2.98518  4.58477  3.61503
          0.03484  3.77027  4.49262  0.61958  0.77255  0.48576  0.95510
     10   1.17216  4.14682  3.36293  3.15321  3.95417  2.97327  4.18677  3.06495  3.16685  2.95070  3.99690  3.32739  3.70315  3.51837  3.42243  2.49955  2.76997  2.73744  5.39182  4.18130     10 a x - -
          2.68618  4.42225  2.77519  2.73123  3.46354  2.40513  3.72494  3.29354  2.67741  2.69355  4.24690  2.90347  2.73739  3.18146  2.89801  2.37887  2.77519  2.98518  4.58477  3.61503
          0.03484  3.77027  4.49262  0.61958  0.77255  0.48576  0.95510
     11   3.13265  4.56593  4.09695  3.79484  1.19557  3.84077  3.84007  2.67221  3.70505  2.06775  3.41987  3.90558  4.30405  3.90230  3.85001  3.40607  3.43498  2.65475  4.12499  2.50708     11 f x - -
          2.68618  4.42225  2.77519  2.73123  3.46354  2.40513  3.72494  3.29354  2.67741  2.69355  4.24690  2.90347  2.73739  3.18146  2.89801  2.37887  2.77519  2.98518  4.58477  3.61503
          0.03484  3.77027  4.49262  0.61958  0.77255  0.48576  0.95510
     12   1.17216  4.14682  3.36293  3.15321  3.95417  2.97327  4.18677  3.06495  3.16685  2.95070  3.99690  3.32739  3.70315  3.51837  3.42243  2.49955  2.76997  2.73744  5.39182  4.18130     12 a x - -
          2.68618  4.42225  2.77519  2.73123  3.46354  2.40513  3.72494  3.29354  2.67741  2.69355  4.24690  2.90347  2.73739  3.18146  2.89801  2.37887  2.77519  2.98518  4.58477  3.61503
          0.03484  3.77027  4.49262  0.61958  0.77255  0.48576  0.95510
     13   2.36359  4.20727  3.34269  3.09392  3.88359  3.04887  4.11833  2.99853  3.03481  2.86544  3.92547  3.31758  3.74578  3.43570  3.29644  2.56408  1.35825  2.70456  5.33074  4.10122     13 t x - -
          2.68618  4.42225  2.77519  2.73123  3.46354  2.40513  3.72494  3.29354  2.67741  2.69355  4.24690  2.90347  2.73739  3.18146  2.89801  2.37887  2.77519  2.98518  4.58477  3.61503
          0.03484  3.77027  4.49262  0.61958  0.77255  0.48576  0.95510
     14   3.04323  4.53772  4.02327  3.66616  3.10231  3.84871  4.35403  2.30518  3.43475  1.01265  3.16359  3.95106  4.30407  3.82779  3.62617  3.41255  3.34354  2.31526  4.94103  3.63968     14 l x - -
          2.68618  4.42225  2.77519  2.73123  3.46354  2.40513  3.72494  3.29354  2.67741  2.69355  4.24690  2.90347  2.73739  3.18146  2.89801  2.37887  2.77519  2.98518  4.58477  3.61503
          0.03484  3.77027  4.49262  0.61958  0.77255  0.48576  0.95510
     15   2.36359  4.20727  3.34269  3.09392  3.88359  3.04887  4.11833  2.99853  3.03481  2.86544  3.92547  3.31758  3.74578  3.43570  3.29644  2.56408  1.35825  2.70456  5.33074  4.10122     15 t x - -
          2.68618  4.42225  2.77519  2.73123  3.46354  2.40513  3.72494  3.29354  2.67741  2.69355  4.24690  2.90347  2.73739  3.18146  2.89801  2.37887  2.77519  2.98518  4.58477  3.61503
          0.03484  3.77027  4.49262  0.61958  0.77255  0.48576  0.95510
     16   3.13265  4.56593  4.09695  3.79484  1.19557  3.84077  3.84007  2.67221  3.70505  2.06775  3.41987  3.90558  4.30405  3.90230  3.85001  3.40607  3.43498  2.65475  4.12499  2.50708     16 f x - -
          2.68618  4.42225  2.77519  2.73123  3.46354  2.40513  3.72494  3.29354  2.67741  2.69355  4.24690  2.90347  2.73739  3.18146  2.89801  2.37887  2.77519  2.98518  4.58477  3.61503
          0.03484  3.77027  4.49262  0.61958  0.77255  0.48576  0.95510
     17   1.17216  4.14682  3.36293  3.15321  3.95417  2.97327  4.18677  3.06495  3.16685  2.95070  3.99690  3.32739  3.70315  3.51837  3.42243  2.49955  2.76997  2.73744  5.39182  4.18130     17 a x - -
          2.68618  4.42225  2.77519  2.73123  3.46354  2.40513  3.72494  3.29354  2.67741  2.69355  4.24690  2.90347  2.73739  3.18146  2.89801  2.37887  2.77519  2.98518  4.58477  3.61503
          0.03484  3.77027  4.49262  0.61958  0.77255  0.48576  0.95510
     18   2.64364  4.63134  2.66197  2.53879  3.97922  3.11912  3.84748  3.67062  2.74432  3.33031  4.28873  1.35324  3.76754  3.12283  3.09307  2.71655  3.02383  3.30326  5.29751  3.93702     18 n x - -
          2.68618  4.42225  2.77519  2.73123  3.46354  2.40513  3.72494  3.29354  2.67741  2.69355  4.24690  2.90347  2.73739  3.18146  2.89801  2.37887  2.77519  2.98518  4.58477  3.61503
          0.03484  3.77027  4.49262  0.61958  0.77255  0.48576  0.95510
     19   2.87014  4.95096  2.45509  1.18081  4.28536  3.21214  3.79459  3.71897  2.66256  3.35430  4.33642  2.88492  3.81294  3.01475  3.05797  2.86534  3.17483  3.41477  5.47667  4.20272     19 e x - -
          2.68618  4.42225  2.77519  2.73123  3.46354  2.40513  3.72494  3.29354  2.67741  2.69355  4.24690  2.90347  2.73739  3.18146  2.89801  2.37887  2.77519  2.98518  4.58477  3.61503
          0.03484  3.77027  4.49262  0.61958  0.77255  0.48576  0.95510
     20   2.54708  4.32883  3.19946  3.08782  4.22483  0.90597  4.21134  3.80228  3.25469  3.46879  4.44633  3.36461  3.71668  3.58760  3.49902  2.71666  3.02051  3.35076  5.34402  4.32439     20 g x - -
          2.68618  4.42225  2.77519  2.73123  3.46354  2.40513  3.72494  3.29354  2.67741  2.69355  4.24690  2.90347  2.73739  3.18146  2.89801  2.37887  2.77519  2.98518  4.58477  3.61503
          0.03484  3.77027  4.49262  0.61958  0.77255  0.48576  0.95510
     21   2.95146  4.40309  4.18328  3.79800  3.30874  3.94997  4.54726  1.21482  3.62379  1.91996  3.26429  4.05775  4.39411  3.98474  3.83223  3.43819  3.25384  1.85369  5.17584  3.90288     21 i x - -
          2.68618  4.42225  2.77519  2.73123  3.46354  2.40513  3.72494  3.29354  2.67741  2.69355  4.24690  2.90347  2.73739  3.18146  2.89801  2.37887  2.77519  2.98518  4.58477  3.61503
          0.03484  3.77027  4.49262  0.61958  0.77255  0.48576  0.95510
     22   3.04323  4.53772  4.02327  3.66616  3.10231  3.84871  4.35403  2.30518  3.43475  1.01265  3.16359  3.95106  4.30407  3.82779  3.62617  3.41255  3.34354  2.31526  4.94103  3.63968     22 l x - -
          2.68618  4.42225  2.77519  2.73123  3.46354  2.40513  3.72494  3.29354  2.67741  2.69355  4.24690  2.90347  2.73739  3.18146  2.89801  2.37887  2.77519  2.98518  4.58477  3.61503
          0.03484  3.77027  4.49262  0.61958  0.77255  0.48576  0.95510
     23   2.36359  4.20727  3.34269  3.09392  3.88359  3.04887  4.11833  2.99853  3.03481  2.86544  3.92547  3.31758  3.74578  3.43570  3.29644  2.56408  1.35825  2.70456  5.33074  4.10122     23 t x - -
          2.68618  4.42225  2.77519  2.73123  3.46354  2.40513  3.72494  3.29354  2.67741  2.69355  4.24690  2.90347  2.73739  3.18146  2.89801  2.37887  2.77519  2.98518  4.58477  3.61503
          0.03484  3.77027  4.49262  0.61958  0.77255  0.48576  0.95510
     24   3.13265  4.56593  4.09695  3.79484  1.19557  3.84077  3.84007  2.67221  3.70505  2.06775  3.41987  3.90558  4.30405  3.90230  3.85001  3.40607  3.43498  2.65475  4.12499  2.50708     24 f x - -
          2.68618  4.42225  2.77519  2.73123  3.46354  2.40513  3.72494  3.29354  2.67741  2.69355  4.24690  2.90347  2.73739  3.18146  2.89801  2.37887  2.77519  2.98518  4.58477  3.61503
          0.03484  3.77027  4.49262  0.61958  0.77255  0.48576  0.95510
     25   2.87014  4.95096  2.45509  1.18081  4.28536  3.21214  3.79459  3.71897  2.66256  3.35430  4.33642  2.88492  3.81294  3.01475  3.05797  2.86534  3.17483  3.41477  5.47667  4.20272     25 e x - -
          2.68618  4.42225  2.77519  2.73123  3.46354  2.40513  3.72494  3.29354  2.67741  2.69355  4.24690  2.90347  2.73739  3.18146  2.89801  2.37887  2.77519  2.98518  4.58477  3.61503
          0.03484  3.77027  4.49262  0.61958  0.77255  0.48576  0.95510
     26   2.54708  4.32883  3.19946  3.08782  4.22483  0.90597  4.21134  3.80228  3.25469  3.46879  4.44633  3.36461  3.71668  3.58760  3.49902  2.71666  3.02051  3.35076  5.34402  4.32439     26 g x - -
          2.68618  4.42225  2.77519  2.73123  3.46354  2.40513  3.72494  3.29354  2.67741  2.69355  4.24690  2.90347  2.73739  3.18146  2.89801  2.37887  2.77519  2.98518  4.58477  3.61503
          0.03484  3.77027  4.49262  0.61958  0.77255  0.48576  0.95510
     27   3.04323  4.53772  4.02327  3.66616  3.10231  3.84871  4.35403  2.30518  3.43475  1.01265  3.16359  3.95106  4.30407  3.82779  3.62617  3.41255  3.34354  2.31526  4.94103  3.63968     27 l x - -
          2.68618  4.42225  2.77519  2.73123  3.46354  2.40513  3.72494  3.29354  2.67741  2.69355  4.24690  2.90347  2.73739  3.18146  2.89801  2.37887  2.77519  2.98518  4.58477  3.61503
          0.03484  3.77027  4.49262  0.61958  0.77255  0.48576  0.95510
     28   2.54708  4.32883  3.19946  3.08782  4.22483  0.90597  4.21134  3.80228  3.25469  3.46879  4.44633  3.36461  3.71668  3.58760  3.49902  2.71666  3.02051  3.35076  5.34402  4.32439     28 g x - -
          2.68618  4.42225  2.77519  2.73123  3.46354  2.40513  3.72494  3.29354  2.67741  2.69355  4.24690  2.90347  2.73739  3.18146  2.89801  2.37887  2.77519  2.98518  4.58477  3.61503
          0.03484  3.77027  4.49262  0.61958  0.77255  0.48576  0.95510
     29   3.04323  4.53772  4.02327  3.66616  3.10231  3.84871  4.35403  2.30518  3.43475  1.01265  3.16359  3.95106  4.30407  3.82779  3.62617  3.41255  3.34354  2.31526  4.94103  3.63968     29 l x - -
          2.68618  4.42225  2.77519  2.73123  3.46354  2.40513  3.72494  3.29354  2.67741  2.69355  4.24690  2.90347  2.73739  3.18146  2.89801  2.37887  2.77519  2.98518  4.58477  3.61503
          0.03484  3.77027  4.49262  0.61958  0.77255  0.48576  0.95510
     30   1.17216  4.14682  3.36293  3.15321  3.95417  2.97327  4.18677  3.06495  3.16685  2.95070  3.99690  3.32739  3.70315  3.51837  3.42243  2.49955  2.76997  2.73744  5.39182  4.18130     30 a x - -
          2.68618  4.42225  2.77519  2.73123  3.46354  2.40513  3.72494  3.29354  2.67741  2.69355  4.24690  2.90347  2.73739  3.18146  2.89801  2.37887  2.77519  2.98518  4.58477  3.61503
          0.03484  3.77027  4.49262  0.61958  0.77255  0.48576  0.95510
     31   2.89538  4.73541  3.37614  2.91321  4.06407  3.39876  3.76002  3.60137  2.21088  3.13625  4.14232  3.27920  3.90921  2.98827  1.14741  2.98635  3.17025  3.33055  5.19059  4.01682     31 r x - -
          2.68618  4.42225  2.77519  2.73123  3.46354  2.40513  3.72494  3.29354  2.67741  2.69355  4.24690  2.90347  2.73739  3.18146  2.89801  2.37887  2.77519  2.98518  4.58477  3.61503
          0.03484  3.77027  4.49262  0.61958  0.77255  0.48576  0.95510
     32   2.89538  4.73541  3.37614  2.91321  4.06407  3.39876  3.76002  3.60137  2.21088  3.13625  4.14232  3.27920  3.90921  2.98827  1.14741  2.98635  3.17025  3.33055  5.19059  4.01682     32 r x - -
          2.68618  4.42225  2.77519  2.73123  3.46354  2.40513  3.72494  3.29354  2.67741  2.69355  4.24690  2.90347  2.73739  3.18146  2.89801  2.37887  2.77519  2.98518  4.58477  3.61503
          0.03484  3.77027  4.49262  0.61958  0.77255  0.48576  0.95510
     33   2.80593  4.78222  2.84227  2.59911  3.93602  3.30170  3.75522  3.55431  2.42807  3.06657  4.10101  3.05652  3.85605  1.42836  2.71278  2.85976  3.10475  3.29152  5.22825  3.91616     33 q x - -
          2.68618  4.42225  2.77519  2.73123  3.46354  2.40513  3.72494  3.29354  2.67741  2.69355  4.24690  2.90347  2.73739  3.18146  2.89801  2.37887  2.77519  2.98518  4.58477  3.61503
          0.03484  3.77027  4.49262  0.61958  0.77255  0.48576  0.95510
     34   2.36359  4.20727  3.34269  3.09392  3.88359  3.04887  4.11833  2.99853  3.03481  2.86544  3.92547  3.31758  3.74578  3.43570  3.29644  2.56408  1.35825  2.70456  5.33074  4.10122     34 t x - -
          2.68618  4.42225  2.77519  2.73123  3.46354  2.40513  3.72494  3.29354  2.67741  2.69355  4.24690  2.90347  2.73739  3.18146  2.89801  2.37887  2.77519  2.98518  4.58477  3.61503
          0.03484  3.77027  4.49262  0.61958  0.77255  0.48576  0.95510
     35   2.95146  4.40309  4.18328  3.79800  3.30874  3.94997  4.54726  1.21482  3.62379  1.91996  3.26429  4.05775  4.39411  3.98474  3.83223  3.43819  3.25384  1.85369  5.17584  3.90288     35 i x - -
          2.68618  4.42225  2.77519  2.73123  3.46354  2.40513  3.72494  3.29354  2.67741  2.69355  4.24690  2.90347  2.73739  3.18146  2.89801  2.37887  2.77519  2.98518  4.58477  3.61503
          0.03484  3.77027  4.49262  0.61958  0.77255  0.48576  0.95510
     36   2.48017  1.17422  3.97101  3.68982  3.70771  3.12180  4.35978  2.83721  3.51693  2.75599  3.87534  3.70412  3.82066  3.86768  3.65839  2.75108  2.93882  2.58808  5.14229  3.99525     36 c x - -
          2.68618  4.42225  2.77519  2.73123  3.46354  2.40513  3.72494  3.29354  2.67741  2.69355  4.24690  2.90347  2.73739  3.18146  2.89801  2.37887  2.77519  2.98518  4.58477  3.61503
          0.03484  3.77027  4.49262  0.61958  0.77255  0.48576  0.95510
     37   2.89294  4.72331  3.03518  2.78800  3.21994  3.36694  1.37807  3.57949  2.63425  3.08519  4.12271  3.20021  3.91558  3.15385  2.90453  2.96550  3.19417  3.31690  4.68592  3.17438     37 h x - -
          2.68618  4.42225  2.77519  2.73123  3.46354  2.40513  3.72494  3.29354  2.67741  2.69355  4.24690  2.90347  2.73739  3.18146  2.89801  2.37887  2.77519  2.98518  4.58477  3.61503
          0.03484  3.77027  4.49262  0.61958  0.77255  0.48576  0.95510
     38   2.36359  4.20727  3.34269  3.09392  3.88359  3.04887  4.11833  2.99853  3.03481  2.86544  3.92547  3.31758  3.74578  3.43570  3.29644  2.56408  1.35825  2.70456  5.33074  4.10122     38 t x - -
          2.68618  4.42225  2.77519  2.73123  3.46354  2.40513  3.72494  3.29354  2.67741  2.69355  4.24690  2.90347  2.73739  3.18146  2.89801  2.37887  2.77519  2.98518  4.58477  3.61503
          0.03484  3.77027  4.49262  0.61958  0.77255  0.48576  0.95510
     39   2.62645  4.39716  3.22320  3.05019  4.04811  3.09061  4.13360  3.57002  3.09921  3.20699  4.25485  3.36557  1.04180  3.49131  3.35368  2.79153  3.06078  3.22685  5.26000  4.16851     39 p x - -
          2.68618  4.42225  2.77519  2.73123  3.46354  2.40513  3.72494  3.29354  2.67741  2.69355  4.24690  2.90347  2.73739  3.18146  2.89801  2.37887  2.77519  2.98518  4.58477  3.61503
          0.03484  3.77027  4.49262  0.61958  0.77255  0.48576  0.95510
     40   2.54708  4.32883  3.19946  3.08782  4.22483  0.90597  4.21134  3.80228  3.25469  3.46879  4.44633  3.36461  3.71668  3.58760  3.49902  2.71666  3.02051  3.35076  5.34402  4.32439     40 g x - -
          2.68618  4.42225  2.77519  2.73123  3.46354  2.40513  3.72494  3.29354  2.67741  2.69355  4.24690  2.90347  2.73739  3.18146  2.89801  2.37887  2.77519  2.98518  4.58477  3.61503
          0.03484  3.77027  4.49262  0.61958  0.77255  0.48576  0.95510
     41   2.54708  4.32883  3.19946  3.08782  4.22483  0.90597  4.21134  3.80228  3.25469  3.46879  4.44633  3.36461  3.71668  3.58760  3.49902  2.71666  3.02051  3.35076  5.34402  4.32439     41 g x - -
          2.68618  4.42225  2.77519  2.73123  3.46354  2.40513  3.72494  3.29354  2.67741  2.69355  4.24690  2.90347  2.73739  3.18146  2.89801  2.37887  2.77519  2.98518  4.58477  3.61503
          0.03484  3.77027  4.49262  0.61958  0.77255  0.48576  0.95510
     42   2.27038  4.18759  3.12277  2.93706  3.97564  2.91960  4.04817  3.48587  3.00366  3.21536  4.15254  3.17629  3.65065  3.36191  3.29065  1.25661  2.74343  3.04369  5.35717  4.05935     42 s x - -
          2.68618  4.42225  2.77519  2.73123  3.46354  2.40513  3.72494  3.29354  2.67741  2.69355  4.24690  2.90347  2.73739  3.18146  2.89801  2.37887  2.77519  2.98518  4.58477  3.61503
          0.03484  3.77027  4.49262  0.61958  0.77255  0.48576  0.95510
     43   2.54708  4.32883  3.19946  3.08782  4.22483  0.90597  4.21134  3.80228  3.25469  3.46879  4.44633  3.36461  3.71668  3.58760  3.49902  2.71666  3.02051  3.35076  5.34402  4.32439     43 g x - -
          2.68618  4.42225  2.77519  2.73123  3.46354  2.40513  3.72494  3.29354  2.67741  2.69355  4.24690  2.90347  2.73739  3.18146  2.89801  2.37887  2.77519  2.98518  4.58477  3.61503
          0.03484  3.77027  4.49262  0.61958  0.77255  0.48576  0.95510
     44   2.48017  1.17422  3.97101  3.68982  3.70771  3.12180  4.35978  2.83721  3.51693  2.75599  3.87534  3.70412  3.82066  3.86768  3.65839  2.75108  2.93882  2.58808  5.14229  3.99525     44 c x - -
          2.68618  4.42225  2.77519  2.73123  3.46354  2.40513  3.72494  3.29354  2.67741  2.69355  4.24690  2.90347  2.73739  3.18146  2.89801  2.37887  2.77519  2.98518  4.58477  3.61503
          0.03484  3.77027  4.49262  0.61958  0.77255  0.48576  0.95510
     45   2.89538  4.73541  3.37614  2.91321  4.06407  3.39876  3.76002  3.60137  2.21088  3.13625  4.14232  3.27920  3.90921  2.98827  1.14741  2.98635  3.17025  3.33055  5.19059  4.01682     45 r x - -
          2.68618  4.42225  2.77519  2.73123  3.46354  2.40513  3.72494  3.29354  2.67741  2.69355  4.24690  2.90347  2.73739  3.18146  2.89801  2.37887  2.77519  2.98518  4.58477  3.61503
          0.03484  3.77027  4.49262  0.61958  0.77255  0.48576  0.95510
     46   1.17216  4.14682  3.36293  3.15321  3.95417  2.97327  4.18677  3.06495  3.16685  2.95070  3.99690  3.32739  3.70315  3.51837  3.42243  2.49955  2.76997  2.73744  5.39182  4.18130     46 a x - -
          2.68618  4.42225  2.77519  2.73123  3.46354  2.40513  3.72494  3.29354  2.67741  2.69355  4.24690  2.90347  2.73739  3.18146  2.89801  2.37887  2.77519  2.98518  4.58477  3.61503
          0.03484  3.77027  4.49262  0.61958  0.77255  0.48576  0.95510
     47   2.27038  4.18759  3.12277  2.93706  3.97564  2.91960  4.04817  3.48587  3.00366  3.21536  4.15254  3.17629  3.65065  3.36191  3.29065  1.25661  2.74343  3.04369  5.35717  4.05935     47 s x - -
          2.68618  4.42225  2.77519  2.73123  3.46354  2.40513  3.72494  3.29354  2.67741  2.69355  4.24690  2.90347  2.73739  3.18146  2.89801  2.37887  2.77519  2.98518  4.58477  3.61503
          0.03484  3.77027  4.49262  0.61958  0.77255  0.48576  0.95510
     48   2.95146  4.40309  4.18328  3.79800  3.30874  3.94997  4.54726  1.21482  3.62379  1.91996  3.26429  4.05775  4.39411  3.98474  3.83223  3.43819  3.25384  1.85369  5.17584  3.90288     48 i x - -
          2.68618  4.42225  2.77519  2.73123  3.46354  2.40513  3.72494  3.29354  2.67741  2.69355  4.24690  2.90347  2.73739  3.18146  2.89801  2.37887  2.77519  2.98518  4.58477  3.61503
          0.03484  3.77027  4.49262  0.61958  0.77255  0.48576  0.95510
     49   2.27038  4.18759  3.12277  2.93706  3.97564  2.91960  4.04817  3.48587  3.00366  3.21536  4.15254  3.17629  3.65065  3.36191  3.29065  1.25661  2.74343  3.04369  5.35717  4.05935     49 s x - -
          2.68618  4.42225  2.77519  2.73123  3.46354  2.40513  3.72494  3.29354  2.67741  2.69355  4.24690  2.90347  2.73739  3.18146  2.89801  2.37887  2.77519  2.98518  4.58477  3.61503
          0.03484  3.77027  4.49262  0.61958  0.77255  0.48576  0.95510
     50   2.54708  4.32883  3.19946  3.08782  4.22483  0.90597  4.21134  3.80228  3.25469  3.46879  4.44633  3.36461  3.71668  3.58760  3.49902  2.71666  3.02051  3.35076  5.34402  4.32439     50 g x - -
          2.68618  4.42225  2.77519  2.73123  3.46354  2.40513  3.72494  3.29354  2.67741  2.69355  4.24690  2.90347  2.73739  3.18146  2.89801  2.37887  2.77519  2.98518  4.58477  3.61503
          0.03484  3.77027  4.49262  0.61958  0.77255  0.48576  0.95510
     51   2.88474  4.98764  1.07680  2.28299  4.35233  3.13761  3.84940  3.91835  2.91560  3.54666  4.52580  2.83273  3.78365  3.09087  3.41504  2.86115  3.22238  3.56966  5.54066  4.24644     51 d x - -
          2.68618  4.42225  2.77519  2.73123  3.46354  2.40513  3.72494  3.29354  2.67741  2.69355  4.24690  2.90347  2.73739  3.18146  2.89801  2.37887  2.77519  2.98518  4.58477  3.61503
          0.03484  3.77027  4.49262  0.61958  0.77255  0.48576  0.95510
     52   2.80593  4.78222  2.84227  2.59911  3.93602  3.30170  3.75522  3.55431  2.42807  3.06657  4.10101  3.05652  3.85605  1.42836  2.71278  2.85976  3.10475  3.29152  5.22825  3.91616     52 q x - -
          2.68618  4.42225  2.77519  2.73123  3.46354  2.40513  3.72494  3.29354  2.67741  2.69355  4.24690  2.90347  2.73739  3.18146  2.89801  2.37887  2.77519  2.98518  4.58477  3.61503
          0.03484  3.77027  4.49262  0.61958  0.77255  0.48576  0.95510
     53   2.48017  1.17422  3.97101  3.68982  3.70771  3.12180  4.35978  2.83721  3.51693  2.75599  3.87534  3.70412  3.82066  3.86768  3.65839  2.75108  2.93882  2.58808  5.14229  3.99525     53 c x - -
          2.68618  4.42225  2.77519  2.73123  3.46354  2.40513  3.72494  3.29354  2.67741  2.69355  4.24690  2.90347  2.73739  3.18146  2.89801  2.37887  2.77519  2.98518  4.58477  3.61503
          0.03484  3.77027  4.49262  0.61958  0.77255  0.48576  0.95510
     54   2.48017  1.17422  3.97101  3.68982  3.70771  3.12180  4.35978  2.83721  3.51693  2.75599  3.87534  3.70412  3.82066  3.86768  3.65839  2.75108  2.93882  2.58808  5.14229  3.99525     54 c x - -
          2.68618  4.42225  2.77519  2.73123  3.46354  2.40513  3.72494  3.29354  2.67741  2.69355  4.24690  2.90347  2.73739  3.18146  2.89801  2.37887  2.77519  2.98518  4.58477  3.61503
          0.03484  3.77027  4.49262  0.61958  0.77255  0.48576  0.95510
     55   2.48017  1.17422  3.97101  3.68982  3.70771  3.12180  4.35978  2.83721  3.51693  2.75599  3.87534  3.70412  3.82066  3.86768  3.65839  2.75108  2.93882  2.58808  5.14229  3.99525     55 c x - -
          2.68618  4.42225  2.77519  2.73123  3.46354  2.40513  3.72494  3.29354  2.67741  2.69355  4.24690  2.90347  2.73739  3.18146  2.89801  2.37887  2.77519  2.98518  4.58477  3.61503
          0.03484  3.77027  4.49262  0.61958  0.77255  0.48576  0.95510
     56   2.36359  4.20727  3.34269  3.09392  3.88359  3.04887  4.11833  2.99853  3.03481  2.86544  3.92547  3.31758  3.74578  3.43570  3.29644  2.56408  1.35825  2.70456  5.33074  4.10122     56 t x - -
          2.68618  4.42225  2.77519  2.73123  3.46354  2.40513  3.72494  3.29354  2.67741  2.69355  4.24690  2.90347  2.73739  3.18146  2.89801  2.37887  2.77519  2.98518  4.58477  3.61503
          0.03484  3.77027  4.49262  0.61958  0.77255  0.48576  0.95510
     57   2.27038  4.18759  3.12277  2.93706  3.97564  2.91960  4.04817  3.48587  3.00366  3.21536  4.15254  3.17629  3.65065  3.36191  3.29065  1.25661  2.74343  3.04369  5.35717  4.05935     57 s x - -
          2.68618  4.42225  2.77519  2.73123  3.46354  2.40513  3.72494  3.29354  2.67741  2.69355  4.24690  2.90347  2.73739  3.18146  2.89801  2.37887  2.77519  2.98518  4.58477  3.61503
          0.03484  3.77027  4.49262  0.61958  0.77255  0.48576  0.95510
     58   2.48017  1.17422  3.97101  3.68982  3.70771  3.12180  4.35978  2.83721  3.51693  2.75599  3.87534  3.70412  3.82066  3.86768  3.65839  2.75108  2.93882  2.58808  5.14229  3.99525     58 c x - -
          2.68618  4.42225  2.77519  2.73123  3.46354  2.40513  3.72494  3.29354  2.67741  2.69355  4.24690  2.90347  2.73739  3.18146  2.89801  2.37887  2.77519  2.98518  4.58477  3.61503
          0.03484  3.77027  4.49262  0.61958  0.77255  0.48576  0.95510
     59   2.36359  4.20727  3.34269  3.09392  3.88359  3.04887  4.11833  2.99853  3.03481  2.86544  3.92547  3.31758  3.74578  3.43570  3.29644  2.56408  1.35825  2.70456  5.33074  4.10122     59 t x - -
          2.68618  4.42225  2.77519  2.73123  3.46354  2.40513  3.72494  3.29354  2.67741  2.69355  4.24690  2.90347  2.73739  3.18146  2.89801  2.37887  2.77519  2.98518  4.58477  3.61503
          0.03484  3.77027  4.49262  0.61958  0.77255  0.48576  0.95510
     60   2.62645  4.39716  3.22320  3.05019  4.04811  3.09061  4.13360  3.57002  3.09921  3.20699  4.25485  3.36557  1.04180  3.49131  3.35368  2.79153  3.06078  3.22685  5.26000  4.16851     60 p x - -
          2.68618  4.42225  2.77519  2.73123  3.46354  2.40513  3.72494  3.29354  2.67741  2.69355  4.24690  2.90347  2.73739  3.18146  2.89801  2.37887  2.77519  2.98518  4.58477  3.61503
          0.03484  3.77027  4.49262  0.61958  0.77255  0.48576  0.95510
     61   2.87014  4.95096  2.45509  1.18081  4.28536  3.21214  3.79459  3.71897  2.66256  3.35430  4.33642  2.88492  3.81294  3.01475  3.05797  2.86534  3.17483  3.41477  5.47667  4.20272     61 e x - -
          2.68618  4.42225  2.77519  2.73123  3.46354  2.40513  3.72494  3.29354  2.67741  2.69355  4.24690  2.90347  2.73739  3.18146  2.89801  2.37887  2.77519  2.98518  4.58477  3.61503
          0.03484  3.77027  4.49262  0.61958  0.77255  0.48576  0.95510
     62   2.88474  4.98764  1.07680  2.28299  4.35233  3.13761  3.84940  3.91835  2.91560  3.54666  4.52580  2.83273  3.78365  3.09087  3.41504  2.86115  3.22238  3.56966  5.54066  4.24644     62 d x - -
          2.68618  4.42225  2.77519  2.73123  3.46354  2.40513  3.72494  3.29354  2.67741  2.69355  4.24690  2.90347  2.73739  3.18146  2.89801  2.37887  2.77519  2.98518  4.58477  3.61503
          0.03484  3.77027  4.49262  0.61958  0.77255  0.48576  0.95510
     63   2.48017  1.17422  3.97101  3.68982  3.70771  3.12180  4.35978  2.83721  3.51693  2.75599  3.87534  3.70412  3.82066  3.86768  3.65839  2.75108  2.93882  2.58808  5.14229  3.99525     63 c x - -
          2.68618  4.42225  2.77519  2.73123  3.46354  2.40513  3.72494  3.29354  2.67741  2.69355  4.24690  2.90347  2.73739  3.18146  2.89801  2.37887  2.77519  2.98518  4.58477  3.61503
          0.03484  3.77027  4.49262  0.61958  0.77255  0.48576  0.95510
     64   2.27038  4.18759  3.12277  2.93706  3.97564  2.91960  4.04817  3.48587  3.00366  3.21536  4.15254  3.17629  3.65065  3.36191  3.29065  1.25661  2.74343  3.04369  5.35717  4.05935     64 s x - -
          2.68618  4.42225  2.77519  2.73123  3.46354  2.40513  3.72494  3.29354  2.67741  2.69355  4.24690  2.90347  2.73739  3.18146  2.89801  2.37887  2.77519  2.98518  4.58477  3.61503
          0.03484  3.77027  4.49262  0.61958  0.77255  0.48576  0.95510
     65   2.88474  4.98764  1.07680  2.28299  4.35233  3.13761  3.84940  3.91835  2.91560  3.54666  4.52580  2.83273  3.78365  3.09087  3.41504  2.86115  3.22238  3.56966  5.54066  4.24644     65 d x - -
          2.68618  4.42225  2.77519  2.73123  3.46354  2.40513  3.72494  3.29354  2.67741  2.69355  4.24690  2.90347  2.73739  3.18146  2.89801  2.37887  2.77519  2.98518  4.58477  3.61503
          0.03484  3.77027  4.49262  0.61958  0.77255  0.48576  0.95510
     66   3.04323  4.53772  4.02327  3.66616  3.10231  3.84871  4.35403  2.30518  3.43475  1.01265  3.16359  3.95106  4.30407  3.82779  3.62617  3.41255  3.34354  2.31526  4.94103  3.63968     66 l x - -
          2.68618  4.42225  2.77519  2.73123  3.46354  2.40513  3.72494  3.29354  2.67741  2.69355  4.24690  2.90347  2.73739  3.18146  2.89801  2.37887  2.77519  2.98518  4.58477  3.61503
          0.03484  3.77027  4.49262  0.61958  0.77255  0.48576  0.95510
     67   2.48017  1.17422  3.97101  3.68982  3.70771  3.12180  4.35978  2.83721  3.51693  2.75599  3.87534  3.70412  3.82066  3.86768  3.65839  2.75108  2.93882  2.58808  5.14229  3.99525     67 c x - -
          2.68618  4.42225  2.77519  2.73123  3.46354  2.40513  3.72494  3.29354  2.67741  2.69355  4.24690  2.90347  2.73739  3.18146  2.89801  2.37887  2.77519  2.98518  4.58477  3.61503
          0.03484  3.77027  4.49262  0.61958  0.77255  0.48576  0.95510
     68   2.88278  4.83582  3.05171  2.69671  4.19872  3.37980  3.71090  3.62231  1.18820  3.21159  4.18178  3.12455  3.89007  2.91063  2.42442  2.93340  3.14544  3.33698  5.29815  4.09728     68 k x - -
          2.68618  4.42225  2.77519  2.73123  3.46354  2.40513  3.72494  3.29354  2.67741  2.69355  4.24690  2.90347  2.73739  3.18146  2.89801  2.37887  2.77519  2.98518  4.58477  3.61503
          0.03484  3.77027  4.49262  0.61958  0.77255  0.48576  0.95510
     69   2.64364  4.63134  2.66197  2.53879  3.97922  3.11912  3.84748  3.67062  2.74432  3.33031  4.28873  1.35324  3.76754  3.12283  3.09307  2.71655  3.02383  3.30326  5.29751  3.93702     69 n x - -
          2.68618  4.42225  2.77519  2.73123  3.46354  2.40513  3.72494  3.29354  2.67741  2.69355  4.24690  2.90347  2.73739  3.18146  2.89801  2.37887  2.77519  2.98518  4.58477  3.61503
          0.03484  3.77027  4.49262  0.61958  0.77255  0.48576  0.95510
     70   2.54708  4.32883  3.19946  3.08782  4.22483  0.90597  4.21134  3.80228  3.25469  3.46879  4.44633  3.36461  3.71668  3.58760  3.49902  2.71666  3.02051  3.35076  5.34402  4.32439     70 g x - -
          2.68618  4.42225  2.77519  2.73123  3.46354  2.40513  3.72494  3.29354  2.67741  2.69355  4.24690  2.90347  2.73739  3.18146  2.89801  2.37887  2.77519  2.98518  4.58477  3.61503
          0.03484  3.77027  4.49262  0.61958  0.77255  0.48576  0.95510
     71   2.89538  4.73541  3.37614  2.91321  4.06407  3.39876  3.76002  3.60137  2.21088  3.13625  4.14232  3.27920  3.90921  2.98827  1.14741  2.98635  3.17025  3.33055  5.19059  4.01682     71 r x - -
          2.68618  4.42225  2.77519  2.73123  3.46354  2.40513  3.72494  3.29354  2.67741  2.69355  4.24690  2.90347  2.73739  3.18146  2.89801  2.37887  2.77519  2.98518  4.58477  3.61503
          0.03484  3.77027  4.49262  0.61958  0.77255  0.48576  0.95510
     72   2.88278  4.83582  3.05171  2.69671  4.19872  3.37980  3.71090  3.62231  1.18820  3.21159  4.18178  3.12455  3.89007  2.91063  2.42442  2.93340  3.14544  3.33698  5.29815  4.09728     72 k x - -
          2.68618  4.42225  2.77519  2.73123  3.46354  2.40513  3.72494  3.29354  2.67741  2.69355  4.24690  2.90347  2.73739  3.18146  2.89801  2.37887  2.77519  2.98518  4.58477  3.61503
          0.03484  3.77027  4.49262  0.61958  0.77255  0.48576  0.95510
     73   1.17216  4.14682  3.36293  3.15321  3.95417  2.97327  4.18677  3.06495  3.16685  2.95070  3.99690  3.32739  3.70315  3.51837  3.42243  2.49955  2.76997  2.73744  5.39182  4.18130     73 a x - -
          2.68618  4.42225  2.77519  2.73123  3.46354  2.40513  3.72494  3.29354  2.67741  2.69355  4.24690  2.90347  2.73739  3.18146  2.89801  2.37887  2.77519  2.98518  4.58477  3.61503
          0.03484  3.77027  4.49262  0.61958  0.77255  0.48576  0.95510
     74   1.17216  4.14682  3.36293  3.15321  3.95417  2.97327  4.18677  3.06495  3.16685  2.95070  3.99690  3.32739  3.70315  3.51837  3.42243  2.49955  2.76997  2.73744  5.39182  4.18130     74 a x - -
          2.68618  4.42225  2.77519  2.73123  3.46354  2.40513  3.72494  3.29354  2.67741  2.69355  4.24690  2.90347  2.73739  3.18146  2.89801  2.37887  2.77519  2.98518  4.58477  3.61503
          0.03484  3.77027  4.49262  0.61958  0.77255  0.48576  0.95510
     75   2.89294  4.72331  3.03518  2.78800  3.21994  3.36694  1.37807  3.57949  2.63425  3.08519  4.12271  3.20021  3.91558  3.15385  2.90453  2.96550  3.19417  3.31690  4.68592  3.17438     75 h x - -
          2.68618  4.42225  2.77519  2.73123  3.46354  2.40513  3.72494  3.29354  2.67741  2.69355  4.24690  2.90347  2.73739  3.18146  2.89801  2.37887  2.77519  2.98518  4.58477  3.61503
          0.03484  3.77027  4.49262  0.61958  0.77255  0.48576  0.95510
     76   2.87014  4.95096  2.45509  1.18081  4.28536  3.21214  3.79459  3.71897  2.66256  3.35430  4.33642  2.88492  3.81294  3.01475  3.05797  2.86534  3.17483  3.41477  5.47667  4.20272     76 e x - -
          2.68618  4.42225  2.77519  2.73123  3.46354  2.40513  3.72494  3.29354  2.67741  2.69355  4.24690  2.90347  2.73739  3.18146  2.89801  2.37887  2.77519  2.98518  4.58477  3.61503
          0.03484  3.77027  4.49262  0.61958  0.77255  0.48576  0.95510
     77   1.17216  4.14682  3.36293  3.15321  3.95417  2.97327  4.18677  3.06495  3.16685  2.95070  3.99690  3.32739  3.70315  3.51837  3.42243  2.49955  2.76997  2.73744  5.39182  4.18130     77 a x - -
          2.68618  4.42225  2.77519  2.73123  3.46354  2.40513  3.72494  3.29354  2.67741  2.69355  4.24690  2.90347  2.73739  3.18146  2.89801  2.37887  2.77519  2.98518  4.58477  3.61503
          0.03484  3.77027  4.49262  0.61958  0.77255  0.48576  0.95510
     78   2.80593  4.78222  2.84227  2.59911  3.93602  3.30170  3.75522  3.55431  2.42807  3.06657  4.10101  3.05652  3.85605  1.42836  2.71278  2.85976  3.10475  3.29152  5.22825  3.91616     78 q x - -
          2.68618  4.42225  2.77519  2.73123  3.46354  2.40513  3.72494  3.29354  2.67741  2.69355  4.24690  2.90347  2.73739  3.18146  2.89801  2.37887  2.77519  2.98518  4.58477  3.61503
          0.03484  3.77027  4.49262  0.61958  0.77255  0.48576  0.95510
     79   2.64364  4.63134  2.66197  2.53879  3.97922  3.11912  3.84748  3.67062  2.74432  3.33031  4.28873  1.35324  3.76754  3.12283  3.09307  2.71655  3.02383  3.30326  5.29751  3.93702     79 n x - -
          2.68618  4.42225  2.77519  2.73123  3.46354  2.40513  3.72494  3.29354  2.67741  2.69355  4.24690  2.90347  2.73739  3.18146  2.89801  2.37887  2.77519  2.98518  4.58477  3.61503
          0.03484  3.77027  4.49262  0.61958  0.77255  0.48576  0.95510
     80   2.80593  4.78222  2.84227  2.59911  3.93602  3.30170  3.75522  3.55431  2.42807  3.06657  4.10101  3.05652  3.85605  1.42836  2.71278  2.85976  3.10475  3.29152  5.22825  3.91616     80 q x - -
          2.68618  4.42225  2.77519  2.73123  3.46354  2.40513  3.72494  3.29354  2.67741  2.69355  4.24690  2.90347  2.73739  3.18146  2.89801  2.37887  2.77519  2.98518  4.58477  3.61503
          0.03484  3.77027  4.49262  0.61958  0.77255  0.48576  0.95510
     81   2.88278  4.83582  3.05171  2.69671  4.19872  3.37980  3.71090  3.62231  1.18820  3.21159  4.18178  3.12455  3.89007  2.91063  2.42442  2.93340  3.14544  3.33698  5.29815  4.09728     81 k x - -
          2.68618  4.42225  2.77519  2.73123  3.46354  2.40513  3.72494  3.29354  2.67741  2.69355  4.24690  2.90347  2.73739  3.18146  2.89801  2.37887  2.77519  2.98518  4.58477  3.61503
          0.03484  3.77027  4.49262  0.61958  0.77255  0.48576  0.95510
     82   2.88278  4.83582  3.05171  2.69671  4.19872  3.37980  3.71090  3.62231  1.18820  3.21159  4.18178  3.12455  3.89007  2.91063  2.42442  2.93340  3.14544  3.33698  5.29815  4.09728     82 k x - -
          2.68618  4.42225  2.77519  2.73123  3.46354  2.40513  3.72494  3.29354  2.67741  2.69355  4.24690  2.90347  2.73739  3.18146  2.89801  2.37887  2.77519  2.98518  4.58477  3.61503
          0.03484  3.77027  4.49262  0.61958  0.77255  0.48576  0.95510
     83   2.48017  1.17422  3.97101  3.68982  3.70771  3.12180  4.35978  2.83721  3.51693  2.75599  3.87534  3.70412  3.82066  3.86768  3.65839  2.75108  2.93882  2.58808  5.14229  3.99525     83 c x - -
          2.68618  4.42225  2.77519  2.73123  3.46354  2.40513  3.72494  3.29354  2.67741  2.69355  4.24690  2.90347  2.73739  3.18146  2.89801  2.37887  2.77519  2.98518  4.58477  3.61503
          0.03484  3.77027  4.49262  0.61958  0.77255  0.48576  0.95510
     84   1.17216  4.14682  3.36293  3.15321  3.95417  2.97327  4.18677  3.06495  3.16685  2.95070  3.99690  3.32739  3.70315  3.51837  3.42243  2.49955  2.76997  2.73744  5.39182  4.18130     84 a x - -
          2.68618  4.42225  2.77519  2.73123  3.46354  2.40513  3.72494  3.29354  2.67741  2.69355  4.24690  2.90347  2.73739  3.18146  2.89801  2.37887  2.77519  2.98518  4.58477  3.61503
          0.03484  3.77027  4.49262  0.61958  0.77255  0.48576  0.95510
     85   2.88278  4.83582  3.05171  2.69671  4.19872  3.37980  3.71090  3.62231  1.18820  3.21159  4.18178  3.12455  3.89007  2.91063  2.42442  2.93340  3.14544  3.33698  5.29815  4.09728     85 k x - -
          2.68618  4.42225  2.77519  2.73123  3.46354  2.40513  3.72494  3.29354  2.67741  2.69355  4.24690  2.90347  2.73739  3.18146  2.89801  2.37887  2.77519  2.98518  4.58477  3.61503
          0.03484  3.77027  4.49262  0.61958  0.77255  0.48576  0.95510
     86   2.48017  1.17422  3.97101  3.68982  3.70771  3.12180  4.35978  2.83721  3.51693  2.75599  3.87534  3.70412  3.82066  3.86768  3.65839  2.75108  2.93882  2.58808  5.14229  3.99525     86 c x - -
          2.68618  4.42225  2.77519  2.73123  3.46354  2.40513  3.72494  3.29354  2.67741  2.69355  4.24690  2.90347  2.73739  3.18146  2.89801  2.37887  2.77519  2.98518  4.58477  3.61503
          0.03484  3.77027  4.49262  0.61958  0.77255  0.48576  0.95510
     87   2.48017  1.17422  3.97101  3.68982  3.70771  3.12180  4.35978  2.83721  3.51693  2.75599  3.87534  3.70412  3.82066  3.86768  3.65839  2.75108  2.93882  2.58808  5.14229  3.99525     87 c x - -
          2.68618  4.42225  2.77519  2.73123  3.46354  2.40513  3.72494  3.29354  2.67741  2.69355  4.24690  2.90347  2.73739  3.18146  2.89801  2.37887  2.77519  2.98518  4.58477  3.61503
          0.03484  3.77027  4.49262  0.61958  0.77255  0.48576  0.95510
     88   2.64364  4.63134  2.66197  2.53879  3.97922  3.11912  3.84748  3.67062  2.74432  3.33031  4.28873  1.35324  3.76754  3.12283  3.09307  2.71655  3.02383  3.30326  5.29751  3.93702     88 n x - -
          2.68618  4.42225  2.77519  2.73123  3.46354  2.40513  3.72494  3.29354  2.67741  2.69355  4.24690  2.90347  2.73739  3.18146  2.89801  2.37887  2.77519  2.98518  4.58477  3.61503
          0.03484  3.77027  4.49262  0.61958  0.77255  0.48576  0.95510
     89   1.17216  4.14682  3.36293  3.15321  3.95417  2.97327  4.18677  3.06495  3.16685  2.95070  3.99690  3.32739  3.70315  3.51837  3.42243  2.49955  2.76997  2.73744  5.39182  4.18130     89 a x - -
          2.68618  4.42225  2.77519  2.73123  3.46354  2.40513  3.72494  3.29354  2.67741  2.69355  4.24690  2.90347  2.73739  3.18146  2.89801  2.37887  2.77519  2.98518  4.58477  3.61503
          0.03484  3.77027  4.49262  0.61958  0.77255  0.48576  0.95510
     90   2.54708  4.32883  3.19946  3.08782  4.22483  0.90597  4.21134  3.80228  3.25469  3.46879  4.44633  3.36461  3.71668  3.58760  3.49902  2.71666  3.02051  3.35076  5.34402  4.32439     90 g x - -
          2.68618  4.42225  2.77519  2.73123  3.46354  2.40513  3.72494  3.29354  2.67741  2.69355  4.24690  2.90347  2.73739  3.18146  2.89801  2.37887  2.77519  2.98518  4.58477  3.61503
          0.03484  3.77027  4.49262  0.61958  0.77255  0.48576  0.95510
     91   2.54708  4.32883  3.19946  3.08782  4.22483  0.90597  4.21134  3.80228  3.25469  3.46879  4.44633  3.36461  3.71668  3.58760  3.49902  2.71666  3.02051  3.35076  5.34402  4.32439     91 g x - -
          2.68618  4.42225  2.77519  2.73123  3.46354  2.40513  3.72494  3.29354  2.67741  2.69355  4.24690  2.90347  2.73739  3.18146  2.89801  2.37887  2.77519  2.98518  4.58477  3.61503
          0.03484  3.77027  4.49262  0.61958  0.77255  0.48576  0.95510
     92   2.87014  4.95096  2.45509  1.18081  4.28536  3.21214  3.79459  3.71897  2.66256  3.35430  4.33642  2.88492  3.81294  3.01475  3.05797  2.86534  3.17483  3.41477  5.47667  4.20272     92 e x - -
          2.68618  4.42225  2.77519  2.73123  3.46354  2.40513  3.72494  3.29354  2.67741  2.69355  4.24690  2.90347  2.73739  3.18146  2.89801  2.37887  2.77519  2.98518  4.58477  3.61503
          0.03484  3.77027  4.49262  0.61958  0.77255  0.48576  0.95510
     93   2.27038  4.18759  3.12277  2.93706  3.97564  2.91960  4.04817  3.48587  3.00366  3.21536  4.15254  3.17629  3.65065  3.36191  3.29065  1.25661  2.74343  3.04369  5.35717  4.05935     93 s x - -
          2.68618  4.42225  2.77519  2.73123  3.46354  2.40513  3.72494  3.29354  2.67741  2.69355  4.24690  2.90347  2.73739  3.18146  2.89801  2.37887  2.77519  2.98518  4.58477  3.61503
          0.03484  3.77027  4.49262  0.61958  0.77255  0.48576  0.95510
     94   2.89294  4.72331  3.03518  2.78800  3.21994  3.36694  1.37807  3.57949  2.63425  3.08519  4.12271  3.20021  3.91558  3.15385  2.90453  2.96550  3.19417  3.31690  4.68592  3.17438     94 h x - -
          2.68618  4.42225  2.77519  2.73123  3.46354  2.40513  3.72494  3.29354  2.67741  2.69355  4.24690  2.90347  2.73739  3.18146  2.89801  2.37887  2.77519  2.98518  4.58477  3.61503
          0.03484  3.77027  4.49262  0.61958  0.77255  0.48576  0.95510
     95   2.87014  4.95096  2.45509  1.18081  4.28536  3.21214  3.79459  3.71897  2.66256  3.35430  4.33642  2.88492  3.81294  3.01475  3.05797  2.86534  3.17483  3.41477  5.47667  4.20272     95 e x - -
          2.68618  4.42225  2.77519  2.73123  3.46354  2.40513  3.72494  3.29354  2.67741  2.69355  4.24690  2.90347  2.73739  3.18146  2.89801  2.37887  2.77519  2.98518  4.58477  3.61503
          0.03484  3.77027  4.49262  0.61958  0.77255  0.48576  0.95510
     96   3.04323  4.53772  4.02327  3.66616  3.10231  3.84871  4.35403  2.30518  3.43475  1.01265  3.16359  3.95106  4.30407  3.82779  3.62617  3.41255  3.34354  2.31526  4.94103  3.63968     96 l x - -
          2.68618  4.42225  2.77519  2.73123  3.46354  2.40513  3.72494  3.29354  2.67741  2.69355  4.24690  2.90347  2.73739  3.18146  2.89801  2.37887  2.77519  2.98518  4.58477  3.61503
          0.03484  3.77027  4.49262  0.61958  0.77255  0.48576  0.95510
     97   2.48017  1.17422  3.97101  3.68982  3.70771  3.12180  4.35978  2.83721  3.51693  2.75599  3.87534  3.70412  3.82066  3.86768  3.65839  2.75108  2.93882  2.58808  5.14229  3.99525     97 c x - -
          2.68618  4.42225  2.77519  2.73123  3.46354  2.40513  3.72494  3.29354  2.67741  2.69355  4.24690  2.90347  2.73739  3.18146  2.89801  2.37887  2.77519  2.98518  4.58477  3.61503
          0.03484  3.77027  4.49262  0.61958  0.77255  0.48576  0.95510
     98   2.48017  1.17422  3.97101  3.68982  3.70771  3.12180  4.35978  2.83721  3.51693  2.75599  3.87534  3.70412  3.82066  3.86768  3.65839  2.75108  2.93882  2.58808  5.14229  3.99525     98 c x - -
          2.68618  4.42225  2.77519  2.73123  3.46354  2.40513  3.72494  3.29354  2.67741  2.69355  4.24690  2.90347  2.73739  3.18146  2.89801  2.37887  2.77519  2.98518  4.58477  3.61503
          0.03484  3.77027  4.49262  0.61958  0.77255  0.48576  0.95510
     99   2.27038  4.18759  3.12277  2.93706  3.97564  2.91960  4.04817  3.48587  3.00366  3.21536  4.15254  3.17629  3.65065  3.36191  3.29065  1.25661  2.74343  3.04369  5.35717  4.05935     99 s x - -
          2.68618  4.42225  2.77519  2.73123  3.46354  2.40513  3.72494  3.29354  2.67741  2.69355  4.24690  2.90347  2.73739  3.18146  2.89801  2.37887  2.77519  2.98518  4.58477  3.61503
          0.03484  3.77027  4.49262  0.61958  0.77255  0.48576  0.95510
    100   2.95146  4.40309  4.18328  3.79800  3.30874  3.94997  4.54726  1.21482  3.62379  1.91996  3.26429  4.05775  4.39411  3.98474  3.83223  3.43819  3.25384  1.85369  5.17584  3.90288    100 i x - -
          2.68618  4.42225  2.77519  2.73123  3.46354  2.40513  3.72494  3.29354  2.67741  2.69355  4.24690  2.90347  2.73739  3.18146  2.89801  2.37887  2.77519  2.98518  4.58477  3.61503
          0.03484  3.77027  4.49262  0.61958  0.77255  0.48576  0.95510
    101   1.17216  4.14682  3.36293  3.15321  3.95417  2.97327  4.18677  3.06495  3.16685  2.95070  3.99690  3.32739  3.70315  3.51837  3.42243  2.49955  2.76997  2.73744  5.39182  4.18130    101 a x - -
          2.68618  4.42225  2.77519  2.73123  3.46354  2.40513  3.72494  3.29354  2.67741  2.69355  4.24690  2.90347  2.73739  3.18146  2.89801  2.37887  2.77519  2.98518  4.58477  3.61503
          0.03484  3.77027  4.49262  0.61958  0.77255  0.48576  0.95510
    102   2.27038  4.18759  3.12277  2.93706  3.97564  2.91960  4.04817  3.48587  3.00366  3.21536  4.15254  3.17629  3.65065  3.36191  3.29065  1.25661  2.74343  3.04369  5.35717  4.05935    102 s x - -
          2.68618  4.42225  2.77519  2.73123  3.46354  2.40513  3.72494  3.29354  2.67741  2.69355  4.24690  2.90347  2.73739  3.18146  2.89801  2.37887  2.77519  2.98518  4.58477  3.61503
          0.03484  3.77027  4.49262  0.61958  0.77255  0.48576  0.95510
    103   1.17216  4.14682  3.36293  3.15321  3.95417  2.97327  4.18677  3.06495  3.16685  2.95070  3.99690  3.32739  3.70315  3.51837  3.42243  2.49955  2.76997  2.73744  5.39182  4.18130    103 a x - -
          2.68618  4.42225  2.77519  2.73123  3.46354  2.40513  3.72494  3.29354  2.67741  2.69355  4.24690  2.90347  2.73739  3.18146  2.89801  2.37887  2.77519  2.98518  4.58477  3.61503
          0.03484  3.77027  4.49262  0.61958  0.77255  0.48576  0.95510
    104   2.54708  4.32883  3.19946  3.08782  4.22483  0.90597  4.21134  3.80228  3.25469  3.46879  4.44633  3.36461  3.71668  3.58760  3.49902  2.71666  3.02051  3.35076  5.34402  4.32439    104 g x - -
          2.68618  4.42225  2.77519  2.73123  3.46354  2.40513  3.72494  3.29354  2.67741  2.69355  4.24690  2.90347  2.73739  3.18146  2.89801  2.37887  2.77519  2.98518  4.58477  3.61503
          0.03484  3.77027  4.49262  0.61958  0.77255  0.48576  0.95510
    105   2.95146  4.40309  4.18328  3.79800  3.30874  3.94997  4.54726  1.21482  3.62379  1.91996  3.26429  4.05775  4.39411  3.98474  3.83223  3.43819  3.25384  1.85369  5.17584  3.90288    105 i x - -
          2.68618  4.42225  2.77519  2.73123  3.46354  2.40513  3.72494  3.29354  2.67741  2.69355  4.24690  2.90347  2.73739  3.18146  2.89801  2.37887  2.77519  2.98518  4.58477  3.61503
          0.03484  3.77027  4.49262  0.61958  0.77255  0.48576  0.95510
    106   2.27038  4.18759  3.12277  2.93706  3.97564  2.91960  4.04817  3.48587  3.00366  3.21536  4.15254  3.17629  3.65065  3.36191  3.29065  1.25661  2.74343  3.04369  5.35717  4.05935    106 s x - -
          2.68618  4.42225  2.77519  2.73123  3.46354  2.40513  3.72494  3.29354  2.67741  2.69355  4.24690  2.90347  2.73739  3.18146  2.89801  2.37887  2.77519  2.98518  4.58477  3.61503
          0.03484  3.77027  4.49262  0.61958  0.77255  0.48576  0.95510
    107   2.48017  1.17422  3.97101  3.68982  3.70771  3.12180  4.35978  2.83721  3.51693  2.75599  3.87534  3.70412  3.82066  3.86768  3.65839  2.75108  2.93882  2.58808  5.14229  3.99525    107 c x - -
          2.68618  4.42225  2.77519  2.73123  3.46354  2.40513  3.72494  3.29354  2.67741  2.69355  4.24690  2.90347  2.73739  3.18146  2.89801  2.37887  2.77519  2.98518  4.58477  3.61503
          0.03484  3.77027  4.49262  0.61958  0.77255  0.48576  0.95510
    108   2.64364  4.63134  2.66197  2.53879  3.97922  3.11912  3.84748  3.67062  2.74432  3.33031  4.28873  1.35324  3.76754  3.12283  3.09307  2.71655  3.02383  3.30326  5.29751  3.93702    108 n x - -
          2.68618  4.42225  2.77519  2.73123  3.46354  2.40513  3.72494  3.29354  2.67741  2.69355  4.24690  2.90347  2.73739  3.18146  2.89801  2.37887  2.77519  2.98518  4.58477  3.61503
          0.03484  3.77027  4.49262  0.61958  0.77255  0.48576  0.95510
    109   2.62645  4.39716  3.22320  3.05019  4.04811  3.09061  4.13360  3.57002  3.09921  3.20699  4.25485  3.36557  1.04180  3.49131  3.35368  2.79153  3.06078  3.22685  5.26000  4.16851    109 p x - -
          2.68618  4.42225  2.77519  2.73123  3.46354  2.40513  3.72494  3.29354  2.67741  2.69355  4.24690  2.90347  2.73739  3.18146  2.89801  2.37887  2.77519  2.98518  4.58477  3.61503
          0.03484  3.77027  4.49262  0.61958  0.77255  0.48576  0.95510
    110   2.48017  1.17422  3.97101  3.68982  3.70771  3.12180  4.35978  2.83721  3.51693  2.75599  3.87534  3.70412  3.82066  3.86768  3.65839  2.75108  2.93882  2.58808  5.14229  3.99525    110 c x - -
          2.68618  4.42225  2.77519  2.73123  3.46354  2.40513  3.72494  3.29354  2.67741  2.69355  4.24690  2.90347  2.73739  3.18146  2.89801  2.37887  2.77519  2.98518  4.58477  3.61503
          0.03484  3.77027  4.49262  0.61958  0.77255  0.48576  0.95510
    111   2.62645  4.39716  3.22320  3.05019  4.04811  3.09061  4.13360  3.57002  3.09921  3.20699  4.25485  3.36557  1.04180  3.49131  3.35368  2.79153  3.06078  3.22685  5.26000  4.16851    111 p x - -
          2.68618  4.42225  2.77519  2.73123  3.46354  2.40513  3.72494  3.29354  2.67741  2.69355  4.24690  2.90347  2.73739  3.18146  2.89801  2.37887  2.77519  2.98518  4.58477  3.61503
          0.03484  3.77027  4.49262  0.61958  0.77255  0.48576  0.95510
    112   1.17216  4.14682  3.36293  3.15321  3.95417  2.97327  4.18677  3.06495  3.16685  2.95070  3.99690  3.32739  3.70315  3.51837  3.42243  2.49955  2.76997  2.73744  5.39182  4.18130    112 a x - -
          2.68618  4.42225  2.77519  2.73123  3.46354  2.40513  3.72494  3.29354  2.67741  2.69355  4.24690  2.90347  2.73739  3.18146  2.89801  2.37887  2.77519  2.98518  4.58477  3.61503
          0.03484  3.77027  4.49262  0.61958  0.77255  0.48576  0.95510
    113   2.54708  4.32883  3.19946  3.08782  4.22483  0.90597  4.21134  3.80228  3.25469  3.46879  4.44633  3.36461  3.71668  3.58760  3.49902  2.71666  3.02051  3.35076  5.34402  4.32439    113 g x - -
          2.68618  4.42225  2.77519  2.73123  3.46354  2.40513  3.72494  3.29354  2.67741  2.69355  4.24690  2.90347  2.73739  3.18146  2.89801  2.37887  2.77519  2.98518  4.58477  3.61503
          0.03484  3.77027  4.49262  0.61958  0.77255  0.48576  0.95510
    114   3.04323  4.53772  4.02327  3.66616  3.10231  3.84871  4.35403  2.30518  3.43475  1.01265  3.16359  3.95106  4.30407  3.82779  3.62617  3.41255  3.34354  2.31526  4.94103  3.63968    114 l x - -
          2.68618  4.42225  2.77519  2.73123  3.46354  2.40513  3.72494  3.29354  2.67741  2.69355  4.24690  2.90347  2.73739  3.18146  2.89801  2.37887  2.77519  2.98518  4.58477  3.61503
          0.03484  3.77027  4.49262  0.61958  0.77255  0.48576  0.95510
    115   2.89538  4.73541  3.37614  2.91321  4.06407  3.39876  3.76002  3.60137  2.21088  3.13625  4.14232  3.27920  3.90921  2.98827  1.14741  2.98635  3.17025  3.33055  5.19059  4.01682    115 r x - -
          2.68618  4.42225  2.77519  2.73123  3.46354  2.40513  3.72494  3.29354  2.67741  2.69355  4.24690  2.90347  2.73739  3.18146  2.89801  2.37887  2.77519  2.98518  4.58477  3.61503
          0.03484  3.77027  4.49262  0.61958  0.77255  0.48576  0.95510
    116   2.89281  4.45924  3.94081  3.52934  3.16986  3.75745  4.28832  2.33556  3.30187  1.78283  1.58948  3.81860  4.22004  3.69215  3.51865  3.22993  3.19746  2.32901  4.99532  3.74633    116 m x - -
          2.68618  4.42225  2.77519  2.73123  3.46354  2.40513  3.72494  3.29354  2.67741  2.69355  4.24690  2.90347  2.73739  3.18146  2.89801  2.37887  2.77519  2.98518  4.58477  3.61503
          0.03484  3.77027  4.49262  0.61958  0.77255  0.48576  0.95510
    117   2.48017  1.17422  3.97101  3.68982  3.70771  3.12180  4.35978  2.83721  3.51693  2.75599  3.87534  3.70412  3.82066  3.86768  3.65839  2.75108  2.93882  2.58808  5.14229  3.99525    117 c x - -
          2.68618  4.42225  2.77519  2.73123  3.46354  2.40513  3.72494  3.29354  2.67741  2.69355  4.24690  2.90347  2.73739  3.18146  2.89801  2.37887  2.77519  2.98518  4.58477  3.61503
          0.02358  3.75902        *  0.61958  0.77255  0.00000        *
//
