# Supplementary material for: Remote homology clustering identifies lowly conserved families of effector proteins in plant-pathogenic fungi
Source: Microb Genom. 2021 Sep 1;7(9):000637. doi: 10.1099/mgen.0.000637 (PMC8715435; doi:10.1099/mgen.0.000637)
Supplement: Supplementary material 16 [file mgen-7-0637-s0016.zip › hmms/markov-PC_00PLZF.hmm]

HMMER3/f [3.3 | Nov 2019]
NAME  markov-PC_00PLZF
LENG  119
ALPH  amino
RF    yes
MM    no
CONS  yes
CS    no
MAP   yes
DATE  Thu Jul 23 06:50:51 2020
NSEQ  12
EFFN  1.631836
CKSUM 659965039
STATS LOCAL MSV       -9.8747  0.71364
STATS LOCAL VITERBI  -10.5926  0.71364
STATS LOCAL FORWARD   -4.4873  0.71364
HMM          A        C        D        E        F        G        H        I        K        L        M        N        P        Q        R        S        T        V        W        Y   
            m->m     m->i     m->d     i->m     i->i     d->m     d->d
  COMPO   2.34622  4.34139  3.01473  2.73146  3.44029  3.05223  3.52791  2.95963  2.73252  2.47835  3.68172  3.11724  3.27673  3.05102  2.63442  2.59783  2.91296  2.65060  3.93515  3.79710
          2.68425  4.42403  2.77602  2.73301  3.46437  2.40604  3.72072  3.29481  2.67848  2.69215  4.24530  2.90382  2.73677  3.18111  2.89818  2.37668  2.77606  2.98600  4.58655  3.61681
          0.68951  1.57308  1.23522  3.34240  0.03599  0.00000        *
      1   3.22056  4.56011  4.83032  4.28841  3.27365  4.47695  4.86098  1.35616  4.12702  1.70808  1.79623  4.51766  4.73043  4.31421  4.26951  3.83518  3.46025  2.04834  5.27042  4.14834     44 i x - -
          2.68618  4.42225  2.77519  2.73123  3.46354  2.40513  3.72494  3.29354  2.67741  2.69355  4.24690  2.90347  2.73739  3.18146  2.89801  2.37887  2.77519  2.98518  4.58477  3.61503
          0.02370  4.14984  4.87219  0.61958  0.77255  0.51348  0.91232
      2   3.54259  4.87781  5.06942  4.52639  3.20428  4.74138  5.03804  2.39226  4.30741  1.20373  1.17141  4.77929  4.92926  4.45305  4.41219  4.11922  3.76934  2.55881  5.31247  4.22721     45 m x - -
          2.68618  4.42225  2.77519  2.73123  3.46354  2.40513  3.72494  3.29354  2.67741  2.69355  4.24690  2.90347  2.73739  3.18146  2.89801  2.37887  2.77519  2.98518  4.58477  3.61503
          0.01931  4.35272  5.07507  0.61958  0.77255  0.48651  0.95392
      3   2.72875  4.22956  4.07657  3.49768  2.73311  3.80412  3.01357  2.67735  3.37516  2.02451  2.71857  3.73187  4.17143  3.61614  3.05507  3.08603  2.95980  2.48701  2.22668  3.39415     46 l x - -
          2.68618  4.42225  2.77519  2.73123  3.46354  2.40513  3.72494  3.29354  2.67741  2.69355  4.24690  2.90347  2.73739  3.18146  2.89801  2.37887  2.77519  2.98518  4.58477  3.61503
          0.01775  4.43628  5.15863  0.61958  0.77255  0.56398  0.84151
      4   2.70199  4.60734  3.34194  2.77257  3.77282  3.60449  3.81690  3.15630  2.67915  2.45975  3.69951  3.23500  3.98730  2.72235  2.00631  2.58151  2.93116  2.40281  5.14874  3.03402     47 r x - -
          2.68618  4.42225  2.77519  2.73123  3.46354  2.40513  3.72494  3.29354  2.67741  2.69355  4.24690  2.90347  2.73739  3.18146  2.89801  2.37887  2.77519  2.98518  4.58477  3.61503
          0.01775  4.43628  5.15863  0.61958  0.77255  0.56398  0.84151
      5   2.67724  4.40997  3.54925  2.99724  3.56076  3.11653  2.85696  2.92751  2.93911  1.75728  3.53560  3.39647  4.03556  3.25466  3.28666  2.34536  2.91942  2.35009  5.00510  3.76483     48 l x - -
          2.68618  4.42225  2.77519  2.73123  3.46354  2.40513  3.72494  3.29354  2.67741  2.69355  4.24690  2.90347  2.73739  3.18146  2.89801  2.37887  2.77519  2.98518  4.58477  3.61503
          0.01775  4.43628  5.15863  0.61958  0.77255  0.56398  0.84151
      6   2.30111  4.74636  3.15039  2.75730  4.37350  1.59534  2.49106  3.81778  2.82912  3.42698  4.24163  3.19973  3.94406  3.16342  3.25910  2.13919  2.99313  3.40249  5.64688  4.33163     49 g x - -
          2.68618  4.42225  2.77519  2.73123  3.46354  2.40513  3.72494  3.29354  2.67741  2.69355  4.24690  2.90347  2.73739  3.18146  2.89801  2.37887  2.77519  2.98518  4.58477  3.61503
          0.25318  4.43628  1.55197  0.61958  0.77255  0.56398  0.84151
      7   2.35081  4.53734  3.23646  2.67710  3.09612  3.50450  3.74847  3.10660  2.63428  2.52479  3.64512  3.14424  3.31041  2.97851  2.33558  2.37438  2.84633  2.84487  5.10096  3.82595     50 r x - -
          2.68618  4.42225  2.77519  2.73123  3.46354  2.40513  3.72494  3.29354  2.67741  2.69355  4.24690  2.90347  2.73739  3.18146  2.89801  2.37887  2.77519  2.98518  4.58477  3.61503
          0.02240  4.20551  4.92786  0.61958  0.77255  0.40064  1.10834
      8   2.36768  4.68110  3.24871  2.68797  3.87511  3.56891  3.78912  3.25616  2.63450  2.15591  3.77133  3.17078  3.24473  2.14895  2.77640  2.79280  2.92351  2.66114  5.22418  3.93937     51 q x - -
          2.68618  4.42225  2.77519  2.73123  3.46354  2.40513  3.72494  3.29354  2.67741  2.69355  4.24690  2.90347  2.73739  3.18146  2.89801  2.37887  2.77519  2.98518  4.58477  3.61503
          0.01775  4.43628  5.15863  0.61958  0.77255  0.56398  0.84151
      9   2.25200  4.23422  4.11477  3.53276  1.91908  3.82896  4.11789  2.34462  3.40932  1.94096  3.28169  3.77486  4.19356  3.65141  2.86282  3.11395  2.97132  2.42759  4.82319  3.61601     52 f x - -
          2.68618  4.42225  2.77519  2.73123  3.46354  2.40513  3.72494  3.29354  2.67741  2.69355  4.24690  2.90347  2.73739  3.18146  2.89801  2.37887  2.77519  2.98518  4.58477  3.61503
          0.01775  4.43628  5.15863  0.61958  0.77255  0.56398  0.84151
     10   2.44383  4.38961  4.69985  4.12551  2.74417  4.20598  4.56178  2.28601  3.98720  1.32044  3.25113  4.27465  4.53107  4.15448  4.10484  3.52700  3.24599  1.56893  5.07249  3.90393     53 l x - -
          2.68618  4.42225  2.77519  2.73123  3.46354  2.40513  3.72494  3.29354  2.67741  2.69355  4.24690  2.90347  2.73739  3.18146  2.89801  2.37887  2.77519  2.98518  4.58477  3.61503
          0.01775  4.43628  5.15863  0.61958  0.77255  0.56398  0.84151
     11   3.24713  4.53862  5.14981  4.58619  2.32151  4.57502  4.95392  1.69227  4.44557  1.63560  3.27553  4.69533  4.82989  4.55552  4.50687  3.92358  3.48115  1.27022  5.31243  4.16203     54 v x - -
          2.68618  4.42225  2.77519  2.73123  3.46354  2.40513  3.72494  3.29354  2.67741  2.69355  4.24690  2.90347  2.73739  3.18146  2.89801  2.37887  2.77519  2.98518  4.58477  3.61503
          0.01775  4.43628  5.15863  0.61958  0.77255  0.56398  0.84151
     12   1.71584  4.37137  4.32405  3.87951  3.92389  3.65394  4.63686  2.49849  3.79357  2.79500  3.83247  3.97758  4.26854  4.06076  4.02069  3.06436  2.60561  1.12358  5.52117  4.32423     55 v x - -
          2.68618  4.42225  2.77519  2.73123  3.46354  2.40513  3.72494  3.29354  2.67741  2.69355  4.24690  2.90347  2.73739  3.18146  2.89801  2.37887  2.77519  2.98518  4.58477  3.61503
          0.01775  4.43628  5.15863  0.61958  0.77255  0.56398  0.84151
     13   0.66099  4.37267  4.04767  3.79968  4.59469  3.20900  4.73025  3.76041  3.78399  3.63486  4.53354  3.76077  3.99948  4.06113  4.01068  2.68744  2.34784  3.27565  6.00537  4.83965     56 A x - -
          2.68618  4.42225  2.77519  2.73123  3.46354  2.40513  3.72494  3.29354  2.67741  2.69355  4.24690  2.90347  2.73739  3.18146  2.89801  2.37887  2.77519  2.98518  4.58477  3.61503
          0.01775  4.43628  5.15863  0.61958  0.77255  0.56398  0.84151
     14   1.66917  4.45155  4.36854  3.82305  2.72334  4.03926  4.40228  2.52763  3.71154  1.31315  3.27873  4.04991  4.41667  3.92778  3.90768  3.36124  3.21817  2.45784  5.01489  3.78522     57 l x - -
          2.68618  4.42225  2.77519  2.73123  3.46354  2.40513  3.72494  3.29354  2.67741  2.69355  4.24690  2.90347  2.73739  3.18146  2.89801  2.37887  2.77519  2.98518  4.58477  3.61503
          0.01775  4.43628  5.15863  0.61958  0.77255  0.56398  0.84151
     15   1.94690  4.43224  4.81658  4.26662  3.63454  4.37933  4.82616  1.44858  4.15388  2.00280  3.50548  4.44232  4.70441  4.37381  4.31559  3.71762  3.33687  1.45032  5.38723  4.19733     58 i x - -
          2.68618  4.42225  2.77519  2.73123  3.46354  2.40513  3.72494  3.29354  2.67741  2.69355  4.24690  2.90347  2.73739  3.18146  2.89801  2.37887  2.77519  2.98518  4.58477  3.61503
          0.01775  4.43628  5.15863  0.61958  0.77255  0.56398  0.84151
     16   1.31342  4.35876  3.86213  3.34414  3.71330  3.56249  4.19668  2.85260  3.27333  2.27454  3.67278  3.61780  4.09082  3.56655  3.57396  2.48996  2.96989  2.18775  5.20162  3.98478     59 a x - -
          2.68618  4.42225  2.77519  2.73123  3.46354  2.40513  3.72494  3.29354  2.67741  2.69355  4.24690  2.90347  2.73739  3.18146  2.89801  2.37887  2.77519  2.98518  4.58477  3.61503
          0.01775  4.43628  5.15863  0.61958  0.77255  0.56398  0.84151
     17   1.28087  4.40421  3.95384  3.47498  3.76741  3.58705  4.32234  2.82711  3.38243  1.79414  3.70444  3.71393  4.14831  3.69094  3.66144  2.95894  2.59743  2.61516  5.31169  4.10449     60 a x - -
          2.68618  4.42225  2.77519  2.73123  3.46354  2.40513  3.72494  3.29354  2.67741  2.69355  4.24690  2.90347  2.73739  3.18146  2.89801  2.37887  2.77519  2.98518  4.58477  3.61503
          0.01775  4.43628  5.15863  0.61958  0.77255  0.56398  0.84151
     18   2.70481  0.61989  4.55585  4.36327  4.68059  2.21777  5.03877  4.04896  4.25849  3.85321  4.75857  4.12269  4.18126  4.51189  4.35806  2.93847  3.23966  3.54357  6.00197  4.94419     61 C x - -
          2.68618  4.42225  2.77519  2.73123  3.46354  2.40513  3.72494  3.29354  2.67741  2.69355  4.24690  2.90347  2.73739  3.18146  2.89801  2.37887  2.77519  2.98518  4.58477  3.61503
          0.01775  4.43628  5.15863  0.61958  0.77255  0.56398  0.84151
     19   3.86001  5.17444  5.09776  4.77396  3.45993  4.69619  5.26234  2.72161  4.54295  0.40048  3.36436  5.00091  5.05599  4.76660  4.61247  4.39189  4.13908  2.89846  5.50394  4.34696     62 L x - -
          2.68618  4.42225  2.77519  2.73123  3.46354  2.40513  3.72494  3.29354  2.67741  2.69355  4.24690  2.90347  2.73739  3.18146  2.89801  2.37887  2.77519  2.98518  4.58477  3.61503
          0.01775  4.43628  5.15863  0.61958  0.77255  0.56398  0.84151
     20   2.45043  4.34983  4.02440  3.45421  3.49852  3.85060  4.18531  2.51544  3.28077  2.03974  3.45369  3.75248  4.23892  3.61454  2.76021  3.14584  3.04233  1.35644  5.04003  3.83461     63 v x - -
          2.68618  4.42225  2.77519  2.73123  3.46354  2.40513  3.72494  3.29354  2.67741  2.69355  4.24690  2.90347  2.73739  3.18146  2.89801  2.37887  2.77519  2.98518  4.58477  3.61503
          0.01775  4.43628  5.15863  0.61958  0.77255  0.56398  0.84151
     21   2.76883  4.98653  3.09224  2.56558  4.19358  3.55149  2.18242  3.66954  2.45699  2.69774  4.06420  3.07760  3.02580  1.99224  2.86575  2.78977  2.99760  3.34095  5.42992  4.08311     64 q x - -
          2.68618  4.42225  2.77519  2.73123  3.46354  2.40513  3.72494  3.29354  2.67741  2.69355  4.24690  2.90347  2.73739  3.18146  2.89801  2.37887  2.77519  2.98518  4.58477  3.61503
          0.01775  4.43628  5.15863  0.61958  0.77255  0.43979  1.03331
     22   2.36367  4.52203  3.45233  2.89598  3.65827  3.64570  2.10524  3.03891  2.83017  2.01116  3.13174  2.94049  4.03320  3.17108  3.20203  2.88981  2.94620  2.80325  5.07988  3.82006     65 l x - -
          2.68618  4.42225  2.77519  2.73123  3.46354  2.40513  3.72494  3.29354  2.67741  2.69355  4.24690  2.90347  2.73739  3.18146  2.89801  2.37887  2.77519  2.98518  4.58477  3.61503
          0.05981  4.48574  3.06213  0.61958  0.77255  0.48576  0.95510
     23   2.22135  4.34883  4.06082  3.64419  4.00374  3.42844  4.47727  2.97689  3.58766  3.00710  3.95361  3.76029  4.09116  3.86066  3.84378  1.71790  3.00205  1.21504  5.50008  4.29940     66 v x - -
          2.68618  4.42225  2.77519  2.73123  3.46354  2.40513  3.72494  3.29354  2.67741  2.69355  4.24690  2.90347  2.73739  3.18146  2.89801  2.37887  2.77519  2.98518  4.58477  3.61503
          0.01762  4.44354  5.16589  0.61958  0.77255  0.55311  0.85604
     24   2.76405  5.18343  2.97039  2.26989  4.51202  3.50865  2.95746  3.96901  2.38242  3.46966  4.23851  2.98866  3.91193  1.90141  2.56775  2.00826  2.99168  3.56848  5.61299  4.23972     67 q x - -
          2.68618  4.42225  2.77519  2.73123  3.46354  2.40513  3.72494  3.29354  2.67741  2.69355  4.24690  2.90347  2.73739  3.18146  2.89801  2.37887  2.77519  2.98518  4.58477  3.61503
          0.05921  4.44354  3.08494  0.61958  0.77255  0.55311  0.85604
     25   0.83701  4.63969  3.35456  3.08777  4.37802  3.36770  4.24518  3.74974  3.08912  3.43012  4.33901  3.42382  4.03130  2.75684  3.41242  2.82490  3.09577  3.35891  5.72447  4.45906     68 a x - -
          2.68618  4.42225  2.77519  2.73123  3.46354  2.40513  3.72494  3.29354  2.67741  2.69355  4.24690  2.90347  2.73739  3.18146  2.89801  2.37887  2.77519  2.98518  4.58477  3.61503
          0.01836  4.40270  5.12504  0.61958  0.77255  0.50457  0.92575
     26   1.96369  4.51143  3.42306  2.86718  3.71514  2.49941  3.88637  2.50009  2.52988  2.77360  3.65221  3.30283  3.99939  3.15456  3.21923  2.83869  2.49287  2.57256  5.12428  3.86944     69 a x - -
          2.68618  4.42225  2.77519  2.73123  3.46354  2.40513  3.72494  3.29354  2.67741  2.69355  4.24690  2.90347  2.73739  3.18146  2.89801  2.37887  2.77519  2.98518  4.58477  3.61503
          0.01756  4.44661  5.16896  0.61958  0.77255  0.44847  1.01779
     27   1.83026  5.06144  3.18025  2.68072  4.46089  3.58040  3.82456  3.87584  2.44476  3.42649  4.24853  3.16772  4.02295  1.53674  2.47267  2.87544  3.10330  3.51711  5.60384  4.29852     70 q x - -
          2.68618  4.42225  2.77519  2.73123  3.46354  2.40513  3.72494  3.29354  2.67741  2.69355  4.24690  2.90347  2.73739  3.18146  2.89801  2.37887  2.77519  2.98518  4.58477  3.61503
          0.01688  4.48574  5.20808  0.61958  0.77255  0.48576  0.95510
     28   2.73913  4.26752  4.01503  3.43932  3.37739  3.81551  4.11452  1.87605  3.34040  2.18476  2.52336  2.91621  4.18642  3.59828  3.58275  3.09416  2.07635  2.40840  4.89814  3.69725     71 i x - -
          2.68618  4.42225  2.77519  2.73123  3.46354  2.40513  3.72494  3.29354  2.67741  2.69355  4.24690  2.90347  2.73739  3.18146  2.89801  2.37887  2.77519  2.98518  4.58477  3.61503
          0.01688  4.48574  5.20808  0.61958  0.77255  0.48576  0.95510
     29   3.02936  5.20947  3.32593  2.80873  4.62402  3.70121  3.84899  4.03492  2.31873  3.53834  4.37889  3.26982  1.46179  2.56520  1.81719  3.04013  3.25507  3.68642  5.65610  4.39903     72 p x - -
          2.68618  4.42225  2.77519  2.73123  3.46354  2.40513  3.72494  3.29354  2.67741  2.69355  4.24690  2.90347  2.73739  3.18146  2.89801  2.37887  2.77519  2.98518  4.58477  3.61503
          0.01688  4.48574  5.20808  0.61958  0.77255  0.48576  0.95510
     30   1.81957  4.73958  3.30754  2.76329  4.12474  3.50963  3.87895  3.50186  2.66578  3.15022  3.99115  3.22001  2.40446  3.06248  2.06936  2.78119  2.97063  2.73702  5.42426  4.13502     73 a x - -
          2.68618  4.42225  2.77519  2.73123  3.46354  2.40513  3.72494  3.29354  2.67741  2.69355  4.24690  2.90347  2.73739  3.18146  2.89801  2.37887  2.77519  2.98518  4.58477  3.61503
          0.01688  4.48574  5.20808  0.61958  0.77255  0.48576  0.95510
     31   2.29729  4.23448  4.28619  3.69863  3.28461  3.90149  4.21033  2.27523  3.56697  1.53249  2.45294  3.89710  4.25824  3.78063  3.06830  3.19359  3.01148  2.17317  4.85605  3.67646     74 l x - -
          2.68618  4.42225  2.77519  2.73123  3.46354  2.40513  3.72494  3.29354  2.67741  2.69355  4.24690  2.90347  2.73739  3.18146  2.89801  2.37887  2.77519  2.98518  4.58477  3.61503
          0.01688  4.48574  5.20808  0.61958  0.77255  0.48576  0.95510
     32   3.29343  5.27171  3.83675  3.27686  4.86713  3.86139  4.10361  4.31112  2.43623  3.78284  4.68473  3.63703  2.96893  3.27167  0.67469  3.34978  3.55401  3.95891  5.79573  4.65586     75 R x - -
          2.68618  4.42225  2.77519  2.73123  3.46354  2.40513  3.72494  3.29354  2.67741  2.69355  4.24690  2.90347  2.73739  3.18146  2.89801  2.37887  2.77519  2.98518  4.58477  3.61503
          0.01688  4.48574  5.20808  0.61958  0.77255  0.48576  0.95510
     33   3.12466  5.13374  3.75058  3.19897  4.76863  3.74529  4.02526  4.21744  2.35575  3.71408  4.59740  3.53840  4.25467  3.19122  0.77222  2.55975  3.41324  3.83762  5.74840  4.55688     76 r x - -
          2.68618  4.42225  2.77519  2.73123  3.46354  2.40513  3.72494  3.29354  2.67741  2.69355  4.24690  2.90347  2.73739  3.18146  2.89801  2.37887  2.77519  2.98518  4.58477  3.61503
          0.01688  4.48574  5.20808  0.61958  0.77255  0.48576  0.95510
     34   1.10914  4.45575  3.76663  3.33475  4.18444  3.35807  4.32344  3.49537  3.29779  2.62120  4.13265  3.56662  4.01713  3.61102  3.62543  1.77382  2.98630  3.12681  5.59177  4.35938     77 a x - -
          2.68618  4.42225  2.77519  2.73123  3.46354  2.40513  3.72494  3.29354  2.67741  2.69355  4.24690  2.90347  2.73739  3.18146  2.89801  2.37887  2.77519  2.98518  4.58477  3.61503
          0.01688  4.48574  5.20808  0.61958  0.77255  0.48576  0.95510
     35   3.02034  4.37650  4.78070  4.21523  3.52234  4.27036  4.67243  1.59251  4.07563  1.69287  3.43471  4.35161  4.60412  4.27474  4.20050  2.90900  3.26315  1.35406  5.21400  4.02956     78 v x - -
          2.68618  4.42225  2.77519  2.73123  3.46354  2.40513  3.72494  3.29354  2.67741  2.69355  4.24690  2.90347  2.73739  3.18146  2.89801  2.37887  2.77519  2.98518  4.58477  3.61503
          0.01688  4.48574  5.20808  0.61958  0.77255  0.48576  0.95510
     36   2.26755  4.34571  4.02461  3.54630  3.88127  3.47576  4.36257  2.99981  3.48105  2.92078  3.83991  3.71647  4.08984  3.75133  3.75245  2.09272  2.16956  1.30717  5.35940  4.15869     79 v x - -
          2.68618  4.42225  2.77519  2.73123  3.46354  2.40513  3.72494  3.29354  2.67741  2.69355  4.24690  2.90347  2.73739  3.18146  2.89801  2.37887  2.77519  2.98518  4.58477  3.61503
          0.01688  4.48574  5.20808  0.61958  0.77255  0.48576  0.95510
     37   2.29377  5.14005  2.29022  2.45705  4.51984  1.96760  3.08523  3.98304  2.59448  3.51688  4.29645  2.99644  3.93057  2.91562  3.08990  2.19924  3.03094  3.57657  5.69413  4.30261     80 g x - -
          2.68618  4.42225  2.77519  2.73123  3.46354  2.40513  3.72494  3.29354  2.67741  2.69355  4.24690  2.90347  2.73739  3.18146  2.89801  2.37887  2.77519  2.98518  4.58477  3.61503
          0.01688  4.48574  5.20808  0.61958  0.77255  0.48576  0.95510
     38   2.51604  5.34591  1.37496  2.39466  4.66764  3.47552  2.89907  4.14966  2.65524  3.65925  4.44249  2.55841  3.96729  2.94576  3.17305  2.83132  2.77204  3.73574  5.82114  4.39534     81 d x - -
          2.68618  4.42225  2.77519  2.73123  3.46354  2.40513  3.72494  3.29354  2.67741  2.69355  4.24690  2.90347  2.73739  3.18146  2.89801  2.37887  2.77519  2.98518  4.58477  3.61503
          0.01688  4.48574  5.20808  0.61958  0.77255  0.48576  0.95510
     39   2.15173  5.09270  2.65935  2.44490  4.42475  3.47797  3.70129  3.88233  2.46021  3.41059  4.17777  2.57436  3.88722  2.81603  2.47664  2.26855  2.24924  3.48496  5.58240  4.19955     82 a x - -
          2.68618  4.42225  2.77519  2.73123  3.46354  2.40513  3.72494  3.29354  2.67741  2.69355  4.24690  2.90347  2.73739  3.18146  2.89801  2.37887  2.77519  2.98518  4.58477  3.61503
          0.01688  4.48574  5.20808  0.61958  0.77255  0.48576  0.95510
     40   2.31915  4.84131  2.44022  2.57261  3.41706  3.53717  3.75083  3.46551  2.56994  2.79909  3.26839  2.01345  3.92981  2.91523  3.02657  2.74871  2.93059  3.15966  5.35576  4.03130     83 n x - -
          2.68493  4.42262  2.77522  2.73161  3.46391  2.40496  3.72532  3.29391  2.67762  2.69392  4.24727  2.90325  2.73740  3.18184  2.89838  2.37821  2.77522  2.98534  4.58514  3.61541
          0.67083  1.47604  1.34639  1.76803  0.18714  0.48576  0.95510
     41   2.80532  5.23717  2.06557  2.06513  4.60289  2.55165  3.75878  4.08313  2.64644  3.60482  4.40503  2.83970  3.87091  2.90132  3.17760  1.72236  3.07830  3.66630  5.77918  4.34802     99 s x - -
          2.68618  4.42225  2.77519  2.73123  3.46354  2.40513  3.72494  3.29354  2.67741  2.69355  4.24690  2.90347  2.73739  3.18146  2.89801  2.37887  2.77519  2.98518  4.58477  3.61503
          0.02272  4.19176  4.91411  0.61958  0.77255  0.84305  0.56281
     42   2.77141  5.10258  2.18935  2.34310  4.57903  3.30281  3.82127  4.06787  2.72798  3.61337  4.42549  2.26450  3.87602  2.97836  3.24432  1.46772  3.07815  3.63770  5.78762  4.37165    100 s x - -
          2.68618  4.42225  2.77519  2.73123  3.46354  2.40513  3.72494  3.29354  2.67741  2.69355  4.24690  2.90347  2.73739  3.18146  2.89801  2.37887  2.77519  2.98518  4.58477  3.61503
          0.02272  4.19176  4.91411  0.61958  0.77255  0.41288  1.08394
     43   2.44611  5.03090  2.16858  2.43952  4.32389  2.77538  3.68377  3.76950  2.45334  3.31983  4.09999  2.97488  3.87397  2.80638  2.65357  2.49318  2.54387  3.39628  5.51236  3.18458    101 d x - -
          2.68618  4.42225  2.77519  2.73123  3.46354  2.40513  3.72494  3.29354  2.67741  2.69355  4.24690  2.90347  2.73739  3.18146  2.89801  2.37887  2.77519  2.98518  4.58477  3.61503
          0.01794  4.42538  5.14773  0.61958  0.77255  0.43108  1.04927
     44   1.97281  4.70694  3.22837  2.00717  3.91548  2.79672  3.81656  2.73419  2.68060  2.54999  3.80958  3.17745  3.97189  3.01955  3.11165  2.80313  2.94225  2.99384  5.26756  3.97602    102 a x - -
          2.68618  4.42225  2.77519  2.73123  3.46354  2.40513  3.72494  3.29354  2.67741  2.69355  4.24690  2.90347  2.73739  3.18146  2.89801  2.37887  2.77519  2.98518  4.58477  3.61503
          0.01688  4.48574  5.20808  0.61958  0.77255  0.48576  0.95510
     45   2.11068  4.97690  3.07576  2.53299  4.33326  2.56792  3.74633  3.76932  2.50113  3.33226  4.12160  3.04917  3.91175  2.63830  2.12035  2.46972  2.52907  3.39618  5.53174  4.18111    103 a x - -
          2.68618  4.42225  2.77519  2.73123  3.46354  2.40513  3.72494  3.29354  2.67741  2.69355  4.24690  2.90347  2.73739  3.18146  2.89801  2.37887  2.77519  2.98518  4.58477  3.61503
          0.01688  4.48574  5.20808  0.61958  0.77255  0.48576  0.95510
     46   2.39873  5.15383  2.99646  2.52027  4.54310  3.51794  3.76182  3.99025  1.48105  3.50668  4.28781  2.43519  2.72047  2.88289  2.87807  2.78422  3.04207  3.58988  5.65909  4.29928    104 k x - -
          2.68618  4.42225  2.77519  2.73123  3.46354  2.40513  3.72494  3.29354  2.67741  2.69355  4.24690  2.90347  2.73739  3.18146  2.89801  2.37887  2.77519  2.98518  4.58477  3.61503
          0.01688  4.48574  5.20808  0.61958  0.77255  0.48576  0.95510
     47   3.92895  5.23176  5.17770  4.85937  3.49923  4.75964  5.33500  2.76693  4.63012  0.37375  3.39702  5.08358  5.11451  4.83962  4.68935  4.47153  4.20722  2.95528  5.55402  4.40699    105 L x - -
          2.68618  4.42225  2.77519  2.73123  3.46354  2.40513  3.72494  3.29354  2.67741  2.69355  4.24690  2.90347  2.73739  3.18146  2.89801  2.37887  2.77519  2.98518  4.58477  3.61503
          0.01688  4.48574  5.20808  0.61958  0.77255  0.48576  0.95510
     48   2.39387  4.94782  3.05489  2.30375  4.20304  2.92302  3.01531  3.62865  2.50587  2.55649  4.01741  2.33875  3.90623  2.85799  2.97493  2.49209  2.92939  2.97619  5.44257  4.09547    106 e x - -
          2.68618  4.42225  2.77519  2.73123  3.46354  2.40513  3.72494  3.29354  2.67741  2.69355  4.24690  2.90347  2.73739  3.18146  2.89801  2.37887  2.77519  2.98518  4.58477  3.61503
          0.01688  4.48574  5.20808  0.61958  0.77255  0.48576  0.95510
     49   3.85557  5.56352  4.41999  3.84979  5.08697  4.16535  4.47563  4.71447  2.75255  4.11647  5.13345  4.14467  4.66863  3.69555  0.34893  3.93268  4.09895  4.41835  5.93561  4.92239    107 R x - -
          2.68618  4.42225  2.77519  2.73123  3.46354  2.40513  3.72494  3.29354  2.67741  2.69355  4.24690  2.90347  2.73739  3.18146  2.89801  2.37887  2.77519  2.98518  4.58477  3.61503
          0.01688  4.48574  5.20808  0.61958  0.77255  0.48576  0.95510
     50   3.85557  5.56352  4.41999  3.84979  5.08697  4.16535  4.47563  4.71447  2.75255  4.11647  5.13345  4.14467  4.66863  3.69555  0.34893  3.93268  4.09895  4.41835  5.93561  4.92239    108 R x - -
          2.68618  4.42225  2.77519  2.73123  3.46354  2.40513  3.72494  3.29354  2.67741  2.69355  4.24690  2.90347  2.73739  3.18146  2.89801  2.37887  2.77519  2.98518  4.58477  3.61503
          0.01688  4.48574  5.20808  0.61958  0.77255  0.48576  0.95510
     51   4.53127  5.64793  5.12955  5.01174  3.55656  4.51406  4.85428  4.64635  4.76460  3.91544  5.23948  5.06251  5.08582  5.11330  4.76900  4.73062  4.87126  4.54737  0.22414  3.53420    109 W x - -
          2.68618  4.42225  2.77519  2.73123  3.46354  2.40513  3.72494  3.29354  2.67741  2.69355  4.24690  2.90347  2.73739  3.18146  2.89801  2.37887  2.77519  2.98518  4.58477  3.61503
          0.01688  4.48574  5.20808  0.61958  0.77255  0.48576  0.95510
     52   3.68742  4.92654  5.06569  4.69817  0.92939  4.59149  3.82020  3.39370  4.50672  2.82899  2.89917  4.38761  4.89588  4.43612  4.46968  3.93756  3.90553  3.28341  2.42662  1.84507    110 f x - -
          2.68618  4.42225  2.77519  2.73123  3.46354  2.40513  3.72494  3.29354  2.67741  2.69355  4.24690  2.90347  2.73739  3.18146  2.89801  2.37887  2.77519  2.98518  4.58477  3.61503
          0.01688  4.48574  5.20808  0.61958  0.77255  0.48576  0.95510
     53   3.33926  4.65269  4.96773  4.47680  1.24875  4.41217  4.10204  1.74643  4.28819  2.28208  3.50050  4.37373  4.71678  4.32171  4.29887  3.74574  3.56408  2.78957  2.60485  2.73259    111 f x - -
          2.68618  4.42225  2.77519  2.73123  3.46354  2.40513  3.72494  3.29354  2.67741  2.69355  4.24690  2.90347  2.73739  3.18146  2.89801  2.37887  2.77519  2.98518  4.58477  3.61503
          0.01688  4.48574  5.20808  0.61958  0.77255  0.48576  0.95510
     54   2.88366  5.28420  1.75875  2.42415  4.60812  1.94244  3.84512  4.07940  2.70137  2.77659  4.41519  2.36465  3.98024  2.98451  3.21577  2.84739  3.14434  3.68307  5.79707  4.38371    112 d x - -
          2.68618  4.42225  2.77519  2.73123  3.46354  2.40513  3.72494  3.29354  2.67741  2.69355  4.24690  2.90347  2.73739  3.18146  2.89801  2.37887  2.77519  2.98518  4.58477  3.61503
          0.01688  4.48574  5.20808  0.61958  0.77255  0.48576  0.95510
     55   4.23397  5.33052  5.26479  5.06359  1.08992  4.87858  3.80188  3.79887  4.84224  3.01376  4.34856  4.56153  5.17079  4.66826  4.74403  4.30400  4.45068  3.77296  1.16111  2.16154    113 f x - -
          2.68618  4.42225  2.77519  2.73123  3.46354  2.40513  3.72494  3.29354  2.67741  2.69355  4.24690  2.90347  2.73739  3.18146  2.89801  2.37887  2.77519  2.98518  4.58477  3.61503
          0.01688  4.48574  5.20808  0.61958  0.77255  0.48576  0.95510
     56   2.40176  4.89024  2.64426  2.63269  4.48940  1.70294  3.90548  3.93953  2.72848  3.50869  4.29534  3.11810  2.59126  3.05017  3.19958  2.43220  2.58042  3.50392  5.70529  4.35519    114 g x - -
          2.68618  4.42225  2.77519  2.73123  3.46354  2.40513  3.72494  3.29354  2.67741  2.69355  4.24690  2.90347  2.73739  3.18146  2.89801  2.37887  2.77519  2.98518  4.58477  3.61503
          0.01688  4.48574  5.20808  0.61958  0.77255  0.48576  0.95510
     57   2.54960  4.50431  3.71698  3.58092  4.91823  0.90513  4.73441  4.43033  3.79427  4.08835  4.88736  3.67810  4.02594  4.02647  4.07902  1.50120  3.08273  3.71747  6.22223  5.03483    115 g x - -
          2.68618  4.42225  2.77519  2.73123  3.46354  2.40513  3.72494  3.29354  2.67741  2.69355  4.24690  2.90347  2.73739  3.18146  2.89801  2.37887  2.77519  2.98518  4.58477  3.61503
          0.01688  4.48574  5.20808  0.61958  0.77255  0.48576  0.95510
     58   1.68078  4.42132  3.94061  3.70988  4.78743  3.19570  4.72760  4.20067  3.76915  3.91812  4.73327  3.71845  3.99474  4.02691  4.03097  0.75979  3.01228  3.55713  6.13199  4.95066    116 s x - -
          2.68618  4.42225  2.77519  2.73123  3.46354  2.40513  3.72494  3.29354  2.67741  2.69355  4.24690  2.90347  2.73739  3.18146  2.89801  2.37887  2.77519  2.98518  4.58477  3.61503
          0.01688  4.48574  5.20808  0.61958  0.77255  0.48576  0.95510
     59   3.92895  5.23176  5.17770  4.85937  3.49923  4.75964  5.33500  2.76693  4.63012  0.37375  3.39702  5.08358  5.11451  4.83962  4.68935  4.47153  4.20722  2.95528  5.55402  4.40699    117 L x - -
          2.68618  4.42225  2.77519  2.73123  3.46354  2.40513  3.72494  3.29354  2.67741  2.69355  4.24690  2.90347  2.73739  3.18146  2.89801  2.37887  2.77519  2.98518  4.58477  3.61503
          0.01688  4.48574  5.20808  0.61958  0.77255  0.48576  0.95510
     60   2.29619  4.84673  3.12960  2.63723  4.29403  1.74561  3.84846  3.71918  2.40874  3.31709  4.12367  2.75917  3.93303  3.00294  3.10632  2.28194  2.96422  2.98761  5.54561  4.21651    118 g x - -
          2.68618  4.42225  2.77519  2.73123  3.46354  2.40513  3.72494  3.29354  2.67741  2.69355  4.24690  2.90347  2.73739  3.18146  2.89801  2.37887  2.77519  2.98518  4.58477  3.61503
          0.01688  4.48574  5.20808  0.61958  0.77255  0.48576  0.95510
     61   3.13505  5.31444  3.51207  2.89741  4.76977  3.79592  3.82839  4.13986  1.95790  3.60333  4.44524  3.33464  1.87956  2.95959  1.34349  3.13291  3.33015  3.79525  5.67680  4.46467    119 r x - -
          2.68618  4.42225  2.77519  2.73123  3.46354  2.40513  3.72494  3.29354  2.67741  2.69355  4.24690  2.90347  2.73739  3.18146  2.89801  2.37887  2.77519  2.98518  4.58477  3.61503
          0.01688  4.48574  5.20808  0.61958  0.77255  0.48576  0.95510
     62   2.47343  4.68074  3.27933  2.46501  3.86627  3.59395  3.80842  3.25037  2.04821  1.91622  3.76983  3.19819  3.98014  3.02124  3.06621  2.53545  2.94107  2.98307  4.00504  3.93906    120 l x - -
          2.68618  4.42225  2.77519  2.73123  3.46354  2.40513  3.72494  3.29354  2.67741  2.69355  4.24690  2.90347  2.73739  3.18146  2.89801  2.37887  2.77519  2.98518  4.58477  3.61503
          0.01688  4.48574  5.20808  0.61958  0.77255  0.48576  0.95510
     63   3.16408  5.69185  1.66242  2.13097  5.02468  3.48249  4.02141  4.53876  3.02187  4.04068  4.88217  2.96107  1.27251  3.18521  3.60672  3.06337  3.45548  4.10739  6.20003  4.71118    121 p x - -
          2.68618  4.42225  2.77519  2.73123  3.46354  2.40513  3.72494  3.29354  2.67741  2.69355  4.24690  2.90347  2.73739  3.18146  2.89801  2.37887  2.77519  2.98518  4.58477  3.61503
          0.01688  4.48574  5.20808  0.61958  0.77255  0.48576  0.95510
     64   2.54210  5.10555  2.24511  2.44358  4.43768  3.47731  3.71474  3.89472  2.28934  3.42541  4.19543  2.98232  2.76620  2.83181  2.96872  1.90489  2.95903  3.14475  5.59949  4.21477    122 s x - -
          2.68618  4.42225  2.77519  2.73123  3.46354  2.40513  3.72494  3.29354  2.67741  2.69355  4.24690  2.90347  2.73739  3.18146  2.89801  2.37887  2.77519  2.98518  4.58477  3.61503
          0.01688  4.48574  5.20808  0.61958  0.77255  0.48576  0.95510
     65   2.56384  4.93440  3.16305  2.60547  4.18063  3.56609  3.75573  3.60637  2.48093  3.20295  4.02456  2.29509  3.96156  2.90948  1.67770  2.79281  2.98729  2.98003  5.42188  3.34138    123 r x - -
          2.68618  4.42225  2.77519  2.73123  3.46354  2.40513  3.72494  3.29354  2.67741  2.69355  4.24690  2.90347  2.73739  3.18146  2.89801  2.37887  2.77519  2.98518  4.58477  3.61503
          0.21752  4.48574  1.69161  0.61958  0.77255  0.48576  0.95510
     66   2.97915  5.55134  1.45537  1.67035  4.86920  2.68147  3.84168  4.38463  2.79317  3.86551  4.67568  2.82973  3.94641  2.98845  3.37007  2.43192  3.25415  3.94224  6.01867  4.52850    124 d x - -
          2.68618  4.42225  2.77519  2.73123  3.46354  2.40513  3.72494  3.29354  2.67741  2.69355  4.24690  2.90347  2.73739  3.18146  2.89801  2.37887  2.77519  2.98518  4.58477  3.61503
          0.02060  4.28881  5.01115  0.61958  0.77255  0.74919  0.64008
     67   2.79713  5.31866  1.80913  1.96486  4.63848  2.94979  3.71437  4.13050  2.54086  3.61626  4.38577  2.85747  3.10158  2.46909  3.06369  2.44153  3.04472  3.69955  5.76160  4.32361    125 d x - -
          2.68618  4.42225  2.77519  2.73123  3.46354  2.40513  3.72494  3.29354  2.67741  2.69355  4.24690  2.90347  2.73739  3.18146  2.89801  2.37887  2.77519  2.98518  4.58477  3.61503
          0.02060  4.28881  5.01115  0.61958  0.77255  0.74919  0.64008
     68   2.22137  4.42111  3.44212  2.45315  3.59175  3.59158  3.87191  2.86844  2.84788  2.63022  2.25654  3.31419  3.98810  3.16737  3.21889  2.84375  2.57204  2.37251  5.03081  3.78673    126 a x - -
          2.68618  4.42225  2.77519  2.73123  3.46354  2.40513  3.72494  3.29354  2.67741  2.69355  4.24690  2.90347  2.73739  3.18146  2.89801  2.37887  2.77519  2.98518  4.58477  3.61503
          0.47390  4.28881  1.01140  0.61958  0.77255  0.35050  1.21853
     69   2.71310  5.16032  2.73180  2.01822  4.48590  3.39157  3.62779  3.95044  2.13843  3.44709  4.22065  2.49492  2.90058  2.22324  2.81434  2.67324  2.94738  3.54358  5.59156  4.20072    127 e x - -
          2.68618  4.42225  2.77519  2.73123  3.46354  2.40513  3.72494  3.29354  2.67741  2.69355  4.24690  2.90347  2.73739  3.18146  2.89801  2.37887  2.77519  2.98518  4.58477  3.61503
          0.02397  4.13869  4.86104  0.61958  0.77255  0.29770  1.35682
     70   2.42121  4.39327  3.68217  3.15475  3.54745  3.68937  3.01672  1.49211  3.07263  2.61606  3.53469  3.51630  2.90800  3.39270  3.38301  2.97659  2.97162  2.63873  5.01729  3.78590    128 i x - -
          2.68618  4.42225  2.77519  2.73123  3.46354  2.40513  3.72494  3.29354  2.67741  2.69355  4.24690  2.90347  2.73739  3.18146  2.89801  2.37887  2.77519  2.98518  4.58477  3.61503
          0.01688  4.48574  5.20808  0.61958  0.77255  0.48576  0.95510
     71   2.69721  4.44863  3.52685  2.95964  3.20192  3.66203  3.26109  2.94675  2.28805  2.13313  3.54808  3.37753  4.04229  3.22114  3.26382  2.90443  2.11526  2.31104  5.02335  3.78180    129 t x - -
          2.68618  4.42225  2.77519  2.73123  3.46354  2.40513  3.72494  3.29354  2.67741  2.69355  4.24690  2.90347  2.73739  3.18146  2.89801  2.37887  2.77519  2.98518  4.58477  3.61503
          0.01688  4.48574  5.20808  0.61958  0.77255  0.48576  0.95510
     72   2.69842  4.35912  3.67526  2.84668  3.48725  3.70153  3.96372  1.89705  3.03540  2.56085  3.46492  3.48214  2.45706  3.33661  3.03053  2.95701  2.93037  2.26816  4.95027  3.23232    130 i x - -
          2.68618  4.42225  2.77519  2.73123  3.46354  2.40513  3.72494  3.29354  2.67741  2.69355  4.24690  2.90347  2.73739  3.18146  2.89801  2.37887  2.77519  2.98518  4.58477  3.61503
          0.01688  4.48574  5.20808  0.61958  0.77255  0.48576  0.95510
     73   3.45045  4.67371  5.44800  4.98562  3.97483  4.99356  5.72106  0.89014  4.90783  2.40470  3.72383  5.15299  5.24506  5.16180  5.07719  4.42621  3.71630  1.14838  6.07170  4.85831    131 i x - -
          2.68618  4.42225  2.77519  2.73123  3.46354  2.40513  3.72494  3.29354  2.67741  2.69355  4.24690  2.90347  2.73739  3.18146  2.89801  2.37887  2.77519  2.98518  4.58477  3.61503
          0.01688  4.48574  5.20808  0.61958  0.77255  0.48576  0.95510
     74   2.48085  5.04821  2.09325  2.47981  4.35223  3.48790  3.75689  3.79902  2.55712  3.36363  4.15699  3.01338  2.26113  2.89173  3.04004  2.31070  2.98624  3.43156  5.56607  3.13786    132 d x - -
          2.68618  4.42225  2.77519  2.73123  3.46354  2.40513  3.72494  3.29354  2.67741  2.69355  4.24690  2.90347  2.73739  3.18146  2.89801  2.37887  2.77519  2.98518  4.58477  3.61503
          0.01688  4.48574  5.20808  0.61958  0.77255  0.48576  0.95510
     75   2.40357  5.27671  2.51670  2.06559  4.60225  3.47449  3.72331  4.08458  2.34531  3.57351  4.32968  2.65499  2.07586  2.57496  3.00023  2.73631  3.01887  3.65820  5.71634  4.29960    133 e x - -
          2.68618  4.42225  2.77519  2.73123  3.46354  2.40513  3.72494  3.29354  2.67741  2.69355  4.24690  2.90347  2.73739  3.18146  2.89801  2.37887  2.77519  2.98518  4.58477  3.61503
          0.01688  4.48574  5.20808  0.61958  0.77255  0.48576  0.95510
     76   2.03842  5.12057  1.69018  2.27880  4.43942  3.48396  3.78705  3.87370  2.60473  3.44156  4.23687  3.00191  3.94088  2.92242  3.09811  2.56388  3.03612  2.81552  5.64429  4.26315    134 d x - -
          2.68618  4.42225  2.77519  2.73123  3.46354  2.40513  3.72494  3.29354  2.67741  2.69355  4.24690  2.90347  2.73739  3.18146  2.89801  2.37887  2.77519  2.98518  4.58477  3.61503
          0.01688  4.48574  5.20808  0.61958  0.77255  0.48576  0.95510
     77   2.69356  4.22041  3.98865  3.40824  2.89129  3.76607  4.05186  2.67246  3.31003  1.96458  2.86499  2.34472  4.13732  3.55755  3.06810  3.04165  2.92540  2.15976  3.30851  3.61075    135 l x - -
          2.68618  4.42225  2.77519  2.73123  3.46354  2.40513  3.72494  3.29354  2.67741  2.69355  4.24690  2.90347  2.73739  3.18146  2.89801  2.37887  2.77519  2.98518  4.58477  3.61503
          0.01688  4.48574  5.20808  0.61958  0.77255  0.48576  0.95510
     78   2.58808  4.22290  4.56534  3.97280  2.43362  3.99854  4.33187  1.57966  3.81432  1.80238  3.24839  4.08003  3.40903  3.98401  3.90883  3.30636  3.06092  2.07581  4.87668  3.70168    136 i x - -
          2.68618  4.42225  2.77519  2.73123  3.46354  2.40513  3.72494  3.29354  2.67741  2.69355  4.24690  2.90347  2.73739  3.18146  2.89801  2.37887  2.77519  2.98518  4.58477  3.61503
          0.01688  4.48574  5.20808  0.61958  0.77255  0.48576  0.95510
     79   2.73393  5.12081  3.03323  1.91177  4.43270  3.51623  3.68855  3.24329  2.00440  3.40230  4.17405  3.00312  3.90594  2.40130  2.39522  2.71844  2.96091  2.88414  5.56511  4.19742    137 e x - -
          2.68618  4.42225  2.77519  2.73123  3.46354  2.40513  3.72494  3.29354  2.67741  2.69355  4.24690  2.90347  2.73739  3.18146  2.89801  2.37887  2.77519  2.98518  4.58477  3.61503
          0.01688  4.48574  5.20808  0.61958  0.77255  0.48576  0.95510
     80   1.85608  5.10619  2.68171  2.43765  4.41407  3.48667  2.99549  3.86989  2.09545  3.39912  4.16822  2.97741  3.32473  2.80865  2.93150  2.69583  2.54355  3.47905  5.57253  4.19001    138 a x - -
          2.68618  4.42225  2.77519  2.73123  3.46354  2.40513  3.72494  3.29354  2.67741  2.69355  4.24690  2.90347  2.73739  3.18146  2.89801  2.37887  2.77519  2.98518  4.58477  3.61503
          0.01688  4.48574  5.20808  0.61958  0.77255  0.48576  0.95510
     81   3.17592  5.32593  2.94418  2.76624  4.04386  3.65373  0.99708  4.23936  2.84211  3.74261  4.65336  2.22074  4.21631  3.29387  3.19354  3.16762  3.46754  3.88189  5.44608  3.91832    139 h x - -
          2.68618  4.42225  2.77519  2.73123  3.46354  2.40513  3.72494  3.29354  2.67741  2.69355  4.24690  2.90347  2.73739  3.18146  2.89801  2.37887  2.77519  2.98518  4.58477  3.61503
          0.01688  4.48574  5.20808  0.61958  0.77255  0.48576  0.95510
     82   2.70303  5.10164  2.59139  2.43863  4.41072  3.48819  3.68380  3.86658  2.30574  3.39300  4.15966  2.97732  2.93019  2.79668  2.02609  2.52643  2.46648  3.08041  5.56336  4.18198    140 r x - -
          2.68618  4.42225  2.77519  2.73123  3.46354  2.40513  3.72494  3.29354  2.67741  2.69355  4.24690  2.90347  2.73739  3.18146  2.89801  2.37887  2.77519  2.98518  4.58477  3.61503
          0.01688  4.48574  5.20808  0.61958  0.77255  0.48576  0.95510
     83   1.45492  4.63724  3.41744  2.95964  4.35729  3.37460  4.09096  3.77131  2.92581  3.40672  4.22893  3.33634  1.81956  3.28752  2.87211  2.39823  2.98458  3.35160  5.65100  4.37702    141 a x - -
          2.68618  4.42225  2.77519  2.73123  3.46354  2.40513  3.72494  3.29354  2.67741  2.69355  4.24690  2.90347  2.73739  3.18146  2.89801  2.37887  2.77519  2.98518  4.58477  3.61503
          0.01688  4.48574  5.20808  0.61958  0.77255  0.48576  0.95510
     84   0.40384  4.62934  4.22032  4.09141  4.79793  3.42972  5.01853  4.03053  4.12791  3.87722  4.86756  4.04335  4.22829  4.41205  4.30063  2.98918  3.31061  3.56370  6.15085  5.04466    142 A x - -
          2.68618  4.42225  2.77519  2.73123  3.46354  2.40513  3.72494  3.29354  2.67741  2.69355  4.24690  2.90347  2.73739  3.18146  2.89801  2.37887  2.77519  2.98518  4.58477  3.61503
          0.01688  4.48574  5.20808  0.61958  0.77255  0.48576  0.95510
     85   2.70430  5.05912  3.01573  2.09847  4.34793  3.49997  3.30595  3.79324  2.28259  2.92524  4.11600  2.69242  3.89192  2.81021  2.66615  2.69838  2.03690  3.41950  5.52450  3.55858    143 t x - -
          2.68618  4.42225  2.77519  2.73123  3.46354  2.40513  3.72494  3.29354  2.67741  2.69355  4.24690  2.90347  2.73739  3.18146  2.89801  2.37887  2.77519  2.98518  4.58477  3.61503
          0.01688  4.48574  5.20808  0.61958  0.77255  0.48576  0.95510
     86   2.77329  5.21390  2.55774  1.63721  4.52134  3.11869  3.72914  3.98804  2.28699  3.50357  4.27271  2.70914  3.91386  2.84588  3.00649  2.74055  3.01085  2.39169  5.66775  4.26611    144 e x - -
          2.68618  4.42225  2.77519  2.73123  3.46354  2.40513  3.72494  3.29354  2.67741  2.69355  4.24690  2.90347  2.73739  3.18146  2.89801  2.37887  2.77519  2.98518  4.58477  3.61503
          0.01688  4.48574  5.20808  0.61958  0.77255  0.48576  0.95510
     87   2.01262  4.78370  2.66370  2.73791  4.44032  3.38548  3.97689  3.86983  2.81978  3.47358  4.27377  3.19054  3.94288  3.13893  3.27337  1.49740  2.11862  3.43945  5.69249  4.36793    145 s x - -
          2.68618  4.42225  2.77519  2.73123  3.46354  2.40513  3.72494  3.29354  2.67741  2.69355  4.24690  2.90347  2.73739  3.18146  2.89801  2.37887  2.77519  2.98518  4.58477  3.61503
          0.01688  4.48574  5.20808  0.61958  0.77255  0.48576  0.95510
     88   1.91954  5.25629  2.54665  1.80574  4.58436  3.47614  3.71171  4.06470  2.32988  3.55377  4.30807  2.52330  3.90294  2.81990  2.73972  2.72417  3.00223  3.63905  5.69557  4.28320    146 e x - -
          2.68618  4.42225  2.77519  2.73123  3.46354  2.40513  3.72494  3.29354  2.67741  2.69355  4.24690  2.90347  2.73739  3.18146  2.89801  2.37887  2.77519  2.98518  4.58477  3.61503
          0.01688  4.48574  5.20808  0.61958  0.77255  0.48576  0.95510
     89   2.47044  4.31354  3.93812  3.36647  3.26213  3.79017  2.88610  2.76517  3.24231  2.24537  3.41699  3.65879  4.16589  3.52759  3.49548  3.06677  2.98599  2.23066  1.86867  3.48012    147 w x - -
          2.68618  4.42225  2.77519  2.73123  3.46354  2.40513  3.72494  3.29354  2.67741  2.69355  4.24690  2.90347  2.73739  3.18146  2.89801  2.37887  2.77519  2.98518  4.58477  3.61503
          0.01688  4.48574  5.20808  0.61958  0.77255  0.48576  0.95510
     90   2.88892  5.36867  2.73743  1.58256  4.69839  3.49836  3.79360  4.17561  2.56845  3.66578  4.44393  2.58220  3.97152  1.73326  3.04732  2.83545  2.77622  3.75752  5.80809  4.39515    148 e x - -
          2.68618  4.42225  2.77519  2.73123  3.46354  2.40513  3.72494  3.29354  2.67741  2.69355  4.24690  2.90347  2.73739  3.18146  2.89801  2.37887  2.77519  2.98518  4.58477  3.61503
          0.01688  4.48574  5.20808  0.61958  0.77255  0.48576  0.95510
     91   2.04296  4.98394  3.10147  2.53673  4.25481  3.53772  3.21281  3.67685  1.93069  3.25214  4.05452  3.05584  3.92743  2.85776  2.41881  2.74679  2.64311  2.80256  5.46438  4.12693    149 k x - -
          2.68618  4.42225  2.77519  2.73123  3.46354  2.40513  3.72494  3.29354  2.67741  2.69355  4.24690  2.90347  2.73739  3.18146  2.89801  2.37887  2.77519  2.98518  4.58477  3.61503
          0.01688  4.48574  5.20808  0.61958  0.77255  0.48576  0.95510
     92   2.72089  4.69681  3.27115  2.19905  3.33135  3.59999  3.80144  3.26875  2.68307  2.61692  3.78506  2.86167  3.98691  3.03040  2.78820  2.82429  2.95167  3.00090  5.16190  1.99507    150 y x - -
          2.68618  4.42225  2.77519  2.73123  3.46354  2.40513  3.72494  3.29354  2.67741  2.69355  4.24690  2.90347  2.73739  3.18146  2.89801  2.37887  2.77519  2.98518  4.58477  3.61503
          0.01688  4.48574  5.20808  0.61958  0.77255  0.48576  0.95510
     93   2.93120  4.40333  4.30551  3.71977  3.41141  4.05229  4.34898  1.91720  3.53784  1.54617  3.33224  3.98244  4.39305  3.82781  2.20443  3.34679  3.16283  1.95911  5.05879  3.88168    151 l x - -
          2.68618  4.42225  2.77519  2.73123  3.46354  2.40513  3.72494  3.29354  2.67741  2.69355  4.24690  2.90347  2.73739  3.18146  2.89801  2.37887  2.77519  2.98518  4.58477  3.61503
          0.01688  4.48574  5.20808  0.61958  0.77255  0.48576  0.95510
     94   2.82862  5.34983  2.28146  1.63358  4.68404  3.48210  3.74636  4.17263  2.51641  3.64616  4.40363  2.58668  3.93249  2.63009  2.07907  2.77385  3.06773  3.73675  5.77659  4.35367    152 e x - -
          2.68618  4.42225  2.77519  2.73123  3.46354  2.40513  3.72494  3.29354  2.67741  2.69355  4.24690  2.90347  2.73739  3.18146  2.89801  2.37887  2.77519  2.98518  4.58477  3.61503
          0.01688  4.48574  5.20808  0.61958  0.77255  0.48576  0.95510
     95   2.85233  5.23048  3.13520  2.31068  4.58509  3.59604  3.71658  4.01861  1.98930  3.08539  4.28514  2.69405  3.98150  2.82897  1.56548  2.61186  3.06740  3.62996  5.62501  4.29319    153 r x - -
          2.68618  4.42225  2.77519  2.73123  3.46354  2.40513  3.72494  3.29354  2.67741  2.69355  4.24690  2.90347  2.73739  3.18146  2.89801  2.37887  2.77519  2.98518  4.58477  3.61503
          0.01688  4.48574  5.20808  0.61958  0.77255  0.48576  0.95510
     96   2.37833  4.21766  4.51639  3.91995  3.22108  3.96144  4.27928  2.50167  3.75727  1.40943  2.73453  4.03431  4.31001  3.92612  3.85376  3.26561  3.04145  1.94724  3.03804  3.65336    154 l x - -
          2.68618  4.42225  2.77519  2.73123  3.46354  2.40513  3.72494  3.29354  2.67741  2.69355  4.24690  2.90347  2.73739  3.18146  2.89801  2.37887  2.77519  2.98518  4.58477  3.61503
          0.01688  4.48574  5.20808  0.61958  0.77255  0.48576  0.95510
     97   1.91260  5.11047  3.00315  2.47162  4.42075  3.15895  2.47519  3.86861  2.23533  3.39904  4.17593  2.50238  3.91170  2.82392  2.66404  2.72764  2.97133  3.48590  5.57060  4.20229    155 a x - -
          2.68618  4.42225  2.77519  2.73123  3.46354  2.40513  3.72494  3.29354  2.67741  2.69355  4.24690  2.90347  2.73739  3.18146  2.89801  2.37887  2.77519  2.98518  4.58477  3.61503
          0.01688  4.48574  5.20808  0.61958  0.77255  0.48576  0.95510
     98   3.17757  5.29029  3.68209  2.96828  4.64519  3.86934  3.06315  4.02483  1.92970  2.66309  4.36332  3.38462  4.21581  2.94595  1.09143  3.18701  3.34562  3.71668  5.58848  4.38722    156 r x - -
          2.68618  4.42225  2.77519  2.73123  3.46354  2.40513  3.72494  3.29354  2.67741  2.69355  4.24690  2.90347  2.73739  3.18146  2.89801  2.37887  2.77519  2.98518  4.58477  3.61503
          0.01688  4.48574  5.20808  0.61958  0.77255  0.48576  0.95510
     99   2.52452  5.18759  2.99354  1.71837  4.52167  3.50795  3.68357  3.98403  2.09179  3.47810  4.23655  2.98447  3.90268  2.23952  2.57292  2.71552  2.97173  3.15992  5.61766  4.23609    157 e x - -
          2.68618  4.42225  2.77519  2.73123  3.46354  2.40513  3.72494  3.29354  2.67741  2.69355  4.24690  2.90347  2.73739  3.18146  2.89801  2.37887  2.77519  2.98518  4.58477  3.61503
          0.01688  4.48574  5.20808  0.61958  0.77255  0.48576  0.95510
    100   2.89851  5.24995  2.91277  2.52445  4.52558  3.55516  1.79807  4.03271  2.49133  3.54784  4.35038  2.73515  4.00559  1.82904  2.89884  2.62065  3.13575  3.65293  5.67006  4.29455    158 h x - -
          2.68618  4.42225  2.77519  2.73123  3.46354  2.40513  3.72494  3.29354  2.67741  2.69355  4.24690  2.90347  2.73739  3.18146  2.89801  2.37887  2.77519  2.98518  4.58477  3.61503
          0.01688  4.48574  5.20808  0.61958  0.77255  0.48576  0.95510
    101   1.32332  4.50868  3.84058  3.60685  4.69751  3.28409  4.66338  4.05829  3.66817  3.78693  4.65293  3.71271  1.10172  3.95840  3.94663  2.77041  3.08932  3.51780  6.04094  4.85947    159 p x - -
          2.68618  4.42225  2.77519  2.73123  3.46354  2.40513  3.72494  3.29354  2.67741  2.69355  4.24690  2.90347  2.73739  3.18146  2.89801  2.37887  2.77519  2.98518  4.58477  3.61503
          0.01688  4.48574  5.20808  0.61958  0.77255  0.48576  0.95510
    102   2.72885  5.23625  2.36538  1.86558  4.57713  3.47304  3.67885  4.06172  2.11921  3.53816  4.28051  2.63486  3.88081  2.53523  2.62056  2.68801  2.56137  3.62513  5.66798  4.25632    160 e x - -
          2.68618  4.42225  2.77519  2.73123  3.46354  2.40513  3.72494  3.29354  2.67741  2.69355  4.24690  2.90347  2.73739  3.18146  2.89801  2.37887  2.77519  2.98518  4.58477  3.61503
          0.01688  4.48574  5.20808  0.61958  0.77255  0.48576  0.95510
    103   2.49590  4.22088  4.24804  3.09966  2.29828  3.85983  4.06018  2.39887  3.54102  2.39708  3.33407  3.83947  4.22537  3.74364  3.70167  3.15086  2.99519  2.47814  2.50733  2.15720    161 y x - -
          2.68618  4.42225  2.77519  2.73123  3.46354  2.40513  3.72494  3.29354  2.67741  2.69355  4.24690  2.90347  2.73739  3.18146  2.89801  2.37887  2.77519  2.98518  4.58477  3.61503
          0.01688  4.48574  5.20808  0.61958  0.77255  0.48576  0.95510
    104   2.69287  4.28103  3.82750  3.25162  2.94738  3.73249  4.00616  2.38347  2.31679  2.47653  3.38822  3.57828  4.10663  3.08916  3.44698  2.99737  2.70136  2.17786  2.56334  3.66349    162 v x - -
          2.68618  4.42225  2.77519  2.73123  3.46354  2.40513  3.72494  3.29354  2.67741  2.69355  4.24690  2.90347  2.73739  3.18146  2.89801  2.37887  2.77519  2.98518  4.58477  3.61503
          0.01688  4.48574  5.20808  0.61958  0.77255  0.48576  0.95510
    105   2.70985  5.03816  3.03840  2.47897  4.31179  3.50994  2.95655  3.75957  2.44474  3.31256  4.09744  2.20031  3.90042  2.30831  2.44459  2.70968  2.64825  3.39520  3.87291  3.57620    163 n x - -
          2.68618  4.42225  2.77519  2.73123  3.46354  2.40513  3.72494  3.29354  2.67741  2.69355  4.24690  2.90347  2.73739  3.18146  2.89801  2.37887  2.77519  2.98518  4.58477  3.61503
          0.01688  4.48574  5.20808  0.61958  0.77255  0.48576  0.95510
    106   3.40506  4.66841  5.31616  4.86375  3.95860  4.84919  5.59581  1.66747  4.76149  2.42201  3.73418  5.02681  5.15992  5.03839  4.94064  4.28290  3.68350  0.63766  6.01359  4.78216    164 V x - -
          2.68618  4.42225  2.77519  2.73123  3.46354  2.40513  3.72494  3.29354  2.67741  2.69355  4.24690  2.90347  2.73739  3.18146  2.89801  2.37887  2.77519  2.98518  4.58477  3.61503
          0.01688  4.48574  5.20808  0.61958  0.77255  0.48576  0.95510
    107   2.69484  4.82342  2.78081  2.58176  4.04364  3.54040  3.04357  2.36500  2.23278  3.07387  3.90129  3.09173  3.93051  2.91842  3.02349  2.27419  2.65240  2.79412  5.34072  4.02228    165 k x - -
          2.68618  4.42225  2.77519  2.73123  3.46354  2.40513  3.72494  3.29354  2.67741  2.69355  4.24690  2.90347  2.73739  3.18146  2.89801  2.37887  2.77519  2.98518  4.58477  3.61503
          0.01688  4.48574  5.20808  0.61958  0.77255  0.48576  0.95510
    108   2.76378  4.17224  4.48125  3.88589  1.94865  3.90505  4.18758  2.55287  3.71989  2.05244  2.76831  3.97864  3.40085  3.88470  3.80812  3.20778  2.99494  2.09893  2.52279  3.49007    166 f x - -
          2.68618  4.42225  2.77519  2.73123  3.46354  2.40513  3.72494  3.29354  2.67741  2.69355  4.24690  2.90347  2.73739  3.18146  2.89801  2.37887  2.77519  2.98518  4.58477  3.61503
          0.01688  4.48574  5.20808  0.61958  0.77255  0.48576  0.95510
    109   2.69085  4.98495  2.75191  2.49846  4.30492  2.11230  3.72745  3.74297  2.50461  3.30869  4.09670  3.02347  3.24456  2.85745  2.65776  2.47045  2.37972  2.99098  5.51381  4.15471    167 g x - -
          2.68618  4.42225  2.77519  2.73123  3.46354  2.40513  3.72494  3.29354  2.67741  2.69355  4.24690  2.90347  2.73739  3.18146  2.89801  2.37887  2.77519  2.98518  4.58477  3.61503
          0.01688  4.48574  5.20808  0.61958  0.77255  0.48576  0.95510
    110   2.73912  5.22843  2.42238  2.13927  4.55774  2.34316  3.19265  4.03802  2.45264  3.52725  4.27722  2.94223  3.35187  2.35879  2.94962  2.70046  2.49414  3.61137  5.66869  4.25794    168 e x - -
          2.68618  4.42225  2.77519  2.73123  3.46354  2.40513  3.72494  3.29354  2.67741  2.69355  4.24690  2.90347  2.73739  3.18146  2.89801  2.37887  2.77519  2.98518  4.58477  3.61503
          0.07266  4.48574  2.83334  0.61958  0.77255  0.48576  0.95510
    111   2.71550  5.08697  2.24109  2.42520  4.37396  3.47341  2.39281  3.83011  2.47247  3.37179  3.02199  2.53293  3.88632  2.81969  2.95669  2.36559  2.95064  3.45095  5.55468  4.17323    169 d x - -
          2.68618  4.42225  2.77519  2.73123  3.46354  2.40513  3.72494  3.29354  2.67741  2.69355  4.24690  2.90347  2.73739  3.18146  2.89801  2.37887  2.77519  2.98518  4.58477  3.61503
          0.01784  4.43092  5.15326  0.61958  0.77255  0.57189  0.83117
    112   2.64214  4.78784  3.13734  2.64972  4.26608  2.07987  3.17632  3.69260  2.67202  3.29602  4.10516  3.12618  3.11759  3.01472  3.12059  2.25161  1.99251  3.31544  5.52839  4.20508    170 t x - -
          2.68618  4.42225  2.77519  2.73123  3.46354  2.40513  3.72494  3.29354  2.67741  2.69355  4.24690  2.90347  2.73739  3.18146  2.89801  2.37887  2.77519  2.98518  4.58477  3.61503
          0.01784  4.43092  5.15326  0.61958  0.77255  0.57189  0.83117
    113   2.81266  5.15164  2.41488  2.45901  4.63449  2.87307  3.87549  4.10644  2.73991  3.64335  4.43649  2.55179  1.59463  3.01832  3.24878  2.30710  3.10697  3.67521  5.82252  4.42101    171 p x - -
          2.68618  4.42225  2.77519  2.73123  3.46354  2.40513  3.72494  3.29354  2.67741  2.69355  4.24690  2.90347  2.73739  3.18146  2.89801  2.37887  2.77519  2.98518  4.58477  3.61503
          0.01784  4.43092  5.15326  0.61958  0.77255  0.57189  0.83117
    114   2.40810  4.68215  3.22807  2.67218  3.91960  3.01435  3.79340  2.99903  2.64937  2.96402  3.80988  3.15448  2.43681  2.99166  2.53121  2.39967  2.90910  2.56361  5.25986  3.96754    172 s x - -
          2.68618  4.42225  2.77519  2.73123  3.46354  2.40513  3.72494  3.29354  2.67741  2.69355  4.24690  2.90347  2.73739  3.18146  2.89801  2.37887  2.77519  2.98518  4.58477  3.61503
          0.25473  4.43092  1.54661  0.61958  0.77255  0.57189  0.83117
    115   2.66301  4.86218  2.22505  2.48191  4.57576  1.64817  3.92969  4.04935  2.86514  3.62481  4.43826  2.97871  3.86262  3.10374  3.36130  1.87754  3.02690  3.57608  5.81342  4.43908    173 g x - -
          2.68618  4.42225  2.77519  2.73123  3.46354  2.40513  3.72494  3.29354  2.67741  2.69355  4.24690  2.90347  2.73739  3.18146  2.89801  2.37887  2.77519  2.98518  4.58477  3.61503
          0.02256  4.19875  4.92109  0.61958  0.77255  0.83687  0.56751
    116   2.60555  4.29676  3.52943  2.96716  2.61965  2.73292  3.85018  2.79156  2.67463  2.50896  3.40702  3.35509  3.97478  3.21180  3.24960  2.60268  2.83975  2.31765  4.86268  2.87606    174 v x - -
          2.68618  4.42225  2.77519  2.73123  3.46354  2.40513  3.72494  3.29354  2.67741  2.69355  4.24690  2.90347  2.73739  3.18146  2.89801  2.37887  2.77519  2.98518  4.58477  3.61503
          0.02256  4.19875  4.92109  0.61958  0.77255  0.83687  0.56751
    117   2.37821  4.95144  2.65682  2.39588  4.24321  3.41876  3.62670  3.68122  2.00824  3.23863  4.02491  2.92692  3.81960  2.75284  2.64563  2.26610  2.86305  2.87640  5.43577  4.07343    175 k x - -
          2.68618  4.42225  2.77519  2.73123  3.46354  2.40513  3.72494  3.29354  2.67741  2.69355  4.24690  2.90347  2.73739  3.18146  2.89801  2.37887  2.77519  2.98518  4.58477  3.61503
          0.02256  4.19875  4.92109  0.61958  0.77255  0.83687  0.56751
    118   2.58852  4.65445  3.12888  2.59339  3.96947  2.42967  3.73660  2.85064  2.55882  3.00628  3.84164  3.07204  3.24172  2.91948  2.59676  2.14268  2.85193  3.05511  5.27899  3.97880    176 s x - -
          2.68618  4.42225  2.77519  2.73123  3.46354  2.40513  3.72494  3.29354  2.67741  2.69355  4.24690  2.90347  2.73739  3.18146  2.89801  2.37887  2.77519  2.98518  4.58477  3.61503
          0.07541  4.19875  2.85377  0.61958  0.77255  0.83687  0.56751
    119   2.69009  4.68282  3.23279  2.66190  3.71860  3.53539  2.85096  3.28717  2.45138  2.91800  3.78084  3.12808  3.92175  2.91379  2.28208  2.31532  2.91592  3.01291  2.88341  3.72568    177 r x - -
          2.68642  4.42265  2.77560  2.73064  3.46394  2.40420  3.72430  3.29394  2.67715  2.69395  4.24730  2.90387  2.73780  3.18094  2.89815  2.37861  2.77521  2.98559  4.58517  3.61543
          0.57470  0.82753        *  1.58220  0.23007  0.00000        *
//
