# Supplementary material for: Remote homology clustering identifies lowly conserved families of effector proteins in plant-pathogenic fungi
Source: Microb Genom. 2021 Sep 1;7(9):000637. doi: 10.1099/mgen.0.000637 (PMC8715435; doi:10.1099/mgen.0.000637)
Supplement: Supplementary material 16 [file mgen-7-0637-s0016.zip › hmms/markov-PC_06S6A1.hmm]

HMMER3/f [3.3 | Nov 2019]
NAME  markov-PC_06S6A1
LENG  477
ALPH  amino
RF    yes
MM    no
CONS  yes
CS    no
MAP   yes
DATE  Thu Jul 23 09:34:20 2020
NSEQ  528
EFFN  8.842163
CKSUM 2295817761
STATS LOCAL MSV      -11.6973  0.69826
STATS LOCAL VITERBI  -13.0327  0.69826
STATS LOCAL FORWARD   -5.4358  0.69826
HMM          A        C        D        E        F        G        H        I        K        L        M        N        P        Q        R        S        T        V        W        Y   
            m->m     m->i     m->d     i->m     i->i     d->m     d->d
  COMPO   2.50285  4.20491  2.78080  2.67899  3.42964  2.81812  3.53519  3.17775  2.64083  2.60003  3.76711  2.98223  3.13208  3.03389  2.90628  2.55123  2.80319  2.80916  4.28637  3.46616
          2.68618  4.42225  2.77519  2.73123  3.46354  2.40513  3.72494  3.29354  2.67741  2.69355  4.24690  2.90347  2.73739  3.18146  2.89801  2.37887  2.77519  2.98518  4.58477  3.61503
          0.03378  3.80061  4.52296  0.61958  0.77255  0.00000        *
      1   2.91495  4.47584  3.97304  3.56256  3.18000  3.78042  4.31442  2.34858  3.33397  1.78698  1.52311  3.84847  4.24197  3.72145  3.54744  3.25586  3.21955  2.34595  5.01034  3.76488      1 m x - -
          2.68618  4.42225  2.77519  2.73123  3.46354  2.40513  3.72494  3.29354  2.67741  2.69355  4.24690  2.90347  2.73739  3.18146  2.89801  2.37887  2.77519  2.98518  4.58477  3.61503
          0.03378  3.80061  4.52296  0.61958  0.77255  0.48576  0.95510
      2   2.90884  4.86616  3.07987  2.71713  4.23610  3.40417  3.72394  3.66126  1.14137  3.24302  4.21004  3.14415  3.91102  2.92079  2.42452  2.95656  3.16838  3.37371  5.32173  4.12476      2 k x - -
          2.68618  4.42225  2.77519  2.73123  3.46354  2.40513  3.72494  3.29354  2.67741  2.69355  4.24690  2.90347  2.73739  3.18146  2.89801  2.37887  2.77519  2.98518  4.58477  3.61503
          0.03378  3.80061  4.52296  0.61958  0.77255  0.48576  0.95510
      3   3.07621  4.56081  4.07312  3.71451  3.11138  3.88912  4.39283  2.31378  3.48288  0.96921  3.16017  3.99671  4.33811  3.86850  3.66997  3.45423  3.37447  2.33209  4.96273  3.66888      3 l x - -
          2.68618  4.42225  2.77519  2.73123  3.46354  2.40513  3.72494  3.29354  2.67741  2.69355  4.24690  2.90347  2.73739  3.18146  2.89801  2.37887  2.77519  2.98518  4.58477  3.61503
          0.03378  3.80061  4.52296  0.61958  0.77255  0.48576  0.95510
      4   3.07621  4.56081  4.07312  3.71451  3.11138  3.88912  4.39283  2.31378  3.48288  0.96921  3.16017  3.99671  4.33811  3.86850  3.66997  3.45423  3.37447  2.33209  4.96273  3.66888      4 l x - -
          2.68618  4.42225  2.77519  2.73123  3.46354  2.40513  3.72494  3.29354  2.67741  2.69355  4.24690  2.90347  2.73739  3.18146  2.89801  2.37887  2.77519  2.98518  4.58477  3.61503
          0.03378  3.80061  4.52296  0.61958  0.77255  0.48576  0.95510
      5   2.37726  4.22156  3.36733  3.11813  3.90829  3.06266  4.14054  3.02679  3.05965  2.89274  3.94942  3.33785  3.76140  3.45857  3.32073  2.57792  1.29998  2.72948  5.35256  4.12545      5 t x - -
          2.68618  4.42225  2.77519  2.73123  3.46354  2.40513  3.72494  3.29354  2.67741  2.69355  4.24690  2.90347  2.73739  3.18146  2.89801  2.37887  2.77519  2.98518  4.58477  3.61503
          0.03378  3.80061  4.52296  0.61958  0.77255  0.48576  0.95510
      6   2.28271  4.20117  3.14686  2.96108  4.00551  2.93252  4.07206  3.51921  3.02989  3.24570  4.17912  3.19627  3.66577  3.38529  3.31694  1.20488  2.75778  3.07016  5.38420  4.08907      6 s x - -
          2.68618  4.42225  2.77519  2.73123  3.46354  2.40513  3.72494  3.29354  2.67741  2.69355  4.24690  2.90347  2.73739  3.18146  2.89801  2.37887  2.77519  2.98518  4.58477  3.61503
          0.03378  3.80061  4.52296  0.61958  0.77255  0.48576  0.95510
      7   2.81908  4.56552  3.53593  3.04194  3.29276  3.68360  2.15163  2.99081  2.80871  2.53677  1.85695  3.42524  4.09807  3.25848  3.09862  3.00559  3.06515  2.82418  4.83599  3.42569      7 m x - -
          2.68618  4.42225  2.77519  2.73123  3.46354  2.40513  3.72494  3.29354  2.67741  2.69355  4.24690  2.90347  2.73739  3.18146  2.89801  2.37887  2.77519  2.98518  4.58477  3.61503
          0.02330  4.16675  4.88910  0.61958  0.77255  0.48576  0.95510
      8   2.55619  4.29984  3.82814  3.48532  3.87719  2.15795  4.37853  2.73979  3.44988  2.84007  3.85274  3.65649  4.02894  3.75734  3.70632  2.82332  2.96599  1.17312  5.40220  4.18058      8 v x - -
          2.68618  4.42225  2.77519  2.73123  3.46354  2.40513  3.72494  3.29354  2.67741  2.69355  4.24690  2.90347  2.73739  3.18146  2.89801  2.37887  2.77519  2.98518  4.58477  3.61503
          0.02330  4.16675  4.88910  0.61958  0.77255  0.48576  0.95510
      9   3.25639  4.62915  4.71206  4.19546  1.53696  4.36157  4.39191  2.45167  4.04638  1.68226  1.81413  4.34450  4.63556  4.16371  4.15928  3.71085  3.48955  2.54041  4.69085  3.26778      9 f x - -
          2.68618  4.42225  2.77519  2.73123  3.46354  2.40513  3.72494  3.29354  2.67741  2.69355  4.24690  2.90347  2.73739  3.18146  2.89801  2.37887  2.77519  2.98518  4.58477  3.61503
          0.02330  4.16675  4.88910  0.61958  0.77255  0.48576  0.95510
     10   2.70235  4.94704  2.78522  2.43767  4.24500  3.37032  2.56355  3.78868  2.53023  3.35199  4.16921  2.16903  3.86531  2.89443  2.97106  1.88442  2.97596  3.41330  5.49195  4.10524     10 s x - -
          2.68618  4.42225  2.77519  2.73123  3.46354  2.40513  3.72494  3.29354  2.67741  2.69355  4.24690  2.90347  2.73739  3.18146  2.89801  2.37887  2.77519  2.98518  4.58477  3.61503
          0.02330  4.16675  4.88910  0.61958  0.77255  0.48576  0.95510
     11   2.96207  5.27971  1.25738  2.35087  4.83757  1.71165  3.98004  4.37603  3.02222  3.91515  4.77665  2.90824  3.95175  3.16828  3.58750  2.91621  3.30549  3.91628  6.01547  4.60620     11 d x - -
          2.68618  4.42225  2.77519  2.73123  3.46354  2.40513  3.72494  3.29354  2.67741  2.69355  4.24690  2.90347  2.73739  3.18146  2.89801  2.37887  2.77519  2.98518  4.58477  3.61503
          0.02330  4.16675  4.88910  0.61958  0.77255  0.48576  0.95510
     12   1.54679  4.70780  3.03469  2.68642  4.22709  3.33893  3.88543  3.61190  2.64616  3.24545  4.12772  3.12893  3.89869  1.88626  3.01052  2.73137  2.97860  3.25944  5.51161  4.20993     12 a x - -
          2.68618  4.42225  2.77519  2.73123  3.46354  2.40513  3.72494  3.29354  2.67741  2.69355  4.24690  2.90347  2.73739  3.18146  2.89801  2.37887  2.77519  2.98518  4.58477  3.61503
          0.02330  4.16675  4.88910  0.61958  0.77255  0.48576  0.95510
     13   2.72323  4.79127  3.27842  2.79020  4.35252  3.42186  3.82072  3.79546  2.36687  3.36298  4.21229  3.19779  3.94095  2.99062  1.53603  1.78191  3.02991  3.41481  5.50175  4.23771     13 r x - -
          2.68618  4.42225  2.77519  2.73123  3.46354  2.40513  3.72494  3.29354  2.67741  2.69355  4.24690  2.90347  2.73739  3.18146  2.89801  2.37887  2.77519  2.98518  4.58477  3.61503
          0.02330  4.16675  4.88910  0.61958  0.77255  0.48576  0.95510
     14   3.24893  4.62537  4.70739  4.18560  1.76312  4.36117  4.43270  2.43411  4.03777  1.66048  1.59517  4.35002  4.63324  4.16025  4.15503  3.70973  3.48205  2.52681  4.74493  3.35248     14 m x - -
          2.68618  4.42225  2.77519  2.73123  3.46354  2.40513  3.72494  3.29354  2.67741  2.69355  4.24690  2.90347  2.73739  3.18146  2.89801  2.37887  2.77519  2.98518  4.58477  3.61503
          0.02330  4.16675  4.88910  0.61958  0.77255  0.48576  0.95510
     15   3.15452  5.12635  3.13663  2.90729  4.33296  3.58682  4.06420  4.02076  2.70973  3.49213  4.52246  3.36559  4.15132  0.78858  2.98330  3.19479  3.45633  3.73504  5.55628  4.27501     15 q x - -
          2.68618  4.42225  2.77519  2.73123  3.46354  2.40513  3.72494  3.29354  2.67741  2.69355  4.24690  2.90347  2.73739  3.18146  2.89801  2.37887  2.77519  2.98518  4.58477  3.61503
          0.02330  4.16675  4.88910  0.61958  0.77255  0.48576  0.95510
     16   3.50295  4.88374  4.66145  4.31270  3.27553  4.35266  4.87744  2.50514  4.07812  0.58210  3.22420  4.56004  4.74374  4.37451  4.20185  3.97381  3.78724  2.61701  5.25077  4.03870     16 L x - -
          2.68618  4.42225  2.77519  2.73123  3.46354  2.40513  3.72494  3.29354  2.67741  2.69355  4.24690  2.90347  2.73739  3.18146  2.89801  2.37887  2.77519  2.98518  4.58477  3.61503
          0.02330  4.16675  4.88910  0.61958  0.77255  0.48576  0.95510
     17   1.72859  4.70347  3.37422  2.87038  4.27004  3.41977  3.86979  3.62025  2.43913  3.25102  4.13143  3.25449  3.94925  3.05394  1.53955  2.79776  3.01473  3.27376  5.47269  4.23219     17 r x - -
          2.68618  4.42225  2.77519  2.73123  3.46354  2.40513  3.72494  3.29354  2.67741  2.69355  4.24690  2.90347  2.73739  3.18146  2.89801  2.37887  2.77519  2.98518  4.58477  3.61503
          0.02330  4.16675  4.88910  0.61958  0.77255  0.48576  0.95510
     18   2.88510  5.14024  2.60198  1.55819  4.55911  3.37261  3.87180  4.01413  2.72722  3.58349  4.44243  2.96512  1.69268  3.04411  3.18100  2.86896  3.18014  3.63504  5.74757  4.39177     18 e x - -
          2.68618  4.42225  2.77519  2.73123  3.46354  2.40513  3.72494  3.29354  2.67741  2.69355  4.24690  2.90347  2.73739  3.18146  2.89801  2.37887  2.77519  2.98518  4.58477  3.61503
          0.02330  4.16675  4.88910  0.61958  0.77255  0.48576  0.95510
     19   2.77562  5.03807  2.59414  1.62261  4.51182  3.31673  3.83387  3.96864  2.69496  3.54657  4.38136  2.92783  3.89001  3.00044  3.16004  1.57964  3.08469  3.56554  5.72859  4.34403     19 s x - -
          2.68618  4.42225  2.77519  2.73123  3.46354  2.40513  3.72494  3.29354  2.67741  2.69355  4.24690  2.90347  2.73739  3.18146  2.89801  2.37887  2.77519  2.98518  4.58477  3.61503
          0.02330  4.16675  4.88910  0.61958  0.77255  0.48576  0.95510
     20   3.33591  5.47731  0.57331  2.56982  4.90091  3.46104  4.22954  4.56258  3.37512  4.12155  5.11614  3.13736  4.13520  3.47605  3.92389  3.27171  3.68408  4.17338  6.00856  4.73803     20 D x - -
          2.68618  4.42225  2.77519  2.73123  3.46354  2.40513  3.72494  3.29354  2.67741  2.69355  4.24690  2.90347  2.73739  3.18146  2.89801  2.37887  2.77519  2.98518  4.58477  3.61503
          0.02330  4.16675  4.88910  0.61958  0.77255  0.48576  0.95510
     21   2.34636  4.28566  3.52194  3.20260  4.31212  3.07767  4.26247  3.67364  3.21158  3.40350  4.25366  3.38714  3.80543  3.53070  3.52564  1.52537  1.40759  3.18602  5.66907  4.44103     21 t x - -
          2.68618  4.42225  2.77519  2.73123  3.46354  2.40513  3.72494  3.29354  2.67741  2.69355  4.24690  2.90347  2.73739  3.18146  2.89801  2.37887  2.77519  2.98518  4.58477  3.61503
          0.02330  4.16675  4.88910  0.61958  0.77255  0.48576  0.95510
     22   2.69064  4.76063  3.04670  2.66646  4.19777  3.39054  3.83956  3.58189  2.55729  3.20452  4.09109  3.12094  3.91582  1.90520  2.90923  2.76442  1.68767  3.25089  5.46984  4.16930     22 t x - -
          2.68618  4.42225  2.77519  2.73123  3.46354  2.40513  3.72494  3.29354  2.67741  2.69355  4.24690  2.90347  2.73739  3.18146  2.89801  2.37887  2.77519  2.98518  4.58477  3.61503
          0.02330  4.16675  4.88910  0.61958  0.77255  0.48576  0.95510
     23   3.50295  4.88374  4.66145  4.31270  3.27553  4.35266  4.87744  2.50514  4.07812  0.58210  3.22420  4.56004  4.74374  4.37451  4.20185  3.97381  3.78724  2.61701  5.25077  4.03870     23 L x - -
          2.68618  4.42225  2.77519  2.73123  3.46354  2.40513  3.72494  3.29354  2.67741  2.69355  4.24690  2.90347  2.73739  3.18146  2.89801  2.37887  2.77519  2.98518  4.58477  3.61503
          0.02330  4.16675  4.88910  0.61958  0.77255  0.48576  0.95510
     24   2.80789  4.43493  3.97108  3.50225  3.47152  3.75061  4.31441  2.49801  3.34080  1.35485  3.39657  3.78161  4.23318  3.69137  3.59326  3.12528  1.88551  2.39013  5.17633  3.95967     24 l x - -
          2.68618  4.42225  2.77519  2.73123  3.46354  2.40513  3.72494  3.29354  2.67741  2.69355  4.24690  2.90347  2.73739  3.18146  2.89801  2.37887  2.77519  2.98518  4.58477  3.61503
          0.02330  4.16675  4.88910  0.61958  0.77255  0.48576  0.95510
     25   2.72078  4.46430  3.56178  3.12116  3.19715  3.56895  3.90235  3.01227  3.02590  2.71124  3.69558  3.45127  4.06031  3.37869  3.32872  2.92180  1.67179  2.78826  4.74767  1.95827     25 t x - -
          2.68618  4.42225  2.77519  2.73123  3.46354  2.40513  3.72494  3.29354  2.67741  2.69355  4.24690  2.90347  2.73739  3.18146  2.89801  2.37887  2.77519  2.98518  4.58477  3.61503
          0.02330  4.16675  4.88910  0.61958  0.77255  0.48576  0.95510
     26   2.97280  4.78705  3.70215  3.08307  3.77821  3.76349  3.88569  3.14121  2.40783  1.72146  3.74797  3.45927  4.15434  3.11965  1.52956  3.11946  3.19459  2.99734  5.20199  3.94964     26 r x - -
          2.68618  4.42225  2.77519  2.73123  3.46354  2.40513  3.72494  3.29354  2.67741  2.69355  4.24690  2.90347  2.73739  3.18146  2.89801  2.37887  2.77519  2.98518  4.58477  3.61503
          0.02330  4.16675  4.88910  0.61958  0.77255  0.48576  0.95510
     27   2.69715  4.47733  3.57979  3.22678  3.75733  1.53674  4.18762  3.07203  3.16908  1.61140  3.82049  3.53376  4.04897  3.53427  3.45920  2.90812  3.05934  2.85079  5.26144  3.99457     27 g x - -
          2.68618  4.42225  2.77519  2.73123  3.46354  2.40513  3.72494  3.29354  2.67741  2.69355  4.24690  2.90347  2.73739  3.18146  2.89801  2.37887  2.77519  2.98518  4.58477  3.61503
          0.02330  4.16675  4.88910  0.61958  0.77255  0.48576  0.95510
     28   2.89188  5.09581  2.74510  2.50331  3.98109  3.44216  1.76917  3.92932  2.57931  3.45925  4.33260  1.84120  3.96784  3.00232  2.96362  2.88410  3.16421  3.57534  5.33361  3.84834     28 h x - -
          2.68618  4.42225  2.77519  2.73123  3.46354  2.40513  3.72494  3.29354  2.67741  2.69355  4.24690  2.90347  2.73739  3.18146  2.89801  2.37887  2.77519  2.98518  4.58477  3.61503
          0.02330  4.16675  4.88910  0.61958  0.77255  0.48576  0.95510
     29   3.04821  4.52115  4.52567  4.20771  3.78461  4.02050  4.96498  2.08486  4.08058  2.42621  3.71390  4.34792  4.57184  4.42362  4.26358  3.55047  3.40707  0.71996  5.61555  4.36156     29 v x - -
          2.68618  4.42225  2.77519  2.73123  3.46354  2.40513  3.72494  3.29354  2.67741  2.69355  4.24690  2.90347  2.73739  3.18146  2.89801  2.37887  2.77519  2.98518  4.58477  3.61503
          0.02330  4.16675  4.88910  0.61958  0.77255  0.48576  0.95510
     30   3.50295  4.88374  4.66145  4.31270  3.27553  4.35266  4.87744  2.50514  4.07812  0.58210  3.22420  4.56004  4.74374  4.37451  4.20185  3.97381  3.78724  2.61701  5.25077  4.03870     30 L x - -
          2.68618  4.42225  2.77519  2.73123  3.46354  2.40513  3.72494  3.29354  2.67741  2.69355  4.24690  2.90347  2.73739  3.18146  2.89801  2.37887  2.77519  2.98518  4.58477  3.61503
          0.02330  4.16675  4.88910  0.61958  0.77255  0.48576  0.95510
     31   2.99608  5.62059  1.66860  1.48194  4.90762  3.30455  3.81495  4.43927  2.80753  3.90929  4.73689  2.01447  3.90951  2.96958  3.40532  2.87607  3.27622  3.99203  6.05762  4.54007     31 e x - -
          2.68618  4.42225  2.77519  2.73123  3.46354  2.40513  3.72494  3.29354  2.67741  2.69355  4.24690  2.90347  2.73739  3.18146  2.89801  2.37887  2.77519  2.98518  4.58477  3.61503
          0.02330  4.16675  4.88910  0.61958  0.77255  0.48576  0.95510
     32   2.40602  4.38727  3.31192  3.03991  4.40583  3.10006  4.20296  3.87218  3.12801  3.52722  4.36095  3.30752  2.09051  3.44559  3.47507  1.19025  2.86832  3.34369  5.71991  4.46281     32 s x - -
          2.68618  4.42225  2.77519  2.73123  3.46354  2.40513  3.72494  3.29354  2.67741  2.69355  4.24690  2.90347  2.73739  3.18146  2.89801  2.37887  2.77519  2.98518  4.58477  3.61503
          0.02330  4.16675  4.88910  0.61958  0.77255  0.48576  0.95510
     33   2.70949  4.67585  3.25534  2.71955  3.65865  3.53273  3.72518  3.31224  2.50498  2.94284  3.81872  3.16925  3.94677  2.97475  2.16176  2.21457  2.95061  3.03683  5.04706  2.26052     33 r x - -
          2.68618  4.42225  2.77519  2.73123  3.46354  2.40513  3.72494  3.29354  2.67741  2.69355  4.24690  2.90347  2.73739  3.18146  2.89801  2.37887  2.77519  2.98518  4.58477  3.61503
          0.02330  4.16675  4.88910  0.61958  0.77255  0.48576  0.95510
     34   2.29177  2.09180  3.97844  3.62202  4.15318  3.05330  4.44017  3.50246  3.52651  3.28476  4.16169  3.58288  3.81324  3.80733  3.75201  1.13418  2.78788  3.04507  5.57585  4.37693     34 s x - -
          2.68618  4.42225  2.77519  2.73123  3.46354  2.40513  3.72494  3.29354  2.67741  2.69355  4.24690  2.90347  2.73739  3.18146  2.89801  2.37887  2.77519  2.98518  4.58477  3.61503
          0.28861  4.16675  1.44736  0.61958  0.77255  0.48576  0.95510
     35   2.71978  2.26912  4.31701  3.81179  3.39577  3.78379  4.43799  1.57648  3.65358  2.16166  3.33307  3.96525  4.25824  3.93187  3.84498  3.17041  3.02979  1.87870  5.11062  3.88566     35 i x - -
          2.68618  4.42225  2.77519  2.73123  3.46354  2.40513  3.72494  3.29354  2.67741  2.69355  4.24690  2.90347  2.73739  3.18146  2.89801  2.37887  2.77519  2.98518  4.58477  3.61503
          0.03027  3.90842  4.63076  0.61958  0.77255  0.73185  0.65588
     36   2.65707  4.42833  3.45409  3.03929  3.50530  3.46190  3.99712  2.78750  2.91786  1.73389  3.53606  3.39793  2.13055  3.31677  3.21936  2.86510  2.97373  2.63211  5.07471  3.79120     36 l x - -
          2.68618  4.42225  2.77519  2.73123  3.46354  2.40513  3.72494  3.29354  2.67741  2.69355  4.24690  2.90347  2.73739  3.18146  2.89801  2.37887  2.77519  2.98518  4.58477  3.61503
          0.03027  3.90842  4.63076  0.61958  0.77255  0.35787  1.20119
     37   2.64076  4.68802  3.23734  2.79868  4.29644  3.34640  3.87804  3.75264  2.51643  3.34740  4.19530  3.19670  3.90607  3.06264  2.05712  1.36456  2.97965  3.35615  5.50915  4.23077     37 s x - -
          2.68618  4.42225  2.77519  2.73123  3.46354  2.40513  3.72494  3.29354  2.67741  2.69355  4.24690  2.90347  2.73739  3.18146  2.89801  2.37887  2.77519  2.98518  4.58477  3.61503
          0.02330  4.16675  4.88910  0.61958  0.77255  0.48576  0.95510
     38   1.89058  4.43009  3.49583  2.98918  2.28422  3.59660  2.61016  2.96577  2.93455  2.63497  3.57406  3.36591  4.01953  3.25070  3.27357  2.88436  2.94363  2.74249  4.70718  3.26742     38 a x - -
          2.68618  4.42225  2.77519  2.73123  3.46354  2.40513  3.72494  3.29354  2.67741  2.69355  4.24690  2.90347  2.73739  3.18146  2.89801  2.37887  2.77519  2.98518  4.58477  3.61503
          0.02330  4.16675  4.88910  0.61958  0.77255  0.48576  0.95510
     39   3.51631  4.84795  5.00131  4.46966  3.13038  4.71520  5.00605  2.30274  4.24195  0.67465  2.59124  4.74060  4.89228  4.40037  4.35474  4.10361  3.74416  2.47471  5.26587  4.17282     39 L x - -
          2.68618  4.42225  2.77519  2.73123  3.46354  2.40513  3.72494  3.29354  2.67741  2.69355  4.24690  2.90347  2.73739  3.18146  2.89801  2.37887  2.77519  2.98518  4.58477  3.61503
          0.02235  4.20807  4.93042  0.61958  0.77255  0.48576  0.95510
     40   2.83701  4.32769  4.16889  3.58570  2.31259  3.92728  4.18064  2.54864  3.44097  1.53553  2.46482  3.84857  4.26403  3.68892  2.59002  3.21445  3.06465  2.47808  4.84308  3.63404     40 l x - -
          2.68618  4.42225  2.77519  2.73123  3.46354  2.40513  3.72494  3.29354  2.67741  2.69355  4.24690  2.90347  2.73739  3.18146  2.89801  2.37887  2.77519  2.98518  4.58477  3.61503
          0.02074  4.28199  5.00434  0.61958  0.77255  0.48576  0.95510
     41   2.64233  4.59463  3.23148  2.71175  3.81382  3.50184  3.80662  2.91534  2.68115  2.32000  3.74832  2.21491  3.93066  3.03152  3.08758  1.99741  2.89819  2.90813  5.19102  3.89963     41 s x - -
          2.68630  4.42237  2.77531  2.73135  3.46366  2.40524  3.72506  3.29366  2.67752  2.69323  4.24701  2.90358  2.73614  3.18158  2.89812  2.37898  2.77531  2.98530  4.58489  3.61515
          0.23005  1.82508  3.11673  1.18312  0.36575  0.48576  0.95510
     42   2.74646  5.15648  2.32496  2.33548  4.52337  2.49205  3.72290  3.99595  2.54551  3.51693  4.30115  2.88553  3.86355  1.99622  3.04761  2.09497  3.00717  3.58317  5.68501  4.27711     46 q x - -
          2.68618  4.42225  2.77519  2.73123  3.46354  2.40513  3.72494  3.29354  2.67741  2.69355  4.24690  2.90347  2.73739  3.18146  2.89801  2.37887  2.77519  2.98518  4.58477  3.61503
          0.16496  4.24368  1.98256  0.61958  0.77255  0.53617  0.87944
     43   3.42448  4.82175  4.55975  4.20677  3.23996  4.27305  4.79065  2.46266  3.97243  0.63515  3.20156  4.45990  4.67255  4.28476  4.10816  3.88036  3.71036  2.55885  5.19661  3.97124     47 L x - -
          2.68585  4.41541  2.77551  2.73155  3.46313  2.40551  3.72549  3.29290  2.67795  2.69388  4.24744  2.90401  2.73702  3.18201  2.89721  2.37894  2.77526  2.98486  4.58531  3.61504
          0.33672  1.28059  4.82590  2.26494  0.10963  0.68850  0.69781
     44   2.63795  4.25417  3.71534  3.14724  2.44164  3.65559  3.93582  2.34736  3.04495  2.37557  3.33621  3.48853  4.03854  3.34758  2.84597  2.92699  2.06457  2.45603  4.83742  3.60184     62 t x - -
          2.68618  4.42225  2.77519  2.73123  3.46354  2.40513  3.72494  3.29354  2.67741  2.69355  4.24690  2.90347  2.73739  3.18146  2.89801  2.37887  2.77519  2.98518  4.58477  3.61503
          0.02303  4.17815  4.90049  0.61958  0.77255  0.68850  0.69781
     45   2.67718  4.42425  3.51526  3.00927  3.61961  3.60598  3.98277  2.66094  2.93705  2.59542  3.16954  2.16279  4.04466  3.28589  3.28247  2.90552  2.94553  1.68155  5.11589  3.85278     63 v x - -
          2.68618  4.42225  2.77519  2.73123  3.46354  2.40513  3.72494  3.29354  2.67741  2.69355  4.24690  2.90347  2.73739  3.18146  2.89801  2.37887  2.77519  2.98518  4.58477  3.61503
          0.02303  4.17815  4.90049  0.61958  0.77255  0.68850  0.69781
     46   2.68643  4.92254  2.42891  2.40450  4.19272  3.39491  3.70698  3.62693  2.54301  2.36845  4.04763  2.06081  3.85533  2.86411  3.01781  2.39831  2.93845  3.28708  5.45269  4.09168     64 n x - -
          2.68618  4.42225  2.77519  2.73123  3.46354  2.40513  3.72494  3.29354  2.67741  2.69355  4.24690  2.90347  2.73739  3.18146  2.89801  2.37887  2.77519  2.98518  4.58477  3.61503
          0.02303  4.17815  4.90049  0.61958  0.77255  0.60781  0.78645
     47   2.66149  4.39487  3.55200  2.98436  3.56571  3.61796  3.90673  2.76726  2.84196  2.28357  3.50801  3.38048  4.01762  3.21543  2.55195  2.88592  2.07197  2.04506  5.02489  3.79183     65 v x - -
          2.68618  4.42225  2.77519  2.73123  3.46354  2.40513  3.72494  3.29354  2.67741  2.69355  4.24690  2.90347  2.73739  3.18146  2.89801  2.37887  2.77519  2.98518  4.58477  3.61503
          0.02210  4.21901  4.94135  0.61958  0.77255  0.39751  1.11471
     48   2.82838  4.28557  4.29204  3.72459  3.38545  3.96372  4.32505  1.72507  3.60854  1.71106  3.32900  3.95282  4.32906  3.84611  3.80842  2.24660  3.07224  1.93305  5.00504  3.81345     66 l x - -
          2.68618  4.42225  2.77519  2.73123  3.46354  2.40513  3.72494  3.29354  2.67741  2.69355  4.24690  2.90347  2.73739  3.18146  2.89801  2.37887  2.77519  2.98518  4.58477  3.61503
          0.01946  4.34477  5.06712  0.61958  0.77255  0.48576  0.95510
     49   1.81697  4.30348  3.76703  3.22150  3.57860  3.57604  4.07002  2.43294  3.16003  2.62232  3.54259  3.53415  4.04826  3.44600  3.47094  2.27614  2.51208  2.00298  5.05667  3.83892     67 a x - -
          2.68618  4.42225  2.77519  2.73123  3.46354  2.40513  3.72494  3.29354  2.67741  2.69355  4.24690  2.90347  2.73739  3.18146  2.89801  2.37887  2.77519  2.98518  4.58477  3.61503
          0.01946  4.34477  5.06712  0.61958  0.77255  0.48576  0.95510
     50   2.84614  4.72723  3.40063  2.91715  3.32204  1.81894  2.22379  3.36787  2.81457  2.98744  3.89775  3.34035  4.09046  3.20410  3.16884  2.96163  3.09787  3.10802  2.78840  3.31936     68 g x - -
          2.68618  4.42225  2.77519  2.73123  3.46354  2.40513  3.72494  3.29354  2.67741  2.69355  4.24690  2.90347  2.73739  3.18146  2.89801  2.37887  2.77519  2.98518  4.58477  3.61503
          0.09014  4.34477  2.61426  0.61958  0.77255  0.48576  0.95510
     51   2.63849  4.79147  3.11356  2.57036  4.14454  3.44160  3.73049  3.55564  2.48420  2.95009  3.97709  3.06029  2.60493  2.88696  2.26611  2.00279  2.69467  3.21537  5.39269  4.07757     69 s x - -
          2.68618  4.42225  2.77519  2.73123  3.46354  2.40513  3.72494  3.29354  2.67741  2.69355  4.24690  2.90347  2.73739  3.18146  2.89801  2.37887  2.77519  2.98518  4.58477  3.61503
          0.02087  4.27550  4.99785  0.61958  0.77255  0.57925  0.82170
     52   2.09091  4.60960  3.21675  2.73298  4.04060  3.39627  3.86634  3.43071  2.70855  3.08359  3.61342  3.17318  1.76637  2.84554  3.11380  2.51782  2.89967  3.10073  5.36707  4.08222     70 p x - -
          2.68618  4.42225  2.77519  2.73123  3.46354  2.40513  3.72494  3.29354  2.67741  2.69355  4.24690  2.90347  2.73739  3.18146  2.89801  2.37887  2.77519  2.98518  4.58477  3.61503
          0.02048  4.29427  5.01661  0.61958  0.77255  0.57925  0.82170
     53   2.12321  2.96919  3.38673  2.82833  3.66230  3.53151  2.45781  3.03378  2.77294  2.72805  3.60396  3.25764  3.94654  3.10733  2.90807  2.59318  2.86717  2.58653  5.06845  3.81529     71 a x - -
          2.68618  4.42225  2.77519  2.73123  3.46354  2.40513  3.72494  3.29354  2.67741  2.69355  4.24690  2.90347  2.73739  3.18146  2.89801  2.37887  2.77519  2.98518  4.58477  3.61503
          0.02697  4.29427  4.34555  0.61958  0.77255  0.57925  0.82170
     54   2.76167  5.13745  2.82627  2.28111  4.45818  3.45230  3.69157  3.90626  2.30708  3.42934  4.21824  2.09817  2.16455  2.81744  2.65198  2.67358  2.99777  3.52228  5.59402  4.22400     72 n x - -
          2.68618  4.42225  2.77519  2.73123  3.46354  2.40513  3.72494  3.29354  2.67741  2.69355  4.24690  2.90347  2.73739  3.18146  2.89801  2.37887  2.77519  2.98518  4.58477  3.61503
          0.02061  4.28791  5.01025  0.61958  0.77255  0.43945  1.03392
     55   2.83689  5.19216  2.75087  2.15480  4.54758  3.45529  3.78419  4.00545  2.55075  3.53593  4.33956  2.97392  3.94331  2.01882  2.99823  1.55733  3.09313  3.61537  5.70369  4.32374     73 s x - -
          2.68618  4.42225  2.77519  2.73123  3.46354  2.40513  3.72494  3.29354  2.67741  2.69355  4.24690  2.90347  2.73739  3.18146  2.89801  2.37887  2.77519  2.98518  4.58477  3.61503
          0.01924  4.35635  5.07869  0.61958  0.77255  0.49455  0.94121
     56   2.66370  4.52033  3.34438  2.63670  3.69024  3.58049  3.82339  2.87888  2.58163  1.93542  3.62321  3.24299  3.97052  3.08150  3.12729  2.12763  2.52969  2.80228  5.08994  3.83119     74 l x - -
          2.68618  4.42225  2.77519  2.73123  3.46354  2.40513  3.72494  3.29354  2.67741  2.69355  4.24690  2.90347  2.73739  3.18146  2.89801  2.37887  2.77519  2.98518  4.58477  3.61503
          0.01924  4.35635  5.07869  0.61958  0.77255  0.49455  0.94121
     57   2.69861  4.77216  3.19090  2.62145  3.55414  3.54777  3.74045  3.37647  1.97189  2.93992  3.59747  3.11526  3.93405  2.91848  2.61373  2.76854  1.88068  3.08783  5.28635  3.98811     75 t x - -
          2.68618  4.42225  2.77519  2.73123  3.46354  2.40513  3.72494  3.29354  2.67741  2.69355  4.24690  2.90347  2.73739  3.18146  2.89801  2.37887  2.77519  2.98518  4.58477  3.61503
          0.01886  4.37617  5.09852  0.61958  0.77255  0.49455  0.94121
     58   2.03888  4.41916  3.55900  3.32512  4.63501  2.63028  4.46350  4.06455  3.45269  3.73734  4.55109  3.50177  1.00711  3.72630  3.77530  2.52528  2.95381  3.47461  5.95835  4.74535     76 p x - -
          2.68618  4.42225  2.77519  2.73123  3.46354  2.40513  3.72494  3.29354  2.67741  2.69355  4.24690  2.90347  2.73739  3.18146  2.89801  2.37887  2.77519  2.98518  4.58477  3.61503
          0.05434  4.37617  3.21091  0.61958  0.77255  0.49455  0.94121
     59   2.71825  4.87958  3.17296  2.62160  4.22631  2.69428  3.75792  3.63611  2.45366  3.22509  3.55597  3.10909  2.44301  2.91032  1.78427  2.76268  2.96854  3.29798  5.44389  4.13663     77 r x - -
          2.68618  4.42225  2.77519  2.73123  3.46354  2.40513  3.72494  3.29354  2.67741  2.69355  4.24690  2.90347  2.73739  3.18146  2.89801  2.37887  2.77519  2.98518  4.58477  3.61503
          0.28226  4.37231  1.45543  0.61958  0.77255  0.54453  0.86778
     60   2.34221  4.42806  3.31182  2.79049  3.82797  3.35121  3.84809  2.90398  2.73714  2.81099  3.74354  3.19476  3.85418  3.08573  3.00908  1.69371  2.41317  2.86203  5.20377  3.94259     78 s x - -
          2.68520  4.42287  2.77582  2.73079  3.46370  2.40575  3.72557  3.29416  2.67803  2.69089  4.24752  2.90409  2.73717  3.18209  2.89863  2.37783  2.77582  2.98581  4.58539  3.61565
          0.76269  0.85903  2.20712  2.04047  0.13923  0.39998  1.10967
     61   2.65502  4.46198  3.44428  2.93039  3.65265  3.54761  2.22543  2.97531  2.83640  2.73490  3.64802  3.33304  3.99498  3.20293  3.18333  2.84222  2.22029  1.97852  5.09016  3.81563     88 v x - -
          2.68618  4.42225  2.77519  2.73123  3.46354  2.40513  3.72494  3.29354  2.67741  2.69355  4.24690  2.90347  2.73739  3.18146  2.89801  2.37887  2.77519  2.98518  4.58477  3.61503
          0.02083  4.27775  5.00010  0.61958  0.77255  0.66503  0.72208
     62   2.56113  0.82795  4.09292  3.82230  4.10465  3.28627  4.57348  3.47314  3.66054  3.33367  4.28131  3.03304  4.03028  4.01656  3.83729  2.79412  3.04561  3.09815  5.54771  4.30029     89 c x - -
          2.68618  4.42225  2.77519  2.73123  3.46354  2.40513  3.72494  3.29354  2.67741  2.69355  4.24690  2.90347  2.73739  3.18146  2.89801  2.37887  2.77519  2.98518  4.58477  3.61503
          0.02083  4.27775  5.00010  0.61958  0.77255  0.66503  0.72208
     63   2.69594  4.95419  3.05313  2.49124  3.32303  3.48961  3.66207  3.65924  1.85989  3.22394  4.02753  2.82104  3.88060  2.79758  2.23433  2.25776  2.92243  3.31508  5.41976  4.08608     90 k x - -
          2.68618  4.42225  2.77519  2.73123  3.46354  2.40513  3.72494  3.29354  2.67741  2.69355  4.24690  2.90347  2.73739  3.18146  2.89801  2.37887  2.77519  2.98518  4.58477  3.61503
          0.02083  4.27775  5.00010  0.61958  0.77255  0.66503  0.72208
     64   2.80173  4.52288  3.54719  2.10326  3.60574  3.75719  4.04267  2.61966  2.99157  1.73497  3.51405  3.47394  4.14572  3.33366  3.34359  3.03881  3.04164  1.95668  5.16258  3.92266     91 l x - -
          2.68618  4.42225  2.77519  2.73123  3.46354  2.40513  3.72494  3.29354  2.67741  2.69355  4.24690  2.90347  2.73739  3.18146  2.89801  2.37887  2.77519  2.98518  4.58477  3.61503
          0.02083  4.27775  5.00010  0.61958  0.77255  0.66503  0.72208
     65   2.97255  4.56859  4.11987  3.74040  3.38913  3.86995  4.44476  2.63640  3.53820  0.84811  3.42814  3.96865  4.37494  3.90602  3.73877  2.88535  3.29726  2.58136  5.15071  3.85889     92 l x - -
          2.68597  4.42248  2.77542  2.73146  3.46282  2.40502  3.72517  3.29377  2.67763  2.69319  4.24712  2.90369  2.73716  3.18169  2.89770  2.37909  2.77542  2.98462  4.58500  3.61526
          0.45658  1.02217  5.00010  1.10624  0.40167  0.58434  0.81526
     66   2.64172  4.66407  3.18196  2.64902  3.92367  3.16165  3.77588  3.30510  2.61581  2.78008  3.81421  3.12745  3.91163  2.18043  3.03640  2.05176  2.89426  2.35053  5.25838  3.96520     98 s x - -
          2.68618  4.42225  2.77519  2.73123  3.46354  2.40513  3.72494  3.29354  2.67741  2.69355  4.24690  2.90347  2.73739  3.18146  2.89801  2.37887  2.77519  2.98518  4.58477  3.61503
          0.02006  4.31481  5.03716  0.61958  0.77255  0.62085  0.77108
     67   2.75171  2.99141  3.23498  2.64385  4.18965  3.55180  3.72228  3.58221  1.80950  3.17261  4.00248  3.12339  3.94825  2.87722  1.95759  2.60814  2.78004  3.26442  5.38816  4.10337     99 k x - -
          2.68618  4.42225  2.77519  2.73123  3.46354  2.40513  3.72494  3.29354  2.67741  2.69355  4.24690  2.90347  2.73739  3.18146  2.89801  2.37887  2.77519  2.98518  4.58477  3.61503
          0.02006  4.31481  5.03716  0.61958  0.77255  0.62085  0.77108
     68   2.40462  2.35180  3.81220  3.34911  4.10615  1.89983  4.27871  3.49664  3.30379  3.19639  4.04616  3.50977  3.24504  3.58555  3.61734  2.35766  1.77006  3.08275  5.50292  4.29760    100 t x - -
          2.68618  4.42225  2.77519  2.73123  3.46354  2.40513  3.72494  3.29354  2.67741  2.69355  4.24690  2.90347  2.73739  3.18146  2.89801  2.37887  2.77519  2.98518  4.58477  3.61503
          0.02006  4.31481  5.03716  0.61958  0.77255  0.62085  0.77108
     69   1.99815  4.33642  3.59320  3.03471  3.51378  3.60002  3.92827  2.83638  2.89790  2.42917  2.34117  3.41041  4.01123  3.27650  3.30242  2.69608  2.26759  2.61102  4.96887  3.74178    101 a x - -
          2.68618  4.42225  2.77519  2.73123  3.46354  2.40513  3.72494  3.29354  2.67741  2.69355  4.24690  2.90347  2.73739  3.18146  2.89801  2.37887  2.77519  2.98518  4.58477  3.61503
          0.01983  4.32607  5.04841  0.61958  0.77255  0.44435  1.02510
     70   2.79028  5.01809  3.16266  2.59043  4.30578  3.57231  3.71810  3.71966  2.35458  2.56275  4.09332  3.01520  2.53977  2.26681  1.95980  2.80640  3.01089  3.38449  5.46927  4.15818    102 r x - -
          2.68618  4.42225  2.77519  2.73123  3.46354  2.40513  3.72494  3.29354  2.67741  2.69355  4.24690  2.90347  2.73739  3.18146  2.89801  2.37887  2.77519  2.98518  4.58477  3.61503
          0.01831  4.40546  5.12780  0.61958  0.77255  0.51131  0.91556
     71   2.23898  5.09994  2.94878  2.45304  4.41486  3.49591  3.66800  3.86180  1.85032  3.13294  4.15591  2.98426  3.88708  2.13951  2.59665  2.70257  2.76524  3.47558  5.54389  4.17921    103 k x - -
          2.68618  4.42225  2.77519  2.73123  3.46354  2.40513  3.72494  3.29354  2.67741  2.69355  4.24690  2.90347  2.73739  3.18146  2.89801  2.37887  2.77519  2.98518  4.58477  3.61503
          0.06565  4.40546  2.96953  0.61958  0.77255  0.51131  0.91556
     72   2.50896  4.23948  3.92636  3.36070  3.38992  3.57432  4.07639  2.07738  3.27150  1.86709  3.37157  3.64863  4.12348  3.53655  3.52952  2.05243  2.92607  2.26298  4.90129  3.69602    104 l x - -
          2.68618  4.42225  2.77519  2.73123  3.46354  2.40513  3.72494  3.29354  2.67741  2.69355  4.24690  2.90347  2.73739  3.18146  2.89801  2.37887  2.77519  2.98518  4.58477  3.61503
          0.01919  4.35900  5.08134  0.61958  0.77255  0.57790  0.82342
     73   2.16237  3.59864  4.29925  3.70566  2.58084  3.80239  4.10727  2.53721  3.55786  1.94950  2.84784  3.84464  4.16822  3.60440  3.68329  3.09816  2.90739  2.35289  4.70743  2.26382    105 l x - -
          2.68618  4.42225  2.77519  2.73123  3.46354  2.40513  3.72494  3.29354  2.67741  2.69355  4.24690  2.90347  2.73739  3.18146  2.89801  2.37887  2.77519  2.98518  4.58477  3.61503
          0.01822  4.41016  5.13251  0.61958  0.77255  0.51341  0.91242
     74   2.68020  4.75002  3.24701  2.44013  3.79732  3.59210  3.80107  3.29791  2.63185  2.65854  2.97224  3.17452  3.42687  2.99462  1.70363  2.80961  2.95216  2.95992  5.28036  3.98740    106 r x - -
          2.68618  4.42225  2.77519  2.73123  3.46354  2.40513  3.72494  3.29354  2.67741  2.69355  4.24690  2.90347  2.73739  3.18146  2.89801  2.37887  2.77519  2.98518  4.58477  3.61503
          0.01619  4.52748  5.24983  0.61958  0.77255  0.53981  0.87433
     75   2.60920  4.78672  3.01962  2.15426  4.19322  3.46890  2.38999  3.69382  2.27322  2.95921  4.12486  2.99949  3.30208  2.77336  2.86500  2.22050  2.93828  3.42856  5.53643  4.16332    107 e x - -
          2.68618  4.42225  2.77519  2.73123  3.46354  2.40513  3.72494  3.29354  2.67741  2.69355  4.24690  2.90347  2.73739  3.18146  2.89801  2.37887  2.77519  2.98518  4.58477  3.61503
          0.08575  4.52748  2.63987  0.61958  0.77255  0.53981  0.87433
     76   2.26586  4.63332  3.28906  2.72652  3.26732  3.58704  3.80962  2.34854  2.18183  2.69882  3.72305  3.20258  3.24029  2.69895  2.88929  2.80906  2.92054  2.92985  5.18099  3.90346    108 k x - -
          2.68618  4.42225  2.77519  2.73123  3.46354  2.40513  3.72494  3.29354  2.67741  2.69355  4.24690  2.90347  2.73739  3.18146  2.89801  2.37887  2.77519  2.98518  4.58477  3.61503
          0.01717  4.46885  5.19119  0.61958  0.77255  0.64428  0.74452
     77   2.69718  5.15648  2.99018  2.07902  4.48056  3.49529  3.59493  3.94452  2.00633  3.44805  3.77765  2.97375  2.38637  2.66775  2.55551  2.52522  2.91774  3.47113  5.59757  4.21079    109 k x - -
          2.68618  4.42225  2.77519  2.73123  3.46354  2.40513  3.72494  3.29354  2.67741  2.69355  4.24690  2.90347  2.73739  3.18146  2.89801  2.37887  2.77519  2.98518  4.58477  3.61503
          0.01673  4.49457  5.21691  0.61958  0.77255  0.43148  1.04853
     78   2.76966  5.15588  2.41326  2.55875  4.15157  3.59953  3.36122  3.83092  2.38005  3.18051  2.39139  3.09473  3.63958  2.66079  2.65739  2.76676  2.14105  3.51453  5.62535  4.25324    110 t x - -
          2.68618  4.42225  2.77519  2.73123  3.46354  2.40513  3.72494  3.29354  2.67741  2.69355  4.24690  2.90347  2.73739  3.18146  2.89801  2.37887  2.77519  2.98518  4.58477  3.61503
          0.01228  4.80164  5.52398  0.61958  0.77255  0.51131  0.91556
     79   2.64193  4.89470  3.18042  2.62276  4.29036  3.42599  3.56205  2.56733  2.50502  2.93393  3.98907  2.80174  3.00145  2.60436  2.64585  2.01018  2.96290  3.19205  5.53627  4.10889    111 s x - -
          2.68618  4.42225  2.77519  2.73123  3.46354  2.40513  3.72494  3.29354  2.67741  2.69355  4.24690  2.90347  2.73739  3.18146  2.89801  2.37887  2.77519  2.98518  4.58477  3.61503
          0.03141  4.80714  3.78312  0.61958  0.77255  0.51131  0.91556
     80   2.56014  4.48221  4.12534  3.10073  3.02169  3.97645  4.21379  2.79805  3.46561  1.98507  1.85983  3.77140  3.49963  3.72493  2.44484  2.85886  2.99210  2.50368  5.08406  3.76654    112 m x - -
          2.68618  4.42225  2.77519  2.73123  3.46354  2.40513  3.72494  3.29354  2.67741  2.69355  4.24690  2.90347  2.73739  3.18146  2.89801  2.37887  2.77519  2.98518  4.58477  3.61503
          0.20125  5.04577  1.73809  0.61958  0.77255  0.52521  0.89510
     81   2.53912  4.46197  2.98552  2.64593  3.73111  3.59785  3.43378  3.34923  2.19767  2.67164  3.01728  2.27780  3.42189  2.75046  2.91670  2.58429  2.95508  3.37314  5.48037  3.85995    113 k x - -
          2.68618  4.42225  2.77519  2.73123  3.46354  2.40513  3.72494  3.29354  2.67741  2.69355  4.24690  2.90347  2.73739  3.18146  2.89801  2.37887  2.77519  2.98518  4.58477  3.61503
          0.23854  4.95829  1.58377  0.61958  0.77255  0.93178  0.50063
     82   2.53967  4.91226  3.24839  2.60149  4.08176  3.34611  3.73787  3.24175  2.62190  2.68424  3.18222  2.15782  3.97142  2.79722  3.11382  2.19682  2.58340  2.90969  5.43082  4.02063    114 n x - -
          2.68618  4.42225  2.77519  2.73123  3.46354  2.40513  3.72494  3.29354  2.67741  2.69355  4.24690  2.90347  2.73739  3.18146  2.89801  2.37887  2.77519  2.98518  4.58477  3.61503
          0.05446  4.78125  3.10959  0.61958  0.77255  1.20617  0.35573
     83   2.78724  4.22286  3.81964  3.24792  2.75256  3.74076  3.47566  2.67161  3.15913  2.05025  3.47628  3.41445  3.53660  3.38848  2.11006  2.69672  2.88370  2.30122  5.01518  3.64324    115 l x - -
          2.68618  4.42225  2.77519  2.73123  3.46354  2.40513  3.72494  3.29354  2.67741  2.69355  4.24690  2.90347  2.73739  3.18146  2.89801  2.37887  2.77519  2.98518  4.58477  3.61503
          0.03117  4.75102  3.81464  0.61958  0.77255  0.68779  0.69853
     84   2.17956  4.53616  4.45754  3.87254  2.83976  4.13909  4.26029  2.62541  3.36972  2.29569  1.68482  3.95259  4.12168  3.63138  3.50775  2.33704  2.74181  2.47285  5.14586  3.95166    116 m . - -
          2.68618  4.42225  2.77519  2.73123  3.46354  2.40513  3.72494  3.29354  2.67741  2.69355  4.24690  2.90347  2.73739  3.18146  2.89801  2.37887  2.77519  2.98518  4.58477  3.61503
          0.05540  5.27544  3.02044  0.61958  0.77255  1.03999  0.43612
     85   2.23952  4.31834  4.04814  3.47633  3.44873  3.42327  3.63135  2.92838  3.02672  2.23323  2.36360  3.24788  3.76935  3.58770  3.26192  2.56321  2.25336  2.50156  4.97581  3.24838    117 l . - -
          2.68618  4.42225  2.77519  2.73123  3.46354  2.40513  3.72494  3.29354  2.67741  2.69355  4.24690  2.90347  2.73739  3.18146  2.89801  2.37887  2.77519  2.98518  4.58477  3.61503
          0.15595  5.22804  1.97306  0.61958  0.77255  1.13419  0.38814
     86   2.49001  4.44863  4.30068  3.71785  3.15408  3.70814  4.09708  2.11708  3.49772  2.11839  3.10081  3.71349  4.32041  3.85016  2.23274  2.19720  3.00156  2.18562  4.91454  3.85975    118 i . - -
          2.68618  4.42225  2.77519  2.73123  3.46354  2.40513  3.72494  3.29354  2.67741  2.69355  4.24690  2.90347  2.73739  3.18146  2.89801  2.37887  2.77519  2.98518  4.58477  3.61503
          0.15040  5.08137  2.01421  0.61958  0.77255  1.35946  0.29679
     87   2.56579  4.57792  3.45343  2.97779  3.30632  2.07474  4.01992  2.97476  2.57998  2.55314  3.82720  3.39361  3.09294  3.27425  2.70998  2.61211  2.78063  2.62081  4.23691  4.03008    119 g . - -
          2.68587  4.42157  2.77579  2.73190  3.46309  2.40567  3.72542  3.29314  2.67796  2.69200  4.24646  2.90406  2.73803  3.18199  2.89838  2.37863  2.77502  2.98303  4.58484  3.61559
          1.00290  0.51163  3.39128  1.04751  0.43203  0.62391  0.76753
     88   1.62017  4.16421  4.40741  3.82310  2.81114  3.13054  4.31825  2.62933  3.43529  2.02328  3.24861  2.78289  4.36804  3.94424  3.54970  2.83597  2.77123  2.44825  4.61900  3.92153    126 a x - -
          2.68618  4.42225  2.77519  2.73123  3.46354  2.40513  3.72494  3.29354  2.67741  2.69355  4.24690  2.90347  2.73739  3.18146  2.89801  2.37887  2.77519  2.98518  4.58477  3.61503
          0.16825  5.21442  1.90101  0.61958  0.77255  0.66653  0.72049
     89   2.16279  4.80052  3.73720  3.17276  3.55384  3.71502  4.03135  3.21510  2.41955  1.64805  3.28897  3.40898  3.06427  3.31792  3.31682  2.62362  2.62063  2.87416  5.36981  3.77928    127 l x - -
          2.68618  4.42225  2.77519  2.73123  3.46354  2.40513  3.72494  3.29354  2.67741  2.69355  4.24690  2.90347  2.73739  3.18146  2.89801  2.37887  2.77519  2.98518  4.58477  3.61503
          0.17307  5.20506  1.87450  0.61958  0.77255  0.78164  0.61186
     90   2.30538  4.58881  4.25499  3.59940  3.26803  3.52185  4.07618  2.63890  3.06261  1.78911  1.96839  3.70241  4.22157  3.13857  3.30637  2.79340  3.01259  2.52267  4.79854  3.87331    128 l x - -
          2.68618  4.42225  2.77519  2.73123  3.46354  2.40513  3.72494  3.29354  2.67741  2.69355  4.24690  2.90347  2.73739  3.18146  2.89801  2.37887  2.77519  2.98518  4.58477  3.61503
          0.10179  5.26381  2.39028  0.61958  0.77255  0.67195  0.71480
     91   2.53588  3.29825  4.77846  4.28196  3.13525  3.56960  3.21703  2.64529  3.61425  1.91081  2.89236  4.00265  4.33760  4.27096  3.91419  2.57092  2.57527  1.62417  4.89189  3.64441    129 v x - -
          2.68618  4.42225  2.77519  2.73123  3.46354  2.40513  3.72494  3.29354  2.67741  2.69355  4.24690  2.90347  2.73739  3.18146  2.89801  2.37887  2.77519  2.98518  4.58477  3.61503
          0.02780  5.36890  3.78265  0.61958  0.77255  0.54190  0.87142
     92   1.72786  4.41503  4.42324  3.95636  3.18177  3.69880  3.91793  2.21624  3.59533  1.74467  3.30536  4.19005  3.25079  3.22787  3.54441  3.05390  2.82853  2.40812  4.92935  3.95272    130 a x - -
          2.68588  4.42226  2.77536  2.73137  3.46347  2.40503  3.72504  3.29339  2.67751  2.69344  4.24667  2.90363  2.73745  3.18163  2.89812  2.37877  2.77522  2.98507  4.58493  3.61519
          0.38133  2.33663  1.51234  0.91013  0.51496  0.77656  0.61616
     93   2.67274  4.23397  4.66000  4.08676  2.54194  3.78982  3.76398  2.20889  3.79812  1.68301  2.83254  3.92661  2.77321  3.36409  3.64274  2.36744  3.04031  2.53994  4.90464  4.01753    135 l x - -
          2.68618  4.42225  2.77519  2.73123  3.46354  2.40513  3.72494  3.29354  2.67741  2.69355  4.24690  2.90347  2.73739  3.18146  2.89801  2.37887  2.77519  2.98518  4.58477  3.61503
          0.08633  5.43867  2.54638  0.61958  0.77255  1.05546  0.42776
     94   1.92695  3.35091  3.81943  3.31324  3.37150  3.54196  4.07881  3.34415  2.98952  2.13863  3.71357  3.23217  3.87361  3.26157  2.70257  2.44953  2.22026  2.67806  5.20649  4.00203    136 a x - -
          2.68618  4.42225  2.77519  2.73123  3.46354  2.40513  3.72494  3.29354  2.67741  2.69355  4.24690  2.90347  2.73739  3.18146  2.89801  2.37887  2.77519  2.98518  4.58477  3.61503
          0.09771  5.42791  2.42251  0.61958  0.77255  1.20512  0.35618
     95   2.29154  4.44790  3.59054  3.04079  3.65057  3.47521  3.07937  3.03587  2.91384  2.09034  3.59423  3.02734  3.70050  2.32346  3.16762  2.54775  2.50077  2.73546  5.59737  4.31143    137 l x - -
          2.68618  4.42225  2.77519  2.73123  3.46354  2.40513  3.72494  3.29354  2.67741  2.69355  4.24690  2.90347  2.73739  3.18146  2.89801  2.37887  2.77519  2.98518  4.58477  3.61503
          0.20700  5.38453  1.70160  0.61958  0.77255  1.06690  0.42171
     96   2.38278  4.58344  4.31053  3.73128  2.53744  3.80086  4.20155  2.71078  3.55313  1.58401  3.69560  3.83522  3.98018  3.48986  2.84932  2.17092  2.97151  2.30843  5.18789  3.93036    138 l x - -
          2.68618  4.42225  2.77519  2.73123  3.46354  2.40513  3.72494  3.29354  2.67741  2.69355  4.24690  2.90347  2.73739  3.18146  2.89801  2.37887  2.77519  2.98518  4.58477  3.61503
          0.04356  5.28163  3.28242  0.61958  0.77255  0.97225  0.47518
     97   2.37596  4.25332  4.96175  4.35477  2.89988  3.23549  4.60579  2.41288  3.96544  1.37913  3.41113  4.18279  4.30234  4.15566  3.83005  2.62238  2.96004  1.84015  5.13869  3.90971    139 l x - -
          2.68564  4.42282  2.77569  2.73180  3.46170  2.40539  3.72545  3.29347  2.67790  2.69222  4.24713  2.90388  2.73773  3.18199  2.89845  2.37849  2.77470  2.98507  4.58534  3.61550
          0.39857  1.18668  3.75136  1.09182  0.40888  1.15139  0.38009
     98   2.03465  4.20658  4.35054  3.72418  3.48109  3.10672  4.33773  2.92972  3.56128  1.79926  3.59508  3.87721  2.44742  3.92581  3.70651  1.82766  3.02882  2.66503  5.04000  4.05612    149 l x - -
          2.68597  4.42231  2.77536  2.73144  3.46345  2.40516  3.72515  3.29334  2.67761  2.69308  4.24691  2.90367  2.73722  3.18161  2.89821  2.37887  2.77504  2.98504  4.58489  3.61521
          0.70434  1.11217  1.73318  0.05789  2.87793  1.01664  0.44912
     99   2.45061  3.87470  4.88598  4.22960  2.58824  1.94343  4.56282  2.70802  3.99105  1.74146  3.34779  4.34451  4.10921  3.76319  3.88116  2.79340  3.04899  2.43559  2.97948  3.63829    151 l x - -
          2.68618  4.42225  2.77519  2.73123  3.46354  2.40513  3.72494  3.29354  2.67741  2.69355  4.24690  2.90347  2.73739  3.18146  2.89801  2.37887  2.77519  2.98518  4.58477  3.61503
          0.05743  5.33898  2.97572  0.61958  0.77255  1.25367  0.33611
    100   2.30201  4.06982  4.77368  4.05177  3.12840  3.72960  4.23562  2.02260  4.01894  1.39845  3.58994  3.94621  4.03688  3.45758  4.03536  2.38559  3.02823  2.34446  5.13569  3.83891    152 l x - -
          2.68618  4.42225  2.77519  2.73123  3.46354  2.40513  3.72494  3.29354  2.67741  2.69355  4.24690  2.90347  2.73739  3.18146  2.89801  2.37887  2.77519  2.98518  4.58477  3.61503
          0.09194  5.35251  2.48768  0.61958  0.77255  0.91270  0.51322
    101   1.81923  3.94437  4.97212  4.36516  2.93834  3.24977  4.61642  2.80068  4.05904  1.23285  3.51418  4.25263  4.65464  4.01439  4.07842  2.98796  2.96386  2.21250  4.96634  3.87208    153 l . - -
          2.68618  4.42225  2.77519  2.73123  3.46354  2.40513  3.72494  3.29354  2.67741  2.69355  4.24690  2.90347  2.73739  3.18146  2.89801  2.37887  2.77519  2.98518  4.58477  3.61503
          0.20450  5.41693  1.71200  0.61958  0.77255  1.48424  0.25706
    102   1.54597  3.43836  3.62285  3.05015  4.00065  2.15218  4.00559  3.36445  2.99039  2.81813  3.86181  3.31445  3.81711  3.17536  3.24571  2.46673  2.81572  2.83666  5.45993  4.15330    154 a . - -
          2.68453  4.42276  2.77603  2.73204  3.46294  2.40537  3.72547  3.29332  2.67794  2.69154  4.24701  2.90426  2.73813  3.18213  2.89889  2.37891  2.77485  2.98337  4.58554  3.61592
          1.06850  0.46979  3.46278  1.05794  0.42644  0.88197  0.53438
    103   1.70928  4.43434  4.05144  3.66378  3.64182  3.31778  4.37226  3.07296  3.59110  1.68925  3.49821  3.83968  3.66649  3.76590  3.54244  2.20455  2.51294  2.43496  5.30272  4.06162    161 l x - -
          2.68618  4.42225  2.77519  2.73123  3.46354  2.40513  3.72494  3.29354  2.67741  2.69355  4.24690  2.90347  2.73739  3.18146  2.89801  2.37887  2.77519  2.98518  4.58477  3.61503
          0.13565  5.40759  2.10071  0.61958  0.77255  1.41008  0.27988
    104   1.44389  4.41276  4.22607  3.50263  3.38895  3.62387  4.33015  2.22485  3.66309  2.18179  3.67484  3.97661  3.45831  3.72999  3.71403  2.43611  2.89547  2.38912  5.19001  3.77378    162 a x - -
          2.68618  4.42225  2.77519  2.73123  3.46354  2.40513  3.72494  3.29354  2.67741  2.69355  4.24690  2.90347  2.73739  3.18146  2.89801  2.37887  2.77519  2.98518  4.58477  3.61503
          0.02455  5.29473  3.95091  0.61958  0.77255  1.55649  0.23683
    105   1.66679  5.09897  3.35409  2.79703  4.44850  3.45091  3.95880  3.76448  2.85831  3.30506  4.11125  3.27061  2.78963  3.08297  3.30450  1.90431  2.16847  3.00139  5.71647  4.21786    163 a x - -
          2.68618  4.42225  2.77519  2.73123  3.46354  2.40513  3.72494  3.29354  2.67741  2.69355  4.24690  2.90347  2.73739  3.18146  2.89801  2.37887  2.77519  2.98518  4.58477  3.61503
          0.01687  5.29401  4.44766  0.61958  0.77255  0.25769  1.48209
    106   1.69741  5.23515  3.44992  2.23982  4.18447  2.73085  3.91500  3.55183  2.93071  3.00157  3.42726  3.40033  3.56048  3.15490  3.20586  2.03577  2.70949  3.20925  4.22662  4.45271    164 a . - -
          2.68618  4.42225  2.77519  2.73123  3.46354  2.40513  3.72494  3.29354  2.67741  2.69355  4.24690  2.90347  2.73739  3.18146  2.89801  2.37887  2.77519  2.98518  4.58477  3.61503
          0.02022  5.71833  4.09051  0.61958  0.77255  0.80731  0.59069
    107   1.93239  4.78783  3.54457  2.95366  3.99570  2.56777  3.99202  2.78105  3.03945  2.61575  3.37921  2.57645  3.13031  3.35243  3.36858  2.40362  2.81850  2.55665  5.82133  4.16990    165 a . - -
          2.68618  4.42225  2.77519  2.73123  3.46354  2.40513  3.72494  3.29354  2.67741  2.69355  4.24690  2.90347  2.73739  3.18146  2.89801  2.37887  2.77519  2.98518  4.58477  3.61503
          0.03274  5.70308  3.54493  0.61958  0.77255  0.86884  0.54376
    108   2.23037  5.25540  3.65342  2.98054  2.73474  3.37645  3.85139  3.40944  2.91284  1.93679  4.29218  3.54996  2.62712  3.37382  2.24012  2.61075  3.02138  2.73779  5.41781  4.42349    166 l . - -
          2.68618  4.42225  2.77519  2.73123  3.46354  2.40513  3.72494  3.29354  2.67741  2.69355  4.24690  2.90347  2.73739  3.18146  2.89801  2.37887  2.77519  2.98518  4.58477  3.61503
          0.06298  5.67545  2.85412  0.61958  0.77255  0.96943  0.47691
    109   1.69670  5.35617  3.38068  2.98235  4.00190  3.46783  3.62275  3.36136  2.92532  2.48412  4.25294  3.21906  2.21257  3.22654  3.13330  2.54232  2.56989  2.80444  5.86682  4.27710    167 a . - -
          2.68618  4.42225  2.77519  2.73123  3.46354  2.40513  3.72494  3.29354  2.67741  2.69355  4.24690  2.90347  2.73739  3.18146  2.89801  2.37887  2.77519  2.98518  4.58477  3.61503
          0.03917  5.61789  3.35876  0.61958  0.77255  1.14430  0.38338
    110   2.17106  5.56267  3.30260  2.82366  4.74741  3.32940  3.61288  3.85748  2.76696  2.35164  4.42492  2.89836  3.44316  3.09489  2.43951  1.72176  2.70173  3.16338  5.54646  4.44656    168 s . - -
          2.68618  4.42225  2.77519  2.73123  3.46354  2.40513  3.72494  3.29354  2.67741  2.69355  4.24690  2.90347  2.73739  3.18146  2.89801  2.37887  2.77519  2.98518  4.58477  3.61503
          0.16317  5.58431  1.91870  0.61958  0.77255  1.22991  0.34576
    111   2.35349  5.10808  2.97359  2.70798  4.55217  2.25336  3.75758  3.31900  2.54464  2.84727  4.22139  3.01557  3.59352  2.71535  2.59623  2.24359  2.65998  3.21973  4.95955  4.22952    169 s . - -
          2.68618  4.42225  2.77519  2.73123  3.46354  2.40513  3.72494  3.29354  2.67741  2.69355  4.24690  2.90347  2.73739  3.18146  2.89801  2.37887  2.77519  2.98518  4.58477  3.61503
          0.11838  5.42769  2.23257  0.61958  0.77255  1.52884  0.24435
    112   2.37273  5.45478  2.96785  2.51632  4.27967  2.30265  3.80366  3.12055  2.66545  2.95174  4.28999  2.91428  2.62601  2.67793  2.54435  2.90058  2.68600  3.12595  5.90648  4.51502    170 g . - -
          2.68618  4.42225  2.77519  2.73123  3.46354  2.40513  3.72494  3.29354  2.67741  2.69355  4.24690  2.90347  2.73739  3.18146  2.89801  2.37887  2.77519  2.98518  4.58477  3.61503
          0.07407  5.31663  2.71080  0.61958  0.77255  0.75478  0.63509
    113   2.33710  5.05310  2.74039  2.61493  4.22501  3.34267  3.91132  3.79081  2.74468  2.93206  4.36291  2.74351  3.37059  2.25144  2.20660  2.21531  2.81290  3.25353  6.02736  4.40677    171 r . - -
          2.68496  4.42572  2.77064  2.73211  3.46663  2.40564  3.72513  3.29534  2.68057  2.69348  4.23581  2.90479  2.73552  3.18297  2.90137  2.37988  2.77321  2.98126  4.58874  3.61468
          0.90478  0.53821  4.45885  2.39523  0.09558  0.45828  1.00068
    114   2.16134  5.56872  2.92240  2.79012  4.45006  3.47115  3.52020  2.89839  2.43842  2.22981  4.07840  3.04888  2.45794  2.95951  3.31448  2.63340  2.93501  2.74087  5.53780  4.42996    233 a x - -
          2.68618  4.42225  2.77519  2.73123  3.46354  2.40513  3.72494  3.29354  2.67741  2.69355  4.24690  2.90347  2.73739  3.18146  2.89801  2.37887  2.77519  2.98518  4.58477  3.61503
          0.17841  5.67890  1.83269  0.61958  0.77255  0.81154  0.58730
    115   2.04952  2.57359  3.74807  3.55761  3.52811  3.66041  3.68132  2.21354  3.49573  1.88686  3.55405  3.61648  3.46158  3.86151  3.72456  2.41119  3.02729  2.71492  5.18347  3.52626    234 l x - -
          2.68618  4.42225  2.77519  2.73123  3.46354  2.40513  3.72494  3.29354  2.67741  2.69355  4.24690  2.90347  2.73739  3.18146  2.89801  2.37887  2.77519  2.98518  4.58477  3.61503
          0.02572  5.53983  3.84144  0.61958  0.77255  0.87899  0.53649
    116   2.62026  4.62969  2.19283  2.02947  3.37578  3.11435  3.61154  3.40875  2.81735  2.76700  4.52463  2.66891  3.43753  2.70527  3.04656  2.90664  3.02340  2.88908  5.27294  3.79821    235 e x - -
          2.68618  4.42225  2.77519  2.73123  3.46354  2.40513  3.72494  3.29354  2.67741  2.69355  4.24690  2.90347  2.73739  3.18146  2.89801  2.37887  2.77519  2.98518  4.58477  3.61503
          0.02544  5.59695  3.84369  0.61958  0.77255  0.58430  0.81530
    117   2.52489  5.07732  2.28485  2.34945  4.23309  2.70394  4.05329  4.17858  2.50944  2.64050  4.14665  3.10767  3.13642  3.00990  2.15621  2.51387  2.98481  3.81888  4.15555  4.46030    236 r x - -
          2.68618  4.42225  2.77519  2.73123  3.46354  2.40513  3.72494  3.29354  2.67741  2.69355  4.24690  2.90347  2.73739  3.18146  2.89801  2.37887  2.77519  2.98518  4.58477  3.61503
          0.14395  5.68307  2.03514  0.61958  0.77255  0.73904  0.64927
    118   2.70582  5.07196  2.89759  2.28286  4.68294  2.88192  3.13275  4.04792  2.70213  3.35343  4.54921  2.98689  3.16449  2.84853  1.63634  2.64812  3.04120  3.04630  5.70938  4.12800    237 r x - -
          2.68618  4.42225  2.77519  2.73123  3.46354  2.40513  3.72494  3.29354  2.67741  2.69355  4.24690  2.90347  2.73739  3.18146  2.89801  2.37887  2.77519  2.98518  4.58477  3.61503
          0.03236  5.57980  3.57307  0.61958  0.77255  0.52305  0.89824
    119   1.80053  5.42134  3.18337  2.75467  5.05683  3.16803  3.72159  3.72325  1.72306  2.78747  4.61627  3.01386  3.25886  2.84927  3.00216  2.52797  2.80012  3.46498  6.15223  4.66957    238 k x - -
          2.68618  4.42225  2.77519  2.73123  3.46354  2.40513  3.72494  3.29354  2.67741  2.69355  4.24690  2.90347  2.73739  3.18146  2.89801  2.37887  2.77519  2.98518  4.58477  3.61503
          0.04425  5.68436  3.22170  0.61958  0.77255  0.51396  0.91161
    120   2.94928  4.27035  3.52321  2.93154  3.91760  2.37276  3.73400  3.03934  2.92320  2.38512  4.13517  3.45323  3.69520  3.27441  3.08763  2.86230  2.88554  1.81648  2.57264  4.39942    239 v x - -
          2.68618  4.42225  2.77519  2.73123  3.46354  2.40513  3.72494  3.29354  2.67741  2.69355  4.24690  2.90347  2.73739  3.18146  2.89801  2.37887  2.77519  2.98518  4.58477  3.61503
          0.03152  5.71273  3.58533  0.61958  0.77255  0.49328  0.94320
    121   2.71473  4.82215  4.43264  3.77738  2.19610  3.53592  4.43207  1.63642  2.68191  2.37454  3.78433  4.10147  3.89834  4.18317  3.22903  3.17454  3.14122  1.81761  5.07863  4.23625    240 i x - -
          2.68618  4.42225  2.77519  2.73123  3.46354  2.40513  3.72494  3.29354  2.67741  2.69355  4.24690  2.90347  2.73739  3.18146  2.89801  2.37887  2.77519  2.98518  4.58477  3.61503
          0.00533  5.73741  6.16896  0.61958  0.77255  0.51489  0.91022
    122   2.16692  5.77955  1.79065  2.88152  5.12484  3.23324  4.07818  4.38203  2.39883  3.80527  4.37476  2.04611  2.74129  3.23863  2.57020  2.66656  3.08452  3.98109  6.21211  4.29612    241 d x - -
          2.68618  4.42225  2.77519  2.73123  3.46354  2.40513  3.72494  3.29354  2.67741  2.69355  4.24690  2.90347  2.73739  3.18146  2.89801  2.37887  2.77519  2.98518  4.58477  3.61503
          0.01062  5.77079  4.90015  0.61958  0.77255  0.52154  0.90044
    123   2.53202  5.54515  3.46979  2.24346  5.07784  3.57745  1.33480  4.11747  2.92625  3.31369  4.79257  3.18869  3.61969  3.34354  2.18897  2.59018  3.37245  3.75995  6.18976  4.04978    242 h x - -
          2.68618  4.42225  2.77519  2.73123  3.46354  2.40513  3.72494  3.29354  2.67741  2.69355  4.24690  2.90347  2.73739  3.18146  2.89801  2.37887  2.77519  2.98518  4.58477  3.61503
          0.01345  5.77685  4.57940  0.61958  0.77255  0.47278  0.97621
    124   3.01600  5.75012  0.95612  2.51363  3.73627  3.72351  4.01925  4.05625  2.91673  3.28750  4.61971  2.60636  3.69231  3.34718  3.35077  2.82662  3.23859  3.90499  6.19224  4.79086    243 d x - -
          2.68618  4.42225  2.77519  2.73123  3.46354  2.40513  3.72494  3.29354  2.67741  2.69355  4.24690  2.90347  2.73739  3.18146  2.89801  2.37887  2.77519  2.98518  4.58477  3.61503
          0.00926  5.78186  5.09334  0.61958  0.77255  0.48998  0.94839
    125   1.75165  5.35169  3.04545  2.62198  4.74640  4.08110  4.19581  3.37625  2.26140  2.59657  4.35965  3.57262  1.95804  2.89483  3.46304  2.47703  3.38096  2.98593  6.12477  4.74792    244 a x - -
          2.68618  4.42225  2.77519  2.73123  3.46354  2.40513  3.72494  3.29354  2.67741  2.69355  4.24690  2.90347  2.73739  3.18146  2.89801  2.37887  2.77519  2.98518  4.58477  3.61503
          0.00663  5.78592  5.64517  0.61958  0.77255  0.55040  0.85971
    126   3.19496  4.76642  4.73584  4.58255  3.86417  4.52246  4.84704  1.91282  3.99592  1.78380  3.66490  4.63562  1.89506  4.55684  3.92677  3.10279  3.50096  1.39673  5.38263  4.20910    245 v x - -
          2.68618  4.42225  2.77519  2.73123  3.46354  2.40513  3.72494  3.29354  2.67741  2.69355  4.24690  2.90347  2.73739  3.18146  2.89801  2.37887  2.77519  2.98518  4.58477  3.61503
          0.01012  5.78622  4.96186  0.61958  0.77255  0.48125  0.96236
    127   2.54750  5.11691  3.12657  2.64148  4.88263  3.37947  3.75090  4.26322  2.68950  3.53060  4.70692  2.80066  2.65602  2.69504  2.77016  2.62606  2.41352  1.72949  5.03668  4.79986    246 v x - -
          2.68618  4.42225  2.77519  2.73123  3.46354  2.40513  3.72494  3.29354  2.67741  2.69355  4.24690  2.90347  2.73739  3.18146  2.89801  2.37887  2.77519  2.98518  4.58477  3.61503
          0.00690  5.78909  5.56743  0.61958  0.77255  0.51317  0.91278
    128   1.84335  5.27049  3.34101  2.87493  4.86311  2.00508  3.71398  4.32972  2.43041  4.06062  4.50437  3.43877  1.57891  3.33464  2.90967  2.81459  3.47190  3.97161  6.20149  4.79857    247 p x - -
          2.68616  4.42227  2.77522  2.73124  3.46353  2.40514  3.72497  3.29348  2.67743  2.69357  4.24692  2.90338  2.73740  3.18148  2.89796  2.37889  2.77516  2.98520  4.58479  3.61505
          0.00861  4.94895  6.51236  0.97458  0.47377  0.54013  0.87388
    129   3.32982  4.75875  4.26921  4.30115  1.43306  4.31812  4.65980  2.47777  4.33800  1.06273  3.62343  4.39057  4.58744  4.28260  4.31518  3.72405  3.53093  2.80908  4.16379  3.98752    254 l x - -
          2.68618  4.42225  2.77519  2.73123  3.46354  2.40513  3.72494  3.29354  2.67741  2.69355  4.24690  2.90347  2.73739  3.18146  2.89801  2.37887  2.77519  2.98518  4.58477  3.61503
          0.00698  5.79002  5.54651  0.61958  0.77255  0.51685  0.90732
    130   2.36741  5.78502  2.56219  2.81241  4.81293  3.37872  3.90889  4.61152  2.80758  3.79673  4.60887  3.25209  1.11252  2.66082  3.26198  2.95823  3.06394  4.09510  6.21929  4.80994    255 p x - -
          2.68618  4.42225  2.77520  2.73123  3.46354  2.40512  3.72495  3.29354  2.67741  2.69355  4.24690  2.90347  2.73740  3.18146  2.89801  2.37886  2.77520  2.98518  4.58477  3.61503
          0.00880  5.46706  5.39433  0.62445  0.76691  0.52481  0.89567
    131   2.63316  5.78878  3.07177  1.76943  4.90722  3.46239  4.24032  3.97679  2.57824  3.75543  4.82956  3.30030  3.62334  1.26768  3.38927  3.07883  2.64540  3.76202  6.22175  4.81108    258 q x - -
          2.68618  4.42225  2.77519  2.73123  3.46354  2.40513  3.72494  3.29354  2.67741  2.69355  4.24690  2.90347  2.73739  3.18146  2.89801  2.37887  2.77519  2.98518  4.58477  3.61503
          0.00456  5.78845  6.51080  0.61958  0.77255  0.52534  0.89491
    132   2.33452  4.32813  3.30765  2.89374  4.86194  3.66230  4.01761  4.43068  2.41871  3.81325  4.61823  2.20649  3.80491  2.67340  2.14829  2.28180  1.82044  3.84173  6.22112  4.81119    259 t x - -
          2.68619  4.42226  2.77521  2.73125  3.46355  2.40514  3.72496  3.29355  2.67742  2.69356  4.24691  2.90348  2.73734  3.18120  2.89802  2.37888  2.77521  2.98520  4.58478  3.61505
          0.57938  3.86351  0.87046  0.34934  1.22130  0.53519  0.88082
    133   2.10570  4.60921  3.92936  3.59789  3.72622  4.06886  4.34708  2.67521  3.25793  2.28775  3.71947  3.64578  3.08420  3.61407  3.80136  2.79418  2.88514  1.30758  5.20863  3.91653    261 v x - -
          2.68618  4.42225  2.77519  2.73123  3.46354  2.40513  3.72494  3.29354  2.67741  2.69355  4.24690  2.90347  2.73739  3.18146  2.89801  2.37887  2.77519  2.98518  4.58477  3.61503
          0.01712  5.25081  4.44523  0.61958  0.77255  1.72803  0.19557
    134   2.19997  5.03187  2.98456  2.69420  4.38363  3.49593  3.97729  4.13581  2.73333  3.35309  4.43600  3.27271  1.56400  2.49838  3.03307  2.24160  3.02273  3.56847  5.84434  4.46338    262 p x - -
          2.68618  4.42225  2.77519  2.73123  3.46354  2.40513  3.72494  3.29354  2.67741  2.69355  4.24690  2.90347  2.73739  3.18146  2.89801  2.37887  2.77519  2.98518  4.58477  3.61503
          0.03576  5.25055  3.51044  0.61958  0.77255  1.77951  0.18479
    135   2.67177  5.09032  1.98409  2.55938  4.80459  2.84743  3.71901  4.22291  2.64096  3.61603  4.50976  2.75951  3.01527  3.03773  3.02393  1.70032  2.86602  3.74123  5.90434  3.87948    263 s x - -
          2.68618  4.42225  2.77519  2.73123  3.46354  2.40513  3.72494  3.29354  2.67741  2.69355  4.24690  2.90347  2.73739  3.18146  2.89801  2.37887  2.77519  2.98518  4.58477  3.61503
          0.00804  5.22283  5.94518  0.61958  0.77255  1.63221  0.21753
    136   2.92252  5.59684  2.51852  2.57627  4.93447  1.26709  4.03846  4.42099  2.54973  3.90172  4.64925  2.27650  4.00573  3.12833  3.30567  2.63548  2.90993  3.92459  6.03701  4.61880    264 g x - -
          2.68618  4.42225  2.77519  2.73123  3.46354  2.40513  3.72494  3.29354  2.67741  2.69355  4.24690  2.90347  2.73739  3.18146  2.89801  2.37887  2.77519  2.98518  4.58477  3.61503
          0.00876  5.25549  5.65523  0.61958  0.77255  1.77457  0.18580
    137   2.15088  4.36077  4.21957  3.72382  3.31314  3.97190  4.26046  2.67522  3.37868  1.98953  3.44103  3.80528  3.52083  3.71687  3.10125  2.92213  1.80964  2.25667  3.83733  3.65114    265 t x - -
          2.68618  4.42225  2.77519  2.73123  3.46354  2.40513  3.72494  3.29354  2.67741  2.69355  4.24690  2.90347  2.73739  3.18146  2.89801  2.37887  2.77519  2.98518  4.58477  3.61503
          0.01009  5.25453  5.33553  0.61958  0.77255  0.11734  2.20079
    138   1.12439  4.91594  3.23877  2.66603  4.38722  3.47177  4.39068  2.94050  3.19224  2.89845  4.33099  3.56445  3.38015  3.38108  3.18872  2.96998  2.71466  2.72746  5.00286  4.28424    266 a x - -
          2.68618  4.42225  2.77519  2.73123  3.46354  2.40513  3.72494  3.29354  2.67741  2.69355  4.24690  2.90347  2.73739  3.18146  2.89801  2.37887  2.77519  2.98518  4.58477  3.61503
          0.00453  5.79487  6.51722  0.61958  0.77255  0.49768  0.93633
    139   3.18708  5.74857  2.42578  2.89147  5.07294  1.22630  4.01084  4.54460  3.00302  3.97339  4.79491  3.47283  4.05421  3.22862  3.36880  2.37088  1.87855  3.82517  5.67476  4.37103    267 g x - -
          2.68618  4.42225  2.77519  2.73123  3.46354  2.40513  3.72494  3.29354  2.67741  2.69355  4.24690  2.90347  2.73739  3.18146  2.89801  2.37887  2.77519  2.98518  4.58477  3.61503
          0.00712  5.79620  5.50732  0.61958  0.77255  0.49726  0.93699
    140   1.87175  5.79618  2.39686  1.71943  4.77394  4.03950  3.93399  4.28508  2.70572  3.91020  4.68312  3.00231  3.46999  2.36321  2.82312  2.41812  3.03034  3.56230  5.74213  4.25877    268 e x - -
          2.68618  4.42225  2.77519  2.73123  3.46354  2.40513  3.72494  3.29354  2.67741  2.69355  4.24690  2.90347  2.73739  3.18146  2.89801  2.37887  2.77519  2.98518  4.58477  3.61503
          0.00452  5.79634  6.51868  0.61958  0.77255  0.51529  0.90963
    141   2.42413  5.50979  2.04420  2.86644  4.44595  3.29847  3.95598  2.86672  2.88054  1.62480  3.90335  2.60870  4.27966  3.43632  3.12975  3.20450  3.10971  2.85728  6.01085  4.22452    269 l x - -
          2.68618  4.42225  2.77519  2.73123  3.46354  2.40513  3.72494  3.29354  2.67741  2.69355  4.24690  2.90347  2.73739  3.18146  2.89801  2.37887  2.77519  2.98518  4.58477  3.61503
          0.00491  5.79634  6.28623  0.61958  0.77255  0.51529  0.90963
    142   2.50745  5.60666  2.04254  1.70430  4.15094  3.98781  4.19828  2.84573  3.07221  3.54043  3.23981  3.60689  4.27521  2.76720  3.54847  2.58621  3.43166  3.76419  6.08606  2.15756    270 e x - -
          2.68618  4.42225  2.77519  2.73123  3.46354  2.40513  3.72494  3.29354  2.67741  2.69355  4.24690  2.90347  2.73739  3.18146  2.89801  2.37887  2.77519  2.98518  4.58477  3.61503
          0.00453  5.79595  6.51830  0.61958  0.77255  0.51763  0.90617
    143   3.02968  5.41283  3.34624  2.76441  4.48588  4.14799  3.81736  3.13278  2.27660  0.98899  3.72939  3.57789  4.34408  3.38965  3.07592  3.20775  3.16531  3.22814  5.93517  4.42017    271 l x - -
          2.68618  4.42225  2.77519  2.73123  3.46354  2.40513  3.72494  3.29354  2.67741  2.69355  4.24690  2.90347  2.73739  3.18146  2.89801  2.37887  2.77519  2.98518  4.58477  3.61503
          0.00448  5.80617  6.52852  0.61958  0.77255  0.51763  0.90617
    144   2.39569  5.23805  3.25248  2.89963  4.78995  4.07073  3.85724  4.61668  1.36713  3.28108  4.24571  3.48507  4.36223  2.74663  1.55342  2.95113  3.01764  4.10877  6.22955  4.82169    272 k x - -
          2.68618  4.42225  2.77519  2.73123  3.46354  2.40513  3.72494  3.29354  2.67741  2.69355  4.24690  2.90347  2.73739  3.18146  2.89801  2.37887  2.77519  2.98518  4.58477  3.61503
          0.00445  5.81295  6.53530  0.61958  0.77255  0.51763  0.90617
    145   3.99105  5.32237  5.16845  5.25284  0.98277  5.07762  4.62528  3.52811  4.79104  3.03664  3.95358  4.97339  5.42307  5.09183  5.02484  4.27550  4.05648  3.57755  1.82349  1.48773    273 f x - -
          2.68618  4.42225  2.77519  2.73123  3.46354  2.40513  3.72494  3.29354  2.67741  2.69355  4.24690  2.90347  2.73739  3.18146  2.89801  2.37887  2.77519  2.98518  4.58477  3.61503
          0.00441  5.82110  6.54345  0.61958  0.77255  0.51763  0.90617
    146   2.96043  4.81333  3.56673  2.66454  5.15380  4.08709  4.19902  4.63506  1.72736  4.11349  4.85318  2.73861  4.48008  0.98739  3.40202  3.03644  3.35334  4.20063  5.24196  4.83831    274 q x - -
          2.68618  4.42225  2.77519  2.73123  3.46354  2.40513  3.72494  3.29354  2.67741  2.69355  4.24690  2.90347  2.73739  3.18146  2.89801  2.37887  2.77519  2.98518  4.58477  3.61503
          0.00441  5.82110  6.54345  0.61958  0.77255  0.51763  0.90617
    147   3.63571  5.67300  4.48357  4.63539  4.76442  4.41222  5.78491  4.65413  4.88962  4.94799  5.84243  4.78364  0.19508  4.74442  5.14023  3.65804  4.27358  4.71683  7.06554  5.73687    275 P x - -
          2.68617  4.42218  2.77525  2.73125  3.46356  2.40513  3.72494  3.29357  2.67745  2.69356  4.24698  2.90338  2.73741  3.18155  2.89806  2.37888  2.77504  2.98502  4.58486  3.61508
          0.01922  4.53970  4.78458  1.63829  0.21606  0.51763  0.90617
    148   1.66163  4.84009  4.60125  4.32824  2.87581  3.88695  3.95091  3.08563  3.64332  1.94929  3.95574  4.37929  4.86506  3.96815  3.59053  2.60229  3.35294  2.43767  3.51545  1.85399    289 a x - -
          2.68618  4.42225  2.77519  2.73123  3.46354  2.40513  3.72494  3.29354  2.67741  2.69355  4.24690  2.90347  2.73739  3.18146  2.89801  2.37887  2.77519  2.98518  4.58477  3.61503
          0.00444  5.81416  6.53650  0.61958  0.77255  0.55968  0.84721
    149   3.41667  4.83953  5.42645  4.52012  2.95748  4.35706  4.97368  2.79171  4.59950  0.58514  2.64532  4.80210  4.78385  4.50009  4.60762  3.95365  3.38422  2.74650  5.45614  4.28692    290 L x - -
          2.68612  4.42214  2.77521  2.73125  3.46359  2.40518  3.72499  3.29359  2.67746  2.69341  4.24669  2.90351  2.73739  3.18151  2.89795  2.37886  2.77518  2.98523  4.58464  3.61508
          0.17302  5.31230  1.87111  1.51241  0.24895  0.53379  0.88280
    150   3.01884  5.70497  1.22383  2.79362  4.83838  3.97975  2.56388  4.52866  1.94771  3.62926  4.64258  3.13687  4.37321  3.19452  3.00870  3.13042  3.30511  3.94570  6.14002  2.97444    318 d x - -
          2.68618  4.42225  2.77519  2.73123  3.46354  2.40513  3.72494  3.29354  2.67741  2.69355  4.24690  2.90347  2.73739  3.18146  2.89801  2.37887  2.77519  2.98518  4.58477  3.61503
          0.00519  5.65992  6.38227  0.61958  0.77255  0.24638  1.52154
    151   3.32240  4.79282  5.23908  4.43379  1.24241  4.39491  3.57695  2.10128  4.05376  2.89067  3.91103  3.01919  4.70571  4.59750  4.09757  3.70887  3.19944  1.74030  5.04501  2.77272    319 f x - -
          2.68618  4.42225  2.77519  2.73123  3.46354  2.40513  3.72494  3.29354  2.67741  2.69355  4.24690  2.90347  2.73739  3.18146  2.89801  2.37887  2.77519  2.98518  4.58477  3.61503
          0.08477  5.82495  2.54692  0.61958  0.77255  0.54458  0.86770
    152   2.33166  5.38117  1.10189  2.82709  2.82930  4.07455  4.20347  3.52891  3.17031  3.61039  4.32390  3.43304  4.34140  3.47846  3.45355  3.02202  3.24332  2.41693  5.90224  4.08861    320 d x - -
          2.68618  4.42225  2.77519  2.73123  3.46354  2.40513  3.72494  3.29354  2.67741  2.69355  4.24690  2.90347  2.73739  3.18146  2.89801  2.37887  2.77519  2.98518  4.58477  3.61503
          0.28530  5.74495  1.40643  0.61958  0.77255  0.35049  1.21856
    153   2.97757  5.62491  3.12607  2.65796  4.70978  2.52938  3.85351  4.32825  1.92624  3.75572  3.70798  3.23387  4.09030  3.03021  2.50885  2.50364  1.87890  2.70337  4.33235  4.24662    321 t x - -
          2.68618  4.42225  2.77520  2.73123  3.46354  2.40511  3.72494  3.29354  2.67741  2.69355  4.24690  2.90347  2.73740  3.18146  2.89801  2.37887  2.77520  2.98518  4.58477  3.61503
          0.00776  5.13535  6.29414  0.57746  0.82399  0.18705  1.76847
    154   3.13180  5.81700  1.27434  2.98245  5.16118  2.54064  2.76366  4.52794  2.94603  3.89896  4.63337  1.99231  3.96683  3.27544  3.05453  2.54301  3.30400  4.20717  6.25019  4.63453    323 d x - -
          2.68618  4.42225  2.77519  2.73123  3.46354  2.40513  3.72494  3.29354  2.67741  2.69355  4.24690  2.90347  2.73739  3.18146  2.89801  2.37887  2.77519  2.98518  4.58477  3.61503
          0.00436  5.83380  6.55615  0.61958  0.77255  0.53007  0.88810
    155   3.07366  4.64616  4.38468  3.81677  4.19384  0.85621  4.67189  3.06391  3.75832  3.21837  4.01465  3.99617  4.76834  3.94925  3.84840  1.78084  3.41299  3.06259  5.33410  4.43281    324 g x - -
          2.68618  4.42225  2.77519  2.73123  3.46354  2.40513  3.72494  3.29354  2.67741  2.69355  4.24690  2.90347  2.73739  3.18146  2.89801  2.37887  2.77519  2.98518  4.58477  3.61503
          0.00523  5.83380  6.07987  0.61958  0.77255  0.53007  0.88810
    156   3.74720  0.33487  5.58024  5.06042  3.92119  4.75629  4.52693  3.45995  4.78461  3.28502  4.42258  5.00964  4.54441  5.00668  4.85524  4.13163  4.05587  3.26016  5.66723  4.17249    325 C x - -
          2.68618  4.42225  2.77519  2.73123  3.46354  2.40513  3.72494  3.29354  2.67741  2.69355  4.24690  2.90347  2.73739  3.18146  2.89801  2.37887  2.77519  2.98518  4.58477  3.61503
          0.00436  5.83294  6.55528  0.61958  0.77255  0.53544  0.88046
    157   3.34639  4.93273  3.11818  3.85968  2.71606  4.44528  3.93696  3.10241  3.39779  2.61499  4.04441  3.85618  4.81822  2.69557  4.20703  3.71644  3.49401  1.69459  4.15757  1.34641    326 y x - -
          2.68618  4.42225  2.77519  2.73123  3.46354  2.40513  3.72494  3.29354  2.67741  2.69355  4.24690  2.90347  2.73739  3.18146  2.89801  2.37887  2.77519  2.98518  4.58477  3.61503
          0.00436  5.83294  6.55528  0.61958  0.77255  0.51219  0.91425
    158   3.06668  5.66742  3.63591  3.07978  4.47959  3.61610  3.03752  4.20073  3.07823  3.94672  4.72523  1.62485  1.25776  3.12845  3.49148  2.78807  3.40616  3.78328  6.13890  3.60597    327 p x - -
          2.68618  4.42225  2.77519  2.73123  3.46354  2.40513  3.72494  3.29354  2.67741  2.69355  4.24690  2.90347  2.73739  3.18146  2.89801  2.37887  2.77519  2.98518  4.58477  3.61503
          0.00435  5.83517  6.55751  0.61958  0.77255  0.49814  0.93562
    159   2.90857  4.78890  5.34176  4.72861  1.84868  4.40625  4.90690  3.17889  4.52034  2.74155  3.71593  4.72734  4.93923  4.52437  4.27154  3.54420  1.84800  1.80226  4.81349  1.58555    328 y x - -
          2.68618  4.42225  2.77519  2.73123  3.46354  2.40513  3.72494  3.29354  2.67741  2.69355  4.24690  2.90347  2.73739  3.18146  2.89801  2.37887  2.77519  2.98518  4.58477  3.61503
          0.00434  5.83741  6.55975  0.61958  0.77255  0.48517  0.95605
    160   1.67232  5.25900  4.04299  3.48304  4.22754  4.27264  4.53706  3.67168  3.18589  3.37027  4.37877  3.93964  0.99487  3.71207  3.76615  2.79286  2.83755  3.32474  5.84193  4.57567    329 p x - -
          2.68618  4.42225  2.77519  2.73123  3.46354  2.40513  3.72494  3.29354  2.67741  2.69355  4.24690  2.90347  2.73739  3.18146  2.89801  2.37887  2.77519  2.98518  4.58477  3.61503
          0.00433  5.83953  6.56187  0.61958  0.77255  0.48467  0.95686
    161   0.35608  5.50388  4.36573  3.77619  5.13795  3.41092  5.02258  4.54022  3.89838  3.99772  5.03711  3.96342  4.69570  4.12629  3.66198  3.28598  3.87169  3.75159  6.47346  5.21614    330 A x - -
          2.68618  4.42225  2.77519  2.73123  3.46354  2.40513  3.72494  3.29354  2.67741  2.69355  4.24690  2.90347  2.73739  3.18146  2.89801  2.37887  2.77519  2.98518  4.58477  3.61503
          0.00433  5.84039  6.56274  0.61958  0.77255  0.48818  0.95126
    162   3.69552  5.13556  5.83760  5.25997  3.69621  5.11107  5.51942  1.14435  5.08076  2.89079  3.75309  5.27537  4.16515  5.23723  5.11693  4.14175  3.78533  0.81782  5.98581  4.79914    331 v x - -
          2.68619  4.42226  2.77521  2.73124  3.46341  2.40509  3.72496  3.29355  2.67742  2.69356  4.24691  2.90348  2.73741  3.18147  2.89802  2.37888  2.77521  2.98511  4.58478  3.61504
          0.00899  4.88773  6.56274  0.74750  0.64159  0.48818  0.95126
    163   3.19790  5.83556  0.90830  3.00411  5.16345  2.12562  4.33532  3.96008  3.08997  3.96503  4.88836  2.72155  4.53161  3.19666  3.58340  2.81951  3.30070  3.77066  6.28458  4.88144    335 d x - -
          2.68618  4.42225  2.77519  2.73123  3.46354  2.40513  3.72494  3.29354  2.67741  2.69355  4.24690  2.90347  2.73739  3.18146  2.89801  2.37887  2.77519  2.98518  4.58477  3.61503
          0.00433  5.84039  6.56274  0.61958  0.77255  0.48818  0.95126
    164   1.49727  4.93383  2.99996  2.70667  4.78622  3.33284  4.11850  3.86516  2.24465  3.91703  4.38822  3.38959  2.14031  3.24928  2.58835  2.35268  3.09909  4.03715  6.25031  4.84163    336 a x - -
          2.68617  4.42217  2.77519  2.73123  3.46354  2.40512  3.72495  3.29354  2.67741  2.69355  4.24690  2.90347  2.73740  3.18147  2.89801  2.37887  2.77520  2.98519  4.58477  3.61503
          0.00857  5.36736  5.55489  0.62708  0.76389  0.48818  0.95126
    165   2.55458  5.82291  1.42823  2.24443  4.66647  3.71507  3.98823  4.65440  2.77884  3.76283  4.58246  2.14407  4.47881  2.78021  3.21195  2.39280  3.16529  3.80398  5.96893  3.61246    339 d x - -
          2.68618  4.42225  2.77519  2.73123  3.46354  2.40513  3.72494  3.29354  2.67741  2.69355  4.24690  2.90347  2.73739  3.18146  2.89801  2.37887  2.77519  2.98518  4.58477  3.61503
          0.00508  5.84131  6.13709  0.61958  0.77255  0.50415  0.92640
    166   3.25388  5.18833  4.38573  3.93690  4.89474  0.36889  5.02117  4.28805  3.93129  3.49138  4.85135  3.79189  4.95576  4.13783  4.07971  3.64199  3.89820  3.98095  6.28605  4.06597    340 G x - -
          2.68618  4.42225  2.77519  2.73123  3.46354  2.40513  3.72494  3.29354  2.67741  2.69355  4.24690  2.90347  2.73739  3.18146  2.89801  2.37887  2.77519  2.98518  4.58477  3.61503
          0.00433  5.84056  6.56291  0.61958  0.77255  0.50504  0.92504
    167   2.87630  5.81695  2.56037  2.64080  3.44235  3.71665  2.70462  4.33183  2.50303  3.69749  4.85821  1.40966  4.47974  3.17917  2.94193  2.84631  2.55021  3.56728  6.25100  3.68338    341 n x - -
          2.68618  4.42225  2.77519  2.73123  3.46354  2.40513  3.72494  3.29354  2.67741  2.69355  4.24690  2.90347  2.73739  3.18146  2.89801  2.37887  2.77519  2.98518  4.58477  3.61503
          0.00433  5.84093  6.56328  0.61958  0.77255  0.48070  0.96325
    168   2.83848  4.16431  4.95160  4.47216  3.79889  4.36135  2.86752  1.73900  4.08616  2.11600  3.72193  4.68249  4.59944  3.83727  3.95512  3.45661  1.60822  1.94224  3.63815  4.08825    342 t x - -
          2.68618  4.42225  2.77520  2.73123  3.46354  2.40513  3.72495  3.29354  2.67741  2.69353  4.24690  2.90347  2.73740  3.18147  2.89796  2.37887  2.77520  2.98519  4.58477  3.61503
          0.02160  4.91892  4.26464  0.51543  0.90942  0.49066  0.94732
    169   2.49840  5.38478  2.37719  3.01320  5.14959  1.84737  4.28000  4.63118  2.97024  4.00005  4.85421  1.71776  4.48277  3.35564  3.08782  1.74568  3.43960  3.95698  6.24818  4.84127    344 n x - -
          2.68614  4.42234  2.77525  2.73131  3.46357  2.40518  3.72500  3.29346  2.67734  2.69351  4.24687  2.90342  2.73737  3.18152  2.89806  2.37885  2.77514  2.98517  4.58477  3.61499
          0.01764  4.13164  6.55301  1.47809  0.25887  0.56993  0.83371
    170   2.16018  5.81314  3.27349  2.36820  4.59893  1.56743  3.99257  4.51273  2.58843  3.90704  4.85410  3.42407  2.65143  2.18887  3.10914  2.76130  3.31009  4.10489  4.44294  4.48293    367 g x - -
          2.68618  4.42225  2.77519  2.73123  3.46354  2.40513  3.72494  3.29354  2.67741  2.69355  4.24690  2.90347  2.73739  3.18146  2.89801  2.37887  2.77519  2.98518  4.58477  3.61503
          0.00437  5.83067  6.55301  0.61958  0.77255  0.56993  0.83371
    171   3.69678  5.76593  4.02879  3.98181  5.83809  0.23646  5.57175  5.27345  4.65344  4.33453  5.77936  4.51955  4.42368  4.61340  5.03594  3.58380  4.26249  3.72871  7.17883  5.92053    368 G x - -
          2.68618  4.42225  2.77519  2.73123  3.46354  2.40513  3.72494  3.29354  2.67741  2.69355  4.24690  2.90347  2.73739  3.18146  2.89801  2.37887  2.77519  2.98518  4.58477  3.61503
          0.00437  5.83067  6.55301  0.61958  0.77255  0.45234  1.01098
    172   3.23064  4.96828  4.45184  3.92621  3.70055  4.43425  3.95491  3.08613  3.51886  0.67396  3.89670  3.35806  4.80830  3.61130  2.56837  3.66251  3.62111  3.17156  5.15771  4.24474    369 L x - -
          2.68618  4.42225  2.77519  2.73123  3.46354  2.40513  3.72494  3.29354  2.67741  2.69355  4.24690  2.90347  2.73739  3.18146  2.89801  2.37887  2.77519  2.98518  4.58477  3.61503
          0.24120  5.84246  1.55395  0.61958  0.77255  0.49674  0.93779
    173   2.19973  5.68472  2.49813  2.54080  4.68594  3.08894  3.81054  4.24554  2.20915  3.99031  4.40342  2.89259  2.86730  2.46894  3.16053  1.84679  2.79588  3.90171  5.57663  4.52753    370 s x - -
          2.68618  4.42225  2.77519  2.73123  3.46354  2.40513  3.72494  3.29354  2.67741  2.69355  4.24690  2.90347  2.73739  3.18146  2.89801  2.37887  2.77519  2.98518  4.58477  3.61503
          0.00547  5.60673  6.32908  0.61958  0.77255  0.17992  1.80388
    174   2.84379  5.43061  2.71234  2.75129  5.16931  3.66368  2.87202  3.69358  2.01720  3.98221  4.86453  2.93723  2.03682  3.02450  2.15494  2.77617  2.49989  3.65550  5.50295  4.36111    371 k . - -
          2.68618  4.42225  2.77519  2.73123  3.46354  2.40513  3.72494  3.29354  2.67741  2.69355  4.24690  2.90347  2.73739  3.18146  2.89801  2.37887  2.77519  2.98518  4.58477  3.61503
          0.00432  5.84291  6.56525  0.61958  0.77255  0.49385  0.94231
    175   3.15868  4.38843  3.17616  2.99776  4.76047  3.06466  2.55401  4.14142  2.76680  3.60312  4.49686  2.73720  2.06347  3.28430  3.30667  1.91423  2.02451  3.33216  4.84941  4.24215    372 s . - -
          2.68618  4.42225  2.77519  2.73123  3.46354  2.40513  3.72494  3.29354  2.67741  2.69355  4.24690  2.90347  2.73739  3.18146  2.89801  2.37887  2.77519  2.98518  4.58477  3.61503
          0.02136  5.84291  4.00442  0.61958  0.77255  0.49385  0.94231
    176   3.10336  5.71931  3.06517  2.21968  3.22276  1.43790  4.21765  4.39613  2.87461  3.41621  4.77044  3.23010  3.49232  3.34382  3.37587  2.98458  1.94699  3.81830  4.78375  3.46150    373 g . - -
          2.68618  4.42225  2.77519  2.73123  3.46354  2.40513  3.72494  3.29354  2.67741  2.69355  4.24690  2.90347  2.73739  3.18146  2.89801  2.37887  2.77519  2.98518  4.58477  3.61503
          0.21385  5.82594  1.66296  0.61958  0.77255  0.59761  0.79879
    177   2.63499  5.65282  3.07985  2.84585  4.94092  1.62245  3.96775  4.24780  2.64130  3.77950  4.69763  2.96442  3.97594  3.05522  3.15801  1.80265  2.38010  3.00725  5.58066  4.69371    374 g . - -
          2.68600  4.42291  2.77543  2.73160  3.46388  2.40528  3.72519  3.29355  2.67806  2.69421  4.24735  2.90370  2.73614  3.18165  2.89815  2.37755  2.77520  2.98506  4.58507  3.61561
          0.65223  0.81042  3.36847  0.87443  0.53974  0.39407  1.12180
    178   2.76238  4.60203  2.86125  2.79521  4.87497  2.40960  4.07204  4.60139  2.38080  3.58889  4.81133  2.08677  3.33258  3.13039  2.48764  1.87059  2.48964  4.16118  5.57301  4.36118    474 s x - -
          2.68618  4.42225  2.77519  2.73123  3.46354  2.40513  3.72494  3.29354  2.67741  2.69355  4.24690  2.90347  2.73739  3.18146  2.89801  2.37887  2.77519  2.98518  4.58477  3.61503
          0.41604  5.75740  1.08712  0.61958  0.77255  0.36337  1.18853
    179   2.74127  5.58559  2.79669  2.40350  4.92381  2.50448  3.79017  3.17523  2.43624  2.76603  4.35260  2.12426  2.80980  3.09124  3.00443  2.42272  2.78710  3.77288  5.61555  4.41873    475 n x - -
          2.68618  4.42225  2.77519  2.73123  3.46354  2.40513  3.72494  3.29354  2.67741  2.69355  4.24690  2.90347  2.73739  3.18146  2.89801  2.37887  2.77519  2.98518  4.58477  3.61503
          0.01781  5.45721  4.31335  0.61958  0.77255  1.36592  0.29457
    180   2.31190  5.58868  2.76430  2.71893  4.38524  2.36613  3.57018  3.91557  2.81267  3.52668  4.63247  3.14540  3.82044  2.78497  2.58980  2.04104  1.98385  3.44446  6.02854  4.49498    476 t x - -
          2.68618  4.42225  2.77519  2.73123  3.46354  2.40513  3.72494  3.29354  2.67741  2.69355  4.24690  2.90347  2.73739  3.18146  2.89801  2.37887  2.77519  2.98518  4.58477  3.61503
          0.01597  5.48520  4.44869  0.61958  0.77255  0.16467  1.88501
    181   2.59127  5.52034  3.08748  2.51604  4.75963  1.28272  4.20206  4.45581  2.46442  3.79271  4.85290  3.32665  4.47043  2.84799  3.05718  1.92012  3.14483  4.20236  6.24514  4.83458    477 g x - -
          2.68618  4.42225  2.77519  2.73123  3.46354  2.40513  3.72494  3.29354  2.67741  2.69355  4.24690  2.90347  2.73739  3.18146  2.89801  2.37887  2.77519  2.98518  4.58477  3.61503
          0.00439  5.82696  6.54931  0.61958  0.77255  0.59166  0.80610
    182   2.80586  5.80505  1.58590  2.66905  4.38907  1.32292  3.37882  4.48918  2.82185  4.06831  4.50200  3.14279  4.14216  3.10589  3.27225  3.12141  3.49179  4.00911  5.71141  4.34876    478 g x - -
          2.68618  4.42225  2.77519  2.73123  3.46354  2.40513  3.72494  3.29354  2.67741  2.69355  4.24690  2.90347  2.73739  3.18146  2.89801  2.37887  2.77519  2.98518  4.58477  3.61503
          0.00439  5.82696  6.54931  0.61958  0.77255  0.59166  0.80610
    183   4.06487  0.16975  5.07777  5.68348  3.97226  4.48868  5.63724  4.93493  5.59763  4.60712  5.66449  5.35766  5.53786  5.72788  5.62494  4.29882  4.56438  4.58873  5.99874  3.95303    479 C x - -
          2.68618  4.42225  2.77519  2.73123  3.46354  2.40513  3.72494  3.29354  2.67741  2.69355  4.24690  2.90347  2.73739  3.18146  2.89801  2.37887  2.77519  2.98518  4.58477  3.61503
          0.00439  5.82696  6.54931  0.61958  0.77255  0.59166  0.80610
    184   3.25934  4.95373  2.73942  2.95570  5.13810  3.08536  3.73316  4.61943  2.70527  4.03716  4.84180  3.25618  4.47378  3.33665  1.03976  1.95071  3.17400  3.71619  5.34655  4.82901    480 r x - -
          2.68618  4.42225  2.77519  2.73123  3.46354  2.40513  3.72494  3.29354  2.67741  2.69355  4.24690  2.90347  2.73739  3.18146  2.89801  2.37887  2.77519  2.98518  4.58477  3.61503
          0.00439  5.82696  6.54931  0.61958  0.77255  0.56066  0.84591
    185   2.95639  5.81688  1.19116  2.60387  4.73073  3.27249  3.36324  4.51804  2.50575  4.12244  4.85738  3.00633  4.32696  3.09803  3.26762  1.85885  3.31634  4.20787  5.70222  4.33989    481 d x - -
          2.68618  4.42225  2.77519  2.73123  3.46354  2.40513  3.72494  3.29354  2.67741  2.69355  4.24690  2.90347  2.73739  3.18146  2.89801  2.37887  2.77519  2.98518  4.58477  3.61503
          0.02477  5.82997  3.83848  0.61958  0.77255  0.57408  0.82833
    186   2.82634  5.79844  3.30504  1.99561  4.26107  2.75452  4.25408  4.43679  2.48222  2.91422  4.35202  3.18361  2.73867  3.02659  2.60418  1.64792  2.80520  4.13038  5.29177  4.82248    482 s x - -
          2.68618  4.42225  2.77519  2.73123  3.46354  2.40513  3.72494  3.29354  2.67741  2.69355  4.24690  2.90347  2.73739  3.18146  2.89801  2.37887  2.77519  2.98518  4.58477  3.61503
          0.02351  5.80966  3.90000  0.61958  0.77255  0.39468  1.12054
    187   2.81076  5.80193  2.67009  2.78852  4.92038  2.67928  3.88781  4.19517  2.73420  3.85666  4.68818  2.86281  2.84355  3.22047  3.21336  1.57900  2.19451  3.95939  5.25131  2.78205    483 s x - -
          2.68654  4.42242  2.77266  2.73163  3.46363  2.40553  3.72503  3.29394  2.67770  2.69359  4.24715  2.90384  2.73779  3.18109  2.89625  2.37927  2.77559  2.98546  4.58517  3.61536
          1.80098  0.84748  0.90049  0.03152  3.47277  0.50720  0.92175
    188   3.09573  4.61711  4.26682  3.82291  3.72116  4.16916  4.45292  2.90907  2.44278  0.84221  3.33400  4.08677  4.30423  3.95583  3.47123  3.41029  3.32668  2.60107  5.22093  3.87504    485 l x - -
          2.68618  4.42225  2.77519  2.73123  3.46354  2.40513  3.72494  3.29354  2.67741  2.69355  4.24690  2.90347  2.73739  3.18146  2.89801  2.37887  2.77519  2.98518  4.58477  3.61503
          0.00723  5.32914  6.05148  0.61958  0.77255  0.55540  0.85294
    189   2.83718  5.70045  1.64871  2.28474  5.04173  1.53259  4.07672  4.41476  2.83424  3.69474  4.43893  3.38854  4.15555  2.54706  3.30793  2.77145  3.32756  4.08906  5.27556  4.39161    486 g x - -
          2.68622  4.42230  2.77514  2.73128  3.46359  2.40510  3.72474  3.29356  2.67746  2.69360  4.24695  2.90352  2.73725  3.18134  2.89806  2.37884  2.77524  2.98521  4.58482  3.61504
          0.45489  4.29294  1.04464  1.20957  0.35429  0.20209  1.69837
    190   2.96095  5.60375  3.37678  2.77166  4.18438  3.76338  2.32943  3.98459  2.01995  3.67776  4.30083  1.57821  3.98518  2.93423  2.75733  2.60638  2.66829  3.98880  6.04268  4.11596    494 n x - -
          2.68618  4.42225  2.77519  2.73123  3.46354  2.40513  3.72494  3.29354  2.67741  2.69355  4.24690  2.90347  2.73739  3.18146  2.89801  2.37887  2.77519  2.98518  4.58477  3.61503
          0.00605  5.50652  6.22886  0.61958  0.77255  1.55302  0.23776
    191   2.23175  5.51553  3.42187  2.86575  4.81691  1.77731  3.98369  4.02029  2.86476  3.38631  4.45668  2.07189  4.30859  2.98575  3.04953  1.80080  3.12495  3.73537  5.97851  4.59726    495 g x - -
          2.68618  4.42225  2.77519  2.73123  3.46354  2.40513  3.72494  3.29354  2.67741  2.69355  4.24690  2.90347  2.73739  3.18146  2.89801  2.37887  2.77519  2.98518  4.58477  3.61503
          0.00937  5.50652  5.24580  0.61958  0.77255  0.14746  1.98705
    192   4.04420  6.45599  3.88709  3.53252  5.88889  4.29104  4.57517  5.31007  2.74302  4.71953  5.53406  1.19168  4.28901  0.85531  3.38258  3.97824  4.25486  4.90714  6.77215  5.46733    496 q x - -
          2.68618  4.42225  2.77519  2.73123  3.46354  2.40513  3.72494  3.29354  2.67741  2.69355  4.24690  2.90347  2.73739  3.18146  2.89801  2.37887  2.77519  2.98518  4.58477  3.61503
          0.00431  5.84396  6.56631  0.61958  0.77255  0.51460  0.91065
    193   2.99510  5.07400  4.89277  5.06407  4.27055  4.95196  5.36496  2.19523  4.89331  2.93871  4.23461  5.10459  5.31092  5.06086  4.95411  3.82225  2.04160  0.63523  5.87568  4.68869    497 V x - -
          2.68618  4.42225  2.77519  2.73123  3.46354  2.40513  3.72494  3.29354  2.67741  2.69355  4.24690  2.90347  2.73739  3.18146  2.89801  2.37887  2.77519  2.98518  4.58477  3.61503
          0.00431  5.84396  6.56631  0.61958  0.77255  0.51460  0.91065
    194   4.50078  4.80591  6.23280  5.99541  3.66418  5.27380  5.16743  4.65761  5.66531  3.97001  5.42458  5.52163  4.99302  5.71911  5.63270  4.72389  4.78301  3.74932  5.33697  0.17395    498 Y x - -
          2.68618  4.42225  2.77519  2.73123  3.46354  2.40513  3.72494  3.29354  2.67741  2.69355  4.24690  2.90347  2.73739  3.18146  2.89801  2.37887  2.77519  2.98518  4.58477  3.61503
          0.00431  5.84396  6.56631  0.61958  0.77255  0.51460  0.91065
    195   1.79373  5.23451  3.67502  3.30770  4.40586  4.28457  4.04757  3.60265  3.46523  3.46735  4.33889  3.94496  4.67497  3.78790  3.80031  1.49594  2.58655  1.45457  5.80490  4.54236    499 v x - -
          2.68618  4.42225  2.77519  2.73123  3.46354  2.40513  3.72494  3.29354  2.67741  2.69355  4.24690  2.90347  2.73739  3.18146  2.89801  2.37887  2.77519  2.98518  4.58477  3.61503
          0.00431  5.84396  6.56631  0.61958  0.77255  0.51460  0.91065
    196   4.15001  6.44595  4.84561  4.52511  6.48723  4.98238  5.12128  5.74762  3.24149  5.08454  5.99437  4.77011  5.09774  4.09810  0.18400  4.54169  4.09891  5.33157  7.01580  5.98780    500 R x - -
          2.68618  4.42225  2.77519  2.73123  3.46354  2.40513  3.72494  3.29354  2.67741  2.69355  4.24690  2.90347  2.73739  3.18146  2.89801  2.37887  2.77519  2.98518  4.58477  3.61503
          0.02443  5.84396  3.85206  0.61958  0.77255  0.51460  0.91065
    197   2.15147  5.76045  3.57411  2.72711  4.55926  2.14464  4.04779  4.10755  2.16872  3.66234  4.61480  3.52689  4.47894  2.06796  2.63027  2.35644  2.87152  2.67217  5.41780  4.46139    501 q x - -
          2.68618  4.42225  2.77519  2.73123  3.46354  2.40513  3.72494  3.29354  2.67741  2.69355  4.24690  2.90347  2.73739  3.18146  2.89801  2.37887  2.77519  2.98518  4.58477  3.61503
          0.00440  5.82393  6.54628  0.61958  0.77255  0.63357  0.75650
    198   2.16911  5.12795  3.64016  3.04082  4.58387  1.64683  4.22946  4.31435  2.84692  3.67589  4.16553  3.44074  4.51505  3.44117  1.32664  3.04225  3.01953  3.80797  6.09449  4.22070    502 r x - -
          2.68618  4.42225  2.77519  2.73123  3.46354  2.40513  3.72494  3.29354  2.67741  2.69355  4.24690  2.90347  2.73739  3.18146  2.89801  2.37887  2.77519  2.98518  4.58477  3.61503
          0.24729  5.82393  1.53189  0.61958  0.77255  0.63357  0.75650
    199   2.90987  1.14324  3.73325  3.31400  4.05369  4.18907  4.35071  3.26833  3.31939  3.09001  3.45063  3.84202  4.37097  3.20489  3.73471  2.96485  2.21120  3.08692  3.03686  4.11900    503 c x - -
          2.68618  4.42225  2.77519  2.73123  3.46354  2.40513  3.72494  3.29354  2.67741  2.69355  4.24690  2.90347  2.73739  3.18146  2.89801  2.37887  2.77519  2.98518  4.58477  3.61503
          0.45607  5.58225  1.01483  0.61958  0.77255  0.23592  1.55992
    200   2.96609  5.47849  3.34450  2.79310  3.70707  3.73807  4.11259  3.93997  2.42973  3.75876  4.43317  1.14420  3.94541  2.89252  3.18777  2.76637  2.68706  3.45984  4.18224  3.56828    504 n . - -
          2.68618  4.42256  2.77522  2.73142  3.46373  2.40507  3.72526  3.29385  2.67772  2.69367  4.24721  2.90351  2.73771  3.18177  2.89825  2.37747  2.77530  2.98542  4.58475  3.61462
          0.45677  1.01377  5.56679  0.27593  1.42241  0.19142  1.74746
    201   3.20827  5.38991  3.26386  2.82726  4.65610  3.03058  2.29030  4.54360  2.70374  3.95873  4.48472  1.33416  4.47511  2.87528  3.13722  2.56546  3.44414  3.67193  6.23934  2.52766    509 n x - -
          2.68644  4.42274  2.77539  2.73135  3.46403  2.40432  3.72536  3.29372  2.67746  2.69402  4.24728  2.90110  2.73788  3.18179  2.89828  2.37909  2.77498  2.98540  4.58526  3.61507
          0.38454  1.14630  6.55330  0.51094  0.91611  0.61770  0.77475
    202   3.30279  4.97178  2.65424  2.96540  4.74367  0.79600  4.22312  4.49320  2.95118  3.72770  4.59240  3.08868  4.20100  3.36794  3.35791  2.76360  3.37950  4.09641  6.18274  4.09641    517 g x - -
          2.68618  4.42225  2.77519  2.73123  3.46354  2.40513  3.72494  3.29354  2.67741  2.69355  4.24690  2.90347  2.73739  3.18146  2.89801  2.37887  2.77519  2.98518  4.58477  3.61503
          0.00437  5.83095  6.55330  0.61958  0.77255  0.60059  0.79515
    203   2.84442  5.51636  3.73413  3.15649  4.44759  4.00014  3.50086  3.92185  2.37310  3.71411  4.37534  3.48935  4.35179  3.26928  1.61737  3.19683  3.44907  3.45447  1.52785  2.81233    518 w x - -
          2.68618  4.42225  2.77519  2.73123  3.46354  2.40513  3.72494  3.29354  2.67741  2.69355  4.24690  2.90347  2.73739  3.18146  2.89801  2.37887  2.77519  2.98518  4.58477  3.61503
          0.00436  5.83259  6.55494  0.61958  0.77255  0.60835  0.78580
    204   3.23859  1.24992  4.51881  4.62441  2.65028  4.49106  4.11616  2.98566  4.14813  2.71834  3.19499  3.50405  3.99310  4.59520  4.20170  3.80970  2.56556  2.90389  3.94358  2.00000    519 c x - -
          2.68618  4.42225  2.77519  2.73123  3.46354  2.40513  3.72494  3.29354  2.67741  2.69355  4.24690  2.90347  2.73739  3.18146  2.89801  2.37887  2.77519  2.98518  4.58477  3.61503
          0.00436  5.83259  6.55494  0.61958  0.77255  0.60835  0.78580
    205   0.75740  4.27077  4.97854  4.40274  3.90414  1.88990  4.90727  3.08830  3.97433  3.12830  4.01732  4.56459  4.91164  4.48821  4.44085  3.74761  3.38611  2.53995  5.58160  4.39299    520 a x - -
          2.68618  4.42225  2.77519  2.73123  3.46354  2.40513  3.72494  3.29354  2.67741  2.69355  4.24690  2.90347  2.73739  3.18146  2.89801  2.37887  2.77519  2.98518  4.58477  3.61503
          0.00436  5.83259  6.55494  0.61958  0.77255  0.60835  0.78580
    206   3.27830  4.78246  5.36437  4.74946  3.28612  4.57547  3.42758  1.19806  4.16846  2.38301  3.61142  4.73589  4.79159  4.52738  4.47496  3.81249  3.52146  2.07712  5.40406  1.59367    521 i x - -
          2.68618  4.42225  2.77520  2.73123  3.46354  2.40513  3.72495  3.29349  2.67741  2.69355  4.24690  2.90347  2.73740  3.18146  2.89801  2.37887  2.77520  2.98518  4.58477  3.61503
          0.00735  5.31264  6.03632  0.56797  0.83626  0.60835  0.78580
    207   4.14833  5.45841  6.13026  5.52183  3.37156  5.38977  5.70801  2.27696  5.32886  1.27699  0.88998  5.56141  5.63293  5.34450  5.01880  4.72474  4.03498  2.56486  6.00388  4.62465    523 m x - -
          2.68620  4.42227  2.77522  2.73124  3.46356  2.40515  3.72485  3.29356  2.67741  2.69354  4.24692  2.90347  2.73735  3.18148  2.89801  2.37888  2.77516  2.98519  4.58479  3.61492
          0.00628  5.33121  6.55397  1.06799  0.42113  0.61389  0.77924
    208   5.93598  6.77594  6.68573  6.68870  2.92542  6.32887  4.28495  5.16855  6.43358  4.03380  5.68441  5.82077  6.56774  6.01548  6.17985  5.74319  4.95087  5.44475  4.70640  0.14665    539 Y x - -
          2.68611  4.42227  2.77521  2.73116  3.46356  2.40515  3.72496  3.29356  2.67743  2.69357  4.24692  2.90347  2.73742  3.18133  2.89801  2.37889  2.77521  2.98520  4.58479  3.61502
          0.01190  4.56510  6.55397  0.79579  0.60007  0.61389  0.77924
    209   1.79544  4.88559  1.90604  2.08941  5.17473  2.95104  4.29894  4.50797  3.04066  4.13933  4.87948  3.43997  4.16931  3.39839  3.53364  1.46374  3.37377  4.22078  6.27244  4.86402    543 s x - -
          2.68618  4.42225  2.77519  2.73123  3.46354  2.40513  3.72494  3.29354  2.67741  2.69355  4.24690  2.90347  2.73739  3.18146  2.89801  2.37887  2.77519  2.98518  4.58477  3.61503
          0.00502  5.83162  6.17689  0.61958  0.77255  0.45429  1.00758
    210   4.26531  5.66795  5.80775  5.33750  3.33125  5.33040  3.69665  4.16302  4.57956  3.20106  4.80672  4.47424  5.66594  5.20899  5.17490  4.51932  4.24791  3.73282  1.10928  0.84472    544 y x - -
          2.68618  4.42225  2.77519  2.73123  3.46354  2.40513  3.72494  3.29354  2.67741  2.69355  4.24690  2.90347  2.73739  3.18146  2.89801  2.37887  2.77519  2.98518  4.58477  3.61503
          0.00430  5.84729  6.56963  0.61958  0.77255  0.51964  0.90321
    211   4.00401  4.93407  5.41193  3.94865  2.18635  5.03620  4.05881  3.89201  4.71335  3.34365  4.54294  4.36021  5.38944  4.88813  4.41565  4.34493  3.92385  3.71097  5.20771  0.44665    545 Y x - -
          2.68618  4.42222  2.77520  2.73124  3.46354  2.40513  3.72495  3.29353  2.67741  2.69354  4.24690  2.90346  2.73740  3.18146  2.89801  2.37886  2.77519  2.98518  4.58478  3.61500
          0.01177  5.70200  4.78374  0.83214  0.57113  0.51964  0.90321
    212   3.01306  4.78841  5.36518  4.44270  1.06267  4.58019  4.41618  3.14411  4.53768  2.09647  1.77946  4.73914  4.94395  4.67086  4.19361  3.81779  3.25721  2.77788  3.43593  4.03750    564 f x - -
          2.68618  4.42225  2.77519  2.73123  3.46354  2.40513  3.72494  3.29354  2.67741  2.69355  4.24690  2.90347  2.73739  3.18146  2.89801  2.37887  2.77519  2.98518  4.58477  3.61503
          0.00433  5.84030  6.56264  0.61958  0.77255  0.56297  0.84284
    213   3.14875  5.83353  3.64888  1.28171  5.15271  4.19152  4.39984  4.23058  3.13019  3.68336  4.90097  3.68231  1.08352  3.18546  3.33825  3.40034  3.54706  4.21376  6.29227  4.91620    565 p x - -
          2.68618  4.42225  2.77519  2.73123  3.46354  2.40513  3.72494  3.29354  2.67741  2.69355  4.24690  2.90347  2.73739  3.18146  2.89801  2.37887  2.77519  2.98518  4.58477  3.61503
          0.00948  5.84030  5.03153  0.61958  0.77255  0.56297  0.84284
    214   2.97671  5.75949  3.85511  3.28066  5.11200  4.17683  4.44547  4.53969  0.53619  4.08153  3.69945  3.78992  4.04032  3.57162  3.28422  3.12716  3.25484  3.94482  6.25620  4.92367    566 K x - -
          2.68618  4.42225  2.77519  2.73123  3.46354  2.40513  3.72494  3.29354  2.67741  2.69355  4.24690  2.90347  2.73739  3.18146  2.89801  2.37887  2.77519  2.98518  4.58477  3.61503
          0.01915  5.83517  4.13240  0.61958  0.77255  0.56867  0.83535
    215   3.33819  5.36088  0.76337  3.28550  4.55415  4.21091  4.01890  3.28149  3.18225  3.44232  3.61121  3.21923  4.59931  3.52224  3.72745  3.33962  3.41628  2.42161  5.89664  4.47079    567 d x - -
          2.68618  4.42225  2.77519  2.73123  3.46354  2.40513  3.72494  3.29354  2.67741  2.69355  4.24690  2.90347  2.73739  3.18146  2.89801  2.37887  2.77519  2.98518  4.58477  3.61503
          0.08963  5.82284  2.49166  0.61958  0.77255  0.50689  0.92222
    216   2.95598  5.72849  3.08445  2.19449  4.35725  3.22653  3.67669  2.65981  2.94742  3.82635  3.30344  3.05362  4.35043  1.68278  2.49876  2.23670  3.31022  3.16796  5.09526  4.70099    568 q x - -
          2.68618  4.42225  2.77519  2.73123  3.46354  2.40513  3.72494  3.29354  2.67741  2.69355  4.24690  2.90347  2.73739  3.18146  2.89801  2.37887  2.77519  2.98518  4.58477  3.61503
          0.05204  5.75542  3.04608  0.61958  0.77255  0.39008  1.13012
    217   2.38884  5.31216  3.67003  3.02743  3.55136  2.30005  4.41194  3.49125  3.08738  3.42481  4.31973  3.21470  1.65907  3.57767  3.60809  2.73716  2.52594  2.43982  3.25690  4.56085    569 p x - -
          2.68536  4.42236  2.77528  2.73134  3.46365  2.40499  3.72502  3.29363  2.67750  2.69361  4.24694  2.90356  2.73747  3.18157  2.89804  2.37892  2.77529  2.98522  4.58488  3.61514
          0.23855  2.22308  2.26379  0.23680  1.55662  0.74053  0.64791
    218   2.23068  5.02327  2.33353  3.51347  3.50249  3.05002  4.18080  2.42091  3.39765  2.54574  3.28332  3.25213  3.94074  3.79657  3.68451  1.79197  3.03117  2.44438  4.81517  4.36002    589 s x - -
          2.68590  4.42181  2.77484  2.73130  3.46368  2.40509  3.72533  3.29385  2.67716  2.69372  4.24728  2.90383  2.73714  3.18106  2.89837  2.37857  2.77549  2.98550  4.58427  3.61541
          1.33926  0.78926  1.25956  0.06140  2.82087  0.87006  0.54287
    219   2.95833  5.30253  3.21121  2.71968  3.93381  1.67685  3.13977  3.79735  2.80443  2.73466  4.37115  3.18980  3.59977  3.20664  2.26813  2.87329  3.13417  2.91271  4.09613  3.14559    593 g . - -
          2.68621  4.42231  2.77552  2.73163  3.46221  2.40512  3.72535  3.29328  2.67779  2.69319  4.24730  2.90309  2.73749  3.18187  2.89840  2.37867  2.77546  2.98422  4.58501  3.61533
          0.79508  0.83197  2.17802  0.43078  1.04983  0.32617  1.27898
    220   2.77252  4.62102  2.43162  3.39327  3.40461  3.15340  4.42281  3.22526  2.86802  2.18644  3.69725  2.98683  2.39345  3.57397  3.76279  2.56952  2.50246  2.17318  5.08905  4.33429    600 v x - -
          2.68618  4.42225  2.77519  2.73123  3.46354  2.40513  3.72494  3.29354  2.67741  2.69355  4.24690  2.90347  2.73739  3.18146  2.89801  2.37887  2.77519  2.98518  4.58477  3.61503
          0.04684  5.68454  3.16143  0.61958  0.77255  0.35130  1.21662
    221   2.44839  2.67289  2.75688  3.05701  3.52579  1.67094  4.34366  3.10769  2.98874  2.89373  4.22970  2.86793  3.72102  3.65231  3.69845  2.84223  2.82357  2.79074  4.07568  4.53154    601 g x - -
          2.68618  4.42225  2.77519  2.73123  3.46354  2.40513  3.72494  3.29354  2.67741  2.69355  4.24690  2.90347  2.73739  3.18146  2.89801  2.37887  2.77519  2.98518  4.58477  3.61503
          0.00779  5.78333  5.36370  0.61958  0.77255  0.41390  1.08195
    222   2.98638  3.84530  3.67264  2.43240  4.13762  2.06657  4.02256  2.35980  2.94403  2.02278  4.09110  2.78759  3.46822  3.38692  3.10753  2.58606  3.03967  3.03031  5.50874  4.46158    602 l x - -
          2.68618  4.42225  2.77519  2.73123  3.46354  2.40513  3.72494  3.29354  2.67741  2.69355  4.24690  2.90347  2.73739  3.18146  2.89801  2.37887  2.77519  2.98518  4.58477  3.61503
          0.00436  5.83363  6.55598  0.61958  0.77255  0.54752  0.86366
    223   2.84449  5.75084  3.51295  2.93288  5.06306  0.77025  4.30066  4.36364  2.72537  3.91370  4.64402  3.18937  4.28013  3.08835  3.53614  2.68599  3.45390  4.12393  6.20428  4.05927    603 g x - -
          2.68618  4.42225  2.77519  2.73123  3.46354  2.40513  3.72494  3.29354  2.67741  2.69355  4.24690  2.90347  2.73739  3.18146  2.89801  2.37887  2.77519  2.98518  4.58477  3.61503
          0.00724  5.83896  5.44859  0.61958  0.77255  0.57101  0.83231
    224   3.89566  6.07523  4.05163  3.60624  5.32933  4.55444  0.42830  4.82381  3.23875  4.35236  5.19609  3.74738  4.57671  3.44229  3.20491  2.97994  4.11487  4.33384  6.45407  4.42798    604 H x - -
          2.68618  4.42225  2.77519  2.73123  3.46354  2.40513  3.72494  3.29354  2.67741  2.69355  4.24690  2.90347  2.73739  3.18146  2.89801  2.37887  2.77519  2.98518  4.58477  3.61503
          0.00435  5.83607  6.55842  0.61958  0.77255  0.58817  0.81046
    225   3.35539  5.90431  3.84187  3.25182  5.25012  4.28623  4.23947  3.96987  2.31701  4.17946  4.62104  3.76955  4.26213  2.40272  0.73766  3.50242  2.80815  3.85621  6.30909  4.97020    605 r x - -
          2.68618  4.42225  2.77519  2.73123  3.46354  2.40513  3.72494  3.29354  2.67741  2.69355  4.24690  2.90347  2.73739  3.18146  2.89801  2.37887  2.77519  2.98518  4.58477  3.61503
          0.00435  5.83607  6.55842  0.61958  0.77255  0.51635  0.90806
    226   3.62746  5.78835  3.59299  3.28519  4.61901  4.00845  0.61803  4.43361  3.48199  4.03854  4.88313  3.10740  3.59411  3.73687  3.93972  3.65388  3.86908  4.01918  6.17590  2.42744    606 H x - -
          2.68618  4.42225  2.77519  2.73123  3.46354  2.40513  3.72494  3.29354  2.67741  2.69355  4.24690  2.90347  2.73739  3.18146  2.89801  2.37887  2.77519  2.98518  4.58477  3.61503
          0.00432  5.84309  6.56543  0.61958  0.77255  0.54594  0.86583
    227   3.33245  5.79179  0.82938  2.44293  4.73690  3.84589  3.62054  4.58629  3.04831  4.08744  4.83882  3.28993  4.50373  3.35012  3.26448  3.14219  3.56416  4.05497  3.49357  2.84857    607 d x - -
          2.68618  4.42225  2.77519  2.73123  3.46354  2.40513  3.72494  3.29354  2.67741  2.69355  4.24690  2.90347  2.73739  3.18146  2.89801  2.37887  2.77519  2.98518  4.58477  3.61503
          0.00432  5.84309  6.56543  0.61958  0.77255  0.51576  0.90893
    228   4.77409  5.57574  6.42844  6.18882  3.03815  5.94138  4.90575  4.30742  5.94468  4.13451  5.43276  5.64813  6.22945  5.75882  4.90481  5.31371  5.38144  4.48818  0.29355  2.23277    608 W x - -
          2.68618  4.42225  2.77519  2.73123  3.46354  2.40513  3.72494  3.29354  2.67741  2.69355  4.24690  2.90347  2.73739  3.18146  2.89801  2.37887  2.77519  2.98518  4.58477  3.61503
          0.00430  5.84596  6.56831  0.61958  0.77255  0.52105  0.90115
    229   2.63857  5.58929  3.57398  0.68966  4.66272  4.15367  4.35516  3.82625  3.14121  2.66270  4.47165  3.52581  4.54514  3.20640  3.51103  3.35542  3.56706  3.64274  6.08118  4.73365    609 E x - -
          2.68618  4.42225  2.77519  2.73123  3.46354  2.40513  3.72494  3.29354  2.67741  2.69355  4.24690  2.90347  2.73739  3.18146  2.89801  2.37887  2.77519  2.98518  4.58477  3.61503
          0.00430  5.84662  6.56896  0.61958  0.77255  0.51510  0.90991
    230   3.22786  5.07657  3.57871  3.08188  4.78765  2.38364  1.66574  4.45020  3.08201  3.91263  4.76189  1.58691  4.35746  3.43890  3.56384  2.15331  2.59297  4.06750  6.17222  4.08922    610 n x - -
          2.68618  4.42225  2.77519  2.73123  3.46354  2.40513  3.72494  3.29354  2.67741  2.69355  4.24690  2.90347  2.73739  3.18146  2.89801  2.37887  2.77519  2.98518  4.58477  3.61503
          0.00430  5.84744  6.56979  0.61958  0.77255  0.51865  0.90467
    231   2.01134  4.63761  5.07504  4.78828  3.92825  4.57968  4.96609  1.52580  4.58021  2.19143  3.72165  4.78397  4.99010  4.54083  4.59777  3.16650  3.29469  1.17680  5.46475  4.28751    611 v x - -
          2.68618  4.42225  2.77519  2.73123  3.46354  2.40513  3.72494  3.29354  2.67741  2.69355  4.24690  2.90347  2.73739  3.18146  2.89801  2.37887  2.77519  2.98518  4.58477  3.61503
          0.00731  5.84744  5.42781  0.61958  0.77255  0.46573  0.98799
    232   2.25168  4.90979  5.34862  4.75166  4.03272  4.69866  5.04199  1.83121  4.56889  2.97154  4.03802  4.62409  5.05995  2.75671  4.63609  3.93147  3.75844  0.80317  5.58063  4.05689    612 v x - -
          2.68618  4.42225  2.77519  2.73123  3.46354  2.40513  3.72494  3.29354  2.67741  2.69355  4.24690  2.90347  2.73739  3.18146  2.89801  2.37887  2.77519  2.98518  4.58477  3.61503
          0.00757  5.84953  5.36961  0.61958  0.77255  0.50525  0.92471
    233   3.51646  5.10315  4.76790  5.17026  4.09112  5.04230  4.86932  1.86191  4.99070  2.88576  4.08013  5.19570  5.15593  5.14968  5.03365  4.37287  4.01414  0.48050  5.91708  4.73041    613 V x - -
          2.68618  4.42225  2.77519  2.73123  3.46354  2.40513  3.72494  3.29354  2.67741  2.69355  4.24690  2.90347  2.73739  3.18146  2.89801  2.37887  2.77519  2.98518  4.58477  3.61503
          0.00430  5.84627  6.56861  0.61958  0.77255  0.49178  0.94555
    234   4.10913  4.95273  6.03807  5.58100  1.63324  5.37792  4.94635  4.04755  5.36386  3.20003  4.48416  5.33731  5.70293  5.10852  5.31436  4.71345  4.56412  3.36342  0.56209  3.07896    614 W x - -
          2.68618  4.42225  2.77519  2.73123  3.46354  2.40513  3.72494  3.29354  2.67741  2.69355  4.24690  2.90347  2.73739  3.18146  2.89801  2.37887  2.77519  2.98518  4.58477  3.61503
          0.01129  5.84953  4.78598  0.61958  0.77255  0.50525  0.92471
    235   2.88085  4.79274  5.37761  4.76287  3.35262  4.58761  4.92153  2.28820  4.31657  1.32456  3.78614  4.56813  4.82785  4.68112  4.55881  3.64496  1.84484  1.49903  5.41633  4.10314    615 l x - -
          2.68618  4.42225  2.77519  2.73123  3.46354  2.40513  3.72494  3.29354  2.67741  2.69355  4.24690  2.90347  2.73739  3.18146  2.89801  2.37887  2.77519  2.98518  4.58477  3.61503
          0.00432  5.84256  6.56490  0.61958  0.77255  0.54920  0.86136
    236   2.93305  5.82573  2.17037  2.86171  5.11518  3.91975  2.65668  4.65874  1.71699  3.26873  4.86609  2.61319  4.30328  2.62900  2.71765  1.96872  3.07688  4.21699  6.25771  4.25223    616 k x - -
          2.68618  4.42225  2.77519  2.73123  3.46354  2.40513  3.72494  3.29354  2.67741  2.69355  4.24690  2.90347  2.73739  3.18146  2.89801  2.37887  2.77519  2.98518  4.58477  3.61503
          0.00679  5.84256  5.55618  0.61958  0.77255  0.54920  0.86136
    237   2.99959  5.82196  1.74107  2.85069  4.83979  2.29898  3.57853  4.31321  2.87182  3.92239  4.86258  2.00572  4.28809  2.97437  2.85014  2.17106  2.66123  3.79997  6.25454  4.20140    617 d x - -
          2.68618  4.42225  2.77519  2.73123  3.46354  2.40513  3.72494  3.29354  2.67741  2.69355  4.24690  2.90347  2.73739  3.18146  2.89801  2.37887  2.77519  2.98518  4.58477  3.61503
          0.37073  5.84010  1.18135  0.61958  0.77255  0.56417  0.84126
    238   2.24523  5.60617  2.63271  1.94487  4.61009  2.99219  3.87625  4.15001  2.53332  3.77674  4.48036  2.49519  2.43050  3.00336  3.18080  2.47755  3.06440  3.90499  3.60802  3.65867    618 e x - -
          2.68618  4.42225  2.77519  2.73123  3.46354  2.40513  3.72494  3.29354  2.67741  2.69355  4.24690  2.90347  2.73739  3.18146  2.89801  2.37887  2.77519  2.98518  4.58477  3.61503
          0.09959  5.47561  2.40124  0.61958  0.77255  1.60967  0.22309
    239   2.39662  5.56019  2.84789  2.35503  4.90412  2.72581  3.76886  4.05516  2.27312  3.60287  4.48576  2.92897  4.17069  2.72816  3.12691  1.88981  2.04767  3.81176  5.99356  4.22532    619 s x - -
          2.68618  4.42225  2.77519  2.73123  3.46354  2.40513  3.72494  3.29354  2.67741  2.69355  4.24690  2.90347  2.73739  3.18146  2.89801  2.37887  2.77519  2.98518  4.58477  3.61503
          0.06845  5.38286  2.78763  0.61958  0.77255  1.63153  0.21770
    240   2.30564  2.03468  2.95068  2.73666  4.54055  3.40419  4.06008  3.60062  2.61284  3.33618  4.35485  2.95383  4.21576  3.15206  3.15894  2.21967  2.21646  2.92438  5.78109  4.15181    620 c . - -
          2.68312  4.42319  2.77351  2.73140  3.46435  2.40539  3.72628  3.29410  2.67823  2.69451  4.24791  2.90257  2.73734  3.18203  2.89922  2.37959  2.77350  2.98592  4.58467  3.61565
          1.06474  0.43139  5.18934  1.25980  0.33367  0.19927  1.71108
    241   2.35390  5.48926  1.96754  2.45209  4.93618  2.14548  4.04799  4.63008  2.88313  4.10517  4.47249  1.94328  4.00272  3.26230  3.34493  2.09830  3.04395  4.04993  5.42627  4.38280    633 n x - -
          2.68618  4.42225  2.77519  2.73123  3.46354  2.40513  3.72494  3.29354  2.67741  2.69355  4.24690  2.90347  2.73739  3.18146  2.89801  2.37887  2.77519  2.98518  4.58477  3.61503
          0.02042  5.80782  4.06217  0.61958  0.77255  0.40639  1.09676
    242   1.84211  5.78797  2.95958  2.06511  3.22311  3.91068  4.10838  3.99765  2.64200  3.58017  4.66592  3.08567  2.77042  2.84472  3.11745  2.91741  2.33699  2.90507  6.22792  3.25734    634 a x - -
          2.68618  4.42225  2.77519  2.73123  3.46354  2.40513  3.72494  3.29354  2.67741  2.69355  4.24690  2.90347  2.73739  3.18146  2.89801  2.37887  2.77519  2.98518  4.58477  3.61503
          0.00858  5.83029  5.18365  0.61958  0.77255  0.54047  0.87340
    243   2.38607  5.67276  3.35896  2.65118  4.75085  4.02424  4.10494  2.73843  2.63086  3.28774  4.33053  2.58061  2.47612  3.15094  2.97220  2.88744  1.96711  2.42606  3.78160  4.76961    635 t x - -
          2.68618  4.42225  2.77519  2.73123  3.46354  2.40513  3.72494  3.29354  2.67741  2.69355  4.24690  2.90347  2.73739  3.18146  2.89801  2.37887  2.77519  2.98518  4.58477  3.61503
          0.00972  5.83412  4.99926  0.61958  0.77255  0.49259  0.94429
    244   3.18951  5.21026  3.99161  3.19036  3.60864  4.13114  4.02048  1.90493  2.54293  2.52764  3.96978  3.94164  2.87529  2.16749  2.83304  3.04862  3.08966  1.93484  5.77320  4.08532    636 i x - -
          2.68618  4.42225  2.77519  2.73123  3.46354  2.40513  3.72494  3.29354  2.67741  2.69355  4.24690  2.90347  2.73739  3.18146  2.89801  2.37887  2.77519  2.98518  4.58477  3.61503
          0.53709  5.83948  0.88517  0.61958  0.77255  0.51325  0.91266
    245   2.11751  4.18393  4.06362  3.79093  3.52134  4.20362  4.51857  2.40041  3.79367  1.72818  3.48858  4.25324  4.57081  3.82472  3.26276  3.49947  2.83727  1.43190  5.12294  3.51892    637 v x - -
          2.68618  4.42225  2.77519  2.73123  3.46354  2.40513  3.72494  3.29354  2.67741  2.69355  4.24690  2.90347  2.73739  3.18146  2.89801  2.37887  2.77519  2.98518  4.58477  3.61503
          0.00730  5.31871  6.04106  0.61958  0.77255  0.12405  2.14845
    246   2.27293  4.53082  4.65931  4.08003  2.38538  1.29366  3.08907  3.31302  3.98927  2.91818  3.88272  4.16511  4.83298  3.98858  2.64711  3.43221  3.45380  2.86130  5.07699  2.54869    638 g x - -
          2.68618  4.42225  2.77519  2.73123  3.46354  2.40513  3.72494  3.29354  2.67741  2.69355  4.24690  2.90347  2.73739  3.18146  2.89801  2.37887  2.77519  2.98518  4.58477  3.61503
          0.00829  5.84476  5.22891  0.61958  0.77255  0.53555  0.88031
    247   2.67202  4.65341  5.36925  4.75739  3.79986  2.26966  4.93746  2.19204  4.54975  2.73377  2.80438  4.75564  4.96520  4.68729  4.18108  3.74797  3.48163  0.88043  5.43890  4.26187    639 v x - -
          2.68618  4.42225  2.77519  2.73123  3.46354  2.40513  3.72494  3.29354  2.67741  2.69355  4.24690  2.90347  2.73739  3.18146  2.89801  2.37887  2.77519  2.98518  4.58477  3.61503
          0.00433  5.84080  6.56315  0.61958  0.77255  0.51863  0.90470
    248   0.87579  1.93394  5.86089  5.59650  5.81198  3.28970  6.16393  5.23841  5.47111  4.95523  5.77298  5.13186  4.34070  5.61230  5.55381  1.30536  3.60556  3.15418  7.22273  6.12434    640 a x - -
          2.68618  4.42225  2.77519  2.73123  3.46354  2.40513  3.72494  3.29354  2.67741  2.69355  4.24690  2.90347  2.73739  3.18146  2.89801  2.37887  2.77519  2.98518  4.58477  3.61503
          0.00431  5.84476  6.56711  0.61958  0.77255  0.53555  0.88031
    249   1.25024  3.99313  5.32213  4.71057  3.39961  3.79021  4.58294  2.83842  4.50757  2.90143  3.91561  4.72104  2.38557  4.64919  4.53526  3.88576  2.99460  2.10233  3.40036  2.09343    641 a x - -
          2.68618  4.42225  2.77519  2.73123  3.46354  2.40513  3.72494  3.29354  2.67741  2.69355  4.24690  2.90347  2.73739  3.18146  2.89801  2.37887  2.77519  2.98518  4.58477  3.61503
          0.00431  5.84476  6.56711  0.61958  0.77255  0.51948  0.90344
    250   3.34626  5.62087  4.56330  4.19578  5.60798  4.05399  5.31263  5.03665  3.97122  4.25018  5.47882  4.48682  5.02560  4.00424  4.21454  0.32297  2.58031  4.52938  6.88239  5.64287    642 S x - -
          2.68618  4.42225  2.77519  2.73123  3.46354  2.40513  3.72494  3.29354  2.67741  2.69355  4.24690  2.90347  2.73739  3.18146  2.89801  2.37887  2.77519  2.98518  4.58477  3.61503
          0.00430  5.84628  6.56862  0.61958  0.77255  0.52602  0.89392
    251   1.31345  3.40704  3.55450  2.67264  4.99547  2.44472  4.31077  4.23319  2.76417  3.40617  4.53554  3.17029  4.50957  2.28910  3.29256  3.13041  2.50451  3.37550  5.79166  4.03092    643 a x - -
          2.68618  4.42225  2.77519  2.73123  3.46354  2.40513  3.72494  3.29354  2.67741  2.69355  4.24690  2.90347  2.73739  3.18146  2.89801  2.37887  2.77519  2.98518  4.58477  3.61503
          0.00430  5.84628  6.56862  0.61958  0.77255  0.52602  0.89392
    252   3.21236  5.86380  2.69917  2.88328  5.18998  2.78139  0.78416  4.56686  3.00901  3.96853  4.91186  2.90204  4.54379  3.45153  3.52480  3.25835  3.62052  4.08014  6.30575  4.34147    644 h x - -
          2.68635  4.42242  2.77526  2.73106  3.46371  2.40517  3.72302  3.29371  2.67740  2.69372  4.24707  2.90352  2.73730  3.18128  2.89809  2.37904  2.77509  2.98519  4.58494  3.61520
          0.17828  1.82082  6.56862  0.17071  1.85193  0.52602  0.89392
    253   2.97484  5.75697  2.88451  2.64885  5.06275  0.76922  3.93880  4.52251  3.05005  3.08885  4.47558  3.42092  4.52102  3.43447  3.41375  3.03571  3.55346  3.94030  6.21434  4.82692    647 g x - -
          2.68618  4.42225  2.77519  2.73123  3.46354  2.40513  3.72494  3.29354  2.67741  2.69355  4.24690  2.90347  2.73739  3.18146  2.89801  2.37887  2.77519  2.98518  4.58477  3.61503
          0.01540  5.84628  4.39059  0.61958  0.77255  0.52602  0.89392
    254   2.75085  5.82075  2.27351  2.36846  4.92350  1.94347  3.83564  4.47224  1.62700  4.09106  4.86116  2.91126  4.47476  3.24983  3.03981  2.76995  2.56538  3.49612  6.25286  4.84133    648 k x - -
          2.68618  4.42225  2.77519  2.73123  3.46354  2.40513  3.72494  3.29354  2.67741  2.69355  4.24690  2.90347  2.73739  3.18146  2.89801  2.37887  2.77519  2.98518  4.58477  3.61503
          0.00435  5.83523  6.55757  0.61958  0.77255  0.59311  0.80432
    255   4.42727  5.71009  6.02365  4.80520  2.00987  5.01124  4.63404  4.20532  5.38084  3.54003  4.46483  5.20009  5.75141  5.36181  5.21063  4.75968  4.17442  3.84605  1.94728  0.58539    649 Y x - -
          2.68618  4.42225  2.77519  2.73123  3.46354  2.40513  3.72494  3.29354  2.67741  2.69355  4.24690  2.90347  2.73739  3.18146  2.89801  2.37887  2.77519  2.98518  4.58477  3.61503
          0.00615  5.83523  5.74258  0.61958  0.77255  0.59311  0.80432
    256   3.06642  5.81973  1.59666  2.38236  5.16583  2.99248  3.44045  3.58451  2.22833  3.54826  4.86012  2.86728  4.15602  2.90305  2.95389  2.16511  2.69985  3.96732  6.25180  4.31885    650 d x - -
          2.68618  4.42225  2.77519  2.73123  3.46354  2.40513  3.72494  3.29354  2.67741  2.69355  4.24690  2.90347  2.73739  3.18146  2.89801  2.37887  2.77519  2.98518  4.58477  3.61503
          0.02568  5.83344  3.79737  0.61958  0.77255  0.60349  0.79165
    257   2.22962  2.92034  3.68092  3.13318  4.47211  3.76466  3.06281  3.03253  1.72142  3.46866  3.81949  3.40584  4.12654  3.44896  2.87616  3.03559  1.89191  2.81422  5.97859  4.65472    651 k x - -
          2.68618  4.42225  2.77519  2.73123  3.46354  2.40513  3.72494  3.29354  2.67741  2.69355  4.24690  2.90347  2.73739  3.18146  2.89801  2.37887  2.77519  2.98518  4.58477  3.61503
          0.00555  5.81221  5.97579  0.61958  0.77255  0.46342  0.99190
    258   2.32584  5.13408  3.14892  2.73861  4.61380  3.34138  3.47896  4.02008  2.14106  3.85973  4.85591  3.17514  4.19814  3.21887  1.61836  2.36001  2.21499  3.89835  5.78626  3.63385    652 r x - -
          2.68618  4.42225  2.77519  2.73123  3.46354  2.40513  3.72494  3.29354  2.67741  2.69355  4.24690  2.90347  2.73739  3.18146  2.89801  2.37887  2.77519  2.98518  4.58477  3.61503
          0.03103  5.83882  3.58852  0.61958  0.77255  0.51314  0.91282
    259   2.61853  5.77329  2.75582  2.81109  3.64445  4.04000  3.31714  4.08255  2.30706  2.50462  4.71565  3.05192  3.02851  3.30842  2.85048  2.22507  1.80234  3.70247  6.21511  3.74922    653 t x - -
          2.68618  4.42225  2.77519  2.73123  3.46354  2.40513  3.72494  3.29354  2.67741  2.69355  4.24690  2.90347  2.73739  3.18146  2.89801  2.37887  2.77519  2.98518  4.58477  3.61503
          0.04994  5.81809  3.08470  0.61958  0.77255  0.61539  0.77746
    260   2.14028  5.76873  2.46613  2.84140  4.77476  3.53418  3.99135  3.78088  2.45321  3.87750  4.81125  2.36534  3.23928  3.16582  3.23676  1.94944  2.59495  3.33258  2.76641  4.41716    654 s x - -
          2.68618  4.42225  2.77519  2.73123  3.46354  2.40513  3.72494  3.29354  2.67741  2.69355  4.24690  2.90347  2.73739  3.18146  2.89801  2.37887  2.77519  2.98518  4.58477  3.61503
          0.01096  5.78030  4.85148  0.61958  0.77255  0.37725  1.15755
    261   2.49478  5.81136  2.33369  2.69201  4.71335  2.10270  4.27063  4.22335  2.77926  3.29434  4.47961  2.95082  2.10325  2.85462  3.00947  2.33815  2.91345  3.64786  5.82133  3.98906    655 g . - -
          2.68618  4.42225  2.77519  2.73123  3.46354  2.40513  3.72494  3.29354  2.67741  2.69355  4.24690  2.90347  2.73739  3.18146  2.89801  2.37887  2.77519  2.98518  4.58477  3.61503
          0.11570  5.83525  2.24119  0.61958  0.77255  0.59295  0.80452
    262   2.98160  5.75196  1.65943  2.58105  4.56916  3.23591  3.85364  3.80509  2.56652  3.05104  4.79254  2.86862  2.73475  2.52819  2.81324  2.55121  2.46976  3.91160  6.18446  4.77333    656 d . - -
          2.68618  4.42225  2.77519  2.73123  3.46354  2.40513  3.72494  3.29354  2.67741  2.69355  4.24690  2.90347  2.73739  3.18146  2.89801  2.37887  2.77519  2.98518  4.58477  3.61503
          0.46094  5.72442  1.00500  0.61958  0.77255  1.07085  0.41964
    263   2.88317  4.62145  3.04577  2.79610  2.75250  3.13870  3.94718  2.85451  2.68945  2.63219  3.64177  3.19340  3.74209  3.11389  2.62836  2.78142  2.07449  2.68473  4.96888  3.46003    657 t . - -
          2.68570  4.42124  2.77449  2.73188  3.46070  2.40570  3.72607  3.29354  2.67727  2.69364  4.24691  2.90433  2.73792  3.18236  2.89851  2.37774  2.77541  2.98603  4.58318  3.61413
          1.06261  0.67173  1.94056  1.50657  0.25060  0.32830  1.27348
    264   2.96000  4.78288  3.09031  3.90138  2.78005  3.17743  4.14398  2.02766  3.77590  2.62416  3.51269  3.85396  3.12363  3.96470  3.72592  2.14782  2.99001  1.88532  3.91063  2.98476    676 v x - -
          2.68618  4.42225  2.77519  2.73123  3.46354  2.40513  3.72494  3.29354  2.67741  2.69355  4.24690  2.90347  2.73739  3.18146  2.89801  2.37887  2.77519  2.98518  4.58477  3.61503
          0.43935  5.64619  1.04409  0.61958  0.77255  0.88393  0.53300
    265   2.88008  5.29875  3.12223  2.74808  4.01275  3.83203  3.22648  3.67962  2.67352  2.95747  4.19420  3.32528  2.00788  3.13856  1.91600  2.57736  2.49883  3.20017  5.78487  3.60154    677 r x - -
          2.68638  4.42248  2.77527  2.73140  3.46298  2.40527  3.72518  3.29374  2.67649  2.69293  4.24532  2.90370  2.73763  3.18169  2.89812  2.37905  2.77535  2.98534  4.58500  3.61526
          0.57261  0.86794  4.12678  0.05597  2.91086  0.69879  0.68753
    266   2.96362  5.48725  2.89336  2.01236  2.83282  2.96885  3.33815  4.06122  2.73923  2.03556  4.26585  3.01868  3.95653  2.92049  3.21609  2.93873  3.15267  2.82572  2.99383  4.14061    680 e x - -
          2.68618  4.42225  2.77519  2.73123  3.46354  2.40513  3.72494  3.29354  2.67741  2.69355  4.24690  2.90347  2.73739  3.18146  2.89801  2.37887  2.77519  2.98518  4.58477  3.61503
          0.22345  5.57886  1.62723  0.61958  0.77255  1.42238  0.27594
    267   3.02347  5.54720  2.08728  2.18926  4.49165  1.81739  4.00522  3.63099  2.54261  3.70976  4.40649  2.85967  4.21127  2.30323  3.08374  2.86237  2.76933  3.60426  5.98154  4.57225    681 g x - -
          2.68618  4.42225  2.77519  2.73123  3.46354  2.40513  3.72494  3.29354  2.67741  2.69355  4.24690  2.90347  2.73739  3.18146  2.89801  2.37887  2.77519  2.98518  4.58477  3.61503
          0.21810  5.36430  1.65403  0.61958  0.77255  0.41501  1.07979
    268   2.77448  5.65606  2.01892  2.60662  4.46737  1.65234  3.90124  4.06163  2.77414  3.46058  4.69795  2.87329  3.85684  2.77518  3.10572  2.26675  3.06934  3.34224  6.09155  4.45703    682 g x - -
          2.68618  4.42225  2.77519  2.73123  3.46354  2.40513  3.72494  3.29354  2.67741  2.69355  4.24690  2.90347  2.73739  3.18146  2.89801  2.37887  2.77519  2.98518  4.58477  3.61503
          0.49573  5.57757  0.94909  0.61958  0.77255  0.65582  0.73193
    269   2.53553  5.39502  2.57628  2.55915  4.01445  1.42327  3.92598  3.66107  2.66245  3.38029  4.20352  3.07761  3.76960  3.01918  3.17164  2.68767  3.02479  3.01653  5.85955  4.48169    683 g x - -
          2.68609  4.42265  2.77518  2.73153  3.46394  2.40522  3.72517  3.29382  2.67762  2.69388  4.24569  2.90282  2.73705  3.18153  2.89825  2.37864  2.77515  2.98495  4.58484  3.61506
          0.45758  1.00848  6.02526  0.68805  0.69827  0.13472  2.07119
    270   3.03482  5.81639  2.51213  2.58148  5.15958  2.72612  3.39384  4.59635  2.91478  3.95043  4.48737  2.35895  4.47803  3.22875  3.31957  2.77040  1.15916  3.81728  6.25020  4.54423    686 t x - -
          2.68618  4.42225  2.77519  2.73123  3.46354  2.40513  3.72494  3.29354  2.67741  2.69355  4.24690  2.90347  2.73739  3.18146  2.89801  2.37887  2.77519  2.98518  4.58477  3.61503
          0.00434  5.83824  6.56059  0.61958  0.77255  0.57534  0.82671
    271   3.13482  5.80737  3.57391  2.97959  5.03240  3.71303  1.06404  4.37840  2.84577  4.10869  4.85044  2.84178  3.55665  3.21129  2.21212  2.27145  3.26426  4.19416  6.24377  4.74338    687 h x - -
          2.68618  4.42225  2.77519  2.73123  3.46354  2.40513  3.72494  3.29354  2.67741  2.69355  4.24690  2.90347  2.73739  3.18146  2.89801  2.37887  2.77519  2.98518  4.58477  3.61503
          0.00434  5.83824  6.56059  0.61958  0.77255  0.49577  0.93931
    272   2.38308  4.82554  5.16114  4.56025  3.76537  4.40662  4.49308  3.17189  4.39027  2.49230  2.60607  4.64599  0.91131  4.56190  4.47474  3.49590  3.54188  2.16271  5.44541  4.26387    688 p x - -
          2.68618  4.42225  2.77519  2.73123  3.46354  2.40513  3.72494  3.29354  2.67741  2.69355  4.24690  2.90347  2.73739  3.18146  2.89801  2.37887  2.77519  2.98518  4.58477  3.61503
          0.00430  5.84602  6.56837  0.61958  0.77255  0.52763  0.89160
    273   3.35597  4.90470  4.59597  4.14631  3.82665  4.48342  4.50472  2.76631  1.17981  1.47756  2.90743  4.42392  4.85438  3.77712  3.52824  3.59399  3.46472  2.53821  5.14755  3.96306    689 k x - -
          2.68618  4.42225  2.77519  2.73123  3.46354  2.40513  3.72494  3.29354  2.67741  2.69355  4.24690  2.90347  2.73739  3.18146  2.89801  2.37887  2.77519  2.98518  4.58477  3.61503
          0.00430  5.84602  6.56837  0.61958  0.77255  0.52763  0.89160
    274   2.25320  4.42068  5.50943  4.90144  3.48886  4.71980  5.06877  1.40133  4.69139  2.10961  2.73467  4.88620  5.07644  4.82536  4.70121  3.78198  3.54721  1.25488  5.55349  4.37588    690 v x - -
          2.68618  4.42225  2.77519  2.73123  3.46354  2.40513  3.72494  3.29354  2.67741  2.69355  4.24690  2.90347  2.73739  3.18146  2.89801  2.37887  2.77519  2.98518  4.58477  3.61503
          0.00432  5.84166  6.56401  0.61958  0.77255  0.52763  0.89160
    275   2.95233  5.79430  3.49525  2.22264  5.12697  2.15816  4.28038  4.34785  2.39511  3.90901  4.48075  3.08577  4.39647  2.54329  2.87025  3.11324  3.33906  1.38604  6.23445  4.60288    691 v x - -
          2.68618  4.42225  2.77519  2.73123  3.46354  2.40513  3.72494  3.29354  2.67741  2.69355  4.24690  2.90347  2.73739  3.18146  2.89801  2.37887  2.77519  2.98518  4.58477  3.61503
          0.00432  5.84166  6.56401  0.61958  0.77255  0.52763  0.89160
    276   3.38226  4.84738  5.14343  4.54944  3.66391  4.42364  4.87709  2.63506  4.37928  3.00258  3.96790  4.38063  4.60732  3.97980  4.47234  3.50985  3.58739  2.78019  5.44261  0.56709    692 Y x - -
          2.68618  4.42225  2.77519  2.73123  3.46354  2.40513  3.72494  3.29354  2.67741  2.69355  4.24690  2.90347  2.73739  3.18146  2.89801  2.37887  2.77519  2.98518  4.58477  3.61503
          0.00432  5.84166  6.56401  0.61958  0.77255  0.52763  0.89160
    277   3.22489  5.76878  2.64837  2.65437  2.71280  3.35895  1.55065  4.02034  2.97937  4.01116  4.56554  2.43192  4.49055  3.16727  2.79242  2.93689  2.79188  3.87546  4.48671  2.87046    693 h x - -
          2.68618  4.42225  2.77519  2.73123  3.46354  2.40513  3.72494  3.29354  2.67741  2.69355  4.24690  2.90347  2.73739  3.18146  2.89801  2.37887  2.77519  2.98518  4.58477  3.61503
          0.00432  5.84166  6.56401  0.61958  0.77255  0.52763  0.89160
    278   2.20176  5.82172  2.81239  2.94031  5.16689  3.05335  3.74461  4.19126  1.40394  3.56693  4.86235  3.19522  3.44833  3.03084  3.12106  2.07311  2.60609  3.66202  6.25434  4.84333    694 k x - -
          2.68611  4.42226  2.77518  2.73123  3.46355  2.40514  3.72495  3.29352  2.67740  2.69356  4.24691  2.90347  2.73740  3.18147  2.89802  2.37888  2.77520  2.98519  4.58478  3.61504
          0.01491  4.31381  6.56233  0.41974  1.07067  0.52763  0.89160
    279   2.99581  5.80910  1.61629  2.50661  4.59148  2.65879  4.09830  2.81040  2.72831  3.63381  4.64462  2.67542  4.28821  2.54498  3.06120  2.71962  2.95583  2.85479  6.24508  3.76541    696 d x - -
          2.68618  4.42225  2.77519  2.73123  3.46354  2.40513  3.72494  3.29354  2.67741  2.69355  4.24690  2.90347  2.73739  3.18146  2.89801  2.37887  2.77519  2.98518  4.58477  3.61503
          0.00833  5.83998  5.22413  0.61958  0.77255  0.52763  0.89160
    280   2.63438  4.89693  3.85747  3.57861  2.54414  1.51282  4.22204  3.52499  3.19459  3.17983  3.78676  3.55182  3.66773  3.44664  3.63308  2.74189  3.01939  2.68507  2.17449  4.14260    697 g x - -
          2.68618  4.42225  2.77519  2.73123  3.46354  2.40513  3.72494  3.29354  2.67741  2.69355  4.24690  2.90347  2.73739  3.18146  2.89801  2.37887  2.77519  2.98518  4.58477  3.61503
          0.03278  5.83600  3.52915  0.61958  0.77255  0.55221  0.85726
    281   1.88001  5.02206  3.63968  3.14415  3.78654  2.73551  3.84646  2.82796  3.10138  2.81464  3.01927  2.82211  1.71158  3.60494  3.47279  2.84141  3.50447  3.07228  5.10452  4.54575    698 p x - -
          2.68618  4.42225  2.77519  2.73123  3.46354  2.40513  3.72494  3.29354  2.67741  2.69355  4.24690  2.90347  2.73739  3.18146  2.89801  2.37887  2.77519  2.98518  4.58477  3.61503
          0.42439  5.80769  1.07054  0.61958  0.77255  0.46409  0.99077
    282   2.80954  4.59218  4.28613  4.09256  3.36915  3.80211  4.56133  1.93787  3.26561  2.01588  3.63037  4.03445  4.07523  4.11480  3.78800  2.75928  2.15092  1.55324  5.20575  3.92802    699 v x - -
          2.68632  4.42244  2.77538  2.73135  3.46101  2.40519  3.72513  3.29349  2.67759  2.69356  4.24697  2.90365  2.73684  3.18165  2.89819  2.37905  2.77538  2.98521  4.58457  3.61513
          1.28674  1.19908  0.86190  0.06321  2.79279  0.16289  1.89503
    283   3.02450  5.51073  3.09015  2.82496  3.10985  1.81285  4.10443  4.26414  2.80622  2.70584  4.56387  3.00531  2.28918  3.01856  2.84598  2.24230  2.70527  3.87626  5.97215  4.39197    701 g x - -
          2.68618  4.42225  2.77519  2.73123  3.46354  2.40513  3.72494  3.29354  2.67741  2.69355  4.24690  2.90347  2.73739  3.18146  2.89801  2.37887  2.77519  2.98518  4.58477  3.61503
          0.02097  5.50024  4.09465  0.61958  0.77255  0.17249  1.84241
    284   3.20676  5.74472  2.54940  2.95655  5.06131  3.68242  4.12108  4.52768  2.89149  3.53199  3.95125  1.76262  4.28826  3.29869  3.51439  2.22548  1.35294  3.95370  4.35774  4.32941    702 t x - -
          2.68618  4.42226  2.77520  2.73124  3.46354  2.40513  3.72495  3.29354  2.67741  2.69355  4.24690  2.90347  2.73740  3.18147  2.89789  2.37887  2.77520  2.98519  4.58477  3.61504
          0.01333  4.62198  5.68151  0.47350  0.97503  0.50326  0.92775
    285   2.66270  4.26410  3.03356  3.02975  4.83362  3.16663  0.85435  4.12867  2.93584  3.89070  4.74620  3.33138  4.30356  3.34904  3.17985  3.20416  3.33533  4.05405  6.15647  3.72587    704 h x - -
          2.68618  4.42225  2.77519  2.73123  3.46354  2.40513  3.72494  3.29354  2.67741  2.69355  4.24690  2.90347  2.73739  3.18146  2.89801  2.37887  2.77519  2.98518  4.58477  3.61503
          0.00436  5.83405  6.55640  0.61958  0.77255  0.53821  0.87656
    286   1.96319  2.70031  2.89794  2.17442  4.94719  3.42741  3.93053  4.63927  2.69887  3.94603  4.19207  3.04590  4.37862  2.12006  3.17211  2.26096  3.33673  3.52994  6.24739  2.81483    705 a x - -
          2.68613  4.42226  2.77520  2.73121  3.46355  2.40513  3.72495  3.29355  2.67741  2.69356  4.24690  2.90347  2.73737  3.18147  2.89801  2.37887  2.77520  2.98519  4.58478  3.61504
          0.23776  5.28465  1.57728  0.74570  0.64321  0.54903  0.86159
    287   3.14045  3.25816  5.22486  4.60908  1.38423  4.42516  4.59363  2.77928  4.39256  1.44362  2.25502  4.40908  4.59773  4.52260  4.10083  3.60856  3.26601  2.77288  4.08123  3.87965    710 f x - -
          2.68618  4.42225  2.77517  2.73123  3.46354  2.40513  3.72495  3.29354  2.67741  2.69355  4.24690  2.90347  2.73740  3.18147  2.89801  2.37887  2.77520  2.98515  4.58477  3.61503
          0.00796  5.09142  6.32931  0.62778  0.76308  1.36140  0.29612
    288   3.11777  5.41400  3.36681  2.94995  4.34145  2.52993  4.08617  2.72844  2.95677  3.66173  4.48233  3.53472  4.40103  2.33947  1.12710  3.06193  3.38101  3.29299  4.87176  4.32264    713 r x - -
          2.68618  4.42225  2.77519  2.73123  3.46354  2.40513  3.72494  3.29354  2.67741  2.69355  4.24690  2.90347  2.73739  3.18146  2.89801  2.37887  2.77519  2.98518  4.58477  3.61503
          0.00549  5.60413  6.32647  0.61958  0.77255  1.36140  0.29612
    289   2.99709  4.65530  4.64316  4.35454  0.92141  4.39743  4.72076  2.82939  3.51216  2.04233  3.39667  4.49665  3.93713  4.08379  3.86997  3.50909  3.15721  2.79734  3.84424  3.74572    714 f x - -
          2.68618  4.42225  2.77519  2.73123  3.46354  2.40513  3.72494  3.29354  2.67741  2.69355  4.24690  2.90347  2.73739  3.18146  2.89801  2.37887  2.77519  2.98518  4.58477  3.61503
          0.01217  5.60413  4.77819  0.61958  0.77255  1.32010  0.31076
    290   1.32479  5.49270  3.33016  3.01224  4.56578  3.34191  4.26532  4.28479  2.74305  3.84963  4.63570  3.55825  4.42316  3.39533  3.51778  2.09099  1.53408  3.83032  6.05276  4.69449    715 a x - -
          2.68654  4.42264  2.77537  2.73104  3.46393  2.40551  3.72506  3.29384  2.67629  2.69394  4.24210  2.90177  2.73778  3.18185  2.89837  2.37913  2.77528  2.98557  4.58516  3.61534
          0.77338  0.65267  4.02324  0.03232  3.44805  1.36482  0.29494
    291   2.27670  5.67266  2.29789  2.26112  4.93315  2.27396  4.05576  4.26133  2.38219  3.79923  4.59185  2.37431  3.75655  3.07288  3.14985  2.34002  2.55631  3.83983  6.10507  3.93233    717 e x - -
          2.68618  4.42225  2.77519  2.73123  3.46354  2.40513  3.72494  3.29354  2.67741  2.69355  4.24690  2.90347  2.73739  3.18146  2.89801  2.37887  2.77519  2.98518  4.58477  3.61503
          0.30426  5.58630  1.35255  0.61958  0.77255  1.27220  0.32880
    292   1.76599  5.52917  2.37981  2.25131  4.87443  2.76726  3.69210  4.36064  2.12730  3.78275  4.56983  3.03547  3.62254  2.96707  3.09014  2.47910  2.54815  3.91992  5.96168  4.55044    718 a x - -
          2.68618  4.42225  2.77519  2.73123  3.46354  2.40513  3.72494  3.29354  2.67741  2.69355  4.24690  2.90347  2.73739  3.18146  2.89801  2.37887  2.77519  2.98518  4.58477  3.61503
          0.03170  5.31134  3.63939  0.61958  0.77255  0.64284  0.74612
    293   3.05305  5.67173  1.37271  2.38100  5.01558  2.54822  3.34959  4.46701  2.58042  3.48165  4.51040  3.08820  3.58652  3.15952  3.06240  2.95319  2.38771  3.34652  6.10514  4.54801    719 d . - -
          2.68629  4.42209  2.77491  2.73104  3.46360  2.40507  3.72473  3.29366  2.67745  2.69363  4.24706  2.90351  2.73756  3.18153  2.89798  2.37879  2.77523  2.98521  4.58493  3.61519
          0.13431  2.72385  2.81249  1.13383  0.38831  1.28976  0.32205
    294   2.99657  5.55879  1.61906  2.64116  4.86663  2.42391  4.12221  3.22979  2.59032  3.34467  4.60943  3.29720  4.25435  2.36647  3.20679  3.12308  3.25575  2.09635  5.57175  4.62710    730 d x - -
          2.68615  4.42227  2.77521  2.73116  3.46355  2.40510  3.72496  3.29356  2.67742  2.69356  4.24691  2.90343  2.73741  3.18148  2.89802  2.37888  2.77521  2.98520  4.58478  3.61495
          0.20845  3.65169  1.81885  0.40023  1.10917  1.13765  0.38650
    295   2.69884  5.58299  2.90985  1.69299  4.71559  1.67885  3.98672  4.41104  2.11236  3.79704  4.49712  3.19824  4.13384  3.09990  2.53157  2.99250  3.23432  3.76230  5.51897  4.46581    733 g x - -
          2.68618  4.42225  2.77519  2.73123  3.46354  2.40513  3.72494  3.29354  2.67741  2.69355  4.24690  2.90347  2.73739  3.18146  2.89801  2.37887  2.77519  2.98518  4.58477  3.61503
          0.15457  5.42921  1.97451  0.61958  0.77255  0.76933  0.62236
    296   2.56679  5.61638  2.73395  2.40528  4.50293  1.69468  3.61470  4.33526  2.25404  3.88024  4.28483  2.71841  2.37260  3.03164  3.07042  2.95320  3.28551  3.63501  5.58713  4.09566    734 g x - -
          2.68618  4.42225  2.77519  2.73123  3.46354  2.40513  3.72494  3.29354  2.67741  2.69355  4.24690  2.90347  2.73739  3.18146  2.89801  2.37887  2.77519  2.98518  4.58477  3.61503
          0.33477  5.49368  1.27159  0.61958  0.77255  1.10073  0.40441
    297   2.72164  4.49599  4.26004  4.02424  3.59624  4.16587  4.35061  1.67752  3.88641  2.22569  3.28895  4.18830  1.83571  3.28754  3.86383  3.45786  3.27868  1.89328  5.11046  3.73783    735 i . - -
          2.68618  4.42225  2.77519  2.73123  3.46354  2.40513  3.72494  3.29354  2.67741  2.69355  4.24690  2.90347  2.73739  3.18146  2.89801  2.37887  2.77519  2.98518  4.58477  3.61503
          0.00767  5.27068  5.99303  0.61958  0.77255  1.83728  0.17346
    298   3.08458  5.59397  2.90778  0.86104  4.56324  3.27449  4.02863  4.41860  2.49387  3.83895  4.64015  3.27711  4.22740  2.92794  2.86794  2.96645  3.31861  3.98240  6.02505  4.61138    736 e . - -
          2.68618  4.42225  2.77519  2.73123  3.46354  2.40513  3.72494  3.29354  2.67741  2.69355  4.24690  2.90347  2.73739  3.18146  2.89801  2.37887  2.77519  2.98518  4.58477  3.61503
          0.01309  5.27068  4.84542  0.61958  0.77255  1.83728  0.17346
    299   2.95455  5.15199  3.13546  2.83758  3.57963  3.85513  4.06440  3.56940  2.67366  3.06662  4.22810  0.97528  4.11943  3.22945  3.33677  2.97072  3.24395  3.47466  4.35950  4.34284    737 n . - -
          2.68618  4.42225  2.77519  2.73123  3.46354  2.40513  3.72494  3.29354  2.67741  2.69355  4.24690  2.90347  2.73739  3.18146  2.89801  2.37887  2.77519  2.98518  4.58477  3.61503
          0.02084  5.26530  4.16976  0.61958  0.77255  1.84241  0.17249
    300   2.46623  4.66590  2.32521  2.42210  4.08577  3.73397  1.78589  4.01030  2.68428  3.70616  4.46529  3.23168  3.00534  3.03792  3.06528  2.85241  2.50294  3.74091  5.86915  3.25284    738 h . - -
          2.68618  4.42225  2.77519  2.73123  3.46354  2.40513  3.72494  3.29354  2.67741  2.69355  4.24690  2.90347  2.73739  3.18146  2.89801  2.37887  2.77519  2.98518  4.58477  3.61503
          0.00781  5.25227  5.97461  0.61958  0.77255  1.85459  0.17022
    301   2.91633  5.26552  2.78506  2.70426  3.43157  3.73663  3.93195  3.95311  1.57033  2.94714  3.94283  3.17158  4.08359  3.14610  2.88064  2.67668  2.26270  3.22204  4.17948  2.97042    739 k . - -
          2.68632  4.42267  2.77550  2.73157  3.46396  2.40293  3.72163  3.29396  2.67750  2.69394  4.24731  2.90385  2.73781  3.18170  2.89822  2.37924  2.77561  2.98560  4.58390  3.61545
          1.88987  0.27563  2.41001  0.07313  2.65186  0.87802  0.53718
    302   2.87196  5.58255  2.45254  2.18344  4.92584  3.03920  3.70264  4.10084  2.23129  3.88708  4.08661  2.58051  4.24397  2.80728  2.86840  2.55876  2.90948  1.91681  6.01630  4.48993    748 v x - -
          2.68618  4.42225  2.77519  2.73123  3.46354  2.40513  3.72494  3.29354  2.67741  2.69355  4.24690  2.90347  2.73739  3.18146  2.89801  2.37887  2.77519  2.98518  4.58477  3.61503
          0.00654  5.42905  6.15139  0.61958  0.77255  1.20668  0.35552
    303   2.63014  4.84863  3.63539  3.31669  2.83109  2.86983  4.41657  3.22659  3.06178  2.98170  3.79579  3.91957  3.88757  3.69962  3.81753  3.17662  2.94872  2.64047  1.20044  4.10664    749 w x - -
          2.68611  4.42284  2.77455  2.73112  3.46396  2.40439  3.72518  3.29388  2.67745  2.69374  4.24749  2.90377  2.73746  3.18154  2.89836  2.37933  2.77527  2.98493  4.58343  3.61469
          0.38025  1.15729  6.22930  1.00117  0.45799  1.54292  0.24049
    304   3.18987  4.58122  3.90549  4.26731  1.65613  3.61784  3.86630  2.37499  4.24841  1.99287  3.69955  4.47503  4.71226  4.03184  3.77881  3.39407  3.33381  2.01545  2.51828  2.75854    753 f x - -
          2.68618  4.42225  2.77519  2.73123  3.46354  2.40513  3.72494  3.29354  2.67741  2.69355  4.24690  2.90347  2.73739  3.18146  2.89801  2.37887  2.77519  2.98518  4.58477  3.61503
          0.00605  5.50695  6.22930  0.61958  0.77255  0.14351  2.01225
    305   3.15960  5.07744  2.78035  2.23458  4.68891  3.73939  4.19082  3.25163  2.19028  2.88762  4.04849  3.18405  4.31736  2.28254  2.16092  2.49030  2.27421  3.50326  6.02225  3.90553    754 r x - -
          2.68618  4.42225  2.77519  2.73123  3.46354  2.40513  3.72494  3.29354  2.67741  2.69355  4.24690  2.90347  2.73739  3.18146  2.89801  2.37887  2.77519  2.98518  4.58477  3.61503
          0.00431  5.84428  6.56662  0.61958  0.77255  0.48576  0.95510
    306   2.30236  5.66286  3.64655  3.06403  4.51812  2.11920  4.08030  4.34521  3.03315  3.28875  3.70658  3.58324  2.83239  1.74652  2.72683  2.07711  3.51466  3.62184  6.13616  3.16105    755 q x - -
          2.68618  4.42225  2.77520  2.73121  3.46354  2.40513  3.72495  3.29354  2.67741  2.69355  4.24690  2.90347  2.73740  3.18146  2.89801  2.37887  2.77520  2.98518  4.58477  3.61503
          0.00615  5.35512  6.56662  0.57153  0.83163  0.48576  0.95510
    307   2.02715  5.75688  2.50222  3.01839  5.07309  3.64842  4.19674  4.53917  2.96396  3.87348  4.59740  3.11973  1.17517  3.31350  3.34010  3.00726  2.75911  4.05856  3.47610  4.81449    757 p x - -
          2.68618  4.42225  2.77519  2.73123  3.46354  2.40513  3.72494  3.29354  2.67741  2.69355  4.24690  2.90347  2.73739  3.18146  2.89801  2.37887  2.77519  2.98518  4.58477  3.61503
          0.00431  5.84428  6.56662  0.61958  0.77255  0.48576  0.95510
    308   3.41755  5.38655  6.03655  5.42784  3.79929  5.29384  5.25970  2.39345  4.97111  0.40902  2.91931  5.46132  5.55798  5.27032  5.21222  4.62446  4.28742  2.91782  5.94632  4.85294    758 L x - -
          2.68618  4.42225  2.77519  2.73123  3.46354  2.40513  3.72494  3.29354  2.67741  2.69355  4.24690  2.90347  2.73739  3.18146  2.89801  2.37887  2.77519  2.98518  4.58477  3.61503
          0.00432  5.84239  6.56474  0.61958  0.77255  0.48576  0.95510
    309   3.11089  4.79285  5.38586  4.77088  3.88616  4.59055  4.92510  1.18290  4.55557  2.48874  3.54782  4.27160  4.95376  4.62848  4.44288  3.63878  3.65158  1.08079  4.45770  3.82759    759 v x - -
          2.68618  4.42225  2.77519  2.73123  3.46354  2.40513  3.72494  3.29354  2.67741  2.69355  4.24690  2.90347  2.73739  3.18146  2.89801  2.37887  2.77519  2.98518  4.58477  3.61503
          0.00433  5.83938  6.56173  0.61958  0.77255  0.48576  0.95510
    310   1.75273  5.81672  2.38740  2.71076  4.81127  2.11776  4.03835  4.64353  2.97384  4.12093  4.85808  2.90720  4.23197  3.06265  3.40633  1.49559  3.51446  4.20601  4.96759  4.63003    760 s x - -
          2.68618  4.42225  2.77519  2.73123  3.46354  2.40513  3.72494  3.29354  2.67741  2.69355  4.24690  2.90347  2.73739  3.18146  2.89801  2.37887  2.77519  2.98518  4.58477  3.61503
          0.00433  5.83938  6.56173  0.61958  0.77255  0.48576  0.95510
    311   4.23450  5.54067  5.95187  5.46853  3.26259  5.29436  4.95007  3.57847  5.25438  3.00184  3.80246  5.27552  5.62146  5.26734  4.80258  4.46555  4.45994  3.60732  0.45930  2.16100    761 W x - -
          2.68618  4.42225  2.77519  2.73123  3.46354  2.40513  3.72494  3.29354  2.67741  2.69355  4.24690  2.90347  2.73739  3.18146  2.89801  2.37887  2.77519  2.98518  4.58477  3.61503
          0.00433  5.83938  6.56173  0.61958  0.77255  0.48576  0.95510
    312   2.98994  5.82075  1.59807  1.51173  4.28840  3.89061  3.89961  4.65081  2.90997  3.79121  4.71558  1.92719  4.31297  3.26670  3.46688  2.89614  2.80979  4.21107  6.25377  4.30787    762 e x - -
          2.68618  4.42225  2.77519  2.73123  3.46354  2.40513  3.72494  3.29354  2.67741  2.69355  4.24690  2.90347  2.73739  3.18146  2.89801  2.37887  2.77519  2.98518  4.58477  3.61503
          0.00433  5.83938  6.56173  0.61958  0.77255  0.48576  0.95510
    313   2.54135  5.19688  3.38074  2.84298  4.36392  1.71203  3.54570  4.59254  2.23443  3.71205  3.93676  3.09043  4.48491  3.22622  2.84843  1.63427  3.11841  3.92436  4.40279  4.23269    763 s x - -
          2.68618  4.42225  2.77519  2.73123  3.46354  2.40513  3.72494  3.29354  2.67741  2.69355  4.24690  2.90347  2.73739  3.18146  2.89801  2.37887  2.77519  2.98518  4.58477  3.61503
          0.00433  5.83938  6.56173  0.61958  0.77255  0.48576  0.95510
    314   3.41781  4.79243  4.67354  4.76477  1.69807  4.05036  4.91692  2.81126  4.54988  1.14907  2.08705  4.74820  4.95005  4.68053  4.55817  3.25285  3.64993  3.03869  2.96252  3.82332    764 l x - -
          2.68618  4.42225  2.77519  2.73123  3.46354  2.40513  3.72494  3.29354  2.67741  2.69355  4.24690  2.90347  2.73739  3.18146  2.89801  2.37887  2.77519  2.98518  4.58477  3.61503
          0.00433  5.83938  6.56173  0.61958  0.77255  0.48576  0.95510
    315   3.06533  5.77736  2.99375  2.79547  4.92221  3.73957  4.31917  4.56214  3.02052  3.84752  4.83287  3.47847  0.94116  3.37671  3.56176  2.62237  2.10851  3.97811  6.23427  4.84077    765 p x - -
          2.68618  4.42225  2.77519  2.73123  3.46354  2.40513  3.72494  3.29354  2.67741  2.69355  4.24690  2.90347  2.73739  3.18146  2.89801  2.37887  2.77519  2.98518  4.58477  3.61503
          0.01449  5.83938  4.46756  0.61958  0.77255  0.48576  0.95510
    316   2.10721  4.29405  2.38741  2.59769  5.16025  3.07009  4.26499  4.44655  2.62645  4.05480  4.85571  3.25174  2.68465  2.64533  3.16254  1.79491  2.28995  3.72424  6.24770  4.67318    766 s x - -
          2.68618  4.42225  2.77519  2.73123  3.46354  2.40513  3.72494  3.29354  2.67741  2.69355  4.24690  2.90347  2.73739  3.18146  2.89801  2.37887  2.77519  2.98518  4.58477  3.61503
          0.00438  5.82927  6.55161  0.61958  0.77255  0.54938  0.86112
    317   1.53237  5.61159  2.95881  2.57993  4.54362  2.89586  4.32555  3.63352  2.92733  2.38276  4.57510  3.02092  2.49912  3.20430  3.41679  3.30469  2.82691  2.62448  4.77129  4.62381    767 a x - -
          2.68591  4.42260  2.77522  2.72922  3.46385  2.40504  3.72525  3.29375  2.67735  2.69383  4.24725  2.90344  2.73774  3.18160  2.89824  2.37908  2.77552  2.98548  4.58512  3.61532
          0.36793  1.20718  4.73346  0.24696  1.51947  0.54938  0.86112
    318   1.12820  4.77709  5.12279  4.38289  2.97519  4.49910  4.89767  2.58792  4.51473  1.50214  3.33692  4.71986  4.92927  4.50438  4.53144  3.36389  3.06480  2.35245  5.03115  4.22205    774 a x - -
          2.68618  4.42225  2.77519  2.73123  3.46354  2.40513  3.72494  3.29354  2.67741  2.69355  4.24690  2.90347  2.73739  3.18146  2.89801  2.37887  2.77519  2.98518  4.58477  3.61503
          0.00441  5.82187  6.54422  0.61958  0.77255  0.51854  0.90482
    319   3.21374  5.76583  3.59083  3.03342  4.97512  3.89942  4.02015  4.48074  2.07006  3.32046  4.58013  3.12265  4.49130  2.38662  0.99772  3.00292  3.24138  3.40400  5.12510  4.81752    775 r x - -
          2.68618  4.42225  2.77519  2.73123  3.46354  2.40513  3.72494  3.29354  2.67741  2.69355  4.24690  2.90347  2.73739  3.18146  2.89801  2.37887  2.77519  2.98518  4.58477  3.61503
          0.00438  5.82927  6.55161  0.61958  0.77255  0.47999  0.96440
    320   2.81491  5.82232  1.61686  2.13996  5.16873  3.66648  3.75056  4.65565  2.14662  4.05050  4.86264  2.41848  4.16035  2.52886  3.07345  2.79041  2.35507  4.18259  6.25420  4.55438    776 d x - -
          2.68618  4.42225  2.77519  2.73123  3.46354  2.40513  3.72494  3.29354  2.67741  2.69355  4.24690  2.90347  2.73739  3.18146  2.89801  2.37887  2.77519  2.98518  4.58477  3.61503
          0.00435  5.83609  6.55843  0.61958  0.77255  0.50701  0.92204
    321   1.36807  5.75483  3.58763  2.98323  5.07282  3.33204  4.28590  3.88876  1.56738  3.24405  4.36041  3.46900  4.43733  2.28767  3.05980  2.94652  2.95367  3.94639  6.20401  4.60893    777 a x - -
          2.68618  4.42225  2.77519  2.73123  3.46354  2.40513  3.72494  3.29354  2.67741  2.69355  4.24690  2.90347  2.73739  3.18146  2.89801  2.37887  2.77519  2.98518  4.58477  3.61503
          0.00435  5.83445  6.55680  0.61958  0.77255  0.50701  0.92204
    322   4.35238  6.06149  6.83487  6.22949  2.40677  6.21027  6.45694  2.88671  6.07659  0.37572  2.49959  6.39602  6.21313  5.86783  5.96222  5.59536  5.04647  3.48820  6.41967  4.63692    778 L x - -
          2.68618  4.42225  2.77519  2.73123  3.46354  2.40513  3.72494  3.29354  2.67741  2.69355  4.24690  2.90347  2.73739  3.18146  2.89801  2.37887  2.77519  2.98518  4.58477  3.61503
          0.00751  5.83445  5.39028  0.61958  0.77255  0.50701  0.92204
    323   2.93259  5.63366  3.06910  2.17372  3.78219  4.02529  4.16671  3.80271  3.07331  2.51763  3.93103  2.09548  4.51458  2.58997  3.43941  2.31207  2.41683  2.32181  6.11190  3.56398    779 n x - -
          2.68623  4.42235  2.77495  2.73127  3.46362  2.40501  3.72504  3.29362  2.67749  2.69364  4.24699  2.90347  2.73708  3.18153  2.89809  2.37884  2.77524  2.98528  4.58486  3.61513
          0.03667  3.36454  6.55365  1.03207  0.44047  0.49417  0.94181
    324   1.98585  5.81995  2.32707  2.70466  4.87243  2.49621  3.58780  4.42806  2.57212  4.12560  4.86039  1.85285  4.22573  3.03067  3.02104  2.49223  2.54128  3.83612  5.96541  4.48311    803 n x - -
          2.68619  4.42226  2.77519  2.73119  3.46355  2.40513  3.72496  3.29351  2.67740  2.69356  4.24691  2.90345  2.73741  3.18148  2.89802  2.37888  2.77521  2.98517  4.58449  3.61504
          0.01443  4.69332  5.26485  0.70913  0.67741  0.50701  0.92204
    325   2.19641  5.04201  4.08951  3.43513  2.95240  3.56899  2.27780  2.73316  3.07430  3.24986  3.69090  3.28939  4.39110  3.99452  3.99655  3.32316  1.79790  2.48974  4.26205  2.40432    808 t x - -
          2.68618  4.42225  2.77519  2.73123  3.46354  2.40513  3.72494  3.29354  2.67741  2.69355  4.24690  2.90347  2.73739  3.18146  2.89801  2.37887  2.77519  2.98518  4.58477  3.61503
          0.00437  5.83070  6.55304  0.61958  0.77255  0.49175  0.94560
    326   3.23408  5.79871  1.11754  2.90624  3.71567  3.88019  3.28773  4.06404  2.53111  3.83815  4.84161  2.53487  4.00967  2.89620  2.82422  3.06552  3.40247  3.26232  3.71514  4.36358    809 d x - -
          2.68618  4.42225  2.77519  2.73123  3.46354  2.40513  3.72494  3.29354  2.67741  2.69355  4.24690  2.90347  2.73739  3.18146  2.89801  2.37887  2.77519  2.98518  4.58477  3.61503
          0.00435  5.83445  6.55680  0.61958  0.77255  0.50701  0.92204
    327   3.02604  4.97572  3.77396  3.87464  1.06596  4.32288  4.44180  3.44644  3.50439  3.17814  4.08531  3.90031  4.00305  3.96671  4.05980  3.31875  3.51755  3.13925  2.29656  2.06708    810 f x - -
          2.68618  4.42225  2.77519  2.73123  3.46354  2.40513  3.72494  3.29354  2.67741  2.69355  4.24690  2.90347  2.73739  3.18146  2.89801  2.37887  2.77519  2.98518  4.58477  3.61503
          0.01098  5.83445  4.82955  0.61958  0.77255  0.50701  0.92204
    328   3.25798  5.86154  3.23250  1.93631  5.19592  0.81775  4.32663  4.67549  2.79825  4.16118  4.76844  3.48501  4.52772  3.39692  3.09043  3.25002  3.60479  3.81842  6.29845  4.57439    811 g x - -
          2.68616  4.42226  2.77520  2.73121  3.46355  2.40512  3.72495  3.29355  2.67742  2.69354  4.24691  2.90348  2.73740  3.18147  2.89802  2.37888  2.77516  2.98517  4.58478  3.61504
          0.01574  4.25575  6.55021  0.41182  1.08603  0.48088  0.96297
    329   2.14687  5.13596  2.50747  2.92888  5.14240  2.83457  2.70817  4.62392  1.98750  3.42400  4.11945  3.46093  4.21728  3.29587  2.89837  1.63951  3.32610  3.85532  5.12325  3.91270    813 s x - -
          2.68618  4.42225  2.77519  2.73123  3.46354  2.40513  3.72494  3.29354  2.67741  2.69355  4.24690  2.90347  2.73739  3.18146  2.89801  2.37887  2.77519  2.98518  4.58477  3.61503
          0.00650  5.83445  5.64099  0.61958  0.77255  0.50701  0.92204
    330   0.82326  5.46588  3.68534  3.12871  4.68816  2.94936  4.38641  3.61877  2.98830  3.64345  4.54355  3.59904  3.80334  3.34250  3.61781  3.16551  2.48593  2.98263  5.98280  4.66259    814 a x - -
          2.68615  4.42223  2.77518  2.73120  3.46357  2.40515  3.72494  3.29351  2.67743  2.69353  4.24692  2.90348  2.73741  3.18148  2.89797  2.37887  2.77520  2.98520  4.58480  3.61504
          0.00908  4.87791  6.55467  1.04841  0.43154  0.52046  0.90201
    331   2.95152  5.57835  3.20736  2.69403  4.98606  3.30738  2.79273  3.57956  2.44017  4.03813  4.85809  1.69107  4.16731  2.84747  2.36584  2.09811  2.50744  3.78660  5.44220  4.83883    836 n x - -
          2.68618  4.42225  2.77519  2.73123  3.46354  2.40513  3.72494  3.29354  2.67741  2.69355  4.24690  2.90347  2.73739  3.18146  2.89801  2.37887  2.77519  2.98518  4.58477  3.61503
          0.00436  5.83232  6.55467  0.61958  0.77255  0.52046  0.90201
    332   3.19257  2.55452  5.00062  4.35209  2.29329  4.20691  4.90784  2.40856  4.19083  2.76828  2.30517  4.73488  2.40756  4.66695  4.54500  3.54068  3.55387  1.30053  5.40356  4.04834    837 v x - -
          2.68618  4.42225  2.77520  2.73123  3.46354  2.40513  3.72494  3.29354  2.67741  2.69355  4.24690  2.90347  2.73740  3.18146  2.89801  2.37887  2.77520  2.98515  4.58477  3.61503
          0.00603  5.38415  6.55467  0.57616  0.82566  0.52046  0.90201
    333   1.90521  5.78640  2.73350  2.97754  4.96077  3.60738  2.97561  4.32500  2.52482  3.91046  4.33711  3.41032  1.16113  3.30412  3.50683  2.94138  3.52221  4.16970  6.22738  4.82480    839 p x - -
          2.68618  4.42225  2.77520  2.73123  3.46349  2.40513  3.72495  3.29354  2.67739  2.69355  4.24690  2.90347  2.73740  3.18146  2.89801  2.37887  2.77520  2.98518  4.58477  3.61503
          0.00603  5.38357  6.55408  0.62658  0.76446  0.52046  0.90201
    334   3.42142  4.79484  5.16244  4.77294  1.06314  4.59195  4.92509  2.14313  4.10570  1.41125  3.46749  4.75545  4.76960  4.58786  4.45078  3.85758  3.58712  2.76210  4.82617  4.23999    842 f x - -
          2.68618  4.42225  2.77519  2.73123  3.46354  2.40513  3.72494  3.29354  2.67741  2.69355  4.24690  2.90347  2.73739  3.18146  2.89801  2.37887  2.77519  2.98518  4.58477  3.61503
          0.05101  5.83174  3.06194  0.61958  0.77255  0.52046  0.90201
    335   2.59478  5.73120  3.47757  2.96559  4.54537  3.28715  4.15735  3.10791  1.30207  3.44530  4.57604  2.58458  4.38396  2.99853  2.67197  2.57604  2.37797  3.69244  4.80019  4.78284    843 k x - -
          2.68618  4.42225  2.77519  2.73123  3.46354  2.40513  3.72494  3.29354  2.67741  2.69355  4.24690  2.90347  2.73739  3.18146  2.89801  2.37887  2.77519  2.98518  4.58477  3.61503
          0.25654  5.78530  1.49965  0.61958  0.77255  0.77036  0.62147
    336   2.87272  5.66169  0.89620  2.47487  4.99927  3.86238  4.12167  4.48208  2.78250  3.73070  4.70536  2.94647  3.51232  3.09405  3.24915  2.99257  3.21536  3.94604  6.09784  3.95627    844 d x - -
          2.68618  4.42225  2.77519  2.73123  3.46354  2.40513  3.72494  3.29354  2.67741  2.69355  4.24690  2.90347  2.73739  3.18146  2.89801  2.37887  2.77519  2.98518  4.58477  3.61503
          0.03707  5.53398  3.42824  0.61958  0.77255  0.15972  1.91315
    337   1.82104  4.93501  1.48540  2.64209  4.70933  2.39714  3.73413  4.62423  2.55690  4.10198  4.66824  2.86054  4.14667  3.31355  3.45297  2.55381  3.49060  3.93537  6.00692  3.69685    845 d x - -
          2.68611  4.42221  2.77445  2.73065  3.46379  2.40506  3.72523  3.29383  2.67750  2.69383  4.24718  2.90366  2.73758  3.18175  2.89824  2.37852  2.77534  2.98544  4.58426  3.61532
          0.31802  1.30580  6.53404  0.17925  1.80729  0.47842  0.96695
    338   2.22371  5.04943  2.91474  2.51669  4.26450  3.75620  2.83861  4.64049  2.77637  3.81214  4.63530  1.45031  4.40285  3.04614  2.83400  2.31488  2.76652  3.81943  5.65861  4.54397    851 n x - -
          2.68618  4.42225  2.77519  2.73123  3.46354  2.40513  3.72494  3.29354  2.67741  2.69355  4.24690  2.90347  2.73739  3.18146  2.89801  2.37887  2.77519  2.98518  4.58477  3.61503
          0.00438  5.82796  6.55030  0.61958  0.77255  0.54078  0.87298
    339   3.75744  5.38318  5.92334  5.37795  0.41593  5.20127  5.13363  2.52042  5.16816  2.71966  4.00963  5.27535  5.51158  5.20007  5.13918  4.52960  4.28813  3.40227  4.19068  3.50657    852 F x - -
          2.68618  4.42225  2.77519  2.73123  3.46354  2.40513  3.72494  3.29354  2.67741  2.69355  4.24690  2.90347  2.73739  3.18146  2.89801  2.37887  2.77519  2.98518  4.58477  3.61503
          0.00439  5.82737  6.54972  0.61958  0.77255  0.54078  0.87298
    340   1.82252  5.80915  2.93538  2.02889  4.44055  2.58876  4.12828  4.35477  2.71509  3.41235  4.20759  3.23098  3.29219  1.84959  3.38770  3.02229  2.67667  3.82852  5.87628  4.50268    853 a x - -
          2.68618  4.42225  2.77519  2.73123  3.46354  2.40513  3.72494  3.29354  2.67741  2.69355  4.24690  2.90347  2.73739  3.18146  2.89801  2.37887  2.77519  2.98518  4.58477  3.61503
          0.00439  5.82737  6.54972  0.61958  0.77255  0.54078  0.87298
    341   2.15196  5.81330  2.63573  2.37503  5.15913  2.07604  3.81074  4.46745  2.48421  4.09218  4.63231  2.38860  4.22570  3.17995  2.67778  2.09346  2.96753  3.73458  4.14431  4.56929    854 g x - -
          2.68618  4.42225  2.77519  2.73123  3.46354  2.40513  3.72494  3.29354  2.67741  2.69355  4.24690  2.90347  2.73739  3.18146  2.89801  2.37887  2.77519  2.98518  4.58477  3.61503
          0.00440  5.82404  6.54638  0.61958  0.77255  0.54078  0.87298
    342   2.44796  5.54424  3.38394  2.93567  4.63038  3.84933  3.55517  4.31090  2.59148  3.78011  4.47300  1.25170  4.47453  2.64896  3.50035  2.23469  2.64612  4.00707  6.22203  3.12408    855 n x - -
          2.68618  4.42225  2.77519  2.73123  3.46354  2.40513  3.72494  3.29354  2.67741  2.69355  4.24690  2.90347  2.73739  3.18146  2.89801  2.37887  2.77519  2.98518  4.58477  3.61503
          0.00440  5.82404  6.54638  0.61958  0.77255  0.54078  0.87298
    343   4.30295  5.59688  6.27113  5.66306  4.06689  5.56004  5.86583  2.24604  5.47660  0.36877  2.92188  5.72952  5.76155  5.17939  4.99118  4.90195  4.05704  3.16038  6.10139  4.60891    856 L x - -
          2.68618  4.42225  2.77519  2.73123  3.46354  2.40513  3.72494  3.29354  2.67741  2.69355  4.24690  2.90347  2.73739  3.18146  2.89801  2.37887  2.77519  2.98518  4.58477  3.61503
          0.00441  5.82152  6.54387  0.61958  0.77255  0.54078  0.87298
    344   2.28598  5.81042  1.62273  1.80219  4.55098  2.91822  3.67986  4.04649  2.57399  4.08135  4.44278  2.83792  4.20511  2.98725  2.76325  3.08901  3.37022  3.48996  5.30597  3.99072    857 d x - -
          2.68618  4.42225  2.77519  2.73123  3.46354  2.40513  3.72494  3.29354  2.67741  2.69355  4.24690  2.90347  2.73739  3.18146  2.89801  2.37887  2.77519  2.98518  4.58477  3.61503
          0.00441  5.82152  6.54387  0.61958  0.77255  0.51855  0.90482
    345   1.83967  5.81119  2.97038  2.32168  4.94326  3.62112  4.11771  4.07629  1.41562  3.73755  4.53149  2.95481  4.46805  3.27122  2.79501  2.19422  3.45037  4.01111  6.24393  3.99605    858 k x - -
          2.68618  4.42225  2.77519  2.73123  3.46354  2.40513  3.72494  3.29354  2.67741  2.69355  4.24690  2.90347  2.73739  3.18146  2.89801  2.37887  2.77519  2.98518  4.58477  3.61503
          0.00440  5.82368  6.54602  0.61958  0.77255  0.52760  0.89164
    346   0.67630  2.76828  4.81466  4.23013  3.77353  3.90438  4.48995  3.26682  4.11628  3.07638  3.99476  4.30473  4.85322  4.24139  4.30912  2.71725  3.22234  3.02465  4.49977  4.01646    859 A x - -
          2.68618  4.42225  2.77519  2.73123  3.46354  2.40513  3.72494  3.29354  2.67741  2.69355  4.24690  2.90347  2.73739  3.18146  2.89801  2.37887  2.77519  2.98518  4.58477  3.61503
          0.00440  5.82314  6.54549  0.61958  0.77255  0.52760  0.89164
    347   1.45907  4.97205  4.33853  3.67205  2.63434  4.34554  4.18662  3.01934  2.65627  2.90562  2.79162  4.09608  4.68689  3.65355  2.99734  3.27262  2.69224  3.02876  3.39539  2.32361    860 a x - -
          2.68618  4.42225  2.77519  2.73123  3.46354  2.40513  3.72494  3.29354  2.67741  2.69355  4.24690  2.90347  2.73739  3.18146  2.89801  2.37887  2.77519  2.98518  4.58477  3.61503
          0.00443  5.81630  6.53865  0.61958  0.77255  0.52760  0.89164
    348   2.93604  5.16301  2.81470  2.82362  4.90664  2.06736  4.01697  4.45236  2.64946  3.31224  4.03327  2.47091  2.23104  2.24591  2.73115  2.50723  3.14727  3.69862  5.70272  4.01667    861 g x - -
          2.68618  4.42225  2.77519  2.73123  3.46354  2.40513  3.72494  3.29354  2.67741  2.69355  4.24690  2.90347  2.73739  3.18146  2.89801  2.37887  2.77519  2.98518  4.58477  3.61503
          0.08143  5.53830  2.60001  0.61958  0.77255  0.52760  0.89164
    349   2.43702  5.16571  2.15810  2.01576  4.16468  3.12989  3.55324  4.29915  2.42500  3.82062  4.29029  2.20625  3.24648  2.93381  3.09533  2.60278  3.21618  3.63061  3.90763  3.71716    862 e x - -
          2.68618  4.42225  2.77519  2.73123  3.46354  2.40513  3.72494  3.29354  2.67741  2.69355  4.24690  2.90347  2.73739  3.18146  2.89801  2.37887  2.77519  2.98518  4.58477  3.61503
          0.01528  5.39944  4.54240  0.61958  0.77255  0.74609  0.64287
    350   2.39879  3.42196  2.16791  2.61321  3.87432  2.65452  3.50922  2.37528  2.83190  2.88157  4.24710  3.01725  4.29065  3.14462  3.20885  2.46700  2.95923  3.37807  4.89793  3.85590    863 d x - -
          2.68636  4.42243  2.77526  2.73141  3.46018  2.40524  3.72512  3.29366  2.67758  2.69353  4.24573  2.90364  2.73750  3.18164  2.89813  2.37903  2.77537  2.98522  4.58495  3.61506
          0.43081  1.20224  3.00585  0.06633  2.74608  0.38686  1.13690
    351   2.03879  4.71413  3.75290  3.35836  3.16687  3.73776  4.33528  3.07208  2.72954  2.71075  3.75445  3.38585  4.28758  3.62138  2.42464  3.09535  3.08266  2.14911  5.04926  1.93000    865 y x - -
          2.68618  4.42225  2.77519  2.73123  3.46354  2.40513  3.72494  3.29354  2.67741  2.69355  4.24690  2.90347  2.73739  3.18146  2.89801  2.37887  2.77519  2.98518  4.58477  3.61503
          0.12569  5.40164  2.17502  0.61958  0.77255  0.66064  0.72675
    352   2.15818  5.48398  2.24044  2.58352  4.40287  3.17261  3.64503  3.43586  2.45197  3.78470  3.87188  3.07021  2.28513  2.85695  2.62491  2.67549  2.82303  3.43909  5.92311  4.18989    866 a x - -
          2.68618  4.42225  2.77519  2.73123  3.46354  2.40513  3.72494  3.29354  2.67741  2.69355  4.24690  2.90347  2.73739  3.18146  2.89801  2.37887  2.77519  2.98518  4.58477  3.61503
          0.39606  5.27424  1.13348  0.61958  0.77255  1.01099  0.45233
    353   2.74036  5.33194  2.63452  2.53134  4.67112  2.36204  3.51338  4.15280  1.82323  3.41279  4.37444  2.07287  4.00343  2.73774  2.95280  2.72049  3.00283  3.56442  5.76781  4.18359    867 k . - -
          2.68618  4.42225  2.77519  2.73123  3.46354  2.40513  3.72494  3.29354  2.67741  2.69355  4.24690  2.90347  2.73739  3.18146  2.89801  2.37887  2.77519  2.98518  4.58477  3.61503
          0.03108  4.88943  3.76884  0.61958  0.77255  1.08051  0.41464
    354   2.85549  4.00623  3.75750  3.64365  2.80681  3.40968  3.93225  2.65318  3.65143  1.62184  3.38162  2.82185  4.37547  3.87328  3.75167  2.93605  3.13751  1.67199  4.99654  3.63560    868 l x - -
          2.68618  4.42225  2.77519  2.73123  3.46354  2.40513  3.72494  3.29354  2.67741  2.69355  4.24690  2.90347  2.73739  3.18146  2.89801  2.37887  2.77519  2.98518  4.58477  3.61503
          0.01000  5.00589  5.72824  0.61958  0.77255  1.18416  0.36529
    355   2.54022  4.75537  2.84613  2.12580  4.36480  2.85179  3.87785  3.80074  2.47982  3.29927  4.36202  3.02783  1.92380  2.98809  3.11497  2.67475  2.57629  3.47780  5.76738  3.91244    869 p . - -
          2.68434  4.41159  2.77295  2.73105  3.46452  2.40493  3.72645  3.29444  2.67856  2.69451  4.24716  2.90397  2.73562  3.18168  2.89936  2.37980  2.77518  2.98596  4.58629  3.61642
          0.98440  0.85427  1.60573  2.17694  0.12035  0.69850  0.68782
    356   2.34922  5.26203  2.29890  2.59309  4.43568  2.37655  3.71404  3.38562  2.52220  3.23257  4.31784  3.18813  2.59814  2.97949  3.05869  2.54843  2.76193  2.85943  5.72965  4.35508    888 d x - -
          2.68618  4.42225  2.77519  2.73123  3.46354  2.40513  3.72494  3.29354  2.67741  2.69355  4.24690  2.90347  2.73739  3.18146  2.89801  2.37887  2.77519  2.98518  4.58477  3.61503
          0.02549  5.04398  3.97820  0.61958  0.77255  1.32894  0.30755
    357   2.85932  4.76023  3.04313  2.90669  2.22756  3.44149  3.73364  2.56281  2.97668  2.74381  3.85576  3.49118  2.24938  3.07332  3.33086  2.86683  2.42224  2.71263  5.32314  3.92508    889 f x - -
          2.68618  4.42225  2.77519  2.73123  3.46354  2.40513  3.72494  3.29354  2.67741  2.69355  4.24690  2.90347  2.73739  3.18146  2.89801  2.37887  2.77519  2.98518  4.58477  3.61503
          0.03499  5.03546  3.57978  0.61958  0.77255  0.22712  1.59369
    358   2.73690  5.56509  2.45775  2.36412  4.91008  1.92902  3.57741  4.39599  2.03799  3.62479  4.60578  2.84997  3.24386  2.92769  3.16450  2.75276  2.45173  3.49902  5.99782  4.09579    890 g x - -
          2.68618  4.42225  2.77519  2.73123  3.46354  2.40513  3.72494  3.29354  2.67741  2.69355  4.24690  2.90347  2.73739  3.18146  2.89801  2.37887  2.77519  2.98518  4.58477  3.61503
          0.01497  5.38752  4.57733  0.61958  0.77255  0.60429  0.79067
    359   2.93120  4.50378  3.23497  2.66185  1.04588  3.41162  4.26812  3.20947  2.90660  2.94068  3.79623  3.70857  4.13867  3.42365  3.62116  3.10470  3.24063  2.95015  5.21654  4.12398    891 f x - -
          2.68618  4.42225  2.77519  2.73123  3.46354  2.40513  3.72494  3.29354  2.67741  2.69355  4.24690  2.90347  2.73739  3.18146  2.89801  2.37887  2.77519  2.98518  4.58477  3.61503
          0.01089  5.38111  5.07932  0.61958  0.77255  0.65485  0.73297
    360   2.76568  5.50421  1.22079  2.74249  4.69000  3.59138  3.89189  3.58923  2.69266  3.79986  4.55097  2.51459  3.90278  3.06400  3.18642  2.60962  2.55069  3.41968  5.95066  4.40906    892 d x - -
          2.68637  4.42269  2.77410  2.73090  3.46369  2.40542  3.72538  3.29361  2.67759  2.69378  4.24733  2.90390  2.73642  3.18172  2.89804  2.37885  2.77515  2.98547  4.58426  3.61547
          0.24201  1.54793  6.09230  1.20594  0.35583  0.65985  0.72759
    361   2.31053  2.72536  3.67629  3.61128  2.36705  4.12117  4.39496  3.12670  3.48335  2.89864  3.65493  3.86068  1.52925  3.69513  3.75637  2.61788  2.98756  2.70493  5.29196  3.73609    900 p x - -
          2.68618  4.42225  2.77519  2.73123  3.46354  2.40513  3.72494  3.29354  2.67741  2.69355  4.24690  2.90347  2.73739  3.18146  2.89801  2.37887  2.77519  2.98518  4.58477  3.61503
          0.07558  5.36920  2.68618  0.61958  0.77255  0.63771  0.75184
    362   2.42336  5.49793  2.59411  2.31783  3.99826  2.84340  3.90169  4.31199  2.55449  3.44184  4.39589  2.00579  3.41157  2.90544  3.00853  2.48396  3.08878  3.74135  3.33525  3.17251    901 n x - -
          2.68618  4.42225  2.77519  2.73123  3.46354  2.40513  3.72494  3.29354  2.67741  2.69355  4.24690  2.90347  2.73739  3.18146  2.89801  2.37887  2.77519  2.98518  4.58477  3.61503
          0.04705  5.29955  3.19511  0.61958  0.77255  0.79114  0.60391
    363   2.85310  5.17841  3.08473  2.43330  3.20340  3.74119  3.94590  3.45993  2.28061  2.04158  4.09579  3.22665  4.21456  2.79875  2.81629  2.34611  3.04024  2.48120  5.68367  3.39281    902 l x - -
          2.68618  4.42225  2.77519  2.73123  3.46354  2.40513  3.72494  3.29354  2.67741  2.69355  4.24690  2.90347  2.73739  3.18146  2.89801  2.37887  2.77519  2.98518  4.58477  3.61503
          0.02253  5.23799  4.07633  0.61958  0.77255  0.82575  0.57608
    364   2.64573  5.41453  1.37946  2.37568  4.73202  2.60939  3.94702  4.03581  2.63638  3.42415  4.05790  3.08895  3.29744  3.05302  3.18130  2.88732  2.76137  3.47389  5.04639  4.47045    903 d x - -
          2.68618  4.42225  2.77519  2.73123  3.46354  2.40513  3.72494  3.29354  2.67741  2.69355  4.24690  2.90347  2.73739  3.18146  2.89801  2.37887  2.77519  2.98518  4.58477  3.61503
          0.10437  5.21473  2.36794  0.61958  0.77255  0.85601  0.55313
    365   2.49516  5.39486  2.43773  1.53149  4.57465  2.90912  3.85973  4.21703  2.35579  3.56404  4.43692  2.91888  3.86782  2.93872  2.95605  2.77369  2.64451  3.17898  5.83067  4.14209    904 e x - -
          2.68632  4.42244  2.77498  2.73135  3.46373  2.40501  3.72514  3.29373  2.67752  2.69334  4.24682  2.90323  2.73748  3.18152  2.89778  2.37906  2.77498  2.98519  4.58496  3.61514
          0.64488  0.79287  3.78418  0.06182  2.81432  0.56509  0.84004
    366   2.76053  5.40403  2.84652  2.35506  4.73911  1.78957  3.88294  3.85973  2.14589  3.70504  4.44734  2.90956  2.61088  2.93367  2.97808  2.73341  2.73464  3.73209  4.86206  4.20355    906 g x - -
          2.68630  4.42279  2.77499  2.73026  3.46276  2.40555  3.72549  3.29386  2.67757  2.69368  4.24662  2.90384  2.73664  3.18196  2.89849  2.37900  2.77454  2.98563  4.58501  3.61463
          0.52096  0.97633  3.52805  1.13194  0.38921  0.73133  0.65637
    367   2.72689  4.86599  2.36201  2.30143  4.50771  2.89352  3.44779  4.18739  2.62973  3.12033  4.43152  2.93476  3.84750  2.95497  3.04910  1.50705  3.04064  3.51799  5.82956  4.19578    915 s x - -
          2.68618  4.42225  2.77519  2.73123  3.46354  2.40513  3.72494  3.29354  2.67741  2.69355  4.24690  2.90347  2.73739  3.18146  2.89801  2.37887  2.77519  2.98518  4.58477  3.61503
          0.21045  5.09827  1.69458  0.61958  0.77255  0.85993  0.55024
    368   2.64102  5.01473  3.26511  2.70910  4.11378  3.50649  3.65928  3.66272  2.53204  3.19049  3.92015  3.14631  1.43804  2.99406  3.10345  2.72298  2.49817  3.30301  5.52740  4.20037    916 p x - -
          2.68618  4.42225  2.77519  2.73123  3.46354  2.40513  3.72494  3.29354  2.67741  2.69355  4.24690  2.90347  2.73739  3.18146  2.89801  2.37887  2.77519  2.98518  4.58477  3.61503
          0.01911  4.89895  4.46805  0.61958  0.77255  1.02849  0.44246
    369   2.57101  4.93579  2.88929  2.55621  4.56518  1.59282  3.73876  4.02429  2.34064  3.44388  4.02286  3.08000  3.22875  2.91071  2.80573  2.62106  2.81414  3.44152  5.71624  4.33044    917 g x - -
          2.68618  4.42225  2.77519  2.73123  3.46354  2.40513  3.72494  3.29354  2.67741  2.69355  4.24690  2.90347  2.73739  3.18146  2.89801  2.37887  2.77519  2.98518  4.58477  3.61503
          0.02729  4.92786  3.92843  0.61958  0.77255  0.87383  0.54017
    370   2.74797  5.07994  2.94812  2.59533  3.11743  3.46986  3.65559  3.64884  2.35356  3.25393  3.01240  1.96600  4.09116  3.01000  3.01473  2.55238  2.71306  2.93472  4.16945  3.70275    918 n x - -
          2.68618  4.42225  2.77519  2.73123  3.46354  2.40513  3.72494  3.29354  2.67741  2.69355  4.24690  2.90347  2.73739  3.18146  2.89801  2.37887  2.77519  2.98518  4.58477  3.61503
          0.03457  4.97816  3.60858  0.61958  0.77255  1.01518  0.44994
    371   2.82931  5.27400  2.65630  2.29807  4.59183  3.29105  2.77866  4.05945  2.49299  3.15623  4.32261  3.08624  1.82226  2.86225  3.03877  2.65170  2.67814  3.44599  5.72326  4.32846    919 p x - -
          2.68618  4.42225  2.77519  2.73123  3.46354  2.40513  3.72494  3.29354  2.67741  2.69355  4.24690  2.90347  2.73739  3.18146  2.89801  2.37887  2.77519  2.98518  4.58477  3.61503
          0.05781  4.86220  3.02750  0.61958  0.77255  1.06628  0.42203
    372   2.43107  5.26829  2.89739  2.02862  4.59603  3.39427  3.76897  4.06993  2.15090  3.25711  3.60783  2.72737  2.25721  2.84399  2.92258  2.60367  3.03100  3.39905  5.71146  4.31122    920 e x - -
          2.68618  4.42225  2.77519  2.73123  3.46354  2.40513  3.72494  3.29354  2.67741  2.69355  4.24690  2.90347  2.73739  3.18146  2.89801  2.37887  2.77519  2.98518  4.58477  3.61503
          0.01932  4.80410  4.51537  0.61958  0.77255  0.55615  0.85193
    373   2.78097  4.68436  2.70151  2.14206  2.48644  3.43980  3.59820  4.04621  2.31908  3.43383  4.31834  2.76955  2.61121  2.65187  2.95211  2.73021  2.90455  3.21525  5.27433  4.13214    921 e x - -
          2.68652  4.42288  2.77353  2.73051  3.46358  2.40558  3.72557  3.29413  2.67797  2.69391  4.24753  2.90300  2.73583  3.18205  2.89864  2.37900  2.77476  2.98569  4.58540  3.61566
          0.35334  1.66457  2.22199  2.06373  0.13580  0.85662  0.55268
    374   2.73213  3.91560  2.84228  2.70124  4.06034  3.40191  3.87441  3.26591  2.51356  2.48543  3.93932  2.93660  3.63992  3.05961  2.80736  2.46837  2.90670  2.79657  5.38654  2.25554    945 y x - -
          2.68618  4.42225  2.77519  2.73123  3.46354  2.40513  3.72494  3.29354  2.67741  2.69355  4.24690  2.90347  2.73739  3.18146  2.89801  2.37887  2.77519  2.98518  4.58477  3.61503
          0.22460  4.78341  1.64613  0.61958  0.77255  1.00095  0.45812
    375   2.47287  4.76015  3.08693  2.58409  3.95888  3.53607  3.81379  3.35161  2.63526  1.98378  3.84611  3.10687  2.48644  3.00730  2.87056  2.55793  2.95701  2.76109  5.29547  3.99775    946 l . - -
          2.68618  4.42225  2.77519  2.73123  3.46354  2.40513  3.72494  3.29354  2.67741  2.69355  4.24690  2.90347  2.73739  3.18146  2.89801  2.37887  2.77519  2.98518  4.58477  3.61503
          0.01537  4.57871  5.30106  0.61958  0.77255  0.89961  0.52210
    376   2.75496  4.44096  2.87779  2.25574  3.69021  3.39402  3.73975  3.90900  1.91344  3.00533  4.20507  2.54925  3.48694  2.85263  2.92660  2.44697  2.38969  3.51904  4.99407  4.23019    947 k x - -
          2.68633  4.42228  2.77503  2.73134  3.46377  2.40533  3.72517  3.29106  2.67764  2.69378  4.24329  2.90357  2.73725  3.18169  2.89819  2.37910  2.77543  2.98541  4.58500  3.61526
          0.65743  0.92626  2.45588  0.68473  0.70163  0.87022  0.54276
    377   2.65190  5.11146  2.99179  2.38802  3.65652  2.96004  3.27854  3.84463  2.47319  3.22644  4.16804  3.02156  2.48993  2.45459  2.92786  2.31514  2.84169  3.36753  5.58087  3.24783    950 s x - -
          2.68618  4.42225  2.77519  2.73123  3.46354  2.40513  3.72494  3.29354  2.67741  2.69355  4.24690  2.90347  2.73739  3.18146  2.89801  2.37887  2.77519  2.98518  4.58477  3.61503
          0.01394  4.67613  5.39848  0.61958  0.77255  1.11357  0.39807
    378   2.74924  4.49996  3.02266  2.47851  3.92934  2.46322  3.76287  3.72242  2.19458  3.18171  3.88876  3.07554  3.72186  2.89639  2.87362  1.81908  2.78873  3.18356  5.51619  4.16236    951 s x - -
          2.68618  4.42225  2.77519  2.73123  3.46354  2.40513  3.72494  3.29354  2.67741  2.69355  4.24690  2.90347  2.73739  3.18146  2.89801  2.37887  2.77519  2.98518  4.58477  3.61503
          0.02901  4.66102  3.95601  0.61958  0.77255  0.93788  0.49669
    379   2.76304  5.13771  2.52861  2.32529  4.43038  3.31872  3.75264  3.88087  2.33220  3.25779  4.19262  2.96558  3.72204  2.82268  2.73701  2.57694  2.72279  3.22040  2.20024  4.00047    952 w x - -
          2.68618  4.42225  2.77519  2.73123  3.46354  2.40513  3.72494  3.29354  2.67741  2.69355  4.24690  2.90347  2.73739  3.18146  2.89801  2.37887  2.77519  2.98518  4.58477  3.61503
          0.03627  4.69951  3.62988  0.61958  0.77255  0.85836  0.55140
    380   2.59371  4.84177  2.75084  2.55476  3.41362  3.63394  3.84753  2.13710  2.32474  2.99974  3.92273  3.01770  2.60499  3.03042  2.97914  2.84502  3.00241  2.90530  4.82218  4.06339    953 i x - -
          2.68618  4.42225  2.77519  2.73123  3.46354  2.40513  3.72494  3.29354  2.67741  2.69355  4.24690  2.90347  2.73739  3.18146  2.89801  2.37887  2.77519  2.98518  4.58477  3.61503
          0.03046  4.71952  3.85936  0.61958  0.77255  1.01021  0.45278
    381   2.76450  4.51750  3.59339  2.94275  3.66089  3.72994  3.97970  2.56404  2.98310  2.65845  3.62018  3.38592  3.28257  3.29303  2.91350  1.88825  2.80667  1.91692  5.09625  3.67824    954 s x - -
          2.68618  4.42225  2.77519  2.73123  3.46354  2.40513  3.72494  3.29354  2.67741  2.69355  4.24690  2.90347  2.73739  3.18146  2.89801  2.37887  2.77519  2.98518  4.58477  3.61503
          0.03700  4.69264  3.60590  0.61958  0.77255  1.03111  0.44101
    382   2.52037  5.21713  2.49829  2.40045  4.54712  3.52330  2.83994  3.84480  2.10111  3.51569  4.14399  2.91043  3.59373  2.81313  2.21985  2.71364  2.52212  3.25450  5.65869  4.25765    955 k x - -
          2.68618  4.42225  2.77519  2.73123  3.46354  2.40513  3.72494  3.29354  2.67741  2.69355  4.24690  2.90347  2.73739  3.18146  2.89801  2.37887  2.77519  2.98518  4.58477  3.61503
          0.03773  4.64342  3.59713  0.61958  0.77255  0.66795  0.71900
    383   2.34762  4.90780  2.83930  2.64026  2.33243  3.51326  3.83588  3.34340  2.65736  3.05471  3.98474  3.17727  2.71471  2.89252  2.71980  2.60868  2.47424  3.22907  5.42475  4.10597    956 f x - -
          2.68618  4.42225  2.77519  2.73123  3.46354  2.40513  3.72494  3.29354  2.67741  2.69355  4.24690  2.90347  2.73739  3.18146  2.89801  2.37887  2.77519  2.98518  4.58477  3.61503
          0.02621  4.74035  4.06647  0.61958  0.77255  0.90686  0.51716
    384   2.66919  5.05597  3.03016  2.14336  3.62264  3.42785  3.77857  3.75235  2.14975  2.15312  4.11920  3.08956  3.97130  2.82506  2.95866  2.21742  2.69601  3.40232  5.54041  4.18477    957 e x - -
          2.68618  4.42225  2.77519  2.73123  3.46354  2.40513  3.72494  3.29354  2.67741  2.69355  4.24690  2.90347  2.73739  3.18146  2.89801  2.37887  2.77519  2.98518  4.58477  3.61503
          0.06039  4.70964  3.00378  0.61958  0.77255  0.92510  0.50500
    385   2.57875  5.18524  2.25106  2.31643  2.38631  3.35585  3.47083  3.96055  2.22632  3.47617  4.23525  2.81562  3.55412  2.78493  2.97109  2.49482  2.98763  3.44000  5.63817  4.24719    958 k x - -
          2.68618  4.42225  2.77519  2.73123  3.46354  2.40513  3.72494  3.29354  2.67741  2.69355  4.24690  2.90347  2.73739  3.18146  2.89801  2.37887  2.77519  2.98518  4.58477  3.61503
          0.01412  4.66336  5.38570  0.61958  0.77255  0.87276  0.54094
    386   2.70107  5.21138  2.61568  2.18748  4.53296  3.53824  3.51626  2.95604  2.17969  3.50654  4.25855  3.01516  2.98665  2.73706  2.96326  1.93817  2.89831  3.48185  5.65823  4.26161    959 s x - -
          2.68618  4.42225  2.77519  2.73123  3.46354  2.40513  3.72494  3.29354  2.67741  2.69355  4.24690  2.90347  2.73739  3.18146  2.89801  2.37887  2.77519  2.98518  4.58477  3.61503
          0.01390  4.67862  5.40097  0.61958  0.77255  0.79534  0.60043
    387   2.64352  5.15228  1.95703  2.51124  4.12296  3.56060  3.75359  3.75899  2.30791  2.90501  4.20605  2.73192  3.62408  2.76500  2.87621  2.43855  2.51600  3.51661  4.08388  4.23549    960 d x - -
          2.68619  4.42227  2.77521  2.73125  3.46355  2.40514  3.72496  3.29355  2.67722  2.69356  4.24691  2.90348  2.73741  3.18148  2.89797  2.37888  2.77521  2.98520  4.58478  3.61505
          0.27134  2.76725  1.74406  0.34643  1.22828  0.82538  0.57637
    388   1.84965  4.86002  2.67440  2.58808  4.08843  3.33862  3.76454  2.69557  2.27672  3.11567  3.93911  3.10042  3.94416  2.92688  2.91720  2.76149  2.64802  2.92879  5.37675  4.05376    962 a x - -
          2.68618  4.42225  2.77519  2.73123  3.46354  2.40513  3.72494  3.29354  2.67741  2.69355  4.24690  2.90347  2.73739  3.18146  2.89801  2.37887  2.77519  2.98518  4.58477  3.61503
          0.10775  4.54258  2.39142  0.61958  0.77255  1.07698  0.41646
    389   2.74114  5.08214  2.63145  2.23713  4.36688  1.74898  3.72766  3.81138  2.51761  3.36632  3.23345  2.84084  3.62239  2.85749  2.92170  2.73296  2.97895  3.44316  5.56458  4.19030    963 g x - -
          2.68618  4.42225  2.77519  2.73123  3.46354  2.40513  3.72494  3.29354  2.67741  2.69355  4.24690  2.90347  2.73739  3.18146  2.89801  2.37887  2.77519  2.98518  4.58477  3.61503
          0.02973  4.45230  4.03759  0.61958  0.77255  0.99924  0.45912
    390   2.64719  4.59682  3.25050  2.52170  3.76534  3.61195  3.84117  3.14094  2.61987  1.76864  3.48811  3.24835  3.99643  3.08315  2.91284  2.69957  2.39981  2.66611  5.15288  3.88471    964 l x - -
          2.68618  4.42225  2.77519  2.73123  3.46354  2.40513  3.72494  3.29354  2.67741  2.69355  4.24690  2.90347  2.73739  3.18146  2.89801  2.37887  2.77519  2.98518  4.58477  3.61503
          0.01657  4.50423  5.22658  0.61958  0.77255  1.04116  0.43548
    391   2.72987  5.18308  2.66550  1.58482  3.12902  3.49479  3.69419  3.97357  2.23708  3.47676  4.23177  2.97094  3.60622  2.70289  2.60625  2.70120  2.96179  3.56111  5.62799  4.23133    965 e x - -
          2.68618  4.42225  2.77519  2.73123  3.46354  2.40513  3.72494  3.29354  2.67741  2.69355  4.24690  2.90347  2.73739  3.18146  2.89801  2.37887  2.77519  2.98518  4.58477  3.61503
          0.01613  4.53074  5.25309  0.61958  0.77255  1.02277  0.44566
    392   2.63806  5.20745  2.70413  1.60505  4.53825  2.92502  3.69039  4.01531  2.23149  3.16226  4.25346  2.90062  3.37498  2.79290  2.80848  2.69431  2.81081  3.59072  5.64809  4.24376    966 e x - -
          2.68618  4.42225  2.77519  2.73123  3.46354  2.40513  3.72494  3.29354  2.67741  2.69355  4.24690  2.90347  2.73739  3.18146  2.89801  2.37887  2.77519  2.98518  4.58477  3.61503
          0.03540  4.54419  3.72330  0.61958  0.77255  1.06538  0.42250
    393   2.67563  5.21687  2.33911  2.15490  4.55410  3.49700  3.68761  3.71226  2.06341  3.51470  4.26261  2.96835  3.89637  2.78979  1.93992  2.53850  2.96764  3.60388  5.64987  4.25061    967 r x - -
          2.68618  4.42225  2.77519  2.73123  3.46354  2.40513  3.72494  3.29354  2.67741  2.69355  4.24690  2.90347  2.73739  3.18146  2.89801  2.37887  2.77519  2.98518  4.58477  3.61503
          0.01623  4.52501  5.24736  0.61958  0.77255  1.08422  0.41274
    394   2.75870  5.19890  2.60984  2.36050  4.51901  3.31857  3.57176  3.98639  2.06900  3.49662  4.25964  2.97596  3.91347  2.83420  2.97139  1.64527  2.53606  3.57888  5.65480  4.25769    968 s x - -
          2.68618  4.42225  2.77519  2.73123  3.46354  2.40513  3.72494  3.29354  2.67741  2.69355  4.24690  2.90347  2.73739  3.18146  2.89801  2.37887  2.77519  2.98518  4.58477  3.61503
          0.02774  4.52501  4.10267  0.61958  0.77255  0.86290  0.54807
    395   2.73293  5.05744  2.89272  2.50582  4.34259  3.53182  3.73837  3.78298  2.50941  3.17648  4.12648  2.72802  2.87254  2.52679  2.98662  1.79364  2.72230  2.81391  5.54231  4.17710    969 s x - -
          2.68628  4.42235  2.77507  2.73109  3.46364  2.40501  3.72504  3.29364  2.67714  2.69365  4.24700  2.90357  2.73739  3.18156  2.89811  2.37881  2.77529  2.98528  4.58487  3.61493
          0.99845  0.97949  1.36238  0.10830  2.27653  0.61694  0.77564
    396   2.69729  5.09006  2.48160  2.43860  3.62750  3.20287  3.68304  3.62355  1.93826  3.21851  4.14365  2.70037  3.06157  2.79676  2.92238  2.61175  2.51722  3.36850  5.55168  4.17034    971 k x - -
          2.68618  4.42225  2.77519  2.73123  3.46354  2.40513  3.72494  3.29354  2.67741  2.69355  4.24690  2.90347  2.73739  3.18146  2.89801  2.37887  2.77519  2.98518  4.58477  3.61503
          0.01667  4.49831  5.22065  0.61958  0.77255  0.93706  0.49722
    397   2.14534  4.81235  3.00612  2.62830  3.16298  3.19523  3.78446  3.42429  2.04122  2.98850  3.89176  2.95666  3.71141  2.96032  3.06608  2.54986  2.81380  2.92741  3.51859  4.02407    972 k x - -
          2.68618  4.42225  2.77519  2.73123  3.46354  2.40513  3.72494  3.29354  2.67741  2.69355  4.24690  2.90347  2.73739  3.18146  2.89801  2.37887  2.77519  2.98518  4.58477  3.61503
          0.01560  4.56384  5.28619  0.61958  0.77255  1.04531  0.43322
    398   2.34501  4.47620  3.10441  2.75802  2.41599  3.67850  3.63729  2.98373  2.92753  2.39001  3.57746  3.23652  3.81060  3.23604  3.29701  2.91863  2.53810  2.11488  5.05289  3.81101    973 v x - -
          2.68618  4.42225  2.77519  2.73123  3.46354  2.40513  3.72494  3.29354  2.67741  2.69355  4.24690  2.90347  2.73739  3.18146  2.89801  2.37887  2.77519  2.98518  4.58477  3.61503
          0.01560  4.56384  5.28619  0.61958  0.77255  0.99890  0.45932
    399   2.60544  5.21279  2.35443  2.25836  4.54937  3.49714  3.68636  3.74229  2.15737  3.51409  4.25612  2.96790  3.72773  2.60977  2.43899  2.08144  2.72122  3.59895  5.65016  4.24477    974 s x - -
          2.68618  4.42225  2.77519  2.73123  3.46354  2.40513  3.72494  3.29354  2.67741  2.69355  4.24690  2.90347  2.73739  3.18146  2.89801  2.37887  2.77519  2.98518  4.58477  3.61503
          0.01552  4.56914  5.29149  0.61958  0.77255  0.95393  0.48650
    400   2.27739  5.04528  2.25093  2.42976  4.31986  3.53009  3.72715  3.12623  2.40119  2.88619  4.10559  2.83232  3.92191  2.85312  2.85923  2.32621  2.61308  3.21944  5.52296  4.15921    975 d x - -
          2.68630  4.42220  2.77523  2.73098  3.46385  2.40513  3.72526  3.29370  2.67685  2.69369  4.24721  2.90365  2.73762  3.18129  2.89775  2.37900  2.77486  2.98519  4.58508  3.61534
          1.16922  0.84644  1.34535  0.96633  0.47881  0.42941  1.05238
    401   2.61394  4.16497  3.84223  3.26401  2.79719  3.53856  3.95839  2.24068  2.71670  2.10625  3.09592  3.55953  4.04680  3.43314  3.20475  2.64973  2.84589  2.13136  4.76902  3.56471    979 l x - -
          2.68618  4.42225  2.77519  2.73123  3.46354  2.40513  3.72494  3.29354  2.67741  2.69355  4.24690  2.90347  2.73739  3.18146  2.89801  2.37887  2.77519  2.98518  4.58477  3.61503
          0.10095  4.25484  2.50314  0.61958  0.77255  0.88395  0.53298
    402   2.64367  5.11426  2.59853  2.12149  4.44181  3.40071  3.60339  3.91599  2.16386  3.41095  4.16210  2.87394  3.20104  2.38310  2.71924  2.35233  2.62425  3.49596  5.55561  4.15399    980 e . - -
          2.68634  4.41942  2.77420  2.73149  3.46326  2.40520  3.72436  3.29330  2.67740  2.69359  4.24744  2.90401  2.73755  3.18189  2.89801  2.37918  2.77453  2.98550  4.58531  3.61557
          0.80457  0.97159  1.74732  1.91274  0.15979  0.47984  0.96465
    403   2.66163  4.84098  2.51332  2.16595  4.07301  3.35265  3.70193  3.48508  2.51068  2.51869  3.91450  2.91975  3.88460  2.85762  2.97223  2.70139  2.50628  2.64870  5.34850  3.49745    994 e x - -
          2.68618  4.42225  2.77519  2.73123  3.46354  2.40513  3.72494  3.29354  2.67741  2.69355  4.24690  2.90347  2.73739  3.18146  2.89801  2.37887  2.77519  2.98518  4.58477  3.61503
          0.01904  4.36653  5.08888  0.61958  0.77255  0.87684  0.53802
    404   2.42971  5.12508  2.52734  2.07251  4.44716  2.72545  3.63870  3.91796  2.38778  3.30676  3.83693  2.81953  3.19968  2.55768  2.87796  2.42529  2.90123  3.50370  5.57253  4.17411    995 e x - -
          2.68618  4.42225  2.77519  2.73123  3.46354  2.40513  3.72494  3.29354  2.67741  2.69355  4.24690  2.90347  2.73739  3.18146  2.89801  2.37887  2.77519  2.98518  4.58477  3.61503
          0.01904  4.36653  5.08888  0.61958  0.77255  0.87684  0.53802
    405   2.59125  5.12597  2.43174  2.37219  4.44978  3.44072  3.05376  3.92085  2.08263  3.42276  4.17494  2.57145  3.61552  2.74300  2.87389  2.31367  2.58212  3.30297  5.57309  4.17483    996 k x - -
          2.68618  4.42225  2.77519  2.73123  3.46354  2.40513  3.72494  3.29354  2.67741  2.69355  4.24690  2.90347  2.73739  3.18146  2.89801  2.37887  2.77519  2.98518  4.58477  3.61503
          0.01904  4.36653  5.08888  0.61958  0.77255  0.73888  0.64941
    406   2.68611  5.09057  2.27641  2.32097  4.39389  3.46821  3.53019  3.62251  2.18827  3.01702  4.14345  2.95355  3.86468  2.61011  2.90054  2.59489  2.11034  3.45874  5.54807  4.16393    997 t x - -
          2.68618  4.42225  2.77519  2.73123  3.46354  2.40513  3.72494  3.29354  2.67741  2.69355  4.24690  2.90347  2.73739  3.18146  2.89801  2.37887  2.77519  2.98518  4.58477  3.61503
          0.01794  4.42556  5.14791  0.61958  0.77255  0.81331  0.58588
    407   2.69832  5.18276  2.55333  1.97345  4.51357  2.94701  3.65854  3.39645  2.40732  3.48185  4.22903  2.52208  3.85852  2.25603  2.79350  2.46693  2.93121  3.56607  5.62271  4.21602    998 e x - -
          2.68618  4.42225  2.77519  2.73123  3.46354  2.40513  3.72494  3.29354  2.67741  2.69355  4.24690  2.90347  2.73739  3.18146  2.89801  2.37887  2.77519  2.98518  4.58477  3.61503
          0.05930  4.42556  3.08773  0.61958  0.77255  0.81331  0.58588
    408   2.68738  4.67900  3.23812  2.71867  3.93336  3.52812  3.82804  3.30639  2.65710  2.48602  3.83104  3.18698  2.19709  2.64669  3.05684  2.79160  2.02891  3.02751  5.28114  3.99721    999 t x - -
          2.68618  4.42225  2.77519  2.73123  3.46354  2.40513  3.72494  3.29354  2.67741  2.69355  4.24690  2.90347  2.73739  3.18146  2.89801  2.37887  2.77519  2.98518  4.58477  3.61503
          0.01869  4.38496  5.10730  0.61958  0.77255  0.79926  0.59722
    409   2.76034  4.16037  4.49545  3.90072  2.35432  3.92478  4.25501  1.65843  3.74055  2.15631  2.77108  4.00538  3.68993  3.91264  3.83489  3.23038  2.66297  1.96874  4.80875  3.63199   1000 i x - -
          2.68618  4.42225  2.77519  2.73123  3.46354  2.40513  3.72494  3.29354  2.67741  2.69355  4.24690  2.90347  2.73739  3.18146  2.89801  2.37887  2.77519  2.98518  4.58477  3.61503
          0.01824  4.40901  5.13136  0.61958  0.77255  0.67745  0.70909
    410   2.75208  5.14732  2.44171  1.73765  4.45395  3.46220  3.72551  3.90633  2.51956  3.44498  4.22521  2.95391  2.41588  2.84933  3.01411  2.67548  2.90996  2.75872  5.62637  4.23423   1001 e x - -
          2.68618  4.42225  2.77519  2.73123  3.46354  2.40513  3.72494  3.29354  2.67741  2.69355  4.24690  2.90347  2.73739  3.18146  2.89801  2.37887  2.77519  2.98518  4.58477  3.61503
          0.21143  4.42431  1.72265  0.61958  0.77255  0.75645  0.63362
    411   2.63765  5.13393  1.83245  2.22649  4.45526  3.39509  3.66680  3.92039  2.45459  3.43943  4.21425  2.88190  3.84169  2.78777  2.58112  2.33636  2.63548  3.51794  5.60615  4.20594   1002 d . - -
          2.68618  4.42225  2.77519  2.73123  3.46354  2.40513  3.72494  3.29354  2.67741  2.69355  4.24690  2.90347  2.73739  3.18146  2.89801  2.37887  2.77519  2.98518  4.58477  3.61503
          0.02175  4.23464  4.95698  0.61958  0.77255  0.68540  0.70095
    412   2.58987  4.64905  3.17542  2.82713  4.42795  1.34924  4.04541  3.85271  2.55799  3.47273  4.29081  3.22858  3.91686  3.23573  3.28176  2.14275  2.53011  3.40445  5.69657  4.40816   1003 g x - -
          2.68618  4.42225  2.77519  2.73123  3.46354  2.40513  3.72494  3.29354  2.67741  2.69355  4.24690  2.90347  2.73739  3.18146  2.89801  2.37887  2.77519  2.98518  4.58477  3.61503
          0.17527  4.35216  1.91127  0.61958  0.77255  0.77313  0.61909
    413   2.72841  4.93930  2.80210  2.10932  4.30919  3.39877  3.76992  3.71914  2.50865  3.31717  4.14450  2.98362  1.83697  2.92986  3.00542  2.74874  2.43521  3.36594  5.54253  4.19994   1004 p x - -
          2.68618  4.42225  2.77519  2.73123  3.46354  2.40513  3.72494  3.29354  2.67741  2.69355  4.24690  2.90347  2.73739  3.18146  2.89801  2.37887  2.77519  2.98518  4.58477  3.61503
          0.02199  4.22412  4.94646  0.61958  0.77255  0.84467  0.56159
    414   2.68714  5.17125  2.41443  1.92082  4.49527  3.40270  3.63706  3.97406  2.36575  3.25267  4.22249  2.40699  3.01456  2.55779  2.90293  2.64720  2.75028  3.55148  5.61275  4.20145   1005 e x - -
          2.68618  4.42225  2.77519  2.73123  3.46354  2.40513  3.72494  3.29354  2.67741  2.69355  4.24690  2.90347  2.73739  3.18146  2.89801  2.37887  2.77519  2.98518  4.58477  3.61503
          0.02120  4.26007  4.98242  0.61958  0.77255  0.90158  0.52076
    415   2.39717  4.25050  3.70277  3.14132  3.39095  3.50960  3.94685  1.81571  2.84272  2.11946  3.36839  3.48503  3.29935  3.34995  3.34199  2.92334  2.87159  2.44565  4.87370  3.65867   1006 i x - -
          2.68618  4.42225  2.77519  2.73123  3.46354  2.40513  3.72494  3.29354  2.67741  2.69355  4.24690  2.90347  2.73739  3.18146  2.89801  2.37887  2.77519  2.98518  4.58477  3.61503
          0.02176  4.23451  4.95686  0.61958  0.77255  0.90158  0.52076
    416   2.67267  5.11372  2.11888  2.26552  4.44070  3.37961  3.77062  3.87690  2.63609  3.24790  4.27138  2.90435  1.72933  2.92262  3.13563  2.76754  3.05399  3.50585  5.66259  4.26986   1007 p x - -
          2.68618  4.42225  2.77519  2.73123  3.46354  2.40513  3.72494  3.29354  2.67741  2.69355  4.24690  2.90347  2.73739  3.18146  2.89801  2.37887  2.77519  2.98518  4.58477  3.61503
          0.02176  4.23451  4.95686  0.61958  0.77255  0.90158  0.52076
    417   2.42400  4.29503  3.56061  2.55998  3.42644  3.61310  3.87565  2.16330  2.93830  2.38455  3.40132  3.38080  3.99249  3.23635  3.27178  2.69879  2.78813  2.47299  4.88649  2.68715   1008 i x - -
          2.68618  4.42225  2.77519  2.73123  3.46354  2.40513  3.72494  3.29354  2.67741  2.69355  4.24690  2.90347  2.73739  3.18146  2.89801  2.37887  2.77519  2.98518  4.58477  3.61503
          0.02176  4.23451  4.95686  0.61958  0.77255  0.90158  0.52076
    418   2.65452  5.09772  2.65732  2.14670  4.41018  2.98403  2.82311  3.87818  2.38503  3.38969  4.15172  2.51578  3.24231  2.73069  2.87795  2.29694  2.88931  3.47177  5.54952  3.92572   1009 e x - -
          2.68618  4.42225  2.77519  2.73123  3.46354  2.40513  3.72494  3.29354  2.67741  2.69355  4.24690  2.90347  2.73739  3.18146  2.89801  2.37887  2.77519  2.98518  4.58477  3.61503
          0.11542  4.21198  2.36245  0.61958  0.77255  0.60918  0.78481
    419   2.50223  4.92853  2.90423  2.42659  4.19545  3.44665  3.64385  3.38663  2.00433  3.19932  3.99218  2.43716  3.83840  2.77524  2.73853  2.40729  2.86838  3.06248  5.41104  3.41681   1010 k . - -
          2.68571  4.42246  2.77530  2.73144  3.46341  2.40534  3.72515  3.29375  2.67762  2.69360  4.24685  2.90368  2.73567  3.18167  2.89822  2.37900  2.77540  2.98539  4.58498  3.61524
          0.46457  1.00833  4.99562  1.02707  0.44325  0.83515  0.56882
    420   2.67905  5.10371  1.87158  2.19458  4.41028  2.93619  3.37754  3.87335  2.40628  3.39194  3.55719  2.90000  3.83548  2.75719  2.62581  2.65293  2.91353  3.47484  5.55717  4.16433   1014 d x - -
          2.68631  4.42141  2.77532  2.73049  3.46367  2.40526  3.72479  3.29367  2.67727  2.69368  4.24703  2.90360  2.73735  3.18131  2.89814  2.37900  2.77532  2.98504  4.58490  3.61516
          0.85519  1.46123  1.07047  0.99319  0.46266  0.43073  1.04992
    421   2.60628  4.39413  2.77708  2.81329  3.54141  3.55647  3.21280  2.38610  2.77721  2.34032  3.49096  3.24800  3.93952  3.09422  3.15643  2.79681  2.70466  2.22798  4.97446  3.72396   1018 v x - -
          2.68618  4.42225  2.77519  2.73123  3.46354  2.40513  3.72494  3.29354  2.67741  2.69355  4.24690  2.90347  2.73739  3.18146  2.89801  2.37887  2.77519  2.98518  4.58477  3.61503
          0.02357  4.15545  4.87780  0.61958  0.77255  0.93667  0.49747
    422   2.66089  5.03276  2.74865  2.38536  4.34248  3.42751  3.60518  3.78725  1.73685  3.31141  3.36980  2.59939  3.82393  2.57817  2.61918  2.64601  2.88781  3.40598  5.47564  4.11371   1019 k x - -
          2.68618  4.42225  2.77519  2.73123  3.46354  2.40513  3.72494  3.29354  2.67741  2.69355  4.24690  2.90347  2.73739  3.18146  2.89801  2.37887  2.77519  2.98518  4.58477  3.61503
          0.02357  4.15545  4.87780  0.61958  0.77255  0.93667  0.49747
    423   2.79052  5.24832  2.38451  1.99407  4.56543  2.12565  3.69509  4.03783  1.92614  3.54458  4.33653  2.83693  3.85683  2.82686  2.99483  2.73643  3.03995  3.63159  5.70292  4.28786   1020 k x - -
          2.68618  4.42225  2.77519  2.73123  3.46354  2.40513  3.72494  3.29354  2.67741  2.69355  4.24690  2.90347  2.73739  3.18146  2.89801  2.37887  2.77519  2.98518  4.58477  3.61503
          0.02357  4.15545  4.87780  0.61958  0.77255  0.40391  1.10174
    424   2.62365  4.70584  2.95175  2.53912  2.91990  3.56312  3.78346  3.28850  2.38126  2.94282  3.79194  3.15084  2.22669  2.98480  3.07740  2.78391  2.92321  3.01195  3.08603  3.94118   1021 p x - -
          2.68618  4.42225  2.77519  2.73123  3.46354  2.40513  3.72494  3.29354  2.67741  2.69355  4.24690  2.90347  2.73739  3.18146  2.89801  2.37887  2.77519  2.98518  4.58477  3.61503
          0.01731  4.46090  5.18325  0.61958  0.77255  0.61402  0.77908
    425   2.70337  5.00701  2.59538  2.47070  4.28962  3.07949  3.71401  3.72621  2.49817  3.29390  4.08536  2.38355  3.52994  2.70242  2.97586  2.70904  2.22954  2.41772  5.50269  4.14056   1022 t x - -
          2.68618  4.42225  2.77519  2.73123  3.46354  2.40513  3.72494  3.29354  2.67741  2.69355  4.24690  2.90347  2.73739  3.18146  2.89801  2.37887  2.77519  2.98518  4.58477  3.61503
          0.01731  4.46090  5.18325  0.61958  0.77255  0.61402  0.77908
    426   2.70000  4.11740  4.39854  3.80084  2.23546  3.84103  4.15523  2.11675  2.98289  2.06362  2.83131  3.91050  4.20307  3.81776  3.74078  3.14101  2.93181  2.02340  4.72696  2.77298   1023 v x - -
          2.68618  4.42225  2.77519  2.73123  3.46354  2.40513  3.72494  3.29354  2.67741  2.69355  4.24690  2.90347  2.73739  3.18146  2.89801  2.37887  2.77519  2.98518  4.58477  3.61503
          0.01771  4.43807  5.16042  0.61958  0.77255  0.61402  0.77908
    427   2.69822  5.13104  2.44804  2.20170  4.44352  3.46685  3.15471  3.90794  2.14728  3.42190  4.18222  2.81811  3.86826  2.77883  2.90871  2.67398  2.11870  2.92014  5.58261  4.19020   1024 t x - -
          2.68618  4.42225  2.77519  2.73123  3.46354  2.40513  3.72494  3.29354  2.67741  2.69355  4.24690  2.90347  2.73739  3.18146  2.89801  2.37887  2.77519  2.98518  4.58477  3.61503
          0.01771  4.43807  5.16042  0.61958  0.77255  0.52047  0.90199
    428   2.70919  5.14988  2.93939  1.95207  4.47555  3.07819  3.68178  3.94310  2.43154  3.45123  4.20838  2.43524  2.66055  2.78990  2.64289  2.33226  2.94327  3.27196  5.60658  4.21203   1025 e x - -
          2.68618  4.42225  2.77519  2.73123  3.46354  2.40513  3.72494  3.29354  2.67741  2.69355  4.24690  2.90347  2.73739  3.18146  2.89801  2.37887  2.77519  2.98518  4.58477  3.61503
          0.01707  4.47491  5.19726  0.61958  0.77255  0.55949  0.84747
    429   2.79633  5.28750  1.89166  2.01067  4.61092  3.47035  3.73688  4.09266  2.32596  3.58570  4.34682  2.93958  3.27834  2.85029  3.03059  2.65568  2.11862  3.66890  5.73276  4.31393   1026 d x - -
          2.68618  4.42225  2.77519  2.73123  3.46354  2.40513  3.72494  3.29354  2.67741  2.69355  4.24690  2.90347  2.73739  3.18146  2.89801  2.37887  2.77519  2.98518  4.58477  3.61503
          0.11917  4.47491  2.29311  0.61958  0.77255  0.55949  0.84747
    430   2.89014  5.24102  2.87896  2.17108  4.60161  3.52176  3.75061  4.03463  1.61726  3.53845  4.34539  3.02115  1.99581  2.88091  2.76187  2.86003  3.12292  3.65378  5.67398  4.33399   1027 k x - -
          2.68618  4.42225  2.77519  2.73123  3.46354  2.40513  3.72494  3.29354  2.67741  2.69355  4.24690  2.90347  2.73739  3.18146  2.89801  2.37887  2.77519  2.98518  4.58477  3.61503
          0.01959  4.33824  5.06058  0.61958  0.77255  0.57621  0.82559
    431   2.63836  5.13397  2.65806  2.19483  4.44353  2.21369  3.67645  3.90734  2.27886  3.42610  4.19237  2.93284  2.74248  2.79066  2.93635  2.46565  2.94303  3.50707  5.59210  3.85295   1028 e x - -
          2.68618  4.42225  2.77519  2.73123  3.46354  2.40513  3.72494  3.29354  2.67741  2.69355  4.24690  2.90347  2.73739  3.18146  2.89801  2.37887  2.77519  2.98518  4.58477  3.61503
          0.01857  4.39128  5.11362  0.61958  0.77255  0.56070  0.84585
    432   2.67890  5.06907  2.33825  2.04851  4.36821  3.46951  3.66187  3.25347  2.29207  3.00372  4.12257  2.95774  3.86256  2.69013  2.42894  2.66546  2.90988  2.95814  5.52940  4.14963   1029 e x - -
          2.68618  4.42225  2.77519  2.73123  3.46354  2.40513  3.72494  3.29354  2.67741  2.69355  4.24690  2.90347  2.73739  3.18146  2.89801  2.37887  2.77519  2.98518  4.58477  3.61503
          0.01804  4.42010  5.14245  0.61958  0.77255  0.59152  0.80628
    433   2.47565  5.10784  2.68504  2.19027  3.54717  3.44871  3.64168  3.89071  2.05963  3.40081  4.15681  2.84470  3.00545  2.74854  2.66257  2.30874  2.89940  3.48324  5.55789  4.16471   1030 k x - -
          2.68618  4.42225  2.77519  2.73123  3.46354  2.40513  3.72494  3.29354  2.67741  2.69355  4.24690  2.90347  2.73739  3.18146  2.89801  2.37887  2.77519  2.98518  4.58477  3.61503
          0.01872  4.38317  5.10551  0.61958  0.77255  0.59152  0.80628
    434   2.68569  5.03118  2.90384  2.09459  4.32309  2.42706  3.66973  3.76678  2.29968  2.93670  4.10157  2.49749  3.85968  2.79540  2.90912  2.67838  2.45199  3.39551  5.50792  4.13735   1031 e x - -
          2.68618  4.42225  2.77519  2.73123  3.46354  2.40513  3.72494  3.29354  2.67741  2.69355  4.24690  2.90347  2.73739  3.18146  2.89801  2.37887  2.77519  2.98518  4.58477  3.61503
          0.07821  4.32001  2.78172  0.61958  0.77255  0.46941  0.98182
    435   2.62188  5.15882  2.48064  1.77105  4.47761  3.41216  3.65829  3.94955  2.29077  3.45610  4.21971  2.88880  3.35368  2.77195  2.93236  2.53174  2.32917  3.53775  5.61269  4.20704   1032 e x - -
          2.68618  4.42225  2.77519  2.73123  3.46354  2.40513  3.72494  3.29354  2.67741  2.69355  4.24690  2.90347  2.73739  3.18146  2.89801  2.37887  2.77519  2.98518  4.58477  3.61503
          0.13903  4.28790  2.15361  0.61958  0.77255  0.54077  0.87299
    436   2.25271  5.06245  2.21660  2.34212  4.41608  3.36864  3.67262  3.87283  2.03240  3.40715  4.19027  2.88429  3.82966  2.80007  2.95119  2.13822  2.93682  3.47436  5.58341  4.19354   1033 k x - -
          2.68618  4.42225  2.77519  2.73123  3.46354  2.40513  3.72494  3.29354  2.67741  2.69355  4.24690  2.90347  2.73739  3.18146  2.89801  2.37887  2.77519  2.98518  4.58477  3.61503
          0.02305  4.17739  4.89974  0.61958  0.77255  0.69325  0.69304
    437   2.41115  5.17982  2.21466  2.00175  4.49534  3.36785  3.66442  3.96835  2.25633  3.47922  4.25546  2.84492  3.83236  2.78729  2.97812  2.03847  2.96851  3.55939  5.64166  4.22783   1034 e x - -
          2.68618  4.42225  2.77519  2.73123  3.46354  2.40513  3.72494  3.29354  2.67741  2.69355  4.24690  2.90347  2.73739  3.18146  2.89801  2.37887  2.77519  2.98518  4.58477  3.61503
          0.02305  4.17739  4.89974  0.61958  0.77255  0.69325  0.69304
    438   2.66895  5.07875  2.13412  2.16578  3.92174  3.16203  3.62819  3.84262  2.39349  3.36686  4.14149  2.87872  3.81875  2.74721  2.12080  2.64386  2.90480  3.44989  5.53508  4.14534   1035 r x - -
          2.68618  4.42225  2.77519  2.73123  3.46354  2.40513  3.72494  3.29354  2.67741  2.69355  4.24690  2.90347  2.73739  3.18146  2.89801  2.37887  2.77519  2.98518  4.58477  3.61503
          0.02305  4.17739  4.89974  0.61958  0.77255  0.69325  0.69304
    439   2.68097  4.97612  2.12487  2.37343  4.26782  3.38726  3.68648  3.03364  2.50788  3.28222  4.08927  2.53885  2.41275  2.82988  2.99244  2.68084  2.93044  3.34185  5.49614  4.12404   1036 d x - -
          2.68618  4.42225  2.77519  2.73123  3.46354  2.40513  3.72494  3.29354  2.67741  2.69355  4.24690  2.90347  2.73739  3.18146  2.89801  2.37887  2.77519  2.98518  4.58477  3.61503
          0.02305  4.17739  4.89974  0.61958  0.77255  0.69325  0.69304
    440   2.60928  4.84071  2.64921  2.42467  4.09564  3.42110  3.63497  3.51509  2.22292  2.79117  3.91716  2.68031  3.81944  2.77927  2.89102  2.47113  2.40582  2.83947  5.34324  4.00064   1037 k x - -
          2.68608  4.42264  2.77521  2.73163  3.46393  2.40539  3.72534  3.29338  2.67737  2.69394  4.24729  2.90360  2.73692  3.18186  2.89722  2.37883  2.77397  2.98558  4.58516  3.61543
          0.40505  1.12266  4.87386  1.80056  0.18057  0.69325  0.69304
    441   2.65557  4.94171  2.95962  2.08506  4.22757  3.43665  3.62582  3.22580  2.34313  3.21469  4.01353  2.60268  3.83526  2.75774  2.13969  2.66159  2.60357  3.29982  5.41255  4.06914   1048 e x - -
          2.68618  4.42225  2.77519  2.73123  3.46354  2.40513  3.72494  3.29354  2.67741  2.69355  4.24690  2.90347  2.73739  3.18146  2.89801  2.37887  2.77519  2.98518  4.58477  3.61503
          0.09469  4.15152  2.59556  0.61958  0.77255  0.69325  0.69304
    442   2.73189  5.00728  3.02819  2.25743  4.32147  3.47934  3.60893  3.73492  2.06523  2.77328  4.07405  2.57413  3.86954  2.73858  1.96724  2.72999  2.94729  3.38516  5.42630  4.11609   1049 r x - -
          2.68618  4.42225  2.77519  2.73123  3.46354  2.40513  3.72494  3.29354  2.67741  2.69355  4.24690  2.90347  2.73739  3.18146  2.89801  2.37887  2.77519  2.98518  4.58477  3.61503
          0.02538  4.08221  4.80455  0.61958  0.77255  0.75687  0.63325
    443   2.69881  5.06634  2.73240  1.94449  4.39408  3.37572  3.63722  3.84127  1.99410  3.36994  4.16234  2.87531  2.74712  2.76626  2.81982  2.39673  2.93978  3.45753  5.53907  4.16711   1050 e x - -
          2.68618  4.42225  2.77519  2.73123  3.46354  2.40513  3.72494  3.29354  2.67741  2.69355  4.24690  2.90347  2.73739  3.18146  2.89801  2.37887  2.77519  2.98518  4.58477  3.61503
          0.10094  4.08221  2.53651  0.61958  0.77255  0.75687  0.63325
    444   2.71774  5.01849  2.64428  1.75762  4.33090  3.34611  3.66072  3.75416  2.42767  3.31850  4.14263  2.86405  3.82710  2.41327  2.86319  2.70384  2.29724  3.39748  5.52031  4.15768   1051 e . - -
          2.68618  4.42225  2.77519  2.73123  3.46354  2.40513  3.72494  3.29354  2.67741  2.69355  4.24690  2.90347  2.73739  3.18146  2.89801  2.37887  2.77519  2.98518  4.58477  3.61503
          0.02735  4.00862  4.73096  0.61958  0.77255  0.81601  0.58374
    445   2.67267  4.98689  2.87212  2.18396  4.29687  3.40519  3.59483  3.72532  2.12404  3.26272  4.06150  2.52681  3.81740  2.72399  2.37273  2.66454  2.34886  3.36303  5.43526  4.09488   1052 k . - -
          2.68618  4.42225  2.77519  2.73123  3.46354  2.40513  3.72494  3.29354  2.67741  2.69355  4.24690  2.90347  2.73739  3.18146  2.89801  2.37887  2.77519  2.98518  4.58477  3.61503
          0.02735  4.00862  4.73096  0.61958  0.77255  0.81601  0.58374
    446   2.62453  4.82746  2.92752  2.09870  4.08475  3.40745  3.61789  3.49057  2.14126  3.08605  3.15954  2.93836  2.81868  2.76833  2.78734  2.65124  2.85627  3.16743  5.32114  3.99378   1053 e . - -
          2.68624  4.42231  2.77504  2.73129  3.46360  2.40518  3.72500  3.29360  2.67746  2.69361  4.24695  2.90311  2.73745  3.18152  2.89806  2.37892  2.77489  2.98524  4.58483  3.61509
          0.52436  0.91817  4.73096  0.16570  1.87927  0.59608  0.80065
    447   2.90061  5.48007  1.59052  1.96288  4.77700  3.31401  3.75158  4.28946  2.66948  3.76556  4.56968  2.28529  3.87492  2.19820  3.22706  2.80349  3.16591  3.85223  5.91265  4.43176   1055 d x - -
          2.68618  4.42225  2.77519  2.73123  3.46354  2.40513  3.72494  3.29354  2.67741  2.69355  4.24690  2.90347  2.73739  3.18146  2.89801  2.37887  2.77519  2.98518  4.58477  3.61503
          0.02385  4.14371  4.86605  0.61958  0.77255  0.70086  0.68550
    448   2.81290  5.30414  2.32718  1.92388  4.62653  3.36734  3.68583  4.10437  1.58146  3.58936  4.37824  2.61752  3.86110  2.81381  2.93712  2.74870  3.05798  3.68809  5.72814  4.31140   1056 k x - -
          2.68618  4.42225  2.77519  2.73123  3.46354  2.40513  3.72494  3.29354  2.67741  2.69355  4.24690  2.90347  2.73739  3.18146  2.89801  2.37887  2.77519  2.98518  4.58477  3.61503
          0.02385  4.14371  4.86605  0.61958  0.77255  0.70086  0.68550
    449   2.87014  5.15685  2.56805  1.38487  4.56046  3.35833  3.83982  4.01837  2.69504  3.57956  4.43153  2.93163  2.03666  3.00669  3.15782  2.84563  3.15940  3.63559  5.74273  4.37538   1057 e x - -
          2.68618  4.42225  2.77519  2.73123  3.46354  2.40513  3.72494  3.29354  2.67741  2.69355  4.24690  2.90347  2.73739  3.18146  2.89801  2.37887  2.77519  2.98518  4.58477  3.61503
          0.02385  4.14371  4.86605  0.61958  0.77255  0.57743  0.82403
    450   1.99681  5.18448  2.01519  2.30892  4.51294  3.37555  3.69601  3.98151  2.12500  3.50033  4.28462  2.49842  3.85417  2.82425  3.00968  2.71016  3.00134  3.57606  5.66711  4.25696   1058 a x - -
          2.68603  4.42230  2.77524  2.73128  3.46358  2.40517  3.72499  3.29359  2.67729  2.69359  4.24694  2.90326  2.73744  3.18151  2.89805  2.37891  2.77524  2.98505  4.58481  3.61508
          0.37091  1.31833  3.16273  0.19226  1.74348  0.51229  0.91410
    451   2.50340  4.88359  3.09651  2.35893  4.14682  3.49583  3.65153  3.55063  1.98515  2.79507  3.28759  3.02227  3.87898  2.79712  2.10784  2.71708  2.91047  3.22830  5.35310  4.04201   1060 k x - -
          2.68618  4.42225  2.77519  2.73123  3.46354  2.40513  3.72494  3.29354  2.67741  2.69355  4.24690  2.90347  2.73739  3.18146  2.89801  2.37887  2.77519  2.98518  4.58477  3.61503
          0.02253  4.19977  4.92212  0.61958  0.77255  0.60334  0.79182
    452   2.62979  4.93722  2.89273  2.08087  4.24686  2.89711  3.64927  3.68634  2.43371  3.24969  4.03951  2.39030  3.23342  2.78038  2.91080  2.51090  2.66098  2.87820  5.45346  4.08916   1061 e x - -
          2.68622  4.42229  2.77524  2.73114  3.46358  2.40479  3.72499  3.29358  2.67745  2.69359  4.24694  2.90351  2.73744  3.18150  2.89805  2.37891  2.77524  2.98522  4.58481  3.61507
          0.29341  1.39835  4.92211  0.20496  1.68566  0.60334  0.79182
    453   2.61432  4.75803  2.69742  2.18950  3.98202  3.12467  3.66630  3.00526  2.48411  2.72578  3.21575  3.00097  3.84588  2.83020  2.94030  2.29490  2.84639  3.07931  5.27348  3.95106   1063 e x - -
          2.68618  4.42225  2.77519  2.73123  3.46354  2.40513  3.72494  3.29354  2.67741  2.69355  4.24690  2.90347  2.73739  3.18146  2.89801  2.37887  2.77519  2.98518  4.58477  3.61503
          0.07247  4.19977  2.90206  0.61958  0.77255  0.60334  0.79182
    454   2.82439  4.95264  2.99280  2.65904  4.51686  1.74230  3.84895  3.95091  1.49777  3.50527  4.35285  3.12457  3.95778  3.01522  2.78020  2.85981  3.12279  3.56145  5.61957  4.35421   1064 k x - -
          2.68618  4.42225  2.77519  2.73123  3.46354  2.40513  3.72494  3.29354  2.67741  2.69355  4.24690  2.90347  2.73739  3.18146  2.89801  2.37887  2.77519  2.98518  4.58477  3.61503
          0.02368  4.15097  4.87332  0.61958  0.77255  0.56205  0.84407
    455   2.72146  4.92652  2.83855  1.76698  4.07920  3.43862  3.70966  3.59955  2.53177  3.19346  4.02924  2.97311  2.55338  2.88159  2.98214  2.73996  2.96483  3.27589  5.37265  2.74630   1065 e x - -
          2.68618  4.42225  2.77519  2.73123  3.46354  2.40513  3.72494  3.29354  2.67741  2.69355  4.24690  2.90347  2.73739  3.18146  2.89801  2.37887  2.77519  2.98518  4.58477  3.61503
          0.08653  4.19977  2.68987  0.61958  0.77255  0.60334  0.79182
    456   2.41680  5.02689  2.53110  2.20556  4.32722  3.38815  3.60383  3.78192  2.06479  3.00592  4.08545  2.60441  3.79786  2.72121  2.84855  2.61222  2.56838  3.39377  5.48794  4.10387   1066 k x - -
          2.68618  4.42225  2.77519  2.73123  3.46354  2.40513  3.72494  3.29354  2.67741  2.69355  4.24690  2.90347  2.73739  3.18146  2.89801  2.37887  2.77519  2.98518  4.58477  3.61503
          0.02401  4.13725  4.85960  0.61958  0.77255  0.55178  0.85784
    457   2.63266  3.67409  2.63205  2.24126  4.30731  3.41053  3.61551  3.75780  2.37096  3.29492  4.06957  2.40538  3.36554  2.73372  2.24625  2.62111  2.86563  3.37539  5.47496  4.09863   1067 e x - -
          2.68618  4.42225  2.77519  2.73123  3.46354  2.40513  3.72494  3.29354  2.67741  2.69355  4.24690  2.90347  2.73739  3.18146  2.89801  2.37887  2.77519  2.98518  4.58477  3.61503
          0.21100  4.19977  1.74166  0.61958  0.77255  0.60334  0.79182
    458   2.56001  4.48550  3.15239  2.66932  3.78136  3.38014  3.73678  3.03743  2.19004  2.78596  3.69158  3.10634  2.96402  2.96059  2.87068  2.69150  2.83229  2.16944  5.14536  3.87823   1068 v x - -
          2.68606  4.42252  2.77462  2.73109  3.46381  2.40528  3.72522  3.29381  2.67655  2.69343  4.24717  2.90324  2.73746  3.18174  2.89828  2.37900  2.77547  2.98546  4.58504  3.61530
          0.51986  1.17624  2.33348  1.73086  0.19496  0.47959  0.96505
    459   2.62617  4.55289  3.08350  2.31050  3.76443  3.45333  3.76834  2.31698  2.63278  2.76216  3.68046  3.11053  2.49065  2.99652  3.02465  2.75209  2.87923  2.76406  5.16005  3.87987   1078 e x - -
          2.68618  4.42225  2.77519  2.73123  3.46354  2.40513  3.72494  3.29354  2.67741  2.69355  4.24690  2.90347  2.73739  3.18146  2.89801  2.37887  2.77519  2.98518  4.58477  3.61503
          0.02736  4.00831  4.73065  0.61958  0.77255  0.38504  1.14077
    460   2.51926  5.01431  2.50265  2.10337  4.30062  2.36248  3.65398  3.74510  2.46920  2.81249  4.10121  2.56395  3.82000  2.79037  2.96004  2.66093  2.91790  3.37773  5.50657  4.12636   1079 e x - -
          2.68618  4.42225  2.77519  2.73123  3.46354  2.40513  3.72494  3.29354  2.67741  2.69355  4.24690  2.90347  2.73739  3.18146  2.89801  2.37887  2.77519  2.98518  4.58477  3.61503
          0.02435  4.12311  4.84546  0.61958  0.77255  0.48576  0.95510
    461   2.20155  5.21405  2.00488  2.02319  4.52509  3.34725  3.66750  3.99732  2.05660  3.50730  4.29167  2.81978  3.83042  2.79513  2.98925  2.69651  2.99539  3.58925  5.66873  4.24952   1080 d x - -
          2.68618  4.42225  2.77519  2.73123  3.46354  2.40513  3.72494  3.29354  2.67741  2.69355  4.24690  2.90347  2.73739  3.18146  2.89801  2.37887  2.77519  2.98518  4.58477  3.61503
          0.02435  4.12311  4.84546  0.61958  0.77255  0.48576  0.95510
    462   2.64428  4.57814  3.16089  2.67005  3.58374  3.47010  2.57595  3.15880  2.55310  2.26154  3.69957  3.12392  2.70857  2.96884  2.91522  2.75735  2.89128  2.90624  5.00117  3.63901   1081 l x - -
          2.68618  4.42225  2.77519  2.73123  3.46354  2.40513  3.72494  3.29354  2.67741  2.69355  4.24690  2.90347  2.73739  3.18146  2.89801  2.37887  2.77519  2.98518  4.58477  3.61503
          0.02770  3.99611  4.71846  0.61958  0.77255  0.48576  0.95510
    463   2.61209  4.72883  2.63689  2.48984  3.95344  3.42747  3.64496  3.31192  2.41028  2.70549  3.81814  2.99094  3.83138  2.81342  2.14050  2.66774  2.84715  2.67928  5.24648  3.93013   1082 r x - -
          2.68618  4.42225  2.77519  2.73123  3.46354  2.40513  3.72494  3.29354  2.67741  2.69355  4.24690  2.90347  2.73739  3.18146  2.89801  2.37887  2.77519  2.98518  4.58477  3.61503
          0.02770  3.99611  4.71846  0.61958  0.77255  0.48576  0.95510
    464   2.67231  4.86504  3.02950  2.49680  4.20905  3.42680  3.62137  3.61071  1.89521  3.17671  3.99869  2.98704  2.64891  2.76586  2.38544  2.69765  2.55331  3.27148  5.36755  4.06920   1083 k x - -
          2.68618  4.42225  2.77519  2.73123  3.46354  2.40513  3.72494  3.29354  2.67741  2.69355  4.24690  2.90347  2.73739  3.18146  2.89801  2.37887  2.77519  2.98518  4.58477  3.61503
          0.02770  3.99611  4.71846  0.61958  0.77255  0.48576  0.95510
    465   2.57953  4.55974  3.16680  2.62095  3.78175  2.60765  3.68945  3.21013  2.48338  2.85940  3.71631  3.08055  3.84577  2.90205  2.35325  2.37836  2.82936  2.92610  3.59211  3.82737   1084 r x - -
          2.68618  4.42225  2.77519  2.73123  3.46354  2.40513  3.72494  3.29354  2.67741  2.69355  4.24690  2.90347  2.73739  3.18146  2.89801  2.37887  2.77519  2.98518  4.58477  3.61503
          0.02770  3.99611  4.71846  0.61958  0.77255  0.48576  0.95510
    466   2.68004  4.96650  2.44512  2.38098  4.31509  3.36078  3.63935  3.75855  2.35122  3.30522  4.11561  2.90230  3.05369  2.77933  1.83931  2.67675  2.92888  3.38877  5.47466  4.12874   1085 r x - -
          2.68618  4.42225  2.77519  2.73123  3.46354  2.40513  3.72494  3.29354  2.67741  2.69355  4.24690  2.90347  2.73739  3.18146  2.89801  2.37887  2.77519  2.98518  4.58477  3.61503
          0.02770  3.99611  4.71846  0.61958  0.77255  0.48576  0.95510
    467   2.71791  4.35074  3.69362  3.12469  3.46320  3.74123  4.00616  1.93279  2.31969  2.14488  3.37666  3.50859  4.10702  3.33458  3.26161  3.01506  2.95266  2.00819  5.02631  3.80229   1086 i x - -
          2.68618  4.42225  2.77519  2.73123  3.46354  2.40513  3.72494  3.29354  2.67741  2.69355  4.24690  2.90347  2.73739  3.18146  2.89801  2.37887  2.77519  2.98518  4.58477  3.61503
          0.02770  3.99611  4.71846  0.61958  0.77255  0.48576  0.95510
    468   2.61425  4.57954  3.23156  2.66850  3.83555  3.43404  3.67767  3.20814  2.35252  2.85029  3.01958  3.10591  3.85931  2.88162  1.99051  2.39568  2.86334  2.93645  5.14459  3.87673   1087 r x - -
          2.68618  4.42225  2.77519  2.73123  3.46354  2.40513  3.72494  3.29354  2.67741  2.69355  4.24690  2.90347  2.73739  3.18146  2.89801  2.37887  2.77519  2.98518  4.58477  3.61503
          0.09865  3.90433  2.60662  0.61958  0.77255  0.48576  0.95510
    469   2.94911  4.41810  4.24241  3.77728  1.71663  3.96432  4.10962  2.28023  3.66281  1.85005  3.16623  3.95617  4.35333  3.86863  3.85291  3.33435  3.22444  1.92247  4.51433  3.01180   1088 f x - -
          2.68618  4.42225  2.77519  2.73123  3.46354  2.40513  3.72494  3.29354  2.67741  2.69355  4.24690  2.90347  2.73739  3.18146  2.89801  2.37887  2.77519  2.98518  4.58477  3.61503
          0.03251  3.83820  4.56054  0.61958  0.77255  0.54434  0.86803
    470   2.73310  4.53821  3.30410  2.83829  3.54611  3.52464  3.77341  2.79653  2.09713  1.86481  3.55721  3.24475  3.95873  3.03422  2.71151  2.89809  2.98163  2.63558  5.02803  3.73792   1089 l x - -
          2.68618  4.42225  2.77519  2.73123  3.46354  2.40513  3.72494  3.29354  2.67741  2.69355  4.24690  2.90347  2.73739  3.18146  2.89801  2.37887  2.77519  2.98518  4.58477  3.61503
          0.03578  3.74409  4.46644  0.61958  0.77255  0.54434  0.86803
    471   2.75968  4.58403  3.22808  2.81487  3.87808  3.27039  3.70028  3.41701  2.21782  2.97785  4.00217  3.18445  3.80018  2.94839  1.41651  2.86488  3.05264  3.15553  5.06740  3.87253   1090 r x - -
          2.68618  4.42225  2.77519  2.73123  3.46354  2.40513  3.72494  3.29354  2.67741  2.69355  4.24690  2.90347  2.73739  3.18146  2.89801  2.37887  2.77519  2.98518  4.58477  3.61503
          0.03981  3.63929  4.36164  0.61958  0.77255  0.54434  0.86803
    472   2.75568  4.79525  1.32897  2.25098  4.14730  3.04834  3.76399  3.68694  2.81070  3.34761  4.33824  2.78635  3.68766  3.01731  3.27754  2.75927  3.09640  3.35811  5.36188  4.08202   1091 d x - -
          2.68618  4.42225  2.77519  2.73123  3.46354  2.40513  3.72494  3.29354  2.67741  2.69355  4.24690  2.90347  2.73739  3.18146  2.89801  2.37887  2.77519  2.98518  4.58477  3.61503
          0.03981  3.63929  4.36164  0.61958  0.77255  0.54434  0.86803
    473   2.62235  4.24599  3.78047  3.45497  3.39257  3.45710  4.30052  2.12569  3.31748  2.13850  3.41596  3.67639  4.04317  3.70263  3.54800  2.96061  2.99797  1.39341  5.12930  3.83735   1092 v x - -
          2.68618  4.42225  2.77519  2.73123  3.46354  2.40513  3.72494  3.29354  2.67741  2.69355  4.24690  2.90347  2.73739  3.18146  2.89801  2.37887  2.77519  2.98518  4.58477  3.61503
          0.03981  3.63929  4.36164  0.61958  0.77255  0.45080  1.01368
    474   2.41952  4.19709  3.04161  2.92136  4.02845  1.20554  4.04022  3.58369  3.06648  3.26652  4.25517  3.21073  3.58076  3.41393  3.31342  2.58801  2.88337  3.16133  5.17120  4.12791   1093 g x - -
          2.68618  4.42225  2.77519  2.73123  3.46354  2.40513  3.72494  3.29354  2.67741  2.69355  4.24690  2.90347  2.73739  3.18146  2.89801  2.37887  2.77519  2.98518  4.58477  3.61503
          0.03981  3.63929  4.36164  0.61958  0.77255  0.48576  0.95510
    475   2.75568  4.79525  1.32897  2.25098  4.14730  3.04834  3.76399  3.68694  2.81070  3.34761  4.33824  2.78635  3.68766  3.01731  3.27754  2.75927  3.09640  3.35811  5.36188  4.08202   1094 d x - -
          2.68618  4.42225  2.77519  2.73123  3.46354  2.40513  3.72494  3.29354  2.67741  2.69355  4.24690  2.90347  2.73739  3.18146  2.89801  2.37887  2.77519  2.98518  4.58477  3.61503
          0.03981  3.63929  4.36164  0.61958  0.77255  0.48576  0.95510
    476   2.75568  4.79525  1.32897  2.25098  4.14730  3.04834  3.76399  3.68694  2.81070  3.34761  4.33824  2.78635  3.68766  3.01731  3.27754  2.75927  3.09640  3.35811  5.36188  4.08202   1095 d x - -
          2.68618  4.42225  2.77519  2.73123  3.46354  2.40513  3.72494  3.29354  2.67741  2.69355  4.24690  2.90347  2.73739  3.18146  2.89801  2.37887  2.77519  2.98518  4.58477  3.61503
          0.03981  3.63929  4.36164  0.61958  0.77255  0.48576  0.95510
    477   2.77174  4.78607  2.44372  1.42238  4.10756  3.13629  3.72756  3.51416  2.57946  3.17876  4.18205  2.84934  3.73522  2.96111  2.94851  2.79192  3.08107  3.22954  5.32684  4.06797   1096 e x - -
          2.68618  4.42225  2.77519  2.73123  3.46354  2.40513  3.72494  3.29354  2.67741  2.69355  4.24690  2.90347  2.73739  3.18146  2.89801  2.37887  2.77519  2.98518  4.58477  3.61503
          0.02697  3.62645        *  0.61958  0.77255  0.00000        *
//
