# Supplementary material for: Remote homology clustering identifies lowly conserved families of effector proteins in plant-pathogenic fungi
Source: Microb Genom. 2021 Sep 1;7(9):000637. doi: 10.1099/mgen.0.000637 (PMC8715435; doi:10.1099/mgen.0.000637)
Supplement: Supplementary material 16 [file mgen-7-0637-s0016.zip › hmms/markov-PC_00DO78.hmm]

HMMER3/f [3.3 | Nov 2019]
NAME  markov-PC_00DO78
LENG  451
ALPH  amino
RF    yes
MM    no
CONS  yes
CS    no
MAP   yes
DATE  Thu Jul 23 09:39:26 2020
NSEQ  9
EFFN  1.744629
CKSUM 2413981585
STATS LOCAL MSV      -11.6283  0.69855
STATS LOCAL VITERBI  -12.6211  0.69855
STATS LOCAL FORWARD   -5.6533  0.69855
HMM          A        C        D        E        F        G        H        I        K        L        M        N        P        Q        R        S        T        V        W        Y   
            m->m     m->i     m->d     i->m     i->i     d->m     d->d
  COMPO   2.47197  4.72380  2.85107  2.52582  3.40103  3.13774  3.75795  2.93376  2.36565  2.50750  3.72100  3.01013  3.41222  2.96869  2.90425  2.62631  2.87244  2.79552  4.76050  3.53551
          2.68638  4.42337  2.77430  2.73235  3.46366  2.40555  3.72347  3.29129  2.67853  2.69420  4.23981  2.90230  2.73658  3.18032  2.89913  2.37897  2.77581  2.98630  4.58589  3.61499
          0.68250  1.06067  1.90769  2.42129  0.09300  0.00000        *
      1   3.55892  4.89424  5.08595  4.54519  3.21832  4.75499  5.05410  2.40630  4.32152  1.23754  1.12201  4.79632  4.94499  4.47029  4.42551  4.13564  3.78672  2.57262  5.32695  4.23849     35 m x - -
          2.68618  4.42225  2.77519  2.73123  3.46354  2.40513  3.72494  3.29354  2.67741  2.69355  4.24690  2.90347  2.73739  3.18146  2.89801  2.37887  2.77519  2.98518  4.58477  3.61503
          0.01886  4.37590  5.09825  0.61958  0.77255  0.53950  0.87476
      2   2.73312  4.68017  3.37133  2.79892  3.90692  3.60161  3.84359  3.25938  2.62799  2.93051  3.03117  3.25410  4.00684  3.05805  1.66419  2.24212  2.97499  2.58748  5.25357  3.98589     36 r x - -
          2.68618  4.42225  2.77519  2.73123  3.46354  2.40513  3.72494  3.29354  2.67741  2.69355  4.24690  2.90347  2.73739  3.18146  2.89801  2.37887  2.77519  2.98518  4.58477  3.61503
          0.01751  4.44927  5.17162  0.61958  0.77255  0.61456  0.77844
      3   2.65389  4.74442  2.97771  2.22124  4.14177  3.42679  3.60993  2.95852  1.86185  3.22338  3.95247  2.38574  3.78959  2.77952  2.89495  2.65757  2.87782  3.29702  5.09288  4.00157     37 k x - -
          2.68618  4.42225  2.77519  2.73123  3.46354  2.40513  3.72494  3.29354  2.67741  2.69355  4.24690  2.90347  2.73739  3.18146  2.89801  2.37887  2.77519  2.98518  4.58477  3.61503
          0.01751  4.44927  5.17162  0.61958  0.77255  0.61456  0.77844
      4   2.64667  4.51206  3.57351  3.14002  2.69762  3.45721  4.11818  3.37159  3.13940  3.05053  3.95413  3.46645  1.41076  3.44825  3.49117  2.05255  3.00474  3.06230  5.25598  3.90800     38 p x - -
          2.68618  4.42225  2.77519  2.73123  3.46354  2.40513  3.72494  3.29354  2.67741  2.69355  4.24690  2.90347  2.73739  3.18146  2.89801  2.37887  2.77519  2.98518  4.58477  3.61503
          0.01751  4.44927  5.17162  0.61958  0.77255  0.61456  0.77844
      5   2.61616  4.52356  3.45600  2.93813  2.92219  3.46615  3.98607  3.29804  2.91886  2.98308  3.84822  3.33339  2.57042  3.23896  3.30985  1.63926  2.20539  2.99604  5.29584  4.02934     39 s x - -
          2.68618  4.42225  2.77519  2.73123  3.46354  2.40513  3.72494  3.29354  2.67741  2.69355  4.24690  2.90347  2.73739  3.18146  2.89801  2.37887  2.77519  2.98518  4.58477  3.61503
          0.01751  4.44927  5.17162  0.61958  0.77255  0.61456  0.77844
      6   3.15106  5.19779  3.50081  2.95894  3.92162  3.82483  3.84447  3.88984  0.99507  3.40333  4.31788  3.38858  4.22353  3.07976  2.62749  3.17687  3.35590  3.60734  5.24456  2.36209     40 k x - -
          2.68618  4.42225  2.77519  2.73123  3.46354  2.40513  3.72494  3.29354  2.67741  2.69355  4.24690  2.90347  2.73739  3.18146  2.89801  2.37887  2.77519  2.98518  4.58477  3.61503
          0.01751  4.44927  5.17162  0.61958  0.77255  0.61456  0.77844
      7   2.61988  4.56264  3.48622  3.05477  4.13051  3.39932  4.13102  3.52931  3.02874  2.48505  4.08960  3.40282  2.89592  3.37688  3.39347  1.11154  2.99292  3.17761  5.51013  4.23346     41 s x - -
          2.68618  4.42225  2.77519  2.73123  3.46354  2.40513  3.72494  3.29354  2.67741  2.69355  4.24690  2.90347  2.73739  3.18146  2.89801  2.37887  2.77519  2.98518  4.58477  3.61503
          0.01751  4.44927  5.17162  0.61958  0.77255  0.61456  0.77844
      8   2.95578  5.32814  3.24804  2.64550  4.73583  3.66416  2.97225  4.15134  1.36017  3.58982  4.38028  2.53929  4.03896  2.43315  2.16265  2.92168  3.15521  3.75922  5.66235  4.37019     42 k x - -
          2.68618  4.42225  2.77519  2.73123  3.46354  2.40513  3.72494  3.29354  2.67741  2.69355  4.24690  2.90347  2.73739  3.18146  2.89801  2.37887  2.77519  2.98518  4.58477  3.61503
          0.01751  4.44927  5.17162  0.61958  0.77255  0.61456  0.77844
      9   3.71644  4.95999  5.48256  4.94843  3.32465  5.07172  5.41351  1.69801  4.78048  0.67732  3.09495  5.17710  5.17553  4.80918  4.82394  4.47725  3.93929  2.38172  5.52264  4.48219     43 L x - -
          2.68618  4.42225  2.77519  2.73123  3.46354  2.40513  3.72494  3.29354  2.67741  2.69355  4.24690  2.90347  2.73739  3.18146  2.89801  2.37887  2.77519  2.98518  4.58477  3.61503
          0.01751  4.44927  5.17162  0.61958  0.77255  0.61456  0.77844
     10   3.45988  5.53972  3.97073  3.17576  5.10648  4.01105  3.84157  4.40343  0.82108  3.76236  4.64664  3.52834  4.34976  2.96891  1.66056  3.43594  3.58551  4.08712  5.72921  4.62923     44 k x - -
          2.68618  4.42225  2.77519  2.73123  3.46354  2.40513  3.72494  3.29354  2.67741  2.69355  4.24690  2.90347  2.73739  3.18146  2.89801  2.37887  2.77519  2.98518  4.58477  3.61503
          0.01751  4.44927  5.17162  0.61958  0.77255  0.61456  0.77844
     11   2.76848  5.22721  1.92757  2.15801  4.53735  3.47004  3.71525  4.01185  2.22761  3.51719  4.28287  2.31277  3.90284  2.83001  2.98358  2.73114  3.00549  3.60184  2.98568  4.26539     45 d x - -
          2.68618  4.42225  2.77519  2.73123  3.46354  2.40513  3.72494  3.29354  2.67741  2.69355  4.24690  2.90347  2.73739  3.18146  2.89801  2.37887  2.77519  2.98518  4.58477  3.61503
          0.01751  4.44927  5.17162  0.61958  0.77255  0.61456  0.77844
     12   3.42647  4.67402  5.35145  4.89128  3.87466  4.89838  5.60289  0.73931  4.78971  2.30026  3.64090  5.06267  5.17305  5.03854  4.95407  4.33047  3.69679  1.48210  5.96420  4.76088     46 i x - -
          2.68618  4.42225  2.77519  2.73123  3.46354  2.40513  3.72494  3.29354  2.67741  2.69355  4.24690  2.90347  2.73739  3.18146  2.89801  2.37887  2.77519  2.98518  4.58477  3.61503
          0.01751  4.44927  5.17162  0.61958  0.77255  0.61456  0.77844
     13   3.54597  4.84201  5.12820  4.66880  0.98520  4.68077  4.53144  1.81059  4.51371  1.97288  3.36290  4.68368  4.94487  4.55975  4.56133  4.06337  3.78524  2.53666  4.72413  3.19010     47 f x - -
          2.68618  4.42225  2.77519  2.73123  3.46354  2.40513  3.72494  3.29354  2.67741  2.69355  4.24690  2.90347  2.73739  3.18146  2.89801  2.37887  2.77519  2.98518  4.58477  3.61503
          0.01751  4.44927  5.17162  0.61958  0.77255  0.61456  0.77844
     14   3.59409  4.85063  5.43904  4.87010  2.41777  4.91930  5.17124  1.49605  4.73012  0.92075  3.05569  5.02810  5.04834  4.70088  4.73513  4.28501  3.80859  2.45394  5.32076  4.21407     48 l x - -
          2.68618  4.42225  2.77519  2.73123  3.46354  2.40513  3.72494  3.29354  2.67741  2.69355  4.24690  2.90347  2.73739  3.18146  2.89801  2.37887  2.77519  2.98518  4.58477  3.61503
          0.01751  4.44927  5.17162  0.61958  0.77255  0.61456  0.77844
     15   3.53801  4.84505  5.24254  4.73212  3.39357  4.80593  5.25083  2.25267  4.56122  0.73736  3.19008  4.93330  5.03341  4.68376  4.65339  4.20832  3.78680  1.71143  5.50575  4.41131     49 l x - -
          2.68618  4.42225  2.77519  2.73123  3.46354  2.40513  3.72494  3.29354  2.67741  2.69355  4.24690  2.90347  2.73739  3.18146  2.89801  2.37887  2.77519  2.98518  4.58477  3.61503
          0.01751  4.44927  5.17162  0.61958  0.77255  0.61456  0.77844
     16   3.55545  4.91232  4.84908  4.38678  2.77871  4.48501  4.25408  2.95406  4.07010  1.37161  3.54323  4.43268  4.81277  4.30321  4.16762  3.90624  3.79206  3.00232  1.17265  2.92861     50 w x - -
          2.68618  4.42225  2.77519  2.73123  3.46354  2.40513  3.72494  3.29354  2.67741  2.69355  4.24690  2.90347  2.73739  3.18146  2.89801  2.37887  2.77519  2.98518  4.58477  3.61503
          0.01751  4.44927  5.17162  0.61958  0.77255  0.61456  0.77844
     17   1.49283  4.34704  3.97084  3.42965  3.60343  3.72658  4.22462  2.20699  3.35571  2.58361  3.55634  3.71493  3.07506  3.63418  3.63930  3.04424  3.01351  1.89443  5.12931  3.91843     51 a x - -
          2.68618  4.42225  2.77519  2.73123  3.46354  2.40513  3.72494  3.29354  2.67741  2.69355  4.24690  2.90347  2.73739  3.18146  2.89801  2.37887  2.77519  2.98518  4.58477  3.61503
          0.01751  4.44927  5.17162  0.61958  0.77255  0.61456  0.77844
     18   3.52255  4.82819  5.09560  4.76258  3.84035  4.65159  5.42331  0.55787  4.60776  2.34274  3.72149  4.93705  5.06064  4.91812  4.74553  4.23816  3.82374  2.03391  5.82424  4.59334     52 I x - -
          2.68618  4.42225  2.77519  2.73123  3.46354  2.40513  3.72494  3.29354  2.67741  2.69355  4.24690  2.90347  2.73739  3.18146  2.89801  2.37887  2.77519  2.98518  4.58477  3.61503
          0.01751  4.44927  5.17162  0.61958  0.77255  0.61456  0.77844
     19   1.72876  3.15118  4.02580  3.46146  2.69795  3.66847  4.10949  2.71887  3.36549  2.48082  3.39625  3.69095  4.10763  3.60817  3.59375  2.50328  2.45265  2.23230  4.89238  3.69453     53 a x - -
          2.68618  4.42225  2.77519  2.73123  3.46354  2.40513  3.72494  3.29354  2.67741  2.69355  4.24690  2.90347  2.73739  3.18146  2.89801  2.37887  2.77519  2.98518  4.58477  3.61503
          0.01751  4.44927  5.17162  0.61958  0.77255  0.61456  0.77844
     20   3.09085  5.33200  2.81454  2.62823  4.21755  3.57728  2.22706  4.22766  2.78897  3.73401  4.61179  1.09247  4.13250  3.18900  3.18439  3.06607  3.37522  3.85151  5.56490  4.06316     54 n x - -
          2.68618  4.42225  2.77519  2.73123  3.46354  2.40513  3.72494  3.29354  2.67741  2.69355  4.24690  2.90347  2.73739  3.18146  2.89801  2.37887  2.77519  2.98518  4.58477  3.61503
          0.01751  4.44927  5.17162  0.61958  0.77255  0.41291  1.08390
     21   2.50898  4.45455  4.82303  4.25247  3.47034  4.32680  4.71217  2.22885  4.11295  1.52751  2.60585  4.40220  4.64532  4.29103  4.23316  3.65395  3.33219  1.26460  5.22389  4.06705     55 v x - -
          2.68618  4.42225  2.77519  2.73123  3.46354  2.40513  3.72494  3.29354  2.67741  2.69355  4.24690  2.90347  2.73739  3.18146  2.89801  2.37887  2.77519  2.98518  4.58477  3.61503
          0.01614  4.53044  5.25279  0.61958  0.77255  0.48576  0.95510
     22   3.03053  5.54612  2.25881  2.42471  4.87742  3.52406  3.89451  4.37335  1.77966  3.85039  4.64622  1.36031  4.04876  3.02841  3.19927  2.95483  3.28598  3.94469  5.98160  4.54490     56 n x - -
          2.68618  4.42225  2.77519  2.73123  3.46354  2.40513  3.72494  3.29354  2.67741  2.69355  4.24690  2.90347  2.73739  3.18146  2.89801  2.37887  2.77519  2.98518  4.58477  3.61503
          0.01614  4.53044  5.25279  0.61958  0.77255  0.48576  0.95510
     23   3.55711  4.85472  5.24339  4.71567  1.09049  4.75822  4.76585  2.52353  4.56216  1.40024  3.22089  4.79574  4.97340  4.58550  4.59900  4.11482  3.78219  2.21016  4.97055  3.57341     57 f x - -
          2.68618  4.42225  2.77519  2.73123  3.46354  2.40513  3.72494  3.29354  2.67741  2.69355  4.24690  2.90347  2.73739  3.18146  2.89801  2.37887  2.77519  2.98518  4.58477  3.61503
          0.01614  4.53044  5.25279  0.61958  0.77255  0.48576  0.95510
     24   3.18048  1.23991  4.78420  4.28471  1.95857  4.20940  4.04305  2.95846  4.09673  2.55508  3.62998  4.21803  4.57976  4.19411  4.14699  3.54957  3.42526  2.81592  2.82939  2.73890     58 c x - -
          2.68618  4.42225  2.77519  2.73123  3.46354  2.40513  3.72494  3.29354  2.67741  2.69355  4.24690  2.90347  2.73739  3.18146  2.89801  2.37887  2.77519  2.98518  4.58477  3.61503
          0.01614  4.53044  5.25279  0.61958  0.77255  0.48576  0.95510
     25   3.38452  4.80050  5.01252  4.73851  4.14178  4.38507  5.46498  2.25676  4.62523  2.73757  4.04265  4.81751  4.94099  4.95675  4.77244  3.96667  3.74888  0.46351  6.01909  4.77929     59 V x - -
          2.68618  4.42225  2.77519  2.73123  3.46354  2.40513  3.72494  3.29354  2.67741  2.69355  4.24690  2.90347  2.73739  3.18146  2.89801  2.37887  2.77519  2.98518  4.58477  3.61503
          0.01614  4.53044  5.25279  0.61958  0.77255  0.48576  0.95510
     26   3.14734  5.08066  3.69416  3.10690  4.30714  3.89464  4.00613  2.29302  0.95266  3.15328  4.16370  3.52010  4.29312  3.18553  2.69875  3.24575  3.36481  3.17278  5.56845  4.33291     60 k x - -
          2.68618  4.42225  2.77519  2.73123  3.46354  2.40513  3.72494  3.29354  2.67741  2.69355  4.24690  2.90347  2.73739  3.18146  2.89801  2.37887  2.77519  2.98518  4.58477  3.61503
          0.01614  4.53044  5.25279  0.61958  0.77255  0.48576  0.95510
     27   3.67564  5.33685  4.47506  4.47337  5.51234  0.18374  5.49938  5.32267  4.73773  4.86689  5.88126  4.64270  4.73959  5.01095  4.85463  3.87272  4.20296  4.72435  6.38550  5.65219     61 G x - -
          2.68618  4.42225  2.77519  2.73123  3.46354  2.40513  3.72494  3.29354  2.67741  2.69355  4.24690  2.90347  2.73739  3.18146  2.89801  2.37887  2.77519  2.98518  4.58477  3.61503
          0.01614  4.53044  5.25279  0.61958  0.77255  0.48576  0.95510
     28   2.41014  4.87157  3.32241  2.77859  3.84706  3.66682  1.55616  3.49538  2.58839  3.11203  3.97521  3.25043  4.06267  3.04848  2.56831  2.92051  3.07495  3.21346  5.21358  2.95800     62 h x - -
          2.68618  4.42225  2.77519  2.73123  3.46354  2.40513  3.72494  3.29354  2.67741  2.69355  4.24690  2.90347  2.73739  3.18146  2.89801  2.37887  2.77519  2.98518  4.58477  3.61503
          0.01614  4.53044  5.25279  0.61958  0.77255  0.48576  0.95510
     29   3.85043  5.44347  4.52832  4.48798  5.35626  4.09702  5.46197  5.13613  4.61396  4.65736  5.76351  4.71173  0.18848  4.97577  4.73962  4.04763  4.34597  4.69278  6.30387  5.49893     63 P x - -
          2.68618  4.42225  2.77519  2.73123  3.46354  2.40513  3.72494  3.29354  2.67741  2.69355  4.24690  2.90347  2.73739  3.18146  2.89801  2.37887  2.77519  2.98518  4.58477  3.61503
          0.01614  4.53044  5.25279  0.61958  0.77255  0.48576  0.95510
     30   1.71326  4.36815  3.82408  3.27182  3.55289  3.68865  4.09332  2.84887  3.19568  2.24401  2.18271  3.59624  4.12471  3.48567  3.49582  2.26342  2.97767  2.63670  5.04075  3.82581     64 a x - -
          2.68618  4.42225  2.77519  2.73123  3.46354  2.40513  3.72494  3.29354  2.67741  2.69355  4.24690  2.90347  2.73739  3.18146  2.89801  2.37887  2.77519  2.98518  4.58477  3.61503
          0.01614  4.53044  5.25279  0.61958  0.77255  0.48576  0.95510
     31   2.73737  4.19903  4.24271  3.65475  2.36151  3.85040  4.15555  2.30289  3.52784  1.87652  2.46059  2.68444  4.21504  3.73930  3.69408  3.14005  2.50296  2.41657  4.80968  3.62047     65 l x - -
          2.68618  4.42225  2.77519  2.73123  3.46354  2.40513  3.72494  3.29354  2.67741  2.69355  4.24690  2.90347  2.73739  3.18146  2.89801  2.37887  2.77519  2.98518  4.58477  3.61503
          0.01614  4.53044  5.25279  0.61958  0.77255  0.48576  0.95510
     32   2.44850  5.16750  2.96104  2.18788  4.49588  3.00145  3.69279  3.96573  2.20603  3.47048  4.22435  2.56888  2.78653  2.79905  2.93049  2.23752  2.56079  3.55166  5.62303  4.22628     66 e x - -
          2.68618  4.42225  2.77519  2.73123  3.46354  2.40513  3.72494  3.29354  2.67741  2.69355  4.24690  2.90347  2.73739  3.18146  2.89801  2.37887  2.77519  2.98518  4.58477  3.61503
          0.01614  4.53044  5.25279  0.61958  0.77255  0.48576  0.95510
     33   1.27686  4.97499  3.36598  2.93148  4.59188  3.58014  4.03298  3.93916  1.46785  3.55890  4.41222  3.35597  4.11487  3.19892  2.93427  2.96304  3.20766  3.56186  5.74899  4.48676     67 a x - -
          2.68618  4.42225  2.77519  2.73123  3.46354  2.40513  3.72494  3.29354  2.67741  2.69355  4.24690  2.90347  2.73739  3.18146  2.89801  2.37887  2.77519  2.98518  4.58477  3.61503
          0.01614  4.53044  5.25279  0.61958  0.77255  0.48576  0.95510
     34   2.72905  4.94621  2.40967  2.54461  4.19802  2.35150  3.75695  3.60442  2.12934  2.70383  4.02546  3.06686  3.93870  2.90483  3.01570  2.75717  2.96357  2.41707  5.45352  4.11337     68 k x - -
          2.68621  4.42228  2.77523  2.73126  3.46357  2.40516  3.72498  3.29357  2.67697  2.69358  4.24693  2.90350  2.73743  3.18149  2.89804  2.37890  2.77523  2.98521  4.58480  3.61506
          0.53442  2.00808  1.27388  0.24766  1.51699  0.48576  0.95510
     35   2.54487  4.49474  3.24939  2.76710  3.87709  2.18998  3.86383  3.28594  2.76782  2.95741  3.81340  3.18736  3.87651  3.09775  3.16893  2.28725  2.08817  2.97355  5.24672  2.99951     70 t x - -
          2.68618  4.42225  2.77519  2.73123  3.46354  2.40513  3.72494  3.29354  2.67741  2.69355  4.24690  2.90347  2.73739  3.18146  2.89801  2.37887  2.77519  2.98518  4.58477  3.61503
          0.02231  4.20953  4.93188  0.61958  0.77255  0.88051  0.53541
     36   2.74190  4.26242  3.99555  3.42473  3.29492  3.82620  4.11939  1.90380  3.31367  1.91077  2.31103  2.78284  4.18392  3.58196  3.55886  3.10947  2.97550  2.28910  4.88948  3.69056     71 i x - -
          2.68618  4.42225  2.77519  2.73123  3.46354  2.40513  3.72494  3.29354  2.67741  2.69355  4.24690  2.90347  2.73739  3.18146  2.89801  2.37887  2.77519  2.98518  4.58477  3.61503
          0.02231  4.20953  4.93188  0.61958  0.77255  0.67657  0.71000
     37   2.80640  4.95833  3.22569  2.63818  4.18292  3.59154  2.39929  3.62500  2.30671  2.32608  4.03012  3.12275  3.97085  2.19146  2.24338  2.83830  3.01968  3.31491  5.37564  4.07448     72 q x - -
          2.68618  4.42225  2.77519  2.73123  3.46354  2.40513  3.72494  3.29354  2.67741  2.69355  4.24690  2.90347  2.73739  3.18146  2.89801  2.37887  2.77519  2.98518  4.58477  3.61503
          0.02010  4.31281  5.03516  0.61958  0.77255  0.48342  0.95887
     38   2.86931  4.28355  3.24878  3.88207  2.72687  4.03715  4.36398  1.80544  3.75526  1.64038  3.28951  4.05935  4.38022  3.95179  3.90430  3.33980  3.10279  1.73820  4.95979  3.77718     73 l x - -
          2.68618  4.42225  2.77519  2.73123  3.46354  2.40513  3.72494  3.29354  2.67741  2.69355  4.24690  2.90347  2.73739  3.18146  2.89801  2.37887  2.77519  2.98518  4.58477  3.61503
          0.01744  4.45340  5.17575  0.61958  0.77255  0.41595  1.07797
     39   1.63240  4.28052  4.13832  3.56332  2.81969  3.86338  4.19124  2.24328  3.46257  2.15483  3.36974  3.81496  4.24012  3.70287  3.68341  3.15210  2.20120  2.38613  4.92807  3.73019     74 a x - -
          2.68618  4.42225  2.77519  2.73123  3.46354  2.40513  3.72494  3.29354  2.67741  2.69355  4.24690  2.90347  2.73739  3.18146  2.89801  2.37887  2.77519  2.98518  4.58477  3.61503
          0.01614  4.53044  5.25279  0.61958  0.77255  0.48576  0.95510
     40   3.21097  5.82409  2.02895  0.98655  5.14073  2.17191  4.03762  4.67604  3.04933  4.14594  4.97947  2.95980  4.11792  3.19606  3.65596  3.09093  3.49931  4.22183  6.29233  4.77247     75 e x - -
          2.68618  4.42225  2.77519  2.73123  3.46354  2.40513  3.72494  3.29354  2.67741  2.69355  4.24690  2.90347  2.73739  3.18146  2.89801  2.37887  2.77519  2.98518  4.58477  3.61503
          0.01614  4.53044  5.25279  0.61958  0.77255  0.48576  0.95510
     41   3.05143  5.56461  1.36757  1.63769  4.76900  3.50946  3.92217  4.33997  2.83996  3.84266  4.65444  2.97029  4.05475  3.07177  3.38970  2.97111  3.31318  3.92882  5.96675  2.51899     76 d x - -
          2.68618  4.42225  2.77519  2.73123  3.46354  2.40513  3.72494  3.29354  2.67741  2.69355  4.24690  2.90347  2.73739  3.18146  2.89801  2.37887  2.77519  2.98518  4.58477  3.61503
          0.01614  4.53044  5.25279  0.61958  0.77255  0.48576  0.95510
     42   2.13442  4.37307  4.60807  4.04477  3.58464  4.18943  4.59559  1.90710  3.92920  2.14655  3.51064  4.22902  4.54498  4.15499  4.10178  3.50901  2.56897  1.25012  5.22293  4.02641     77 v x - -
          2.68618  4.42225  2.77519  2.73123  3.46354  2.40513  3.72494  3.29354  2.67741  2.69355  4.24690  2.90347  2.73739  3.18146  2.89801  2.37887  2.77519  2.98518  4.58477  3.61503
          0.01614  4.53044  5.25279  0.61958  0.77255  0.48576  0.95510
     43   3.74931  5.62186  3.96445  3.51615  5.17189  4.10243  4.33587  4.66397  0.39760  4.10098  5.07004  3.89195  4.59105  3.52057  2.81321  3.77447  3.97224  4.35057  5.97813  4.91895     78 K x - -
          2.68618  4.42225  2.77519  2.73123  3.46354  2.40513  3.72494  3.29354  2.67741  2.69355  4.24690  2.90347  2.73739  3.18146  2.89801  2.37887  2.77519  2.98518  4.58477  3.61503
          0.01614  4.53044  5.25279  0.61958  0.77255  0.48576  0.95510
     44   2.75682  4.95702  2.28376  2.59462  4.35132  1.77830  3.87547  2.87675  2.71581  3.37727  4.19104  3.10491  3.97200  3.03258  3.18873  2.06620  3.03640  3.40838  5.60947  4.26233     79 g x - -
          2.68618  4.42225  2.77519  2.73123  3.46354  2.40513  3.72494  3.29354  2.67741  2.69355  4.24690  2.90347  2.73739  3.18146  2.89801  2.37887  2.77519  2.98518  4.58477  3.61503
          0.01614  4.53044  5.25279  0.61958  0.77255  0.48576  0.95510
     45   2.89806  4.40218  4.37236  3.85991  3.59680  2.52709  4.49874  2.40736  3.73978  1.82659  3.54642  4.05517  4.41139  4.00168  3.94154  3.31500  3.18286  1.17634  5.21676  4.01193     80 v x - -
          2.68618  4.42225  2.77519  2.73123  3.46354  2.40513  3.72494  3.29354  2.67741  2.69355  4.24690  2.90347  2.73739  3.18146  2.89801  2.37887  2.77519  2.98518  4.58477  3.61503
          0.01614  4.53044  5.25279  0.61958  0.77255  0.48576  0.95510
     46   2.40014  4.97801  2.64115  2.52088  4.25055  2.33189  3.74304  3.67679  2.24780  2.53985  4.06124  3.04662  3.92449  2.88171  3.00030  2.73659  2.35515  3.33195  5.48395  4.13396     81 k x - -
          2.68618  4.42225  2.77519  2.73123  3.46354  2.40513  3.72494  3.29354  2.67741  2.69355  4.24690  2.90347  2.73739  3.18146  2.89801  2.37887  2.77519  2.98518  4.58477  3.61503
          0.01614  4.53044  5.25279  0.61958  0.77255  0.48576  0.95510
     47   1.87607  5.14049  2.11330  2.49604  4.55663  3.47456  3.83875  4.01254  2.65753  3.55706  4.34146  2.30254  3.96000  2.97085  3.15322  2.78743  2.06369  3.60283  5.73972  4.35082     82 a x - -
          2.68618  4.42225  2.77519  2.73123  3.46354  2.40513  3.72494  3.29354  2.67741  2.69355  4.24690  2.90347  2.73739  3.18146  2.89801  2.37887  2.77519  2.98518  4.58477  3.61503
          0.01614  4.53044  5.25279  0.61958  0.77255  0.48576  0.95510
     48   1.67625  4.48101  3.66283  3.14213  3.88980  3.52459  4.12028  2.56728  3.10108  2.93603  3.82872  3.48657  2.15837  3.41237  3.45863  2.84922  2.08967  2.88153  5.31613  4.07992     83 a x - -
          2.68618  4.42225  2.77519  2.73123  3.46354  2.40513  3.72494  3.29354  2.67741  2.69355  4.24690  2.90347  2.73739  3.18146  2.89801  2.37887  2.77519  2.98518  4.58477  3.61503
          0.01614  4.53044  5.25279  0.61958  0.77255  0.48576  0.95510
     49   1.88274  4.84053  2.58218  2.67503  4.33788  2.47277  3.89251  3.76310  2.71458  3.36451  4.16794  3.15490  3.94694  3.04759  3.17367  1.87600  2.97733  2.73539  5.59245  4.26223     84 s x - -
          2.68618  4.42225  2.77519  2.73123  3.46354  2.40513  3.72494  3.29354  2.67741  2.69355  4.24690  2.90347  2.73739  3.18146  2.89801  2.37887  2.77519  2.98518  4.58477  3.61503
          0.01614  4.53044  5.25279  0.61958  0.77255  0.48576  0.95510
     50   2.86916  5.04284  3.17938  2.66751  3.90594  3.64136  1.66846  3.71823  2.54208  3.28299  4.12585  2.38545  4.04140  2.52613  2.93551  2.89185  3.09541  3.40180  3.34220  3.81006     85 h x - -
          2.68618  4.42225  2.77519  2.73123  3.46354  2.40513  3.72494  3.29354  2.67741  2.69355  4.24690  2.90347  2.73739  3.18146  2.89801  2.37887  2.77519  2.98518  4.58477  3.61503
          0.01614  4.53044  5.25279  0.61958  0.77255  0.48576  0.95510
     51   1.73912  4.43476  4.00433  3.75187  4.80475  0.91693  4.75429  4.20288  3.81019  3.91612  4.72259  3.75086  4.01754  4.05374  4.07511  2.69393  2.22976  3.56491  6.14773  4.98351     86 g x - -
          2.68618  4.42225  2.77519  2.73123  3.46354  2.40513  3.72494  3.29354  2.67741  2.69355  4.24690  2.90347  2.73739  3.18146  2.89801  2.37887  2.77519  2.98518  4.58477  3.61503
          0.01614  4.53044  5.25279  0.61958  0.77255  0.48576  0.95510
     52   2.50247  5.57078  1.15238  2.40998  4.99066  2.63804  4.00075  4.50268  2.96193  3.99663  4.80866  2.11741  4.07292  3.15235  3.53472  2.99580  3.36843  4.04601  6.15394  4.67522     87 d x - -
          2.68618  4.42225  2.77519  2.73123  3.46354  2.40513  3.72494  3.29354  2.67741  2.69355  4.24690  2.90347  2.73739  3.18146  2.89801  2.37887  2.77519  2.98518  4.58477  3.61503
          0.01614  4.53044  5.25279  0.61958  0.77255  0.48576  0.95510
     53   2.90246  5.41951  2.04472  2.39916  4.75306  3.49502  3.81825  4.24558  2.07253  3.72793  4.49827  1.72324  3.98009  2.93902  3.14773  2.19345  3.15162  3.81164  5.86850  4.43323     88 n x - -
          2.68618  4.42225  2.77519  2.73123  3.46354  2.40513  3.72494  3.29354  2.67741  2.69355  4.24690  2.90347  2.73739  3.18146  2.89801  2.37887  2.77519  2.98518  4.58477  3.61503
          0.09868  4.53044  2.48658  0.61958  0.77255  0.48576  0.95510
     54   2.67978  4.49412  3.42392  2.52011  3.65272  2.55351  3.86861  3.01250  2.82953  2.20937  2.93264  3.30411  4.00565  3.14869  3.21525  2.28474  2.91408  2.41837  5.07034  3.81850     89 l x - -
          2.68618  4.42225  2.77519  2.73123  3.46354  2.40513  3.72494  3.29354  2.67741  2.69355  4.24690  2.90347  2.73739  3.18146  2.89801  2.37887  2.77519  2.98518  4.58477  3.61503
          0.01751  4.44927  5.17162  0.61958  0.77255  0.61456  0.77844
     55   2.69278  4.83561  3.11670  2.56638  3.21966  3.53059  3.02912  3.46919  2.55192  2.70164  3.91347  2.64051  3.92220  2.50519  3.00316  1.91190  2.92451  3.16169  5.32937  3.99602     90 s x - -
          2.68618  4.42225  2.77519  2.73123  3.46354  2.40513  3.72494  3.29354  2.67741  2.69355  4.24690  2.90347  2.73739  3.18146  2.89801  2.37887  2.77519  2.98518  4.58477  3.61503
          0.01751  4.44927  5.17162  0.61958  0.77255  0.61456  0.77844
     56   2.76852  5.02442  3.05037  2.54107  4.30854  3.53579  3.74141  3.73281  2.00014  2.46978  4.11212  1.89320  2.99740  2.88060  2.87581  2.78039  3.00114  3.38876  5.50576  4.16803     91 n x - -
          2.68618  4.42225  2.77519  2.73123  3.46354  2.40513  3.72494  3.29354  2.67741  2.69355  4.24690  2.90347  2.73739  3.18146  2.89801  2.37887  2.77519  2.98518  4.58477  3.61503
          0.01751  4.44927  5.17162  0.61958  0.77255  0.61456  0.77844
     57   2.74396  5.13615  2.05419  2.42149  4.45757  2.82247  3.72893  3.91698  2.51770  3.44946  3.10890  2.09918  3.90184  2.85105  3.01079  2.37510  2.98751  3.52300  5.62680  4.23602     92 d x - -
          2.68618  4.42225  2.77519  2.73123  3.46354  2.40513  3.72494  3.29354  2.67741  2.69355  4.24690  2.90347  2.73739  3.18146  2.89801  2.37887  2.77519  2.98518  4.58477  3.61503
          0.01751  4.44927  5.17162  0.61958  0.77255  0.61456  0.77844
     58   2.95064  4.47234  4.08672  2.70733  3.50549  4.02645  4.35249  2.42229  3.46772  1.34614  3.41639  3.89767  4.38988  3.76791  3.72763  3.33363  3.19084  1.62096  5.16243  3.96526     93 l x - -
          2.68618  4.42225  2.77519  2.73123  3.46354  2.40513  3.72494  3.29354  2.67741  2.69355  4.24690  2.90347  2.73739  3.18146  2.89801  2.37887  2.77519  2.98518  4.58477  3.61503
          0.01751  4.44927  5.17162  0.61958  0.77255  0.61456  0.77844
     59   2.73370  3.37016  3.12373  2.55749  4.29678  2.59823  3.72732  3.71875  2.01053  3.28505  4.08667  3.06799  3.01699  2.86255  2.02042  2.75204  2.96853  3.36800  5.48522  4.15487     94 k x - -
          2.68618  4.42225  2.77519  2.73123  3.46354  2.40513  3.72494  3.29354  2.67741  2.69355  4.24690  2.90347  2.73739  3.18146  2.89801  2.37887  2.77519  2.98518  4.58477  3.61503
          0.10867  4.44927  2.39377  0.61958  0.77255  0.61456  0.77844
     60   2.37134  4.32559  4.22896  3.68737  3.57172  3.89570  4.39383  2.27452  3.58872  2.09275  3.49893  3.92709  4.32444  3.85579  3.82765  3.22430  2.21728  1.34743  5.17418  3.97123     95 v x - -
          2.68618  4.42225  2.77519  2.73123  3.46354  2.40513  3.72494  3.29354  2.67741  2.69355  4.24690  2.90347  2.73739  3.18146  2.89801  2.37887  2.77519  2.98518  4.58477  3.61503
          0.01917  4.35978  5.08212  0.61958  0.77255  0.72999  0.65762
     61   1.18144  4.36816  4.22029  3.82824  3.99340  3.53189  4.64537  2.59592  3.75121  2.82908  3.90376  3.90872  4.19424  4.03433  3.98568  2.96611  3.07878  1.49370  5.60385  4.39931     96 a x - -
          2.68618  4.42225  2.77519  2.73123  3.46354  2.40513  3.72494  3.29354  2.67741  2.69355  4.24690  2.90347  2.73739  3.18146  2.89801  2.37887  2.77519  2.98518  4.58477  3.61503
          0.01917  4.35978  5.08212  0.61958  0.77255  0.72999  0.65762
     62   2.74547  5.17342  2.92859  2.42240  4.50460  3.48112  2.61282  3.96399  2.09187  3.45996  4.22809  2.52898  2.69593  2.19127  2.79287  2.71552  2.97325  3.56029  5.59905  4.22375     97 k x - -
          2.68618  4.42225  2.77519  2.73123  3.46354  2.40513  3.72494  3.29354  2.67741  2.69355  4.24690  2.90347  2.73739  3.18146  2.89801  2.37887  2.77519  2.98518  4.58477  3.61503
          0.01917  4.35978  5.08212  0.61958  0.77255  0.72999  0.65762
     63   2.36773  5.48539  1.51071  1.99818  4.80275  2.72097  3.82345  4.30690  2.72331  3.79145  4.58383  2.34255  3.95099  2.95957  3.27704  2.85516  3.20029  3.87078  5.94280  4.47580     98 d x - -
          2.68618  4.42225  2.77519  2.73123  3.46354  2.40513  3.72494  3.29354  2.67741  2.69355  4.24690  2.90347  2.73739  3.18146  2.89801  2.37887  2.77519  2.98518  4.58477  3.61503
          0.01917  4.35978  5.08212  0.61958  0.77255  0.72999  0.65762
     64   2.64830  4.33094  3.73627  3.21085  3.57285  2.78725  4.06819  2.77161  3.14348  2.26516  3.54186  3.53462  2.57739  3.44303  3.45058  2.91408  2.93270  1.59771  5.05676  3.83519     99 v x - -
          2.68618  4.42225  2.77519  2.73123  3.46354  2.40513  3.72494  3.29354  2.67741  2.69355  4.24690  2.90347  2.73739  3.18146  2.89801  2.37887  2.77519  2.98518  4.58477  3.61503
          0.01917  4.35978  5.08212  0.61958  0.77255  0.72999  0.65762
     65   2.14970  4.51726  3.39956  2.91052  4.05867  3.36370  3.99911  3.43370  2.89407  2.54096  3.96718  3.29227  2.46123  3.22560  3.28765  1.56600  2.90236  3.08756  5.41551  4.14928    100 s x - -
          2.68618  4.42225  2.77519  2.73123  3.46354  2.40513  3.72494  3.29354  2.67741  2.69355  4.24690  2.90347  2.73739  3.18146  2.89801  2.37887  2.77519  2.98518  4.58477  3.61503
          0.01917  4.35978  5.08212  0.61958  0.77255  0.72999  0.65762
     66   2.70745  5.09727  2.48304  2.39897  4.38276  3.45491  2.65549  3.84710  2.43856  2.52905  4.15597  2.53280  3.86887  2.22053  2.91724  2.68862  2.94118  3.46250  5.55045  4.16491    101 q x - -
          2.68618  4.42225  2.77519  2.73123  3.46354  2.40513  3.72494  3.29354  2.67741  2.69355  4.24690  2.90347  2.73739  3.18146  2.89801  2.37887  2.77519  2.98518  4.58477  3.61503
          0.01917  4.35978  5.08212  0.61958  0.77255  0.72999  0.65762
     67   2.83915  5.11923  2.94021  2.52777  4.37316  3.51959  2.82956  3.88901  2.44572  3.42351  4.24140  3.04570  1.96483  1.91109  2.83642  2.83319  3.07892  3.52877  5.55353  4.19100    102 q x - -
          2.68618  4.42225  2.77519  2.73123  3.46354  2.40513  3.72494  3.29354  2.67741  2.69355  4.24690  2.90347  2.73739  3.18146  2.89801  2.37887  2.77519  2.98518  4.58477  3.61503
          0.01917  4.35978  5.08212  0.61958  0.77255  0.72999  0.65762
     68   3.00248  4.62219  3.90144  3.38590  3.76681  3.94603  4.22103  1.17766  2.08807  2.58642  3.68757  3.74135  4.34636  3.52486  3.18807  3.30392  3.24680  2.38204  5.31781  4.08819    103 i x - -
          2.68618  4.42225  2.77519  2.73123  3.46354  2.40513  3.72494  3.29354  2.67741  2.69355  4.24690  2.90347  2.73739  3.18146  2.89801  2.37887  2.77519  2.98518  4.58477  3.61503
          0.17795  4.35978  1.89558  0.61958  0.77255  0.72999  0.65762
     69   3.25521  4.94269  3.90000  3.79600  4.74164  3.61212  4.83432  4.38796  3.88485  3.97180  5.04415  4.06340  0.39142  4.26267  4.08106  3.43585  3.72487  3.99241  5.82248  4.87078    104 P . - -
          2.68618  4.42225  2.77519  2.73123  3.46354  2.40513  3.72494  3.29354  2.67741  2.69355  4.24690  2.90347  2.73739  3.18146  2.89801  2.37887  2.77519  2.98518  4.58477  3.61503
          0.02243  4.20426  4.92661  0.61958  0.77255  0.88503  0.53223
     70   3.38539  5.52388  0.53879  2.60760  4.95465  3.49792  4.27393  4.62687  3.42815  4.17969  5.17782  3.17611  4.17475  3.52231  3.98005  3.31870  3.73520  4.23439  6.05362  4.78902    105 D . - -
          2.68618  4.42225  2.77519  2.73123  3.46354  2.40513  3.72494  3.29354  2.67741  2.69355  4.24690  2.90347  2.73739  3.18146  2.89801  2.37887  2.77519  2.98518  4.58477  3.61503
          0.02243  4.20426  4.92661  0.61958  0.77255  0.68337  0.70302
     71   2.69125  5.00209  2.01080  2.42734  4.32511  2.43117  3.70432  3.76101  2.49092  3.32707  4.12137  2.95926  3.86849  2.83800  2.48112  2.69216  2.93941  2.74620  5.52753  4.15969    106 d x - -
          2.68618  4.42225  2.77519  2.73123  3.46354  2.40513  3.72494  3.29354  2.67741  2.69355  4.24690  2.90347  2.73739  3.18146  2.89801  2.37887  2.77519  2.98518  4.58477  3.61503
          0.19168  4.30685  1.82665  0.61958  0.77255  0.58435  0.81524
     72   2.52981  4.57086  3.10889  2.80075  4.36882  2.39719  4.03925  3.79128  2.92478  3.43215  4.25721  2.34608  3.86712  3.24247  3.32955  2.64247  1.40097  3.34092  5.66160  4.37190    107 t . - -
          2.68618  4.42225  2.77519  2.73123  3.46354  2.40513  3.72494  3.29354  2.67741  2.69355  4.24690  2.90347  2.73739  3.18146  2.89801  2.37887  2.77519  2.98518  4.58477  3.61503
          0.13437  4.24954  2.19404  0.61958  0.77255  0.84469  0.56158
     73   2.73624  4.86808  3.08223  2.56797  4.13279  3.50125  3.68540  2.70526  1.63348  3.12427  3.97432  2.46207  3.91086  2.84596  2.68371  2.77722  2.96492  3.18833  5.35284  4.05236    108 k . - -
          2.68618  4.42225  2.77519  2.73123  3.46354  2.40513  3.72494  3.29354  2.67741  2.69355  4.24690  2.90347  2.73739  3.18146  2.89801  2.37887  2.77519  2.98518  4.58477  3.61503
          0.02396  4.13913  4.86147  0.61958  0.77255  0.47999  0.96441
     74   2.79672  4.58117  3.52376  3.01895  3.74651  3.66718  3.95555  3.07887  2.28586  1.35860  3.70532  3.41652  4.09635  3.23875  3.04503  2.44914  3.04773  2.86004  5.16866  3.92516    109 l x - -
          2.68618  4.42225  2.77519  2.73123  3.46354  2.40513  3.72494  3.29354  2.67741  2.69355  4.24690  2.90347  2.73739  3.18146  2.89801  2.37887  2.77519  2.98518  4.58477  3.61503
          0.01839  4.40099  5.12333  0.61958  0.77255  0.67976  0.70671
     75   2.10173  4.89027  3.06602  2.27542  4.18249  2.42566  3.72910  3.59724  2.50613  3.19498  4.00563  3.04507  3.90092  2.87685  2.32605  2.71635  2.92621  2.77377  5.42762  4.09393    110 a x - -
          2.68618  4.42225  2.77519  2.73123  3.46354  2.40513  3.72494  3.29354  2.67741  2.69355  4.24690  2.90347  2.73739  3.18146  2.89801  2.37887  2.77519  2.98518  4.58477  3.61503
          0.01839  4.40099  5.12333  0.61958  0.77255  0.67976  0.70671
     76   2.23500  4.69925  3.26708  2.74676  4.18185  3.42807  3.88211  3.58002  2.67469  3.21136  4.03951  3.19214  2.46378  3.06064  2.49160  2.72167  1.72814  3.22459  5.46576  4.17323    111 t x - -
          2.68618  4.42225  2.77519  2.73123  3.46354  2.40513  3.72494  3.29354  2.67741  2.69355  4.24690  2.90347  2.73739  3.18146  2.89801  2.37887  2.77519  2.98518  4.58477  3.61503
          0.01839  4.40099  5.12333  0.61958  0.77255  0.67976  0.70671
     77   1.98583  4.38635  3.69914  3.17346  3.73822  3.52079  4.09694  2.94476  3.11890  2.30396  3.68988  3.49824  4.03508  3.42357  3.45408  1.63368  2.93548  2.23359  5.19768  3.96879    112 s x - -
          2.68618  4.42225  2.77519  2.73123  3.46354  2.40513  3.72494  3.29354  2.67741  2.69355  4.24690  2.90347  2.73739  3.18146  2.89801  2.37887  2.77519  2.98518  4.58477  3.61503
          0.01839  4.40099  5.12333  0.61958  0.77255  0.67976  0.70671
     78   2.36440  4.86948  3.07744  1.87572  4.13014  3.50291  3.72519  3.52394  2.51210  3.14421  3.96272  3.04998  3.90452  2.87784  2.54762  2.72280  2.50412  2.46767  5.39250  4.06295    113 e x - -
          2.68618  4.42225  2.77519  2.73123  3.46354  2.40513  3.72494  3.29354  2.67741  2.69355  4.24690  2.90347  2.73739  3.18146  2.89801  2.37887  2.77519  2.98518  4.58477  3.61503
          0.01839  4.40099  5.12333  0.61958  0.77255  0.67976  0.70671
     79   2.40674  5.09231  1.76460  2.42273  4.41675  2.85800  3.72458  3.86246  2.20648  3.41102  4.19479  2.96318  3.89257  2.85116  3.00260  2.71691  2.97566  2.88221  5.59868  4.21581    114 d x - -
          2.68618  4.42225  2.77519  2.73123  3.46354  2.40513  3.72494  3.29354  2.67741  2.69355  4.24690  2.90347  2.73739  3.18146  2.89801  2.37887  2.77519  2.98518  4.58477  3.61503
          0.01839  4.40099  5.12333  0.61958  0.77255  0.67976  0.70671
     80   3.19650  4.58024  4.77212  4.22006  3.38071  4.39637  4.78638  1.89408  4.06641  0.95353  3.21619  4.43702  4.69550  4.26516  4.21829  3.73664  2.58664  2.22332  5.27889  4.15289    115 l x - -
          2.68618  4.42225  2.77519  2.73123  3.46354  2.40513  3.72494  3.29354  2.67741  2.69355  4.24690  2.90347  2.73739  3.18146  2.89801  2.37887  2.77519  2.98518  4.58477  3.61503
          0.01839  4.40099  5.12333  0.61958  0.77255  0.67976  0.70671
     81   2.70286  5.00143  3.00777  2.49107  4.34030  2.18953  2.61269  3.78155  2.45979  3.33559  4.12526  3.01268  2.98565  2.84650  2.49953  2.39812  2.94792  3.40823  5.52537  4.17052    116 g x - -
          2.68619  4.42348  2.77559  2.73168  3.46416  2.40410  3.72327  3.29295  2.67688  2.69421  4.24590  2.90377  2.73715  3.18223  2.89808  2.37852  2.77530  2.98548  4.58600  3.61626
          0.27860  1.43886  5.12333  2.94157  0.05423  0.67976  0.70671
     82   2.79440  5.22245  2.31830  2.38330  4.52852  3.45087  2.20849  4.00622  2.55078  3.52632  4.30727  2.13247  3.91277  2.87111  3.04959  2.75843  2.29290  3.60527  5.69007  4.28210    144 n x - -
          2.68618  4.42225  2.77519  2.73123  3.46354  2.40513  3.72494  3.29354  2.67741  2.69355  4.24690  2.90347  2.73739  3.18146  2.89801  2.37887  2.77519  2.98518  4.58477  3.61503
          0.11436  4.40099  2.34548  0.61958  0.77255  0.38115  1.14910
     83   2.27615  4.42234  3.58857  3.04414  3.68104  3.56891  3.99305  3.00075  2.99866  2.14153  3.63565  3.42084  2.29498  3.30674  3.35366  2.18522  2.92620  2.33171  5.11952  3.88401    145 l x - -
          2.68618  4.42225  2.77519  2.73123  3.46354  2.40513  3.72494  3.29354  2.67741  2.69355  4.24690  2.90347  2.73739  3.18146  2.89801  2.37887  2.77519  2.98518  4.58477  3.61503
          0.01753  4.44822  5.17056  0.61958  0.77255  0.61607  0.77667
     84   2.74804  5.11323  3.03295  2.48234  4.42015  3.52017  3.02941  3.86778  2.38241  3.39215  4.17158  2.13152  3.91339  2.06211  2.43023  2.73496  2.97422  2.86181  5.55360  4.19393    146 q x - -
          2.68618  4.42225  2.77519  2.73123  3.46354  2.40513  3.72494  3.29354  2.67741  2.69355  4.24690  2.90347  2.73739  3.18146  2.89801  2.37887  2.77519  2.98518  4.58477  3.61503
          0.01753  4.44822  5.17056  0.61958  0.77255  0.41213  1.08540
     85   2.37978  5.10779  2.33723  2.47846  4.45669  3.49169  3.75863  3.90944  2.22618  3.44921  4.22620  3.01391  3.92527  2.88138  3.02000  2.38891  1.78273  3.51583  5.63034  4.25018    147 t x - -
          2.68618  4.42225  2.77519  2.73123  3.46354  2.40513  3.72494  3.29354  2.67741  2.69355  4.24690  2.90347  2.73739  3.18146  2.89801  2.37887  2.77519  2.98518  4.58477  3.61503
          0.01614  4.53044  5.25279  0.61958  0.77255  0.48576  0.95510
     86   2.70193  4.91442  3.12818  2.60566  4.31156  2.04438  3.81358  3.73933  2.11152  3.32493  4.12521  3.10689  3.03982  2.95763  3.04868  2.08229  2.97065  2.82447  5.54327  4.20547    148 g x - -
          2.68618  4.42225  2.77519  2.73123  3.46354  2.40513  3.72494  3.29354  2.67741  2.69355  4.24690  2.90347  2.73739  3.18146  2.89801  2.37887  2.77519  2.98518  4.58477  3.61503
          0.01614  4.53044  5.25279  0.61958  0.77255  0.48576  0.95510
     87   2.83442  5.05101  2.90467  2.19936  4.63872  3.45652  4.00961  4.09314  2.85986  3.66506  4.47680  3.14210  2.81550  3.17083  3.32196  1.09139  3.16078  3.66327  5.85708  4.49633    149 s x - -
          2.68618  4.42225  2.77519  2.73123  3.46354  2.40513  3.72494  3.29354  2.67741  2.69355  4.24690  2.90347  2.73739  3.18146  2.89801  2.37887  2.77519  2.98518  4.58477  3.61503
          0.01614  4.53044  5.25279  0.61958  0.77255  0.48576  0.95510
     88   2.76423  5.21609  2.99069  2.18592  4.55225  2.13865  2.96423  4.01747  2.02129  3.50816  4.26535  2.99553  3.09773  2.80758  2.53936  2.73320  2.99257  3.60335  5.64535  4.26041    150 k x - -
          2.68618  4.42225  2.77519  2.73123  3.46354  2.40513  3.72494  3.29354  2.67741  2.69355  4.24690  2.90347  2.73739  3.18146  2.89801  2.37887  2.77519  2.98518  4.58477  3.61503
          0.09976  4.53044  2.47494  0.61958  0.77255  0.48576  0.95510
     89   3.01958  5.47696  1.14529  2.38312  4.87676  3.44104  3.95639  4.37141  2.90892  3.89314  4.71353  2.34494  4.03086  3.11193  3.46729  2.95219  2.22750  3.93644  6.05986  4.59601    151 d x - -
          2.68618  4.42225  2.77519  2.73123  3.46354  2.40513  3.72494  3.29354  2.67741  2.69355  4.24690  2.90347  2.73739  3.18146  2.89801  2.37887  2.77519  2.98518  4.58477  3.61503
          0.01753  4.44822  5.17056  0.61958  0.77255  0.61607  0.77667
     90   2.35774  4.72079  3.19207  2.33186  3.95865  3.53828  3.80575  3.33371  2.65684  2.34558  3.84488  3.15252  2.37364  3.00055  3.08924  2.77843  2.29550  3.04753  5.29532  3.99915    152 t x - -
          2.68618  4.42225  2.77519  2.73123  3.46354  2.40513  3.72494  3.29354  2.67741  2.69355  4.24690  2.90347  2.73739  3.18146  2.89801  2.37887  2.77519  2.98518  4.58477  3.61503
          0.01753  4.44822  5.17056  0.61958  0.77255  0.61607  0.77667
     91   1.96930  5.22412  3.19993  2.61488  4.59455  3.62328  3.72229  4.01218  1.62915  3.49661  4.29112  3.11545  4.00676  2.19372  2.27544  2.87140  3.10049  3.63552  5.61211  4.30622    153 k x - -
          2.68618  4.42225  2.77519  2.73123  3.46354  2.40513  3.72494  3.29354  2.67741  2.69355  4.24690  2.90347  2.73739  3.18146  2.89801  2.37887  2.77519  2.98518  4.58477  3.61503
          0.01753  4.44822  5.17056  0.61958  0.77255  0.41213  1.08540
     92   2.91506  4.30952  4.60986  4.03327  3.43747  4.10527  4.47840  1.84877  3.88969  2.33387  2.08247  4.17335  4.45933  4.08916  4.01857  2.71334  3.15606  1.39629  5.05704  3.87311    154 v x - -
          2.68618  4.42225  2.77519  2.73123  3.46354  2.40513  3.72494  3.29354  2.67741  2.69355  4.24690  2.90347  2.73739  3.18146  2.89801  2.37887  2.77519  2.98518  4.58477  3.61503
          0.01614  4.53044  5.25279  0.61958  0.77255  0.48576  0.95510
     93   2.23117  5.04208  2.26663  2.08204  4.32743  3.51415  3.75191  3.74373  2.54334  3.32972  4.12557  3.02874  3.92969  2.88517  3.02319  2.74659  2.34983  2.45475  5.54462  4.18089    155 e x - -
          2.68577  4.42338  2.77525  2.73267  3.46033  2.40521  3.72472  3.29341  2.67765  2.69317  4.24601  2.90437  2.73656  3.18158  2.89841  2.37938  2.77471  2.98500  4.58256  3.61626
          0.62238  1.08863  2.06625  3.20077  0.04158  0.48576  0.95510
     94   2.82099  5.33565  2.28343  1.82328  4.66368  3.44675  3.73754  4.15162  1.78194  3.63295  4.39802  2.91086  3.91283  2.85383  3.03334  2.14461  3.06410  3.72047  5.77124  4.34402    230 k x - -
          2.68618  4.42225  2.77519  2.73123  3.46354  2.40513  3.72494  3.29354  2.67741  2.69355  4.24690  2.90347  2.73739  3.18146  2.89801  2.37887  2.77519  2.98518  4.58477  3.61503
          0.01839  4.40099  5.12333  0.61958  0.77255  0.67976  0.70671
     95   2.67157  4.78303  2.37329  2.56932  2.78574  3.51066  3.74231  3.41178  2.57492  3.04448  3.87585  2.60891  3.91089  2.91546  3.02771  2.37630  2.52608  2.69423  5.31528  3.99833    231 d x - -
          2.68618  4.42225  2.77519  2.73123  3.46354  2.40513  3.72494  3.29354  2.67741  2.69355  4.24690  2.90347  2.73739  3.18146  2.89801  2.37887  2.77519  2.98518  4.58477  3.61503
          0.01839  4.40099  5.12333  0.61958  0.77255  0.67976  0.70671
     96   2.70223  4.47510  3.51369  2.95651  3.66251  3.64681  3.92684  2.49483  2.23790  2.69592  3.60376  3.37483  4.04551  3.21790  3.22207  2.16094  2.94474  1.84742  5.09771  3.85363    232 v x - -
          2.68618  4.42225  2.77519  2.73123  3.46354  2.40513  3.72494  3.29354  2.67741  2.69355  4.24690  2.90347  2.73739  3.18146  2.89801  2.37887  2.77519  2.98518  4.58477  3.61503
          0.20942  4.40099  1.73341  0.61958  0.77255  0.67976  0.70671
     97   2.72112  4.89390  2.98155  1.97749  2.63180  3.48609  3.69352  3.53059  1.86539  3.12760  3.97138  3.01927  3.89977  2.85964  2.85179  2.75121  2.95193  3.22207  5.33887  3.99255    233 k x - -
          2.68618  4.42225  2.77519  2.73123  3.46354  2.40513  3.72494  3.29354  2.67741  2.69355  4.24690  2.90347  2.73739  3.18146  2.89801  2.37887  2.77519  2.98518  4.58477  3.61503
          0.02222  4.21378  4.93613  0.61958  0.77255  0.87683  0.53803
     98   2.95902  5.52554  1.46673  1.65895  4.83060  3.33750  3.81295  4.34270  2.76649  3.82956  4.64605  2.79775  2.63392  2.96223  3.34039  2.85973  3.23332  3.90771  5.98365  4.49652    234 d x - -
          2.68618  4.42225  2.77519  2.73123  3.46354  2.40513  3.72494  3.29354  2.67741  2.69355  4.24690  2.90347  2.73739  3.18146  2.89801  2.37887  2.77519  2.98518  4.58477  3.61503
          0.02222  4.21378  4.93613  0.61958  0.77255  0.87683  0.53803
     99   2.26332  5.27828  2.13447  1.72555  4.61918  2.23334  3.75327  4.09911  2.63384  3.61569  4.41226  2.83978  3.87794  2.89210  3.16673  2.76360  3.08526  3.68331  5.78625  4.35051    235 e x - -
          2.68625  4.42232  2.77526  2.73130  3.46361  2.40520  3.72501  3.29361  2.67748  2.69362  4.24697  2.90354  2.73747  3.18153  2.89808  2.37894  2.77412  2.98525  4.58484  3.61510
          0.86186  0.93046  1.69689  0.14258  2.01832  0.30142  1.34617
    100   2.79128  5.27199  2.20651  2.39126  4.61013  3.47080  3.70303  4.08569  2.42889  3.56553  4.32918  2.49397  3.90576  2.08240  1.98698  2.74565  3.02552  3.66317  5.69540  4.29560    237 r x - -
          2.68618  4.42225  2.77519  2.73123  3.46354  2.40513  3.72494  3.29354  2.67741  2.69355  4.24690  2.90347  2.73739  3.18146  2.89801  2.37887  2.77519  2.98518  4.58477  3.61503
          0.01854  4.39315  5.11550  0.61958  0.77255  0.68967  0.69664
    101   2.60878  4.72919  3.12319  2.72940  4.42904  2.26138  3.97294  3.86683  2.81778  3.46708  4.27020  2.45601  2.05132  3.14159  3.25908  2.68901  2.00343  3.42513  5.68240  4.36478    238 t x - -
          2.68621  4.42228  2.77523  2.73126  3.46304  2.40516  3.72498  3.29357  2.67744  2.69335  4.24693  2.90350  2.73743  3.18149  2.89804  2.37890  2.77523  2.98521  4.58480  3.61506
          0.17436  1.87079  5.11550  0.24766  1.51699  0.68967  0.69664
    102   2.41223  5.06101  2.96393  2.45349  4.41675  3.46159  3.69950  3.86593  1.82298  3.39803  4.17411  2.23067  2.98594  2.81931  2.89412  2.69570  2.56861  3.47242  5.56944  4.19973    240 k x - -
          2.68618  4.42225  2.77519  2.73123  3.46354  2.40513  3.72494  3.29354  2.67741  2.69355  4.24690  2.90347  2.73739  3.18146  2.89801  2.37887  2.77519  2.98518  4.58477  3.61503
          0.01854  4.39315  5.11550  0.61958  0.77255  0.68967  0.69664
    103   2.40830  5.09354  2.30426  1.96178  4.39568  2.81651  3.68596  3.84906  2.46283  2.81450  4.16074  2.94643  3.87192  2.80568  2.95189  2.68753  2.53025  3.46233  5.56609  4.18046    241 e x - -
          2.68618  4.42225  2.77519  2.73123  3.46354  2.40513  3.72494  3.29354  2.67741  2.69355  4.24690  2.90347  2.73739  3.18146  2.89801  2.37887  2.77519  2.98518  4.58477  3.61503
          0.01854  4.39315  5.11550  0.61958  0.77255  0.68967  0.69664
    104   2.35117  4.89397  3.10899  2.25692  4.14324  3.53836  3.73458  3.53419  1.83746  3.14455  2.35305  3.08005  3.93588  2.89121  2.88181  2.77241  2.96198  3.22335  5.39324  4.07907    242 k x - -
          2.68618  4.42225  2.77519  2.73123  3.46354  2.40513  3.72494  3.29354  2.67741  2.69355  4.24690  2.90347  2.73739  3.18146  2.89801  2.37887  2.77519  2.98518  4.58477  3.61503
          0.01854  4.39315  5.11550  0.61958  0.77255  0.37658  1.15900
    105   2.41574  5.40448  2.06648  1.73975  4.73307  3.49652  3.79294  4.22366  1.71654  3.70181  4.46589  2.95866  3.96619  2.90906  3.09867  2.81948  3.12294  3.78889  5.83813  4.40629    243 k x - -
          2.68618  4.42225  2.77519  2.73123  3.46354  2.40513  3.72494  3.29354  2.67741  2.69355  4.24690  2.90347  2.73739  3.18146  2.89801  2.37887  2.77519  2.98518  4.58477  3.61503
          0.01614  4.53044  5.25279  0.61958  0.77255  0.48576  0.95510
    106   2.70169  4.55481  3.41489  2.85896  3.73688  2.16038  3.88926  2.42264  2.82906  2.79851  2.93676  2.73840  3.13508  3.15215  3.22464  2.86230  2.53783  2.85421  5.14126  3.88282    244 g x - -
          2.68618  4.42225  2.77519  2.73123  3.46354  2.40513  3.72494  3.29354  2.67741  2.69355  4.24690  2.90347  2.73739  3.18146  2.89801  2.37887  2.77519  2.98518  4.58477  3.61503
          0.01614  4.53044  5.25279  0.61958  0.77255  0.48576  0.95510
    107   2.71183  4.68717  3.28087  2.40649  2.78680  2.92135  3.81776  3.25617  2.35995  2.33257  3.77486  3.20170  3.98476  3.02990  2.45064  2.81910  2.94273  2.58626  5.22887  3.94494    245 l x - -
          2.68618  4.42225  2.77519  2.73123  3.46354  2.40513  3.72494  3.29354  2.67741  2.69355  4.24690  2.90347  2.73739  3.18146  2.89801  2.37887  2.77519  2.98518  4.58477  3.61503
          0.01614  4.53044  5.25279  0.61958  0.77255  0.48576  0.95510
    108   2.85540  5.39221  2.35296  1.76556  4.72649  3.49431  3.77140  4.22052  1.84189  3.68992  4.44603  2.29148  3.95207  2.43234  3.05902  2.79645  3.09641  3.77906  5.81868  4.38749    246 e x - -
          2.68618  4.42225  2.77519  2.73123  3.46354  2.40513  3.72494  3.29354  2.67741  2.69355  4.24690  2.90347  2.73739  3.18146  2.89801  2.37887  2.77519  2.98518  4.58477  3.61503
          0.01614  4.53044  5.25279  0.61958  0.77255  0.48576  0.95510
    109   2.78661  5.28345  2.30296  2.42086  4.62509  2.83944  3.72077  4.10548  1.74074  3.58295  4.33411  2.26577  3.92248  2.82604  2.51135  2.74361  3.02031  3.67421  5.71284  4.30602    247 k x - -
          2.68618  4.42225  2.77519  2.73123  3.46354  2.40513  3.72494  3.29354  2.67741  2.69355  4.24690  2.90347  2.73739  3.18146  2.89801  2.37887  2.77519  2.98518  4.58477  3.61503
          0.01614  4.53044  5.25279  0.61958  0.77255  0.48576  0.95510
    110   2.20371  4.82062  2.40014  2.63756  4.08748  3.53842  3.82542  3.48562  2.67011  1.92830  3.95737  3.13801  3.09142  3.00333  3.12142  2.40176  2.97287  3.17805  5.39815  4.08414    248 l x - -
          2.68618  4.42225  2.77519  2.73123  3.46354  2.40513  3.72494  3.29354  2.67741  2.69355  4.24690  2.90347  2.73739  3.18146  2.89801  2.37887  2.77519  2.98518  4.58477  3.61503
          0.01614  4.53044  5.25279  0.61958  0.77255  0.48576  0.95510
    111   3.12213  4.63462  4.33099  3.74429  3.40986  4.18121  4.41957  2.66252  2.62673  0.93219  2.56968  4.04957  4.50075  3.81597  3.62833  3.48849  3.34621  2.65779  5.16622  4.01525    249 l x - -
          2.68618  4.42225  2.77519  2.73123  3.46354  2.40513  3.72494  3.29354  2.67741  2.69355  4.24690  2.90347  2.73739  3.18146  2.89801  2.37887  2.77519  2.98518  4.58477  3.61503
          0.01614  4.53044  5.25279  0.61958  0.77255  0.48576  0.95510
    112   2.76070  5.16242  3.04944  2.21194  4.48447  3.53603  3.70342  3.07427  1.72237  3.44604  4.21464  2.64698  3.92597  2.81446  2.29732  2.74095  2.59290  3.54150  5.59847  4.23041    250 k x - -
          2.68618  4.42225  2.77519  2.73123  3.46354  2.40513  3.72494  3.29354  2.67741  2.69355  4.24690  2.90347  2.73739  3.18146  2.89801  2.37887  2.77519  2.98518  4.58477  3.61503
          0.01614  4.53044  5.25279  0.61958  0.77255  0.48576  0.95510
    113   2.65186  4.52065  3.55457  3.04469  2.55366  3.50868  4.05759  3.28705  3.02300  2.98019  3.85469  3.41733  2.13642  3.33608  3.39806  1.68125  2.51962  2.99313  5.29656  4.03270    251 s x - -
          2.68618  4.42225  2.77519  2.73123  3.46354  2.40513  3.72494  3.29354  2.67741  2.69355  4.24690  2.90347  2.73739  3.18146  2.89801  2.37887  2.77519  2.98518  4.58477  3.61503
          0.01614  4.53044  5.25279  0.61958  0.77255  0.48576  0.95510
    114   1.98278  4.42418  3.76041  3.25972  2.80581  2.65103  4.18453  3.21581  3.22365  2.94605  3.83227  3.54956  4.05085  3.51456  3.55518  2.83587  1.38887  2.92367  5.30146  4.07312    252 t x - -
          2.68618  4.42225  2.77519  2.73123  3.46354  2.40513  3.72494  3.29354  2.67741  2.69355  4.24690  2.90347  2.73739  3.18146  2.89801  2.37887  2.77519  2.98518  4.58477  3.61503
          0.01614  4.53044  5.25279  0.61958  0.77255  0.48576  0.95510
    115   2.77276  4.92009  3.09690  2.75551  4.54953  3.45290  4.02375  4.00573  2.81919  3.58645  4.40156  3.21932  1.53258  2.48865  3.23356  1.72695  3.11077  3.57776  5.77764  4.44910    253 p x - -
          2.68618  4.42225  2.77519  2.73123  3.46354  2.40513  3.72494  3.29354  2.67741  2.69355  4.24690  2.90347  2.73739  3.18146  2.89801  2.37887  2.77519  2.98518  4.58477  3.61503
          0.01614  4.53044  5.25279  0.61958  0.77255  0.48576  0.95510
    116   2.45997  5.27127  2.17431  2.01339  4.60209  3.49102  3.72683  4.08249  1.84591  3.57105  4.32457  2.96073  3.91771  2.83462  2.98689  2.73815  2.37247  3.65558  5.71207  4.29934    254 k x - -
          2.68618  4.42225  2.77519  2.73123  3.46354  2.40513  3.72494  3.29354  2.67741  2.69355  4.24690  2.90347  2.73739  3.18146  2.89801  2.37887  2.77519  2.98518  4.58477  3.61503
          0.01614  4.53044  5.25279  0.61958  0.77255  0.48576  0.95510
    117   2.15004  4.71635  3.31016  2.78212  4.04436  3.54335  3.89864  2.77578  2.33912  3.08102  3.93194  3.24233  3.99620  3.09854  3.14282  1.50307  2.97998  3.10278  5.37809  4.09211    255 s x - -
          2.68618  4.42225  2.77519  2.73123  3.46354  2.40513  3.72494  3.29354  2.67741  2.69355  4.24690  2.90347  2.73739  3.18146  2.89801  2.37887  2.77519  2.98518  4.58477  3.61503
          0.01614  4.53044  5.25279  0.61958  0.77255  0.48576  0.95510
    118   3.05316  5.43070  3.11057  1.21744  4.82948  3.68428  3.80848  4.24957  1.99446  3.69427  4.49785  3.15997  4.10169  2.92709  2.03733  3.00907  3.26156  3.85978  5.77354  4.46931    256 e x - -
          2.68618  4.42225  2.77519  2.73123  3.46354  2.40513  3.72494  3.29354  2.67741  2.69355  4.24690  2.90347  2.73739  3.18146  2.89801  2.37887  2.77519  2.98518  4.58477  3.61503
          0.15022  4.53044  2.05024  0.61958  0.77255  0.48576  0.95510
    119   2.92874  5.37051  2.85667  1.65698  4.73283  3.54299  3.75115  4.18415  1.88634  3.64493  4.43497  3.01148  3.98946  1.83764  2.76062  2.87622  3.15406  3.77740  5.75027  4.39106    257 e x - -
          2.68618  4.42225  2.77519  2.73123  3.46354  2.40513  3.72494  3.29354  2.67741  2.69355  4.24690  2.90347  2.73739  3.18146  2.89801  2.37887  2.77519  2.98518  4.58477  3.61503
          0.01843  4.39866  5.12100  0.61958  0.77255  0.68272  0.70368
    120   2.70968  4.31364  3.88010  3.32499  3.47648  3.72720  4.10484  2.23695  3.23443  1.98044  3.44521  3.63656  4.14179  3.52249  3.51530  2.56696  1.71252  2.43438  4.99384  3.78181    258 t x - -
          2.68618  4.42225  2.77519  2.73123  3.46354  2.40513  3.72494  3.29354  2.67741  2.69355  4.24690  2.90347  2.73739  3.18146  2.89801  2.37887  2.77519  2.98518  4.58477  3.61503
          0.01843  4.39866  5.12100  0.61958  0.77255  0.37977  1.15206
    121   2.23323  4.81243  3.17468  2.61548  4.02964  2.68445  3.77290  3.43150  2.31460  2.68598  3.08066  3.12092  3.95002  2.94612  2.68385  2.42474  2.57053  3.13316  5.33584  4.02341    259 a x - -
          2.68618  4.42225  2.77519  2.73123  3.46354  2.40513  3.72494  3.29354  2.67741  2.69355  4.24690  2.90347  2.73739  3.18146  2.89801  2.37887  2.77519  2.98518  4.58477  3.61503
          0.01614  4.53044  5.25279  0.61958  0.77255  0.48576  0.95510
    122   1.80183  5.22457  2.18788  2.20561  4.54208  3.49590  3.74567  4.00903  2.26861  3.52346  4.29120  2.97715  3.92842  2.86171  3.02007  2.75308  2.37331  3.60310  5.68596  4.28448    260 a x - -
          2.68618  4.42225  2.77519  2.73123  3.46354  2.40513  3.72494  3.29354  2.67741  2.69355  4.24690  2.90347  2.73739  3.18146  2.89801  2.37887  2.77519  2.98518  4.58477  3.61503
          0.01614  4.53044  5.25279  0.61958  0.77255  0.48576  0.95510
    123   2.35818  4.42729  3.60447  3.03669  3.56684  3.69248  3.95159  2.90772  2.35257  1.88274  2.94499  3.43774  4.07415  3.28680  3.32383  2.34079  2.94610  2.40025  5.01614  3.78390    261 l x - -
          2.68618  4.42225  2.77519  2.73123  3.46354  2.40513  3.72494  3.29354  2.67741  2.69355  4.24690  2.90347  2.73739  3.18146  2.89801  2.37887  2.77519  2.98518  4.58477  3.61503
          0.01614  4.53044  5.25279  0.61958  0.77255  0.48576  0.95510
    124   2.46766  5.13769  2.99277  2.01306  4.44909  3.50457  2.99013  3.90739  1.87163  3.42725  4.19181  2.98927  3.90114  2.80931  2.91461  2.24443  2.95724  2.98659  5.59165  4.20809    262 k x - -
          2.68618  4.42225  2.77519  2.73123  3.46354  2.40513  3.72494  3.29354  2.67741  2.69355  4.24690  2.90347  2.73739  3.18146  2.89801  2.37887  2.77519  2.98518  4.58477  3.61503
          0.01614  4.53044  5.25279  0.61958  0.77255  0.48576  0.95510
    125   1.78732  4.44845  3.57484  3.01779  3.64339  3.63294  3.96482  3.00283  2.97586  2.71606  3.60340  3.41603  3.10935  3.28152  3.33624  2.53766  2.49366  2.21680  5.07918  2.97746    263 a x - -
          2.68618  4.42225  2.77519  2.73123  3.46354  2.40513  3.72494  3.29354  2.67741  2.69355  4.24690  2.90347  2.73739  3.18146  2.89801  2.37887  2.77519  2.98518  4.58477  3.61503
          0.01614  4.53044  5.25279  0.61958  0.77255  0.48576  0.95510
    126   2.74952  5.06454  3.02914  2.09309  4.34835  3.53028  3.73344  3.78362  2.06000  2.44472  4.13241  3.03478  2.42007  2.86186  2.93886  2.41570  2.98128  3.42327  5.53907  4.18112    264 k x - -
          2.68618  4.42225  2.77519  2.73123  3.46354  2.40513  3.72494  3.29354  2.67741  2.69355  4.24690  2.90347  2.73739  3.18146  2.89801  2.37887  2.77519  2.98518  4.58477  3.61503
          0.01614  4.53044  5.25279  0.61958  0.77255  0.48576  0.95510
    127   2.40680  4.88491  3.22725  2.67083  4.14740  1.89972  3.79875  3.54390  2.24158  2.42694  3.99230  3.16386  3.99221  2.96490  2.49390  2.82785  3.00579  3.23678  5.40913  4.10882    265 g x - -
          2.68618  4.42225  2.77519  2.73123  3.46354  2.40513  3.72494  3.29354  2.67741  2.69355  4.24690  2.90347  2.73739  3.18146  2.89801  2.37887  2.77519  2.98518  4.58477  3.61503
          0.01614  4.53044  5.25279  0.61958  0.77255  0.48576  0.95510
    128   2.51014  4.52825  5.12651  4.58675  3.73594  4.61421  5.09765  1.43977  4.46979  1.76243  3.57546  4.72232  4.90666  4.66930  4.59476  3.97163  3.48566  1.19624  5.56680  4.38339    266 v x - -
          2.68618  4.42225  2.77519  2.73123  3.46354  2.40513  3.72494  3.29354  2.67741  2.69355  4.24690  2.90347  2.73739  3.18146  2.89801  2.37887  2.77519  2.98518  4.58477  3.61503
          0.01614  4.53044  5.25279  0.61958  0.77255  0.48576  0.95510
    129   2.68985  4.49283  3.73734  3.30415  3.93974  3.52861  4.25868  2.08820  3.25587  2.97980  3.91282  3.59594  1.33632  3.58292  3.57119  2.35272  3.04916  2.89394  5.39814  4.15836    267 p x - -
          2.68618  4.42225  2.77519  2.73123  3.46354  2.40513  3.72494  3.29354  2.67741  2.69355  4.24690  2.90347  2.73739  3.18146  2.89801  2.37887  2.77519  2.98518  4.58477  3.61503
          0.01614  4.53044  5.25279  0.61958  0.77255  0.48576  0.95510
    130   2.86581  5.40865  2.04535  1.94868  4.74117  3.49233  3.77990  4.23756  1.99326  3.70642  4.46358  2.25459  3.95639  2.25124  3.08345  2.80441  3.10829  3.79465  5.83581  4.40012    268 e x - -
          2.68618  4.42225  2.77519  2.73123  3.46354  2.40513  3.72494  3.29354  2.67741  2.69355  4.24690  2.90347  2.73739  3.18146  2.89801  2.37887  2.77519  2.98518  4.58477  3.61503
          0.01614  4.53044  5.25279  0.61958  0.77255  0.48576  0.95510
    131   2.73297  4.37406  3.89826  3.36378  3.55451  3.70849  4.15630  2.82140  3.27591  1.43766  3.52941  3.66275  2.33325  3.56671  3.55632  2.55680  3.01072  2.29407  5.06590  3.85368    269 l x - -
          2.68618  4.42225  2.77519  2.73123  3.46354  2.40513  3.72494  3.29354  2.67741  2.69355  4.24690  2.90347  2.73739  3.18146  2.89801  2.37887  2.77519  2.98518  4.58477  3.61503
          0.01614  4.53044  5.25279  0.61958  0.77255  0.48576  0.95510
    132   3.18707  5.81648  1.39711  1.26041  5.11623  3.49935  4.01068  4.65033  3.00291  4.11514  4.93933  2.95051  2.77038  3.16369  3.60358  3.06737  3.46803  4.19650  6.25942  4.74097    270 e x - -
          2.68618  4.42225  2.77519  2.73123  3.46354  2.40513  3.72494  3.29354  2.67741  2.69355  4.24690  2.90347  2.73739  3.18146  2.89801  2.37887  2.77519  2.98518  4.58477  3.61503
          0.01614  4.53044  5.25279  0.61958  0.77255  0.48576  0.95510
    133   2.85565  4.86345  3.13104  2.11614  2.58542  3.61359  3.93505  3.46826  2.84323  3.10279  4.00312  3.24174  1.53649  3.17168  3.26650  2.93942  3.11454  3.19813  5.33562  3.96963    271 p x - -
          2.68618  4.42225  2.77519  2.73123  3.46354  2.40513  3.72494  3.29354  2.67741  2.69355  4.24690  2.90347  2.73739  3.18146  2.89801  2.37887  2.77519  2.98518  4.58477  3.61503
          0.01614  4.53044  5.25279  0.61958  0.77255  0.48576  0.95510
    134   2.22120  4.79944  2.24616  2.63336  4.02778  3.55886  3.79763  2.44519  2.63763  3.06160  3.89894  2.73322  3.96062  2.97669  3.08658  2.44832  2.95167  2.66233  5.34500  4.03469    272 a x - -
          2.68618  4.42225  2.77519  2.73123  3.46354  2.40513  3.72494  3.29354  2.67741  2.69355  4.24690  2.90347  2.73739  3.18146  2.89801  2.37887  2.77519  2.98518  4.58477  3.61503
          0.01614  4.53044  5.25279  0.61958  0.77255  0.48576  0.95510
    135   2.88615  4.35555  4.30668  3.72696  1.49722  3.98737  4.24158  2.23324  3.56671  2.26104  3.33580  3.94612  4.34200  3.81598  2.56231  3.28272  3.11933  2.17121  4.87358  3.61164    273 f x - -
          2.68618  4.42225  2.77519  2.73123  3.46354  2.40513  3.72494  3.29354  2.67741  2.69355  4.24690  2.90347  2.73739  3.18146  2.89801  2.37887  2.77519  2.98518  4.58477  3.61503
          0.08236  4.53044  2.68406  0.61958  0.77255  0.48576  0.95510
    136   2.37682  5.22260  2.85937  1.93759  4.57262  2.20594  3.75411  4.03237  1.79952  3.54235  4.31911  2.98864  3.93906  2.87427  2.95650  2.77827  3.05089  3.62676  5.69639  4.30973    274 k x - -
          2.68618  4.42225  2.77519  2.73123  3.46354  2.40513  3.72494  3.29354  2.67741  2.69355  4.24690  2.90347  2.73739  3.18146  2.89801  2.37887  2.77519  2.98518  4.58477  3.61503
          0.01723  4.46531  5.18766  0.61958  0.77255  0.59118  0.80671
    137   2.72178  5.07103  3.03174  2.47485  2.92027  3.51045  3.69099  3.80863  2.15241  3.34845  4.12928  2.39236  3.90185  2.47013  2.26024  2.37893  2.95003  3.43595  5.52768  4.16571    275 k x - -
          2.68618  4.42225  2.77519  2.73123  3.46354  2.40513  3.72494  3.29354  2.67741  2.69355  4.24690  2.90347  2.73739  3.18146  2.89801  2.37887  2.77519  2.98518  4.58477  3.61503
          0.36640  4.46531  1.21986  0.61958  0.77255  0.59118  0.80671
    138   2.25850  5.03251  2.70006  2.05115  4.36919  2.59892  3.67876  3.81368  2.46966  3.36402  4.16496  2.88475  3.83490  2.10443  2.93603  2.68653  2.95375  3.43555  5.55465  4.17951    276 e x - -
          2.68618  4.42225  2.77519  2.73123  3.46354  2.40513  3.72494  3.29354  2.67741  2.69355  4.24690  2.90347  2.73739  3.18146  2.89801  2.37887  2.77519  2.98518  4.58477  3.61503
          0.02435  4.12326  4.84561  0.61958  0.77255  0.94933  0.48939
    139   2.70642  4.65049  3.21526  2.69374  3.32513  3.55648  2.79960  3.22929  2.63028  2.35081  3.74722  2.28496  3.94817  2.99617  3.02272  2.80345  2.93704  2.97014  4.80300  2.70014    277 n x - -
          2.68618  4.42225  2.77519  2.73123  3.46354  2.40513  3.72494  3.29354  2.67741  2.69355  4.24690  2.90347  2.73739  3.18146  2.89801  2.37887  2.77519  2.98518  4.58477  3.61503
          0.02435  4.12326  4.84561  0.61958  0.77255  0.37392  1.16485
    140   2.72113  4.35768  3.73409  3.17826  3.44605  2.52077  2.55674  1.97058  3.08386  2.06013  3.46002  3.53370  4.10909  3.39411  3.38481  2.99408  2.95734  2.59435  4.93126  3.69037    278 i x - -
          2.68618  4.42225  2.77519  2.73123  3.46354  2.40513  3.72494  3.29354  2.67741  2.69355  4.24690  2.90347  2.73739  3.18146  2.89801  2.37887  2.77519  2.98518  4.58477  3.61503
          0.01723  4.46531  5.18766  0.61958  0.77255  0.59118  0.80671
    141   2.77038  4.95980  3.18452  2.60521  4.22192  3.57978  3.73746  3.62565  1.74617  3.21242  2.75646  2.67596  3.96324  2.88429  2.25201  2.80082  2.99287  2.75785  5.43226  4.12168    279 k x - -
          2.68618  4.42225  2.77519  2.73123  3.46354  2.40513  3.72494  3.29354  2.67741  2.69355  4.24690  2.90347  2.73739  3.18146  2.89801  2.37887  2.77519  2.98518  4.58477  3.61503
          0.01723  4.46531  5.18766  0.61958  0.77255  0.59118  0.80671
    142   2.29543  4.37068  3.93170  3.39088  3.56929  3.74188  4.19450  2.65342  3.31030  1.93898  3.52120  3.69366  1.99605  3.59695  3.59637  3.05218  3.02250  1.90983  5.10366  3.89417    280 v x - -
          2.68618  4.42225  2.77519  2.73123  3.46354  2.40513  3.72494  3.29354  2.67741  2.69355  4.24690  2.90347  2.73739  3.18146  2.89801  2.37887  2.77519  2.98518  4.58477  3.61503
          0.01723  4.46531  5.18766  0.61958  0.77255  0.42507  1.06052
    143   2.86992  4.28643  4.48364  3.90689  1.48698  3.99121  4.18018  2.61884  3.75540  2.04628  3.32235  4.01810  4.34563  3.92636  3.86925  3.29416  2.56275  2.18177  4.67286  2.67595    281 f x - -
          2.68618  4.42225  2.77519  2.73123  3.46354  2.40513  3.72494  3.29354  2.67741  2.69355  4.24690  2.90347  2.73739  3.18146  2.89801  2.37887  2.77519  2.98518  4.58477  3.61503
          0.01614  4.53044  5.25279  0.61958  0.77255  0.48576  0.95510
    144   2.77801  5.25335  2.04632  2.42482  4.59027  2.30098  3.72478  4.06628  2.23274  3.55622  4.31182  2.97335  3.08818  2.83278  2.28568  2.74015  3.01362  3.64298  5.69668  4.29275    282 d x - -
          2.68618  4.42225  2.77519  2.73123  3.46354  2.40513  3.72494  3.29354  2.67741  2.69355  4.24690  2.90347  2.73739  3.18146  2.89801  2.37887  2.77519  2.98518  4.58477  3.61503
          0.01614  4.53044  5.25279  0.61958  0.77255  0.48576  0.95510
    145   2.23901  4.80540  3.17383  2.13068  4.01730  2.40788  3.77864  2.83221  2.60850  3.05255  3.88696  3.12643  3.95467  2.57866  3.05468  2.77793  2.94389  3.12287  3.48586  4.01859    283 e x - -
          2.68618  4.42225  2.77519  2.73123  3.46354  2.40513  3.72494  3.29354  2.67741  2.69355  4.24690  2.90347  2.73739  3.18146  2.89801  2.37887  2.77519  2.98518  4.58477  3.61503
          0.01614  4.53044  5.25279  0.61958  0.77255  0.48576  0.95510
    146   2.76951  5.27851  2.47901  2.18019  4.61736  3.49125  3.71171  4.10232  1.74329  3.57882  4.32526  2.53610  3.90981  2.27315  2.95129  2.72559  2.58394  3.66668  5.70936  4.29558    284 k x - -
          2.68618  4.42225  2.77519  2.73123  3.46354  2.40513  3.72494  3.29354  2.67741  2.69355  4.24690  2.90347  2.73739  3.18146  2.89801  2.37887  2.77519  2.98518  4.58477  3.61503
          0.01614  4.53044  5.25279  0.61958  0.77255  0.48576  0.95510
    147   2.86936  4.31330  4.39008  3.80212  2.63773  3.99711  4.29646  2.55568  2.94089  1.90746  1.58738  3.99722  4.34138  3.86731  3.81928  3.29243  3.09944  2.11679  4.90714  3.73076    285 m x - -
          2.68618  4.42225  2.77519  2.73123  3.46354  2.40513  3.72494  3.29354  2.67741  2.69355  4.24690  2.90347  2.73739  3.18146  2.89801  2.37887  2.77519  2.98518  4.58477  3.61503
          0.01614  4.53044  5.25279  0.61958  0.77255  0.48576  0.95510
    148   3.16512  5.54836  2.94870  1.52036  4.94744  3.68064  3.89996  4.37775  1.17725  3.82680  4.65366  3.16353  4.15620  3.03178  2.77979  3.10480  3.38798  3.98792  5.90095  4.58415    286 k x - -
          2.68618  4.42225  2.77519  2.73123  3.46354  2.40513  3.72494  3.29354  2.67741  2.69355  4.24690  2.90347  2.73739  3.18146  2.89801  2.37887  2.77519  2.98518  4.58477  3.61503
          0.01614  4.53044  5.25279  0.61958  0.77255  0.48576  0.95510
    149   3.48129  5.02437  2.33406  3.72066  0.94709  4.27567  3.83358  3.55682  3.76205  3.04513  4.14335  3.93226  4.65195  3.92415  4.02864  3.60858  3.71382  3.38978  4.16689  1.99866    287 f x - -
          2.68618  4.42225  2.77519  2.73123  3.46354  2.40513  3.72494  3.29354  2.67741  2.69355  4.24690  2.90347  2.73739  3.18146  2.89801  2.37887  2.77519  2.98518  4.58477  3.61503
          0.01614  4.53044  5.25279  0.61958  0.77255  0.48576  0.95510
    150   3.81428  5.04419  5.60799  5.07349  3.36105  5.18400  5.52064  1.75089  4.90605  0.61537  3.12432  5.30320  5.26199  4.90224  4.93010  4.59762  4.03418  2.46476  5.58383  4.56065    288 L x - -
          2.68618  4.42225  2.77519  2.73123  3.46354  2.40513  3.72494  3.29354  2.67741  2.69355  4.24690  2.90347  2.73739  3.18146  2.89801  2.37887  2.77519  2.98518  4.58477  3.61503
          0.01614  4.53044  5.25279  0.61958  0.77255  0.48576  0.95510
    151   3.16813  5.45940  3.08936  2.74282  4.89473  3.70844  3.91955  4.34635  1.15458  3.80322  4.64061  1.64196  4.18357  3.05786  2.70880  3.13247  3.39939  3.96092  5.85465  4.56310    289 k x - -
          2.68618  4.42225  2.77519  2.73123  3.46354  2.40513  3.72494  3.29354  2.67741  2.69355  4.24690  2.90347  2.73739  3.18146  2.89801  2.37887  2.77519  2.98518  4.58477  3.61503
          0.01614  4.53044  5.25279  0.61958  0.77255  0.48576  0.95510
    152   2.79107  4.64309  3.54072  2.98306  3.84193  3.67514  3.96890  3.14964  2.78625  2.45046  3.77191  3.40339  1.52704  3.22088  2.58376  2.95305  3.04542  2.51663  5.25193  3.99868    290 p x - -
          2.68618  4.42225  2.77519  2.73123  3.46354  2.40513  3.72494  3.29354  2.67741  2.69355  4.24690  2.90347  2.73739  3.18146  2.89801  2.37887  2.77519  2.98518  4.58477  3.61503
          0.01614  4.53044  5.25279  0.61958  0.77255  0.48576  0.95510
    153   1.67311  4.82811  2.05243  2.69242  4.26276  3.48045  3.91743  3.63048  2.76790  3.29153  4.11923  3.17454  3.97628  3.08934  3.22320  2.34533  3.00671  2.39553  5.55556  4.23444    291 a x - -
          2.68618  4.42225  2.77519  2.73123  3.46354  2.40513  3.72494  3.29354  2.67741  2.69355  4.24690  2.90347  2.73739  3.18146  2.89801  2.37887  2.77519  2.98518  4.58477  3.61503
          0.01614  4.53044  5.25279  0.61958  0.77255  0.48576  0.95510
    154   2.97828  5.43353  2.80186  1.72957  4.74048  3.56352  2.88092  4.23384  2.54435  3.71229  4.50549  3.03232  4.03583  1.43814  2.97157  2.92223  3.21487  3.82723  5.82730  4.43200    292 q x - -
          2.68618  4.42225  2.77519  2.73123  3.46354  2.40513  3.72494  3.29354  2.67741  2.69355  4.24690  2.90347  2.73739  3.18146  2.89801  2.37887  2.77519  2.98518  4.58477  3.61503
          0.01614  4.53044  5.25279  0.61958  0.77255  0.48576  0.95510
    155   3.42325  4.71845  5.23521  4.77606  3.81994  4.77142  5.42065  1.99980  4.62751  1.92261  3.64303  4.93927  5.09667  4.89212  4.78536  4.19962  3.70103  0.67209  5.83477  4.60984    293 V x - -
          2.68618  4.42225  2.77519  2.73123  3.46354  2.40513  3.72494  3.29354  2.67741  2.69355  4.24690  2.90347  2.73739  3.18146  2.89801  2.37887  2.77519  2.98518  4.58477  3.61503
          0.01614  4.53044  5.25279  0.61958  0.77255  0.48576  0.95510
    156   2.25404  5.25288  3.06247  2.22436  4.60468  3.56975  3.72136  4.05529  2.09021  3.53629  4.30464  3.04636  3.96417  1.70887  2.40873  2.79736  3.04969  3.64990  5.65936  4.30067    294 q x - -
          2.68618  4.42225  2.77519  2.73123  3.46354  2.40513  3.72494  3.29354  2.67741  2.69355  4.24690  2.90347  2.73739  3.18146  2.89801  2.37887  2.77519  2.98518  4.58477  3.61503
          0.01614  4.53044  5.25279  0.61958  0.77255  0.48576  0.95510
    157   2.82725  5.21570  2.98583  2.00970  4.52753  2.94406  3.74809  3.98389  1.43351  3.49687  4.27821  3.03734  3.96608  2.86750  2.87001  2.80341  3.05596  3.59660  5.64631  3.13435    295 k x - -
          2.68618  4.42225  2.77519  2.73123  3.46354  2.40513  3.72494  3.29354  2.67741  2.69355  4.24690  2.90347  2.73739  3.18146  2.89801  2.37887  2.77519  2.98518  4.58477  3.61503
          0.01614  4.53044  5.25279  0.61958  0.77255  0.48576  0.95510
    158   3.99203  5.28446  5.24974  4.93652  3.53613  4.81699  5.40106  2.80924  4.70923  0.35108  3.42825  5.15857  5.16764  4.90575  4.75910  4.54412  4.26959  3.00786  5.60017  4.46210    296 L x - -
          2.68618  4.42225  2.77519  2.73123  3.46354  2.40513  3.72494  3.29354  2.67741  2.69355  4.24690  2.90347  2.73739  3.18146  2.89801  2.37887  2.77519  2.98518  4.58477  3.61503
          0.01614  4.53044  5.25279  0.61958  0.77255  0.48576  0.95510
    159   2.61096  4.57299  3.71166  3.50334  4.81732  3.29326  4.63908  4.32107  3.62027  3.97442  4.79383  3.66416  2.55831  3.90977  3.92691  0.65771  3.11834  3.68965  6.12590  4.90456    297 S x - -
          2.68618  4.42225  2.77519  2.73123  3.46354  2.40513  3.72494  3.29354  2.67741  2.69355  4.24690  2.90347  2.73739  3.18146  2.89801  2.37887  2.77519  2.98518  4.58477  3.61503
          0.01614  4.53044  5.25279  0.61958  0.77255  0.48576  0.95510
    160   2.78612  5.22337  2.25574  2.42875  4.54318  3.49430  2.99223  4.01312  2.53249  3.52726  4.29546  2.54693  2.35865  2.86673  3.02904  2.75486  2.10161  3.60635  5.68945  4.28721    298 t x - -
          2.68618  4.42225  2.77519  2.73123  3.46354  2.40513  3.72494  3.29354  2.67741  2.69355  4.24690  2.90347  2.73739  3.18146  2.89801  2.37887  2.77519  2.98518  4.58477  3.61503
          0.01614  4.53044  5.25279  0.61958  0.77255  0.48576  0.95510
    161   2.95915  5.29977  1.20481  2.48488  4.43574  3.51779  3.91375  4.08292  2.82498  3.63543  4.46317  3.03642  4.04427  3.08609  3.33983  2.14375  3.22934  3.70636  5.72664  2.93292    299 d x - -
          2.68618  4.42225  2.77519  2.73123  3.46354  2.40513  3.72494  3.29354  2.67741  2.69355  4.24690  2.90347  2.73739  3.18146  2.89801  2.37887  2.77519  2.98518  4.58477  3.61503
          0.01614  4.53044  5.25279  0.61958  0.77255  0.48576  0.95510
    162   2.43705  5.38989  1.60589  1.85350  4.71646  3.49759  3.79767  4.20329  2.59918  3.68872  4.45653  2.96324  3.96868  2.91581  2.33483  2.82273  3.12422  3.77420  5.83061  4.40218    300 d x - -
          2.68618  4.42225  2.77519  2.73123  3.46354  2.40513  3.72494  3.29354  2.67741  2.69355  4.24690  2.90347  2.73739  3.18146  2.89801  2.37887  2.77519  2.98518  4.58477  3.61503
          0.01614  4.53044  5.25279  0.61958  0.77255  0.48576  0.95510
    163   3.26132  4.76721  4.65940  4.22422  3.51150  4.25834  4.87281  2.58854  4.00944  0.68132  3.37233  4.41912  4.69916  4.30056  4.17070  3.67806  2.57133  2.60503  5.43610  4.28648    301 L x - -
          2.68618  4.42225  2.77519  2.73123  3.46354  2.40513  3.72494  3.29354  2.67741  2.69355  4.24690  2.90347  2.73739  3.18146  2.89801  2.37887  2.77519  2.98518  4.58477  3.61503
          0.01614  4.53044  5.25279  0.61958  0.77255  0.48576  0.95510
    164   3.59402  4.83128  5.44685  4.96360  3.66021  5.03231  5.54307  0.71226  4.80684  1.72838  3.45454  5.15696  5.23441  4.98928  4.92093  4.46096  3.84480  1.97931  5.78648  4.62296    302 i x - -
          2.68618  4.42225  2.77519  2.73123  3.46354  2.40513  3.72494  3.29354  2.67741  2.69355  4.24690  2.90347  2.73739  3.18146  2.89801  2.37887  2.77519  2.98518  4.58477  3.61503
          0.01614  4.53044  5.25279  0.61958  0.77255  0.48576  0.95510
    165   2.95747  5.23485  3.31883  2.72092  4.63749  2.93885  3.78444  4.04068  1.81668  3.53168  4.33818  3.20378  4.07431  2.90685  1.46459  2.95087  2.34821  3.67261  5.64687  4.36528    303 r x - -
          2.68618  4.42225  2.77519  2.73123  3.46354  2.40513  3.72494  3.29354  2.67741  2.69355  4.24690  2.90347  2.73739  3.18146  2.89801  2.37887  2.77519  2.98518  4.58477  3.61503
          0.01614  4.53044  5.25279  0.61958  0.77255  0.48576  0.95510
    166   4.32051  5.53752  4.87369  4.76099  2.62654  4.64654  4.12557  4.26436  4.61055  3.53794  4.87038  4.62093  5.12100  4.74033  4.63935  4.37240  4.61872  4.16887  4.28105  0.32609    304 Y x - -
          2.68618  4.42225  2.77519  2.73123  3.46354  2.40513  3.72494  3.29354  2.67741  2.69355  4.24690  2.90347  2.73739  3.18146  2.89801  2.37887  2.77519  2.98518  4.58477  3.61503
          0.01614  4.53044  5.25279  0.61958  0.77255  0.48576  0.95510
    167   2.22609  4.40291  4.78768  4.21925  3.51863  4.28112  4.67955  1.70009  4.08397  2.28744  1.83477  4.36022  4.61384  4.27511  4.20924  3.60769  3.28305  1.58813  5.21916  4.04402    305 v x - -
          2.68618  4.42225  2.77519  2.73123  3.46354  2.40513  3.72494  3.29354  2.67741  2.69355  4.24690  2.90347  2.73739  3.18146  2.89801  2.37887  2.77519  2.98518  4.58477  3.61503
          0.01614  4.53044  5.25279  0.61958  0.77255  0.48576  0.95510
    168   0.59920  4.42810  4.09171  3.89237  4.80942  3.22417  4.84775  4.19337  3.93803  3.94360  4.77044  3.81619  4.03723  4.18040  4.15821  2.05341  3.04808  3.56048  6.17589  5.01401    306 A x - -
          2.68618  4.42225  2.77519  2.73123  3.46354  2.40513  3.72494  3.29354  2.67741  2.69355  4.24690  2.90347  2.73739  3.18146  2.89801  2.37887  2.77519  2.98518  4.58477  3.61503
          0.01614  4.53044  5.25279  0.61958  0.77255  0.48576  0.95510
    169   3.14518  5.76847  1.87171  1.10297  5.06461  3.50131  3.97303  4.59292  2.92109  4.05377  4.86576  2.94894  4.08440  2.15377  3.49622  3.03252  3.41695  4.14192  6.19297  4.68917    307 e x - -
          2.68618  4.42225  2.77519  2.73123  3.46354  2.40513  3.72494  3.29354  2.67741  2.69355  4.24690  2.90347  2.73739  3.18146  2.89801  2.37887  2.77519  2.98518  4.58477  3.61503
          0.01614  4.53044  5.25279  0.61958  0.77255  0.48576  0.95510
    170   3.57770  5.63214  4.16594  3.29170  5.23767  4.11038  3.88886  4.50558  1.09926  3.83915  4.72984  3.62014  4.43250  3.01441  1.10755  3.54925  3.68377  4.19577  5.78644  4.71296    308 k x - -
          2.68618  4.42225  2.77519  2.73123  3.46354  2.40513  3.72494  3.29354  2.67741  2.69355  4.24690  2.90347  2.73739  3.18146  2.89801  2.37887  2.77519  2.98518  4.58477  3.61503
          0.01614  4.53044  5.25279  0.61958  0.77255  0.48576  0.95510
    171   3.35248  6.07442  0.87974  1.98782  5.33963  3.50120  4.10925  4.91154  3.21862  4.35821  5.23170  2.01857  4.16537  3.28260  3.88835  3.19137  3.65599  4.44091  6.50474  4.91855    309 d x - -
          2.68618  4.42225  2.77519  2.73123  3.46354  2.40513  3.72494  3.29354  2.67741  2.69355  4.24690  2.90347  2.73739  3.18146  2.89801  2.37887  2.77519  2.98518  4.58477  3.61503
          0.01614  4.53044  5.25279  0.61958  0.77255  0.48576  0.95510
    172   2.41906  5.12623  2.65517  2.24643  4.43410  3.49910  3.69234  3.89279  2.07618  3.41511  4.17862  2.98362  3.89363  2.80333  2.60811  2.69595  2.11011  2.89628  5.58227  4.19690    310 k x - -
          2.68618  4.42225  2.77519  2.73123  3.46354  2.40513  3.72494  3.29354  2.67741  2.69355  4.24690  2.90347  2.73739  3.18146  2.89801  2.37887  2.77519  2.98518  4.58477  3.61503
          0.01614  4.53044  5.25279  0.61958  0.77255  0.48576  0.95510
    173   2.73276  5.14216  2.63420  2.04498  4.44451  3.49936  3.70839  3.08181  2.47055  3.42877  4.19648  1.98352  3.90394  2.47848  2.95748  2.71287  2.96577  2.92525  5.60034  4.21254    311 n x - -
          2.68618  4.42225  2.77519  2.73123  3.46354  2.40513  3.72494  3.29354  2.67741  2.69355  4.24690  2.90347  2.73739  3.18146  2.89801  2.37887  2.77519  2.98518  4.58477  3.61503
          0.01614  4.53044  5.25279  0.61958  0.77255  0.48576  0.95510
    174   2.55441  4.53454  5.08466  4.54585  3.73889  4.59790  5.08340  1.73369  4.43127  1.77785  3.57759  4.69601  4.89604  4.63889  4.56926  3.95420  3.48419  1.00390  5.57046  4.38610    312 v x - -
          2.68618  4.42225  2.77519  2.73123  3.46354  2.40513  3.72494  3.29354  2.67741  2.69355  4.24690  2.90347  2.73739  3.18146  2.89801  2.37887  2.77519  2.98518  4.58477  3.61503
          0.01614  4.53044  5.25279  0.61958  0.77255  0.48576  0.95510
    175   2.42495  5.19524  2.96189  1.76855  4.52698  3.49842  3.69489  3.99763  2.42828  3.49391  4.24694  2.97511  3.07550  2.46330  2.35873  2.38146  2.96778  3.58029  5.63839  4.24280    313 e x - -
          2.68618  4.42225  2.77519  2.73123  3.46354  2.40513  3.72494  3.29354  2.67741  2.69355  4.24690  2.90347  2.73739  3.18146  2.89801  2.37887  2.77519  2.98518  4.58477  3.61503
          0.01614  4.53044  5.25279  0.61958  0.77255  0.48576  0.95510
    176   2.82767  5.32924  2.21526  2.40588  4.66976  2.53812  3.76552  4.15616  1.66918  3.64009  4.39876  2.52567  3.94294  2.87801  3.05129  2.37367  3.07047  3.72332  5.77914  4.35740    314 k x - -
          2.68618  4.42225  2.77519  2.73123  3.46354  2.40513  3.72494  3.29354  2.67741  2.69355  4.24690  2.90347  2.73739  3.18146  2.89801  2.37887  2.77519  2.98518  4.58477  3.61503
          0.01614  4.53044  5.25279  0.61958  0.77255  0.48576  0.95510
    177   2.72730  4.82206  2.65678  2.08669  4.03057  3.56515  3.79107  3.42484  2.62932  2.20327  2.43543  3.12518  3.96326  2.96920  3.07886  2.49109  2.96047  3.13250  5.34675  4.03425    315 e x - -
          2.68618  4.42225  2.77519  2.73123  3.46354  2.40513  3.72494  3.29354  2.67741  2.69355  4.24690  2.90347  2.73739  3.18146  2.89801  2.37887  2.77519  2.98518  4.58477  3.61503
          0.01614  4.53044  5.25279  0.61958  0.77255  0.48576  0.95510
    178   1.56854  4.63714  3.35879  2.81073  3.84311  3.61406  3.87732  3.18438  2.44888  2.47195  3.76019  2.78462  4.01815  3.11089  3.15723  2.85748  2.96548  2.50024  5.22235  3.95250    316 a x - -
          2.68618  4.42225  2.77519  2.73123  3.46354  2.40513  3.72494  3.29354  2.67741  2.69355  4.24690  2.90347  2.73739  3.18146  2.89801  2.37887  2.77519  2.98518  4.58477  3.61503
          0.01614  4.53044  5.25279  0.61958  0.77255  0.48576  0.95510
    179   2.74934  4.52232  3.55271  2.97406  3.67653  2.91978  3.91623  1.78470  2.44904  2.73207  2.89283  3.39282  4.07313  3.20751  2.42769  2.94259  2.97785  2.79394  5.09013  3.85276    317 i x - -
          2.68618  4.42225  2.77519  2.73123  3.46354  2.40513  3.72494  3.29354  2.67741  2.69355  4.24690  2.90347  2.73739  3.18146  2.89801  2.37887  2.77519  2.98518  4.58477  3.61503
          0.01614  4.53044  5.25279  0.61958  0.77255  0.48576  0.95510
    180   2.81920  5.33690  2.41588  1.96633  4.66944  3.49166  3.75004  4.15790  1.85635  3.63569  4.38979  2.06509  3.93515  2.85941  3.02754  2.76794  2.56193  3.72249  5.76987  4.34641    318 k x - -
          2.68618  4.42225  2.77519  2.73123  3.46354  2.40513  3.72494  3.29354  2.67741  2.69355  4.24690  2.90347  2.73739  3.18146  2.89801  2.37887  2.77519  2.98518  4.58477  3.61503
          0.01614  4.53044  5.25279  0.61958  0.77255  0.48576  0.95510
    181   3.08021  4.56122  4.29361  2.77426  1.95257  4.14637  4.33899  2.67694  3.67496  1.13126  3.30611  4.04571  4.48158  3.90412  3.88284  3.45537  3.31009  2.64067  4.92078  3.60809    319 l x - -
          2.68618  4.42225  2.77519  2.73123  3.46354  2.40513  3.72494  3.29354  2.67741  2.69355  4.24690  2.90347  2.73739  3.18146  2.89801  2.37887  2.77519  2.98518  4.58477  3.61503
          0.01614  4.53044  5.25279  0.61958  0.77255  0.48576  0.95510
    182   2.81587  4.47576  3.76342  3.19497  2.65694  3.79726  3.94444  2.95932  3.07935  2.08781  3.56880  3.55433  4.16930  2.75571  2.48503  3.05575  3.04506  2.75189  4.79237  1.93161    320 y x - -
          2.68618  4.42225  2.77519  2.73123  3.46354  2.40513  3.72494  3.29354  2.67741  2.69355  4.24690  2.90347  2.73739  3.18146  2.89801  2.37887  2.77519  2.98518  4.58477  3.61503
          0.09976  4.53044  2.47494  0.61958  0.77255  0.48576  0.95510
    183   2.87690  5.41575  2.08955  1.68534  4.74629  3.46923  3.77272  4.24023  1.78527  3.70900  4.47566  2.92752  3.94727  2.42967  3.06566  2.81102  3.12086  3.80163  5.83822  4.40405    321 e x - -
          2.68618  4.42225  2.77519  2.73123  3.46354  2.40513  3.72494  3.29354  2.67741  2.69355  4.24690  2.90347  2.73739  3.18146  2.89801  2.37887  2.77519  2.98518  4.58477  3.61503
          0.01753  4.44822  5.17056  0.61958  0.77255  0.61607  0.77667
    184   1.67485  4.43030  3.53981  2.97469  3.58090  3.64781  3.91252  2.49385  2.90617  2.64910  3.54343  3.38390  4.03671  3.23031  2.72842  2.89806  2.55934  2.70048  5.01955  3.05393    322 a x - -
          2.68618  4.42225  2.77519  2.73123  3.46354  2.40513  3.72494  3.29354  2.67741  2.69355  4.24690  2.90347  2.73739  3.18146  2.89801  2.37887  2.77519  2.98518  4.58477  3.61503
          0.01753  4.44822  5.17056  0.61958  0.77255  0.61607  0.77667
    185   1.81641  4.83055  3.14571  2.63307  4.33519  2.71216  3.83790  3.76709  2.08117  3.35277  4.14926  3.11427  3.90917  2.98490  3.07713  2.11252  2.52397  3.37186  5.56635  4.23440    323 a x - -
          2.68618  4.42225  2.77519  2.73123  3.46354  2.40513  3.72494  3.29354  2.67741  2.69355  4.24690  2.90347  2.73739  3.18146  2.89801  2.37887  2.77519  2.98518  4.58477  3.61503
          0.01753  4.44822  5.17056  0.61958  0.77255  0.61607  0.77667
    186   2.78846  5.18160  3.02864  2.04294  4.51196  3.53674  3.69784  3.95633  1.90111  3.45825  3.25979  3.01928  3.93291  1.82219  2.76429  2.76532  3.01166  3.56625  5.60200  4.24574    324 q x - -
          2.68618  4.42225  2.77519  2.73123  3.46354  2.40513  3.72494  3.29354  2.67741  2.69355  4.24690  2.90347  2.73739  3.18146  2.89801  2.37887  2.77519  2.98518  4.58477  3.61503
          0.01753  4.44822  5.17056  0.61958  0.77255  0.61607  0.77667
    187   2.12802  5.36987  1.89865  1.83060  4.69302  3.46125  3.76865  4.18175  2.03888  3.66674  4.43495  2.92491  3.93666  2.88751  3.09252  2.79332  3.09802  3.75155  5.80938  4.37663    325 e x - -
          2.68618  4.42225  2.77519  2.73123  3.46354  2.40513  3.72494  3.29354  2.67741  2.69355  4.24690  2.90347  2.73739  3.18146  2.89801  2.37887  2.77519  2.98518  4.58477  3.61503
          0.01753  4.44822  5.17056  0.61958  0.77255  0.61607  0.77667
    188   3.04153  4.88318  3.53186  3.08007  2.94981  3.83753  2.00204  3.51355  3.01770  3.07799  4.03863  3.47347  4.25263  3.36586  3.36978  2.19766  3.28638  3.26998  4.53181  1.57630    326 y x - -
          2.68618  4.42225  2.77519  2.73123  3.46354  2.40513  3.72494  3.29354  2.67741  2.69355  4.24690  2.90347  2.73739  3.18146  2.89801  2.37887  2.77519  2.98518  4.58477  3.61503
          0.16159  4.44822  1.98402  0.61958  0.77255  0.61607  0.77667
    189   2.70580  4.92437  3.04714  2.19301  4.19302  3.49960  3.69194  2.94132  1.78273  3.18445  4.00249  3.02578  3.89756  2.83592  2.83473  2.72966  2.25819  3.25182  5.41339  4.08576    327 k x - -
          2.68618  4.42225  2.77519  2.73123  3.46354  2.40513  3.72494  3.29354  2.67741  2.69355  4.24690  2.90347  2.73739  3.18146  2.89801  2.37887  2.77519  2.98518  4.58477  3.61503
          0.02022  4.30685  5.02919  0.61958  0.77255  0.78829  0.60628
    190   2.66837  4.94868  3.01779  2.18978  3.29304  3.47309  3.65791  3.64665  2.17695  3.21526  4.01226  2.98271  3.86289  2.22333  2.45586  2.67897  2.89681  2.81140  5.42272  4.07615    328 k x - -
          2.68618  4.42225  2.77519  2.73123  3.46354  2.40513  3.72494  3.29354  2.67741  2.69355  4.24690  2.90347  2.73739  3.18146  2.89801  2.37887  2.77519  2.98518  4.58477  3.61503
          0.19899  4.30685  1.78995  0.61958  0.77255  0.78829  0.60628
    191   1.22045  4.71958  2.17919  2.58098  4.37712  3.23432  3.97415  3.71480  2.92685  3.42900  4.29885  3.04928  3.86734  3.17760  3.38575  2.70673  3.00590  3.32187  5.68357  4.35078    329 a x - -
          2.68618  4.42225  2.77519  2.73123  3.46354  2.40513  3.72494  3.29354  2.67741  2.69355  4.24690  2.90347  2.73739  3.18146  2.89801  2.37887  2.77519  2.98518  4.58477  3.61503
          0.02413  4.13199  4.85433  0.61958  0.77255  0.62976  0.76083
    192   3.41282  5.54458  2.77315  0.53551  4.95903  3.61876  4.27434  4.50778  3.21846  4.06229  5.04215  3.28313  4.25121  3.49651  3.65609  3.36343  3.72831  4.15477  6.04377  4.79940    330 E x - -
          2.68618  4.42225  2.77519  2.73123  3.46354  2.40513  3.72494  3.29354  2.67741  2.69355  4.24690  2.90347  2.73739  3.18146  2.89801  2.37887  2.77519  2.98518  4.58477  3.61503
          0.02022  4.30685  5.02919  0.61958  0.77255  0.78829  0.60628
    193   2.36080  5.19488  2.85405  2.09135  4.52741  3.47663  3.69070  3.97479  2.10163  3.47811  4.26368  2.95884  3.90763  1.73872  2.79255  2.76172  3.02420  3.58300  5.62294  4.25702    331 q x - -
          2.68618  4.42225  2.77519  2.73123  3.46354  2.40513  3.72494  3.29354  2.67741  2.69355  4.24690  2.90347  2.73739  3.18146  2.89801  2.37887  2.77519  2.98518  4.58477  3.61503
          0.02022  4.30685  5.02919  0.61958  0.77255  0.78829  0.60628
    194   3.00484  5.29595  3.23589  2.67916  4.72075  3.65940  3.70873  4.11577  1.33707  3.55860  4.37807  2.08220  4.04962  2.82998  2.07416  2.97662  3.19943  3.74761  5.62297  4.36815    332 k x - -
          2.68618  4.42225  2.77519  2.73123  3.46354  2.40513  3.72494  3.29354  2.67741  2.69355  4.24690  2.90347  2.73739  3.18146  2.89801  2.37887  2.77519  2.98518  4.58477  3.61503
          0.02022  4.30685  5.02919  0.61958  0.77255  0.78829  0.60628
    195   0.79953  4.37065  3.70229  3.43807  4.47787  3.16501  4.48174  3.81125  3.47924  3.55571  4.42981  3.56324  2.58584  3.77547  3.76544  2.63973  2.94499  3.31193  5.83806  4.64597    333 a x - -
          2.68618  4.42225  2.77519  2.73123  3.46354  2.40513  3.72494  3.29354  2.67741  2.69355  4.24690  2.90347  2.73739  3.18146  2.89801  2.37887  2.77519  2.98518  4.58477  3.61503
          0.02022  4.30685  5.02919  0.61958  0.77255  0.78829  0.60628
    196   3.87120  5.14978  4.84376  4.65934  0.50222  4.41656  4.15168  3.36661  4.56222  2.64313  4.04173  4.54142  4.87915  4.61355  4.57301  4.10397  4.17948  3.38608  4.30742  2.63470    334 F x - -
          2.68618  4.42225  2.77519  2.73123  3.46354  2.40513  3.72494  3.29354  2.67741  2.69355  4.24690  2.90347  2.73739  3.18146  2.89801  2.37887  2.77519  2.98518  4.58477  3.61503
          0.02022  4.30685  5.02919  0.61958  0.77255  0.78829  0.60628
    197   2.62177  4.36836  3.49767  2.94552  3.53684  2.81941  3.88321  2.50884  2.90043  2.61774  3.50856  3.34480  3.98268  3.20832  3.25552  2.43210  2.18654  2.66782  4.97823  2.60537    335 t x - -
          2.68618  4.42225  2.77519  2.73123  3.46354  2.40513  3.72494  3.29354  2.67741  2.69355  4.24690  2.90347  2.73739  3.18146  2.89801  2.37887  2.77519  2.98518  4.58477  3.61503
          0.02022  4.30685  5.02919  0.61958  0.77255  0.78829  0.60628
    198   2.64751  4.82654  2.65805  2.26121  4.05951  3.47954  3.68503  3.46240  2.06844  2.61351  3.09150  3.01539  3.87033  2.83981  2.94285  2.68745  2.87870  2.67574  5.33323  4.00367    336 k x - -
          2.68618  4.42225  2.77519  2.73123  3.46354  2.40513  3.72494  3.29354  2.67741  2.69355  4.24690  2.90347  2.73739  3.18146  2.89801  2.37887  2.77519  2.98518  4.58477  3.61503
          0.02022  4.30685  5.02919  0.61958  0.77255  0.78829  0.60628
    199   0.53405  4.47308  3.96860  3.80725  4.54944  3.28150  4.76788  3.74589  3.83678  3.60485  4.60440  3.82628  4.06346  4.13923  4.03964  2.82804  3.13672  3.31940  5.92876  4.78856    337 A x - -
          2.68618  4.42225  2.77519  2.73123  3.46354  2.40513  3.72494  3.29354  2.67741  2.69355  4.24690  2.90347  2.73739  3.18146  2.89801  2.37887  2.77519  2.98518  4.58477  3.61503
          0.02022  4.30685  5.02919  0.61958  0.77255  0.78829  0.60628
    200   2.64601  4.57475  3.26430  2.71314  3.77439  2.92755  3.78612  2.61188  2.32621  2.47023  3.68978  3.17877  3.93445  3.01474  3.06391  1.97470  2.88543  2.87787  5.14689  3.87394    338 s x - -
          2.68618  4.42225  2.77519  2.73123  3.46354  2.40513  3.72494  3.29354  2.67741  2.69355  4.24690  2.90347  2.73739  3.18146  2.89801  2.37887  2.77519  2.98518  4.58477  3.61503
          0.10411  4.30685  2.46046  0.61958  0.77255  0.78829  0.60628
    201   2.62782  4.71107  2.49631  2.55616  3.99586  3.43008  3.75049  3.37391  2.60113  2.28305  3.87404  3.05143  3.87459  2.93359  3.04743  2.06431  2.43088  3.06841  5.31490  4.00163    339 s x - -
          2.68618  4.42225  2.77519  2.73123  3.46354  2.40513  3.72494  3.29354  2.67741  2.69355  4.24690  2.90347  2.73739  3.18146  2.89801  2.37887  2.77519  2.98518  4.58477  3.61503
          0.02197  4.22471  4.94706  0.61958  0.77255  0.86724  0.54492
    202   2.22171  4.58049  3.25719  2.73498  3.91660  2.04361  3.81519  3.28602  2.62635  2.43043  3.81703  3.17543  3.90476  3.02784  2.51052  2.72761  2.88879  2.99050  5.25567  3.98299    340 g x - -
          2.68618  4.42225  2.77519  2.73123  3.46354  2.40513  3.72494  3.29354  2.67741  2.69355  4.24690  2.90347  2.73739  3.18146  2.89801  2.37887  2.77519  2.98518  4.58477  3.61503
          0.02197  4.22471  4.94706  0.61958  0.77255  0.86724  0.54492
    203   2.75281  4.99919  2.43156  2.45084  4.08055  3.46378  3.69398  3.68490  1.87043  3.25628  4.08455  2.97718  3.89995  2.86301  2.91475  2.75676  2.98875  3.35096  5.36556  2.19177    341 k x - -
          2.68618  4.42225  2.77519  2.73123  3.46354  2.40513  3.72494  3.29354  2.67741  2.69355  4.24690  2.90347  2.73739  3.18146  2.89801  2.37887  2.77519  2.98518  4.58477  3.61503
          0.02197  4.22471  4.94706  0.61958  0.77255  0.86724  0.54492
    204   2.69055  5.15131  2.36120  2.32651  4.47769  3.39989  3.63699  3.95044  2.39475  3.44957  4.21202  2.45716  3.82852  2.40225  2.44940  2.11524  2.92728  3.53544  5.59814  4.19571    342 s x - -
          2.68618  4.42225  2.77519  2.73123  3.46354  2.40513  3.72494  3.29354  2.67741  2.69355  4.24690  2.90347  2.73739  3.18146  2.89801  2.37887  2.77519  2.98518  4.58477  3.61503
          0.02197  4.22471  4.94706  0.61958  0.77255  0.86724  0.54492
    205   2.69617  4.92112  2.92382  2.46929  4.20347  2.70895  3.69784  3.63808  2.45461  2.63268  4.03913  2.53314  3.87613  1.92629  2.88372  2.71568  2.93959  3.29810  5.43291  4.09100    343 q x - -
          2.68618  4.42225  2.77519  2.73123  3.46354  2.40513  3.72494  3.29354  2.67741  2.69355  4.24690  2.90347  2.73739  3.18146  2.89801  2.37887  2.77519  2.98518  4.58477  3.61503
          0.02197  4.22471  4.94706  0.61958  0.77255  0.86724  0.54492
    206   2.75445  4.99737  3.09519  2.17318  4.29765  3.52187  3.65796  3.69724  1.81133  3.25414  4.06800  3.03400  3.90948  2.79270  2.25878  2.76385  2.97198  2.41900  5.43616  4.12830    344 k x - -
          2.68618  4.42225  2.77519  2.73123  3.46354  2.40513  3.72494  3.29354  2.67741  2.69355  4.24690  2.90347  2.73739  3.18146  2.89801  2.37887  2.77519  2.98518  4.58477  3.61503
          0.02197  4.22471  4.94706  0.61958  0.77255  0.86724  0.54492
    207   2.28302  4.47071  3.31016  2.77786  3.69701  2.35053  3.82257  2.60438  2.75005  2.39540  3.63051  2.64668  3.92489  3.07982  3.14253  2.76080  2.85958  2.77319  5.09947  3.83806    345 a x - -
          2.68618  4.42225  2.77519  2.73123  3.46354  2.40513  3.72494  3.29354  2.67741  2.69355  4.24690  2.90347  2.73739  3.18146  2.89801  2.37887  2.77519  2.98518  4.58477  3.61503
          0.02197  4.22471  4.94706  0.61958  0.77255  0.86724  0.54492
    208   2.63276  4.53005  2.46010  2.71204  3.69658  3.54525  3.77728  2.54723  2.68027  2.72040  2.95560  3.17936  3.92973  3.01460  2.61421  2.77348  2.86500  2.37129  5.09707  3.82745    346 v x - -
          2.68641  4.42317  2.77466  2.73118  3.46397  2.40586  3.72519  3.29264  2.67575  2.69353  4.24560  2.90381  2.73778  3.18239  2.89833  2.37893  2.77507  2.98506  4.58382  3.61534
          0.47575  0.99027  4.94706  2.43749  0.09144  0.86724  0.54492
    209   3.26686  4.52382  5.13178  4.61308  3.60759  4.71692  5.23862  1.21435  4.51181  1.76615  3.38931  4.80560  4.95324  4.71026  4.66138  4.09956  3.51510  1.25161  5.62364  4.46123    367 i x - -
          2.68618  4.42225  2.77519  2.73123  3.46354  2.40513  3.72494  3.29354  2.67741  2.69355  4.24690  2.90347  2.73739  3.18146  2.89801  2.37887  2.77519  2.98518  4.58477  3.61503
          0.02197  4.22471  4.94706  0.61958  0.77255  0.86724  0.54492
    210   2.79909  5.31953  2.20126  1.76991  4.64619  3.38858  3.69110  4.13372  1.86172  3.60924  4.38195  2.84902  3.86753  2.40849  2.96818  2.73552  3.04252  3.70363  5.74277  4.31594    368 e . - -
          2.68618  4.42225  2.77519  2.73123  3.46354  2.40513  3.72494  3.29354  2.67741  2.69355  4.24690  2.90347  2.73739  3.18146  2.89801  2.37887  2.77519  2.98518  4.58477  3.61503
          0.11686  4.22471  2.34696  0.61958  0.77255  0.86724  0.54492
    211   2.78414  5.22909  1.82961  2.24930  4.61234  2.47894  3.73897  4.10096  2.62939  3.61397  4.41134  2.25461  2.73526  2.88038  3.16414  2.73180  3.06060  3.67310  5.78015  4.34243    369 d . - -
          2.68618  4.42225  2.77519  2.73123  3.46354  2.40513  3.72494  3.29354  2.67741  2.69355  4.24690  2.90347  2.73739  3.18146  2.89801  2.37887  2.77519  2.98518  4.58477  3.61503
          0.02413  4.13199  4.85433  0.61958  0.77255  0.94284  0.49351
    212   2.63056  4.44565  3.35422  2.79504  3.60130  3.55702  3.78758  2.23370  2.30179  2.63551  2.77812  2.65865  3.94192  3.05765  3.03772  2.80525  2.86183  2.67608  5.01624  3.76537    370 i . - -
          2.68618  4.42225  2.77519  2.73123  3.46354  2.40513  3.72494  3.29354  2.67741  2.69355  4.24690  2.90347  2.73739  3.18146  2.89801  2.37887  2.77519  2.98518  4.58477  3.61503
          0.02413  4.13199  4.85433  0.61958  0.77255  0.94284  0.49351
    213   2.70423  4.28653  3.78777  2.56006  2.62313  3.74980  4.02102  2.48275  3.15734  1.95882  3.29131  3.57659  4.11506  3.43808  3.44936  3.02311  2.93817  1.84830  4.87919  3.64366    371 v . - -
          2.68618  4.42253  2.77547  2.73093  3.46382  2.40540  3.72522  3.29382  2.67670  2.69355  4.24362  2.90374  2.73767  3.18060  2.89795  2.37914  2.77547  2.98508  4.58505  3.61531
          0.55425  0.87298  4.85433  1.28358  0.32441  0.77146  0.62052
    214   2.83321  5.07691  3.22127  2.60375  4.41131  3.58317  3.65317  3.80883  1.74773  3.32254  2.98794  3.08743  3.95460  2.05068  2.10704  2.83419  3.03656  3.46747  5.46584  4.18747    376 k x - -
          2.68618  4.42225  2.77519  2.73123  3.46354  2.40513  3.72494  3.29354  2.67741  2.69355  4.24690  2.90347  2.73739  3.18146  2.89801  2.37887  2.77519  2.98518  4.58477  3.61503
          0.02197  4.22471  4.94706  0.61958  0.77255  0.86724  0.54492
    215   2.84482  5.38051  2.06503  1.56650  4.69108  3.36301  3.73528  4.18849  2.59812  3.67396  4.45931  2.82304  3.88052  2.33875  3.13162  2.27003  3.09983  3.75839  5.82225  4.37004    377 e x - -
          2.68618  4.42225  2.77519  2.73123  3.46354  2.40513  3.72494  3.29354  2.67741  2.69355  4.24690  2.90347  2.73739  3.18146  2.89801  2.37887  2.77519  2.98518  4.58477  3.61503
          0.02197  4.22471  4.94706  0.61958  0.77255  0.86724  0.54492
    216   2.64623  4.69517  3.05434  2.26420  3.93945  3.46008  3.74623  3.32667  2.58799  2.16114  3.82754  3.06956  2.95293  2.93891  3.01590  2.13418  2.89514  3.03563  5.26768  3.96556    378 s x - -
          2.68618  4.42225  2.77519  2.73123  3.46354  2.40513  3.72494  3.29354  2.67741  2.69355  4.24690  2.90347  2.73739  3.18146  2.89801  2.37887  2.77519  2.98518  4.58477  3.61503
          0.02197  4.22471  4.94706  0.61958  0.77255  0.86724  0.54492
    217   2.35264  5.04138  2.41129  2.11942  4.33299  3.40603  3.64968  3.78342  2.43816  2.70638  4.11068  2.54130  3.83120  2.77484  2.92742  2.31376  2.90780  3.40501  5.51669  4.13373    379 e x - -
          2.68618  4.42225  2.77519  2.73123  3.46354  2.40513  3.72494  3.29354  2.67741  2.69355  4.24690  2.90347  2.73739  3.18146  2.89801  2.37887  2.77519  2.98518  4.58477  3.61503
          0.02197  4.22471  4.94706  0.61958  0.77255  0.86724  0.54492
    218   2.63323  4.61892  3.17688  2.04587  3.80047  3.51154  3.72829  2.73915  2.29956  2.84439  3.70464  3.10820  3.89908  2.93652  3.00009  2.73598  2.86404  2.53847  5.15587  3.01677    380 e x - -
          2.68618  4.42225  2.77519  2.73123  3.46354  2.40513  3.72494  3.29354  2.67741  2.69355  4.24690  2.90347  2.73739  3.18146  2.89801  2.37887  2.77519  2.98518  4.58477  3.61503
          0.02197  4.22471  4.94706  0.61958  0.77255  0.86724  0.54492
    219   2.89044  5.20470  3.20224  2.60001  4.60207  3.59633  3.64838  4.00346  1.50289  3.46294  4.26839  3.08406  2.95365  2.30508  2.03952  2.86709  3.08849  3.63219  5.55047  4.27574    381 k x - -
          2.68618  4.42225  2.77519  2.73123  3.46354  2.40513  3.72494  3.29354  2.67741  2.69355  4.24690  2.90347  2.73739  3.18146  2.89801  2.37887  2.77519  2.98518  4.58477  3.61503
          0.02197  4.22471  4.94706  0.61958  0.77255  0.86724  0.54492
    220   2.83468  4.84219  3.03128  2.82826  4.19824  1.04462  2.56643  3.97954  2.94681  3.56347  4.44812  3.26544  4.02178  3.33270  3.30323  2.91593  3.20144  3.57746  5.51992  4.15200    382 g x - -
          2.68618  4.42225  2.77519  2.73123  3.46354  2.40513  3.72494  3.29354  2.67741  2.69355  4.24690  2.90347  2.73739  3.18146  2.89801  2.37887  2.77519  2.98518  4.58477  3.61503
          0.02197  4.22471  4.94706  0.61958  0.77255  0.86724  0.54492
    221   2.83427  4.30900  4.18394  3.60532  3.36401  3.96180  4.27008  1.60228  3.43805  1.88596  3.28505  3.88086  4.30662  3.73475  2.71440  3.25741  3.06894  1.85019  5.00639  3.81732    383 i x - -
          2.68618  4.42225  2.77519  2.73123  3.46354  2.40513  3.72494  3.29354  2.67741  2.69355  4.24690  2.90347  2.73739  3.18146  2.89801  2.37887  2.77519  2.98518  4.58477  3.61503
          0.02197  4.22471  4.94706  0.61958  0.77255  0.86724  0.54492
    222   2.52802  4.44522  3.55836  3.40655  4.45393  3.17081  4.49780  4.03284  3.50553  3.73023  4.63520  3.56134  3.94170  3.82826  3.76893  0.66210  3.03724  3.48693  5.79972  4.54427    384 S x - -
          2.68618  4.42225  2.77519  2.73123  3.46354  2.40513  3.72494  3.29354  2.67741  2.69355  4.24690  2.90347  2.73739  3.18146  2.89801  2.37887  2.77519  2.98518  4.58477  3.61503
          0.02197  4.22471  4.94706  0.61958  0.77255  0.86724  0.54492
    223   2.88335  5.42814  2.02757  1.72405  4.73430  2.10235  3.76121  4.23551  2.65176  3.72151  4.51629  2.81543  3.89443  2.37393  3.19677  2.80112  3.14373  3.80514  5.87306  4.41061    385 e x - -
          2.68618  4.42225  2.77519  2.73123  3.46354  2.40513  3.72494  3.29354  2.67741  2.69355  4.24690  2.90347  2.73739  3.18146  2.89801  2.37887  2.77519  2.98518  4.58477  3.61503
          0.02197  4.22471  4.94706  0.61958  0.77255  0.86724  0.54492
    224   2.80888  5.28284  2.68752  1.80438  4.61953  3.42339  3.68210  4.08876  2.04460  3.56614  4.34628  2.14597  3.88407  2.32759  2.84147  2.75450  3.04453  3.67368  5.69390  4.29904    386 e x - -
          2.68618  4.42225  2.77519  2.73123  3.46354  2.40513  3.72494  3.29354  2.67741  2.69355  4.24690  2.90347  2.73739  3.18146  2.89801  2.37887  2.77519  2.98518  4.58477  3.61503
          0.02197  4.22471  4.94706  0.61958  0.77255  0.86724  0.54492
    225   3.04773  5.50530  1.05269  2.29166  4.58541  3.37642  2.57086  4.33916  2.87601  3.83842  4.70315  2.86738  3.98020  3.07048  3.42618  2.95591  3.33433  3.93317  5.85109  4.34562    387 d x - -
          2.68618  4.42225  2.77519  2.73123  3.46354  2.40513  3.72494  3.29354  2.67741  2.69355  4.24690  2.90347  2.73739  3.18146  2.89801  2.37887  2.77519  2.98518  4.58477  3.61503
          0.02197  4.22471  4.94706  0.61958  0.77255  0.86724  0.54492
    226   2.33014  4.44520  4.36113  3.80314  3.25481  4.08683  4.44608  2.36250  3.66507  1.25402  2.14042  4.06523  4.42294  3.89810  3.86444  3.40490  3.22125  2.33894  5.06405  3.92273    388 l x - -
          2.68618  4.42225  2.77519  2.73123  3.46354  2.40513  3.72494  3.29354  2.67741  2.69355  4.24690  2.90347  2.73739  3.18146  2.89801  2.37887  2.77519  2.98518  4.58477  3.61503
          0.02197  4.22471  4.94706  0.61958  0.77255  0.86724  0.54492
    227   2.71503  4.43481  3.57595  3.03639  3.63537  3.66050  3.96279  1.76367  2.34324  2.60333  3.56559  3.42872  4.06920  3.26423  3.15983  2.95051  2.18938  2.48097  5.10161  3.86925    389 i x - -
          2.68618  4.42225  2.77519  2.73123  3.46354  2.40513  3.72494  3.29354  2.67741  2.69355  4.24690  2.90347  2.73739  3.18146  2.89801  2.37887  2.77519  2.98518  4.58477  3.61503
          0.02197  4.22471  4.94706  0.61958  0.77255  0.86724  0.54492
    228   3.27432  4.60183  4.92379  4.38218  3.30711  4.54493  4.93418  1.32181  4.21929  1.73195  1.70987  4.60064  4.79032  4.39320  4.34921  3.90724  3.51349  2.07695  5.31661  4.20083    390 i x - -
          2.68618  4.42225  2.77519  2.73123  3.46354  2.40513  3.72494  3.29354  2.67741  2.69355  4.24690  2.90347  2.73739  3.18146  2.89801  2.37887  2.77519  2.98518  4.58477  3.61503
          0.02197  4.22471  4.94706  0.61958  0.77255  0.86724  0.54492
    229   2.61851  4.52357  3.25505  2.38028  3.72653  3.51342  3.78431  3.05286  2.68630  2.38154  3.64591  3.17442  3.91855  3.02213  3.09217  2.17957  2.45192  2.38293  5.11497  3.84510    391 s x - -
          2.68618  4.42225  2.77519  2.73123  3.46354  2.40513  3.72494  3.29354  2.67741  2.69355  4.24690  2.90347  2.73739  3.18146  2.89801  2.37887  2.77519  2.98518  4.58477  3.61503
          0.02197  4.22471  4.94706  0.61958  0.77255  0.86724  0.54492
    230   2.61798  4.35731  3.48595  2.92906  3.52668  3.57906  3.86989  2.19553  2.87057  2.57856  3.48260  3.33351  3.97731  2.64273  3.22389  2.39674  2.47293  2.24487  4.97317  3.73646    392 i x - -
          2.68618  4.42225  2.77519  2.73123  3.46354  2.40513  3.72494  3.29354  2.67741  2.69355  4.24690  2.90347  2.73739  3.18146  2.89801  2.37887  2.77519  2.98518  4.58477  3.61503
          0.02197  4.22471  4.94706  0.61958  0.77255  0.86724  0.54492
    231   3.45121  5.23561  3.98215  3.43676  4.68284  3.85134  4.14584  4.26270  2.46701  3.71446  4.71772  3.76281  4.34799  3.35950  0.55238  3.52629  3.70021  3.97424  5.62890  4.54762    393 R x - -
          2.68618  4.42225  2.77519  2.73123  3.46354  2.40513  3.72494  3.29354  2.67741  2.69355  4.24690  2.90347  2.73739  3.18146  2.89801  2.37887  2.77519  2.98518  4.58477  3.61503
          0.02197  4.22471  4.94706  0.61958  0.77255  0.86724  0.54492
    232   2.73039  4.89925  3.10736  2.03377  4.16142  3.52112  3.67643  2.37354  2.08287  3.14358  3.97349  3.05166  3.91000  2.82745  2.31706  2.76263  2.95099  3.23435  5.36675  4.06553    394 e x - -
          2.68618  4.42225  2.77519  2.73123  3.46354  2.40513  3.72494  3.29354  2.67741  2.69355  4.24690  2.90347  2.73739  3.18146  2.89801  2.37887  2.77519  2.98518  4.58477  3.61503
          0.02197  4.22471  4.94706  0.61958  0.77255  0.86724  0.54492
    233   2.19979  4.66912  3.12556  2.64237  4.19324  3.33879  3.81638  3.59783  2.19797  3.21940  4.03841  3.09658  3.85194  2.98602  3.02672  1.74876  2.33444  3.22230  5.45825  4.15383    395 s x - -
          2.68618  4.42225  2.77519  2.73123  3.46354  2.40513  3.72494  3.29354  2.67741  2.69355  4.24690  2.90347  2.73739  3.18146  2.89801  2.37887  2.77519  2.98518  4.58477  3.61503
          0.02197  4.22471  4.94706  0.61958  0.77255  0.86724  0.54492
    234   3.57440  4.80894  4.87397  4.51532  1.22436  4.44915  3.62998  3.28480  4.33295  2.08730  3.88091  4.21275  4.75052  4.26364  4.30954  3.79566  3.79112  3.17828  2.39909  1.66397    396 f x - -
          2.68618  4.42225  2.77519  2.73123  3.46354  2.40513  3.72494  3.29354  2.67741  2.69355  4.24690  2.90347  2.73739  3.18146  2.89801  2.37887  2.77519  2.98518  4.58477  3.61503
          0.02197  4.22471  4.94706  0.61958  0.77255  0.86724  0.54492
    235   3.31751  4.65768  4.80965  4.45063  3.63835  4.42813  5.12778  0.72379  4.28662  2.16691  3.53402  4.64952  4.83876  4.60753  4.44532  3.97081  3.61564  1.92181  5.59197  4.35193    397 i x - -
          2.68618  4.42225  2.77519  2.73123  3.46354  2.40513  3.72494  3.29354  2.67741  2.69355  4.24690  2.90347  2.73739  3.18146  2.89801  2.37887  2.77519  2.98518  4.58477  3.61503
          0.02197  4.22471  4.94706  0.61958  0.77255  0.86724  0.54492
    236   2.69651  5.10532  2.39861  1.86260  4.39587  3.39925  3.65688  3.85875  2.45178  3.38953  4.16888  2.51360  3.83669  2.78044  2.94785  2.66912  2.48694  3.46966  5.56573  3.03698    398 e x - -
          2.68618  4.42225  2.77519  2.73123  3.46354  2.40513  3.72494  3.29354  2.67741  2.69355  4.24690  2.90347  2.73739  3.18146  2.89801  2.37887  2.77519  2.98518  4.58477  3.61503
          0.02197  4.22471  4.94706  0.61958  0.77255  0.86724  0.54492
    237   2.34228  4.99548  2.95166  2.45984  4.35059  3.44080  3.67466  3.78253  1.90906  3.32663  4.12284  2.97676  3.86860  2.37146  2.78267  2.01354  2.94224  3.40984  5.50400  4.16139    399 k x - -
          2.68618  4.42225  2.77519  2.73123  3.46354  2.40513  3.72494  3.29354  2.67741  2.69355  4.24690  2.90347  2.73739  3.18146  2.89801  2.37887  2.77519  2.98518  4.58477  3.61503
          0.02197  4.22471  4.94706  0.61958  0.77255  0.86724  0.54492
    238   2.34492  4.71549  3.11708  2.25200  3.92852  3.49333  3.69950  2.81998  1.97874  2.94965  3.06871  3.05973  3.88220  2.87849  2.93006  2.71266  2.87154  3.00883  5.24086  3.93836    400 k x - -
          2.68618  4.42225  2.77519  2.73123  3.46354  2.40513  3.72494  3.29354  2.67741  2.69355  4.24690  2.90347  2.73739  3.18146  2.89801  2.37887  2.77519  2.98518  4.58477  3.61503
          0.02197  4.22471  4.94706  0.61958  0.77255  0.70113  0.68523
    239   1.84497  4.36121  4.37391  3.80056  3.31018  4.06665  4.40054  2.02526  3.68546  1.54695  2.59161  4.04221  4.39900  3.90137  3.87778  3.36970  3.15441  2.22336  5.02870  3.86911    401 l x - -
          2.68618  4.42225  2.77519  2.73123  3.46354  2.40513  3.72494  3.29354  2.67741  2.69355  4.24690  2.90347  2.73739  3.18146  2.89801  2.37887  2.77519  2.98518  4.58477  3.61503
          0.19899  4.30685  1.78995  0.61958  0.77255  0.78829  0.60628
    240   2.68863  4.87628  2.99509  2.48829  4.14394  3.46043  3.65717  3.54578  2.04481  3.14026  3.96571  2.48697  3.86806  2.38083  2.75095  2.71640  2.91801  2.35386  5.36131  4.04521    402 k . - -
          2.68618  4.42225  2.77519  2.73123  3.46354  2.40513  3.72494  3.29354  2.67741  2.69355  4.24690  2.90347  2.73739  3.18146  2.89801  2.37887  2.77519  2.98518  4.58477  3.61503
          0.02413  4.13199  4.85433  0.61958  0.77255  0.94284  0.49351
    241   2.70298  4.49708  3.41727  2.90821  3.59395  3.59265  3.88473  2.88647  2.73903  1.68620  3.52753  3.32464  4.00978  2.52607  3.06211  2.88941  2.37667  2.70675  5.08081  3.83586    403 l . - -
          2.68618  4.42225  2.77519  2.73123  3.46354  2.40513  3.72494  3.29354  2.67741  2.69355  4.24690  2.90347  2.73739  3.18146  2.89801  2.37887  2.77519  2.98518  4.58477  3.61503
          0.02413  4.13199  4.85433  0.61958  0.77255  0.94284  0.49351
    242   2.70084  4.45182  3.44666  2.92652  2.16230  3.61959  3.74437  2.98015  2.89332  2.64634  3.56822  2.58663  2.91268  3.19571  3.25031  2.88247  2.93819  2.75404  4.61689  2.61529    404 f . - -
          2.68596  4.42259  2.77554  2.73099  3.46388  2.40547  3.72452  3.29388  2.67664  2.69361  4.24724  2.90346  2.73743  3.18090  2.89835  2.37879  2.77491  2.98553  4.58511  3.61537
          0.44272  1.05006  4.85433  1.63044  0.21796  0.62976  0.76083
    243   2.65794  4.89456  2.92924  2.52143  4.40511  2.21766  3.79861  3.85261  2.59281  3.41645  4.21139  3.02235  2.50057  2.15048  3.04759  2.25475  2.95411  3.44183  5.60974  4.25801    417 q x - -
          2.68618  4.42225  2.77519  2.73123  3.46354  2.40513  3.72494  3.29354  2.67741  2.69355  4.24690  2.90347  2.73739  3.18146  2.89801  2.37887  2.77519  2.98518  4.58477  3.61503
          0.12501  4.30685  2.26298  0.61958  0.77255  0.78829  0.60628
    244   2.68628  4.92148  2.99091  1.99841  4.19106  3.46445  3.66107  3.60630  2.37972  2.62927  3.99962  2.98768  2.60394  2.80353  2.39796  2.70374  2.91620  3.27270  5.40092  4.06966    418 e x - -
          2.68618  4.42225  2.77519  2.73123  3.46354  2.40513  3.72494  3.29354  2.67741  2.69355  4.24690  2.90347  2.73739  3.18146  2.89801  2.37887  2.77519  2.98518  4.58477  3.61503
          0.02243  4.20426  4.92661  0.61958  0.77255  0.68337  0.70302
    245   2.62830  4.46091  3.40697  2.88240  3.69902  3.52612  3.89647  3.00578  2.84293  2.32197  3.65065  2.66071  3.97084  3.17360  3.21823  1.90044  2.89727  2.13298  5.11988  3.86118    419 s x - -
          2.68618  4.42225  2.77519  2.73123  3.46354  2.40513  3.72494  3.29354  2.67741  2.69355  4.24690  2.90347  2.73739  3.18146  2.89801  2.37887  2.77519  2.98518  4.58477  3.61503
          0.02022  4.30685  5.02919  0.61958  0.77255  0.58435  0.81524
    246   2.83072  5.27261  2.83980  1.44252  4.61346  2.85187  3.72571  4.07498  2.42495  3.56265  4.33980  2.97220  3.93569  2.41250  2.38893  2.78927  3.06367  3.66704  5.69626  4.31487    420 e x - -
          2.68618  4.42225  2.77519  2.73123  3.46354  2.40513  3.72494  3.29354  2.67741  2.69355  4.24690  2.90347  2.73739  3.18146  2.89801  2.37887  2.77519  2.98518  4.58477  3.61503
          0.01839  4.40099  5.12333  0.61958  0.77255  0.67976  0.70671
    247   2.18767  5.14471  2.92545  1.95002  4.46717  3.47311  3.67377  3.92623  1.99968  3.43621  4.20227  2.95527  3.87977  2.40896  2.86303  2.69662  2.51663  3.52492  5.59093  4.20770    421 e x - -
          2.68618  4.42225  2.77519  2.73123  3.46354  2.40513  3.72494  3.29354  2.67741  2.69355  4.24690  2.90347  2.73739  3.18146  2.89801  2.37887  2.77519  2.98518  4.58477  3.61503
          0.01839  4.40099  5.12333  0.61958  0.77255  0.38115  1.14910
    248   2.16180  5.00140  2.68013  2.50380  4.27733  3.01386  3.72650  3.71083  2.50334  3.28265  4.07550  3.03243  3.91462  2.85858  2.32916  2.72297  2.15362  3.35729  5.49481  3.31233    422 t x - -
          2.68618  4.42225  2.77519  2.73123  3.46354  2.40513  3.72494  3.29354  2.67741  2.69355  4.24690  2.90347  2.73739  3.18146  2.89801  2.37887  2.77519  2.98518  4.58477  3.61503
          0.01614  4.53044  5.25279  0.61958  0.77255  0.48576  0.95510
    249   2.76025  4.23034  4.21935  3.63505  2.36699  3.86199  4.13093  2.63129  2.54826  1.76750  3.30905  3.83737  4.22606  3.72609  3.68078  3.15031  2.99168  1.92840  4.77625  2.80651    423 l x - -
          2.68618  4.42225  2.77519  2.73123  3.46354  2.40513  3.72494  3.29354  2.67741  2.69355  4.24690  2.90347  2.73739  3.18146  2.89801  2.37887  2.77519  2.98518  4.58477  3.61503
          0.01614  4.53044  5.25279  0.61958  0.77255  0.48576  0.95510
    250   2.77494  5.22929  2.91519  2.18029  4.55255  3.50640  2.66668  4.02224  2.46326  3.52185  4.28275  2.36885  3.92203  2.04004  2.93939  2.74156  2.26890  3.61020  5.66941  4.27320    424 q x - -
          2.68618  4.42225  2.77519  2.73123  3.46354  2.40513  3.72494  3.29354  2.67741  2.69355  4.24690  2.90347  2.73739  3.18146  2.89801  2.37887  2.77519  2.98518  4.58477  3.61503
          0.01614  4.53044  5.25279  0.61958  0.77255  0.48576  0.95510
    251   2.82996  5.29051  2.99064  2.04310  4.64670  2.59961  3.72662  4.10922  1.59373  3.58023  4.34186  2.62583  3.95769  2.83312  2.43880  2.79108  3.05549  3.69010  5.69781  4.32245    425 k x - -
          2.68618  4.42225  2.77519  2.73123  3.46354  2.40513  3.72494  3.29354  2.67741  2.69355  4.24690  2.90347  2.73739  3.18146  2.89801  2.37887  2.77519  2.98518  4.58477  3.61503
          0.01614  4.53044  5.25279  0.61958  0.77255  0.48576  0.95510
    252   2.77414  4.26778  4.21672  3.64948  2.35073  3.85172  4.19005  2.64338  3.52840  1.40740  3.33599  3.85541  4.24102  3.75442  3.71477  2.67143  2.30488  2.47666  4.85999  3.63881    426 l x - -
          2.68618  4.42225  2.77519  2.73123  3.46354  2.40513  3.72494  3.29354  2.67741  2.69355  4.24690  2.90347  2.73739  3.18146  2.89801  2.37887  2.77519  2.98518  4.58477  3.61503
          0.01614  4.53044  5.25279  0.61958  0.77255  0.48576  0.95510
    253   2.74088  4.96231  3.11322  2.56663  4.23328  3.54832  3.75576  3.64634  2.28509  3.23861  4.04898  3.08286  2.79247  1.85682  2.95099  2.76745  2.56797  2.51651  5.46661  4.13304    427 q x - -
          2.68618  4.42225  2.77519  2.73123  3.46354  2.40513  3.72494  3.29354  2.67741  2.69355  4.24690  2.90347  2.73739  3.18146  2.89801  2.37887  2.77519  2.98518  4.58477  3.61503
          0.01614  4.53044  5.25279  0.61958  0.77255  0.48576  0.95510
    254   2.78621  5.28472  2.52335  1.67218  4.61656  3.49410  2.59914  4.09883  2.05631  3.58223  4.33473  2.96127  3.92040  2.83359  2.97643  2.74245  2.56166  3.66950  5.71888  4.30584    428 e x - -
          2.68618  4.42225  2.77519  2.73123  3.46354  2.40513  3.72494  3.29354  2.67741  2.69355  4.24690  2.90347  2.73739  3.18146  2.89801  2.37887  2.77519  2.98518  4.58477  3.61503
          0.01614  4.53044  5.25279  0.61958  0.77255  0.48576  0.95510
    255   1.52940  4.42816  3.78231  3.26839  3.87276  3.50807  4.19235  2.25986  3.22089  2.92999  3.82431  3.56188  4.06433  3.51741  3.55308  1.87075  2.42929  2.85528  5.31358  4.09036    429 a x - -
          2.68618  4.42225  2.77519  2.73123  3.46354  2.40513  3.72494  3.29354  2.67741  2.69355  4.24690  2.90347  2.73739  3.18146  2.89801  2.37887  2.77519  2.98518  4.58477  3.61503
          0.01614  4.53044  5.25279  0.61958  0.77255  0.48576  0.95510
    256   3.36169  5.53288  3.80224  3.06223  5.02336  3.96978  2.78556  4.36839  0.86924  3.74763  4.60391  3.45986  4.30946  2.96282  1.92350  3.33237  3.50459  4.03381  5.73804  4.58107    430 k x - -
          2.68618  4.42225  2.77519  2.73123  3.46354  2.40513  3.72494  3.29354  2.67741  2.69355  4.24690  2.90347  2.73739  3.18146  2.89801  2.37887  2.77519  2.98518  4.58477  3.61503
          0.01614  4.53044  5.25279  0.61958  0.77255  0.48576  0.95510
    257   2.25509  5.20598  2.63875  2.41818  4.54345  3.49232  3.08108  4.02060  1.97930  3.50560  4.25020  2.96358  3.88748  2.29732  2.54614  2.37500  2.95262  3.59288  5.64085  4.23939    431 k x - -
          2.68618  4.42225  2.77519  2.73123  3.46354  2.40513  3.72494  3.29354  2.67741  2.69355  4.24690  2.90347  2.73739  3.18146  2.89801  2.37887  2.77519  2.98518  4.58477  3.61503
          0.01614  4.53044  5.25279  0.61958  0.77255  0.48576  0.95510
    258   2.42740  5.01583  3.04020  2.53817  4.41027  3.48564  3.78351  3.85482  2.55587  3.41023  4.19412  2.64642  3.92856  2.03901  3.02363  2.10977  2.07290  3.46454  5.60224  4.24083    432 q x - -
          2.68618  4.42225  2.77519  2.73123  3.46354  2.40513  3.72494  3.29354  2.67741  2.69355  4.24690  2.90347  2.73739  3.18146  2.89801  2.37887  2.77519  2.98518  4.58477  3.61503
          0.01614  4.53044  5.25279  0.61958  0.77255  0.48576  0.95510
    259   4.32051  5.53752  4.87369  4.76099  2.62654  4.64654  4.12557  4.26436  4.61055  3.53794  4.87038  4.62093  5.12100  4.74033  4.63935  4.37240  4.61872  4.16887  4.28105  0.32609    433 Y x - -
          2.68618  4.42225  2.77519  2.73123  3.46354  2.40513  3.72494  3.29354  2.67741  2.69355  4.24690  2.90347  2.73739  3.18146  2.89801  2.37887  2.77519  2.98518  4.58477  3.61503
          0.01614  4.53044  5.25279  0.61958  0.77255  0.48576  0.95510
    260   2.74172  5.16037  2.11887  2.22986  4.46421  3.49868  3.71294  3.12636  2.47702  2.84832  4.21429  2.13221  3.90737  2.51894  2.96557  2.71887  2.97528  3.52849  5.61607  4.22508    434 d x - -
          2.68618  4.42225  2.77519  2.73123  3.46354  2.40513  3.72494  3.29354  2.67741  2.69355  4.24690  2.90347  2.73739  3.18146  2.89801  2.37887  2.77519  2.98518  4.58477  3.61503
          0.01614  4.53044  5.25279  0.61958  0.77255  0.48576  0.95510
    261   3.03391  5.40231  3.25904  2.27148  4.81871  3.71325  3.77439  4.22859  1.81851  3.66023  4.45726  3.18749  4.09747  1.42928  2.18247  2.99554  3.23190  3.83837  5.72653  4.44111    435 q x - -
          2.68618  4.42225  2.77519  2.73123  3.46354  2.40513  3.72494  3.29354  2.67741  2.69355  4.24690  2.90347  2.73739  3.18146  2.89801  2.37887  2.77519  2.98518  4.58477  3.61503
          0.01614  4.53044  5.25279  0.61958  0.77255  0.48576  0.95510
    262   0.83797  4.45728  4.35055  3.99681  4.21507  3.52736  4.80503  2.89539  3.91984  3.07527  4.13501  4.00048  4.23945  4.19311  4.13674  2.97950  3.15464  1.80405  5.80188  4.60705    436 a x - -
          2.68618  4.42225  2.77519  2.73123  3.46354  2.40513  3.72494  3.29354  2.67741  2.69355  4.24690  2.90347  2.73739  3.18146  2.89801  2.37887  2.77519  2.98518  4.58477  3.61503
          0.01614  4.53044  5.25279  0.61958  0.77255  0.48576  0.95510
    263   4.45581  5.48479  5.29800  5.16091  1.73328  4.99957  3.77014  4.05346  4.96375  3.24865  4.60449  4.58786  5.27956  4.73083  4.84644  4.41291  4.66545  4.00814  3.85809  0.50904    437 Y x - -
          2.68618  4.42225  2.77519  2.73123  3.46354  2.40513  3.72494  3.29354  2.67741  2.69355  4.24690  2.90347  2.73739  3.18146  2.89801  2.37887  2.77519  2.98518  4.58477  3.61503
          0.01614  4.53044  5.25279  0.61958  0.77255  0.48576  0.95510
    264   2.46402  5.11159  3.00435  2.08277  4.41436  3.50372  3.69546  3.11507  2.44365  3.39756  4.16521  2.58694  3.89726  2.29333  2.54410  2.70074  2.34824  3.47948  5.56997  4.18948    438 e x - -
          2.68618  4.42225  2.77519  2.73123  3.46354  2.40513  3.72494  3.29354  2.67741  2.69355  4.24690  2.90347  2.73739  3.18146  2.89801  2.37887  2.77519  2.98518  4.58477  3.61503
          0.01614  4.53044  5.25279  0.61958  0.77255  0.48576  0.95510
    265   2.73979  5.19981  2.60710  2.42590  4.52410  2.99473  2.98516  3.99573  1.77421  2.87429  4.24900  2.30710  3.90078  2.80490  2.92432  2.70879  2.97193  3.58028  5.64176  4.24373    439 k x - -
          2.68618  4.42225  2.77519  2.73123  3.46354  2.40513  3.72494  3.29354  2.67741  2.69355  4.24690  2.90347  2.73739  3.18146  2.89801  2.37887  2.77519  2.98518  4.58477  3.61503
          0.01614  4.53044  5.25279  0.61958  0.77255  0.48576  0.95510
    266   2.26017  4.43162  4.14392  3.65426  3.82509  3.72731  4.46075  1.89325  3.56670  2.73277  3.75288  3.87157  4.27257  3.85794  3.83259  3.09743  1.25316  2.41780  5.38711  4.18067    440 t x - -
          2.68618  4.42225  2.77519  2.73123  3.46354  2.40513  3.72494  3.29354  2.67741  2.69355  4.24690  2.90347  2.73739  3.18146  2.89801  2.37887  2.77519  2.98518  4.58477  3.61503
          0.01614  4.53044  5.25279  0.61958  0.77255  0.48576  0.95510
    267   2.75075  4.70558  3.34374  2.76906  3.88659  3.63367  3.82928  3.27254  2.16774  2.31447  3.79324  3.24025  4.01516  2.61458  2.59052  2.86241  2.97750  2.56362  5.23376  2.39778    441 k x - -
          2.68618  4.42225  2.77519  2.73123  3.46354  2.40513  3.72494  3.29354  2.67741  2.69355  4.24690  2.90347  2.73739  3.18146  2.89801  2.37887  2.77519  2.98518  4.58477  3.61503
          0.01614  4.53044  5.25279  0.61958  0.77255  0.48576  0.95510
    268   2.07870  5.19968  2.58021  2.16698  4.53148  3.48831  2.99778  4.00815  2.42359  3.49860  4.24504  2.96050  3.88648  2.29329  2.56126  2.68747  2.62771  3.58342  5.63926  4.23612    442 a x - -
          2.68618  4.42225  2.77519  2.73123  3.46354  2.40513  3.72494  3.29354  2.67741  2.69355  4.24690  2.90347  2.73739  3.18146  2.89801  2.37887  2.77519  2.98518  4.58477  3.61503
          0.01614  4.53044  5.25279  0.61958  0.77255  0.48576  0.95510
    269   1.51448  5.33457  2.31706  1.91859  4.64047  3.49973  2.89534  4.11620  2.63812  3.63034  4.41226  2.97552  3.97567  2.94077  3.14913  2.83277  3.12613  3.71032  5.79569  4.37768    443 a x - -
          2.68618  4.42225  2.77519  2.73123  3.46354  2.40513  3.72494  3.29354  2.67741  2.69355  4.24690  2.90347  2.73739  3.18146  2.89801  2.37887  2.77519  2.98518  4.58477  3.61503
          0.01614  4.53044  5.25279  0.61958  0.77255  0.48576  0.95510
    270   1.15218  4.43238  4.29548  3.76343  2.70734  3.94381  4.40546  2.13567  3.66745  2.38076  3.48899  3.98738  4.37843  3.91075  3.89207  3.27670  3.17845  2.38303  5.11097  3.85894    444 a x - -
          2.68618  4.42225  2.77519  2.73123  3.46354  2.40513  3.72494  3.29354  2.67741  2.69355  4.24690  2.90347  2.73739  3.18146  2.89801  2.37887  2.77519  2.98518  4.58477  3.61503
          0.01614  4.53044  5.25279  0.61958  0.77255  0.48576  0.95510
    271   2.73856  5.15356  3.02737  2.08247  4.47237  3.51929  3.08658  3.09893  1.85646  3.44025  4.20395  3.00144  3.90952  2.44939  2.51794  2.71774  2.96641  3.53084  5.59473  3.37462    445 k x - -
          2.68618  4.42225  2.77519  2.73123  3.46354  2.40513  3.72494  3.29354  2.67741  2.69355  4.24690  2.90347  2.73739  3.18146  2.89801  2.37887  2.77519  2.98518  4.58477  3.61503
          0.01614  4.53044  5.25279  0.61958  0.77255  0.48576  0.95510
    272   2.91186  5.33767  3.04151  2.55083  4.69912  3.60335  3.00113  4.15163  1.72808  3.61519  4.39336  1.81890  4.01263  2.19549  2.73465  2.87227  3.13084  3.74581  5.71767  4.36833    446 k x - -
          2.68618  4.42225  2.77519  2.73123  3.46354  2.40513  3.72494  3.29354  2.67741  2.69355  4.24690  2.90347  2.73739  3.18146  2.89801  2.37887  2.77519  2.98518  4.58477  3.61503
          0.01614  4.53044  5.25279  0.61958  0.77255  0.48576  0.95510
    273   2.99866  4.62845  4.22168  3.84709  3.58313  3.88054  4.55742  2.87287  3.67989  0.76782  3.60998  4.04217  4.42465  4.02003  3.87896  2.46669  3.34384  2.78814  5.29862  4.03181    447 l x - -
          2.68618  4.42225  2.77519  2.73123  3.46354  2.40513  3.72494  3.29354  2.67741  2.69355  4.24690  2.90347  2.73739  3.18146  2.89801  2.37887  2.77519  2.98518  4.58477  3.61503
          0.01614  4.53044  5.25279  0.61958  0.77255  0.48576  0.95510
    274   2.43087  4.34470  4.41587  3.87155  3.59640  3.97363  4.47917  1.77497  3.76439  2.53219  3.54418  4.05691  4.40097  4.00396  3.96156  2.35011  3.14060  1.28054  5.18437  3.98530    448 v x - -
          2.68618  4.42225  2.77519  2.73123  3.46354  2.40513  3.72494  3.29354  2.67741  2.69355  4.24690  2.90347  2.73739  3.18146  2.89801  2.37887  2.77519  2.98518  4.58477  3.61503
          0.01614  4.53044  5.25279  0.61958  0.77255  0.48576  0.95510
    275   2.73637  4.78454  3.23496  2.83862  4.23684  3.47937  4.02329  3.69525  2.87043  2.59429  4.19228  2.30254  4.02587  3.22677  3.27643  1.20830  3.06509  3.33700  5.56546  4.23772    449 s x - -
          2.68618  4.42225  2.77519  2.73123  3.46354  2.40513  3.72494  3.29354  2.67741  2.69355  4.24690  2.90347  2.73739  3.18146  2.89801  2.37887  2.77519  2.98518  4.58477  3.61503
          0.01614  4.53044  5.25279  0.61958  0.77255  0.48576  0.95510
    276   2.46690  5.10301  3.02495  2.08948  4.40382  3.51305  3.69931  3.85411  1.88228  3.38619  4.15794  3.00297  3.90472  2.81458  2.55361  2.38826  2.62235  3.47015  3.54617  4.18717    450 k x - -
          2.68618  4.42225  2.77519  2.73123  3.46354  2.40513  3.72494  3.29354  2.67741  2.69355  4.24690  2.90347  2.73739  3.18146  2.89801  2.37887  2.77519  2.98518  4.58477  3.61503
          0.01614  4.53044  5.25279  0.61958  0.77255  0.48576  0.95510
    277   3.17282  5.80559  1.57343  1.12853  5.10085  3.50361  3.98988  4.63055  2.42085  4.08970  4.90799  2.95026  4.09637  3.13871  3.52821  3.05458  3.44737  4.17814  6.22863  4.71871    451 e x - -
          2.68618  4.42225  2.77519  2.73123  3.46354  2.40513  3.72494  3.29354  2.67741  2.69355  4.24690  2.90347  2.73739  3.18146  2.89801  2.37887  2.77519  2.98518  4.58477  3.61503
          0.01614  4.53044  5.25279  0.61958  0.77255  0.48576  0.95510
    278   2.72724  4.74742  3.35474  2.81566  4.10864  3.54798  3.90979  3.49271  2.68817  2.64566  3.99125  3.26479  4.01031  3.10345  2.53094  1.34574  2.59181  3.18060  5.41852  4.13584    452 s x - -
          2.68618  4.42225  2.77519  2.73123  3.46354  2.40513  3.72494  3.29354  2.67741  2.69355  4.24690  2.90347  2.73739  3.18146  2.89801  2.37887  2.77519  2.98518  4.58477  3.61503
          0.01614  4.53044  5.25279  0.61958  0.77255  0.48576  0.95510
    279   3.91461  5.14949  5.55270  5.05368  2.34427  5.13809  5.11515  2.58662  4.89833  0.52652  3.10786  5.19544  5.22932  4.81975  4.88607  4.55405  4.12526  2.84574  5.17371  3.85607    453 L x - -
          2.68618  4.42225  2.77519  2.73123  3.46354  2.40513  3.72494  3.29354  2.67741  2.69355  4.24690  2.90347  2.73739  3.18146  2.89801  2.37887  2.77519  2.98518  4.58477  3.61503
          0.01614  4.53044  5.25279  0.61958  0.77255  0.48576  0.95510
    280   2.33033  4.96066  3.02649  2.30466  4.37105  3.48298  3.85151  3.80188  2.66471  3.38797  4.19176  2.63807  3.95844  3.00008  3.13090  2.38165  1.53572  3.42759  5.60750  4.26054    454 t x - -
          2.68618  4.42225  2.77519  2.73123  3.46354  2.40513  3.72494  3.29354  2.67741  2.69355  4.24690  2.90347  2.73739  3.18146  2.89801  2.37887  2.77519  2.98518  4.58477  3.61503
          0.01614  4.53044  5.25279  0.61958  0.77255  0.48576  0.95510
    281   2.79740  4.87844  3.36709  2.92413  4.54124  3.50867  4.03798  3.97424  2.68971  3.55433  4.38167  3.33696  1.27468  3.20880  2.15590  2.31227  3.13398  3.55954  5.72843  4.45336    455 p x - -
          2.68618  4.42225  2.77519  2.73123  3.46354  2.40513  3.72494  3.29354  2.67741  2.69355  4.24690  2.90347  2.73739  3.18146  2.89801  2.37887  2.77519  2.98518  4.58477  3.61503
          0.01614  4.53044  5.25279  0.61958  0.77255  0.48576  0.95510
    282   3.00510  5.57916  1.99654  1.64603  4.89352  2.22992  3.88292  4.40294  2.76020  3.87336  4.65639  2.94839  4.02277  1.92901  3.30604  2.92038  3.26265  3.95879  6.01250  4.54449    456 e x - -
          2.68618  4.42225  2.77519  2.73123  3.46354  2.40513  3.72494  3.29354  2.67741  2.69355  4.24690  2.90347  2.73739  3.18146  2.89801  2.37887  2.77519  2.98518  4.58477  3.61503
          0.01614  4.53044  5.25279  0.61958  0.77255  0.48576  0.95510
    283   0.81081  4.91257  3.08736  2.25141  4.61148  3.48019  4.25168  3.92542  3.15327  3.64363  4.52825  3.34782  4.12386  3.46598  3.55593  2.96501  3.25618  3.53868  5.91272  4.61529    457 a x - -
          2.68618  4.42225  2.77519  2.73123  3.46354  2.40513  3.72494  3.29354  2.67741  2.69355  4.24690  2.90347  2.73739  3.18146  2.89801  2.37887  2.77519  2.98518  4.58477  3.61503
          0.01614  4.53044  5.25279  0.61958  0.77255  0.48576  0.95510
    284   3.81246  5.04308  5.63291  5.06497  2.57305  5.15310  5.35333  2.00578  4.92915  0.61084  3.04717  5.25760  5.20869  4.83340  4.90810  4.53405  4.01709  2.65817  5.40591  4.32469    458 L x - -
          2.68618  4.42225  2.77519  2.73123  3.46354  2.40513  3.72494  3.29354  2.67741  2.69355  4.24690  2.90347  2.73739  3.18146  2.89801  2.37887  2.77519  2.98518  4.58477  3.61503
          0.01614  4.53044  5.25279  0.61958  0.77255  0.48576  0.95510
    285   1.95459  4.45086  3.71700  3.20627  3.87337  3.50830  4.15355  3.18827  3.15866  1.88746  3.82374  3.52225  4.05428  3.46544  3.49909  1.64473  2.52118  2.90559  5.30601  4.07759    459 s x - -
          2.68618  4.42225  2.77519  2.73123  3.46354  2.40513  3.72494  3.29354  2.67741  2.69355  4.24690  2.90347  2.73739  3.18146  2.89801  2.37887  2.77519  2.98518  4.58477  3.61503
          0.01614  4.53044  5.25279  0.61958  0.77255  0.48576  0.95510
    286   3.36451  5.55077  3.54745  2.99645  5.03397  3.91403  3.88915  4.40072  0.82766  3.79200  4.66017  3.42209  4.30632  2.11206  2.38384  3.33039  3.53172  4.06070  5.79773  4.61852    460 k x - -
          2.68618  4.42225  2.77519  2.73123  3.46354  2.40513  3.72494  3.29354  2.67741  2.69355  4.24690  2.90347  2.73739  3.18146  2.89801  2.37887  2.77519  2.98518  4.58477  3.61503
          0.01614  4.53044  5.25279  0.61958  0.77255  0.48576  0.95510
    287   3.99203  5.28446  5.24974  4.93652  3.53613  4.81699  5.40106  2.80924  4.70923  0.35108  3.42825  5.15857  5.16764  4.90575  4.75910  4.54412  4.26959  3.00786  5.60017  4.46210    461 L x - -
          2.68618  4.42225  2.77519  2.73123  3.46354  2.40513  3.72494  3.29354  2.67741  2.69355  4.24690  2.90347  2.73739  3.18146  2.89801  2.37887  2.77519  2.98518  4.58477  3.61503
          0.01614  4.53044  5.25279  0.61958  0.77255  0.48576  0.95510
    288   2.93838  4.76959  4.20627  4.05077  4.74658  3.57320  4.99150  3.97483  4.01044  3.80821  4.84622  4.10076  4.34152  4.37478  4.19901  3.15077  0.41737  3.58090  6.10588  4.97588    462 T x - -
          2.68618  4.42225  2.77519  2.73123  3.46354  2.40513  3.72494  3.29354  2.67741  2.69355  4.24690  2.90347  2.73739  3.18146  2.89801  2.37887  2.77519  2.98518  4.58477  3.61503
          0.01614  4.53044  5.25279  0.61958  0.77255  0.48576  0.95510
    289   3.13942  5.76717  1.26407  1.81601  5.06578  3.49507  3.97407  4.59574  2.93729  4.05772  4.86789  2.08417  2.84120  3.12003  3.52639  3.02666  3.41309  4.14174  6.20036  4.69083    463 d x - -
          2.68618  4.42225  2.77519  2.73123  3.46354  2.40513  3.72494  3.29354  2.67741  2.69355  4.24690  2.90347  2.73739  3.18146  2.89801  2.37887  2.77519  2.98518  4.58477  3.61503
          0.01614  4.53044  5.25279  0.61958  0.77255  0.48576  0.95510
    290   2.43076  5.34444  2.94442  1.80143  4.71483  3.58715  3.80974  4.15232  1.32176  3.64362  4.43636  3.07565  4.03302  2.93178  2.84459  2.90637  3.17646  3.75462  5.77003  4.41430    464 k x - -
          2.68618  4.42225  2.77519  2.73123  3.46354  2.40513  3.72494  3.29354  2.67741  2.69355  4.24690  2.90347  2.73739  3.18146  2.89801  2.37887  2.77519  2.98518  4.58477  3.61503
          0.01614  4.53044  5.25279  0.61958  0.77255  0.48576  0.95510
    291   3.08759  5.67680  2.13288  1.41574  4.98170  3.50433  3.93434  4.49783  2.83694  3.96482  4.76573  2.95605  4.06213  1.52257  3.38559  2.98924  3.35166  4.05436  6.10278  4.62251    465 e x - -
          2.68618  4.42225  2.77519  2.73123  3.46354  2.40513  3.72494  3.29354  2.67741  2.69355  4.24690  2.90347  2.73739  3.18146  2.89801  2.37887  2.77519  2.98518  4.58477  3.61503
          0.01614  4.53044  5.25279  0.61958  0.77255  0.48576  0.95510
    292   4.32051  5.53752  4.87369  4.76099  2.62654  4.64654  4.12557  4.26436  4.61055  3.53794  4.87038  4.62093  5.12100  4.74033  4.63935  4.37240  4.61872  4.16887  4.28105  0.32609    466 Y x - -
          2.68618  4.42225  2.77519  2.73123  3.46354  2.40513  3.72494  3.29354  2.67741  2.69355  4.24690  2.90347  2.73739  3.18146  2.89801  2.37887  2.77519  2.98518  4.58477  3.61503
          0.01614  4.53044  5.25279  0.61958  0.77255  0.48576  0.95510
    293   2.35943  4.55612  4.76915  4.42005  4.10769  4.03084  5.16991  2.22333  4.32603  2.76147  3.95308  4.44543  4.63949  4.61064  4.50554  3.48861  3.40784  0.66776  5.91093  4.69520    467 V x - -
          2.68618  4.42225  2.77519  2.73123  3.46354  2.40513  3.72494  3.29354  2.67741  2.69355  4.24690  2.90347  2.73739  3.18146  2.89801  2.37887  2.77519  2.98518  4.58477  3.61503
          0.01614  4.53044  5.25279  0.61958  0.77255  0.48576  0.95510
    294   3.10841  5.44676  3.33272  1.70448  4.88716  3.76339  3.79464  4.27971  1.56874  3.69700  4.50649  3.23951  4.14476  2.90880  1.63747  3.06869  3.29752  3.89792  5.74577  4.48768    468 k x - -
          2.68618  4.42225  2.77519  2.73123  3.46354  2.40513  3.72494  3.29354  2.67741  2.69355  4.24690  2.90347  2.73739  3.18146  2.89801  2.37887  2.77519  2.98518  4.58477  3.61503
          0.01614  4.53044  5.25279  0.61958  0.77255  0.48576  0.95510
    295   3.41480  5.56656  3.58717  3.04494  5.05672  3.94033  3.91080  4.42269  0.72560  3.81059  4.69163  3.45904  4.33755  2.45205  2.37520  3.38307  3.57920  4.09086  5.80827  4.64266    469 k x - -
          2.68618  4.42225  2.77519  2.73123  3.46354  2.40513  3.72494  3.29354  2.67741  2.69355  4.24690  2.90347  2.73739  3.18146  2.89801  2.37887  2.77519  2.98518  4.58477  3.61503
          0.01614  4.53044  5.25279  0.61958  0.77255  0.48576  0.95510
    296   0.67348  4.45649  4.30350  3.99142  4.35594  3.42488  4.82596  3.18364  3.91981  3.25476  4.29340  3.95346  4.17582  4.19676  4.13259  2.89076  3.12767  2.27462  5.90371  4.71238    470 A x - -
          2.68618  4.42225  2.77519  2.73123  3.46354  2.40513  3.72494  3.29354  2.67741  2.69355  4.24690  2.90347  2.73739  3.18146  2.89801  2.37887  2.77519  2.98518  4.58477  3.61503
          0.01614  4.53044  5.25279  0.61958  0.77255  0.48576  0.95510
    297   0.69409  4.42823  4.07629  3.85186  4.80396  3.22208  4.81617  4.20178  3.89329  3.93516  4.75423  3.79685  4.02959  4.13748  4.12854  1.75271  3.03897  3.56423  6.16303  4.99846    471 a x - -
          2.68618  4.42225  2.77519  2.73123  3.46354  2.40513  3.72494  3.29354  2.67741  2.69355  4.24690  2.90347  2.73739  3.18146  2.89801  2.37887  2.77519  2.98518  4.58477  3.61503
          0.01614  4.53044  5.25279  0.61958  0.77255  0.48576  0.95510
    298   3.86782  5.10589  5.48035  5.00101  1.45701  5.03997  4.83852  2.65587  4.83940  0.81221  3.18294  5.04936  5.17361  4.76219  4.82027  4.43961  4.08013  2.88454  4.92918  3.47969    472 l x - -
          2.68618  4.42225  2.77519  2.73123  3.46354  2.40513  3.72494  3.29354  2.67741  2.69355  4.24690  2.90347  2.73739  3.18146  2.89801  2.37887  2.77519  2.98518  4.58477  3.61503
          0.01614  4.53044  5.25279  0.61958  0.77255  0.48576  0.95510
    299   4.46686  5.47517  5.35397  5.22983  0.70440  5.02172  3.76591  4.03911  5.02488  3.22902  4.58317  4.60424  5.29096  4.75276  4.87778  4.42931  4.67111  3.99801  3.84949  1.25920    473 f x - -
          2.68618  4.42225  2.77519  2.73123  3.46354  2.40513  3.72494  3.29354  2.67741  2.69355  4.24690  2.90347  2.73739  3.18146  2.89801  2.37887  2.77519  2.98518  4.58477  3.61503
          0.01614  4.53044  5.25279  0.61958  0.77255  0.48576  0.95510
    300   3.86073  5.94057  0.30847  2.99879  5.44514  3.86359  4.70959  5.21978  3.94170  4.71521  5.75252  3.57317  4.56027  3.97943  4.51218  3.77827  4.22577  4.79989  6.45719  5.26790    474 D x - -
          2.68618  4.42225  2.77519  2.73123  3.46354  2.40513  3.72494  3.29354  2.67741  2.69355  4.24690  2.90347  2.73739  3.18146  2.89801  2.37887  2.77519  2.98518  4.58477  3.61503
          0.01614  4.53044  5.25279  0.61958  0.77255  0.48576  0.95510
    301   2.87779  5.17847  3.15459  2.25415  4.49508  3.62339  3.76067  2.66978  1.35758  3.43652  4.24103  3.12043  4.01561  2.51507  2.73322  2.87082  3.09485  3.55103  5.59778  4.27798    475 k x - -
          2.68618  4.42225  2.77519  2.73123  3.46354  2.40513  3.72494  3.29354  2.67741  2.69355  4.24690  2.90347  2.73739  3.18146  2.89801  2.37887  2.77519  2.98518  4.58477  3.61503
          0.01614  4.53044  5.25279  0.61958  0.77255  0.48576  0.95510
    302   2.86449  5.39321  1.73581  2.10453  4.72127  3.49295  3.78281  4.21358  1.88165  3.69036  4.45104  2.53952  3.95752  2.89713  3.09092  2.80583  2.56220  3.77705  5.82600  4.39346    476 d x - -
          2.68618  4.42225  2.77519  2.73123  3.46354  2.40513  3.72494  3.29354  2.67741  2.69355  4.24690  2.90347  2.73739  3.18146  2.89801  2.37887  2.77519  2.98518  4.58477  3.61503
          0.01614  4.53044  5.25279  0.61958  0.77255  0.48576  0.95510
    303   2.01363  4.42548  4.46724  4.02514  3.96971  3.75823  4.74851  2.47476  3.93285  2.82294  3.87304  4.09999  4.36676  4.19302  4.14325  3.17160  2.43750  0.95541  5.58771  4.39235    477 v x - -
          2.68618  4.42225  2.77519  2.73123  3.46354  2.40513  3.72494  3.29354  2.67741  2.69355  4.24690  2.90347  2.73739  3.18146  2.89801  2.37887  2.77519  2.98518  4.58477  3.61503
          0.01614  4.53044  5.25279  0.61958  0.77255  0.48576  0.95510
    304   2.39973  5.00749  3.06974  2.56088  4.24661  3.55965  3.76470  3.68773  2.26238  3.27113  4.08361  2.30200  3.96439  2.56231  2.95320  2.79602  3.00764  3.35485  5.48070  2.03147    478 y x - -
          2.68618  4.42225  2.77519  2.73123  3.46354  2.40513  3.72494  3.29354  2.67741  2.69355  4.24690  2.90347  2.73739  3.18146  2.89801  2.37887  2.77519  2.98518  4.58477  3.61503
          0.01614  4.53044  5.25279  0.61958  0.77255  0.48576  0.95510
    305   3.34590  5.54620  3.78404  3.03890  5.07351  3.95894  3.83039  4.39342  1.55940  3.76148  4.61077  3.44264  4.29670  1.61169  1.40807  3.31125  3.48954  4.04960  5.75394  4.60050    479 r x - -
          2.68618  4.42225  2.77519  2.73123  3.46354  2.40513  3.72494  3.29354  2.67741  2.69355  4.24690  2.90347  2.73739  3.18146  2.89801  2.37887  2.77519  2.98518  4.58477  3.61503
          0.01614  4.53044  5.25279  0.61958  0.77255  0.48576  0.95510
    306   3.11995  5.42107  3.32584  2.78052  4.85497  3.76414  3.81572  4.25101  1.71321  3.68520  4.50399  1.42440  4.15754  2.93611  1.94269  3.08785  3.31440  3.87851  5.74257  4.48766    480 n x - -
          2.68618  4.42225  2.77519  2.73123  3.46354  2.40513  3.72494  3.29354  2.67741  2.69355  4.24690  2.90347  2.73739  3.18146  2.89801  2.37887  2.77519  2.98518  4.58477  3.61503
          0.01614  4.53044  5.25279  0.61958  0.77255  0.48576  0.95510
    307   2.95892  4.68913  3.68557  3.16527  3.06143  3.86345  2.85664  3.21946  3.08113  1.86658  3.79861  2.45399  4.24278  3.40687  3.41635  3.12869  3.18857  2.99947  4.62375  1.75736    481 y x - -
          2.68618  4.42225  2.77519  2.73123  3.46354  2.40513  3.72494  3.29354  2.67741  2.69355  4.24690  2.90347  2.73739  3.18146  2.89801  2.37887  2.77519  2.98518  4.58477  3.61503
          0.01614  4.53044  5.25279  0.61958  0.77255  0.48576  0.95510
    308   1.99715  4.60354  2.75149  2.83245  3.82056  2.49077  3.90231  3.14907  2.82488  2.28579  3.74463  3.28707  4.01898  3.14698  3.23309  2.85438  2.95937  2.23379  5.21503  3.94731    482 a x - -
          2.68618  4.42225  2.77519  2.73123  3.46354  2.40513  3.72494  3.29354  2.67741  2.69355  4.24690  2.90347  2.73739  3.18146  2.89801  2.37887  2.77519  2.98518  4.58477  3.61503
          0.01614  4.53044  5.25279  0.61958  0.77255  0.48576  0.95510
    309   2.85433  5.37483  2.36045  2.15532  4.70697  2.87390  3.77112  4.19553  2.06241  3.67084  4.43034  2.96162  3.95429  1.63026  3.04449  2.79869  3.09447  3.76078  5.80332  4.37890    483 q x - -
          2.68618  4.42225  2.77519  2.73123  3.46354  2.40513  3.72494  3.29354  2.67741  2.69355  4.24690  2.90347  2.73739  3.18146  2.89801  2.37887  2.77519  2.98518  4.58477  3.61503
          0.01614  4.53044  5.25279  0.61958  0.77255  0.48576  0.95510
    310   3.56789  5.20327  4.36241  3.77626  3.47555  4.18223  4.18305  3.89868  2.93831  3.38020  4.43152  4.03154  4.61387  3.70022  1.95220  3.70758  3.79811  3.70107  0.79364  3.44742    484 w x - -
          2.68618  4.42225  2.77519  2.73123  3.46354  2.40513  3.72494  3.29354  2.67741  2.69355  4.24690  2.90347  2.73739  3.18146  2.89801  2.37887  2.77519  2.98518  4.58477  3.61503
          0.01614  4.53044  5.25279  0.61958  0.77255  0.48576  0.95510
    311   2.72635  4.98917  3.08510  2.29765  4.25060  3.53754  3.72923  3.67619  2.05081  2.43328  3.14194  3.05191  3.92795  2.33587  2.94298  2.25509  2.95595  3.33417  5.47197  4.12687    485 k x - -
          2.68618  4.42225  2.77519  2.73123  3.46354  2.40513  3.72494  3.29354  2.67741  2.69355  4.24690  2.90347  2.73739  3.18146  2.89801  2.37887  2.77519  2.98518  4.58477  3.61503
          0.01614  4.53044  5.25279  0.61958  0.77255  0.48576  0.95510
    312   2.45284  5.13978  2.39646  2.22165  3.29549  3.49614  3.69780  3.90814  2.19888  3.42907  4.19228  2.60417  3.89580  2.80915  2.94180  2.70031  2.16333  3.51020  5.59587  4.20665    486 t x - -
          2.68618  4.42225  2.77519  2.73123  3.46354  2.40513  3.72494  3.29354  2.67741  2.69355  4.24690  2.90347  2.73739  3.18146  2.89801  2.37887  2.77519  2.98518  4.58477  3.61503
          0.01614  4.53044  5.25279  0.61958  0.77255  0.48576  0.95510
    313   2.23772  4.88676  3.11550  2.29354  4.11464  3.54782  3.75711  2.93575  2.56352  3.14104  3.96134  2.64028  3.94083  2.33880  3.01968  2.75994  2.94935  3.21407  5.39320  2.48681    487 a x - -
          2.68618  4.42225  2.77519  2.73123  3.46354  2.40513  3.72494  3.29354  2.67741  2.69355  4.24690  2.90347  2.73739  3.18146  2.89801  2.37887  2.77519  2.98518  4.58477  3.61503
          0.01614  4.53044  5.25279  0.61958  0.77255  0.48576  0.95510
    314   3.73342  5.82674  3.00801  0.36532  5.29141  3.86116  4.57301  4.90325  3.56093  4.42483  5.42524  3.55245  4.51127  3.80930  4.00416  3.67424  4.05981  4.53463  6.31996  5.12260    488 E x - -
          2.68618  4.42225  2.77519  2.73123  3.46354  2.40513  3.72494  3.29354  2.67741  2.69355  4.24690  2.90347  2.73739  3.18146  2.89801  2.37887  2.77519  2.98518  4.58477  3.61503
          0.01614  4.53044  5.25279  0.61958  0.77255  0.48576  0.95510
    315   2.87203  5.35578  2.23719  2.17293  4.70865  3.54491  3.75693  4.17863  1.39200  3.64434  4.40918  3.01082  3.97547  2.86695  2.45148  2.82327  3.10182  3.75379  5.76016  4.37166    489 k x - -
          2.68618  4.42225  2.77519  2.73123  3.46354  2.40513  3.72494  3.29354  2.67741  2.69355  4.24690  2.90347  2.73739  3.18146  2.89801  2.37887  2.77519  2.98518  4.58477  3.61503
          0.01614  4.53044  5.25279  0.61958  0.77255  0.48576  0.95510
    316   2.76342  4.75231  3.32162  2.75489  3.96066  3.62586  3.82935  3.34284  2.60957  1.77894  3.84932  3.22918  4.01580  2.56176  2.34786  2.45680  2.57056  3.07018  5.28644  4.01008    490 l x - -
          2.68618  4.42225  2.77519  2.73123  3.46354  2.40513  3.72494  3.29354  2.67741  2.69355  4.24690  2.90347  2.73739  3.18146  2.89801  2.37887  2.77519  2.98518  4.58477  3.61503
          0.01614  4.53044  5.25279  0.61958  0.77255  0.48576  0.95510
    317   2.51474  4.67147  4.84979  4.28513  3.33048  4.43760  4.79821  2.48821  4.12690  0.96891  1.87862  4.49103  4.72613  4.28564  4.25332  3.77238  3.51230  2.53894  5.24730  4.15207    491 l x - -
          2.68618  4.42225  2.77519  2.73123  3.46354  2.40513  3.72494  3.29354  2.67741  2.69355  4.24690  2.90347  2.73739  3.18146  2.89801  2.37887  2.77519  2.98518  4.58477  3.61503
          0.01614  4.53044  5.25279  0.61958  0.77255  0.48576  0.95510
    318   2.40459  5.24291  2.08639  2.42817  4.57229  3.50178  3.06767  4.04685  2.46625  3.54055  4.29798  2.60216  3.92008  2.83036  1.90097  2.73905  3.00948  3.62815  5.68325  4.28204    492 r x - -
          2.68618  4.42225  2.77519  2.73123  3.46354  2.40513  3.72494  3.29354  2.67741  2.69355  4.24690  2.90347  2.73739  3.18146  2.89801  2.37887  2.77519  2.98518  4.58477  3.61503
          0.01614  4.53044  5.25279  0.61958  0.77255  0.48576  0.95510
    319   2.73790  5.20980  1.98969  2.16262  4.53653  3.49062  3.69813  4.01139  2.44802  3.50691  4.25842  2.96375  3.89730  2.44566  2.56748  2.23498  2.97101  2.95555  5.65240  4.24913    493 d x - -
          2.68618  4.42225  2.77519  2.73123  3.46354  2.40513  3.72494  3.29354  2.67741  2.69355  4.24690  2.90347  2.73739  3.18146  2.89801  2.37887  2.77519  2.98518  4.58477  3.61503
          0.01614  4.53044  5.25279  0.61958  0.77255  0.48576  0.95510
    320   2.38488  4.56301  3.39618  2.30050  3.72321  3.63263  3.86719  2.70253  2.43550  2.18157  3.65841  3.28814  4.01589  3.12662  3.20213  2.53340  2.93721  2.54691  5.12567  3.15934    494 l x - -
          2.68618  4.42225  2.77519  2.73123  3.46354  2.40513  3.72494  3.29354  2.67741  2.69355  4.24690  2.90347  2.73739  3.18146  2.89801  2.37887  2.77519  2.98518  4.58477  3.61503
          0.01614  4.53044  5.25279  0.61958  0.77255  0.48576  0.95510
    321   2.98508  4.37009  4.69803  4.11684  2.62730  4.17401  4.51969  2.35740  3.96951  1.43924  3.28693  4.24859  4.50722  4.13716  4.07699  3.49038  2.33142  1.55334  5.03993  3.86694    495 l x - -
          2.68618  4.42225  2.77519  2.73123  3.46354  2.40513  3.72494  3.29354  2.67741  2.69355  4.24690  2.90347  2.73739  3.18146  2.89801  2.37887  2.77519  2.98518  4.58477  3.61503
          0.01614  4.53044  5.25279  0.61958  0.77255  0.48576  0.95510
    322   2.76944  5.22472  2.31837  2.42320  4.53760  3.49686  3.72483  4.01344  1.99602  3.51814  4.27949  2.05484  3.91746  2.83657  2.97946  2.44135  3.00483  3.60218  5.66968  2.85536    496 k x - -
          2.68618  4.42225  2.77519  2.73123  3.46354  2.40513  3.72494  3.29354  2.67741  2.69355  4.24690  2.90347  2.73739  3.18146  2.89801  2.37887  2.77519  2.98518  4.58477  3.61503
          0.01614  4.53044  5.25279  0.61958  0.77255  0.48576  0.95510
    323   2.73549  5.15697  2.14076  2.17354  4.46654  3.49639  3.70935  3.92785  2.24982  3.44860  4.21326  2.97948  3.90370  2.82200  2.95983  2.17259  2.57773  2.66434  5.61517  4.22378    497 d x - -
          2.68618  4.42225  2.77519  2.73123  3.46354  2.40513  3.72494  3.29354  2.67741  2.69355  4.24690  2.90347  2.73739  3.18146  2.89801  2.37887  2.77519  2.98518  4.58477  3.61503
          0.01614  4.53044  5.25279  0.61958  0.77255  0.48576  0.95510
    324   2.72158  4.36719  3.73111  3.16712  2.24316  3.72706  3.99814  2.83938  3.09589  1.88161  3.46812  3.52934  4.10937  2.53255  3.40800  2.56364  2.51472  2.63064  4.94715  3.71532    498 l x - -
          2.68618  4.42225  2.77519  2.73123  3.46354  2.40513  3.72494  3.29354  2.67741  2.69355  4.24690  2.90347  2.73739  3.18146  2.89801  2.37887  2.77519  2.98518  4.58477  3.61503
          0.01614  4.53044  5.25279  0.61958  0.77255  0.48576  0.95510
    325   2.72363  4.62038  2.86413  2.50675  2.35611  3.63150  3.84786  3.16573  2.77463  2.48412  3.71305  3.26505  4.01655  3.10378  2.67960  2.86001  2.95505  2.91326  5.12135  2.38909    499 f x - -
          2.68618  4.42225  2.77519  2.73123  3.46354  2.40513  3.72494  3.29354  2.67741  2.69355  4.24690  2.90347  2.73739  3.18146  2.89801  2.37887  2.77519  2.98518  4.58477  3.61503
          0.01614  4.53044  5.25279  0.61958  0.77255  0.48576  0.95510
    326   2.74085  5.08692  3.05057  2.26240  4.38161  3.53001  3.71326  3.82283  2.22531  2.58311  4.14633  3.02628  2.65077  2.83407  2.34607  2.16582  2.96961  3.45121  5.54720  4.18571    500 s x - -
          2.68618  4.42225  2.77519  2.73123  3.46354  2.40513  3.72494  3.29354  2.67741  2.69355  4.24690  2.90347  2.73739  3.18146  2.89801  2.37887  2.77519  2.98518  4.58477  3.61503
          0.01614  4.53044  5.25279  0.61958  0.77255  0.48576  0.95510
    327   2.73813  4.88849  3.17205  2.16430  4.12155  3.57295  3.76344  2.95981  1.84811  2.73649  3.96221  3.11491  3.95955  2.92253  2.57583  2.78479  2.96636  2.49826  5.39149  4.07495    501 k x - -
          2.68618  4.42225  2.77519  2.73123  3.46354  2.40513  3.72494  3.29354  2.67741  2.69355  4.24690  2.90347  2.73739  3.18146  2.89801  2.37887  2.77519  2.98518  4.58477  3.61503
          0.01614  4.53044  5.25279  0.61958  0.77255  0.48576  0.95510
    328   2.19972  4.41442  3.68657  3.11522  3.55022  3.72481  3.98546  2.86585  3.00394  2.04071  3.51694  3.49604  4.10605  2.83104  2.80774  2.98356  2.96868  1.75656  5.00973  3.78592    502 v x - -
          2.68618  4.42225  2.77519  2.73123  3.46354  2.40513  3.72494  3.29354  2.67741  2.69355  4.24690  2.90347  2.73739  3.18146  2.89801  2.37887  2.77519  2.98518  4.58477  3.61503
          0.01614  4.53044  5.25279  0.61958  0.77255  0.48576  0.95510
    329   1.26609  4.47320  3.72592  3.23338  4.04527  3.43619  4.21557  3.36908  3.19240  2.44062  3.98249  3.52526  4.03302  3.50193  3.54019  1.95519  2.49054  3.04117  5.45309  4.22200    503 a x - -
          2.68618  4.42225  2.77519  2.73123  3.46354  2.40513  3.72494  3.29354  2.67741  2.69355  4.24690  2.90347  2.73739  3.18146  2.89801  2.37887  2.77519  2.98518  4.58477  3.61503
          0.01614  4.53044  5.25279  0.61958  0.77255  0.48576  0.95510
    330   2.72343  4.97669  3.09174  2.25133  3.27068  3.53841  3.73016  3.65910  2.23686  2.30279  4.04262  3.05505  3.09861  2.55012  2.38517  2.74211  2.95301  3.31999  5.46171  4.11855    504 k x - -
          2.68618  4.42225  2.77519  2.73123  3.46354  2.40513  3.72494  3.29354  2.67741  2.69355  4.24690  2.90347  2.73739  3.18146  2.89801  2.37887  2.77519  2.98518  4.58477  3.61503
          0.01614  4.53044  5.25279  0.61958  0.77255  0.48576  0.95510
    331   2.72657  4.96465  3.10292  1.96305  4.22017  3.54384  3.73601  2.71352  2.06029  3.22637  4.03258  3.06416  3.93335  2.87686  2.54736  2.74919  2.55564  2.80474  5.45361  4.11442    505 e x - -
          2.68618  4.42225  2.77519  2.73123  3.46354  2.40513  3.72494  3.29354  2.67741  2.69355  4.24690  2.90347  2.73739  3.18146  2.89801  2.37887  2.77519  2.98518  4.58477  3.61503
          0.01614  4.53044  5.25279  0.61958  0.77255  0.48576  0.95510
    332   2.85012  4.42031  4.00596  3.45187  1.35054  3.85555  4.04254  2.86859  3.28357  2.22514  3.51544  3.72836  4.24492  3.59886  2.88017  2.63904  3.09179  2.68248  4.75058  3.36319    506 f x - -
          2.68618  4.42225  2.77519  2.73123  3.46354  2.40513  3.72494  3.29354  2.67741  2.69355  4.24690  2.90347  2.73739  3.18146  2.89801  2.37887  2.77519  2.98518  4.58477  3.61503
          0.01614  4.53044  5.25279  0.61958  0.77255  0.48576  0.95510
    333   2.86763  4.84962  3.41333  2.86437  4.11773  3.68314  3.90019  2.11316  1.37245  3.10691  3.99224  3.31689  4.09713  3.09326  2.88754  2.48990  3.10686  3.11776  5.41080  4.14478    507 k x - -
          2.68621  4.42229  2.77523  2.73127  3.46357  2.40516  3.72421  3.29358  2.67744  2.69358  4.24693  2.90350  2.73743  3.18150  2.89804  2.37870  2.77523  2.98522  4.58480  3.61507
          0.43468  2.49122  1.31038  0.66035  0.72706  0.48576  0.95510
    334   2.14738  4.99648  3.04284  2.48015  4.30909  3.48241  3.64372  3.73170  2.01782  3.27489  4.07278  2.99340  3.87489  2.41393  2.32836  2.70992  2.47851  3.37452  5.45142  4.12209    510 k x - -
          2.68618  4.42225  2.77519  2.73123  3.46354  2.40513  3.72494  3.29354  2.67741  2.69355  4.24690  2.90347  2.73739  3.18146  2.89801  2.37887  2.77519  2.98518  4.58477  3.61503
          0.02201  4.22326  4.94561  0.61958  0.77255  0.66687  0.72014
    335   2.71241  4.89672  3.12309  2.55689  4.17046  2.83477  3.69928  2.83136  2.12838  3.16691  3.98567  3.06001  3.91163  2.84808  1.97093  2.41025  2.94083  3.25286  5.38895  4.07635    511 r x - -
          2.68618  4.42225  2.77519  2.73123  3.46354  2.40513  3.72494  3.29354  2.67741  2.69355  4.24690  2.90347  2.73739  3.18146  2.89801  2.37887  2.77519  2.98518  4.58477  3.61503
          0.01988  4.32400  5.04635  0.61958  0.77255  0.46714  0.98562
    336   2.73666  5.19156  2.48384  1.84070  2.90971  3.47447  3.69409  3.97859  2.17320  3.48331  4.24310  2.94933  3.88943  2.21086  2.94268  2.70449  2.97080  3.56762  5.63639  4.23558    512 e x - -
          2.68618  4.42225  2.77519  2.73123  3.46354  2.40513  3.72494  3.29354  2.67741  2.69355  4.24690  2.90347  2.73739  3.18146  2.89801  2.37887  2.77519  2.98518  4.58477  3.61503
          0.01723  4.46531  5.18766  0.61958  0.77255  0.42507  1.06052
    337   2.67525  3.08286  3.25351  2.11634  4.32988  1.42652  4.03295  3.74348  2.89596  3.37719  4.20157  3.26783  3.98891  3.22147  3.32409  2.36472  3.01724  3.35458  5.62838  4.33013    513 g x - -
          2.68618  4.42225  2.77519  2.73123  3.46354  2.40513  3.72494  3.29354  2.67741  2.69355  4.24690  2.90347  2.73739  3.18146  2.89801  2.37887  2.77519  2.98518  4.58477  3.61503
          0.01614  4.53044  5.25279  0.61958  0.77255  0.48576  0.95510
    338   2.91322  5.42636  2.30041  1.39813  4.74314  3.49639  3.82518  4.23173  2.65442  3.72203  4.49741  2.96072  3.98500  2.52205  3.17385  2.85158  2.07300  3.80563  5.87059  4.43428    514 e x - -
          2.68618  4.42225  2.77519  2.73123  3.46354  2.40513  3.72494  3.29354  2.67741  2.69355  4.24690  2.90347  2.73739  3.18146  2.89801  2.37887  2.77519  2.98518  4.58477  3.61503
          0.01614  4.53044  5.25279  0.61958  0.77255  0.48576  0.95510
    339   2.03498  5.20690  2.96670  2.17750  4.53686  3.51626  3.71359  4.00001  1.84443  3.50052  4.26249  2.99532  2.78114  2.44749  2.89334  2.73920  2.99907  3.59160  5.64703  4.26116    515 k x - -
          2.68618  4.42225  2.77519  2.73123  3.46354  2.40513  3.72494  3.29354  2.67741  2.69355  4.24690  2.90347  2.73739  3.18146  2.89801  2.37887  2.77519  2.98518  4.58477  3.61503
          0.01614  4.53044  5.25279  0.61958  0.77255  0.48576  0.95510
    340   2.24021  4.87183  3.15161  2.31040  4.10783  3.56242  3.77280  2.50953  1.91723  3.12729  3.95514  3.11213  3.95634  2.93519  3.00818  2.77943  2.36876  3.18554  5.39018  4.07114    516 k x - -
          2.68618  4.42225  2.77519  2.73123  3.46354  2.40513  3.72494  3.29354  2.67741  2.69355  4.24690  2.90347  2.73739  3.18146  2.89801  2.37887  2.77519  2.98518  4.58477  3.61503
          0.01614  4.53044  5.25279  0.61958  0.77255  0.48576  0.95510
    341   2.83887  4.42347  3.92898  3.36165  2.07313  3.85896  4.07777  2.80790  2.68656  1.46898  3.42551  3.68581  4.22430  2.91084  3.44029  3.13778  3.06740  2.65193  4.90964  3.64207    517 l x - -
          2.68618  4.42225  2.77519  2.73123  3.46354  2.40513  3.72494  3.29354  2.67741  2.69355  4.24690  2.90347  2.73739  3.18146  2.89801  2.37887  2.77519  2.98518  4.58477  3.61503
          0.01614  4.53044  5.25279  0.61958  0.77255  0.48576  0.95510
    342   2.86328  5.36270  1.76301  2.40737  4.69436  3.49663  3.78979  4.17914  1.98436  3.66727  4.43385  2.19699  3.96218  2.90705  3.08823  2.81075  2.35450  3.75133  5.81020  4.38624    518 d x - -
          2.68618  4.42225  2.77519  2.73123  3.46354  2.40513  3.72494  3.29354  2.67741  2.69355  4.24690  2.90347  2.73739  3.18146  2.89801  2.37887  2.77519  2.98518  4.58477  3.61503
          0.01614  4.53044  5.25279  0.61958  0.77255  0.48576  0.95510
    343   2.07274  5.08724  3.00443  2.21699  4.38303  2.88746  3.71214  3.83113  1.90760  3.37336  4.15021  3.00480  3.90810  2.83183  2.94574  2.39035  2.95721  3.45305  5.55806  3.30954    519 k x - -
          2.68618  4.42225  2.77519  2.73123  3.46354  2.40513  3.72494  3.29354  2.67741  2.69355  4.24690  2.90347  2.73739  3.18146  2.89801  2.37887  2.77519  2.98518  4.58477  3.61503
          0.01614  4.53044  5.25279  0.61958  0.77255  0.48576  0.95510
    344   3.08144  5.43829  3.24819  1.65120  4.86369  3.73140  3.79617  4.26768  1.32362  3.69417  4.49976  3.20690  4.12491  2.91114  2.14529  3.04002  3.27793  3.88129  5.75355  4.47727    520 k x - -
          2.68618  4.42225  2.77519  2.73123  3.46354  2.40513  3.72494  3.29354  2.67741  2.69355  4.24690  2.90347  2.73739  3.18146  2.89801  2.37887  2.77519  2.98518  4.58477  3.61503
          0.01614  4.53044  5.25279  0.61958  0.77255  0.48576  0.95510
    345   3.09898  4.46481  4.83762  4.25396  3.21456  4.28173  4.53540  1.25823  4.06328  1.99381  2.53264  4.35626  4.58854  4.21270  4.13906  3.60341  3.32844  2.41122  2.21718  3.72412    521 i x - -
          2.68618  4.42225  2.77519  2.73123  3.46354  2.40513  3.72494  3.29354  2.67741  2.69355  4.24690  2.90347  2.73739  3.18146  2.89801  2.37887  2.77519  2.98518  4.58477  3.61503
          0.01614  4.53044  5.25279  0.61958  0.77255  0.48576  0.95510
    346   2.41941  5.24775  2.24089  2.02919  4.58213  3.48727  3.70507  4.06406  2.45886  3.54880  4.29627  2.36530  3.90155  2.80894  2.29184  2.71244  2.63288  3.63361  5.68614  4.27473    522 e x - -
          2.68618  4.42225  2.77519  2.73123  3.46354  2.40513  3.72494  3.29354  2.67741  2.69355  4.24690  2.90347  2.73739  3.18146  2.89801  2.37887  2.77519  2.98518  4.58477  3.61503
          0.01614  4.53044  5.25279  0.61958  0.77255  0.48576  0.95510
    347   2.71716  5.09447  3.01962  2.20796  3.34449  3.50939  3.69880  3.84170  1.92111  3.37709  4.14939  2.61243  3.90147  2.81480  2.37947  2.38731  2.94753  2.96219  5.55526  4.18046    523 k x - -
          2.68618  4.42225  2.77519  2.73123  3.46354  2.40513  3.72494  3.29354  2.67741  2.69355  4.24690  2.90347  2.73739  3.18146  2.89801  2.37887  2.77519  2.98518  4.58477  3.61503
          0.01614  4.53044  5.25279  0.61958  0.77255  0.48576  0.95510
    348   2.17516  4.35380  4.41802  3.85505  3.50964  4.04593  4.44444  1.49889  3.73847  1.92021  3.45024  4.06506  4.42328  3.97476  3.93113  3.35940  2.18600  2.15944  5.12074  3.92971    524 i x - -
          2.68618  4.42225  2.77519  2.73123  3.46354  2.40513  3.72494  3.29354  2.67741  2.69355  4.24690  2.90347  2.73739  3.18146  2.89801  2.37887  2.77519  2.98518  4.58477  3.61503
          0.01614  4.53044  5.25279  0.61958  0.77255  0.48576  0.95510
    349   1.86110  4.33218  3.75674  3.18671  3.45704  3.72399  3.99967  2.15590  3.12107  2.53879  2.90472  2.94450  4.10333  3.40299  3.42697  2.56870  2.93839  2.59444  4.92920  2.94381    525 a x - -
          2.68618  4.42225  2.77519  2.73123  3.46354  2.40513  3.72494  3.29354  2.67741  2.69355  4.24690  2.90347  2.73739  3.18146  2.89801  2.37887  2.77519  2.98518  4.58477  3.61503
          0.01614  4.53044  5.25279  0.61958  0.77255  0.48576  0.95510
    350   2.75583  5.21456  2.33379  2.01961  4.53447  3.49529  3.71364  4.00549  1.98779  2.63727  4.26643  2.97006  3.90935  2.82280  2.96009  2.14506  2.98998  3.59227  5.66014  4.25902    526 k x - -
          2.68618  4.42225  2.77519  2.73123  3.46354  2.40513  3.72494  3.29354  2.67741  2.69355  4.24690  2.90347  2.73739  3.18146  2.89801  2.37887  2.77519  2.98518  4.58477  3.61503
          0.01614  4.53044  5.25279  0.61958  0.77255  0.48576  0.95510
    351   2.79255  5.23602  2.97860  2.23204  4.57544  2.88408  3.71968  4.03741  1.63484  3.52831  4.29101  3.00757  3.93711  2.26878  2.85912  2.76056  2.38248  3.62628  5.66486  4.28407    527 k x - -
          2.68618  4.42225  2.77519  2.73123  3.46354  2.40513  3.72494  3.29354  2.67741  2.69355  4.24690  2.90347  2.73739  3.18146  2.89801  2.37887  2.77519  2.98518  4.58477  3.61503
          0.01614  4.53044  5.25279  0.61958  0.77255  0.48576  0.95510
    352   3.63291  4.90354  5.43052  4.85988  3.34061  4.95725  5.29190  2.36101  4.71504  0.74640  2.43405  5.06027  5.09447  4.72826  4.75313  4.32397  3.85152  1.82488  5.47202  4.45538    528 l x - -
          2.68618  4.42225  2.77519  2.73123  3.46354  2.40513  3.72494  3.29354  2.67741  2.69355  4.24690  2.90347  2.73739  3.18146  2.89801  2.37887  2.77519  2.98518  4.58477  3.61503
          0.01614  4.53044  5.25279  0.61958  0.77255  0.48576  0.95510
    353   2.74992  5.20396  2.53103  2.04867  4.52606  3.50069  3.70562  2.67441  1.90181  3.49621  4.25383  2.97588  3.90757  2.23547  2.92854  2.71912  2.98209  3.58229  5.64595  4.24990    529 k x - -
          2.68618  4.42225  2.77519  2.73123  3.46354  2.40513  3.72494  3.29354  2.67741  2.69355  4.24690  2.90347  2.73739  3.18146  2.89801  2.37887  2.77519  2.98518  4.58477  3.61503
          0.01614  4.53044  5.25279  0.61958  0.77255  0.48576  0.95510
    354   2.42594  5.30767  2.48869  1.81556  4.63979  3.48729  3.73545  4.12723  2.20718  3.60778  4.35904  2.33427  2.61952  2.84299  3.01330  2.74735  3.03302  3.69275  5.74392  4.32238    530 e x - -
          2.68618  4.42225  2.77519  2.73123  3.46354  2.40513  3.72494  3.29354  2.67741  2.69355  4.24690  2.90347  2.73739  3.18146  2.89801  2.37887  2.77519  2.98518  4.58477  3.61503
          0.01614  4.53044  5.25279  0.61958  0.77255  0.48576  0.95510
    355   2.84538  5.37602  2.15275  2.10174  4.70876  3.49360  2.90875  4.20124  1.84560  3.67361  4.42942  2.07357  3.94748  2.87661  3.05133  2.78871  3.08580  3.76203  5.80430  4.37533    531 k x - -
          2.68618  4.42225  2.77519  2.73123  3.46354  2.40513  3.72494  3.29354  2.67741  2.69355  4.24690  2.90347  2.73739  3.18146  2.89801  2.37887  2.77519  2.98518  4.58477  3.61503
          0.01614  4.53044  5.25279  0.61958  0.77255  0.48576  0.95510
    356   1.48532  4.47980  4.43618  3.91082  3.58811  4.02093  4.58226  2.43676  3.79563  1.43589  3.48699  4.11825  4.46461  4.04587  4.00793  3.37126  3.25202  1.97872  5.29151  4.11219    532 l x - -
          2.68618  4.42225  2.77519  2.73123  3.46354  2.40513  3.72494  3.29354  2.67741  2.69355  4.24690  2.90347  2.73739  3.18146  2.89801  2.37887  2.77519  2.98518  4.58477  3.61503
          0.01614  4.53044  5.25279  0.61958  0.77255  0.48576  0.95510
    357   2.90420  5.33129  2.18731  2.48335  4.69277  3.53519  3.81968  4.14934  1.24462  3.65387  4.43941  3.02773  4.00270  2.94358  2.99964  2.86406  2.55444  3.74018  5.79677  4.40726    533 k x - -
          2.68618  4.42225  2.77519  2.73123  3.46354  2.40513  3.72494  3.29354  2.67741  2.69355  4.24690  2.90347  2.73739  3.18146  2.89801  2.37887  2.77519  2.98518  4.58477  3.61503
          0.01614  4.53044  5.25279  0.61958  0.77255  0.48576  0.95510
    358   2.00694  4.70342  3.26053  2.20674  3.09585  3.59102  3.81319  3.27707  2.67866  2.53739  3.79169  3.18867  3.97888  3.01944  2.67573  2.81029  2.37009  3.00514  5.24567  3.95698    534 a x - -
          2.68618  4.42225  2.77519  2.73123  3.46354  2.40513  3.72494  3.29354  2.67741  2.69355  4.24690  2.90347  2.73739  3.18146  2.89801  2.37887  2.77519  2.98518  4.58477  3.61503
          0.09976  4.53044  2.47494  0.61958  0.77255  0.48576  0.95510
    359   3.18925  5.37941  3.63507  2.93329  4.86251  3.84332  3.78760  4.20260  1.16764  3.62935  4.47291  3.35344  4.20065  2.91083  1.57381  3.17413  2.66603  3.86011  5.67043  4.48570    535 k x - -
          2.68618  4.42225  2.77519  2.73123  3.46354  2.40513  3.72494  3.29354  2.67741  2.69355  4.24690  2.90347  2.73739  3.18146  2.89801  2.37887  2.77519  2.98518  4.58477  3.61503
          0.01753  4.44822  5.17056  0.61958  0.77255  0.61607  0.77667
    360   2.53436  4.48657  3.66673  3.54584  4.88552  0.80272  4.70989  4.40049  3.77335  4.06215  4.86713  3.65048  4.00559  4.00645  4.05494  1.77008  3.06772  3.69466  6.19132  5.00198    536 g x - -
          2.68618  4.42225  2.77519  2.73123  3.46354  2.40513  3.72494  3.29354  2.67741  2.69355  4.24690  2.90347  2.73739  3.18146  2.89801  2.37887  2.77519  2.98518  4.58477  3.61503
          0.01753  4.44822  5.17056  0.61958  0.77255  0.41213  1.08540
    361   2.92320  5.37442  2.92913  1.95238  4.73488  2.81921  3.77990  4.19173  1.35872  3.65804  4.43597  3.04712  4.01107  2.48652  2.83038  2.87600  3.15012  3.77884  5.77028  4.40180    537 k x - -
          2.68618  4.42225  2.77519  2.73123  3.46354  2.40513  3.72494  3.29354  2.67741  2.69355  4.24690  2.90347  2.73739  3.18146  2.89801  2.37887  2.77519  2.98518  4.58477  3.61503
          0.01614  4.53044  5.25279  0.61958  0.77255  0.48576  0.95510
    362   2.91097  5.11233  2.83496  2.15662  4.70366  3.47118  4.07148  4.15769  2.94663  3.73824  4.56978  3.15531  1.15088  3.24671  3.40181  2.31657  3.24776  3.73285  5.93266  4.56975    538 p x - -
          2.68618  4.42225  2.77519  2.73123  3.46354  2.40513  3.72494  3.29354  2.67741  2.69355  4.24690  2.90347  2.73739  3.18146  2.89801  2.37887  2.77519  2.98518  4.58477  3.61503
          0.01614  4.53044  5.25279  0.61958  0.77255  0.48576  0.95510
    363   2.73765  4.37997  4.07435  3.58235  3.72163  3.68900  4.35232  1.31828  3.49311  2.71310  3.68408  3.80383  4.21681  3.77815  3.74798  2.13370  2.12823  2.49336  5.24696  4.03914    539 i x - -
          2.68618  4.42225  2.77519  2.73123  3.46354  2.40513  3.72494  3.29354  2.67741  2.69355  4.24690  2.90347  2.73739  3.18146  2.89801  2.37887  2.77519  2.98518  4.58477  3.61503
          0.01614  4.53044  5.25279  0.61958  0.77255  0.48576  0.95510
    364   3.45588  6.14326  0.64990  1.94685  5.42213  3.53097  4.19424  5.01097  3.36113  4.47153  5.38814  2.98860  4.22135  3.38329  4.05304  3.28493  3.77558  4.54603  6.59243  5.01395    540 D x - -
          2.68618  4.42225  2.77519  2.73123  3.46354  2.40513  3.72494  3.29354  2.67741  2.69355  4.24690  2.90347  2.73739  3.18146  2.89801  2.37887  2.77519  2.98518  4.58477  3.61503
          0.01614  4.53044  5.25279  0.61958  0.77255  0.48576  0.95510
    365   2.71152  4.71260  3.24638  1.97085  3.89813  3.04347  3.81099  2.82671  2.67737  2.55937  3.79946  3.18248  2.71263  3.01595  3.10895  2.80929  2.94348  3.01484  5.25005  2.81599    541 e x - -
          2.68618  4.42225  2.77519  2.73123  3.46354  2.40513  3.72494  3.29354  2.67741  2.69355  4.24690  2.90347  2.73739  3.18146  2.89801  2.37887  2.77519  2.98518  4.58477  3.61503
          0.01614  4.53044  5.25279  0.61958  0.77255  0.48576  0.95510
    366   2.43674  4.86417  3.15095  2.07689  4.09188  3.55983  3.76490  2.87207  1.95554  2.46916  3.94028  3.10566  3.94951  2.92713  3.01325  2.77028  2.61530  3.17540  5.37797  4.05763    542 k x - -
          2.68618  4.42225  2.77519  2.73123  3.46354  2.40513  3.72494  3.29354  2.67741  2.69355  4.24690  2.90347  2.73739  3.18146  2.89801  2.37887  2.77519  2.98518  4.58477  3.61503
          0.01614  4.53044  5.25279  0.61958  0.77255  0.48576  0.95510
    367   2.11275  4.40054  3.76066  3.21266  3.67388  3.62435  4.09816  2.46369  3.15862  2.72963  3.63632  3.54825  4.09384  3.45086  3.48731  1.94777  1.99068  2.27668  5.13519  3.91175    543 s x - -
          2.68618  4.42225  2.77519  2.73123  3.46354  2.40513  3.72494  3.29354  2.67741  2.69355  4.24690  2.90347  2.73739  3.18146  2.89801  2.37887  2.77519  2.98518  4.58477  3.61503
          0.01614  4.53044  5.25279  0.61958  0.77255  0.48576  0.95510
    368   3.44157  4.68632  5.40181  4.86724  3.65662  4.88888  5.37126  0.98401  4.75683  1.83563  2.67072  5.01514  5.10100  4.88416  4.84398  4.26739  3.68163  1.53169  5.67737  4.55778    544 i x - -
          2.68618  4.42225  2.77519  2.73123  3.46354  2.40513  3.72494  3.29354  2.67741  2.69355  4.24690  2.90347  2.73739  3.18146  2.89801  2.37887  2.77519  2.98518  4.58477  3.61503
          0.09976  4.53044  2.47494  0.61958  0.77255  0.48576  0.95510
    369   2.22869  5.20881  2.90405  1.97417  4.54228  3.47536  3.07345  4.01642  2.18200  3.50432  4.25692  2.59163  3.88351  2.16690  2.88479  2.69697  2.96474  3.59417  5.64205  4.24261    545 e x - -
          2.68618  4.42225  2.77519  2.73123  3.46354  2.40513  3.72494  3.29354  2.67741  2.69355  4.24690  2.90347  2.73739  3.18146  2.89801  2.37887  2.77519  2.98518  4.58477  3.61503
          0.16159  4.44822  1.98402  0.61958  0.77255  0.41213  1.08540
    370   2.43639  5.17588  2.47542  2.39313  4.50611  3.46083  3.67306  3.97479  1.78720  3.47373  4.23254  2.93819  3.87366  2.18423  2.88745  2.68952  2.58732  3.56061  5.62048  4.22497    546 k x - -
          2.68618  4.42225  2.77519  2.73123  3.46354  2.40513  3.72494  3.29354  2.67741  2.69355  4.24690  2.90347  2.73739  3.18146  2.89801  2.37887  2.77519  2.98518  4.58477  3.61503
          0.01839  4.40099  5.12333  0.61958  0.77255  0.67976  0.70671
    371   1.70115  4.43820  3.60201  3.05327  3.60377  3.66855  3.98737  2.81630  2.97679  2.23097  3.54935  3.44825  4.07672  2.65941  3.31940  2.93983  2.96057  2.07302  5.07887  3.84537    547 a x - -
          2.68618  4.42225  2.77519  2.73123  3.46354  2.40513  3.72494  3.29354  2.67741  2.69355  4.24690  2.90347  2.73739  3.18146  2.89801  2.37887  2.77519  2.98518  4.58477  3.61503
          0.01839  4.40099  5.12333  0.61958  0.77255  0.67976  0.70671
    372   0.70464  4.34637  3.92090  3.69732  4.65088  3.14370  4.67990  4.02040  3.74128  3.77397  4.60961  3.68227  3.94207  3.99960  3.98446  2.00184  2.95303  3.42609  6.01941  4.84169    548 a x - -
          2.68618  4.42225  2.77519  2.73123  3.46354  2.40513  3.72494  3.29354  2.67741  2.69355  4.24690  2.90347  2.73739  3.18146  2.89801  2.37887  2.77519  2.98518  4.58477  3.61503
          0.01839  4.40099  5.12333  0.61958  0.77255  0.67976  0.70671
    373   2.92358  5.31907  3.13501  1.71148  4.71929  3.61649  3.70627  4.14377  1.75314  3.58503  4.37200  3.08937  4.00574  2.42164  1.99979  2.88494  3.12906  3.74512  5.66384  4.35491    549 e x - -
          2.68618  4.42225  2.77519  2.73123  3.46354  2.40513  3.72494  3.29354  2.67741  2.69355  4.24690  2.90347  2.73739  3.18146  2.89801  2.37887  2.77519  2.98518  4.58477  3.61503
          0.01839  4.40099  5.12333  0.61958  0.77255  0.38115  1.14910
    374   2.22692  5.13084  3.24617  2.67607  4.52996  3.61814  3.79036  3.94424  2.08802  3.46787  4.27066  3.16698  4.02787  2.91821  1.52531  2.22282  3.10283  3.57408  5.61674  4.31336    550 r x - -
          2.68618  4.42225  2.77519  2.73123  3.46354  2.40513  3.72494  3.29354  2.67741  2.69355  4.24690  2.90347  2.73739  3.18146  2.89801  2.37887  2.77519  2.98518  4.58477  3.61503
          0.01614  4.53044  5.25279  0.61958  0.77255  0.48576  0.95510
    375   2.90327  5.45360  2.11699  1.85160  4.78151  3.49422  3.80657  4.28058  2.31456  3.74927  4.51279  2.52776  3.97489  1.74017  3.13402  2.83596  3.14899  3.83770  5.88040  4.43776    551 q x - -
          2.68618  4.42225  2.77519  2.73123  3.46354  2.40513  3.72494  3.29354  2.67741  2.69355  4.24690  2.90347  2.73739  3.18146  2.89801  2.37887  2.77519  2.98518  4.58477  3.61503
          0.01614  4.53044  5.25279  0.61958  0.77255  0.48576  0.95510
    376   3.39968  4.70936  5.15145  4.62010  1.06709  4.63937  4.79708  1.95886  4.47617  1.97876  3.32575  4.70881  4.90205  4.56226  4.54304  3.99411  3.63685  1.96231  5.07841  3.71290    552 f x - -
          2.68618  4.42225  2.77519  2.73123  3.46354  2.40513  3.72494  3.29354  2.67741  2.69355  4.24690  2.90347  2.73739  3.18146  2.89801  2.37887  2.77519  2.98518  4.58477  3.61503
          0.01614  4.53044  5.25279  0.61958  0.77255  0.48576  0.95510
    377   3.47641  4.72519  5.41957  4.87316  3.55908  4.89596  5.33700  1.02691  4.75442  1.55912  2.61847  5.02330  5.08973  4.84138  4.81886  4.26988  3.71072  1.73929  5.60442  4.51572    553 i x - -
          2.68618  4.42225  2.77519  2.73123  3.46354  2.40513  3.72494  3.29354  2.67741  2.69355  4.24690  2.90347  2.73739  3.18146  2.89801  2.37887  2.77519  2.98518  4.58477  3.61503
          0.01614  4.53044  5.25279  0.61958  0.77255  0.48576  0.95510
    378   3.74931  5.62186  3.96445  3.51615  5.17189  4.10243  4.33587  4.66397  0.39760  4.10098  5.07004  3.89195  4.59105  3.52057  2.81321  3.77447  3.97224  4.35057  5.97813  4.91895    554 K x - -
          2.68618  4.42225  2.77519  2.73123  3.46354  2.40513  3.72494  3.29354  2.67741  2.69355  4.24690  2.90347  2.73739  3.18146  2.89801  2.37887  2.77519  2.98518  4.58477  3.61503
          0.01614  4.53044  5.25279  0.61958  0.77255  0.48576  0.95510
    379   2.90477  5.34952  3.02236  1.98206  4.72139  3.59428  3.75319  4.17253  1.70712  3.63005  4.40311  1.90218  4.00514  2.86272  2.36612  2.86189  3.12481  3.75906  5.73153  4.37706    555 k x - -
          2.68618  4.42225  2.77519  2.73123  3.46354  2.40513  3.72494  3.29354  2.67741  2.69355  4.24690  2.90347  2.73739  3.18146  2.89801  2.37887  2.77519  2.98518  4.58477  3.61503
          0.01614  4.53044  5.25279  0.61958  0.77255  0.48576  0.95510
    380   2.41425  5.35631  2.78515  1.87392  4.70303  3.53857  3.85782  4.15884  2.61708  3.67255  4.47420  3.03370  4.02781  1.34741  3.06662  2.90648  3.19882  3.76107  5.83060  4.43933    556 q x - -
          2.68618  4.42225  2.77519  2.73123  3.46354  2.40513  3.72494  3.29354  2.67741  2.69355  4.24690  2.90347  2.73739  3.18146  2.89801  2.37887  2.77519  2.98518  4.58477  3.61503
          0.01614  4.53044  5.25279  0.61958  0.77255  0.48576  0.95510
    381   0.81341  4.78571  3.46284  3.13323  4.53523  3.49652  4.24797  3.85347  2.28381  3.55569  4.43649  3.48719  4.12566  3.46360  3.27208  2.93794  3.19739  3.46445  5.80546  4.56213    557 a x - -
          2.68618  4.42225  2.77519  2.73123  3.46354  2.40513  3.72494  3.29354  2.67741  2.69355  4.24690  2.90347  2.73739  3.18146  2.89801  2.37887  2.77519  2.98518  4.58477  3.61503
          0.01614  4.53044  5.25279  0.61958  0.77255  0.48576  0.95510
    382   2.12853  5.11921  2.99729  2.52049  4.52585  3.50116  3.78048  3.97982  1.80934  3.50551  4.28115  2.08923  3.94512  2.90184  2.96933  2.19514  3.02262  3.57180  5.66878  4.29843    558 k x - -
          2.68618  4.42225  2.77519  2.73123  3.46354  2.40513  3.72494  3.29354  2.67741  2.69355  4.24690  2.90347  2.73739  3.18146  2.89801  2.37887  2.77519  2.98518  4.58477  3.61503
          0.01614  4.53044  5.25279  0.61958  0.77255  0.48576  0.95510
    383   2.76610  4.82382  3.22806  2.68541  4.02852  2.89111  2.62000  3.43606  2.58558  1.80827  3.91399  2.69049  3.99784  2.99191  2.61229  2.83917  2.99599  3.14816  5.33440  4.03456    559 l x - -
          2.68618  4.42225  2.77519  2.73123  3.46354  2.40513  3.72494  3.29354  2.67741  2.69355  4.24690  2.90347  2.73739  3.18146  2.89801  2.37887  2.77519  2.98518  4.58477  3.61503
          0.01614  4.53044  5.25279  0.61958  0.77255  0.48576  0.95510
    384   2.74087  5.17965  2.36280  2.43001  4.48611  3.49708  2.45313  3.95927  2.19361  3.47043  4.23149  2.62067  3.90412  2.81707  2.95002  2.38327  2.97395  3.55390  5.62567  2.76040    560 k x - -
          2.68618  4.42225  2.77519  2.73123  3.46354  2.40513  3.72494  3.29354  2.67741  2.69355  4.24690  2.90347  2.73739  3.18146  2.89801  2.37887  2.77519  2.98518  4.58477  3.61503
          0.24643  4.53044  1.57196  0.61958  0.77255  0.48576  0.95510
    385   2.12984  4.77766  3.05170  2.21323  4.05811  3.45767  3.73496  3.46008  2.55636  2.60224  3.91395  3.04747  2.59340  2.90277  3.00588  2.37722  2.89625  3.14280  5.34876  4.02884    561 a x - -
          2.68618  4.42225  2.77519  2.73123  3.46354  2.40513  3.72494  3.29354  2.67741  2.69355  4.24690  2.90347  2.73739  3.18146  2.89801  2.37887  2.77519  2.98518  4.58477  3.61503
          0.02028  4.30429  5.02663  0.61958  0.77255  0.79094  0.60407
    386   2.66864  5.01024  2.32546  2.40566  4.28470  3.44486  3.65550  3.73387  2.00492  3.28731  4.07242  2.53237  3.84916  2.78139  2.90102  2.66346  2.90150  2.80558  5.47828  3.11094    562 k x - -
          2.68618  4.42225  2.77519  2.73123  3.46354  2.40513  3.72494  3.29354  2.67741  2.69355  4.24690  2.90347  2.73739  3.18146  2.89801  2.37887  2.77519  2.98518  4.58477  3.61503
          0.11697  4.30429  2.33435  0.61958  0.77255  0.58701  0.81190
    387   2.96834  5.52876  1.36990  2.26851  4.84362  2.61923  3.83553  4.35627  2.76106  3.83768  4.64251  2.34660  3.95087  2.32793  3.32219  2.87633  3.23828  3.91776  5.98768  4.50849    563 d x - -
          2.68618  4.42225  2.77519  2.73123  3.46354  2.40513  3.72494  3.29354  2.67741  2.69355  4.24690  2.90347  2.73739  3.18146  2.89801  2.37887  2.77519  2.98518  4.58477  3.61503
          0.02010  4.31290  5.03525  0.61958  0.77255  0.47899  0.96604
    388   2.70193  4.66503  3.25086  2.35864  3.86270  3.57537  3.82484  2.70116  2.69811  2.55207  3.76995  3.19708  1.98410  3.04176  3.11545  2.47866  2.94017  2.95565  5.22872  3.94598    564 p x - -
          2.68618  4.42225  2.77519  2.73123  3.46354  2.40513  3.72494  3.29354  2.67741  2.69355  4.24690  2.90347  2.73739  3.18146  2.89801  2.37887  2.77519  2.98518  4.58477  3.61503
          0.01740  4.45568  5.17803  0.61958  0.77255  0.60533  0.78943
    389   2.70374  4.84308  3.09927  1.77711  2.73143  2.97180  3.75062  3.47069  2.27547  3.09545  3.92412  3.08068  3.92970  2.91688  3.01493  2.75403  2.93688  2.74248  5.35715  4.03419    565 e x - -
          2.68618  4.42225  2.77519  2.73123  3.46354  2.40513  3.72494  3.29354  2.67741  2.69355  4.24690  2.90347  2.73739  3.18146  2.89801  2.37887  2.77519  2.98518  4.58477  3.61503
          0.01740  4.45568  5.17803  0.61958  0.77255  0.41766  1.07466
    390   2.89818  4.29533  4.57126  3.99639  2.47154  4.01821  2.96109  2.25418  3.82733  1.39912  3.32949  4.05716  4.36828  3.97459  3.90922  3.32425  3.12792  2.53161  2.66914  3.18213    566 l x - -
          2.68618  4.42225  2.77519  2.73123  3.46354  2.40513  3.72494  3.29354  2.67741  2.69355  4.24690  2.90347  2.73739  3.18146  2.89801  2.37887  2.77519  2.98518  4.58477  3.61503
          0.01614  4.53044  5.25279  0.61958  0.77255  0.48576  0.95510
    391   2.81519  5.28040  3.04169  2.21869  4.64409  3.55660  2.94098  4.10610  1.74889  3.56946  4.32617  2.15203  3.95008  2.48569  2.46785  2.77732  3.03732  3.68328  5.67918  4.30851    567 k x - -
          2.68618  4.42225  2.77519  2.73123  3.46354  2.40513  3.72494  3.29354  2.67741  2.69355  4.24690  2.90347  2.73739  3.18146  2.89801  2.37887  2.77519  2.98518  4.58477  3.61503
          0.01614  4.53044  5.25279  0.61958  0.77255  0.48576  0.95510
    392   2.73645  5.09458  3.04252  2.05911  4.38982  3.52570  3.09136  3.83411  2.00482  2.60136  4.15096  3.01883  3.91718  2.27167  2.89386  2.72831  2.96511  2.86358  5.55185  4.18642    568 k x - -
          2.68618  4.42225  2.77519  2.73123  3.46354  2.40513  3.72494  3.29354  2.67741  2.69355  4.24690  2.90347  2.73739  3.18146  2.89801  2.37887  2.77519  2.98518  4.58477  3.61503
          0.01614  4.53044  5.25279  0.61958  0.77255  0.48576  0.95510
    393   2.10840  4.86843  2.66411  2.61047  4.13180  2.83791  3.82407  3.55194  2.66794  3.17556  4.00490  3.11831  3.06174  2.99706  3.12631  2.79223  2.98971  3.23531  5.43261  2.01693    569 y x - -
          2.68618  4.42225  2.77519  2.73123  3.46354  2.40513  3.72494  3.29354  2.67741  2.69355  4.24690  2.90347  2.73739  3.18146  2.89801  2.37887  2.77519  2.98518  4.58477  3.61503
          0.01614  4.53044  5.25279  0.61958  0.77255  0.48576  0.95510
    394   2.37960  4.70434  3.27852  2.00493  3.89627  3.60742  3.82809  2.71126  2.21560  2.55215  3.79188  3.20536  3.99351  3.03491  3.11635  2.82751  2.95306  2.36477  5.25586  3.96857    570 e x - -
          2.68618  4.42225  2.77519  2.73123  3.46354  2.40513  3.72494  3.29354  2.67741  2.69355  4.24690  2.90347  2.73739  3.18146  2.89801  2.37887  2.77519  2.98518  4.58477  3.61503
          0.01614  4.53044  5.25279  0.61958  0.77255  0.48576  0.95510
    395   2.24938  4.95876  2.66134  2.29627  3.21962  3.52592  3.72822  3.63836  2.51546  3.22498  4.02638  3.04472  3.91744  2.86745  2.58520  2.25600  2.60717  2.81571  5.45218  4.10491    571 a x - -
          2.68618  4.42225  2.77519  2.73123  3.46354  2.40513  3.72494  3.29354  2.67741  2.69355  4.24690  2.90347  2.73739  3.18146  2.89801  2.37887  2.77519  2.98518  4.58477  3.61503
          0.01614  4.53044  5.25279  0.61958  0.77255  0.48576  0.95510
    396   2.39952  5.19596  2.96906  1.88101  4.52932  3.49586  3.68590  4.00232  2.17993  3.49429  4.24357  2.59789  3.89282  2.78882  2.35494  2.42545  2.62870  3.58111  5.63515  4.23761    572 e x - -
          2.68618  4.42225  2.77519  2.73123  3.46354  2.40513  3.72494  3.29354  2.67741  2.69355  4.24690  2.90347  2.73739  3.18146  2.89801  2.37887  2.77519  2.98518  4.58477  3.61503
          0.01614  4.53044  5.25279  0.61958  0.77255  0.48576  0.95510
    397   3.61253  4.85423  5.50061  4.94742  3.45534  5.01855  5.40733  0.93467  4.81364  1.39045  2.55859  5.13399  5.15763  4.85317  4.86064  4.39906  3.83832  2.21872  5.58754  4.54281    573 i x - -
          2.68618  4.42225  2.77519  2.73123  3.46354  2.40513  3.72494  3.29354  2.67741  2.69355  4.24690  2.90347  2.73739  3.18146  2.89801  2.37887  2.77519  2.98518  4.58477  3.61503
          0.01614  4.53044  5.25279  0.61958  0.77255  0.48576  0.95510
    398   3.16248  5.50755  3.16502  2.24774  4.93387  3.74518  3.83911  4.33322  0.98850  3.75604  4.57823  3.21943  4.16591  2.40875  2.56343  3.11247  3.35985  3.95427  5.81155  4.54081    574 k x - -
          2.68618  4.42225  2.77519  2.73123  3.46354  2.40513  3.72494  3.29354  2.67741  2.69355  4.24690  2.90347  2.73739  3.18146  2.89801  2.37887  2.77519  2.98518  4.58477  3.61503
          0.01614  4.53044  5.25279  0.61958  0.77255  0.48576  0.95510
    399   2.23114  4.66614  3.29202  2.45021  3.84642  3.60088  3.82417  2.79792  2.70585  2.52573  3.75557  3.21093  3.98673  3.04275  2.66023  2.05678  2.93902  2.96448  5.21239  3.12886    575 s x - -
          2.68618  4.42225  2.77519  2.73123  3.46354  2.40513  3.72494  3.29354  2.67741  2.69355  4.24690  2.90347  2.73739  3.18146  2.89801  2.37887  2.77519  2.98518  4.58477  3.61503
          0.01614  4.53044  5.25279  0.61958  0.77255  0.48576  0.95510
    400   2.40100  4.16730  4.23949  3.64906  2.40712  3.82213  4.12772  2.31804  3.51491  1.88263  3.27626  3.82921  4.18997  3.72553  2.64262  3.11224  2.58577  2.41546  3.26568  3.58584    576 l x - -
          2.68618  4.42225  2.77519  2.73123  3.46354  2.40513  3.72494  3.29354  2.67741  2.69355  4.24690  2.90347  2.73739  3.18146  2.89801  2.37887  2.77519  2.98518  4.58477  3.61503
          0.01614  4.53044  5.25279  0.61958  0.77255  0.48576  0.95510
    401   3.73342  5.82674  3.00801  0.36532  5.29141  3.86116  4.57301  4.90325  3.56093  4.42483  5.42524  3.55245  4.51127  3.80930  4.00416  3.67424  4.05981  4.53463  6.31996  5.12260    577 E x - -
          2.68618  4.42225  2.77519  2.73123  3.46354  2.40513  3.72494  3.29354  2.67741  2.69355  4.24690  2.90347  2.73739  3.18146  2.89801  2.37887  2.77519  2.98518  4.58477  3.61503
          0.01614  4.53044  5.25279  0.61958  0.77255  0.48576  0.95510
    402   3.14833  5.08370  3.69328  3.10584  4.31104  3.89426  4.00500  2.30583  0.94864  3.15740  4.16716  3.51912  4.29284  3.18392  2.69600  3.24566  3.36567  3.17888  5.56991  4.33437    578 k x - -
          2.68618  4.42225  2.77519  2.73123  3.46354  2.40513  3.72494  3.29354  2.67741  2.69355  4.24690  2.90347  2.73739  3.18146  2.89801  2.37887  2.77519  2.98518  4.58477  3.61503
          0.01614  4.53044  5.25279  0.61958  0.77255  0.48576  0.95510
    403   2.71358  5.02299  3.04859  2.49319  4.29563  3.51920  3.71451  3.01935  2.09981  3.29594  4.08463  2.37414  3.91094  2.32592  2.95044  2.41974  2.55325  3.37441  5.50078  3.32344    579 k x - -
          2.68618  4.42225  2.77519  2.73123  3.46354  2.40513  3.72494  3.29354  2.67741  2.69355  4.24690  2.90347  2.73739  3.18146  2.89801  2.37887  2.77519  2.98518  4.58477  3.61503
          0.01614  4.53044  5.25279  0.61958  0.77255  0.48576  0.95510
    404   2.14783  4.29362  4.08889  3.53032  3.49725  2.92469  4.21372  2.01882  3.44092  2.53615  3.47779  3.77864  4.20827  3.69332  3.68207  3.08695  2.14784  1.76625  5.01303  3.81122    580 v x - -
          2.68618  4.42225  2.77519  2.73123  3.46354  2.40513  3.72494  3.29354  2.67741  2.69355  4.24690  2.90347  2.73739  3.18146  2.89801  2.37887  2.77519  2.98518  4.58477  3.61503
          0.01614  4.53044  5.25279  0.61958  0.77255  0.48576  0.95510
    405   2.77208  5.20444  3.02408  1.72117  4.53853  3.53362  3.70382  3.99686  2.17088  3.49200  3.24483  2.39705  3.92765  2.81130  2.22709  2.74463  2.99832  3.59051  5.63125  4.25607    581 e x - -
          2.68618  4.42225  2.77519  2.73123  3.46354  2.40513  3.72494  3.29354  2.67741  2.69355  4.24690  2.90347  2.73739  3.18146  2.89801  2.37887  2.77519  2.98518  4.58477  3.61503
          0.01614  4.53044  5.25279  0.61958  0.77255  0.48576  0.95510
    406   2.89249  5.33053  3.09140  2.27372  4.70991  3.60634  3.73637  4.15646  1.84268  3.60946  4.37996  1.85366  4.00155  2.47297  2.15159  2.85300  3.10823  3.74346  5.70522  4.36035    582 k x - -
          2.68618  4.42225  2.77519  2.73123  3.46354  2.40513  3.72494  3.29354  2.67741  2.69355  4.24690  2.90347  2.73739  3.18146  2.89801  2.37887  2.77519  2.98518  4.58477  3.61503
          0.01614  4.53044  5.25279  0.61958  0.77255  0.48576  0.95510
    407   1.44197  4.34797  3.96953  3.41672  2.74908  3.75268  4.16367  2.73643  3.33597  2.17600  3.48158  3.70480  4.18310  3.60423  3.60660  3.05477  2.28008  2.54362  5.01549  3.79685    583 a x - -
          2.68618  4.42225  2.77519  2.73123  3.46354  2.40513  3.72494  3.29354  2.67741  2.69355  4.24690  2.90347  2.73739  3.18146  2.89801  2.37887  2.77519  2.98518  4.58477  3.61503
          0.01614  4.53044  5.25279  0.61958  0.77255  0.48576  0.95510
    408   2.89134  5.14154  3.16734  2.08800  4.43590  3.63571  3.78523  3.83246  1.44746  3.38070  2.35326  3.14592  4.03377  2.92074  2.76023  2.89621  3.11049  3.49891  5.57632  4.26543    584 k x - -
          2.68618  4.42225  2.77519  2.73123  3.46354  2.40513  3.72494  3.29354  2.67741  2.69355  4.24690  2.90347  2.73739  3.18146  2.89801  2.37887  2.77519  2.98518  4.58477  3.61503
          0.01614  4.53044  5.25279  0.61958  0.77255  0.48576  0.95510
    409   2.92699  5.30592  3.16170  2.61569  4.69646  3.63742  3.75933  4.12763  1.44460  3.59270  4.37812  2.04663  4.03386  2.87206  2.27164  2.45947  3.14210  3.73139  5.69270  4.37201    585 k x - -
          2.68618  4.42225  2.77519  2.73123  3.46354  2.40513  3.72494  3.29354  2.67741  2.69355  4.24690  2.90347  2.73739  3.18146  2.89801  2.37887  2.77519  2.98518  4.58477  3.61503
          0.01614  4.53044  5.25279  0.61958  0.77255  0.48576  0.95510
    410   2.46863  5.20052  2.56659  1.88515  4.52845  3.48855  3.68971  4.00375  2.04955  2.89341  4.24747  2.56149  3.89059  2.79347  2.92784  2.69408  2.62541  3.58216  5.64265  4.23949    586 e x - -
          2.68618  4.42225  2.77519  2.73123  3.46354  2.40513  3.72494  3.29354  2.67741  2.69355  4.24690  2.90347  2.73739  3.18146  2.89801  2.37887  2.77519  2.98518  4.58477  3.61503
          0.01614  4.53044  5.25279  0.61958  0.77255  0.48576  0.95510
    411   0.37623  4.67176  4.28652  4.16635  4.86335  3.47013  5.08430  4.10594  4.20468  3.94909  4.93710  4.10067  4.27253  4.48389  4.36909  3.03293  3.35740  3.62824  6.20879  5.11205    587 A x - -
          2.68618  4.42225  2.77519  2.73123  3.46354  2.40513  3.72494  3.29354  2.67741  2.69355  4.24690  2.90347  2.73739  3.18146  2.89801  2.37887  2.77519  2.98518  4.58477  3.61503
          0.01614  4.53044  5.25279  0.61958  0.77255  0.48576  0.95510
    412   3.84345  5.07774  5.59914  5.06862  3.34067  5.19057  5.51290  1.94697  4.88877  0.55160  3.10832  5.30638  5.26601  4.88884  4.91390  4.60923  4.06285  2.52845  5.56943  4.54266    588 L x - -
          2.68618  4.42225  2.77519  2.73123  3.46354  2.40513  3.72494  3.29354  2.67741  2.69355  4.24690  2.90347  2.73739  3.18146  2.89801  2.37887  2.77519  2.98518  4.58477  3.61503
          0.01614  4.53044  5.25279  0.61958  0.77255  0.48576  0.95510
    413   3.36152  5.55276  3.70308  2.47498  5.07208  3.95079  3.84645  4.39154  1.65316  3.76930  4.62415  3.43712  4.30349  2.96812  0.97902  3.32625  3.50859  4.05206  5.76830  4.61307    589 r x - -
          2.68618  4.42225  2.77519  2.73123  3.46354  2.40513  3.72494  3.29354  2.67741  2.69355  4.24690  2.90347  2.73739  3.18146  2.89801  2.37887  2.77519  2.98518  4.58477  3.61503
          0.01614  4.53044  5.25279  0.61958  0.77255  0.48576  0.95510
    414   2.57238  4.53007  3.77429  3.61911  4.95504  1.23360  4.76097  4.46533  3.81329  4.11933  4.91263  3.71088  4.05274  4.04739  4.10219  1.05960  3.10458  3.74665  6.25590  5.06941    590 s x - -
          2.68618  4.42225  2.77519  2.73123  3.46354  2.40513  3.72494  3.29354  2.67741  2.69355  4.24690  2.90347  2.73739  3.18146  2.89801  2.37887  2.77519  2.98518  4.58477  3.61503
          0.01614  4.53044  5.25279  0.61958  0.77255  0.48576  0.95510
    415   0.37623  4.67176  4.28652  4.16635  4.86335  3.47013  5.08430  4.10594  4.20468  3.94909  4.93710  4.10067  4.27253  4.48389  4.36909  3.03293  3.35740  3.62824  6.20879  5.11205    591 A x - -
          2.68618  4.42225  2.77519  2.73123  3.46354  2.40513  3.72494  3.29354  2.67741  2.69355  4.24690  2.90347  2.73739  3.18146  2.89801  2.37887  2.77519  2.98518  4.58477  3.61503
          0.01614  4.53044  5.25279  0.61958  0.77255  0.48576  0.95510
    416   3.21098  5.82821  0.99759  2.37182  5.12726  3.50646  4.02326  4.66352  2.44209  4.12925  4.96225  2.00559  4.11688  3.17993  3.58698  3.08993  3.49378  4.21396  6.26974  4.75483    592 d x - -
          2.68618  4.42225  2.77519  2.73123  3.46354  2.40513  3.72494  3.29354  2.67741  2.69355  4.24690  2.90347  2.73739  3.18146  2.89801  2.37887  2.77519  2.98518  4.58477  3.61503
          0.01614  4.53044  5.25279  0.61958  0.77255  0.48576  0.95510
    417   2.99461  5.28378  3.35237  2.36560  4.65833  3.72094  3.76954  2.99620  1.34497  3.53413  4.34381  3.21234  4.09053  2.88937  1.82688  2.97981  3.19255  3.69309  5.64073  4.36682    593 k x - -
          2.68618  4.42225  2.77519  2.73123  3.46354  2.40513  3.72494  3.29354  2.67741  2.69355  4.24690  2.90347  2.73739  3.18146  2.89801  2.37887  2.77519  2.98518  4.58477  3.61503
          0.01614  4.53044  5.25279  0.61958  0.77255  0.48576  0.95510
    418   2.92234  4.28842  4.76847  4.17510  2.20305  4.10186  4.37045  2.11427  3.99214  1.74669  3.23544  4.21468  4.43632  4.11766  4.03393  3.41696  3.15280  1.67476  4.81511  2.47144    594 v x - -
          2.68618  4.42225  2.77519  2.73123  3.46354  2.40513  3.72494  3.29354  2.67741  2.69355  4.24690  2.90347  2.73739  3.18146  2.89801  2.37887  2.77519  2.98518  4.58477  3.61503
          0.01614  4.53044  5.25279  0.61958  0.77255  0.48576  0.95510
    419   3.97583  5.15433  5.21508  4.90934  1.19925  4.80671  3.86837  3.50301  4.71745  1.86077  4.07858  4.52947  5.08193  4.58786  4.65644  4.16988  4.18788  3.47358  3.98553  1.19157    595 y x - -
          2.68618  4.42225  2.77519  2.73123  3.46354  2.40513  3.72494  3.29354  2.67741  2.69355  4.24690  2.90347  2.73739  3.18146  2.89801  2.37887  2.77519  2.98518  4.58477  3.61503
          0.01614  4.53044  5.25279  0.61958  0.77255  0.48576  0.95510
    420   3.19245  5.33840  3.41544  2.96587  4.87755  3.77664  4.00416  4.29282  0.84141  3.77365  4.63205  3.41233  2.35617  3.15094  2.69585  3.20232  3.43899  3.92121  5.82764  4.61015    596 k x - -
          2.68618  4.42225  2.77519  2.73123  3.46354  2.40513  3.72494  3.29354  2.67741  2.69355  4.24690  2.90347  2.73739  3.18146  2.89801  2.37887  2.77519  2.98518  4.58477  3.61503
          0.01614  4.53044  5.25279  0.61958  0.77255  0.48576  0.95510
    421   2.80972  5.08320  3.11761  2.63826  4.57553  2.75225  3.84201  4.01770  2.51025  3.54418  4.33454  2.58588  3.99627  2.97219  1.45697  2.17127  3.07991  3.60770  5.69695  4.36307    597 r x - -
          2.68618  4.42225  2.77519  2.73123  3.46354  2.40513  3.72494  3.29354  2.67741  2.69355  4.24690  2.90347  2.73739  3.18146  2.89801  2.37887  2.77519  2.98518  4.58477  3.61503
          0.01614  4.53044  5.25279  0.61958  0.77255  0.48576  0.95510
    422   2.76347  5.13261  2.53180  2.46106  4.41577  3.50943  2.69734  3.87450  2.51940  2.80735  4.19955  1.77762  3.92839  2.86582  3.00238  2.74934  2.62970  3.49660  5.59917  4.21645    598 n x - -
          2.68618  4.42225  2.77519  2.73123  3.46354  2.40513  3.72494  3.29354  2.67741  2.69355  4.24690  2.90347  2.73739  3.18146  2.89801  2.37887  2.77519  2.98518  4.58477  3.61503
          0.01614  4.53044  5.25279  0.61958  0.77255  0.48576  0.95510
    423   2.76960  5.24762  2.32144  2.43237  4.58958  2.86086  3.71102  4.06451  1.60769  3.54836  4.30079  2.97805  3.08434  2.81609  2.52959  2.73237  3.00209  3.63913  5.68214  4.28314    599 k x - -
          2.68618  4.42225  2.77519  2.73123  3.46354  2.40513  3.72494  3.29354  2.67741  2.69355  4.24690  2.90347  2.73739  3.18146  2.89801  2.37887  2.77519  2.98518  4.58477  3.61503
          0.01614  4.53044  5.25279  0.61958  0.77255  0.48576  0.95510
    424   3.51187  4.74062  5.48863  4.96598  3.67374  4.99452  5.50411  1.23057  4.86228  1.29654  3.43733  5.12756  5.18269  4.98057  4.95005  4.38814  3.75335  1.45016  5.75924  4.64990    600 i x - -
          2.68618  4.42225  2.77519  2.73123  3.46354  2.40513  3.72494  3.29354  2.67741  2.69355  4.24690  2.90347  2.73739  3.18146  2.89801  2.37887  2.77519  2.98518  4.58477  3.61503
          0.01614  4.53044  5.25279  0.61958  0.77255  0.48576  0.95510
    425   3.00686  4.63371  4.23135  3.85810  3.57916  3.88947  4.56472  2.86779  3.68845  0.75889  3.60551  4.05207  4.43238  4.02901  3.88569  2.49798  3.35168  2.78658  5.29970  4.03254    601 l x - -
          2.68618  4.42225  2.77519  2.73123  3.46354  2.40513  3.72494  3.29354  2.67741  2.69355  4.24690  2.90347  2.73739  3.18146  2.89801  2.37887  2.77519  2.98518  4.58477  3.61503
          0.01614  4.53044  5.25279  0.61958  0.77255  0.48576  0.95510
    426   3.27492  5.52203  3.60250  2.35498  5.02142  3.89424  3.82427  4.36403  1.10324  3.74860  4.58642  3.37519  4.25109  2.94181  1.58670  3.23731  3.43504  4.00801  5.75876  4.57234    602 k x - -
          2.68618  4.42225  2.77519  2.73123  3.46354  2.40513  3.72494  3.29354  2.67741  2.69355  4.24690  2.90347  2.73739  3.18146  2.89801  2.37887  2.77519  2.98518  4.58477  3.61503
          0.15582  4.53044  2.01355  0.61958  0.77255  0.48576  0.95510
    427   2.48872  4.44689  3.62494  3.45285  4.78200  2.24077  4.59956  4.28576  3.62441  3.94490  4.75059  3.58201  3.95516  3.88059  3.92295  0.73353  3.00953  3.61310  6.08775  4.88459    603 s x - -
          2.68618  4.42225  2.77519  2.73123  3.46354  2.40513  3.72494  3.29354  2.67741  2.69355  4.24690  2.90347  2.73739  3.18146  2.89801  2.37887  2.77519  2.98518  4.58477  3.61503
          0.01854  4.39315  5.11550  0.61958  0.77255  0.68967  0.69664
    428   1.72873  4.45823  3.58131  3.13919  4.42634  3.22564  4.23170  3.84583  3.14318  3.49814  4.30796  3.40955  2.28884  3.45088  3.52206  1.50213  2.32903  3.34770  5.73962  4.49331    604 s x - -
          2.68618  4.42225  2.77519  2.73123  3.46354  2.40513  3.72494  3.29354  2.67741  2.69355  4.24690  2.90347  2.73739  3.18146  2.89801  2.37887  2.77519  2.98518  4.58477  3.61503
          0.01854  4.39315  5.11550  0.61958  0.77255  0.68967  0.69664
    429   2.16727  5.31867  1.84603  2.05649  4.64034  2.70810  3.74313  4.12617  2.20387  3.61819  4.38729  2.90534  3.90978  2.86259  3.07177  2.76214  3.06247  3.70075  5.76677  4.33783    605 d x - -
          2.68618  4.42225  2.77519  2.73123  3.46354  2.40513  3.72494  3.29354  2.67741  2.69355  4.24690  2.90347  2.73739  3.18146  2.89801  2.37887  2.77519  2.98518  4.58477  3.61503
          0.01854  4.39315  5.11550  0.61958  0.77255  0.68967  0.69664
    430   2.70230  4.31754  3.76853  3.19460  3.41320  3.72720  3.99665  2.72001  2.57269  1.77355  2.49541  3.54423  3.07567  3.39660  3.39070  2.99106  2.93430  2.22368  4.91493  3.70464    606 l x - -
          2.68618  4.42225  2.77519  2.73123  3.46354  2.40513  3.72494  3.29354  2.67741  2.69355  4.24690  2.90347  2.73739  3.18146  2.89801  2.37887  2.77519  2.98518  4.58477  3.61503
          0.10917  4.39315  2.39619  0.61958  0.77255  0.68967  0.69664
    431   3.09375  5.20681  3.37290  2.87774  4.64747  3.68715  3.82622  4.11433  2.19942  3.58910  4.45726  2.40635  4.13631  2.97859  1.02548  3.10637  3.32108  3.76395  5.61486  4.38458    607 r x - -
          2.68618  4.42225  2.77519  2.73123  3.46354  2.40513  3.72494  3.29354  2.67741  2.69355  4.24690  2.90347  2.73739  3.18146  2.89801  2.37887  2.77519  2.98518  4.58477  3.61503
          0.12536  4.30426  2.26039  0.61958  0.77255  0.79098  0.60404
    432   3.42647  4.83242  4.38650  3.98674  2.33714  4.26400  3.76352  3.09256  3.76610  1.94535  3.76663  4.03440  4.61779  3.98821  3.91697  3.63729  3.66550  3.02413  4.01602  0.97945    608 y x - -
          2.68618  4.42225  2.77519  2.73123  3.46354  2.40513  3.72494  3.29354  2.67741  2.69355  4.24690  2.90347  2.73739  3.18146  2.89801  2.37887  2.77519  2.98518  4.58477  3.61503
          0.02250  4.20139  4.92374  0.61958  0.77255  0.88747  0.53051
    433   2.92771  5.08222  3.14574  2.70880  4.55546  3.54632  3.79543  3.96705  1.12685  3.48771  4.34328  3.17042  2.60877  2.94580  2.57770  2.94385  3.17845  3.60865  5.59156  4.34188    609 k x - -
          2.68618  4.42225  2.77519  2.73123  3.46354  2.40513  3.72494  3.29354  2.67741  2.69355  4.24690  2.90347  2.73739  3.18146  2.89801  2.37887  2.77519  2.98518  4.58477  3.61503
          0.02250  4.20139  4.92374  0.61958  0.77255  0.88747  0.53051
    434   2.38879  4.39630  3.30490  2.99705  4.47714  2.21188  4.18090  3.93058  3.10792  3.56359  4.36699  3.28092  2.51421  3.40062  3.48638  1.27687  2.84592  3.37401  5.76880  4.51425    610 s x - -
          2.68618  4.42225  2.77519  2.73123  3.46354  2.40513  3.72494  3.29354  2.67741  2.69355  4.24690  2.90347  2.73739  3.18146  2.89801  2.37887  2.77519  2.98518  4.58477  3.61503
          0.02250  4.20139  4.92374  0.61958  0.77255  0.69479  0.69151
    435   2.06663  4.27439  3.75688  3.20489  3.36038  3.62433  3.96952  2.78088  3.10095  2.15858  3.42868  3.51904  4.04747  3.40229  3.38429  2.48841  2.89793  2.56681  2.26791  3.59035    611 a x - -
          2.68618  4.42225  2.77519  2.73123  3.46354  2.40513  3.72494  3.29354  2.67741  2.69355  4.24690  2.90347  2.73739  3.18146  2.89801  2.37887  2.77519  2.98518  4.58477  3.61503
          0.02037  4.29947  5.02181  0.61958  0.77255  0.79592  0.59996
    436   2.54325  4.39823  3.52008  3.09016  2.30641  1.86286  4.06364  3.28931  3.10303  2.98260  3.86925  3.40072  3.94640  3.39718  3.45138  1.84364  2.90824  2.97049  5.19820  3.87381    612 s x - -
          2.68618  4.42225  2.77519  2.73123  3.46354  2.40513  3.72494  3.29354  2.67741  2.69355  4.24690  2.90347  2.73739  3.18146  2.89801  2.37887  2.77519  2.98518  4.58477  3.61503
          0.02037  4.29947  5.02181  0.61958  0.77255  0.48284  0.95980
    437   2.97032  4.49102  4.24943  3.75072  1.28591  3.95719  4.08458  2.85147  3.63681  2.06364  3.53914  3.92350  4.37408  3.85764  3.83485  2.21319  3.23667  2.71020  4.57124  3.06508    613 f x - -
          2.68618  4.42225  2.77519  2.73123  3.46354  2.40513  3.72494  3.29354  2.67741  2.69355  4.24690  2.90347  2.73739  3.18146  2.89801  2.37887  2.77519  2.98518  4.58477  3.61503
          0.01751  4.44927  5.17162  0.61958  0.77255  0.61456  0.77844
    438   1.94887  5.22981  3.21525  2.62284  4.60247  3.63039  3.72203  4.01848  1.76827  3.50021  4.29515  3.12159  4.01137  2.19956  2.04834  2.87793  3.10571  3.64219  5.61271  4.31003    614 k x - -
          2.68618  4.42225  2.77519  2.73123  3.46354  2.40513  3.72494  3.29354  2.67741  2.69355  4.24690  2.90347  2.73739  3.18146  2.89801  2.37887  2.77519  2.98518  4.58477  3.61503
          0.01751  4.44927  5.17162  0.61958  0.77255  0.61456  0.77844
    439   1.64026  5.14668  2.44697  2.43994  4.49411  3.46848  3.75200  3.95260  2.53217  3.48350  4.26331  2.29570  3.91780  2.87660  2.51267  2.74659  3.01447  3.55449  5.65655  4.26917    615 a x - -
          2.68618  4.42225  2.77519  2.73123  3.46354  2.40513  3.72494  3.29354  2.67741  2.69355  4.24690  2.90347  2.73739  3.18146  2.89801  2.37887  2.77519  2.98518  4.58477  3.61503
          0.27038  4.44927  1.49067  0.61958  0.77255  0.61456  0.77844
    440   3.13257  4.48684  4.61512  4.11463  1.50421  4.19202  3.92907  1.85634  3.95964  2.19444  3.38468  4.11320  4.50935  4.05228  4.04007  3.51516  3.35963  2.59120  4.19708  2.08336    616 f x - -
          2.68618  4.42225  2.77519  2.73123  3.46354  2.40513  3.72494  3.29354  2.67741  2.69355  4.24690  2.90347  2.73739  3.18146  2.89801  2.37887  2.77519  2.98518  4.58477  3.61503
          0.02250  4.20139  4.92374  0.61958  0.77255  0.88747  0.53051
    441   3.31909  4.61276  5.04923  4.48885  3.26656  4.64482  5.00392  1.22332  4.35105  1.42364  2.29007  4.70272  4.83966  4.46289  4.45357  3.99976  3.54680  2.07241  5.31597  4.23603    617 i x - -
          2.68618  4.42225  2.77519  2.73123  3.46354  2.40513  3.72494  3.29354  2.67741  2.69355  4.24690  2.90347  2.73739  3.18146  2.89801  2.37887  2.77519  2.98518  4.58477  3.61503
          0.02250  4.20139  4.92374  0.61958  0.77255  0.42996  1.05135
    442   2.69227  4.99641  2.41748  2.46934  4.26610  3.49477  3.69408  3.01082  2.21734  2.51891  4.05839  3.00039  3.18097  2.25135  2.93522  2.69839  2.92353  3.34501  5.47589  4.11698    618 k x - -
          2.68691  4.42158  2.77592  2.73196  3.45981  2.40528  3.72430  3.29190  2.67535  2.69327  4.24532  2.90324  2.73813  3.18179  2.89874  2.37960  2.77562  2.98591  4.58362  3.61576
          0.27038  1.46433  5.17162  2.41767  0.09335  0.61456  0.77844
    443   3.14971  5.40787  3.12385  2.74989  4.85108  3.69545  3.87557  4.29059  0.97521  3.74652  4.59116  2.15501  4.16068  3.01471  2.60451  3.11972  3.37461  3.91496  5.79107  4.52006    633 k x - -
          2.68618  4.42225  2.77519  2.73123  3.46354  2.40513  3.72494  3.29354  2.67741  2.69355  4.24690  2.90347  2.73739  3.18146  2.89801  2.37887  2.77519  2.98518  4.58477  3.61503
          0.01751  4.44927  5.17162  0.61958  0.77255  0.61456  0.77844
    444   3.41113  4.72586  5.14829  4.57416  2.15937  4.64984  4.88577  1.99182  4.42536  1.67052  1.26053  4.72545  4.85666  4.47102  4.47454  3.99102  3.63086  2.51609  5.15788  3.99277    634 m x - -
          2.68618  4.42225  2.77519  2.73123  3.46354  2.40513  3.72494  3.29354  2.67741  2.69355  4.24690  2.90347  2.73739  3.18146  2.89801  2.37887  2.77519  2.98518  4.58477  3.61503
          0.01751  4.44927  5.17162  0.61958  0.77255  0.61456  0.77844
    445   3.57084  4.85831  5.29731  4.72952  1.38903  4.80662  4.91776  2.50514  4.57711  1.20160  2.08074  4.86848  4.96131  4.55924  4.59269  4.15656  3.78104  2.70050  5.09706  3.86665    635 l x - -
          2.68618  4.42225  2.77519  2.73123  3.46354  2.40513  3.72494  3.29354  2.67741  2.69355  4.24690  2.90347  2.73739  3.18146  2.89801  2.37887  2.77519  2.98518  4.58477  3.61503
          0.01751  4.44927  5.17162  0.61958  0.77255  0.61456  0.77844
    446   1.77308  5.08184  2.41623  2.46459  4.50473  3.43803  3.78043  3.96695  2.58165  3.50172  4.27797  2.51285  2.99096  2.90695  3.07341  2.14316  2.99919  3.55133  5.67772  4.29127    636 a x - -
          2.68618  4.42225  2.77519  2.73123  3.46354  2.40513  3.72494  3.29354  2.67741  2.69355  4.24690  2.90347  2.73739  3.18146  2.89801  2.37887  2.77519  2.98518  4.58477  3.61503
          0.10036  4.44927  2.47933  0.61958  0.77255  0.61456  0.77844
    447   3.38669  5.00125  4.19419  3.66044  3.23942  4.03731  4.06456  3.65670  2.96425  3.15538  4.21660  3.91308  4.47865  3.64692  2.29743  3.54780  3.63093  3.46789  0.85374  3.22746    637 w x - -
          2.68618  4.42225  2.77519  2.73123  3.46354  2.40513  3.72494  3.29354  2.67741  2.69355  4.24690  2.90347  2.73739  3.18146  2.89801  2.37887  2.77519  2.98518  4.58477  3.61503
          0.11844  4.36793  2.31243  0.61958  0.77255  0.72041  0.66661
    448   2.95872  4.43114  4.29166  3.75531  1.78150  4.02103  4.20052  2.57544  3.63438  1.41559  3.21391  3.97205  2.99400  3.84242  3.82169  3.33642  3.19930  2.53076  4.71688  3.34732    638 l x - -
          2.68618  4.42225  2.77519  2.73123  3.46354  2.40513  3.72494  3.29354  2.67741  2.69355  4.24690  2.90347  2.73739  3.18146  2.89801  2.37887  2.77519  2.98518  4.58477  3.61503
          0.02098  4.27047  4.99281  0.61958  0.77255  0.82483  0.57680
    449   2.69221  4.28954  3.84694  3.29035  2.74583  3.71215  4.03802  2.61739  3.21162  2.04658  3.36720  3.60299  4.11335  3.48440  3.49278  1.78638  2.94398  2.14396  4.87164  3.61126    639 s x - -
          2.68618  4.42225  2.77519  2.73123  3.46354  2.40513  3.72494  3.29354  2.67741  2.69355  4.24690  2.90347  2.73739  3.18146  2.89801  2.37887  2.77519  2.98518  4.58477  3.61503
          0.02098  4.27047  4.99281  0.61958  0.77255  0.82483  0.57680
    450   2.93854  4.84114  3.50722  2.94522  4.03597  3.73228  3.88910  2.15122  1.28987  2.90851  3.91676  3.37026  4.13288  3.08515  2.69920  3.06025  3.16467  2.89981  5.37126  4.12143    640 k x - -
          2.68618  4.42225  2.77519  2.73123  3.46354  2.40513  3.72494  3.29354  2.67741  2.69355  4.24690  2.90347  2.73739  3.18146  2.89801  2.37887  2.77519  2.98518  4.58477  3.61503
          0.02098  4.27047  4.99281  0.61958  0.77255  0.82483  0.57680
    451   3.19664  4.49766  5.03537  4.46748  2.48162  4.50413  4.86120  1.61076  4.33204  1.40489  3.13340  4.60438  4.74710  4.43242  4.40216  3.84844  3.42722  1.57610  5.21266  4.08056    641 l x - -
          2.68649  4.42302  2.77597  2.73201  3.46431  2.40511  3.72504  3.29347  2.67557  2.69386  4.24548  2.90389  2.73743  3.18137  2.89814  2.37820  2.77470  2.98596  4.58554  3.61464
          0.57439  0.82793        *  2.09378  0.13150  0.00000        *
//
