# Supplementary material for: Remote homology clustering identifies lowly conserved families of effector proteins in plant-pathogenic fungi
Source: Microb Genom. 2021 Sep 1;7(9):000637. doi: 10.1099/mgen.0.000637 (PMC8715435; doi:10.1099/mgen.0.000637)
Supplement: Supplementary material 16 [file mgen-7-0637-s0016.zip › hmms/markov-PC_00VO2T.hmm]

HMMER3/f [3.3 | Nov 2019]
NAME  markov-PC_00VO2T
LENG  290
ALPH  amino
RF    yes
MM    no
CONS  yes
CS    no
MAP   yes
DATE  Thu Jul 23 08:40:34 2020
NSEQ  888
EFFN  10.856781
CKSUM 1387819201
STATS LOCAL MSV      -11.1529  0.70156
STATS LOCAL VITERBI  -12.2311  0.70156
STATS LOCAL FORWARD   -5.1333  0.70156
HMM          A        C        D        E        F        G        H        I        K        L        M        N        P        Q        R        S        T        V        W        Y   
            m->m     m->i     m->d     i->m     i->i     d->m     d->d
  COMPO   2.45998  3.83974  3.01692  2.82537  3.35009  2.78854  3.86774  2.96090  2.82806  2.51473  3.63012  2.97895  3.29062  3.08538  3.07513  2.44918  2.63472  2.67124  4.41201  3.51806
          2.68618  4.42225  2.77519  2.73123  3.46354  2.40513  3.72494  3.29354  2.67741  2.69355  4.24690  2.90347  2.73739  3.18146  2.89801  2.37887  2.77519  2.98518  4.58477  3.61503
          0.03630  3.72981  4.45216  0.61958  0.77255  0.00000        *
      1   2.86377  4.43807  3.89748  3.48542  3.15776  3.72609  4.25397  2.31973  3.25910  1.77973  1.68357  3.77892  4.19081  3.65367  3.48016  3.19546  3.16886  2.30765  4.97618  3.72190      1 m x - -
          2.68618  4.42225  2.77519  2.73123  3.46354  2.40513  3.72494  3.29354  2.67741  2.69355  4.24690  2.90347  2.73739  3.18146  2.89801  2.37887  2.77519  2.98518  4.58477  3.61503
          0.03630  3.72981  4.45216  0.61958  0.77255  0.48576  0.95510
      2   2.25524  4.17029  3.09148  2.90659  3.93537  2.90320  4.01748  3.44127  2.97004  3.17516  4.11814  3.15090  3.63143  3.33245  3.25646  1.32954  2.72570  3.00855  5.32100  4.01941      2 s x - -
          2.68618  4.42225  2.77519  2.73123  3.46354  2.40513  3.72494  3.29354  2.67741  2.69355  4.24690  2.90347  2.73739  3.18146  2.89801  2.37887  2.77519  2.98518  4.58477  3.61503
          0.03630  3.72981  4.45216  0.61958  0.77255  0.48576  0.95510
      3   2.77825  4.74790  2.82085  2.58018  3.89512  3.27680  3.73480  3.50980  2.41309  3.02596  4.06478  3.03597  3.83261  1.51363  2.69738  2.83534  3.07867  3.25059  5.19654  3.88239      3 q x - -
          2.68618  4.42225  2.77519  2.73123  3.46354  2.40513  3.72494  3.29354  2.67741  2.69355  4.24690  2.90347  2.73739  3.18146  2.89801  2.37887  2.77519  2.98518  4.58477  3.61503
          0.03630  3.72981  4.45216  0.61958  0.77255  0.48576  0.95510
      4   2.25524  4.17029  3.09148  2.90659  3.93537  2.90320  4.01748  3.44127  2.97004  3.17516  4.11814  3.15090  3.63143  3.33245  3.25646  1.32954  2.72570  3.00855  5.32100  4.01941      4 s x - -
          2.68618  4.42225  2.77519  2.73123  3.46354  2.40513  3.72494  3.29354  2.67741  2.69355  4.24690  2.90347  2.73739  3.18146  2.89801  2.37887  2.77519  2.98518  4.58477  3.61503
          0.03630  3.72981  4.45216  0.61958  0.77255  0.48576  0.95510
      5   1.24200  4.13139  3.32459  3.11613  3.91589  2.95816  4.15404  3.02133  3.12864  2.90823  3.96181  3.29972  3.68443  3.48490  3.38537  2.48591  2.75361  2.70140  5.35795  4.14327      5 a x - -
          2.68618  4.42225  2.77519  2.73123  3.46354  2.40513  3.72494  3.29354  2.67741  2.69355  4.24690  2.90347  2.73739  3.18146  2.89801  2.37887  2.77519  2.98518  4.58477  3.61503
          0.03630  3.72981  4.45216  0.61958  0.77255  0.48576  0.95510
      6   2.66465  2.25149  4.16709  3.64392  3.29946  3.66250  4.26306  2.35012  3.46777  2.09792  2.02157  3.81536  4.14426  3.74941  3.66254  3.03498  2.97295  2.21990  4.96866  3.76146      6 m x - -
          2.68618  4.42225  2.77519  2.73123  3.46354  2.40513  3.72494  3.29354  2.67741  2.69355  4.24690  2.90347  2.73739  3.18146  2.89801  2.37887  2.77519  2.98518  4.58477  3.61503
          0.02803  3.98438  4.70673  0.61958  0.77255  0.48576  0.95510
      7   3.19922  4.71033  4.34567  3.96738  3.35333  4.03863  4.64146  2.55680  3.71880  1.91481  0.94808  4.20971  4.50765  4.08704  3.89134  3.57217  3.51342  2.59215  5.22456  4.00619      7 m x - -
          2.68618  4.42225  2.77519  2.73123  3.46354  2.40513  3.72494  3.29354  2.67741  2.69355  4.24690  2.90347  2.73739  3.18146  2.89801  2.37887  2.77519  2.98518  4.58477  3.61503
          0.02401  4.13695  4.85930  0.61958  0.77255  0.48576  0.95510
      8   3.30635  4.69769  4.75473  4.27075  3.19810  4.44112  4.87049  2.20502  4.06570  0.80089  3.04573  4.51419  4.73987  4.29181  4.21586  3.84606  3.57019  2.05641  5.25528  4.09294      8 l x - -
          2.68618  4.42225  2.77519  2.73123  3.46354  2.40513  3.72494  3.29354  2.67741  2.69355  4.24690  2.90347  2.73739  3.18146  2.89801  2.37887  2.77519  2.98518  4.58477  3.61503
          0.02401  4.13695  4.85930  0.61958  0.77255  0.48576  0.95510
      9   2.69645  4.56540  3.37312  2.82742  3.72634  3.55186  3.80862  3.08924  2.56678  1.89239  3.66467  3.25283  2.47131  3.05148  2.40990  2.84281  2.94292  2.86436  5.12446  3.86636      9 l x - -
          2.68628  4.42235  2.77529  2.73082  3.46364  2.40523  3.72504  3.29364  2.67751  2.69365  4.24700  2.90357  2.73698  3.18156  2.89750  2.37897  2.77529  2.98528  4.58487  3.61513
          0.30420  1.56581  2.93055  0.97050  0.47625  0.48576  0.95510
     10   2.69538  4.73287  3.17295  2.63071  3.83688  3.49813  3.68371  3.38067  2.39478  2.99088  3.85592  3.09880  2.45614  2.88760  2.05837  2.76761  2.92973  3.09334  5.15700  2.90696     13 r x - -
          2.68618  4.42225  2.77519  2.73123  3.46354  2.40513  3.72494  3.29354  2.67741  2.69355  4.24690  2.90347  2.73739  3.18146  2.89801  2.37887  2.77519  2.98518  4.58477  3.61503
          0.02518  4.09027  4.81261  0.61958  0.77255  0.53860  0.87602
     11   2.64304  4.79515  3.02214  2.02108  4.01838  3.46030  3.66988  3.39457  2.45000  3.01244  3.24068  3.00355  3.85784  2.20068  2.88348  2.68818  2.87457  2.64661  5.30308  3.98282     14 e x - -
          2.68618  4.42225  2.77519  2.73123  3.46354  2.40513  3.72494  3.29354  2.67741  2.69355  4.24690  2.90347  2.73739  3.18146  2.89801  2.37887  2.77519  2.98518  4.58477  3.61503
          0.02349  4.15864  4.88099  0.61958  0.77255  0.53860  0.87602
     12   2.68653  4.82159  3.10187  2.55770  4.09344  3.47918  3.67837  3.50345  2.36350  2.60019  3.93696  2.68669  2.56018  2.83915  2.08870  2.73230  2.92052  3.18920  5.32692  4.02332     15 r x - -
          2.68618  4.42225  2.77519  2.73123  3.46354  2.40513  3.72494  3.29354  2.67741  2.69355  4.24690  2.90347  2.73739  3.18146  2.89801  2.37887  2.77519  2.98518  4.58477  3.61503
          0.02349  4.15864  4.88099  0.61958  0.77255  0.53860  0.87602
     13   2.93613  5.22315  2.62931  1.79767  4.31716  3.43674  1.61115  3.98339  2.54165  3.51125  4.37270  2.95232  3.95753  2.95579  2.94081  2.89939  3.18877  3.63267  5.55488  4.13878     16 h x - -
          2.68618  4.42225  2.77519  2.73123  3.46354  2.40513  3.72494  3.29354  2.67741  2.69355  4.24690  2.90347  2.73739  3.18146  2.89801  2.37887  2.77519  2.98518  4.58477  3.61503
          0.02349  4.15864  4.88099  0.61958  0.77255  0.53860  0.87602
     14   2.68278  4.79170  2.74669  2.61225  4.56745  1.86480  4.03546  4.10587  2.96126  3.69846  4.54077  1.36815  3.89200  3.24164  3.39221  2.74530  3.08258  3.61402  5.80885  4.47023     17 n x - -
          2.68618  4.42225  2.77519  2.73123  3.46354  2.40513  3.72494  3.29354  2.67741  2.69355  4.24690  2.90347  2.73739  3.18146  2.89801  2.37887  2.77519  2.98518  4.58477  3.61503
          0.02349  4.15864  4.88099  0.61958  0.77255  0.53860  0.87602
     15   2.26171  2.01700  3.88137  3.50103  4.18765  2.23759  4.37674  3.58315  3.44773  3.30118  4.14340  3.51360  3.77870  3.71285  3.70607  1.43412  2.75125  3.09253  5.58291  4.40120     18 s x - -
          2.68618  4.42225  2.77519  2.73123  3.46354  2.40513  3.72494  3.29354  2.67741  2.69355  4.24690  2.90347  2.73739  3.18146  2.89801  2.37887  2.77519  2.98518  4.58477  3.61503
          0.02349  4.15864  4.88099  0.61958  0.77255  0.53860  0.87602
     16   2.82596  4.66216  3.36885  3.01504  3.34070  3.54219  3.92179  3.37036  2.97533  2.97517  3.96574  3.39561  1.31876  3.35348  3.29988  2.96407  3.13827  3.11827  4.86296  2.42478     19 p x - -
          2.68618  4.42225  2.77519  2.73123  3.46354  2.40513  3.72494  3.29354  2.67741  2.69355  4.24690  2.90347  2.73739  3.18146  2.89801  2.37887  2.77519  2.98518  4.58477  3.61503
          0.02349  4.15864  4.88099  0.61958  0.77255  0.53860  0.87602
     17   2.04636  4.44387  3.45979  2.88932  3.60407  3.59359  3.85024  2.42408  2.72945  2.34357  3.53369  3.30844  3.98653  3.12740  2.26850  2.85350  2.89824  2.61550  5.04719  3.80524     20 a x - -
          2.68618  4.42225  2.77519  2.73123  3.46354  2.40513  3.72494  3.29354  2.67741  2.69355  4.24690  2.90347  2.73739  3.18146  2.89801  2.37887  2.77519  2.98518  4.58477  3.61503
          0.02349  4.15864  4.88099  0.61958  0.77255  0.53860  0.87602
     18   2.81451  5.10899  2.55184  2.08578  4.49957  3.34078  3.79778  3.95928  2.64702  3.52158  4.35468  2.33166  1.67991  2.96164  3.11054  2.79531  3.10074  3.57428  5.70654  4.32112     21 p x - -
          2.68618  4.42225  2.77519  2.73123  3.46354  2.40513  3.72494  3.29354  2.67741  2.69355  4.24690  2.90347  2.73739  3.18146  2.89801  2.37887  2.77519  2.98518  4.58477  3.61503
          0.20229  4.15864  1.78669  0.61958  0.77255  0.53860  0.87602
     19   2.92763  4.38312  4.26352  3.70234  2.92151  4.01494  4.13547  2.48076  3.55110  1.45369  2.39267  3.92922  4.33398  3.77267  3.73747  3.31572  3.15485  2.45121  4.64355  2.15804     22 l x - -
          2.68618  4.42225  2.77519  2.73123  3.46354  2.40513  3.72494  3.29354  2.67741  2.69355  4.24690  2.90347  2.73739  3.18146  2.89801  2.37887  2.77519  2.98518  4.58477  3.61503
          0.02475  4.10726  4.82961  0.61958  0.77255  0.70785  0.67866
     20   2.71759  1.39931  4.37678  3.91739  3.53427  3.67273  4.52569  2.00065  3.72531  2.35185  3.52306  3.99275  4.24129  4.02333  3.90186  3.10190  3.08031  2.12561  5.22569  3.97979     23 c x - -
          2.68618  4.42225  2.77519  2.73123  3.46354  2.40513  3.72494  3.29354  2.67741  2.69355  4.24690  2.90347  2.73739  3.18146  2.89801  2.37887  2.77519  2.98518  4.58477  3.61503
          0.02475  4.10726  4.82961  0.61958  0.77255  0.70785  0.67866
     21   2.70594  4.27470  4.00412  3.48171  1.93383  3.71419  4.13013  2.46702  3.38523  2.22222  3.32743  3.72461  4.15646  3.64352  3.62682  3.04539  2.06920  2.13185  4.84161  3.52849     24 f x - -
          2.68618  4.42225  2.77519  2.73123  3.46354  2.40513  3.72494  3.29354  2.67741  2.69355  4.24690  2.90347  2.73739  3.18146  2.89801  2.37887  2.77519  2.98518  4.58477  3.61503
          0.02475  4.10726  4.82961  0.61958  0.77255  0.70785  0.67866
     22   2.30226  4.38959  3.36387  2.86195  3.79107  2.24827  3.88457  3.09809  2.77759  2.83789  3.71880  3.24248  3.87244  3.14378  2.69742  2.68071  2.82706  2.01216  5.18177  3.93394     25 v x - -
          2.68618  4.42225  2.77519  2.73123  3.46354  2.40513  3.72494  3.29354  2.67741  2.69355  4.24690  2.90347  2.73739  3.18146  2.89801  2.37887  2.77519  2.98518  4.58477  3.61503
          0.02475  4.10726  4.82961  0.61958  0.77255  0.53775  0.87721
     23   2.87301  2.50937  4.61867  4.02731  2.06955  4.03945  4.33600  2.40504  3.86210  1.72178  2.21784  4.12652  4.36731  4.00126  3.93845  3.35271  3.10397  2.33209  4.80950  3.61383     26 l x - -
          2.68618  4.42225  2.77519  2.73123  3.46354  2.40513  3.72494  3.29354  2.67741  2.69355  4.24690  2.90347  2.73739  3.18146  2.89801  2.37887  2.77519  2.98518  4.58477  3.61503
          0.02018  4.30872  5.03107  0.61958  0.77255  0.61205  0.78141
     24   2.71273  4.55806  3.43260  2.84812  3.68350  3.35164  3.80527  3.11031  2.61115  2.41728  3.66656  3.27821  3.99757  3.06700  1.88182  2.64301  2.94140  2.86465  2.82445  3.79357     27 r x - -
          2.68618  4.42225  2.77519  2.73123  3.46354  2.40513  3.72494  3.29354  2.67741  2.69355  4.24690  2.90347  2.73739  3.18146  2.89801  2.37887  2.77519  2.98518  4.58477  3.61503
          0.02018  4.30872  5.03107  0.61958  0.77255  0.48931  0.94946
     25   2.95405  5.24985  2.79039  2.30546  4.66174  1.43119  3.85180  4.09619  1.86642  3.62213  4.45047  3.04874  4.01978  3.00091  2.91797  2.93081  3.21474  3.71431  5.76992  4.43000     28 g x - -
          2.68570  4.42275  2.77570  2.73122  3.46404  2.40489  3.72545  3.29404  2.67791  2.69256  4.24740  2.90397  2.73686  3.18116  2.89668  2.37901  2.77570  2.98569  4.58527  3.61553
          0.33482  1.79290  2.13659  2.38400  0.09671  0.53860  0.87602
     26   2.50625  4.31755  2.58614  3.05666  3.43250  3.65738  3.92041  2.76780  3.00027  2.36050  2.79239  3.43521  4.03478  3.29187  3.32824  2.91136  2.88624  2.11848  2.84847  3.67716     44 v x - -
          2.68618  4.42225  2.77519  2.73123  3.46354  2.40513  3.72494  3.29354  2.67741  2.69355  4.24690  2.90347  2.73739  3.18146  2.89801  2.37887  2.77519  2.98518  4.58477  3.61503
          0.01968  4.33375  5.05609  0.61958  0.77255  0.48924  0.94957
     27   2.67470  4.88039  2.84664  2.51323  4.12540  3.11561  3.71123  3.54335  2.51152  2.39702  3.95645  2.75727  3.16797  2.70421  2.97603  2.20345  2.72007  2.85512  5.38730  4.05067     45 s x - -
          2.68618  4.42225  2.77519  2.73123  3.46354  2.40513  3.72494  3.29354  2.67741  2.69355  4.24690  2.90347  2.73739  3.18146  2.89801  2.37887  2.77519  2.98518  4.58477  3.61503
          0.09316  4.42194  2.56466  0.61958  0.77255  0.56987  0.83378
     28   2.75142  4.26199  4.09189  3.50936  2.98211  3.83329  4.12433  2.67795  3.39301  2.28044  1.70608  3.21618  4.20253  3.64237  2.97469  3.11355  2.98351  1.96491  4.86624  3.66625     46 m x - -
          2.68618  4.42225  2.77519  2.73123  3.46354  2.40513  3.72494  3.29354  2.67741  2.69355  4.24690  2.90347  2.73739  3.18146  2.89801  2.37887  2.77519  2.98518  4.58477  3.61503
          0.05907  4.58749  3.05384  0.61958  0.77255  0.58520  0.81417
     29   2.78325  5.12494  2.74846  2.53479  4.42366  3.56705  3.73946  3.86156  1.97539  3.39918  2.02489  3.06225  3.95762  2.52602  2.43487  2.77680  2.89806  3.49146  5.57610  4.22152     47 k x - -
          2.68618  4.42225  2.77519  2.73123  3.46354  2.40513  3.72494  3.29354  2.67741  2.69355  4.24690  2.90347  2.73739  3.18146  2.89801  2.37887  2.77519  2.98518  4.58477  3.61503
          0.04251  4.59034  3.45884  0.61958  0.77255  0.68934  0.69697
     30   2.58888  4.25337  3.12220  2.05986  3.65665  2.25801  3.27912  3.57836  2.55752  3.18168  3.72741  3.08409  3.60915  2.61221  3.02142  2.75616  2.71037  3.04378  5.42588  3.76938     48 e x - -
          2.68618  4.42225  2.77519  2.73123  3.46354  2.40513  3.72494  3.29354  2.67741  2.69355  4.24690  2.90347  2.73739  3.18146  2.89801  2.37887  2.77519  2.98518  4.58477  3.61503
          0.01534  4.58060  5.30294  0.61958  0.77255  0.60849  0.78563
     31   2.73933  4.25799  2.75433  3.47925  2.41248  3.81677  4.10649  2.71287  3.38078  2.05095  3.37035  3.74072  3.65164  3.62247  3.60641  3.09379  2.55415  1.96898  4.15948  2.92836     49 v x - -
          2.68618  4.42225  2.77519  2.73123  3.46354  2.40513  3.72494  3.29354  2.67741  2.69355  4.24690  2.90347  2.73739  3.18146  2.89801  2.37887  2.77519  2.98518  4.58477  3.61503
          0.01471  4.62224  5.34459  0.61958  0.77255  0.66526  0.72183
     32   2.03522  4.76515  3.27726  2.72248  4.01386  3.27130  3.18206  3.11297  2.70773  3.05697  3.89823  3.20800  3.65861  3.04692  3.14566  1.83349  2.42511  2.91651  5.34644  4.04901     50 s x - -
          2.68618  4.42225  2.77519  2.73123  3.46354  2.40513  3.72494  3.29354  2.67741  2.69355  4.24690  2.90347  2.73739  3.18146  2.89801  2.37887  2.77519  2.98518  4.58477  3.61503
          0.13802  4.62224  2.12792  0.61958  0.77255  0.58761  0.81115
     33   2.59768  4.19364  2.50988  2.57162  3.86753  3.28639  3.81702  2.18946  2.69379  2.79946  3.77119  3.19705  3.98061  3.02908  2.49829  2.81296  2.83365  2.58665  5.22761  3.94213     51 i x - -
          2.68618  4.42225  2.77519  2.73123  3.46354  2.40513  3.72494  3.29354  2.67741  2.69355  4.24690  2.90347  2.73739  3.18146  2.89801  2.37887  2.77519  2.98518  4.58477  3.61503
          0.08742  4.52946  2.61843  0.61958  0.77255  0.79902  0.59742
     34   2.40963  4.59163  3.31447  2.60201  3.48192  2.49366  3.39456  3.14369  2.73111  2.25741  3.68746  3.22282  3.97574  3.05982  3.14444  2.57283  2.39300  2.78162  5.14947  3.87810     52 l x - -
          2.68618  4.42225  2.77519  2.73123  3.46354  2.40513  3.72494  3.29354  2.67741  2.69355  4.24690  2.90347  2.73739  3.18146  2.89801  2.37887  2.77519  2.98518  4.58477  3.61503
          0.05092  4.45938  3.26826  0.61958  0.77255  0.75984  0.63063
     35   2.18771  4.65266  3.29620  2.74255  3.46374  3.54727  3.84048  3.28314  2.71016  2.79909  3.80415  3.20995  3.96679  3.05325  2.68701  1.65739  2.67149  3.00177  5.25660  3.97379     53 s x - -
          2.68618  4.42225  2.77519  2.73123  3.46354  2.40513  3.72494  3.29354  2.67741  2.69355  4.24690  2.90347  2.73739  3.18146  2.89801  2.37887  2.77519  2.98518  4.58477  3.61503
          0.03605  4.47572  3.72861  0.61958  0.77255  0.86422  0.54711
     36   2.58593  5.14164  2.36650  2.28794  4.46328  3.46726  3.21217  3.62912  2.40473  3.25511  4.18884  2.50763  3.62812  2.50723  2.89359  2.18688  2.91902  3.21980  5.58848  4.19158     54 s x - -
          2.68618  4.42225  2.77519  2.73123  3.46354  2.40513  3.72494  3.29354  2.67741  2.69355  4.24690  2.90347  2.73739  3.18146  2.89801  2.37887  2.77519  2.98518  4.58477  3.61503
          0.08779  4.45705  2.62483  0.61958  0.77255  0.88515  0.53214
     37   2.67630  4.87362  3.07920  2.52002  4.11296  3.50656  3.46877  3.27066  2.40414  3.13161  3.60169  3.03817  3.21964  2.62175  2.62048  1.87897  2.90708  2.85754  5.37485  4.04212     55 s x - -
          2.68618  4.42225  2.77519  2.73123  3.46354  2.40513  3.72494  3.29354  2.67741  2.69355  4.24690  2.90347  2.73739  3.18146  2.89801  2.37887  2.77519  2.98518  4.58477  3.61503
          0.01814  4.41477  5.13711  0.61958  0.77255  0.95601  0.48520
     38   2.03723  4.27655  3.75735  3.18393  2.98517  3.69834  3.97071  2.75009  3.11413  2.03489  3.38552  3.52580  3.41925  3.39017  2.86139  2.74921  2.75150  2.54032  3.97655  3.09126     56 l x - -
          2.68674  4.42230  2.77575  2.73076  3.46410  2.40531  3.72411  3.29410  2.67748  2.69176  4.24745  2.90402  2.73743  3.18202  2.89713  2.37936  2.77521  2.98508  4.58533  3.61411
          0.32318  1.70345  2.36337  2.36501  0.09866  0.87293  0.54081
     39   2.41429  4.81798  3.08432  2.53216  4.05818  3.29101  3.71286  2.85676  2.52257  2.94201  3.90456  2.58920  3.88972  2.28582  2.97868  2.34045  2.55368  3.15332  5.33987  4.01462     72 q x - -
          2.68653  4.42196  2.77542  2.73158  3.46211  2.40547  3.72497  3.29298  2.67769  2.69353  4.24724  2.90381  2.73712  3.18162  2.89821  2.37846  2.77504  2.98553  4.58034  3.61538
          0.65517  0.88662  2.67949  1.28897  0.32235  0.92470  0.50526
     40   2.28303  4.48771  3.36175  2.80510  3.65510  3.57133  3.82643  3.02769  2.76860  2.30538  3.59763  3.25052  3.96397  2.88067  3.15932  2.11948  2.50020  2.78222  5.06309  2.97851     77 s . - -
          2.68601  4.42213  2.77563  2.73142  3.46290  2.40542  3.72538  3.29338  2.67785  2.69346  4.24734  2.90390  2.73770  3.18157  2.89829  2.37740  2.77483  2.98535  4.58521  3.61547
          0.85053  0.61967  3.36123  1.29615  0.31963  0.63564  0.75416
     41   2.15724  5.05867  3.01536  2.38385  4.35268  3.50195  3.70331  3.79794  2.17749  3.19289  4.12399  3.00218  2.75132  2.67786  2.93726  2.12885  2.66127  3.42375  5.53457  4.16462     88 s x - -
          2.68618  4.42225  2.77519  2.73123  3.46354  2.40513  3.72494  3.29354  2.67741  2.69355  4.24690  2.90347  2.73739  3.18146  2.89801  2.37887  2.77519  2.98518  4.58477  3.61503
          0.15305  4.50840  2.03334  0.61958  0.77255  0.87076  0.54238
     42   2.67256  3.99209  2.22119  2.33755  4.29941  3.44148  3.72122  3.73516  2.51341  3.30602  4.09794  2.99291  3.87546  2.85552  2.99014  1.86157  2.39651  3.36434  5.51362  4.15286     89 s x - -
          2.68618  4.42225  2.77519  2.73123  3.46354  2.40513  3.72494  3.29354  2.67741  2.69355  4.24690  2.90347  2.73739  3.18146  2.89801  2.37887  2.77519  2.98518  4.58477  3.61503
          0.01889  4.37424  5.09659  0.61958  0.77255  0.75293  0.63674
     43   2.58786  4.67244  2.51213  2.69586  3.85896  3.57794  3.80268  2.86608  2.67879  2.15561  3.76181  3.18050  3.49539  2.85014  3.10800  2.63954  2.32431  2.77725  5.21784  3.93157     90 l x - -
          2.68618  4.42225  2.77519  2.73123  3.46354  2.40513  3.72494  3.29354  2.67741  2.69355  4.24690  2.90347  2.73739  3.18146  2.89801  2.37887  2.77519  2.98518  4.58477  3.61503
          0.04898  4.48635  3.30946  0.61958  0.77255  0.84303  0.56283
     44   2.71904  4.95561  3.09127  2.53482  4.21910  2.62662  3.72359  3.63976  2.05171  2.37312  4.02954  3.05376  3.92246  2.73558  2.72332  2.21471  2.79336  3.30375  5.44538  4.10902     91 k x - -
          2.68618  4.42225  2.77519  2.73123  3.46354  2.40513  3.72494  3.29354  2.67741  2.69355  4.24690  2.90347  2.73739  3.18146  2.89801  2.37887  2.77519  2.98518  4.58477  3.61503
          0.01707  4.47507  5.19741  0.61958  0.77255  0.77167  0.62035
     45   2.77516  4.88440  3.18512  2.49109  4.12214  3.59086  3.79948  3.19370  2.55567  2.92562  3.97834  2.95171  1.57576  2.96972  2.67842  2.83122  3.00715  3.21752  5.39832  4.09307     92 p x - -
          2.68618  4.42225  2.77519  2.73123  3.46354  2.40513  3.72494  3.29354  2.67741  2.69355  4.24690  2.90347  2.73739  3.18146  2.89801  2.37887  2.77519  2.98518  4.58477  3.61503
          0.06664  4.52774  2.92498  0.61958  0.77255  0.78631  0.60793
     46   2.39251  5.02798  3.02688  2.25289  4.30602  3.29504  3.69982  3.42334  2.34755  2.97047  4.08817  2.41296  3.89574  2.82452  2.71630  2.60163  2.17614  3.38227  5.50373  4.13887     93 t x - -
          2.68618  4.42225  2.77519  2.73123  3.46354  2.40513  3.72494  3.29354  2.67741  2.69355  4.24690  2.90347  2.73739  3.18146  2.89801  2.37887  2.77519  2.98518  4.58477  3.61503
          0.01662  4.50108  5.22342  0.61958  0.77255  0.87929  0.53628
     47   2.70314  4.34048  3.73071  3.15918  3.06535  3.71871  3.54926  2.81982  3.09335  2.44910  2.46967  3.51998  4.09545  3.37955  3.21801  2.64006  1.75620  2.60665  4.92838  3.42597     94 t x - -
          2.68598  4.42194  2.77530  2.73133  3.46336  2.40523  3.72505  3.29364  2.67751  2.69365  4.24700  2.90357  2.73750  3.18157  2.89811  2.37886  2.77452  2.98529  4.58487  3.61473
          1.17096  0.87654  1.29567  0.10577  2.29889  0.67865  0.70786
     48   2.66071  5.03610  2.94047  2.24323  4.33912  2.91106  3.64258  3.78944  2.39101  3.04226  4.09821  2.31715  3.52496  2.75975  2.32028  2.58591  2.60014  3.40603  5.50254  4.12762     96 e x - -
          2.68618  4.42225  2.77519  2.73123  3.46354  2.40513  3.72494  3.29354  2.67741  2.69355  4.24690  2.90347  2.73739  3.18146  2.89801  2.37887  2.77519  2.98518  4.58477  3.61503
          0.02012  4.31176  5.03411  0.61958  0.77255  0.88562  0.53181
     49   2.38689  4.50305  3.37648  2.81302  3.66282  3.59533  3.83517  2.80639  2.78081  2.51267  3.33942  2.46612  3.97950  3.10245  2.94512  2.56182  2.38806  2.39979  5.07116  3.81395     97 a x - -
          2.68618  4.42225  2.77519  2.73123  3.46354  2.40513  3.72494  3.29354  2.67741  2.69355  4.24690  2.90347  2.73739  3.18146  2.89801  2.37887  2.77519  2.98518  4.58477  3.61503
          0.12444  4.40180  2.25615  0.61958  0.77255  1.00560  0.45543
     50   2.65647  4.43259  3.45133  2.88556  3.21443  3.61338  3.50701  2.86194  2.84542  2.29630  2.89449  3.31383  3.49875  3.15832  2.51004  2.25293  2.76463  2.71124  5.00611  3.49238     98 s x - -
          2.68618  4.42225  2.77519  2.73123  3.46354  2.40513  3.72494  3.29354  2.67741  2.69355  4.24690  2.90347  2.73739  3.18146  2.89801  2.37887  2.77519  2.98518  4.58477  3.61503
          0.01870  4.38450  5.10685  0.61958  0.77255  0.76863  0.62296
     51   2.65498  5.11870  2.79793  2.43968  4.42487  3.49604  3.56272  3.88408  2.26477  2.88161  4.16999  2.51681  2.79611  2.50590  2.81950  2.51232  2.54483  3.04686  5.57534  4.18945     99 k x - -
          2.68618  4.42225  2.77519  2.73123  3.46354  2.40513  3.72494  3.29354  2.67741  2.69355  4.24690  2.90347  2.73739  3.18146  2.89801  2.37887  2.77519  2.98518  4.58477  3.61503
          0.11275  4.52824  2.34518  0.61958  0.77255  0.87363  0.54031
     52   2.58728  4.10539  2.26295  2.43585  4.24872  3.30235  3.69721  3.47547  2.36447  2.74494  4.04541  2.76280  3.88942  2.82813  2.94876  2.20340  2.62876  3.32982  5.46602  4.10859    100 s . - -
          2.68618  4.42225  2.77519  2.73123  3.46354  2.40513  3.72494  3.29354  2.67741  2.69355  4.24690  2.90347  2.73739  3.18146  2.89801  2.37887  2.77519  2.98518  4.58477  3.61503
          0.01723  4.46552  5.18786  0.61958  0.77255  1.02012  0.44715
     53   2.69364  5.09301  2.98055  2.26273  4.39675  2.71118  3.67438  3.32205  2.32469  3.38012  4.14671  2.96838  3.60322  2.21348  2.77055  2.16173  2.70166  3.46164  5.55184  4.16985    101 s . - -
          2.68606  4.42122  2.77547  2.73151  3.46366  2.40524  3.72492  3.29369  2.67761  2.69354  4.24718  2.90374  2.73709  3.18136  2.89821  2.37855  2.77487  2.98487  4.58505  3.61531
          0.76529  0.71537  3.08373  0.85599  0.55314  0.89712  0.52382
     54   2.62204  4.24171  3.69060  3.16891  2.13706  3.73748  4.02093  2.60481  3.22931  2.39730  3.35320  3.61503  3.54379  3.48826  3.49018  2.69074  2.23476  2.32631  3.47106  3.63775    113 f x - -
          2.68618  4.42225  2.77519  2.73123  3.46354  2.40513  3.72494  3.29354  2.67741  2.69355  4.24690  2.90347  2.73739  3.18146  2.89801  2.37887  2.77519  2.98518  4.58477  3.61503
          0.03899  4.47401  3.61808  0.61958  0.77255  0.96285  0.48095
     55   2.62350  5.06657  3.02264  2.46222  3.88860  3.50229  3.48265  3.80522  1.82570  3.34600  3.92945  2.99604  3.71619  2.58783  2.13885  2.55368  2.77714  3.19933  5.52846  4.16015    114 k x - -
          2.68618  4.42225  2.77519  2.73123  3.46354  2.40513  3.72494  3.29354  2.67741  2.69355  4.24690  2.90347  2.73739  3.18146  2.89801  2.37887  2.77519  2.98518  4.58477  3.61503
          0.01694  4.48244  5.20479  0.61958  0.77255  0.83542  0.56862
     56   2.61051  4.19043  2.84537  2.46438  4.38955  3.51045  2.83010  3.84063  2.34402  3.37800  4.14971  3.00194  3.90328  2.65565  2.68719  1.90423  2.38769  3.45807  5.55869  4.18175    115 s x - -
          2.68618  4.42225  2.77519  2.73123  3.46354  2.40513  3.72494  3.29354  2.67741  2.69355  4.24690  2.90347  2.73739  3.18146  2.89801  2.37887  2.77519  2.98518  4.58477  3.61503
          0.18958  4.55180  1.81928  0.61958  0.77255  0.94076  0.49484
     57   2.65459  3.41008  3.95122  3.12865  3.29147  3.72764  4.01777  2.07228  3.02219  2.17601  3.18475  3.27900  4.09961  3.52117  3.50797  2.83293  2.75877  2.30356  4.78769  2.51706    116 i x - -
          2.68630  4.42237  2.77531  2.73135  3.46350  2.40503  3.72506  3.29366  2.67704  2.69354  4.24702  2.90358  2.73746  3.18123  2.89807  2.37884  2.77501  2.98530  4.58489  3.61515
          0.92644  0.60790  2.82101  0.09385  2.41258  0.33542  1.25541
     58   2.69514  4.53569  3.39902  3.04307  2.89914  3.74821  3.99660  3.04169  3.00219  2.33777  3.25376  3.46282  3.62868  3.30989  1.92806  2.24278  2.85816  2.66456  4.32476  3.69709    118 r x - -
          2.68647  4.42221  2.77540  2.73143  3.46342  2.40532  3.72524  3.29362  2.67753  2.69356  4.24719  2.90335  2.73756  3.18148  2.89810  2.37870  2.77444  2.98536  4.58506  3.61342
          1.23214  0.87002  1.23999  0.79325  0.60216  0.63452  0.75543
     59   2.74097  3.62564  3.24278  2.81493  3.44327  3.65160  3.26114  2.97144  2.79101  2.84855  2.34881  3.02383  3.85653  2.44826  3.01716  2.52405  2.55026  2.94100  5.20331  3.64981    123 m x - -
          2.68626  4.42233  2.77527  2.73131  3.46347  2.40520  3.72502  3.29362  2.67745  2.69356  4.24697  2.90346  2.73747  3.18145  2.89808  2.37860  2.77527  2.98526  4.58429  3.61435
          0.50280  1.92888  1.38687  0.67271  0.71401  0.33621  1.25343
     60   2.79665  4.21831  4.48597  3.88931  2.00467  3.93403  4.25260  1.73806  3.35396  1.79685  3.33157  3.80261  4.30037  3.91155  3.83069  2.91345  2.82497  2.44656  4.83657  3.65075    126 i x - -
          2.68618  4.42225  2.77519  2.73123  3.46354  2.40513  3.72494  3.29354  2.67741  2.69355  4.24690  2.90347  2.73739  3.18146  2.89801  2.37887  2.77519  2.98518  4.58477  3.61503
          0.01316  4.73288  5.45522  0.61958  0.77255  0.83985  0.56524
     61   2.72855  5.20564  3.07478  2.41795  4.51409  3.35307  3.35963  3.97477  2.14477  3.49502  4.25619  2.89739  2.78465  2.38356  2.88063  2.26406  2.81874  2.52716  4.59050  4.27342    127 k x - -
          2.68618  4.42225  2.77519  2.73123  3.46354  2.40513  3.72494  3.29354  2.67741  2.69355  4.24690  2.90347  2.73739  3.18146  2.89801  2.37887  2.77519  2.98518  4.58477  3.61503
          0.05324  4.76983  3.13804  0.61958  0.77255  0.79165  0.60348
     62   2.68632  3.87414  3.11820  2.66684  4.15301  3.35164  3.69373  3.24176  2.19845  2.70293  3.56411  3.17901  3.29228  2.84788  2.76070  2.09646  2.56351  3.02316  5.44453  3.75232    128 s x - -
          2.68618  4.42225  2.77520  2.73124  3.46354  2.40513  3.72495  3.29354  2.67741  2.69355  4.24690  2.90347  2.73740  3.18147  2.89801  2.37887  2.77513  2.98519  4.58477  3.61503
          0.04413  3.80058  3.87230  0.50956  0.91819  0.71892  0.66803
     63   2.70462  4.31765  3.07315  2.43540  4.57999  3.37899  3.77384  4.05020  2.45791  3.55282  4.30399  2.67623  3.07990  2.32597  2.16867  2.04844  2.72760  3.33776  5.70343  4.30685    130 s x - -
          2.68618  4.42225  2.77519  2.73123  3.46354  2.40513  3.72494  3.29354  2.67741  2.69355  4.24690  2.90347  2.73739  3.18146  2.89801  2.37887  2.77519  2.98518  4.58477  3.61503
          0.18088  4.80894  1.84957  0.61958  0.77255  0.82666  0.57538
     64   2.45089  3.15995  3.35765  2.79612  3.86228  3.65043  3.34319  3.06594  2.77297  2.72048  3.41305  3.19755  4.03619  2.35455  3.19219  1.85818  2.81734  2.98259  5.23714  3.96045    131 s x - -
          2.68618  4.42225  2.77519  2.73123  3.46354  2.40513  3.72494  3.29354  2.67741  2.69355  4.24690  2.90347  2.73739  3.18146  2.89801  2.37887  2.77519  2.98518  4.58477  3.61503
          0.01419  4.65833  5.38068  0.61958  0.77255  0.68624  0.70010
     65   2.14232  4.95811  3.22270  2.66440  4.18568  3.40989  3.84413  3.09089  2.23406  2.62637  4.03234  2.89996  3.32453  2.64101  3.11433  2.47508  2.53593  2.75416  5.46879  4.14277    132 a x - -
          2.68618  4.42225  2.77519  2.73123  3.46354  2.40513  3.72494  3.29354  2.67741  2.69355  4.24690  2.90347  2.73739  3.18146  2.89801  2.37887  2.77519  2.98518  4.58477  3.61503
          0.06289  4.79039  2.94423  0.61958  0.77255  0.74446  0.64434
     66   2.33653  4.36846  3.99111  3.41454  2.94808  3.30387  3.53561  2.10864  3.33392  1.87657  3.47934  3.35597  3.45717  3.47465  3.28561  2.74027  2.87199  2.40643  4.96965  3.61308    133 l x - -
          2.68618  4.42225  2.77519  2.73123  3.46354  2.40513  3.72494  3.29354  2.67741  2.69355  4.24690  2.90347  2.73739  3.18146  2.89801  2.37887  2.77519  2.98518  4.58477  3.61503
          0.03742  4.78449  3.56251  0.61958  0.77255  0.90077  0.52131
     67   2.59451  4.26023  4.35114  3.76022  2.94745  3.92058  4.22938  2.65964  3.62688  2.10599  3.09448  3.59208  4.00662  3.83311  3.77981  2.25567  2.62513  1.70326  4.87399  2.69716    134 v x - -
          2.68618  4.42225  2.77519  2.73123  3.46354  2.40513  3.72494  3.29354  2.67741  2.69355  4.24690  2.90347  2.73739  3.18146  2.89801  2.37887  2.77519  2.98518  4.58477  3.61503
          0.03917  4.78572  3.50448  0.61958  0.77255  0.63588  0.75389
     68   2.76308  4.89933  3.30683  2.61697  3.34466  2.45065  3.72431  3.29218  2.73496  2.72459  3.97984  3.24987  2.59919  2.71530  2.96191  2.25704  2.73663  2.70778  5.42550  4.11834    135 s x - -
          2.68618  4.42225  2.77519  2.73123  3.46354  2.40513  3.72494  3.29354  2.67741  2.69355  4.24690  2.90347  2.73739  3.18146  2.89801  2.37887  2.77519  2.98518  4.58477  3.61503
          0.18855  4.85228  1.80771  0.61958  0.77255  0.83147  0.57166
     69   2.69299  4.11405  3.45512  2.65637  2.77472  3.55799  3.43173  3.07217  2.55001  2.13085  3.70450  3.34507  2.31309  3.18420  3.26011  2.55193  2.98875  2.89508  5.17196  3.91242    136 l x - -
          2.68618  4.42225  2.77519  2.73123  3.46354  2.40513  3.72494  3.29354  2.67741  2.69355  4.24690  2.90347  2.73739  3.18146  2.89801  2.37887  2.77519  2.98518  4.58477  3.61503
          0.02901  4.67765  3.94811  0.61958  0.77255  0.75803  0.63222
     70   2.49912  5.12838  3.11145  2.55467  4.06358  3.47138  3.24973  3.61444  2.48433  3.31739  4.18663  2.55481  2.71176  2.90857  2.57456  2.31227  2.21478  3.48407  5.60158  3.75495    137 t x - -
          2.68618  4.42225  2.77519  2.73123  3.46354  2.40513  3.72494  3.29354  2.67741  2.69355  4.24690  2.90347  2.73739  3.18146  2.89801  2.37887  2.77519  2.98518  4.58477  3.61503
          0.03663  4.77076  3.59387  0.61958  0.77255  0.42988  1.05151
     71   2.75505  4.86973  3.30474  2.83454  4.06080  3.63001  3.95507  2.77519  2.51803  1.91292  3.75542  3.21292  3.15996  2.37819  3.11833  2.64155  2.41088  2.99621  5.40731  3.84910    138 l x - -
          2.68617  4.42223  2.77530  2.73129  3.46364  2.40523  3.72505  3.29364  2.67746  2.69289  4.24685  2.90357  2.73738  3.18157  2.89803  2.37880  2.77530  2.98529  4.58409  3.61513
          0.55037  1.56710  1.53891  0.35571  1.20623  0.59920  0.79684
     72   2.72286  4.54668  3.33698  3.02962  3.37506  3.76672  3.49761  2.71966  2.98721  1.55596  3.59817  3.48476  3.14443  3.11217  3.09166  2.73865  2.76848  2.76764  5.12481  3.27866    141 l x - -
          2.68618  4.42225  2.77519  2.73123  3.46354  2.40513  3.72494  3.29354  2.67741  2.69355  4.24690  2.90347  2.73739  3.18146  2.89801  2.37887  2.77519  2.98518  4.58477  3.61503
          0.07900  4.78250  2.69443  0.61958  0.77255  0.77509  0.61742
     73   2.58635  4.38589  3.97468  3.39892  3.13241  3.85674  3.35391  2.19749  3.32135  2.14973  3.43056  3.45765  2.30593  3.41990  3.49497  2.85167  2.46101  2.43717  4.98594  3.41982    142 l x - -
          2.68618  4.42225  2.77519  2.73123  3.46354  2.40513  3.72494  3.29354  2.67741  2.69355  4.24690  2.90347  2.73739  3.18146  2.89801  2.37887  2.77519  2.98518  4.58477  3.61503
          0.01226  4.80316  5.52551  0.61958  0.77255  0.88004  0.53575
     74   2.55212  5.11630  3.15852  2.52452  3.48165  3.52993  3.34122  3.81927  2.44530  3.15886  4.11794  2.84524  3.49064  2.68210  2.80621  1.94887  2.40167  2.80088  5.29572  4.23915    143 s x - -
          2.68618  4.42225  2.77519  2.73123  3.46354  2.40513  3.72494  3.29354  2.67741  2.69355  4.24690  2.90347  2.73739  3.18146  2.89801  2.37887  2.77519  2.98518  4.58477  3.61503
          0.02034  4.84210  4.40246  0.61958  0.77255  0.42119  1.06788
     75   2.17213  5.02166  3.07078  2.77375  4.24163  3.61664  3.54833  3.19537  2.56641  2.77168  3.89561  2.97409  4.12396  3.01015  3.21918  1.98422  2.30509  3.06946  5.53741  2.88574    144 s x - -
          2.68618  4.42225  2.77519  2.73123  3.46354  2.40513  3.72494  3.29354  2.67741  2.69355  4.24690  2.90347  2.73739  3.18146  2.89801  2.37887  2.77519  2.98518  4.58477  3.61503
          0.18241  5.01305  1.83204  0.61958  0.77255  0.65726  0.73037
     76   2.58779  4.52226  3.40889  2.84772  3.26293  3.71713  3.19475  3.10035  2.68666  2.79054  3.76262  3.32758  3.43770  2.85612  2.89826  1.92104  2.30314  2.70325  5.32589  3.78507    145 s x - -
          2.68618  4.42225  2.77519  2.73123  3.46354  2.40513  3.72494  3.29354  2.67741  2.69355  4.24690  2.90347  2.73739  3.18146  2.89801  2.37887  2.77519  2.98518  4.58477  3.61503
          0.01172  4.84815  5.57049  0.61958  0.77255  0.89648  0.52426
     77   2.74050  5.20628  2.93495  2.57591  3.54443  3.33157  3.32755  3.95177  2.51394  2.92871  4.08206  2.94431  3.34183  2.40780  2.30675  2.60892  2.13959  3.31888  5.67080  3.85437    146 t x - -
          2.68618  4.42225  2.77519  2.73123  3.46354  2.40513  3.72494  3.29354  2.67741  2.69355  4.24690  2.90347  2.73739  3.18146  2.89801  2.37887  2.77519  2.98518  4.58477  3.61503
          0.01139  4.87645  5.59880  0.61958  0.77255  0.78991  0.60492
     78   2.42906  5.05268  3.08311  2.71396  4.06670  3.64401  3.68988  2.86899  2.17596  2.85096  3.34971  3.23216  2.48218  2.88192  2.96059  2.42455  2.49985  3.38251  5.55776  3.78449    147 k x - -
          2.68618  4.42225  2.77519  2.73123  3.46354  2.40513  3.72494  3.29354  2.67741  2.69355  4.24690  2.90347  2.73739  3.18146  2.89801  2.37887  2.77519  2.98518  4.58477  3.61503
          0.01179  4.95936  5.35914  0.61958  0.77255  0.37187  1.16939
     79   2.34861  4.02167  3.45872  2.78951  3.51264  3.81149  2.59150  3.07818  2.58484  3.06440  3.62769  3.39344  3.73442  2.90284  3.19476  1.75024  2.56111  3.01858  5.50442  4.20717    148 s x - -
          2.68618  4.42225  2.77519  2.73123  3.46354  2.40513  3.72494  3.29354  2.67741  2.69355  4.24690  2.90347  2.73739  3.18146  2.89801  2.37887  2.77519  2.98518  4.58477  3.61503
          0.00894  5.11754  5.83988  0.61958  0.77255  0.54778  0.86330
     80   2.19634  4.68376  3.85354  3.28585  3.25431  3.94954  3.48882  2.34532  2.87745  2.59492  3.21097  3.55072  3.63664  3.43977  3.15706  2.26511  1.97164  2.66125  5.26629  4.03287    149 t x - -
          2.68618  4.42225  2.77519  2.73123  3.46354  2.40513  3.72494  3.29354  2.67741  2.69355  4.24690  2.90347  2.73739  3.18146  2.89801  2.37887  2.77519  2.98518  4.58477  3.61503
          0.01543  5.15373  4.65317  0.61958  0.77255  0.45517  1.00606
     81   2.52332  4.66628  4.85705  4.02038  2.99675  4.35753  4.44717  2.51585  3.55369  2.65630  1.20981  3.95709  3.80490  4.30709  3.74136  3.14840  2.50643  2.25360  5.28182  3.95404    150 m x - -
          2.68647  4.42254  2.77548  2.73152  3.46375  2.40535  3.72466  3.29373  2.67687  2.69378  4.23900  2.90312  2.73768  3.18175  2.89822  2.37912  2.77496  2.98524  4.58506  3.61532
          0.36846  1.51820  2.41805  0.60569  0.78899  0.47865  0.96658
     82   3.06803  5.67439  3.42949  3.00423  3.60413  3.90600  3.23114  4.08895  1.41956  3.41259  2.68958  3.48418  3.91304  1.91600  2.88341  2.99591  3.05761  3.93289  6.13254  3.01100    153 k x - -
          2.68617  4.42240  2.77535  2.73139  3.46336  2.40528  3.72496  3.29367  2.67710  2.69359  4.24688  2.90356  2.73755  3.18159  2.89808  2.37828  2.77529  2.98521  4.58492  3.61517
          0.35860  1.71689  2.10601  0.07475  2.63069  0.85411  0.55454
     83   3.02955  4.74711  4.62007  4.25046  1.49129  3.97977  4.42371  2.51956  3.36976  1.64796  3.12004  4.22781  3.79462  3.62637  3.75998  2.67286  2.70571  2.76969  5.36073  3.84459    155 f x - -
          2.68618  4.42225  2.77519  2.73123  3.46354  2.40513  3.72494  3.29354  2.67741  2.69355  4.24690  2.90347  2.73739  3.18146  2.89801  2.37887  2.77519  2.98518  4.58477  3.61503
          0.25487  5.67917  1.50704  0.61958  0.77255  0.45376  1.00851
     84   2.72621  4.71523  4.29845  4.16069  2.08628  4.01830  4.20155  1.88915  3.25984  2.25611  3.21534  4.14417  3.44131  4.22010  3.51830  2.46774  2.09808  2.63756  5.14487  3.58516    156 i x - -
          2.68618  4.42225  2.77519  2.73123  3.46354  2.40513  3.72494  3.29354  2.67741  2.69355  4.24690  2.90347  2.73739  3.18146  2.89801  2.37887  2.77519  2.98518  4.58477  3.61503
          0.03629  5.61315  3.44244  0.61958  0.77255  0.39480  1.12028
     85   1.78779  4.91146  4.05573  3.26649  3.19389  3.73859  4.16171  3.14845  3.06253  2.51682  3.82872  3.60916  3.64842  3.46062  3.64338  1.63716  2.07771  3.02272  5.56565  4.24056    157 s x - -
          2.68618  4.42225  2.77519  2.73123  3.46354  2.40513  3.72494  3.29354  2.67741  2.69355  4.24690  2.90347  2.73739  3.18146  2.89801  2.37887  2.77519  2.98518  4.58477  3.61503
          0.08333  5.79687  2.56502  0.61958  0.77255  0.87284  0.54088
     86   2.33040  4.68222  4.41124  3.83788  2.68194  3.01708  3.92589  2.38497  2.98495  1.98378  3.37010  3.17367  3.98230  3.74126  3.15410  2.41032  2.42724  2.47959  5.52650  4.17213    158 l x - -
          2.68618  4.42225  2.77519  2.73123  3.46354  2.40513  3.72494  3.29354  2.67741  2.69355  4.24690  2.90347  2.73739  3.18146  2.89801  2.37887  2.77519  2.98518  4.58477  3.61503
          0.05405  5.75032  3.00722  0.61958  0.77255  0.71194  0.67470
     87   2.41404  4.70829  5.18297  4.48981  2.65802  4.41808  4.49311  2.11105  3.72684  1.39647  3.42784  4.17047  3.48446  4.51039  3.86940  2.75219  2.18143  2.40530  5.38807  4.08641    159 l x - -
          2.68618  4.42225  2.77519  2.73123  3.46354  2.40513  3.72494  3.29354  2.67741  2.69355  4.24690  2.90347  2.73739  3.18146  2.89801  2.37887  2.77519  2.98518  4.58477  3.61503
          0.16396  5.78396  1.90954  0.61958  0.77255  0.83399  0.56972
     88   1.74003  4.41252  5.17693  4.47408  2.73627  4.18340  4.02623  2.47235  4.29254  1.77979  3.44534  4.59214  3.74536  4.51788  3.78395  2.64990  2.49829  1.90967  5.30666  3.67235    160 a x - -
          2.68618  4.42225  2.77519  2.73123  3.46354  2.40513  3.72494  3.29354  2.67741  2.69355  4.24690  2.90347  2.73739  3.18146  2.89801  2.37887  2.77519  2.98518  4.58477  3.61503
          0.15115  5.67549  1.98887  0.61958  0.77255  0.85876  0.55110
     89   2.06318  4.23944  4.53442  3.91243  3.54184  3.91722  4.15103  2.61646  3.63523  2.28832  3.35723  3.84398  3.63459  3.80244  3.97319  1.67331  1.83551  2.67518  5.39524  4.01873    161 s x - -
          2.68618  4.42225  2.77519  2.73123  3.46354  2.40513  3.72494  3.29354  2.67741  2.69355  4.24690  2.90347  2.73739  3.18146  2.89801  2.37887  2.77519  2.98518  4.58477  3.61503
          0.05186  5.63689  3.05823  0.61958  0.77255  1.07985  0.41498
     90   1.87864  4.59416  5.19286  4.20068  2.63177  4.36172  4.78469  1.78150  4.32747  1.62259  3.37908  4.37675  4.17702  3.95296  4.35617  2.90240  2.64846  2.29264  5.29741  3.97167    162 l x - -
          2.68618  4.42225  2.77519  2.73123  3.46354  2.40513  3.72494  3.29354  2.67741  2.69355  4.24690  2.90347  2.73739  3.18146  2.89801  2.37887  2.77519  2.98518  4.58477  3.61503
          0.09989  5.66564  2.39028  0.61958  0.77255  1.11376  0.39798
     91   2.11578  4.54102  4.93547  4.20925  2.81881  3.67372  4.70519  2.74857  3.71636  1.34481  3.48979  4.17881  3.67215  4.32938  4.04942  2.28973  2.48602  2.44339  5.27867  3.67443    163 l x - -
          2.68618  4.42225  2.77519  2.73123  3.46354  2.40513  3.72494  3.29354  2.67741  2.69355  4.24690  2.90347  2.73739  3.18146  2.89801  2.37887  2.77519  2.98518  4.58477  3.61503
          0.14683  5.63454  2.01750  0.61958  0.77255  1.11721  0.39629
     92   1.97861  4.30821  4.73469  4.14529  2.82050  3.73000  4.63895  2.75369  3.55308  1.78676  3.44861  4.04753  3.27817  4.08596  4.11326  1.74218  2.50415  2.66718  5.29868  3.95559    164 s x - -
          2.68618  4.42225  2.77519  2.73123  3.46354  2.40513  3.72494  3.29354  2.67741  2.69355  4.24690  2.90347  2.73739  3.18146  2.89801  2.37887  2.77519  2.98518  4.58477  3.61503
          0.16743  5.57111  1.89472  0.61958  0.77255  1.40118  0.28277
     93   1.83432  3.39330  5.08234  4.36153  2.63788  4.12629  4.51084  2.64473  4.26653  1.49342  3.10563  4.47883  4.49718  4.01668  4.23248  2.51027  2.79242  2.47300  5.17307  3.05581    165 l x - -
          2.68618  4.42225  2.77519  2.73123  3.46354  2.40513  3.72494  3.29354  2.67741  2.69355  4.24690  2.90347  2.73739  3.18146  2.89801  2.37887  2.77519  2.98518  4.58477  3.61503
          0.15432  5.47246  1.97472  0.61958  0.77255  0.39135  1.12745
     94   1.90513  3.97764  5.12795  4.13731  3.22080  4.05854  4.74020  2.53342  3.71143  1.63376  3.20767  4.56719  3.74108  3.82558  4.12195  2.83156  2.18420  1.95380  5.37014  4.18956    166 l . - -
          2.68618  4.42225  2.77519  2.73123  3.46354  2.40513  3.72494  3.29354  2.67741  2.69355  4.24690  2.90347  2.73739  3.18146  2.89801  2.37887  2.77519  2.98518  4.58477  3.61503
          0.16366  5.75100  1.91195  0.61958  0.77255  1.39379  0.28519
     95   1.70213  4.28464  5.05177  4.40473  2.54735  4.02529  4.71974  2.52759  3.97175  1.66770  3.70114  4.45785  3.52063  4.20967  4.18818  2.38217  2.51488  2.37710  5.26240  3.65897    167 l . - -
          2.68618  4.42225  2.77519  2.73123  3.46354  2.40513  3.72494  3.29354  2.67741  2.69355  4.24690  2.90347  2.73739  3.18146  2.89801  2.37887  2.77519  2.98518  4.58477  3.61503
          0.15058  5.59289  1.99462  0.61958  0.77255  1.69572  0.20269
     96   1.72864  4.07033  4.68747  4.15059  2.87409  3.69825  4.36343  2.81928  4.00889  1.86764  3.52404  4.10041  3.61569  4.13356  3.99131  1.99277  2.40335  2.35572  5.20546  3.92772    168 a . - -
          2.68618  4.42225  2.77519  2.73123  3.46354  2.40513  3.72494  3.29354  2.67741  2.69355  4.24690  2.90347  2.73739  3.18146  2.89801  2.37887  2.77519  2.98518  4.58477  3.61503
          0.09872  5.44872  2.41128  0.61958  0.77255  1.88157  0.16529
     97   1.71404  4.50456  4.86518  4.26308  2.84549  3.99484  4.41007  2.51564  4.08921  1.57707  3.54057  4.18926  3.82904  4.25652  4.09154  2.43897  2.69205  2.22947  5.12220  3.54419    169 l . - -
          2.68116  4.42342  2.77648  2.73242  3.46344  2.40607  3.72617  3.29413  2.67880  2.69177  4.24710  2.90462  2.73711  3.18227  2.89910  2.37830  2.77477  2.98429  4.58608  3.61616
          1.03029  0.52971  2.91289  1.38300  0.28878  0.63144  0.75892
     98   2.03102  4.29958  4.48796  3.69861  2.62415  3.60947  4.47344  2.43388  4.05087  1.59744  3.61802  4.25231  2.37012  4.21677  4.13249  3.09110  2.79929  2.22813  5.16541  4.15677    192 l x - -
          2.68618  4.42225  2.77519  2.73123  3.46354  2.40513  3.72494  3.29354  2.67741  2.69355  4.24690  2.90347  2.73739  3.18146  2.89801  2.37887  2.77519  2.98518  4.58477  3.61503
          0.16647  5.67967  1.89753  0.61958  0.77255  1.09203  0.40877
     99   1.64764  4.67298  3.94757  3.71000  3.14681  3.78799  3.90785  3.06825  3.63185  2.14988  3.64248  3.97759  3.07272  3.88140  3.63597  1.87916  2.73814  2.25896  5.43035  4.21661    193 a x - -
          2.68618  4.42225  2.77519  2.73123  3.46354  2.40513  3.72494  3.29354  2.67741  2.69355  4.24690  2.90347  2.73739  3.18146  2.89801  2.37887  2.77519  2.98518  4.58477  3.61503
          0.07433  5.60174  2.68905  0.61958  0.77255  1.16795  0.37252
    100   2.16775  4.50531  3.70289  2.70775  3.05495  3.37017  4.40134  2.92345  3.45788  1.64770  3.71877  3.82038  3.54349  3.44126  3.58450  2.49845  2.64041  2.26645  5.49767  4.16828    194 l x - -
          2.68564  4.42196  2.77540  2.73138  3.46377  2.40536  3.72518  3.29365  2.67747  2.69374  4.24713  2.90370  2.73751  3.18086  2.89824  2.37843  2.77492  2.98517  4.58500  3.61526
          0.61302  1.18088  1.88865  0.05208  2.98087  1.25807  0.33436
    101   1.64456  4.47634  3.85520  3.06898  3.48418  3.69674  4.35456  3.31981  3.30319  2.16300  3.82124  3.56252  2.91634  3.25919  3.32653  2.07174  2.59982  2.60992  5.54475  4.18538    196 a x - -
          2.68618  4.42225  2.77519  2.73123  3.46354  2.40513  3.72494  3.29354  2.67741  2.69355  4.24690  2.90347  2.73739  3.18146  2.89801  2.37887  2.77519  2.98518  4.58477  3.61503
          0.07721  5.53095  2.65440  0.61958  0.77255  0.60981  0.78407
    102   1.30971  4.57403  4.05281  3.52539  3.59216  3.85441  4.36313  3.09915  3.42366  2.62807  3.94368  4.03243  2.52977  3.62784  3.27394  2.59454  2.39833  2.40848  4.66797  4.16682    197 a x - -
          2.68575  4.42234  2.77474  2.73132  3.46363  2.40522  3.72503  3.29363  2.67750  2.69363  4.24699  2.90328  2.73747  3.18154  2.89810  2.37894  2.77526  2.98523  4.58486  3.61512
          0.33240  2.92923  1.47246  0.71032  0.67627  1.14830  0.38152
    103   1.73819  4.85543  3.63855  3.07511  3.53648  3.24808  3.91354  3.52808  3.10932  2.33559  4.23717  3.20707  3.10636  2.98602  3.26663  2.21625  2.30089  2.68973  5.69107  4.10748    204 a x - -
          2.68618  4.42225  2.77519  2.73123  3.46354  2.40513  3.72494  3.29354  2.67741  2.69355  4.24690  2.90347  2.73739  3.18146  2.89801  2.37887  2.77519  2.98518  4.58477  3.61503
          0.01047  5.52803  5.04488  0.61958  0.77255  0.48722  0.95278
    104   1.72062  5.31775  3.31597  3.02788  3.86174  3.30367  4.35600  2.90335  3.17696  2.52848  3.65093  3.26089  3.19374  3.04877  3.15651  2.17989  2.17067  3.15595  5.96409  4.08462    205 a x - -
          2.68618  4.42225  2.77519  2.73123  3.46354  2.40513  3.72494  3.29354  2.67741  2.69355  4.24690  2.90347  2.73739  3.18146  2.89801  2.37887  2.77519  2.98518  4.58477  3.61503
          0.09356  5.84594  2.44853  0.61958  0.77255  1.11644  0.39667
    105   1.44532  5.55555  3.33788  2.81683  4.52539  3.37001  4.05589  3.16915  2.90919  3.73116  4.38392  3.43759  3.13922  2.23284  3.33317  2.30839  2.41270  3.04394  5.88296  4.43754    206 a x - -
          2.68618  4.42225  2.77519  2.73123  3.46354  2.40513  3.72494  3.29354  2.67741  2.69355  4.24690  2.90347  2.73739  3.18146  2.89801  2.37887  2.77519  2.98518  4.58477  3.61503
          0.11210  5.76892  2.27382  0.61958  0.77255  1.40835  0.28044
    106   2.16865  5.03501  3.34587  2.79911  3.22009  3.07124  4.15633  3.51939  3.05554  2.71540  3.74609  3.34986  3.65277  2.34781  3.12348  2.22894  2.07424  2.83613  5.44943  4.03142    207 t x - -
          2.68618  4.42225  2.77519  2.73123  3.46354  2.40513  3.72494  3.29354  2.67741  2.69355  4.24690  2.90347  2.73739  3.18146  2.89801  2.37887  2.77519  2.98518  4.58477  3.61503
          0.01788  5.66697  4.25038  0.61958  0.77255  1.35954  0.29676
    107   1.69090  5.09404  3.41714  2.91909  4.82378  3.61561  3.80511  3.80440  2.81142  3.52733  4.46717  2.61805  3.35036  2.96707  3.28327  2.42759  1.59788  3.42954  6.04964  3.91372    208 t x - -
          2.68618  4.42225  2.77519  2.73123  3.46354  2.40513  3.72494  3.29354  2.67741  2.69355  4.24690  2.90347  2.73739  3.18146  2.89801  2.37887  2.77519  2.98518  4.58477  3.61503
          0.00994  5.69541  5.03094  0.61958  0.77255  0.43997  1.03299
    108   2.08056  4.72936  3.47684  3.33706  3.63145  3.86508  4.35870  2.26422  3.68179  2.76243  3.72305  3.94432  4.57049  3.47756  3.93243  2.98307  2.33945  1.39455  5.62841  3.11257    209 v x - -
          2.68334  4.42236  2.77517  2.73218  3.46431  2.40512  3.72425  3.29370  2.67814  2.69438  4.24750  2.90370  2.73813  3.18197  2.89889  2.37907  2.77469  2.98326  4.58390  3.61475
          0.27902  1.50636  3.82775  1.63290  0.21736  0.27271  1.43259
    109   3.19233  5.74893  3.38650  3.00199  4.80424  3.86201  4.13250  3.94765  2.68062  3.17908  4.69193  3.08696  3.74211  2.72562  3.08136  1.47766  1.49247  3.28940  6.31721  4.16491    277 s x - -
          2.68618  4.42225  2.77519  2.73123  3.46354  2.40513  3.72494  3.29354  2.67741  2.69355  4.24690  2.90347  2.73739  3.18146  2.89801  2.37887  2.77519  2.98518  4.58477  3.61503
          0.01222  5.98720  4.64205  0.61958  0.77255  0.39856  1.11256
    110   2.46652  4.90753  5.46538  4.85196  3.95015  4.69538  5.02766  2.44554  3.93604  1.75062  3.91179  4.84886  4.72829  4.56175  4.17924  3.82466  3.61924  0.80867  5.52946  3.89287    278 v x - -
          2.68618  4.42225  2.77519  2.73123  3.46354  2.40513  3.72494  3.29354  2.67741  2.69355  4.24690  2.90347  2.73739  3.18146  2.89801  2.37887  2.77519  2.98518  4.58477  3.61503
          0.00730  6.00305  5.33858  0.61958  0.77255  0.54753  0.86365
    111   2.80137  5.89525  3.61554  2.97257  5.16307  3.35986  4.10047  4.56907  2.81215  4.00764  4.93925  3.42004  4.47995  3.08801  2.78029  1.14650  1.67955  3.57757  6.33557  3.90914    279 s x - -
          2.68618  4.42225  2.77519  2.73123  3.46354  2.40513  3.72494  3.29354  2.67741  2.69355  4.24690  2.90347  2.73739  3.18146  2.89801  2.37887  2.77519  2.98518  4.58477  3.61503
          0.00369  6.00004  6.72239  0.61958  0.77255  0.47470  0.97306
    112   3.43275  5.13826  3.80746  3.94358  2.63972  4.13693  4.13539  3.58415  3.59745  3.31438  4.24555  3.57651  4.71368  3.96054  4.09702  3.51585  3.42126  3.23903  3.53673  0.67779    280 Y x - -
          2.68618  4.42225  2.77519  2.73123  3.46354  2.40513  3.72494  3.29354  2.67741  2.69355  4.24690  2.90347  2.73739  3.18146  2.89801  2.37887  2.77519  2.98518  4.58477  3.61503
          0.00366  6.00902  6.73137  0.61958  0.77255  0.51309  0.91291
    113   3.22507  5.83747  0.78302  3.07141  4.57277  4.04662  4.26298  3.68265  3.13548  4.12581  4.88874  2.41484  4.26572  3.48068  3.52545  2.43013  3.52730  4.08967  4.80072  4.28914    281 d x - -
          2.68618  4.42225  2.77519  2.73123  3.46354  2.40513  3.72494  3.29354  2.67741  2.69355  4.24690  2.90347  2.73739  3.18146  2.89801  2.37887  2.77519  2.98518  4.58477  3.61503
          0.00366  6.00902  6.73137  0.61958  0.77255  0.51309  0.91291
    114   2.81273  5.93244  2.95490  2.70786  4.57947  2.79880  4.25098  4.52114  2.52385  4.20019  4.76730  2.62026  2.48757  2.33569  3.29205  2.51689  1.56465  3.63830  5.64125  4.70007    282 t x - -
          2.68618  4.42225  2.77519  2.73123  3.46354  2.40513  3.72494  3.29354  2.67741  2.69355  4.24690  2.90347  2.73739  3.18146  2.89801  2.37887  2.77519  2.98518  4.58477  3.61503
          0.00365  6.01142  6.73376  0.61958  0.77255  0.51309  0.91291
    115   2.51785  5.53818  3.62558  3.18220  2.96871  2.25441  4.19457  2.76485  2.32203  2.66870  4.43352  3.17444  4.31455  3.26155  3.32449  3.09872  2.09624  2.30620  6.06240  3.37711    283 t x - -
          2.68618  4.42225  2.77519  2.73123  3.46354  2.40513  3.72494  3.29354  2.67741  2.69355  4.24690  2.90347  2.73739  3.18146  2.89801  2.37887  2.77519  2.98518  4.58477  3.61503
          0.00365  6.01142  6.73376  0.61958  0.77255  0.51309  0.91291
    116   4.22598  5.60229  4.07791  5.20587  2.56739  5.26286  5.01479  4.07878  4.31361  3.29878  3.80440  4.58833  5.61042  5.15662  5.12527  4.30300  4.45376  3.90275  5.12656  0.35043    284 Y x - -
          2.68618  4.42225  2.77519  2.73123  3.46354  2.40513  3.72494  3.29354  2.67741  2.69355  4.24690  2.90347  2.73739  3.18146  2.89801  2.37887  2.77519  2.98518  4.58477  3.61503
          0.00362  6.01777  6.74011  0.61958  0.77255  0.51309  0.91291
    117   3.24604  4.36452  0.65248  2.89694  4.82388  3.38410  4.44006  4.36930  3.19277  3.61662  4.55946  3.47428  4.63549  3.37916  3.61858  2.89408  3.54459  3.96752  4.79164  4.22836    285 D x - -
          2.68618  4.42225  2.77519  2.73123  3.46354  2.40513  3.72494  3.29354  2.67741  2.69355  4.24690  2.90347  2.73739  3.18146  2.89801  2.37887  2.77519  2.98518  4.58477  3.61503
          0.01061  6.02143  4.81253  0.61958  0.77255  0.51309  0.91291
    118   3.19085  5.91495  1.57754  2.74708  4.92652  3.77002  4.14464  4.18913  2.94836  3.75576  4.58879  1.36182  4.37272  2.96531  3.42601  3.10430  3.13148  2.44850  5.82443  4.88954    286 n x - -
          2.68618  4.42225  2.77519  2.73123  3.46354  2.40513  3.72494  3.29354  2.67741  2.69355  4.24690  2.90347  2.73739  3.18146  2.89801  2.37887  2.77519  2.98518  4.58477  3.61503
          0.00744  6.01446  5.30446  0.61958  0.77255  0.47993  0.96451
    119   1.80277  5.76399  2.76836  2.91108  4.92095  1.79863  4.19449  3.91837  2.74990  4.21405  4.65075  2.88185  2.38889  3.33400  2.73439  2.25191  3.34287  4.20980  6.21103  4.33844    287 g x - -
          2.68618  4.42225  2.77520  2.73123  3.46354  2.40513  3.72495  3.29354  2.67741  2.69355  4.24690  2.90347  2.73740  3.18146  2.89801  2.37884  2.77520  2.98518  4.58477  3.61503
          0.00983  5.33044  5.31049  0.54716  0.86415  0.45253  1.01065
    120   2.41418  5.93332  2.65611  2.90661  4.66685  2.44595  4.25433  4.75923  2.84429  3.72123  4.89018  2.13481  4.56955  3.45532  3.49858  1.42844  2.15258  3.99922  6.36782  4.83461    289 s x - -
          2.68618  4.42225  2.77519  2.73123  3.46354  2.40513  3.72494  3.29354  2.67741  2.69355  4.24690  2.90347  2.73739  3.18146  2.89801  2.37887  2.77519  2.98518  4.58477  3.61503
          0.00479  6.02435  6.04993  0.61958  0.77255  0.50240  0.92907
    121   2.56130  5.23870  3.95050  2.85945  3.86982  2.77731  4.31300  3.04825  3.38108  2.31805  3.76818  2.85763  4.72097  2.69206  1.98692  2.33514  2.25863  3.04998  5.20990  4.12345    290 r x - -
          2.68618  4.42225  2.77519  2.73123  3.46354  2.40513  3.72494  3.29354  2.67741  2.69355  4.24690  2.90347  2.73739  3.18146  2.89801  2.37887  2.77519  2.98518  4.58477  3.61503
          0.00529  6.02740  5.85463  0.61958  0.77255  0.51636  0.90805
    122   3.02422  5.84413  3.21924  3.10227  4.97624  4.13667  4.42766  4.26131  3.11613  3.84142  4.89807  3.69357  1.92612  3.45537  3.39633  0.79889  3.47938  4.17484  6.30478  4.84422    291 s x - -
          2.68618  4.42225  2.77519  2.73123  3.46354  2.40513  3.72494  3.29354  2.67741  2.69355  4.24690  2.90347  2.73739  3.18146  2.89801  2.37887  2.77519  2.98518  4.58477  3.61503
          0.00360  6.02570  6.74805  0.61958  0.77255  0.49445  0.94137
    123   3.39949  4.97644  5.58245  4.96695  3.53194  4.78176  5.11563  2.72243  4.75073  0.74139  2.70109  4.94809  4.99067  4.87417  4.44987  4.09476  2.70825  1.87366  5.23110  4.42543    292 l x - -
          2.68618  4.42225  2.77519  2.73123  3.46354  2.40513  3.72494  3.29354  2.67741  2.69355  4.24690  2.90347  2.73739  3.18146  2.89801  2.37887  2.77519  2.98518  4.58477  3.61503
          0.00681  6.02883  5.43122  0.61958  0.77255  0.50816  0.92030
    124   2.36851  5.93705  2.37106  2.77331  5.14238  3.20190  4.16411  4.72970  2.92098  3.25206  4.97816  2.46659  4.46819  3.35756  3.37306  1.67565  1.65944  4.15959  6.15882  4.07854    293 t x - -
          2.68586  4.42332  2.77531  2.73048  3.46455  2.40569  3.72581  3.29352  2.67832  2.69437  4.24787  2.90376  2.73834  3.18076  2.89897  2.37802  2.77132  2.98542  4.58502  3.61573
          2.67369  0.07275  6.74796  0.01456  4.23645  0.53261  0.88448
    125   3.44278  4.93162  5.52158  4.90734  3.08249  4.42156  5.06527  2.82710  4.69314  1.70802  4.05115  4.89192  4.75322  4.82520  4.25136  3.74869  2.86271  0.72801  5.55892  4.38276    296 v x - -
          2.68618  4.42225  2.77519  2.73123  3.46354  2.40513  3.72494  3.29354  2.67741  2.69355  4.24690  2.90347  2.73739  3.18146  2.89801  2.37887  2.77519  2.98518  4.58477  3.61503
          0.00360  6.02561  6.74796  0.61958  0.77255  0.53261  0.88448
    126   0.83080  5.50178  3.90524  3.42558  4.71630  4.14062  4.58345  3.72035  3.37867  3.62123  4.60549  3.76621  4.48943  3.77938  3.54102  1.69816  2.76738  3.36776  6.05580  4.76033    297 a x - -
          2.68619  4.42226  2.77521  2.73122  3.46355  2.40514  3.72488  3.29355  2.67742  2.69353  4.24691  2.90348  2.73738  3.18147  2.89795  2.37888  2.77521  2.98516  4.58478  3.61504
          0.00510  5.54413  6.74796  0.86343  0.54769  0.50678  0.92239
    127   3.95412  0.16989  6.09128  5.78225  4.51596  4.54936  5.78589  4.88750  5.30409  4.55980  5.51728  5.36939  5.48661  5.63608  4.91997  3.90522  4.29026  4.51764  5.28288  4.54187    305 C x - -
          2.68618  4.42225  2.77519  2.73123  3.46354  2.40513  3.72494  3.29354  2.67741  2.69355  4.24690  2.90347  2.73739  3.18146  2.89801  2.37887  2.77519  2.98518  4.58477  3.61503
          0.00359  6.02766  6.75000  0.61958  0.77255  0.51713  0.90691
    128   3.12222  5.43310  3.80167  3.45252  4.50157  3.16819  4.35478  3.86860  3.47816  3.51249  4.52224  3.97833  4.59837  3.62006  3.77362  0.71084  3.57851  3.73175  2.65461  3.05429    306 s x - -
          2.68618  4.42225  2.77519  2.73123  3.46354  2.40513  3.72494  3.29354  2.67741  2.69355  4.24690  2.90347  2.73739  3.18146  2.89801  2.37887  2.77519  2.98518  4.58477  3.61503
          0.00359  6.02766  6.75000  0.61958  0.77255  0.51713  0.90691
    129   2.91913  5.94463  1.15000  2.98508  5.29061  3.39041  4.10487  4.30122  2.22417  4.00857  4.98506  1.93315  3.96910  3.31748  3.16288  2.80817  3.01196  4.33576  6.37676  4.84562    307 d x - -
          2.68618  4.42225  2.77519  2.73123  3.46354  2.40513  3.72494  3.29354  2.67741  2.69355  4.24690  2.90347  2.73739  3.18146  2.89801  2.37887  2.77519  2.98518  4.58477  3.61503
          0.00493  6.02766  5.99036  0.61958  0.77255  0.51713  0.90691
    130   3.16403  5.87658  3.10119  2.84662  4.94711  0.78785  4.40983  4.19958  2.87436  3.54216  4.92465  2.80451  3.75433  3.29143  3.64406  3.08721  3.39033  3.60573  5.60964  4.36666    308 g x - -
          2.68618  4.42225  2.77519  2.73123  3.46354  2.40513  3.72494  3.29354  2.67741  2.69355  4.24690  2.90347  2.73739  3.18146  2.89801  2.37887  2.77519  2.98518  4.58477  3.61503
          0.13074  6.02632  2.11906  0.61958  0.77255  0.51225  0.91415
    131   1.90639  5.76765  3.00796  2.41137  4.18814  3.87506  4.21369  3.11847  2.63747  2.59500  4.23406  3.10398  2.36186  3.13438  3.46336  2.37933  2.66936  2.69144  6.22514  4.83978    309 a x - -
          2.68618  4.42225  2.77519  2.73123  3.46354  2.40513  3.72494  3.29354  2.67741  2.69355  4.24690  2.90347  2.73739  3.18146  2.89801  2.37887  2.77519  2.98518  4.58477  3.61503
          0.04314  5.90686  3.23150  0.61958  0.77255  1.14858  0.38139
    132   2.77259  5.73830  3.48658  2.90413  4.32661  3.83132  2.96384  4.02522  2.86680  3.94646  4.79033  0.92077  4.03539  3.36801  3.37236  3.11943  3.10406  3.45507  6.19716  2.94383    310 n x - -
          2.68619  4.42226  2.77521  2.73124  3.46355  2.40503  3.72496  3.29355  2.67742  2.69353  4.24691  2.90348  2.73741  3.18147  2.89802  2.37886  2.77521  2.98519  4.58478  3.61504
          0.06207  4.13341  3.12007  0.38319  1.14471  0.46244  0.99356
    133   3.05767  5.72512  3.47293  3.19488  4.99132  0.57360  4.26365  4.42140  3.20129  3.55148  4.80083  3.39222  3.92303  3.51002  3.67793  3.27673  3.58733  3.95181  5.86937  4.86739    313 G x - -
          2.68618  4.42225  2.77519  2.73123  3.46354  2.40513  3.72494  3.29354  2.67741  2.69355  4.24690  2.90347  2.73739  3.18146  2.89801  2.37887  2.77519  2.98518  4.58477  3.61503
          0.03353  5.94091  3.49530  0.61958  0.77255  0.77846  0.61454
    134   3.31199  4.61300  4.58653  3.87565  3.43022  4.38181  4.87872  2.98338  3.57489  0.65451  3.16858  3.99392  4.68011  3.98814  3.03101  3.39682  3.44530  2.98576  5.28681  4.24214    314 L x - -
          2.68618  4.42225  2.77519  2.73123  3.46354  2.40513  3.72494  3.29354  2.67741  2.69355  4.24690  2.90347  2.73739  3.18146  2.89801  2.37887  2.77519  2.98518  4.58477  3.61503
          0.03976  5.93646  3.31485  0.61958  0.77255  0.81655  0.58331
    135   2.99998  5.01130  3.94322  2.50493  4.08562  3.18436  4.46539  1.21817  3.71910  1.89846  2.98484  4.14709  4.86944  3.83997  3.97823  3.33481  3.17300  2.46751  5.61240  3.78352    315 i x - -
          2.68618  4.42225  2.77519  2.73123  3.46354  2.40513  3.72494  3.29354  2.67741  2.69355  4.24690  2.90347  2.73739  3.18146  2.89801  2.37887  2.77519  2.98518  4.58477  3.61503
          0.06629  5.92390  2.78929  0.61958  0.77255  0.69087  0.69543
    136   2.78935  4.91173  3.62164  3.20862  4.05391  3.77216  3.79821  3.39292  3.26260  3.34232  2.99794  3.40099  3.39055  3.39211  3.32533  2.33540  1.08322  2.83205  5.58257  4.65066    316 t x - -
          2.68618  4.42225  2.77519  2.73123  3.46354  2.40513  3.72494  3.29354  2.67741  2.69355  4.24690  2.90347  2.73739  3.18146  2.89801  2.37887  2.77519  2.98518  4.58477  3.61503
          0.08518  5.91136  2.53902  0.61958  0.77255  0.72139  0.66568
    137   3.01393  5.75414  2.66807  2.12679  4.87860  3.50596  3.94281  4.53833  1.43047  3.24619  4.30404  3.23038  3.99200  2.68342  1.86014  3.08708  3.20005  4.01444  5.74560  4.58997    317 k x - -
          2.68618  4.42225  2.77519  2.73123  3.46354  2.40513  3.72494  3.29354  2.67741  2.69355  4.24690  2.90347  2.73739  3.18146  2.89801  2.37887  2.77519  2.98518  4.58477  3.61503
          0.02566  5.88335  3.79204  0.61958  0.77255  0.37261  1.16774
    138   3.35761  5.78191  3.06696  3.12744  3.59547  1.05929  4.08701  3.90294  2.42629  3.19446  4.44078  3.16002  3.99289  3.13500  3.16763  3.17254  3.50319  4.14303  5.09543  2.53863    318 g . - -
          2.68618  4.42225  2.77519  2.73123  3.46354  2.40513  3.72494  3.29354  2.67741  2.69355  4.24690  2.90347  2.73739  3.18146  2.89801  2.37887  2.77519  2.98518  4.58477  3.61503
          0.45740  5.98568  1.00907  0.61958  0.77255  0.84674  0.56003
    139   3.03751  4.76990  3.45303  3.00787  2.33868  2.40390  3.49262  3.91499  2.74887  3.25026  4.39202  3.06133  3.66921  1.98522  3.19145  3.09940  3.23137  3.52271  4.80271  1.98700    319 q . - -
          2.68645  4.42254  2.77534  2.73150  3.46316  2.40527  3.72498  3.29349  2.67753  2.69371  4.24719  2.90288  2.73648  3.18131  2.89811  2.37908  2.77532  2.98511  4.58508  3.61472
          0.89387  1.64888  0.91963  0.89231  0.52714  0.17074  1.85175
    140   3.05200  5.49490  2.57490  2.37712  2.22844  2.50869  3.59691  3.69343  3.01603  3.31339  4.56315  3.26335  4.03849  3.34835  3.31429  3.13615  3.32103  3.80889  3.66646  1.67251    340 y x - -
          2.68646  4.42253  2.77547  2.73151  3.46378  2.40534  3.72522  3.29382  2.67768  2.69383  4.24717  2.90374  2.73767  3.18142  2.89828  2.37898  2.77547  2.98546  4.56173  3.61523
          0.43531  1.10597  3.81464  0.04427  3.13954  0.15974  1.91300
    141   2.53757  5.46385  3.28671  2.87841  4.85356  3.90694  3.71493  4.49248  2.52125  3.91208  4.19548  2.97539  2.54200  1.99816  3.32018  2.39404  1.54327  3.82353  5.45442  4.44863    342 t x - -
          2.68618  4.42225  2.77519  2.73123  3.46354  2.40513  3.72494  3.29354  2.67741  2.69355  4.24690  2.90347  2.73739  3.18146  2.89801  2.37887  2.77519  2.98518  4.58477  3.61503
          0.00639  6.01582  5.53884  0.61958  0.77255  0.46741  0.98517
    142   3.21389  5.82113  2.74313  3.04232  4.38251  3.87566  4.26027  4.04387  2.49885  3.35380  3.96157  2.85795  4.34048  3.51578  3.43193  3.00043  0.88859  3.41690  6.28550  4.16351    343 t x - -
          2.68618  4.42225  2.77519  2.73123  3.46354  2.40513  3.72494  3.29354  2.67741  2.69355  4.24690  2.90347  2.73739  3.18146  2.89801  2.37887  2.77519  2.98518  4.58477  3.61503
          0.00358  6.03080  6.75315  0.61958  0.77255  0.50566  0.92408
    143   3.09649  4.81918  5.47233  4.85988  1.23784  4.31471  4.11888  2.31911  4.51370  1.65357  3.91913  4.86405  5.07966  2.20249  3.91864  3.80681  3.68024  2.77879  3.99726  3.80198    344 f x - -
          2.68618  4.42225  2.77519  2.73123  3.46354  2.40513  3.72494  3.29354  2.67741  2.69355  4.24690  2.90347  2.73739  3.18146  2.89801  2.37887  2.77519  2.98518  4.58477  3.61503
          0.00356  6.03582  6.75816  0.61958  0.77255  0.51244  0.91387
    144   2.57500  5.96093  3.09288  2.73965  5.30461  0.83911  4.31127  4.79026  2.93862  4.19436  5.00238  3.29310  4.55418  3.14749  3.27373  2.36079  3.46043  4.35090  6.39407  4.71493    345 g x - -
          2.68618  4.42225  2.77519  2.73123  3.46354  2.40513  3.72494  3.29354  2.67741  2.69355  4.24690  2.90347  2.73739  3.18146  2.89801  2.37887  2.77519  2.98518  4.58477  3.61503
          0.00355  6.03727  6.75961  0.61958  0.77255  0.49844  0.93516
    145   2.93286  5.95143  1.87955  2.33417  5.04513  3.79178  4.06804  4.36813  2.88745  4.08855  4.99189  3.23940  4.57235  2.19442  3.42869  1.22785  3.22573  3.99816  6.38366  4.55773    346 s x - -
          2.68608  4.42225  2.77524  2.73127  3.46357  2.40517  3.72458  3.29332  2.67745  2.69357  4.24678  2.90351  2.73741  3.18142  2.89805  2.37889  2.77521  2.98522  4.58475  3.61506
          0.01855  4.22715  5.57648  1.03312  0.43989  0.47275  0.97626
    146   3.25575  4.86256  5.51636  4.90647  3.46783  4.61689  4.89728  1.66713  4.69021  0.89470  4.04390  4.88451  4.90503  4.22118  4.69436  3.88239  3.66426  1.86347  4.31207  4.13708    367 l x - -
          2.68624  4.42234  2.77521  2.73125  3.46344  2.40518  3.72503  3.29363  2.67736  2.69329  4.24698  2.90350  2.73748  3.18119  2.89809  2.37894  2.77525  2.98507  4.58486  3.61497
          0.03554  3.84664  4.30002  1.13395  0.38825  0.47302  0.97583
    147   2.67464  5.86843  3.52380  3.09159  5.19660  3.97027  4.26322  4.58591  2.67102  3.89512  4.92698  3.46967  0.77137  3.28000  3.58464  2.92131  2.70935  4.25949  6.30684  4.37412    373 p x - -
          2.68618  4.42226  2.77520  2.73124  3.46354  2.40512  3.72495  3.29355  2.67740  2.69352  4.24690  2.90347  2.73740  3.18147  2.89796  2.37887  2.77520  2.98519  4.58477  3.61504
          0.13501  5.26829  2.11079  0.65182  0.73625  0.58008  0.82064
    148   2.91721  5.71967  2.56572  3.00087  4.91820  2.42667  3.52375  3.89398  2.57564  4.13713  4.63513  1.99077  3.54426  3.12529  2.52772  1.96082  2.25389  3.76416  6.26444  4.74597    378 s x - -
          2.68618  4.42225  2.77519  2.73123  3.46354  2.40513  3.72494  3.29354  2.67741  2.69355  4.24690  2.90347  2.73739  3.18146  2.89801  2.37887  2.77519  2.98518  4.58477  3.61503
          0.02002  5.90136  4.06973  0.61958  0.77255  1.19328  0.36129
    149   3.01804  4.86682  4.95309  4.46797  0.64968  4.12118  4.43180  3.20353  4.20277  2.88533  3.98806  3.39743  4.27399  4.36636  4.44442  3.60506  3.64859  3.08736  4.03279  2.87865    379 F x - -
          2.68612  4.42230  2.77523  2.73129  3.46359  2.40509  3.72500  3.29359  2.67746  2.69358  4.24695  2.90315  2.73742  3.18152  2.89806  2.37889  2.77525  2.98501  4.58482  3.61509
          0.02080  4.02262  5.92393  1.02107  0.44662  0.25912  1.47724
    150   3.26487  5.23321  3.90673  3.76382  3.74978  4.30681  3.11179  3.74544  3.64031  3.20689  4.34097  4.08647  0.66819  3.85756  4.03113  3.50165  3.54870  2.94662  5.80372  3.08976    385 P x - -
          2.68618  4.42225  2.77519  2.73123  3.46354  2.40513  3.72494  3.29354  2.67741  2.69355  4.24690  2.90347  2.73739  3.18146  2.89801  2.37887  2.77519  2.98518  4.58477  3.61503
          0.00359  6.02712  6.74946  0.61958  0.77255  0.42925  1.05267
    151   3.06307  5.02463  3.52283  3.24760  2.99772  3.52245  3.24361  3.78393  3.22792  3.06316  4.57002  1.62682  4.34580  2.77167  2.75793  2.61436  3.53793  3.56914  6.17338  1.75834    386 n x - -
          2.68618  4.42225  2.77519  2.73123  3.46354  2.40513  3.72494  3.29354  2.67741  2.69355  4.24690  2.90347  2.73739  3.18146  2.89801  2.37887  2.77519  2.98518  4.58477  3.61503
          0.00354  6.04107  6.76342  0.61958  0.77255  0.48303  0.95949
    152   3.13424  4.92579  5.51315  4.90396  3.26349  4.03177  4.63364  0.65600  4.68959  2.66146  3.93884  4.70271  4.85133  4.81945  4.69662  4.03806  3.59838  1.88432  5.54235  3.92831    387 I x - -
          2.68618  4.42225  2.77519  2.73123  3.46354  2.40513  3.72494  3.29354  2.67741  2.69355  4.24690  2.90347  2.73739  3.18146  2.89801  2.37887  2.77519  2.98518  4.58477  3.61503
          0.02028  6.04162  4.03403  0.61958  0.77255  0.48576  0.95510
    153   2.23007  4.98569  5.07411  4.48844  3.72934  0.69882  4.95709  2.96706  4.35596  3.02389  3.56665  4.65978  5.01113  4.56168  4.24258  3.37913  2.84287  3.00076  5.59692  4.41879    388 g x - -
          2.68618  4.42225  2.77519  2.73123  3.46354  2.40513  3.72494  3.29354  2.67741  2.69355  4.24690  2.90347  2.73739  3.18146  2.89801  2.37887  2.77519  2.98518  4.58477  3.61503
          0.00956  6.02494  4.94823  0.61958  0.77255  0.41527  1.07929
    154   1.77293  5.67459  6.12764  6.04333  6.39902  0.31636  6.57167  4.63020  5.93978  5.29426  6.34401  5.39216  5.37051  6.03703  5.94465  3.43968  4.19349  4.81758  7.64587  6.71465    389 G x - -
          2.68618  4.42225  2.77519  2.73123  3.46354  2.40513  3.72494  3.29354  2.67741  2.69355  4.24690  2.90347  2.73739  3.18146  2.89801  2.37887  2.77519  2.98518  4.58477  3.61503
          0.02913  6.03578  3.63751  0.61958  0.77255  0.53125  0.88641
    155   1.14978  4.84814  5.32608  4.27038  3.17596  3.59696  3.81165  2.60283  4.47738  2.47449  3.62841  4.18889  5.03745  4.70445  4.31396  2.40040  3.06924  2.05108  5.25484  2.91690    390 a x - -
          2.68617  4.42225  2.77519  2.73123  3.46354  2.40513  3.72494  3.29354  2.67741  2.69355  4.24690  2.90347  2.73739  3.18146  2.89801  2.37887  2.77519  2.98518  4.58477  3.61503
          0.00389  5.91948  6.73265  0.62086  0.77107  0.36920  1.17535
    156   2.41451  5.85425  2.42257  2.06243  2.63802  3.32272  4.18590  3.27821  3.07199  3.76482  4.65306  3.59626  2.01859  2.43946  3.65847  2.54974  3.51606  3.31034  5.85395  3.44360    393 p x - -
          2.68618  4.42225  2.77519  2.73123  3.46354  2.40513  3.72494  3.29354  2.67741  2.69355  4.24690  2.90347  2.73739  3.18146  2.89801  2.37887  2.77519  2.98518  4.58477  3.61503
          0.01657  6.04162  4.26469  0.61958  0.77255  0.48576  0.95510
    157   1.43229  5.88181  3.18248  2.98384  3.92116  2.51816  3.87268  4.20393  2.96910  3.75916  4.87622  3.08392  3.17572  2.73727  3.52785  2.79398  1.91646  3.13328  6.31601  4.37565    394 a x - -
          2.68618  4.42225  2.77519  2.73123  3.46354  2.40513  3.72494  3.29354  2.67741  2.69355  4.24690  2.90347  2.73739  3.18146  2.89801  2.37887  2.77519  2.98518  4.58477  3.61503
          0.02501  6.02864  3.80364  0.61958  0.77255  0.42896  1.05322
    158   3.25097  4.92910  5.04779  3.98755  4.02835  3.76679  4.59743  1.17920  4.55551  2.97373  3.87231  3.81968  4.79777  4.56393  4.61692  3.99067  3.52971  0.98985  5.19382  4.37206    395 v x - -
          2.68618  4.42225  2.77519  2.73123  3.46354  2.40513  3.72494  3.29354  2.67741  2.69355  4.24690  2.90347  2.73739  3.18146  2.89801  2.37887  2.77519  2.98518  4.58477  3.61503
          0.03328  6.02056  3.49636  0.61958  0.77255  0.51662  0.90766
    159   1.62748  5.90539  2.19819  2.30302  5.01545  3.06806  4.29773  4.14093  2.55708  4.04575  4.90242  3.46871  2.71921  3.34980  3.44758  2.68249  1.93884  3.93352  6.32833  4.93919    396 a x - -
          2.68619  4.42218  2.77519  2.73124  3.46355  2.40513  3.72495  3.29355  2.67741  2.69353  4.24684  2.90347  2.73739  3.18147  2.89801  2.37885  2.77520  2.98519  4.58478  3.61500
          0.00448  5.72288  6.72391  0.80966  0.58880  0.46607  0.98742
    160   2.98272  5.89559  3.20478  2.95237  5.00125  0.76953  4.24038  4.29387  2.89961  4.08490  4.95081  3.48879  4.24845  3.33925  3.05582  2.61857  3.14372  3.73534  6.32610  4.85451    406 g x - -
          2.68619  4.42226  2.77517  2.73124  3.46355  2.40509  3.72495  3.29355  2.67741  2.69356  4.24690  2.90343  2.73740  3.18147  2.89801  2.37887  2.77520  2.98519  4.58478  3.61504
          0.00707  5.13697  6.75078  0.63511  0.75476  0.55595  0.85221
    161   3.21631  5.21711  3.73399  3.48464  2.68503  3.83805  4.49338  3.68376  3.75367  3.19087  4.32571  3.97213  2.29908  4.05567  3.76971  3.23621  3.54324  3.46686  0.97464  2.81821    409 w x - -
          2.68618  4.42225  2.77519  2.73123  3.46354  2.40513  3.72494  3.29354  2.67741  2.69355  4.24690  2.90347  2.73739  3.18146  2.89801  2.37887  2.77519  2.98518  4.58477  3.61503
          0.00358  6.03076  6.75311  0.61958  0.77255  0.43725  1.03791
    162   3.66817  6.46305  1.62020  2.85949  5.80484  2.86107  4.16287  5.32244  3.62753  4.79186  5.55332  0.72871  4.66227  3.93477  4.11529  3.36737  3.76880  4.87637  6.87322  5.45479    410 n x - -
          2.68618  4.42225  2.77520  2.73123  3.46354  2.40513  3.72495  3.29354  2.67741  2.69355  4.24690  2.90343  2.73740  3.18146  2.89801  2.37887  2.77520  2.98518  4.58477  3.61503
          0.00539  5.46881  6.76397  0.56173  0.84449  0.48576  0.95510
    163   3.33213  5.89041  2.84890  3.16179  4.81487  4.22763  3.67080  4.54149  3.02676  3.92323  4.94841  3.51136  4.32037  3.42508  3.31424  0.58258  3.38331  4.28417  6.32616  4.94987    412 S x - -
          2.68618  4.42225  2.77519  2.73123  3.46354  2.40513  3.72494  3.29354  2.67741  2.69355  4.24690  2.90347  2.73739  3.18146  2.89801  2.37887  2.77519  2.98518  4.58477  3.61503
          0.00493  6.04162  5.97608  0.61958  0.77255  0.48576  0.95510
    164   2.05520  5.89765  2.95821  2.89069  5.23606  3.56957  4.40700  4.67954  3.04550  3.59291  4.91277  3.47725  1.10379  3.31639  3.53101  2.62739  2.42515  3.62436  6.32987  4.94947    413 p x - -
          2.68618  4.42225  2.77519  2.73123  3.46354  2.40513  3.72494  3.29354  2.67741  2.69355  4.24690  2.90347  2.73739  3.18146  2.89801  2.37887  2.77519  2.98518  4.58477  3.61503
          0.00511  6.04024  5.91041  0.61958  0.77255  0.49676  0.93776
    165   2.42413  5.92152  3.09753  2.58943  3.94504  3.17886  4.27752  4.69926  2.70868  2.17218  4.27962  1.53105  4.60323  2.57539  3.37147  2.18911  3.50501  4.16774  6.34678  4.26279    414 n x - -
          2.68618  4.42225  2.77519  2.73123  3.46354  2.40513  3.72494  3.29354  2.67741  2.69355  4.24690  2.90347  2.73739  3.18146  2.89801  2.37887  2.77519  2.98518  4.58477  3.61503
          0.00355  6.03868  6.76103  0.61958  0.77255  0.50896  0.91910
    166   4.61147  0.18762  6.44697  6.11998  3.61588  5.62245  5.33686  4.45182  5.77329  3.35381  5.12575  5.74126  6.06934  5.81257  5.72894  5.04761  5.07335  4.39602  5.02250  3.77214    415 C x - -
          2.68618  4.42225  2.77519  2.73123  3.46354  2.40513  3.72494  3.29354  2.67741  2.69355  4.24690  2.90347  2.73739  3.18146  2.89801  2.37887  2.77519  2.98518  4.58477  3.61503
          0.00355  6.03868  6.76103  0.61958  0.77255  0.50896  0.91910
    167   3.35039  5.03435  4.45512  4.19052  3.45265  0.55500  4.91040  3.22094  4.20751  3.17308  3.88027  4.36630  4.98442  4.44320  3.93134  3.56501  3.76637  2.48929  5.63658  4.39393    416 G x - -
          2.68618  4.42225  2.77519  2.73123  3.46354  2.40513  3.72494  3.29354  2.67741  2.69355  4.24690  2.90347  2.73739  3.18146  2.89801  2.37887  2.77519  2.98518  4.58477  3.61503
          0.00355  6.03868  6.76103  0.61958  0.77255  0.50896  0.91910
    168   2.75096  5.91927  3.59783  2.99005  5.26776  3.79492  4.31282  4.75364  2.12527  3.55387  4.84267  3.29707  4.60457  2.96201  3.47849  1.61426  1.20713  4.32175  6.34523  4.88882    417 t x - -
          2.68618  4.42225  2.77519  2.73123  3.46354  2.40513  3.72494  3.29354  2.67741  2.69355  4.24690  2.90347  2.73739  3.18146  2.89801  2.37887  2.77519  2.98518  4.58477  3.61503
          0.09287  6.03868  2.44989  0.61958  0.77255  0.50896  0.91910
    169   3.85731  0.32246  4.18531  4.52997  4.86203  4.68199  5.20129  4.30454  3.93400  3.74832  4.92961  4.73697  5.22086  4.56973  2.96319  4.09544  3.91425  4.04267  6.24776  4.61802    418 C x - -
          2.68618  4.42225  2.77519  2.73123  3.46354  2.40513  3.72494  3.29354  2.67741  2.69355  4.24690  2.90347  2.73739  3.18146  2.89801  2.37887  2.77519  2.98518  4.58477  3.61503
          0.00388  5.94969  6.67204  0.61958  0.77255  1.01747  0.44865
    170   3.50592  4.90331  5.52533  4.93677  2.89910  4.77422  4.60866  3.32316  4.50441  2.83876  3.90148  4.90317  5.13121  4.84547  4.73674  4.09071  3.75785  2.93687  0.81720  1.67461    419 w x - -
          2.68618  4.42225  2.77519  2.73123  3.46354  2.40513  3.72494  3.29354  2.67741  2.69355  4.24690  2.90347  2.73739  3.18146  2.89801  2.37887  2.77519  2.98518  4.58477  3.61503
          0.00546  5.94969  5.86402  0.61958  0.77255  1.01747  0.44865
    171   2.43011  5.65170  3.57382  1.88303  5.21833  3.61768  4.28573  3.14936  2.12484  3.63012  3.82043  2.74595  4.27889  2.00465  2.76349  2.32615  2.98088  3.40191  6.29056  4.41555    420 e x - -
          2.68618  4.42225  2.77519  2.73123  3.46354  2.40513  3.72494  3.29354  2.67741  2.69355  4.24690  2.90347  2.73739  3.18146  2.89801  2.37887  2.77519  2.98518  4.58477  3.61503
          0.00389  5.94812  6.67046  0.61958  0.77255  1.02419  0.44486
    172   3.12371  5.02285  5.63474  4.77008  3.93328  4.86624  5.20856  2.33568  4.82943  0.60667  3.79672  5.02878  5.20980  4.82036  4.83875  4.05135  3.90518  1.88143  5.67138  4.51598    421 L x - -
          2.68618  4.42225  2.77519  2.73123  3.46354  2.40513  3.72494  3.29354  2.67741  2.69355  4.24690  2.90347  2.73739  3.18146  2.89801  2.37887  2.77519  2.98518  4.58477  3.61503
          0.00442  5.94812  6.31756  0.61958  0.77255  1.02419  0.44486
    173   2.85231  5.70011  3.18170  2.45274  4.81677  3.75405  2.80988  4.24177  2.90242  4.07290  4.70260  3.12322  4.54405  3.03224  3.19602  1.91622  1.24917  3.68669  5.45249  4.06012    422 t x - -
          2.68618  4.42225  2.77519  2.73123  3.46354  2.40513  3.72494  3.29354  2.67741  2.69355  4.24690  2.90347  2.73739  3.18146  2.89801  2.37887  2.77519  2.98518  4.58477  3.61503
          0.00389  5.94758  6.66993  0.61958  0.77255  1.02647  0.44359
    174   3.41373  4.66493  4.88310  4.29595  2.35352  3.85320  3.97807  3.21060  4.29296  2.88061  4.03664  3.75929  4.81410  4.19508  4.00037  3.47011  3.65677  3.07112  3.31075  0.75681    423 y x - -
          2.68618  4.42225  2.77519  2.73123  3.46354  2.40513  3.72494  3.29354  2.67741  2.69355  4.24690  2.90347  2.73739  3.18146  2.89801  2.37887  2.77519  2.98518  4.58477  3.61503
          0.12566  5.94758  2.15871  0.61958  0.77255  1.02014  0.44714
    175   2.38196  5.81522  3.01750  2.41860  5.06689  1.91702  4.21039  4.31774  2.46831  3.92132  4.78609  2.01790  3.42266  2.77767  3.38954  2.53729  2.27191  4.06066  6.24742  4.66280    424 g x - -
          2.68619  4.42226  2.77515  2.73124  3.46355  2.40513  3.72495  3.29355  2.67741  2.69353  4.24690  2.90345  2.73740  3.18143  2.89801  2.37887  2.77520  2.98519  4.58478  3.61504
          0.27642  5.07182  1.44716  0.67923  0.70726  0.97391  0.47418
    176   2.40352  5.09606  2.36894  2.13928  4.64608  1.95713  4.04051  4.52043  2.61394  3.99707  4.65782  2.19034  3.24818  3.06839  3.02603  2.81269  2.86285  3.47354  6.09928  4.16081    428 g x - -
          2.68603  4.42271  2.77562  2.73185  3.46362  2.40447  3.72559  3.29419  2.67723  2.69412  4.24722  2.90216  2.73751  3.18185  2.89823  2.37885  2.77395  2.98550  4.58524  3.61566
          0.99887  0.62012  2.36630  0.59521  0.80173  1.18150  0.36646
    177   2.79342  5.57879  3.17484  2.61794  4.64041  2.33916  4.17270  2.43315  2.54301  3.35515  4.34055  3.07210  4.18510  2.89990  2.59490  2.62919  1.96905  2.69188  5.59662  4.60060    431 t x - -
          2.68618  4.42225  2.77519  2.73123  3.46354  2.40513  3.72494  3.29354  2.67741  2.69355  4.24690  2.90347  2.73739  3.18146  2.89801  2.37887  2.77519  2.98518  4.58477  3.61503
          0.12645  5.63482  2.16098  0.61958  0.77255  0.40108  1.10743
    178   2.65049  5.80381  2.28656  2.81693  4.55502  2.19229  3.95047  4.12708  2.62684  3.87502  4.75206  2.27692  3.55364  3.16846  3.04381  1.86462  2.51473  3.68577  6.15858  3.82847    432 s . - -
          2.68618  4.42225  2.77519  2.73123  3.46354  2.40513  3.72494  3.29354  2.67741  2.69355  4.24690  2.90347  2.73739  3.18146  2.89801  2.37887  2.77519  2.98518  4.58477  3.61503
          0.19974  5.84417  1.72509  0.61958  0.77255  1.37438  0.29169
    179   2.89459  5.67809  3.20424  2.67865  4.35503  3.01410  4.12445  3.24294  1.92557  3.65747  4.73138  2.48050  3.63418  2.91368  1.74559  2.76717  2.54998  3.21395  5.92096  4.44583    433 r . - -
          2.68628  4.42279  2.77569  2.73149  3.46405  2.40483  3.72540  3.29334  2.67699  2.69392  4.24746  2.90321  2.73788  3.18169  2.89797  2.37892  2.77335  2.98527  4.58525  3.61564
          0.39277  1.20796  3.64920  1.07101  0.41956  0.82578  0.57607
    180   2.92577  5.04689  3.39591  2.82272  4.37500  3.85740  3.96433  3.58468  2.77070  3.54536  4.55256  2.89228  2.65347  3.38652  3.04599  1.46877  1.82117  3.11989  5.25271  4.14347    453 s x - -
          2.68618  4.42225  2.77519  2.73123  3.46354  2.40513  3.72494  3.29354  2.67741  2.69355  4.24690  2.90347  2.73739  3.18146  2.89801  2.37887  2.77519  2.98518  4.58477  3.61503
          0.10799  5.79203  2.30953  0.61958  0.77255  0.99316  0.46268
    181   2.99991  4.73040  5.25294  4.05210  3.46686  4.38967  4.84084  1.05800  4.04369  2.58330  3.32537  4.03829  4.74563  4.33413  4.24158  3.73396  3.22770  1.40774  5.34494  3.71923    454 i x - -
          2.68618  4.42225  2.77519  2.73123  3.46354  2.40513  3.72494  3.29354  2.67741  2.69355  4.24690  2.90347  2.73739  3.18146  2.89801  2.37887  2.77519  2.98518  4.58477  3.61503
          0.19079  5.75936  1.76877  0.61958  0.77255  1.18249  0.36602
    182   2.75560  5.19113  3.58710  3.21011  2.90143  3.96035  3.18453  3.26439  2.95659  3.17168  3.92928  1.57671  3.90672  3.47572  3.24726  3.01537  2.54238  3.07556  5.72421  2.10447    455 n x - -
          2.68618  4.42225  2.77519  2.73123  3.46354  2.40513  3.72494  3.29354  2.67741  2.69355  4.24690  2.90347  2.73739  3.18146  2.89801  2.37887  2.77519  2.98518  4.58477  3.61503
          0.01621  5.63121  4.38258  0.61958  0.77255  0.98472  0.46768
    183   3.08899  4.72139  5.11167  4.69456  2.59799  4.18046  4.60266  1.86644  4.48090  2.43914  3.05033  4.63898  4.41503  4.61138  3.96861  3.83143  2.97418  0.97058  5.33678  3.77136    456 v . - -
          2.68587  4.42234  2.77529  2.73132  3.46353  2.40522  3.72504  3.29349  2.67745  2.69323  4.24699  2.90348  2.73749  3.18151  2.89808  2.37891  2.77519  2.98509  4.58486  3.61512
          0.11996  2.40725  3.77293  0.28263  1.40160  0.59190  0.80581
    184   2.95436  4.81099  4.87038  4.72650  3.41999  4.30288  4.46995  2.00645  4.52725  1.03177  3.52639  4.73675  4.95174  4.11911  3.39631  3.91323  2.03993  2.31131  5.41293  4.18190    460 l x - -
          2.68618  4.42225  2.77519  2.73123  3.46354  2.40513  3.72494  3.29354  2.67741  2.69355  4.24690  2.90347  2.73739  3.18146  2.89801  2.37887  2.77519  2.98518  4.58477  3.61503
          0.03319  5.89685  3.50999  0.61958  0.77255  0.91576  0.51118
    185   0.95648  4.74885  4.29970  4.30815  3.87355  2.81093  4.83627  2.26968  4.18933  2.86758  3.98859  4.19322  4.71440  4.15278  3.98983  3.53723  3.15568  1.89608  5.51303  4.33132    461 a x - -
          2.68614  4.42225  2.77520  2.73124  3.46354  2.40513  3.72495  3.29354  2.67741  2.69355  4.24690  2.90347  2.73740  3.18147  2.89801  2.37887  2.77520  2.98513  4.58477  3.61503
          0.01609  5.20916  4.55695  0.63107  0.75934  0.91500  0.51169
    186   2.70509  4.84839  3.49316  4.71926  3.83913  4.09186  4.54996  1.24724  4.44742  2.01320  3.49037  4.12353  4.98095  4.67421  4.43100  3.66395  3.65812  1.34506  5.46233  4.29378    464 i x - -
          2.68620  4.42228  2.77517  2.73126  3.46357  2.40514  3.72498  3.29325  2.67744  2.69358  4.24693  2.90346  2.73743  3.18150  2.89804  2.37890  2.77523  2.98494  4.58480  3.61506
          0.03332  3.52841  5.67829  0.36682  1.18070  0.98721  0.46620
    187   3.26558  5.79515  0.73204  2.94632  4.62179  3.94253  3.53763  3.64947  3.06471  4.10239  4.48220  2.71332  4.39750  3.41307  3.44959  2.98804  3.28375  3.75947  6.23565  4.60097    470 d x - -
          2.68618  4.42224  2.77519  2.73123  3.46354  2.40513  3.72493  3.29354  2.67741  2.69355  4.24689  2.90347  2.73740  3.18146  2.89801  2.37887  2.77519  2.98518  4.58475  3.61503
          0.07427  5.39423  2.70247  0.62819  0.76262  1.06303  0.42374
    188   2.03832  5.77401  2.80964  3.02125  4.75780  2.73802  2.20297  4.18803  2.90605  4.02845  4.62618  3.24460  4.18936  3.17117  3.01709  1.97553  2.52952  2.39858  6.20892  3.90315    473 s x - -
          2.68618  4.42225  2.77519  2.73123  3.46354  2.40513  3.72494  3.29354  2.67741  2.69355  4.24690  2.90347  2.73739  3.18146  2.89801  2.37887  2.77519  2.98518  4.58477  3.61503
          0.05013  5.86644  3.07784  0.61958  0.77255  0.74210  0.64648
    189   0.95624  5.51240  3.37554  2.97299  4.81016  3.02589  3.79928  4.05020  3.09727  3.69476  4.76828  3.38247  3.76477  3.40750  3.31989  2.24158  2.67432  3.30031  6.18078  4.53862    474 a x - -
          2.68631  4.42243  2.77487  2.73120  3.46380  2.40506  3.72513  3.29378  2.67738  2.69381  4.24716  2.90360  2.73734  3.18011  2.89796  2.37888  2.77541  2.98532  4.58503  3.61529
          0.92562  1.34591  1.06882  0.06492  2.76693  0.85805  0.55163
    190   1.84877  5.62726  2.67902  2.41925  4.53571  2.51282  4.09610  4.24460  2.53609  3.80024  4.51585  3.08680  2.39665  3.15587  3.05522  2.22173  2.86561  3.36696  5.62830  4.11669    481 a x - -
          2.68618  4.42225  2.77519  2.73123  3.46354  2.40513  3.72494  3.29354  2.67741  2.69355  4.24690  2.90347  2.73739  3.18146  2.89801  2.37887  2.77519  2.98518  4.58477  3.61503
          0.19858  5.53322  1.73640  0.61958  0.77255  0.11952  2.18344
    191   2.52349  2.75511  2.55095  2.69946  5.16893  1.63561  4.29301  3.92415  2.27993  3.69974  4.90191  2.98566  3.46497  2.98939  3.22419  2.77802  2.84926  3.36535  5.93685  4.30923    482 g . - -
          2.68618  4.42225  2.77519  2.73123  3.46354  2.40513  3.72494  3.29354  2.67741  2.69355  4.24690  2.90347  2.73739  3.18146  2.89801  2.37887  2.77519  2.98518  4.58477  3.61503
          0.16569  5.91873  1.89713  0.61958  0.77255  1.14018  0.38531
    192   2.87121  5.73215  2.60080  2.12416  3.34478  2.20835  3.99042  4.05532  2.89610  3.81078  4.77728  2.67498  4.09004  3.19515  3.34578  1.91236  2.84429  3.50155  2.77421  3.94627    483 s . - -
          2.68507  4.42388  2.77468  2.73276  3.46456  2.40546  3.72301  3.29087  2.67813  2.69244  4.24871  2.90247  2.73929  3.18209  2.89877  2.37966  2.77482  2.98371  4.58598  3.61303
          0.61430  1.71744  1.27490  2.55243  0.08109  0.32764  1.27519
    193   2.78092  5.59459  3.06245  2.71865  3.60066  0.94086  4.25303  3.98454  2.97944  3.67007  4.54751  3.17907  3.97768  3.19473  3.46012  2.76895  3.05492  3.58578  5.50588  4.61874    557 g x - -
          2.68592  4.42235  2.77529  2.73132  3.46363  2.40521  3.72503  3.29364  2.67751  2.69364  4.24700  2.90348  2.73750  3.18152  2.89811  2.37830  2.77522  2.98528  4.58487  3.61513
          0.17775  2.10259  3.20130  0.10715  2.28659  0.28006  1.40952
    194   3.17065  4.91471  4.61930  3.79625  1.02703  1.67452  4.94494  2.65932  4.42173  2.74794  3.76783  4.01982  4.99378  4.39709  4.52681  3.52442  3.45212  3.00888  3.92669  3.98749    559 f x - -
          2.68647  4.42237  2.77553  2.73161  3.45504  2.40543  3.72533  3.29349  2.67779  2.69369  4.24722  2.90368  2.73778  3.18184  2.89839  2.37921  2.77558  2.98503  4.58515  3.61498
          0.45912  1.03091  4.46719  0.03289  3.43107  0.37034  1.17279
    195   2.97370  5.79944  3.21772  2.61087  4.99043  4.10932  4.00692  3.71903  3.17268  3.93506  4.72371  1.00963  4.62429  3.13897  3.62720  3.38965  2.80527  1.93806  6.26707  4.40798    561 n x - -
          2.68618  4.42225  2.77519  2.73123  3.46354  2.40513  3.72494  3.29354  2.67741  2.69355  4.24690  2.90347  2.73739  3.18146  2.89801  2.37887  2.77519  2.98518  4.58477  3.61503
          0.01484  6.01781  4.39836  0.61958  0.77255  0.51480  0.91036
    196   3.25413  4.91734  4.86240  4.71648  3.57307  4.20879  5.03800  1.22954  4.65527  1.56207  3.43376  4.86028  4.63772  4.51074  4.45896  2.84134  2.27156  2.07233  5.53879  4.36229    562 i x - -
          2.68618  4.42225  2.77519  2.73123  3.46354  2.40513  3.72494  3.29354  2.67741  2.69355  4.24690  2.90347  2.73739  3.18146  2.89801  2.37887  2.77519  2.98518  4.58477  3.61503
          0.00791  6.01884  5.21314  0.61958  0.77255  0.50723  0.92171
    197   1.51168  4.65483  3.16524  3.14228  4.85150  2.00045  4.43803  4.60447  3.08371  4.01803  4.90142  3.52782  4.07892  3.55151  3.67750  1.39907  2.57910  4.10845  6.30907  4.92766    563 s x - -
          2.68618  4.42225  2.77519  2.73123  3.46354  2.40513  3.72494  3.29354  2.67741  2.69355  4.24690  2.90347  2.73739  3.18146  2.89801  2.37887  2.77519  2.98518  4.58477  3.61503
          0.00359  6.02675  6.74909  0.61958  0.77255  0.51522  0.90973
    198   3.28865  5.83032  3.30378  2.33288  3.71730  3.79588  3.75060  3.84749  2.31105  1.20489  4.55756  3.72576  3.32996  2.27412  3.21965  3.35201  3.16966  3.54002  5.95043  4.29518    564 l x - -
          2.68618  4.42225  2.77519  2.73123  3.46354  2.40513  3.72494  3.29354  2.67741  2.69355  4.24690  2.90347  2.73739  3.18146  2.89801  2.37887  2.77519  2.98518  4.58477  3.61503
          0.00477  6.03300  6.04831  0.61958  0.77255  0.54908  0.86152
    199   1.99284  5.94701  2.38812  1.79539  5.29340  2.81269  4.01357  4.54171  2.43131  4.00426  4.69733  3.16037  4.02536  2.61154  2.63192  2.78958  2.31365  4.07585  6.37891  4.65704    565 e x - -
          2.68618  4.42225  2.77519  2.73123  3.46354  2.40513  3.72494  3.29354  2.67741  2.69355  4.24690  2.90347  2.73739  3.18146  2.89801  2.37887  2.77519  2.98518  4.58477  3.61503
          0.00410  6.03056  6.38456  0.61958  0.77255  0.54264  0.87039
    200   0.70995  5.49191  3.83512  3.26549  4.68584  2.92248  4.36428  4.07729  3.35781  3.18967  4.34309  3.69468  4.73133  3.66100  3.63952  3.16738  2.83995  2.72815  6.02801  4.73274    566 a x - -
          2.68618  4.42225  2.77519  2.73123  3.46354  2.40513  3.72494  3.29354  2.67741  2.69355  4.24690  2.90347  2.73739  3.18146  2.89801  2.37887  2.77519  2.98518  4.58477  3.61503
          0.00359  6.02853  6.75088  0.61958  0.77255  0.55293  0.85629
    201   3.43694  4.92492  5.51161  4.59552  2.40267  4.71926  5.05253  3.22961  4.47985  1.52378  0.90619  4.66720  4.83245  4.81300  4.69042  3.90142  3.69028  2.85202  5.54622  3.63776    567 m x - -
          2.68618  4.42225  2.77519  2.73123  3.46354  2.40513  3.72494  3.29354  2.67741  2.69355  4.24690  2.90347  2.73739  3.18146  2.89801  2.37887  2.77519  2.98518  4.58477  3.61503
          0.00479  6.02812  6.04343  0.61958  0.77255  0.53236  0.88484
    202   3.22894  5.94785  1.77728  2.69697  5.29268  3.62111  4.39732  4.60234  2.83874  3.84069  4.91472  0.95105  4.60333  3.18933  3.28748  3.23039  3.21880  4.08876  6.38052  4.96934    568 n x - -
          2.68620  4.42220  2.77520  2.73122  3.46356  2.40515  3.72496  3.29356  2.67741  2.69353  4.24692  2.90345  2.73740  3.18148  2.89795  2.37884  2.77520  2.98520  4.58479  3.61502
          0.01598  4.78649  4.89069  0.77738  0.61546  0.54983  0.86049
    203   2.16776  5.41023  2.35265  2.39142  4.67952  3.67610  4.04993  4.03547  2.42641  3.69695  4.47042  2.99615  4.59710  2.76384  3.30724  2.20536  1.93094  3.36096  3.31669  4.25065    576 t x - -
          2.68618  4.42225  2.77519  2.73123  3.46354  2.40513  3.72494  3.29354  2.67741  2.69355  4.24690  2.90347  2.73739  3.18146  2.89801  2.37887  2.77519  2.98518  4.58477  3.61503
          0.00879  6.02217  5.06302  0.61958  0.77255  0.59571  0.80111
    204   3.79824  5.47562  6.09497  5.48602  3.60542  5.05799  5.67018  3.26133  5.28514  0.25527  3.88144  5.51614  5.63213  5.33854  5.02487  4.40674  4.36601  3.29572  5.80349  4.91187    577 L x - -
          2.68618  4.42225  2.77519  2.73123  3.46354  2.40513  3.72494  3.29354  2.67741  2.69355  4.24690  2.90347  2.73739  3.18146  2.89801  2.37887  2.77519  2.98518  4.58477  3.61503
          0.01201  6.01551  4.65632  0.61958  0.77255  0.61593  0.77683
    205   3.19327  5.01989  4.00017  3.94763  4.35321  4.29710  4.71234  3.57227  3.89285  3.15829  4.13163  4.05479  4.68173  4.18252  4.22004  3.12920  0.49009  3.07467  5.81176  4.58841    578 T x - -
          2.68619  4.42226  2.77521  2.73124  3.46355  2.40503  3.72496  3.29355  2.67742  2.69356  4.24691  2.90344  2.73739  3.18147  2.89802  2.37888  2.77521  2.98519  4.58478  3.61504
          0.01740  4.26488  5.74660  0.38234  1.14654  0.51599  0.90859
    206   3.36626  4.99178  2.35573  3.01050  5.27590  1.38590  3.54722  4.76071  2.98996  4.04576  4.82238  1.44799  4.04173  3.45071  2.95458  2.94729  3.44172  4.26674  6.36615  4.65475    580 g x - -
          2.68616  4.42226  2.77518  2.73124  3.46355  2.40513  3.72495  3.29355  2.67741  2.69356  4.24690  2.90342  2.73740  3.18142  2.89801  2.37887  2.77520  2.98519  4.58478  3.61504
          0.02029  4.98412  4.32455  0.58881  0.80965  0.58750  0.81128
    207   3.28987  5.83166  3.38818  3.09813  4.44786  0.86362  4.25032  4.32666  3.03867  3.62794  4.78999  1.96223  4.12973  3.45031  3.30508  2.97713  3.58412  3.71808  6.28934  4.90420    583 g x - -
          2.68618  4.42225  2.77519  2.73123  3.46354  2.40513  3.72494  3.29354  2.67741  2.69355  4.24690  2.90347  2.73739  3.18146  2.89801  2.37887  2.77519  2.98518  4.58477  3.61503
          0.00635  6.00489  5.55507  0.61958  0.77255  0.62993  0.76063
    208   3.30912  5.92944  3.19972  2.73799  5.06892  3.31303  3.28408  4.40730  1.87703  2.58323  4.64519  2.64312  4.02408  1.38246  2.65014  3.17272  3.10657  4.10107  6.36165  4.68501    584 q x - -
          2.68618  4.42225  2.77519  2.73123  3.46354  2.40513  3.72494  3.29354  2.67741  2.69355  4.24690  2.90347  2.73739  3.18146  2.89801  2.37887  2.77519  2.98518  4.58477  3.61503
          0.01563  6.00577  4.33951  0.61958  0.77255  0.48048  0.96361
    209   0.74565  5.58165  3.68397  3.19935  4.66998  2.22359  4.50271  3.93537  3.28973  3.41546  4.58063  3.62574  4.36578  3.62694  3.51025  3.24139  2.91635  3.59030  6.09819  4.77811    585 a x - -
          2.68618  4.42225  2.77519  2.73123  3.46354  2.40513  3.72494  3.29354  2.67741  2.69355  4.24690  2.90347  2.73739  3.18146  2.89801  2.37887  2.77519  2.98518  4.58477  3.61503
          0.06236  6.01036  2.84736  0.61958  0.77255  0.52586  0.89415
    210   2.70263  5.29337  3.23876  1.55921  4.19042  3.10255  4.05132  3.65854  2.75589  3.61328  4.87135  3.25435  4.31465  2.86115  3.07272  3.09521  2.67274  1.71065  4.77286  4.01736    586 e x - -
          2.68623  4.42235  2.77502  2.73127  3.46332  2.40514  3.72505  3.29364  2.67751  2.69365  4.24700  2.90309  2.73746  3.18149  2.89811  2.37885  2.77521  2.98528  4.58487  3.61469
          0.06338  3.17205  3.93756  0.81909  0.58130  0.34611  1.22908
    211   2.26599  5.92295  2.73230  1.60768  3.21364  3.49646  4.03055  4.09245  2.82783  3.77655  4.66781  3.19068  4.30322  1.59682  3.16944  2.95183  3.25318  3.52408  6.35610  4.56444    605 q x - -
          2.68618  4.42225  2.77519  2.73123  3.46354  2.40513  3.72494  3.29354  2.67741  2.69355  4.24690  2.90347  2.73739  3.18146  2.89801  2.37887  2.77519  2.98518  4.58477  3.61503
          0.00912  6.00124  5.02034  0.61958  0.77255  0.44050  1.03203
    212   2.94981  4.98728  4.08044  3.68653  3.05823  4.34880  4.94058  3.19478  3.73860  0.71585  4.00702  4.13568  3.33168  4.47370  4.14626  3.24149  3.44822  2.64250  4.49064  3.58132    606 l x - -
          2.68618  4.42225  2.77519  2.73123  3.46354  2.40513  3.72494  3.29354  2.67741  2.69355  4.24690  2.90347  2.73739  3.18146  2.89801  2.37887  2.77519  2.98518  4.58477  3.61503
          0.01293  6.01602  4.56531  0.61958  0.77255  0.49554  0.93967
    213   3.23144  5.22413  3.39141  2.85580  5.09448  0.59816  4.42999  4.43783  3.09703  3.82691  4.66863  3.40807  4.07713  3.48035  3.63099  3.13960  3.59533  3.94286  6.27246  4.76437    607 G x - -
          2.68618  4.42225  2.77519  2.73123  3.46354  2.40513  3.72494  3.29351  2.67741  2.69355  4.24690  2.90347  2.73740  3.18146  2.89801  2.37887  2.77519  2.98518  4.58477  3.61503
          0.00934  5.67869  5.13638  0.58847  0.81007  0.57206  0.83094
    214   3.13177  5.65673  3.59394  3.06828  4.71618  3.74932  3.37730  3.97838  2.44382  4.07434  4.79191  2.96050  3.91336  3.14384  1.02329  2.61323  2.76898  2.88424  5.11570  4.68948    609 r x - -
          2.68621  4.42228  2.77507  2.73127  3.46357  2.40511  3.72498  3.29357  2.67744  2.69351  4.24693  2.90350  2.73743  3.18138  2.89786  2.37890  2.77523  2.98522  4.58480  3.61506
          0.00974  4.97366  5.88725  1.13826  0.38622  0.48986  0.94858
    215   3.09858  4.82617  5.55256  4.74219  3.56206  4.09313  5.09717  1.49773  4.72575  2.59290  4.07021  4.92256  5.11959  4.76974  4.60923  4.07138  3.72524  0.77142  5.58760  3.92449    617 v x - -
          2.68618  4.42225  2.77519  2.73123  3.46354  2.40513  3.72494  3.29354  2.67741  2.69355  4.24690  2.90347  2.73739  3.18146  2.89801  2.37887  2.77519  2.98518  4.58477  3.61503
          0.00362  6.01810  6.74044  0.61958  0.77255  0.55079  0.85919
    216   3.27844  5.93753  1.66840  1.80284  5.11238  4.09716  4.29095  4.31651  2.90944  3.77404  4.74784  1.86750  3.71542  2.61915  3.27825  2.72114  2.53320  4.10696  5.63785  4.14490    618 d x - -
          2.68619  4.42226  2.77517  2.73124  3.46355  2.40514  3.72495  3.29355  2.67742  2.69356  4.24691  2.90332  2.73740  3.18147  2.89802  2.37888  2.77520  2.98519  4.58478  3.61504
          0.01298  4.44727  6.74044  0.41204  1.08559  0.49629  0.93849
    217   1.07822  4.52501  5.05469  4.79737  3.91522  4.20305  5.02785  2.58348  4.03838  2.88637  3.79113  4.82878  4.60055  4.56274  4.64678  3.77340  3.74113  1.14180  5.55188  4.30394    620 a x - -
          2.68618  4.42225  2.77519  2.73123  3.46354  2.40513  3.72494  3.29354  2.67741  2.69355  4.24690  2.90347  2.73739  3.18146  2.89801  2.37887  2.77519  2.98518  4.58477  3.61503
          0.00361  6.02250  6.74485  0.61958  0.77255  0.49827  0.93543
    218   2.87286  5.93537  2.79494  2.43663  5.19985  3.65043  4.06744  4.34801  2.49627  3.72034  4.60740  2.92942  4.42665  2.32327  3.41405  2.76269  1.28747  2.82790  5.47571  4.17076    621 t x - -
          2.68618  4.42225  2.77519  2.73123  3.46354  2.40513  3.72494  3.29354  2.67741  2.69355  4.24690  2.90347  2.73739  3.18146  2.89801  2.37887  2.77519  2.98518  4.58477  3.61503
          0.00824  6.02406  5.15290  0.61958  0.77255  0.50604  0.92351
    219   1.02522  4.67683  5.44575  4.28029  3.36454  4.37441  5.03027  2.80083  4.49488  2.78984  4.00576  4.84408  4.86102  4.77231  4.49571  3.02654  2.70118  2.04465  4.29858  2.16557    622 a x - -
          2.68618  4.42225  2.77519  2.73123  3.46354  2.40513  3.72494  3.29354  2.67741  2.69355  4.24690  2.90347  2.73739  3.18146  2.89801  2.37887  2.77519  2.98518  4.58477  3.61503
          0.00419  6.01626  6.35121  0.61958  0.77255  0.54088  0.87284
    220   2.84854  4.95587  3.70545  2.74094  3.45259  4.30109  4.05489  3.52727  2.63128  3.57768  3.94256  3.70677  4.68960  3.01759  2.64730  2.87123  1.33187  2.09336  5.84926  3.36993    623 t x - -
          2.68594  4.42241  2.77495  2.73107  3.46363  2.40529  3.72454  3.29370  2.67743  2.69355  4.24706  2.90363  2.73756  3.18136  2.89817  2.37886  2.77530  2.98527  4.58493  3.61444
          0.07633  2.62688  6.73804  0.71657  0.67026  0.54500  0.86712
    221   3.04452  5.93522  3.24801  1.79784  5.28072  3.60139  4.15696  4.63862  2.60233  3.07469  4.17741  3.57111  3.82243  1.20146  2.37513  3.10438  3.37949  3.88945  6.36764  4.95643    630 q x - -
          2.68618  4.42225  2.77518  2.73123  3.46351  2.40513  3.72495  3.29354  2.67741  2.69355  4.24690  2.90347  2.73740  3.18146  2.89801  2.37887  2.77520  2.98518  4.58477  3.61503
          0.04123  5.74108  3.29187  0.62367  0.76782  0.52182  0.90002
    222   2.82153  4.89805  4.79224  4.76211  3.87753  4.14946  4.99371  2.81692  4.40677  2.55849  3.82523  4.79436  5.03020  4.58934  4.19243  3.27546  2.76251  0.61700  5.33888  4.11463    633 V x - -
          2.68617  4.42225  2.77520  2.73124  3.46354  2.40513  3.72495  3.29354  2.67741  2.69350  4.24690  2.90347  2.73740  3.18147  2.89801  2.37887  2.77520  2.98519  4.58477  3.61503
          0.01173  5.00162  5.31238  0.50791  0.92067  0.41811  1.07380
    223   2.01687  5.92965  1.38880  2.41784  5.08232  2.80437  4.17363  4.65887  2.96366  3.86345  4.97028  2.95716  2.39959  3.32703  3.51472  2.50277  3.36886  3.92031  6.36224  4.78359    635 d x - -
          2.68618  4.42225  2.77519  2.73123  3.46354  2.40513  3.72494  3.29354  2.67741  2.69355  4.24690  2.90347  2.73739  3.18146  2.89801  2.37887  2.77519  2.98518  4.58477  3.61503
          0.14835  6.00788  1.99944  0.61958  0.77255  0.52636  0.89343
    224   1.76282  5.12215  3.37052  2.84448  4.35901  3.00526  4.05233  3.79479  2.69844  2.47513  3.88706  3.30709  2.56041  3.20405  2.63070  2.25033  3.07395  2.74970  5.72060  4.56243    636 a x - -
          2.68618  4.42225  2.77520  2.73123  3.46354  2.40512  3.72495  3.29354  2.67741  2.69355  4.24690  2.90345  2.73740  3.18146  2.89801  2.37887  2.77520  2.98518  4.58477  3.61503
          0.00868  5.32812  5.57633  0.56563  0.83933  0.22810  1.58984
    225   2.76705  5.91673  3.18680  2.79239  4.95495  3.41571  4.22805  4.45110  2.74969  3.03355  4.80256  2.80376  3.56191  3.27035  2.68734  1.08626  2.82174  3.59563  5.36807  3.84785    638 s x - -
          2.68620  4.42243  2.77537  2.73141  3.46354  2.40531  3.72512  3.29372  2.67755  2.69252  4.24708  2.90365  2.73757  3.18164  2.89819  2.37890  2.77455  2.98525  4.58445  3.61502
          0.15117  2.03131  4.69574  0.25965  1.47542  0.53179  0.88565
    226   1.91558  4.59766  2.09997  2.55668  3.75067  3.78574  3.46521  3.80514  2.78659  2.93112  4.03625  2.02269  4.56378  2.85642  3.44953  2.88866  3.60174  2.69884  5.79681  3.68511    644 a x - -
          2.68618  4.42225  2.77519  2.73123  3.46354  2.40513  3.72494  3.29354  2.67741  2.69355  4.24690  2.90347  2.73739  3.18146  2.89801  2.37887  2.77519  2.98518  4.58477  3.61503
          0.00369  6.00108  6.72342  0.61958  0.77255  0.49836  0.93529
    227   3.53168  0.36940  5.13258  4.34608  4.42661  4.53325  5.07898  3.77925  3.87993  3.48556  4.42949  4.58699  5.11984  4.56208  3.85752  3.50586  3.89124  3.52612  5.18140  4.37742    645 C x - -
          2.68618  4.42225  2.77519  2.73123  3.46354  2.40513  3.72494  3.29354  2.67741  2.69355  4.24690  2.90347  2.73739  3.18146  2.89801  2.37887  2.77519  2.98518  4.58477  3.61503
          0.00876  5.99661  5.07774  0.61958  0.77255  0.53682  0.87852
    228   2.64078  5.25768  3.61300  2.92593  4.04855  0.76044  3.96945  3.87306  3.06908  3.58918  4.68716  3.45011  4.16008  3.42323  3.36153  3.09358  3.52193  3.68555  4.58477  4.58433    646 g x - -
          2.68618  4.42225  2.77519  2.73123  3.46354  2.40513  3.72494  3.29354  2.67741  2.69355  4.24690  2.90347  2.73739  3.18146  2.89801  2.37887  2.77519  2.98518  4.58477  3.61503
          0.00389  5.94699  6.66934  0.61958  0.77255  0.51552  0.90929
    229   2.86857  4.41869  4.42709  3.85503  1.85135  3.87127  4.45439  2.00482  3.74058  1.63387  2.98971  3.65011  4.43489  3.34653  3.70932  3.19829  3.32737  2.24770  5.16882  3.95984    647 l x - -
          2.68618  4.42225  2.77519  2.73123  3.46354  2.40513  3.72494  3.29354  2.67741  2.69355  4.24690  2.90347  2.73739  3.18146  2.89801  2.37887  2.77519  2.98518  4.58477  3.61503
          0.00666  5.41014  6.13248  0.61958  0.77255  0.52593  0.89405
    230   1.99383  4.21400  3.22612  2.54611  3.59550  2.34292  3.84050  4.09113  2.54680  3.19915  4.41784  3.04585  2.30151  3.04953  2.95501  2.56594  2.78276  3.49104  5.62142  4.01008    648 a x - -
          2.68618  4.42225  2.77519  2.73123  3.46354  2.40513  3.72494  3.29354  2.67741  2.69355  4.24690  2.90347  2.73739  3.18146  2.89801  2.37887  2.77519  2.98518  4.58477  3.61503
          0.00755  5.28579  6.00814  0.61958  0.77255  0.53127  0.88639
    231   2.42051  5.20101  2.91200  2.53175  3.43357  3.16310  3.79967  3.05381  2.64034  2.55542  3.99643  3.25047  2.93525  2.84912  3.13407  2.30304  2.20929  3.35067  5.32737  4.05900    649 t x - -
          2.68618  4.42225  2.77519  2.73123  3.46354  2.40513  3.72494  3.29354  2.67741  2.69355  4.24690  2.90347  2.73739  3.18146  2.89801  2.37887  2.77519  2.98518  4.58477  3.61503
          0.01093  5.18391  5.24656  0.61958  0.77255  0.48312  0.95934
    232   2.69687  4.54880  2.98456  1.89112  4.30372  2.94841  3.61026  3.78266  2.45277  2.87250  3.68725  3.15434  3.57249  2.67437  2.26947  2.41106  3.11629  3.26344  5.47157  4.04180    650 e x - -
          2.68618  4.42225  2.77519  2.73123  3.46354  2.40513  3.72494  3.29354  2.67741  2.69355  4.24690  2.90347  2.73739  3.18146  2.89801  2.37887  2.77519  2.98518  4.58477  3.61503
          0.02918  5.11977  3.78167  0.61958  0.77255  0.51029  0.91709
    233   2.86698  5.10744  2.68128  2.41620  3.53516  3.20378  3.83875  3.48975  2.16926  3.11750  4.04275  2.89460  2.34125  2.88138  2.25335  2.74585  2.95690  3.42750  4.83339  4.40315    651 k x - -
          2.68618  4.42225  2.77519  2.73123  3.46354  2.40513  3.72494  3.29354  2.67741  2.69355  4.24690  2.90347  2.73739  3.18146  2.89801  2.37887  2.77519  2.98518  4.58477  3.61503
          0.01345  5.07590  4.94607  0.61958  0.77255  0.45972  0.99820
    234   2.53846  4.47983  3.18731  2.62770  3.59544  2.88895  3.83462  3.16128  2.64586  2.59508  3.27939  3.31343  3.12501  3.01835  2.78708  2.81472  2.36108  3.13445  4.50365  2.71496    652 t x - -
          2.68618  4.42225  2.77519  2.73123  3.46354  2.40513  3.72494  3.29354  2.67741  2.69355  4.24690  2.90347  2.73739  3.18146  2.89801  2.37887  2.77519  2.98518  4.58477  3.61503
          0.04818  5.07814  3.19887  0.61958  0.77255  0.49401  0.94205
    235   2.76995  4.22547  3.04886  1.81732  4.36360  3.49943  3.09786  3.85126  2.57119  3.10948  4.40300  2.74661  3.71640  2.46776  2.27043  2.56899  2.68564  3.65292  5.22149  4.04144    653 e x - -
          2.68618  4.42225  2.77519  2.73123  3.46354  2.40513  3.72494  3.29354  2.67741  2.69355  4.24690  2.90347  2.73739  3.18146  2.89801  2.37887  2.77519  2.98518  4.58477  3.61503
          0.11855  5.02382  2.25177  0.61958  0.77255  0.58549  0.81381
    236   2.60782  4.87340  3.09510  1.89329  4.07487  2.93968  3.74918  3.65241  2.37148  3.33479  4.29367  2.88452  3.21762  2.86330  2.32544  2.67523  2.71307  2.98699  4.71480  4.16874    654 e x - -
          2.68618  4.42225  2.77519  2.73123  3.46354  2.40513  3.72494  3.29354  2.67741  2.69355  4.24690  2.90347  2.73739  3.18146  2.89801  2.37887  2.77519  2.98518  4.58477  3.61503
          0.20234  4.90253  1.73868  0.61958  0.77255  0.47764  0.96823
    237   2.54834  5.22724  1.93762  2.28140  4.08381  3.15743  3.69221  3.90518  2.46372  3.07288  4.17902  2.96076  3.55461  2.77546  2.68425  2.57243  2.76515  3.42747  4.62821  3.62838    655 d x - -
          2.68619  4.42226  2.77519  2.73124  3.46346  2.40514  3.72496  3.29355  2.67742  2.69342  4.24691  2.90348  2.73741  3.18148  2.89802  2.37888  2.77520  2.98520  4.58478  3.61504
          0.12132  3.02065  2.72601  0.37587  1.16057  0.89706  0.52385
    238   2.64757  4.58130  2.70898  2.48223  3.71587  3.31891  3.61269  3.41499  2.55695  3.17882  3.61034  2.89529  2.93227  2.76434  2.91345  2.01612  2.51120  3.36507  5.05443  3.86198    657 s x - -
          2.68618  4.42225  2.77519  2.73123  3.46354  2.40513  3.72494  3.29354  2.67741  2.69355  4.24690  2.90347  2.73739  3.18146  2.89801  2.37887  2.77519  2.98518  4.58477  3.61503
          0.11657  4.68195  2.29489  0.61958  0.77255  0.40224  1.10508
    239   2.70408  4.87916  2.05095  1.84654  4.25286  3.26615  3.61620  3.37244  2.47989  3.21993  4.08336  2.67769  3.88922  2.87799  2.71804  2.65454  2.95098  3.56772  4.70450  4.29666    658 e x - -
          2.68618  4.42225  2.77519  2.73123  3.46354  2.40513  3.72494  3.29354  2.67741  2.69355  4.24690  2.90347  2.73739  3.18146  2.89801  2.37887  2.77519  2.98518  4.58477  3.61503
          0.02209  4.79970  4.29649  0.61958  0.77255  0.58739  0.81142
    240   2.56059  4.35134  3.05585  2.72799  3.71152  3.19094  3.21278  3.13417  2.77942  2.43245  3.47669  3.19362  2.89769  2.96990  2.72235  2.84495  2.78281  2.23578  5.28801  3.81247    659 v x - -
          2.68620  4.42175  2.77508  2.73129  3.46363  2.40518  3.72503  3.29363  2.67739  2.69344  4.24699  2.90350  2.73725  3.18146  2.89782  2.37892  2.77527  2.98527  4.58486  3.61512
          0.63934  1.21793  1.73435  0.11749  2.19955  0.51199  0.91454
    241   2.65237  4.14413  2.78731  2.33608  4.29945  2.82382  3.56687  3.98849  1.84050  3.48802  4.23730  2.67097  3.29062  2.76936  2.62039  2.67574  2.77902  3.28621  5.63612  4.01274    661 k x - -
          2.68622  4.42212  2.77530  2.73147  3.46343  2.40537  3.72518  3.29332  2.67742  2.69350  4.24340  2.90351  2.73763  3.18170  2.89821  2.37898  2.77519  2.98436  4.58460  3.61527
          0.91317  0.81743  1.85031  0.68498  0.70138  0.88433  0.53271
    242   2.54550  4.30853  3.69670  3.12431  3.43358  3.68586  3.95155  2.25975  2.84976  2.39871  3.41597  3.48586  3.48182  3.08822  3.00082  2.94265  2.78514  1.80492  4.90115  3.38803    664 v x - -
          2.68618  4.42225  2.77519  2.73123  3.46354  2.40513  3.72494  3.29354  2.67741  2.69355  4.24690  2.90347  2.73739  3.18146  2.89801  2.37887  2.77519  2.98518  4.58477  3.61503
          0.01791  4.42739  5.14973  0.61958  0.77255  0.93939  0.49572
    243   2.69037  4.88373  2.90176  2.43250  4.12708  1.87200  3.72701  2.86626  2.52995  3.14800  3.81608  2.93647  3.64824  2.87991  2.80818  2.58618  2.92428  3.22024  5.39371  4.05996    665 g x - -
          2.68618  4.42225  2.77519  2.73123  3.46354  2.40513  3.72494  3.29354  2.67741  2.69355  4.24690  2.90347  2.73739  3.18146  2.89801  2.37887  2.77519  2.98518  4.58477  3.61503
          0.01769  4.43921  5.16156  0.61958  0.77255  0.83984  0.56525
    244   2.56961  5.06154  2.67782  2.34891  4.15732  2.09136  3.68296  3.80136  2.37900  3.34329  4.11751  2.97949  3.64200  2.56624  2.80732  2.58083  2.92403  2.92711  5.52842  3.87058    666 g x - -
          2.68618  4.42225  2.77519  2.73123  3.46354  2.40513  3.72494  3.29354  2.67741  2.69355  4.24690  2.90347  2.73739  3.18146  2.89801  2.37887  2.77519  2.98518  4.58477  3.61503
          0.13040  4.47444  2.19949  0.61958  0.77255  0.80223  0.59480
    245   2.58018  3.33554  3.28129  2.72026  3.76430  3.14792  3.79569  2.99403  2.69555  2.69474  3.28418  2.16104  3.94801  3.02672  2.92081  2.41826  2.72745  2.88359  5.14258  3.86840    667 n . - -
          2.68638  4.42250  2.77515  2.73137  3.46379  2.40505  3.72519  3.29370  2.67722  2.69380  4.24715  2.90372  2.73757  3.18171  2.89798  2.37899  2.77505  2.98543  4.57995  3.61336
          0.85655  0.78620  2.12189  0.89526  0.52509  0.56148  0.84482
    246   2.70821  4.91702  2.92883  2.47074  3.80898  3.52720  3.73315  3.57850  2.29550  2.66466  3.98998  3.05627  3.92139  2.88194  2.84223  1.60084  2.93983  3.25274  5.41625  4.08031    674 s x - -
          2.68618  4.42225  2.77519  2.73123  3.46354  2.40513  3.72494  3.29354  2.67741  2.69355  4.24690  2.90347  2.73739  3.18146  2.89801  2.37887  2.77519  2.98518  4.58477  3.61503
          0.12572  4.48581  2.23610  0.61958  0.77255  0.81567  0.58401
    247   2.67075  4.49956  3.39537  2.83099  3.65254  3.44364  3.84115  3.02603  2.66183  2.39134  3.59729  2.41527  3.98848  3.11385  3.07283  2.83953  2.42253  2.67656  2.68074  3.59087    675 l x - -
          2.68618  4.42225  2.77519  2.73123  3.46354  2.40513  3.72494  3.29354  2.67741  2.69355  4.24690  2.90347  2.73739  3.18146  2.89801  2.37887  2.77519  2.98518  4.58477  3.61503
          0.01820  4.41118  5.13353  0.61958  0.77255  0.97097  0.47597
    248   2.72748  3.79711  4.11970  3.63901  3.27531  3.59336  4.15317  3.15312  3.43925  2.84556  3.80331  3.77029  4.16483  3.76257  3.65416  2.33948  3.08390  2.89827  1.15754  3.37550    676 w x - -
          2.68618  4.42225  2.77519  2.73123  3.46354  2.40513  3.72494  3.29354  2.67741  2.69355  4.24690  2.90347  2.73739  3.18146  2.89801  2.37887  2.77519  2.98518  4.58477  3.61503
          0.01820  4.41118  5.13353  0.61958  0.77255  0.63674  0.75293
    249   2.67462  4.39086  2.94485  3.09329  1.65489  3.51387  3.97537  2.77555  3.04985  2.39100  3.50536  3.47581  4.08596  3.34160  3.38362  2.85258  2.60314  2.65319  4.97879  3.74235    677 f x - -
          2.68618  4.42225  2.77519  2.73123  3.46354  2.40513  3.72494  3.29354  2.67741  2.69355  4.24690  2.90347  2.73739  3.18146  2.89801  2.37887  2.77519  2.98518  4.58477  3.61503
          0.01632  4.51941  5.24176  0.61958  0.77255  0.66965  0.71721
    250   2.64796  3.97078  3.86148  3.17743  3.41887  3.75965  3.84416  2.77041  3.05059  1.88524  3.28110  3.15563  4.13416  3.47864  3.48966  2.81713  2.55393  2.23726  4.90088  2.31169    678 l x - -
          2.68618  4.42225  2.77519  2.73123  3.46354  2.40513  3.72494  3.29354  2.67741  2.69355  4.24690  2.90347  2.73739  3.18146  2.89801  2.37887  2.77519  2.98518  4.58477  3.61503
          0.01550  4.57048  5.29282  0.61958  0.77255  0.52485  0.89562
    251   2.73463  5.22171  2.57989  2.22949  4.55616  3.02643  3.42019  4.03530  2.43960  3.45334  4.26552  2.60060  2.35838  2.49260  2.84463  2.60011  2.77264  3.60670  5.66043  3.61107    679 e x - -
          2.68618  4.42225  2.77519  2.73123  3.46354  2.40513  3.72494  3.29354  2.67741  2.69355  4.24690  2.90347  2.73739  3.18146  2.89801  2.37887  2.77519  2.98518  4.58477  3.61503
          0.35167  4.60136  1.25019  0.61958  0.77255  0.43700  1.03837
    252   2.65103  5.01868  2.87352  2.22931  4.30942  2.41128  3.64039  3.75816  2.30189  2.99585  4.07447  2.84898  3.83907  2.55775  2.76808  2.33526  2.79327  3.37987  5.04102  3.87628    680 e x - -
          2.68575  4.41876  2.77542  2.73145  3.46376  2.40535  3.72517  3.29256  2.67763  2.69311  4.24712  2.90287  2.73762  3.18168  2.89823  2.37909  2.77542  2.98540  4.58499  3.61525
          0.26319  1.49169  5.05007  1.43258  0.27272  0.33780  1.24945
    253   2.73763  5.17199  2.72972  2.04100  3.99270  3.51996  3.71357  3.95134  2.46311  2.95413  4.22169  2.42102  3.26179  2.82122  2.91044  2.07541  2.56110  3.54619  5.62401  4.23193    686 e x - -
          2.68618  4.42225  2.77519  2.73123  3.46354  2.40513  3.72494  3.29354  2.67741  2.69355  4.24690  2.90347  2.73739  3.18146  2.89801  2.37887  2.77519  2.98518  4.58477  3.61503
          0.01481  4.61541  5.33776  0.61958  0.77255  0.54424  0.86817
    254   2.68038  4.09205  4.45254  3.86941  1.47627  3.93608  4.17145  2.66169  3.71393  1.94536  3.34608  3.97871  4.30266  3.89353  3.82659  3.07102  2.90715  2.48145  4.70147  2.54699    687 f x - -
          2.68618  4.42225  2.77519  2.73123  3.46354  2.40513  3.72494  3.29354  2.67741  2.69355  4.24690  2.90347  2.73739  3.18146  2.89801  2.37887  2.77519  2.98518  4.58477  3.61503
          0.01481  4.61541  5.33776  0.61958  0.77255  0.54424  0.86817
    255   2.71489  5.07515  2.62819  2.12192  4.36250  3.51073  3.70727  3.20733  2.47051  2.41717  4.13184  2.67033  3.90426  2.64086  2.87441  2.35670  2.59481  3.43441  5.54390  4.17041    688 e x - -
          2.68618  4.42225  2.77519  2.73123  3.46354  2.40513  3.72494  3.29354  2.67741  2.69355  4.24690  2.90347  2.73739  3.18146  2.89801  2.37887  2.77519  2.98518  4.58477  3.61503
          0.01589  4.54601  5.26835  0.61958  0.77255  0.54424  0.86817
    256   2.74044  5.18318  2.85457  1.51708  4.50300  2.92553  3.70862  3.97025  2.22146  3.47919  3.94543  2.97928  3.90577  2.81761  2.94920  2.31059  2.97406  3.35705  5.63555  4.23989    689 e x - -
          2.68618  4.42225  2.77519  2.73123  3.46354  2.40513  3.72494  3.29354  2.67741  2.69355  4.24690  2.90347  2.73739  3.18146  2.89801  2.37887  2.77519  2.98518  4.58477  3.61503
          0.01589  4.54601  5.26835  0.61958  0.77255  0.54424  0.86817
    257   2.70296  5.16718  2.74090  2.26011  4.17980  2.35785  3.37547  3.96511  2.34959  3.46395  4.21381  2.84666  3.18769  2.46558  2.90713  2.49359  2.46444  3.54719  5.61174  4.21183    690 e x - -
          2.68618  4.42225  2.77519  2.73123  3.46354  2.40513  3.72494  3.29354  2.67741  2.69355  4.24690  2.90347  2.73739  3.18146  2.89801  2.37887  2.77519  2.98518  4.58477  3.61503
          0.16282  4.49445  1.97264  0.61958  0.77255  0.54424  0.86817
    258   2.42449  4.23257  3.78376  3.20890  3.35442  3.68613  3.96437  1.87801  2.89848  2.11870  3.34397  3.31425  3.68843  3.39961  3.19002  2.95289  2.87845  2.18481  4.83725  3.62715    691 i x - -
          2.68618  4.42225  2.77519  2.73123  3.46354  2.40513  3.72494  3.29354  2.67741  2.69355  4.24690  2.90347  2.73739  3.18146  2.89801  2.37887  2.77519  2.98518  4.58477  3.61503
          0.04266  4.33297  3.55310  0.61958  0.77255  0.70214  0.68424
    259   2.22692  4.28267  3.67331  2.99827  2.20601  3.66183  2.94270  2.76016  3.03817  2.24653  3.38952  3.46318  4.03884  3.32449  3.34764  2.92059  2.70356  2.54819  4.84052  3.30426    692 f x - -
          2.68618  4.42225  2.77519  2.73123  3.46354  2.40513  3.72494  3.29354  2.67741  2.69355  4.24690  2.90347  2.73739  3.18146  2.89801  2.37887  2.77519  2.98518  4.58477  3.61503
          0.06183  4.32644  3.06319  0.61958  0.77255  0.45877  0.99984
    260   2.39474  2.28728  3.39688  2.83607  3.69753  3.42708  3.85570  3.06922  2.46052  2.43233  3.63492  3.13317  3.98597  3.12102  3.04762  2.46567  2.73536  2.81999  5.10101  3.84531    693 c x - -
          2.68618  4.42225  2.77519  2.73123  3.46354  2.40513  3.72494  3.29354  2.67741  2.69355  4.24690  2.90347  2.73739  3.18146  2.89801  2.37887  2.77519  2.98518  4.58477  3.61503
          0.01798  4.42351  5.14586  0.61958  0.77255  0.53583  0.87992
    261   2.67304  4.98571  2.62108  2.23279  3.32839  3.47992  3.67662  3.50527  2.34795  2.85517  4.04663  2.98410  3.87155  2.80407  2.20276  2.42000  2.75108  3.33648  5.46439  4.10305    694 r x - -
          2.68627  4.42234  2.77529  2.73132  3.46363  2.40502  3.72503  3.29352  2.67750  2.69356  4.24699  2.90332  2.73725  3.18129  2.89810  2.37885  2.77504  2.98527  4.58486  3.61512
          0.25884  1.50429  5.13589  0.63457  0.75537  0.50991  0.91767
    262   2.59042  4.30104  3.71556  3.14342  3.18608  3.69181  3.03960  2.42546  3.07901  1.92713  3.01765  3.08429  4.06796  2.89826  3.16159  2.94932  2.90343  2.45976  4.89394  3.20815    697 l x - -
          2.68618  4.42225  2.77519  2.73123  3.46354  2.40513  3.72494  3.29354  2.67741  2.69355  4.24690  2.90347  2.73739  3.18146  2.89801  2.37887  2.77519  2.98518  4.58477  3.61503
          0.04903  4.43924  3.32317  0.61958  0.77255  0.48504  0.95626
    263   2.68588  4.18580  4.04606  3.46746  1.86775  3.76692  4.01887  2.54211  3.35886  2.10477  2.91738  2.91870  4.13582  3.59094  3.56703  2.86177  2.91769  2.43652  4.70201  3.00826    698 f x - -
          2.68618  4.42225  2.77519  2.73123  3.46354  2.40513  3.72494  3.29354  2.67741  2.69355  4.24690  2.90347  2.73739  3.18146  2.89801  2.37887  2.77519  2.98518  4.58477  3.61503
          0.24930  4.37529  1.56989  0.61958  0.77255  0.44663  1.02104
    264   2.59042  3.48117  3.49125  2.92262  3.45005  2.74671  3.83220  2.81333  2.85583  2.52679  3.01159  3.31989  3.95254  3.16937  2.60693  2.54724  2.82601  2.58776  3.31794  3.66195    699 l x - -
          2.68618  4.42225  2.77519  2.73123  3.46354  2.40513  3.72494  3.29354  2.67741  2.69355  4.24690  2.90347  2.73739  3.18146  2.89801  2.37887  2.77519  2.98518  4.58477  3.61503
          0.02330  4.16686  4.88921  0.61958  0.77255  0.75189  0.63766
    265   2.59692  4.41437  3.33167  2.76804  3.23118  3.53100  3.75380  2.93904  2.70681  2.17989  3.51314  2.44257  3.91395  3.04321  2.77414  2.60347  2.82842  2.70028  4.08529  3.64856    700 l x - -
          2.68618  4.42225  2.77519  2.73123  3.46354  2.40513  3.72494  3.29354  2.67741  2.69355  4.24690  2.90347  2.73739  3.18146  2.89801  2.37887  2.77519  2.98518  4.58477  3.61503
          0.02479  4.10541  4.82776  0.61958  0.77255  0.75189  0.63766
    266   2.57166  3.70973  3.60074  2.71797  3.33938  2.91121  3.85856  2.68965  2.96307  2.17939  3.32295  3.39041  3.96478  3.25107  3.27493  2.84345  2.63235  2.28773  3.28068  3.58798    701 l x - -
          2.68618  4.42225  2.77519  2.73123  3.46354  2.40513  3.72494  3.29354  2.67741  2.69355  4.24690  2.90347  2.73739  3.18146  2.89801  2.37887  2.77519  2.98518  4.58477  3.61503
          0.02479  4.10541  4.82776  0.61958  0.77255  0.75189  0.63766
    267   2.90336  5.47877  1.78896  1.81191  4.77995  2.71709  3.75600  4.29416  2.70758  3.77665  4.58960  1.91038  3.86408  2.90374  3.28295  2.80319  3.17604  3.85720  5.93133  4.44163    702 d x - -
          2.68618  4.42225  2.77519  2.73123  3.46354  2.40513  3.72494  3.29354  2.67741  2.69355  4.24690  2.90347  2.73739  3.18146  2.89801  2.37887  2.77519  2.98518  4.58477  3.61503
          0.02479  4.10541  4.82776  0.61958  0.77255  0.75189  0.63766
    268   2.75246  4.19269  4.24025  3.66497  3.26688  3.35814  4.24103  1.95270  3.54718  1.94390  2.45389  3.88865  4.25395  3.77391  3.73657  3.20560  2.98906  1.66189  4.89682  3.71321    703 v x - -
          2.68618  4.42225  2.77519  2.73123  3.46354  2.40513  3.72494  3.29354  2.67741  2.69355  4.24690  2.90347  2.73739  3.18146  2.89801  2.37887  2.77519  2.98518  4.58477  3.61503
          0.02479  4.10541  4.82776  0.61958  0.77255  0.75189  0.63766
    269   2.70548  5.11946  1.94399  2.29311  4.39266  3.36454  3.64072  3.87735  2.02289  3.40220  4.18945  2.55543  3.82006  2.77002  2.91844  2.67069  2.94628  3.48773  5.56163  3.32230    704 d x - -
          2.68618  4.42225  2.77519  2.73123  3.46354  2.40513  3.72494  3.29354  2.67741  2.69355  4.24690  2.90347  2.73739  3.18146  2.89801  2.37887  2.77519  2.98518  4.58477  3.61503
          0.02479  4.10541  4.82776  0.61958  0.77255  0.75189  0.63766
    270   2.46596  4.54613  3.02591  2.62759  4.20497  3.20173  3.84277  3.62839  2.69230  3.25043  4.06764  2.37735  3.31292  3.02503  3.11718  1.94648  2.02488  3.21322  5.48435  4.18099    705 s x - -
          2.68618  4.42225  2.77519  2.73123  3.46354  2.40513  3.72494  3.29354  2.67741  2.69355  4.24690  2.90347  2.73739  3.18146  2.89801  2.37887  2.77519  2.98518  4.58477  3.61503
          0.02572  4.06901  4.79135  0.61958  0.77255  0.75189  0.63766
    271   1.98473  2.84617  3.84532  3.33089  2.70448  3.38763  4.03707  2.48118  3.23504  2.34098  3.34851  3.52768  3.91756  3.50024  3.48145  2.74671  2.77042  2.27499  4.86120  3.60707    706 a x - -
          2.68629  4.42236  2.77530  2.73106  3.46365  2.40524  3.72429  3.29365  2.67752  2.69339  4.24701  2.90358  2.73722  3.18157  2.89812  2.37878  2.77501  2.98529  4.58488  3.61514
          0.19333  1.80032  4.55186  1.41194  0.27928  0.34937  1.22123
    272   2.18397  4.89802  2.38384  2.39428  4.39733  3.28434  3.76176  3.84929  2.62076  3.41825  4.22073  2.43082  3.82032  2.91329  3.11040  1.77065  2.94057  3.43628  5.61795  4.24378    713 s x - -
          2.68618  4.42225  2.77519  2.73123  3.46354  2.40513  3.72494  3.29354  2.67741  2.69355  4.24690  2.90347  2.73739  3.18146  2.89801  2.37887  2.77519  2.98518  4.58477  3.61503
          0.11780  4.12856  2.35369  0.61958  0.77255  0.48576  0.95510
    273   2.70593  4.96609  1.74593  2.32068  4.50476  3.20594  3.82732  3.99796  2.78145  3.58149  4.41868  2.85064  3.82140  3.00463  3.29603  1.60192  3.04412  3.56397  5.75045  4.33868    714 s x - -
          2.68618  4.42225  2.77519  2.73123  3.46354  2.40513  3.72494  3.29354  2.67741  2.69355  4.24690  2.90347  2.73739  3.18146  2.89801  2.37887  2.77519  2.98518  4.58477  3.61503
          0.02656  4.03732  4.75967  0.61958  0.77255  0.58367  0.81610
    274   2.61855  4.76716  2.96383  2.53802  4.24348  3.32807  3.71891  3.68584  2.40966  3.26381  4.08767  2.58754  3.83031  2.88011  2.25144  1.74985  2.90977  3.30844  5.44415  4.13183    715 s x - -
          2.68618  4.42225  2.77519  2.73123  3.46354  2.40513  3.72494  3.29354  2.67741  2.69355  4.24690  2.90347  2.73739  3.18146  2.89801  2.37887  2.77519  2.98518  4.58477  3.61503
          0.02656  4.03732  4.75967  0.61958  0.77255  0.58367  0.81610
    275   2.62526  4.32382  3.62579  3.10786  3.47621  3.57076  4.00217  2.13623  3.01058  2.17830  3.45903  3.45823  4.02494  3.34785  3.32705  1.85792  2.90732  2.37838  5.02020  3.76008    716 s x - -
          2.68618  4.42225  2.77519  2.73123  3.46354  2.40513  3.72494  3.29354  2.67741  2.69355  4.24690  2.90347  2.73739  3.18146  2.89801  2.37887  2.77519  2.98518  4.58477  3.61503
          0.02656  4.03732  4.75967  0.61958  0.77255  0.42907  1.05301
    276   2.88792  4.35102  4.23592  3.68159  2.88622  3.95564  4.07265  2.46128  3.49501  1.69444  3.18473  3.88655  4.30021  3.74758  3.67907  3.26806  3.12492  2.04422  2.10071  3.16391    717 l x - -
          2.68618  4.42225  2.77519  2.73123  3.46354  2.40513  3.72494  3.29354  2.67741  2.69355  4.24690  2.90347  2.73739  3.18146  2.89801  2.37887  2.77519  2.98518  4.58477  3.61503
          0.02590  4.06239  4.78473  0.61958  0.77255  0.48576  0.95510
    277   2.73088  2.82849  4.48618  4.01836  3.62187  3.76792  4.64963  2.03927  3.87450  2.38280  3.53181  4.08700  4.31367  4.14172  4.05212  3.18483  3.08076  1.07034  5.33972  4.12239    718 v x - -
          2.68618  4.42225  2.77519  2.73123  3.46354  2.40513  3.72494  3.29354  2.67741  2.69355  4.24690  2.90347  2.73739  3.18146  2.89801  2.37887  2.77519  2.98518  4.58477  3.61503
          0.02590  4.06239  4.78473  0.61958  0.77255  0.48576  0.95510
    278   2.69466  4.52695  3.38798  2.84218  3.58148  3.59945  3.85029  2.83376  2.69909  2.42922  2.71054  3.28254  3.99209  2.02111  3.04996  2.86516  2.93437  2.31561  5.08892  3.83685    719 q x - -
          2.68618  4.42225  2.77519  2.73123  3.46354  2.40513  3.72494  3.29354  2.67741  2.69355  4.24690  2.90347  2.73739  3.18146  2.89801  2.37887  2.77519  2.98518  4.58477  3.61503
          0.02590  4.06239  4.78473  0.61958  0.77255  0.48576  0.95510
    279   1.99632  4.27902  3.49755  3.03484  3.79946  3.27056  4.02305  2.40111  2.99294  2.82453  3.74318  3.33663  3.85856  3.31539  3.33203  1.66632  2.80310  2.68797  5.23910  3.99891    720 s x - -
          2.68618  4.42225  2.77519  2.73123  3.46354  2.40513  3.72494  3.29354  2.67741  2.69355  4.24690  2.90347  2.73739  3.18146  2.89801  2.37887  2.77519  2.98518  4.58477  3.61503
          0.02590  4.06239  4.78473  0.61958  0.77255  0.48576  0.95510
    280   3.34690  4.72842  4.33355  4.06132  0.90496  4.02021  3.90875  2.86221  3.96664  2.21639  3.58224  4.09740  4.47735  4.11559  4.06927  3.61319  3.64812  2.85796  4.13757  2.49603    721 f x - -
          2.68618  4.42225  2.77519  2.73123  3.46354  2.40513  3.72494  3.29354  2.67741  2.69355  4.24690  2.90347  2.73739  3.18146  2.89801  2.37887  2.77519  2.98518  4.58477  3.61503
          0.02927  3.94168  4.66402  0.61958  0.77255  0.48576  0.95510
    281   2.39151  4.23626  3.39223  3.14316  3.93315  3.07669  4.16350  3.05523  3.08529  2.92018  3.97400  3.35875  3.77742  3.48240  3.34555  2.59240  1.24490  2.75469  5.37468  4.15000    722 t x - -
          2.68618  4.42225  2.77519  2.73123  3.46354  2.40513  3.72494  3.29354  2.67741  2.69355  4.24690  2.90347  2.73739  3.18146  2.89801  2.37887  2.77519  2.98518  4.58477  3.61503
          0.03276  3.83062  4.55297  0.61958  0.77255  0.48576  0.95510
    282   2.77524  4.33020  4.06677  3.72932  3.52031  3.67983  4.53852  2.05492  3.59643  2.21514  3.49256  3.92566  4.24318  3.95958  3.81283  3.18130  3.13814  1.07947  5.29743  4.02611    723 v x - -
          2.68618  4.42225  2.77519  2.73123  3.46354  2.40513  3.72494  3.29354  2.67741  2.69355  4.24690  2.90347  2.73739  3.18146  2.89801  2.37887  2.77519  2.98518  4.58477  3.61503
          0.03276  3.83062  4.55297  0.61958  0.77255  0.48576  0.95510
    283   2.29565  4.21510  3.17126  2.98582  4.03499  2.94581  4.09648  3.55228  3.05674  3.27603  4.20613  3.21684  3.68132  3.40950  3.34356  1.15595  2.77278  3.09657  5.41100  4.11847    724 s x - -
          2.68618  4.42225  2.77519  2.73123  3.46354  2.40513  3.72494  3.29354  2.67741  2.69355  4.24690  2.90347  2.73739  3.18146  2.89801  2.37887  2.77519  2.98518  4.58477  3.61503
          0.03276  3.83062  4.55297  0.61958  0.77255  0.48576  0.95510
    284   3.26823  4.65744  4.02855  3.72480  2.62647  3.68439  3.85076  3.29069  3.44817  2.69251  3.92636  3.88246  4.19882  3.83802  3.58367  3.47228  3.56668  3.17987  0.97412  2.63087    725 w x - -
          2.68618  4.42225  2.77519  2.73123  3.46354  2.40513  3.72494  3.29354  2.67741  2.69355  4.24690  2.90347  2.73739  3.18146  2.89801  2.37887  2.77519  2.98518  4.58477  3.61503
          0.03276  3.83062  4.55297  0.61958  0.77255  0.48576  0.95510
    285   2.99860  4.42992  4.27478  3.88958  3.34677  4.02015  4.62597  1.13132  3.71685  1.94222  3.28951  4.14083  4.45604  4.06990  3.91825  3.51201  3.29879  1.84687  5.22842  3.96260    726 i x - -
          2.68618  4.42225  2.77519  2.73123  3.46354  2.40513  3.72494  3.29354  2.67741  2.69355  4.24690  2.90347  2.73739  3.18146  2.89801  2.37887  2.77519  2.98518  4.58477  3.61503
          0.03276  3.83062  4.55297  0.61958  0.77255  0.48576  0.95510
    286   2.69827  4.46178  3.30106  3.13464  4.13212  3.15170  4.21498  3.66742  3.18848  3.29856  4.34713  3.44520  0.90924  3.57856  3.43816  2.86462  3.13671  3.31750  5.32951  4.25246    727 p x - -
          2.68618  4.42225  2.77519  2.73123  3.46354  2.40513  3.72494  3.29354  2.67741  2.69355  4.24690  2.90347  2.73739  3.18146  2.89801  2.37887  2.77519  2.98518  4.58477  3.61503
          0.03276  3.83062  4.55297  0.61958  0.77255  0.48576  0.95510
    287   2.93493  4.89557  3.10805  2.73829  4.27242  3.42812  3.73790  3.69923  1.09709  3.27384  4.23822  3.16435  3.93199  2.93226  2.42632  2.98007  3.19167  3.40963  5.34484  4.15184    728 k x - -
          2.68618  4.42225  2.77519  2.73123  3.46354  2.40513  3.72494  3.29354  2.67741  2.69355  4.24690  2.90347  2.73739  3.18146  2.89801  2.37887  2.77519  2.98518  4.58477  3.61503
          0.03276  3.83062  4.55297  0.61958  0.77255  0.48576  0.95510
    288   2.95954  4.80020  3.44605  2.96683  4.14420  3.45463  3.79615  3.68361  2.22371  3.20721  4.20917  3.32942  3.95987  3.01916  1.04434  3.04614  3.22876  3.40954  5.24463  4.08135    729 r x - -
          2.68618  4.42225  2.77519  2.73123  3.46354  2.40513  3.72494  3.29354  2.67741  2.69355  4.24690  2.90347  2.73739  3.18146  2.89801  2.37887  2.77519  2.98518  4.58477  3.61503
          0.03276  3.83062  4.55297  0.61958  0.77255  0.48576  0.95510
    289   2.99860  4.42992  4.27478  3.88958  3.34677  4.02015  4.62597  1.13132  3.71685  1.94222  3.28951  4.14083  4.45604  4.06990  3.91825  3.51201  3.29879  1.84687  5.22842  3.96260    730 i x - -
          2.68618  4.42225  2.77519  2.73123  3.46354  2.40513  3.72494  3.29354  2.67741  2.69355  4.24690  2.90347  2.73739  3.18146  2.89801  2.37887  2.77519  2.98518  4.58477  3.61503
          0.03276  3.83062  4.55297  0.61958  0.77255  0.48576  0.95510
    290   2.91770  5.01817  2.47226  1.08645  4.35937  3.24807  3.83223  3.80499  2.70758  3.42920  4.40587  2.91137  3.85091  3.04927  3.11148  2.90486  3.22189  3.49346  5.53890  4.26200    731 e x - -
          2.68618  4.42225  2.77519  2.73123  3.46354  2.40513  3.72494  3.29354  2.67741  2.69355  4.24690  2.90347  2.73739  3.18146  2.89801  2.37887  2.77519  2.98518  4.58477  3.61503
          0.02217  3.82003        *  0.61958  0.77255  0.00000        *
//
