# Supplementary material for: Remote homology clustering identifies lowly conserved families of effector proteins in plant-pathogenic fungi
Source: Microb Genom. 2021 Sep 1;7(9):000637. doi: 10.1099/mgen.0.000637 (PMC8715435; doi:10.1099/mgen.0.000637)
Supplement: Supplementary material 16 [file mgen-7-0637-s0016.zip › hmms/markov-PC_01UOBI.hmm]

HMMER3/f [3.3 | Nov 2019]
NAME  markov-PC_01UOBI
LENG  177
ALPH  amino
RF    yes
MM    no
CONS  yes
CS    no
MAP   yes
DATE  Thu Jul 23 07:33:21 2020
NSEQ  3
EFFN  0.635742
CKSUM 3857428177
STATS LOCAL MSV      -10.6108  0.70696
STATS LOCAL VITERBI  -11.2204  0.70696
STATS LOCAL FORWARD   -5.0167  0.70696
HMM          A        C        D        E        F        G        H        I        K        L        M        N        P        Q        R        S        T        V        W        Y   
            m->m     m->i     m->d     i->m     i->i     d->m     d->d
  COMPO   2.52959  4.25748  3.04833  2.82641  3.49206  2.72801  3.99109  2.68075  2.89958  2.31044  3.69567  2.89698  3.32456  3.19792  2.93700  2.55423  2.82938  2.55781  4.21897  3.74748
          2.68618  4.42225  2.77519  2.73123  3.46354  2.40513  3.72494  3.29354  2.67741  2.69355  4.24690  2.90347  2.73739  3.18146  2.89801  2.37887  2.77519  2.98518  4.58477  3.61503
          0.21498  3.96862  1.74557  0.61958  0.77255  0.00000        *
      1   2.90560  4.46878  3.95951  3.54855  3.17563  3.77081  4.30341  2.34299  3.32046  1.78506  1.55061  3.83589  4.23274  3.70908  3.53533  3.24494  3.21019  2.33873  5.00395  3.75705     19 m x - -
          2.68618  4.42225  2.77519  2.73123  3.46354  2.40513  3.72494  3.29354  2.67741  2.69355  4.24690  2.90347  2.73739  3.18146  2.89801  2.37887  2.77519  2.98518  4.58477  3.61503
          0.03422  3.78786  4.51021  0.61958  0.77255  0.63955  0.74978
      2   2.91388  4.75445  3.39630  2.92832  4.08759  3.41509  3.77003  3.62536  2.21377  3.15692  4.16159  3.29340  3.92384  2.99657  1.11630  3.00347  3.18698  3.35354  5.20637  4.03561     20 r x - -
          2.68618  4.42225  2.77519  2.73123  3.46354  2.40513  3.72494  3.29354  2.67741  2.69355  4.24690  2.90347  2.73739  3.18146  2.89801  2.37887  2.77519  2.98518  4.58477  3.61503
          0.03422  3.78786  4.51021  0.61958  0.77255  0.63955  0.74978
      3   2.27743  4.19540  3.13667  2.95086  3.99297  2.92702  4.06192  3.50519  3.01875  3.23292  4.16786  3.18777  3.65934  3.37533  3.30581  1.22634  2.75164  3.05901  5.37284  4.07659     21 s x - -
          2.68618  4.42225  2.77519  2.73123  3.46354  2.40513  3.72494  3.29354  2.67741  2.69355  4.24690  2.90347  2.73739  3.18146  2.89801  2.37887  2.77519  2.98518  4.58477  3.61503
          0.03422  3.78786  4.51021  0.61958  0.77255  0.63955  0.74978
      4   2.96527  4.41070  4.21044  3.82501  3.31965  3.97089  4.57041  1.18961  3.65127  1.92598  3.27117  4.08229  4.41243  4.00978  3.85765  3.46000  3.26692  1.85101  5.19117  3.92045     22 i x - -
          2.68618  4.42225  2.77519  2.73123  3.46354  2.40513  3.72494  3.29354  2.67741  2.69355  4.24690  2.90347  2.73739  3.18146  2.89801  2.37887  2.77519  2.98518  4.58477  3.61503
          0.03422  3.78786  4.51021  0.61958  0.77255  0.63955  0.74978
      5   3.06233  4.55105  4.05223  3.69418  3.10748  3.87223  4.37652  2.30999  3.46265  0.98717  3.16140  3.97753  4.32385  3.85138  3.65159  3.43672  3.36142  2.32485  4.95359  3.65660     23 l x - -
          2.68618  4.42225  2.77519  2.73123  3.46354  2.40513  3.72494  3.29354  2.67741  2.69355  4.24690  2.90347  2.73739  3.18146  2.89801  2.37887  2.77519  2.98518  4.58477  3.61503
          0.03422  3.78786  4.51021  0.61958  0.77255  0.63955  0.74978
      6   2.74174  4.31024  4.00595  3.66884  3.49076  3.63362  4.48594  2.06315  3.53519  2.19437  3.47133  3.87152  4.20054  3.90218  3.75537  3.13372  3.10646  1.13937  5.26004  3.98527     24 v x - -
          2.68618  4.42225  2.77519  2.73123  3.46354  2.40513  3.72494  3.29354  2.67741  2.69355  4.24690  2.90347  2.73739  3.18146  2.89801  2.37887  2.77519  2.98518  4.58477  3.61503
          0.03422  3.78786  4.51021  0.61958  0.77255  0.63955  0.74978
      7   3.06233  4.55105  4.05223  3.69418  3.10748  3.87223  4.37652  2.30999  3.46265  0.98717  3.16140  3.97753  4.32385  3.85138  3.65159  3.43672  3.36142  2.32485  4.95359  3.65660     25 l x - -
          2.68618  4.42225  2.77519  2.73123  3.46354  2.40513  3.72494  3.29354  2.67741  2.69355  4.24690  2.90347  2.73739  3.18146  2.89801  2.37887  2.77519  2.98518  4.58477  3.61503
          0.03422  3.78786  4.51021  0.61958  0.77255  0.63955  0.74978
      8   3.06233  4.55105  4.05223  3.69418  3.10748  3.87223  4.37652  2.30999  3.46265  0.98717  3.16140  3.97753  4.32385  3.85138  3.65159  3.43672  3.36142  2.32485  4.95359  3.65660     26 l x - -
          2.68618  4.42225  2.77519  2.73123  3.46354  2.40513  3.72494  3.29354  2.67741  2.69355  4.24690  2.90347  2.73739  3.18146  2.89801  2.37887  2.77519  2.98518  4.58477  3.61503
          0.03422  3.78786  4.51021  0.61958  0.77255  0.63955  0.74978
      9   3.15391  4.58155  4.12167  3.82209  1.16133  3.85950  3.84556  2.69033  3.73169  2.08122  3.43466  3.92505  4.32167  3.92374  3.87230  3.42691  3.45587  2.67437  4.12364  2.50286     27 f x - -
          2.68618  4.42225  2.77519  2.73123  3.46354  2.40513  3.72494  3.29354  2.67741  2.69355  4.24690  2.90347  2.73739  3.18146  2.89801  2.37887  2.77519  2.98518  4.58477  3.61503
          0.03422  3.78786  4.51021  0.61958  0.77255  0.63955  0.74978
     10   2.27743  4.19540  3.13667  2.95086  3.99297  2.92702  4.06192  3.50519  3.01875  3.23292  4.16786  3.18777  3.65934  3.37533  3.30581  1.22634  2.75164  3.05901  5.37284  4.07659     28 s x - -
          2.68618  4.42225  2.77519  2.73123  3.46354  2.40513  3.72494  3.29354  2.67741  2.69355  4.24690  2.90347  2.73739  3.18146  2.89801  2.37887  2.77519  2.98518  4.58477  3.61503
          0.03422  3.78786  4.51021  0.61958  0.77255  0.63955  0.74978
     11   1.14319  4.15397  3.37974  3.16979  3.97083  2.98020  4.20141  3.08405  3.18389  2.96918  4.01251  3.33984  3.71165  3.53349  3.43881  2.50609  2.77770  2.75335  5.40662  4.19791     29 a x - -
          2.68618  4.42225  2.77519  2.73123  3.46354  2.40513  3.72494  3.29354  2.67741  2.69355  4.24690  2.90347  2.73739  3.18146  2.89801  2.37887  2.77519  2.98518  4.58477  3.61503
          0.03422  3.78786  4.51021  0.61958  0.77255  0.63955  0.74978
     12   1.14319  4.15397  3.37974  3.16979  3.97083  2.98020  4.20141  3.08405  3.18389  2.96918  4.01251  3.33984  3.71165  3.53349  3.43881  2.50609  2.77770  2.75335  5.40662  4.19791     30 a x - -
          2.68618  4.42225  2.77519  2.73123  3.46354  2.40513  3.72494  3.29354  2.67741  2.69355  4.24690  2.90347  2.73739  3.18146  2.89801  2.37887  2.77519  2.98518  4.58477  3.61503
          0.03422  3.78786  4.51021  0.61958  0.77255  0.63955  0.74978
     13   1.14319  4.15397  3.37974  3.16979  3.97083  2.98020  4.20141  3.08405  3.18389  2.96918  4.01251  3.33984  3.71165  3.53349  3.43881  2.50609  2.77770  2.75335  5.40662  4.19791     31 a x - -
          2.68618  4.42225  2.77519  2.73123  3.46354  2.40513  3.72494  3.29354  2.67741  2.69355  4.24690  2.90347  2.73739  3.18146  2.89801  2.37887  2.77519  2.98518  4.58477  3.61503
          0.03422  3.78786  4.51021  0.61958  0.77255  0.63955  0.74978
     14   2.74174  4.31024  4.00595  3.66884  3.49076  3.63362  4.48594  2.06315  3.53519  2.19437  3.47133  3.87152  4.20054  3.90218  3.75537  3.13372  3.10646  1.13937  5.26004  3.98527     32 v x - -
          2.68618  4.42225  2.77519  2.73123  3.46354  2.40513  3.72494  3.29354  2.67741  2.69355  4.24690  2.90347  2.73739  3.18146  2.89801  2.37887  2.77519  2.98518  4.58477  3.61503
          0.03422  3.78786  4.51021  0.61958  0.77255  0.63955  0.74978
     15   3.06233  4.55105  4.05223  3.69418  3.10748  3.87223  4.37652  2.30999  3.46265  0.98717  3.16140  3.97753  4.32385  3.85138  3.65159  3.43672  3.36142  2.32485  4.95359  3.65660     33 l x - -
          2.68618  4.42225  2.77519  2.73123  3.46354  2.40513  3.72494  3.29354  2.67741  2.69355  4.24690  2.90347  2.73739  3.18146  2.89801  2.37887  2.77519  2.98518  4.58477  3.61503
          0.03422  3.78786  4.51021  0.61958  0.77255  0.63955  0.74978
     16   1.14319  4.15397  3.37974  3.16979  3.97083  2.98020  4.20141  3.08405  3.18389  2.96918  4.01251  3.33984  3.71165  3.53349  3.43881  2.50609  2.77770  2.75335  5.40662  4.19791     34 a x - -
          2.68618  4.42225  2.77519  2.73123  3.46354  2.40513  3.72494  3.29354  2.67741  2.69355  4.24690  2.90347  2.73739  3.18146  2.89801  2.37887  2.77519  2.98518  4.58477  3.61503
          0.03422  3.78786  4.51021  0.61958  0.77255  0.63955  0.74978
     17   1.14319  4.15397  3.37974  3.16979  3.97083  2.98020  4.20141  3.08405  3.18389  2.96918  4.01251  3.33984  3.71165  3.53349  3.43881  2.50609  2.77770  2.75335  5.40662  4.19791     35 a x - -
          2.68618  4.42225  2.77519  2.73123  3.46354  2.40513  3.72494  3.29354  2.67741  2.69355  4.24690  2.90347  2.73739  3.18146  2.89801  2.37887  2.77519  2.98518  4.58477  3.61503
          0.03422  3.78786  4.51021  0.61958  0.77255  0.63955  0.74978
     18   2.64681  4.41564  3.24529  3.07404  4.07220  3.10805  4.15669  3.59789  3.12444  3.23319  4.28111  3.38811  1.00119  3.51594  3.37767  2.81222  3.08229  3.25274  5.27999  4.19252     36 p x - -
          2.68618  4.42225  2.77519  2.73123  3.46354  2.40513  3.72494  3.29354  2.67741  2.69355  4.24690  2.90347  2.73739  3.18146  2.89801  2.37887  2.77519  2.98518  4.58477  3.61503
          0.03422  3.78786  4.51021  0.61958  0.77255  0.63955  0.74978
     19   2.37142  4.21549  3.35691  3.10782  3.89786  3.05681  4.13108  3.01485  3.04908  2.88121  3.93924  3.32922  3.75477  3.44881  3.31042  2.57200  1.32414  2.71894  5.34333  4.11520     37 t x - -
          2.68618  4.42225  2.77519  2.73123  3.46354  2.40513  3.72494  3.29354  2.67741  2.69355  4.24690  2.90347  2.73739  3.18146  2.89801  2.37887  2.77519  2.98518  4.58477  3.61503
          0.03422  3.78786  4.51021  0.61958  0.77255  0.63955  0.74978
     20   2.64681  4.41564  3.24529  3.07404  4.07220  3.10805  4.15669  3.59789  3.12444  3.23319  4.28111  3.38811  1.00119  3.51594  3.37767  2.81222  3.08229  3.25274  5.27999  4.19252     38 p x - -
          2.68618  4.42225  2.77519  2.73123  3.46354  2.40513  3.72494  3.29354  2.67741  2.69355  4.24690  2.90347  2.73739  3.18146  2.89801  2.37887  2.77519  2.98518  4.58477  3.61503
          0.03422  3.78786  4.51021  0.61958  0.77255  0.40037  1.10889
     21   2.70304  4.70521  2.97228  1.79378  3.83507  3.46115  3.75938  3.10537  2.56469  2.74198  2.52918  3.07005  3.90728  2.96250  2.95203  2.79052  2.95171  2.89090  5.24578  3.94496     39 e x - -
          2.68618  4.42225  2.77519  2.73123  3.46354  2.40513  3.72494  3.29354  2.67741  2.69355  4.24690  2.90347  2.73739  3.18146  2.89801  2.37887  2.77519  2.98518  4.58477  3.61503
          0.02848  3.96862  4.69097  0.61958  0.77255  0.48576  0.95510
     22   1.64343  4.30103  3.62760  3.15614  3.23539  3.43693  3.90961  2.89495  3.00919  2.57204  3.56687  3.43807  3.95603  3.36843  3.28505  2.81077  2.90062  2.67220  2.50808  3.37188     40 a x - -
          2.68618  4.42225  2.77519  2.73123  3.46354  2.40513  3.72494  3.29354  2.67741  2.69355  4.24690  2.90347  2.73739  3.18146  2.89801  2.37887  2.77519  2.98518  4.58477  3.61503
          0.02848  3.96862  4.69097  0.61958  0.77255  0.48576  0.95510
     23   1.92389  4.90205  1.55395  2.31976  4.43051  3.19102  3.81977  3.79733  2.78109  3.46941  4.33800  2.84664  3.80568  3.00296  3.28995  2.69525  3.02198  3.40963  5.70036  4.30914     41 d x - -
          2.68618  4.42225  2.77519  2.73123  3.46354  2.40513  3.72494  3.29354  2.67741  2.69355  4.24690  2.90347  2.73739  3.18146  2.89801  2.37887  2.77519  2.98518  4.58477  3.61503
          0.02848  3.96862  4.69097  0.61958  0.77255  0.48576  0.95510
     24   2.88270  4.62343  3.50037  3.35371  4.33967  3.30553  4.42282  3.91034  3.41934  3.52656  4.58090  3.65046  0.66680  3.80520  3.65351  3.05333  3.33196  3.54467  5.49934  4.46183     42 P x - -
          2.68618  4.42225  2.77519  2.73123  3.46354  2.40513  3.72494  3.29354  2.67741  2.69355  4.24690  2.90347  2.73739  3.18146  2.89801  2.37887  2.77519  2.98518  4.58477  3.61503
          0.02848  3.96862  4.69097  0.61958  0.77255  0.48576  0.95510
     25   2.26073  4.22796  3.18089  2.98416  4.35966  1.52827  4.17230  3.83245  3.15227  3.50073  4.32890  3.21395  3.68710  3.43579  3.48330  1.65905  2.74866  3.25956  5.67721  4.43758     43 g x - -
          2.68618  4.42225  2.77519  2.73123  3.46354  2.40513  3.72494  3.29354  2.67741  2.69355  4.24690  2.90347  2.73739  3.18146  2.89801  2.37887  2.77519  2.98518  4.58477  3.61503
          0.02848  3.96862  4.69097  0.61958  0.77255  0.48576  0.95510
     26   2.93360  4.41911  4.06589  3.57580  2.67813  3.93118  3.89230  1.87819  3.41445  2.18702  3.36280  3.78796  4.29619  3.68675  3.62631  3.26060  3.17656  2.39406  4.34782  1.73708     44 y x - -
          2.68618  4.42225  2.77519  2.73123  3.46354  2.40513  3.72494  3.29354  2.67741  2.69355  4.24690  2.90347  2.73739  3.18146  2.89801  2.37887  2.77519  2.98518  4.58477  3.61503
          0.02848  3.96862  4.69097  0.61958  0.77255  0.48576  0.95510
     27   2.77248  4.77815  2.90307  1.71307  3.85761  3.46945  3.79108  3.12005  2.59369  2.06525  3.81202  3.07374  3.93794  3.00089  2.97282  2.84986  3.02501  2.91667  5.28302  3.95981     45 e x - -
          2.68618  4.42225  2.77519  2.73123  3.46354  2.40513  3.72494  3.29354  2.67741  2.69355  4.24690  2.90347  2.73739  3.18146  2.89801  2.37887  2.77519  2.98518  4.58477  3.61503
          0.02848  3.96862  4.69097  0.61958  0.77255  0.48576  0.95510
     28   3.18954  4.52313  4.73087  4.21275  3.23707  4.45802  4.83897  1.32855  4.04334  1.34424  3.07289  4.46988  4.71033  4.27333  4.21260  3.83223  3.43391  1.89065  5.25855  4.08435     46 i x - -
          2.68618  4.42225  2.77519  2.73123  3.46354  2.40513  3.72494  3.29354  2.67741  2.69355  4.24690  2.90347  2.73739  3.18146  2.89801  2.37887  2.77519  2.98518  4.58477  3.61503
          0.02848  3.96862  4.69097  0.61958  0.77255  0.48576  0.95510
     29   3.05920  4.39524  4.71093  4.21696  3.53904  4.36993  4.94489  1.39551  4.10043  2.05322  3.35418  4.44449  4.69959  4.37455  4.30796  3.75642  3.32923  1.15008  5.49092  4.28059     47 v x - -
          2.68618  4.42225  2.77519  2.73123  3.46354  2.40513  3.72494  3.29354  2.67741  2.69355  4.24690  2.90347  2.73739  3.18146  2.89801  2.37887  2.77519  2.98518  4.58477  3.61503
          0.02848  3.96862  4.69097  0.61958  0.77255  0.48576  0.95510
     30   2.83530  4.76010  3.33334  2.79987  3.86412  3.59123  3.74370  3.15530  1.57855  2.05987  3.80143  3.22640  3.99997  2.94738  2.55137  2.93735  3.06069  2.95606  5.20704  3.93784     48 k x - -
          2.68618  4.42225  2.77519  2.73123  3.46354  2.40513  3.72494  3.29354  2.67741  2.69355  4.24690  2.90347  2.73739  3.18146  2.89801  2.37887  2.77519  2.98518  4.58477  3.61503
          0.02848  3.96862  4.69097  0.61958  0.77255  0.48576  0.95510
     31   3.21941  4.55992  4.73062  4.20615  3.17356  4.46667  4.81907  1.55578  4.03341  1.12631  3.00449  4.47094  4.70514  4.24519  4.19547  3.83720  3.45927  1.99292  5.21460  4.05904     49 l x - -
          2.68618  4.42225  2.77519  2.73123  3.46354  2.40513  3.72494  3.29354  2.67741  2.69355  4.24690  2.90347  2.73739  3.18146  2.89801  2.37887  2.77519  2.98518  4.58477  3.61503
          0.02848  3.96862  4.69097  0.61958  0.77255  0.48576  0.95510
     32   3.26643  4.62938  4.58902  4.11457  1.57852  4.32354  4.18330  2.39759  3.96759  1.30438  3.06681  4.24629  4.59898  4.09152  4.09322  3.69023  3.50149  2.47633  4.44045  2.91298     50 l x - -
          2.68618  4.42225  2.77519  2.73123  3.46354  2.40513  3.72494  3.29354  2.67741  2.69355  4.24690  2.90347  2.73739  3.18146  2.89801  2.37887  2.77519  2.98518  4.58477  3.61503
          0.02848  3.96862  4.69097  0.61958  0.77255  0.48576  0.95510
     33   2.79304  5.04701  2.43786  1.44181  4.51212  2.08837  3.79834  3.97481  2.69715  3.55072  4.40755  2.84652  3.83769  2.97763  3.16814  2.77438  3.10339  3.57933  5.70222  4.33916     51 e x - -
          2.68618  4.42225  2.77519  2.73123  3.46354  2.40513  3.72494  3.29354  2.67741  2.69355  4.24690  2.90347  2.73739  3.18146  2.89801  2.37887  2.77519  2.98518  4.58477  3.61503
          0.02848  3.96862  4.69097  0.61958  0.77255  0.48576  0.95510
     34   1.64548  4.32647  3.70808  3.27898  3.54698  3.48302  4.17972  2.52924  3.16537  1.77254  3.50064  3.55867  4.03528  3.52176  3.44732  2.87772  2.95662  2.36612  5.18032  3.93293     52 a x - -
          2.68618  4.42225  2.77519  2.73123  3.46354  2.40513  3.72494  3.29354  2.67741  2.69355  4.24690  2.90347  2.73739  3.18146  2.89801  2.37887  2.77519  2.98518  4.58477  3.61503
          0.02848  3.96862  4.69097  0.61958  0.77255  0.48576  0.95510
     35   1.53822  4.20550  3.82901  3.42941  3.77622  3.32199  4.32548  2.46738  3.35741  2.61134  3.69159  3.59799  3.96422  3.67169  3.62799  2.74498  2.87143  1.68038  5.37050  4.14892     53 a x - -
          2.68618  4.42225  2.77519  2.73123  3.46354  2.40513  3.72494  3.29354  2.67741  2.69355  4.24690  2.90347  2.73739  3.18146  2.89801  2.37887  2.77519  2.98518  4.58477  3.61503
          0.02848  3.96862  4.69097  0.61958  0.77255  0.48576  0.95510
     36   2.78913  5.05294  2.57420  2.35090  4.34550  3.31580  3.70300  3.89284  2.44037  3.43094  4.28570  1.78168  3.85232  2.07206  2.82722  2.77097  3.06303  3.52264  5.54278  4.15999     54 n x - -
          2.68618  4.42225  2.77519  2.73123  3.46354  2.40513  3.72494  3.29354  2.67741  2.69355  4.24690  2.90347  2.73739  3.18146  2.89801  2.37887  2.77519  2.98518  4.58477  3.61503
          0.02848  3.96862  4.69097  0.61958  0.77255  0.48576  0.95510
     37   1.58423  4.15399  3.39719  3.12175  4.24352  2.93567  4.19640  3.59676  3.17275  3.34171  4.19387  3.28307  3.68244  3.47299  3.47963  1.40240  2.70159  3.08888  5.60519  4.37991     55 s x - -
          2.68618  4.42225  2.77519  2.73123  3.46354  2.40513  3.72494  3.29354  2.67741  2.69355  4.24690  2.90347  2.73739  3.18146  2.89801  2.37887  2.77519  2.98518  4.58477  3.61503
          0.02848  3.96862  4.69097  0.61958  0.77255  0.48576  0.95510
     38   2.63549  4.73992  2.93040  2.56691  4.25351  3.29969  3.74061  3.67579  1.84050  3.27480  4.12410  3.02081  3.83383  2.91463  2.72805  1.73128  2.94219  3.30414  5.45034  4.15296     56 s x - -
          2.68618  4.42225  2.77519  2.73123  3.46354  2.40513  3.72494  3.29354  2.67741  2.69355  4.24690  2.90347  2.73739  3.18146  2.89801  2.37887  2.77519  2.98518  4.58477  3.61503
          0.02848  3.96862  4.69097  0.61958  0.77255  0.48576  0.95510
     39   2.77292  5.02536  2.51752  1.50736  4.41642  3.28102  3.75522  3.85827  2.60102  3.43695  4.29602  2.86416  2.31963  2.92610  3.05150  2.75950  3.06134  3.49016  5.61666  4.25933     57 e x - -
          2.68618  4.42225  2.77519  2.73123  3.46354  2.40513  3.72494  3.29354  2.67741  2.69355  4.24690  2.90347  2.73739  3.18146  2.89801  2.37887  2.77519  2.98518  4.58477  3.61503
          0.02848  3.96862  4.69097  0.61958  0.77255  0.48576  0.95510
     40   3.26403  4.69817  4.34360  3.98453  3.17409  4.10375  4.61013  2.38410  3.75132  0.76532  3.16818  4.25065  4.52299  4.09663  3.91140  3.68675  3.55415  2.44627  5.08761  3.83292     58 l x - -
          2.68618  4.42225  2.77519  2.73123  3.46354  2.40513  3.72494  3.29354  2.67741  2.69355  4.24690  2.90347  2.73739  3.18146  2.89801  2.37887  2.77519  2.98518  4.58477  3.61503
          0.02848  3.96862  4.69097  0.61958  0.77255  0.48576  0.95510
     41   2.72214  5.01500  1.51734  2.25016  4.51074  3.17972  3.79403  4.00928  2.76747  3.59035  4.43569  2.79207  3.80016  2.97278  3.29645  1.93601  3.05495  3.58097  5.75602  4.32723     59 d x - -
          2.68618  4.42225  2.77519  2.73123  3.46354  2.40513  3.72494  3.29354  2.67741  2.69355  4.24690  2.90347  2.73739  3.18146  2.89801  2.37887  2.77519  2.98518  4.58477  3.61503
          0.02848  3.96862  4.69097  0.61958  0.77255  0.48576  0.95510
     42   1.64548  4.32647  3.70808  3.27898  3.54698  3.48302  4.17972  2.52924  3.16537  1.77254  3.50064  3.55867  4.03528  3.52176  3.44732  2.87772  2.95662  2.36612  5.18032  3.93293     60 a x - -
          2.68618  4.42225  2.77519  2.73123  3.46354  2.40513  3.72494  3.29354  2.67741  2.69355  4.24690  2.90347  2.73739  3.18146  2.89801  2.37887  2.77519  2.98518  4.58477  3.61503
          0.02848  3.96862  4.69097  0.61958  0.77255  0.48576  0.95510
     43   2.80970  4.95201  3.02954  2.59365  4.32454  3.44280  3.66594  3.80219  2.17049  3.33113  4.18759  2.15212  3.90803  2.82529  1.62106  2.82952  3.05609  3.45430  5.41851  4.13539     61 r x - -
          2.68618  4.42225  2.77519  2.73123  3.46354  2.40513  3.72494  3.29354  2.67741  2.69355  4.24690  2.90347  2.73739  3.18146  2.89801  2.37887  2.77519  2.98518  4.58477  3.61503
          0.02848  3.96862  4.69097  0.61958  0.77255  0.48576  0.95510
     44   1.55558  4.17927  3.33331  3.11636  4.32032  1.50339  4.23618  3.67989  3.23601  3.41966  4.27355  3.28826  3.69310  3.51869  3.54072  2.42093  2.73703  3.15256  5.65774  4.45532     62 g x - -
          2.68618  4.42225  2.77519  2.73123  3.46354  2.40513  3.72494  3.29354  2.67741  2.69355  4.24690  2.90347  2.73739  3.18146  2.89801  2.37887  2.77519  2.98518  4.58477  3.61503
          0.02848  3.96862  4.69097  0.61958  0.77255  0.48576  0.95510
     45   2.84227  4.60819  3.60574  3.03221  3.55197  3.67160  3.85703  2.89958  2.49009  1.60921  3.54852  3.40806  4.07283  3.12503  2.01028  3.02284  3.07770  2.77146  5.05400  3.78712     63 l x - -
          2.68618  4.42225  2.77519  2.73123  3.46354  2.40513  3.72494  3.29354  2.67741  2.69355  4.24690  2.90347  2.73739  3.18146  2.89801  2.37887  2.77519  2.98518  4.58477  3.61503
          0.02848  3.96862  4.69097  0.61958  0.77255  0.48576  0.95510
     46   2.67548  4.87862  2.55623  1.80129  4.34667  3.23402  3.76416  3.78524  2.61912  3.39120  4.23969  2.87437  3.81010  2.94152  3.06304  1.70645  2.98970  3.40142  5.58970  4.22356     64 s x - -
          2.68618  4.42225  2.77519  2.73123  3.46354  2.40513  3.72494  3.29354  2.67741  2.69355  4.24690  2.90347  2.73739  3.18146  2.89801  2.37887  2.77519  2.98518  4.58477  3.61503
          0.02848  3.96862  4.69097  0.61958  0.77255  0.48576  0.95510
     47   3.26403  4.69817  4.34360  3.98453  3.17409  4.10375  4.61013  2.38410  3.75132  0.76532  3.16818  4.25065  4.52299  4.09663  3.91140  3.68675  3.55415  2.44627  5.08761  3.83292     65 l x - -
          2.68630  4.42237  2.77492  2.73135  3.46366  2.40498  3.72506  3.29366  2.67753  2.69331  4.24702  2.90359  2.73752  3.18158  2.89769  2.37873  2.77532  2.98530  4.58489  3.61515
          0.21498  1.69137  4.69097  1.32885  0.30759  0.48576  0.95510
     48   2.94940  5.51004  1.38365  1.58272  4.79497  3.21034  3.76472  4.31139  2.79130  3.82037  4.68164  2.67696  3.83738  2.93450  3.38858  2.83125  3.24052  3.88901  5.97233  4.47003     71 d x - -
          2.68618  4.42225  2.77519  2.73123  3.46354  2.40513  3.72494  3.29354  2.67741  2.69355  4.24690  2.90347  2.73739  3.18146  2.89801  2.37887  2.77519  2.98518  4.58477  3.61503
          0.02848  3.96862  4.69097  0.61958  0.77255  0.48576  0.95510
     49   3.07387  4.52932  4.22646  3.72770  2.57177  4.00930  3.88345  2.68417  3.45491  1.54999  3.31734  3.89171  4.36368  3.75761  3.62766  3.37961  3.31274  2.65478  1.89974  2.69764     72 l x - -
          2.68618  4.42225  2.77519  2.73123  3.46354  2.40513  3.72494  3.29354  2.67741  2.69355  4.24690  2.90347  2.73739  3.18146  2.89801  2.37887  2.77519  2.98518  4.58477  3.61503
          0.02848  3.96862  4.69097  0.61958  0.77255  0.48576  0.95510
     50   2.26508  4.19848  3.36600  3.05237  4.15022  2.99629  4.12085  3.48477  3.05730  3.23453  4.10044  3.26387  3.71101  3.38998  3.37179  1.73299  1.55939  3.03252  5.51704  4.28023     73 t x - -
          2.68618  4.42225  2.77519  2.73123  3.46354  2.40513  3.72494  3.29354  2.67741  2.69355  4.24690  2.90347  2.73739  3.18146  2.89801  2.37887  2.77519  2.98518  4.58477  3.61503
          0.02848  3.96862  4.69097  0.61958  0.77255  0.48576  0.95510
     51   3.26403  4.69817  4.34360  3.98453  3.17409  4.10375  4.61013  2.38410  3.75132  0.76532  3.16818  4.25065  4.52299  4.09663  3.91140  3.68675  3.55415  2.44627  5.08761  3.83292     74 l x - -
          2.68618  4.42225  2.77519  2.73123  3.46354  2.40513  3.72494  3.29354  2.67741  2.69355  4.24690  2.90347  2.73739  3.18146  2.89801  2.37887  2.77519  2.98518  4.58477  3.61503
          0.02848  3.96862  4.69097  0.61958  0.77255  0.48576  0.95510
     52   2.80994  5.20011  1.88084  2.25482  4.52440  3.30602  3.68350  3.99229  1.64176  3.52081  4.34997  2.80748  3.83393  2.83252  2.91459  2.75701  3.06871  3.60528  5.66039  4.26805     75 k x - -
          2.68618  4.42225  2.77519  2.73123  3.46354  2.40513  3.72494  3.29354  2.67741  2.69355  4.24690  2.90347  2.73739  3.18146  2.89801  2.37887  2.77519  2.98518  4.58477  3.61503
          0.02848  3.96862  4.69097  0.61958  0.77255  0.48576  0.95510
     53   1.64388  4.25615  3.29451  3.01078  4.17601  3.03019  4.12247  3.48853  3.05720  3.22891  4.12486  3.25885  1.73062  3.38657  3.38090  2.49051  2.77548  3.05785  5.53565  4.30616     76 a x - -
          2.68618  4.42225  2.77519  2.73123  3.46354  2.40513  3.72494  3.29354  2.67741  2.69355  4.24690  2.90347  2.73739  3.18146  2.89801  2.37887  2.77519  2.98518  4.58477  3.61503
          0.02848  3.96862  4.69097  0.61958  0.77255  0.48576  0.95510
     54   2.72495  4.74619  3.19674  2.75675  4.30656  2.26467  3.79052  3.75298  2.33876  3.32076  4.18809  3.16659  3.89427  2.97345  1.45130  2.79978  3.02948  3.38516  5.42602  4.20546     77 r x - -
          2.68618  4.42225  2.77519  2.73123  3.46354  2.40513  3.72494  3.29354  2.67741  2.69355  4.24690  2.90347  2.73739  3.18146  2.89801  2.37887  2.77519  2.98518  4.58477  3.61503
          0.02848  3.96862  4.69097  0.61958  0.77255  0.48576  0.95510
     55   2.26073  4.22796  3.18089  2.98416  4.35966  1.52827  4.17230  3.83245  3.15227  3.50073  4.32890  3.21395  3.68710  3.43579  3.48330  1.65905  2.74866  3.25956  5.67721  4.43758     78 g x - -
          2.68618  4.42225  2.77519  2.73123  3.46354  2.40513  3.72494  3.29354  2.67741  2.69355  4.24690  2.90347  2.73739  3.18146  2.89801  2.37887  2.77519  2.98518  4.58477  3.61503
          0.02848  3.96862  4.69097  0.61958  0.77255  0.48576  0.95510
     56   3.07636  4.48443  4.51861  4.01513  3.25788  4.24133  4.69029  2.00592  3.84959  1.22740  3.11610  4.27223  4.57255  4.11405  4.04504  3.61692  3.34103  1.53849  5.21677  4.02476     79 l x - -
          2.68618  4.42225  2.77519  2.73123  3.46354  2.40513  3.72494  3.29354  2.67741  2.69355  4.24690  2.90347  2.73739  3.18146  2.89801  2.37887  2.77519  2.98518  4.58477  3.61503
          0.02848  3.96862  4.69097  0.61958  0.77255  0.48576  0.95510
     57   3.26403  4.69817  4.34360  3.98453  3.17409  4.10375  4.61013  2.38410  3.75132  0.76532  3.16818  4.25065  4.52299  4.09663  3.91140  3.68675  3.55415  2.44627  5.08761  3.83292     80 l x - -
          2.68618  4.42225  2.77519  2.73123  3.46354  2.40513  3.72494  3.29354  2.67741  2.69355  4.24690  2.90347  2.73739  3.18146  2.89801  2.37887  2.77519  2.98518  4.58477  3.61503
          0.02848  3.96862  4.69097  0.61958  0.77255  0.48576  0.95510
     58   2.82964  5.00800  2.86530  2.49745  3.98165  3.44868  2.39572  3.75077  2.27636  3.26552  4.14189  2.99029  3.90625  1.81139  2.59802  2.82916  3.06240  3.42866  5.25013  3.84001     81 q x - -
          2.68618  4.42225  2.77519  2.73123  3.46354  2.40513  3.72494  3.29354  2.67741  2.69355  4.24690  2.90347  2.73739  3.18146  2.89801  2.37887  2.77519  2.98518  4.58477  3.61503
          0.02848  3.96862  4.69097  0.61958  0.77255  0.48576  0.95510
     59   2.85752  5.19273  2.59626  1.58516  4.53254  3.37264  3.66285  3.95560  1.79474  3.47390  4.31621  2.87070  3.87185  2.80912  2.67457  2.81217  3.09650  3.59173  5.60763  4.26767     82 e x - -
          2.68618  4.42225  2.77519  2.73123  3.46354  2.40513  3.72494  3.29354  2.67741  2.69355  4.24690  2.90347  2.73739  3.18146  2.89801  2.37887  2.77519  2.98518  4.58477  3.61503
          0.02848  3.96862  4.69097  0.61958  0.77255  0.48576  0.95510
     60   3.11569  4.94696  3.61633  3.10814  4.32596  3.58449  3.89678  3.87482  2.28014  3.37331  4.37151  3.46027  4.08286  3.11278  0.84111  3.19554  3.37540  3.59474  5.37033  4.23298     83 r x - -
          2.68618  4.42225  2.77519  2.73123  3.46354  2.40513  3.72494  3.29354  2.67741  2.69355  4.24690  2.90347  2.73739  3.18146  2.89801  2.37887  2.77519  2.98518  4.58477  3.61503
          0.02848  3.96862  4.69097  0.61958  0.77255  0.48576  0.95510
     61   2.95930  4.94659  2.96871  2.72553  4.12773  3.43086  3.88448  3.77378  2.53982  3.26653  4.29226  3.18589  3.98606  1.07239  2.82187  3.00326  3.25647  3.49765  5.38301  4.08333     84 q x - -
          2.68618  4.42225  2.77519  2.73123  3.46354  2.40513  3.72494  3.29354  2.67741  2.69355  4.24690  2.90347  2.73739  3.18146  2.89801  2.37887  2.77519  2.98518  4.58477  3.61503
          0.02848  3.96862  4.69097  0.61958  0.77255  0.48576  0.95510
     62   2.78791  4.55322  3.48132  3.39324  4.53266  0.59504  4.50711  4.15616  3.58755  3.79810  4.77503  3.64568  3.94742  3.90414  3.81253  2.96267  3.27663  3.66593  5.60189  4.63800     85 G x - -
          2.68618  4.42225  2.77519  2.73123  3.46354  2.40513  3.72494  3.29354  2.67741  2.69355  4.24690  2.90347  2.73739  3.18146  2.89801  2.37887  2.77519  2.98518  4.58477  3.61503
          0.02848  3.96862  4.69097  0.61958  0.77255  0.48576  0.95510
     63   2.36408  4.28541  3.29183  3.11266  4.17288  3.01360  4.21957  3.70878  3.19291  3.42182  4.34028  3.32163  3.76046  3.53484  3.47557  0.95482  2.85152  3.22280  5.53781  4.25707     86 s x - -
          2.68618  4.42225  2.77519  2.73123  3.46354  2.40513  3.72494  3.29354  2.67741  2.69355  4.24690  2.90347  2.73739  3.18146  2.89801  2.37887  2.77519  2.98518  4.58477  3.61503
          0.02848  3.96862  4.69097  0.61958  0.77255  0.48576  0.95510
     64   2.69913  0.76467  4.23985  4.00183  3.97172  3.30127  4.62783  3.13206  3.82946  3.04298  4.16762  3.96321  4.01577  4.17167  3.93661  2.97088  3.17403  2.87003  5.36697  4.25858     87 c x - -
          2.68618  4.42225  2.77519  2.73123  3.46354  2.40513  3.72494  3.29354  2.67741  2.69355  4.24690  2.90347  2.73739  3.18146  2.89801  2.37887  2.77519  2.98518  4.58477  3.61503
          0.02848  3.96862  4.69097  0.61958  0.77255  0.48576  0.95510
     65   2.95856  4.41590  4.35917  3.83633  3.26639  4.07783  4.53301  2.08912  3.68055  1.79823  1.85768  4.09753  4.43890  3.95103  3.89108  3.43243  3.22529  1.60695  5.14835  3.97639     88 v x - -
          2.68618  4.42225  2.77519  2.73123  3.46354  2.40513  3.72494  3.29354  2.67741  2.69355  4.24690  2.90347  2.73739  3.18146  2.89801  2.37887  2.77519  2.98518  4.58477  3.61503
          0.02848  3.96862  4.69097  0.61958  0.77255  0.48576  0.95510
     66   2.36408  4.28541  3.29183  3.11266  4.17288  3.01360  4.21957  3.70878  3.19291  3.42182  4.34028  3.32163  3.76046  3.53484  3.47557  0.95482  2.85152  3.22280  5.53781  4.25707     89 s x - -
          2.68618  4.42225  2.77519  2.73123  3.46354  2.40513  3.72494  3.29354  2.67741  2.69355  4.24690  2.90347  2.73739  3.18146  2.89801  2.37887  2.77519  2.98518  4.58477  3.61503
          0.02848  3.96862  4.69097  0.61958  0.77255  0.48576  0.95510
     67   3.10623  4.49918  4.47068  4.09066  3.44011  4.16899  4.80152  0.96627  3.92063  2.00728  3.36131  4.32259  4.59161  4.25946  4.10628  3.67417  3.40395  1.85255  5.35032  4.09644     90 i x - -
          2.68618  4.42225  2.77519  2.73123  3.46354  2.40513  3.72494  3.29354  2.67741  2.69355  4.24690  2.90347  2.73739  3.18146  2.89801  2.37887  2.77519  2.98518  4.58477  3.61503
          0.02848  3.96862  4.69097  0.61958  0.77255  0.48576  0.95510
     68   2.26508  4.19848  3.36600  3.05237  4.15022  2.99629  4.12085  3.48477  3.05730  3.23453  4.10044  3.26387  3.71101  3.38998  3.37179  1.73299  1.55939  3.03252  5.51704  4.28023     91 t x - -
          2.68618  4.42225  2.77519  2.73123  3.46354  2.40513  3.72494  3.29354  2.67741  2.69355  4.24690  2.90347  2.73739  3.18146  2.89801  2.37887  2.77519  2.98518  4.58477  3.61503
          0.02848  3.96862  4.69097  0.61958  0.77255  0.48576  0.95510
     69   2.77106  4.47147  3.65428  3.09180  3.54531  3.67572  3.93007  1.74913  2.65893  2.41541  3.50308  3.45697  4.08141  3.22194  2.14406  3.00894  3.01710  2.46067  5.06316  3.81663     92 i x - -
          2.68618  4.42225  2.77519  2.73123  3.46354  2.40513  3.72494  3.29354  2.67741  2.69355  4.24690  2.90347  2.73739  3.18146  2.89801  2.37887  2.77519  2.98518  4.58477  3.61503
          0.02848  3.96862  4.69097  0.61958  0.77255  0.48576  0.95510
     70   2.60208  4.71293  2.71141  2.50070  4.28671  3.18942  3.84388  3.80031  2.70124  3.40778  4.26240  1.69288  2.25748  3.04282  3.11159  2.65963  2.95904  3.38371  5.55010  4.20613     93 n x - -
          2.68618  4.42225  2.77519  2.73123  3.46354  2.40513  3.72494  3.29354  2.67741  2.69355  4.24690  2.90347  2.73739  3.18146  2.89801  2.37887  2.77519  2.98518  4.58477  3.61503
          0.02848  3.96862  4.69097  0.61958  0.77255  0.48576  0.95510
     71   1.64388  4.25615  3.29451  3.01078  4.17601  3.03019  4.12247  3.48853  3.05720  3.22891  4.12486  3.25885  1.73062  3.38657  3.38090  2.49051  2.77548  3.05785  5.53565  4.30616     94 a x - -
          2.68618  4.42225  2.77519  2.73123  3.46354  2.40513  3.72494  3.29354  2.67741  2.69355  4.24690  2.90347  2.73739  3.18146  2.89801  2.37887  2.77519  2.98518  4.58477  3.61503
          0.02848  3.96862  4.69097  0.61958  0.77255  0.48576  0.95510
     72   2.47554  4.54643  2.79790  2.58447  4.27014  3.10522  3.89778  3.78687  2.78198  3.41278  4.25247  2.03814  3.75754  3.10792  3.18292  1.57334  2.87319  3.32573  5.56635  4.22331     95 s x - -
          2.68618  4.42225  2.77519  2.73123  3.46354  2.40513  3.72494  3.29354  2.67741  2.69355  4.24690  2.90347  2.73739  3.18146  2.89801  2.37887  2.77519  2.98518  4.58477  3.61503
          0.02848  3.96862  4.69097  0.61958  0.77255  0.48576  0.95510
     73   2.80970  4.95201  3.02954  2.59365  4.32454  3.44280  3.66594  3.80219  2.17049  3.33113  4.18759  2.15212  3.90803  2.82529  1.62106  2.82952  3.05609  3.45430  5.41851  4.13539     96 r x - -
          2.68618  4.42225  2.77519  2.73123  3.46354  2.40513  3.72494  3.29354  2.67741  2.69355  4.24690  2.90347  2.73739  3.18146  2.89801  2.37887  2.77519  2.98518  4.58477  3.61503
          0.02848  3.96862  4.69097  0.61958  0.77255  0.48576  0.95510
     74   2.88270  4.62343  3.50037  3.35371  4.33967  3.30553  4.42282  3.91034  3.41934  3.52656  4.58090  3.65046  0.66680  3.80520  3.65351  3.05333  3.33196  3.54467  5.49934  4.46183     97 P x - -
          2.68618  4.42225  2.77519  2.73123  3.46354  2.40513  3.72494  3.29354  2.67741  2.69355  4.24690  2.90347  2.73739  3.18146  2.89801  2.37887  2.77519  2.98518  4.58477  3.61503
          0.02848  3.96862  4.69097  0.61958  0.77255  0.48576  0.95510
     75   2.36408  4.28541  3.29183  3.11266  4.17288  3.01360  4.21957  3.70878  3.19291  3.42182  4.34028  3.32163  3.76046  3.53484  3.47557  0.95482  2.85152  3.22280  5.53781  4.25707     98 s x - -
          2.68618  4.42225  2.77519  2.73123  3.46354  2.40513  3.72494  3.29354  2.67741  2.69355  4.24690  2.90347  2.73739  3.18146  2.89801  2.37887  2.77519  2.98518  4.58477  3.61503
          0.02848  3.96862  4.69097  0.61958  0.77255  0.48576  0.95510
     76   3.05920  4.39524  4.71093  4.21696  3.53904  4.36993  4.94489  1.39551  4.10043  2.05322  3.35418  4.44449  4.69959  4.37455  4.30796  3.75642  3.32923  1.15008  5.49092  4.28059     99 v x - -
          2.68618  4.42225  2.77519  2.73123  3.46354  2.40513  3.72494  3.29354  2.67741  2.69355  4.24690  2.90347  2.73739  3.18146  2.89801  2.37887  2.77519  2.98518  4.58477  3.61503
          0.02848  3.96862  4.69097  0.61958  0.77255  0.48576  0.95510
     77   2.80495  4.80357  2.76467  2.66017  4.18235  3.24988  4.00143  3.91409  2.91354  3.55024  4.50541  0.99850  3.90675  3.27488  3.27100  2.86881  3.19032  3.52656  5.47730  4.12418    100 n x - -
          2.68618  4.42225  2.77519  2.73123  3.46354  2.40513  3.72494  3.29354  2.67741  2.69355  4.24690  2.90347  2.73739  3.18146  2.89801  2.37887  2.77519  2.98518  4.58477  3.61503
          0.02848  3.96862  4.69097  0.61958  0.77255  0.48576  0.95510
     78   2.80495  4.80357  2.76467  2.66017  4.18235  3.24988  4.00143  3.91409  2.91354  3.55024  4.50541  0.99850  3.90675  3.27488  3.27100  2.86881  3.19032  3.52656  5.47730  4.12418    101 n x - -
          2.68618  4.42225  2.77519  2.73123  3.46354  2.40513  3.72494  3.29354  2.67741  2.69355  4.24690  2.90347  2.73739  3.18146  2.89801  2.37887  2.77519  2.98518  4.58477  3.61503
          0.02848  3.96862  4.69097  0.61958  0.77255  0.48576  0.95510
     79   3.10623  4.49918  4.47068  4.09066  3.44011  4.16899  4.80152  0.96627  3.92063  2.00728  3.36131  4.32259  4.59161  4.25946  4.10628  3.67417  3.40395  1.85255  5.35032  4.09644    102 i x - -
          2.68618  4.42225  2.77519  2.73123  3.46354  2.40513  3.72494  3.29354  2.67741  2.69355  4.24690  2.90347  2.73739  3.18146  2.89801  2.37887  2.77519  2.98518  4.58477  3.61503
          0.02848  3.96862  4.69097  0.61958  0.77255  0.48576  0.95510
     80   2.78791  4.55322  3.48132  3.39324  4.53266  0.59504  4.50711  4.15616  3.58755  3.79810  4.77503  3.64568  3.94742  3.90414  3.81253  2.96267  3.27663  3.66593  5.60189  4.63800    103 G x - -
          2.68618  4.42225  2.77519  2.73123  3.46354  2.40513  3.72494  3.29354  2.67741  2.69355  4.24690  2.90347  2.73739  3.18146  2.89801  2.37887  2.77519  2.98518  4.58477  3.61503
          0.02848  3.96862  4.69097  0.61958  0.77255  0.48576  0.95510
     81   2.95930  4.94659  2.96871  2.72553  4.12773  3.43086  3.88448  3.77378  2.53982  3.26653  4.29226  3.18589  3.98606  1.07239  2.82187  3.00326  3.25647  3.49765  5.38301  4.08333    104 q x - -
          2.68618  4.42225  2.77519  2.73123  3.46354  2.40513  3.72494  3.29354  2.67741  2.69355  4.24690  2.90347  2.73739  3.18146  2.89801  2.37887  2.77519  2.98518  4.58477  3.61503
          0.02848  3.96862  4.69097  0.61958  0.77255  0.48576  0.95510
     82   3.05920  4.39524  4.71093  4.21696  3.53904  4.36993  4.94489  1.39551  4.10043  2.05322  3.35418  4.44449  4.69959  4.37455  4.30796  3.75642  3.32923  1.15008  5.49092  4.28059    105 v x - -
          2.68618  4.42225  2.77519  2.73123  3.46354  2.40513  3.72494  3.29354  2.67741  2.69355  4.24690  2.90347  2.73739  3.18146  2.89801  2.37887  2.77519  2.98518  4.58477  3.61503
          0.02848  3.96862  4.69097  0.61958  0.77255  0.48576  0.95510
     83   3.09468  5.23547  0.78938  2.39874  4.62582  3.28511  4.01835  4.23626  3.12107  3.82776  4.80859  2.95969  3.94477  3.25811  3.64985  3.04664  3.43553  3.86543  5.77560  4.48367    106 d x - -
          2.68618  4.42225  2.77519  2.73123  3.46354  2.40513  3.72494  3.29354  2.67741  2.69355  4.24690  2.90347  2.73739  3.18146  2.89801  2.37887  2.77519  2.98518  4.58477  3.61503
          0.02848  3.96862  4.69097  0.61958  0.77255  0.48576  0.95510
     84   3.10623  4.49918  4.47068  4.09066  3.44011  4.16899  4.80152  0.96627  3.92063  2.00728  3.36131  4.32259  4.59161  4.25946  4.10628  3.67417  3.40395  1.85255  5.35032  4.09644    107 i x - -
          2.68618  4.42225  2.77519  2.73123  3.46354  2.40513  3.72494  3.29354  2.67741  2.69355  4.24690  2.90347  2.73739  3.18146  2.89801  2.37887  2.77519  2.98518  4.58477  3.61503
          0.02848  3.96862  4.69097  0.61958  0.77255  0.48576  0.95510
     85   2.68771  4.91326  1.59772  2.31965  4.38541  3.21633  3.79124  3.75252  2.72420  3.41895  4.28479  2.84899  3.80881  2.96955  3.22301  2.69634  2.09626  3.37900  5.65342  4.26528    108 d x - -
          2.68618  4.42225  2.77519  2.73123  3.46354  2.40513  3.72494  3.29354  2.67741  2.69355  4.24690  2.90347  2.73739  3.18146  2.89801  2.37887  2.77519  2.98518  4.58477  3.61503
          0.02848  3.96862  4.69097  0.61958  0.77255  0.48576  0.95510
     86   2.36408  4.28541  3.29183  3.11266  4.17288  3.01360  4.21957  3.70878  3.19291  3.42182  4.34028  3.32163  3.76046  3.53484  3.47557  0.95482  2.85152  3.22280  5.53781  4.25707    109 s x - -
          2.68618  4.42225  2.77519  2.73123  3.46354  2.40513  3.72494  3.29354  2.67741  2.69355  4.24690  2.90347  2.73739  3.18146  2.89801  2.37887  2.77519  2.98518  4.58477  3.61503
          0.02848  3.96862  4.69097  0.61958  0.77255  0.48576  0.95510
     87   2.88425  4.40095  4.25772  3.92445  3.62150  3.82256  4.70991  2.04920  3.79368  2.29227  3.57268  4.09866  4.37817  4.14684  3.99681  3.33263  3.24375  0.91191  5.42197  4.15928    110 v x - -
          2.68618  4.42225  2.77519  2.73123  3.46354  2.40513  3.72494  3.29354  2.67741  2.69355  4.24690  2.90347  2.73739  3.18146  2.89801  2.37887  2.77519  2.98518  4.58477  3.61503
          0.02848  3.96862  4.69097  0.61958  0.77255  0.48576  0.95510
     88   3.07274  4.40387  4.73202  4.23840  3.52301  4.38878  4.95932  1.23283  4.11992  2.02425  3.33530  4.46489  4.71166  4.38901  4.32259  3.77666  3.34150  1.30384  5.48789  4.28308    111 i x - -
          2.68618  4.42225  2.77519  2.73123  3.46354  2.40513  3.72494  3.29354  2.67741  2.69355  4.24690  2.90347  2.73739  3.18146  2.89801  2.37887  2.77519  2.98518  4.58477  3.61503
          0.02848  3.96862  4.69097  0.61958  0.77255  0.48576  0.95510
     89   2.70237  4.53410  3.21151  2.84240  3.51430  3.48258  3.86671  2.93138  2.75951  1.70066  3.66987  2.23889  3.97355  3.17776  3.08288  2.86406  2.98824  2.73480  5.02631  3.65929    112 l x - -
          2.68618  4.42225  2.77519  2.73123  3.46354  2.40513  3.72494  3.29354  2.67741  2.69355  4.24690  2.90347  2.73739  3.18146  2.89801  2.37887  2.77519  2.98518  4.58477  3.61503
          0.02848  3.96862  4.69097  0.61958  0.77255  0.48576  0.95510
     90   2.78791  4.55322  3.48132  3.39324  4.53266  0.59504  4.50711  4.15616  3.58755  3.79810  4.77503  3.64568  3.94742  3.90414  3.81253  2.96267  3.27663  3.66593  5.60189  4.63800    113 G x - -
          2.68618  4.42225  2.77519  2.73123  3.46354  2.40513  3.72494  3.29354  2.67741  2.69355  4.24690  2.90347  2.73739  3.18146  2.89801  2.37887  2.77519  2.98518  4.58477  3.61503
          0.02848  3.96862  4.69097  0.61958  0.77255  0.48576  0.95510
     91   2.70322  4.72707  3.17510  2.74550  4.29508  2.09963  3.79693  3.74275  2.36805  3.31572  4.18041  3.15735  3.88350  2.98138  1.55147  2.78022  3.01355  3.37100  5.42832  4.20228    114 r x - -
          2.68618  4.42225  2.77519  2.73123  3.46354  2.40513  3.72494  3.29354  2.67741  2.69355  4.24690  2.90347  2.73739  3.18146  2.89801  2.37887  2.77519  2.98518  4.58477  3.61503
          0.02848  3.96862  4.69097  0.61958  0.77255  0.48576  0.95510
     92   2.88270  4.62343  3.50037  3.35371  4.33967  3.30553  4.42282  3.91034  3.41934  3.52656  4.58090  3.65046  0.66680  3.80520  3.65351  3.05333  3.33196  3.54467  5.49934  4.46183    115 P x - -
          2.68618  4.42225  2.77519  2.73123  3.46354  2.40513  3.72494  3.29354  2.67741  2.69355  4.24690  2.90347  2.73739  3.18146  2.89801  2.37887  2.77519  2.98518  4.58477  3.61503
          0.02848  3.96862  4.69097  0.61958  0.77255  0.48576  0.95510
     93   2.78791  4.55322  3.48132  3.39324  4.53266  0.59504  4.50711  4.15616  3.58755  3.79810  4.77503  3.64568  3.94742  3.90414  3.81253  2.96267  3.27663  3.66593  5.60189  4.63800    116 G x - -
          2.68618  4.42225  2.77519  2.73123  3.46354  2.40513  3.72494  3.29354  2.67741  2.69355  4.24690  2.90347  2.73739  3.18146  2.89801  2.37887  2.77519  2.98518  4.58477  3.61503
          0.02848  3.96862  4.69097  0.61958  0.77255  0.48576  0.95510
     94   1.67738  4.28978  3.69128  3.22248  3.53500  3.45651  4.11632  2.58620  3.11234  2.34641  2.30756  3.50952  3.99318  3.45377  3.40305  2.82723  2.90262  2.41452  5.13378  3.91190    117 a x - -
          2.68618  4.42225  2.77519  2.73123  3.46354  2.40513  3.72494  3.29354  2.67741  2.69355  4.24690  2.90347  2.73739  3.18146  2.89801  2.37887  2.77519  2.98518  4.58477  3.61503
          0.21498  3.96862  1.74557  0.61958  0.77255  0.48576  0.95510
     95   2.96527  4.41070  4.21044  3.82501  3.31965  3.97089  4.57041  1.18961  3.65127  1.92598  3.27117  4.08229  4.41243  4.00978  3.85765  3.46000  3.26692  1.85101  5.19117  3.92045    118 i x - -
          2.68618  4.42225  2.77519  2.73123  3.46354  2.40513  3.72494  3.29354  2.67741  2.69355  4.24690  2.90347  2.73739  3.18146  2.89801  2.37887  2.77519  2.98518  4.58477  3.61503
          0.03422  3.78786  4.51021  0.61958  0.77255  0.63955  0.74978
     96   2.56629  4.34740  3.22242  3.11246  4.25123  0.87257  4.23576  3.83221  3.28190  3.49661  4.47353  3.38733  3.73581  3.61320  3.52512  2.73621  3.04105  3.37714  5.36658  4.35107    119 g x - -
          2.68618  4.42225  2.77519  2.73123  3.46354  2.40513  3.72494  3.29354  2.67741  2.69355  4.24690  2.90347  2.73739  3.18146  2.89801  2.37887  2.77519  2.98518  4.58477  3.61503
          0.03422  3.78786  4.51021  0.61958  0.77255  0.40037  1.10889
     97   2.25870  4.20009  3.35347  3.04372  4.17970  2.98590  4.12260  3.52834  3.05734  3.26735  4.12728  3.25599  3.70438  3.38707  3.37545  1.45374  1.85726  3.06077  5.53921  4.30089    120 s x - -
          2.68618  4.42225  2.77519  2.73123  3.46354  2.40513  3.72494  3.29354  2.67741  2.69355  4.24690  2.90347  2.73739  3.18146  2.89801  2.37887  2.77519  2.98518  4.58477  3.61503
          0.02848  3.96862  4.69097  0.61958  0.77255  0.48576  0.95510
     98   3.49915  4.83900  4.24066  3.97092  2.76980  3.83991  4.02208  3.52740  3.69132  2.90544  4.15667  4.10069  4.36580  4.07398  3.80258  3.70191  3.80454  3.42039  0.71186  2.76697    121 w x - -
          2.68618  4.42225  2.77519  2.73123  3.46354  2.40513  3.72494  3.29354  2.67741  2.69355  4.24690  2.90347  2.73739  3.18146  2.89801  2.37887  2.77519  2.98518  4.58477  3.61503
          0.02848  3.96862  4.69097  0.61958  0.77255  0.48576  0.95510
     99   2.95652  5.51260  1.30735  1.66619  4.79768  3.20898  3.77067  4.31413  2.80403  3.82641  4.69202  2.67743  3.83979  2.94247  3.40324  2.83771  3.24958  3.89330  5.97815  4.47575    122 d x - -
          2.68618  4.42225  2.77519  2.73123  3.46354  2.40513  3.72494  3.29354  2.67741  2.69355  4.24690  2.90347  2.73739  3.18146  2.89801  2.37887  2.77519  2.98518  4.58477  3.61503
          0.02848  3.96862  4.69097  0.61958  0.77255  0.48576  0.95510
    100   3.26403  4.69817  4.34360  3.98453  3.17409  4.10375  4.61013  2.38410  3.75132  0.76532  3.16818  4.25065  4.52299  4.09663  3.91140  3.68675  3.55415  2.44627  5.08761  3.83292    123 l x - -
          2.68618  4.42225  2.77519  2.73123  3.46354  2.40513  3.72494  3.29354  2.67741  2.69355  4.24690  2.90347  2.73739  3.18146  2.89801  2.37887  2.77519  2.98518  4.58477  3.61503
          0.02848  3.96862  4.69097  0.61958  0.77255  0.48576  0.95510
    101   2.80495  4.80357  2.76467  2.66017  4.18235  3.24988  4.00143  3.91409  2.91354  3.55024  4.50541  0.99850  3.90675  3.27488  3.27100  2.86881  3.19032  3.52656  5.47730  4.12418    124 n x - -
          2.68618  4.42225  2.77519  2.73123  3.46354  2.40513  3.72494  3.29354  2.67741  2.69355  4.24690  2.90347  2.73739  3.18146  2.89801  2.37887  2.77519  2.98518  4.58477  3.61503
          0.02848  3.96862  4.69097  0.61958  0.77255  0.48576  0.95510
    102   2.80495  4.80357  2.76467  2.66017  4.18235  3.24988  4.00143  3.91409  2.91354  3.55024  4.50541  0.99850  3.90675  3.27488  3.27100  2.86881  3.19032  3.52656  5.47730  4.12418    125 n x - -
          2.68618  4.42225  2.77519  2.73123  3.46354  2.40513  3.72494  3.29354  2.67741  2.69355  4.24690  2.90347  2.73739  3.18146  2.89801  2.37887  2.77519  2.98518  4.58477  3.61503
          0.02848  3.96862  4.69097  0.61958  0.77255  0.48576  0.95510
    103   3.26643  4.62938  4.58902  4.11457  1.57852  4.32354  4.18330  2.39759  3.96759  1.30438  3.06681  4.24629  4.59898  4.09152  4.09322  3.69023  3.50149  2.47633  4.44045  2.91298    126 l x - -
          2.68618  4.42225  2.77519  2.73123  3.46354  2.40513  3.72494  3.29354  2.67741  2.69355  4.24690  2.90347  2.73739  3.18146  2.89801  2.37887  2.77519  2.98518  4.58477  3.61503
          0.02848  3.96862  4.69097  0.61958  0.77255  0.48576  0.95510
    104   3.05240  4.39445  4.69210  4.19960  3.54036  4.35307  4.93166  1.45106  4.08156  2.05947  3.35866  4.42817  4.68902  4.35953  4.29155  3.74000  3.32411  1.11406  5.48731  4.27386    127 v x - -
          2.68618  4.42225  2.77519  2.73123  3.46354  2.40513  3.72494  3.29354  2.67741  2.69355  4.24690  2.90347  2.73739  3.18146  2.89801  2.37887  2.77519  2.98518  4.58477  3.61503
          0.02848  3.96862  4.69097  0.61958  0.77255  0.48576  0.95510
    105   2.61368  4.59391  3.26655  2.77118  4.06702  3.35484  3.77780  3.40352  2.38645  3.05900  3.95502  3.16534  3.86891  2.97410  1.98236  2.72270  1.80460  3.08816  5.32097  4.07183    128 t x - -
          2.68618  4.42225  2.77519  2.73123  3.46354  2.40513  3.72494  3.29354  2.67741  2.69355  4.24690  2.90347  2.73739  3.18146  2.89801  2.37887  2.77519  2.98518  4.58477  3.61503
          0.02848  3.96862  4.69097  0.61958  0.77255  0.48576  0.95510
    106   3.07274  4.40387  4.73202  4.23840  3.52301  4.38878  4.95932  1.23283  4.11992  2.02425  3.33530  4.46489  4.71166  4.38901  4.32259  3.77666  3.34150  1.30384  5.48789  4.28308    129 i x - -
          2.68618  4.42225  2.77519  2.73123  3.46354  2.40513  3.72494  3.29354  2.67741  2.69355  4.24690  2.90347  2.73739  3.18146  2.89801  2.37887  2.77519  2.98518  4.58477  3.61503
          0.02848  3.96862  4.69097  0.61958  0.77255  0.48576  0.95510
    107   2.67534  4.71089  2.86301  2.60243  3.96116  1.72520  2.21649  3.69308  2.66704  3.28513  4.16250  3.05995  3.85682  3.06659  3.03444  2.74469  3.00488  3.32807  5.29284  3.91227    130 g x - -
          2.68618  4.42225  2.77519  2.73123  3.46354  2.40513  3.72494  3.29354  2.67741  2.69355  4.24690  2.90347  2.73739  3.18146  2.89801  2.37887  2.77519  2.98518  4.58477  3.61503
          0.02848  3.96862  4.69097  0.61958  0.77255  0.48576  0.95510
    108   3.07636  4.48443  4.51861  4.01513  3.25788  4.24133  4.69029  2.00592  3.84959  1.22740  3.11610  4.27223  4.57255  4.11405  4.04504  3.61692  3.34103  1.53849  5.21677  4.02476    131 l x - -
          2.68618  4.42225  2.77519  2.73123  3.46354  2.40513  3.72494  3.29354  2.67741  2.69355  4.24690  2.90347  2.73739  3.18146  2.89801  2.37887  2.77519  2.98518  4.58477  3.61503
          0.02848  3.96862  4.69097  0.61958  0.77255  0.48576  0.95510
    109   2.51271  4.60478  2.73527  2.53701  4.28732  3.12236  3.87738  3.81291  2.75902  3.43231  4.27443  1.71320  3.76766  3.08331  3.16761  1.86263  2.90084  3.35837  5.57735  4.22142    132 n x - -
          2.68618  4.42225  2.77519  2.73123  3.46354  2.40513  3.72494  3.29354  2.67741  2.69355  4.24690  2.90347  2.73739  3.18146  2.89801  2.37887  2.77519  2.98518  4.58477  3.61503
          0.02848  3.96862  4.69097  0.61958  0.77255  0.48576  0.95510
    110   3.11569  4.94696  3.61633  3.10814  4.32596  3.58449  3.89678  3.87482  2.28014  3.37331  4.37151  3.46027  4.08286  3.11278  0.84111  3.19554  3.37540  3.59474  5.37033  4.23298    133 r x - -
          2.68618  4.42225  2.77519  2.73123  3.46354  2.40513  3.72494  3.29354  2.67741  2.69355  4.24690  2.90347  2.73739  3.18146  2.89801  2.37887  2.77519  2.98518  4.58477  3.61503
          0.02848  3.96862  4.69097  0.61958  0.77255  0.48576  0.95510
    111   2.70480  4.56137  3.08818  2.06237  3.80403  3.49402  3.91107  2.72087  2.77932  2.71079  3.72548  3.20553  3.97727  3.15268  3.15013  2.86830  2.98120  1.69981  5.27409  3.98767    134 v x - -
          2.68618  4.42225  2.77519  2.73123  3.46354  2.40513  3.72494  3.29354  2.67741  2.69355  4.24690  2.90347  2.73739  3.18146  2.89801  2.37887  2.77519  2.98518  4.58477  3.61503
          0.02848  3.96862  4.69097  0.61958  0.77255  0.48576  0.95510
    112   2.56371  4.47379  3.12171  2.78151  3.82001  3.31756  3.91069  3.00322  2.79632  2.89408  3.85367  1.86992  3.88033  3.16930  3.15521  2.71446  2.90149  2.00495  5.25899  3.92967    135 n x - -
          2.68618  4.42225  2.77519  2.73123  3.46354  2.40513  3.72494  3.29354  2.67741  2.69355  4.24690  2.90347  2.73739  3.18146  2.89801  2.37887  2.77519  2.98518  4.58477  3.61503
          0.02848  3.96862  4.69097  0.61958  0.77255  0.48576  0.95510
    113   1.62803  4.77168  1.87702  2.39833  4.33837  3.18527  3.83661  3.68532  2.78144  3.37971  4.24720  2.90157  3.79677  3.02607  3.26482  2.66045  2.96611  3.30351  5.62706  4.26516    136 a x - -
          2.68618  4.42225  2.77519  2.73123  3.46354  2.40513  3.72494  3.29354  2.67741  2.69355  4.24690  2.90347  2.73739  3.18146  2.89801  2.37887  2.77519  2.98518  4.58477  3.61503
          0.02848  3.96862  4.69097  0.61958  0.77255  0.48576  0.95510
    114   2.57067  4.66629  2.66621  2.51607  4.39241  2.00385  3.91308  3.91750  2.82548  3.52437  4.37191  1.62014  3.78547  3.12203  3.24611  2.63775  2.96327  3.45042  5.64833  4.31287    137 n x - -
          2.68618  4.42225  2.77519  2.73123  3.46354  2.40513  3.72494  3.29354  2.67741  2.69355  4.24690  2.90347  2.73739  3.18146  2.89801  2.37887  2.77519  2.98518  4.58477  3.61503
          0.02848  3.96862  4.69097  0.61958  0.77255  0.48576  0.95510
    115   2.26508  4.19848  3.36600  3.05237  4.15022  2.99629  4.12085  3.48477  3.05730  3.23453  4.10044  3.26387  3.71101  3.38998  3.37179  1.73299  1.55939  3.03252  5.51704  4.28023    138 t x - -
          2.68618  4.42225  2.77519  2.73123  3.46354  2.40513  3.72494  3.29354  2.67741  2.69355  4.24690  2.90347  2.73739  3.18146  2.89801  2.37887  2.77519  2.98518  4.58477  3.61503
          0.02848  3.96862  4.69097  0.61958  0.77255  0.48576  0.95510
    116   3.03832  4.44260  4.50521  4.00737  3.34103  4.21910  4.70206  1.93628  3.84829  1.48338  3.20737  4.25808  4.56807  4.13132  4.05378  3.59728  3.30827  1.29256  5.26729  4.05358    139 v x - -
          2.68618  4.42225  2.77519  2.73123  3.46354  2.40513  3.72494  3.29354  2.67741  2.69355  4.24690  2.90347  2.73739  3.18146  2.89801  2.37887  2.77519  2.98518  4.58477  3.61503
          0.02848  3.96862  4.69097  0.61958  0.77255  0.48576  0.95510
    117   2.64225  4.68932  3.18361  2.71034  4.20715  3.34154  3.73971  3.64862  2.29834  3.23283  4.09288  3.11737  3.86036  2.91811  1.66613  1.99594  2.94718  3.28482  5.38492  4.11771    140 r x - -
          2.68618  4.42225  2.77519  2.73123  3.46354  2.40513  3.72494  3.29354  2.67741  2.69355  4.24690  2.90347  2.73739  3.18146  2.89801  2.37887  2.77519  2.98518  4.58477  3.61503
          0.02848  3.96862  4.69097  0.61958  0.77255  0.48576  0.95510
    118   2.96206  4.38809  4.41084  3.91558  2.11116  4.07095  4.34745  2.12833  3.80194  1.92237  3.20723  4.10000  4.43982  4.00791  3.98229  3.43171  3.22879  1.40319  4.80152  3.39778    141 v x - -
          2.68618  4.42225  2.77519  2.73123  3.46354  2.40513  3.72494  3.29354  2.67741  2.69355  4.24690  2.90347  2.73739  3.18146  2.89801  2.37887  2.77519  2.98518  4.58477  3.61503
          0.02848  3.96862  4.69097  0.61958  0.77255  0.48576  0.95510
    119   2.86802  5.31354  1.66860  2.14681  4.63740  3.20935  3.76528  4.18942  2.76065  3.72146  4.57432  1.64033  3.82710  2.93934  3.32289  2.78798  3.17024  3.76799  5.85128  4.37385    142 n x - -
          2.68618  4.42225  2.77519  2.73123  3.46354  2.40513  3.72494  3.29354  2.67741  2.69355  4.24690  2.90347  2.73739  3.18146  2.89801  2.37887  2.77519  2.98518  4.58477  3.61503
          0.02848  3.96862  4.69097  0.61958  0.77255  0.48576  0.95510
    120   2.89104  4.33725  4.24367  3.70959  2.84193  3.94517  4.05390  1.59525  3.49801  1.99913  3.20244  3.89590  4.29852  3.76673  3.67029  3.28256  3.13206  2.30895  2.52739  3.09186    143 i x - -
          2.68618  4.42225  2.77519  2.73123  3.46354  2.40513  3.72494  3.29354  2.67741  2.69355  4.24690  2.90347  2.73739  3.18146  2.89801  2.37887  2.77519  2.98518  4.58477  3.61503
          0.02848  3.96862  4.69097  0.61958  0.77255  0.48576  0.95510
    121   2.50917  4.55760  2.86447  2.60674  4.19302  3.16580  3.87360  3.58455  2.71976  3.27632  4.14249  1.76251  3.78557  3.08165  3.10491  2.60446  2.02077  3.19176  5.49928  4.17814    144 n x - -
          2.68618  4.42225  2.77519  2.73123  3.46354  2.40513  3.72494  3.29354  2.67741  2.69355  4.24690  2.90347  2.73739  3.18146  2.89801  2.37887  2.77519  2.98518  4.58477  3.61503
          0.02848  3.96862  4.69097  0.61958  0.77255  0.48576  0.95510
    122   2.80495  4.80357  2.76467  2.66017  4.18235  3.24988  4.00143  3.91409  2.91354  3.55024  4.50541  0.99850  3.90675  3.27488  3.27100  2.86881  3.19032  3.52656  5.47730  4.12418    145 n x - -
          2.68618  4.42225  2.77519  2.73123  3.46354  2.40513  3.72494  3.29354  2.67741  2.69355  4.24690  2.90347  2.73739  3.18146  2.89801  2.37887  2.77519  2.98518  4.58477  3.61503
          0.02848  3.96862  4.69097  0.61958  0.77255  0.48576  0.95510
    123   2.46631  4.31133  3.51535  3.27265  4.05562  3.14722  4.28239  3.19454  3.21752  3.05460  4.09952  3.46607  3.85880  3.60769  3.47114  2.66872  1.01880  2.87917  5.48497  4.27247    146 t x - -
          2.68618  4.42225  2.77519  2.73123  3.46354  2.40513  3.72494  3.29354  2.67741  2.69355  4.24690  2.90347  2.73739  3.18146  2.89801  2.37887  2.77519  2.98518  4.58477  3.61503
          0.02848  3.96862  4.69097  0.61958  0.77255  0.48576  0.95510
    124   2.78791  4.55322  3.48132  3.39324  4.53266  0.59504  4.50711  4.15616  3.58755  3.79810  4.77503  3.64568  3.94742  3.90414  3.81253  2.96267  3.27663  3.66593  5.60189  4.63800    147 G x - -
          2.68618  4.42225  2.77519  2.73123  3.46354  2.40513  3.72494  3.29354  2.67741  2.69355  4.24690  2.90347  2.73739  3.18146  2.89801  2.37887  2.77519  2.98518  4.58477  3.61503
          0.02848  3.96862  4.69097  0.61958  0.77255  0.48576  0.95510
    125   2.64225  4.68932  3.18361  2.71034  4.20715  3.34154  3.73971  3.64862  2.29834  3.23283  4.09288  3.11737  3.86036  2.91811  1.66613  1.99594  2.94718  3.28482  5.38492  4.11771    148 r x - -
          2.68618  4.42225  2.77519  2.73123  3.46354  2.40513  3.72494  3.29354  2.67741  2.69355  4.24690  2.90347  2.73739  3.18146  2.89801  2.37887  2.77519  2.98518  4.58477  3.61503
          0.02848  3.96862  4.69097  0.61958  0.77255  0.48576  0.95510
    126   1.64082  4.16306  3.51996  3.18963  4.08831  3.02481  4.19986  3.20508  3.16541  3.09158  4.01591  3.35182  3.74257  3.48984  3.45872  2.47072  1.55508  2.82633  5.50829  4.29623    149 t x - -
          2.68618  4.42225  2.77519  2.73123  3.46354  2.40513  3.72494  3.29354  2.67741  2.69355  4.24690  2.90347  2.73739  3.18146  2.89801  2.37887  2.77519  2.98518  4.58477  3.61503
          0.02848  3.96862  4.69097  0.61958  0.77255  0.48576  0.95510
    127   2.80495  4.80357  2.76467  2.66017  4.18235  3.24988  4.00143  3.91409  2.91354  3.55024  4.50541  0.99850  3.90675  3.27488  3.27100  2.86881  3.19032  3.52656  5.47730  4.12418    150 n x - -
          2.68618  4.42225  2.77519  2.73123  3.46354  2.40513  3.72494  3.29354  2.67741  2.69355  4.24690  2.90347  2.73739  3.18146  2.89801  2.37887  2.77519  2.98518  4.58477  3.61503
          0.02848  3.96862  4.69097  0.61958  0.77255  0.48576  0.95510
    128   3.11569  4.94696  3.61633  3.10814  4.32596  3.58449  3.89678  3.87482  2.28014  3.37331  4.37151  3.46027  4.08286  3.11278  0.84111  3.19554  3.37540  3.59474  5.37033  4.23298    151 r x - -
          2.68618  4.42225  2.77519  2.73123  3.46354  2.40513  3.72494  3.29354  2.67741  2.69355  4.24690  2.90347  2.73739  3.18146  2.89801  2.37887  2.77519  2.98518  4.58477  3.61503
          0.02848  3.96862  4.69097  0.61958  0.77255  0.48576  0.95510
    129   3.26403  4.69817  4.34360  3.98453  3.17409  4.10375  4.61013  2.38410  3.75132  0.76532  3.16818  4.25065  4.52299  4.09663  3.91140  3.68675  3.55415  2.44627  5.08761  3.83292    152 l x - -
          2.68618  4.42225  2.77519  2.73123  3.46354  2.40513  3.72494  3.29354  2.67741  2.69355  4.24690  2.90347  2.73739  3.18146  2.89801  2.37887  2.77519  2.98518  4.58477  3.61503
          0.02848  3.96862  4.69097  0.61958  0.77255  0.48576  0.95510
    130   3.10623  4.49918  4.47068  4.09066  3.44011  4.16899  4.80152  0.96627  3.92063  2.00728  3.36131  4.32259  4.59161  4.25946  4.10628  3.67417  3.40395  1.85255  5.35032  4.09644    153 i x - -
          2.68618  4.42225  2.77519  2.73123  3.46354  2.40513  3.72494  3.29354  2.67741  2.69355  4.24690  2.90347  2.73739  3.18146  2.89801  2.37887  2.77519  2.98518  4.58477  3.61503
          0.02848  3.96862  4.69097  0.61958  0.77255  0.48576  0.95510
    131   3.07274  4.40387  4.73202  4.23840  3.52301  4.38878  4.95932  1.23283  4.11992  2.02425  3.33530  4.46489  4.71166  4.38901  4.32259  3.77666  3.34150  1.30384  5.48789  4.28308    154 i x - -
          2.68618  4.42225  2.77519  2.73123  3.46354  2.40513  3.72494  3.29354  2.67741  2.69355  4.24690  2.90347  2.73739  3.18146  2.89801  2.37887  2.77519  2.98518  4.58477  3.61503
          0.02848  3.96862  4.69097  0.61958  0.77255  0.48576  0.95510
    132   2.46631  4.31133  3.51535  3.27265  4.05562  3.14722  4.28239  3.19454  3.21752  3.05460  4.09952  3.46607  3.85880  3.60769  3.47114  2.66872  1.01880  2.87917  5.48497  4.27247    155 t x - -
          2.68618  4.42225  2.77519  2.73123  3.46354  2.40513  3.72494  3.29354  2.67741  2.69355  4.24690  2.90347  2.73739  3.18146  2.89801  2.37887  2.77519  2.98518  4.58477  3.61503
          0.02848  3.96862  4.69097  0.61958  0.77255  0.48576  0.95510
    133   2.84218  5.18627  2.51497  1.78252  4.48097  3.33883  3.67959  3.94373  2.40360  3.46189  4.31453  2.83891  3.85829  1.78465  2.80042  2.79530  3.09237  3.58188  5.61718  4.24736    156 e x - -
          2.68618  4.42225  2.77519  2.73123  3.46354  2.40513  3.72494  3.29354  2.67741  2.69355  4.24690  2.90347  2.73739  3.18146  2.89801  2.37887  2.77519  2.98518  4.58477  3.61503
          0.02848  3.96862  4.69097  0.61958  0.77255  0.48576  0.95510
    134   3.49915  4.83900  4.24066  3.97092  2.76980  3.83991  4.02208  3.52740  3.69132  2.90544  4.15667  4.10069  4.36580  4.07398  3.80258  3.70191  3.80454  3.42039  0.71186  2.76697    157 w x - -
          2.68618  4.42225  2.77519  2.73123  3.46354  2.40513  3.72494  3.29354  2.67741  2.69355  4.24690  2.90347  2.73739  3.18146  2.89801  2.37887  2.77519  2.98518  4.58477  3.61503
          0.02848  3.96862  4.69097  0.61958  0.77255  0.48576  0.95510
    135   2.85647  5.26178  2.31181  1.46542  4.57808  3.25511  3.73107  4.07414  2.61445  3.61261  4.46206  1.98394  3.83751  2.89692  3.10008  2.78915  3.13770  3.68041  5.75963  4.32793    158 e x - -
          2.68618  4.42225  2.77519  2.73123  3.46354  2.40513  3.72494  3.29354  2.67741  2.69355  4.24690  2.90347  2.73739  3.18146  2.89801  2.37887  2.77519  2.98518  4.58477  3.61503
          0.02848  3.96862  4.69097  0.61958  0.77255  0.48576  0.95510
    136   2.53846  4.50788  2.99505  2.45149  3.79878  3.36600  3.56925  3.23122  2.43269  2.87615  3.67558  2.51048  3.73576  2.77525  2.86826  2.20398  2.76566  2.94474  4.94221  3.79757    159 s x - -
          2.68618  4.42225  2.77519  2.73123  3.46354  2.40513  3.72494  3.29354  2.67741  2.69355  4.24690  2.90347  2.73739  3.18146  2.89801  2.37887  2.77519  2.98518  4.58477  3.61503
          0.02848  3.96862  4.69097  0.61958  0.77255  0.48576  0.95510
    137   2.35201  4.19815  3.52228  3.07411  3.81954  3.17182  4.04335  2.97560  3.02220  2.84699  3.75954  3.32816  3.79757  3.34274  3.34528  1.90008  2.11112  2.04769  5.25603  4.02698    160 s x - -
          2.68618  4.42225  2.77519  2.73123  3.46354  2.40513  3.72494  3.29354  2.67741  2.69355  4.24690  2.90347  2.73739  3.18146  2.89801  2.37887  2.77519  2.98518  4.58477  3.61503
          0.02848  3.96862  4.69097  0.61958  0.77255  0.48576  0.95510
    138   2.57403  4.33562  3.51777  3.10255  3.48681  3.41316  4.01026  2.78050  2.98565  1.62260  3.56093  3.41382  3.95816  3.36462  3.27559  2.02817  2.90990  2.58589  5.04215  3.73498    161 l x - -
          2.68618  4.42225  2.77519  2.73123  3.46354  2.40513  3.72494  3.29354  2.67741  2.69355  4.24690  2.90347  2.73739  3.18146  2.89801  2.37887  2.77519  2.98518  4.58477  3.61503
          0.02848  3.96862  4.69097  0.61958  0.77255  0.48576  0.95510
    139   2.46554  4.25129  3.49770  3.01219  3.64229  3.34139  3.96457  2.18035  2.94578  2.65067  3.59120  3.33541  3.87866  3.27701  3.27484  2.04982  2.21767  2.51734  5.10713  3.86984    162 s x - -
          2.68618  4.42225  2.77519  2.73123  3.46354  2.40513  3.72494  3.29354  2.67741  2.69355  4.24690  2.90347  2.73739  3.18146  2.89801  2.37887  2.77519  2.98518  4.58477  3.61503
          0.02848  3.96862  4.69097  0.61958  0.77255  0.48576  0.95510
    140   2.63649  4.50380  3.35270  2.79306  3.70714  3.49540  3.76307  2.99277  2.49594  2.18978  3.62779  3.21046  3.91817  3.00009  2.28483  2.78751  2.22518  2.76440  5.09703  3.84544    163 l x - -
          2.68620  4.42227  2.77522  2.73125  3.46356  2.40515  3.72497  3.29356  2.67743  2.69357  4.24692  2.90349  2.73742  3.18149  2.89803  2.37863  2.77522  2.98521  4.58479  3.61505
          0.21498  1.69137  4.69097  0.28828  1.38450  0.48576  0.95510
    141   2.26338  4.22885  3.17580  2.98779  4.36248  1.44205  4.17900  3.83714  3.16200  3.50740  4.33758  3.21630  3.68879  3.44516  3.49023  1.75365  2.75296  3.26331  5.68071  4.44143    165 g x - -
          2.68618  4.42225  2.77519  2.73123  3.46354  2.40513  3.72494  3.29354  2.67741  2.69355  4.24690  2.90347  2.73739  3.18146  2.89801  2.37887  2.77519  2.98518  4.58477  3.61503
          0.02848  3.96862  4.69097  0.61958  0.77255  0.48576  0.95510
    142   2.68187  4.91873  2.15348  2.32109  4.13408  3.32335  3.67386  3.58230  2.53678  2.45982  4.05025  2.19227  3.81405  2.84375  3.01291  2.68665  2.93983  3.25401  5.42058  4.03539    166 d x - -
          2.68618  4.42225  2.77519  2.73123  3.46354  2.40513  3.72494  3.29354  2.67741  2.69355  4.24690  2.90347  2.73739  3.18146  2.89801  2.37887  2.77519  2.98518  4.58477  3.61503
          0.02848  3.96862  4.69097  0.61958  0.77255  0.48576  0.95510
    143   2.37266  4.23007  3.47541  3.15638  3.94091  1.54767  4.16716  3.08130  3.15393  2.97560  3.93766  3.37372  3.80817  3.48056  3.45106  2.57680  2.80841  1.99323  5.38720  4.14628    167 g x - -
          2.68618  4.42225  2.77519  2.73123  3.46354  2.40513  3.72494  3.29354  2.67741  2.69355  4.24690  2.90347  2.73739  3.18146  2.89801  2.37887  2.77519  2.98518  4.58477  3.61503
          0.02848  3.96862  4.69097  0.61958  0.77255  0.48576  0.95510
    144   2.73754  4.52065  3.31922  2.98354  3.02626  2.27207  3.78555  3.23937  2.97923  2.87065  3.84396  3.33529  3.99358  3.31920  3.29337  2.88972  3.04958  2.98387  4.57830  1.58952    168 y x - -
          2.68618  4.42225  2.77519  2.73123  3.46354  2.40513  3.72494  3.29354  2.67741  2.69355  4.24690  2.90347  2.73739  3.18146  2.89801  2.37887  2.77519  2.98518  4.58477  3.61503
          0.02848  3.96862  4.69097  0.61958  0.77255  0.48576  0.95510
    145   2.66020  4.71841  3.05409  2.15292  3.96656  3.44964  3.66420  3.28448  2.36306  2.95603  3.82818  3.03385  3.86378  2.84285  2.24635  2.72845  2.89442  2.32346  5.24493  3.95713    169 e x - -
          2.68618  4.42225  2.77519  2.73123  3.46354  2.40513  3.72494  3.29354  2.67741  2.69355  4.24690  2.90347  2.73739  3.18146  2.89801  2.37887  2.77519  2.98518  4.58477  3.61503
          0.02848  3.96862  4.69097  0.61958  0.77255  0.48576  0.95510
    146   3.26403  4.69817  4.34360  3.98453  3.17409  4.10375  4.61013  2.38410  3.75132  0.76532  3.16818  4.25065  4.52299  4.09663  3.91140  3.68675  3.55415  2.44627  5.08761  3.83292    170 l x - -
          2.68618  4.42225  2.77519  2.73123  3.46354  2.40513  3.72494  3.29354  2.67741  2.69355  4.24690  2.90347  2.73739  3.18146  2.89801  2.37887  2.77519  2.98518  4.58477  3.61503
          0.02848  3.96862  4.69097  0.61958  0.77255  0.48576  0.95510
    147   2.51589  4.02677  3.60638  3.05888  2.61658  3.51774  3.77367  2.57202  2.98071  1.96613  3.19340  3.37180  3.86707  3.24431  3.25105  2.81246  2.74235  2.36907  4.54576  3.44826    171 l x - -
          2.68618  4.42225  2.77519  2.73123  3.46354  2.40513  3.72494  3.29354  2.67741  2.69355  4.24690  2.90347  2.73739  3.18146  2.89801  2.37887  2.77519  2.98518  4.58477  3.61503
          0.02848  3.96862  4.69097  0.61958  0.77255  0.48576  0.95510
    148   1.64487  4.18538  3.31905  3.11184  4.32999  1.41648  4.23978  3.69112  3.23976  3.43115  4.28706  3.28708  3.69553  3.52285  3.54365  2.42588  2.74379  3.16201  5.66519  4.46283    172 g x - -
          2.68618  4.42225  2.77519  2.73123  3.46354  2.40513  3.72494  3.29354  2.67741  2.69355  4.24690  2.90347  2.73739  3.18146  2.89801  2.37887  2.77519  2.98518  4.58477  3.61503
          0.02848  3.96862  4.69097  0.61958  0.77255  0.48576  0.95510
    149   2.59419  4.62716  2.34818  2.51184  2.71181  3.35879  3.70540  3.27848  2.63103  2.93536  3.80880  3.00012  3.83070  2.93712  3.07396  2.11831  2.86308  2.98739  5.12504  3.74375    173 s x - -
          2.68618  4.42225  2.77519  2.73123  3.46354  2.40513  3.72494  3.29354  2.67741  2.69355  4.24690  2.90347  2.73739  3.18146  2.89801  2.37887  2.77519  2.98518  4.58477  3.61503
          0.02848  3.96862  4.69097  0.61958  0.77255  0.48576  0.95510
    150   3.52567  4.82094  4.45336  4.09081  1.93517  4.26532  3.42968  3.37699  3.87407  2.74754  3.95283  3.94915  4.59104  3.96807  3.96393  3.63378  3.74706  3.25852  2.18724  1.08736    174 y x - -
          2.68618  4.42225  2.77519  2.73123  3.46354  2.40513  3.72494  3.29354  2.67741  2.69355  4.24690  2.90347  2.73739  3.18146  2.89801  2.37887  2.77519  2.98518  4.58477  3.61503
          0.02848  3.96862  4.69097  0.61958  0.77255  0.48576  0.95510
    151   2.21465  4.37210  3.10715  2.56319  3.62829  2.64484  3.61417  3.03891  2.53657  2.71698  3.54403  3.02786  3.76258  2.86643  2.94620  2.64415  2.75859  2.78112  4.83837  3.71051    175 a x - -
          2.68618  4.42225  2.77519  2.73123  3.46354  2.40513  3.72494  3.29354  2.67741  2.69355  4.24690  2.90347  2.73739  3.18146  2.89801  2.37887  2.77519  2.98518  4.58477  3.61503
          0.02848  3.96862  4.69097  0.61958  0.77255  0.48576  0.95510
    152   3.26403  4.69817  4.34360  3.98453  3.17409  4.10375  4.61013  2.38410  3.75132  0.76532  3.16818  4.25065  4.52299  4.09663  3.91140  3.68675  3.55415  2.44627  5.08761  3.83292    176 l x - -
          2.68618  4.42225  2.77519  2.73123  3.46354  2.40513  3.72494  3.29354  2.67741  2.69355  4.24690  2.90347  2.73739  3.18146  2.89801  2.37887  2.77519  2.98518  4.58477  3.61503
          0.02848  3.96862  4.69097  0.61958  0.77255  0.48576  0.95510
    153   2.61334  4.51634  3.26827  2.72163  3.73018  3.46844  3.73744  2.44305  2.50385  2.73228  3.65009  3.15844  2.65620  2.96635  2.30749  2.74905  2.86302  2.79852  5.10350  3.84062    177 r x - -
          2.68618  4.42225  2.77519  2.73123  3.46354  2.40513  3.72494  3.29354  2.67741  2.69355  4.24690  2.90347  2.73739  3.18146  2.89801  2.37887  2.77519  2.98518  4.58477  3.61503
          0.02848  3.96862  4.69097  0.61958  0.77255  0.48576  0.95510
    154   2.59897  4.43476  3.27351  2.77085  2.63707  3.48002  3.76785  2.93510  2.70238  2.58522  3.53921  3.19893  3.90586  2.45893  3.06493  2.76325  2.23661  2.71417  4.94097  3.61872    178 t x - -
          2.68618  4.42225  2.77519  2.73123  3.46354  2.40513  3.72494  3.29354  2.67741  2.69355  4.24690  2.90347  2.73739  3.18146  2.89801  2.37887  2.77519  2.98518  4.58477  3.61503
          0.02848  3.96862  4.69097  0.61958  0.77255  0.48576  0.95510
    155   2.52925  4.58870  2.72906  2.58420  4.37916  1.53700  3.95927  3.90315  2.88399  3.52255  4.37247  2.05995  3.77699  3.18037  3.28853  2.61556  2.94130  3.42234  5.64640  4.32868    179 g x - -
          2.68628  4.42229  2.77530  2.73134  3.46363  2.40524  3.72502  3.29363  2.67722  2.69336  4.24695  2.90357  2.73750  3.18156  2.89738  2.37876  2.77530  2.98528  4.58479  3.61511
          0.17982  1.86175  4.69097  1.43388  0.27231  0.48576  0.95510
    156   2.63649  4.50380  3.35270  2.79306  3.70714  3.49540  3.76307  2.99277  2.49594  2.18978  3.62779  3.21046  3.91817  3.00009  2.28483  2.78751  2.22518  2.76440  5.09703  3.84544    186 l x - -
          2.68618  4.42225  2.77519  2.73123  3.46354  2.40513  3.72494  3.29354  2.67741  2.69355  4.24690  2.90347  2.73739  3.18146  2.89801  2.37887  2.77519  2.98518  4.58477  3.61503
          0.02848  3.96862  4.69097  0.61958  0.77255  0.48576  0.95510
    157   2.42887  4.37668  3.14893  2.94396  4.37196  1.35121  4.15196  3.85001  3.10678  3.49728  4.35568  3.24755  2.11301  3.41432  3.44635  2.57572  2.88672  3.34028  5.61724  4.43163    187 g x - -
          2.68618  4.42225  2.77519  2.73123  3.46354  2.40513  3.72494  3.29354  2.67741  2.69355  4.24690  2.90347  2.73739  3.18146  2.89801  2.37887  2.77519  2.98518  4.58477  3.61503
          0.02848  3.96862  4.69097  0.61958  0.77255  0.48576  0.95510
    158   2.53904  4.51667  2.98859  2.44518  3.81016  3.36424  3.56664  3.24419  2.42672  2.88672  3.68420  2.41783  3.73418  2.77006  2.86363  2.27486  2.76618  2.95561  4.94882  3.80316    188 s x - -
          2.68618  4.42225  2.77519  2.73123  3.46354  2.40513  3.72494  3.29354  2.67741  2.69355  4.24690  2.90347  2.73739  3.18146  2.89801  2.37887  2.77519  2.98518  4.58477  3.61503
          0.02848  3.96862  4.69097  0.61958  0.77255  0.48576  0.95510
    159   2.94982  4.35695  4.31448  3.79431  2.00127  4.00558  3.85483  1.90043  3.66249  2.08546  3.26070  3.90174  4.33367  3.81590  3.80835  3.31672  3.17893  2.43851  4.19929  2.04876    189 i x - -
          2.68618  4.42225  2.77519  2.73123  3.46354  2.40513  3.72494  3.29354  2.67741  2.69355  4.24690  2.90347  2.73739  3.18146  2.89801  2.37887  2.77519  2.98518  4.58477  3.61503
          0.02848  3.96862  4.69097  0.61958  0.77255  0.48576  0.95510
    160   2.29293  1.69629  3.97645  3.58380  3.81986  3.09961  4.32943  2.86245  3.43051  2.82055  3.80025  3.57506  3.81195  3.73537  3.63468  2.54972  1.96085  2.55964  5.32180  4.12895    190 c x - -
          2.68618  4.42225  2.77519  2.73123  3.46354  2.40513  3.72494  3.29354  2.67741  2.69355  4.24690  2.90347  2.73739  3.18146  2.89801  2.37887  2.77519  2.98518  4.58477  3.61503
          0.02848  3.96862  4.69097  0.61958  0.77255  0.48576  0.95510
    161   3.15052  4.49385  4.71095  4.15888  2.09087  4.36490  4.53841  1.73440  4.03174  1.32570  2.94524  4.35844  4.59936  4.14903  4.15505  3.69958  3.37613  2.17522  4.87589  3.59420    191 l x - -
          2.68618  4.42225  2.77519  2.73123  3.46354  2.40513  3.72494  3.29354  2.67741  2.69355  4.24690  2.90347  2.73739  3.18146  2.89801  2.37887  2.77519  2.98518  4.58477  3.61503
          0.02848  3.96862  4.69097  0.61958  0.77255  0.48576  0.95510
    162   2.53970  4.51623  2.98988  2.44612  3.80873  3.36524  3.56668  3.24255  2.42627  2.88531  3.68312  2.50840  2.81168  2.77038  2.86248  2.60111  2.76655  2.95441  4.94783  3.80230    192 k x - -
          2.68618  4.42225  2.77519  2.73123  3.46354  2.40513  3.72494  3.29354  2.67741  2.69355  4.24690  2.90347  2.73739  3.18146  2.89801  2.37887  2.77519  2.98518  4.58477  3.61503
          0.02848  3.96862  4.69097  0.61958  0.77255  0.48576  0.95510
    163   2.99487  4.35250  4.60471  4.05638  2.34102  4.23691  4.56343  1.65044  3.94348  1.82839  3.11960  4.25833  4.52975  4.12375  4.10172  3.57201  3.23557  1.52231  5.02917  3.78892    193 v x - -
          2.68618  4.42225  2.77519  2.73123  3.46354  2.40513  3.72494  3.29354  2.67741  2.69355  4.24690  2.90347  2.73739  3.18146  2.89801  2.37887  2.77519  2.98518  4.58477  3.61503
          0.02848  3.96862  4.69097  0.61958  0.77255  0.48576  0.95510
    164   2.70322  4.72707  3.17510  2.74550  4.29508  2.09963  3.79693  3.74275  2.36805  3.31572  4.18041  3.15735  3.88350  2.98138  1.55147  2.78022  3.01355  3.37100  5.42832  4.20228    194 r x - -
          2.68618  4.42225  2.77519  2.73123  3.46354  2.40513  3.72494  3.29354  2.67741  2.69355  4.24690  2.90347  2.73739  3.18146  2.89801  2.37887  2.77519  2.98518  4.58477  3.61503
          0.02848  3.96862  4.69097  0.61958  0.77255  0.48576  0.95510
    165   2.36408  4.28541  3.29183  3.11266  4.17288  3.01360  4.21957  3.70878  3.19291  3.42182  4.34028  3.32163  3.76046  3.53484  3.47557  0.95482  2.85152  3.22280  5.53781  4.25707    195 s x - -
          2.68618  4.42225  2.77519  2.73123  3.46354  2.40513  3.72494  3.29354  2.67741  2.69355  4.24690  2.90347  2.73739  3.18146  2.89801  2.37887  2.77519  2.98518  4.58477  3.61503
          0.17982  3.96862  1.92635  0.61958  0.77255  0.48576  0.95510
    166   2.68138  4.88400  1.72925  2.25379  4.44123  1.90917  3.78997  3.93939  2.78656  3.53270  4.39645  2.78602  3.74738  2.98704  3.29770  2.68124  3.02800  3.51628  5.65769  4.29882    196 d x - -
          2.68618  4.42225  2.77519  2.73123  3.46354  2.40513  3.72494  3.29354  2.67741  2.69355  4.24690  2.90347  2.73739  3.18146  2.89801  2.37887  2.77519  2.98518  4.58477  3.61503
          0.03306  3.82186  4.54421  0.61958  0.77255  0.61435  0.77868
    167   2.57535  4.66799  2.76476  2.47545  4.09994  3.21252  3.71043  3.59067  2.45101  3.18893  4.06130  2.93918  3.77162  2.04392  2.80556  2.03542  2.89428  3.22905  5.36890  4.03392    197 s x - -
          2.68618  4.42225  2.77519  2.73123  3.46354  2.40513  3.72494  3.29354  2.67741  2.69355  4.24690  2.90347  2.73739  3.18146  2.89801  2.37887  2.77519  2.98518  4.58477  3.61503
          0.03306  3.82186  4.54421  0.61958  0.77255  0.61435  0.77868
    168   2.60469  4.38400  3.26798  3.16154  4.30264  0.81167  4.28400  3.89079  3.33581  3.55110  4.52721  3.43253  3.77351  3.66414  3.57651  2.77533  3.08203  3.42898  5.41024  4.40317    198 g x - -
          2.68620  4.42227  2.77521  2.73125  3.46356  2.40514  3.72496  3.29356  2.67743  2.69357  4.24691  2.90348  2.73741  3.18148  2.89768  2.37889  2.77521  2.98520  4.58479  3.61505
          0.20267  1.75549  4.54421  0.32482  1.28250  0.61435  0.77868
    169   2.79346  4.97250  2.84076  1.94651  4.30834  3.39659  3.60451  3.71667  2.14675  3.25644  4.12146  2.94750  3.85319  2.75947  1.83724  2.79372  3.02172  3.39035  5.39736  4.12009    200 r x - -
          2.68618  4.42225  2.77519  2.73123  3.46354  2.40513  3.72494  3.29354  2.67741  2.69355  4.24690  2.90347  2.73739  3.18146  2.89801  2.37887  2.77519  2.98518  4.58477  3.61503
          0.03306  3.82186  4.54421  0.61958  0.77255  0.61435  0.77868
    170   2.42636  4.43472  2.87114  2.60760  4.06449  3.09880  3.83633  3.43114  2.68510  3.15195  4.03158  2.16367  3.72537  3.05923  3.05072  2.53963  1.93920  3.05375  5.39425  4.08542    201 t x - -
          2.68618  4.42225  2.77519  2.73123  3.46354  2.40513  3.72494  3.29354  2.67741  2.69355  4.24690  2.90347  2.73739  3.18146  2.89801  2.37887  2.77519  2.98518  4.58477  3.61503
          0.03306  3.82186  4.54421  0.61958  0.77255  0.61435  0.77868
    171   3.25448  4.64668  4.01566  3.70993  2.61863  3.67499  3.84087  3.27680  3.43357  2.68002  3.91285  3.86942  4.18875  3.82390  3.57054  3.45860  3.55254  3.16574  0.99390  2.62354    202 w x - -
          2.68618  4.42225  2.77519  2.73123  3.46354  2.40513  3.72494  3.29354  2.67741  2.69355  4.24690  2.90347  2.73739  3.18146  2.89801  2.37887  2.77519  2.98518  4.58477  3.61503
          0.03306  3.82186  4.54421  0.61958  0.77255  0.61435  0.77868
    172   2.92593  5.01204  3.29531  2.69578  4.41735  3.55064  3.56245  3.78406  1.47922  3.27033  4.14912  3.10846  3.94219  2.70811  1.70316  2.93735  3.11168  3.47488  5.34881  4.15882    203 k x - -
          2.68618  4.42225  2.77519  2.73123  3.46354  2.40513  3.72494  3.29354  2.67741  2.69355  4.24690  2.90347  2.73739  3.18146  2.89801  2.37887  2.77519  2.98518  4.58477  3.61503
          0.03306  3.82186  4.54421  0.61958  0.77255  0.41301  1.08369
    173   2.52253  4.11918  3.43319  2.88580  3.30974  3.48126  3.72307  2.69080  2.81661  2.41542  2.21994  3.25757  3.83583  3.11415  3.13670  2.76185  2.74906  2.47630  4.62668  3.52515    204 m x - -
          2.68618  4.42225  2.77519  2.73123  3.46354  2.40513  3.72494  3.29354  2.67741  2.69355  4.24690  2.90347  2.73739  3.18146  2.89801  2.37887  2.77519  2.98518  4.58477  3.61503
          0.02848  3.96862  4.69097  0.61958  0.77255  0.48576  0.95510
    174   2.89984  5.10421  2.96147  2.54414  4.45257  3.49334  3.63279  3.87399  1.72524  3.36479  4.22882  3.02112  3.93253  1.70511  2.36847  2.88668  3.11273  3.54100  5.47123  4.20423    205 q x - -
          2.68618  4.42225  2.77519  2.73123  3.46354  2.40513  3.72494  3.29354  2.67741  2.69355  4.24690  2.90347  2.73739  3.18146  2.89801  2.37887  2.77519  2.98518  4.58477  3.61503
          0.02848  3.96862  4.69097  0.61958  0.77255  0.48576  0.95510
    175   3.26403  4.69817  4.34360  3.98453  3.17409  4.10375  4.61013  2.38410  3.75132  0.76532  3.16818  4.25065  4.52299  4.09663  3.91140  3.68675  3.55415  2.44627  5.08761  3.83292    206 l x - -
          2.68618  4.42225  2.77519  2.73123  3.46354  2.40513  3.72494  3.29354  2.67741  2.69355  4.24690  2.90347  2.73739  3.18146  2.89801  2.37887  2.77519  2.98518  4.58477  3.61503
          0.02848  3.96862  4.69097  0.61958  0.77255  0.48576  0.95510
    176   3.03696  5.16568  2.53106  0.89608  4.52426  3.33746  3.93342  3.99733  2.82618  3.59930  4.56976  2.99033  3.94680  3.14749  3.24449  3.00999  3.34215  3.67150  5.67775  4.40080    207 e x - -
          2.68618  4.42225  2.77519  2.73123  3.46354  2.40513  3.72494  3.29354  2.67741  2.69355  4.24690  2.90347  2.73739  3.18146  2.89801  2.37887  2.77519  2.98518  4.58477  3.61503
          0.02848  3.96862  4.69097  0.61958  0.77255  0.48576  0.95510
    177   2.86802  5.31354  1.66860  2.14681  4.63740  3.20935  3.76528  4.18942  2.76065  3.72146  4.57432  1.64033  3.82710  2.93934  3.32289  2.78798  3.17024  3.76799  5.85128  4.37385    208 n x - -
          2.68569  4.42235  2.77529  2.73133  3.46364  2.40523  3.72504  3.29364  2.67721  2.69335  4.24700  2.90357  2.73749  3.18156  2.89774  2.37897  2.77529  2.98528  4.58487  3.61513
          0.17060  1.85253        *  1.28944  0.32217  0.00000        *
//
