# Supplementary material for: Remote homology clustering identifies lowly conserved families of effector proteins in plant-pathogenic fungi
Source: Microb Genom. 2021 Sep 1;7(9):000637. doi: 10.1099/mgen.0.000637 (PMC8715435; doi:10.1099/mgen.0.000637)
Supplement: Supplementary material 16 [file mgen-7-0637-s0016.zip › hmms/markov-PC_05UP4Q.hmm]

HMMER3/f [3.3 | Nov 2019]
NAME  markov-PC_05UP4Q
LENG  149
ALPH  amino
RF    yes
MM    no
CONS  yes
CS    no
MAP   yes
DATE  Thu Jul 23 08:28:39 2020
NSEQ  4
EFFN  0.449219
CKSUM 2072177435
STATS LOCAL MSV      -10.0658  0.70960
STATS LOCAL VITERBI  -10.8381  0.70960
STATS LOCAL FORWARD   -4.6262  0.70960
HMM          A        C        D        E        F        G        H        I        K        L        M        N        P        Q        R        S        T        V        W        Y   
            m->m     m->i     m->d     i->m     i->i     d->m     d->d
  COMPO   2.47887  4.15125  2.91686  3.00723  3.16597  2.54940  3.91940  2.79179  2.89452  2.58542  3.83473  3.19569  3.19349  3.30177  3.00236  2.47196  2.74820  2.51717  4.95120  3.25856
          2.68618  4.42225  2.77519  2.73123  3.46354  2.40513  3.72494  3.29354  2.67741  2.69355  4.24690  2.90347  2.73739  3.18146  2.89801  2.37887  2.77519  2.98518  4.58477  3.61503
          0.12150  3.83303  2.37767  0.61958  0.77255  0.00000        *
      1   2.87619  4.44703  3.91617  3.50424  3.16275  3.73969  4.26867  2.32631  3.27748  1.78070  1.64231  3.79596  4.20338  3.67013  3.49673  3.21027  3.18103  2.31665  4.98429  3.73237      1 m x - -
          2.68618  4.42225  2.77519  2.73123  3.46354  2.40513  3.72494  3.29354  2.67741  2.69355  4.24690  2.90347  2.73739  3.18146  2.89801  2.37887  2.77519  2.98518  4.58477  3.61503
          0.03567  3.74719  4.46953  0.61958  0.77255  0.55548  0.85284
      2   2.86310  4.81220  3.03046  2.68186  4.16969  3.36106  3.70172  3.59217  1.22540  3.18740  4.16036  3.11018  3.87425  2.90394  2.42563  2.91615  3.12836  3.30865  5.27998  4.07621      2 k x - -
          2.68618  4.42225  2.77519  2.73123  3.46354  2.40513  3.72494  3.29354  2.67741  2.69355  4.24690  2.90347  2.73739  3.18146  2.89801  2.37887  2.77519  2.98518  4.58477  3.61503
          0.03567  3.74719  4.46953  0.61958  0.77255  0.55548  0.85284
      3   3.01821  4.52042  3.98490  3.62935  3.09586  3.81732  4.32448  2.29968  3.39810  1.04743  3.16740  3.91621  4.27783  3.79684  3.59267  3.38072  3.32026  2.30341  4.92457  3.61745      3 l x - -
          2.68618  4.42225  2.77519  2.73123  3.46354  2.40513  3.72494  3.29354  2.67741  2.69355  4.24690  2.90347  2.73739  3.18146  2.89801  2.37887  2.77519  2.98518  4.58477  3.61503
          0.03567  3.74719  4.46953  0.61958  0.77255  0.55548  0.85284
      4   3.01821  4.52042  3.98490  3.62935  3.09586  3.81732  4.32448  2.29968  3.39810  1.04743  3.16740  3.91621  4.27783  3.79684  3.59267  3.38072  3.32026  2.30341  4.92457  3.61745      4 l x - -
          2.68618  4.42225  2.77519  2.73123  3.46354  2.40513  3.72494  3.29354  2.67741  2.69355  4.24690  2.90347  2.73739  3.18146  2.89801  2.37887  2.77519  2.98518  4.58477  3.61503
          0.03567  3.74719  4.46953  0.61958  0.77255  0.55548  0.85284
      5   2.58486  4.48029  3.14954  2.64555  3.45308  3.41817  3.63847  3.06807  2.47643  2.69565  3.60617  3.08550  3.05207  2.51103  2.81713  2.71002  2.82837  2.81898  3.36904  3.51186      5 k x - -
          2.68618  4.42225  2.77519  2.73123  3.46354  2.40513  3.72494  3.29354  2.67741  2.69355  4.24690  2.90347  2.73739  3.18146  2.89801  2.37887  2.77519  2.98518  4.58477  3.61503
          0.03567  3.74719  4.46953  0.61958  0.77255  0.55548  0.85284
      6   3.01821  4.52042  3.98490  3.62935  3.09586  3.81732  4.32448  2.29968  3.39810  1.04743  3.16740  3.91621  4.27783  3.79684  3.59267  3.38072  3.32026  2.30341  4.92457  3.61745      6 l x - -
          2.68618  4.42225  2.77519  2.73123  3.46354  2.40513  3.72494  3.29354  2.67741  2.69355  4.24690  2.90347  2.73739  3.18146  2.89801  2.37887  2.77519  2.98518  4.58477  3.61503
          0.03567  3.74719  4.46953  0.61958  0.77255  0.55548  0.85284
      7   2.93319  4.39335  4.14691  3.76208  3.29462  3.92182  4.51653  1.24914  3.58721  1.91274  3.25591  4.02504  4.36967  3.95155  3.79832  3.40913  3.23667  1.85816  5.15566  3.87952      7 i x - -
          2.68618  4.42225  2.77519  2.73123  3.46354  2.40513  3.72494  3.29354  2.67741  2.69355  4.24690  2.90347  2.73739  3.18146  2.89801  2.37887  2.77519  2.98518  4.58477  3.61503
          0.03567  3.74719  4.46953  0.61958  0.77255  0.55548  0.85284
      8   2.60044  4.37332  3.19496  3.01987  4.01692  3.06815  4.10410  3.53406  3.06708  3.17317  4.22118  3.33684  1.09783  3.46003  3.32299  2.76516  3.03333  3.19350  5.23404  4.13755      8 p x - -
          2.68618  4.42225  2.77519  2.73123  3.46354  2.40513  3.72494  3.29354  2.67741  2.69355  4.24690  2.90347  2.73739  3.18146  2.89801  2.37887  2.77519  2.98518  4.58477  3.61503
          0.03567  3.74719  4.46953  0.61958  0.77255  0.55548  0.85284
      9   2.91509  4.41012  4.16523  3.68565  3.17886  3.97331  4.43169  2.02223  3.49819  1.37410  3.09627  3.97244  4.36390  3.83035  3.72902  3.35620  3.19725  1.72138  5.08116  3.82793      9 l x - -
          2.68618  4.42225  2.77519  2.73123  3.46354  2.40513  3.72494  3.29354  2.67741  2.69355  4.24690  2.90347  2.73739  3.18146  2.89801  2.37887  2.77519  2.98518  4.58477  3.61503
          0.03567  3.74719  4.46953  0.61958  0.77255  0.55548  0.85284
     10   2.70974  4.29198  3.94689  3.61109  3.46333  3.58825  4.43587  2.07444  3.47660  2.17625  3.45302  3.81948  4.15924  3.84772  3.70013  3.08781  3.07663  1.20089  5.22470  3.94616     10 v x - -
          2.68618  4.42225  2.77519  2.73123  3.46354  2.40513  3.72494  3.29354  2.67741  2.69355  4.24690  2.90347  2.73739  3.18146  2.89801  2.37887  2.77519  2.98518  4.58477  3.61503
          0.03567  3.74719  4.46953  0.61958  0.77255  0.55548  0.85284
     11   1.21144  4.13784  3.34102  3.13188  3.93234  2.96450  4.16794  3.04002  3.14489  2.92648  3.97675  3.31144  3.69232  3.49906  3.40119  2.49152  2.76038  2.71680  5.37249  4.15959     11 a x - -
          2.68618  4.42225  2.77519  2.73123  3.46354  2.40513  3.72494  3.29354  2.67741  2.69355  4.24690  2.90347  2.73739  3.18146  2.89801  2.37887  2.77519  2.98518  4.58477  3.61503
          0.03567  3.74719  4.46953  0.61958  0.77255  0.55548  0.85284
     12   2.26155  4.17760  3.10481  2.91946  3.95275  2.91012  4.03050  3.46047  2.98430  3.19241  4.13277  3.16162  3.63955  3.34486  3.27104  1.29762  2.73311  3.02364  5.33658  4.03664     12 s x - -
          2.68618  4.42225  2.77519  2.73123  3.46354  2.40513  3.72494  3.29354  2.67741  2.69355  4.24690  2.90347  2.73739  3.18146  2.89801  2.37887  2.77519  2.98518  4.58477  3.61503
          0.03567  3.74719  4.46953  0.61958  0.77255  0.55548  0.85284
     13   2.35371  4.19677  3.32424  3.07621  3.86503  3.03864  4.10209  2.97731  3.01661  2.84489  3.90784  3.30271  3.73427  3.41914  3.27848  2.55411  1.40449  2.68595  5.31443  4.08310     13 t x - -
          2.68618  4.42225  2.77519  2.73123  3.46354  2.40513  3.72494  3.29354  2.67741  2.69355  4.24690  2.90347  2.73739  3.18146  2.89801  2.37887  2.77519  2.98518  4.58477  3.61503
          0.03567  3.74719  4.46953  0.61958  0.77255  0.55548  0.85284
     14   1.21144  4.13784  3.34102  3.13188  3.93234  2.96450  4.16794  3.04002  3.14489  2.92648  3.97675  3.31144  3.69232  3.49906  3.40119  2.49152  2.76038  2.71680  5.37249  4.15959     14 a x - -
          2.68618  4.42225  2.77519  2.73123  3.46354  2.40513  3.72494  3.29354  2.67741  2.69355  4.24690  2.90347  2.73739  3.18146  2.89801  2.37887  2.77519  2.98518  4.58477  3.61503
          0.03567  3.74719  4.46953  0.61958  0.77255  0.55548  0.85284
     15   2.93319  4.39335  4.14691  3.76208  3.29462  3.92182  4.51653  1.24914  3.58721  1.91274  3.25591  4.02504  4.36967  3.95155  3.79832  3.40913  3.23667  1.85816  5.15566  3.87952     15 i x - -
          2.68618  4.42225  2.77519  2.73123  3.46354  2.40513  3.72494  3.29354  2.67741  2.69355  4.24690  2.90347  2.73739  3.18146  2.89801  2.37887  2.77519  2.98518  4.58477  3.61503
          0.03567  3.74719  4.46953  0.61958  0.77255  0.55548  0.85284
     16   1.85616  4.18782  3.11469  2.85005  4.01566  2.95530  3.97983  3.30455  2.89467  3.05522  3.98242  3.13059  2.06805  3.24458  3.21589  2.42383  2.70015  2.91246  5.38714  4.14622     16 a x - -
          2.68618  4.42225  2.77519  2.73123  3.46354  2.40513  3.72494  3.29354  2.67741  2.69355  4.24690  2.90347  2.73739  3.18146  2.89801  2.37887  2.77519  2.98518  4.58477  3.61503
          0.03567  3.74719  4.46953  0.61958  0.77255  0.55548  0.85284
     17   2.86182  4.95659  1.11653  2.27407  4.31879  3.12177  3.83271  3.88000  2.89518  3.51332  4.49348  2.82191  3.76643  3.07535  3.39004  2.84208  3.19957  3.53438  5.51161  4.21873     17 d x - -
          2.68618  4.42225  2.77519  2.73123  3.46354  2.40513  3.72494  3.29354  2.67741  2.69355  4.24690  2.90347  2.73739  3.18146  2.89801  2.37887  2.77519  2.98518  4.58477  3.61503
          0.03567  3.74719  4.46953  0.61958  0.77255  0.55548  0.85284
     18   2.26155  4.17760  3.10481  2.91946  3.95275  2.91012  4.03050  3.46047  2.98430  3.19241  4.13277  3.16162  3.63955  3.34486  3.27104  1.29762  2.73311  3.02364  5.33658  4.03664     18 s x - -
          2.68618  4.42225  2.77519  2.73123  3.46354  2.40513  3.72494  3.29354  2.67741  2.69355  4.24690  2.90347  2.73739  3.18146  2.89801  2.37887  2.77519  2.98518  4.58477  3.61503
          0.03567  3.74719  4.46953  0.61958  0.77255  0.55548  0.85284
     19   2.52255  4.30482  3.16993  3.05625  4.19034  0.95193  4.17983  3.76332  3.21969  3.43261  4.41120  3.33549  3.69193  3.55478  3.46524  2.69176  2.99427  3.31654  5.31434  4.28962     19 g x - -
          2.68618  4.42225  2.77519  2.73123  3.46354  2.40513  3.72494  3.29354  2.67741  2.69355  4.24690  2.90347  2.73739  3.18146  2.89801  2.37887  2.77519  2.98518  4.58477  3.61503
          0.03567  3.74719  4.46953  0.61958  0.77255  0.55548  0.85284
     20   2.70974  4.29198  3.94689  3.61109  3.46333  3.58825  4.43587  2.07444  3.47660  2.17625  3.45302  3.81948  4.15924  3.84772  3.70013  3.08781  3.07663  1.20089  5.22470  3.94616     20 v x - -
          2.68618  4.42225  2.77519  2.73123  3.46354  2.40513  3.72494  3.29354  2.67741  2.69355  4.24690  2.90347  2.73739  3.18146  2.89801  2.37887  2.77519  2.98518  4.58477  3.61503
          0.03567  3.74719  4.46953  0.61958  0.77255  0.55548  0.85284
     21   2.26155  4.17760  3.10481  2.91946  3.95275  2.91012  4.03050  3.46047  2.98430  3.19241  4.13277  3.16162  3.63955  3.34486  3.27104  1.29762  2.73311  3.02364  5.33658  4.03664     21 s x - -
          2.68618  4.42225  2.77519  2.73123  3.46354  2.40513  3.72494  3.29354  2.67741  2.69355  4.24690  2.90347  2.73739  3.18146  2.89801  2.37887  2.77519  2.98518  4.58477  3.61503
          0.03567  3.74719  4.46953  0.61958  0.77255  0.55548  0.85284
     22   2.35371  4.19677  3.32424  3.07621  3.86503  3.03864  4.10209  2.97731  3.01661  2.84489  3.90784  3.30271  3.73427  3.41914  3.27848  2.55411  1.40449  2.68595  5.31443  4.08310     22 t x - -
          2.68618  4.42225  2.77519  2.73123  3.46354  2.40513  3.72494  3.29354  2.67741  2.69355  4.24690  2.90347  2.73739  3.18146  2.89801  2.37887  2.77519  2.98518  4.58477  3.61503
          0.03567  3.74719  4.46953  0.61958  0.77255  0.55548  0.85284
     23   2.52255  4.30482  3.16993  3.05625  4.19034  0.95193  4.17983  3.76332  3.21969  3.43261  4.41120  3.33549  3.69193  3.55478  3.46524  2.69176  2.99427  3.31654  5.31434  4.28962     23 g x - -
          2.68618  4.42225  2.77519  2.73123  3.46354  2.40513  3.72494  3.29354  2.67741  2.69355  4.24690  2.90347  2.73739  3.18146  2.89801  2.37887  2.77519  2.98518  4.58477  3.61503
          0.03567  3.74719  4.46953  0.61958  0.77255  0.55548  0.85284
     24   2.35371  4.19677  3.32424  3.07621  3.86503  3.03864  4.10209  2.97731  3.01661  2.84489  3.90784  3.30271  3.73427  3.41914  3.27848  2.55411  1.40449  2.68595  5.31443  4.08310     24 t x - -
          2.68618  4.42225  2.77519  2.73123  3.46354  2.40513  3.72494  3.29354  2.67741  2.69355  4.24690  2.90347  2.73739  3.18146  2.89801  2.37887  2.77519  2.98518  4.58477  3.61503
          0.03567  3.74719  4.46953  0.61958  0.77255  0.55548  0.85284
     25   2.86310  4.81220  3.03046  2.68186  4.16969  3.36106  3.70172  3.59217  1.22540  3.18740  4.16036  3.11018  3.87425  2.90394  2.42563  2.91615  3.12836  3.30865  5.27998  4.07621     25 k x - -
          2.68618  4.42225  2.77519  2.73123  3.46354  2.40513  3.72494  3.29354  2.67741  2.69355  4.24690  2.90347  2.73739  3.18146  2.89801  2.37887  2.77519  2.98518  4.58477  3.61503
          0.03567  3.74719  4.46953  0.61958  0.77255  0.55548  0.85284
     26   2.86182  4.95659  1.11653  2.27407  4.31879  3.12177  3.83271  3.88000  2.89518  3.51332  4.49348  2.82191  3.76643  3.07535  3.39004  2.84208  3.19957  3.53438  5.51161  4.21873     26 d x - -
          2.68618  4.42225  2.77519  2.73123  3.46354  2.40513  3.72494  3.29354  2.67741  2.69355  4.24690  2.90347  2.73739  3.18146  2.89801  2.37887  2.77519  2.98518  4.58477  3.61503
          0.03567  3.74719  4.46953  0.61958  0.77255  0.55548  0.85284
     27   3.07610  4.51101  4.27033  3.78731  2.21299  4.11603  4.16462  2.24276  3.64718  1.25494  2.98516  4.02485  4.42587  3.86026  3.84054  3.47997  3.32157  2.28988  4.54505  3.07931     27 l x - -
          2.68618  4.42225  2.77519  2.73123  3.46354  2.40513  3.72494  3.29354  2.67741  2.69355  4.24690  2.90347  2.73739  3.18146  2.89801  2.37887  2.77519  2.98518  4.58477  3.61503
          0.03567  3.74719  4.46953  0.61958  0.77255  0.44451  1.02482
     28   2.29672  4.21624  3.17324  2.98785  4.03735  2.94690  4.09847  3.55494  3.05893  3.27847  4.20833  3.21852  3.68259  3.41149  3.34573  1.15212  2.77402  3.09870  5.41316  4.12083     28 s x - -
          2.68618  4.42225  2.77519  2.73123  3.46354  2.40513  3.72494  3.29354  2.67741  2.69355  4.24690  2.90347  2.73739  3.18146  2.89801  2.37887  2.77519  2.98518  4.58477  3.61503
          0.03268  3.83303  4.55537  0.61958  0.77255  0.48576  0.95510
     29   2.93703  4.89791  3.11032  2.74002  4.27531  3.43004  3.73906  3.70226  1.09362  3.27630  4.24050  3.16601  3.93369  2.93324  2.42654  2.98198  3.19357  3.41249  5.34669  4.15401     29 k x - -
          2.68618  4.42225  2.77519  2.73123  3.46354  2.40513  3.72494  3.29354  2.67741  2.69355  4.24690  2.90347  2.73739  3.18146  2.89801  2.37887  2.77519  2.98518  4.58477  3.61503
          0.03268  3.83303  4.55537  0.61958  0.77255  0.48576  0.95510
     30   2.96214  4.80276  3.44889  2.96907  4.14736  3.45685  3.79770  3.68689  2.22438  3.21005  4.21188  3.33151  3.96192  3.02053  1.04043  3.04858  3.23116  3.41270  5.24678  4.08393     30 r x - -
          2.68618  4.42225  2.77519  2.73123  3.46354  2.40513  3.72494  3.29354  2.67741  2.69355  4.24690  2.90347  2.73739  3.18146  2.89801  2.37887  2.77519  2.98518  4.58477  3.61503
          0.03268  3.83303  4.55537  0.61958  0.77255  0.48576  0.95510
     31   2.87398  5.35631  1.39286  1.79225  4.64522  3.15457  3.71217  4.13953  2.72984  3.68490  4.55840  2.63979  3.77921  2.88853  3.30595  2.77272  3.16755  3.74052  5.84385  4.36974     31 d x - -
          2.68618  4.42225  2.77519  2.73123  3.46354  2.40513  3.72494  3.29354  2.67741  2.69355  4.24690  2.90347  2.73739  3.18146  2.89801  2.37887  2.77519  2.98518  4.58477  3.61503
          0.03268  3.83303  4.55537  0.61958  0.77255  0.48576  0.95510
     32   2.66207  4.92861  2.21047  1.84373  4.20048  3.26941  3.64155  3.55124  2.50938  3.20781  4.05687  2.79157  3.77264  2.80356  2.99649  2.65604  2.92131  2.68745  5.46302  4.08378     32 e x - -
          2.68618  4.42225  2.77519  2.73123  3.46354  2.40513  3.72494  3.29354  2.67741  2.69355  4.24690  2.90347  2.73739  3.18146  2.89801  2.37887  2.77519  2.98518  4.58477  3.61503
          0.03268  3.83303  4.55537  0.61958  0.77255  0.48576  0.95510
     33   1.63450  4.19767  3.20455  2.91749  4.07034  2.97719  4.03090  3.36658  2.95888  3.11590  4.02108  3.17978  2.12574  3.29452  3.28415  2.43452  2.71213  2.95616  5.43771  4.20301     33 a x - -
          2.68618  4.42225  2.77519  2.73123  3.46354  2.40513  3.72494  3.29354  2.67741  2.69355  4.24690  2.90347  2.73739  3.18146  2.89801  2.37887  2.77519  2.98518  4.58477  3.61503
          0.03268  3.83303  4.55537  0.61958  0.77255  0.48576  0.95510
     34   3.19134  4.69630  3.78054  3.50310  2.29611  3.78460  3.60201  3.20618  3.36176  2.67014  3.88549  3.67575  4.25966  3.67727  3.55331  3.33175  3.47801  3.07495  3.93816  1.03399     34 y x - -
          2.68618  4.42225  2.77519  2.73123  3.46354  2.40513  3.72494  3.29354  2.67741  2.69355  4.24690  2.90347  2.73739  3.18146  2.89801  2.37887  2.77519  2.98518  4.58477  3.61503
          0.03268  3.83303  4.55537  0.61958  0.77255  0.48576  0.95510
     35   2.57568  4.30729  3.47620  2.91744  3.49356  3.52641  3.84746  2.30015  2.75662  2.43606  3.42100  3.30888  3.93840  3.14647  2.64783  2.80814  2.50701  2.13590  4.97834  3.74380     35 v x - -
          2.68618  4.42225  2.77519  2.73123  3.46354  2.40513  3.72494  3.29354  2.67741  2.69355  4.24690  2.90347  2.73739  3.18146  2.89801  2.37887  2.77519  2.98518  4.58477  3.61503
          0.03268  3.83303  4.55537  0.61958  0.77255  0.48576  0.95510
     36   3.20912  4.62273  4.18444  3.89199  1.07857  3.90702  3.86137  2.73830  3.80015  2.11778  3.47472  3.97513  4.36695  3.97918  3.92960  3.48072  3.51047  2.72599  4.12320  2.49559     36 f x - -
          2.68618  4.42225  2.77519  2.73123  3.46354  2.40513  3.72494  3.29354  2.67741  2.69355  4.24690  2.90347  2.73739  3.18146  2.89801  2.37887  2.77519  2.98518  4.58477  3.61503
          0.03268  3.83303  4.55537  0.61958  0.77255  0.48576  0.95510
     37   2.94831  5.06869  0.97632  2.31258  4.44069  3.18175  3.89799  4.02012  2.97493  3.63580  4.61368  2.86669  3.83184  3.13755  3.48525  2.91560  3.28628  3.66374  5.61691  4.32095     37 d x - -
          2.68618  4.42225  2.77519  2.73123  3.46354  2.40513  3.72494  3.29354  2.67741  2.69355  4.24690  2.90347  2.73739  3.18146  2.89801  2.37887  2.77519  2.98518  4.58477  3.61503
          0.03268  3.83303  4.55537  0.61958  0.77255  0.48576  0.95510
     38   2.94282  4.34804  4.43564  3.94801  3.44257  4.14623  4.71437  1.58285  3.81708  1.99091  3.28945  4.20034  4.52263  4.11939  4.04813  3.52895  3.22419  1.21875  5.35125  4.12349     38 v x - -
          2.68618  4.42225  2.77519  2.73123  3.46354  2.40513  3.72494  3.29354  2.67741  2.69355  4.24690  2.90347  2.73739  3.18146  2.89801  2.37887  2.77519  2.98518  4.58477  3.61503
          0.03268  3.83303  4.55537  0.61958  0.77255  0.48576  0.95510
     39   2.39269  4.23746  3.39425  3.14521  3.93517  3.07784  4.16539  3.05754  3.08739  2.92240  3.97601  3.36046  3.77873  3.48436  3.34758  2.59359  1.24059  2.75673  5.37648  4.15199     39 t x - -
          2.68618  4.42225  2.77519  2.73123  3.46354  2.40513  3.72494  3.29354  2.67741  2.69355  4.24690  2.90347  2.73739  3.18146  2.89801  2.37887  2.77519  2.98518  4.58477  3.61503
          0.03268  3.83303  4.55537  0.61958  0.77255  0.48576  0.95510
     40   3.20912  4.62273  4.18444  3.89199  1.07857  3.90702  3.86137  2.73830  3.80015  2.11778  3.47472  3.97513  4.36695  3.97918  3.92960  3.48072  3.51047  2.72599  4.12320  2.49559     40 f x - -
          2.68618  4.42225  2.77519  2.73123  3.46354  2.40513  3.72494  3.29354  2.67741  2.69355  4.24690  2.90347  2.73739  3.18146  2.89801  2.37887  2.77519  2.98518  4.58477  3.61503
          0.03268  3.83303  4.55537  0.61958  0.77255  0.48576  0.95510
     41   2.96214  4.80276  3.44889  2.96907  4.14736  3.45685  3.79770  3.68689  2.22438  3.21005  4.21188  3.33151  3.96192  3.02053  1.04043  3.04858  3.23116  3.41270  5.24678  4.08393     41 r x - -
          2.68618  4.42225  2.77519  2.73123  3.46354  2.40513  3.72494  3.29354  2.67741  2.69355  4.24690  2.90347  2.73739  3.18146  2.89801  2.37887  2.77519  2.98518  4.58477  3.61503
          0.03268  3.83303  4.55537  0.61958  0.77255  0.48576  0.95510
     42   2.77713  4.33135  4.07016  3.73272  3.52199  3.68239  4.54148  2.05456  3.59987  2.21635  3.49380  3.92869  4.24556  3.96282  3.81605  3.18396  3.13994  1.07623  5.29954  4.02841     42 v x - -
          2.68618  4.42225  2.77519  2.73123  3.46354  2.40513  3.72494  3.29354  2.67741  2.69355  4.24690  2.90347  2.73739  3.18146  2.89801  2.37887  2.77519  2.98518  4.58477  3.61503
          0.03268  3.83303  4.55537  0.61958  0.77255  0.48576  0.95510
     43   2.61765  4.39623  3.28327  3.17805  4.31966  0.79266  4.30013  3.91025  3.35388  3.56921  4.54515  3.44774  3.78610  3.68127  3.59365  2.78855  3.09584  3.44624  5.42460  4.42045     43 g x - -
          2.68618  4.42225  2.77519  2.73123  3.46354  2.40513  3.72494  3.29354  2.67741  2.69355  4.24690  2.90347  2.73739  3.18146  2.89801  2.37887  2.77519  2.98518  4.58477  3.61503
          0.03268  3.83303  4.55537  0.61958  0.77255  0.48576  0.95510
     44   2.70125  4.46443  3.30428  3.13815  4.13555  3.15421  4.21835  3.67141  3.19219  3.30231  4.35093  3.44851  0.90433  3.58220  3.44165  2.86766  3.13986  3.32122  5.33234  4.25589     44 p x - -
          2.68618  4.42225  2.77519  2.73123  3.46354  2.40513  3.72494  3.29354  2.67741  2.69355  4.24690  2.90347  2.73739  3.18146  2.89801  2.37887  2.77519  2.98518  4.58477  3.61503
          0.03268  3.83303  4.55537  0.61958  0.77255  0.48576  0.95510
     45   1.07216  4.17353  3.42348  3.21371  4.01396  2.99897  4.24029  3.13365  3.22896  3.01700  4.05375  3.37300  3.73453  3.57391  3.48180  2.52446  2.79912  2.79493  5.44509  4.24110     45 a x - -
          2.68618  4.42225  2.77519  2.73123  3.46354  2.40513  3.72494  3.29354  2.67741  2.69355  4.24690  2.90347  2.73739  3.18146  2.89801  2.37887  2.77519  2.98518  4.58477  3.61503
          0.03268  3.83303  4.55537  0.61958  0.77255  0.48576  0.95510
     46   2.61765  4.39623  3.28327  3.17805  4.31966  0.79266  4.30013  3.91025  3.35388  3.56921  4.54515  3.44774  3.78610  3.68127  3.59365  2.78855  3.09584  3.44624  5.42460  4.42045     46 g x - -
          2.68618  4.42225  2.77519  2.73123  3.46354  2.40513  3.72494  3.29354  2.67741  2.69355  4.24690  2.90347  2.73739  3.18146  2.89801  2.37887  2.77519  2.98518  4.58477  3.61503
          0.03268  3.83303  4.55537  0.61958  0.77255  0.48576  0.95510
     47   1.07216  4.17353  3.42348  3.21371  4.01396  2.99897  4.24029  3.13365  3.22896  3.01700  4.05375  3.37300  3.73453  3.57391  3.48180  2.52446  2.79912  2.79493  5.44509  4.24110     47 a x - -
          2.68618  4.42225  2.77519  2.73123  3.46354  2.40513  3.72494  3.29354  2.67741  2.69355  4.24690  2.90347  2.73739  3.18146  2.89801  2.37887  2.77519  2.98518  4.58477  3.61503
          0.03268  3.83303  4.55537  0.61958  0.77255  0.48576  0.95510
     48   2.47917  4.55751  2.65390  2.47696  4.17701  3.07283  3.81768  3.71798  2.69679  3.35325  4.21181  1.74962  3.72036  3.03472  3.09143  2.12232  2.86571  3.28278  5.48458  4.11929     48 n x - -
          2.68618  4.42225  2.77519  2.73123  3.46354  2.40513  3.72494  3.29354  2.67741  2.69355  4.24690  2.90347  2.73739  3.18146  2.89801  2.37887  2.77519  2.98518  4.58477  3.61503
          0.03268  3.83303  4.55537  0.61958  0.77255  0.48576  0.95510
     49   2.77713  4.33135  4.07016  3.73272  3.52199  3.68239  4.54148  2.05456  3.59987  2.21635  3.49380  3.92869  4.24556  3.96282  3.81605  3.18396  3.13994  1.07623  5.29954  4.02841     49 v x - -
          2.68618  4.42225  2.77519  2.73123  3.46354  2.40513  3.72494  3.29354  2.67741  2.69355  4.24690  2.90347  2.73739  3.18146  2.89801  2.37887  2.77519  2.98518  4.58477  3.61503
          0.03268  3.83303  4.55537  0.61958  0.77255  0.48576  0.95510
     50   1.07216  4.17353  3.42348  3.21371  4.01396  2.99897  4.24029  3.13365  3.22896  3.01700  4.05375  3.37300  3.73453  3.57391  3.48180  2.52446  2.79912  2.79493  5.44509  4.24110     50 a x - -
          2.68618  4.42225  2.77519  2.73123  3.46354  2.40513  3.72494  3.29354  2.67741  2.69355  4.24690  2.90347  2.73739  3.18146  2.89801  2.37887  2.77519  2.98518  4.58477  3.61503
          0.03268  3.83303  4.55537  0.61958  0.77255  0.48576  0.95510
     51   2.70125  4.46443  3.30428  3.13815  4.13555  3.15421  4.21835  3.67141  3.19219  3.30231  4.35093  3.44851  0.90433  3.58220  3.44165  2.86766  3.13986  3.32122  5.33234  4.25589     51 p x - -
          2.68618  4.42225  2.77519  2.73123  3.46354  2.40513  3.72494  3.29354  2.67741  2.69355  4.24690  2.90347  2.73739  3.18146  2.89801  2.37887  2.77519  2.98518  4.58477  3.61503
          0.03268  3.83303  4.55537  0.61958  0.77255  0.48576  0.95510
     52   3.20912  4.62273  4.18444  3.89199  1.07857  3.90702  3.86137  2.73830  3.80015  2.11778  3.47472  3.97513  4.36695  3.97918  3.92960  3.48072  3.51047  2.72599  4.12320  2.49559     52 f x - -
          2.68618  4.42225  2.77519  2.73123  3.46354  2.40513  3.72494  3.29354  2.67741  2.69355  4.24690  2.90347  2.73739  3.18146  2.89801  2.37887  2.77519  2.98518  4.58477  3.61503
          0.03268  3.83303  4.55537  0.61958  0.77255  0.48576  0.95510
     53   2.29672  4.21624  3.17324  2.98785  4.03735  2.94690  4.09847  3.55494  3.05893  3.27847  4.20833  3.21852  3.68259  3.41149  3.34573  1.15212  2.77402  3.09870  5.41316  4.12083     53 s x - -
          2.68618  4.42225  2.77519  2.73123  3.46354  2.40513  3.72494  3.29354  2.67741  2.69355  4.24690  2.90347  2.73739  3.18146  2.89801  2.37887  2.77519  2.98518  4.58477  3.61503
          0.03268  3.83303  4.55537  0.61958  0.77255  0.48576  0.95510
     54   2.61765  4.39623  3.28327  3.17805  4.31966  0.79266  4.30013  3.91025  3.35388  3.56921  4.54515  3.44774  3.78610  3.68127  3.59365  2.78855  3.09584  3.44624  5.42460  4.42045     54 g x - -
          2.68618  4.42225  2.77519  2.73123  3.46354  2.40513  3.72494  3.29354  2.67741  2.69355  4.24690  2.90347  2.73739  3.18146  2.89801  2.37887  2.77519  2.98518  4.58477  3.61503
          0.03268  3.83303  4.55537  0.61958  0.77255  0.48576  0.95510
     55   2.29672  4.21624  3.17324  2.98785  4.03735  2.94690  4.09847  3.55494  3.05893  3.27847  4.20833  3.21852  3.68259  3.41149  3.34573  1.15212  2.77402  3.09870  5.41316  4.12083     55 s x - -
          2.68618  4.42225  2.77519  2.73123  3.46354  2.40513  3.72494  3.29354  2.67741  2.69355  4.24690  2.90347  2.73739  3.18146  2.89801  2.37887  2.77519  2.98518  4.58477  3.61503
          0.03268  3.83303  4.55537  0.61958  0.77255  0.48576  0.95510
     56   2.77713  4.33135  4.07016  3.73272  3.52199  3.68239  4.54148  2.05456  3.59987  2.21635  3.49380  3.92869  4.24556  3.96282  3.81605  3.18396  3.13994  1.07623  5.29954  4.02841     56 v x - -
          2.68618  4.42225  2.77519  2.73123  3.46354  2.40513  3.72494  3.29354  2.67741  2.69355  4.24690  2.90347  2.73739  3.18146  2.89801  2.37887  2.77519  2.98518  4.58477  3.61503
          0.03268  3.83303  4.55537  0.61958  0.77255  0.48576  0.95510
     57   3.19134  4.69630  3.78054  3.50310  2.29611  3.78460  3.60201  3.20618  3.36176  2.67014  3.88549  3.67575  4.25966  3.67727  3.55331  3.33175  3.47801  3.07495  3.93816  1.03399     57 y x - -
          2.68618  4.42225  2.77519  2.73123  3.46354  2.40513  3.72494  3.29354  2.67741  2.69355  4.24690  2.90347  2.73739  3.18146  2.89801  2.37887  2.77519  2.98518  4.58477  3.61503
          0.03268  3.83303  4.55537  0.61958  0.77255  0.48576  0.95510
     58   2.77713  4.33135  4.07016  3.73272  3.52199  3.68239  4.54148  2.05456  3.59987  2.21635  3.49380  3.92869  4.24556  3.96282  3.81605  3.18396  3.13994  1.07623  5.29954  4.02841     58 v x - -
          2.68618  4.42225  2.77519  2.73123  3.46354  2.40513  3.72494  3.29354  2.67741  2.69355  4.24690  2.90347  2.73739  3.18146  2.89801  2.37887  2.77519  2.98518  4.58477  3.61503
          0.03268  3.83303  4.55537  0.61958  0.77255  0.48576  0.95510
     59   2.85084  4.83409  2.87832  2.63320  3.99721  3.34074  3.79090  3.62260  2.45691  3.12880  4.15852  3.09230  3.89411  1.30591  2.74155  2.90061  3.14819  3.35495  5.27660  3.96796     59 q x - -
          2.68618  4.42225  2.77519  2.73123  3.46354  2.40513  3.72494  3.29354  2.67741  2.69355  4.24690  2.90347  2.73739  3.18146  2.89801  2.37887  2.77519  2.98518  4.58477  3.61503
          0.03268  3.83303  4.55537  0.61958  0.77255  0.48576  0.95510
     60   2.94831  5.06869  0.97632  2.31258  4.44069  3.18175  3.89799  4.02012  2.97493  3.63580  4.61368  2.86669  3.83184  3.13755  3.48525  2.91560  3.28628  3.66374  5.61691  4.32095     60 d x - -
          2.68618  4.42225  2.77519  2.73123  3.46354  2.40513  3.72494  3.29354  2.67741  2.69355  4.24690  2.90347  2.73739  3.18146  2.89801  2.37887  2.77519  2.98518  4.58477  3.61503
          0.03268  3.83303  4.55537  0.61958  0.77255  0.48576  0.95510
     61   2.61765  4.39623  3.28327  3.17805  4.31966  0.79266  4.30013  3.91025  3.35388  3.56921  4.54515  3.44774  3.78610  3.68127  3.59365  2.78855  3.09584  3.44624  5.42460  4.42045     61 g x - -
          2.68618  4.42225  2.77519  2.73123  3.46354  2.40513  3.72494  3.29354  2.67741  2.69355  4.24690  2.90347  2.73739  3.18146  2.89801  2.37887  2.77519  2.98518  4.58477  3.61503
          0.03268  3.83303  4.55537  0.61958  0.77255  0.48576  0.95510
     62   3.04412  4.42070  4.50796  3.96924  3.23511  4.28567  4.67430  1.68119  3.83738  1.38559  3.05973  4.25547  4.56403  4.07921  4.04840  3.63085  3.28973  1.62262  5.20551  4.04025     62 l x - -
          2.68618  4.42225  2.77519  2.73123  3.46354  2.40513  3.72494  3.29354  2.67741  2.69355  4.24690  2.90347  2.73739  3.18146  2.89801  2.37887  2.77519  2.98518  4.58477  3.61503
          0.03268  3.83303  4.55537  0.61958  0.77255  0.48576  0.95510
     63   2.39269  4.23746  3.39425  3.14521  3.93517  3.07784  4.16539  3.05754  3.08739  2.92240  3.97601  3.36046  3.77873  3.48436  3.34758  2.59359  1.24059  2.75673  5.37648  4.15199     63 t x - -
          2.68618  4.42225  2.77519  2.73123  3.46354  2.40513  3.72494  3.29354  2.67741  2.69355  4.24690  2.90347  2.73739  3.18146  2.89801  2.37887  2.77519  2.98518  4.58477  3.61503
          0.03268  3.83303  4.55537  0.61958  0.77255  0.48576  0.95510
     64   2.70125  4.46443  3.30428  3.13815  4.13555  3.15421  4.21835  3.67141  3.19219  3.30231  4.35093  3.44851  0.90433  3.58220  3.44165  2.86766  3.13986  3.32122  5.33234  4.25589     64 p x - -
          2.68618  4.42225  2.77519  2.73123  3.46354  2.40513  3.72494  3.29354  2.67741  2.69355  4.24690  2.90347  2.73739  3.18146  2.89801  2.37887  2.77519  2.98518  4.58477  3.61503
          0.03268  3.83303  4.55537  0.61958  0.77255  0.48576  0.95510
     65   3.11165  4.58599  4.12585  3.76620  3.12182  3.93147  4.43434  2.32453  3.53431  0.92536  3.15834  4.04543  4.37407  3.91210  3.71656  3.49871  3.40796  2.35149  4.98612  3.70011     65 l x - -
          2.68618  4.42225  2.77519  2.73123  3.46354  2.40513  3.72494  3.29354  2.67741  2.69355  4.24690  2.90347  2.73739  3.18146  2.89801  2.37887  2.77519  2.98518  4.58477  3.61503
          0.03268  3.83303  4.55537  0.61958  0.77255  0.48576  0.95510
     66   2.77713  4.33135  4.07016  3.73272  3.52199  3.68239  4.54148  2.05456  3.59987  2.21635  3.49380  3.92869  4.24556  3.96282  3.81605  3.18396  3.13994  1.07623  5.29954  4.02841     66 v x - -
          2.68618  4.42225  2.77519  2.73123  3.46354  2.40513  3.72494  3.29354  2.67741  2.69355  4.24690  2.90347  2.73739  3.18146  2.89801  2.37887  2.77519  2.98518  4.58477  3.61503
          0.03268  3.83303  4.55537  0.61958  0.77255  0.48576  0.95510
     67   2.96214  4.80276  3.44889  2.96907  4.14736  3.45685  3.79770  3.68689  2.22438  3.21005  4.21188  3.33151  3.96192  3.02053  1.04043  3.04858  3.23116  3.41270  5.24678  4.08393     67 r x - -
          2.68618  4.42225  2.77519  2.73123  3.46354  2.40513  3.72494  3.29354  2.67741  2.69355  4.24690  2.90347  2.73739  3.18146  2.89801  2.37887  2.77519  2.98518  4.58477  3.61503
          0.03268  3.83303  4.55537  0.61958  0.77255  0.48576  0.95510
     68   2.29672  4.21624  3.17324  2.98785  4.03735  2.94690  4.09847  3.55494  3.05893  3.27847  4.20833  3.21852  3.68259  3.41149  3.34573  1.15212  2.77402  3.09870  5.41316  4.12083     68 s x - -
          2.68618  4.42225  2.77519  2.73123  3.46354  2.40513  3.72494  3.29354  2.67741  2.69355  4.24690  2.90347  2.73739  3.18146  2.89801  2.37887  2.77519  2.98518  4.58477  3.61503
          0.03268  3.83303  4.55537  0.61958  0.77255  0.48576  0.95510
     69   2.61765  4.39623  3.28327  3.17805  4.31966  0.79266  4.30013  3.91025  3.35388  3.56921  4.54515  3.44774  3.78610  3.68127  3.59365  2.78855  3.09584  3.44624  5.42460  4.42045     69 g x - -
          2.68618  4.42225  2.77519  2.73123  3.46354  2.40513  3.72494  3.29354  2.67741  2.69355  4.24690  2.90347  2.73739  3.18146  2.89801  2.37887  2.77519  2.98518  4.58477  3.61503
          0.03268  3.83303  4.55537  0.61958  0.77255  0.48576  0.95510
     70   2.29672  4.21624  3.17324  2.98785  4.03735  2.94690  4.09847  3.55494  3.05893  3.27847  4.20833  3.21852  3.68259  3.41149  3.34573  1.15212  2.77402  3.09870  5.41316  4.12083     70 s x - -
          2.68618  4.42225  2.77519  2.73123  3.46354  2.40513  3.72494  3.29354  2.67741  2.69355  4.24690  2.90347  2.73739  3.18146  2.89801  2.37887  2.77519  2.98518  4.58477  3.61503
          0.03268  3.83303  4.55537  0.61958  0.77255  0.48576  0.95510
     71   2.61765  4.39623  3.28327  3.17805  4.31966  0.79266  4.30013  3.91025  3.35388  3.56921  4.54515  3.44774  3.78610  3.68127  3.59365  2.78855  3.09584  3.44624  5.42460  4.42045     71 g x - -
          2.68618  4.42225  2.77519  2.73123  3.46354  2.40513  3.72494  3.29354  2.67741  2.69355  4.24690  2.90347  2.73739  3.18146  2.89801  2.37887  2.77519  2.98518  4.58477  3.61503
          0.03268  3.83303  4.55537  0.61958  0.77255  0.48576  0.95510
     72   2.29672  4.21624  3.17324  2.98785  4.03735  2.94690  4.09847  3.55494  3.05893  3.27847  4.20833  3.21852  3.68259  3.41149  3.34573  1.15212  2.77402  3.09870  5.41316  4.12083     72 s x - -
          2.68618  4.42225  2.77519  2.73123  3.46354  2.40513  3.72494  3.29354  2.67741  2.69355  4.24690  2.90347  2.73739  3.18146  2.89801  2.37887  2.77519  2.98518  4.58477  3.61503
          0.03268  3.83303  4.55537  0.61958  0.77255  0.48576  0.95510
     73   2.29672  4.21624  3.17324  2.98785  4.03735  2.94690  4.09847  3.55494  3.05893  3.27847  4.20833  3.21852  3.68259  3.41149  3.34573  1.15212  2.77402  3.09870  5.41316  4.12083     73 s x - -
          2.68618  4.42225  2.77519  2.73123  3.46354  2.40513  3.72494  3.29354  2.67741  2.69355  4.24690  2.90347  2.73739  3.18146  2.89801  2.37887  2.77519  2.98518  4.58477  3.61503
          0.03268  3.83303  4.55537  0.61958  0.77255  0.48576  0.95510
     74   2.98078  4.36907  4.49047  4.00382  3.40271  4.20084  4.75099  1.28963  3.86662  1.92060  3.24290  4.25446  4.55836  4.15963  4.08621  3.58633  3.25737  1.49555  5.34285  4.12592     74 i x - -
          2.68618  4.42225  2.77519  2.73123  3.46354  2.40513  3.72494  3.29354  2.67741  2.69355  4.24690  2.90347  2.73739  3.18146  2.89801  2.37887  2.77519  2.98518  4.58477  3.61503
          0.03268  3.83303  4.55537  0.61958  0.77255  0.48576  0.95510
     75   2.29672  4.21624  3.17324  2.98785  4.03735  2.94690  4.09847  3.55494  3.05893  3.27847  4.20833  3.21852  3.68259  3.41149  3.34573  1.15212  2.77402  3.09870  5.41316  4.12083     75 s x - -
          2.68618  4.42225  2.77519  2.73123  3.46354  2.40513  3.72494  3.29354  2.67741  2.69355  4.24690  2.90347  2.73739  3.18146  2.89801  2.37887  2.77519  2.98518  4.58477  3.61503
          0.03268  3.83303  4.55537  0.61958  0.77255  0.48576  0.95510
     76   2.70220  5.05130  1.97045  2.15099  4.47265  2.55468  3.69469  3.96543  2.64619  3.51737  4.35122  1.98922  3.74784  2.86374  3.17769  2.66348  3.00832  3.55035  5.69339  4.26373     76 d x - -
          2.68618  4.42225  2.77519  2.73123  3.46354  2.40513  3.72494  3.29354  2.67741  2.69355  4.24690  2.90347  2.73739  3.18146  2.89801  2.37887  2.77519  2.98518  4.58477  3.61503
          0.03268  3.83303  4.55537  0.61958  0.77255  0.48576  0.95510
     77   2.68967  4.81593  3.02974  2.51754  4.06590  3.41689  2.89518  3.54638  2.16806  3.10861  3.95562  2.98964  3.06220  2.75236  1.97979  2.72407  2.91902  3.22742  5.25269  3.94920     77 r x - -
          2.68618  4.42225  2.77519  2.73123  3.46354  2.40513  3.72494  3.29354  2.67741  2.69355  4.24690  2.90347  2.73739  3.18146  2.89801  2.37887  2.77519  2.98518  4.58477  3.61503
          0.03268  3.83303  4.55537  0.61958  0.77255  0.48576  0.95510
     78   2.20765  4.17045  3.09337  2.88481  4.22099  2.23380  4.06326  3.68615  3.02554  3.36506  4.20488  3.13153  3.62323  3.32772  3.35502  1.42058  2.68481  3.14965  5.54716  4.29784     78 s x - -
          2.68618  4.42225  2.77519  2.73123  3.46354  2.40513  3.72494  3.29354  2.67741  2.69355  4.24690  2.90347  2.73739  3.18146  2.89801  2.37887  2.77519  2.98518  4.58477  3.61503
          0.03268  3.83303  4.55537  0.61958  0.77255  0.48576  0.95510
     79   3.19134  4.69630  3.78054  3.50310  2.29611  3.78460  3.60201  3.20618  3.36176  2.67014  3.88549  3.67575  4.25966  3.67727  3.55331  3.33175  3.47801  3.07495  3.93816  1.03399     79 y x - -
          2.68618  4.42225  2.77519  2.73123  3.46354  2.40513  3.72494  3.29354  2.67741  2.69355  4.24690  2.90347  2.73739  3.18146  2.89801  2.37887  2.77519  2.98518  4.58477  3.61503
          0.03268  3.83303  4.55537  0.61958  0.77255  0.48576  0.95510
     80   2.69182  4.68600  2.68850  2.57033  4.04344  3.15836  3.89101  3.74595  2.79175  3.39751  4.35350  1.22987  3.80860  3.16424  3.14460  2.76087  3.07272  3.37215  5.35398  3.99503     80 n x - -
          2.68618  4.42225  2.77519  2.73123  3.46354  2.40513  3.72494  3.29354  2.67741  2.69355  4.24690  2.90347  2.73739  3.18146  2.89801  2.37887  2.77519  2.98518  4.58477  3.61503
          0.03268  3.83303  4.55537  0.61958  0.77255  0.48576  0.95510
     81   1.64940  4.44877  3.00509  2.67323  3.75780  3.21035  2.87512  3.30290  2.63791  2.97112  3.87841  3.07632  3.78311  3.05008  2.97915  2.61985  2.83853  2.98191  5.15117  3.79914     81 a x - -
          2.68618  4.42225  2.77519  2.73123  3.46354  2.40513  3.72494  3.29354  2.67741  2.69355  4.24690  2.90347  2.73739  3.18146  2.89801  2.37887  2.77519  2.98518  4.58477  3.61503
          0.03268  3.83303  4.55537  0.61958  0.77255  0.48576  0.95510
     82   3.28452  4.61270  4.40223  4.00031  1.26865  4.13249  3.49859  2.95820  3.82908  2.30260  3.55371  3.91641  4.46115  3.90646  3.91954  3.50045  3.51480  2.90178  2.65545  1.99693     82 f x - -
          2.68618  4.42225  2.77519  2.73123  3.46354  2.40513  3.72494  3.29354  2.67741  2.69355  4.24690  2.90347  2.73739  3.18146  2.89801  2.37887  2.77519  2.98518  4.58477  3.61503
          0.03268  3.83303  4.55537  0.61958  0.77255  0.48576  0.95510
     83   2.96214  4.80276  3.44889  2.96907  4.14736  3.45685  3.79770  3.68689  2.22438  3.21005  4.21188  3.33151  3.96192  3.02053  1.04043  3.04858  3.23116  3.41270  5.24678  4.08393     83 r x - -
          2.68618  4.42225  2.77519  2.73123  3.46354  2.40513  3.72494  3.29354  2.67741  2.69355  4.24690  2.90347  2.73739  3.18146  2.89801  2.37887  2.77519  2.98518  4.58477  3.61503
          0.03268  3.83303  4.55537  0.61958  0.77255  0.48576  0.95510
     84   2.61765  4.39623  3.28327  3.17805  4.31966  0.79266  4.30013  3.91025  3.35388  3.56921  4.54515  3.44774  3.78610  3.68127  3.59365  2.78855  3.09584  3.44624  5.42460  4.42045     84 g x - -
          2.68618  4.42225  2.77519  2.73123  3.46354  2.40513  3.72494  3.29354  2.67741  2.69355  4.24690  2.90347  2.73739  3.18146  2.89801  2.37887  2.77519  2.98518  4.58477  3.61503
          0.03268  3.83303  4.55537  0.61958  0.77255  0.48576  0.95510
     85   3.00047  4.43103  4.27833  3.89317  3.34832  4.02286  4.62907  1.12816  3.72049  1.94320  3.29060  4.14408  4.45846  4.07325  3.92162  3.51490  3.30059  1.84674  5.23051  3.96495     85 i x - -
          2.68618  4.42225  2.77519  2.73123  3.46354  2.40513  3.72494  3.29354  2.67741  2.69355  4.24690  2.90347  2.73739  3.18146  2.89801  2.37887  2.77519  2.98518  4.58477  3.61503
          0.03268  3.83303  4.55537  0.61958  0.77255  0.48576  0.95510
     86   2.77713  4.33135  4.07016  3.73272  3.52199  3.68239  4.54148  2.05456  3.59987  2.21635  3.49380  3.92869  4.24556  3.96282  3.81605  3.18396  3.13994  1.07623  5.29954  4.02841     86 v x - -
          2.68618  4.42225  2.77519  2.73123  3.46354  2.40513  3.72494  3.29354  2.67741  2.69355  4.24690  2.90347  2.73739  3.18146  2.89801  2.37887  2.77519  2.98518  4.58477  3.61503
          0.03268  3.83303  4.55537  0.61958  0.77255  0.48576  0.95510
     87   3.19134  4.69630  3.78054  3.50310  2.29611  3.78460  3.60201  3.20618  3.36176  2.67014  3.88549  3.67575  4.25966  3.67727  3.55331  3.33175  3.47801  3.07495  3.93816  1.03399     87 y x - -
          2.68618  4.42225  2.77519  2.73123  3.46354  2.40513  3.72494  3.29354  2.67741  2.69355  4.24690  2.90347  2.73739  3.18146  2.89801  2.37887  2.77519  2.98518  4.58477  3.61503
          0.03268  3.83303  4.55537  0.61958  0.77255  0.48576  0.95510
     88   3.20912  4.62273  4.18444  3.89199  1.07857  3.90702  3.86137  2.73830  3.80015  2.11778  3.47472  3.97513  4.36695  3.97918  3.92960  3.48072  3.51047  2.72599  4.12320  2.49559     88 f x - -
          2.68618  4.42225  2.77519  2.73123  3.46354  2.40513  3.72494  3.29354  2.67741  2.69355  4.24690  2.90347  2.73739  3.18146  2.89801  2.37887  2.77519  2.98518  4.58477  3.61503
          0.03268  3.83303  4.55537  0.61958  0.77255  0.48576  0.95510
     89   2.39269  4.23746  3.39425  3.14521  3.93517  3.07784  4.16539  3.05754  3.08739  2.92240  3.97601  3.36046  3.77873  3.48436  3.34758  2.59359  1.24059  2.75673  5.37648  4.15199     89 t x - -
          2.68618  4.42225  2.77519  2.73123  3.46354  2.40513  3.72494  3.29354  2.67741  2.69355  4.24690  2.90347  2.73739  3.18146  2.89801  2.37887  2.77519  2.98518  4.58477  3.61503
          0.03268  3.83303  4.55537  0.61958  0.77255  0.48576  0.95510
     90   3.20912  4.62273  4.18444  3.89199  1.07857  3.90702  3.86137  2.73830  3.80015  2.11778  3.47472  3.97513  4.36695  3.97918  3.92960  3.48072  3.51047  2.72599  4.12320  2.49559     90 f x - -
          2.68618  4.42225  2.77519  2.73123  3.46354  2.40513  3.72494  3.29354  2.67741  2.69355  4.24690  2.90347  2.73739  3.18146  2.89801  2.37887  2.77519  2.98518  4.58477  3.61503
          0.03268  3.83303  4.55537  0.61958  0.77255  0.48576  0.95510
     91   1.40188  4.10144  3.42633  3.12566  4.02708  2.95801  4.14893  3.09908  3.10870  3.01114  3.95862  3.28778  3.68137  3.44069  3.39516  2.41351  2.15390  2.73225  5.45993  4.24491     91 a x - -
          2.68618  4.42225  2.77519  2.73123  3.46354  2.40513  3.72494  3.29354  2.67741  2.69355  4.24690  2.90347  2.73739  3.18146  2.89801  2.37887  2.77519  2.98518  4.58477  3.61503
          0.03268  3.83303  4.55537  0.61958  0.77255  0.48576  0.95510
     92   2.78646  4.93326  2.80730  2.46082  3.90644  3.39490  2.79907  3.66703  2.24478  3.18925  4.07874  2.94972  3.86227  1.84848  2.56022  2.79328  3.02348  3.35460  5.18852  3.78214     92 q x - -
          2.68618  4.42225  2.77519  2.73123  3.46354  2.40513  3.72494  3.29354  2.67741  2.69355  4.24690  2.90347  2.73739  3.18146  2.89801  2.37887  2.77519  2.98518  4.58477  3.61503
          0.03268  3.83303  4.55537  0.61958  0.77255  0.48576  0.95510
     93   2.61765  4.39623  3.28327  3.17805  4.31966  0.79266  4.30013  3.91025  3.35388  3.56921  4.54515  3.44774  3.78610  3.68127  3.59365  2.78855  3.09584  3.44624  5.42460  4.42045     93 g x - -
          2.68618  4.42225  2.77519  2.73123  3.46354  2.40513  3.72494  3.29354  2.67741  2.69355  4.24690  2.90347  2.73739  3.18146  2.89801  2.37887  2.77519  2.98518  4.58477  3.61503
          0.03268  3.83303  4.55537  0.61958  0.77255  0.48576  0.95510
     94   3.29223  4.64996  4.28084  3.89708  1.28789  4.12255  3.47737  2.98161  3.76551  2.35996  3.61116  3.86387  4.45764  3.85962  3.88998  3.48018  3.52534  2.91320  3.68012  1.67656     94 f x - -
          2.68618  4.42225  2.77519  2.73123  3.46354  2.40513  3.72494  3.29354  2.67741  2.69355  4.24690  2.90347  2.73739  3.18146  2.89801  2.37887  2.77519  2.98518  4.58477  3.61503
          0.03268  3.83303  4.55537  0.61958  0.77255  0.48576  0.95510
     95   2.69182  4.68600  2.68850  2.57033  4.04344  3.15836  3.89101  3.74595  2.79175  3.39751  4.35350  1.22987  3.80860  3.16424  3.14460  2.76087  3.07272  3.37215  5.35398  3.99503     95 n x - -
          2.68618  4.42225  2.77519  2.73123  3.46354  2.40513  3.72494  3.29354  2.67741  2.69355  4.24690  2.90347  2.73739  3.18146  2.89801  2.37887  2.77519  2.98518  4.58477  3.61503
          0.03268  3.83303  4.55537  0.61958  0.77255  0.48576  0.95510
     96   2.85084  4.83409  2.87832  2.63320  3.99721  3.34074  3.79090  3.62260  2.45691  3.12880  4.15852  3.09230  3.89411  1.30591  2.74155  2.90061  3.14819  3.35495  5.27660  3.96796     96 q x - -
          2.68618  4.42225  2.77519  2.73123  3.46354  2.40513  3.72494  3.29354  2.67741  2.69355  4.24690  2.90347  2.73739  3.18146  2.89801  2.37887  2.77519  2.98518  4.58477  3.61503
          0.03268  3.83303  4.55537  0.61958  0.77255  0.48576  0.95510
     97   3.19134  4.69630  3.78054  3.50310  2.29611  3.78460  3.60201  3.20618  3.36176  2.67014  3.88549  3.67575  4.25966  3.67727  3.55331  3.33175  3.47801  3.07495  3.93816  1.03399     97 y x - -
          2.68618  4.42225  2.77519  2.73123  3.46354  2.40513  3.72494  3.29354  2.67741  2.69355  4.24690  2.90347  2.73739  3.18146  2.89801  2.37887  2.77519  2.98518  4.58477  3.61503
          0.03268  3.83303  4.55537  0.61958  0.77255  0.48576  0.95510
     98   2.29672  4.21624  3.17324  2.98785  4.03735  2.94690  4.09847  3.55494  3.05893  3.27847  4.20833  3.21852  3.68259  3.41149  3.34573  1.15212  2.77402  3.09870  5.41316  4.12083     98 s x - -
          2.68618  4.42225  2.77519  2.73123  3.46354  2.40513  3.72494  3.29354  2.67741  2.69355  4.24690  2.90347  2.73739  3.18146  2.89801  2.37887  2.77519  2.98518  4.58477  3.61503
          0.03268  3.83303  4.55537  0.61958  0.77255  0.48576  0.95510
     99   1.07216  4.17353  3.42348  3.21371  4.01396  2.99897  4.24029  3.13365  3.22896  3.01700  4.05375  3.37300  3.73453  3.57391  3.48180  2.52446  2.79912  2.79493  5.44509  4.24110     99 a x - -
          2.68618  4.42225  2.77519  2.73123  3.46354  2.40513  3.72494  3.29354  2.67741  2.69355  4.24690  2.90347  2.73739  3.18146  2.89801  2.37887  2.77519  2.98518  4.58477  3.61503
          0.03268  3.83303  4.55537  0.61958  0.77255  0.48576  0.95510
    100   2.29672  4.21624  3.17324  2.98785  4.03735  2.94690  4.09847  3.55494  3.05893  3.27847  4.20833  3.21852  3.68259  3.41149  3.34573  1.15212  2.77402  3.09870  5.41316  4.12083    100 s x - -
          2.68618  4.42225  2.77519  2.73123  3.46354  2.40513  3.72494  3.29354  2.67741  2.69355  4.24690  2.90347  2.73739  3.18146  2.89801  2.37887  2.77519  2.98518  4.58477  3.61503
          0.03268  3.83303  4.55537  0.61958  0.77255  0.48576  0.95510
    101   2.39269  4.23746  3.39425  3.14521  3.93517  3.07784  4.16539  3.05754  3.08739  2.92240  3.97601  3.36046  3.77873  3.48436  3.34758  2.59359  1.24059  2.75673  5.37648  4.15199    101 t x - -
          2.68618  4.42225  2.77519  2.73123  3.46354  2.40513  3.72494  3.29354  2.67741  2.69355  4.24690  2.90347  2.73739  3.18146  2.89801  2.37887  2.77519  2.98518  4.58477  3.61503
          0.03268  3.83303  4.55537  0.61958  0.77255  0.48576  0.95510
    102   2.96214  4.80276  3.44889  2.96907  4.14736  3.45685  3.79770  3.68689  2.22438  3.21005  4.21188  3.33151  3.96192  3.02053  1.04043  3.04858  3.23116  3.41270  5.24678  4.08393    102 r x - -
          2.68618  4.42225  2.77519  2.73123  3.46354  2.40513  3.72494  3.29354  2.67741  2.69355  4.24690  2.90347  2.73739  3.18146  2.89801  2.37887  2.77519  2.98518  4.58477  3.61503
          0.03268  3.83303  4.55537  0.61958  0.77255  0.48576  0.95510
    103   3.20912  4.62273  4.18444  3.89199  1.07857  3.90702  3.86137  2.73830  3.80015  2.11778  3.47472  3.97513  4.36695  3.97918  3.92960  3.48072  3.51047  2.72599  4.12320  2.49559    103 f x - -
          2.68618  4.42225  2.77519  2.73123  3.46354  2.40513  3.72494  3.29354  2.67741  2.69355  4.24690  2.90347  2.73739  3.18146  2.89801  2.37887  2.77519  2.98518  4.58477  3.61503
          0.03268  3.83303  4.55537  0.61958  0.77255  0.48576  0.95510
    104   2.61765  4.39623  3.28327  3.17805  4.31966  0.79266  4.30013  3.91025  3.35388  3.56921  4.54515  3.44774  3.78610  3.68127  3.59365  2.78855  3.09584  3.44624  5.42460  4.42045    104 g x - -
          2.68618  4.42225  2.77519  2.73123  3.46354  2.40513  3.72494  3.29354  2.67741  2.69355  4.24690  2.90347  2.73739  3.18146  2.89801  2.37887  2.77519  2.98518  4.58477  3.61503
          0.03268  3.83303  4.55537  0.61958  0.77255  0.48576  0.95510
    105   2.77713  4.33135  4.07016  3.73272  3.52199  3.68239  4.54148  2.05456  3.59987  2.21635  3.49380  3.92869  4.24556  3.96282  3.81605  3.18396  3.13994  1.07623  5.29954  4.02841    105 v x - -
          2.68618  4.42225  2.77519  2.73123  3.46354  2.40513  3.72494  3.29354  2.67741  2.69355  4.24690  2.90347  2.73739  3.18146  2.89801  2.37887  2.77519  2.98518  4.58477  3.61503
          0.03268  3.83303  4.55537  0.61958  0.77255  0.48576  0.95510
    106   3.19134  4.69630  3.78054  3.50310  2.29611  3.78460  3.60201  3.20618  3.36176  2.67014  3.88549  3.67575  4.25966  3.67727  3.55331  3.33175  3.47801  3.07495  3.93816  1.03399    106 y x - -
          2.68618  4.42225  2.77519  2.73123  3.46354  2.40513  3.72494  3.29354  2.67741  2.69355  4.24690  2.90347  2.73739  3.18146  2.89801  2.37887  2.77519  2.98518  4.58477  3.61503
          0.03268  3.83303  4.55537  0.61958  0.77255  0.48576  0.95510
    107   2.41362  4.26582  3.36430  2.99911  3.75350  3.18011  4.01881  2.90188  2.94032  2.71107  3.74880  3.29151  1.91999  3.31101  3.25133  2.60931  2.80749  2.16910  5.24219  3.97596    107 p x - -
          2.68618  4.42225  2.77519  2.73123  3.46354  2.40513  3.72494  3.29354  2.67741  2.69355  4.24690  2.90347  2.73739  3.18146  2.89801  2.37887  2.77519  2.98518  4.58477  3.61503
          0.03268  3.83303  4.55537  0.61958  0.77255  0.48576  0.95510
    108   2.94831  5.06869  0.97632  2.31258  4.44069  3.18175  3.89799  4.02012  2.97493  3.63580  4.61368  2.86669  3.83184  3.13755  3.48525  2.91560  3.28628  3.66374  5.61691  4.32095    108 d x - -
          2.68618  4.42225  2.77519  2.73123  3.46354  2.40513  3.72494  3.29354  2.67741  2.69355  4.24690  2.90347  2.73739  3.18146  2.89801  2.37887  2.77519  2.98518  4.58477  3.61503
          0.03268  3.83303  4.55537  0.61958  0.77255  0.48576  0.95510
    109   2.39269  4.23746  3.39425  3.14521  3.93517  3.07784  4.16539  3.05754  3.08739  2.92240  3.97601  3.36046  3.77873  3.48436  3.34758  2.59359  1.24059  2.75673  5.37648  4.15199    109 t x - -
          2.68618  4.42225  2.77519  2.73123  3.46354  2.40513  3.72494  3.29354  2.67741  2.69355  4.24690  2.90347  2.73739  3.18146  2.89801  2.37887  2.77519  2.98518  4.58477  3.61503
          0.03268  3.83303  4.55537  0.61958  0.77255  0.48576  0.95510
    110   2.61765  4.39623  3.28327  3.17805  4.31966  0.79266  4.30013  3.91025  3.35388  3.56921  4.54515  3.44774  3.78610  3.68127  3.59365  2.78855  3.09584  3.44624  5.42460  4.42045    110 g x - -
          2.68618  4.42225  2.77519  2.73123  3.46354  2.40513  3.72494  3.29354  2.67741  2.69355  4.24690  2.90347  2.73739  3.18146  2.89801  2.37887  2.77519  2.98518  4.58477  3.61503
          0.03268  3.83303  4.55537  0.61958  0.77255  0.48576  0.95510
    111   3.11165  4.58599  4.12585  3.76620  3.12182  3.93147  4.43434  2.32453  3.53431  0.92536  3.15834  4.04543  4.37407  3.91210  3.71656  3.49871  3.40796  2.35149  4.98612  3.70011    111 l x - -
          2.68618  4.42225  2.77519  2.73123  3.46354  2.40513  3.72494  3.29354  2.67741  2.69355  4.24690  2.90347  2.73739  3.18146  2.89801  2.37887  2.77519  2.98518  4.58477  3.61503
          0.03268  3.83303  4.55537  0.61958  0.77255  0.48576  0.95510
    112   3.00047  4.43103  4.27833  3.89317  3.34832  4.02286  4.62907  1.12816  3.72049  1.94320  3.29060  4.14408  4.45846  4.07325  3.92162  3.51490  3.30059  1.84674  5.23051  3.96495    112 i x - -
          2.68618  4.42225  2.77519  2.73123  3.46354  2.40513  3.72494  3.29354  2.67741  2.69355  4.24690  2.90347  2.73739  3.18146  2.89801  2.37887  2.77519  2.98518  4.58477  3.61503
          0.03268  3.83303  4.55537  0.61958  0.77255  0.48576  0.95510
    113   2.77713  4.33135  4.07016  3.73272  3.52199  3.68239  4.54148  2.05456  3.59987  2.21635  3.49380  3.92869  4.24556  3.96282  3.81605  3.18396  3.13994  1.07623  5.29954  4.02841    113 v x - -
          2.68618  4.42225  2.77519  2.73123  3.46354  2.40513  3.72494  3.29354  2.67741  2.69355  4.24690  2.90347  2.73739  3.18146  2.89801  2.37887  2.77519  2.98518  4.58477  3.61503
          0.03268  3.83303  4.55537  0.61958  0.77255  0.48576  0.95510
    114   2.94831  5.06869  0.97632  2.31258  4.44069  3.18175  3.89799  4.02012  2.97493  3.63580  4.61368  2.86669  3.83184  3.13755  3.48525  2.91560  3.28628  3.66374  5.61691  4.32095    114 d x - -
          2.68618  4.42225  2.77519  2.73123  3.46354  2.40513  3.72494  3.29354  2.67741  2.69355  4.24690  2.90347  2.73739  3.18146  2.89801  2.37887  2.77519  2.98518  4.58477  3.61503
          0.03268  3.83303  4.55537  0.61958  0.77255  0.48576  0.95510
    115   2.29672  4.21624  3.17324  2.98785  4.03735  2.94690  4.09847  3.55494  3.05893  3.27847  4.20833  3.21852  3.68259  3.41149  3.34573  1.15212  2.77402  3.09870  5.41316  4.12083    115 s x - -
          2.68618  4.42225  2.77519  2.73123  3.46354  2.40513  3.72494  3.29354  2.67741  2.69355  4.24690  2.90347  2.73739  3.18146  2.89801  2.37887  2.77519  2.98518  4.58477  3.61503
          0.03268  3.83303  4.55537  0.61958  0.77255  0.48576  0.95510
    116   2.76391  5.10750  1.92491  2.14728  4.43954  3.15630  3.71443  3.98601  2.68418  3.55509  4.41616  1.68642  3.76783  2.89778  3.20882  2.71457  3.07236  3.58550  5.68340  4.23720    116 n x - -
          2.68618  4.42225  2.77519  2.73123  3.46354  2.40513  3.72494  3.29354  2.67741  2.69355  4.24690  2.90347  2.73739  3.18146  2.89801  2.37887  2.77519  2.98518  4.58477  3.61503
          0.03268  3.83303  4.55537  0.61958  0.77255  0.48576  0.95510
    117   2.61765  4.39623  3.28327  3.17805  4.31966  0.79266  4.30013  3.91025  3.35388  3.56921  4.54515  3.44774  3.78610  3.68127  3.59365  2.78855  3.09584  3.44624  5.42460  4.42045    117 g x - -
          2.68618  4.42225  2.77519  2.73123  3.46354  2.40513  3.72494  3.29354  2.67741  2.69355  4.24690  2.90347  2.73739  3.18146  2.89801  2.37887  2.77519  2.98518  4.58477  3.61503
          0.03268  3.83303  4.55537  0.61958  0.77255  0.48576  0.95510
    118   2.74907  4.88179  3.06203  2.55435  4.27898  2.80357  3.58853  3.66800  1.85074  3.20705  4.05357  3.01104  3.85899  2.73916  1.85737  2.77414  2.97615  3.33615  5.34889  4.10048    118 k x - -
          2.68618  4.42225  2.77519  2.73123  3.46354  2.40513  3.72494  3.29354  2.67741  2.69355  4.24690  2.90347  2.73739  3.18146  2.89801  2.37887  2.77519  2.98518  4.58477  3.61503
          0.03268  3.83303  4.55537  0.61958  0.77255  0.48576  0.95510
    119   2.62073  4.39975  3.40263  2.99191  3.48439  3.41945  3.95636  2.76577  2.86888  1.78408  3.52250  3.35263  2.29220  3.27289  3.17130  2.82461  2.93893  2.60507  5.04707  3.75809    119 l x - -
          2.68618  4.42225  2.77519  2.73123  3.46354  2.40513  3.72494  3.29354  2.67741  2.69355  4.24690  2.90347  2.73739  3.18146  2.89801  2.37887  2.77519  2.98518  4.58477  3.61503
          0.03268  3.83303  4.55537  0.61958  0.77255  0.48576  0.95510
    120   3.00047  4.43103  4.27833  3.89317  3.34832  4.02286  4.62907  1.12816  3.72049  1.94320  3.29060  4.14408  4.45846  4.07325  3.92162  3.51490  3.30059  1.84674  5.23051  3.96495    120 i x - -
          2.68618  4.42225  2.77519  2.73123  3.46354  2.40513  3.72494  3.29354  2.67741  2.69355  4.24690  2.90347  2.73739  3.18146  2.89801  2.37887  2.77519  2.98518  4.58477  3.61503
          0.03268  3.83303  4.55537  0.61958  0.77255  0.48576  0.95510
    121   2.68271  4.45076  3.32505  2.96015  2.79873  3.45770  3.66330  3.09494  2.89657  2.72632  3.72215  3.29003  3.96237  3.25216  3.19759  2.33263  2.98557  2.85734  4.38174  1.76782    121 y x - -
          2.68618  4.42225  2.77519  2.73123  3.46354  2.40513  3.72494  3.29354  2.67741  2.69355  4.24690  2.90347  2.73739  3.18146  2.89801  2.37887  2.77519  2.98518  4.58477  3.61503
          0.03268  3.83303  4.55537  0.61958  0.77255  0.48576  0.95510
    122   2.61765  4.39623  3.28327  3.17805  4.31966  0.79266  4.30013  3.91025  3.35388  3.56921  4.54515  3.44774  3.78610  3.68127  3.59365  2.78855  3.09584  3.44624  5.42460  4.42045    122 g x - -
          2.68618  4.42225  2.77519  2.73123  3.46354  2.40513  3.72494  3.29354  2.67741  2.69355  4.24690  2.90347  2.73739  3.18146  2.89801  2.37887  2.77519  2.98518  4.58477  3.61503
          0.03268  3.83303  4.55537  0.61958  0.77255  0.48576  0.95510
    123   2.39392  4.36603  2.96891  2.69851  4.02819  3.08283  3.88425  3.37317  2.74280  3.11967  4.00847  2.47742  3.72528  3.12322  3.08903  2.52741  1.69650  2.99840  5.37750  4.08301    123 t x - -
          2.68618  4.42225  2.77519  2.73123  3.46354  2.40513  3.72494  3.29354  2.67741  2.69355  4.24690  2.90347  2.73739  3.18146  2.89801  2.37887  2.77519  2.98518  4.58477  3.61503
          0.03268  3.83303  4.55537  0.61958  0.77255  0.48576  0.95510
    124   1.64542  4.55918  2.75034  2.15809  4.07873  3.18266  3.81270  3.32273  2.67149  3.08623  3.99791  2.97646  3.77607  3.02691  3.05883  2.63483  2.88463  3.00225  5.41093  4.11171    124 a x - -
          2.68618  4.42225  2.77519  2.73123  3.46354  2.40513  3.72494  3.29354  2.67741  2.69355  4.24690  2.90347  2.73739  3.18146  2.89801  2.37887  2.77519  2.98518  4.58477  3.61503
          0.03268  3.83303  4.55537  0.61958  0.77255  0.48576  0.95510
    125   2.70125  4.46443  3.30428  3.13815  4.13555  3.15421  4.21835  3.67141  3.19219  3.30231  4.35093  3.44851  0.90433  3.58220  3.44165  2.86766  3.13986  3.32122  5.33234  4.25589    125 p x - -
          2.68618  4.42225  2.77519  2.73123  3.46354  2.40513  3.72494  3.29354  2.67741  2.69355  4.24690  2.90347  2.73739  3.18146  2.89801  2.37887  2.77519  2.98518  4.58477  3.61503
          0.03268  3.83303  4.55537  0.61958  0.77255  0.48576  0.95510
    126   2.96214  4.80276  3.44889  2.96907  4.14736  3.45685  3.79770  3.68689  2.22438  3.21005  4.21188  3.33151  3.96192  3.02053  1.04043  3.04858  3.23116  3.41270  5.24678  4.08393    126 r x - -
          2.68618  4.42225  2.77519  2.73123  3.46354  2.40513  3.72494  3.29354  2.67741  2.69355  4.24690  2.90347  2.73739  3.18146  2.89801  2.37887  2.77519  2.98518  4.58477  3.61503
          0.03268  3.83303  4.55537  0.61958  0.77255  0.48576  0.95510
    127   2.78632  4.96286  2.78137  2.45277  4.33061  3.35860  3.62509  3.77606  1.53379  3.32201  4.18423  2.42024  3.84974  2.78656  2.46959  2.78851  3.03548  3.43050  5.42900  4.13162    127 k x - -
          2.68618  4.42225  2.77519  2.73123  3.46354  2.40513  3.72494  3.29354  2.67741  2.69355  4.24690  2.90347  2.73739  3.18146  2.89801  2.37887  2.77519  2.98518  4.58477  3.61503
          0.03268  3.83303  4.55537  0.61958  0.77255  0.48576  0.95510
    128   1.07216  4.17353  3.42348  3.21371  4.01396  2.99897  4.24029  3.13365  3.22896  3.01700  4.05375  3.37300  3.73453  3.57391  3.48180  2.52446  2.79912  2.79493  5.44509  4.24110    128 a x - -
          2.68618  4.42225  2.77519  2.73123  3.46354  2.40513  3.72494  3.29354  2.67741  2.69355  4.24690  2.90347  2.73739  3.18146  2.89801  2.37887  2.77519  2.98518  4.58477  3.61503
          0.03268  3.83303  4.55537  0.61958  0.77255  0.48576  0.95510
    129   2.54347  1.02412  4.05233  3.78348  3.78454  3.17418  4.43931  2.92247  3.61038  2.83944  3.95970  3.78101  3.87800  3.95817  3.74153  2.81493  3.00701  2.66957  5.20830  4.07232    129 c x - -
          2.68618  4.42225  2.77519  2.73123  3.46354  2.40513  3.72494  3.29354  2.67741  2.69355  4.24690  2.90347  2.73739  3.18146  2.89801  2.37887  2.77519  2.98518  4.58477  3.61503
          0.03268  3.83303  4.55537  0.61958  0.77255  0.48576  0.95510
    130   3.00047  4.43103  4.27833  3.89317  3.34832  4.02286  4.62907  1.12816  3.72049  1.94320  3.29060  4.14408  4.45846  4.07325  3.92162  3.51490  3.30059  1.84674  5.23051  3.96495    130 i x - -
          2.68618  4.42225  2.77519  2.73123  3.46354  2.40513  3.72494  3.29354  2.67741  2.69355  4.24690  2.90347  2.73739  3.18146  2.89801  2.37887  2.77519  2.98518  4.58477  3.61503
          0.03268  3.83303  4.55537  0.61958  0.77255  0.48576  0.95510
    131   2.94831  5.06869  0.97632  2.31258  4.44069  3.18175  3.89799  4.02012  2.97493  3.63580  4.61368  2.86669  3.83184  3.13755  3.48525  2.91560  3.28628  3.66374  5.61691  4.32095    131 d x - -
          2.68618  4.42225  2.77519  2.73123  3.46354  2.40513  3.72494  3.29354  2.67741  2.69355  4.24690  2.90347  2.73739  3.18146  2.89801  2.37887  2.77519  2.98518  4.58477  3.61503
          0.03268  3.83303  4.55537  0.61958  0.77255  0.48576  0.95510
    132   3.19134  4.69630  3.78054  3.50310  2.29611  3.78460  3.60201  3.20618  3.36176  2.67014  3.88549  3.67575  4.25966  3.67727  3.55331  3.33175  3.47801  3.07495  3.93816  1.03399    132 y x - -
          2.68618  4.42225  2.77519  2.73123  3.46354  2.40513  3.72494  3.29354  2.67741  2.69355  4.24690  2.90347  2.73739  3.18146  2.89801  2.37887  2.77519  2.98518  4.58477  3.61503
          0.03268  3.83303  4.55537  0.61958  0.77255  0.48576  0.95510
    133   2.29672  4.21624  3.17324  2.98785  4.03735  2.94690  4.09847  3.55494  3.05893  3.27847  4.20833  3.21852  3.68259  3.41149  3.34573  1.15212  2.77402  3.09870  5.41316  4.12083    133 s x - -
          2.68618  4.42225  2.77519  2.73123  3.46354  2.40513  3.72494  3.29354  2.67741  2.69355  4.24690  2.90347  2.73739  3.18146  2.89801  2.37887  2.77519  2.98518  4.58477  3.61503
          0.03268  3.83303  4.55537  0.61958  0.77255  0.48576  0.95510
    134   2.70125  4.46443  3.30428  3.13815  4.13555  3.15421  4.21835  3.67141  3.19219  3.30231  4.35093  3.44851  0.90433  3.58220  3.44165  2.86766  3.13986  3.32122  5.33234  4.25589    134 p x - -
          2.68618  4.42225  2.77519  2.73123  3.46354  2.40513  3.72494  3.29354  2.67741  2.69355  4.24690  2.90347  2.73739  3.18146  2.89801  2.37887  2.77519  2.98518  4.58477  3.61503
          0.12150  3.83303  2.37767  0.61958  0.77255  0.48576  0.95510
    135   2.87186  4.70402  3.01649  2.76847  3.20650  3.34967  1.43757  3.55450  2.61556  3.06265  4.09954  3.18104  3.89787  3.13446  2.88651  2.94507  3.17293  3.29252  4.67262  3.16192    135 h x - -
          2.68618  4.42225  2.77519  2.73123  3.46354  2.40513  3.72494  3.29354  2.67741  2.69355  4.24690  2.90347  2.73739  3.18146  2.89801  2.37887  2.77519  2.98518  4.58477  3.61503
          0.03567  3.74719  4.46953  0.61958  0.77255  0.55548  0.85284
    136   2.52255  4.30482  3.16993  3.05625  4.19034  0.95193  4.17983  3.76332  3.21969  3.43261  4.41120  3.33549  3.69193  3.55478  3.46524  2.69176  2.99427  3.31654  5.31434  4.28962    136 g x - -
          2.68618  4.42225  2.77519  2.73123  3.46354  2.40513  3.72494  3.29354  2.67741  2.69355  4.24690  2.90347  2.73739  3.18146  2.89801  2.37887  2.77519  2.98518  4.58477  3.61503
          0.03567  3.74719  4.46953  0.61958  0.77255  0.55548  0.85284
    137   2.60044  4.37332  3.19496  3.01987  4.01692  3.06815  4.10410  3.53406  3.06708  3.17317  4.22118  3.33684  1.09783  3.46003  3.32299  2.76516  3.03333  3.19350  5.23404  4.13755    137 p x - -
          2.68618  4.42225  2.77519  2.73123  3.46354  2.40513  3.72494  3.29354  2.67741  2.69355  4.24690  2.90347  2.73739  3.18146  2.89801  2.37887  2.77519  2.98518  4.58477  3.61503
          0.03567  3.74719  4.46953  0.61958  0.77255  0.55548  0.85284
    138   2.35371  4.19677  3.32424  3.07621  3.86503  3.03864  4.10209  2.97731  3.01661  2.84489  3.90784  3.30271  3.73427  3.41914  3.27848  2.55411  1.40449  2.68595  5.31443  4.08310    138 t x - -
          2.68618  4.42225  2.77519  2.73123  3.46354  2.40513  3.72494  3.29354  2.67741  2.69355  4.24690  2.90347  2.73739  3.18146  2.89801  2.37887  2.77519  2.98518  4.58477  3.61503
          0.03567  3.74719  4.46953  0.61958  0.77255  0.55548  0.85284
    139   2.86182  4.95659  1.11653  2.27407  4.31879  3.12177  3.83271  3.88000  2.89518  3.51332  4.49348  2.82191  3.76643  3.07535  3.39004  2.84208  3.19957  3.53438  5.51161  4.21873    139 d x - -
          2.68618  4.42225  2.77519  2.73123  3.46354  2.40513  3.72494  3.29354  2.67741  2.69355  4.24690  2.90347  2.73739  3.18146  2.89801  2.37887  2.77519  2.98518  4.58477  3.61503
          0.03567  3.74719  4.46953  0.61958  0.77255  0.55548  0.85284
    140   2.70974  4.29198  3.94689  3.61109  3.46333  3.58825  4.43587  2.07444  3.47660  2.17625  3.45302  3.81948  4.15924  3.84772  3.70013  3.08781  3.07663  1.20089  5.22470  3.94616    140 v x - -
          2.68618  4.42225  2.77519  2.73123  3.46354  2.40513  3.72494  3.29354  2.67741  2.69355  4.24690  2.90347  2.73739  3.18146  2.89801  2.37887  2.77519  2.98518  4.58477  3.61503
          0.03567  3.74719  4.46953  0.61958  0.77255  0.55548  0.85284
    141   2.45831  1.23551  3.94188  3.65652  3.68103  3.10348  4.33176  2.80776  3.48376  2.72702  3.84631  3.67701  3.80054  3.83572  3.62889  2.72891  2.91524  2.55996  5.11922  3.96836    141 c x - -
          2.68618  4.42225  2.77519  2.73123  3.46354  2.40513  3.72494  3.29354  2.67741  2.69355  4.24690  2.90347  2.73739  3.18146  2.89801  2.37887  2.77519  2.98518  4.58477  3.61503
          0.03567  3.74719  4.46953  0.61958  0.77255  0.55548  0.85284
    142   2.46249  4.25764  3.36959  2.97481  2.49352  3.27015  3.81368  2.88922  2.94894  2.58179  3.59953  3.27460  3.83540  3.26644  3.26354  1.92040  2.81297  2.64994  4.70219  3.23500    142 s x - -
          2.68618  4.42225  2.77519  2.73123  3.46354  2.40513  3.72494  3.29354  2.67741  2.69355  4.24690  2.90347  2.73739  3.18146  2.89801  2.37887  2.77519  2.98518  4.58477  3.61503
          0.03567  3.74719  4.46953  0.61958  0.77255  0.55548  0.85284
    143   2.70974  4.29198  3.94689  3.61109  3.46333  3.58825  4.43587  2.07444  3.47660  2.17625  3.45302  3.81948  4.15924  3.84772  3.70013  3.08781  3.07663  1.20089  5.22470  3.94616    143 v x - -
          2.68618  4.42225  2.77519  2.73123  3.46354  2.40513  3.72494  3.29354  2.67741  2.69355  4.24690  2.90347  2.73739  3.18146  2.89801  2.37887  2.77519  2.98518  4.58477  3.61503
          0.03567  3.74719  4.46953  0.61958  0.77255  0.55548  0.85284
    144   2.35371  4.19677  3.32424  3.07621  3.86503  3.03864  4.10209  2.97731  3.01661  2.84489  3.90784  3.30271  3.73427  3.41914  3.27848  2.55411  1.40449  2.68595  5.31443  4.08310    144 t x - -
          2.68618  4.42225  2.77519  2.73123  3.46354  2.40513  3.72494  3.29354  2.67741  2.69355  4.24690  2.90347  2.73739  3.18146  2.89801  2.37887  2.77519  2.98518  4.58477  3.61503
          0.03567  3.74719  4.46953  0.61958  0.77255  0.55548  0.85284
    145   2.93319  4.39335  4.14691  3.76208  3.29462  3.92182  4.51653  1.24914  3.58721  1.91274  3.25591  4.02504  4.36967  3.95155  3.79832  3.40913  3.23667  1.85816  5.15566  3.87952    145 i x - -
          2.68618  4.42225  2.77519  2.73123  3.46354  2.40513  3.72494  3.29354  2.67741  2.69355  4.24690  2.90347  2.73739  3.18146  2.89801  2.37887  2.77519  2.98518  4.58477  3.61503
          0.03567  3.74719  4.46953  0.61958  0.77255  0.55548  0.85284
    146   2.35371  4.19677  3.32424  3.07621  3.86503  3.03864  4.10209  2.97731  3.01661  2.84489  3.90784  3.30271  3.73427  3.41914  3.27848  2.55411  1.40449  2.68595  5.31443  4.08310    146 t x - -
          2.68618  4.42225  2.77519  2.73123  3.46354  2.40513  3.72494  3.29354  2.67741  2.69355  4.24690  2.90347  2.73739  3.18146  2.89801  2.37887  2.77519  2.98518  4.58477  3.61503
          0.03567  3.74719  4.46953  0.61958  0.77255  0.55548  0.85284
    147   2.81436  4.88232  3.11001  2.61099  4.17862  3.45107  3.56960  3.62993  1.99180  3.13957  4.04117  3.04350  3.87985  2.28116  1.71684  2.84376  3.03093  3.33230  5.26918  4.02209    147 r x - -
          2.68618  4.42225  2.77519  2.73123  3.46354  2.40513  3.72494  3.29354  2.67741  2.69355  4.24690  2.90347  2.73739  3.18146  2.89801  2.37887  2.77519  2.98518  4.58477  3.61503
          0.03567  3.74719  4.46953  0.61958  0.77255  0.55548  0.85284
    148   2.26155  4.17760  3.10481  2.91946  3.95275  2.91012  4.03050  3.46047  2.98430  3.19241  4.13277  3.16162  3.63955  3.34486  3.27104  1.29762  2.73311  3.02364  5.33658  4.03664    148 s x - -
          2.68618  4.42225  2.77519  2.73123  3.46354  2.40513  3.72494  3.29354  2.67741  2.69355  4.24690  2.90347  2.73739  3.18146  2.89801  2.37887  2.77519  2.98518  4.58477  3.61503
          0.13838  3.74719  2.24761  0.61958  0.77255  0.55548  0.85284
    149   2.77837  4.70231  2.94045  2.62543  4.03593  3.27618  3.67062  3.45453  1.40526  3.07826  4.06818  3.05421  3.80594  2.88760  2.44673  2.84475  3.05791  3.18020  5.19723  3.98178    149 k x - -
          2.68618  4.42225  2.77519  2.73123  3.46354  2.40513  3.72494  3.29354  2.67741  2.69355  4.24690  2.90347  2.73739  3.18146  2.89801  2.37887  2.77519  2.98518  4.58477  3.61503
          0.02672  3.63553        *  0.61958  0.77255  0.00000        *
//
