# Supplementary material for: Remote homology clustering identifies lowly conserved families of effector proteins in plant-pathogenic fungi
Source: Microb Genom. 2021 Sep 1;7(9):000637. doi: 10.1099/mgen.0.000637 (PMC8715435; doi:10.1099/mgen.0.000637)
Supplement: Supplementary material 16 [file mgen-7-0637-s0016.zip › hmms/markov-PC_017Q4B.hmm]

HMMER3/f [3.3 | Nov 2019]
NAME  markov-PC_017Q4B
LENG  395
ALPH  amino
RF    yes
MM    no
CONS  yes
CS    no
MAP   yes
DATE  Thu Jul 23 07:12:47 2020
NSEQ  132
EFFN  7.383911
CKSUM 3032528538
STATS LOCAL MSV      -11.4321  0.69933
STATS LOCAL VITERBI  -12.3035  0.69933
STATS LOCAL FORWARD   -5.4361  0.69933
HMM          A        C        D        E        F        G        H        I        K        L        M        N        P        Q        R        S        T        V        W        Y   
            m->m     m->i     m->d     i->m     i->i     d->m     d->d
  COMPO   2.34073  4.45132  3.10233  2.58411  3.66885  3.14847  3.83153  2.93595  2.54337  2.57086  3.71444  3.06738  2.97507  2.98670  2.80091  2.52625  2.67701  2.74040  4.93190  3.92344
          2.68622  4.42081  2.77605  2.73209  3.46263  2.40568  3.72009  3.29068  2.67786  2.69440  4.24582  2.90281  2.73740  3.18232  2.89786  2.37823  2.77561  2.98604  4.58562  3.61588
          0.84629  1.91598  0.85850  3.02103  0.04998  0.00000        *
      1   2.70914  4.20840  4.04824  3.48023  1.84178  3.78221  4.01434  2.58359  3.36147  1.85425  2.90358  3.22843  4.15059  3.60029  3.56924  2.94558  2.94345  2.41667  4.66756  3.36389     43 f x - -
          2.68618  4.42225  2.77519  2.73123  3.46354  2.40513  3.72494  3.29354  2.67741  2.69355  4.24690  2.90347  2.73739  3.18146  2.89801  2.37887  2.77519  2.98518  4.58477  3.61503
          0.02130  4.25562  4.97797  0.61958  0.77255  0.94844  0.48995
      2   2.42127  4.70800  3.12405  2.60768  4.06481  3.42444  3.76748  3.44166  2.56904  3.08508  3.92249  3.08647  3.62858  1.89382  2.99196  2.69048  2.15454  2.83506  5.35811  4.05294     44 q x - -
          2.68618  4.42225  2.77519  2.73123  3.46354  2.40513  3.72494  3.29354  2.67741  2.69355  4.24690  2.90347  2.73739  3.18146  2.89801  2.37887  2.77519  2.98518  4.58477  3.61503
          0.02130  4.25562  4.97797  0.61958  0.77255  0.33584  1.25435
      3   3.34590  4.28054  5.17725  4.58352  3.51327  4.53829  4.82651  2.23682  4.39804  2.16434  0.83662  4.65044  4.84815  4.51536  4.44254  3.85888  3.57479  2.70502  5.24722  2.84525     45 m x - -
          2.68618  4.42225  2.77519  2.73123  3.46354  2.40513  3.72494  3.29354  2.67741  2.69355  4.24690  2.90347  2.73739  3.18146  2.89801  2.37887  2.77519  2.98518  4.58477  3.61503
          0.00938  5.06958  5.79192  0.61958  0.77255  0.55185  0.85775
      4   2.81274  4.81097  3.76292  3.01312  4.05102  3.89146  4.28198  3.38645  3.22620  2.14878  3.79266  3.68487  1.01134  3.57486  3.57550  2.98134  3.27952  3.14118  5.47606  4.23419     46 p x - -
          2.68618  4.42225  2.77519  2.73123  3.46354  2.40513  3.72494  3.29354  2.67741  2.69355  4.24690  2.90347  2.73739  3.18146  2.89801  2.37887  2.77519  2.98518  4.58477  3.61503
          0.00931  5.07707  5.79942  0.61958  0.77255  0.55185  0.85775
      5   2.48485  4.78878  3.64425  3.08660  3.97475  3.49000  4.11823  2.72496  3.05319  2.77850  3.90972  3.53323  1.29561  2.66497  3.44878  2.93679  3.12594  2.92083  5.37684  4.11793     47 p x - -
          2.68618  4.42225  2.77519  2.73123  3.46354  2.40513  3.72494  3.29354  2.67741  2.69355  4.24690  2.90347  2.73739  3.18146  2.89801  2.37887  2.77519  2.98518  4.58477  3.61503
          0.00931  5.07707  5.79942  0.61958  0.77255  0.55185  0.85775
      6   3.13642  4.50088  5.00985  4.41619  2.54542  4.34276  4.69687  2.42288  3.82332  2.15587  3.59234  4.46813  4.69105  4.39558  4.29430  3.65964  2.62732  0.90550  5.20702  4.02659     48 v x - -
          2.68618  4.42225  2.77519  2.73123  3.46354  2.40513  3.72494  3.29354  2.67741  2.69355  4.24690  2.90347  2.73739  3.18146  2.89801  2.37887  2.77519  2.98518  4.58477  3.61503
          0.00931  5.07707  5.79942  0.61958  0.77255  0.55185  0.85775
      7   3.13033  4.41219  3.49330  2.36602  4.73962  3.89559  3.65002  3.95514  2.44082  3.67647  4.47844  3.39458  4.27240  3.07177  0.90953  3.12714  3.34209  3.80076  5.82544  3.86912     49 r x - -
          2.68618  4.42225  2.77519  2.73123  3.46354  2.40513  3.72494  3.29354  2.67741  2.69355  4.24690  2.90347  2.73739  3.18146  2.89801  2.37887  2.77519  2.98518  4.58477  3.61503
          0.00931  5.07707  5.79942  0.61958  0.77255  0.55185  0.85775
      8   2.84058  5.27185  3.30399  2.69098  4.56578  3.75989  3.94662  3.57539  1.06002  3.55258  4.34310  3.26906  2.97017  3.00860  3.11238  2.96883  2.55736  3.34587  5.74644  4.39608     50 k x - -
          2.68618  4.42225  2.77519  2.73123  3.46354  2.40513  3.72494  3.29354  2.67741  2.69355  4.24690  2.90347  2.73739  3.18146  2.89801  2.37887  2.77519  2.98518  4.58477  3.61503
          0.00931  5.07707  5.79942  0.61958  0.77255  0.55185  0.85775
      9   3.00275  5.42957  3.29075  2.71917  4.77344  3.77056  3.92527  4.22839  1.11869  3.40317  4.20733  2.55890  4.15842  3.03158  2.52107  2.50034  2.77420  3.82180  5.85107  4.48396     51 k x - -
          2.68618  4.42225  2.77519  2.73123  3.46354  2.40513  3.72494  3.29354  2.67741  2.69355  4.24690  2.90347  2.73739  3.18146  2.89801  2.37887  2.77519  2.98518  4.58477  3.61503
          0.00931  5.07707  5.79942  0.61958  0.77255  0.55185  0.85775
     10   2.97665  3.67649  3.98500  3.40686  2.84612  3.98056  3.48378  3.10549  3.28404  2.12197  3.72780  3.76739  4.35507  3.30878  1.21751  3.23946  3.20650  2.89212  5.15817  3.53845     52 r x - -
          2.68618  4.42225  2.77519  2.73123  3.46354  2.40513  3.72494  3.29354  2.67741  2.69355  4.24690  2.90347  2.73739  3.18146  2.89801  2.37887  2.77519  2.98518  4.58477  3.61503
          0.00931  5.07707  5.79942  0.61958  0.77255  0.55185  0.85775
     11   3.08776  5.45680  3.36890  2.80729  4.79974  3.46654  3.80374  4.23542  2.11497  3.50918  4.51641  3.32574  1.19187  2.37582  2.81434  3.06816  3.12850  3.85051  5.86999  4.53136     53 p x - -
          2.68618  4.42225  2.77519  2.73123  3.46354  2.40513  3.72494  3.29354  2.67741  2.69355  4.24690  2.90347  2.73739  3.18146  2.89801  2.37887  2.77519  2.98518  4.58477  3.61503
          0.00931  5.07707  5.79942  0.61958  0.77255  0.55185  0.85775
     12   2.75961  5.02329  3.38327  2.82481  2.54460  3.77225  3.98405  3.63931  2.30633  3.12676  4.10285  1.70869  4.16114  3.15763  3.26295  2.28449  2.49973  3.12443  5.54497  3.85605     54 n x - -
          2.68618  4.42225  2.77519  2.73123  3.46354  2.40513  3.72494  3.29354  2.67741  2.69355  4.24690  2.90347  2.73739  3.18146  2.89801  2.37887  2.77519  2.98518  4.58477  3.61503
          0.07734  5.07707  2.68548  0.61958  0.77255  0.55185  0.85775
     13   1.32711  4.91162  3.20133  2.92970  4.19131  3.74515  4.05605  3.58274  2.91743  3.23687  4.08045  3.40435  2.79380  3.25403  3.08633  2.90548  2.29325  2.44914  5.52991  4.23759     55 a x - -
          2.68618  4.42225  2.77519  2.73123  3.46354  2.40513  3.72494  3.29354  2.67741  2.69355  4.24690  2.90347  2.73739  3.18146  2.89801  2.37887  2.77519  2.98518  4.58477  3.61503
          0.00996  5.00969  5.73204  0.61958  0.77255  0.44265  1.02814
     14   2.94156  4.70668  3.75214  3.18582  3.85078  3.90266  4.14877  2.49648  1.91353  2.57388  2.04071  3.60987  3.10836  3.18730  3.51256  2.91925  2.29273  2.82092  5.28243  4.03996     56 k x - -
          2.68618  4.42225  2.77519  2.73123  3.46354  2.40513  3.72494  3.29354  2.67741  2.69355  4.24690  2.90347  2.73739  3.18146  2.89801  2.37887  2.77519  2.98518  4.58477  3.61503
          0.00910  5.10005  5.82240  0.61958  0.77255  0.55185  0.85775
     15   2.44717  4.38761  4.74854  4.14761  3.24637  4.13211  4.45909  2.52717  3.97579  1.17331  3.35133  4.22754  4.49664  4.14405  4.05509  2.52805  2.50208  2.13626  5.01493  3.83457     57 l x - -
          2.68618  4.42225  2.77519  2.73123  3.46354  2.40513  3.72494  3.29354  2.67741  2.69355  4.24690  2.90347  2.73739  3.18146  2.89801  2.37887  2.77519  2.98518  4.58477  3.61503
          0.00910  5.10005  5.82240  0.61958  0.77255  0.55185  0.85775
     16   2.98525  5.42208  1.13520  2.57698  4.73321  3.30338  3.95194  4.19968  2.58397  3.71416  4.47771  2.98555  3.84975  3.06456  3.21262  2.47160  3.22033  3.54290  3.40145  4.47927     58 d x - -
          2.68618  4.42225  2.77519  2.73123  3.46354  2.40513  3.72494  3.29354  2.67741  2.69355  4.24690  2.90347  2.73739  3.18146  2.89801  2.37887  2.77519  2.98518  4.58477  3.61503
          0.03016  5.10005  3.74590  0.61958  0.77255  0.55185  0.85775
     17   2.77962  4.59285  3.99381  3.42498  3.72784  3.97316  4.25338  1.93119  3.25785  2.80094  3.39412  1.51322  4.35443  3.64682  3.67366  3.02161  2.45996  2.31131  5.19983  3.98073     59 n x - -
          2.68618  4.42225  2.77519  2.73123  3.46354  2.40513  3.72494  3.29354  2.67741  2.69355  4.24690  2.90347  2.73739  3.18146  2.89801  2.37887  2.77519  2.98518  4.58477  3.61503
          0.00912  5.09730  5.81965  0.61958  0.77255  0.61035  0.78342
     18   1.78978  4.85963  3.59093  3.03305  4.07911  2.39661  4.10726  3.46030  2.93708  2.94478  3.45835  3.49367  3.75643  3.33876  3.42479  2.54649  1.67451  3.00559  5.45637  4.18358     60 t x - -
          2.68628  4.42245  2.77520  2.73134  3.46373  2.40532  3.72491  3.29284  2.67704  2.69357  4.24709  2.90356  2.73730  3.18150  2.89810  2.37900  2.77514  2.98525  4.58433  3.61478
          0.05736  2.94169  5.81965  1.81526  0.17769  0.61035  0.78342
     19   2.88635  5.38262  3.38716  2.81127  3.27990  3.83566  3.99065  4.12284  1.66082  3.65581  4.44240  3.33252  4.22128  2.86279  1.33036  2.81274  3.08177  3.43773  5.82537  4.48155     75 r x - -
          2.68618  4.42225  2.77519  2.73123  3.46354  2.40513  3.72494  3.29354  2.67741  2.69355  4.24690  2.90347  2.73739  3.18146  2.89801  2.37887  2.77519  2.98518  4.58477  3.61503
          0.00855  5.16149  5.88384  0.61958  0.77255  0.61035  0.78342
     20   2.81059  4.28160  2.51640  2.20130  3.34170  3.63821  3.65834  3.48035  2.73207  3.30981  3.56661  3.21701  4.21418  3.21398  3.31999  2.34011  3.20069  1.60649  5.58711  4.27606     76 v x - -
          2.68618  4.42225  2.77519  2.73123  3.46354  2.40513  3.72494  3.29354  2.67741  2.69355  4.24690  2.90347  2.73739  3.18146  2.89801  2.37887  2.77519  2.98518  4.58477  3.61503
          0.00833  5.18751  5.90986  0.61958  0.77255  0.61035  0.78342
     21   3.03924  4.77037  3.51668  2.94598  4.39188  3.87412  2.71051  2.72159  2.82214  3.41217  4.24423  3.44110  3.60107  3.24021  1.17765  2.32269  3.27082  3.48994  5.66519  4.36209     77 r x - -
          2.68618  4.42225  2.77519  2.73123  3.46354  2.40513  3.72494  3.29354  2.67741  2.69355  4.24690  2.90347  2.73739  3.18146  2.89801  2.37887  2.77519  2.98518  4.58477  3.61503
          0.00833  5.18751  5.90986  0.61958  0.77255  0.61035  0.78342
     22   1.65691  4.81088  3.73764  3.17487  3.97283  3.92885  4.18090  3.34076  3.14048  2.46805  3.51758  3.29551  1.83104  3.17715  3.52810  3.16571  2.29569  2.86733  5.38790  4.13537     78 a x - -
          2.68618  4.42225  2.77519  2.73123  3.46354  2.40513  3.72494  3.29354  2.67741  2.69355  4.24690  2.90347  2.73739  3.18146  2.89801  2.37887  2.77519  2.98518  4.58477  3.61503
          0.00819  5.20431  5.92665  0.61958  0.77255  0.61035  0.78342
     23   2.85489  5.30167  3.35693  2.79340  4.57651  3.81235  3.99667  4.00761  2.36384  3.17997  3.42011  3.31944  3.12005  2.94363  1.21059  2.51990  3.23580  3.26493  5.77473  4.42448     79 r x - -
          2.68618  4.42225  2.77519  2.73123  3.46354  2.40513  3.72494  3.29354  2.67741  2.69355  4.24690  2.90347  2.73739  3.18146  2.89801  2.37887  2.77519  2.98518  4.58477  3.61503
          0.00816  5.20850  5.93085  0.61958  0.77255  0.61035  0.78342
     24   1.33311  5.22597  3.34593  2.66719  4.47896  2.99919  3.99627  3.52003  2.70073  2.74189  4.29273  3.15899  4.18615  2.81279  2.98129  2.31347  2.87145  3.44258  5.71864  4.37182     80 a x - -
          2.68618  4.42225  2.77519  2.73123  3.46354  2.40513  3.72494  3.29354  2.67741  2.69355  4.24690  2.90347  2.73739  3.18146  2.89801  2.37887  2.77519  2.98518  4.58477  3.61503
          0.00816  5.20850  5.93085  0.61958  0.77255  0.61035  0.78342
     25   2.82015  3.04807  4.14791  3.57159  3.63040  4.05159  4.32659  2.83315  2.83906  1.45586  3.34881  3.89804  2.70330  3.76299  1.97165  3.31640  3.24349  2.86086  5.19820  3.98818     81 l x - -
          2.68618  4.42225  2.77519  2.73123  3.46354  2.40513  3.72494  3.29354  2.67741  2.69355  4.24690  2.90347  2.73739  3.18146  2.89801  2.37887  2.77519  2.98518  4.58477  3.61503
          0.00810  5.21588  5.93823  0.61958  0.77255  0.61035  0.78342
     26   1.97729  5.35416  3.16471  1.60399  4.62932  3.80727  4.03433  4.06729  2.82037  2.08265  4.42369  3.31164  2.29362  2.96468  3.29942  3.03764  3.27289  3.70801  5.83837  4.47232     82 e x - -
          2.68618  4.42225  2.77519  2.73123  3.46354  2.40513  3.72494  3.29354  2.67741  2.69355  4.24690  2.90347  2.73739  3.18146  2.89801  2.37887  2.77519  2.98518  4.58477  3.61503
          0.00810  5.21588  5.93823  0.61958  0.77255  0.61035  0.78342
     27   3.00440  5.49765  2.97709  2.58885  4.84341  3.77229  3.95228  3.61299  1.30185  3.79806  4.54032  3.02485  4.16583  1.76641  2.89421  2.96814  2.77463  3.88914  5.92498  4.52472     83 k x - -
          2.68618  4.42225  2.77519  2.73123  3.46354  2.40513  3.72494  3.29354  2.67741  2.69355  4.24690  2.90347  2.73739  3.18146  2.89801  2.37887  2.77519  2.98518  4.58477  3.61503
          0.00810  5.21588  5.93823  0.61958  0.77255  0.61035  0.78342
     28   2.80862  5.37169  3.28073  2.50785  4.20646  3.43778  3.38210  3.81139  2.49832  1.91218  3.94150  2.47869  3.39547  2.64242  2.88874  2.69580  2.18988  3.67742  5.83350  4.45277     84 l x - -
          2.68618  4.42225  2.77519  2.73123  3.46354  2.40513  3.72494  3.29354  2.67741  2.69355  4.24690  2.90347  2.73739  3.18146  2.89801  2.37887  2.77519  2.98518  4.58477  3.61503
          0.00797  5.23161  5.95396  0.61958  0.77255  0.61035  0.78342
     29   3.03217  5.45208  3.31797  2.63663  4.77586  3.81023  3.98329  4.23311  1.66077  3.59736  3.99097  3.29157  1.52468  2.85355  2.95765  2.86336  2.48689  3.83213  5.89059  4.51381     85 p x - -
          2.68618  4.42225  2.77519  2.73123  3.46354  2.40513  3.72494  3.29354  2.67741  2.69355  4.24690  2.90347  2.73739  3.18146  2.89801  2.37887  2.77519  2.98518  4.58477  3.61503
          0.00797  5.23161  5.95396  0.61958  0.77255  0.61035  0.78342
     30   2.89682  5.77010  2.76970  2.74794  5.10167  0.74531  3.51151  4.57754  3.11698  4.09505  4.88948  3.09331  3.80390  3.39916  3.38110  3.27808  3.58736  4.16921  6.26638  4.84337     86 g x - -
          2.68618  4.42225  2.77519  2.73123  3.46354  2.40513  3.72494  3.29354  2.67741  2.69355  4.24690  2.90347  2.73739  3.18146  2.89801  2.37887  2.77519  2.98518  4.58477  3.61503
          0.03537  5.23161  3.52665  0.61958  0.77255  0.61035  0.78342
     31   3.44099  4.82912  5.16063  4.57143  3.51056  4.59984  4.91838  2.43575  4.34829  0.54330  3.56603  4.68800  4.92038  4.53002  3.77938  3.31458  3.67367  2.87807  5.39302  4.23733     87 L x - -
          2.68618  4.42225  2.77519  2.73123  3.46354  2.40513  3.72494  3.29354  2.67741  2.69355  4.24690  2.90347  2.73739  3.18146  2.89801  2.37887  2.77519  2.98518  4.58477  3.61503
          0.00819  5.20444  5.92678  0.61958  0.77255  0.69113  0.69517
     32   1.41633  5.11317  3.30877  2.62819  4.33891  3.73992  4.03662  3.74520  2.85555  3.06332  4.19419  3.37588  4.21447  3.20220  2.62760  2.23553  2.71091  2.37618  5.63326  4.31331     88 a x - -
          2.68618  4.42225  2.77519  2.73123  3.46354  2.40513  3.72494  3.29354  2.67741  2.69355  4.24690  2.90347  2.73739  3.18146  2.89801  2.37887  2.77519  2.98518  4.58477  3.61503
          0.00819  5.20444  5.92678  0.61958  0.77255  0.69113  0.69517
     33   2.64838  5.11620  3.43706  2.87976  4.34572  3.83091  4.04571  3.12900  2.77812  3.37363  3.69965  3.38769  2.59343  1.14960  3.30657  2.78539  3.22058  3.28490  5.63942  4.32198     89 q x - -
          2.68618  4.42225  2.77519  2.73123  3.46354  2.40513  3.72494  3.29354  2.67741  2.69355  4.24690  2.90347  2.73739  3.18146  2.89801  2.37887  2.77519  2.98518  4.58477  3.61503
          0.00819  5.20444  5.92678  0.61958  0.77255  0.69113  0.69517
     34   2.99563  5.50816  2.26636  2.31626  4.85140  3.75159  3.95089  4.33796  1.88080  3.81229  4.55060  2.34254  4.15388  3.04936  3.01481  1.60371  3.22800  3.89808  5.94038  3.77410     90 s x - -
          2.68618  4.42225  2.77519  2.73123  3.46354  2.40513  3.72494  3.29354  2.67741  2.69355  4.24690  2.90347  2.73739  3.18146  2.89801  2.37887  2.77519  2.98518  4.58477  3.61503
          0.00819  5.20444  5.92678  0.61958  0.77255  0.69113  0.69517
     35   2.98418  4.92376  3.18157  2.84126  3.53910  3.88433  4.11012  3.38963  2.79683  1.49271  4.01393  3.50199  1.98177  3.33596  3.20598  2.60618  3.01437  3.21991  5.47335  3.58968     91 l x - -
          2.68618  4.42225  2.77519  2.73123  3.46354  2.40513  3.72494  3.29354  2.67741  2.69355  4.24690  2.90347  2.73739  3.18146  2.89801  2.37887  2.77519  2.98518  4.58477  3.61503
          0.36671  5.20444  1.19900  0.61958  0.77255  0.58584  0.81337
     36   2.64491  4.39063  4.26046  3.67764  2.75882  3.97450  4.27161  1.69660  3.42190  2.58307  2.37365  3.92020  4.34569  2.97598  3.77876  1.92825  3.12021  2.64199  4.99985  3.80369     92 i . - -
          2.68618  4.42225  2.77519  2.73123  3.46354  2.40513  3.72494  3.29354  2.67741  2.69355  4.24690  2.90347  2.73739  3.18146  2.89801  2.37887  2.77519  2.98518  4.58477  3.61503
          0.01044  4.96271  5.68506  0.61958  0.77255  1.27123  0.32918
     37   2.98358  5.47914  1.68729  2.50057  3.74170  3.67261  3.92721  4.28694  2.50118  3.77714  4.53408  2.01815  4.11091  3.03796  3.21359  1.78461  3.22245  3.86069  5.92109  4.50259     93 d . - -
          2.68618  4.42225  2.77519  2.73123  3.46354  2.40513  3.72494  3.29354  2.67741  2.69355  4.24690  2.90347  2.73739  3.18146  2.89801  2.37887  2.77519  2.98518  4.58477  3.61503
          0.08904  4.96271  2.54852  0.61958  0.77255  1.27123  0.32918
     38   2.88173  4.28355  4.66345  3.53937  2.90782  4.03449  4.35920  1.57939  3.88496  1.77367  2.06743  3.64815  4.39662  4.04946  3.95781  3.33863  2.82150  2.49600  4.90642  3.72776     94 i . - -
          2.68618  4.42225  2.77519  2.73123  3.46354  2.40513  3.72494  3.29354  2.67741  2.69355  4.24690  2.90347  2.73739  3.18146  2.89801  2.37887  2.77519  2.98518  4.58477  3.61503
          0.01129  4.88496  5.60731  0.61958  0.77255  1.35983  0.29666
     39   2.83546  5.18818  2.05437  2.03133  2.28939  3.63323  3.82950  3.91855  2.59469  3.46711  3.76884  2.60325  4.02637  2.95046  2.81383  2.83066  3.06687  3.43204  5.65650  3.42436     95 e . - -
          2.68627  4.42234  2.77528  2.73082  3.46363  2.40522  3.72503  3.29323  2.67736  2.69364  4.24533  2.90355  2.73748  3.18155  2.89809  2.37886  2.77528  2.98527  4.58486  3.61512
          0.05237  3.05014  5.60731  1.36727  0.29410  1.07443  0.41778
     40   0.78056  4.89728  3.70069  3.22235  4.58097  3.23638  4.34374  3.99399  2.99485  3.63063  4.45395  3.60265  4.23722  3.54222  3.16327  2.54445  2.67645  3.58697  5.88277  4.61036    104 a x - -
          2.68618  4.42225  2.77519  2.73123  3.46354  2.40513  3.72494  3.29354  2.67741  2.69355  4.24690  2.90347  2.73739  3.18146  2.89801  2.37887  2.77519  2.98518  4.58477  3.61503
          0.01044  4.96271  5.68506  0.61958  0.77255  1.27123  0.32918
     41   2.76443  4.33339  4.62740  4.02890  2.91919  4.05773  4.37957  1.64035  3.86631  2.51424  2.41074  4.13295  4.42348  4.04512  3.36758  1.90624  3.14869  2.07606  4.95665  3.77403    105 i x - -
          2.68618  4.42225  2.77519  2.73123  3.46354  2.40513  3.72494  3.29354  2.67741  2.69355  4.24690  2.90347  2.73739  3.18146  2.89801  2.37887  2.77519  2.98518  4.58477  3.61503
          0.01014  4.99248  5.71483  0.61958  0.77255  1.27123  0.32918
     42   2.46969  5.33134  3.15922  1.10774  4.64927  3.67714  3.86941  3.80747  2.45221  3.62305  4.38348  3.15847  4.07415  2.82941  2.89150  2.66451  3.13381  3.44552  5.78033  4.39299    106 e x - -
          2.68618  4.42225  2.77519  2.73123  3.46354  2.40513  3.72494  3.29354  2.67741  2.69355  4.24690  2.90347  2.73739  3.18146  2.89801  2.37887  2.77519  2.98518  4.58477  3.61503
          0.01014  4.99248  5.71483  0.61958  0.77255  1.27123  0.32918
     43   1.45184  5.16465  3.23746  2.68401  3.84643  3.69038  3.90134  3.87791  2.47478  3.45091  4.24403  2.42284  4.08788  3.03381  2.87433  2.39441  2.43623  3.52450  5.66407  4.30967    107 a x - -
          2.68618  4.42225  2.77519  2.73123  3.46354  2.40513  3.72494  3.29354  2.67741  2.69355  4.24690  2.90347  2.73739  3.18146  2.89801  2.37887  2.77519  2.98518  4.58477  3.61503
          0.01014  4.99248  5.71483  0.61958  0.77255  1.27123  0.32918
     44   1.79435  4.67395  3.08341  2.61103  1.98118  3.84333  4.09099  3.18575  3.07593  2.66207  3.77534  3.54105  4.22628  3.38759  3.45361  2.77457  2.94348  2.28960  5.24928  4.00295    108 a x - -
          2.68618  4.42225  2.77519  2.73123  3.46354  2.40513  3.72494  3.29354  2.67741  2.69355  4.24690  2.90347  2.73739  3.18146  2.89801  2.37887  2.77519  2.98518  4.58477  3.61503
          0.01014  4.99248  5.71483  0.61958  0.77255  1.27123  0.32918
     45   2.97813  4.48674  4.92773  3.88482  3.57788  4.31510  4.66444  1.33734  4.16247  1.43854  3.54175  4.41926  4.65952  3.66968  4.23906  3.63041  3.34934  1.78194  5.18866  4.01393    109 i x - -
          2.68618  4.42225  2.77519  2.73123  3.46354  2.40513  3.72494  3.29354  2.67741  2.69355  4.24690  2.90347  2.73739  3.18146  2.89801  2.37887  2.77519  2.98518  4.58477  3.61503
          0.01014  4.99248  5.71483  0.61958  0.77255  1.27123  0.32918
     46   2.87624  5.33190  3.14664  1.76220  4.65540  3.65799  3.84652  2.97108  2.48299  3.05779  4.37851  2.50039  2.91690  2.61167  2.22876  2.75254  3.10720  3.44520  5.77720  4.38088    110 e x - -
          2.68618  4.42225  2.77519  2.73123  3.46354  2.40513  3.72494  3.29354  2.67741  2.69355  4.24690  2.90347  2.73739  3.18146  2.89801  2.37887  2.77519  2.98518  4.58477  3.61503
          0.18768  4.99248  1.80588  0.61958  0.77255  1.27123  0.32918
     47   2.13115  5.46436  2.59028  1.74219  4.79653  1.87021  3.89074  4.28396  2.19052  3.76845  4.52767  3.08065  4.06704  3.00379  3.19051  2.90520  3.19864  3.85187  5.90905  4.48378    111 e x - -
          2.68618  4.42225  2.77519  2.73123  3.46354  2.40513  3.72494  3.29354  2.67741  2.69355  4.24690  2.90347  2.73739  3.18146  2.89801  2.37887  2.77519  2.98518  4.58477  3.61503
          0.01209  4.81690  5.53924  0.61958  0.77255  1.45810  0.26485
     48   3.03212  5.45526  3.22476  2.36483  4.83486  3.18165  3.87173  4.27693  1.02744  3.73408  4.50943  3.21437  4.13827  2.77182  2.60585  2.65332  3.24778  3.86933  5.83234  4.49305    112 k x - -
          2.68618  4.42225  2.77519  2.73123  3.46354  2.40513  3.72494  3.29354  2.67741  2.69355  4.24690  2.90347  2.73739  3.18146  2.89801  2.37887  2.77519  2.98518  4.58477  3.61503
          0.01209  4.81690  5.53924  0.61958  0.77255  0.90851  0.51605
     49   2.77472  5.35255  2.17824  2.25900  4.68465  2.99422  3.84018  3.25296  2.47351  3.65230  3.86873  2.70315  4.04484  2.56364  3.07077  1.98948  2.78928  3.14568  5.79308  4.39003    113 s x - -
          2.68618  4.42225  2.77519  2.73123  3.46354  2.40513  3.72494  3.29354  2.67741  2.69355  4.24690  2.90347  2.73739  3.18146  2.89801  2.37887  2.77519  2.98518  4.58477  3.61503
          0.01014  4.99248  5.71483  0.61958  0.77255  1.27123  0.32918
     50   2.88267  5.38920  2.24126  2.24594  4.73137  3.13090  3.84266  4.21620  2.47335  3.48014  4.43121  2.09553  2.56784  2.94052  2.87416  2.61570  2.39096  3.77840  5.82327  4.41252    114 n x - -
          2.68618  4.42225  2.77519  2.73123  3.46354  2.40513  3.72494  3.29354  2.67741  2.69355  4.24690  2.90347  2.73739  3.18146  2.89801  2.37887  2.77519  2.98518  4.58477  3.61503
          0.02449  4.99248  4.05110  0.61958  0.77255  1.27123  0.32918
     51   2.76391  4.07491  1.90544  2.15668  4.11245  3.42873  3.39804  4.16060  2.37609  3.65027  4.39421  1.95990  4.03956  2.93548  3.06594  2.83642  2.81383  3.37807  5.79024  4.38654    115 d x - -
          2.68618  4.42225  2.77519  2.73123  3.46354  2.40513  3.72494  3.29354  2.67741  2.69355  4.24690  2.90347  2.73739  3.18146  2.89801  2.37887  2.77519  2.98518  4.58477  3.61503
          0.01028  4.97827  5.70062  0.61958  0.77255  1.28907  0.32231
     52   2.89505  3.75211  3.90357  3.97635  3.05788  4.03000  4.34749  1.76307  3.81957  1.70553  3.43719  3.37150  4.39674  4.00303  3.92751  2.31615  2.72084  2.20116  4.93723  3.49347    116 l x - -
          2.68618  4.42225  2.77519  2.73123  3.46354  2.40513  3.72494  3.29354  2.67741  2.69355  4.24690  2.90347  2.73739  3.18146  2.89801  2.37887  2.77519  2.98518  4.58477  3.61503
          0.01028  4.97827  5.70062  0.61958  0.77255  1.28907  0.32231
     53   2.68712  4.92649  3.42544  2.92082  4.17656  3.39368  2.59524  3.57251  2.91392  2.27619  4.07669  3.16400  1.40829  3.26097  3.33519  2.91952  3.17251  3.28420  5.51919  4.22796    117 p x - -
          2.68618  4.42225  2.77519  2.73123  3.46354  2.40513  3.72494  3.29354  2.67741  2.69355  4.24690  2.90347  2.73739  3.18146  2.89801  2.37887  2.77519  2.98518  4.58477  3.61503
          0.01028  4.97827  5.70062  0.61958  0.77255  1.09252  0.40853
     54   2.97852  5.49200  1.42471  1.78427  4.82610  2.88974  3.92360  4.31360  2.55857  3.38525  4.53971  2.93414  4.11506  2.76965  3.19117  2.93295  3.21476  3.87757  5.92652  3.58607    118 d x - -
          2.68608  4.42230  2.77511  2.73115  3.46359  2.40518  3.72500  3.29336  2.67746  2.69360  4.24695  2.90352  2.73745  3.18151  2.89806  2.37892  2.77496  2.98524  4.58482  3.61508
          0.07899  2.62052  5.74791  0.63622  0.75351  1.22736  0.34682
     55   2.74138  4.71238  3.67043  2.97166  3.86372  3.85620  4.09446  1.63133  2.19960  2.92937  3.20143  3.54062  4.23744  2.54487  3.15424  3.09203  2.87480  2.29099  5.28212  4.03314    123 i x - -
          2.68618  4.42225  2.77519  2.73123  3.46354  2.40513  3.72494  3.29354  2.67741  2.69355  4.24690  2.90347  2.73739  3.18146  2.89801  2.37887  2.77519  2.98518  4.58477  3.61503
          0.00981  5.02557  5.74791  0.61958  0.77255  1.22736  0.34682
     56   3.11120  5.55423  2.72049  0.87219  4.88474  3.47189  4.06403  4.35655  2.89321  3.87464  4.65602  3.22341  3.61064  3.19148  3.40661  2.81918  3.36374  2.71995  6.04294  4.62649    124 e x - -
          2.68618  4.42225  2.77519  2.73123  3.46354  2.40513  3.72494  3.29354  2.67741  2.69355  4.24690  2.90347  2.73739  3.18146  2.89801  2.37887  2.77519  2.98518  4.58477  3.61503
          0.00981  5.02557  5.74791  0.61958  0.77255  1.22736  0.34682
     57   3.08436  4.54894  3.89590  3.98416  3.62040  4.19769  4.51745  2.53497  3.86047  2.33866  0.89508  4.19014  3.84192  4.07947  4.03667  3.49154  3.09579  2.57974  5.18072  3.99662    125 m x - -
          2.68618  4.42225  2.77519  2.73123  3.46354  2.40513  3.72494  3.29354  2.67741  2.69355  4.24690  2.90347  2.73739  3.18146  2.89801  2.37887  2.77519  2.98518  4.58477  3.61503
          0.00867  5.14779  5.87013  0.61958  0.77255  0.24143  1.53946
     58   2.96140  4.82492  4.02535  3.45689  3.95950  3.14191  4.36251  1.88223  1.78595  2.68586  3.65219  3.34818  4.48572  3.70644  3.42400  3.35375  2.05365  2.16064  5.40924  4.17803    126 k x - -
          2.68618  4.42225  2.77519  2.73123  3.46354  2.40513  3.72494  3.29354  2.67741  2.69355  4.24690  2.90347  2.73739  3.18146  2.89801  2.37887  2.77519  2.98518  4.58477  3.61503
          0.00651  5.43359  6.15593  0.61958  0.77255  0.54922  0.86133
     59   3.19069  1.91242  1.09027  2.83950  4.36995  3.38898  4.21400  4.09747  3.03744  3.69401  4.50776  3.05703  4.38182  3.36594  3.51303  3.21166  3.21486  3.76476  5.93064  3.69865    127 d x - -
          2.68618  4.42225  2.77519  2.73123  3.46354  2.40513  3.72494  3.29354  2.67741  2.69355  4.24690  2.90347  2.73739  3.18146  2.89801  2.37887  2.77519  2.98518  4.58477  3.61503
          0.00651  5.43359  6.15593  0.61958  0.77255  0.54922  0.86133
     60   1.48781  5.26621  3.51149  1.86757  4.16794  3.92962  4.13822  3.55727  2.83961  3.52417  4.34209  3.46981  3.88821  3.29446  3.40677  2.08586  2.66127  2.61202  5.77719  4.44828    128 a x - -
          2.68618  4.42225  2.77519  2.73123  3.46354  2.40513  3.72494  3.29354  2.67741  2.69355  4.24690  2.90347  2.73739  3.18146  2.89801  2.37887  2.77519  2.98518  4.58477  3.61503
          0.00651  5.43359  6.15593  0.61958  0.77255  0.54922  0.86133
     61   3.03858  5.55957  3.11606  0.88027  4.87496  3.88517  2.74559  3.89932  2.65688  3.85170  4.61040  3.36387  4.28749  3.19707  3.32758  3.09342  3.09509  3.05407  6.00960  4.61517    129 e x - -
          2.68618  4.42225  2.77519  2.73123  3.46354  2.40513  3.72494  3.29354  2.67741  2.69355  4.24690  2.90347  2.73739  3.18146  2.89801  2.37887  2.77519  2.98518  4.58477  3.61503
          0.00651  5.43359  6.15593  0.61958  0.77255  0.54922  0.86133
     62   3.31044  4.68077  5.23878  4.63220  3.76521  4.49374  4.83601  1.54261  4.43081  2.77841  1.45767  4.64335  2.18111  4.57016  4.45709  3.80786  3.32251  1.92078  4.47705  4.15691    130 m x - -
          2.68618  4.42225  2.77519  2.73123  3.46354  2.40513  3.72494  3.29354  2.67741  2.69355  4.24690  2.90347  2.73739  3.18146  2.89801  2.37887  2.77519  2.98518  4.58477  3.61503
          0.00594  5.52487  6.24721  0.61958  0.77255  0.54922  0.86133
     63   3.13493  5.52544  1.64992  2.29625  4.82341  3.23879  4.12095  3.10208  2.82088  3.62719  4.57894  3.41540  4.32007  3.11283  3.31753  1.59488  3.36627  2.67892  5.98735  3.93794    131 s x - -
          2.68618  4.42225  2.77519  2.73123  3.46354  2.40513  3.72494  3.29354  2.67741  2.69355  4.24690  2.90347  2.73739  3.18146  2.89801  2.37887  2.77519  2.98518  4.58477  3.61503
          0.00594  5.52487  6.24721  0.61958  0.77255  0.54922  0.86133
     64   3.07185  5.70803  3.50681  2.82451  5.06689  3.16589  4.15145  4.53261  1.13142  4.00085  3.01013  2.90169  4.38726  2.89087  1.77946  3.09039  3.46175  4.10763  6.11608  4.73892    132 k x - -
          2.68618  4.42225  2.77519  2.73123  3.46354  2.40513  3.72494  3.29354  2.67741  2.69355  4.24690  2.90347  2.73739  3.18146  2.89801  2.37887  2.77519  2.98518  4.58477  3.61503
          0.02874  5.52487  3.71562  0.61958  0.77255  0.54922  0.86133
     65   2.12892  4.57474  5.07146  4.46153  3.66806  4.13649  4.67734  2.17579  4.26379  1.66029  3.69324  4.48388  4.71247  3.65442  4.30016  2.54527  3.04298  1.53520  4.32442  3.10056    133 v x - -
          2.68618  4.42225  2.77519  2.73123  3.46354  2.40513  3.72494  3.29354  2.67741  2.69355  4.24690  2.90347  2.73739  3.18146  2.89801  2.37887  2.77519  2.98518  4.58477  3.61503
          0.00608  5.50221  6.22455  0.61958  0.77255  0.64473  0.74403
     66   2.48310  4.80304  4.19248  2.88270  3.65841  4.18200  4.44951  1.57244  2.72224  2.93529  3.23743  3.98285  4.37232  3.84313  3.87308  1.56909  3.39735  2.47930  5.39637  4.17711    134 s x - -
          2.68618  4.42225  2.77519  2.73123  3.46354  2.40513  3.72494  3.29354  2.67741  2.69355  4.24690  2.90347  2.73739  3.18146  2.89801  2.37887  2.77519  2.98518  4.58477  3.61503
          0.00608  5.50221  6.22455  0.61958  0.77255  0.48468  0.95683
     67   1.95172  5.15773  3.69412  3.13371  4.34753  4.03216  4.25131  2.42858  2.21694  3.07080  2.90648  2.91620  4.41863  3.31434  3.17846  2.65391  1.75847  3.26345  5.69633  4.40475    135 t x - -
          2.68618  4.42225  2.77519  2.73123  3.46354  2.40513  3.72494  3.29354  2.67741  2.69355  4.24690  2.90347  2.73739  3.18146  2.89801  2.37887  2.77519  2.98518  4.58477  3.61503
          0.00594  5.52487  6.24721  0.61958  0.77255  0.54922  0.86133
     68   3.14522  5.57239  3.35187  2.62765  4.88752  3.92983  4.11614  2.39921  1.15184  2.90152  4.62187  2.80193  4.32192  2.36353  3.20234  3.12358  3.12939  3.94701  6.02134  4.37741    136 k x - -
          2.68618  4.42225  2.77519  2.73123  3.46354  2.40513  3.72494  3.29354  2.67741  2.69355  4.24690  2.90347  2.73739  3.18146  2.89801  2.37887  2.77519  2.98518  4.58477  3.61503
          0.00594  5.52487  6.24721  0.61958  0.77255  0.50777  0.92089
     69   2.75928  5.31043  3.36696  2.93256  4.54203  0.86098  4.21251  3.95114  3.02595  3.38141  4.39236  3.54547  4.39085  3.12288  3.30313  2.88295  3.17632  3.50821  3.86845  4.50533    137 g x - -
          2.68618  4.42225  2.77519  2.73123  3.46354  2.40513  3.72494  3.29354  2.67741  2.69355  4.24690  2.90347  2.73739  3.18146  2.89801  2.37887  2.77519  2.98518  4.58477  3.61503
          0.00591  5.53031  6.25266  0.61958  0.77255  0.52448  0.89615
     70   3.14343  5.53636  2.95467  2.70197  4.83642  3.93409  4.12611  4.03890  1.46099  1.70740  3.60397  3.10433  2.34227  3.08713  3.35853  3.12945  3.37440  3.90265  5.99610  4.61564    138 k x - -
          2.68618  4.42225  2.77519  2.73123  3.46354  2.40513  3.72494  3.29354  2.67741  2.69355  4.24690  2.90347  2.73739  3.18146  2.89801  2.37887  2.77519  2.98518  4.58477  3.61503
          0.06913  5.53031  2.76727  0.61958  0.77255  0.52448  0.89615
     71   2.98047  5.68221  2.87620  0.96954  5.02494  3.90194  4.11364  4.51317  2.09017  3.66908  4.72621  2.56634  4.31312  3.21382  3.19938  2.73193  3.39802  4.07213  6.11341  4.69709    139 e x - -
          2.68618  4.42225  2.77519  2.73123  3.46354  2.40513  3.72494  3.29354  2.67741  2.69355  4.24690  2.90347  2.73739  3.18146  2.89801  2.37887  2.77519  2.98518  4.58477  3.61503
          0.01885  5.46747  4.23688  0.61958  0.77255  0.77196  0.62009
     72   2.93138  5.59570  2.32967  2.35537  4.93573  3.49983  4.06024  3.80778  1.40879  3.50810  4.32808  3.34201  4.26601  3.01494  3.28879  2.29598  2.17064  3.74556  6.03140  4.62352    140 k x - -
          2.68618  4.42225  2.77519  2.73123  3.46354  2.40513  3.72494  3.29354  2.67741  2.69355  4.24690  2.90347  2.73739  3.18146  2.89801  2.37887  2.77519  2.98518  4.58477  3.61503
          0.00629  5.46788  6.19023  0.61958  0.77255  0.42476  1.06110
     73   1.55720  5.47075  3.46695  2.91049  4.75009  3.94313  2.86162  4.19134  2.54362  3.35748  4.53098  3.18230  3.13055  3.26370  3.38491  1.47639  3.24507  3.58351  5.94677  3.92409    141 s x - -
          2.68618  4.42225  2.77519  2.73123  3.46354  2.40513  3.72494  3.29354  2.67741  2.69355  4.24690  2.90347  2.73739  3.18146  2.89801  2.37887  2.77519  2.98518  4.58477  3.61503
          0.00591  5.53070  6.25304  0.61958  0.77255  0.57679  0.82485
     74   3.02946  3.38056  4.11068  2.95090  3.56204  4.17506  4.10813  3.06849  3.21775  1.42515  3.51080  3.70943  3.89693  3.10013  2.17779  3.35448  2.21905  2.79485  5.45901  3.92650    142 l x - -
          2.68618  4.42225  2.77519  2.73123  3.46354  2.40513  3.72494  3.29354  2.67741  2.69355  4.24690  2.90347  2.73739  3.18146  2.89801  2.37887  2.77519  2.98518  4.58477  3.61503
          0.00585  5.54059  6.26294  0.61958  0.77255  0.57679  0.82485
     75   3.20775  4.96161  4.02124  3.46456  4.09854  4.16315  3.73135  3.47413  3.39708  2.24293  4.06843  3.47631  1.41788  3.47273  3.75211  2.79687  3.23751  3.24377  1.72132  4.28678    143 p x - -
          2.68618  4.42225  2.77519  2.73123  3.46354  2.40513  3.72494  3.29354  2.67741  2.69355  4.24690  2.90347  2.73739  3.18146  2.89801  2.37887  2.77519  2.98518  4.58477  3.61503
          0.00585  5.54059  6.26294  0.61958  0.77255  0.57679  0.82485
     76   1.14867  5.04109  3.51795  3.12368  4.03994  4.09141  4.32458  2.43828  3.25374  3.09734  4.13558  2.94906  4.47498  3.57775  2.96233  3.00625  2.49881  2.63719  5.60140  4.02664    144 a x - -
          2.68618  4.42225  2.77519  2.73123  3.46354  2.40513  3.72494  3.29354  2.67741  2.69355  4.24690  2.90347  2.73739  3.18146  2.89801  2.37887  2.77519  2.98518  4.58477  3.61503
          0.00585  5.54059  6.26294  0.61958  0.77255  0.51459  0.91067
     77   2.71089  5.56925  3.17713  1.96473  4.37264  3.68939  3.95651  3.18844  2.59217  3.66811  4.61916  2.85834  4.32570  3.02671  2.94872  2.47540  2.57990  1.62923  6.02322  4.63415    145 v x - -
          2.68618  4.42225  2.77519  2.73123  3.46354  2.40513  3.72494  3.29354  2.67741  2.69355  4.24690  2.90347  2.73739  3.18146  2.89801  2.37887  2.77519  2.98518  4.58477  3.61503
          0.06298  5.55178  2.86189  0.61958  0.77255  0.54008  0.87396
     78   1.85787  5.34080  3.51464  2.68811  4.58452  3.95133  4.15504  3.85298  2.60276  2.12472  4.41113  3.21108  2.78840  3.30152  3.41662  2.22250  1.93505  3.46762  5.84114  4.50220    146 a x - -
          2.68618  4.42225  2.77519  2.73123  3.46354  2.40513  3.72494  3.29354  2.67741  2.69355  4.24690  2.90347  2.73739  3.18146  2.89801  2.37887  2.77519  2.98518  4.58477  3.61503
          0.00612  5.49492  6.21726  0.61958  0.77255  0.76827  0.62327
     79   1.97711  5.58809  3.10713  1.35724  4.91870  3.32389  3.83955  3.03245  2.75765  3.57278  4.63260  3.36471  3.82505  2.78717  3.31113  2.43965  2.75379  3.73403  6.02954  4.62745    147 e x - -
          2.68618  4.42225  2.77519  2.73123  3.46354  2.40513  3.72494  3.29354  2.67741  2.69355  4.24690  2.90347  2.73739  3.18146  2.89801  2.37887  2.77519  2.98518  4.58477  3.61503
          0.00612  5.49492  6.21726  0.61958  0.77255  0.76827  0.62327
     80   2.70348  5.40547  3.41936  2.67624  4.66813  3.81060  4.13569  3.83393  2.78602  2.84042  4.46956  3.44802  1.06452  2.65728  3.26922  2.89881  3.14402  3.51388  5.89131  4.53731    148 p x - -
          2.68618  4.42225  2.77519  2.73123  3.46354  2.40513  3.72494  3.29354  2.67741  2.69355  4.24690  2.90347  2.73739  3.18146  2.89801  2.37887  2.77519  2.98518  4.58477  3.61503
          0.00612  5.49492  6.21726  0.61958  0.77255  0.76827  0.62327
     81   3.04061  5.62063  1.58018  1.83140  4.96473  3.17931  4.07311  3.68563  2.48938  3.92550  4.66158  2.43404  4.27929  2.82368  3.17016  2.80208  3.06197  2.89164  6.05385  4.47688    149 d x - -
          2.68618  4.42225  2.77519  2.73123  3.46354  2.40513  3.72494  3.29354  2.67741  2.69355  4.24690  2.90347  2.73739  3.18146  2.89801  2.37887  2.77519  2.98518  4.58477  3.61503
          0.00612  5.49492  6.21726  0.61958  0.77255  0.76827  0.62327
     82   2.31532  5.54903  2.22887  2.75709  4.86330  3.90067  4.09186  3.30077  2.39489  3.72825  4.59817  3.16400  4.18811  3.06726  3.32714  2.68434  1.30597  3.57712  6.00080  4.60922    150 t x - -
          2.68618  4.42225  2.77519  2.73123  3.46354  2.40513  3.72494  3.29354  2.67741  2.69355  4.24690  2.90347  2.73739  3.18146  2.89801  2.37887  2.77519  2.98518  4.58477  3.61503
          0.00612  5.49492  6.21726  0.61958  0.77255  0.76827  0.62327
     83   2.26093  5.67892  1.38267  2.67678  5.01946  3.19711  4.13226  4.50435  2.88542  3.98501  4.72859  2.87813  4.32844  2.94291  3.38309  1.70648  3.24264  3.61622  6.11903  4.70527    151 d x - -
          2.68618  4.42225  2.77519  2.73123  3.46354  2.40513  3.72494  3.29354  2.67741  2.69355  4.24690  2.90347  2.73739  3.18146  2.89801  2.37887  2.77519  2.98518  4.58477  3.61503
          0.01221  5.49492  4.82539  0.61958  0.77255  0.76827  0.62327
     84   3.17643  5.29878  3.43326  2.28984  4.51589  3.87902  3.91533  3.41305  2.94931  2.82240  1.38522  3.57901  4.09692  3.05433  3.51302  2.19473  2.41988  3.29106  5.81665  4.49944    152 m x - -
          2.68618  4.42225  2.77519  2.73123  3.46354  2.40513  3.72494  3.29354  2.67741  2.69355  4.24690  2.90347  2.73739  3.18146  2.89801  2.37887  2.77519  2.98518  4.58477  3.61503
          0.00562  5.58045  6.30279  0.61958  0.77255  0.78908  0.60562
     85   3.04490  5.36849  3.37223  2.66089  4.21805  4.00486  4.20911  1.41529  2.50207  3.44047  4.43956  3.26567  3.56742  2.86860  3.47422  1.93507  2.99556  2.73330  5.87211  4.53800    153 i x - -
          2.68618  4.42225  2.77519  2.73123  3.46354  2.40513  3.72494  3.29354  2.67741  2.69355  4.24690  2.90347  2.73739  3.18146  2.89801  2.37887  2.77519  2.98518  4.58477  3.61503
          0.00562  5.58045  6.30279  0.61958  0.77255  0.78908  0.60562
     86   2.75149  5.62853  3.13841  2.67680  4.95524  1.46988  4.13258  4.42843  2.70611  3.20137  4.39582  2.93371  4.08402  3.23513  2.13764  2.40984  2.88301  2.97869  6.07240  4.67283    154 g x - -
          2.68618  4.42225  2.77519  2.73123  3.46354  2.40513  3.72494  3.29354  2.67741  2.69355  4.24690  2.90347  2.73739  3.18146  2.89801  2.37887  2.77519  2.98518  4.58477  3.61503
          0.01615  5.58579  4.40054  0.61958  0.77255  0.78908  0.60562
     87   2.88546  5.56313  3.20754  2.64814  4.01111  3.77878  4.14568  3.92620  1.96394  3.19697  4.40127  3.17388  3.60579  3.25794  3.38417  1.14486  3.01096  3.26638  6.02244  4.63900    155 s x - -
          2.68618  4.42225  2.77519  2.73123  3.46354  2.40513  3.72494  3.29354  2.67741  2.69355  4.24690  2.90347  2.73739  3.18146  2.89801  2.37887  2.77519  2.98518  4.58477  3.61503
          0.00562  5.57949  6.30184  0.61958  0.77255  0.82741  0.57479
     88   2.76106  5.20907  3.24136  3.01973  3.69799  2.16275  4.27353  3.25059  2.95501  3.44750  4.29321  3.58186  3.45586  3.16831  3.41868  2.90372  2.39545  1.35370  5.74407  4.44782    156 v x - -
          2.68618  4.42225  2.77519  2.73123  3.46354  2.40513  3.72494  3.29354  2.67741  2.69355  4.24690  2.90347  2.73739  3.18146  2.89801  2.37887  2.77519  2.98518  4.58477  3.61503
          0.03937  5.57949  3.35737  0.61958  0.77255  0.82741  0.57479
     89   2.68034  5.62419  3.39912  1.28481  4.95835  3.65304  4.10596  3.63339  1.90549  3.40936  3.99466  3.21873  2.53073  3.12599  3.15142  2.91569  2.97066  4.00896  6.06342  4.65926    157 e x - -
          2.68618  4.42225  2.77519  2.73123  3.46354  2.40513  3.72494  3.29354  2.67741  2.69355  4.24690  2.90347  2.73739  3.18146  2.89801  2.37887  2.77519  2.98518  4.58477  3.61503
          0.01735  5.54594  4.32056  0.61958  0.77255  0.93897  0.49599
     90   2.64472  4.86790  3.84898  2.06373  3.17265  4.17238  4.43087  1.36775  3.49071  2.80179  3.79336  3.56809  3.74348  3.48741  3.83046  3.23019  2.30604  2.61521  5.45402  4.22559    158 i x - -
          2.68618  4.42225  2.77519  2.73123  3.46354  2.40513  3.72494  3.29354  2.67741  2.69355  4.24690  2.90347  2.73739  3.18146  2.89801  2.37887  2.77519  2.98518  4.58477  3.61503
          0.17224  5.53448  1.86901  0.61958  0.77255  0.84837  0.55881
     91   3.08260  4.97371  3.33510  2.67723  4.13988  3.07027  4.22948  2.03246  3.03437  2.95119  4.06701  3.47421  3.84137  3.39102  3.23688  2.86530  2.87388  1.34488  5.53106  4.26349    159 v x - -
          2.68618  4.42225  2.77519  2.73123  3.46354  2.40513  3.72494  3.29354  2.67741  2.69355  4.24690  2.90347  2.73739  3.18146  2.89801  2.37887  2.77519  2.98518  4.58477  3.61503
          0.02820  5.38911  3.76167  0.61958  0.77255  1.30989  0.31450
     92   3.04483  5.55337  2.97385  1.24957  4.89755  2.97489  4.00603  3.92835  2.53820  3.78184  4.43620  2.99589  3.86277  2.88636  2.55608  2.60419  2.53111  3.94353  5.98657  3.86588    160 e x - -
          2.68618  4.42225  2.77519  2.73123  3.46354  2.40513  3.72494  3.29354  2.67741  2.69355  4.24690  2.90347  2.73739  3.18146  2.89801  2.37887  2.77519  2.98518  4.58477  3.61503
          0.00695  5.36786  6.09020  0.61958  0.77255  1.14792  0.38170
     93   2.67280  5.56868  2.75836  1.37858  4.91020  3.59945  4.02894  4.39368  2.05809  3.32904  3.93397  2.74066  3.32977  3.12642  3.25724  2.62367  2.98888  3.22158  6.00349  4.14106    161 e x - -
          2.68618  4.42225  2.77519  2.73123  3.46354  2.40513  3.72494  3.29354  2.67741  2.69355  4.24690  2.90347  2.73739  3.18146  2.89801  2.37887  2.77519  2.98518  4.58477  3.61503
          0.00666  5.41005  6.13240  0.61958  0.77255  1.24409  0.33996
     94   3.12308  4.64772  4.42731  3.37752  2.73370  4.01574  4.48830  1.28360  3.08730  2.69624  3.76048  4.11480  3.80277  3.99500  2.90669  2.83051  2.40803  2.27963  5.25369  3.71120    162 i x - -
          2.68670  4.42102  2.77543  2.73104  3.46378  2.40575  3.72514  3.29255  2.67626  2.69412  4.24752  2.90392  2.73763  3.18122  2.89805  2.37867  2.77440  2.98496  4.58539  3.61565
          0.49044  0.95325  6.13894  0.94594  0.49153  1.27584  0.32739
     95   2.45655  5.11452  3.62167  3.06169  4.30908  3.96788  4.18608  3.11042  2.26040  2.82028  4.19998  3.20595  1.41496  3.12169  3.47890  2.66463  3.32410  2.48502  5.65099  4.35623    166 p x - -
          2.68618  4.42225  2.77519  2.73123  3.46354  2.40513  3.72494  3.29354  2.67741  2.69355  4.24690  2.90347  2.73739  3.18146  2.89801  2.37887  2.77519  2.98518  4.58477  3.61503
          0.09615  5.41659  2.43923  0.61958  0.77255  1.27584  0.32739
     96   2.61163  5.26442  3.25515  2.85981  4.51126  3.85922  3.97186  3.50795  2.85396  3.52693  3.93594  3.20140  3.76130  1.20616  3.21921  2.56225  2.94708  2.40732  5.76154  4.41956    167 q x - -
          2.68618  4.42225  2.77519  2.73123  3.46354  2.40513  3.72494  3.29354  2.67741  2.69355  4.24690  2.90347  2.73739  3.18146  2.89801  2.37887  2.77519  2.98518  4.58477  3.61503
          0.03478  5.32768  3.52933  0.61958  0.77255  0.44010  1.03275
     97   2.11633  4.98794  3.91792  3.18757  4.14010  4.11668  4.35681  3.11116  3.32013  2.68656  4.08591  3.65884  1.79055  3.41011  2.21537  2.95538  2.90490  2.02536  5.55680  3.75112    168 p x - -
          2.68454  4.42260  2.77660  2.73129  3.46638  2.40801  3.72695  3.29057  2.67737  2.69398  4.24980  2.90501  2.73523  3.17834  2.89729  2.37966  2.77419  2.98013  4.58856  3.61842
          0.61341  0.78395  6.26379  2.50510  0.08520  0.97730  0.47213
     98   2.11746  5.38879  3.53513  2.97747  4.06489  3.97875  3.89221  3.44514  2.86703  3.58697  4.45661  3.03385  2.33165  3.19606  2.07041  1.86079  2.77123  2.79876  5.88470  4.10026    202 s x - -
          2.68618  4.42225  2.77519  2.73123  3.46354  2.40513  3.72494  3.29354  2.67741  2.69355  4.24690  2.90347  2.73739  3.18146  2.89801  2.37887  2.77519  2.98518  4.58477  3.61503
          0.21761  5.55277  1.65190  0.61958  0.77255  0.87200  0.54148
     99   2.61164  5.10041  3.66695  3.11765  4.00507  3.50254  4.24581  3.35323  3.10463  3.44148  4.28224  3.23773  3.05589  3.44095  3.53923  0.87656  2.96727  3.48945  5.73034  4.30170    203 s x - -
          2.68618  4.42225  2.77519  2.73123  3.46354  2.40513  3.72494  3.29354  2.67741  2.69355  4.24690  2.90347  2.73739  3.18146  2.89801  2.37887  2.77519  2.98518  4.58477  3.61503
          0.01253  5.35935  4.86004  0.61958  0.77255  1.26080  0.33327
    100   2.87019  5.32078  3.09390  2.76144  4.29909  3.87624  3.95035  2.60791  2.15797  3.58717  4.38612  3.23768  4.26691  2.21840  3.17516  2.69512  2.95983  1.56442  5.81074  4.46106    204 v x - -
          2.68618  4.42225  2.77519  2.73123  3.46354  2.40513  3.72494  3.29354  2.67741  2.69355  4.24690  2.90347  2.73739  3.18146  2.89801  2.37887  2.77519  2.98518  4.58477  3.61503
          0.02058  5.37662  4.15123  0.61958  0.77255  1.26809  0.33041
    101   2.42291  5.36792  3.21487  2.53008  4.63876  3.11509  3.86650  3.21530  2.74603  3.13389  4.42898  3.11689  1.30047  3.06427  3.31270  2.89127  2.94980  3.71802  4.72358  4.48670    205 p x - -
          2.68618  4.42225  2.77519  2.73123  3.46354  2.40513  3.72494  3.29354  2.67741  2.69355  4.24690  2.90347  2.73739  3.18146  2.89801  2.37887  2.77519  2.98518  4.58477  3.61503
          0.01989  5.37953  4.19428  0.61958  0.77255  1.11393  0.39789
    102   2.07446  4.05096  3.49520  2.93703  4.22369  3.91587  1.38432  3.89952  2.75748  3.51065  4.32812  3.20755  3.34429  3.21456  3.27771  2.24688  3.14619  3.38279  5.76287  3.80307    206 h x - -
          2.68618  4.42225  2.77519  2.73123  3.46354  2.40513  3.72494  3.29354  2.67741  2.69355  4.24690  2.90347  2.73739  3.18146  2.89801  2.37887  2.77519  2.98518  4.58477  3.61503
          0.05576  5.40927  3.00052  0.61958  0.77255  1.31431  0.31288
    103   2.70075  5.52792  2.97599  2.08979  4.86244  1.37799  4.01070  4.34066  2.75045  3.82917  4.57250  3.19744  3.31163  3.11091  2.80133  2.42355  2.88116  3.80205  4.93318  4.56392    207 g x - -
          2.68618  4.42225  2.77519  2.73123  3.46354  2.40513  3.72494  3.29354  2.67741  2.69355  4.24690  2.90347  2.73739  3.18146  2.89801  2.37887  2.77519  2.98518  4.58477  3.61503
          0.04342  5.36051  3.27560  0.61958  0.77255  0.57568  0.82627
    104   3.15817  4.92407  3.96713  1.99261  3.66564  4.00775  4.36573  1.08154  3.21349  2.71813  3.83580  3.21734  3.92750  3.57308  3.42518  3.35820  2.97092  3.05872  5.49974  4.25693    208 i x - -
          2.68618  4.42225  2.77519  2.73123  3.46354  2.40513  3.72494  3.29354  2.67741  2.69355  4.24690  2.90347  2.73739  3.18146  2.89801  2.37887  2.77519  2.98518  4.58477  3.61503
          0.09894  5.50797  2.40628  0.61958  0.77255  0.89091  0.52811
    105   3.09155  5.56573  3.35385  2.58453  4.89699  1.43019  4.05822  3.49443  1.91397  3.86483  4.61077  2.90695  3.22476  3.15957  2.78249  2.81902  2.61946  3.73465  6.00690  4.60583    209 g x - -
          2.68618  4.42225  2.77519  2.73123  3.46354  2.40513  3.72494  3.29354  2.67741  2.69355  4.24690  2.90347  2.73739  3.18146  2.89801  2.37887  2.77519  2.98518  4.58477  3.61503
          0.01656  5.44871  4.41255  0.61958  0.77255  1.23679  0.34293
    106   2.99000  5.57424  3.12668  1.28678  4.91041  3.75412  4.04913  4.39029  2.61042  3.87574  4.38935  2.99608  3.90113  3.01952  3.27934  2.67444  1.69366  3.39717  6.01225  4.32505    210 e x - -
          2.68618  4.42225  2.77519  2.73123  3.46354  2.40513  3.72494  3.29354  2.67741  2.69355  4.24690  2.90347  2.73739  3.18146  2.89801  2.37887  2.77519  2.98518  4.58477  3.61503
          0.07447  5.43863  2.69685  0.61958  0.77255  1.25749  0.33459
    107   2.99593  5.33493  3.44547  2.89138  4.63890  3.70175  4.10425  3.84627  2.88033  3.28017  4.43976  3.03343  3.58492  3.23835  2.63191  1.20373  1.86637  3.71426  5.85991  4.50876    211 s x - -
          2.68618  4.42225  2.77519  2.73123  3.46354  2.40513  3.72494  3.29354  2.67741  2.69355  4.24690  2.90347  2.73739  3.18146  2.89801  2.37887  2.77519  2.98518  4.58477  3.61503
          0.00693  5.37109  6.09344  0.61958  0.77255  0.45760  1.00184
    108   3.01593  5.65575  3.40991  1.99408  4.00763  3.93221  4.11968  4.47855  2.07272  3.95894  4.69770  3.27779  3.09440  2.96960  2.91875  1.32604  2.69475  3.77968  6.09126  4.39155    212 s x - -
          2.68242  4.42508  2.77840  2.73309  3.46717  2.40880  3.72611  3.29544  2.67219  2.69599  4.25092  2.90591  2.72885  3.18370  2.89953  2.37654  2.77067  2.98711  4.58879  3.61874
          0.67382  0.71661  6.29937  2.39037  0.09607  0.90086  0.52125
    109   2.36959  4.69757  3.44735  2.79931  4.88449  3.94878  2.83676  4.02125  2.41238  2.90902  4.62728  2.72525  1.60370  3.07450  2.71350  2.55154  3.26093  3.48247  6.03227  3.97714    276 p x - -
          2.68618  4.42225  2.77519  2.73123  3.46354  2.40513  3.72494  3.29354  2.67741  2.69355  4.24690  2.90347  2.73739  3.18146  2.89801  2.37887  2.77519  2.98518  4.58477  3.61503
          0.02097  5.57702  4.07635  0.61958  0.77255  0.77913  0.61397
    110   1.84280  5.04127  3.89478  3.33138  3.51502  3.60821  4.35951  3.11233  3.30206  2.82601  4.13756  3.65863  3.22324  3.35759  3.42726  1.18345  2.82542  3.32759  5.16767  4.34648    277 s x - -
          2.68618  4.42225  2.77519  2.73123  3.46354  2.40513  3.72494  3.29354  2.67741  2.69355  4.24690  2.90347  2.73739  3.18146  2.89801  2.37887  2.77519  2.98518  4.58477  3.61503
          0.00563  5.57775  6.30010  0.61958  0.77255  0.89844  0.52290
    111   2.69169  5.61831  3.37077  1.18779  4.94260  2.95684  4.12966  3.17579  2.55973  3.24086  4.66452  3.41617  2.83444  2.86796  3.31951  2.99551  2.57856  3.71768  6.06365  4.66560    278 e x - -
          2.68618  4.42225  2.77519  2.73123  3.46354  2.40513  3.72494  3.29354  2.67741  2.69355  4.24690  2.90347  2.73739  3.18146  2.89801  2.37887  2.77519  2.98518  4.58477  3.61503
          0.00563  5.57775  6.30010  0.61958  0.77255  0.89844  0.52290
    112   2.59026  5.01227  3.41374  2.75974  4.98610  3.93414  4.12200  3.84180  2.34237  3.95080  4.69174  1.52130  2.73122  2.81583  3.08288  2.10186  2.37688  4.03532  6.08636  4.68039    279 n x - -
          2.68618  4.42225  2.77519  2.73123  3.46354  2.40513  3.72494  3.29354  2.67741  2.69355  4.24690  2.90347  2.73739  3.18146  2.89801  2.37887  2.77519  2.98518  4.58477  3.61503
          0.00563  5.57775  6.30010  0.61958  0.77255  0.82028  0.58037
    113   1.37219  4.50972  3.53049  2.47696  4.34206  3.04074  4.18747  3.74772  2.70305  3.49931  3.81237  3.20194  3.76080  3.32225  2.89683  2.05824  2.89981  2.94771  5.93385  4.58146    280 a x - -
          2.68618  4.42225  2.77519  2.73123  3.46354  2.40513  3.72494  3.29354  2.67741  2.69355  4.24690  2.90347  2.73739  3.18146  2.89801  2.37887  2.77519  2.98518  4.58477  3.61503
          0.00558  5.58766  6.31000  0.61958  0.77255  0.86478  0.54670
    114   1.11454  3.84294  3.30239  2.72308  4.80663  3.96908  3.84675  3.93419  2.78635  3.67428  4.57859  2.73522  3.54947  3.28412  3.40788  2.43781  2.39314  3.71057  5.99201  4.34930    281 a x - -
          2.68618  4.42225  2.77519  2.73123  3.46354  2.40513  3.72494  3.29354  2.67741  2.69355  4.24690  2.90347  2.73739  3.18146  2.89801  2.37887  2.77519  2.98518  4.58477  3.61503
          0.02212  5.58766  4.01017  0.61958  0.77255  0.75385  0.63592
    115   2.91495  5.67069  2.60916  2.43554  5.01554  3.16006  3.68334  3.89443  2.51121  3.46885  4.71140  3.11533  2.06196  2.75239  2.26464  2.37248  2.61923  3.02372  6.10350  4.69268    282 p x - -
          2.68618  4.42225  2.77519  2.73123  3.46354  2.40513  3.72494  3.29354  2.67741  2.69355  4.24690  2.90347  2.73739  3.18146  2.89801  2.37887  2.77519  2.98518  4.58477  3.61503
          0.06216  5.58556  2.87329  0.61958  0.77255  0.87202  0.54147
    116   3.13135  5.61360  3.39107  2.30082  4.94703  3.48724  4.09758  2.62667  1.38170  3.91383  4.47066  2.01695  3.61284  3.06219  3.25497  2.68196  2.92807  3.49265  6.05325  4.64963    283 k x - -
          2.68618  4.42225  2.77519  2.73123  3.46354  2.40513  3.72494  3.29354  2.67741  2.69355  4.24690  2.90347  2.73739  3.18146  2.89801  2.37887  2.77519  2.98518  4.58477  3.61503
          0.03440  5.52932  3.51167  0.61958  0.77255  1.04448  0.43367
    117   1.69867  3.65780  3.37798  2.61274  2.85732  3.95801  4.16173  2.99710  2.70227  2.87035  4.40085  2.65053  3.03026  3.15484  2.97520  2.28819  3.02312  3.60461  5.83258  4.34505    284 a x - -
          2.68618  4.42225  2.77519  2.73123  3.46354  2.40513  3.72494  3.29354  2.67741  2.69355  4.24690  2.90347  2.73739  3.18146  2.89801  2.37887  2.77519  2.98518  4.58477  3.61503
          0.04776  5.50100  3.15707  0.61958  0.77255  1.11815  0.39584
    118   1.25316  5.52495  3.05628  2.54920  4.24964  3.88186  3.51457  4.06881  2.67334  3.60117  4.57426  2.85060  3.19651  2.78691  3.04013  3.07358  3.32626  2.36677  5.97750  4.58697    285 a x - -
          2.68618  4.42225  2.77519  2.73123  3.46354  2.40513  3.72494  3.29354  2.67741  2.69355  4.24690  2.90347  2.73739  3.18146  2.89801  2.37887  2.77519  2.98518  4.58477  3.61503
          0.00634  5.45959  6.18194  0.61958  0.77255  1.18088  0.36674
    119   2.90897  5.42694  3.43256  2.55822  4.70276  3.68309  4.10365  3.36415  2.78721  3.20222  4.48663  2.87513  2.13053  2.22501  3.35093  1.96947  2.90895  2.23773  5.90356  4.53881    286 s x - -
          2.68618  4.42225  2.77519  2.73123  3.46354  2.40513  3.72494  3.29354  2.67741  2.69355  4.24690  2.90347  2.73739  3.18146  2.89801  2.37887  2.77519  2.98518  4.58477  3.61503
          0.00631  5.46418  6.18653  0.61958  0.77255  0.59008  0.80807
    120   2.98386  5.65811  3.02767  2.50973  4.35052  3.38329  3.57360  3.88700  1.54734  3.26073  4.18196  2.93434  2.19493  2.78376  3.35042  2.78730  2.43783  3.42571  6.09365  4.68558    287 k x - -
          2.68618  4.42225  2.77519  2.73123  3.46354  2.40513  3.72494  3.29354  2.67741  2.69355  4.24690  2.90347  2.73739  3.18146  2.89801  2.37887  2.77519  2.98518  4.58477  3.61503
          0.00561  5.58162  6.30396  0.61958  0.77255  0.71170  0.67493
    121   2.10449  5.62255  3.45078  2.61333  4.73001  3.96005  4.14999  4.40968  2.42658  2.41535  4.67013  3.01145  2.92198  2.95764  3.05673  1.46422  2.99869  3.62616  6.07109  4.23072    288 s x - -
          2.68618  4.42225  2.77519  2.73123  3.46354  2.40513  3.72494  3.29354  2.67741  2.69355  4.24690  2.90347  2.73739  3.18146  2.89801  2.37887  2.77519  2.98518  4.58477  3.61503
          0.00546  5.60808  6.33042  0.61958  0.77255  0.81782  0.58231
    122   2.89519  3.41956  3.34857  2.30810  4.31416  3.77144  4.19499  3.90874  2.79725  2.96938  3.20776  3.10464  2.88170  3.29372  3.21204  1.90043  1.67171  3.69297  5.96862  4.60999    289 t x - -
          2.68618  4.42225  2.77519  2.73123  3.46354  2.40513  3.72494  3.29354  2.67741  2.69355  4.24690  2.90347  2.73739  3.18146  2.89801  2.37887  2.77519  2.98518  4.58477  3.61503
          0.00543  5.61485  6.33720  0.61958  0.77255  0.78256  0.61107
    123   2.45728  5.68154  3.43241  2.43260  5.02280  3.22046  4.14267  3.73382  2.05175  3.38699  4.72323  3.11463  3.61246  2.87090  2.97026  1.27750  3.05890  4.07014  6.11650  4.70794    290 s x - -
          2.68618  4.42225  2.77519  2.73123  3.46354  2.40513  3.72494  3.29354  2.67741  2.69355  4.24690  2.90347  2.73739  3.18146  2.89801  2.37887  2.77519  2.98518  4.58477  3.61503
          0.05097  5.61908  3.07766  0.61958  0.77255  0.74281  0.64583
    124   2.83104  5.47863  3.12580  2.63950  3.99055  2.16840  4.17212  3.29698  2.84778  2.62395  3.85356  3.29379  3.34915  1.47848  3.42116  2.85661  3.22072  3.17791  5.95815  4.59664    291 q x - -
          2.68618  4.42225  2.77519  2.73123  3.46354  2.40513  3.72494  3.29354  2.67741  2.69355  4.24690  2.90347  2.73739  3.18146  2.89801  2.37887  2.77519  2.98518  4.58477  3.61503
          0.02974  5.58121  3.66769  0.61958  0.77255  0.83932  0.56564
    125   2.46957  5.41957  3.53064  2.43630  4.17554  3.81522  3.46057  2.51959  2.65494  3.24914  4.48543  3.21337  1.52783  3.04909  3.43899  2.66361  2.77001  3.30139  5.91086  4.14356    292 p x - -
          2.68618  4.42225  2.77519  2.73123  3.46354  2.40513  3.72494  3.29354  2.67741  2.69355  4.24690  2.90347  2.73739  3.18146  2.89801  2.37887  2.77519  2.98518  4.58477  3.61503
          0.00568  5.56962  6.29197  0.61958  0.77255  0.97093  0.47599
    126   1.90531  5.66332  3.12823  2.14195  5.00879  3.65264  4.11239  4.23138  1.38517  3.82250  4.70389  3.09718  3.29695  2.81086  2.83190  2.89811  3.00303  3.71588  6.09575  4.68458    293 k x - -
          2.68618  4.42225  2.77519  2.73123  3.46354  2.40513  3.72494  3.29354  2.67741  2.69355  4.24690  2.90347  2.73739  3.18146  2.89801  2.37887  2.77519  2.98518  4.58477  3.61503
          0.00568  5.56962  6.29197  0.61958  0.77255  0.92560  0.50467
    127   1.27101  4.43976  3.64803  3.08889  4.27601  4.03217  4.24400  3.62022  2.56847  3.35558  4.34780  3.09499  4.04373  3.20189  3.37356  1.93704  2.51994  2.87491  5.79177  4.07499    294 a x - -
          2.68618  4.42225  2.77519  2.73123  3.46354  2.40513  3.72494  3.29354  2.67741  2.69355  4.24690  2.90347  2.73739  3.18146  2.89801  2.37887  2.77519  2.98518  4.58477  3.61503
          0.00565  5.57533  6.29768  0.61958  0.77255  0.95321  0.48695
    128   1.39106  5.42546  3.33714  2.82369  4.68047  2.84808  4.18503  3.70061  2.77369  3.34374  4.02833  2.94640  4.37552  2.92443  3.31554  3.10606  1.98366  2.68815  5.91617  3.86336    295 a x - -
          2.68618  4.42225  2.77519  2.73123  3.46354  2.40513  3.72494  3.29354  2.67741  2.69355  4.24690  2.90347  2.73739  3.18146  2.89801  2.37887  2.77519  2.98518  4.58477  3.61503
          0.00565  5.57533  6.29768  0.61958  0.77255  0.77566  0.61693
    129   2.64919  5.66081  3.42640  2.56417  4.99766  3.61781  4.13461  3.84070  2.20614  3.54499  4.39739  3.05656  3.52170  2.98355  2.38216  2.08249  1.53935  3.73692  6.09843  4.69251    296 t x - -
          2.68618  4.42225  2.77519  2.73123  3.46354  2.40513  3.72494  3.29354  2.67741  2.69355  4.24690  2.90347  2.73739  3.18146  2.89801  2.37887  2.77519  2.98518  4.58477  3.61503
          0.00551  5.60056  6.32291  0.61958  0.77255  0.55535  0.85301
    130   1.96115  5.68548  3.19315  2.34587  5.02211  3.97199  3.61896  3.79782  1.21376  3.74395  4.72836  3.16127  4.36526  3.10315  3.25754  3.00001  2.53767  3.44452  5.00601  4.71744    297 k x - -
          2.68618  4.42225  2.77519  2.73123  3.46354  2.40513  3.72494  3.29354  2.67741  2.69355  4.24690  2.90347  2.73739  3.18146  2.89801  2.37887  2.77519  2.98518  4.58477  3.61503
          0.02175  5.64471  4.01865  0.61958  0.77255  0.70438  0.68204
    131   1.45080  5.51862  3.36095  2.78290  4.79445  3.99883  3.31425  3.28601  2.50510  2.93106  2.97214  2.81072  2.73286  3.15862  3.29127  2.82419  2.83444  3.14122  5.99514  4.63033    298 a x - -
          2.68618  4.42225  2.77519  2.73123  3.46354  2.40513  3.72494  3.29354  2.67741  2.69355  4.24690  2.90347  2.73739  3.18146  2.89801  2.37887  2.77519  2.98518  4.58477  3.61503
          0.00535  5.62831  6.35066  0.61958  0.77255  0.77224  0.61986
    132   3.18629  5.69529  2.23405  1.22091  5.03952  3.29034  4.14727  3.27916  2.67523  4.00021  4.73621  3.10674  3.51991  3.09523  3.25055  2.45483  2.53763  4.08549  6.12842  4.02828    299 e x - -
          2.68618  4.42225  2.77519  2.73123  3.46354  2.40513  3.72494  3.29354  2.67741  2.69355  4.24690  2.90347  2.73739  3.18146  2.89801  2.37887  2.77519  2.98518  4.58477  3.61503
          0.00535  5.62831  6.35066  0.61958  0.77255  0.77224  0.61986
    133   3.28738  1.20806  5.19778  4.58850  2.40203  4.18752  3.58618  2.97239  4.38398  2.66690  3.78768  4.59193  4.81298  4.52231  4.40870  3.22297  3.51957  2.28889  5.25851  1.95433    300 c x - -
          2.68618  4.42225  2.77519  2.73123  3.46354  2.40513  3.72494  3.29354  2.67741  2.69355  4.24690  2.90347  2.73739  3.18146  2.89801  2.37887  2.77519  2.98518  4.58477  3.61503
          0.01339  5.62831  4.63475  0.61958  0.77255  0.77224  0.61986
    134   3.02054  5.41660  4.56429  4.34149  5.46683  4.18290  4.13532  4.97220  4.37010  3.79075  5.46868  4.51143  0.35983  4.71288  4.65131  2.54461  3.96874  4.42905  6.82032  5.57895    301 P x - -
          2.68618  4.42225  2.77519  2.73123  3.46354  2.40513  3.72494  3.29354  2.67741  2.69355  4.24690  2.90347  2.73739  3.18146  2.89801  2.37887  2.77519  2.98518  4.58477  3.61503
          0.00540  5.62032  6.34266  0.61958  0.77255  0.71651  0.67032
    135   3.02800  4.97772  3.91995  3.52774  3.85050  4.21217  4.28290  3.02599  3.47800  2.27113  4.08138  3.93943  0.85913  3.12243  3.60520  3.09780  3.47406  3.25368  5.55782  4.32087    302 p x - -
          2.68618  4.42225  2.77519  2.73123  3.46354  2.40513  3.72494  3.29354  2.67741  2.69355  4.24690  2.90347  2.73739  3.18146  2.89801  2.37887  2.77519  2.98518  4.58477  3.61503
          0.01857  5.63091  4.21242  0.61958  0.77255  0.76188  0.62884
    136   3.45437  5.99125  3.17777  0.56630  5.32307  3.63034  4.37138  4.81798  2.57505  4.28999  4.54358  3.29130  3.87038  3.37831  3.67728  3.20040  3.69720  4.37725  6.42189  4.98743    303 E x - -
          2.68618  4.42225  2.77519  2.73123  3.46354  2.40513  3.72494  3.29354  2.67741  2.69355  4.24690  2.90347  2.73739  3.18146  2.89801  2.37887  2.77519  2.98518  4.58477  3.61503
          0.00541  5.61775  6.34010  0.61958  0.77255  0.81309  0.58606
    137   3.28116  4.14631  5.31519  4.70337  2.92065  4.55397  4.47729  2.59908  4.49414  0.53630  3.76851  4.70704  4.63213  4.43628  4.38899  3.86703  3.61336  2.94691  5.35732  4.18678    304 L x - -
          2.68618  4.42225  2.77519  2.73123  3.46354  2.40513  3.72494  3.29354  2.67741  2.69355  4.24690  2.90347  2.73739  3.18146  2.89801  2.37887  2.77519  2.98518  4.58477  3.61503
          0.00541  5.61775  6.34010  0.61958  0.77255  0.81309  0.58606
    138   3.06583  5.29339  3.24998  2.54286  5.01097  3.96713  3.88297  4.48829  2.65197  2.82283  4.71789  3.43869  4.15170  1.63267  1.28870  2.96520  3.42129  4.06059  5.24335  4.70873    305 r x - -
          2.68618  4.42225  2.77519  2.73123  3.46354  2.40513  3.72494  3.29354  2.67741  2.69355  4.24690  2.90347  2.73739  3.18146  2.89801  2.37887  2.77519  2.98518  4.58477  3.61503
          0.00541  5.61775  6.34010  0.61958  0.77255  0.81309  0.58606
    139   1.80536  5.58899  3.47699  2.67433  4.89268  3.97511  4.05497  4.13726  2.60991  3.42697  4.64103  3.46094  1.62032  2.79214  3.35754  2.01296  2.90609  3.46383  6.04746  4.66328    306 p x - -
          2.68618  4.42225  2.77519  2.73123  3.46354  2.40513  3.72494  3.29354  2.67741  2.69355  4.24690  2.90347  2.73739  3.18146  2.89801  2.37887  2.77519  2.98518  4.58477  3.61503
          0.02084  5.61775  4.07504  0.61958  0.77255  0.54577  0.86607
    140   2.69595  4.65789  5.23159  4.61774  3.49881  3.97908  4.78476  1.08116  4.15500  2.18913  2.82517  4.38813  4.81448  4.54054  4.41990  3.49673  2.85567  1.76189  5.28254  4.10610    307 i x - -
          2.68620  4.42227  2.77516  2.73125  3.46356  2.40515  3.72497  3.29345  2.67737  2.69351  4.24692  2.90342  2.73742  3.18149  2.89803  2.37889  2.77515  2.98521  4.58479  3.61505
          0.01565  4.28342  6.36071  0.80942  0.58900  0.73133  0.65637
    141   3.12652  4.66522  5.26066  4.64639  3.00358  4.09233  4.80245  1.58537  3.97600  2.21903  2.08469  4.62975  4.82912  4.56335  4.44004  3.48110  3.34367  1.29693  5.29464  4.11848    311 v x - -
          2.68618  4.42225  2.77519  2.73123  3.46354  2.40513  3.72494  3.29354  2.67741  2.69355  4.24690  2.90347  2.73739  3.18146  2.89801  2.37887  2.77519  2.98518  4.58477  3.61503
          0.01058  5.63836  4.96659  0.61958  0.77255  0.73133  0.65637
    142   3.51365  6.46154  2.79836  0.46836  5.77003  3.87770  4.67422  5.29672  2.95114  4.74994  5.54734  3.67776  4.40899  2.63749  4.15983  3.72773  4.10102  4.83894  6.88226  5.38539    312 E x - -
          2.68618  4.42225  2.77519  2.73123  3.46354  2.40513  3.72494  3.29354  2.67741  2.69355  4.24690  2.90347  2.73739  3.18146  2.89801  2.37887  2.77519  2.98518  4.58477  3.61503
          0.00533  5.63311  6.35545  0.61958  0.77255  0.63125  0.75913
    143   0.52169  5.15659  3.58031  3.94220  4.63530  4.18574  4.89980  3.98307  3.92655  3.39477  4.58743  4.24240  3.98370  4.21404  4.27003  3.12548  3.28034  2.45992  6.05978  4.83375    313 A x - -
          2.68618  4.42225  2.77519  2.73123  3.46354  2.40513  3.72494  3.29354  2.67741  2.69355  4.24690  2.90347  2.73739  3.18146  2.89801  2.37887  2.77519  2.98518  4.58477  3.61503
          0.01038  5.64799  4.99057  0.61958  0.77255  0.64562  0.74305
    144   3.50125  5.97305  3.44453  0.51631  5.31598  3.70245  4.40523  4.54801  2.63137  4.04371  5.04375  3.35157  4.59939  3.46129  3.59865  3.45309  3.47737  4.16082  6.40547  5.00568    314 E x - -
          2.68618  4.42225  2.77519  2.73123  3.46354  2.40513  3.72494  3.29354  2.67741  2.69355  4.24690  2.90347  2.73739  3.18146  2.89801  2.37887  2.77519  2.98518  4.58477  3.61503
          0.01366  5.64586  4.60156  0.61958  0.77255  0.64601  0.74262
    145   3.24086  5.74137  3.49301  1.85633  5.09439  3.86874  4.18141  4.02484  1.61892  4.04259  4.52773  2.83366  4.39973  1.40323  2.73016  3.20287  3.35161  4.13690  6.16249  4.76359    315 q x - -
          2.68618  4.42225  2.77519  2.73123  3.46354  2.40513  3.72494  3.29354  2.67741  2.69355  4.24690  2.90347  2.73739  3.18146  2.89801  2.37887  2.77519  2.98518  4.58477  3.61503
          0.01677  5.64263  4.33599  0.61958  0.77255  0.67674  0.70982
    146   3.35679  4.68144  3.36902  2.98023  5.18338  4.10754  3.67931  4.64215  2.50295  4.10388  4.86078  3.28657  4.38665  2.48442  0.74116  3.09273  3.57691  4.22072  6.21091  4.84636    316 r x - -
          2.68618  4.42225  2.77519  2.73123  3.46354  2.40513  3.72494  3.29354  2.67741  2.69355  4.24690  2.90347  2.73739  3.18146  2.89801  2.37887  2.77519  2.98518  4.58477  3.61503
          0.00535  5.62933  6.35168  0.61958  0.77255  0.64410  0.74472
    147   3.10932  4.20343  4.23261  3.62147  4.38580  4.18319  3.89579  3.75088  3.27219  2.99714  4.32034  4.02377  4.51752  3.78467  0.57742  3.59148  3.31644  3.51220  4.69303  4.52852    317 R x - -
          2.68618  4.42225  2.77519  2.73123  3.46354  2.40513  3.72494  3.29354  2.67741  2.69355  4.24690  2.90347  2.73739  3.18146  2.89801  2.37887  2.77519  2.98518  4.58477  3.61503
          0.01037  5.64079  4.99545  0.61958  0.77255  0.69007  0.69623
    148   0.72095  4.99327  4.30608  3.52348  4.22943  3.69432  4.64103  3.35027  3.70145  3.30704  3.90979  4.10319  4.04216  3.99388  4.03373  3.43006  2.05556  2.94146  5.67979  4.45540    318 a x - -
          2.68618  4.42225  2.77519  2.73123  3.46354  2.40513  3.72494  3.29354  2.67741  2.69355  4.24690  2.90347  2.73739  3.18146  2.89801  2.37887  2.77519  2.98518  4.58477  3.61503
          0.01413  5.63573  4.55955  0.61958  0.77255  0.71184  0.67479
    149   0.69256  5.34227  4.16330  3.64723  5.02136  4.09533  4.76591  4.43853  3.60995  4.07033  4.88705  3.53686  3.61930  3.95628  2.93904  3.23457  1.84661  3.70197  6.31879  5.03963    319 A x - -
          2.68618  4.42225  2.77519  2.73123  3.46354  2.40513  3.72494  3.29354  2.67741  2.69355  4.24690  2.90347  2.73739  3.18146  2.89801  2.37887  2.77519  2.98518  4.58477  3.61503
          0.01114  5.62696  4.89547  0.61958  0.77255  0.74827  0.64091
    150   3.19795  5.70098  3.44837  1.48573  5.04689  3.87551  3.86587  4.09731  2.21273  4.00410  3.96549  2.88871  4.36278  1.31438  3.13582  3.16091  3.42812  4.09229  6.13079  4.41179    320 q x - -
          2.68618  4.42225  2.77519  2.73123  3.46354  2.40513  3.72494  3.29354  2.67741  2.69355  4.24690  2.90347  2.73739  3.18146  2.89801  2.37887  2.77519  2.98518  4.58477  3.61503
          0.00539  5.62121  6.34355  0.61958  0.77255  0.77127  0.62068
    151   2.62259  4.78901  4.53805  3.95811  3.90283  4.32302  4.61564  1.60449  2.87196  2.98863  2.57866  4.23343  4.69741  3.72121  4.09083  3.38740  1.22697  2.97553  5.39761  4.19687    321 t x - -
          2.68618  4.42225  2.77519  2.73123  3.46354  2.40513  3.72494  3.29354  2.67741  2.69355  4.24690  2.90347  2.73739  3.18146  2.89801  2.37887  2.77519  2.98518  4.58477  3.61503
          0.01780  5.62121  4.26705  0.61958  0.77255  0.77127  0.62068
    152   0.90211  5.56288  3.25396  2.99264  4.91945  3.70318  4.23927  4.37248  2.61277  3.91197  4.68371  2.84460  4.40983  3.35824  3.48586  2.68054  2.37309  3.45916  6.09255  4.71755    322 a x - -
          2.68618  4.42225  2.77519  2.73123  3.46354  2.40513  3.72494  3.29354  2.67741  2.69355  4.24690  2.90347  2.73739  3.18146  2.89801  2.37887  2.77519  2.98518  4.58477  3.61503
          0.00546  5.60887  6.33121  0.61958  0.77255  0.62197  0.76978
    153   0.74927  5.59336  3.31325  2.78098  4.90386  3.50356  4.22334  4.35460  2.56203  3.89428  4.66841  3.51141  4.33478  3.34197  3.25732  2.89820  3.25763  3.45813  6.07673  4.70065    323 a x - -
          2.68618  4.42225  2.77519  2.73123  3.46354  2.40513  3.72494  3.29354  2.67741  2.69355  4.24690  2.90347  2.73739  3.18146  2.89801  2.37887  2.77519  2.98518  4.58477  3.61503
          0.00532  5.63432  6.35666  0.61958  0.77255  0.71781  0.66907
    154   3.24393  5.74129  3.32585  2.82720  5.09248  4.00809  3.76038  4.57118  2.48933  3.67773  4.78341  1.02179  4.40137  2.47895  2.09895  3.00818  3.47231  4.13589  6.16310  4.51294    324 n x - -
          2.68618  4.42225  2.77519  2.73123  3.46354  2.40513  3.72494  3.29354  2.67741  2.69355  4.24690  2.90347  2.73739  3.18146  2.89801  2.37887  2.77519  2.98518  4.58477  3.61503
          0.03293  5.63432  3.54677  0.61958  0.77255  0.71781  0.66907
    155   3.51179  5.13794  5.78008  5.17434  2.58016  5.03805  5.36920  2.19658  4.97968  0.52847  3.49403  5.20322  5.31942  5.03886  4.96983  4.11105  3.65925  2.96395  5.72916  4.61912    325 L x - -
          2.68618  4.42225  2.77519  2.73123  3.46354  2.40513  3.72494  3.29354  2.67741  2.69355  4.24690  2.90347  2.73739  3.18146  2.89801  2.37887  2.77519  2.98518  4.58477  3.61503
          0.00547  5.60686  6.32921  0.61958  0.77255  0.82594  0.57594
    156   1.21356  5.62611  3.44973  2.00569  4.94674  3.81582  3.64294  4.41554  2.25170  3.59604  3.95684  3.19660  4.35249  3.25398  2.98076  3.15069  2.49457  3.39113  6.07356  4.67828    326 a x - -
          2.68618  4.42225  2.77519  2.73123  3.46354  2.40513  3.72494  3.29354  2.67741  2.69355  4.24690  2.90347  2.73739  3.18146  2.89801  2.37887  2.77519  2.98518  4.58477  3.61503
          0.00547  5.60686  6.32921  0.61958  0.77255  0.61562  0.77720
    157   2.99921  4.65476  5.22245  4.60870  3.11539  4.44572  4.59347  1.31886  3.87263  1.24392  3.50322  4.60189  4.80924  4.53289  4.41310  2.93140  3.12420  2.38063  5.27772  4.10142    327 l x - -
          2.68618  4.42225  2.77519  2.73123  3.46354  2.40513  3.72494  3.29354  2.67741  2.69355  4.24690  2.90347  2.73739  3.18146  2.89801  2.37887  2.77519  2.98518  4.58477  3.61503
          0.00532  5.63432  6.35666  0.61958  0.77255  0.71781  0.66907
    158   3.49553  0.66942  5.26304  4.69147  3.15340  3.25642  4.74752  3.34170  4.50572  2.92590  4.01777  4.69355  4.98093  4.63960  4.55675  3.12857  3.73210  3.15681  3.74169  2.73042    328 C x - -
          2.68618  4.42225  2.77519  2.73123  3.46354  2.40513  3.72494  3.29354  2.67741  2.69355  4.24690  2.90347  2.73739  3.18146  2.89801  2.37887  2.77519  2.98518  4.58477  3.61503
          0.00532  5.63432  6.35666  0.61958  0.77255  0.71781  0.66907
    159   3.04519  5.14119  3.85541  2.89064  3.87804  4.13077  4.36622  3.46143  3.27234  3.02824  4.23838  3.76434  3.88439  3.60129  3.68706  1.00709  1.73869  3.43828  5.69996  4.15487    329 s x - -
          2.68618  4.42225  2.77519  2.73123  3.46354  2.40513  3.72494  3.29354  2.67741  2.69355  4.24690  2.90347  2.73739  3.18146  2.89801  2.37887  2.77519  2.98518  4.58477  3.61503
          0.00532  5.63432  6.35666  0.61958  0.77255  0.67487  0.71177
    160   1.17845  4.79670  4.56150  3.98282  3.91359  4.33156  4.63469  2.77683  3.88707  2.45958  3.91557  3.73832  3.79400  4.13483  3.73196  3.60979  1.54568  2.54928  5.40955  4.20923    330 a x - -
          2.68612  4.42200  2.77523  2.73122  3.46357  2.40513  3.72498  3.29339  2.67744  2.69358  4.24693  2.90350  2.73743  3.18150  2.89804  2.37883  2.77518  2.98515  4.58481  3.61507
          0.03412  4.83598  3.66512  1.25646  0.33500  0.60037  0.79542
    161   0.50075  5.08469  4.55358  4.03754  4.53478  4.18386  4.91038  3.63758  3.97549  3.61761  4.50076  3.68535  4.32913  4.26356  3.94117  3.26124  2.88893  2.71252  5.97541  4.76269    342 A x - -
          2.68618  4.42225  2.77519  2.73123  3.46354  2.40513  3.72494  3.29354  2.67741  2.69355  4.24690  2.90347  2.73739  3.18146  2.89801  2.37887  2.77519  2.98518  4.58477  3.61503
          0.00536  5.62701  6.34935  0.61958  0.77255  0.72412  0.66310
    162   3.28098  4.69919  4.98785  4.38758  3.59027  4.41966  3.75253  0.61828  3.75260  2.59347  3.81557  4.23355  4.78545  3.79970  4.30170  3.72061  3.28949  2.64965  5.31808  4.13451    343 I x - -
          2.68618  4.42225  2.77519  2.73123  3.46354  2.40513  3.72494  3.29354  2.67741  2.69355  4.24690  2.90347  2.73739  3.18146  2.89801  2.37887  2.77519  2.98518  4.58477  3.61503
          0.00535  5.62983  6.35217  0.61958  0.77255  0.73653  0.65157
    163   3.20713  5.36553  3.44814  3.07520  3.71000  4.04673  4.25467  3.51201  2.83986  3.41283  4.44062  1.66612  4.43684  3.41503  3.52559  1.10417  3.20779  3.69136  5.87531  3.69266    344 s x - -
          2.68618  4.42225  2.77519  2.73123  3.46354  2.40513  3.72494  3.29354  2.67741  2.69355  4.24690  2.90347  2.73739  3.18146  2.89801  2.37887  2.77519  2.98518  4.58477  3.61503
          0.00535  5.62983  6.35217  0.61958  0.77255  0.73653  0.65157
    164   2.66001  4.38845  3.50733  2.98555  4.57326  1.24763  4.27166  3.68384  3.09173  3.60343  3.85630  3.32454  3.68304  3.43737  3.54661  1.70218  2.88533  3.40802  5.86782  4.54808    345 g x - -
          2.68618  4.42225  2.77519  2.73123  3.46354  2.40513  3.72494  3.29354  2.67741  2.69355  4.24690  2.90347  2.73739  3.18146  2.89801  2.37887  2.77519  2.98518  4.58477  3.61503
          0.01380  5.62983  4.59366  0.61958  0.77255  0.73653  0.65157
    165   2.89606  4.81441  5.40115  4.80588  3.49781  4.66848  5.03815  2.38977  4.61492  2.48528  3.94587  4.82215  4.19427  4.76478  4.65050  3.35409  3.69466  0.58730  5.53558  4.35429    346 V x - -
          2.68618  4.42225  2.77519  2.73123  3.46354  2.40513  3.72494  3.29354  2.67741  2.69355  4.24690  2.90347  2.73739  3.18146  2.89801  2.37887  2.77519  2.98518  4.58477  3.61503
          0.00539  5.62142  6.34376  0.61958  0.77255  0.77044  0.62140
    166   3.16447  5.70240  3.17158  0.80532  4.30313  3.44584  4.15893  4.52690  2.63562  4.00571  4.74484  3.09299  4.36298  2.54570  3.39204  2.97378  3.43069  3.77842  6.13715  4.10672    347 e x - -
          2.68618  4.42225  2.77519  2.73123  3.46354  2.40513  3.72494  3.29354  2.67741  2.69355  4.24690  2.90347  2.73739  3.18146  2.89801  2.37887  2.77519  2.98518  4.58477  3.61503
          0.00539  5.62142  6.34376  0.61958  0.77255  0.77044  0.62140
    167   1.09068  5.36287  2.63035  2.96900  4.59309  3.43787  4.24693  3.49546  3.05813  3.61894  3.05885  3.18948  4.42850  3.40552  3.51738  2.59688  2.51432  3.13542  5.87497  4.54827    348 a x - -
          2.68618  4.42225  2.77519  2.73123  3.46354  2.40513  3.72494  3.29354  2.67741  2.69355  4.24690  2.90347  2.73739  3.18146  2.89801  2.37887  2.77519  2.98518  4.58477  3.61503
          0.01649  5.62142  4.36358  0.61958  0.77255  0.57948  0.82141
    168   1.33725  5.39150  3.62367  3.06634  4.63257  4.04205  4.25318  3.82881  2.90539  3.65519  4.47078  3.20648  3.86398  3.21155  3.25644  2.61790  1.47768  2.99859  5.90414  4.57329    349 a x - -
          2.68618  4.42225  2.77519  2.73123  3.46354  2.40513  3.72494  3.29354  2.67741  2.69355  4.24690  2.90347  2.73739  3.18146  2.89801  2.37887  2.77519  2.98518  4.58477  3.61503
          0.01755  5.63501  4.28086  0.61958  0.77255  0.71489  0.67187
    169   2.97128  4.67987  5.02548  4.42568  3.77877  3.47797  4.29605  2.57174  4.24406  0.62903  3.80010  4.33321  4.77853  4.42157  3.90958  3.45786  3.50185  2.64626  5.30151  4.12046    350 L x - -
          2.68618  4.42225  2.77519  2.73123  3.46354  2.40513  3.72494  3.29354  2.67741  2.69355  4.24690  2.90347  2.73739  3.18146  2.89801  2.37887  2.77519  2.98518  4.58477  3.61503
          0.02073  5.62284  4.08013  0.61958  0.77255  0.76481  0.62628
    170   2.51665  3.71057  4.81652  4.22541  2.97839  4.36384  4.68024  3.14670  4.08847  1.20348  3.81872  4.38928  4.24677  3.80260  4.02433  1.51803  2.92782  2.86853  5.31688  4.12930    351 l x - -
          2.68618  4.42225  2.77519  2.73123  3.46354  2.40513  3.72494  3.29354  2.67741  2.69355  4.24690  2.90347  2.73739  3.18146  2.89801  2.37887  2.77519  2.98518  4.58477  3.61503
          0.00547  5.60757  6.32992  0.61958  0.77255  0.64243  0.74657
    171   3.04174  5.19976  3.79349  3.23347  4.06156  4.10875  3.34841  3.77526  3.20839  2.97051  4.29276  3.71586  1.00285  3.54753  3.21797  2.52972  2.30224  3.50530  5.74660  4.21592    352 p x - -
          2.68618  4.42225  2.77519  2.73123  3.46354  2.40513  3.72494  3.29354  2.67741  2.69355  4.24690  2.90347  2.73739  3.18146  2.89801  2.37887  2.77519  2.98518  4.58477  3.61503
          0.00534  5.63086  6.35321  0.61958  0.77255  0.61052  0.78322
    172   2.78495  4.69779  4.16895  3.94460  3.39131  4.41112  4.72913  3.13681  3.86682  0.71585  2.92329  4.47846  4.77775  4.38890  4.31145  3.46777  2.90946  2.80943  5.31471  3.31417    353 l x - -
          2.68618  4.42225  2.77519  2.73123  3.46354  2.40513  3.72494  3.29354  2.67741  2.69355  4.24690  2.90347  2.73739  3.18146  2.89801  2.37887  2.77519  2.98518  4.58477  3.61503
          0.00526  5.64578  6.36813  0.61958  0.77255  0.66799  0.71895
    173   2.45542  5.66270  2.98216  2.81222  4.99039  3.63689  4.16403  4.02844  2.47181  3.18986  4.70811  3.31886  3.38063  3.26626  3.14750  1.62905  1.50243  4.04400  6.10609  4.70593    354 t x - -
          2.68618  4.42225  2.77519  2.73123  3.46354  2.40513  3.72494  3.29354  2.67741  2.69355  4.24690  2.90347  2.73739  3.18146  2.89801  2.37887  2.77519  2.98518  4.58477  3.61503
          0.02797  5.64167  3.72815  0.61958  0.77255  0.59843  0.79779
    174   3.20353  5.33098  3.65214  2.74725  4.54938  4.05219  4.26132  2.20131  2.64291  3.37985  3.72469  1.48945  3.41685  3.29369  3.53757  2.57733  2.25539  2.94236  5.84788  3.83939    355 n x - -
          2.68618  4.42225  2.77519  2.73123  3.46354  2.40513  3.72494  3.29354  2.67741  2.69355  4.24690  2.90347  2.73739  3.18146  2.89801  2.37887  2.77519  2.98518  4.58477  3.61503
          0.00536  5.62753  6.34987  0.61958  0.77255  0.72878  0.65874
    175   2.93409  5.58360  2.52089  2.64234  4.89332  1.00611  4.14151  4.35467  2.62555  3.50584  4.63435  3.43224  4.34285  3.25098  3.03622  3.14326  2.85676  3.57140  4.94455  4.65014    356 g x - -
          2.68618  4.42225  2.77519  2.73123  3.46354  2.40513  3.72494  3.29354  2.67741  2.69355  4.24690  2.90347  2.73739  3.18146  2.89801  2.37887  2.77519  2.98518  4.58477  3.61503
          0.00566  5.57367  6.29601  0.61958  0.77255  0.72878  0.65874
    176   3.15446  5.65386  2.12588  2.24094  4.71899  3.10468  3.72973  4.23193  2.71085  3.76810  4.23746  3.39922  3.43668  3.21539  3.18444  1.31559  2.49340  3.80536  6.08939  4.68130    357 s x - -
          2.68618  4.42225  2.77519  2.73123  3.46354  2.40513  3.72494  3.29354  2.67741  2.69355  4.24690  2.90347  2.73739  3.18146  2.89801  2.37887  2.77519  2.98518  4.58477  3.61503
          0.00566  5.57367  6.29601  0.61958  0.77255  0.72878  0.65874
    177   3.15365  4.47957  3.11458  2.85847  4.96580  3.93189  3.79505  4.02147  2.57006  3.93296  4.67733  1.04105  4.32509  2.65563  2.92341  2.24238  3.38474  3.61457  6.07329  4.40952    358 n x - -
          2.68618  4.42225  2.77519  2.73123  3.46354  2.40513  3.72494  3.29354  2.67741  2.69355  4.24690  2.90347  2.73739  3.18146  2.89801  2.37887  2.77519  2.98518  4.58477  3.61503
          0.00569  5.56766  6.29001  0.61958  0.77255  0.72878  0.65874
    178   3.14224  5.63522  2.92572  2.68566  4.14040  3.64152  4.10633  3.69415  1.38310  3.93732  4.67783  2.52877  3.85237  3.20506  1.68362  2.98238  3.37336  3.27116  6.07219  4.14032    359 k x - -
          2.68618  4.42225  2.77519  2.73123  3.46354  2.40513  3.72494  3.29354  2.67741  2.69355  4.24690  2.90347  2.73739  3.18146  2.89801  2.37887  2.77519  2.98518  4.58477  3.61503
          0.01611  5.55024  4.41488  0.61958  0.77255  0.55123  0.85858
    179   3.15005  5.65324  3.06977  1.52465  4.10096  3.92452  4.04253  3.67759  2.65745  3.20615  4.69478  2.50549  3.11739  1.55198  3.28041  2.95438  3.38123  4.04217  6.08779  4.67871    360 e x - -
          2.68618  4.42225  2.77519  2.73123  3.46354  2.40513  3.72494  3.29354  2.67741  2.69355  4.24690  2.90347  2.73739  3.18146  2.89801  2.37887  2.77519  2.98518  4.58477  3.61503
          0.00571  5.56438  6.28673  0.61958  0.77255  0.59464  0.80243
    180   3.23901  4.13343  5.03229  3.87466  0.71883  4.38788  4.12915  2.88305  4.24885  2.73170  3.39708  4.49157  4.75313  4.41109  4.31607  3.20355  3.18076  2.88982  5.24528  3.11311    361 f x - -
          2.68627  4.42234  2.77529  2.73133  3.46363  2.40522  3.72504  3.29363  2.67715  2.69347  4.24699  2.90356  2.73749  3.18069  2.89810  2.37883  2.77529  2.98504  4.58486  3.61512
          0.02232  3.90067  6.29464  1.51265  0.24888  0.63035  0.76015
    181   2.70997  4.68187  4.64134  3.65704  3.62901  3.94531  4.64551  2.31691  3.18500  2.34574  3.48923  3.91561  4.70625  4.24477  3.73763  3.27156  3.21441  0.91562  5.29518  4.10629    370 v x - -
          2.68618  4.42225  2.77519  2.73123  3.46354  2.40513  3.72494  3.29354  2.67741  2.69355  4.24690  2.90347  2.73739  3.18146  2.89801  2.37887  2.77519  2.98518  4.58477  3.61503
          0.00566  5.57230  6.29464  0.61958  0.77255  0.63035  0.76015
    182   2.93788  5.67895  1.03550  2.31623  5.02245  3.78363  3.86837  4.50803  2.58769  3.98333  4.72058  2.98481  4.33305  2.84380  2.78526  3.13111  3.40116  2.96672  6.11182  4.45188    371 d x - -
          2.68618  4.42225  2.77519  2.73123  3.46354  2.40513  3.72494  3.29354  2.67741  2.69355  4.24690  2.90347  2.73739  3.18146  2.89801  2.37887  2.77519  2.98518  4.58477  3.61503
          0.00566  5.57230  6.29464  0.61958  0.77255  0.63035  0.76015
    183   2.47911  5.38711  3.56263  2.87987  3.85955  2.14379  4.20452  4.05941  2.99986  3.27360  4.46450  3.24837  4.26685  3.35049  3.04885  1.11002  2.99232  3.53659  5.89402  4.55468    372 s x - -
          2.68618  4.42225  2.77519  2.73123  3.46354  2.40513  3.72494  3.29354  2.67741  2.69355  4.24690  2.90347  2.73739  3.18146  2.89801  2.37887  2.77519  2.98518  4.58477  3.61503
          0.00566  5.57230  6.29464  0.61958  0.77255  0.63035  0.76015
    184   2.99895  4.62608  5.09077  3.90574  3.55971  4.39194  4.18153  1.77003  4.28995  1.55528  1.36038  4.51838  3.71510  4.44173  4.10378  3.69860  3.24430  2.87213  5.24609  4.06784    373 m x - -
          2.68618  4.42225  2.77519  2.73123  3.46354  2.40513  3.72494  3.29354  2.67741  2.69355  4.24690  2.90347  2.73739  3.18146  2.89801  2.37887  2.77519  2.98518  4.58477  3.61503
          0.00566  5.57230  6.29464  0.61958  0.77255  0.63035  0.76015
    185   3.16336  5.65699  3.04149  2.82313  4.99727  3.24005  4.12315  4.25748  1.32825  2.60293  4.69947  2.86593  4.33109  3.09035  1.72792  2.82693  3.39395  4.04518  6.09120  4.07990    374 k x - -
          2.68618  4.42225  2.77519  2.73123  3.46354  2.40513  3.72494  3.29354  2.67741  2.69355  4.24690  2.90347  2.73739  3.18146  2.89801  2.37887  2.77519  2.98518  4.58477  3.61503
          0.01683  5.57230  4.35176  0.61958  0.77255  0.63035  0.76015
    186   2.89438  4.63282  4.39693  3.48746  3.28658  4.36746  4.69173  2.60072  4.18667  2.43813  3.75274  4.44816  4.73256  4.36309  4.27982  3.43875  2.49624  0.80085  5.26321  4.08036    375 v x - -
          2.68618  4.42225  2.77519  2.73123  3.46354  2.40513  3.72494  3.29354  2.67741  2.69355  4.24690  2.90347  2.73739  3.18146  2.89801  2.37887  2.77519  2.98518  4.58477  3.61503
          0.00597  5.52022  6.24256  0.61958  0.77255  0.67698  0.70958
    187   3.85681  3.32806  5.41289  4.91434  2.71472  4.89090  4.29851  3.70299  4.73890  2.97496  4.35835  4.24003  5.24366  4.82529  4.79053  3.03188  4.08883  3.52777  4.89431  0.49632    376 Y x - -
          2.68618  4.42225  2.77519  2.73123  3.46354  2.40513  3.72494  3.29354  2.67741  2.69355  4.24690  2.90347  2.73739  3.18146  2.89801  2.37887  2.77519  2.98518  4.58477  3.61503
          0.02353  5.52022  3.95026  0.61958  0.77255  0.67698  0.70958
    188   3.58535  4.95592  5.40061  4.79774  3.51820  4.76553  5.08663  2.72596  4.60282  0.46889  3.71778  4.87927  4.14371  4.73214  3.49394  4.08259  3.64356  2.80028  5.53788  4.40467    377 L x - -
          2.68612  4.42230  2.77524  2.73128  3.46359  2.40510  3.72469  3.29339  2.67735  2.69360  4.24695  2.90352  2.73745  3.18151  2.89792  2.37884  2.77524  2.98523  4.58482  3.61508
          0.06201  4.21444  3.09352  1.25392  0.33601  0.61734  0.77518
    189   3.34984  4.44864  3.74055  3.13598  4.91038  3.96125  4.05991  4.13764  2.49792  3.71897  4.66550  3.27862  3.98368  3.01380  0.69362  3.35656  3.56218  3.97585  4.24009  4.72167    385 r x - -
          2.68618  4.42225  2.77519  2.73123  3.46354  2.40513  3.72494  3.29354  2.67741  2.69355  4.24690  2.90347  2.73739  3.18146  2.89801  2.37887  2.77519  2.98518  4.58477  3.61503
          0.00623  5.47667  6.19902  0.61958  0.77255  0.54728  0.86398
    190   0.98194  5.26166  3.61439  2.99970  4.49156  2.84228  4.22488  3.89515  2.86134  3.29053  4.35475  3.30795  4.39494  3.17384  3.50207  2.52063  3.15804  2.60942  5.79589  4.48168    386 a x - -
          2.68618  4.42225  2.77519  2.73123  3.46354  2.40513  3.72494  3.29354  2.67741  2.69355  4.24690  2.90347  2.73739  3.18146  2.89801  2.37887  2.77519  2.98518  4.58477  3.61503
          0.00597  5.52022  6.24256  0.61958  0.77255  0.56286  0.84299
    191   0.79558  4.80483  4.27808  3.44632  3.46253  3.85755  4.49987  3.08750  3.57405  3.01615  3.60778  4.04792  4.59548  3.91519  3.93666  2.84077  2.58464  2.79617  5.40844  4.19399    387 a x - -
          2.68618  4.42225  2.77519  2.73123  3.46354  2.40513  3.72494  3.29354  2.67741  2.69355  4.24690  2.90347  2.73739  3.18146  2.89801  2.37887  2.77519  2.98518  4.58477  3.61503
          0.00588  5.53577  6.25812  0.61958  0.77255  0.52772  0.89147
    192   3.05292  4.38759  5.03265  4.42694  3.33277  4.36931  4.04790  0.73474  3.66236  2.31757  3.73333  3.90360  4.73443  4.40201  3.91267  3.67412  3.20066  2.54614  5.23541  4.05575    388 i x - -
          2.68618  4.42225  2.77519  2.73123  3.46354  2.40513  3.72494  3.29354  2.67741  2.69355  4.24690  2.90347  2.73739  3.18146  2.89801  2.37887  2.77519  2.98518  4.58477  3.61503
          0.00581  5.54716  6.26950  0.61958  0.77255  0.56383  0.84171
    193   0.88752  4.22152  3.75498  3.40503  4.33933  2.30442  4.44579  3.71758  3.37860  3.40244  4.26908  3.83502  4.52376  3.33872  3.77739  2.87056  2.77440  2.81845  5.73281  4.27049    389 a x - -
          2.68618  4.42225  2.77519  2.73123  3.46354  2.40513  3.72494  3.29354  2.67741  2.69355  4.24690  2.90347  2.73739  3.18146  2.89801  2.37887  2.77519  2.98518  4.58477  3.61503
          0.02031  5.54190  4.12341  0.61958  0.77255  0.56383  0.84171
    194   3.14203  5.80687  3.55782  2.91206  5.15966  4.09646  2.72268  4.61323  2.41161  4.08605  4.85907  3.32767  4.49853  0.75244  3.26247  3.34466  3.60038  4.20774  6.19890  3.78543    390 q x - -
          2.68618  4.42225  2.77519  2.73123  3.46354  2.40513  3.72494  3.29354  2.67741  2.69355  4.24690  2.90347  2.73739  3.18146  2.89801  2.37887  2.77519  2.98518  4.58477  3.61503
          0.00595  5.52340  6.24575  0.61958  0.77255  0.62591  0.76523
    195   3.89899  3.47757  5.53266  5.03817  0.76217  4.94513  4.01515  3.21620  3.48214  3.35226  4.36353  4.90621  5.28655  4.89553  4.84562  4.26927  4.12622  3.53479  4.87653  1.45547    391 f x - -
          2.68618  4.42225  2.77519  2.73123  3.46354  2.40513  3.72494  3.29354  2.67741  2.69355  4.24690  2.90347  2.73739  3.18146  2.89801  2.37887  2.77519  2.98518  4.58477  3.61503
          0.00595  5.52340  6.24575  0.61958  0.77255  0.51924  0.90380
    196   3.01348  4.59900  5.02545  4.06275  3.69335  4.35497  4.68085  2.62157  4.17147  1.66136  1.42234  3.98121  4.01869  3.68533  3.71396  3.66001  3.43369  1.71203  4.74708  4.03913    392 m x - -
          2.68618  4.42225  2.77519  2.73123  3.46354  2.40513  3.72494  3.29354  2.67741  2.69355  4.24690  2.90347  2.73739  3.18146  2.89801  2.37887  2.77519  2.98518  4.58477  3.61503
          0.00593  5.52622  6.24857  0.61958  0.77255  0.56383  0.84171
    197   1.34692  5.52259  3.43374  2.63310  4.82047  3.92728  3.81573  3.61731  2.57965  3.50671  4.04615  3.41599  4.12369  1.91286  2.37381  2.80724  3.33846  3.58959  4.75285  4.60426    393 a x - -
          2.68618  4.42225  2.77519  2.73123  3.46354  2.40513  3.72494  3.29354  2.67741  2.69355  4.24690  2.90347  2.73739  3.18146  2.89801  2.37887  2.77519  2.98518  4.58477  3.61503
          0.02048  5.52622  4.11710  0.61958  0.77255  0.56383  0.84171
    198   2.51182  5.22472  3.61899  3.05983  4.04119  3.99846  3.79272  3.68809  3.04770  3.27755  4.21463  2.44127  3.87568  3.39052  3.32258  1.46577  1.74312  2.84775  5.75023  4.44133    394 s x - -
          2.68618  4.42225  2.77519  2.73123  3.46354  2.40513  3.72494  3.29354  2.67741  2.69355  4.24690  2.90347  2.73739  3.18146  2.89801  2.37887  2.77519  2.98518  4.58477  3.61503
          0.02326  5.51176  3.96562  0.61958  0.77255  0.62528  0.76596
    199   2.85445  4.31296  3.13000  2.96388  4.37919  0.90707  4.26079  2.99268  3.12338  3.42484  4.27131  3.62265  4.20080  3.46001  3.44768  2.88917  3.03749  3.24586  5.72255  4.42925    395 g x - -
          2.68618  4.42225  2.77519  2.73123  3.46354  2.40513  3.72494  3.29354  2.67741  2.69355  4.24690  2.90347  2.73739  3.18146  2.89801  2.37887  2.77519  2.98518  4.58477  3.61503
          0.02747  5.49462  3.77262  0.61958  0.77255  0.69250  0.69379
    200   2.99302  5.27136  3.54543  2.80640  4.49733  3.95754  4.16409  3.90687  2.82321  2.55586  4.34580  3.50061  1.53404  3.05788  3.21607  2.16273  2.02765  3.59632  5.04890  3.64525    396 p x - -
          2.68618  4.42225  2.77519  2.73123  3.46354  2.40513  3.72494  3.29354  2.67741  2.69355  4.24690  2.90347  2.73739  3.18146  2.89801  2.37887  2.77519  2.98518  4.58477  3.61503
          0.00625  5.47340  6.19575  0.61958  0.77255  0.76850  0.62308
    201   1.77780  5.55827  3.37510  2.58106  4.88533  1.65028  4.07812  4.35593  2.65742  3.85828  4.60923  3.14970  3.81660  3.18228  2.76656  2.34724  2.51427  3.55690  6.00858  4.61179    397 g x - -
          2.68619  4.42229  2.77523  2.73127  3.46358  2.40501  3.72498  3.29347  2.67745  2.69352  4.24665  2.90350  2.73738  3.18150  2.89804  2.37886  2.77517  2.98522  4.58481  3.61507
          0.06477  3.96464  3.12947  0.98839  0.46550  0.76850  0.62308
    202   1.96973  5.16530  3.58116  2.91812  4.37209  3.95401  3.99826  2.86971  3.00921  3.14215  4.24774  3.22270  2.67055  3.35133  3.30886  1.60028  2.07929  3.32652  5.69377  4.38759    402 s x - -
          2.68618  4.42225  2.77519  2.73123  3.46354  2.40513  3.72494  3.29354  2.67741  2.69355  4.24690  2.90347  2.73739  3.18146  2.89801  2.37887  2.77519  2.98518  4.58477  3.61503
          0.00657  5.42436  6.14670  0.61958  0.77255  0.82645  0.57554
    203   2.66429  4.58568  4.78187  4.18760  3.68782  4.27745  4.59671  2.47912  4.03899  2.69216  2.77000  4.32535  4.22276  4.23211  3.67026  3.33242  1.03637  2.00966  5.20644  4.02102    403 t x - -
          2.68618  4.42225  2.77519  2.73123  3.46354  2.40513  3.72494  3.29354  2.67741  2.69355  4.24690  2.90347  2.73739  3.18146  2.89801  2.37887  2.77519  2.98518  4.58477  3.61503
          0.01985  5.43542  4.18030  0.61958  0.77255  0.81871  0.58161
    204   3.00761  4.83480  3.82718  3.45637  3.70986  4.10185  4.13519  3.33771  3.40863  2.52429  3.94567  3.77135  0.91503  3.70960  3.75619  2.70452  2.97711  3.11318  4.17618  4.18626    404 p x - -
          2.68618  4.42225  2.77520  2.73124  3.46354  2.40513  3.72495  3.29354  2.67741  2.69355  4.24690  2.90347  2.73740  3.18132  2.89801  2.37887  2.77520  2.98519  4.58477  3.61503
          0.02184  4.28854  4.84309  0.48308  0.95941  0.55484  0.85369
    205   3.11754  5.47185  3.42535  2.73148  4.50818  3.74596  3.82890  4.20683  2.79181  3.27703  4.52930  3.10632  1.02162  3.08396  2.66357  3.02266  2.67093  3.83310  5.93656  4.56830    406 p x - -
          2.68618  4.42225  2.77519  2.73123  3.46354  2.40513  3.72494  3.29354  2.67741  2.69355  4.24690  2.90347  2.73739  3.18146  2.89801  2.37887  2.77519  2.98518  4.58477  3.61503
          0.00642  5.44782  6.17017  0.61958  0.77255  0.72945  0.65812
    206   3.05508  3.84843  3.68749  3.30206  3.65069  3.73170  4.44808  2.48587  3.42010  2.93313  3.72333  3.28573  4.54748  3.70760  3.89552  2.42454  2.99143  1.03179  5.32843  3.82015    407 v x - -
          2.68618  4.42225  2.77519  2.73123  3.46354  2.40513  3.72494  3.29354  2.67741  2.69355  4.24690  2.90347  2.73739  3.18146  2.89801  2.37887  2.77519  2.98518  4.58477  3.61503
          0.01786  5.44782  4.31246  0.61958  0.77255  0.72945  0.65812
    207   3.06153  4.56452  4.55342  4.25921  2.94035  3.93140  4.60537  2.78833  4.09511  0.74217  3.68174  4.36102  4.04675  4.27343  3.38520  3.32046  3.17590  2.57259  5.18262  4.00005    408 l x - -
          2.68618  4.42225  2.77519  2.73123  3.46354  2.40513  3.72494  3.29354  2.67741  2.69355  4.24690  2.90347  2.73739  3.18146  2.89801  2.37887  2.77519  2.98518  4.58477  3.61503
          0.00649  5.43645  6.15879  0.61958  0.77255  0.76782  0.62367
    208   2.96953  4.51051  3.71880  3.09552  4.32318  4.01269  3.42779  3.70869  3.08843  2.67810  4.23028  3.44706  0.90977  3.49620  3.56279  2.57497  3.38477  3.43520  5.68240  4.40253    409 p x - -
          2.68618  4.42225  2.77519  2.73123  3.46354  2.40513  3.72494  3.29354  2.67741  2.69355  4.24690  2.90347  2.73739  3.18146  2.89801  2.37887  2.77519  2.98518  4.58477  3.61503
          0.00649  5.43645  6.15879  0.61958  0.77255  0.76782  0.62367
    209   1.95997  4.35067  3.23476  2.72096  4.36678  3.78571  3.37969  3.85079  2.80290  3.11959  3.81098  3.39165  1.74286  2.53840  2.84181  2.48502  3.04722  3.41244  5.88584  4.52114    410 p x - -
          2.68618  4.42225  2.77519  2.73123  3.46354  2.40513  3.72494  3.29354  2.67741  2.69355  4.24690  2.90347  2.73739  3.18146  2.89801  2.37887  2.77519  2.98518  4.58477  3.61503
          0.01683  5.43183  4.39695  0.61958  0.77255  0.76782  0.62367
    210   2.69016  4.16394  3.10715  2.62845  4.83718  3.72560  3.50196  4.08316  2.43164  3.60482  4.56613  3.20059  4.25058  3.15284  1.05194  2.73220  3.23885  3.47367  5.96674  4.57300    411 r x - -
          2.68618  4.42225  2.77519  2.73123  3.46354  2.40513  3.72494  3.29354  2.67741  2.69355  4.24690  2.90347  2.73739  3.18146  2.89801  2.37887  2.77519  2.98518  4.58477  3.61503
          0.00662  5.41640  6.13874  0.61958  0.77255  0.76093  0.62967
    211   3.13891  4.87191  4.00962  3.45329  3.59653  3.87898  4.37597  3.30831  3.37012  2.42959  3.99438  3.85233  0.85440  3.12834  3.56626  3.25031  3.15899  3.16301  5.46661  4.23135    412 p x - -
          2.68618  4.42225  2.77519  2.73123  3.46354  2.40513  3.72494  3.29354  2.67741  2.69355  4.24690  2.90347  2.73739  3.18146  2.89801  2.37887  2.77519  2.98518  4.58477  3.61503
          0.00667  5.40923  6.13157  0.61958  0.77255  0.69304  0.69325
    212   1.48572  4.45713  3.71015  2.85711  3.98592  4.00128  4.04481  2.74533  2.68780  2.96058  4.12008  3.11165  3.41459  3.45690  3.54550  2.22970  2.40476  2.71412  5.58041  3.92181    413 a x - -
          2.68618  4.42225  2.77519  2.73123  3.46354  2.40513  3.72494  3.29354  2.67741  2.69355  4.24690  2.90347  2.73739  3.18146  2.89801  2.37887  2.77519  2.98518  4.58477  3.61503
          0.00658  5.42266  6.14501  0.61958  0.77255  0.66066  0.72673
    213   2.89420  3.37370  3.34511  2.88683  3.40616  2.61988  3.85649  4.03902  2.79343  3.15213  4.41707  1.41657  3.53394  2.96894  2.71837  2.83005  3.05328  3.01205  5.84100  4.48977    414 n x - -
          2.68618  4.42225  2.77519  2.73123  3.46354  2.40513  3.72494  3.29354  2.67741  2.69355  4.24690  2.90347  2.73739  3.18146  2.89801  2.37887  2.77519  2.98518  4.58477  3.61503
          0.00656  5.42580  6.14815  0.61958  0.77255  0.69913  0.68720
    214   2.95305  5.49086  3.36720  2.73758  4.45784  3.30690  3.66206  4.25676  2.71807  3.07017  4.54193  2.61379  1.37596  2.30520  3.20471  2.74319  2.91568  3.41648  5.94742  4.32644    415 p x - -
          2.68618  4.42225  2.77519  2.73123  3.46354  2.40513  3.72494  3.29354  2.67741  2.69355  4.24690  2.90347  2.73739  3.18146  2.89801  2.37887  2.77519  2.98518  4.58477  3.61503
          0.02664  5.42580  3.82184  0.61958  0.77255  0.69913  0.68720
    215   2.74817  5.17008  2.99833  2.99747  3.96272  3.69248  4.15100  3.09948  2.98566  1.58029  3.73820  3.04596  2.87719  2.56547  2.49842  3.06819  2.53293  3.39531  5.69405  3.92416    416 l x - -
          2.68618  4.42225  2.77519  2.73123  3.46354  2.40513  3.72494  3.29354  2.67741  2.69355  4.24690  2.90347  2.73739  3.18146  2.89801  2.37887  2.77519  2.98518  4.58477  3.61503
          0.01310  5.40585  4.76427  0.61958  0.77255  0.76573  0.62548
    216   2.54833  5.52414  3.20420  2.71993  4.84885  3.84478  3.52262  4.32060  2.34049  3.02833  4.57027  3.01017  1.40436  2.97666  3.17430  2.28760  2.83999  3.90381  5.96911  4.26844    417 p x - -
          2.68618  4.42225  2.77519  2.73123  3.46354  2.40513  3.72494  3.29354  2.67741  2.69355  4.24690  2.90347  2.73739  3.18146  2.89801  2.37887  2.77519  2.98518  4.58477  3.61503
          0.02396  5.39948  3.95506  0.61958  0.77255  0.67645  0.71013
    217   2.48912  5.41749  3.38060  2.69295  4.70284  3.29276  3.61851  2.99055  2.69746  3.30462  4.47439  3.19524  2.15098  3.09366  1.76877  2.64650  2.52759  3.77562  5.43054  3.87172    418 r x - -
          2.68618  4.42225  2.77519  2.73123  3.46354  2.40513  3.72494  3.29354  2.67741  2.69355  4.24690  2.90347  2.73739  3.18146  2.89801  2.37887  2.77519  2.98518  4.58477  3.61503
          0.00677  5.39454  6.11688  0.61958  0.77255  0.60225  0.79314
    218   1.60103  4.63148  3.57444  2.99577  4.04080  3.40017  3.67791  3.16253  3.05795  3.21180  4.18041  3.17170  4.03963  3.39474  1.91240  2.71425  2.98296  2.16154  5.63365  4.34250    419 a x - -
          2.68478  4.42046  2.77546  2.73130  3.46357  2.40533  3.72521  3.29360  2.67709  2.69381  4.24716  2.90373  2.73766  3.18172  2.89827  2.37857  2.77546  2.98544  4.58503  3.61529
          0.56582  0.85913  4.75871  0.04682  3.08470  0.62001  0.77206
    219   2.98106  5.48504  3.22116  2.81063  4.79018  3.06080  4.05793  3.54605  2.44662  3.36518  4.53661  3.25434  1.25961  2.56057  3.16389  2.77277  2.65609  3.85408  5.94243  4.30670    421 p x - -
          2.68618  4.42225  2.77519  2.73123  3.46354  2.40513  3.72494  3.29354  2.67741  2.69355  4.24690  2.90347  2.73739  3.18146  2.89801  2.37887  2.77519  2.98518  4.58477  3.61503
          0.00660  5.42008  6.14242  0.61958  0.77255  0.67571  0.71089
    220   2.46474  5.56439  1.88524  1.89074  4.90186  3.72643  3.63261  3.31911  2.28593  3.21375  4.60705  3.20209  3.15329  2.97450  3.19082  2.82313  2.65925  3.18986  5.10293  4.59532    422 d x - -
          2.68618  4.42225  2.77519  2.73123  3.46354  2.40513  3.72494  3.29354  2.67741  2.69355  4.24690  2.90347  2.73739  3.18146  2.89801  2.37887  2.77519  2.98518  4.58477  3.61503
          0.02181  5.42008  4.06592  0.61958  0.77255  0.67571  0.71089
    221   1.84105  5.31420  3.30040  2.53347  3.84645  3.89177  3.70742  1.82005  2.57756  3.57816  3.78459  3.23777  3.29637  2.76405  3.25162  2.42499  3.11989  3.21747  5.80802  4.46260    423 i x - -
          2.68618  4.42225  2.77519  2.73123  3.46354  2.40513  3.72494  3.29354  2.67741  2.69355  4.24690  2.90347  2.73739  3.18146  2.89801  2.37887  2.77519  2.98518  4.58477  3.61503
          0.00674  5.39824  6.12059  0.61958  0.77255  0.70191  0.68446
    222   3.06313  5.54161  3.32485  2.76845  4.29144  3.15065  3.62093  4.11005  2.06309  3.61481  4.58575  2.58748  2.77991  2.76113  1.40822  3.03155  3.20244  3.71769  5.98132  3.65056    424 r x - -
          2.68618  4.42225  2.77519  2.73123  3.46354  2.40513  3.72494  3.29354  2.67741  2.69355  4.24690  2.90347  2.73739  3.18146  2.89801  2.37887  2.77519  2.98518  4.58477  3.61503
          0.01629  5.39622  4.45498  0.61958  0.77255  0.71494  0.67182
    223   2.62419  5.48425  3.07351  2.78374  4.51091  3.70947  3.60449  4.25910  2.33151  3.41574  4.53382  2.57451  3.39379  2.96696  3.09333  1.71684  3.07500  1.91392  5.93743  4.18749    425 s x - -
          2.68618  4.42225  2.77519  2.73123  3.46354  2.40513  3.72494  3.29354  2.67741  2.69355  4.24690  2.90347  2.73739  3.18146  2.89801  2.37887  2.77519  2.98518  4.58477  3.61503
          0.00682  5.38676  6.10910  0.61958  0.77255  0.70221  0.68417
    224   2.32779  4.06704  3.70898  3.14699  4.16348  3.98790  4.03147  2.28148  2.65338  2.55277  3.82727  3.44424  2.42866  2.79009  3.53840  2.03282  2.34672  3.28609  5.54675  4.17659    426 s x - -
          2.68618  4.42225  2.77519  2.73123  3.46354  2.40513  3.72494  3.29354  2.67741  2.69355  4.24690  2.90347  2.73739  3.18146  2.89801  2.37887  2.77519  2.98518  4.58477  3.61503
          0.14638  5.38619  2.02808  0.61958  0.77255  0.66228  0.72500
    225   2.57190  5.43995  3.13278  2.35409  3.86119  3.77164  3.51076  3.00586  2.39100  3.73492  4.20757  2.09877  2.48406  2.82692  3.02338  2.71668  2.39579  3.17119  5.88730  4.49133    427 n x - -
          2.68624  4.42250  2.77544  2.73148  3.46378  2.40537  3.72519  3.29379  2.67719  2.69353  4.24714  2.90330  2.73733  3.18146  2.89733  2.37851  2.77505  2.98543  4.58501  3.61528
          0.81735  1.41165  1.15627  0.66464  0.72249  0.63145  0.75890
    226   2.74078  4.84756  3.45862  2.89787  4.03033  3.77190  3.64175  3.41499  2.80323  2.49376  3.60877  3.37940  1.69503  2.92116  3.30175  2.36955  2.41437  2.83669  5.39366  4.11061    430 p x - -
          2.68618  4.42225  2.77519  2.73123  3.46354  2.40513  3.72494  3.29354  2.67741  2.69355  4.24690  2.90347  2.73739  3.18146  2.89801  2.37887  2.77519  2.98518  4.58477  3.61503
          0.33687  4.98345  1.27602  0.61958  0.77255  0.72355  0.66364
    227   2.66912  5.11465  3.17991  2.62266  4.37793  3.64182  3.31115  3.31514  2.47066  3.08409  3.27293  2.75943  3.09319  2.71011  2.38364  2.36396  2.18447  3.46054  4.77738  4.08153    431 t . - -
          2.68514  4.42315  2.77610  2.73186  3.46373  2.40559  3.72490  3.29105  2.67694  2.69355  4.24780  2.90282  2.73716  3.18171  2.89767  2.37940  2.77499  2.98576  4.58567  3.61546
          1.37437  0.33011  3.57005  1.22233  0.34891  0.63768  0.75187
    228   2.53038  4.72175  3.76212  2.70874  3.13286  3.91537  4.16189  2.12413  3.15766  2.39219  3.66179  2.84860  4.29612  3.25749  2.86793  2.71763  1.95039  2.92261  5.29729  3.52545    439 t x - -
          2.68618  4.42225  2.77519  2.73123  3.46354  2.40513  3.72494  3.29354  2.67741  2.69355  4.24690  2.90347  2.73739  3.18146  2.89801  2.37887  2.77519  2.98518  4.58477  3.61503
          0.19619  5.13151  1.75890  0.61958  0.77255  0.31561  1.30689
    229   2.90261  4.46801  3.44505  2.88603  4.15433  3.61918  3.12583  3.48721  2.34198  2.99571  3.80595  3.39257  1.72562  2.96468  3.32557  2.51111  2.19483  2.96681  5.60560  4.29245    440 p x - -
          2.68618  4.42225  2.77519  2.73123  3.46354  2.40513  3.72494  3.29354  2.67741  2.69355  4.24690  2.90347  2.73739  3.18146  2.89801  2.37887  2.77519  2.98518  4.58477  3.61503
          0.00815  5.21023  5.93258  0.61958  0.77255  0.57930  0.82164
    230   1.64469  5.06973  3.10808  2.39781  4.85632  3.27862  3.47399  4.34000  2.22501  3.67188  4.55602  2.81091  3.89380  2.46536  3.15285  2.61637  2.23544  3.50545  5.94913  4.54015    441 a x - -
          2.68618  4.42225  2.77519  2.73123  3.46354  2.40513  3.72494  3.29354  2.67741  2.69355  4.24690  2.90347  2.73739  3.18146  2.89801  2.37887  2.77519  2.98518  4.58477  3.61503
          0.00744  5.30100  6.02335  0.61958  0.77255  0.58334  0.81651
    231   2.43582  3.90721  3.67091  3.36846  3.73623  3.83104  4.28830  2.30546  2.63506  2.76664  3.87490  3.65200  3.35324  3.28450  3.22934  2.92643  2.17719  1.64875  5.35383  4.12003    442 v x - -
          2.68618  4.42225  2.77519  2.73123  3.46354  2.40513  3.72494  3.29354  2.67741  2.69355  4.24690  2.90347  2.73739  3.18146  2.89801  2.37887  2.77519  2.98518  4.58477  3.61503
          0.06537  5.31828  2.84083  0.61958  0.77255  0.58863  0.80988
    232   2.00918  4.51071  3.33429  2.69519  4.35634  3.80105  3.81180  3.99516  2.57774  2.92055  4.35395  3.30792  1.97375  1.87345  3.15853  2.77114  2.91421  3.51658  5.77374  4.41492    443 q x - -
          2.68618  4.42225  2.77519  2.73123  3.46354  2.40513  3.72494  3.29354  2.67741  2.69355  4.24690  2.90347  2.73739  3.18146  2.89801  2.37887  2.77519  2.98518  4.58477  3.61503
          0.02676  5.24478  3.85694  0.61958  0.77255  0.80273  0.59439
    233   1.46472  5.17604  3.22817  2.82710  4.41251  3.81371  4.01798  3.47597  2.51757  3.24819  3.92468  3.07461  3.25929  2.73217  3.12045  2.69506  3.07112  2.13779  5.67987  4.34604    444 a x - -
          2.68618  4.42225  2.77519  2.73123  3.46354  2.40513  3.72494  3.29354  2.67741  2.69355  4.24690  2.90347  2.73739  3.18146  2.89801  2.37887  2.77519  2.98518  4.58477  3.61503
          0.02088  5.21836  4.18348  0.61958  0.77255  0.85030  0.55737
    234   2.98247  4.72424  3.58790  3.02644  4.09582  3.88293  4.10853  3.10265  2.68504  1.56113  4.01057  2.58967  2.07398  3.01763  3.42047  2.87660  2.69135  3.21624  5.46987  3.97927    445 l x - -
          2.68618  4.42225  2.77519  2.73123  3.46354  2.40513  3.72494  3.29354  2.67741  2.69355  4.24690  2.90347  2.73739  3.18146  2.89801  2.37887  2.77519  2.98518  4.58477  3.61503
          0.01559  5.19785  4.61137  0.61958  0.77255  0.88057  0.53537
    235   1.88036  5.32299  3.28091  2.72512  4.61334  3.76414  3.55349  4.05991  2.46600  3.31422  4.38234  3.26059  1.75169  2.34170  3.19700  2.62914  2.83768  3.44084  5.79386  4.42205    446 p x - -
          2.68618  4.42225  2.77519  2.73123  3.46354  2.40513  3.72494  3.29354  2.67741  2.69355  4.24690  2.90347  2.73739  3.18146  2.89801  2.37887  2.77519  2.98518  4.58477  3.61503
          0.00833  5.18736  5.90970  0.61958  0.77255  0.89723  0.52374
    236   2.48401  4.80820  3.31328  2.85977  3.96311  3.91562  4.15394  2.86945  3.10783  2.25846  3.90527  3.58564  2.46669  2.93216  3.50032  2.59964  2.81130  1.71499  5.37487  3.96521    447 v x - -
          2.68618  4.42225  2.77519  2.73123  3.46354  2.40513  3.72494  3.29354  2.67741  2.69355  4.24690  2.90347  2.73739  3.18146  2.89801  2.37887  2.77519  2.98518  4.58477  3.61503
          0.00836  5.18477  5.90711  0.61958  0.77255  0.83777  0.56683
    237   3.20454  5.59913  3.51503  2.91596  4.97767  3.01225  3.64481  3.96639  0.94580  3.87464  4.65178  3.23518  4.32559  3.15306  2.07869  3.17574  2.81893  4.01236  5.97570  4.65082    448 k x - -
          2.68618  4.42225  2.77519  2.73123  3.46354  2.40513  3.72494  3.29354  2.67741  2.69355  4.24690  2.90347  2.73739  3.18146  2.89801  2.37887  2.77519  2.98518  4.58477  3.61503
          0.01369  5.19582  4.82121  0.61958  0.77255  0.69935  0.68698
    238   2.92731  4.99396  3.46470  2.96956  3.71149  3.29244  4.08761  3.31197  2.84519  3.11763  3.53169  3.06739  3.41124  3.29000  3.38737  1.38700  1.94000  3.03353  5.53328  4.24155    449 s x - -
          2.68618  4.42225  2.77520  2.73124  3.46354  2.40513  3.72495  3.29354  2.67741  2.69355  4.24690  2.90347  2.73740  3.18147  2.89801  2.37881  2.77520  2.98519  4.58477  3.61503
          0.02983  4.13516  4.31332  0.49213  0.94501  0.80338  0.59387
    239   2.87396  4.90765  3.90681  3.38567  4.26627  3.90736  4.38200  2.90955  3.26584  3.32434  4.19856  3.32932  4.40200  3.64846  3.03299  3.06461  0.75117  3.33908  5.65349  4.41183    451 t x - -
          2.68618  4.42225  2.77519  2.73123  3.46354  2.40513  3.72494  3.29354  2.67741  2.69355  4.24690  2.90347  2.73739  3.18146  2.89801  2.37887  2.77519  2.98518  4.58477  3.61503
          0.00832  5.18961  5.91195  0.61958  0.77255  0.50953  0.91823
    240   3.47259  4.90940  4.88407  4.34708  3.03100  4.50642  4.42341  3.38322  4.16225  2.90640  4.03613  4.43691  4.87239  4.36509  4.08024  3.46992  2.80632  3.20112  0.66719  2.92972    452 W x - -
          2.68618  4.42225  2.77519  2.73123  3.46354  2.40513  3.72494  3.29354  2.67741  2.69355  4.24690  2.90347  2.73739  3.18146  2.89801  2.37887  2.77519  2.98518  4.58477  3.61503
          0.00778  5.25567  5.97802  0.61958  0.77255  0.62074  0.77121
    241   0.87522  4.82916  3.64200  3.26100  4.01020  3.96197  3.84916  2.77895  3.16168  3.07853  3.95984  3.68681  3.52415  3.54234  3.60702  3.00138  3.07335  2.87388  5.43158  4.18425    453 a x - -
          2.68618  4.42225  2.77519  2.73123  3.46354  2.40513  3.72494  3.29354  2.67741  2.69355  4.24690  2.90347  2.73739  3.18146  2.89801  2.37887  2.77519  2.98518  4.58477  3.61503
          0.06117  5.26072  2.91613  0.61958  0.77255  0.48706  0.95303
    242   2.99877  5.06255  3.49279  2.83283  4.26635  3.58718  3.86034  3.40972  2.75833  3.26445  3.32548  3.19218  3.86380  3.26005  3.20135  2.88666  0.99432  3.37498  5.59042  4.11554    454 t x - -
          2.68618  4.42225  2.77519  2.73123  3.46354  2.40513  3.72494  3.29354  2.67741  2.69355  4.24690  2.90347  2.73739  3.18146  2.89801  2.37887  2.77519  2.98518  4.58477  3.61503
          0.01980  5.23548  4.24904  0.61958  0.77255  0.71014  0.67644
    243   3.07430  4.58843  5.14770  4.55524  3.73298  4.01567  4.82004  1.78639  4.37161  2.32450  3.17897  4.59228  4.80289  3.99389  4.42072  3.77472  3.35062  0.84385  5.32374  4.14225    455 v x - -
          2.68618  4.42225  2.77519  2.73123  3.46354  2.40513  3.72494  3.29354  2.67741  2.69355  4.24690  2.90347  2.73739  3.18146  2.89801  2.37887  2.77519  2.98518  4.58477  3.61503
          0.00804  5.22372  5.94607  0.61958  0.77255  0.74293  0.64572
    244   1.13646  4.54755  3.08441  2.41792  4.52155  3.51627  3.99502  3.95268  2.68117  3.53003  4.32522  3.30249  3.58235  3.12975  3.25003  2.98274  2.35098  3.32949  5.74741  4.39461    456 a x - -
          2.68618  4.42225  2.77519  2.73123  3.46354  2.40513  3.72494  3.29354  2.67741  2.69355  4.24690  2.90347  2.73739  3.18146  2.89801  2.37887  2.77519  2.98518  4.58477  3.61503
          0.01524  5.18055  4.65653  0.61958  0.77255  0.74293  0.64572
    245   2.97993  4.50823  3.38151  2.80007  4.91551  3.50219  3.41826  4.37054  1.84082  3.83447  4.59380  2.47458  4.23812  2.67185  1.24669  3.06551  3.31852  3.95308  5.94230  4.58317    457 r x - -
          2.68618  4.42225  2.77519  2.73123  3.46354  2.40513  3.72494  3.29354  2.67741  2.69355  4.24690  2.90347  2.73739  3.18146  2.89801  2.37887  2.77519  2.98518  4.58477  3.61503
          0.00845  5.17376  5.89611  0.61958  0.77255  0.70099  0.68537
    246   1.89159  5.40851  2.89472  2.63315  4.74171  2.48398  3.89548  4.21857  1.95609  3.32242  4.25939  2.01133  4.10021  2.99626  2.87689  2.85150  3.05379  3.79300  5.84916  4.44641    458 a x - -
          2.68618  4.42225  2.77519  2.73123  3.46354  2.40513  3.72494  3.29354  2.67741  2.69355  4.24690  2.90347  2.73739  3.18146  2.89801  2.37887  2.77519  2.98518  4.58477  3.61503
          0.00896  5.11526  5.83760  0.61958  0.77255  0.41302  1.08366
    247   2.76868  4.49445  3.01253  2.66097  4.51504  1.22116  3.98380  3.82585  2.70178  3.52236  4.31698  3.29414  4.17098  3.11749  2.82533  2.81880  2.47888  3.33691  5.73881  4.38524    459 g x - -
          2.68618  4.42225  2.77519  2.73123  3.46354  2.40513  3.72494  3.29354  2.67741  2.69355  4.24690  2.90347  2.73739  3.18146  2.89801  2.37887  2.77519  2.98518  4.58477  3.61503
          0.00839  5.18018  5.90252  0.61958  0.77255  0.53245  0.88471
    248   2.98520  4.02582  3.94666  3.37558  3.78708  3.98464  2.41116  3.14468  3.23866  1.18799  3.45115  3.01887  4.36215  3.32758  3.10657  3.01978  3.21667  2.60480  5.24470  4.01979    460 l x - -
          2.68618  4.42225  2.77519  2.73123  3.46354  2.40513  3.72494  3.29354  2.67741  2.69355  4.24690  2.90347  2.73739  3.18146  2.89801  2.37887  2.77519  2.98518  4.58477  3.61503
          0.32565  5.17442  1.30090  0.61958  0.77255  0.53245  0.88471
    249   2.29815  3.55059  3.35127  2.79224  4.06489  3.47371  3.67057  3.45790  2.77525  3.10792  3.95216  3.28532  2.68430  1.98170  3.06772  2.62539  3.06030  2.18206  5.40181  4.10462    461 q x - -
          2.68618  4.42225  2.77519  2.73123  3.46354  2.40513  3.72494  3.29354  2.67741  2.69355  4.24690  2.90347  2.73739  3.18146  2.89801  2.37887  2.77519  2.98518  4.58477  3.61503
          0.01158  4.86034  5.58269  0.61958  0.77255  1.15495  0.37844
    250   2.84190  5.33635  3.09554  2.35443  4.68202  3.61288  3.32615  4.16119  1.67103  3.63733  4.37860  2.60362  4.00523  2.63416  2.29040  2.15700  2.96072  3.72770  5.76442  3.81085    462 k x - -
          2.68618  4.42225  2.77519  2.73123  3.46354  2.40513  3.72494  3.29354  2.67741  2.69355  4.24690  2.90347  2.73739  3.18146  2.89801  2.37887  2.77519  2.98518  4.58477  3.61503
          0.01158  4.86034  5.58269  0.61958  0.77255  1.15495  0.37844
    251   2.83567  5.19373  3.14188  2.43138  3.88365  3.62979  3.82240  3.93001  2.44737  3.14829  4.25116  3.12439  3.52548  2.35523  2.91516  1.35672  3.06641  3.55495  5.65984  4.28921    463 s x - -
          2.68618  4.42225  2.77519  2.73123  3.46354  2.40513  3.72494  3.29354  2.67741  2.69355  4.24690  2.90347  2.73739  3.18146  2.89801  2.37887  2.77519  2.98518  4.58477  3.61503
          0.01158  4.86034  5.58269  0.61958  0.77255  1.15495  0.37844
    252   1.76739  5.03272  3.22023  2.57884  4.27407  2.84423  3.85733  3.18508  2.33010  3.08586  3.77725  3.18288  2.49668  3.00561  2.98735  2.58061  2.92887  3.36653  5.53444  4.19762    464 a x - -
          2.68618  4.42225  2.77519  2.73123  3.46354  2.40513  3.72494  3.29354  2.67741  2.69355  4.24690  2.90347  2.73739  3.18146  2.89801  2.37887  2.77519  2.98518  4.58477  3.61503
          0.01158  4.86034  5.58269  0.61958  0.77255  1.15495  0.37844
    253   1.80045  5.16099  2.63126  2.58634  4.45214  2.16933  3.82121  3.89627  2.51110  3.44822  3.87864  2.97714  4.01359  2.94343  2.92375  2.81754  2.39213  3.32780  5.64210  4.27282    465 a x - -
          2.68618  4.42225  2.77519  2.73123  3.46354  2.40513  3.72494  3.29354  2.67741  2.69355  4.24690  2.90347  2.73739  3.18146  2.89801  2.37887  2.77519  2.98518  4.58477  3.61503
          0.01176  4.84453  5.56688  0.61958  0.77255  1.15495  0.37844
    254   2.62108  4.26589  3.12053  2.62720  4.16056  3.66929  3.88149  2.76399  2.70458  3.04407  4.02069  3.22425  1.97932  1.94231  3.15678  2.87871  2.79587  3.26114  5.46154  4.14489    466 q x - -
          2.68618  4.42225  2.77519  2.73123  3.46354  2.40513  3.72494  3.29354  2.67741  2.69355  4.24690  2.90347  2.73739  3.18146  2.89801  2.37887  2.77519  2.98518  4.58477  3.61503
          0.01176  4.84453  5.56688  0.61958  0.77255  1.15495  0.37844
    255   2.26069  4.08760  3.64012  2.93477  3.72863  3.78694  4.03457  2.75006  3.03455  2.55011  3.44357  3.49689  2.89319  3.01155  3.22643  1.88156  2.89294  2.25212  5.16182  3.91986    467 s x - -
          2.68618  4.42225  2.77519  2.73123  3.46354  2.40513  3.72494  3.29354  2.67741  2.69355  4.24690  2.90347  2.73739  3.18146  2.89801  2.37887  2.77519  2.98518  4.58477  3.61503
          0.01176  4.84453  5.56688  0.61958  0.77255  1.15495  0.37844
    256   2.56838  5.21114  2.98488  2.55972  4.51442  3.01591  3.80535  3.96949  2.12065  3.50055  3.20602  2.50424  2.84996  2.91913  3.04431  2.80493  1.88635  3.58018  5.67571  4.29423    468 t x - -
          2.68618  4.42225  2.77519  2.73123  3.46354  2.40513  3.72494  3.29354  2.67741  2.69355  4.24690  2.90347  2.73739  3.18146  2.89801  2.37887  2.77519  2.98518  4.58477  3.61503
          0.01176  4.84453  5.56688  0.61958  0.77255  0.88716  0.53073
    257   1.98884  5.01838  3.13639  2.61976  4.24808  3.68654  3.89244  2.90249  1.76661  2.92659  3.43987  3.07960  3.30609  3.04951  3.02942  2.89117  2.73620  2.96810  5.52704  4.19898    469 k x - -
          2.68618  4.42225  2.77519  2.73123  3.46354  2.40513  3.72494  3.29354  2.67741  2.69355  4.24690  2.90347  2.73739  3.18146  2.89801  2.37887  2.77519  2.98518  4.58477  3.61503
          0.01090  4.91988  5.64223  0.61958  0.77255  1.05320  0.42897
    258   2.69127  5.32051  3.12141  2.56214  4.65538  3.63023  3.54805  4.12642  1.59718  3.61687  4.36614  2.56906  4.02207  2.75510  2.29275  2.20831  2.95517  3.07657  5.75545  4.36205    470 k x - -
          2.68618  4.42225  2.77519  2.73123  3.46354  2.40513  3.72494  3.29354  2.67741  2.69355  4.24690  2.90347  2.73739  3.18146  2.89801  2.37887  2.77519  2.98518  4.58477  3.61503
          0.01125  4.88881  5.61115  0.61958  0.77255  0.30304  1.34159
    259   2.00592  5.35412  3.20887  2.65242  4.66685  3.51782  3.78592  3.11394  2.52079  3.64519  4.40371  2.59640  3.25556  2.21561  1.95423  2.90493  2.84643  3.40573  5.80647  4.41692    471 r x - -
          2.68618  4.42225  2.77519  2.73123  3.46354  2.40513  3.72494  3.29354  2.67741  2.69355  4.24690  2.90347  2.73739  3.18146  2.89801  2.37887  2.77519  2.98518  4.58477  3.61503
          0.23684  5.10937  1.58550  0.61958  0.77255  0.55931  0.84771
    260   1.99281  5.04539  3.22096  2.58269  4.30066  3.35258  3.86489  3.72108  2.65991  3.31801  4.12598  2.48582  3.57751  3.01093  2.65413  2.65547  2.32657  2.22212  5.55518  4.21598    472 a x - -
          2.68652  4.42201  2.77553  2.73157  3.46355  2.40546  3.72458  3.29345  2.67760  2.69314  4.24723  2.90371  2.73704  3.18141  2.89757  2.37866  2.77526  2.98448  4.58511  3.61537
          1.51678  0.70286  1.25381  0.64946  0.73883  0.31391  1.31151
    261   2.68921  5.19442  2.97562  2.55421  4.49321  3.60221  3.79577  3.94582  2.16204  3.48013  3.67789  3.09240  3.99519  1.68322  3.03112  2.21741  2.59129  3.05044  5.65796  4.27908    475 q x - -
          2.68618  4.42225  2.77519  2.73123  3.46354  2.40513  3.72494  3.29354  2.67741  2.69355  4.24690  2.90347  2.73739  3.18146  2.89801  2.37887  2.77519  2.98518  4.58477  3.61503
          0.01206  4.81945  5.54180  0.61958  0.77255  1.05836  0.42621
    262   2.29109  5.23925  3.07951  2.44284  4.55579  2.93973  3.77767  4.02146  1.73254  3.18642  4.28853  2.76953  3.10000  2.77719  3.01104  2.43638  2.79812  3.21869  5.69038  4.29812    476 k x - -
          2.68618  4.42225  2.77519  2.73123  3.46354  2.40513  3.72494  3.29354  2.67741  2.69355  4.24690  2.90347  2.73739  3.18146  2.89801  2.37887  2.77519  2.98518  4.58477  3.61503
          0.01221  4.80750  5.52984  0.61958  0.77255  1.05836  0.42621
    263   1.56818  5.10026  3.14547  2.44735  4.36859  3.61169  3.80930  3.80287  2.21745  3.37214  4.16303  2.94023  3.73786  2.65784  3.05564  2.73389  2.48810  3.07396  4.58039  4.22469    477 a x - -
          2.68618  4.42225  2.77519  2.73123  3.46354  2.40513  3.72494  3.29354  2.67741  2.69355  4.24690  2.90347  2.73739  3.18146  2.89801  2.37887  2.77519  2.98518  4.58477  3.61503
          0.05781  4.79992  3.03781  0.61958  0.77255  0.30121  1.34676
    264   2.61223  4.45907  4.18823  3.61281  3.48261  3.62718  4.28704  2.79293  3.52274  2.67223  3.11224  3.88926  1.75273  3.77387  3.76704  2.74572  2.85025  1.56668  5.08146  3.87952    478 v x - -
          2.68618  4.42225  2.77519  2.73123  3.46354  2.40513  3.72494  3.29354  2.67741  2.69355  4.24690  2.90347  2.73739  3.18146  2.89801  2.37887  2.77519  2.98518  4.58477  3.61503
          0.00990  5.01559  5.73794  0.61958  0.77255  0.55336  0.85570
    265   2.76691  5.08741  3.29277  2.73589  4.07513  3.72055  3.75466  3.60187  2.40594  3.03297  4.16104  3.25388  1.38959  2.79727  3.17612  2.48774  2.83048  3.42151  5.59118  4.25832    479 p x - -
          2.68326  4.42239  2.77625  2.73225  3.46464  2.40618  3.72605  3.29277  2.67685  2.69440  4.24787  2.90410  2.73547  3.18166  2.89715  2.37966  2.77497  2.98402  4.58587  3.61582
          0.78652  1.16877  1.45318  2.08219  0.13314  0.59530  0.80162
    266   1.53265  4.08554  3.38853  2.70943  3.91110  3.03734  3.61068  3.29321  2.80767  2.69081  3.82441  2.94867  4.06651  3.13947  3.22796  2.89997  2.36012  2.82134  5.28326  4.00557    489 a x - -
          2.68618  4.42225  2.77519  2.73123  3.46354  2.40513  3.72494  3.29354  2.67741  2.69355  4.24690  2.90347  2.73739  3.18146  2.89801  2.37887  2.77519  2.98518  4.58477  3.61503
          0.01305  4.74122  5.46357  0.61958  0.77255  1.05565  0.42766
    267   3.12663  5.38962  3.51786  2.77777  4.02701  3.84769  3.86890  4.15883  0.95874  3.24675  4.44990  3.34115  4.21036  2.86266  2.07764  3.11408  3.31795  3.80722  5.72917  4.47169    490 k x - -
          2.68618  4.42225  2.77519  2.73123  3.46354  2.40513  3.72494  3.29354  2.67741  2.69355  4.24690  2.90347  2.73739  3.18146  2.89801  2.37887  2.77519  2.98518  4.58477  3.61503
          0.01332  4.72068  5.44303  0.61958  0.77255  0.26626  1.45346
    268   1.40300  4.74164  2.98774  2.63425  4.53999  3.37986  3.87252  3.69542  2.14043  3.53138  4.30519  3.17052  3.67396  2.80048  3.11418  2.52696  2.56819  3.60936  5.71636  4.34145    491 a x - -
          2.68618  4.42225  2.77519  2.73123  3.46354  2.40513  3.72494  3.29354  2.67741  2.69355  4.24690  2.90347  2.73739  3.18146  2.89801  2.37887  2.77519  2.98518  4.58477  3.61503
          0.01010  4.99647  5.71882  0.61958  0.77255  0.51389  0.91171
    269   2.88703  5.18347  3.22718  2.67462  4.45569  3.26350  3.17810  3.17657  2.66608  3.20803  4.25077  3.20401  2.09878  1.81918  3.13653  2.17512  3.11928  3.53613  5.66857  4.31135    492 q x - -
          2.68618  4.42225  2.77519  2.73123  3.46354  2.40513  3.72494  3.29354  2.67741  2.69355  4.24690  2.90347  2.73739  3.18146  2.89801  2.37887  2.77519  2.98518  4.58477  3.61503
          0.27733  4.99647  1.44633  0.61958  0.77255  0.51389  0.91171
    270   2.31322  5.20918  2.86933  2.22246  4.52398  3.31608  3.75027  3.29743  1.81590  2.85391  4.25801  2.84998  3.57865  2.85737  2.79755  2.75156  2.58770  3.58347  5.66035  4.26864    493 k x - -
          2.68618  4.42225  2.77519  2.73123  3.46354  2.40513  3.72494  3.29354  2.67741  2.69355  4.24690  2.90347  2.73739  3.18146  2.89801  2.37887  2.77519  2.98518  4.58477  3.61503
          0.09156  4.73231  2.54223  0.61958  0.77255  0.28222  1.40286
    271   3.14353  5.52473  3.39258  2.55319  4.91769  3.85114  3.39504  4.34079  0.87454  3.79256  4.58018  3.32836  3.20364  3.05040  2.63838  3.11019  3.12071  3.94719  5.87991  4.57183    494 k x - -
          2.68618  4.42225  2.77519  2.73123  3.46354  2.40513  3.72494  3.29354  2.67741  2.69355  4.24690  2.90347  2.73739  3.18146  2.89801  2.37887  2.77519  2.98518  4.58477  3.61503
          0.52893  4.91745  0.90771  0.61958  0.77255  0.42707  1.05676
    272   1.76454  4.88811  3.15812  2.59734  4.13405  3.55808  3.75755  3.53678  2.00681  2.87193  3.97221  2.78103  3.95013  2.91502  2.74063  2.77438  2.96098  2.78293  5.39705  4.07914    495 a . - -
          2.68618  4.42253  2.77548  2.73151  3.46382  2.40464  3.72523  3.29382  2.67630  2.69383  4.24718  2.90351  2.73744  3.18174  2.89829  2.37850  2.77548  2.98526  4.58505  3.61531
          0.89375  0.53527  5.22723  0.66403  0.72313  0.22311  1.60957
    273   1.66713  5.32625  2.89469  1.80194  4.64984  3.64973  3.83981  4.12084  2.46587  3.16924  4.37289  3.12601  3.61709  2.88074  2.83125  2.61894  2.70186  3.45059  5.77214  4.37459    498 a x - -
          2.68618  4.42225  2.77519  2.73123  3.46354  2.40513  3.72494  3.29354  2.67741  2.69355  4.24690  2.90347  2.73739  3.18146  2.89801  2.37887  2.77519  2.98518  4.58477  3.61503
          0.02793  4.97745  3.87999  0.61958  0.77255  0.51389  0.91171
    274   1.95927  5.19198  3.20119  2.64760  4.49457  3.66421  3.87726  3.93706  2.57221  3.38974  4.27380  1.91008  3.80484  3.00109  2.89943  2.17172  2.31682  3.30809  5.68838  4.32256    499 n x - -
          2.68618  4.42225  2.77519  2.73123  3.46354  2.40513  3.72494  3.29354  2.67741  2.69355  4.24690  2.90347  2.73739  3.18146  2.89801  2.37887  2.77519  2.98518  4.58477  3.61503
          0.01047  4.96000  5.68234  0.61958  0.77255  0.48455  0.95705
    275   2.76327  4.87721  3.42435  2.86401  4.06970  3.75607  3.97771  3.15453  2.75160  3.01914  3.41388  3.35177  1.72657  2.98036  3.14203  2.53871  1.93492  3.18355  5.41880  4.12891    500 p x - -
          2.68618  4.42225  2.77519  2.73123  3.46354  2.40513  3.72494  3.29354  2.67741  2.69355  4.24690  2.90347  2.73739  3.18146  2.89801  2.37887  2.77519  2.98518  4.58477  3.61503
          0.01038  4.96912  5.69147  0.61958  0.77255  0.51389  0.91171
    276   2.48806  5.34740  3.17652  2.61398  4.67994  3.67607  3.85101  4.14502  1.69938  3.18519  4.39536  3.15308  3.74310  2.60048  1.86084  2.47564  2.66839  3.73216  5.78254  4.39695    501 k x - -
          2.68618  4.42225  2.77519  2.73123  3.46354  2.40513  3.72494  3.29354  2.67741  2.69355  4.24690  2.90347  2.73739  3.18146  2.89801  2.37887  2.77519  2.98518  4.58477  3.61503
          0.01038  4.96912  5.69147  0.61958  0.77255  0.51389  0.91171
    277   1.88641  4.80523  3.48713  2.84452  3.98058  3.17215  4.00473  2.89902  2.65767  2.90389  3.57671  3.39927  4.16233  3.23372  3.23189  2.45671  1.73758  2.92712  5.35747  4.08177    502 t x - -
          2.68618  4.42225  2.77519  2.73123  3.46354  2.40513  3.72494  3.29354  2.67741  2.69355  4.24690  2.90347  2.73739  3.18146  2.89801  2.37887  2.77519  2.98518  4.58477  3.61503
          0.01038  4.96912  5.69147  0.61958  0.77255  0.51389  0.91171
    278   2.21848  5.31635  3.13791  2.39241  4.63965  3.05787  3.83947  4.10877  1.55912  3.47895  4.36571  3.12686  2.92019  2.86676  3.07039  2.38445  2.83449  3.34259  5.76542  4.37001    503 k x - -
          2.68618  4.42225  2.77519  2.73123  3.46354  2.40513  3.72494  3.29354  2.67741  2.69355  4.24690  2.90347  2.73739  3.18146  2.89801  2.37887  2.77519  2.98518  4.58477  3.61503
          0.03653  4.96912  3.54331  0.61958  0.77255  0.51389  0.91171
    279   1.98205  4.05906  3.73992  2.87171  2.74965  3.26524  4.09880  2.85389  2.50205  2.80372  3.69520  3.57998  3.64494  3.20847  3.48296  2.88005  3.09958  1.77536  5.17361  3.93863    504 v x - -
          2.68618  4.42225  2.77519  2.73123  3.46354  2.40513  3.72494  3.29354  2.67741  2.69355  4.24690  2.90347  2.73739  3.18146  2.89801  2.37887  2.77519  2.98518  4.58477  3.61503
          0.01065  4.94325  5.66560  0.61958  0.77255  0.47207  0.97740
    280   3.43645  5.97707  0.61288  2.66595  5.36799  3.75896  4.30974  4.89503  3.29754  4.37569  5.20820  2.88834  4.37837  3.46990  3.23533  2.77787  3.52929  4.43660  6.52619  5.02537    505 D x - -
          2.68618  4.42225  2.77519  2.73123  3.46354  2.40513  3.72494  3.29354  2.67741  2.69355  4.24690  2.90347  2.73739  3.18146  2.89801  2.37887  2.77519  2.98518  4.58477  3.61503
          0.02180  4.94292  4.23874  0.61958  0.77255  0.51389  0.91171
    281   2.84203  5.32729  2.34628  2.37142  4.66187  3.61935  3.80763  4.14041  1.74208  3.29040  3.68556  2.82833  4.01273  2.79546  2.97875  2.32358  2.31232  3.38313  5.76621  4.36179    506 k x - -
          2.68618  4.42225  2.77519  2.73123  3.46354  2.40513  3.72494  3.29354  2.67741  2.69355  4.24690  2.90347  2.73739  3.18146  2.89801  2.37887  2.77519  2.98518  4.58477  3.61503
          0.03861  4.91457  3.48875  0.61958  0.77255  0.54188  0.87144
    282   3.11051  4.47701  3.35042  2.88076  4.70450  3.85503  3.29035  4.11139  2.46529  3.62591  4.43933  3.36639  4.23546  2.68750  0.91262  3.11118  3.10444  3.76287  5.76236  4.47759    507 r x - -
          2.68618  4.42225  2.77519  2.73123  3.46354  2.40513  3.72494  3.29354  2.67741  2.69355  4.24690  2.90347  2.73739  3.18146  2.89801  2.37887  2.77519  2.98518  4.58477  3.61503
          0.01127  4.88722  5.60957  0.61958  0.77255  0.45750  1.00202
    283   2.69997  4.08084  4.56851  3.97489  3.13668  4.04875  4.37332  2.52307  3.81986  0.91467  3.42616  4.10611  4.41478  3.47669  3.93796  3.18821  2.98065  2.55933  4.96756  3.78657    508 l x - -
          2.68618  4.42225  2.77519  2.73123  3.46354  2.40513  3.72494  3.29354  2.67741  2.69355  4.24690  2.90347  2.73739  3.18146  2.89801  2.37887  2.77519  2.98518  4.58477  3.61503
          0.01084  4.92553  5.64787  0.61958  0.77255  0.51454  0.91075
    284   3.08595  3.79740  4.88626  4.30789  0.90528  4.23476  4.53591  2.60069  4.13219  2.29699  3.51954  4.35481  4.60319  4.28265  4.19963  3.24148  3.32980  2.26836  5.00843  3.72729    509 f x - -
          2.68618  4.42225  2.77519  2.73123  3.46354  2.40513  3.72494  3.29354  2.67741  2.69355  4.24690  2.90347  2.73739  3.18146  2.89801  2.37887  2.77519  2.98518  4.58477  3.61503
          0.01084  4.92553  5.64787  0.61958  0.77255  0.51454  0.91075
    285   2.81234  3.70553  4.70955  4.10740  2.97396  4.07517  4.40266  2.48974  3.93068  0.98301  3.39004  4.17902  3.18798  4.09094  3.76128  3.38082  3.15366  2.34790  4.94180  3.76656    510 l x - -
          2.68618  4.42225  2.77519  2.73123  3.46354  2.40513  3.72494  3.29354  2.67741  2.69355  4.24690  2.90347  2.73739  3.18146  2.89801  2.37887  2.77519  2.98518  4.58477  3.61503
          0.02765  4.91457  3.91562  0.61958  0.77255  0.51454  0.91075
    286   2.96112  3.64753  3.55256  2.96094  4.16676  3.34327  3.32375  3.56204  2.70042  3.20145  4.05762  3.42167  4.20049  3.19044  1.04915  3.05732  2.94810  3.28536  4.56729  4.19518    511 r x - -
          2.68618  4.42225  2.77519  2.73123  3.46354  2.40513  3.72494  3.29354  2.67741  2.69355  4.24690  2.90347  2.73739  3.18146  2.89801  2.37887  2.77519  2.98518  4.58477  3.61503
          0.01124  4.88977  5.61212  0.61958  0.77255  0.55488  0.85365
    287   3.20552  4.61899  4.80247  4.24231  3.54561  4.34458  4.69231  2.10365  3.66308  0.74156  3.47053  4.40015  4.69143  4.26047  4.12921  3.24500  3.44558  2.57226  5.25250  4.08776    512 l x - -
          2.68618  4.42225  2.77519  2.73123  3.46354  2.40513  3.72494  3.29354  2.67741  2.69355  4.24690  2.90347  2.73739  3.18146  2.89801  2.37887  2.77519  2.98518  4.58477  3.61503
          0.01124  4.88977  5.61212  0.61958  0.77255  0.55488  0.85365
    288   2.03097  5.34092  2.22766  1.75993  4.67843  2.92728  3.80683  4.16024  2.55044  3.36950  4.38574  2.86671  3.44070  2.90700  2.94091  2.70416  2.89133  3.72794  5.77895  4.37018    513 e x - -
          2.68618  4.42225  2.77519  2.73123  3.46354  2.40513  3.72494  3.29354  2.67741  2.69355  4.24690  2.90347  2.73739  3.18146  2.89801  2.37887  2.77519  2.98518  4.58477  3.61503
          0.01134  4.88102  5.60337  0.61958  0.77255  0.55488  0.85365
    289   2.71346  5.31221  3.10352  2.31919  4.64505  3.03754  3.55682  4.11868  1.72967  3.60988  4.35715  3.01195  4.01026  2.90347  2.07803  2.47171  2.88746  3.69649  5.75007  2.98650    514 k x - -
          2.68618  4.42225  2.77519  2.73123  3.46354  2.40513  3.72494  3.29354  2.67741  2.69355  4.24690  2.90347  2.73739  3.18146  2.89801  2.37887  2.77519  2.98518  4.58477  3.61503
          0.01134  4.88102  5.60337  0.61958  0.77255  0.55488  0.85365
    290   2.83015  5.29728  2.33836  1.92574  3.24706  3.48153  3.79944  3.50042  2.41549  3.59480  4.34283  1.98026  4.00319  2.90198  2.82882  2.65937  2.95879  3.67818  5.74084  3.85901    515 e x - -
          2.68618  4.42225  2.77519  2.73123  3.46354  2.40513  3.72494  3.29354  2.67741  2.69355  4.24690  2.90347  2.73739  3.18146  2.89801  2.37887  2.77519  2.98518  4.58477  3.61503
          0.01134  4.88102  5.60337  0.61958  0.77255  0.48829  0.95108
    291   2.90742  4.74566  3.61573  3.04658  3.82443  3.82561  1.23532  2.99291  2.92631  2.79712  3.84455  3.48662  4.20751  3.30622  2.94308  2.91528  2.91702  3.03780  5.23911  3.09209    516 h x - -
          2.68618  4.42225  2.77519  2.73123  3.46354  2.40513  3.72494  3.29354  2.67741  2.69355  4.24690  2.90347  2.73739  3.18146  2.89801  2.37887  2.77519  2.98518  4.58477  3.61503
          0.01115  4.89780  5.62015  0.61958  0.77255  0.51454  0.91075
    292   2.66244  5.18840  2.97597  2.22962  4.01058  3.43460  3.80672  3.92978  2.41332  3.03041  4.24408  3.10333  1.68013  2.61475  3.04874  2.67870  3.04828  3.31406  5.65465  4.27848    517 p x - -
          2.68618  4.42225  2.77519  2.73123  3.46354  2.40513  3.72494  3.29354  2.67741  2.69355  4.24690  2.90347  2.73739  3.18146  2.89801  2.37887  2.77519  2.98518  4.58477  3.61503
          0.01184  4.83833  5.56068  0.61958  0.77255  0.51454  0.91075
    293   2.83013  4.53749  3.72911  2.97078  3.65860  3.57250  2.13955  2.83053  3.06744  2.49185  3.64119  3.55343  4.18818  3.39494  3.05263  3.05960  3.06062  2.61886  1.85278  3.86680    518 w x - -
          2.68585  4.42237  2.77532  2.73104  3.46366  2.40525  3.72507  3.29339  2.67753  2.69352  4.24630  2.90359  2.73752  3.18158  2.89794  2.37899  2.77515  2.98490  4.58489  3.61515
          0.04291  3.26877  5.53348  1.77260  0.18620  0.51454  0.91075
    294   2.87290  4.29893  3.37736  2.66253  4.19268  3.60616  3.91166  3.58119  2.65698  3.21134  3.67975  3.14207  4.10555  3.08680  1.15038  2.94178  2.85214  3.02876  5.47454  4.18183    531 r x - -
          2.68618  4.42225  2.77519  2.73123  3.46354  2.40513  3.72494  3.29354  2.67741  2.69355  4.24690  2.90347  2.73739  3.18146  2.89801  2.37887  2.77519  2.98518  4.58477  3.61503
          0.01216  4.81113  5.53348  0.61958  0.77255  0.46818  0.98388
    295   2.66058  5.07177  3.19002  2.63124  3.98491  3.63725  3.83216  3.75267  1.92935  1.84213  4.13843  2.66636  4.02733  2.47244  2.92130  2.68430  2.88955  3.41414  5.55973  4.21582    532 l x - -
          2.68618  4.42225  2.77519  2.73123  3.46354  2.40513  3.72494  3.29354  2.67741  2.69355  4.24690  2.90347  2.73739  3.18146  2.89801  2.37887  2.77519  2.98518  4.58477  3.61503
          0.01209  4.81723  5.53958  0.61958  0.77255  0.48576  0.95510
    296   2.73273  3.66783  4.03833  3.46087  3.26146  3.87550  3.31304  2.83896  3.09713  1.16424  3.48758  3.75859  4.24987  3.42565  3.62235  2.75489  2.87322  2.63549  4.97798  3.77307    533 l x - -
          2.68618  4.42225  2.77519  2.73123  3.46354  2.40513  3.72494  3.29354  2.67741  2.69355  4.24690  2.90347  2.73739  3.18146  2.89801  2.37887  2.77519  2.98518  4.58477  3.61503
          0.01209  4.81723  5.53958  0.61958  0.77255  0.48576  0.95510
    297   1.99504  4.63247  3.65746  3.11053  3.14578  3.68932  4.11190  3.28678  3.07742  2.74084  3.86208  3.51048  3.57997  3.39094  3.45719  1.33234  2.61574  3.01923  5.33000  4.08139    534 s x - -
          2.68618  4.42225  2.77519  2.73123  3.46354  2.40513  3.72494  3.29354  2.67741  2.69355  4.24690  2.90347  2.73739  3.18146  2.89801  2.37887  2.77519  2.98518  4.58477  3.61503
          0.03803  4.81723  3.53274  0.61958  0.77255  0.48576  0.95510
    298   2.76498  4.62975  3.75031  3.24502  4.09233  3.61242  4.24698  3.07383  3.20226  3.15555  4.02946  3.39726  1.13830  3.52426  3.56267  2.73740  2.27235  2.78517  5.49611  4.25538    535 p x - -
          2.68618  4.42225  2.77519  2.73123  3.46354  2.40513  3.72494  3.29354  2.67741  2.69355  4.24690  2.90347  2.73739  3.18146  2.89801  2.37887  2.77519  2.98518  4.58477  3.61503
          0.01262  4.77422  5.49656  0.61958  0.77255  0.54348  0.86922
    299   1.66969  3.63378  2.95315  2.81354  3.80660  3.00558  3.91704  3.35779  2.79537  2.69467  3.87466  3.18309  4.06421  3.12918  3.22301  2.10341  2.86076  2.92974  5.33002  4.04532    536 a x - -
          2.68618  4.42225  2.77519  2.73123  3.46354  2.40513  3.72494  3.29354  2.67741  2.69355  4.24690  2.90347  2.73739  3.18146  2.89801  2.37887  2.77519  2.98518  4.58477  3.61503
          0.01281  4.75964  5.48198  0.61958  0.77255  0.54348  0.86922
    300   2.52666  4.05102  3.51513  2.81587  3.78008  1.58754  3.96716  2.86287  2.91869  2.70147  3.72166  3.39744  4.10867  3.23897  3.01530  2.49798  3.02177  2.73402  5.19093  3.69392    537 g x - -
          2.68618  4.42225  2.77519  2.73123  3.46354  2.40513  3.72494  3.29354  2.67741  2.69355  4.24690  2.90347  2.73739  3.18146  2.89801  2.37887  2.77519  2.98518  4.58477  3.61503
          0.01281  4.75964  5.48198  0.61958  0.77255  0.54348  0.86922
    301   2.62345  4.27998  4.59155  3.99936  3.40574  4.03887  4.37543  1.69697  3.84118  2.27460  3.15448  4.11200  4.39983  4.02852  3.51337  3.07446  2.92755  1.32649  4.95351  3.76827    538 v x - -
          2.68618  4.42225  2.77519  2.73123  3.46354  2.40513  3.72494  3.29354  2.67741  2.69355  4.24690  2.90347  2.73739  3.18146  2.89801  2.37887  2.77519  2.98518  4.58477  3.61503
          0.01298  4.74638  5.46873  0.61958  0.77255  0.54348  0.86922
    302   3.20116  5.39104  3.61413  2.97693  4.79658  3.90188  3.92914  3.65244  2.14908  3.65731  4.49091  3.07262  4.27689  3.06011  0.89868  2.72068  3.39508  3.83218  5.75653  4.52633    539 r x - -
          2.68618  4.42225  2.77519  2.73123  3.46354  2.40513  3.72494  3.29354  2.67741  2.69355  4.24690  2.90347  2.73739  3.18146  2.89801  2.37887  2.77519  2.98518  4.58477  3.61503
          0.06633  4.74638  2.89148  0.61958  0.77255  0.54348  0.86922
    303   2.63744  5.23896  2.81654  1.94251  4.56595  3.54360  3.73964  4.03928  2.48433  3.27177  4.28647  3.01847  3.94174  2.42425  2.81992  1.76323  2.62660  3.62026  5.68325  4.28293    540 s x - -
          2.68618  4.42225  2.77519  2.73123  3.46354  2.40513  3.72494  3.29354  2.67741  2.69355  4.24690  2.90347  2.73739  3.18146  2.89801  2.37887  2.77519  2.98518  4.58477  3.61503
          0.01369  4.69374  5.41609  0.61958  0.77255  0.53663  0.87879
    304   1.65316  5.02546  3.15283  2.59513  4.28032  3.59867  3.79827  3.10843  2.25291  3.29129  4.09412  2.91822  3.98964  2.33929  2.90165  2.66988  2.84541  3.06326  5.51836  4.17409    541 a x - -
          2.68618  4.42225  2.77519  2.73123  3.46354  2.40513  3.72494  3.29354  2.67741  2.69355  4.24690  2.90347  2.73739  3.18146  2.89801  2.37887  2.77519  2.98518  4.58477  3.61503
          0.03805  4.72683  3.55853  0.61958  0.77255  0.58269  0.81734
    305   2.79558  4.21496  3.86229  3.88878  3.31077  3.93758  4.25760  2.02794  3.73046  2.05335  2.90356  4.00376  4.30170  3.91348  3.44922  3.23711  3.02794  1.41537  4.84119  2.95961    542 v x - -
          2.68618  4.42225  2.77519  2.73123  3.46354  2.40513  3.72494  3.29354  2.67741  2.69355  4.24690  2.90347  2.73739  3.18146  2.89801  2.37887  2.77519  2.98518  4.58477  3.61503
          0.01357  4.70235  5.42470  0.61958  0.77255  0.53652  0.87895
    306   2.21016  4.32842  3.08371  2.27835  4.39003  3.21415  3.76094  3.43618  2.41927  3.38587  4.16593  3.06289  3.95617  2.21470  3.00448  1.89861  2.84447  3.46361  5.58009  4.21121    543 s x - -
          2.68618  4.42225  2.77519  2.73123  3.46354  2.40513  3.72494  3.29354  2.67741  2.69355  4.24690  2.90347  2.73739  3.18146  2.89801  2.37887  2.77519  2.98518  4.58477  3.61503
          0.03997  4.69508  3.50518  0.61958  0.77255  0.57583  0.82607
    307   2.75249  5.16689  2.48604  1.90408  4.47382  3.41175  3.73308  3.62471  2.11971  2.61525  3.78200  3.02528  3.93409  2.66281  2.96963  2.55312  2.98369  3.53688  5.62297  3.29600    544 e x - -
          2.68618  4.42225  2.77519  2.73123  3.46354  2.40513  3.72494  3.29354  2.67741  2.69355  4.24690  2.90347  2.73739  3.18146  2.89801  2.37887  2.77519  2.98518  4.58477  3.61503
          0.03821  4.66915  3.57168  0.61958  0.77255  0.54036  0.87356
    308   1.79941  4.90987  3.17555  2.61719  4.14078  2.66440  3.50678  3.55077  2.39882  2.72642  3.98612  3.13050  3.97759  2.85592  2.81029  2.79502  2.46736  3.07368  5.42050  4.09599    545 a x - -
          2.68618  4.42225  2.77519  2.73123  3.46354  2.40513  3.72494  3.29354  2.67741  2.69355  4.24690  2.90347  2.73739  3.18146  2.89801  2.37887  2.77519  2.98518  4.58477  3.61503
          0.01441  4.64309  5.36544  0.61958  0.77255  0.61851  0.77381
    309   2.89859  4.33748  4.50511  3.92579  2.69997  4.02143  4.36603  2.59022  3.78168  1.04423  3.31987  4.07760  4.38854  3.97254  3.91550  2.95095  2.71061  2.30171  4.95048  3.76228    546 l x - -
          2.68618  4.42225  2.77519  2.73123  3.46354  2.40513  3.72494  3.29354  2.67741  2.69355  4.24690  2.90347  2.73739  3.18146  2.89801  2.37887  2.77519  2.98518  4.58477  3.61503
          0.01441  4.64309  5.36544  0.61958  0.77255  0.61851  0.77381
    310   2.59302  5.18730  2.99316  2.29959  4.50672  2.06719  3.71463  3.56924  2.27738  3.48177  4.23768  2.71575  3.43496  2.29199  2.94728  2.49920  2.97575  3.56469  5.63690  4.24278    547 g x - -
          2.68618  4.42225  2.77519  2.73123  3.46354  2.40513  3.72494  3.29354  2.67741  2.69355  4.24690  2.90347  2.73739  3.18146  2.89801  2.37887  2.77519  2.98518  4.58477  3.61503
          0.01495  4.60604  5.32839  0.61958  0.77255  0.54382  0.86875
    311   2.54902  2.66523  3.94017  3.36327  3.27030  3.31320  4.07681  2.60443  3.28072  2.44691  3.41384  3.66833  4.16764  3.19900  3.25993  3.06267  1.82921  2.41329  4.90447  2.96859    548 t x - -
          2.68627  4.42234  2.77528  2.73132  3.46363  2.40510  3.72461  3.29363  2.67750  2.69349  4.24699  2.90355  2.73733  3.18155  2.89791  2.37876  2.77512  2.98507  4.58486  3.61512
          0.08585  2.55703  5.35317  1.22469  0.34792  0.57583  0.82607
    312   1.85560  4.71293  3.07426  2.76390  3.10023  3.61585  3.86875  3.30836  2.74767  2.77470  3.82641  3.24229  2.98181  3.08118  3.17531  2.30663  2.31134  3.03406  5.28166  3.99675    556 a x - -
          2.68618  4.42225  2.77519  2.73123  3.46354  2.40513  3.72494  3.29354  2.67741  2.69355  4.24690  2.90347  2.73739  3.18146  2.89801  2.37887  2.77519  2.98518  4.58477  3.61503
          0.08004  4.63082  2.70044  0.61958  0.77255  0.57583  0.82607
    313   1.75943  3.40722  3.29742  2.86601  3.72082  3.11309  3.88988  3.09268  2.83577  2.25001  3.65996  3.19790  4.03236  2.71108  3.23120  2.73599  2.94928  2.75840  5.12819  3.67199    557 a x - -
          2.68618  4.42225  2.77519  2.73123  3.46354  2.40513  3.72494  3.29354  2.67741  2.69355  4.24690  2.90347  2.73739  3.18146  2.89801  2.37887  2.77519  2.98518  4.58477  3.61503
          0.01556  4.56634  5.28869  0.61958  0.77255  0.68131  0.70513
    314   2.75472  5.18400  2.61282  2.44445  3.71565  3.34409  3.72579  3.96187  2.48907  3.47826  4.24182  1.79233  3.91870  2.52038  2.89543  2.11270  2.98952  3.55928  5.64120  4.24677    558 n x - -
          2.68618  4.42225  2.77519  2.73123  3.46354  2.40513  3.72494  3.29354  2.67741  2.69355  4.24690  2.90347  2.73739  3.18146  2.89801  2.37887  2.77519  2.98518  4.58477  3.61503
          0.01556  4.56634  5.28869  0.61958  0.77255  0.51105  0.91595
    315   2.60671  5.31130  1.52878  2.28313  4.63907  3.51438  3.38173  4.12279  2.52908  3.60942  4.36224  2.60013  3.40227  2.58006  3.03169  2.76694  2.93625  3.52144  5.75014  4.33279    559 d x - -
          2.68618  4.42225  2.77519  2.73123  3.46354  2.40513  3.72494  3.29354  2.67741  2.69355  4.24690  2.90347  2.73739  3.18146  2.89801  2.37887  2.77519  2.98518  4.58477  3.61503
          0.01501  4.60208  5.32442  0.61958  0.77255  0.58269  0.81734
    316   1.87580  4.43393  4.33856  3.90573  3.85284  3.11699  4.61332  1.01400  3.82210  2.78129  3.79884  4.03222  4.35004  4.08372  4.02894  3.17653  3.18010  2.41058  5.42866  4.23058    560 i x - -
          2.68618  4.42225  2.77519  2.73123  3.46354  2.40513  3.72494  3.29354  2.67741  2.69355  4.24690  2.90347  2.73739  3.18146  2.89801  2.37887  2.77519  2.98518  4.58477  3.61503
          0.01501  4.60208  5.32442  0.61958  0.77255  0.58269  0.81734
    317   2.73593  3.17699  2.99153  2.36513  4.03753  3.58623  3.82139  3.30512  2.65738  3.07437  3.91164  3.16796  3.98596  3.00306  2.91566  2.72450  1.54420  3.13889  5.35556  4.04939    561 t x - -
          2.68618  4.42225  2.77519  2.73123  3.46354  2.40513  3.72494  3.29354  2.67741  2.69355  4.24690  2.90347  2.73739  3.18146  2.89801  2.37887  2.77519  2.98518  4.58477  3.61503
          0.01501  4.60208  5.32442  0.61958  0.77255  0.58269  0.81734
    318   2.74731  4.51723  3.54562  2.99009  3.63897  3.69558  3.09072  3.03495  2.93438  1.66532  3.62564  3.41053  3.60372  3.25852  3.29773  1.91628  2.98298  2.72828  5.07591  3.60335    562 l x - -
          2.68618  4.42225  2.77519  2.73123  3.46354  2.40513  3.72494  3.29354  2.67741  2.69355  4.24690  2.90347  2.73739  3.18146  2.89801  2.37887  2.77519  2.98518  4.58477  3.61503
          0.01501  4.60208  5.32442  0.61958  0.77255  0.58269  0.81734
    319   2.77561  3.65436  5.03048  4.47907  3.72816  4.46701  4.93370  1.84254  4.34775  2.11948  3.61735  4.58671  4.79537  4.55056  4.46251  3.81306  3.21896  0.88737  5.44781  4.25126    563 v x - -
          2.68618  4.42225  2.77519  2.73123  3.46354  2.40513  3.72494  3.29354  2.67741  2.69355  4.24690  2.90347  2.73739  3.18146  2.89801  2.37887  2.77519  2.98518  4.58477  3.61503
          0.04898  4.60208  3.27635  0.61958  0.77255  0.58269  0.81734
    320   2.85100  5.07895  3.13055  2.62055  4.13297  3.61103  2.19537  3.77739  2.48832  3.33261  4.15918  3.12962  4.01498  1.58383  2.88325  2.86268  2.85076  3.44461  5.40696  3.39124    564 q x - -
          2.68618  4.42225  2.77519  2.73123  3.46354  2.40513  3.72494  3.29354  2.67741  2.69355  4.24690  2.90347  2.73739  3.18146  2.89801  2.37887  2.77519  2.98518  4.58477  3.61503
          0.01622  4.52529  5.24764  0.61958  0.77255  0.63770  0.75185
    321   3.06379  5.14479  3.58277  2.96930  4.57447  3.76825  3.88504  3.95455  2.29220  3.48569  4.34455  3.38557  4.18488  2.84027  0.96096  2.72685  3.28963  3.17281  5.61840  4.39631    565 r x - -
          2.68618  4.42225  2.77519  2.73123  3.46354  2.40513  3.72494  3.29354  2.67741  2.69355  4.24690  2.90347  2.73739  3.18146  2.89801  2.37887  2.77519  2.98518  4.58477  3.61503
          0.01622  4.52529  5.24764  0.61958  0.77255  0.63770  0.75185
    322   3.42172  4.69897  5.25532  4.74702  3.75316  4.82207  5.36774  1.99321  4.60697  1.90441  3.31590  4.93151  5.09005  4.83622  4.75901  4.21518  3.67937  0.70624  5.76703  4.58409    566 v x - -
          2.68618  4.42225  2.77519  2.73123  3.46354  2.40513  3.72494  3.29354  2.67741  2.69355  4.24690  2.90347  2.73739  3.18146  2.89801  2.37887  2.77519  2.98518  4.58477  3.61503
          0.01622  4.52529  5.24764  0.61958  0.77255  0.57111  0.83218
    323   2.76066  5.22632  2.78024  2.45997  4.57066  3.52616  3.69576  4.03886  1.83690  3.23607  4.27196  2.99888  3.42048  2.10713  2.14689  2.61322  2.98755  3.61764  5.64954  4.26366    567 k x - -
          2.68618  4.42225  2.77519  2.73123  3.46354  2.40513  3.72494  3.29354  2.67741  2.69355  4.24690  2.90347  2.73739  3.18146  2.89801  2.37887  2.77519  2.98518  4.58477  3.61503
          0.01584  4.54916  5.27150  0.61958  0.77255  0.60063  0.79511
    324   2.30954  4.47160  3.90089  3.55915  4.60429  3.27962  4.57417  4.00183  3.56822  3.69798  4.52110  3.67543  3.37005  3.85266  3.87356  2.17431  0.81514  3.46417  5.95533  4.75806    568 t x - -
          2.68618  4.42225  2.77519  2.73123  3.46354  2.40513  3.72494  3.29354  2.67741  2.69355  4.24690  2.90347  2.73739  3.18146  2.89801  2.37887  2.77519  2.98518  4.58477  3.61503
          0.01584  4.54916  5.27150  0.61958  0.77255  0.60063  0.79511
    325   3.15236  5.60150  2.11738  2.20109  5.04290  0.99721  4.08774  4.54967  3.10706  4.06683  4.90883  3.01610  4.12583  3.25807  3.69142  2.75143  3.46737  4.10374  6.24306  4.76295    569 g x - -
          2.68618  4.42225  2.77519  2.73123  3.46354  2.40513  3.72494  3.29354  2.67741  2.69355  4.24690  2.90347  2.73739  3.18146  2.89801  2.37887  2.77519  2.98518  4.58477  3.61503
          0.01584  4.54916  5.27150  0.61958  0.77255  0.60063  0.79511
    326   3.55003  4.88600  4.76573  4.34013  0.90516  4.46229  3.85039  3.36952  4.19097  2.31779  3.99396  3.20085  4.79076  4.25130  4.27392  3.79080  3.77396  3.22697  4.05673  1.84069    570 f x - -
          2.68618  4.42225  2.77519  2.73123  3.46354  2.40513  3.72494  3.29354  2.67741  2.69355  4.24690  2.90347  2.73739  3.18146  2.89801  2.37887  2.77519  2.98518  4.58477  3.61503
          0.01622  4.52529  5.24764  0.61958  0.77255  0.60063  0.79511
    327   1.28977  4.52545  3.20019  3.00416  3.82005  3.57856  4.02276  3.10739  2.98938  2.29112  3.76193  3.40479  4.05178  3.30328  3.36605  2.66844  2.97974  2.65157  5.24321  3.99307    571 a x - -
          2.68618  4.42225  2.77519  2.73123  3.46354  2.40513  3.72494  3.29354  2.67741  2.69355  4.24690  2.90347  2.73739  3.18146  2.89801  2.37887  2.77519  2.98518  4.58477  3.61503
          0.01622  4.52529  5.24764  0.61958  0.77255  0.60063  0.79511
    328   3.22569  4.55811  5.03717  4.44612  2.90854  4.46234  4.78637  1.68915  4.29034  1.09203  2.42424  4.56784  4.71734  4.36963  4.33822  3.79107  2.93236  2.40008  5.15194  4.05669    572 l x - -
          2.68618  4.42225  2.77519  2.73123  3.46354  2.40513  3.72494  3.29354  2.67741  2.69355  4.24690  2.90347  2.73739  3.18146  2.89801  2.37887  2.77519  2.98518  4.58477  3.61503
          0.01696  4.48140  5.20375  0.61958  0.77255  0.60063  0.79511
    329   2.69866  4.61908  3.32428  2.76132  3.79565  3.60081  3.82863  3.06340  2.71456  2.31042  3.71243  3.23014  3.10211  2.67201  2.85335  2.82780  1.87143  2.72804  5.17365  3.90209    573 t x - -
          2.68618  4.42225  2.77519  2.73123  3.46354  2.40513  3.72494  3.29354  2.67741  2.69355  4.24690  2.90347  2.73739  3.18146  2.89801  2.37887  2.77519  2.98518  4.58477  3.61503
          0.01696  4.48140  5.20375  0.61958  0.77255  0.60063  0.79511
    330   1.53552  4.90269  3.10409  2.59687  4.24671  3.50387  3.79578  3.66272  2.43932  3.26012  4.07349  3.09972  3.46653  2.37656  3.00764  2.75812  2.46725  3.31732  5.49129  4.16369    574 a x - -
          2.68618  4.42225  2.77519  2.73123  3.46354  2.40513  3.72494  3.29354  2.67741  2.69355  4.24690  2.90347  2.73739  3.18146  2.89801  2.37887  2.77519  2.98518  4.58477  3.61503
          0.01696  4.48140  5.20375  0.61958  0.77255  0.60063  0.79511
    331   2.85098  5.24946  2.76366  2.51128  4.61476  2.55986  3.72961  4.06004  1.35640  3.54440  4.32590  3.03673  3.96668  2.84534  2.39337  2.82009  3.07706  3.66053  5.66729  4.31725    575 k x - -
          2.68618  4.42225  2.77519  2.73123  3.46354  2.40513  3.72494  3.29354  2.67741  2.69355  4.24690  2.90347  2.73739  3.18146  2.89801  2.37887  2.77519  2.98518  4.58477  3.61503
          0.01770  4.43891  5.16126  0.61958  0.77255  0.60063  0.79511
    332   2.78520  5.23240  2.56271  2.39709  4.56884  3.46263  3.73352  4.03984  1.98952  3.54488  4.31522  1.71370  3.91163  2.85156  2.99333  2.57125  2.59654  3.62660  5.69868  4.29517    576 n x - -
          2.68618  4.42225  2.77519  2.73123  3.46354  2.40513  3.72494  3.29354  2.67741  2.69355  4.24690  2.90347  2.73739  3.18146  2.89801  2.37887  2.77519  2.98518  4.58477  3.61503
          0.01791  4.42714  5.14949  0.61958  0.77255  0.60063  0.79511
    333   2.98213  5.54084  2.25379  1.13484  4.85437  3.45976  3.84173  4.35583  2.29000  3.82661  4.61771  2.91398  3.98961  2.63739  3.21239  2.89694  3.23746  3.91995  5.96329  4.50711    577 e x - -
          2.68618  4.42225  2.77519  2.73123  3.46354  2.40513  3.72494  3.29354  2.67741  2.69355  4.24690  2.90347  2.73739  3.18146  2.89801  2.37887  2.77519  2.98518  4.58477  3.61503
          0.01791  4.42714  5.14949  0.61958  0.77255  0.60063  0.79511
    334   2.48343  4.56864  3.33771  2.57699  3.73755  3.59763  3.82689  2.74324  2.32966  1.82669  3.66382  3.01553  3.98301  3.07319  3.12478  2.82977  2.63355  2.85172  5.12719  3.86299    578 l x - -
          2.68618  4.42225  2.77519  2.73123  3.46354  2.40513  3.72494  3.29354  2.67741  2.69355  4.24690  2.90347  2.73739  3.18146  2.89801  2.37887  2.77519  2.98518  4.58477  3.61503
          0.01791  4.42714  5.14949  0.61958  0.77255  0.60063  0.79511
    335   1.89901  4.31687  3.69723  3.12979  3.46133  3.68113  3.97109  2.53563  2.82766  2.16185  3.43614  3.49166  4.06732  3.35455  3.37760  2.47135  2.90959  2.11894  4.93475  3.71414    579 a x - -
          2.68618  4.42225  2.77519  2.73123  3.46354  2.40513  3.72494  3.29354  2.67741  2.69355  4.24690  2.90347  2.73739  3.18146  2.89801  2.37887  2.77519  2.98518  4.58477  3.61503
          0.01854  4.39310  5.11544  0.61958  0.77255  0.60063  0.79511
    336   3.16899  5.38797  3.33390  2.32636  4.82296  3.76321  3.77829  4.19208  2.12700  3.62539  4.47514  3.26018  4.15825  2.61588  1.04439  3.14070  3.34867  3.84999  5.67710  4.46401    580 r x - -
          2.68618  4.42225  2.77519  2.73123  3.46354  2.40513  3.72494  3.29354  2.67741  2.69355  4.24690  2.90347  2.73739  3.18146  2.89801  2.37887  2.77519  2.98518  4.58477  3.61503
          0.01883  4.37751  5.09986  0.61958  0.77255  0.60063  0.79511
    337   2.98229  5.33817  3.23427  2.22702  4.76078  3.66304  3.70811  4.16431  1.37717  3.59298  4.39311  3.13823  4.04184  2.13230  2.13597  2.94525  3.17672  3.77777  5.65498  4.37951    581 k x - -
          2.68618  4.42225  2.77519  2.73123  3.46354  2.40513  3.72494  3.29354  2.67741  2.69355  4.24690  2.90347  2.73739  3.18146  2.89801  2.37887  2.77519  2.98518  4.58477  3.61503
          0.01883  4.37751  5.09986  0.61958  0.77255  0.50844  0.91989
    338   2.52498  3.92855  3.05714  1.57498  4.33499  3.50684  3.72315  3.75359  2.43518  3.31950  4.11857  3.04105  3.91860  2.85503  2.10721  2.74178  2.96997  3.39442  5.51499  4.17352    582 e x - -
          2.68618  4.42225  2.77519  2.73123  3.46354  2.40513  3.72494  3.29354  2.67741  2.69355  4.24690  2.90347  2.73739  3.18146  2.89801  2.37887  2.77519  2.98518  4.58477  3.61503
          0.01811  4.41603  5.13837  0.61958  0.77255  0.54621  0.86546
    339   2.83139  4.31998  4.22394  3.65069  3.33332  3.92817  4.26223  2.33480  3.52141  1.16883  3.00307  3.89522  4.29291  3.76607  3.72635  2.66976  2.85703  2.37405  4.95672  3.77743    583 l x - -
          2.68618  4.42225  2.77519  2.73123  3.46354  2.40513  3.72494  3.29354  2.67741  2.69355  4.24690  2.90347  2.73739  3.18146  2.89801  2.37887  2.77519  2.98518  4.58477  3.61503
          0.01811  4.41603  5.13837  0.61958  0.77255  0.54621  0.86546
    340   3.47856  4.82572  4.92000  4.41199  2.91286  4.52085  4.45442  2.72143  4.13786  0.73558  3.26988  4.51180  4.79987  4.32078  4.22385  3.91231  3.70569  2.83137  2.56877  3.25411    584 l x - -
          2.68618  4.42225  2.77519  2.73123  3.46354  2.40513  3.72494  3.29354  2.67741  2.69355  4.24690  2.90347  2.73739  3.18146  2.89801  2.37887  2.77519  2.98518  4.58477  3.61503
          0.06784  4.41603  2.92787  0.61958  0.77255  0.54621  0.86546
    341   2.70127  3.94996  1.76251  2.15585  4.27928  3.46308  3.70094  3.02944  2.49581  3.28393  4.08121  2.72242  3.88101  2.83556  2.97630  2.70333  2.93827  3.35033  5.49725  4.13159    585 d x - -
          2.68618  4.42225  2.77519  2.73123  3.46354  2.40513  3.72494  3.29354  2.67741  2.69355  4.24690  2.90347  2.73739  3.18146  2.89801  2.37887  2.77519  2.98518  4.58477  3.61503
          0.01903  4.36721  5.08956  0.61958  0.77255  0.49944  0.93361
    342   2.12658  4.80480  2.82291  2.56567  4.06945  2.99692  3.74338  3.47978  2.56152  3.09870  3.92054  3.07167  3.15408  2.90653  3.01725  1.97386  2.90525  2.95590  4.09649  4.03510    586 s x - -
          2.68618  4.42225  2.77519  2.73123  3.46354  2.40513  3.72494  3.29354  2.67741  2.69355  4.24690  2.90347  2.73739  3.18146  2.89801  2.37887  2.77519  2.98518  4.58477  3.61503
          0.05735  4.41603  3.13154  0.61958  0.77255  0.54621  0.86546
    343   1.64032  4.41055  3.63972  3.28433  4.54941  3.17067  4.37324  3.97672  3.32362  3.63922  4.44625  3.47866  2.68716  3.61426  3.67044  1.13526  2.91354  3.41525  5.86697  4.64219    587 s x - -
          2.68618  4.42225  2.77519  2.73123  3.46354  2.40513  3.72494  3.29354  2.67741  2.69355  4.24690  2.90347  2.73739  3.18146  2.89801  2.37887  2.77519  2.98518  4.58477  3.61503
          0.29890  4.37751  1.40321  0.61958  0.77255  0.60063  0.79511
    344   2.66324  4.93415  2.78554  2.19979  4.23814  3.37443  2.88404  3.68283  2.45433  3.25378  4.06220  2.91087  2.64719  2.81178  2.91038  2.05488  2.91313  3.32553  5.45746  4.09815    588 s x - -
          2.68618  4.42225  2.77519  2.73123  3.46354  2.40513  3.72494  3.29354  2.67741  2.69355  4.24690  2.90347  2.73739  3.18146  2.89801  2.37887  2.77519  2.98518  4.58477  3.61503
          0.02484  4.10346  4.82580  0.61958  0.77255  0.35836  1.20005
    345   2.40064  3.53077  3.07713  2.38477  4.15620  3.50342  3.70849  3.57467  2.11619  3.16912  3.97815  3.03667  3.89719  2.85412  2.53867  2.52935  2.14492  3.24384  5.40244  4.06716    589 k x - -
          2.68618  4.42225  2.77519  2.73123  3.46354  2.40513  3.72494  3.29354  2.67741  2.69355  4.24690  2.90347  2.73739  3.18146  2.89801  2.37887  2.77519  2.98518  4.58477  3.61503
          0.31134  4.41603  1.36472  0.61958  0.77255  0.54621  0.86546
    346   2.46295  4.38816  3.32113  2.90413  3.94620  2.50198  3.97778  3.33442  2.89540  2.30724  3.90766  3.25022  3.84264  3.23409  3.25755  1.55303  2.83387  2.98785  5.32952  4.05949    590 s . - -
          2.68618  4.42225  2.77519  2.73123  3.46354  2.40513  3.72494  3.29354  2.67741  2.69355  4.24690  2.90347  2.73739  3.18146  2.89801  2.37887  2.77519  2.98518  4.58477  3.61503
          0.02421  4.12890  4.85125  0.61958  0.77255  0.36718  1.17988
    347   2.79357  4.60974  3.53794  2.94068  2.61713  3.70049  3.86250  3.10913  2.32353  2.09046  3.67509  3.36225  4.07288  3.13079  1.85345  2.95742  3.01471  2.88756  5.09692  3.82798    591 r x - -
          2.68618  4.42225  2.77519  2.73123  3.46354  2.40513  3.72494  3.29354  2.67741  2.69355  4.24690  2.90347  2.73739  3.18146  2.89801  2.37887  2.77519  2.98518  4.58477  3.61503
          0.01811  4.41603  5.13837  0.61958  0.77255  0.54621  0.86546
    348   2.37732  4.46869  3.44298  2.88442  3.65682  3.58554  3.87517  2.57989  2.81611  2.34839  3.60010  3.30977  3.99184  3.15590  2.84325  1.75787  2.90393  2.74736  5.07694  3.82820    592 s x - -
          2.68618  4.42225  2.77519  2.73123  3.46354  2.40513  3.72494  3.29354  2.67741  2.69355  4.24690  2.90347  2.73739  3.18146  2.89801  2.37887  2.77519  2.98518  4.58477  3.61503
          0.01911  4.36280  5.08515  0.61958  0.77255  0.54621  0.86546
    349   2.66447  4.95339  2.60202  2.18748  4.21798  3.46843  3.67353  3.64985  2.45438  3.22396  3.52539  2.97798  3.37694  2.50039  2.92840  2.42682  2.89659  2.31035  5.43888  4.08223    593 e x - -
          2.68618  4.42225  2.77519  2.73123  3.46354  2.40513  3.72494  3.29354  2.67741  2.69355  4.24690  2.90347  2.73739  3.18146  2.89801  2.37887  2.77519  2.98518  4.58477  3.61503
          0.01911  4.36280  5.08515  0.61958  0.77255  0.54621  0.86546
    350   2.64678  4.37366  3.51237  2.77879  2.67828  3.62239  3.87483  2.47088  2.53499  2.47462  3.47592  3.35459  4.00249  3.20328  3.24952  2.07226  2.87881  2.48302  4.95542  3.71882    594 s x - -
          2.68618  4.42225  2.77519  2.73123  3.46354  2.40513  3.72494  3.29354  2.67741  2.69355  4.24690  2.90347  2.73739  3.18146  2.89801  2.37887  2.77519  2.98518  4.58477  3.61503
          0.01958  4.33890  5.06124  0.61958  0.77255  0.54621  0.86546
    351   2.67493  4.84504  3.02649  2.41362  3.52215  2.19300  3.70790  3.48996  2.38552  3.10128  3.92369  2.35060  3.89005  2.86942  2.97461  2.71478  2.90820  3.17540  5.34338  3.18475    595 g x - -
          2.68618  4.42225  2.77519  2.73123  3.46354  2.40513  3.72494  3.29354  2.67741  2.69355  4.24690  2.90347  2.73739  3.18146  2.89801  2.37887  2.77519  2.98518  4.58477  3.61503
          0.01958  4.33890  5.06124  0.61958  0.77255  0.54621  0.86546
    352   2.05472  4.30885  3.66539  3.10526  3.49111  3.14467  3.96299  1.90978  3.03538  2.55637  3.46326  3.46087  4.03168  3.33410  3.01499  2.89342  2.49704  2.43154  4.95615  3.73459    596 i x - -
          2.68618  4.42225  2.77519  2.73123  3.46354  2.40513  3.72494  3.29354  2.67741  2.69355  4.24690  2.90347  2.73739  3.18146  2.89801  2.37887  2.77519  2.98518  4.58477  3.61503
          0.01958  4.33890  5.06124  0.61958  0.77255  0.54621  0.86546
    353   2.98704  5.10554  3.46590  2.80534  4.31501  3.72415  3.33175  3.80824  1.22879  3.33139  4.18132  3.24845  4.08319  2.88078  2.21727  3.00901  3.17542  3.50101  2.90434  4.13959    597 k x - -
          2.68618  4.42225  2.77519  2.73123  3.46354  2.40513  3.72494  3.29354  2.67741  2.69355  4.24690  2.90347  2.73739  3.18146  2.89801  2.37887  2.77519  2.98518  4.58477  3.61503
          0.01958  4.33890  5.06124  0.61958  0.77255  0.54621  0.86546
    354   2.93282  4.48138  4.02299  3.52348  2.77457  3.93789  4.13976  2.67427  3.41439  1.09313  3.36208  2.85999  4.31738  3.69252  3.65889  3.25322  3.17832  2.58289  4.79070  3.40751    598 l x - -
          2.68618  4.42225  2.77519  2.73123  3.46354  2.40513  3.72494  3.29354  2.67741  2.69355  4.24690  2.90347  2.73739  3.18146  2.89801  2.37887  2.77519  2.98518  4.58477  3.61503
          0.01958  4.33890  5.06124  0.61958  0.77255  0.54621  0.86546
    355   2.96899  5.42247  2.54100  1.10718  4.75148  3.43826  3.83736  4.23511  2.66098  3.73741  4.55576  2.92063  3.98016  2.43337  3.13513  2.59565  3.23163  3.82809  5.88689  4.46307    599 e x - -
          2.68618  4.42225  2.77519  2.73123  3.46354  2.40513  3.72494  3.29354  2.67741  2.69355  4.24690  2.90347  2.73739  3.18146  2.89801  2.37887  2.77519  2.98518  4.58477  3.61503
          0.01958  4.33890  5.06124  0.61958  0.77255  0.54621  0.86546
    356   2.41054  5.08023  2.79152  1.87437  4.38695  3.43184  2.94520  3.83753  2.50280  3.38754  4.18465  2.94195  2.18960  2.85129  2.97294  2.72844  2.98765  3.46400  5.57661  4.20015    600 e x - -
          2.68618  4.42225  2.77519  2.73123  3.46354  2.40513  3.72494  3.29354  2.67741  2.69355  4.24690  2.90347  2.73739  3.18146  2.89801  2.37887  2.77519  2.98518  4.58477  3.61503
          0.02042  4.29723  5.01957  0.61958  0.77255  0.54621  0.86546
    357   1.54907  4.52185  3.32110  2.82433  3.93117  3.40900  3.90924  3.28209  2.79537  2.98015  3.84332  3.23847  3.91665  2.58685  3.18730  2.35813  2.88910  2.41951  5.29774  4.03083    601 a x - -
          2.68618  4.42225  2.77519  2.73123  3.46354  2.40513  3.72494  3.29354  2.67741  2.69355  4.24690  2.90347  2.73739  3.18146  2.89801  2.37887  2.77519  2.98518  4.58477  3.61503
          0.02042  4.29723  5.01957  0.61958  0.77255  0.54621  0.86546
    358   2.58030  4.42790  3.65042  3.25646  3.93292  3.37461  4.23426  2.42685  3.19850  2.97986  3.96318  3.51883  4.00748  3.54600  3.50990  1.06577  2.97910  2.84431  5.41678  4.12984    602 s x - -
          2.68618  4.42225  2.77519  2.73123  3.46354  2.40513  3.72494  3.29354  2.67741  2.69355  4.24690  2.90347  2.73739  3.18146  2.89801  2.37887  2.77519  2.98518  4.58477  3.61503
          0.02042  4.29723  5.01957  0.61958  0.77255  0.54621  0.86546
    359   2.76246  5.11458  2.40371  2.20595  4.35120  3.43317  3.71762  3.83931  2.53639  3.39116  4.19263  1.64920  3.88985  2.85883  3.02443  2.74186  3.00481  3.47244  3.43055  4.17079    603 n x - -
          2.68618  4.42225  2.77519  2.73123  3.46354  2.40513  3.72494  3.29354  2.67741  2.69355  4.24690  2.90347  2.73739  3.18146  2.89801  2.37887  2.77519  2.98518  4.58477  3.61503
          0.02042  4.29723  5.01957  0.61958  0.77255  0.54621  0.86546
    360   3.67151  5.01948  4.87241  4.53453  3.35833  4.51823  5.06105  2.60317  4.30057  0.48596  3.28368  4.77098  4.89326  4.56273  4.39856  4.17248  3.95304  2.74692  5.36896  4.18380    604 L x - -
          2.68618  4.42225  2.77519  2.73123  3.46354  2.40513  3.72494  3.29354  2.67741  2.69355  4.24690  2.90347  2.73739  3.18146  2.89801  2.37887  2.77519  2.98518  4.58477  3.61503
          0.02042  4.29723  5.01957  0.61958  0.77255  0.54621  0.86546
    361   2.64872  4.21484  3.95585  3.41751  2.64246  3.31666  4.09455  2.59292  3.32967  2.42489  3.38012  3.66700  3.05636  3.58522  3.56868  2.98520  2.91754  1.43278  4.88033  3.65292    605 v x - -
          2.68618  4.42225  2.77519  2.73123  3.46354  2.40513  3.72494  3.29354  2.67741  2.69355  4.24690  2.90347  2.73739  3.18146  2.89801  2.37887  2.77519  2.98518  4.58477  3.61503
          0.02042  4.29723  5.01957  0.61958  0.77255  0.54621  0.86546
    362   0.84364  2.39717  4.28100  3.94405  4.24006  3.16108  4.66325  3.36101  3.82728  3.28280  4.21124  3.78341  3.93466  4.07315  4.00138  2.62964  2.89352  2.96429  5.70441  4.54511    606 a x - -
          2.68618  4.42225  2.77519  2.73123  3.46354  2.40513  3.72494  3.29354  2.67741  2.69355  4.24690  2.90347  2.73739  3.18146  2.89801  2.37887  2.77519  2.98518  4.58477  3.61503
          0.13811  4.29723  2.15944  0.61958  0.77255  0.54621  0.86546
    363   3.26175  4.56732  4.97841  4.42493  2.15703  4.53268  4.75791  1.32886  4.28960  1.46008  3.05137  4.58334  4.75357  4.37661  4.37180  3.87965  3.48860  2.15717  5.05311  3.80998    607 i x - -
          2.68618  4.42225  2.77519  2.73123  3.46354  2.40513  3.72494  3.29354  2.67741  2.69355  4.24690  2.90347  2.73739  3.18146  2.89801  2.37887  2.77519  2.98518  4.58477  3.61503
          0.08075  4.18206  2.77568  0.61958  0.77255  0.51233  0.91404
    364   3.06381  5.29611  3.41381  2.76201  4.74910  3.71144  3.66894  4.10873  1.64220  3.52862  4.36522  3.20162  4.07214  1.67645  1.77401  3.03807  3.23403  3.76023  5.56939  4.36511    608 k x - -
          2.68618  4.42225  2.77519  2.73123  3.46354  2.40513  3.72494  3.29354  2.67741  2.69355  4.24690  2.90347  2.73739  3.18146  2.89801  2.37887  2.77519  2.98518  4.58477  3.61503
          0.02215  4.21672  4.93906  0.61958  0.77255  0.64304  0.74590
    365   2.82533  4.36702  3.95225  3.43574  3.43228  3.88234  4.21255  1.41402  3.30717  2.01990  3.41205  2.74262  4.26644  3.63522  3.57294  3.19395  3.07369  2.16751  5.04818  3.79734    609 i x - -
          2.68618  4.42225  2.77519  2.73123  3.46354  2.40513  3.72494  3.29354  2.67741  2.69355  4.24690  2.90347  2.73739  3.18146  2.89801  2.37887  2.77519  2.98518  4.58477  3.61503
          0.02215  4.21672  4.93906  0.61958  0.77255  0.64304  0.74590
    366   1.49960  4.40497  3.46539  3.03213  3.99186  3.29402  4.07750  3.26380  2.99573  2.65394  3.92793  3.35101  2.03614  3.33795  3.34541  2.67460  2.88222  2.94273  5.40152  4.15042    610 a x - -
          2.68618  4.42225  2.77519  2.73123  3.46354  2.40513  3.72494  3.29354  2.67741  2.69355  4.24690  2.90347  2.73739  3.18146  2.89801  2.37887  2.77519  2.98518  4.58477  3.61503
          0.02215  4.21672  4.93906  0.61958  0.77255  0.64304  0.74590
    367   2.60164  4.68237  3.08041  2.60491  4.05994  3.39093  3.78173  3.45150  2.60491  2.80790  3.93497  2.22903  2.96713  2.96293  3.03063  2.68014  1.93906  3.12187  5.36262  4.05399    611 t x - -
          2.68618  4.42225  2.77519  2.73123  3.46354  2.40513  3.72494  3.29354  2.67741  2.69355  4.24690  2.90347  2.73739  3.18146  2.89801  2.37887  2.77519  2.98518  4.58477  3.61503
          0.02215  4.21672  4.93906  0.61958  0.77255  0.64304  0.74590
    368   3.07827  4.46336  4.65842  4.17000  2.48384  4.24974  4.61871  2.06805  4.05424  2.06277  3.34558  4.33097  4.61468  4.25936  4.21767  3.62606  3.34897  1.02436  5.06234  3.69679    612 v x - -
          2.68618  4.42225  2.77519  2.73123  3.46354  2.40513  3.72494  3.29354  2.67741  2.69355  4.24690  2.90347  2.73739  3.18146  2.89801  2.37887  2.77519  2.98518  4.58477  3.61503
          0.02316  4.17256  4.89490  0.61958  0.77255  0.64304  0.74590
    369   2.82744  4.80548  3.31975  2.92851  4.34755  3.45902  3.98444  3.82014  2.60271  3.39916  4.29741  3.32785  1.20088  3.19074  2.17279  2.92159  3.15578  3.46312  5.53200  4.30779    613 p x - -
          2.68618  4.42225  2.77519  2.73123  3.46354  2.40513  3.72494  3.29354  2.67741  2.69355  4.24690  2.90347  2.73739  3.18146  2.89801  2.37887  2.77519  2.98518  4.58477  3.61503
          0.02316  4.17256  4.89490  0.61958  0.77255  0.64304  0.74590
    370   2.51024  4.82886  3.00447  1.82760  4.09860  3.45597  3.68650  3.45549  2.43898  3.09698  3.93272  3.01023  3.87053  2.84413  2.46640  2.70774  2.90480  2.44718  5.35518  4.03577    614 e x - -
          2.68618  4.42225  2.77519  2.73123  3.46354  2.40513  3.72494  3.29354  2.67741  2.69355  4.24690  2.90347  2.73739  3.18146  2.89801  2.37887  2.77519  2.98518  4.58477  3.61503
          0.02316  4.17256  4.89490  0.61958  0.77255  0.64304  0.74590
    371   2.59631  4.62416  3.08901  2.71201  4.15518  3.32285  3.88184  3.54802  2.66998  3.19640  4.05208  3.14051  3.87956  2.45623  3.03692  2.48470  1.45646  3.19120  5.45242  4.16467    615 t x - -
          2.68618  4.42225  2.77519  2.73123  3.46354  2.40513  3.72494  3.29354  2.67741  2.69355  4.24690  2.90347  2.73739  3.18146  2.89801  2.37887  2.77519  2.98518  4.58477  3.61503
          0.02316  4.17256  4.89490  0.61958  0.77255  0.64304  0.74590
    372   3.21523  4.54038  4.83226  4.32569  2.40731  4.45352  4.69263  1.09686  4.19732  1.81952  3.17863  4.49333  4.72797  4.34985  4.32486  3.82322  3.46005  2.01476  5.02916  3.68572    616 i x - -
          2.68618  4.42225  2.77519  2.73123  3.46354  2.40513  3.72494  3.29354  2.67741  2.69355  4.24690  2.90347  2.73739  3.18146  2.89801  2.37887  2.77519  2.98518  4.58477  3.61503
          0.02412  4.13256  4.85490  0.61958  0.77255  0.64304  0.74590
    373   2.83015  5.09878  3.14441  2.20697  4.45697  3.54972  3.62655  3.85168  1.83917  3.35260  4.16795  3.04887  3.93141  2.75222  1.69776  2.82088  3.03367  3.13858  5.47660  4.19778    617 r x - -
          2.68618  4.42225  2.77519  2.73123  3.46354  2.40513  3.72494  3.29354  2.67741  2.69355  4.24690  2.90347  2.73739  3.18146  2.89801  2.37887  2.77519  2.98518  4.58477  3.61503
          0.06366  4.13256  3.08714  0.61958  0.77255  0.64304  0.74590
    374   2.63325  4.59454  3.13986  2.76162  3.85158  3.36474  2.73305  3.40566  2.66680  3.05960  3.95732  3.17775  3.90399  3.10475  3.00567  2.74824  1.46744  3.09368  5.23077  3.88101    618 t x - -
          2.68618  4.42225  2.77519  2.73123  3.46354  2.40513  3.72494  3.29354  2.67741  2.69355  4.24690  2.90347  2.73739  3.18146  2.89801  2.37887  2.77519  2.98518  4.58477  3.61503
          0.02508  4.09398  4.81632  0.61958  0.77255  0.68062  0.70583
    375   3.35254  4.67051  4.91448  4.38704  3.17666  4.61451  4.95431  1.70372  4.20947  0.91411  2.99048  4.64282  4.81817  4.37593  4.34084  3.99328  3.58708  2.13083  5.26700  4.14465    619 l x - -
          2.68618  4.42225  2.77519  2.73123  3.46354  2.40513  3.72494  3.29354  2.67741  2.69355  4.24690  2.90347  2.73739  3.18146  2.89801  2.37887  2.77519  2.98518  4.58477  3.61503
          0.02508  4.09398  4.81632  0.61958  0.77255  0.68062  0.70583
    376   2.86491  5.03014  1.30791  2.44177  4.12700  3.39938  3.85915  3.51773  2.79861  2.40982  4.17951  2.98005  3.94725  3.06370  3.27904  2.87604  3.14829  3.25648  5.51541  4.10643    620 d x - -
          2.68618  4.42225  2.77519  2.73123  3.46354  2.40513  3.72494  3.29354  2.67741  2.69355  4.24690  2.90347  2.73739  3.18146  2.89801  2.37887  2.77519  2.98518  4.58477  3.61503
          0.02508  4.09398  4.81632  0.61958  0.77255  0.68062  0.70583
    377   1.79042  4.25779  3.41787  3.24095  4.47219  1.10885  4.37308  3.85030  3.39186  3.58533  4.43789  3.39033  3.77474  3.66449  3.68327  2.50205  2.83044  3.28851  5.79839  4.60892    621 g x - -
          2.68618  4.42225  2.77519  2.73123  3.46354  2.40513  3.72494  3.29354  2.67741  2.69355  4.24690  2.90347  2.73739  3.18146  2.89801  2.37887  2.77519  2.98518  4.58477  3.61503
          0.02508  4.09398  4.81632  0.61958  0.77255  0.68062  0.70583
    378   2.68036  4.43711  3.60241  3.18927  3.66821  3.51231  4.14810  2.09339  3.09675  2.55064  3.65724  3.51715  1.57063  3.46937  3.39971  2.91365  3.01728  2.54918  5.23217  3.96807    622 p x - -
          2.68618  4.42225  2.77519  2.73123  3.46354  2.40513  3.72494  3.29354  2.67741  2.69355  4.24690  2.90347  2.73739  3.18146  2.89801  2.37887  2.77519  2.98518  4.58477  3.61503
          0.02508  4.09398  4.81632  0.61958  0.77255  0.68062  0.70583
    379   2.71829  4.23938  4.02570  3.47503  3.32688  3.79227  4.17063  1.60907  3.35157  2.19172  2.53275  3.74679  4.18347  3.63186  3.58920  2.52525  2.97212  2.15922  4.93908  3.73433    623 i x - -
          2.68618  4.42225  2.77519  2.73123  3.46354  2.40513  3.72494  3.29354  2.67741  2.69355  4.24690  2.90347  2.73739  3.18146  2.89801  2.37887  2.77519  2.98518  4.58477  3.61503
          0.02508  4.09398  4.81632  0.61958  0.77255  0.68062  0.70583
    380   1.59726  4.29632  3.61530  3.13758  3.73004  3.37401  4.08304  2.78756  3.06039  2.19926  3.66046  3.43243  3.93850  3.39341  3.37997  2.73733  2.23342  2.54664  5.22244  3.99446    624 a x - -
          2.68618  4.42225  2.77519  2.73123  3.46354  2.40513  3.72494  3.29354  2.67741  2.69355  4.24690  2.90347  2.73739  3.18146  2.89801  2.37887  2.77519  2.98518  4.58477  3.61503
          0.13151  4.09398  2.23907  0.61958  0.77255  0.68062  0.70583
    381   2.90169  4.41302  4.28730  3.95525  3.63831  3.84447  4.73726  2.05079  3.82482  2.30566  3.58673  4.12582  4.39927  4.17667  4.02577  3.35634  3.26091  0.88845  5.44227  4.18068    625 v x - -
          2.68618  4.42225  2.77519  2.73123  3.46354  2.40513  3.72494  3.29354  2.67741  2.69355  4.24690  2.90347  2.73739  3.18146  2.89801  2.37887  2.77519  2.98518  4.58477  3.61503
          0.02786  3.99033  4.71267  0.61958  0.77255  0.76894  0.62270
    382   2.62662  4.76165  2.04927  2.43271  4.26662  3.22649  3.82458  3.60566  2.73970  3.30529  4.17620  2.93272  3.81402  3.01404  3.20528  2.67465  1.65187  3.24609  5.56364  4.21262    626 t x - -
          2.68618  4.42225  2.77519  2.73123  3.46354  2.40513  3.72494  3.29354  2.67741  2.69355  4.24690  2.90347  2.73739  3.18146  2.89801  2.37887  2.77519  2.98518  4.58477  3.61503
          0.02786  3.99033  4.71267  0.61958  0.77255  0.76894  0.62270
    383   0.85641  4.25410  3.58506  3.38320  4.17241  3.07520  4.39094  3.31577  3.40256  3.19181  4.21175  3.50213  3.82569  3.73317  3.64413  2.60391  2.88950  2.94974  5.58778  4.40152    627 a x - -
          2.68618  4.42225  2.77519  2.73123  3.46354  2.40513  3.72494  3.29354  2.67741  2.69355  4.24690  2.90347  2.73739  3.18146  2.89801  2.37887  2.77519  2.98518  4.58477  3.61503
          0.02786  3.99033  4.71267  0.61958  0.77255  0.76894  0.62270
    384   2.76918  4.89232  2.93764  2.58592  4.41106  2.33234  3.74995  3.83386  1.39177  3.39277  4.24647  3.05124  3.89007  2.91563  2.64378  2.80211  3.05383  3.46214  5.51096  4.24933    628 k x - -
          2.68618  4.42225  2.77519  2.73123  3.46354  2.40513  3.72494  3.29354  2.67741  2.69355  4.24690  2.90347  2.73739  3.18146  2.89801  2.37887  2.77519  2.98518  4.58477  3.61503
          0.02786  3.99033  4.71267  0.61958  0.77255  0.76894  0.62270
    385   2.76633  4.52571  3.58388  3.01332  3.54892  3.63213  3.86600  2.86996  2.56505  2.40430  1.89501  3.39014  4.03948  3.13991  2.21501  2.96050  3.00966  2.72583  5.04764  3.80776    629 m x - -
          2.68618  4.42225  2.77519  2.73123  3.46354  2.40513  3.72494  3.29354  2.67741  2.69355  4.24690  2.90347  2.73739  3.18146  2.89801  2.37887  2.77519  2.98518  4.58477  3.61503
          0.02786  3.99033  4.71267  0.61958  0.77255  0.76894  0.62270
    386   3.06526  4.40276  4.71928  4.22786  3.55725  4.37335  4.95786  1.46102  4.11045  2.07509  3.37377  4.45303  4.70789  4.38776  4.31861  3.76193  3.33708  1.08369  5.50743  4.29345    630 v x - -
          2.68618  4.42225  2.77519  2.73123  3.46354  2.40513  3.72494  3.29354  2.67741  2.69355  4.24690  2.90347  2.73739  3.18146  2.89801  2.37887  2.77519  2.98518  4.58477  3.61503
          0.02786  3.99033  4.71267  0.61958  0.77255  0.76894  0.62270
    387   1.22031  4.14697  3.45549  3.18315  4.23965  2.94306  4.23487  3.57458  3.22603  3.33622  4.19372  3.31925  3.69521  3.52253  3.52115  1.78932  2.70927  3.07393  5.61132  4.39367    631 a x - -
          2.68618  4.42225  2.77519  2.73123  3.46354  2.40513  3.72494  3.29354  2.67741  2.69355  4.24690  2.90347  2.73739  3.18146  2.89801  2.37887  2.77519  2.98518  4.58477  3.61503
          0.02786  3.99033  4.71267  0.61958  0.77255  0.76894  0.62270
    388   2.78743  4.90212  1.56459  2.44200  3.98470  3.37753  3.80709  3.34239  2.73206  2.24393  4.02471  2.97021  3.90461  3.01644  3.19581  2.82060  3.06467  3.09795  5.39510  4.00244    632 d x - -
          2.68618  4.42225  2.77519  2.73123  3.46354  2.40513  3.72494  3.29354  2.67741  2.69355  4.24690  2.90347  2.73739  3.18146  2.89801  2.37887  2.77519  2.98518  4.58477  3.61503
          0.02786  3.99033  4.71267  0.61958  0.77255  0.76894  0.62270
    389   3.05731  5.18877  2.54251  0.86877  4.55033  3.35266  3.95127  4.02780  2.84690  3.62654  4.59665  3.00493  3.96322  3.16529  3.26700  3.02849  3.36286  3.69996  5.69973  4.42352    633 e x - -
          2.68618  4.42225  2.77519  2.73123  3.46354  2.40513  3.72494  3.29354  2.67741  2.69355  4.24690  2.90347  2.73739  3.18146  2.89801  2.37887  2.77519  2.98518  4.58477  3.61503
          0.02786  3.99033  4.71267  0.61958  0.77255  0.76894  0.62270
    390   3.06526  4.40276  4.71928  4.22786  3.55725  4.37335  4.95786  1.46102  4.11045  2.07509  3.37377  4.45303  4.70789  4.38776  4.31861  3.76193  3.33708  1.08369  5.50743  4.29345    634 v x - -
          2.68618  4.42225  2.77519  2.73123  3.46354  2.40513  3.72494  3.29354  2.67741  2.69355  4.24690  2.90347  2.73739  3.18146  2.89801  2.37887  2.77519  2.98518  4.58477  3.61503
          0.02786  3.99033  4.71267  0.61958  0.77255  0.76894  0.62270
    391   2.61941  4.40024  3.41212  2.97081  3.28948  3.45963  3.84605  2.93678  2.87919  2.65057  3.63140  3.32695  3.95529  3.24669  3.19647  2.81036  1.71927  2.70898  4.81475  2.46154    635 t x - -
          2.68618  4.42225  2.77519  2.73123  3.46354  2.40513  3.72494  3.29354  2.67741  2.69355  4.24690  2.90347  2.73739  3.18146  2.89801  2.37887  2.77519  2.98518  4.58477  3.61503
          0.02786  3.99033  4.71267  0.61958  0.77255  0.76894  0.62270
    392   3.14170  4.97034  3.64470  3.13269  4.35492  3.60559  3.91480  3.90576  2.29204  3.40033  4.39846  3.48291  4.10336  3.13016  0.81257  3.22081  3.40022  3.62487  5.39076  4.25775    636 r x - -
          2.68618  4.42225  2.77519  2.73123  3.46354  2.40513  3.72494  3.29354  2.67741  2.69355  4.24690  2.90347  2.73739  3.18146  2.89801  2.37887  2.77519  2.98518  4.58477  3.61503
          0.02786  3.99033  4.71267  0.61958  0.77255  0.76894  0.62270
    393   2.71770  4.48160  3.45989  2.98535  3.72684  3.57627  3.94312  2.64435  2.13169  2.63412  3.65742  3.37302  4.03462  3.20812  2.97052  2.93151  2.99069  1.56175  5.19323  3.94153    637 v x - -
          2.68618  4.42225  2.77519  2.73123  3.46354  2.40513  3.72494  3.29354  2.67741  2.69355  4.24690  2.90347  2.73739  3.18146  2.89801  2.37887  2.77519  2.98518  4.58477  3.61503
          0.02786  3.99033  4.71267  0.61958  0.77255  0.76894  0.62270
    394   2.47947  4.32433  3.53620  3.29525  4.07635  3.15932  4.30312  3.21797  3.24054  3.07725  4.12124  3.48468  3.87283  3.62975  3.49272  2.68218  0.98674  2.90022  5.50376  4.29338    638 t x - -
          2.68618  4.42225  2.77519  2.73123  3.46354  2.40513  3.72494  3.29354  2.67741  2.69355  4.24690  2.90347  2.73739  3.18146  2.89801  2.37887  2.77519  2.98518  4.58477  3.61503
          0.02786  3.99033  4.71267  0.61958  0.77255  0.76894  0.62270
    395   2.95322  4.91568  3.12778  2.75349  4.29729  3.44470  3.74815  3.72530  1.06749  3.29510  4.25791  3.17881  3.94671  2.94098  2.42849  2.99672  3.20817  3.43435  5.36079  4.17061    639 k x - -
          2.68520  4.42405  2.77623  2.73230  3.46382  2.40640  3.72478  3.29279  2.67920  2.68976  4.24869  2.90526  2.73627  3.18212  2.89809  2.37760  2.77547  2.98604  4.57275  3.61683
          0.48910  0.94979        *  3.36990  0.03500  0.00000        *
//
