# Supplementary material for: Remote homology clustering identifies lowly conserved families of effector proteins in plant-pathogenic fungi
Source: Microb Genom. 2021 Sep 1;7(9):000637. doi: 10.1099/mgen.0.000637 (PMC8715435; doi:10.1099/mgen.0.000637)
Supplement: Supplementary material 16 [file mgen-7-0637-s0016.zip › hmms/markov-PC_02LHT3.hmm]

HMMER3/f [3.3 | Nov 2019]
NAME  markov-PC_02LHT3
LENG  83
ALPH  amino
RF    yes
MM    no
CONS  yes
CS    no
MAP   yes
DATE  Thu Jul 23 11:27:30 2020
NSEQ  6
EFFN  0.741211
CKSUM 1256440834
STATS LOCAL MSV       -9.1983  0.71845
STATS LOCAL VITERBI   -9.8483  0.71845
STATS LOCAL FORWARD   -4.4350  0.71845
HMM          A        C        D        E        F        G        H        I        K        L        M        N        P        Q        R        S        T        V        W        Y   
            m->m     m->i     m->d     i->m     i->i     d->m     d->d
  COMPO   2.34511  3.86405  3.05145  2.81823  3.19959  2.85297  3.75800  2.72300  2.74669  2.63173  3.74254  3.14828  3.32408  3.25608  3.17114  2.62203  2.69169  2.73393  3.75988  3.19828
          2.68620  4.42227  2.77521  2.73125  3.46355  2.40514  3.72496  3.29356  2.67742  2.69356  4.24572  2.90348  2.73741  3.18148  2.89802  2.37888  2.77521  2.98520  4.58478  3.61505
          0.14452  2.07146  4.76022  0.34243  1.23802  0.00000        *
      1   3.14243  4.53870  4.58652  4.04842  3.18603  4.31887  4.68085  1.78271  3.87385  1.63311  1.55105  4.31526  4.59950  4.10365  4.05045  3.67065  3.38568  2.13694  5.16357  4.02463      2 m x - -
          2.68618  4.42225  2.77519  2.73123  3.46354  2.40513  3.72494  3.29354  2.67741  2.69355  4.24690  2.90347  2.73739  3.18146  2.89801  2.37887  2.77519  2.98518  4.58477  3.61503
          0.02655  4.03787  4.76022  0.61958  0.77255  0.48576  0.95510
      2   3.49399  4.91567  4.08617  3.84915  2.31779  4.02575  3.70787  3.48103  3.70208  2.89155  4.13937  3.93266  4.49695  3.96792  3.85071  3.61313  3.78216  3.35975  3.96699  0.72956      3 y x - -
          2.68618  4.42225  2.77519  2.73123  3.46354  2.40513  3.72494  3.29354  2.67741  2.69355  4.24690  2.90347  2.73739  3.18146  2.89801  2.37887  2.77519  2.98518  4.58477  3.61503
          0.02655  4.03787  4.76022  0.61958  0.77255  0.48576  0.95510
      3   2.56571  4.59431  3.16655  2.75121  4.19163  3.27180  3.83995  3.64898  2.51075  3.25991  4.11504  3.14414  3.84286  3.03509  2.21377  1.44493  2.91238  3.25890  5.43429  4.15199      4 s x - -
          2.68618  4.42225  2.77519  2.73123  3.46354  2.40513  3.72494  3.29354  2.67741  2.69355  4.24690  2.90347  2.73739  3.18146  2.89801  2.37887  2.77519  2.98518  4.58477  3.61503
          0.02655  4.03787  4.76022  0.61958  0.77255  0.48576  0.95510
      4   2.88987  5.11298  2.88788  2.52905  4.50614  3.46215  3.68465  3.94832  1.31710  3.45678  4.30630  2.34303  3.93648  2.83340  2.48956  2.87690  3.12682  3.58915  5.54240  4.25225      5 k x - -
          2.68618  4.42225  2.77519  2.73123  3.46354  2.40513  3.72494  3.29354  2.67741  2.69355  4.24690  2.90347  2.73739  3.18146  2.89801  2.37887  2.77519  2.98518  4.58477  3.61503
          0.02655  4.03787  4.76022  0.61958  0.77255  0.48576  0.95510
      5   2.71667  4.32492  3.94410  3.47076  3.57189  3.69813  4.31943  1.67686  3.34916  2.33695  3.47972  3.74549  4.19256  3.68789  3.62040  3.06859  1.78277  2.07276  5.23433  4.00845      6 i x - -
          2.68618  4.42225  2.77519  2.73123  3.46354  2.40513  3.72494  3.29354  2.67741  2.69355  4.24690  2.90347  2.73739  3.18146  2.89801  2.37887  2.77519  2.98518  4.58477  3.61503
          0.02655  4.03787  4.76022  0.61958  0.77255  0.48576  0.95510
      6   3.47576  4.82994  4.46575  4.21426  0.77546  4.12143  3.96085  2.98206  4.11783  2.31520  3.68940  4.20908  4.57828  4.24084  4.19656  3.73539  3.77799  2.98445  4.16577  2.51405      7 f x - -
          2.68618  4.42225  2.77519  2.73123  3.46354  2.40513  3.72494  3.29354  2.67741  2.69355  4.24690  2.90347  2.73739  3.18146  2.89801  2.37887  2.77519  2.98518  4.58477  3.61503
          0.02655  4.03787  4.76022  0.61958  0.77255  0.48576  0.95510
      7   0.79934  4.28216  3.63740  3.43980  4.22372  3.10160  4.44134  3.37449  3.46049  3.24818  4.26428  3.54539  3.85678  3.78700  3.69756  2.63227  2.92127  3.00006  5.63425  4.45389      8 a x - -
          2.68618  4.42225  2.77519  2.73123  3.46354  2.40513  3.72494  3.29354  2.67741  2.69355  4.24690  2.90347  2.73739  3.18146  2.89801  2.37887  2.77519  2.98518  4.58477  3.61503
          0.02655  4.03787  4.76022  0.61958  0.77255  0.48576  0.95510
      8   3.15050  4.49300  4.71356  4.20389  2.33343  4.36352  4.58523  1.22127  4.07712  1.77513  3.12885  4.38415  4.64587  4.23906  4.21707  3.72613  3.39474  2.01331  4.94281  3.59064      9 i x - -
          2.68618  4.42225  2.77519  2.73123  3.46354  2.40513  3.72494  3.29354  2.67741  2.69355  4.24690  2.90347  2.73739  3.18146  2.89801  2.37887  2.77519  2.98518  4.58477  3.61503
          0.08378  4.03787  2.76884  0.61958  0.77255  0.48576  0.95510
      9   3.28844  4.64813  4.66100  4.16235  2.13933  4.39955  4.41662  2.30859  4.01846  0.98279  2.96080  4.35480  4.64460  4.14363  4.14815  3.76636  3.51974  2.42209  4.69296  3.27526     10 l x - -
          2.68618  4.42225  2.77519  2.73123  3.46354  2.40513  3.72494  3.29354  2.67741  2.69355  4.24690  2.90347  2.73739  3.18146  2.89801  2.37887  2.77519  2.98518  4.58477  3.61503
          0.02809  3.98218  4.70452  0.61958  0.77255  0.45186  1.01182
     10   1.21316  4.17578  3.59973  3.27776  4.16049  3.03246  4.27416  3.29242  3.25754  3.17327  4.08889  3.40538  3.76539  3.57041  3.54246  2.48369  1.95440  2.89267  5.57722  4.37317     11 a x - -
          2.68618  4.42225  2.77519  2.73123  3.46354  2.40513  3.72494  3.29354  2.67741  2.69355  4.24690  2.90347  2.73739  3.18146  2.89801  2.37887  2.77519  2.98518  4.58477  3.61503
          0.02655  4.03787  4.76022  0.61958  0.77255  0.48576  0.95510
     11   3.32859  4.67198  4.72157  4.23367  1.69742  4.42381  4.32587  2.38745  4.08610  1.12750  3.02690  4.37032  4.67189  4.18434  4.19334  3.79025  3.55837  2.49573  4.56688  3.08283     12 l x - -
          2.68618  4.42225  2.77519  2.73123  3.46354  2.40513  3.72494  3.29354  2.67741  2.69355  4.24690  2.90347  2.73739  3.18146  2.89801  2.37887  2.77519  2.98518  4.58477  3.61503
          0.02655  4.03787  4.76022  0.61958  0.77255  0.48576  0.95510
     12   0.79934  4.28216  3.63740  3.43980  4.22372  3.10160  4.44134  3.37449  3.46049  3.24818  4.26428  3.54539  3.85678  3.78700  3.69756  2.63227  2.92127  3.00006  5.63425  4.45389     13 a x - -
          2.68618  4.42225  2.77519  2.73123  3.46354  2.40513  3.72494  3.29354  2.67741  2.69355  4.24690  2.90347  2.73739  3.18146  2.89801  2.37887  2.77519  2.98518  4.58477  3.61503
          0.02655  4.03787  4.76022  0.61958  0.77255  0.48576  0.95510
     13   1.11435  4.20696  3.76115  3.41514  3.96369  3.16729  4.34571  2.85822  3.35415  2.86408  3.90679  3.53374  3.87377  3.67319  3.62017  2.61491  2.83440  2.25154  5.49776  4.27465     14 a x - -
          2.68618  4.42225  2.77519  2.73123  3.46354  2.40513  3.72494  3.29354  2.67741  2.69355  4.24690  2.90347  2.73739  3.18146  2.89801  2.37887  2.77519  2.98518  4.58477  3.61503
          0.02655  4.03787  4.76022  0.61958  0.77255  0.48576  0.95510
     14   0.79934  4.28216  3.63740  3.43980  4.22372  3.10160  4.44134  3.37449  3.46049  3.24818  4.26428  3.54539  3.85678  3.78700  3.69756  2.63227  2.92127  3.00006  5.63425  4.45389     15 a x - -
          2.68618  4.42225  2.77519  2.73123  3.46354  2.40513  3.72494  3.29354  2.67741  2.69355  4.24690  2.90347  2.73739  3.18146  2.89801  2.37887  2.77519  2.98518  4.58477  3.61503
          0.02655  4.03787  4.76022  0.61958  0.77255  0.48576  0.95510
     15   2.93116  4.71516  3.53626  3.02209  2.97385  3.70203  3.67576  3.29747  2.59226  2.85819  3.85124  3.37948  4.10828  3.16145  2.11630  3.04857  3.16272  3.07930  4.51491  1.56874     16 y x - -
          2.68618  4.42225  2.77519  2.73123  3.46354  2.40513  3.72494  3.29354  2.67741  2.69355  4.24690  2.90347  2.73739  3.18146  2.89801  2.37887  2.77519  2.98518  4.58477  3.61503
          0.02655  4.03787  4.76022  0.61958  0.77255  0.48576  0.95510
     16   3.35256  4.70760  4.73230  4.23650  2.46985  4.47617  4.57105  2.29875  4.08604  0.84067  2.95332  4.45389  4.71056  4.21625  4.21507  3.85684  3.58574  2.42915  4.84484  3.48590     17 l x - -
          2.68618  4.42225  2.77519  2.73123  3.46354  2.40513  3.72494  3.29354  2.67741  2.69355  4.24690  2.90347  2.73739  3.18146  2.89801  2.37887  2.77519  2.98518  4.58477  3.61503
          0.02655  4.03787  4.76022  0.61958  0.77255  0.48576  0.95510
     17   2.98524  4.71196  3.61078  3.47580  4.45205  3.39025  4.53732  4.04296  3.54784  3.65066  4.70945  3.76451  0.57044  3.93154  3.77223  3.15854  3.44038  3.66897  5.59040  4.57587     18 P x - -
          2.68618  4.42225  2.77519  2.73123  3.46354  2.40513  3.72494  3.29354  2.67741  2.69355  4.24690  2.90347  2.73739  3.18146  2.89801  2.37887  2.77519  2.98518  4.58477  3.61503
          0.02655  4.03787  4.76022  0.61958  0.77255  0.48576  0.95510
     18   2.50965  4.35402  3.58344  3.34689  4.12330  3.18689  4.35050  3.27095  3.29313  3.12849  4.17078  3.52713  3.90481  3.68031  3.54183  2.71308  0.91947  2.94786  5.54639  4.34088     19 t x - -
          2.68618  4.42225  2.77519  2.73123  3.46354  2.40513  3.72494  3.29354  2.67741  2.69355  4.24690  2.90347  2.73739  3.18146  2.89801  2.37887  2.77519  2.98518  4.58477  3.61503
          0.02655  4.03787  4.76022  0.61958  0.77255  0.48576  0.95510
     19   1.12834  4.20813  3.76662  3.41605  3.95408  3.17597  4.34448  2.83765  3.35418  2.85069  3.89497  3.53755  3.87909  3.67259  3.62099  2.62185  2.83687  2.21915  5.49107  4.26834     20 a x - -
          2.68618  4.42225  2.77519  2.73123  3.46354  2.40513  3.72494  3.29354  2.67741  2.69355  4.24690  2.90347  2.73739  3.18146  2.89801  2.37887  2.77519  2.98518  4.58477  3.61503
          0.02655  4.03787  4.76022  0.61958  0.77255  0.48576  0.95510
     20   3.47576  4.82994  4.46575  4.21426  0.77546  4.12143  3.96085  2.98206  4.11783  2.31520  3.68940  4.20908  4.57828  4.24084  4.19656  3.73539  3.77799  2.98445  4.16577  2.51405     21 f x - -
          2.68618  4.42225  2.77519  2.73123  3.46354  2.40513  3.72494  3.29354  2.67741  2.69355  4.24690  2.90347  2.73739  3.18146  2.89801  2.37887  2.77519  2.98518  4.58477  3.61503
          0.02655  4.03787  4.76022  0.61958  0.77255  0.48576  0.95510
     21   0.79934  4.28216  3.63740  3.43980  4.22372  3.10160  4.44134  3.37449  3.46049  3.24818  4.26428  3.54539  3.85678  3.78700  3.69756  2.63227  2.92127  3.00006  5.63425  4.45389     22 a x - -
          2.68622  4.42229  2.77524  2.73095  3.46358  2.40517  3.72499  3.29358  2.67745  2.69359  4.24694  2.90351  2.73744  3.18150  2.89805  2.37891  2.77524  2.98522  4.58481  3.61428
          0.17513  1.88330  4.76022  0.66272  0.72453  0.48576  0.95510
     22   1.82057  4.58294  3.11196  2.65354  4.07583  3.31349  3.78408  3.40018  2.05117  3.08535  3.93882  3.08940  3.82999  2.97216  2.90349  2.64650  2.33025  3.06455  5.36037  4.08131     25 a x - -
          2.68618  4.42225  2.77519  2.73123  3.46354  2.40513  3.72494  3.29354  2.67741  2.69355  4.24690  2.90347  2.73739  3.18146  2.89801  2.37887  2.77519  2.98518  4.58477  3.61503
          0.02655  4.03787  4.76022  0.61958  0.77255  0.48576  0.95510
     23   2.71328  5.05663  1.86061  2.28353  4.32710  3.31926  2.63425  3.81987  2.52360  3.37648  4.19035  2.83202  3.81794  2.82658  3.01563  2.68923  2.42339  3.44601  5.55049  4.14554     26 d x - -
          2.68618  4.42225  2.77519  2.73123  3.46354  2.40513  3.72494  3.29354  2.67741  2.69355  4.24690  2.90347  2.73739  3.18146  2.89801  2.37887  2.77519  2.98518  4.58477  3.61503
          0.02655  4.03787  4.76022  0.61958  0.77255  0.48576  0.95510
     24   2.78824  0.65882  4.34184  4.12127  4.07792  3.37373  4.73229  3.25202  3.95015  3.15869  4.28639  4.06447  4.09343  4.28963  4.04420  3.05979  3.26916  2.98471  5.45585  4.36366     27 C x - -
          2.68618  4.42225  2.77519  2.73123  3.46354  2.40513  3.72494  3.29354  2.67741  2.69355  4.24690  2.90347  2.73739  3.18146  2.89801  2.37887  2.77519  2.98518  4.58477  3.61503
          0.02655  4.03787  4.76022  0.61958  0.77255  0.48576  0.95510
     25   2.64710  4.65061  3.11824  2.71482  4.12924  3.35994  3.81622  3.42522  2.03902  3.12141  4.01281  3.13859  3.88841  3.01200  2.79345  2.74563  1.57164  3.10883  5.39437  4.12991     28 t x - -
          2.68618  4.42225  2.77519  2.73123  3.46354  2.40513  3.72494  3.29354  2.67741  2.69355  4.24690  2.90347  2.73739  3.18146  2.89801  2.37887  2.77519  2.98518  4.58477  3.61503
          0.02655  4.03787  4.76022  0.61958  0.77255  0.48576  0.95510
     26   3.22123  4.53940  4.81252  4.30372  3.31541  4.51630  4.92782  1.14977  4.13298  1.50057  3.15111  4.54798  4.77249  4.37025  4.29877  3.90064  3.46947  1.84787  5.33888  4.15342     29 i x - -
          2.68618  4.42225  2.77519  2.73123  3.46354  2.40513  3.72494  3.29354  2.67741  2.69355  4.24690  2.90347  2.73739  3.18146  2.89801  2.37887  2.77519  2.98518  4.58477  3.61503
          0.02655  4.03787  4.76022  0.61958  0.77255  0.48576  0.95510
     27   2.88327  4.63936  3.59068  3.51256  4.64625  0.51410  4.62005  4.28872  3.71616  3.92126  4.90038  3.75539  4.03564  4.02746  3.93145  3.06038  3.37739  3.78512  5.69497  4.75470     30 G x - -
          2.68618  4.42225  2.77519  2.73123  3.46354  2.40513  3.72494  3.29354  2.67741  2.69355  4.24690  2.90347  2.73739  3.18146  2.89801  2.37887  2.77519  2.98518  4.58477  3.61503
          0.02655  4.03787  4.76022  0.61958  0.77255  0.48576  0.95510
     28   2.73033  1.68606  4.36430  3.87851  3.46554  3.74346  4.48944  1.79215  3.70421  2.25509  3.42526  3.99314  4.26264  3.98894  3.88617  3.15020  3.06413  2.00211  5.16926  3.93621     31 c x - -
          2.68618  4.42225  2.77519  2.73123  3.46354  2.40513  3.72494  3.29354  2.67741  2.69355  4.24690  2.90347  2.73739  3.18146  2.89801  2.37887  2.77519  2.98518  4.58477  3.61503
          0.02655  4.03787  4.76022  0.61958  0.77255  0.48576  0.95510
     29   2.09495  4.81414  3.07945  2.65394  4.31147  3.40131  3.75319  3.62826  1.41952  3.26314  4.13702  3.09811  3.90322  2.91862  2.61940  2.78321  3.01043  3.29109  5.46988  4.20414     32 k x - -
          2.68618  4.42225  2.77519  2.73123  3.46354  2.40513  3.72494  3.29354  2.67741  2.69355  4.24690  2.90347  2.73739  3.18146  2.89801  2.37887  2.77519  2.98518  4.58477  3.61503
          0.02655  4.03787  4.76022  0.61958  0.77255  0.48576  0.95510
     30   3.65490  4.89899  4.60901  4.29588  1.47272  4.39377  3.48173  3.35355  4.14469  2.68482  3.95262  4.07052  4.70631  4.12533  4.18909  3.76455  3.87828  3.27690  3.62457  1.00309     33 y x - -
          2.68618  4.42225  2.77519  2.73123  3.46354  2.40513  3.72494  3.29354  2.67741  2.69355  4.24690  2.90347  2.73739  3.18146  2.89801  2.37887  2.77519  2.98518  4.58477  3.61503
          0.02655  4.03787  4.76022  0.61958  0.77255  0.48576  0.95510
     31   2.68824  4.50238  3.27894  2.26859  3.34235  3.57076  3.75354  2.94710  2.72313  2.05281  3.55725  3.22884  3.96722  3.08741  3.08074  2.84782  2.92104  2.73894  4.83841  2.48488     34 l x - -
          2.68618  4.42225  2.77519  2.73123  3.46354  2.40513  3.72494  3.29354  2.67741  2.69355  4.24690  2.90347  2.73739  3.18146  2.89801  2.37887  2.77519  2.98518  4.58477  3.61503
          0.02655  4.03787  4.76022  0.61958  0.77255  0.48576  0.95510
     32   2.64981  4.92333  2.56120  2.05223  4.17717  3.37742  3.63178  2.73666  2.42941  3.18209  3.99749  2.88538  3.81059  2.22715  2.89498  2.65367  2.88692  3.25455  5.40934  4.05119     35 e x - -
          2.68618  4.42225  2.77519  2.73123  3.46354  2.40513  3.72494  3.29354  2.67741  2.69355  4.24690  2.90347  2.73739  3.18146  2.89801  2.37887  2.77519  2.98518  4.58477  3.61503
          0.02655  4.03787  4.76022  0.61958  0.77255  0.48576  0.95510
     33   2.93843  5.43382  1.33290  2.15039  4.75165  3.23389  3.80756  4.31365  2.83217  3.82982  4.68732  1.88082  3.86473  2.98220  3.41840  2.84115  3.24287  3.88082  5.95711  4.45804     36 d x - -
          2.68618  4.42225  2.77519  2.73123  3.46354  2.40513  3.72494  3.29354  2.67741  2.69355  4.24690  2.90347  2.73739  3.18146  2.89801  2.37887  2.77519  2.98518  4.58477  3.61503
          0.02655  4.03787  4.76022  0.61958  0.77255  0.48576  0.95510
     34   2.78406  5.12734  1.91333  2.23944  4.61359  1.68171  3.80697  4.11341  2.78232  3.65998  4.49423  2.44220  3.83244  2.97877  3.32530  2.74785  3.10561  3.67757  5.83230  4.39711     37 g x - -
          2.68618  4.42225  2.77519  2.73123  3.46354  2.40513  3.72494  3.29354  2.67741  2.69355  4.24690  2.90347  2.73739  3.18146  2.89801  2.37887  2.77519  2.98518  4.58477  3.61503
          0.02655  4.03787  4.76022  0.61958  0.77255  0.48576  0.95510
     35   2.85527  5.15218  3.07986  2.53369  4.54202  3.52929  3.59719  3.94197  1.58832  3.40640  4.22160  2.63373  3.91956  2.17819  2.16506  2.83071  3.05392  3.57833  5.49584  4.22467     38 k x - -
          2.68618  4.42225  2.77519  2.73123  3.46354  2.40513  3.72494  3.29354  2.67741  2.69355  4.24690  2.90347  2.73739  3.18146  2.89801  2.37887  2.77519  2.98518  4.58477  3.61503
          0.02655  4.03787  4.76022  0.61958  0.77255  0.48576  0.95510
     36   3.62454  4.93784  4.35319  4.10219  2.85457  3.92315  4.11822  3.65820  3.82238  3.02326  4.28387  4.21858  4.45527  4.20140  3.92066  3.82655  3.93396  3.55303  0.60883  2.84849     39 W x - -
          2.68618  4.42225  2.77519  2.73123  3.46354  2.40513  3.72494  3.29354  2.67741  2.69355  4.24690  2.90347  2.73739  3.18146  2.89801  2.37887  2.77519  2.98518  4.58477  3.61503
          0.02655  4.03787  4.76022  0.61958  0.77255  0.48576  0.95510
     37   2.71567  4.52810  3.36247  2.91889  3.36267  3.53247  1.93556  2.99414  2.75387  2.70685  3.70238  3.30993  4.00029  3.18889  3.06533  2.88050  2.99249  2.02164  4.87397  3.44295     40 h x - -
          2.68618  4.42225  2.77519  2.73123  3.46354  2.40513  3.72494  3.29354  2.67741  2.69355  4.24690  2.90347  2.73739  3.18146  2.89801  2.37887  2.77519  2.98518  4.58477  3.61503
          0.02655  4.03787  4.76022  0.61958  0.77255  0.48576  0.95510
     38   2.92417  4.66771  3.45483  3.03698  2.62733  3.71721  2.88065  3.27384  2.93979  2.83825  3.82918  3.38387  4.13419  3.29435  3.24928  2.63155  3.16944  3.05059  4.22811  1.46132     41 y x - -
          2.68618  4.42225  2.77519  2.73123  3.46354  2.40513  3.72494  3.29354  2.67741  2.69355  4.24690  2.90347  2.73739  3.18146  2.89801  2.37887  2.77519  2.98518  4.58477  3.61503
          0.02655  4.03787  4.76022  0.61958  0.77255  0.48576  0.95510
     39   3.09114  4.42244  4.76886  4.28109  3.59353  4.40895  5.00887  1.50124  4.16376  2.10994  3.40788  4.49938  4.74400  4.44176  4.36901  3.80173  3.36425  1.01357  5.54945  4.33282     42 v x - -
          2.68618  4.42225  2.77519  2.73123  3.46354  2.40513  3.72494  3.29354  2.67741  2.69355  4.24690  2.90347  2.73739  3.18146  2.89801  2.37887  2.77519  2.98518  4.58477  3.61503
          0.02655  4.03787  4.76022  0.61958  0.77255  0.48576  0.95510
     40   2.26942  4.23887  3.34977  3.01688  4.29017  2.21347  4.12961  3.70639  3.07403  3.37690  4.19566  3.24934  3.71344  3.37268  3.42407  1.54850  1.97435  3.18433  5.61547  4.38240     43 s x - -
          2.68618  4.42225  2.77519  2.73123  3.46354  2.40513  3.72494  3.29354  2.67741  2.69355  4.24690  2.90347  2.73739  3.18146  2.89801  2.37887  2.77519  2.98518  4.58477  3.61503
          0.02655  4.03787  4.76022  0.61958  0.77255  0.48576  0.95510
     41   2.94646  5.16574  3.05413  2.59393  4.54226  3.54700  3.64414  3.95126  1.50955  3.42122  4.27734  3.06400  3.96949  1.81344  2.33179  2.92743  3.14913  3.61176  5.50731  4.25468     44 k x - -
          2.68618  4.42225  2.77519  2.73123  3.46354  2.40513  3.72494  3.29354  2.67741  2.69355  4.24690  2.90347  2.73739  3.18146  2.89801  2.37887  2.77519  2.98518  4.58477  3.61503
          0.02655  4.03787  4.76022  0.61958  0.77255  0.48576  0.95510
     42   2.29376  4.65123  2.89822  2.12933  4.11241  3.28431  3.76261  3.49158  2.60581  3.14185  3.97749  2.99632  3.80560  2.94370  3.03901  2.39011  1.94265  3.14030  5.40279  4.08937     45 t x - -
          2.68618  4.42225  2.77519  2.73123  3.46354  2.40513  3.72494  3.29354  2.67741  2.69355  4.24690  2.90347  2.73739  3.18146  2.89801  2.37887  2.77519  2.98518  4.58477  3.61503
          0.02655  4.03787  4.76022  0.61958  0.77255  0.48576  0.95510
     43   1.54449  4.18768  3.57549  3.17117  3.96890  2.18349  4.14931  3.16182  3.15372  3.01060  3.90492  3.36903  3.78403  3.45036  3.46881  2.52067  2.74849  2.16068  5.39055  4.17346     46 a x - -
          2.68618  4.42225  2.77519  2.73123  3.46354  2.40513  3.72494  3.29354  2.67741  2.69355  4.24690  2.90347  2.73739  3.18146  2.89801  2.37887  2.77519  2.98518  4.58477  3.61503
          0.02655  4.03787  4.76022  0.61958  0.77255  0.48576  0.95510
     44   2.89146  5.26151  2.35675  1.84686  4.59032  3.28623  3.77879  4.09235  2.65870  3.63979  4.49749  1.45015  3.87627  2.95055  3.13168  2.83170  3.17943  3.70164  5.78079  4.35673     47 n x - -
          2.68618  4.42225  2.77519  2.73123  3.46354  2.40513  3.72494  3.29354  2.67741  2.69355  4.24690  2.90347  2.73739  3.18146  2.89801  2.37887  2.77519  2.98518  4.58477  3.61503
          0.02655  4.03787  4.76022  0.61958  0.77255  0.48576  0.95510
     45   3.16142  4.53821  4.56454  4.18901  3.49043  4.24030  4.88905  0.89378  4.02032  2.04589  3.40339  4.41155  4.65835  4.35344  4.19836  3.75416  3.45878  1.86448  5.41337  4.16397     48 i x - -
          2.68618  4.42225  2.77519  2.73123  3.46354  2.40513  3.72494  3.29354  2.67741  2.69355  4.24690  2.90347  2.73739  3.18146  2.89801  2.37887  2.77519  2.98518  4.58477  3.61503
          0.02655  4.03787  4.76022  0.61958  0.77255  0.48576  0.95510
     46   2.88327  4.63936  3.59068  3.51256  4.64625  0.51410  4.62005  4.28872  3.71616  3.92126  4.90038  3.75539  4.03564  4.02746  3.93145  3.06038  3.37739  3.78512  5.69497  4.75470     49 G x - -
          2.68618  4.42225  2.77519  2.73123  3.46354  2.40513  3.72494  3.29354  2.67741  2.69355  4.24690  2.90347  2.73739  3.18146  2.89801  2.37887  2.77519  2.98518  4.58477  3.61503
          0.02655  4.03787  4.76022  0.61958  0.77255  0.48576  0.95510
     47   3.01153  5.58455  1.17350  1.72655  4.86950  3.23882  3.81575  4.39475  2.86695  3.90104  4.77241  2.70580  3.87864  2.98988  3.47759  2.88567  3.30824  3.96841  6.04861  4.53635     50 d x - -
          2.68618  4.42225  2.77519  2.73123  3.46354  2.40513  3.72494  3.29354  2.67741  2.69355  4.24690  2.90347  2.73739  3.18146  2.89801  2.37887  2.77519  2.98518  4.58477  3.61503
          0.02655  4.03787  4.76022  0.61958  0.77255  0.48576  0.95510
     48   2.50965  4.35402  3.58344  3.34689  4.12330  3.18689  4.35050  3.27095  3.29313  3.12849  4.17078  3.52713  3.90481  3.68031  3.54183  2.71308  0.91947  2.94786  5.54639  4.34088     51 t x - -
          2.68618  4.42225  2.77519  2.73123  3.46354  2.40513  3.72494  3.29354  2.67741  2.69355  4.24690  2.90347  2.73739  3.18146  2.89801  2.37887  2.77519  2.98518  4.58477  3.61503
          0.02655  4.03787  4.76022  0.61958  0.77255  0.48576  0.95510
     49   3.18058  4.49165  4.84713  4.30451  3.31825  4.50983  4.92123  1.56114  4.18476  1.28814  3.11569  4.54225  4.74681  4.36341  4.34247  3.86654  3.42020  1.57196  5.33062  4.20406     52 l x - -
          2.68618  4.42225  2.77519  2.73123  3.46354  2.40513  3.72494  3.29354  2.67741  2.69355  4.24690  2.90347  2.73739  3.18146  2.89801  2.37887  2.77519  2.98518  4.58477  3.61503
          0.02655  4.03787  4.76022  0.61958  0.77255  0.48576  0.95510
     50   2.72749  4.55623  3.32093  2.82988  3.08184  3.57902  2.62839  3.12640  2.72874  2.75990  3.68599  3.24288  3.98699  3.10464  3.07598  2.86213  2.41614  2.88722  4.60884  2.08138     53 y x - -
          2.68618  4.42225  2.77519  2.73123  3.46354  2.40513  3.72494  3.29354  2.67741  2.69355  4.24690  2.90347  2.73739  3.18146  2.89801  2.37887  2.77519  2.98518  4.58477  3.61503
          0.02655  4.03787  4.76022  0.61958  0.77255  0.48576  0.95510
     51   3.12482  4.44433  4.81893  4.33190  3.55334  4.45567  5.04283  1.08655  4.20984  2.03854  3.36102  4.54855  4.77338  4.47516  4.40333  3.85166  3.39457  1.40731  5.54070  4.33779     54 i x - -
          2.68618  4.42225  2.77519  2.73123  3.46354  2.40513  3.72494  3.29354  2.67741  2.69355  4.24690  2.90347  2.73739  3.18146  2.89801  2.37887  2.77519  2.98518  4.58477  3.61503
          0.02655  4.03787  4.76022  0.61958  0.77255  0.48576  0.95510
     52   2.67391  4.38850  3.51414  2.98602  3.40391  3.62027  3.89727  2.69544  2.86501  2.03812  2.24045  2.56276  4.01810  3.22786  3.18724  2.90415  2.91824  2.53159  4.94095  3.67576     55 l x - -
          2.68618  4.42225  2.77519  2.73123  3.46354  2.40513  3.72494  3.29354  2.67741  2.69355  4.24690  2.90347  2.73739  3.18146  2.89801  2.37887  2.77519  2.98518  4.58477  3.61503
          0.02655  4.03787  4.76022  0.61958  0.77255  0.48576  0.95510
     53   2.65288  4.90451  1.94456  2.33468  4.51623  1.93729  3.81736  3.99170  2.75698  3.55882  4.37729  2.85646  3.80085  2.98708  3.26981  2.13003  2.99440  3.54063  5.74659  4.35101     56 g x - -
          2.68618  4.42225  2.77519  2.73123  3.46354  2.40513  3.72494  3.29354  2.67741  2.69355  4.24690  2.90347  2.73739  3.18146  2.89801  2.37887  2.77519  2.98518  4.58477  3.61503
          0.02655  4.03787  4.76022  0.61958  0.77255  0.48576  0.95510
     54   2.60102  4.69286  2.86274  2.54496  4.07433  2.50024  1.93646  3.63379  2.60842  3.23865  4.08255  3.01186  3.82943  2.98696  3.00617  2.34253  2.92041  3.26236  5.38333  4.02330     57 h x - -
          2.68618  4.42225  2.77519  2.73123  3.46354  2.40513  3.72494  3.29354  2.67741  2.69355  4.24690  2.90347  2.73739  3.18146  2.89801  2.37887  2.77519  2.98518  4.58477  3.61503
          0.02655  4.03787  4.76022  0.61958  0.77255  0.48576  0.95510
     55   2.40368  4.32471  3.35813  3.18459  4.24504  3.05191  4.28836  3.79151  3.26962  3.49997  4.41407  3.38065  3.80499  3.60645  3.54845  0.86640  2.89675  3.29002  5.60481  4.33028     58 s x - -
          2.68618  4.42225  2.77519  2.73123  3.46354  2.40513  3.72494  3.29354  2.67741  2.69355  4.24690  2.90347  2.73739  3.18146  2.89801  2.37887  2.77519  2.98518  4.58477  3.61503
          0.02655  4.03787  4.76022  0.61958  0.77255  0.48576  0.95510
     56   2.30715  4.22516  3.43717  3.14961  4.17714  3.03416  4.19979  3.47797  3.14201  3.26146  4.14597  3.33532  3.75981  3.48421  3.43609  2.11602  1.21442  3.03869  5.55998  4.32547     59 t x - -
          2.68618  4.42225  2.77519  2.73123  3.46354  2.40513  3.72494  3.29354  2.67741  2.69355  4.24690  2.90347  2.73739  3.18146  2.89801  2.37887  2.77519  2.98518  4.58477  3.61503
          0.02655  4.03787  4.76022  0.61958  0.77255  0.48576  0.95510
     57   2.58795  4.59206  3.15777  2.63479  3.91919  3.40829  3.72935  3.23116  1.90368  2.93513  3.79691  3.09144  3.85567  2.92501  2.86532  2.42928  2.58959  2.35905  5.23309  3.95504     60 k x - -
          2.68618  4.42225  2.77519  2.73123  3.46354  2.40513  3.72494  3.29354  2.67741  2.69355  4.24690  2.90347  2.73739  3.18146  2.89801  2.37887  2.77519  2.98518  4.58477  3.61503
          0.02655  4.03787  4.76022  0.61958  0.77255  0.48576  0.95510
     58   2.71658  4.30576  3.95127  3.53542  3.51921  3.68135  4.32947  1.25046  3.40819  2.37429  3.50439  3.77396  4.19739  3.75303  3.64871  2.58900  3.04095  2.07712  5.17294  3.90621     61 i x - -
          2.68618  4.42225  2.77519  2.73123  3.46354  2.40513  3.72494  3.29354  2.67741  2.69355  4.24690  2.90347  2.73739  3.18146  2.89801  2.37887  2.77519  2.98518  4.58477  3.61503
          0.02655  4.03787  4.76022  0.61958  0.77255  0.48576  0.95510
     59   2.31612  4.27302  3.21715  3.06874  4.43682  1.12811  4.26930  3.92745  3.26990  3.60479  4.44232  3.28212  3.74003  3.54941  3.58228  2.05973  2.81676  3.33761  5.75387  4.52041     62 g x - -
          2.68618  4.42225  2.77519  2.73123  3.46354  2.40513  3.72494  3.29354  2.67741  2.69355  4.24690  2.90347  2.73739  3.18146  2.89801  2.37887  2.77519  2.98518  4.58477  3.61503
          0.02655  4.03787  4.76022  0.61958  0.77255  0.48576  0.95510
     60   2.64375  4.75393  3.12147  2.62491  4.24534  3.37154  3.71537  3.66163  2.32256  3.23671  4.07067  3.07065  2.77907  2.87630  1.69685  2.39001  2.92766  3.29671  5.41578  4.13689     63 r x - -
          2.68618  4.42225  2.77519  2.73123  3.46354  2.40513  3.72494  3.29354  2.67741  2.69355  4.24690  2.90347  2.73739  3.18146  2.89801  2.37887  2.77519  2.98518  4.58477  3.61503
          0.02655  4.03787  4.76022  0.61958  0.77255  0.48576  0.95510
     61   2.63591  4.91998  2.29903  2.34899  4.20601  2.52416  3.63363  3.10595  2.13418  3.21280  4.01992  2.88274  3.80249  2.77571  2.89960  2.63935  2.87952  3.27795  5.42818  4.06644     64 k x - -
          2.68618  4.42225  2.77519  2.73123  3.46354  2.40513  3.72494  3.29354  2.67741  2.69355  4.24690  2.90347  2.73739  3.18146  2.89801  2.37887  2.77519  2.98518  4.58477  3.61503
          0.02655  4.03787  4.76022  0.61958  0.77255  0.48576  0.95510
     62   2.26038  1.28216  4.00430  3.68410  3.95300  3.02594  4.40921  3.22345  3.53378  3.08765  4.01687  3.58957  3.78403  3.83410  3.71200  2.08658  2.75351  2.83394  5.41843  4.20164     65 c x - -
          2.68618  4.42225  2.77519  2.73123  3.46354  2.40513  3.72494  3.29354  2.67741  2.69355  4.24690  2.90347  2.73739  3.18146  2.89801  2.37887  2.77519  2.98518  4.58477  3.61503
          0.09574  4.03787  2.60817  0.61958  0.77255  0.48576  0.95510
     63   2.89197  5.16594  2.76085  2.00062  4.53187  3.43577  3.64975  3.93079  1.41634  3.44004  4.29063  2.94494  3.90638  2.79384  2.50106  2.85903  3.11602  3.58101  5.55429  4.26068     66 k x - -
          2.68618  4.42225  2.77519  2.73123  3.46354  2.40513  3.72494  3.29354  2.67741  2.69355  4.24690  2.90347  2.73739  3.18146  2.89801  2.37887  2.77519  2.98518  4.58477  3.61503
          0.02842  3.97055  4.69289  0.61958  0.77255  0.55356  0.85544
     64   2.88547  4.62583  3.50335  3.35700  4.34272  3.30782  4.42591  3.91394  3.42280  3.52992  4.58438  3.65354  0.66391  3.80861  3.65672  3.05617  3.33488  3.54804  5.50182  4.46493     67 P x - -
          2.68618  4.42225  2.77519  2.73123  3.46354  2.40513  3.72494  3.29354  2.67741  2.69355  4.24690  2.90347  2.73739  3.18146  2.89801  2.37887  2.77519  2.98518  4.58477  3.61503
          0.02842  3.97055  4.69289  0.61958  0.77255  0.55356  0.85544
     65   2.44162  5.10988  2.42073  1.62665  4.46905  3.26346  3.70191  3.91444  2.56331  3.47698  4.30604  2.13915  3.81278  2.85880  3.04775  2.71858  3.03307  3.52860  5.66511  4.25946     68 e x - -
          2.68618  4.42225  2.77519  2.73123  3.46354  2.40513  3.72494  3.29354  2.67741  2.69355  4.24690  2.90347  2.73739  3.18146  2.89801  2.37887  2.77519  2.98518  4.58477  3.61503
          0.02842  3.97055  4.69289  0.61958  0.77255  0.55356  0.85544
     66   2.60309  4.62947  2.99183  2.62809  4.05494  3.30691  3.78840  3.42114  2.52390  3.06539  3.97100  3.06990  3.84350  2.22023  2.86702  2.69365  1.76430  3.10556  5.36017  4.06641     69 t x - -
          2.68618  4.42225  2.77519  2.73123  3.46354  2.40513  3.72494  3.29354  2.67741  2.69355  4.24690  2.90347  2.73739  3.18146  2.89801  2.37887  2.77519  2.98518  4.58477  3.61503
          0.02842  3.97055  4.69289  0.61958  0.77255  0.55356  0.85544
     67   2.62302  4.44927  3.33699  2.80542  3.67165  3.51363  3.80584  2.26077  2.22888  2.64378  3.58597  3.23055  3.93306  3.05791  2.95654  2.79956  2.21703  2.57676  5.09080  3.84085     70 t x - -
          2.68618  4.42225  2.77519  2.73123  3.46354  2.40513  3.72494  3.29354  2.67741  2.69355  4.24690  2.90347  2.73739  3.18146  2.89801  2.37887  2.77519  2.98518  4.58477  3.61503
          0.02842  3.97055  4.69289  0.61958  0.77255  0.55356  0.85544
     68   2.68996  5.00426  2.69484  1.83189  4.33162  3.34801  3.62596  3.75915  2.03439  3.30992  4.11956  2.86175  3.80959  2.76542  2.78043  2.45202  2.63263  3.39321  5.49307  4.13695     71 e x - -
          2.68618  4.42225  2.77519  2.73123  3.46354  2.40513  3.72494  3.29354  2.67741  2.69355  4.24690  2.90347  2.73739  3.18146  2.89801  2.37887  2.77519  2.98518  4.58477  3.61503
          0.02842  3.97055  4.69289  0.61958  0.77255  0.55356  0.85544
     69   3.50256  4.84168  4.24374  3.97450  2.77205  3.84218  4.02467  3.53093  3.69489  2.90862  4.16010  4.10389  4.36825  4.07745  3.80579  3.70529  3.80806  3.42398  0.70876  2.76913     72 w x - -
          2.68618  4.42225  2.77519  2.73123  3.46354  2.40513  3.72494  3.29354  2.67741  2.69355  4.24690  2.90347  2.73739  3.18146  2.89801  2.37887  2.77519  2.98518  4.58477  3.61503
          0.02842  3.97055  4.69289  0.61958  0.77255  0.55356  0.85544
     70   2.58795  4.63026  2.92567  2.60475  3.84940  3.26755  2.62800  3.57679  2.60724  3.18225  4.05210  3.04597  3.82783  3.01553  2.97447  1.58868  2.91677  3.21651  5.22087  3.81103     73 s x - -
          2.68618  4.42225  2.77519  2.73123  3.46354  2.40513  3.72494  3.29354  2.67741  2.69355  4.24690  2.90347  2.73739  3.18146  2.89801  2.37887  2.77519  2.98518  4.58477  3.61503
          0.02842  3.97055  4.69289  0.61958  0.77255  0.55356  0.85544
     71   2.87103  5.32073  1.64583  2.14522  4.64388  3.20977  3.76605  4.19611  2.76294  3.72685  4.57965  1.65683  3.82802  2.93991  3.32684  2.78971  3.17310  3.77393  5.85682  4.37792     74 d x - -
          2.68618  4.42225  2.77519  2.73123  3.46354  2.40513  3.72494  3.29354  2.67741  2.69355  4.24690  2.90347  2.73739  3.18146  2.89801  2.37887  2.77519  2.98518  4.58477  3.61503
          0.02842  3.97055  4.69289  0.61958  0.77255  0.55356  0.85544
     72   1.39462  4.19769  3.77832  3.39075  3.82002  3.25477  4.30359  2.58589  3.32228  2.67678  3.74340  3.55128  3.91679  3.63943  3.59585  2.68361  2.84403  1.87230  5.39159  4.16865     75 a x - -
          2.68618  4.42225  2.77519  2.73123  3.46354  2.40513  3.72494  3.29354  2.67741  2.69355  4.24690  2.90347  2.73739  3.18146  2.89801  2.37887  2.77519  2.98518  4.58477  3.61503
          0.02842  3.97055  4.69289  0.61958  0.77255  0.55356  0.85544
     73   2.70425  4.72848  2.94761  1.73875  3.86653  3.45268  3.75132  3.14063  2.55145  2.77759  2.63324  3.05384  3.90115  2.94880  2.94312  2.78317  2.95319  2.91994  5.26555  3.95911     76 e x - -
          2.68618  4.42225  2.77519  2.73123  3.46354  2.40513  3.72494  3.29354  2.67741  2.69355  4.24690  2.90347  2.73739  3.18146  2.89801  2.37887  2.77519  2.98518  4.58477  3.61503
          0.02842  3.97055  4.69289  0.61958  0.77255  0.55356  0.85544
     74   3.10775  4.50023  4.47332  4.09342  3.44147  4.17100  4.80396  0.96417  3.92342  2.00831  3.36243  4.32508  4.59347  4.26208  4.10886  3.67640  3.40546  1.85281  5.35205  4.09830     77 i x - -
          2.68618  4.42225  2.77519  2.73123  3.46354  2.40513  3.72494  3.29354  2.67741  2.69355  4.24690  2.90347  2.73739  3.18146  2.89801  2.37887  2.77519  2.98518  4.58477  3.61503
          0.02842  3.97055  4.69289  0.61958  0.77255  0.55356  0.85544
     75   3.39084  4.84004  3.98390  3.73228  2.30157  3.94506  3.66761  3.38658  3.58700  2.81505  4.05157  3.84564  4.41691  3.86942  3.75036  3.51754  3.67816  3.26185  3.94888  0.81710     78 y x - -
          2.68618  4.42225  2.77519  2.73123  3.46354  2.40513  3.72494  3.29354  2.67741  2.69355  4.24690  2.90347  2.73739  3.18146  2.89801  2.37887  2.77519  2.98518  4.58477  3.61503
          0.02842  3.97055  4.69289  0.61958  0.77255  0.55356  0.85544
     76   2.54687  4.57350  3.13498  2.71724  4.14814  3.25392  3.80248  3.60216  2.46858  3.21508  4.07301  3.11344  3.81854  2.99803  2.18050  1.56040  2.88816  3.22017  5.39250  4.11003     79 s x - -
          2.68618  4.42225  2.77519  2.73123  3.46354  2.40513  3.72494  3.29354  2.67741  2.69355  4.24690  2.90347  2.73739  3.18146  2.89801  2.37887  2.77519  2.98518  4.58477  3.61503
          0.02842  3.97055  4.69289  0.61958  0.77255  0.55356  0.85544
     77   3.50256  4.84168  4.24374  3.97450  2.77205  3.84218  4.02467  3.53093  3.69489  2.90862  4.16010  4.10389  4.36825  4.07745  3.80579  3.70529  3.80806  3.42398  0.70876  2.76913     80 w x - -
          2.68618  4.42225  2.77519  2.73123  3.46354  2.40513  3.72494  3.29354  2.67741  2.69355  4.24690  2.90347  2.73739  3.18146  2.89801  2.37887  2.77519  2.98518  4.58477  3.61503
          0.22513  3.97055  1.69978  0.61958  0.77255  0.55356  0.85544
     78   2.66617  4.81756  2.44023  1.77502  4.30908  2.04972  3.74142  3.74678  2.62737  3.36314  4.23724  2.81823  3.75114  2.93773  3.06132  2.68265  2.99039  3.37141  5.52969  4.20451     81 e x - -
          2.68618  4.42225  2.77519  2.73123  3.46354  2.40513  3.72494  3.29354  2.67741  2.69355  4.24690  2.90347  2.73739  3.18146  2.89801  2.37887  2.77519  2.98518  4.58477  3.61503
          0.03450  3.77992  4.50226  0.61958  0.77255  0.70487  0.68156
     79   2.04094  4.60124  2.95171  2.58607  4.08405  3.25981  3.71162  3.36433  1.82036  3.06411  3.96603  3.01872  3.79492  2.90270  2.66146  2.66744  2.88874  3.04855  5.33158  4.06228     82 k x - -
          2.68618  4.42225  2.77519  2.73123  3.46354  2.40513  3.72494  3.29354  2.67741  2.69355  4.24690  2.90347  2.73739  3.18146  2.89801  2.37887  2.77519  2.98518  4.58477  3.61503
          0.03450  3.77992  4.50226  0.61958  0.77255  0.70487  0.68156
     80   2.58653  4.59386  2.99459  2.60231  4.04128  3.28458  3.70310  3.31979  1.90861  3.02086  3.92435  3.03301  3.80435  2.89613  2.64310  2.67793  2.11620  3.01483  5.29800  4.03214     83 k x - -
          2.68618  4.42225  2.77519  2.73123  3.46354  2.40513  3.72494  3.29354  2.67741  2.69355  4.24690  2.90347  2.73739  3.18146  2.89801  2.37887  2.77519  2.98518  4.58477  3.61503
          0.03450  3.77992  4.50226  0.61958  0.77255  0.70487  0.68156
     81   2.66761  4.81859  2.52571  1.83517  4.21940  3.20390  3.70468  3.63443  2.53857  3.25079  4.13318  2.84309  2.30277  2.89287  2.95507  2.68701  2.96670  3.29084  5.45559  4.13066     84 e x - -
          2.68618  4.42225  2.77519  2.73123  3.46354  2.40513  3.72494  3.29354  2.67741  2.69355  4.24690  2.90347  2.73739  3.18146  2.89801  2.37887  2.77519  2.98518  4.58477  3.61503
          0.03450  3.77992  4.50226  0.61958  0.77255  0.70487  0.68156
     82   2.26193  4.23056  3.02856  2.77007  4.08035  2.94900  3.93943  3.52450  2.84624  3.20285  4.06848  3.07788  2.17555  3.18983  3.18737  1.83094  2.70116  3.06861  5.41781  4.14400     85 s x - -
          2.68618  4.42225  2.77519  2.73123  3.46354  2.40513  3.72494  3.29354  2.67741  2.69355  4.24690  2.90347  2.73739  3.18146  2.89801  2.37887  2.77519  2.98518  4.58477  3.61503
          0.03450  3.77992  4.50226  0.61958  0.77255  0.70487  0.68156
     83   1.72667  4.18483  3.15766  2.87941  4.03579  2.96073  3.99948  3.32551  2.92173  3.07763  3.99234  3.15012  2.15141  3.26351  3.24548  2.42191  2.69814  2.92458  5.40596  4.16834     86 a x - -
          2.68650  4.42257  2.77551  2.73122  3.46386  2.40544  3.72526  3.29386  2.67618  2.69387  4.24721  2.90378  2.73640  3.18025  2.89832  2.37896  2.77517  2.98550  4.58509  3.61535
          0.22196  1.61420        *  2.24568  0.11189  0.00000        *
//
