# Supplementary material for: Remote homology clustering identifies lowly conserved families of effector proteins in plant-pathogenic fungi
Source: Microb Genom. 2021 Sep 1;7(9):000637. doi: 10.1099/mgen.0.000637 (PMC8715435; doi:10.1099/mgen.0.000637)
Supplement: Supplementary material 16 [file mgen-7-0637-s0016.zip › hmms/markov-PC_05PCSX.hmm]

HMMER3/f [3.3 | Nov 2019]
NAME  markov-PC_05PCSX
LENG  184
ALPH  amino
RF    yes
MM    no
CONS  yes
CS    no
MAP   yes
DATE  Thu Jul 23 08:26:57 2020
NSEQ  192
EFFN  5.018555
CKSUM 830866714
STATS LOCAL MSV      -10.7312  0.70641
STATS LOCAL VITERBI  -11.5318  0.70641
STATS LOCAL FORWARD   -4.8980  0.70641
HMM          A        C        D        E        F        G        H        I        K        L        M        N        P        Q        R        S        T        V        W        Y   
            m->m     m->i     m->d     i->m     i->i     d->m     d->d
  COMPO   2.50352  3.38781  3.02548  2.74084  3.37253  2.83654  3.67551  3.03176  2.66819  2.62593  3.59432  2.97860  3.32105  2.95090  2.96873  2.54067  2.68385  2.83100  4.64847  3.52816
          2.68618  4.42225  2.77519  2.73123  3.46354  2.40513  3.72494  3.29354  2.67741  2.69355  4.24690  2.90347  2.73739  3.18146  2.89801  2.37887  2.77519  2.98518  4.58477  3.61503
          0.02874  3.95974  4.68209  0.61958  0.77255  0.00000        *
      1   3.03916  4.57452  4.14363  3.74419  3.24790  3.89941  4.45916  2.43230  3.50733  1.82994  1.22020  4.01075  4.36098  3.88375  3.70230  3.39713  3.34642  2.44840  5.10005  3.86922      1 m x - -
          2.68618  4.42225  2.77519  2.73123  3.46354  2.40513  3.72494  3.29354  2.67741  2.69355  4.24690  2.90347  2.73739  3.18146  2.89801  2.37887  2.77519  2.98518  4.58477  3.61503
          0.02874  3.95974  4.68209  0.61958  0.77255  0.48576  0.95510
      2   3.37461  4.82821  3.96765  3.71380  2.29973  3.93224  3.66162  3.37178  3.56882  2.80310  4.03785  3.83190  4.40425  3.85387  3.73448  3.50247  3.66182  3.24652  3.94669  0.83218      2 y x - -
          2.68618  4.42225  2.77519  2.73123  3.46354  2.40513  3.72494  3.29354  2.67741  2.69355  4.24690  2.90347  2.73739  3.18146  2.89801  2.37887  2.77519  2.98518  4.58477  3.61503
          0.02874  3.95974  4.68209  0.61958  0.77255  0.48576  0.95510
      3   2.87714  4.39608  4.24559  3.91186  3.61470  3.81357  4.69875  2.04873  3.78095  2.28688  3.56704  4.08754  4.36953  4.13467  3.98497  3.32292  3.23677  0.92171  5.41373  4.15057      3 v x - -
          2.68618  4.42225  2.77519  2.73123  3.46354  2.40513  3.72494  3.29354  2.67741  2.69355  4.24690  2.90347  2.73739  3.18146  2.89801  2.37887  2.77519  2.98518  4.58477  3.61503
          0.02874  3.95974  4.68209  0.61958  0.77255  0.48576  0.95510
      4   3.37058  4.74692  4.35830  4.08979  0.87907  4.03909  3.91783  2.88398  3.99472  2.23415  3.60153  4.11809  4.49604  4.13877  4.09288  3.63575  3.67192  2.88101  4.14184  2.49824      4 f x - -
          2.68618  4.42225  2.77519  2.73123  3.46354  2.40513  3.72494  3.29354  2.67741  2.69355  4.24690  2.90347  2.73739  3.18146  2.89801  2.37887  2.77519  2.98518  4.58477  3.61503
          0.02874  3.95974  4.68209  0.61958  0.77255  0.48576  0.95510
      5   3.02877  5.15625  2.52654  0.90744  4.51363  3.33133  3.92627  3.98490  2.81787  3.58822  4.55885  2.98452  3.94019  3.14039  3.23541  3.00258  3.33382  3.65992  5.66879  4.39159      5 e x - -
          2.68618  4.42225  2.77519  2.73123  3.46354  2.40513  3.72494  3.29354  2.67741  2.69355  4.24690  2.90347  2.73739  3.18146  2.89801  2.37887  2.77519  2.98518  4.58477  3.61503
          0.02874  3.95974  4.68209  0.61958  0.77255  0.48576  0.95510
      6   2.77606  4.54246  3.46767  3.37836  4.51833  0.60631  4.49296  4.13949  3.57148  3.78259  4.75932  3.63200  3.93638  3.88876  3.79761  2.95054  3.26409  3.65098  5.59008  4.62330      6 G x - -
          2.68618  4.42225  2.77519  2.73123  3.46354  2.40513  3.72494  3.29354  2.67741  2.69355  4.24690  2.90347  2.73739  3.18146  2.89801  2.37887  2.77519  2.98518  4.58477  3.61503
          0.02874  3.95974  4.68209  0.61958  0.77255  0.48576  0.95510
      7   2.95163  4.93906  2.96223  2.71870  4.11907  3.42462  3.87765  3.76355  2.53356  3.25721  4.28300  3.17906  3.97957  1.08660  2.81587  2.99587  3.24872  3.48792  5.37583  4.07548      7 q x - -
          2.68618  4.42225  2.77519  2.73123  3.46354  2.40513  3.72494  3.29354  2.67741  2.69355  4.24690  2.90347  2.73739  3.18146  2.89801  2.37887  2.77519  2.98518  4.58477  3.61503
          0.02874  3.95974  4.68209  0.61958  0.77255  0.48576  0.95510
      8   3.37058  4.74692  4.35830  4.08979  0.87907  4.03909  3.91783  2.88398  3.99472  2.23415  3.60153  4.11809  4.49604  4.13877  4.09288  3.63575  3.67192  2.88101  4.14184  2.49824      8 f x - -
          2.68618  4.42225  2.77519  2.73123  3.46354  2.40513  3.72494  3.29354  2.67741  2.69355  4.24690  2.90347  2.73739  3.18146  2.89801  2.37887  2.77519  2.98518  4.58477  3.61503
          0.02874  3.95974  4.68209  0.61958  0.77255  0.48576  0.95510
      9   3.10517  4.93743  3.60485  3.09827  4.31416  3.57591  3.88957  3.86224  2.27550  3.36234  4.36060  3.45117  4.07457  3.10587  0.85304  3.18534  3.36539  3.58251  5.36204  4.22293      9 r x - -
          2.68618  4.42225  2.77519  2.73123  3.46354  2.40513  3.72494  3.29354  2.67741  2.69355  4.24690  2.90347  2.73739  3.18146  2.89801  2.37887  2.77519  2.98518  4.58477  3.61503
          0.02874  3.95974  4.68209  0.61958  0.77255  0.48576  0.95510
     10   3.25380  4.69046  4.32939  3.97009  3.17024  4.09259  4.59846  2.37956  3.73697  0.77481  3.16676  4.23708  4.51323  4.08441  3.89858  3.67427  3.54425  2.43946  5.08074  3.82406     10 l x - -
          2.68618  4.42225  2.77519  2.73123  3.46354  2.40513  3.72494  3.29354  2.67741  2.69355  4.24690  2.90347  2.73739  3.18146  2.89801  2.37887  2.77519  2.98518  4.58477  3.61503
          0.02874  3.95974  4.68209  0.61958  0.77255  0.48576  0.95510
     11   3.02877  5.15625  2.52654  0.90744  4.51363  3.33133  3.92627  3.98490  2.81787  3.58822  4.55885  2.98452  3.94019  3.14039  3.23541  3.00258  3.33382  3.65992  5.66879  4.39159     11 e x - -
          2.68618  4.42225  2.77519  2.73123  3.46354  2.40513  3.72494  3.29354  2.67741  2.69355  4.24690  2.90347  2.73739  3.18146  2.89801  2.37887  2.77519  2.98518  4.58477  3.61503
          0.02874  3.95974  4.68209  0.61958  0.77255  0.48576  0.95510
     12   3.10517  4.93743  3.60485  3.09827  4.31416  3.57591  3.88957  3.86224  2.27550  3.36234  4.36060  3.45117  4.07457  3.10587  0.85304  3.18534  3.36539  3.58251  5.36204  4.22293     12 r x - -
          2.68618  4.42225  2.77519  2.73123  3.46354  2.40513  3.72494  3.29354  2.67741  2.69355  4.24690  2.90347  2.73739  3.18146  2.89801  2.37887  2.77519  2.98518  4.58477  3.61503
          0.02874  3.95974  4.68209  0.61958  0.77255  0.48576  0.95510
     13   2.87714  4.39608  4.24559  3.91186  3.61470  3.81357  4.69875  2.04873  3.78095  2.28688  3.56704  4.08754  4.36953  4.13467  3.98497  3.32292  3.23677  0.92171  5.41373  4.15057     13 v x - -
          2.68618  4.42225  2.77519  2.73123  3.46354  2.40513  3.72494  3.29354  2.67741  2.69355  4.24690  2.90347  2.73739  3.18146  2.89801  2.37887  2.77519  2.98518  4.58477  3.61503
          0.02874  3.95974  4.68209  0.61958  0.77255  0.48576  0.95510
     14   2.87001  4.61243  3.48669  3.33860  4.32564  3.29502  4.40859  3.89384  3.40343  3.51109  4.56494  3.63633  0.68026  3.78957  3.63877  3.04032  3.31853  3.52921  5.48793  4.44762     14 P x - -
          2.68618  4.42225  2.77519  2.73123  3.46354  2.40513  3.72494  3.29354  2.67741  2.69355  4.24690  2.90347  2.73739  3.18146  2.89801  2.37887  2.77519  2.98518  4.58477  3.61503
          0.02874  3.95974  4.68209  0.61958  0.77255  0.48576  0.95510
     15   2.95163  4.93906  2.96223  2.71870  4.11907  3.42462  3.87765  3.76355  2.53356  3.25721  4.28300  3.17906  3.97957  1.08660  2.81587  2.99587  3.24872  3.48792  5.37583  4.07548     15 q x - -
          2.68618  4.42225  2.77519  2.73123  3.46354  2.40513  3.72494  3.29354  2.67741  2.69355  4.24690  2.90347  2.73739  3.18146  2.89801  2.37887  2.77519  2.98518  4.58477  3.61503
          0.02874  3.95974  4.68209  0.61958  0.77255  0.48576  0.95510
     16   2.35925  4.28057  3.28361  3.10384  4.16380  3.00890  4.21109  3.69840  3.18349  3.41205  4.33114  3.31438  3.75499  3.52607  3.46655  0.96672  2.84599  3.21438  5.52940  4.24789     16 s x - -
          2.68618  4.42225  2.77519  2.73123  3.46354  2.40513  3.72494  3.29354  2.67741  2.69355  4.24690  2.90347  2.73739  3.18146  2.89801  2.37887  2.77519  2.98518  4.58477  3.61503
          0.02874  3.95974  4.68209  0.61958  0.77255  0.48576  0.95510
     17   2.95163  4.93906  2.96223  2.71870  4.11907  3.42462  3.87765  3.76355  2.53356  3.25721  4.28300  3.17906  3.97957  1.08660  2.81587  2.99587  3.24872  3.48792  5.37583  4.07548     17 q x - -
          2.68618  4.42225  2.77519  2.73123  3.46354  2.40513  3.72494  3.29354  2.67741  2.69355  4.24690  2.90347  2.73739  3.18146  2.89801  2.37887  2.77519  2.98518  4.58477  3.61503
          0.02874  3.95974  4.68209  0.61958  0.77255  0.48576  0.95510
     18   2.95163  4.93906  2.96223  2.71870  4.11907  3.42462  3.87765  3.76355  2.53356  3.25721  4.28300  3.17906  3.97957  1.08660  2.81587  2.99587  3.24872  3.48792  5.37583  4.07548     18 q x - -
          2.68618  4.42225  2.77519  2.73123  3.46354  2.40513  3.72494  3.29354  2.67741  2.69355  4.24690  2.90347  2.73739  3.18146  2.89801  2.37887  2.77519  2.98518  4.58477  3.61503
          0.02874  3.95974  4.68209  0.61958  0.77255  0.48576  0.95510
     19   0.89498  4.23695  3.55230  3.34814  4.14031  3.05905  4.35972  3.27898  3.36666  3.15651  4.17916  3.47534  3.80656  3.69993  3.61088  2.58670  2.87012  2.91828  5.55876  4.36884     19 a x - -
          2.68618  4.42225  2.77519  2.73123  3.46354  2.40513  3.72494  3.29354  2.67741  2.69355  4.24690  2.90347  2.73739  3.18146  2.89801  2.37887  2.77519  2.98518  4.58477  3.61503
          0.02874  3.95974  4.68209  0.61958  0.77255  0.48576  0.95510
     20   2.35925  4.28057  3.28361  3.10384  4.16380  3.00890  4.21109  3.69840  3.18349  3.41205  4.33114  3.31438  3.75499  3.52607  3.46655  0.96672  2.84599  3.21438  5.52940  4.24789     20 s x - -
          2.68618  4.42225  2.77519  2.73123  3.46354  2.40513  3.72494  3.29354  2.67741  2.69355  4.24690  2.90347  2.73739  3.18146  2.89801  2.37887  2.77519  2.98518  4.58477  3.61503
          0.02874  3.95974  4.68209  0.61958  0.77255  0.48576  0.95510
     21   2.46103  4.30611  3.50694  3.26359  4.04727  3.14235  4.27407  3.18508  3.20828  3.04546  4.09079  3.45859  3.85316  3.59885  3.46246  2.66333  1.03217  2.87069  5.47740  4.26405     21 t x - -
          2.68618  4.42225  2.77519  2.73123  3.46354  2.40513  3.72494  3.29354  2.67741  2.69355  4.24690  2.90347  2.73739  3.18146  2.89801  2.37887  2.77519  2.98518  4.58477  3.61503
          0.02874  3.95974  4.68209  0.61958  0.77255  0.48576  0.95510
     22   3.09340  4.89465  3.21368  2.98285  3.34793  3.52307  0.97099  3.80978  2.82362  3.29262  4.34272  3.38847  4.08064  3.35035  3.08388  3.16342  3.39991  3.54327  4.81176  3.29643     22 h x - -
          2.68618  4.42225  2.77519  2.73123  3.46354  2.40513  3.72494  3.29354  2.67741  2.69355  4.24690  2.90347  2.73739  3.18146  2.89801  2.37887  2.77519  2.98518  4.58477  3.61503
          0.02874  3.95974  4.68209  0.61958  0.77255  0.48576  0.95510
     23   2.77606  4.54246  3.46767  3.37836  4.51833  0.60631  4.49296  4.13949  3.57148  3.78259  4.75932  3.63200  3.93638  3.88876  3.79761  2.95054  3.26409  3.65098  5.59008  4.62330     23 G x - -
          2.68618  4.42225  2.77519  2.73123  3.46354  2.40513  3.72494  3.29354  2.67741  2.69355  4.24690  2.90347  2.73739  3.18146  2.89801  2.37887  2.77519  2.98518  4.58477  3.61503
          0.02874  3.95974  4.68209  0.61958  0.77255  0.48576  0.95510
     24   3.25380  4.69046  4.32939  3.97009  3.17024  4.09259  4.59846  2.37956  3.73697  0.77481  3.16676  4.23708  4.51323  4.08441  3.89858  3.67427  3.54425  2.43946  5.08074  3.82406     24 l x - -
          2.68618  4.42225  2.77519  2.73123  3.46354  2.40513  3.72494  3.29354  2.67741  2.69355  4.24690  2.90347  2.73739  3.18146  2.89801  2.37887  2.77519  2.98518  4.58477  3.61503
          0.02874  3.95974  4.68209  0.61958  0.77255  0.48576  0.95510
     25   3.15603  4.67303  4.29265  3.90821  3.32342  4.00210  4.59270  2.52185  3.66272  1.88963  1.01198  4.15693  4.46864  4.03279  3.84113  3.52552  3.46815  2.55238  5.19027  3.96891     25 m x - -
          2.68618  4.42225  2.77519  2.73123  3.46354  2.40513  3.72494  3.29354  2.67741  2.69355  4.24690  2.90347  2.73739  3.18146  2.89801  2.37887  2.77519  2.98518  4.58477  3.61503
          0.02513  4.09189  4.81423  0.61958  0.77255  0.48576  0.95510
     26   2.05364  4.36202  3.54063  3.05239  3.82909  3.35456  4.03750  3.13344  3.00192  2.86849  2.46567  3.37437  3.91971  3.32642  3.34777  1.56260  2.86339  2.84065  5.25554  4.01713     26 s x - -
          2.68618  4.42225  2.77519  2.73123  3.46354  2.40513  3.72494  3.29354  2.67741  2.69355  4.24690  2.90347  2.73739  3.18146  2.89801  2.37887  2.77519  2.98518  4.58477  3.61503
          0.02158  4.24252  4.96486  0.61958  0.77255  0.48576  0.95510
     27   2.32486  2.25949  3.98974  3.60388  4.19311  1.38360  4.44453  3.52666  3.53150  3.28880  4.14802  3.59686  3.84636  3.79696  3.77532  2.54326  2.05468  3.07226  5.60389  4.42936     27 g x - -
          2.68618  4.42225  2.77519  2.73123  3.46354  2.40513  3.72494  3.29354  2.67741  2.69355  4.24690  2.90347  2.73739  3.18146  2.89801  2.37887  2.77519  2.98518  4.58477  3.61503
          0.02158  4.24252  4.96486  0.61958  0.77255  0.48576  0.95510
     28   3.21623  4.55371  4.87780  4.38653  3.53793  4.49277  5.02891  1.94245  4.23396  1.60229  3.37802  4.59107  4.81646  4.48998  4.40664  3.88748  3.48452  0.97118  5.50348  4.29961     28 v x - -
          2.68618  4.42225  2.77519  2.73123  3.46354  2.40513  3.72494  3.29354  2.67741  2.69355  4.24690  2.90347  2.73739  3.18146  2.89801  2.37887  2.77519  2.98518  4.58477  3.61503
          0.02158  4.24252  4.96486  0.61958  0.77255  0.48576  0.95510
     29   2.98643  5.30920  2.51354  1.06393  4.78501  2.14384  3.95233  4.27780  2.87693  3.81959  4.67107  2.96183  3.99079  3.12632  3.37536  2.94272  3.29716  3.85666  5.94371  4.55661     29 e x - -
          2.68618  4.42225  2.77519  2.73123  3.46354  2.40513  3.72494  3.29354  2.67741  2.69355  4.24690  2.90347  2.73739  3.18146  2.89801  2.37887  2.77519  2.98518  4.58477  3.61503
          0.02158  4.24252  4.96486  0.61958  0.77255  0.48576  0.95510
     30   2.74954  4.29694  4.09191  3.56899  3.47850  3.79085  4.28627  2.34147  3.45235  1.88479  3.43590  3.81651  4.23481  3.74022  3.69297  2.42469  3.03187  1.38888  5.08215  3.86251     30 v x - -
          2.68618  4.42225  2.77519  2.73123  3.46354  2.40513  3.72494  3.29354  2.67741  2.69355  4.24690  2.90347  2.73739  3.18146  2.89801  2.37887  2.77519  2.98518  4.58477  3.61503
          0.13677  4.24252  2.17634  0.61958  0.77255  0.48576  0.95510
     31   2.61756  4.39264  3.61683  3.20684  2.13670  3.43617  3.96523  3.09128  3.18316  2.75251  3.75444  3.47447  4.00418  3.47491  3.48815  1.43672  2.97160  2.84340  4.77023  3.27940     31 s x - -
          2.68618  4.42225  2.77519  2.73123  3.46354  2.40513  3.72494  3.29354  2.67741  2.69355  4.24690  2.90347  2.73739  3.18146  2.89801  2.37887  2.77519  2.98518  4.58477  3.61503
          0.02418  4.12993  4.85228  0.61958  0.77255  0.61746  0.77503
     32   2.73742  4.95474  2.62098  1.82086  4.45275  3.29426  3.83694  3.90195  2.69615  3.49587  4.33704  2.93954  3.87456  3.01064  3.14754  1.45918  3.05602  3.50336  5.68568  4.31503     32 s x - -
          2.68618  4.42225  2.77519  2.73123  3.46354  2.40513  3.72494  3.29354  2.67741  2.69355  4.24690  2.90347  2.73739  3.18146  2.89801  2.37887  2.77519  2.98518  4.58477  3.61503
          0.02418  4.12993  4.85228  0.61958  0.77255  0.61746  0.77503
     33   2.68931  4.80626  2.99976  2.63192  4.35451  3.35426  3.81118  3.78461  1.86372  3.37300  4.21470  3.08491  3.89343  2.98108  2.80551  1.48462  3.00145  3.39829  5.54027  4.24114     33 s x - -
          2.68618  4.42225  2.77519  2.73123  3.46354  2.40513  3.72494  3.29354  2.67741  2.69355  4.24690  2.90347  2.73739  3.18146  2.89801  2.37887  2.77519  2.98518  4.58477  3.61503
          0.02418  4.12993  4.85228  0.61958  0.77255  0.61746  0.77503
     34   3.06547  5.19060  3.40923  2.80784  4.58533  3.68244  3.68361  3.99344  2.00296  3.43893  4.31605  3.22606  4.07150  2.02026  1.28362  3.06386  3.24861  3.67401  5.49626  4.29404     34 r x - -
          2.68618  4.42225  2.77519  2.73123  3.46354  2.40513  3.72494  3.29354  2.67741  2.69355  4.24690  2.90347  2.73739  3.18146  2.89801  2.37887  2.77519  2.98518  4.58477  3.61503
          0.02418  4.12993  4.85228  0.61958  0.77255  0.61746  0.77503
     35   2.77299  5.00358  2.64353  1.38938  4.41481  3.34564  3.80590  3.76398  2.63436  3.40863  4.27085  2.94105  3.89155  2.97199  3.07933  2.77892  2.15323  3.41206  5.64848  4.28600     35 e x - -
          2.68618  4.42225  2.77519  2.73123  3.46354  2.40513  3.72494  3.29354  2.67741  2.69355  4.24690  2.90347  2.73739  3.18146  2.89801  2.37887  2.77519  2.98518  4.58477  3.61503
          0.02418  4.12993  4.85228  0.61958  0.77255  0.61746  0.77503
     36   2.71457  4.43649  3.67997  3.25767  3.64649  3.57284  4.19108  1.91275  3.16281  2.50805  3.62354  3.57880  1.63230  3.52651  3.45880  2.96870  3.04323  2.48431  5.22931  3.97449     36 p x - -
          2.68618  4.42225  2.77519  2.73123  3.46354  2.40513  3.72494  3.29354  2.67741  2.69355  4.24690  2.90347  2.73739  3.18146  2.89801  2.37887  2.77519  2.98518  4.58477  3.61503
          0.02418  4.12993  4.85228  0.61958  0.77255  0.61746  0.77503
     37   2.65407  4.71330  2.99031  2.66242  3.93841  3.33311  2.36637  3.68124  2.66724  3.27806  4.14164  3.10680  3.89233  3.07285  3.04025  1.46275  2.98303  3.31162  5.30348  3.88868     37 s x - -
          2.68618  4.42225  2.77519  2.73123  3.46354  2.40513  3.72494  3.29354  2.67741  2.69355  4.24690  2.90347  2.73739  3.18146  2.89801  2.37887  2.77519  2.98518  4.58477  3.61503
          0.02418  4.12993  4.85228  0.61958  0.77255  0.61746  0.77503
     38   3.37264  4.67625  4.98599  4.45627  3.20857  4.66067  5.01118  1.58880  4.28594  0.94867  3.01430  4.70231  4.85558  4.43686  4.40746  4.04048  3.60631  2.10828  5.30506  4.19231     38 l x - -
          2.68618  4.42225  2.77519  2.73123  3.46354  2.40513  3.72494  3.29354  2.67741  2.69355  4.24690  2.90347  2.73739  3.18146  2.89801  2.37887  2.77519  2.98518  4.58477  3.61503
          0.02418  4.12993  4.85228  0.61958  0.77255  0.61746  0.77503
     39   2.57354  4.41646  3.68129  3.45540  4.22067  3.24476  4.44991  3.38048  3.40354  3.23455  4.27460  3.61601  3.97173  3.78693  3.64422  2.77852  0.79984  3.04650  5.63486  4.43977     39 t x - -
          2.68618  4.42225  2.77519  2.73123  3.46354  2.40513  3.72494  3.29354  2.67741  2.69355  4.24690  2.90347  2.73739  3.18146  2.89801  2.37887  2.77519  2.98518  4.58477  3.61503
          0.02418  4.12993  4.85228  0.61958  0.77255  0.41142  1.08680
     40   2.38888  4.31440  3.61372  3.32309  4.36408  3.11614  4.36221  3.70911  3.32659  3.46030  4.32058  3.47137  3.85854  3.64729  3.61897  1.93373  1.04065  3.22175  5.73323  4.51280     40 t x - -
          2.68618  4.42225  2.77519  2.73123  3.46354  2.40513  3.72494  3.29354  2.67741  2.69355  4.24690  2.90347  2.73739  3.18146  2.89801  2.37887  2.77519  2.98518  4.58477  3.61503
          0.02158  4.24252  4.96486  0.61958  0.77255  0.48576  0.95510
     41   3.59979  4.96134  4.78382  4.44106  3.32210  4.44860  4.98337  2.56044  4.20664  0.52423  3.25673  4.68188  4.83015  4.48337  4.31555  4.08826  3.88241  2.69091  5.31837  4.12200     41 L x - -
          2.68618  4.42225  2.77519  2.73123  3.46354  2.40513  3.72494  3.29354  2.67741  2.69355  4.24690  2.90347  2.73739  3.18146  2.89801  2.37887  2.77519  2.98518  4.58477  3.61503
          0.02158  4.24252  4.96486  0.61958  0.77255  0.48576  0.95510
     42   2.66149  4.77305  2.82925  2.66027  4.51969  3.24662  4.04020  4.06970  2.93699  3.67073  4.50628  1.23814  3.90814  3.24277  3.35661  1.93016  3.06080  3.58066  5.79475  4.42853     42 n x - -
          2.68618  4.42225  2.77519  2.73123  3.46354  2.40513  3.72494  3.29354  2.67741  2.69355  4.24690  2.90347  2.73739  3.18146  2.89801  2.37887  2.77519  2.98518  4.58477  3.61503
          0.02158  4.24252  4.96486  0.61958  0.77255  0.48576  0.95510
     43   3.37101  4.64868  5.09269  4.58931  3.44037  4.73233  5.17841  0.95678  4.42491  1.54959  3.25407  4.80699  4.96027  4.62865  4.56223  4.13212  3.61852  1.89119  5.50884  4.34163     43 i x - -
          2.68618  4.42225  2.77519  2.73123  3.46354  2.40513  3.72494  3.29354  2.67741  2.69355  4.24690  2.90347  2.73739  3.18146  2.89801  2.37887  2.77519  2.98518  4.58477  3.61503
          0.02158  4.24252  4.96486  0.61958  0.77255  0.48576  0.95510
     44   2.38888  4.31440  3.61372  3.32309  4.36408  3.11614  4.36221  3.70911  3.32659  3.46030  4.32058  3.47137  3.85854  3.64729  3.61897  1.93373  1.04065  3.22175  5.73323  4.51280     44 t x - -
          2.68618  4.42225  2.77519  2.73123  3.46354  2.40513  3.72494  3.29354  2.67741  2.69355  4.24690  2.90347  2.73739  3.18146  2.89801  2.37887  2.77519  2.98518  4.58477  3.61503
          0.13677  4.24252  2.17634  0.61958  0.77255  0.48576  0.95510
     45   2.75674  4.45179  3.51255  3.12601  3.59481  3.64276  4.09519  1.45427  3.06625  2.58005  3.62964  2.32500  4.12356  3.43973  3.37448  3.01589  3.04511  2.36141  5.14805  3.84445     45 i x - -
          2.68618  4.42225  2.77519  2.73123  3.46354  2.40513  3.72494  3.29354  2.67741  2.69355  4.24690  2.90347  2.73739  3.18146  2.89801  2.37887  2.77519  2.98518  4.58477  3.61503
          0.02418  4.12993  4.85228  0.61958  0.77255  0.61746  0.77503
     46   2.78033  4.38933  3.90120  3.46135  3.55217  3.72568  4.30320  1.33861  3.35197  2.35728  3.50166  3.75048  2.41794  3.69162  3.61539  3.11341  3.08714  2.23946  5.19399  3.96133     46 i x - -
          2.68618  4.42225  2.77519  2.73123  3.46354  2.40513  3.72494  3.29354  2.67741  2.69355  4.24690  2.90347  2.73739  3.18146  2.89801  2.37887  2.77519  2.98518  4.58477  3.61503
          0.02418  4.12993  4.85228  0.61958  0.77255  0.61746  0.77503
     47   3.22767  5.18382  3.41960  3.00268  4.62993  3.67997  3.93024  4.07768  0.73256  3.59024  4.54528  3.41280  4.16826  3.11247  2.51712  3.25723  3.46538  3.77370  5.58393  4.43782     47 k x - -
          2.68618  4.42225  2.77519  2.73123  3.46354  2.40513  3.72494  3.29354  2.67741  2.69355  4.24690  2.90347  2.73739  3.18146  2.89801  2.37887  2.77519  2.98518  4.58477  3.61503
          0.02418  4.12993  4.85228  0.61958  0.77255  0.41142  1.08680
     48   2.85279  4.43885  3.95977  3.42545  3.41133  3.87634  4.23654  2.04155  3.30732  1.74670  3.33423  3.76007  1.90817  3.61952  3.58654  3.18529  3.10865  2.35203  5.08772  3.87310     48 l x - -
          2.68618  4.42225  2.77519  2.73123  3.46354  2.40513  3.72494  3.29354  2.67741  2.69355  4.24690  2.90347  2.73739  3.18146  2.89801  2.37887  2.77519  2.98518  4.58477  3.61503
          0.02158  4.24252  4.96486  0.61958  0.77255  0.48576  0.95510
     49   2.79342  5.03990  2.90228  2.49783  4.27649  3.47627  2.73504  3.79498  2.42179  3.34289  4.16903  3.01233  1.94585  2.20957  2.80997  2.79592  3.03521  3.44557  5.48100  4.12105     49 p x - -
          2.68618  4.42225  2.77519  2.73123  3.46354  2.40513  3.72494  3.29354  2.67741  2.69355  4.24690  2.90347  2.73739  3.18146  2.89801  2.37887  2.77519  2.98518  4.58477  3.61503
          0.02158  4.24252  4.96486  0.61958  0.77255  0.48576  0.95510
     50   2.55904  4.47660  3.35875  2.91654  3.92131  3.35772  3.98110  3.29988  2.87896  2.32075  3.88656  3.28939  1.80389  3.23506  3.24148  2.04654  2.90289  2.98905  5.31796  4.04110     50 p x - -
          2.68618  4.42225  2.77519  2.73123  3.46354  2.40513  3.72494  3.29354  2.67741  2.69355  4.24690  2.90347  2.73739  3.18146  2.89801  2.37887  2.77519  2.98518  4.58477  3.61503
          0.02158  4.24252  4.96486  0.61958  0.77255  0.48576  0.95510
     51   2.74216  4.81290  2.90510  2.73364  4.49398  3.31074  4.08223  4.03801  2.96203  3.64594  4.50732  2.04218  1.24133  3.29784  3.35562  2.81741  3.13248  3.58761  5.75666  4.42939     51 p x - -
          2.68618  4.42225  2.77519  2.73123  3.46354  2.40513  3.72494  3.29354  2.67741  2.69355  4.24690  2.90347  2.73739  3.18146  2.89801  2.37887  2.77519  2.98518  4.58477  3.61503
          0.02158  4.24252  4.96486  0.61958  0.77255  0.48576  0.95510
     52   2.71550  4.77620  3.19292  2.65668  4.05982  3.51773  3.75124  2.64761  1.61321  3.06123  3.92162  3.12990  3.93760  2.92787  2.80234  2.20335  2.95896  3.10176  5.33122  4.04302     52 k x - -
          2.68618  4.42225  2.77519  2.73123  3.46354  2.40513  3.72494  3.29354  2.67741  2.69355  4.24690  2.90347  2.73739  3.18146  2.89801  2.37887  2.77519  2.98518  4.58477  3.61503
          0.02158  4.24252  4.96486  0.61958  0.77255  0.48576  0.95510
     53   2.89845  4.71839  3.45168  3.10497  3.32216  3.60859  3.97234  3.43643  3.06508  3.03382  4.03129  3.47444  1.21110  3.43923  3.38279  3.03875  3.21322  3.18599  4.85692  2.29649     53 p x - -
          2.68618  4.42225  2.77519  2.73123  3.46354  2.40513  3.72494  3.29354  2.67741  2.69355  4.24690  2.90347  2.73739  3.18146  2.89801  2.37887  2.77519  2.98518  4.58477  3.61503
          0.02158  4.24252  4.96486  0.61958  0.77255  0.48576  0.95510
     54   2.61573  4.38260  3.54161  2.99737  3.61016  3.54197  3.94197  2.88609  2.92630  2.21844  3.24939  3.37783  3.98985  3.25344  3.27321  2.22746  1.78479  2.65557  5.06514  3.82713     54 t x - -
          2.68618  4.42225  2.77519  2.73123  3.46354  2.40513  3.72494  3.29354  2.67741  2.69355  4.24690  2.90347  2.73739  3.18146  2.89801  2.37887  2.77519  2.98518  4.58477  3.61503
          0.02095  4.27203  4.99437  0.61958  0.77255  0.48576  0.95510
     55   2.65982  4.19663  3.92040  3.34078  3.28213  3.72611  4.00667  1.77316  3.23393  2.05693  2.99580  2.67371  4.09611  3.26315  3.47513  3.00096  2.89137  2.43508  4.05275  3.58209     55 i x - -
          2.68618  4.42225  2.77519  2.73123  3.46354  2.40513  3.72494  3.29354  2.67741  2.69355  4.24690  2.90347  2.73739  3.18146  2.89801  2.37887  2.77519  2.98518  4.58477  3.61503
          0.01964  4.33595  5.05829  0.61958  0.77255  0.48576  0.95510
     56   2.64588  5.14615  2.79631  2.46350  4.49306  3.49548  3.68262  3.93567  1.42151  3.44196  4.22412  2.98975  2.92706  2.80046  2.56164  2.74799  2.99822  3.54549  5.58615  4.23260     56 k x - -
          2.68618  4.42225  2.77519  2.73123  3.46354  2.40513  3.72494  3.29354  2.67741  2.69355  4.24690  2.90347  2.73739  3.18146  2.89801  2.37887  2.77519  2.98518  4.58477  3.61503
          0.01964  4.33595  5.05829  0.61958  0.77255  0.48576  0.95510
     57   2.68831  4.91169  3.03357  2.49897  4.16436  3.48934  2.75133  3.59208  2.45024  2.64162  3.99070  1.97634  3.43881  2.83845  2.74908  2.71256  2.79308  3.25992  5.40054  4.06311     57 n x - -
          2.68618  4.42225  2.77519  2.73123  3.46354  2.40513  3.72494  3.29354  2.67741  2.69355  4.24690  2.90347  2.73739  3.18146  2.89801  2.37887  2.77519  2.98518  4.58477  3.61503
          0.01964  4.33595  5.05829  0.61958  0.77255  0.48576  0.95510
     58   1.80127  4.69323  2.88357  2.61685  3.94423  3.48756  3.77099  3.33383  2.62614  2.39123  3.82964  3.10612  3.90968  2.80652  3.06382  2.34179  2.76818  3.04028  5.27596  3.97617     58 a x - -
          2.68618  4.42225  2.77519  2.73123  3.46354  2.40513  3.72494  3.29354  2.67741  2.69355  4.24690  2.90347  2.73739  3.18146  2.89801  2.37887  2.77519  2.98518  4.58477  3.61503
          0.01964  4.33595  5.05829  0.61958  0.77255  0.48576  0.95510
     59   2.60826  3.87620  3.48478  2.94317  3.63710  2.75518  3.91238  1.87297  2.90546  2.70768  3.59149  2.51972  3.43378  3.21622  3.26972  2.65865  2.87788  2.74308  5.06452  3.82422     59 i x - -
          2.68618  4.42225  2.77519  2.73123  3.46354  2.40513  3.72494  3.29354  2.67741  2.69355  4.24690  2.90347  2.73739  3.18146  2.89801  2.37887  2.77519  2.98518  4.58477  3.61503
          0.01964  4.33595  5.05829  0.61958  0.77255  0.48576  0.95510
     60   2.65877  4.28081  3.70995  3.13853  2.57643  3.27803  3.55814  2.63490  2.53517  1.71282  3.38233  3.48770  4.05227  3.34402  3.34060  2.93889  2.89014  2.54214  4.84613  3.60982     60 l x - -
          2.68618  4.42225  2.77519  2.73123  3.46354  2.40513  3.72494  3.29354  2.67741  2.69355  4.24690  2.90347  2.73739  3.18146  2.89801  2.37887  2.77519  2.98518  4.58477  3.61503
          0.01964  4.33595  5.05829  0.61958  0.77255  0.48576  0.95510
     61   2.65323  4.79562  3.09519  2.61179  4.21650  3.42460  3.80132  3.63644  2.57969  3.03358  4.06073  2.49879  3.90093  2.96338  2.81219  1.48634  2.69555  3.27824  5.47088  4.15203     61 s x - -
          2.68618  4.42225  2.77519  2.73123  3.46354  2.40513  3.72494  3.29354  2.67741  2.69355  4.24690  2.90347  2.73739  3.18146  2.89801  2.37887  2.77519  2.98518  4.58477  3.61503
          0.01964  4.33595  5.05829  0.61958  0.77255  0.48576  0.95510
     62   2.89958  4.37252  4.32359  3.79905  3.48607  4.00908  4.45139  1.17818  3.65659  2.04605  3.43226  4.02957  4.40933  3.94092  3.86722  2.53641  3.16532  2.08722  5.15402  3.93278     62 i x - -
          2.68618  4.42225  2.77519  2.73123  3.46354  2.40513  3.72494  3.29354  2.67741  2.69355  4.24690  2.90347  2.73739  3.18146  2.89801  2.37887  2.77519  2.98518  4.58477  3.61503
          0.01964  4.33595  5.05829  0.61958  0.77255  0.48576  0.95510
     63   2.71401  5.09060  2.91395  1.70731  4.39908  3.46283  3.67052  3.54277  2.03532  3.37596  4.15577  2.80152  3.87365  2.79035  2.85577  2.69747  2.35386  3.46108  5.54779  4.17628     63 e x - -
          2.68618  4.42225  2.77519  2.73123  3.46354  2.40513  3.72494  3.29354  2.67741  2.69355  4.24690  2.90347  2.73739  3.18146  2.89801  2.37887  2.77519  2.98518  4.58477  3.61503
          0.01964  4.33595  5.05829  0.61958  0.77255  0.48576  0.95510
     64   4.27181  5.82284  5.14598  4.90904  4.09634  4.89927  4.00014  4.14861  4.44243  3.35474  0.24322  5.06146  5.45123  4.99463  4.57006  4.52246  4.62147  4.16586  5.78652  4.27816     64 M x - -
          2.68618  4.42225  2.77519  2.73123  3.46354  2.40513  3.72494  3.29354  2.67741  2.69355  4.24690  2.90347  2.73739  3.18146  2.89801  2.37887  2.77519  2.98518  4.58477  3.61503
          0.00734  5.31419  6.03654  0.61958  0.77255  0.48576  0.95510
     65   3.25182  5.67125  3.55730  2.95648  5.05268  3.99694  3.30992  4.49275  1.08296  3.73891  4.58925  3.32414  4.37430  2.52654  1.71066  3.21893  3.22886  3.85098  6.04398  3.92120     65 k x - -
          2.68618  4.42225  2.77519  2.73123  3.46354  2.40513  3.72494  3.29354  2.67741  2.69355  4.24690  2.90347  2.73739  3.18146  2.89801  2.37887  2.77519  2.98518  4.58477  3.61503
          0.01221  5.31419  4.93228  0.61958  0.77255  0.48576  0.95510
     66   2.70158  4.32030  4.92707  4.31923  1.92769  3.41764  4.55777  2.63056  4.12779  1.55863  3.58338  4.04954  3.26946  4.27952  4.17459  3.05923  2.99442  1.73753  5.08531  3.90671     66 l x - -
          2.68618  4.42225  2.77519  2.73123  3.46354  2.40513  3.72494  3.29354  2.67741  2.69355  4.24690  2.90347  2.73739  3.18146  2.89801  2.37887  2.77519  2.98518  4.58477  3.61503
          0.03270  5.30936  3.60346  0.61958  0.77255  0.50420  0.92631
     67   2.66113  5.11081  3.45927  2.82500  3.47527  3.56197  3.91619  3.59582  2.85000  2.46035  3.57880  3.32165  3.34882  2.95536  3.21827  1.54644  2.11780  3.31655  5.63600  3.96118     67 s x - -
          2.68618  4.42225  2.77519  2.73123  3.46354  2.40513  3.72494  3.29354  2.67741  2.69355  4.24690  2.90347  2.73739  3.18146  2.89801  2.37887  2.77519  2.98518  4.58477  3.61503
          0.20294  5.30514  1.72203  0.61958  0.77255  0.55724  0.85047
     68   2.35101  3.86887  4.32246  3.86440  2.66500  3.97438  3.78872  2.12045  3.66780  2.40007  3.45831  3.18402  3.99060  3.95569  3.80944  2.40150  1.94178  2.33057  4.84922  3.48793     68 t x - -
          2.68618  4.42225  2.77519  2.73123  3.46354  2.40513  3.72494  3.29354  2.67741  2.69355  4.24690  2.90347  2.73739  3.18146  2.89801  2.37887  2.77519  2.98518  4.58477  3.61503
          0.26877  5.11843  1.47100  0.61958  0.77255  0.29976  1.35091
     69   2.08984  4.35443  4.64220  4.21098  2.59998  4.11993  4.21909  1.46421  3.84998  2.06183  3.47273  4.24646  4.04913  4.17039  4.06509  3.13606  2.76789  2.18936  4.74362  3.45317     69 i x - -
          2.68618  4.42225  2.77519  2.73123  3.46354  2.40513  3.72494  3.29354  2.67741  2.69355  4.24690  2.90347  2.73739  3.18146  2.89801  2.37887  2.77519  2.98518  4.58477  3.61503
          0.01748  5.10995  4.48362  0.61958  0.77255  0.46257  0.99335
     70   2.49003  4.07956  4.92031  4.31068  2.98988  4.20089  4.53001  2.15943  4.00531  1.29163  3.35986  4.21492  3.93930  4.13176  4.15194  2.88878  2.21792  2.30328  5.04945  3.75578     70 l x - -
          2.68618  4.42225  2.77519  2.73123  3.46354  2.40513  3.72494  3.29354  2.67741  2.69355  4.24690  2.90347  2.73739  3.18146  2.89801  2.37887  2.77519  2.98518  4.58477  3.61503
          0.30826  5.25384  1.34689  0.61958  0.77255  0.60740  0.78694
     71   1.98311  4.03358  4.65482  4.05308  2.88251  3.81394  4.36893  2.44128  3.65188  1.47584  3.37311  4.13699  4.41268  3.86472  3.96467  3.16777  2.31128  2.19667  4.93122  3.74979     71 l x - -
          2.68618  4.42225  2.77519  2.73123  3.46354  2.40513  3.72494  3.29354  2.67741  2.69355  4.24690  2.90347  2.73739  3.18146  2.89801  2.37887  2.77519  2.98518  4.58477  3.61503
          0.09529  4.99101  2.47581  0.61958  0.77255  1.17949  0.36735
     72   2.02893  4.40601  4.11944  3.54057  3.27753  3.57893  4.21638  2.55421  3.17238  1.91430  3.35787  3.71395  3.10118  3.70312  3.69770  2.52804  2.42471  2.23426  5.01011  3.57865     72 l x - -
          2.68618  4.42225  2.77519  2.73123  3.46354  2.40513  3.72494  3.29354  2.67741  2.69355  4.24690  2.90347  2.73739  3.18146  2.89801  2.37887  2.77519  2.98518  4.58477  3.61503
          0.08139  4.92388  2.64661  0.61958  0.77255  0.93843  0.49634
     73   2.22592  4.28891  4.73121  3.95763  2.74298  3.66924  4.37735  2.05232  3.93707  1.82960  3.16964  4.16973  4.41479  4.09226  3.99033  2.90043  2.50043  1.79342  4.91051  3.73138     73 v x - -
          2.68546  4.42087  2.77554  2.73157  3.46360  2.40543  3.72521  3.29360  2.67775  2.69264  4.24637  2.90378  2.73764  3.18181  2.89835  2.37904  2.77439  2.98496  4.58485  3.61529
          1.12241  0.55829  2.27966  0.43311  1.04552  0.34709  1.22670
     74   1.69530  4.44714  4.62240  4.02835  2.90965  2.16218  4.44773  2.58229  3.88332  1.78340  3.35879  4.17320  4.50107  4.02185  4.01335  2.87511  2.73980  2.44993  5.06344  3.87757     76 a . - -
          2.68392  4.42264  2.77530  2.73159  3.46397  2.40545  3.72556  3.29231  2.67810  2.69359  4.24555  2.90358  2.73764  3.18151  2.89832  2.37900  2.77563  2.98456  4.58554  3.61569
          0.28067  2.13664  2.06618  2.40627  0.09448  0.84844  0.55876
     75   2.43152  4.35126  4.72583  3.84466  3.15398  3.96846  4.41743  2.47248  3.94611  1.12648  3.19997  3.92638  4.11866  4.02015  4.01901  3.08168  3.01273  2.16278  4.97003  3.27630    107 l x - -
          2.68618  4.42225  2.77519  2.73123  3.46354  2.40513  3.72494  3.29354  2.67741  2.69355  4.24690  2.90347  2.73739  3.18146  2.89801  2.37887  2.77519  2.98518  4.58477  3.61503
          0.10357  5.07911  2.38418  0.61958  0.77255  0.71326  0.67343
     76   1.79797  4.40029  4.53771  3.94552  2.20708  3.91711  4.38762  2.68037  3.80581  1.61313  3.51773  3.39681  4.27139  4.00579  3.94619  3.14407  2.43013  2.45889  5.01644  3.82942    108 l x - -
          2.68618  4.42225  2.77519  2.73123  3.46354  2.40513  3.72494  3.29354  2.67741  2.69355  4.24690  2.90347  2.73739  3.18146  2.89801  2.37887  2.77519  2.98518  4.58477  3.61503
          0.01539  5.09622  4.69398  0.61958  0.77255  0.76848  0.62310
     77   2.16585  4.42524  4.64412  4.04794  3.10638  3.69176  4.44029  2.16760  3.89639  1.79358  3.34921  3.74994  4.04037  4.08481  3.38486  2.87671  1.87773  2.38337  4.26023  3.85664    109 l x - -
          2.68618  4.42225  2.77519  2.73123  3.46354  2.40513  3.72494  3.29354  2.67741  2.69355  4.24690  2.90347  2.73739  3.18146  2.89801  2.37887  2.77519  2.98518  4.58477  3.61503
          0.01678  5.17391  4.51180  0.61958  0.77255  0.56439  0.84097
     78   2.48113  3.88808  4.77503  3.97536  2.68367  3.05646  4.50308  2.74888  3.91831  1.31548  3.05919  4.26609  4.23158  3.84454  4.09524  2.99681  2.14344  2.49449  5.07173  3.88979    110 l x - -
          2.68618  4.42225  2.77519  2.73123  3.46354  2.40513  3.72494  3.29354  2.67741  2.69355  4.24690  2.90347  2.73739  3.18146  2.89801  2.37887  2.77519  2.98518  4.58477  3.61503
          0.12974  5.25595  2.15021  0.61958  0.77255  0.52392  0.89697
     79   2.26981  4.41813  4.20249  3.62532  2.92583  3.93349  4.33374  2.85756  3.54236  1.95507  3.56820  3.92788  2.74763  3.31849  3.69743  1.67101  2.85648  2.46160  5.15646  3.95089    111 s x - -
          2.68618  4.42225  2.77519  2.73123  3.46354  2.40513  3.72494  3.29354  2.67741  2.69355  4.24690  2.90347  2.73739  3.18146  2.89801  2.37887  2.77519  2.98518  4.58477  3.61503
          0.00831  5.19015  5.91249  0.61958  0.77255  0.75904  0.63133
     80   1.40218  3.87169  4.51610  3.83655  3.10365  3.09129  4.29952  2.61435  3.41862  2.05647  3.47808  3.95516  4.33386  3.82580  3.54047  3.00965  2.66094  2.36106  4.17802  3.90917    112 a x - -
          2.68618  4.42225  2.77519  2.73123  3.46354  2.40513  3.72494  3.29354  2.67741  2.69355  4.24690  2.90347  2.73739  3.18146  2.89801  2.37887  2.77519  2.98518  4.58477  3.61503
          0.00802  5.22596  5.94830  0.61958  0.77255  0.33771  1.24967
     81   2.38462  4.77333  3.33325  3.01595  2.03095  3.19086  3.98905  3.21811  3.12327  2.52541  3.70739  3.64228  3.50950  3.36548  3.40045  1.91031  2.41851  2.93472  5.47466  4.08414    113 s x - -
          2.68618  4.42225  2.77519  2.73123  3.46354  2.40513  3.72494  3.29354  2.67741  2.69355  4.24690  2.90347  2.73739  3.18146  2.89801  2.37887  2.77519  2.98518  4.58477  3.61503
          0.00716  5.33903  6.06138  0.61958  0.77255  0.51763  0.90616
     82   1.44172  4.67666  4.00049  3.16090  3.51491  3.56589  4.37901  2.48545  3.52835  2.33647  3.73894  3.77473  3.88528  3.74444  3.63865  2.77771  2.48996  2.04843  5.27341  4.06012    114 a x - -
          2.68618  4.42225  2.77519  2.73123  3.46354  2.40513  3.72494  3.29354  2.67741  2.69355  4.24690  2.90347  2.73739  3.18146  2.89801  2.37887  2.77519  2.98518  4.58477  3.61503
          0.00716  5.33903  6.06138  0.61958  0.77255  0.46634  0.98697
     83   2.35641  5.07167  3.23704  2.21087  3.87711  3.33753  3.92371  3.71003  2.85775  3.10879  3.95174  3.11715  4.25667  2.60449  3.27711  1.74137  2.56702  2.46391  4.69047  4.43376    115 s x - -
          2.68618  4.42225  2.77519  2.73123  3.46354  2.40513  3.72494  3.29354  2.67741  2.69355  4.24690  2.90347  2.73739  3.18146  2.89801  2.37887  2.77519  2.98518  4.58477  3.61503
          0.00710  5.34718  6.06953  0.61958  0.77255  0.48576  0.95510
     84   1.13288  4.39604  3.81940  3.15489  3.67587  3.42158  4.25247  3.30401  2.93618  2.61622  3.43822  3.58715  4.26659  3.34661  3.36268  2.33865  3.00680  2.86733  5.44212  4.19141    116 a x - -
          2.68618  4.42225  2.77519  2.73123  3.46354  2.40513  3.72494  3.29354  2.67741  2.69355  4.24690  2.90347  2.73739  3.18146  2.89801  2.37887  2.77519  2.98518  4.58477  3.61503
          0.02747  5.34980  3.80119  0.61958  0.77255  0.48576  0.95510
     85   1.77124  1.30779  3.75941  3.60225  3.80631  3.55940  4.17433  3.15929  3.53128  2.88974  3.28428  3.93809  4.47853  3.70751  3.37124  3.30412  3.21279  2.41700  5.28265  4.06957    117 c x - -
          2.68618  4.42225  2.77519  2.73123  3.46354  2.40513  3.72494  3.29354  2.67741  2.69355  4.24690  2.90347  2.73739  3.18146  2.89801  2.37887  2.77519  2.98518  4.58477  3.61503
          0.00723  5.32956  6.05191  0.61958  0.77255  0.44039  1.03222
     86   1.45738  5.44480  2.03120  2.63602  4.06560  3.68358  3.83558  3.68999  2.61114  2.74716  4.49654  3.10165  4.22214  2.94001  3.02801  2.63829  3.06288  3.64430  5.90301  4.23846    118 a x - -
          2.68618  4.42225  2.77519  2.73123  3.46354  2.40513  3.72494  3.29354  2.67741  2.69355  4.24690  2.90347  2.73739  3.18146  2.89801  2.37887  2.77519  2.98518  4.58477  3.61503
          0.00708  5.34980  6.07215  0.61958  0.77255  0.48576  0.95510
     87   2.22863  5.52159  3.16157  2.66835  4.70028  2.54441  3.52109  4.33475  2.13933  3.21454  4.26314  3.00752  3.45822  2.90899  2.28278  2.10385  2.88783  3.43389  5.10162  3.86957    119 s x - -
          2.68618  4.42225  2.77519  2.73123  3.46354  2.40513  3.72494  3.29354  2.67741  2.69355  4.24690  2.90347  2.73739  3.18146  2.89801  2.37887  2.77519  2.98518  4.58477  3.61503
          0.00708  5.34980  6.07215  0.61958  0.77255  0.48576  0.95510
     88   2.96301  4.74208  4.24901  3.67936  3.48069  2.69406  2.10844  3.08068  3.60060  2.93923  3.85360  4.00337  4.54811  3.87270  3.68032  3.38957  3.31446  2.96144  4.48812  1.12389    120 y x - -
          2.68618  4.42225  2.77519  2.73123  3.46354  2.40513  3.72494  3.29354  2.67741  2.69355  4.24690  2.90347  2.73739  3.18146  2.89801  2.37887  2.77519  2.98518  4.58477  3.61503
          0.00708  5.34980  6.07215  0.61958  0.77255  0.48576  0.95510
     89   2.86854  5.14082  2.60124  1.85890  4.73203  3.02819  2.93876  4.21168  1.96485  2.82464  4.45860  3.08242  4.20280  2.69141  2.88447  2.63571  2.57665  3.93605  5.97837  4.07076    121 e x - -
          2.68618  4.42225  2.77519  2.73123  3.46354  2.40513  3.72494  3.29354  2.67741  2.69355  4.24690  2.90347  2.73739  3.18146  2.89801  2.37887  2.77519  2.98518  4.58477  3.61503
          0.00708  5.34980  6.07215  0.61958  0.77255  0.48576  0.95510
     90   2.83040  5.32759  3.21270  2.78627  2.95683  3.85679  2.90728  3.92670  2.42432  2.82723  4.03880  2.03015  4.24772  3.14961  2.89868  2.03503  3.16177  3.52777  5.38739  2.64617    122 n x - -
          2.68618  4.42225  2.77519  2.73123  3.46354  2.40513  3.72494  3.29354  2.67741  2.69355  4.24690  2.90347  2.73739  3.18146  2.89801  2.37887  2.77519  2.98518  4.58477  3.61503
          0.00708  5.34980  6.07215  0.61958  0.77255  0.48576  0.95510
     91   3.90673  0.14773  5.87742  5.78223  4.69124  4.52317  6.07337  4.93277  5.46526  4.64901  5.79248  5.36618  5.31785  5.78895  4.75934  4.15291  4.45438  4.55830  6.67982  5.36765    123 C x - -
          2.68618  4.42225  2.77519  2.73123  3.46354  2.40513  3.72494  3.29354  2.67741  2.69355  4.24690  2.90347  2.73739  3.18146  2.89801  2.37887  2.77519  2.98518  4.58477  3.61503
          0.00708  5.34980  6.07215  0.61958  0.77255  0.48576  0.95510
     92   1.86618  5.09149  3.57749  3.01668  4.28804  3.51708  1.81797  3.38827  2.06111  2.84890  3.96755  3.51110  4.31667  3.33849  3.14970  3.02536  3.24049  3.34386  2.80019  4.32742    124 h x - -
          2.68618  4.42225  2.77519  2.73123  3.46354  2.40513  3.72494  3.29354  2.67741  2.69355  4.24690  2.90347  2.73739  3.18146  2.89801  2.37887  2.77519  2.98518  4.58477  3.61503
          0.00708  5.34980  6.07215  0.61958  0.77255  0.48576  0.95510
     93   5.09217  0.04519  6.39473  6.44714  6.56013  5.22080  6.90905  6.34112  6.45753  5.93488  7.12994  6.33531  5.95114  6.73447  6.29982  5.35927  5.63651  5.89151  7.36321  6.78969    125 C x - -
          2.68618  4.42225  2.77519  2.73123  3.46354  2.40513  3.72494  3.29354  2.67741  2.69355  4.24690  2.90347  2.73739  3.18146  2.89801  2.37887  2.77519  2.98518  4.58477  3.61503
          0.00708  5.34980  6.07215  0.61958  0.77255  0.48576  0.95510
     94   3.04856  5.21483  3.47107  2.38743  4.23185  3.82205  3.47580  3.69009  2.90336  3.29623  4.19245  3.42787  4.27703  1.43698  3.22487  3.04915  2.71690  3.14001  5.15236  1.97610    126 q x - -
          2.68618  4.42225  2.77519  2.73123  3.46354  2.40513  3.72494  3.29354  2.67741  2.69355  4.24690  2.90347  2.73739  3.18146  2.89801  2.37887  2.77519  2.98518  4.58477  3.61503
          0.00708  5.34980  6.07215  0.61958  0.77255  0.48576  0.95510
     95   2.99124  5.48978  1.57137  2.70616  3.78633  3.52918  3.90098  3.62602  2.61003  3.55232  3.95764  2.25878  4.21320  2.80952  2.45669  2.73037  2.97595  3.43563  5.93689  3.36179    127 d x - -
          2.68618  4.42225  2.77519  2.73123  3.46354  2.40513  3.72494  3.29354  2.67741  2.69355  4.24690  2.90347  2.73739  3.18146  2.89801  2.37887  2.77519  2.98518  4.58477  3.61503
          0.00708  5.34980  6.07215  0.61958  0.77255  0.48576  0.95510
     96   2.23443  5.53765  2.25787  2.67884  4.87879  2.79197  3.99888  4.36201  2.46948  3.73551  4.57938  2.70565  3.48399  3.04894  3.00397  1.51072  3.16376  3.92618  4.95310  4.36301    128 s x - -
          2.68618  4.42225  2.77519  2.73123  3.46354  2.40513  3.72494  3.29354  2.67741  2.69355  4.24690  2.90347  2.73739  3.18146  2.89801  2.37887  2.77519  2.98518  4.58477  3.61503
          0.00708  5.34980  6.07215  0.61958  0.77255  0.48576  0.95510
     97   2.96883  5.54687  2.10114  2.67208  4.89182  2.87540  3.82788  4.37774  2.38587  3.75648  4.58760  1.82365  3.84541  2.99105  2.68957  2.21409  2.55157  3.93745  5.97959  3.94499    129 n x - -
          2.68618  4.42225  2.77519  2.73123  3.46354  2.40513  3.72494  3.29354  2.67741  2.69355  4.24690  2.90347  2.73739  3.18146  2.89801  2.37887  2.77519  2.98518  4.58477  3.61503
          0.00708  5.34980  6.07215  0.61958  0.77255  0.48576  0.95510
     98   3.04378  5.41700  2.52927  2.72693  3.94789  1.29841  3.28793  3.11458  2.76403  3.69928  4.47228  2.60055  4.23156  2.89081  3.27652  3.00596  3.01175  3.35233  5.88291  4.50621    130 g x - -
          2.68618  4.42225  2.77519  2.73123  3.46354  2.40513  3.72494  3.29354  2.67741  2.69355  4.24690  2.90347  2.73739  3.18146  2.89801  2.37887  2.77519  2.98518  4.58477  3.61503
          0.11515  5.34980  2.26321  0.61958  0.77255  0.48576  0.95510
     99   2.67911  5.42798  2.80088  2.43562  4.74569  2.56637  3.85383  3.84938  2.30637  3.49056  4.17168  3.11040  4.16238  2.91838  2.97358  2.23545  2.60374  1.93222  5.87739  4.48356    131 v x - -
          2.68645  4.42310  2.77478  2.73165  3.46428  2.40487  3.72511  3.29325  2.67738  2.69408  4.24775  2.90274  2.73729  3.17933  2.89865  2.37938  2.77521  2.98499  4.58553  3.61435
          0.62188  0.77545  5.96489  1.24007  0.34160  0.31950  1.29650
    100   2.45726  4.76936  3.78200  3.36116  3.21032  4.06196  4.31909  2.51289  3.37140  2.34330  3.87381  3.67268  1.63298  2.26050  3.60174  3.22004  2.76427  2.69849  5.35439  4.01750    154 p x - -
          2.68618  4.42225  2.77519  2.73123  3.46354  2.40513  3.72494  3.29354  2.67741  2.69355  4.24690  2.90347  2.73739  3.18146  2.89801  2.37887  2.77519  2.98518  4.58477  3.61503
          0.00708  5.34980  6.07215  0.61958  0.77255  0.48576  0.95510
    101   2.90360  5.23622  2.28760  2.77555  4.25315  3.88145  3.73870  3.88577  2.89009  3.19223  3.99731  1.47468  4.27112  3.23905  3.31244  3.04941  3.23578  3.29391  2.63342  2.69191    155 n x - -
          2.68618  4.42225  2.77519  2.73123  3.46354  2.40513  3.72494  3.29354  2.67741  2.69355  4.24690  2.90347  2.73739  3.18146  2.89801  2.37887  2.77519  2.98518  4.58477  3.61503
          0.00961  5.34980  5.33602  0.61958  0.77255  0.48576  0.95510
    102   2.93446  5.44409  1.54433  2.68546  3.94182  3.76806  3.69515  3.77060  2.70389  3.27546  4.32681  1.65274  4.22087  3.06321  3.15703  2.81499  3.14950  3.40617  5.90220  3.99818    156 d x - -
          2.68618  4.42225  2.77519  2.73123  3.46354  2.40513  3.72494  3.29354  2.67741  2.69355  4.24690  2.90347  2.73739  3.18146  2.89801  2.37887  2.77519  2.98518  4.58477  3.61503
          0.00710  5.34729  6.06964  0.61958  0.77255  0.47957  0.96509
    103   2.26298  5.50421  2.16370  2.14358  4.68219  2.09739  3.75168  4.30510  2.72658  3.60332  4.54957  3.04749  3.73571  3.10873  3.05684  2.67697  2.83126  2.63935  5.11025  3.94679    157 g x - -
          2.68618  4.42225  2.77519  2.73123  3.46354  2.40513  3.72494  3.29354  2.67741  2.69355  4.24690  2.90347  2.73739  3.18146  2.89801  2.37887  2.77519  2.98518  4.58477  3.61503
          0.00708  5.34980  6.07215  0.61958  0.77255  0.48576  0.95510
    104   1.18597  4.76058  2.79685  3.43706  3.55628  3.89138  4.10596  2.61597  3.08874  2.26104  3.74693  3.82704  4.44487  3.54029  3.72530  2.96225  2.90516  2.75796  4.80997  4.11859    158 a x - -
          2.68611  4.42226  2.77520  2.73124  3.46355  2.40513  3.72495  3.29355  2.67741  2.69356  4.24690  2.90341  2.73740  3.18147  2.89801  2.37888  2.77520  2.98519  4.58478  3.61504
          0.02717  3.90122  5.02248  0.43297  1.04577  0.48576  0.95510
    105   3.37725  5.25194  5.27172  5.21702  5.57990  4.07073  5.94159  4.78235  5.10546  4.64538  5.66288  4.85413  4.91704  5.38334  5.17589  3.60386  0.19451  3.93198  7.03261  5.88717    160 T x - -
          2.68618  4.42225  2.77519  2.73123  3.46354  2.40513  3.72494  3.29354  2.67741  2.69355  4.24690  2.90347  2.73739  3.18146  2.89801  2.37887  2.77519  2.98518  4.58477  3.61503
          0.00711  5.34551  6.06786  0.61958  0.77255  0.47529  0.97209
    106   2.16329  5.52331  3.02386  2.27805  4.71203  3.07532  4.00171  3.49736  2.31460  3.59461  4.36491  3.14545  4.20686  1.67641  3.07037  2.47904  2.87245  3.21020  5.37437  4.55693    161 q x - -
          2.68618  4.42225  2.77519  2.73123  3.46354  2.40513  3.72494  3.29354  2.67741  2.69355  4.24690  2.90347  2.73739  3.18146  2.89801  2.37887  2.77519  2.98518  4.58477  3.61503
          0.00708  5.34980  6.07215  0.61958  0.77255  0.48576  0.95510
    107   1.92849  5.46764  3.13939  2.60279  4.21969  3.55101  3.79207  3.73056  1.81227  3.10123  4.18231  3.22934  4.21752  2.53921  2.85696  2.67708  2.22204  3.46893  5.18256  4.20228    162 k x - -
          2.68618  4.42225  2.77519  2.73123  3.46354  2.40513  3.72494  3.29354  2.67741  2.69355  4.24690  2.90347  2.73739  3.18146  2.89801  2.37887  2.77519  2.98518  4.58477  3.61503
          0.00708  5.34980  6.07215  0.61958  0.77255  0.48576  0.95510
    108   1.67283  2.13025  5.14762  4.55412  3.76438  4.43702  4.81361  2.53072  4.36977  2.64457  3.50302  4.58479  4.80218  4.52670  4.41908  3.55536  3.26935  1.16448  5.32976  4.14785    163 v x - -
          2.68618  4.42225  2.77519  2.73123  3.46354  2.40513  3.72494  3.29354  2.67741  2.69355  4.24690  2.90347  2.73739  3.18146  2.89801  2.37887  2.77519  2.98518  4.58477  3.61503
          0.00708  5.34980  6.07215  0.61958  0.77255  0.48576  0.95510
    109   2.35218  0.54267  4.77168  4.32928  4.37910  4.02906  4.27672  3.74821  4.11694  3.42547  4.39754  4.11281  4.66870  4.00697  4.29825  3.44264  3.56454  3.14927  5.85150  4.65483    164 C x - -
          2.68618  4.42225  2.77519  2.73123  3.46354  2.40513  3.72494  3.29354  2.67741  2.69355  4.24690  2.90347  2.73739  3.18146  2.89801  2.37887  2.77519  2.98518  4.58477  3.61503
          0.00708  5.34980  6.07215  0.61958  0.77255  0.48576  0.95510
    110   2.10585  5.54551  1.96341  2.52913  4.65106  2.58261  3.88468  4.37609  2.38221  3.65590  4.44555  2.41767  3.89823  2.85579  2.80813  2.53125  2.88432  3.62416  5.97835  4.25579    165 d x - -
          2.68618  4.42225  2.77519  2.73123  3.46354  2.40513  3.72494  3.29354  2.67741  2.69355  4.24690  2.90347  2.73739  3.18146  2.89801  2.37887  2.77519  2.98518  4.58477  3.61503
          0.00708  5.34980  6.07215  0.61958  0.77255  0.48576  0.95510
    111   2.60565  5.54702  2.43264  2.14079  4.17516  3.24311  2.31659  4.20994  2.27619  3.55860  4.49797  2.59144  3.90678  2.87573  2.34898  2.69438  3.20040  3.93788  5.97946  3.52291    166 e x - -
          2.68618  4.42225  2.77519  2.73123  3.46354  2.40513  3.72494  3.29354  2.67741  2.69355  4.24690  2.90347  2.73739  3.18146  2.89801  2.37887  2.77519  2.98518  4.58477  3.61503
          0.01731  5.34980  4.38882  0.61958  0.77255  0.48576  0.95510
    112   2.91350  3.58541  2.77044  2.86718  2.44661  3.39625  3.94103  3.51543  2.91684  2.92487  3.56108  2.38273  3.57585  2.65353  3.45562  2.89111  3.13785  3.06154  4.08957  2.22238    167 y x - -
          2.68618  4.42225  2.77519  2.73123  3.46354  2.40513  3.72494  3.29354  2.67741  2.69355  4.24690  2.90347  2.73739  3.18146  2.89801  2.37887  2.77519  2.98518  4.58477  3.61503
          0.03523  5.33964  3.51266  0.61958  0.77255  0.46174  0.99475
    113   2.67289  4.24850  2.98214  2.67570  4.62275  1.98317  3.78038  4.33797  1.84914  3.63272  4.56004  2.90762  2.76634  2.90449  2.97065  2.27152  2.99798  3.55026  5.95421  4.45616    168 k x - -
          2.68618  4.42225  2.77519  2.73123  3.46354  2.40513  3.72494  3.29354  2.67741  2.69355  4.24690  2.90347  2.73739  3.18146  2.89801  2.37887  2.77519  2.98518  4.58477  3.61503
          0.13207  5.32222  2.12998  0.61958  0.77255  0.52836  0.89056
    114   2.55799  5.15082  2.81477  2.40319  4.15562  1.68161  3.69747  3.86348  2.33478  3.60378  4.48433  2.85644  3.50214  2.93620  3.09333  2.39676  2.90334  3.58619  4.82339  4.14065    169 g x - -
          2.68618  4.42225  2.77519  2.73123  3.46354  2.40513  3.72494  3.29354  2.67741  2.69355  4.24690  2.90347  2.73739  3.18146  2.89801  2.37887  2.77519  2.98518  4.58477  3.61503
          0.03670  5.20953  3.48782  0.61958  0.77255  0.61794  0.77447
    115   2.40004  5.46325  2.70453  2.40348  4.79575  1.86690  3.73531  3.73248  2.49994  3.26818  4.23700  2.95523  3.27726  2.81148  2.84566  2.52280  2.94224  3.28741  5.23945  3.97323    170 g x - -
          2.68618  4.42225  2.77519  2.73123  3.46354  2.40513  3.72494  3.29354  2.67741  2.69355  4.24690  2.90347  2.73739  3.18146  2.89801  2.37887  2.77519  2.98518  4.58477  3.61503
          0.09840  5.24040  2.42575  0.61958  0.77255  0.47613  0.97070
    116   2.68225  4.62336  3.25123  2.86057  4.03676  2.31144  3.80868  3.45235  2.84991  2.86223  2.07074  2.89528  3.77902  2.62490  3.10548  2.76659  2.90397  3.30062  3.99218  3.08513    171 m x - -
          2.68618  4.42225  2.77519  2.73123  3.46354  2.40513  3.72494  3.29354  2.67741  2.69355  4.24690  2.90347  2.73739  3.18146  2.89801  2.37887  2.77519  2.98518  4.58477  3.61503
          0.09920  5.22796  2.41829  0.61958  0.77255  0.54476  0.86745
    117   2.83668  5.39554  2.88729  1.77462  3.98869  2.80309  3.48380  3.65718  2.53656  3.35477  4.44511  3.15279  3.69653  3.01779  3.04319  2.36689  2.24739  2.96187  5.40153  3.49585    172 e x - -
          2.68618  4.42225  2.77519  2.73123  3.46354  2.40513  3.72494  3.29354  2.67741  2.69355  4.24690  2.90347  2.73739  3.18146  2.89801  2.37887  2.77519  2.98518  4.58477  3.61503
          0.40328  5.20646  1.11966  0.61958  0.77255  0.77679  0.61596
    118   2.64996  5.09721  2.90630  2.54561  4.25813  3.39690  3.74854  2.61302  2.30689  3.29366  3.76426  3.01607  2.07222  2.78419  3.08720  2.54852  2.78707  3.09312  5.58410  4.23083    173 p . - -
          2.68618  4.42225  2.77519  2.73123  3.46354  2.40513  3.72494  3.29354  2.67741  2.69355  4.24690  2.90347  2.73739  3.18146  2.89801  2.37887  2.77519  2.98518  4.58477  3.61503
          0.08459  4.85311  2.61316  0.61958  0.77255  0.76294  0.62791
    119   2.80467  4.51015  3.38008  2.98633  3.42059  2.44597  3.78443  3.25790  2.89324  2.57572  2.71574  2.01510  4.10924  3.20736  2.89960  2.78259  2.99526  3.07191  3.55063  3.39307    174 n x - -
          2.68618  4.42225  2.77519  2.73123  3.46354  2.40513  3.72494  3.29354  2.67741  2.69355  4.24690  2.90347  2.73739  3.18146  2.89801  2.37887  2.77519  2.98518  4.58477  3.61503
          0.00996  5.00949  5.73184  0.61958  0.77255  0.21443  1.64509
    120   2.43613  4.37157  2.80984  2.93748  3.58998  3.08137  4.18318  2.60511  3.03575  3.02980  4.07837  2.78801  3.48019  3.14765  3.35374  2.91936  1.99459  2.64379  4.29408  2.72284    175 t . - -
          2.68618  4.42225  2.77519  2.73123  3.46354  2.40513  3.72494  3.29354  2.67741  2.69355  4.24690  2.90347  2.73739  3.18146  2.89801  2.37887  2.77519  2.98518  4.58477  3.61503
          0.04444  5.34204  3.25251  0.61958  0.77255  0.51623  0.90824
    121   2.86897  4.73041  2.58198  2.46444  3.43216  3.25665  3.80728  3.70097  2.68852  3.28543  4.51009  2.93871  2.94116  2.52599  1.99427  2.79687  2.98647  3.44179  5.91094  2.63693    176 r . - -
          2.68618  4.42225  2.77519  2.73123  3.46354  2.40513  3.72494  3.29354  2.67741  2.69355  4.24690  2.90347  2.73739  3.18146  2.89801  2.37887  2.77519  2.98518  4.58477  3.61503
          0.52595  5.30501  0.90624  0.61958  0.77255  0.64724  0.74126
    122   2.32853  4.48425  2.75592  2.58895  3.59368  2.95987  3.62054  3.11242  2.31932  2.85667  4.03699  3.00304  3.72524  2.96086  2.80179  2.50975  2.76537  2.84391  4.74718  3.46551    177 k . - -
          2.68618  4.42225  2.77519  2.73123  3.46354  2.40513  3.72494  3.29354  2.67741  2.69355  4.24690  2.90347  2.73739  3.18146  2.89801  2.37887  2.77519  2.98518  4.58477  3.61503
          0.01241  4.79147  5.51381  0.61958  0.77255  0.50782  0.92082
    123   2.34310  4.49148  3.06841  1.73275  3.55392  3.40774  3.73339  3.72410  2.50584  3.32721  4.34147  3.00104  3.08097  3.02439  3.03136  2.64715  2.86561  2.58680  5.39873  3.53667    178 e . - -
          2.68616  4.42328  2.77556  2.73206  3.46360  2.40494  3.72407  3.29285  2.67785  2.69402  4.24767  2.90380  2.73658  3.18161  2.89817  2.37918  2.77533  2.98575  4.58062  3.61112
          0.72961  0.67461  4.76184  1.66748  0.20914  0.96573  0.47917
    124   2.74354  5.37882  2.63301  2.57834  4.69191  2.11008  3.92524  4.03978  2.65130  3.58123  4.42804  2.53474  3.40022  2.88135  3.07928  2.63084  2.63983  3.62431  4.70497  2.19463    199 g x - -
          2.68618  4.42225  2.77519  2.73123  3.46354  2.40513  3.72494  3.29354  2.67741  2.69355  4.24690  2.90347  2.73739  3.18146  2.89801  2.37887  2.77519  2.98518  4.58477  3.61503
          0.25173  5.16231  1.52870  0.61958  0.77255  0.45575  1.00505
    125   2.73099  5.38968  2.90043  2.48314  4.71996  1.37979  3.67878  4.08074  2.26014  3.61948  4.43449  3.11618  3.85618  2.83338  2.99604  2.69326  2.78034  3.77240  5.83107  4.12083    200 g x - -
          2.68618  4.42225  2.77519  2.73123  3.46354  2.40513  3.72494  3.29354  2.67741  2.69355  4.24690  2.90347  2.73739  3.18146  2.89801  2.37887  2.77519  2.98518  4.58477  3.61503
          0.15147  5.08149  2.00733  0.61958  0.77255  1.14922  0.38109
    126   1.71357  4.87926  3.00686  2.70678  4.07201  3.20752  3.95432  2.73128  2.74486  2.99023  3.85985  3.17203  2.64848  3.01383  3.25129  2.87131  3.09094  2.86557  3.15129  4.12103    201 a x - -
          2.68618  4.42225  2.77519  2.73123  3.46354  2.40513  3.72494  3.29354  2.67741  2.69355  4.24690  2.90347  2.73739  3.18146  2.89801  2.37887  2.77519  2.98518  4.58477  3.61503
          0.01068  4.94069  5.66304  0.61958  0.77255  0.99819  0.45973
    127   2.85465  4.80073  2.22658  2.53714  4.71985  3.44880  3.29497  4.10265  2.38404  3.43997  4.21603  1.96221  3.95819  2.90148  2.34480  2.23523  3.03028  3.50246  5.12641  4.41225    202 n x - -
          2.68618  4.42225  2.77519  2.73123  3.46354  2.40513  3.72494  3.29354  2.67741  2.69355  4.24690  2.90347  2.73739  3.18146  2.89801  2.37887  2.77519  2.98518  4.58477  3.61503
          0.00976  5.03004  5.75239  0.61958  0.77255  0.76941  0.62229
    128   2.76832  5.33147  2.29669  2.64651  2.45186  3.65590  3.59573  3.81014  2.52643  3.55828  4.07294  2.88076  4.02432  2.34567  2.98871  2.85279  2.04552  3.57295  5.79330  3.33343    203 t x - -
          2.68618  4.42225  2.77519  2.73123  3.46354  2.40513  3.72494  3.29354  2.67741  2.69355  4.24690  2.90347  2.73739  3.18146  2.89801  2.37887  2.77519  2.98518  4.58477  3.61503
          0.00869  5.14540  5.86775  0.61958  0.77255  0.25887  1.47808
    129   2.53226  5.53501  2.99563  2.53862  3.81341  2.30894  3.99824  4.35814  2.69588  3.73991  4.57699  2.40392  2.49683  1.88477  3.17735  2.69460  2.70496  3.92315  5.97052  4.56230    204 q x - -
          2.68618  4.42225  2.77519  2.73123  3.46354  2.40513  3.72494  3.29354  2.67741  2.69355  4.24690  2.90347  2.73739  3.18146  2.89801  2.37887  2.77519  2.98518  4.58477  3.61503
          0.00710  5.34680  6.06915  0.61958  0.77255  0.49768  0.93635
    130   2.44273  5.14109  3.36796  2.96453  2.65447  2.11037  3.10923  3.57388  2.86905  3.38643  4.22049  2.50899  4.29506  3.29603  3.01276  2.97997  2.99932  3.13446  5.66463  2.09624    205 y x - -
          2.68618  4.42225  2.77519  2.73123  3.46354  2.40513  3.72494  3.29354  2.67741  2.69355  4.24690  2.90347  2.73739  3.18146  2.89801  2.37887  2.77519  2.98518  4.58477  3.61503
          0.01082  5.34680  5.11597  0.61958  0.77255  0.47839  0.96701
    131   2.90700  5.49752  3.18503  2.62168  4.13472  3.68312  2.44224  3.74246  1.41008  3.15595  3.94136  2.84918  3.82533  2.89771  2.61084  2.87997  3.05623  3.56321  5.94221  3.62127    206 k x - -
          2.68618  4.42225  2.77519  2.73123  3.46354  2.40513  3.72494  3.29354  2.67741  2.69355  4.24690  2.90347  2.73739  3.18146  2.89801  2.37887  2.77519  2.98518  4.58477  3.61503
          0.00711  5.34612  6.06847  0.61958  0.77255  0.50036  0.93219
    132   2.90203  4.80951  3.27821  1.63899  3.30685  3.86234  4.06259  3.97789  2.79064  3.41613  4.36384  3.37965  4.25289  1.74411  3.20224  3.06221  3.11806  3.54920  4.83643  2.17974    207 e x - -
          2.68618  4.42225  2.77519  2.73123  3.46354  2.40513  3.72494  3.29354  2.67741  2.69355  4.24690  2.90347  2.73739  3.18146  2.89801  2.37887  2.77519  2.98518  4.58477  3.61503
          0.00885  5.34612  5.51046  0.61958  0.77255  0.50036  0.93219
    133   2.93815  0.82696  4.90557  4.31252  3.66588  4.25366  4.44474  2.82174  4.13504  2.28427  3.53493  4.38044  4.20603  4.31012  4.21652  3.44454  3.28340  2.49825  5.19696  4.01635    208 c x - -
          2.68618  4.42225  2.77519  2.73123  3.46354  2.40513  3.72494  3.29354  2.67741  2.69355  4.24690  2.90347  2.73739  3.18146  2.89801  2.37887  2.77519  2.98518  4.58477  3.61503
          0.02595  5.34439  3.87084  0.61958  0.77255  0.50713  0.92185
    134   2.66922  5.42593  3.22112  2.62054  3.33978  3.74414  3.46953  3.50499  2.24193  3.40999  4.24336  2.11711  4.21134  2.42019  2.99485  2.45647  2.45109  3.31159  5.25472  2.95819    209 n x - -
          2.68618  4.42225  2.77519  2.73123  3.46354  2.40513  3.72494  3.29354  2.67741  2.69355  4.24690  2.90347  2.73739  3.18146  2.89801  2.37887  2.77519  2.98518  4.58477  3.61503
          0.01639  5.32569  4.47453  0.61958  0.77255  0.56565  0.83931
    135   2.18348  4.78094  3.18865  2.98542  3.71799  3.11026  3.54447  3.46084  2.88804  2.87413  4.02733  3.20823  3.61602  3.31138  2.25496  2.26861  3.10990  2.13308  5.61512  3.01087    210 v x - -
          2.68618  4.42225  2.77519  2.73123  3.46354  2.40513  3.72494  3.29354  2.67741  2.69355  4.24690  2.90347  2.73739  3.18146  2.89801  2.37887  2.77519  2.98518  4.58477  3.61503
          0.20287  5.31840  1.72194  0.61958  0.77255  0.57875  0.82234
    136   2.38692  4.81105  3.17034  2.77323  3.46546  3.16000  3.80896  3.37689  1.87868  3.14607  4.18587  2.85247  2.90278  3.09566  3.21632  2.70605  3.06629  3.21018  4.62143  2.37550    211 k x - -
          2.68618  4.42225  2.77519  2.73123  3.46354  2.40513  3.72494  3.29354  2.67741  2.69355  4.24690  2.90347  2.73739  3.18146  2.89801  2.37887  2.77519  2.98518  4.58477  3.61503
          0.31386  5.12900  1.33387  0.61958  0.77255  1.06945  0.42037
    137   2.66021  5.27340  2.77370  2.40214  4.59956  2.56530  3.61262  3.97296  2.15275  3.57056  4.31924  2.92059  3.88462  2.84560  2.80674  2.60898  1.87388  3.10294  5.71758  4.31837    212 t x - -
          2.68618  4.42225  2.77519  2.73123  3.46354  2.40513  3.72494  3.29354  2.67741  2.69355  4.24690  2.90347  2.73739  3.18146  2.89801  2.37887  2.77519  2.98518  4.58477  3.61503
          0.07791  4.82711  2.70385  0.61958  0.77255  1.02345  0.44528
    138   2.67639  4.85943  3.28835  2.67622  2.05751  3.56604  3.85760  3.15927  2.07971  2.91340  3.56739  3.04581  3.03261  3.05967  3.11364  2.64266  2.98657  2.96281  4.95776  3.78229    213 f . - -
          2.68618  4.42225  2.77519  2.73123  3.46354  2.40513  3.72494  3.29354  2.67741  2.69355  4.24690  2.90347  2.73739  3.18146  2.89801  2.37887  2.77519  2.98518  4.58477  3.61503
          0.05351  4.90016  3.10881  0.61958  0.77255  1.38136  0.28933
    139   2.69290  5.27341  2.91629  2.40192  4.59526  1.97339  3.43465  4.06513  2.28161  2.77628  4.32025  2.61280  3.85816  2.85975  2.66669  2.57967  2.88643  3.53492  5.26188  3.95168    214 g . - -
          2.68596  4.42308  2.77528  2.73168  3.46185  2.40446  3.72481  3.29332  2.67788  2.69413  4.24759  2.90417  2.73707  3.18216  2.89732  2.37957  2.77512  2.98502  4.57886  3.61548
          0.68280  0.72694  4.47292  1.53126  0.24368  1.01182  0.45186
    140   2.75262  4.77194  3.32395  2.90784  3.04842  1.95143  3.81057  2.90333  2.56168  2.88849  3.76282  3.31728  2.96134  3.26343  2.92784  2.84883  2.97264  2.51673  3.83064  3.75641    227 g x - -
          2.68618  4.42225  2.77519  2.73123  3.46354  2.40513  3.72494  3.29354  2.67741  2.69355  4.24690  2.90347  2.73739  3.18146  2.89801  2.37887  2.77519  2.98518  4.58477  3.61503
          0.06883  4.97187  2.82038  0.61958  0.77255  0.85465  0.55414
    141   2.62544  5.35897  2.93423  2.50107  4.36997  1.90249  3.39853  3.60056  2.37878  3.15032  4.40446  2.73529  2.81717  2.56868  2.99799  2.71553  2.96510  3.46666  5.80273  4.24926    228 g x - -
          2.68618  4.42225  2.77519  2.73123  3.46354  2.40513  3.72494  3.29354  2.67741  2.69355  4.24690  2.90347  2.73739  3.18146  2.89801  2.37887  2.77519  2.98518  4.58477  3.61503
          0.04977  5.03947  3.16823  0.61958  0.77255  0.42715  1.05660
    142   1.78317  5.27254  2.46075  2.68551  3.51098  2.90784  3.99511  3.45140  2.65766  3.40567  4.17797  2.91631  3.33172  3.05117  3.20522  2.34359  2.83676  3.27663  4.98176  3.14472    229 a x - -
          2.68618  4.42225  2.77519  2.73123  3.46354  2.40513  3.72494  3.29354  2.67741  2.69355  4.24690  2.90347  2.73739  3.18146  2.89801  2.37887  2.77519  2.98518  4.58477  3.61503
          0.02310  5.23101  4.04618  0.61958  0.77255  0.37921  1.15328
    143   2.91870  5.04637  2.94511  2.73578  3.55812  2.39849  3.70503  4.02041  2.39925  3.09314  4.21427  2.37769  3.94004  2.80940  3.13692  1.99640  2.61546  3.55358  4.90304  3.02764    230 s x - -
          2.68618  4.42225  2.77519  2.73123  3.46354  2.40513  3.72494  3.29354  2.67741  2.69355  4.24690  2.90347  2.73739  3.18146  2.89801  2.37887  2.77519  2.98518  4.58477  3.61503
          0.00731  5.31802  6.04037  0.61958  0.77255  0.50873  0.91944
    144   2.18281  3.14367  3.09944  2.65139  3.36032  2.46328  3.95262  3.98569  2.39387  3.31282  4.36589  3.20578  3.82732  3.11055  3.02278  1.91022  3.03414  3.01441  4.69278  3.88581    231 s x - -
          2.68618  4.42225  2.77519  2.73123  3.46354  2.40513  3.72494  3.29354  2.67741  2.69355  4.24690  2.90347  2.73739  3.18146  2.89801  2.37887  2.77519  2.98518  4.58477  3.61503
          0.00720  5.33371  6.05605  0.61958  0.77255  0.44890  1.01702
    145   3.09710  4.24327  5.03375  4.42033  1.71547  3.94745  3.70860  1.30795  4.21110  1.93452  3.42182  4.20577  4.30213  4.10262  4.22877  3.57359  3.32927  2.56177  4.91205  3.57834    232 i x - -
          2.68618  4.42225  2.77519  2.73123  3.46354  2.40513  3.72494  3.29354  2.67741  2.69355  4.24690  2.90347  2.73739  3.18146  2.89801  2.37887  2.77519  2.98518  4.58477  3.61503
          0.00708  5.34980  6.07215  0.61958  0.77255  0.48576  0.95510
    146   3.03584  5.53837  1.32753  2.61645  4.87985  2.80544  3.12795  4.19643  2.60298  3.72267  4.35663  2.29506  4.00534  3.05657  3.17040  2.60353  2.96919  3.82749  5.97313  4.25558    233 d x - -
          2.68618  4.42225  2.77519  2.73123  3.46354  2.40513  3.72494  3.29354  2.67741  2.69355  4.24690  2.90347  2.73739  3.18146  2.89801  2.37887  2.77519  2.98518  4.58477  3.61503
          0.00710  5.34654  6.06888  0.61958  0.77255  0.48576  0.95510
    147   2.97583  4.50338  3.20741  2.63418  4.82331  2.15321  3.87606  4.29494  2.66755  3.59963  4.27480  1.30941  4.08753  2.95724  3.08190  2.30297  3.26971  3.87835  5.94383  4.54572    234 n x - -
          2.68618  4.42225  2.77519  2.73123  3.46354  2.40513  3.72494  3.29354  2.67741  2.69355  4.24690  2.90347  2.73739  3.18146  2.89801  2.37887  2.77519  2.98518  4.58477  3.61503
          0.00710  5.34654  6.06888  0.61958  0.77255  0.48576  0.95510
    148   3.00534  1.42238  2.25419  2.68355  4.77271  2.69838  3.91283  4.23396  2.56398  3.66738  4.51512  2.84798  3.50776  3.13329  3.15209  2.92547  3.15957  3.55702  5.91934  4.53106    235 c x - -
          2.68618  4.42225  2.77519  2.73123  3.46354  2.40513  3.72494  3.29354  2.67741  2.69355  4.24690  2.90347  2.73739  3.18146  2.89801  2.37887  2.77519  2.98518  4.58477  3.61503
          0.00710  5.34654  6.06888  0.61958  0.77255  0.48576  0.95510
    149   2.18857  5.53275  1.50420  2.48623  4.87318  3.62648  3.99617  4.20684  2.39231  3.37885  4.57464  3.15016  3.94567  2.84812  2.83809  2.52680  2.60603  3.79233  4.92343  4.34564    236 d x - -
          2.68618  4.42225  2.77519  2.73123  3.46354  2.40513  3.72494  3.29354  2.67741  2.69355  4.24690  2.90347  2.73739  3.18146  2.89801  2.37887  2.77519  2.98518  4.58477  3.61503
          0.00712  5.34443  6.06678  0.61958  0.77255  0.48576  0.95510
    150   3.51872  4.86843  5.36801  4.41749  1.17103  4.67381  4.78450  2.98110  4.59091  2.44157  3.10592  4.77123  4.99603  4.67489  4.60036  3.99372  3.74590  2.75560  1.33978  3.75541    237 f x - -
          2.68618  4.42225  2.77519  2.73123  3.46354  2.40513  3.72494  3.29354  2.67741  2.69355  4.24690  2.90347  2.73739  3.18146  2.89801  2.37887  2.77519  2.98518  4.58477  3.61503
          0.00712  5.34443  6.06678  0.61958  0.77255  0.48576  0.95510
    151   2.50932  5.42675  3.02068  2.67115  4.59968  3.73293  3.44511  4.17887  2.68311  3.23352  4.48009  2.78034  4.22261  3.06369  1.55670  2.72998  2.86694  2.72479  5.51508  2.65728    238 r x - -
          2.68618  4.42225  2.77519  2.73123  3.46354  2.40513  3.72494  3.29354  2.67741  2.69355  4.24690  2.90347  2.73739  3.18146  2.89801  2.37887  2.77519  2.98518  4.58477  3.61503
          0.00712  5.34443  6.06678  0.61958  0.77255  0.48576  0.95510
    152   2.82126  5.54376  2.61807  2.29483  4.36986  2.38773  3.99355  3.88851  1.96682  3.66926  4.58438  2.34492  4.19998  2.48051  2.41264  2.78697  2.99602  3.34785  5.97635  4.56532    239 k x - -
          2.68620  4.42227  2.77522  2.73125  3.46344  2.40515  3.72497  3.29346  2.67743  2.69351  4.24692  2.90342  2.73736  3.18148  2.89803  2.37889  2.77516  2.98520  4.58479  3.61505
          0.01895  4.48064  4.89999  0.98422  0.46797  0.48576  0.95510
    153   2.45898  2.40907  2.84844  2.56335  4.24868  3.85765  3.84111  3.86634  2.69173  2.81318  3.16209  3.23584  4.24824  2.56609  2.00101  2.70519  3.13582  3.52248  4.40227  3.73264    246 r x - -
          2.68618  4.42225  2.77519  2.73123  3.46354  2.40513  3.72494  3.29354  2.67741  2.69355  4.24690  2.90347  2.73739  3.18146  2.89801  2.37887  2.77519  2.98518  4.58477  3.61503
          0.03060  5.33929  3.67567  0.61958  0.77255  0.50596  0.92363
    154   3.13493  0.73078  4.65535  4.09920  3.61458  4.16498  4.58786  3.18523  3.93624  2.76783  3.85292  3.13633  4.25294  4.18367  4.10671  3.41754  3.32126  2.97627  3.74451  3.99387    247 c x - -
          2.68618  4.42225  2.77519  2.73123  3.46354  2.40513  3.72494  3.29354  2.67741  2.69355  4.24690  2.90347  2.73739  3.18146  2.89801  2.37887  2.77519  2.98518  4.58477  3.61503
          0.00732  5.31602  6.03837  0.61958  0.77255  0.59144  0.80638
    155   2.82140  5.52139  3.27116  2.57814  4.86300  3.36456  3.75688  3.69340  2.06768  3.49257  4.56298  2.68592  2.95369  1.72605  2.35489  2.75506  2.74529  3.63559  5.95612  4.21796    248 q x - -
          2.68618  4.42225  2.77519  2.73123  3.46354  2.40513  3.72494  3.29354  2.67741  2.69355  4.24690  2.90347  2.73739  3.18146  2.89801  2.37887  2.77519  2.98518  4.58477  3.61503
          0.01642  5.31602  4.47621  0.61958  0.77255  0.59144  0.80638
    156   2.37923  5.52313  2.65372  2.39681  4.86744  2.36515  3.97547  3.91944  2.43936  3.41794  4.25669  2.04616  3.51914  2.56796  2.91161  2.45961  3.03691  3.91336  5.95627  3.83402    249 n x - -
          2.68618  4.42225  2.77519  2.73123  3.46354  2.40513  3.72494  3.29354  2.67741  2.69355  4.24690  2.90347  2.73739  3.18146  2.89801  2.37887  2.77519  2.98518  4.58477  3.61503
          0.19798  5.30699  1.74494  0.61958  0.77255  0.62225  0.76945
    157   1.67604  5.16409  3.25230  2.37842  3.45774  3.75723  3.29821  3.63528  2.60781  3.09826  4.06376  2.56071  4.14744  2.50457  3.12220  2.89544  3.16374  2.87753  5.12061  3.14680    250 a x - -
          2.68619  4.42226  2.77521  2.73120  3.46355  2.40514  3.72496  3.29351  2.67742  2.69348  4.24691  2.90348  2.73741  3.18144  2.89802  2.37887  2.77521  2.98520  4.58478  3.61494
          0.03344  3.50730  5.84029  0.50745  0.92138  0.27911  1.41246
    158   2.50238  3.99168  3.57763  3.01745  3.92432  1.24588  3.82557  3.64396  2.76887  3.18806  4.14607  3.01696  3.28272  3.17681  3.43778  2.93721  2.78927  3.15894  4.65105  3.87607    253 g x - -
          2.68562  4.42252  2.77530  2.73135  3.46380  2.40453  3.72500  3.29355  2.67728  2.69363  4.24695  2.90336  2.73752  3.18156  2.89815  2.37908  2.77543  2.98541  4.58503  3.61510
          0.27382  1.84150  2.51393  1.04736  0.43211  0.53948  0.87480
    159   1.18125  4.52484  3.37984  2.81077  4.26216  2.64311  3.96770  3.53381  2.78050  3.30216  4.14217  3.29343  3.23162  3.22465  3.28164  2.99498  3.18071  2.66227  4.51692  4.28654    262 a x - -
          2.68618  4.42225  2.77519  2.73123  3.46354  2.40513  3.72494  3.29354  2.67741  2.69355  4.24690  2.90347  2.73739  3.18146  2.89801  2.37887  2.77519  2.98518  4.58477  3.61503
          0.03392  5.24861  3.57211  0.61958  0.77255  0.40322  1.10311
    160   2.32737  5.34019  2.74010  2.73492  4.48539  2.10152  4.02105  3.96750  2.67027  3.19149  4.23751  3.02924  3.42992  3.14677  3.12054  2.92164  1.70868  3.21160  5.28501  3.69568    263 t x - -
          2.68618  4.42225  2.77519  2.73123  3.46354  2.40513  3.72494  3.29354  2.67741  2.69355  4.24690  2.90347  2.73739  3.18146  2.89801  2.37887  2.77519  2.98518  4.58477  3.61503
          0.24027  5.30337  1.56731  0.61958  0.77255  0.50873  0.91944
    161   2.59590  5.35537  3.20883  2.49668  4.66904  1.31267  3.79403  4.13140  2.44063  3.48686  4.20290  3.00113  3.61069  2.92391  2.63831  2.86895  3.03775  3.72920  5.80625  4.23045    264 g x - -
          2.68483  4.42247  2.77528  2.73100  3.46370  2.40530  3.72509  3.29368  2.67752  2.69377  4.24692  2.90368  2.73755  3.18163  2.89821  2.37876  2.77521  2.98530  4.58499  3.61525
          0.88817  0.72352  2.26770  0.05538  2.92104  0.24353  1.53180
    162   2.87643  5.38120  1.13719  2.67237  4.49233  2.89600  3.98192  3.43314  2.62760  3.66559  4.43499  3.27787  3.93663  3.06084  2.91014  2.85883  2.96737  3.74558  5.20738  3.65832    266 d x - -
          2.68618  4.42225  2.77519  2.73123  3.46354  2.40513  3.72494  3.29354  2.67741  2.69355  4.24690  2.90347  2.73739  3.18146  2.89801  2.37887  2.77519  2.98518  4.58477  3.61503
          0.03924  5.25742  3.40294  0.61958  0.77255  0.36064  1.19479
    163   2.12774  4.45807  3.24726  2.76254  4.73012  2.74573  4.00867  4.18738  2.72229  3.71478  4.47981  2.76061  3.58696  2.78763  3.20050  1.27737  3.10251  3.61940  5.88660  4.34424    267 s x - -
          2.68618  4.42225  2.77519  2.73123  3.46354  2.40513  3.72494  3.29354  2.67741  2.69355  4.24690  2.90347  2.73739  3.18146  2.89801  2.37887  2.77519  2.98518  4.58477  3.61503
          0.00736  5.31107  6.03342  0.61958  0.77255  0.57900  0.82202
    164   2.64878  4.93074  3.19492  2.77400  3.36283  3.74978  4.05681  3.90401  2.67310  3.30688  4.31156  2.38024  4.02987  3.07380  3.06031  1.68300  2.44141  3.19927  4.09347  2.65634    268 s x - -
          2.68619  4.42207  2.77521  2.73124  3.46355  2.40514  3.72496  3.29349  2.67742  2.69356  4.24691  2.90348  2.73741  3.18147  2.89802  2.37884  2.77515  2.98519  4.58478  3.61504
          0.01791  4.17664  6.03340  0.64031  0.74893  0.59206  0.80562
    165   3.08959  0.59157  2.90897  3.54173  4.62071  3.94930  4.66060  3.99986  3.47581  3.68952  4.55700  3.77306  4.08578  3.92997  3.66741  3.34541  3.38577  3.53789  6.00237  4.75625    271 C x - -
          2.68618  4.42225  2.77519  2.73123  3.46354  2.40513  3.72494  3.29354  2.67741  2.69355  4.24690  2.90347  2.73739  3.18146  2.89801  2.37887  2.77519  2.98518  4.58477  3.61503
          0.00747  5.29611  6.01845  0.61958  0.77255  0.59206  0.80562
    166   2.51355  4.92818  3.56291  2.89474  2.74675  3.79478  4.05343  3.42805  3.04870  3.10259  4.01972  3.44923  3.25756  3.20792  1.98290  3.05093  3.11015  3.02883  1.73438  4.12219    272 w x - -
          2.68618  4.42225  2.77519  2.73123  3.46354  2.40513  3.72494  3.29354  2.67741  2.69355  4.24690  2.90347  2.73739  3.18146  2.89801  2.37887  2.77519  2.98518  4.58477  3.61503
          0.00780  5.25378  5.97612  0.61958  0.77255  0.59206  0.80562
    167   2.56022  5.42452  2.25448  2.34178  4.46326  2.98384  3.46258  4.25109  2.40488  3.52804  4.38706  1.98820  4.08823  2.91628  2.50829  2.38288  3.15124  3.45309  4.63005  4.44940    273 n x - -
          2.68618  4.42225  2.77519  2.73123  3.46354  2.40513  3.72494  3.29354  2.67741  2.69355  4.24690  2.90347  2.73739  3.18146  2.89801  2.37887  2.77519  2.98518  4.58477  3.61503
          0.00906  5.10428  5.82662  0.61958  0.77255  0.59206  0.80562
    168   2.75111  3.00441  3.13386  2.30556  4.23301  3.69809  3.60492  4.12022  1.28905  3.63402  4.39193  3.13540  4.09066  2.99542  2.75590  2.60615  2.85933  3.71649  5.79400  4.26694    274 k x - -
          2.68618  4.42225  2.77519  2.73123  3.46354  2.40513  3.72494  3.29354  2.67741  2.69355  4.24690  2.90347  2.73739  3.18146  2.89801  2.37887  2.77519  2.98518  4.58477  3.61503
          0.00933  5.07521  5.79755  0.61958  0.77255  0.42461  1.06140
    169   2.61965  4.34142  3.51700  3.04165  2.04173  3.35177  3.98039  2.51039  3.15351  2.67991  3.69652  3.33423  2.90766  3.32129  3.31875  2.69588  2.81542  2.59755  4.85448  2.75316    275 f x - -
          2.68618  4.42225  2.77519  2.73123  3.46354  2.40513  3.72494  3.29354  2.67741  2.69355  4.24690  2.90347  2.73739  3.18146  2.89801  2.37887  2.77519  2.98518  4.58477  3.61503
          0.02819  5.00868  3.85789  0.61958  0.77255  0.48576  0.95510
    170   2.65884  3.78572  3.14749  2.65649  3.97994  2.92166  3.87106  3.57868  2.55576  2.94432  4.02751  3.10023  2.19439  2.93156  2.71432  2.48061  2.52404  2.87732  4.61378  3.97932    276 p x - -
          2.68618  4.42225  2.77519  2.73123  3.46354  2.40513  3.72494  3.29354  2.67741  2.69355  4.24690  2.90347  2.73739  3.18146  2.89801  2.37887  2.77519  2.98518  4.58477  3.61503
          0.20950  4.83925  1.70872  0.61958  0.77255  0.45596  1.00468
    171   2.44987  4.60786  3.33071  2.71718  3.53308  3.07144  3.88112  2.74252  2.64252  2.42172  3.70188  3.08438  3.77302  3.02899  2.54430  2.61596  2.87917  2.45747  4.24765  3.44828    277 l x - -
          2.68618  4.42225  2.77519  2.73123  3.46354  2.40513  3.72494  3.29354  2.67741  2.69355  4.24690  2.90347  2.73739  3.18146  2.89801  2.37887  2.77519  2.98518  4.58477  3.61503
          0.04492  4.60167  3.38459  0.61958  0.77255  0.84036  0.56485
    172   2.65504  4.18542  3.51490  2.94874  2.94821  2.63923  3.49060  2.78636  2.90791  2.56017  3.55079  3.27280  3.41357  2.35307  3.27583  2.89726  2.92433  2.64180  3.01122  3.78339    278 q x - -
          2.68618  4.42225  2.77519  2.73123  3.46354  2.40513  3.72494  3.29354  2.67741  2.69355  4.24690  2.90347  2.73739  3.18146  2.89801  2.37887  2.77519  2.98518  4.58477  3.61503
          0.01668  4.49747  5.21981  0.61958  0.77255  0.87817  0.53707
    173   2.61580  4.80016  3.02705  2.43957  2.96826  3.29170  3.20194  2.92264  2.39149  2.79293  3.72595  3.02244  3.29126  2.49954  2.95956  2.63891  2.91645  3.01619  4.82457  3.87826    279 k x - -
          2.68618  4.42225  2.77519  2.73123  3.46354  2.40513  3.72494  3.29354  2.67741  2.69355  4.24690  2.90347  2.73739  3.18146  2.89801  2.37887  2.77519  2.98518  4.58477  3.61503
          0.01721  4.46694  5.18929  0.61958  0.77255  0.87817  0.53707
    174   2.67203  4.87155  2.94223  2.49613  3.93533  3.00702  3.08804  3.43264  2.35800  2.92689  3.94233  2.52996  3.63238  2.72135  2.97204  2.60904  2.90335  2.86967  4.65872  2.88438    280 k x - -
          2.68618  4.42225  2.77519  2.73123  3.46354  2.40513  3.72494  3.29354  2.67741  2.69355  4.24690  2.90347  2.73739  3.18146  2.89801  2.37887  2.77519  2.98518  4.58477  3.61503
          0.01802  4.42124  5.14359  0.61958  0.77255  0.79263  0.60267
    175   2.26967  4.83682  3.08497  2.48062  3.73525  2.86348  3.70975  3.28506  2.44547  2.98837  3.91049  2.99090  3.55676  2.86659  2.52102  2.23114  2.73730  3.16448  5.34564  3.72321    281 s x - -
          2.68623  4.42233  2.77528  2.73132  3.46362  2.40519  3.72503  3.29362  2.67749  2.69337  4.24698  2.90352  2.73748  3.18130  2.89751  2.37892  2.77528  2.98517  4.58485  3.61471
          0.56492  0.94913  3.11182  0.12458  2.14444  0.84036  0.56485
    176   2.65457  4.97793  2.48938  2.42724  3.03921  3.29967  3.65616  3.69266  2.09078  3.09566  4.03815  2.74905  3.18244  2.78189  2.85212  2.51905  2.80204  3.33059  5.45484  3.76430    283 k x - -
          2.68618  4.42225  2.77519  2.73123  3.46354  2.40513  3.72494  3.29354  2.67741  2.69355  4.24690  2.90347  2.73739  3.18146  2.89801  2.37887  2.77519  2.98518  4.58477  3.61503
          0.01940  4.34806  5.07041  0.61958  0.77255  0.82822  0.57416
    177   2.23673  5.06037  2.79284  2.37523  4.36096  2.58067  3.32823  3.81507  2.33778  3.07643  4.11532  2.81982  3.85048  2.76521  2.37688  2.48682  2.90050  3.42737  5.52117  4.14090    284 a x - -
          2.68638  4.42247  2.77542  2.73142  3.46349  2.40490  3.72509  3.29314  2.67753  2.69358  4.24712  2.90366  2.73759  3.18109  2.89770  2.37896  2.77508  2.98478  4.58499  3.61507
          0.55126  0.87314  5.09299  0.87733  0.53767  0.85848  0.55131
    178   2.21990  4.12450  3.47185  2.90544  3.43720  3.60800  3.58681  2.38049  2.86393  2.46181  3.38441  3.15114  3.77564  2.69008  3.06034  2.84870  2.52446  2.59744  4.96981  3.38590    290 a x - -
          2.68633  4.42240  2.77534  2.73111  3.46369  2.40528  3.72509  3.29311  2.67732  2.69346  4.24590  2.90362  2.73755  3.18161  2.89816  2.37866  2.77534  2.98490  4.58492  3.61489
          0.19423  1.77080  5.06108  1.30069  0.31793  0.81698  0.58298
    179   2.54206  2.58824  3.84937  3.27557  3.34055  3.68326  3.99387  2.61745  3.19162  2.31106  3.33601  3.34367  4.06999  3.45403  3.45538  2.75445  2.01955  2.25381  4.82842  3.37244    299 t x - -
          2.68618  4.42225  2.77519  2.73123  3.46354  2.40513  3.72494  3.29354  2.67741  2.69355  4.24690  2.90347  2.73739  3.18146  2.89801  2.37887  2.77519  2.98518  4.58477  3.61503
          0.01923  4.35648  5.07883  0.61958  0.77255  0.84036  0.56485
    180   2.55844  3.95648  2.96039  2.54455  2.90505  3.18159  3.45859  3.25135  2.50594  2.91386  3.80827  2.79778  3.53829  2.75082  2.59512  2.63864  2.57185  3.04543  5.25183  3.94053    300 k x - -
          2.68618  4.42225  2.77519  2.73123  3.46354  2.40513  3.72494  3.29354  2.67741  2.69355  4.24690  2.90347  2.73739  3.18146  2.89801  2.37887  2.77519  2.98518  4.58477  3.61503
          0.02061  4.28802  5.01037  0.61958  0.77255  0.84036  0.56485
    181   2.65620  4.99582  2.11477  2.33251  4.26922  3.40448  2.89458  3.71775  2.41083  2.64205  4.06129  2.77483  3.82239  2.76318  2.74936  2.55734  2.89084  3.35198  5.46439  4.09173    301 d x - -
          2.68618  4.42225  2.77519  2.73123  3.46354  2.40513  3.72494  3.29354  2.67741  2.69355  4.24690  2.90347  2.73739  3.18146  2.89801  2.37887  2.77519  2.98518  4.58477  3.61503
          0.02331  4.16634  4.88868  0.61958  0.77255  0.84036  0.56485
    182   2.47762  4.81101  2.82432  2.10674  4.16780  3.33158  3.66786  3.59222  2.47720  3.18375  3.99592  2.91808  3.45930  2.73858  2.93614  2.02910  2.48590  3.23603  5.41063  4.06682    302 s x - -
          2.68618  4.42225  2.77519  2.73123  3.46354  2.40513  3.72494  3.29354  2.67741  2.69355  4.24690  2.90347  2.73739  3.18146  2.89801  2.37887  2.77519  2.98518  4.58477  3.61503
          0.05699  4.03334  3.27870  0.61958  0.77255  0.84036  0.56485
    183   2.62976  4.72888  3.05439  2.38340  4.01289  3.42084  3.62673  3.39363  2.30402  2.83188  3.85329  3.00255  3.83191  2.79408  2.11826  2.55925  2.42089  3.08845  5.25176  3.96332    303 r x - -
          2.68624  4.42231  2.77525  2.73129  3.46360  2.40490  3.72500  3.29360  2.67738  2.69361  4.24695  2.90343  2.73745  3.18152  2.89806  2.37870  2.77525  2.98524  4.58483  3.61509
          0.57949  0.84330  4.65375  0.16600  1.87763  0.81255  0.58649
    184   2.45013  4.23079  3.08077  2.96200  4.08069  1.11673  4.08347  3.64095  3.11353  3.31930  4.30358  3.24839  3.61557  3.45653  3.36095  2.61862  2.91647  3.21022  5.21823  4.17978    305 g x - -
          2.68667  4.41842  2.77569  2.73172  3.46320  2.40504  3.72328  3.29333  2.67752  2.69327  4.24376  2.90348  2.73789  3.18196  2.89850  2.37824  2.77527  2.98568  4.58526  3.61552
          0.30938  1.32389        *  2.53337  0.08272  0.00000        *
//
