# Supplementary material for: Remote homology clustering identifies lowly conserved families of effector proteins in plant-pathogenic fungi
Source: Microb Genom. 2021 Sep 1;7(9):000637. doi: 10.1099/mgen.0.000637 (PMC8715435; doi:10.1099/mgen.0.000637)
Supplement: Supplementary material 16 [file mgen-7-0637-s0016.zip › hmms/markov-PC_029W2K.hmm]

HMMER3/f [3.3 | Nov 2019]
NAME  markov-PC_029W2K
LENG  362
ALPH  amino
RF    yes
MM    no
CONS  yes
CS    no
MAP   yes
DATE  Thu Jul 23 08:46:46 2020
NSEQ  1780
EFFN  7.153435
CKSUM 2717116437
STATS LOCAL MSV      -11.5376  0.69989
STATS LOCAL VITERBI  -12.9189  0.69989
STATS LOCAL FORWARD   -5.1652  0.69989
HMM          A        C        D        E        F        G        H        I        K        L        M        N        P        Q        R        S        T        V        W        Y   
            m->m     m->i     m->d     i->m     i->i     d->m     d->d
  COMPO   2.37592  3.46059  2.89044  2.82069  3.50186  2.62499  3.70021  3.10569  2.77519  2.68765  3.79511  3.04814  3.33705  3.09551  2.97293  2.38332  2.74585  2.77918  4.44463  3.65244
          2.68618  4.42225  2.77519  2.73123  3.46354  2.40513  3.72494  3.29354  2.67741  2.69355  4.24690  2.90347  2.73739  3.18146  2.89801  2.37887  2.77519  2.98518  4.58477  3.61503
          0.02672  4.03145  4.75380  0.61958  0.77255  0.00000        *
      1   3.10084  4.62601  4.22338  3.83150  3.28667  3.95440  4.52994  2.47855  3.59007  1.85972  1.10312  4.08856  4.41821  3.96284  3.77618  3.46532  3.41050  2.50256  5.14713  3.92162      1 m x - -
          2.68618  4.42225  2.77519  2.73123  3.46354  2.40513  3.72494  3.29354  2.67741  2.69355  4.24690  2.90347  2.73739  3.18146  2.89801  2.37887  2.77519  2.98518  4.58477  3.61503
          0.02672  4.03145  4.75380  0.61958  0.77255  0.48576  0.95510
      2   0.80685  4.27827  3.63023  3.43201  4.21669  3.09794  4.43440  3.36646  3.45252  3.24046  4.25705  3.53944  3.85249  3.77958  3.69022  2.62833  2.91686  2.99316  5.62788  4.44671      2 a x - -
          2.68618  4.42225  2.77519  2.73123  3.46354  2.40513  3.72494  3.29354  2.67741  2.69355  4.24690  2.90347  2.73739  3.18146  2.89801  2.37887  2.77519  2.98518  4.58477  3.61503
          0.02672  4.03145  4.75380  0.61958  0.77255  0.48576  0.95510
      3   2.50546  4.34991  3.57694  3.33975  4.11684  3.18308  4.34395  3.26366  3.28586  3.12144  4.16394  3.52127  3.90039  3.67331  3.53505  2.70880  0.92832  2.94130  5.54052  4.33433      3 t x - -
          2.68618  4.42225  2.77519  2.73123  3.46354  2.40513  3.72494  3.29354  2.67741  2.69355  4.24690  2.90347  2.73739  3.18146  2.89801  2.37887  2.77519  2.98518  4.58477  3.61503
          0.02672  4.03145  4.75380  0.61958  0.77255  0.48576  0.95510
      4   3.15625  4.53447  4.55593  4.17994  3.48567  4.23375  4.88093  0.90026  4.01112  2.04216  3.39934  4.40334  4.65217  4.34474  4.18986  3.74676  3.45363  1.86315  5.40746  4.15768      4 i x - -
          2.68618  4.42225  2.77519  2.73123  3.46354  2.40513  3.72494  3.29354  2.67741  2.69355  4.24690  2.90347  2.73739  3.18146  2.89801  2.37887  2.77519  2.98518  4.58477  3.61503
          0.02672  4.03145  4.75380  0.61958  0.77255  0.48576  0.95510
      5   2.87421  4.63121  3.58033  3.50126  4.63559  0.52111  4.60940  4.27625  3.70400  3.90968  4.88856  3.74500  4.02731  4.01579  3.92024  3.05110  3.36784  3.77389  5.68627  4.74373      5 G x - -
          2.68618  4.42225  2.77519  2.73123  3.46354  2.40513  3.72494  3.29354  2.67741  2.69355  4.24690  2.90347  2.73739  3.18146  2.89801  2.37887  2.77519  2.98518  4.58477  3.61503
          0.02672  4.03145  4.75380  0.61958  0.77255  0.48576  0.95510
      6   3.33756  4.75421  4.44413  4.08734  3.20304  4.18256  4.69339  2.41852  3.85353  0.70160  3.18106  4.34733  4.59227  4.18363  4.00251  3.77594  3.62553  2.49663  5.13727  3.89641      6 l x - -
          2.68618  4.42225  2.77519  2.73123  3.46354  2.40513  3.72494  3.29354  2.67741  2.69355  4.24690  2.90347  2.73739  3.18146  2.89801  2.37887  2.77519  2.98518  4.58477  3.61503
          0.02672  4.03145  4.75380  0.61958  0.77255  0.48576  0.95510
      7   3.09717  5.23275  2.56575  0.81874  4.60016  3.38244  3.98658  4.08607  2.88776  3.67884  4.64871  3.03417  3.99543  3.20073  3.31101  3.06506  3.40355  3.75457  5.74176  4.46747      7 e x - -
          2.68618  4.42225  2.77519  2.73123  3.46354  2.40513  3.72494  3.29354  2.67741  2.69355  4.24690  2.90347  2.73739  3.18146  2.89801  2.37887  2.77519  2.98518  4.58477  3.61503
          0.02672  4.03145  4.75380  0.61958  0.77255  0.48576  0.95510
      8   2.86259  4.85976  2.80810  2.71103  4.24902  3.29650  4.06030  3.99654  2.97894  3.62605  4.58239  0.90458  3.95735  3.33555  3.33710  2.92511  3.25107  3.60252  5.53685  4.18766      8 n x - -
          2.68618  4.42225  2.77519  2.73123  3.46354  2.40513  3.72494  3.29354  2.67741  2.69355  4.24690  2.90347  2.73739  3.18146  2.89801  2.37887  2.77519  2.98518  4.58477  3.61503
          0.02672  4.03145  4.75380  0.61958  0.77255  0.48576  0.95510
      9   3.09717  5.23275  2.56575  0.81874  4.60016  3.38244  3.98658  4.08607  2.88776  3.67884  4.64871  3.03417  3.99543  3.20073  3.31101  3.06506  3.40355  3.75457  5.74176  4.46747      9 e x - -
          2.68618  4.42225  2.77519  2.73123  3.46354  2.40513  3.72494  3.29354  2.67741  2.69355  4.24690  2.90347  2.73739  3.18146  2.89801  2.37887  2.77519  2.98518  4.58477  3.61503
          0.02672  4.03145  4.75380  0.61958  0.77255  0.48576  0.95510
     10   3.18318  4.96785  3.29431  3.07281  3.40662  3.59100  0.84704  3.91072  2.91201  3.38353  4.44097  3.47467  4.15359  3.44186  3.16686  3.25319  3.49304  3.64295  4.86901  3.35355     10 h x - -
          2.68618  4.42225  2.77519  2.73123  3.46354  2.40513  3.72494  3.29354  2.67741  2.69355  4.24690  2.90347  2.73739  3.18146  2.89801  2.37887  2.77519  2.98518  4.58477  3.61503
          0.02672  4.03145  4.75380  0.61958  0.77255  0.48576  0.95510
     11   2.39987  4.32095  3.35181  3.17769  4.23825  3.04823  4.28178  3.78370  3.26227  3.49257  4.40705  3.37499  3.80073  3.59957  3.54150  0.87428  2.89240  3.28367  5.59849  4.32336     11 s x - -
          2.68618  4.42225  2.77519  2.73123  3.46354  2.40513  3.72494  3.29354  2.67741  2.69355  4.24690  2.90347  2.73739  3.18146  2.89801  2.37887  2.77519  2.98518  4.58477  3.61503
          0.02672  4.03145  4.75380  0.61958  0.77255  0.48576  0.95510
     12   3.33756  4.75421  4.44413  4.08734  3.20304  4.18256  4.69339  2.41852  3.85353  0.70160  3.18106  4.34733  4.59227  4.18363  4.00251  3.77594  3.62553  2.49663  5.13727  3.89641     12 l x - -
          2.68618  4.42225  2.77519  2.73123  3.46354  2.40513  3.72494  3.29354  2.67741  2.69355  4.24690  2.90347  2.73739  3.18146  2.89801  2.37887  2.77519  2.98518  4.58477  3.61503
          0.02672  4.03145  4.75380  0.61958  0.77255  0.48576  0.95510
     13   3.19218  5.01509  3.69978  3.18094  4.41031  3.64628  3.95054  3.96525  2.31668  3.45240  4.45069  3.52734  4.14317  3.16495  0.76073  3.27008  3.44862  3.68289  5.43014  4.30556     13 r x - -
          2.68618  4.42225  2.77519  2.73123  3.46354  2.40513  3.72494  3.29354  2.67741  2.69355  4.24690  2.90347  2.73739  3.18146  2.89801  2.37887  2.77519  2.98518  4.58477  3.61503
          0.02672  4.03145  4.75380  0.61958  0.77255  0.48576  0.95510
     14   2.93505  4.43663  4.34314  4.01376  3.67086  3.88576  4.78947  2.05545  3.88398  2.33193  3.61434  4.17735  4.43929  4.23350  4.08078  3.40133  3.29391  0.84581  5.48132  4.22170     14 v x - -
          2.68618  4.42225  2.77519  2.73123  3.46354  2.40513  3.72494  3.29354  2.67741  2.69355  4.24690  2.90347  2.73739  3.18146  2.89801  2.37887  2.77519  2.98518  4.58477  3.61503
          0.02672  4.03145  4.75380  0.61958  0.77255  0.48576  0.95510
     15   3.46695  4.82294  4.45689  4.20395  0.78349  4.11461  3.95709  2.97376  4.10762  2.30829  3.68192  4.20151  4.57144  4.23235  4.18794  3.72708  3.76909  2.97573  4.16348  2.51239     15 f x - -
          2.68618  4.42225  2.77519  2.73123  3.46354  2.40513  3.72494  3.29354  2.67741  2.69355  4.24690  2.90347  2.73739  3.18146  2.89801  2.37887  2.77519  2.98518  4.58477  3.61503
          0.02672  4.03145  4.75380  0.61958  0.77255  0.48576  0.95510
     16   3.01604  5.00095  3.01700  2.77699  4.19006  3.47670  3.93574  3.84789  2.58737  3.33414  4.36019  3.23712  4.03414  0.97575  2.86727  3.05831  3.31415  3.56846  5.43504  4.14043     16 q x - -
          2.68618  4.42225  2.77519  2.73123  3.46354  2.40513  3.72494  3.29354  2.67741  2.69355  4.24690  2.90347  2.73739  3.18146  2.89801  2.37887  2.77519  2.98518  4.58477  3.61503
          0.02672  4.03145  4.75380  0.61958  0.77255  0.48576  0.95510
     17   3.12341  5.08757  3.30958  2.90473  4.51048  3.59268  3.85647  3.95042  0.83967  3.48217  4.43765  3.32120  4.08393  3.04081  2.47413  3.15651  3.36615  3.65018  5.50175  4.33863     17 k x - -
          2.68618  4.42225  2.77519  2.73123  3.46354  2.40513  3.72494  3.29354  2.67741  2.69355  4.24690  2.90347  2.73739  3.18146  2.89801  2.37887  2.77519  2.98518  4.58477  3.61503
          0.02672  4.03145  4.75380  0.61958  0.77255  0.48576  0.95510
     18   3.18318  4.96785  3.29431  3.07281  3.40662  3.59100  0.84704  3.91072  2.91201  3.38353  4.44097  3.47467  4.15359  3.44186  3.16686  3.25319  3.49304  3.64295  4.86901  3.35355     18 h x - -
          2.68618  4.42225  2.77519  2.73123  3.46354  2.40513  3.72494  3.29354  2.67741  2.69355  4.24690  2.90347  2.73739  3.18146  2.89801  2.37887  2.77519  2.98518  4.58477  3.61503
          0.02672  4.03145  4.75380  0.61958  0.77255  0.48576  0.95510
     19   3.19218  5.01509  3.69978  3.18094  4.41031  3.64628  3.95054  3.96525  2.31668  3.45240  4.45069  3.52734  4.14317  3.16495  0.76073  3.27008  3.44862  3.68289  5.43014  4.30556     19 r x - -
          2.68618  4.42225  2.77519  2.73123  3.46354  2.40513  3.72494  3.29354  2.67741  2.69355  4.24690  2.90347  2.73739  3.18146  2.89801  2.37887  2.77519  2.98518  4.58477  3.61503
          0.02672  4.03145  4.75380  0.61958  0.77255  0.48576  0.95510
     20   2.39987  4.32095  3.35181  3.17769  4.23825  3.04823  4.28178  3.78370  3.26227  3.49257  4.40705  3.37499  3.80073  3.59957  3.54150  0.87428  2.89240  3.28367  5.59849  4.32336     20 s x - -
          2.68618  4.42225  2.77519  2.73123  3.46354  2.40513  3.72494  3.29354  2.67741  2.69355  4.24690  2.90347  2.73739  3.18146  2.89801  2.37887  2.77519  2.98518  4.58477  3.61503
          0.02672  4.03145  4.75380  0.61958  0.77255  0.48576  0.95510
     21   2.79074  4.93929  1.41534  2.47866  4.10259  3.42362  3.82887  3.44138  2.72262  3.08341  2.76700  3.00634  3.93306  3.01685  3.19101  2.82178  3.06309  3.18087  5.47982  4.10883     21 d x - -
          2.68618  4.42225  2.77519  2.73123  3.46354  2.40513  3.72494  3.29354  2.67741  2.69355  4.24690  2.90347  2.73739  3.18146  2.89801  2.37887  2.77519  2.98518  4.58477  3.61503
          0.02385  4.14376  4.86611  0.61958  0.77255  0.48576  0.95510
     22   2.45082  4.38425  3.39596  3.11961  4.28954  3.15061  4.22702  3.61253  3.13367  3.34142  4.24794  3.37153  1.25895  3.49093  3.44561  2.61856  2.10601  3.18596  5.64259  4.41391     22 p x - -
          2.68618  4.42225  2.77519  2.73123  3.46354  2.40513  3.72494  3.29354  2.67741  2.69355  4.24690  2.90347  2.73739  3.18146  2.89801  2.37887  2.77519  2.98518  4.58477  3.61503
          0.02385  4.14376  4.86611  0.61958  0.77255  0.48576  0.95510
     23   2.44619  4.31338  3.60854  3.32004  4.12032  1.17505  4.32889  3.28809  3.33145  3.17047  4.12585  3.49734  3.89302  3.64876  3.61592  2.64978  2.90446  2.11043  5.55533  4.32395     23 g x - -
          2.68618  4.42225  2.77519  2.73123  3.46354  2.40513  3.72494  3.29354  2.67741  2.69355  4.24690  2.90347  2.73739  3.18146  2.89801  2.37887  2.77519  2.98518  4.58477  3.61503
          0.02385  4.14376  4.86611  0.61958  0.77255  0.48576  0.95510
     24   1.14663  4.26026  3.91227  3.53223  3.94088  3.30220  4.42436  2.72070  3.46443  2.81225  3.86629  3.65245  3.98389  3.76965  3.72696  2.73793  2.91354  1.93682  5.50402  4.28924     24 a x - -
          2.68618  4.42225  2.77519  2.73123  3.46354  2.40513  3.72494  3.29354  2.67741  2.69355  4.24690  2.90347  2.73739  3.18146  2.89801  2.37887  2.77519  2.98518  4.58477  3.61503
          0.02385  4.14376  4.86611  0.61958  0.77255  0.48576  0.95510
     25   1.14663  4.26026  3.91227  3.53223  3.94088  3.30220  4.42436  2.72070  3.46443  2.81225  3.86629  3.65245  3.98389  3.76965  3.72696  2.73793  2.91354  1.93682  5.50402  4.28924     25 a x - -
          2.68618  4.42225  2.77519  2.73123  3.46354  2.40513  3.72494  3.29354  2.67741  2.69355  4.24690  2.90347  2.73739  3.18146  2.89801  2.37887  2.77519  2.98518  4.58477  3.61503
          0.02385  4.14376  4.86611  0.61958  0.77255  0.48576  0.95510
     26   3.66271  5.04065  4.25069  4.03855  2.35831  4.15554  3.78068  3.63718  3.88904  3.01878  4.28503  4.07411  4.62651  4.12785  4.01343  3.76892  3.95266  3.52152  4.00978  0.61149     26 Y x - -
          2.68618  4.42225  2.77519  2.73123  3.46354  2.40513  3.72494  3.29354  2.67741  2.69355  4.24690  2.90347  2.73739  3.18146  2.89801  2.37887  2.77519  2.98518  4.58477  3.61503
          0.02385  4.14376  4.86611  0.61958  0.77255  0.48576  0.95510
     27   2.32815  4.27442  3.48996  3.20035  4.35682  3.04757  4.27680  3.73019  3.22546  3.45682  4.30519  3.37545  3.78840  3.54428  3.53495  1.08158  2.07381  3.21679  5.70757  4.47719     27 s x - -
          2.68618  4.42225  2.77519  2.73123  3.46354  2.40513  3.72494  3.29354  2.67741  2.69355  4.24690  2.90347  2.73739  3.18146  2.89801  2.37887  2.77519  2.98518  4.58477  3.61503
          0.02385  4.14376  4.86611  0.61958  0.77255  0.48576  0.95510
     28   3.51120  4.83894  5.01142  4.47188  3.12383  4.72081  5.00717  2.29992  4.25603  0.69468  2.46764  4.74386  4.88878  4.39882  4.36575  4.10246  3.73577  2.47661  5.26172  4.18284     28 l x - -
          2.68618  4.42225  2.77519  2.73123  3.46354  2.40513  3.72494  3.29354  2.67741  2.69355  4.24690  2.90347  2.73739  3.18146  2.89801  2.37887  2.77519  2.98518  4.58477  3.61503
          0.02246  4.20326  4.92561  0.61958  0.77255  0.48576  0.95510
     29   2.85438  4.97598  3.21071  2.38869  4.13157  3.59390  3.69060  3.64941  2.24538  3.20836  4.06278  3.13140  3.98447  2.85905  1.48200  2.88410  3.06416  3.34596  5.32842  2.88305     29 r x - -
          2.68618  4.42225  2.77519  2.73123  3.46354  2.40513  3.72494  3.29354  2.67741  2.69355  4.24690  2.90347  2.73739  3.18146  2.89801  2.37887  2.77519  2.98518  4.58477  3.61503
          0.02246  4.20326  4.92561  0.61958  0.77255  0.48576  0.95510
     30   2.92620  4.39428  4.25056  3.69093  3.29089  4.04221  4.34779  1.32430  3.50827  1.96221  2.49496  3.96854  4.37440  3.20161  3.71825  3.35144  3.16090  2.23921  5.02900  3.85529     30 i x - -
          2.68618  4.42225  2.77519  2.73123  3.46354  2.40513  3.72494  3.29354  2.67741  2.69355  4.24690  2.90347  2.73739  3.18146  2.89801  2.37887  2.77519  2.98518  4.58477  3.61503
          0.03601  4.20326  3.89102  0.61958  0.77255  0.48576  0.95510
     31   3.12952  4.45591  4.85128  4.31547  2.52155  4.42033  4.79227  1.84801  4.19877  2.03339  3.31276  4.48341  4.71530  4.38033  4.34052  3.77173  3.37646  1.03353  5.22830  3.97138     31 v x - -
          2.68618  4.42225  2.77519  2.73123  3.46354  2.40513  3.72494  3.29354  2.67741  2.69355  4.24690  2.90347  2.73739  3.18146  2.89801  2.37887  2.77519  2.98518  4.58477  3.61503
          0.12656  4.23166  2.26002  0.61958  0.77255  0.50236  0.92912
     32   1.28071  4.41351  3.31566  2.92967  3.93700  3.28185  4.00471  3.21889  2.90533  2.65226  3.91229  2.81349  3.87959  3.26725  3.25154  2.67128  2.87566  2.90365  5.34211  4.06401     32 a x - -
          2.68618  4.42225  2.77519  2.73123  3.46354  2.40513  3.72494  3.29354  2.67741  2.69355  4.24690  2.90347  2.73739  3.18146  2.89801  2.37887  2.77519  2.98518  4.58477  3.61503
          0.02420  4.12930  4.85165  0.61958  0.77255  0.62027  0.77175
     33   0.69872  4.34093  3.74322  3.55581  4.32760  3.15689  4.54463  3.49305  3.57926  3.36204  4.37176  3.63411  3.92120  3.89788  3.80632  2.69220  2.98784  3.10191  5.72837  4.56032     33 a x - -
          2.68618  4.42225  2.77519  2.73123  3.46354  2.40513  3.72494  3.29354  2.67741  2.69355  4.24690  2.90347  2.73739  3.18146  2.89801  2.37887  2.77519  2.98518  4.58477  3.61503
          0.02420  4.12930  4.85165  0.61958  0.77255  0.62027  0.77175
     34   1.27192  4.55046  3.16239  2.81773  3.91873  3.31381  2.73510  3.46693  2.79011  3.12971  4.02194  3.21090  3.89629  3.18905  3.13723  2.71895  2.94457  3.12813  5.30336  3.95928     34 a x - -
          2.68618  4.42225  2.77519  2.73123  3.46354  2.40513  3.72494  3.29354  2.67741  2.69355  4.24690  2.90347  2.73739  3.18146  2.89801  2.37887  2.77519  2.98518  4.58477  3.61503
          0.02420  4.12930  4.85165  0.61958  0.77255  0.62027  0.77175
     35   2.95580  4.93944  3.45213  2.96836  4.51824  2.82210  3.89254  3.97274  2.32078  3.50143  4.38801  3.35071  4.05868  3.07259  0.97431  3.02458  3.24190  3.61226  5.53902  4.36750     35 r x - -
          2.68618  4.42225  2.77519  2.73123  3.46354  2.40513  3.72494  3.29354  2.67741  2.69355  4.24690  2.90347  2.73739  3.18146  2.89801  2.37887  2.77519  2.98518  4.58477  3.61503
          0.12457  4.12930  2.29234  0.61958  0.77255  0.62027  0.77175
     36   3.19218  5.01509  3.69978  3.18094  4.41031  3.64628  3.95054  3.96525  2.31668  3.45240  4.45069  3.52734  4.14317  3.16495  0.76073  3.27008  3.44862  3.68289  5.43014  4.30556     36 r x - -
          2.68618  4.42225  2.77519  2.73123  3.46354  2.40513  3.72494  3.29354  2.67741  2.69355  4.24690  2.90347  2.73739  3.18146  2.89801  2.37887  2.77519  2.98518  4.58477  3.61503
          0.02672  4.03145  4.75380  0.61958  0.77255  0.71211  0.67453
     37   2.50546  4.34991  3.57694  3.33975  4.11684  3.18308  4.34395  3.26366  3.28586  3.12144  4.16394  3.52127  3.90039  3.67331  3.53505  2.70880  0.92832  2.94130  5.54052  4.33433     37 t x - -
          2.68618  4.42225  2.77519  2.73123  3.46354  2.40513  3.72494  3.29354  2.67741  2.69355  4.24690  2.90347  2.73739  3.18146  2.89801  2.37887  2.77519  2.98518  4.58477  3.61503
          0.02672  4.03145  4.75380  0.61958  0.77255  0.71211  0.67453
     38   2.97548  4.70355  3.60028  3.46418  4.44141  3.38219  4.52645  4.03038  3.53561  3.63890  4.69725  3.75365  0.57876  3.91952  3.76095  3.14851  3.43006  3.65717  5.58181  4.56507     38 P x - -
          2.68618  4.42225  2.77519  2.73123  3.46354  2.40513  3.72494  3.29354  2.67741  2.69355  4.24690  2.90347  2.73739  3.18146  2.89801  2.37887  2.77519  2.98518  4.58477  3.61503
          0.02672  4.03145  4.75380  0.61958  0.77255  0.71211  0.67453
     39   3.19218  5.01509  3.69978  3.18094  4.41031  3.64628  3.95054  3.96525  2.31668  3.45240  4.45069  3.52734  4.14317  3.16495  0.76073  3.27008  3.44862  3.68289  5.43014  4.30556     39 r x - -
          2.68618  4.42225  2.77519  2.73123  3.46354  2.40513  3.72494  3.29354  2.67741  2.69355  4.24690  2.90347  2.73739  3.18146  2.89801  2.37887  2.77519  2.98518  4.58477  3.61503
          0.02672  4.03145  4.75380  0.61958  0.77255  0.71211  0.67453
     40   3.16750  5.31169  0.71426  2.44757  4.71174  3.33751  4.08093  4.33762  3.19666  3.91867  4.90285  3.01093  4.00178  3.32217  3.73247  3.11372  3.51038  3.96073  5.84875  4.56175     40 d x - -
          2.68618  4.42225  2.77519  2.73123  3.46354  2.40513  3.72494  3.29354  2.67741  2.69355  4.24690  2.90347  2.73739  3.18146  2.89801  2.37887  2.77519  2.98518  4.58477  3.61503
          0.02672  4.03145  4.75380  0.61958  0.77255  0.71211  0.67453
     41   2.87421  4.63121  3.58033  3.50126  4.63559  0.52111  4.60940  4.27625  3.70400  3.90968  4.88856  3.74500  4.02731  4.01579  3.92024  3.05110  3.36784  3.77389  5.68627  4.74373     41 G x - -
          2.68618  4.42225  2.77519  2.73123  3.46354  2.40513  3.72494  3.29354  2.67741  2.69355  4.24690  2.90347  2.73739  3.18146  2.89801  2.37887  2.77519  2.98518  4.58477  3.61503
          0.02672  4.03145  4.75380  0.61958  0.77255  0.71211  0.67453
     42   3.16750  5.31169  0.71426  2.44757  4.71174  3.33751  4.08093  4.33762  3.19666  3.91867  4.90285  3.01093  4.00178  3.32217  3.73247  3.11372  3.51038  3.96073  5.84875  4.56175     42 d x - -
          2.68618  4.42225  2.77519  2.73123  3.46354  2.40513  3.72494  3.29354  2.67741  2.69355  4.24690  2.90347  2.73739  3.18146  2.89801  2.37887  2.77519  2.98518  4.58477  3.61503
          0.02672  4.03145  4.75380  0.61958  0.77255  0.71211  0.67453
     43   3.33756  4.75421  4.44413  4.08734  3.20304  4.18256  4.69339  2.41852  3.85353  0.70160  3.18106  4.34733  4.59227  4.18363  4.00251  3.77594  3.62553  2.49663  5.13727  3.89641     43 l x - -
          2.68618  4.42225  2.77519  2.73123  3.46354  2.40513  3.72494  3.29354  2.67741  2.69355  4.24690  2.90347  2.73739  3.18146  2.89801  2.37887  2.77519  2.98518  4.58477  3.61503
          0.02672  4.03145  4.75380  0.61958  0.77255  0.71211  0.67453
     44   2.87421  4.63121  3.58033  3.50126  4.63559  0.52111  4.60940  4.27625  3.70400  3.90968  4.88856  3.74500  4.02731  4.01579  3.92024  3.05110  3.36784  3.77389  5.68627  4.74373     44 G x - -
          2.68618  4.42225  2.77519  2.73123  3.46354  2.40513  3.72494  3.29354  2.67741  2.69355  4.24690  2.90347  2.73739  3.18146  2.89801  2.37887  2.77519  2.98518  4.58477  3.61503
          0.02672  4.03145  4.75380  0.61958  0.77255  0.71211  0.67453
     45   0.80685  4.27827  3.63023  3.43201  4.21669  3.09794  4.43440  3.36646  3.45252  3.24046  4.25705  3.53944  3.85249  3.77958  3.69022  2.62833  2.91686  2.99316  5.62788  4.44671     45 a x - -
          2.68618  4.42225  2.77519  2.73123  3.46354  2.40513  3.72494  3.29354  2.67741  2.69355  4.24690  2.90347  2.73739  3.18146  2.89801  2.37887  2.77519  2.98518  4.58477  3.61503
          0.02672  4.03145  4.75380  0.61958  0.77255  0.71211  0.67453
     46   2.39987  4.32095  3.35181  3.17769  4.23825  3.04823  4.28178  3.78370  3.26227  3.49257  4.40705  3.37499  3.80073  3.59957  3.54150  0.87428  2.89240  3.28367  5.59849  4.32336     46 s x - -
          2.68618  4.42225  2.77519  2.73123  3.46354  2.40513  3.72494  3.29354  2.67741  2.69355  4.24690  2.90347  2.73739  3.18146  2.89801  2.37887  2.77519  2.98518  4.58477  3.61503
          0.02672  4.03145  4.75380  0.61958  0.77255  0.71211  0.67453
     47   2.87421  4.63121  3.58033  3.50126  4.63559  0.52111  4.60940  4.27625  3.70400  3.90968  4.88856  3.74500  4.02731  4.01579  3.92024  3.05110  3.36784  3.77389  5.68627  4.74373     47 G x - -
          2.68618  4.42225  2.77519  2.73123  3.46354  2.40513  3.72494  3.29354  2.67741  2.69355  4.24690  2.90347  2.73739  3.18146  2.89801  2.37887  2.77519  2.98518  4.58477  3.61503
          0.02672  4.03145  4.75380  0.61958  0.77255  0.54756  0.86360
     48   2.78887  4.95555  2.74210  2.57502  4.21110  3.50669  3.68968  3.63893  2.29296  2.86575  4.07279  3.06219  3.92892  2.84618  1.47357  2.81241  3.01865  3.32479  5.39731  4.08656     48 r x - -
          2.68618  4.42225  2.77519  2.73123  3.46354  2.40513  3.72494  3.29354  2.67741  2.69355  4.24690  2.90347  2.73739  3.18146  2.89801  2.37887  2.77519  2.98518  4.58477  3.61503
          0.02420  4.12930  4.85165  0.61958  0.77255  0.62027  0.77175
     49   3.01858  4.40420  4.63017  4.13183  3.62012  4.25359  4.85289  1.05326  4.00627  2.20163  3.44745  4.34574  4.63277  4.29115  4.21641  3.63052  2.83189  1.60782  5.48128  4.28118     49 i x - -
          2.68618  4.42225  2.77519  2.73123  3.46354  2.40513  3.72494  3.29354  2.67741  2.69355  4.24690  2.90347  2.73739  3.18146  2.89801  2.37887  2.77519  2.98518  4.58477  3.61503
          0.12457  4.12930  2.29234  0.61958  0.77255  0.62027  0.77175
     50   0.80685  4.27827  3.63023  3.43201  4.21669  3.09794  4.43440  3.36646  3.45252  3.24046  4.25705  3.53944  3.85249  3.77958  3.69022  2.62833  2.91686  2.99316  5.62788  4.44671     50 a x - -
          2.68618  4.42225  2.77519  2.73123  3.46354  2.40513  3.72494  3.29354  2.67741  2.69355  4.24690  2.90347  2.73739  3.18146  2.89801  2.37887  2.77519  2.98518  4.58477  3.61503
          0.02672  4.03145  4.75380  0.61958  0.77255  0.52413  0.89666
     51   0.68385  4.35081  3.76060  3.57502  4.34467  3.16618  4.56172  3.51251  3.59893  3.38074  4.38954  3.64880  3.93194  3.91628  3.82424  2.70232  2.99901  3.11865  5.74384  4.57785     51 A x - -
          2.68618  4.42225  2.77519  2.73123  3.46354  2.40513  3.72494  3.29354  2.67741  2.69355  4.24690  2.90347  2.73739  3.18146  2.89801  2.37887  2.77519  2.98518  4.58477  3.61503
          0.02385  4.14376  4.86611  0.61958  0.77255  0.60513  0.78967
     52   3.15355  4.85612  3.79136  3.67573  4.63350  3.52873  4.72328  4.25858  3.75825  3.85168  4.91871  3.95113  0.44893  4.13835  3.96542  3.33140  3.61792  3.87113  5.73624  4.76053     52 P x - -
          2.68618  4.42225  2.77519  2.73123  3.46354  2.40513  3.72494  3.29354  2.67741  2.69355  4.24690  2.90347  2.73739  3.18146  2.89801  2.37887  2.77519  2.98518  4.58477  3.61503
          0.13903  4.14376  2.17212  0.61958  0.77255  0.60513  0.78967
     53   0.80685  4.27827  3.63023  3.43201  4.21669  3.09794  4.43440  3.36646  3.45252  3.24046  4.25705  3.53944  3.85249  3.77958  3.69022  2.62833  2.91686  2.99316  5.62788  4.44671     53 a x - -
          2.68618  4.42225  2.77519  2.73123  3.46354  2.40513  3.72494  3.29354  2.67741  2.69355  4.24690  2.90347  2.73739  3.18146  2.89801  2.37887  2.77519  2.98518  4.58477  3.61503
          0.02672  4.03145  4.75380  0.61958  0.77255  0.71211  0.67453
     54   3.15625  4.53447  4.55593  4.17994  3.48567  4.23375  4.88093  0.90026  4.01112  2.04216  3.39934  4.40334  4.65217  4.34474  4.18986  3.74676  3.45363  1.86315  5.40746  4.15768     54 i x - -
          2.68618  4.42225  2.77519  2.73123  3.46354  2.40513  3.72494  3.29354  2.67741  2.69355  4.24690  2.90347  2.73739  3.18146  2.89801  2.37887  2.77519  2.98518  4.58477  3.61503
          0.02672  4.03145  4.75380  0.61958  0.77255  0.71211  0.67453
     55   2.39987  4.32095  3.35181  3.17769  4.23825  3.04823  4.28178  3.78370  3.26227  3.49257  4.40705  3.37499  3.80073  3.59957  3.54150  0.87428  2.89240  3.28367  5.59849  4.32336     55 s x - -
          2.68618  4.42225  2.77519  2.73123  3.46354  2.40513  3.72494  3.29354  2.67741  2.69355  4.24690  2.90347  2.73739  3.18146  2.89801  2.37887  2.77519  2.98518  4.58477  3.61503
          0.02672  4.03145  4.75380  0.61958  0.77255  0.71211  0.67453
     56   3.19218  5.01509  3.69978  3.18094  4.41031  3.64628  3.95054  3.96525  2.31668  3.45240  4.45069  3.52734  4.14317  3.16495  0.76073  3.27008  3.44862  3.68289  5.43014  4.30556     56 r x - -
          2.68618  4.42225  2.77519  2.73123  3.46354  2.40513  3.72494  3.29354  2.67741  2.69355  4.24690  2.90347  2.73739  3.18146  2.89801  2.37887  2.77519  2.98518  4.58477  3.61503
          0.02672  4.03145  4.75380  0.61958  0.77255  0.71211  0.67453
     57   3.12341  5.08757  3.30958  2.90473  4.51048  3.59268  3.85647  3.95042  0.83967  3.48217  4.43765  3.32120  4.08393  3.04081  2.47413  3.15651  3.36615  3.65018  5.50175  4.33863     57 k x - -
          2.68618  4.42225  2.77519  2.73123  3.46354  2.40513  3.72494  3.29354  2.67741  2.69355  4.24690  2.90347  2.73739  3.18146  2.89801  2.37887  2.77519  2.98518  4.58477  3.61503
          0.02672  4.03145  4.75380  0.61958  0.77255  0.71211  0.67453
     58   0.80685  4.27827  3.63023  3.43201  4.21669  3.09794  4.43440  3.36646  3.45252  3.24046  4.25705  3.53944  3.85249  3.77958  3.69022  2.62833  2.91686  2.99316  5.62788  4.44671     58 a x - -
          2.68618  4.42225  2.77519  2.73123  3.46354  2.40513  3.72494  3.29354  2.67741  2.69355  4.24690  2.90347  2.73739  3.18146  2.89801  2.37887  2.77519  2.98518  4.58477  3.61503
          0.02672  4.03145  4.75380  0.61958  0.77255  0.71211  0.67453
     59   2.77972  0.66799  4.33222  4.11000  4.06779  3.36681  4.72240  3.24055  3.93873  3.14765  4.27505  4.05486  4.08603  4.27846  4.03401  3.05130  3.26008  2.97375  5.44741  4.35365     59 C x - -
          2.68618  4.42225  2.77519  2.73123  3.46354  2.40513  3.72494  3.29354  2.67741  2.69355  4.24690  2.90347  2.73739  3.18146  2.89801  2.37887  2.77519  2.98518  4.58477  3.61503
          0.02672  4.03145  4.75380  0.61958  0.77255  0.71211  0.67453
     60   3.19218  5.01509  3.69978  3.18094  4.41031  3.64628  3.95054  3.96525  2.31668  3.45240  4.45069  3.52734  4.14317  3.16495  0.76073  3.27008  3.44862  3.68289  5.43014  4.30556     60 r x - -
          2.68618  4.42225  2.77519  2.73123  3.46354  2.40513  3.72494  3.29354  2.67741  2.69355  4.24690  2.90347  2.73739  3.18146  2.89801  2.37887  2.77519  2.98518  4.58477  3.61503
          0.02672  4.03145  4.75380  0.61958  0.77255  0.52413  0.89666
     61   2.73741  4.88607  2.87122  2.57373  4.34017  3.35705  3.82143  3.84808  2.52760  3.41335  4.27096  3.04929  3.90766  1.40879  2.88348  2.19070  3.04824  3.46484  5.56006  4.21817     61 q x - -
          2.68618  4.42225  2.77519  2.73123  3.46354  2.40513  3.72494  3.29354  2.67741  2.69355  4.24690  2.90347  2.73739  3.18146  2.89801  2.37887  2.77519  2.98518  4.58477  3.61503
          0.02385  4.14376  4.86611  0.61958  0.77255  0.60513  0.78967
     62   2.35408  4.31400  3.32793  3.17073  4.54197  1.08612  4.35999  4.03321  3.37074  3.70129  4.52515  3.36065  3.79413  3.63759  3.68325  1.87167  2.86114  3.41440  5.85557  4.63173     62 g x - -
          2.68618  4.42225  2.77519  2.73123  3.46354  2.40513  3.72494  3.29354  2.67741  2.69355  4.24690  2.90347  2.73739  3.18146  2.89801  2.37887  2.77519  2.98518  4.58477  3.61503
          0.02385  4.14376  4.86611  0.61958  0.77255  0.60513  0.78967
     63   2.47101  4.39033  3.46771  3.30543  4.36072  3.11644  4.40284  3.92488  3.39815  3.62692  4.53549  3.47924  3.87949  3.72713  3.66911  0.74488  2.97311  3.39874  5.71266  4.44844     63 s x - -
          2.68618  4.42225  2.77519  2.73123  3.46354  2.40513  3.72494  3.29354  2.67741  2.69355  4.24690  2.90347  2.73739  3.18146  2.89801  2.37887  2.77519  2.98518  4.58477  3.61503
          0.02385  4.14376  4.86611  0.61958  0.77255  0.60513  0.78967
     64   2.69541  4.69672  3.17874  2.68859  3.91276  3.50221  3.79523  3.30319  2.57233  2.90201  2.99616  3.15540  1.84776  2.46436  2.94452  2.79092  2.95124  3.04199  5.26862  3.97893     64 p x - -
          2.68618  4.42225  2.77519  2.73123  3.46354  2.40513  3.72494  3.29354  2.67741  2.69355  4.24690  2.90347  2.73739  3.18146  2.89801  2.37887  2.77519  2.98518  4.58477  3.61503
          0.02196  4.22514  4.94748  0.61958  0.77255  0.60513  0.78967
     65   2.25591  4.54665  3.02927  2.80714  4.53360  1.33764  4.11539  3.98713  3.04679  3.60695  4.41838  2.32838  3.84373  3.32189  3.46076  2.34437  2.92958  3.45693  5.81154  4.51829     65 g x - -
          2.68618  4.42225  2.77519  2.73123  3.46354  2.40513  3.72494  3.29354  2.67741  2.69355  4.24690  2.90347  2.73739  3.18146  2.89801  2.37887  2.77519  2.98518  4.58477  3.61503
          0.04079  4.22514  3.67505  0.61958  0.77255  0.60513  0.78967
     66   1.44406  4.34482  3.60677  3.08909  3.64562  3.07669  4.01590  2.86101  3.01364  2.21357  3.32990  3.42743  3.98443  3.33924  3.34292  2.80804  2.88901  2.62644  5.11752  3.88487     66 a x - -
          2.68618  4.42225  2.77519  2.73123  3.46354  2.40513  3.72494  3.29354  2.67741  2.69355  4.24690  2.90347  2.73739  3.18146  2.89801  2.37887  2.77519  2.98518  4.58477  3.61503
          0.02190  4.22824  4.95058  0.61958  0.77255  0.62595  0.76519
     67   2.63300  4.33974  3.64158  3.09232  3.54182  3.18984  3.98636  2.74404  3.01175  2.18120  3.22856  3.45176  4.02790  3.32920  3.33815  2.88097  1.62841  2.44546  5.02730  3.80065     67 t x - -
          2.68618  4.42225  2.77519  2.73123  3.46354  2.40513  3.72494  3.29354  2.67741  2.69355  4.24690  2.90347  2.73739  3.18146  2.89801  2.37887  2.77519  2.98518  4.58477  3.61503
          0.02132  4.25445  4.97679  0.61958  0.77255  0.62595  0.76519
     68   2.63214  4.47201  3.64397  3.10250  2.50287  3.72659  1.76059  2.91112  3.01384  2.37764  3.53796  3.46842  4.11090  3.32943  3.33817  2.99489  3.01751  2.60729  4.65037  3.18913     68 h x - -
          2.68618  4.42225  2.77519  2.73123  3.46354  2.40513  3.72494  3.29354  2.67741  2.69355  4.24690  2.90347  2.73739  3.18146  2.89801  2.37887  2.77519  2.98518  4.58477  3.61503
          0.02132  4.25445  4.97679  0.61958  0.77255  0.46140  0.99534
     69   2.42711  4.90699  1.63789  2.49751  4.24446  3.43411  3.77938  3.62340  2.61514  2.65035  4.08331  3.01653  3.90208  2.93597  3.08785  2.60572  2.63101  3.28279  5.50924  4.16088     69 d x - -
          2.68618  4.42225  2.77519  2.73123  3.46354  2.40513  3.72494  3.29354  2.67741  2.69355  4.24690  2.90347  2.73739  3.18146  2.89801  2.37887  2.77519  2.98518  4.58477  3.61503
          0.06043  4.33349  3.08955  0.61958  0.77255  0.48760  0.95217
     70   1.60575  4.38149  3.63080  3.08804  3.65466  3.54828  4.01099  2.95913  3.03463  2.70797  2.64872  3.44348  2.64825  3.33944  3.37663  2.74707  2.91263  2.44308  5.10328  3.87407     70 a x - -
          2.68618  4.42225  2.77519  2.73123  3.46354  2.40513  3.72494  3.29354  2.67741  2.69355  4.24690  2.90347  2.73739  3.18146  2.89801  2.37887  2.77519  2.98518  4.58477  3.61503
          0.01837  4.40212  5.12447  0.61958  0.77255  0.55662  0.85131
     71   2.91928  4.32951  4.54916  3.95707  2.90750  4.06719  4.36023  2.52158  3.80805  1.12355  2.51905  4.11035  4.39196  3.96795  3.92095  3.37096  2.46520  2.46766  4.23884  3.71344     71 l x - -
          2.68618  4.42225  2.77519  2.73123  3.46354  2.40513  3.72494  3.29354  2.67741  2.69355  4.24690  2.90347  2.73739  3.18146  2.89801  2.37887  2.77519  2.98518  4.58477  3.61503
          0.04446  4.44045  3.45154  0.61958  0.77255  0.55662  0.85131
     72   2.58306  5.15777  2.96373  1.60502  4.48657  3.49733  3.68492  3.93915  2.38057  3.44650  4.21786  2.98161  3.90185  2.49692  2.19036  2.64220  2.97911  3.33836  5.59616  4.22501     72 e x - -
          2.68618  4.42225  2.77519  2.73123  3.46354  2.40513  3.72494  3.29354  2.67741  2.69355  4.24690  2.90347  2.73739  3.18146  2.89801  2.37887  2.77519  2.98518  4.58477  3.61503
          0.15311  4.41413  2.04129  0.61958  0.77255  0.59486  0.80215
     73   2.61074  5.03521  2.98668  2.37905  4.34354  3.46795  3.64653  3.78148  1.59117  3.10078  4.10085  2.77330  3.61482  2.76773  2.68281  2.52578  2.73516  3.40892  5.48992  4.13627     73 k x - -
          2.68618  4.42225  2.77519  2.73123  3.46354  2.40513  3.72494  3.29354  2.67741  2.69355  4.24690  2.90347  2.73739  3.18146  2.89801  2.37887  2.77519  2.98518  4.58477  3.61503
          0.05119  4.28176  3.32201  0.61958  0.77255  0.59114  0.80675
     74   2.67116  4.91175  2.82158  2.48679  4.18642  3.15452  3.68527  3.26683  2.44502  3.03204  3.99762  3.00613  3.69218  2.82601  1.73639  2.49690  2.90555  3.26832  5.41362  4.07384     74 r x - -
          2.68618  4.42225  2.77519  2.73123  3.46354  2.40513  3.72494  3.29354  2.67741  2.69355  4.24690  2.90347  2.73739  3.18146  2.89801  2.37887  2.77519  2.98518  4.58477  3.61503
          0.01973  4.33119  5.05353  0.61958  0.77255  0.70105  0.68531
     75   2.59718  4.60333  3.08568  2.67581  3.07828  3.54168  3.77002  3.16508  2.52192  2.83416  3.69486  2.91776  3.48645  2.88794  3.08327  2.67374  2.88720  2.90206  5.13967  2.07865     75 y x - -
          2.68618  4.42225  2.77519  2.73123  3.46354  2.40513  3.72494  3.29354  2.67741  2.69355  4.24690  2.90347  2.73739  3.18146  2.89801  2.37887  2.77519  2.98518  4.58477  3.61503
          0.07408  4.33119  2.84300  0.61958  0.77255  0.51306  0.91294
     76   2.56334  4.44652  3.43852  2.88644  2.90197  3.20743  3.87285  2.99516  2.85052  2.33394  3.50760  3.02967  3.98549  3.16623  3.22716  1.74021  2.89239  2.75276  5.04473  3.79074     76 s x - -
          2.68618  4.42225  2.77519  2.73123  3.46354  2.40513  3.72494  3.29354  2.67741  2.69355  4.24690  2.90347  2.73739  3.18146  2.89801  2.37887  2.77519  2.98518  4.58477  3.61503
          0.01891  4.37323  5.09558  0.61958  0.77255  0.65795  0.72963
     77   2.71198  5.10417  1.64600  2.40163  4.39491  3.45828  3.29403  3.40283  2.44264  3.22967  4.16286  2.76054  3.87275  2.63050  2.79457  2.69260  2.94581  3.46967  5.55963  4.17472     77 d x - -
          2.68619  4.42226  2.77521  2.73124  3.46355  2.40514  3.72496  3.29355  2.67742  2.69356  4.24691  2.90348  2.73741  3.18147  2.89794  2.37884  2.77521  2.98510  4.58478  3.61504
          0.07843  2.66919  5.09558  0.38880  1.13281  0.53782  0.87712
     78   1.64925  4.56809  3.33034  2.62341  3.59252  3.57394  3.84155  3.13066  2.75025  2.33855  3.68905  3.24061  3.97734  3.08635  3.02249  2.36620  2.91664  2.87424  5.15105  3.88411     79 a x - -
          2.68618  4.42225  2.77519  2.73123  3.46354  2.40513  3.72494  3.29354  2.67741  2.69355  4.24690  2.90347  2.73739  3.18146  2.89801  2.37887  2.77519  2.98518  4.58477  3.61503
          0.02423  4.42404  4.42697  0.61958  0.77255  0.58955  0.80872
     79   2.61305  4.91874  3.07980  2.53912  3.64221  3.49524  3.73193  3.64468  1.55574  3.23210  4.03913  3.05121  2.75239  2.87517  2.92844  2.50238  2.82255  3.30048  5.45303  4.11732     80 k x - -
          2.68618  4.42225  2.77519  2.73123  3.46354  2.40513  3.72494  3.29354  2.67741  2.69355  4.24690  2.90347  2.73739  3.18146  2.89801  2.37887  2.77519  2.98518  4.58477  3.61503
          0.09273  4.41789  2.57049  0.61958  0.77255  0.55542  0.85291
     80   2.69644  3.82163  3.76249  3.51422  1.80108  3.78058  4.00819  2.53972  3.40123  2.08101  3.29500  3.29004  4.14894  3.62313  3.59548  3.06541  2.92835  2.43542  4.64694  2.61696     81 f x - -
          2.68618  4.42225  2.77519  2.73123  3.46354  2.40513  3.72494  3.29354  2.67741  2.69355  4.24690  2.90347  2.73739  3.18146  2.89801  2.37887  2.77519  2.98518  4.58477  3.61503
          0.07856  4.36286  2.76766  0.61958  0.77255  0.67095  0.71585
     81   2.64165  4.34194  3.56894  3.00232  2.82262  3.62414  3.89833  2.81904  2.93888  2.46840  3.37358  3.39208  3.49355  3.24560  2.99754  2.87898  1.75170  2.45900  4.93542  3.70302     82 t x - -
          2.68618  4.42225  2.77519  2.73123  3.46354  2.40513  3.72494  3.29354  2.67741  2.69355  4.24690  2.90347  2.73739  3.18146  2.89801  2.37887  2.77519  2.98518  4.58477  3.61503
          0.12489  4.31235  2.26330  0.61958  0.77255  0.73875  0.64953
     82   2.62526  4.46240  3.16718  2.77093  3.58749  3.17821  3.38169  2.88969  2.72712  2.68546  3.40330  3.11133  3.66993  3.05935  3.11349  2.78868  2.85811  2.75231  2.14178  3.72731     83 w x - -
          2.68618  4.42225  2.77519  2.73123  3.46354  2.40513  3.72494  3.29354  2.67741  2.69355  4.24690  2.90347  2.73739  3.18146  2.89801  2.37887  2.77519  2.98518  4.58477  3.61503
          0.02192  4.22701  4.94935  0.61958  0.77255  0.84070  0.56459
     83   2.62276  4.32947  3.34381  2.95406  3.26402  3.22300  3.84886  2.72926  2.90526  2.40068  3.43809  3.34948  3.76110  3.20659  3.25011  2.85232  2.72746  2.60016  4.87067  1.95203     84 y x - -
          2.68618  4.42225  2.77519  2.73123  3.46354  2.40513  3.72494  3.29354  2.67741  2.69355  4.24690  2.90347  2.73739  3.18146  2.89801  2.37887  2.77519  2.98518  4.58477  3.61503
          0.02192  4.22701  4.94935  0.61958  0.77255  0.81164  0.58722
     84   2.85550  5.30143  1.33581  2.28868  4.68440  2.71379  3.80217  4.17227  2.58047  3.68729  4.49178  2.85297  3.24907  2.94804  3.24868  2.54969  3.13564  3.74566  5.85749  4.41508     85 d x - -
          2.68618  4.42225  2.77519  2.73123  3.46354  2.40513  3.72494  3.29354  2.67741  2.69355  4.24690  2.90347  2.73739  3.18146  2.89801  2.37887  2.77519  2.98518  4.58477  3.61503
          0.04014  4.24085  3.69076  0.61958  0.77255  0.73790  0.65032
     85   1.66115  3.13601  3.56677  3.00308  3.47638  3.58664  3.89284  2.71912  2.93472  2.46359  3.45021  3.08332  3.98888  3.24312  3.12499  2.85045  2.85780  2.59580  4.92923  3.52471     86 a x - -
          2.68618  4.42225  2.77519  2.73123  3.46354  2.40513  3.72494  3.29354  2.67741  2.69355  4.24690  2.90347  2.73739  3.18146  2.89801  2.37887  2.77519  2.98518  4.58477  3.61503
          0.02107  4.26645  4.98880  0.61958  0.77255  0.80328  0.59395
     86   2.58372  4.88051  2.99573  2.50496  4.17068  1.89526  3.30645  3.58787  2.21657  3.00018  3.99889  2.89272  3.88437  2.85923  2.88774  2.71720  2.76295  3.25508  5.40824  4.08093     87 g x - -
          2.68618  4.42225  2.77519  2.73123  3.46354  2.40513  3.72494  3.29354  2.67741  2.69355  4.24690  2.90347  2.73739  3.18146  2.89801  2.37887  2.77519  2.98518  4.58477  3.61503
          0.05593  4.26645  3.20972  0.61958  0.77255  0.80328  0.59395
     87   2.64321  4.61556  3.19494  1.71502  3.05819  3.52502  3.73873  2.92011  2.61547  2.80618  3.68834  3.12642  3.91237  2.95934  2.91886  2.75025  2.87478  2.79274  5.11979  3.57420     88 e x - -
          2.68618  4.42225  2.77519  2.73123  3.46354  2.40513  3.72494  3.29354  2.67741  2.69355  4.24690  2.90347  2.73739  3.18146  2.89801  2.37887  2.77519  2.98518  4.58477  3.61503
          0.06533  4.23232  3.02160  0.61958  0.77255  0.78273  0.61094
     88   2.66262  4.78549  2.90972  2.58226  4.23789  3.34498  3.84825  3.70024  2.66921  2.95651  4.15971  1.40141  3.43821  3.03182  3.08561  2.51675  2.97853  3.32751  5.52034  4.17597     89 n x - -
          2.68618  4.42225  2.77519  2.73123  3.46354  2.40513  3.72494  3.29354  2.67741  2.69355  4.24690  2.90347  2.73739  3.18146  2.89801  2.37887  2.77519  2.98518  4.58477  3.61503
          0.02216  4.21616  4.93850  0.61958  0.77255  0.79101  0.60402
     89   1.47308  4.29853  3.80275  3.26513  3.59136  3.59864  4.11917  2.28523  3.19286  2.49506  3.53614  3.57232  4.07452  3.48932  3.49964  2.76019  2.80168  2.16605  5.10262  3.88379     90 a x - -
          2.68618  4.42225  2.77519  2.73123  3.46354  2.40513  3.72494  3.29354  2.67741  2.69355  4.24690  2.90347  2.73739  3.18146  2.89801  2.37887  2.77519  2.98518  4.58477  3.61503
          0.03883  4.24502  3.74007  0.61958  0.77255  0.82397  0.57748
     90   2.32477  1.66480  3.92949  3.42624  3.59544  3.38730  4.16535  2.47809  3.32237  2.66871  3.58214  3.38729  3.96536  3.59741  3.56764  2.32500  2.83941  2.58640  5.07662  3.87532     91 c x - -
          2.68618  4.42225  2.77519  2.73123  3.46354  2.40513  3.72494  3.29354  2.67741  2.69355  4.24690  2.90347  2.73739  3.18146  2.89801  2.37887  2.77519  2.98518  4.58477  3.61503
          0.02190  4.22809  4.95044  0.61958  0.77255  0.67516  0.71147
     91   2.63850  4.51719  3.31672  2.75787  3.31677  1.88446  3.64280  3.01090  2.72219  2.75544  3.48333  3.21335  3.36946  3.05355  2.96823  2.73937  2.87577  2.63111  5.08687  3.82057     92 g x - -
          2.68618  4.42225  2.77519  2.73123  3.46354  2.40513  3.72494  3.29354  2.67741  2.69355  4.24690  2.90347  2.73739  3.18146  2.89801  2.37887  2.77519  2.98518  4.58477  3.61503
          0.01990  4.32271  5.04506  0.61958  0.77255  0.68499  0.70137
     92   2.68821  5.08160  2.89822  2.27206  4.38735  3.45915  3.52394  3.84064  2.20588  3.20179  4.13783  2.81861  3.46583  2.77054  2.67552  1.72462  2.91908  3.45204  5.53601  4.15849     93 s x - -
          2.68618  4.42225  2.77519  2.73123  3.46354  2.40513  3.72494  3.29354  2.67741  2.69355  4.24690  2.90347  2.73739  3.18146  2.89801  2.37887  2.77519  2.98518  4.58477  3.61503
          0.06255  4.35532  3.04087  0.61958  0.77255  0.69570  0.69060
     93   2.56867  4.43892  3.41529  2.76787  3.49062  3.59411  3.64078  2.91438  2.80723  2.59801  3.38224  3.28424  3.97584  3.01287  3.11733  2.56049  1.82819  2.71992  3.44447  3.76112     94 t x - -
          2.68618  4.42225  2.77519  2.73123  3.46354  2.40513  3.72494  3.29354  2.67741  2.69355  4.24690  2.90347  2.73739  3.18146  2.89801  2.37887  2.77519  2.98518  4.58477  3.61503
          0.01954  4.34086  5.06321  0.61958  0.77255  0.75726  0.63290
     94   2.65783  5.02525  1.92761  2.38165  4.31540  3.45360  3.49923  3.43806  2.21125  3.30655  3.85530  2.73317  3.48852  2.70778  2.88810  2.64972  2.88904  3.19361  4.69084  4.11689     95 d x - -
          2.68618  4.42225  2.77519  2.73123  3.46354  2.40513  3.72494  3.29354  2.67741  2.69355  4.24690  2.90347  2.73739  3.18146  2.89801  2.37887  2.77519  2.98518  4.58477  3.61503
          0.01924  4.35635  5.07870  0.61958  0.77255  0.62217  0.76955
     95   2.58847  3.81387  3.09465  2.65225  3.87847  3.54550  3.77081  3.26838  2.62983  2.82785  3.68366  3.14108  3.93580  2.83891  2.85876  1.62223  2.81049  2.99104  5.22379  3.56956     96 s x - -
          2.68624  4.42231  2.77526  2.73130  3.46360  2.40510  3.72501  3.29324  2.67741  2.69352  4.24686  2.90347  2.73742  3.18130  2.89791  2.37891  2.77526  2.98515  4.58483  3.61509
          0.36062  1.21442  5.13703  0.15223  1.95753  0.47154  0.97827
     96   2.57688  5.13477  1.92103  2.43455  4.44915  2.81350  3.69096  3.91068  2.32307  3.13699  4.19040  2.97617  3.89019  2.80122  2.39514  2.54673  2.90925  3.32480  5.59225  4.20390     98 d x - -
          2.68618  4.42225  2.77519  2.73123  3.46354  2.40513  3.72494  3.29354  2.67741  2.69355  4.24690  2.90347  2.73739  3.18146  2.89801  2.37887  2.77519  2.98518  4.58477  3.61503
          0.02953  4.51417  4.00922  0.61958  0.77255  0.55809  0.84934
     97   2.68487  4.78977  2.81548  2.39636  4.44290  3.48518  3.47929  3.83474  2.42307  3.28629  4.17905  1.92649  3.44990  2.67257  2.41699  2.43248  2.81807  3.41682  5.58158  4.10210     99 n x - -
          2.68618  4.42225  2.77519  2.73123  3.46354  2.40513  3.72494  3.29354  2.67741  2.69355  4.24690  2.90347  2.73739  3.18146  2.89801  2.37887  2.77519  2.98518  4.58477  3.61503
          0.02183  4.50126  4.55656  0.61958  0.77255  0.57858  0.82256
     98   2.62698  5.02719  1.93831  2.46806  4.08638  3.50090  3.69856  3.61398  2.44261  2.54338  4.08698  2.72490  3.58805  2.62749  2.82450  2.63867  2.90327  3.21115  5.50303  4.13734    100 d x - -
          2.68618  4.42225  2.77519  2.73123  3.46354  2.40513  3.72494  3.29354  2.67741  2.69355  4.24690  2.90347  2.73739  3.18146  2.89801  2.37887  2.77519  2.98518  4.58477  3.61503
          0.02174  4.49614  4.57062  0.61958  0.77255  0.55099  0.85892
     99   2.50282  4.53280  3.26026  2.80306  3.53427  3.58436  3.86704  2.96612  2.81502  2.36886  3.62942  3.18507  4.01282  2.63647  3.01145  2.76093  2.72638  2.79966  2.26479  3.67496    101 w x - -
          2.68618  4.42225  2.77519  2.73123  3.46354  2.40513  3.72494  3.29354  2.67741  2.69355  4.24690  2.90347  2.73739  3.18146  2.89801  2.37887  2.77519  2.98518  4.58477  3.61503
          0.02618  4.50423  4.21487  0.61958  0.77255  0.46332  0.99207
    100   2.71345  4.04659  4.30246  3.70940  2.72291  3.83554  3.05947  2.49790  3.49000  2.15177  3.03621  3.86518  4.20324  3.76735  3.34441  3.12861  2.81545  1.54824  4.77172  3.03863    102 v x - -
          2.68618  4.42225  2.77519  2.73123  3.46354  2.40513  3.72494  3.29354  2.67741  2.69355  4.24690  2.90347  2.73739  3.18146  2.89801  2.37887  2.77519  2.98518  4.58477  3.61503
          0.01569  4.55834  5.28068  0.61958  0.77255  0.52148  0.90052
    101   2.67417  5.07870  2.46425  2.47767  4.37452  3.51468  3.71595  3.73632  2.47791  3.35116  4.03561  3.01333  3.04385  2.81551  2.68245  1.69525  2.82607  3.19795  5.55429  4.13080    103 s x - -
          2.68618  4.42225  2.77519  2.73123  3.46354  2.40513  3.72494  3.29354  2.67741  2.69355  4.24690  2.90347  2.73739  3.18146  2.89801  2.37887  2.77519  2.98518  4.58477  3.61503
          0.04538  4.56388  3.38306  0.61958  0.77255  0.52148  0.90052
    102   2.69863  5.02225  3.03074  2.49863  4.29489  3.52300  3.66024  3.62893  2.23123  2.55035  4.02961  1.94911  3.59871  2.84604  2.69469  2.45511  2.82105  3.31801  5.50071  4.14262    104 n x - -
          2.68618  4.42225  2.77519  2.73123  3.46354  2.40513  3.72494  3.29354  2.67741  2.69355  4.24690  2.90347  2.73739  3.18146  2.89801  2.37887  2.77519  2.98518  4.58477  3.61503
          0.13725  4.53753  2.14088  0.61958  0.77255  0.56664  0.83801
    103   2.55739  4.46672  3.43418  2.75615  3.40931  3.23382  3.86466  2.97080  2.81376  2.69012  3.55512  3.07171  3.99954  3.14046  3.04961  2.70379  2.46080  1.72854  5.04394  3.79544    105 v x - -
          2.68632  4.42239  2.77520  2.73125  3.46367  2.40511  3.72496  3.29347  2.67719  2.69356  4.24703  2.90360  2.73740  3.18150  2.89799  2.37883  2.77519  2.98499  4.58490  3.61513
          0.27553  1.55423  3.52419  0.99179  0.46349  0.41028  1.08905
    104   1.63991  4.61990  3.34866  2.64131  3.49734  3.62209  3.77951  3.16862  2.61442  2.39217  3.59091  3.25502  3.84571  3.09049  3.11259  2.44435  2.89461  2.85042  5.17556  3.90497    112 a x - -
          2.68624  4.42227  2.77531  2.73140  3.46266  2.40549  3.72485  3.29300  2.67754  2.69344  4.24725  2.90360  2.73731  3.18110  2.89794  2.37872  2.77505  2.98547  4.58514  3.61537
          0.52582  0.90683  5.27257  1.37845  0.29031  0.52203  0.89972
    105   2.61345  5.05507  3.04042  2.49365  4.05501  3.43539  3.62069  3.67198  2.32544  2.92181  3.84023  3.04392  3.71180  2.71088  2.51531  1.77110  2.75855  3.18102  5.41496  4.12301    126 s x - -
          2.68618  4.42225  2.77519  2.73123  3.46354  2.40513  3.72494  3.29354  2.67741  2.69355  4.24690  2.90347  2.73739  3.18146  2.89801  2.37887  2.77519  2.98518  4.58477  3.61503
          0.11793  4.66630  2.28437  0.61958  0.77255  0.51492  0.91018
    106   1.80227  4.59704  3.40411  2.77298  3.42201  3.59974  3.50079  3.04724  2.74128  2.47176  3.01932  3.27862  2.91283  3.11768  3.03619  2.81431  2.74272  2.84425  5.15854  3.84741    127 a x - -
          2.68618  4.42225  2.77519  2.73123  3.46354  2.40513  3.72494  3.29354  2.67741  2.69355  4.24690  2.90347  2.73739  3.18146  2.89801  2.37887  2.77519  2.98518  4.58477  3.61503
          0.01706  4.61392  4.96143  0.61958  0.77255  0.48880  0.95027
    107   2.61653  4.49632  3.43910  3.05976  3.33393  3.74064  3.86026  2.69247  2.86671  1.70054  3.40956  3.36593  2.94205  3.02434  3.29537  2.62476  2.69996  2.60491  5.07681  3.75670    128 l x - -
          2.68618  4.42225  2.77519  2.73123  3.46354  2.40513  3.72494  3.29354  2.67741  2.69355  4.24690  2.90347  2.73739  3.18146  2.89801  2.37887  2.77519  2.98518  4.58477  3.61503
          0.02054  4.69885  4.48939  0.61958  0.77255  0.49543  0.93983
    108   2.57217  4.80933  3.30988  2.60349  3.35323  3.57948  3.35581  3.17095  2.68059  2.75503  3.21285  3.18367  3.14130  2.94591  1.99225  2.64698  2.78133  2.94842  5.19728  3.55831    129 r x - -
          2.68618  4.42225  2.77519  2.73123  3.46354  2.40513  3.72494  3.29354  2.67741  2.69355  4.24690  2.90347  2.73739  3.18146  2.89801  2.37887  2.77519  2.98518  4.58477  3.61503
          0.01958  4.75310  4.53167  0.61958  0.77255  0.47663  0.96988
    109   2.71320  4.86441  2.99570  2.55370  4.02532  3.19485  3.29375  3.54175  2.26540  3.13033  3.64494  3.07846  3.44561  2.74172  2.75680  1.81143  2.70572  3.23149  5.59791  3.89582    130 s x - -
          2.68618  4.42225  2.77519  2.73123  3.46354  2.40513  3.72494  3.29354  2.67741  2.69355  4.24690  2.90347  2.73739  3.18146  2.89801  2.37887  2.77519  2.98518  4.58477  3.61503
          0.02302  4.79131  4.23673  0.61958  0.77255  0.49961  0.93336
    110   2.64743  4.62141  3.33087  2.84501  2.90787  3.59054  3.48914  2.93679  2.68691  2.70533  3.36474  3.27511  3.48252  3.00933  1.94729  2.65822  2.64341  2.78088  5.17879  3.87059    131 r x - -
          2.68618  4.42225  2.77519  2.73123  3.46354  2.40513  3.72494  3.29354  2.67741  2.69355  4.24690  2.90347  2.73739  3.18146  2.89801  2.37887  2.77519  2.98518  4.58477  3.61503
          0.06576  4.81507  2.89066  0.61958  0.77255  0.51360  0.91215
    111   2.37271  4.67916  3.30424  2.89985  3.64812  3.63833  3.87014  2.83155  2.64065  2.78653  2.45023  3.35638  3.70766  3.05076  2.07229  2.83180  2.51855  2.85717  5.19004  3.94821    132 r x - -
          2.68618  4.42225  2.77519  2.73123  3.46354  2.40513  3.72494  3.29354  2.67741  2.69355  4.24690  2.90347  2.73739  3.18146  2.89801  2.37887  2.77519  2.98518  4.58477  3.61503
          0.01211  4.91231  5.36320  0.61958  0.77255  0.44582  1.02248
    112   2.99065  4.48783  5.03797  4.42841  3.02919  4.16041  4.55913  2.77600  3.73137  2.23773  1.09464  4.33166  4.49646  4.11487  3.86354  3.43103  3.16922  1.87849  4.95813  3.80798    133 m x - -
          2.68618  4.42225  2.77519  2.73123  3.46354  2.40513  3.72494  3.29354  2.67741  2.69355  4.24690  2.90347  2.73739  3.18146  2.89801  2.37887  2.77519  2.98518  4.58477  3.61503
          0.24113  5.45794  1.56065  0.61958  0.77255  0.51573  0.90897
    113   2.66308  4.89078  3.25944  2.82063  3.16885  3.55291  2.89748  3.51047  2.17057  2.83837  2.92032  3.15050  3.92265  2.77778  2.82880  1.95698  2.84540  3.41176  5.25073  3.86403    134 s x - -
          2.68618  4.42225  2.77519  2.73123  3.46354  2.40513  3.72494  3.29354  2.67741  2.69355  4.24690  2.90347  2.73739  3.18146  2.89801  2.37887  2.77519  2.98518  4.58477  3.61503
          0.02736  5.28779  3.81969  0.61958  0.77255  1.14833  0.38150
    114   2.58878  4.39968  2.45927  3.88630  1.61812  3.87414  4.33735  2.61754  3.56236  2.17251  3.12303  3.98492  4.19957  3.91814  3.59934  3.03006  2.95347  2.37035  4.93383  3.40307    135 f x - -
          2.68609  4.42215  2.77531  2.73134  3.46339  2.40523  3.72504  3.29355  2.67747  2.69350  4.24699  2.90349  2.73748  3.18156  2.89800  2.37865  2.77505  2.98518  4.58490  3.61502
          0.32417  1.43396  3.25689  0.09714  2.37974  1.16963  0.37176
    115   1.82850  4.56452  3.59452  3.07325  3.35769  3.61177  4.04921  3.08861  2.67410  2.47471  3.84501  3.33328  3.57709  3.11119  3.31068  2.11901  2.14114  2.98979  5.18408  4.04117    149 a x - -
          2.68618  4.42225  2.77519  2.73123  3.46354  2.40513  3.72494  3.29354  2.67741  2.69355  4.24690  2.90347  2.73739  3.18146  2.89801  2.37887  2.77519  2.98518  4.58477  3.61503
          0.04395  5.25479  3.27617  0.61958  0.77255  1.21878  0.35040
    116   2.39855  4.25531  4.25656  3.66728  2.97532  3.46365  4.21609  2.60124  3.01654  1.49964  3.46343  3.70316  4.13356  3.63706  3.22672  2.89470  2.26965  2.47698  4.99445  3.71587    150 l x - -
          2.68618  4.42225  2.77519  2.73123  3.46354  2.40513  3.72494  3.29354  2.67741  2.69355  4.24690  2.90347  2.73739  3.18146  2.89801  2.37887  2.77519  2.98518  4.58477  3.61503
          0.07994  5.23039  2.63833  0.61958  0.77255  0.32722  1.27628
    117   2.53010  4.50705  4.33583  3.76741  2.88151  4.05027  4.44191  2.71175  2.03676  1.52226  3.37089  4.03882  4.14076  3.72070  3.30570  2.74586  2.60593  2.52329  5.22939  3.89091    151 l x - -
          2.68617  4.42226  2.77520  2.73124  3.46351  2.40512  3.72496  3.29354  2.67739  2.69352  4.24691  2.90348  2.73741  3.18147  2.89802  2.37887  2.77519  2.98518  4.58478  3.61503
          0.04191  4.21152  3.64114  0.64033  0.74891  0.69934  0.68700
    118   1.89737  4.55083  4.29537  3.83147  2.94168  2.91260  4.41752  2.52317  3.69324  1.83670  3.69401  4.01224  4.20157  2.43840  3.93586  2.80151  2.48604  2.44437  4.98752  4.00472    155 l x - -
          2.68618  4.42225  2.77519  2.73123  3.46354  2.40513  3.72494  3.29354  2.67741  2.69355  4.24690  2.90347  2.73739  3.18146  2.89801  2.37887  2.77519  2.98518  4.58477  3.61503
          0.03886  5.43477  3.38870  0.61958  0.77255  0.83169  0.57148
    119   2.34496  4.22608  4.32565  3.25647  3.20660  3.99718  4.45402  2.52923  3.51004  1.94761  3.62862  3.98858  4.29540  2.05440  3.90520  2.86087  2.80728  1.79088  5.20534  4.00837    156 v x - -
          2.68618  4.42225  2.77519  2.73123  3.46354  2.40513  3.72494  3.29354  2.67741  2.69355  4.24690  2.90347  2.73739  3.18146  2.89801  2.37887  2.77519  2.98518  4.58477  3.61503
          0.07084  5.40959  2.75013  0.61958  0.77255  0.72147  0.66560
    120   2.30933  4.26389  4.78696  4.33964  2.60962  3.94494  4.60101  2.01313  4.04881  2.02894  3.51121  4.06095  4.33811  4.14002  4.07036  2.75661  2.18231  1.69719  5.05655  3.87371    157 v x - -
          2.68618  4.42225  2.77519  2.73123  3.46354  2.40513  3.72494  3.29354  2.67741  2.69355  4.24690  2.90347  2.73739  3.18146  2.89801  2.37887  2.77519  2.98518  4.58477  3.61503
          0.03201  5.38407  3.61502  0.61958  0.77255  0.87080  0.54234
    121   1.54120  4.22574  4.55735  4.17368  3.12164  3.88308  4.56558  2.02408  3.86215  2.01071  3.52358  4.23713  3.87158  4.08450  3.64816  2.73979  2.75225  2.10763  5.15126  3.91485    158 a x - -
          2.68618  4.42225  2.77519  2.73123  3.46354  2.40513  3.72494  3.29354  2.67741  2.69355  4.24690  2.90347  2.73739  3.18146  2.89801  2.37887  2.77519  2.98518  4.58477  3.61503
          0.08485  5.38200  2.56714  0.61958  0.77255  0.47267  0.97639
    122   1.49454  4.17490  4.84484  4.24722  3.12916  4.03864  4.56798  2.72344  3.84248  1.99802  3.52437  4.26000  3.99939  4.12813  4.17938  2.69147  2.53969  1.74413  4.95529  3.82604    159 a x - -
          2.68618  4.42227  2.77522  2.73125  3.46352  2.40515  3.72497  3.29353  2.67743  2.69348  4.24688  2.90349  2.73742  3.18149  2.89803  2.37884  2.77513  2.98516  4.58479  3.61505
          0.27585  3.95945  1.50506  0.75923  0.63116  0.60705  0.78737
    123   2.07533  4.39131  4.53655  3.97552  3.10883  3.91662  4.12910  2.65871  3.82456  1.88691  3.46044  4.15157  4.31271  3.98295  3.92317  1.47497  3.01346  2.26662  5.05101  3.83395    163 s x - -
          2.68618  4.42225  2.77519  2.73123  3.46354  2.40513  3.72494  3.29354  2.67741  2.69355  4.24690  2.90347  2.73739  3.18146  2.89801  2.37887  2.77519  2.98518  4.58477  3.61503
          0.04492  5.23504  3.25442  0.61958  0.77255  0.73432  0.65360
    124   1.69862  4.36946  4.59064  3.92145  3.09898  3.61700  4.39160  2.74209  3.74494  1.94615  3.56590  4.03808  4.24224  3.96821  3.95786  1.87028  2.87863  2.09257  5.07585  3.86247    164 a x - -
          2.68618  4.42225  2.77519  2.73123  3.46354  2.40513  3.72494  3.29354  2.67741  2.69355  4.24690  2.90347  2.73739  3.18146  2.89801  2.37887  2.77519  2.98518  4.58477  3.61503
          0.06719  5.32690  2.81137  0.61958  0.77255  0.48285  0.95978
    125   2.06851  4.49580  2.41137  3.14749  3.32192  2.15159  4.14656  3.23474  3.14664  2.43963  3.78265  3.07272  3.78586  3.40348  3.56575  2.53034  2.73939  2.63884  5.40374  3.98496    165 a x - -
          2.68618  4.42225  2.77519  2.73123  3.46354  2.40513  3.72494  3.29354  2.67741  2.69355  4.24690  2.90347  2.73739  3.18146  2.89801  2.37887  2.77519  2.98518  4.58477  3.61503
          0.29132  5.41328  1.39326  0.61958  0.77255  0.64411  0.74471
    126   2.20013  4.17017  4.74108  4.05685  2.68280  3.57275  4.43148  2.61098  3.96110  1.31225  3.15432  4.12810  4.06280  4.09028  4.00899  2.73038  2.78519  2.19105  5.03225  3.83685    166 l x - -
          2.68618  4.42225  2.77519  2.73123  3.46354  2.40513  3.72494  3.29354  2.67741  2.69355  4.24690  2.90347  2.73739  3.18146  2.89801  2.37887  2.77519  2.98518  4.58477  3.61503
          0.25409  5.19783  1.51936  0.61958  0.77255  0.36451  1.18592
    127   1.99687  4.12519  4.49635  4.11292  2.68099  3.42166  4.31958  2.63194  3.81591  1.73012  3.37054  4.06732  3.92981  4.03556  4.04863  2.87959  2.82073  1.69981  4.99573  3.75403    167 v x - -
          2.68596  4.42234  2.77531  2.73135  3.46340  2.40522  3.72503  3.29360  2.67753  2.69306  4.24690  2.90353  2.73749  3.18156  2.89808  2.37885  2.77522  2.98504  4.58485  3.61515
          0.37643  1.47802  2.45804  0.09195  2.43216  0.41995  1.07027
    128   2.06785  4.12785  4.55547  3.98884  1.90259  3.53775  4.26013  2.87588  3.83180  2.03283  3.45891  3.78310  3.84261  4.07301  4.03505  1.98774  2.87346  2.32558  5.05093  3.96291    169 f x - -
          2.68618  4.42225  2.77519  2.73123  3.46354  2.40513  3.72494  3.29354  2.67741  2.69355  4.24690  2.90347  2.73739  3.18146  2.89801  2.37887  2.77519  2.98518  4.58477  3.61503
          0.08596  5.40156  2.55280  0.61958  0.77255  0.60813  0.78607
    129   1.61920  4.20097  4.53030  4.06398  2.87866  3.74425  3.89905  2.78676  3.94497  2.18440  3.57562  4.07711  4.23962  4.04297  3.96509  2.45598  2.87344  1.76754  4.34484  3.13558    170 a x - -
          2.68580  4.42202  2.77533  2.73137  3.46351  2.40520  3.72502  3.29347  2.67756  2.69342  4.24671  2.90360  2.73744  3.18157  2.89812  2.37871  2.77514  2.98512  4.58494  3.61518
          0.42189  1.89195  1.64292  0.62705  0.76392  0.81272  0.58636
    130   1.75212  4.86557  3.39484  2.85902  3.77772  3.59376  4.00923  3.41082  1.99808  2.59530  4.01722  3.26629  3.38790  3.18078  3.23910  2.21172  2.85567  2.83427  5.36924  4.19073    173 a x - -
          2.68601  4.42237  2.77536  2.73141  3.46364  2.40517  3.72509  3.29354  2.67755  2.69367  4.24691  2.90356  2.73752  3.18158  2.89818  2.37889  2.77522  2.98362  4.58495  3.61520
          0.65222  1.03062  2.10107  0.06565  2.75600  0.72702  0.66038
    131   2.23753  4.64203  3.77570  3.28157  3.59384  3.12078  4.14809  3.08381  3.16446  1.47697  3.66430  3.65612  3.75441  3.47680  2.78087  2.59646  2.71996  2.42463  5.26090  4.04464    175 l x - -
          2.68618  4.42225  2.77519  2.73123  3.46354  2.40513  3.72494  3.29354  2.67741  2.69355  4.24690  2.90347  2.73739  3.18146  2.89801  2.37887  2.77519  2.98518  4.58477  3.61503
          0.08036  5.25021  2.63150  0.61958  0.77255  0.98843  0.46547
    132   1.29512  4.72693  3.64103  3.11488  3.91322  3.51135  4.01083  3.26110  3.09819  2.63320  3.85717  3.45641  3.39684  3.39935  3.44036  1.98691  3.06874  2.75196  4.82929  4.11021    176 a x - -
          2.68447  4.42216  2.77539  2.73140  3.46373  2.40534  3.72505  3.29372  2.67763  2.69371  4.24700  2.90367  2.73733  3.18169  2.89823  2.37884  2.77512  2.98525  4.58486  3.61523
          1.59173  0.74227  1.13820  0.04938  3.03282  0.47879  0.96636
    133   2.17747  4.63294  3.54480  2.94467  3.89259  3.44762  3.71210  3.04369  2.99438  2.22817  3.65632  3.32816  2.24132  3.27608  3.41577  2.69188  2.08779  2.80508  5.39710  4.01827    178 t . - -
          2.68618  4.42225  2.77519  2.73123  3.46354  2.40513  3.72494  3.29354  2.67741  2.69355  4.24690  2.90347  2.73739  3.18146  2.89801  2.37887  2.77519  2.98518  4.58477  3.61503
          0.08053  5.15784  2.63646  0.61958  0.77255  1.45059  0.26714
    134   2.23942  4.93322  3.25770  2.60097  2.38801  2.78066  3.74315  3.09476  2.74665  2.89482  3.96824  3.14011  3.11559  2.96396  3.00771  2.55483  2.81889  2.73698  5.37078  4.07325    179 a . - -
          2.68618  4.42225  2.77519  2.73123  3.46354  2.40513  3.72494  3.29354  2.67741  2.69355  4.24690  2.90347  2.73739  3.18146  2.89801  2.37887  2.77519  2.98518  4.58477  3.61503
          0.01937  5.08653  4.34245  0.61958  0.77255  1.15135  0.38010
    135   1.81486  5.02714  2.97837  2.54212  4.28568  3.30436  3.65471  3.26906  2.64160  2.62521  4.06061  2.99619  2.60955  2.96223  3.02671  2.44788  2.88195  3.25114  5.74147  4.04365    180 a . - -
          2.68332  4.42226  2.77697  2.73285  3.46591  2.40644  3.72531  3.29299  2.67952  2.69318  4.24433  2.90218  2.73776  3.18198  2.89512  2.37601  2.77514  2.98655  4.58762  3.61758
          1.33795  0.33335  3.85858  2.16683  0.12165  1.30998  0.31447
    136   2.35998  5.00566  2.92946  2.32111  4.16132  3.22346  3.68731  3.73571  2.55823  3.23532  4.31725  2.85313  3.52346  2.59292  2.86471  1.86969  2.64349  2.99477  5.70726  4.18349    247 s x - -
          2.68618  4.42225  2.77519  2.73123  3.46354  2.40513  3.72494  3.29354  2.67741  2.69355  4.24690  2.90347  2.73739  3.18146  2.89801  2.37887  2.77519  2.98518  4.58477  3.61503
          0.17206  5.18077  1.88096  0.61958  0.77255  1.14281  0.38408
    137   2.31307  5.10413  3.01721  2.46638  3.89769  3.41297  2.30649  3.42726  2.51889  2.99747  4.05966  2.97418  3.42392  2.88234  2.75008  2.37570  2.69626  3.07706  5.68384  4.22633    248 h x - -
          2.68618  4.42225  2.77519  2.73123  3.46354  2.40513  3.72494  3.29354  2.67741  2.69355  4.24690  2.90347  2.73739  3.18146  2.89801  2.37887  2.77519  2.98518  4.58477  3.61503
          0.03478  5.08901  3.57477  0.61958  0.77255  0.47637  0.97031
    138   2.45219  4.85944  3.12323  2.77503  3.95329  3.09690  3.58984  2.31311  2.71693  2.00704  3.81479  3.14206  3.41748  3.13149  3.01398  2.38627  3.01681  3.04826  5.70245  3.65388    249 l x - -
          2.68618  4.42225  2.77519  2.73123  3.46354  2.40513  3.72494  3.29354  2.67741  2.69355  4.24690  2.90347  2.73739  3.18146  2.89801  2.37887  2.77519  2.98518  4.58477  3.61503
          0.03855  5.40378  3.40176  0.61958  0.77255  0.67693  0.70963
    139   2.29518  5.36090  3.00906  2.35147  4.56787  2.59842  3.76826  3.81653  2.60854  2.82385  2.60701  3.26069  3.58050  2.99446  2.70020  2.11393  3.04212  3.33569  5.74045  3.79099    250 s x - -
          2.68618  4.42225  2.77519  2.73123  3.46354  2.40513  3.72494  3.29354  2.67741  2.69355  4.24690  2.90347  2.73739  3.18146  2.89801  2.37887  2.77519  2.98518  4.58477  3.61503
          0.07476  5.44339  2.69258  0.61958  0.77255  0.72503  0.66225
    140   1.89105  5.48538  3.18520  2.58626  4.50274  3.46247  3.84642  3.96910  2.32280  2.98227  4.19122  3.07119  3.66951  1.94725  2.61417  2.37426  2.92742  3.44904  5.57957  4.43397    251 a x - -
          2.68618  4.42225  2.77519  2.73123  3.46354  2.40513  3.72494  3.29354  2.67741  2.69355  4.24690  2.90347  2.73739  3.18146  2.89801  2.37887  2.77519  2.98518  4.58477  3.61503
          0.01193  5.41957  4.90283  0.61958  0.77255  0.65026  0.73795
    141   2.30803  5.59652  3.11622  2.55056  4.50297  3.17704  3.94589  3.96485  2.53826  3.64960  4.13181  3.18924  3.72483  2.39417  1.85220  2.00282  3.01309  3.13470  5.54895  4.05341    252 r x - -
          2.68618  4.42225  2.77519  2.73123  3.46354  2.40513  3.72494  3.29354  2.67741  2.69355  4.24690  2.90347  2.73739  3.18146  2.89801  2.37887  2.77519  2.98518  4.58477  3.61503
          0.01324  5.48590  4.70923  0.61958  0.77255  0.80657  0.59129
    142   2.67179  5.26702  2.99079  2.74770  4.36645  2.82788  3.92893  3.62831  2.53525  3.46005  4.33588  2.94502  2.52277  3.01491  2.55467  2.51772  2.77168  1.89376  5.80022  4.32515    253 v x - -
          2.68618  4.42225  2.77519  2.73123  3.46354  2.40513  3.72494  3.29354  2.67741  2.69355  4.24690  2.90347  2.73739  3.18146  2.89801  2.37887  2.77519  2.98518  4.58477  3.61503
          0.01043  5.49228  5.07405  0.61958  0.77255  0.75591  0.63409
    143   2.41151  5.24787  3.16153  2.80460  3.85760  3.58754  2.52020  2.06998  2.71346  2.88626  4.08162  3.10025  3.72173  2.98281  2.75552  2.70674  2.40121  3.17231  5.62638  3.84176    254 i x - -
          2.68618  4.42225  2.77519  2.73123  3.46354  2.40513  3.72494  3.29354  2.67741  2.69355  4.24690  2.90347  2.73739  3.18146  2.89801  2.37887  2.77519  2.98518  4.58477  3.61503
          0.01125  5.50897  4.94244  0.61958  0.77255  0.74485  0.64398
    144   2.87546  5.08921  3.08837  2.84570  2.87060  3.27942  2.61983  3.61236  2.78470  3.37570  4.30044  2.30274  4.11465  2.98110  2.29586  2.92699  2.90239  3.37187  5.57163  2.15548    255 y x - -
          2.68618  4.42225  2.77519  2.73123  3.46354  2.40513  3.72494  3.29354  2.67741  2.69355  4.24690  2.90347  2.73739  3.18146  2.89801  2.37887  2.77519  2.98518  4.58477  3.61503
          0.01800  5.52151  4.28014  0.61958  0.77255  0.73555  0.65247
    145   2.77550  5.42497  3.10753  2.54960  4.63696  3.02862  3.71426  3.97014  2.56481  3.63692  4.57830  2.74405  3.97630  3.05110  2.30683  1.57110  2.22434  3.47228  5.46083  4.24052    256 s x - -
          2.68618  4.42225  2.77519  2.73123  3.46354  2.40513  3.72494  3.29354  2.67741  2.69355  4.24690  2.90347  2.73739  3.18146  2.89801  2.37887  2.77519  2.98518  4.58477  3.61503
          0.00849  5.52799  5.40858  0.61958  0.77255  0.47568  0.97144
    146   2.89081  5.43764  3.42308  2.90333  4.70357  0.91287  4.07450  3.98709  2.19288  3.74503  4.45719  3.20767  4.22549  3.20682  3.32615  2.95292  3.29544  3.67996  5.99431  4.47289    257 g x - -
          2.68634  4.42257  2.77549  2.73120  3.46386  2.40385  3.72517  3.29385  2.67765  2.69385  4.24712  2.90267  2.73770  3.18175  2.89823  2.37866  2.77535  2.98547  4.58495  3.61535
          0.26764  1.48073  4.91359  0.65692  0.73073  0.50340  0.92753
    147   3.05809  5.59968  2.37651  2.51380  2.34041  3.79523  3.88273  3.91822  2.47708  3.12526  4.32536  3.35072  4.04044  2.73221  2.42810  2.15644  2.65145  3.38094  4.53047  3.26740    261 s x - -
          2.68618  4.42224  2.77519  2.73123  3.46354  2.40513  3.72494  3.29354  2.67741  2.69355  4.24690  2.90347  2.73739  3.18146  2.89801  2.37886  2.77519  2.98518  4.58477  3.61503
          0.00766  5.40915  5.75944  0.67779  0.70875  0.49517  0.94024
    148   1.47762  4.61084  5.00296  4.34116  3.03259  1.60853  4.73509  2.63920  4.28134  1.91051  3.19176  4.46219  4.57889  4.39509  4.02378  3.60812  3.28088  2.71214  4.94110  3.89370    267 a x - -
          2.68618  4.42225  2.77519  2.73124  3.46354  2.40513  3.72493  3.29353  2.67741  2.69355  4.24690  2.90346  2.73740  3.18146  2.89800  2.37887  2.77518  2.98517  4.58477  3.61503
          0.00794  5.09272  6.33827  0.68822  0.69810  0.50419  0.92633
    149   3.06482  4.78069  4.31804  3.76025  3.38595  4.13630  4.49980  3.24734  3.67385  2.99036  3.88718  4.02124  4.39734  3.95349  3.78626  3.08786  0.66947  3.02302  5.14290  3.56863    281 T x - -
          2.68618  4.42225  2.77519  2.73123  3.46354  2.40513  3.72494  3.29354  2.67741  2.69355  4.24690  2.90347  2.73739  3.18146  2.89801  2.37887  2.77519  2.98518  4.58477  3.61503
          0.00537  5.62524  6.34759  0.61958  0.77255  0.48674  0.95355
    150   3.21833  4.74577  4.44135  3.91357  2.29021  4.25100  4.25481  2.77017  3.92705  2.83610  3.65087  4.03769  4.01993  4.02166  2.50468  3.29212  3.11103  2.89200  2.26722  1.39893    282 y x - -
          2.68618  4.42225  2.77519  2.73123  3.46354  2.40513  3.72494  3.29354  2.67741  2.69355  4.24690  2.90347  2.73739  3.18146  2.89801  2.37887  2.77519  2.98518  4.58477  3.61503
          0.02509  5.63323  3.85358  0.61958  0.77255  0.49688  0.93758
    151   3.19785  2.63570  4.05133  4.06817  1.88856  4.33677  4.60213  3.06134  4.18730  2.79295  3.78193  4.38497  4.67238  4.39286  4.26231  3.57421  3.35887  2.87349  5.03352  1.02597    283 y x - -
          2.68632  4.42239  2.77534  2.73137  3.46366  2.40527  3.72509  3.29368  2.67755  2.69369  4.24704  2.90361  2.73754  3.18161  2.89815  2.37901  2.77534  2.98533  4.58491  3.60989
          0.56632  1.65328  1.42309  0.08050  2.55944  0.58316  0.81674
    152   2.85598  5.37678  1.60516  2.50721  4.24772  3.23584  3.54011  4.09664  2.69710  3.54705  4.51447  2.60113  4.07624  2.92580  3.12824  2.57090  2.78157  2.41101  5.75750  3.53243    285 d x - -
          2.68618  4.42225  2.77519  2.73123  3.46354  2.40513  3.72494  3.29354  2.67741  2.69355  4.24690  2.90347  2.73739  3.18146  2.89801  2.37887  2.77519  2.98518  4.58477  3.61503
          0.14055  5.34374  2.06874  0.61958  0.77255  0.42441  1.06176
    153   2.84607  5.06869  3.08013  2.89823  3.83833  3.51287  4.00896  2.32137  2.61511  3.12635  4.15599  3.14257  1.84433  3.15699  3.24485  3.04274  2.78573  2.19688  5.44227  3.62971    286 p x - -
          2.68618  4.42225  2.77519  2.73123  3.46354  2.40513  3.72494  3.29354  2.67741  2.69355  4.24690  2.90347  2.73739  3.18146  2.89801  2.37887  2.77519  2.98518  4.58477  3.61503
          0.07383  5.44709  2.70514  0.61958  0.77255  0.33085  1.26697
    154   2.51058  2.79661  2.98247  2.16010  4.55866  2.64565  3.96704  4.09329  2.75218  3.74216  4.57356  3.12916  2.54711  2.10686  3.32663  2.66095  3.07094  2.77166  5.68709  4.19187    287 q x - -
          2.68621  4.42181  2.77527  2.73134  3.46381  2.40428  3.72512  3.29360  2.67764  2.69376  4.24697  2.90365  2.73723  3.18157  2.89816  2.37899  2.77505  2.98508  4.58506  3.61530
          0.88544  1.52738  0.99327  0.72825  0.65923  0.54713  0.86419
    155   2.83187  4.83748  3.02726  2.49239  3.83897  2.70764  3.89988  3.44571  2.73639  1.95935  3.81121  2.46736  2.85263  2.94053  3.21628  2.74458  2.72928  3.17262  5.45283  3.78818    314 l x - -
          2.68618  4.42225  2.77519  2.73123  3.46354  2.40513  3.72494  3.29354  2.67741  2.69355  4.24690  2.90347  2.73739  3.18146  2.89801  2.37887  2.77519  2.98518  4.58477  3.61503
          0.46320  5.16961  1.00773  0.61958  0.77255  0.37070  1.17199
    156   2.85738  5.10707  2.74214  2.67375  4.46263  2.02317  2.50116  3.68107  2.49192  2.94671  4.29283  2.67743  3.60641  2.84475  3.11424  2.81784  2.87309  3.33543  5.16314  3.05364    315 g . - -
          2.68607  4.42246  2.77532  2.73141  3.46364  2.40453  3.72506  3.29372  2.67766  2.69323  4.24711  2.90344  2.73756  3.18151  2.89818  2.37885  2.77528  2.98502  4.58504  3.61527
          0.73697  0.79946  2.63291  0.19252  1.74229  0.69646  0.68985
    157   2.46413  5.03282  3.58541  2.94240  3.83627  3.55222  4.16034  2.91312  3.00230  2.23261  3.80251  3.29940  2.12899  3.04044  2.90251  2.16110  2.71665  2.74545  5.51889  3.88893    321 p x - -
          2.68618  4.42225  2.77519  2.73123  3.46354  2.40513  3.72494  3.29354  2.67741  2.69355  4.24690  2.90347  2.73739  3.18146  2.89801  2.37887  2.77519  2.98518  4.58477  3.61503
          0.00945  5.38081  5.33982  0.61958  0.77255  0.22289  1.61044
    158   3.13316  5.51748  2.96154  2.82542  4.85488  1.28629  4.11100  4.29023  2.84749  3.85756  4.59704  2.66486  3.76420  2.37725  3.34122  2.25339  2.53751  3.92577  6.00784  4.53490    322 g x - -
          2.68618  4.42225  2.77519  2.73123  3.46354  2.40513  3.72494  3.29354  2.67741  2.69355  4.24690  2.90347  2.73739  3.18146  2.89801  2.37887  2.77519  2.98518  4.58477  3.61503
          0.00561  5.63410  6.20443  0.61958  0.77255  0.46150  0.99517
    159   1.27464  5.39162  3.44197  2.93383  4.43727  2.97912  4.09823  4.14136  2.57213  2.52500  4.42229  3.19185  3.90628  3.31441  3.37848  1.93901  3.01177  3.68241  5.75705  4.26351    323 a x - -
          2.68618  4.42225  2.77519  2.73123  3.46354  2.40513  3.72494  3.29354  2.67741  2.69355  4.24690  2.90347  2.73739  3.18146  2.89801  2.37887  2.77519  2.98518  4.58477  3.61503
          0.00559  5.64788  6.19098  0.61958  0.77255  0.48966  0.94890
    160   3.46057  0.19869  5.47476  5.46652  5.03535  4.13640  5.90168  4.97848  5.18791  4.75571  5.64801  4.84655  4.99174  5.38210  5.08491  3.67759  4.05666  4.31404  6.74883  4.83188    324 C x - -
          2.68618  4.42225  2.77519  2.73123  3.46354  2.40513  3.72494  3.29354  2.67741  2.69355  4.24690  2.90347  2.73739  3.18146  2.89801  2.37887  2.77519  2.98518  4.58477  3.61503
          0.00554  5.64873  6.21451  0.61958  0.77255  0.49549  0.93975
    161   3.19166  4.91935  4.00338  3.49914  3.06066  0.87417  4.46564  3.40548  3.57586  3.11631  2.57734  3.94061  3.87528  3.79531  3.84158  3.10557  3.42330  3.18808  5.24919  3.26888    325 g x - -
          2.68618  4.42225  2.77519  2.73123  3.46354  2.40513  3.72494  3.29354  2.67741  2.69355  4.24690  2.90347  2.73739  3.18146  2.89801  2.37887  2.77519  2.98518  4.58477  3.61503
          0.03014  5.64844  3.64338  0.61958  0.77255  0.49704  0.93734
    162   2.73710  5.61792  2.91561  2.64653  3.91043  2.64242  3.69875  3.31264  2.56295  3.51291  4.56399  2.45097  3.82881  2.52071  3.15829  2.95802  2.36440  3.10834  3.27447  2.55680    326 t x - -
          2.68632  4.42239  2.77406  2.73137  3.46368  2.40527  3.72509  3.29368  2.67755  2.69369  4.24704  2.90286  2.73754  3.18161  2.89815  2.37877  2.77533  2.98533  4.58491  3.61517
          0.47195  1.66250  1.67905  0.08049  2.55955  0.55799  0.84947
    163   2.98268  4.95002  3.43812  3.04172  2.18827  3.18571  3.81374  3.37213  2.86022  2.48613  3.96069  3.22866  3.61821  2.90702  2.31026  2.67091  2.29196  2.82605  4.82269  3.34839    328 f x - -
          2.68618  4.42225  2.77519  2.73123  3.46354  2.40513  3.72494  3.29354  2.67741  2.69355  4.24690  2.90347  2.73739  3.18146  2.89801  2.37887  2.77519  2.98518  4.58477  3.61503
          0.07184  5.43027  2.73427  0.61958  0.77255  0.21965  1.62356
    164   2.38353  5.41886  2.82322  2.74394  4.26696  3.75900  3.25200  2.54608  2.75761  3.50638  4.34563  2.08275  4.17134  3.14836  3.15513  2.26562  2.28434  3.05876  4.50995  3.51802    329 n x - -
          2.68620  4.42184  2.77516  2.73112  3.46354  2.40517  3.72496  3.29355  2.67744  2.69360  4.24694  2.90350  2.73744  3.18151  2.89806  2.37890  2.77513  2.98513  4.58483  3.61482
          0.08974  2.48814  5.89055  0.16351  1.89152  0.36354  1.18814
    165   2.83389  4.42476  2.87400  2.80881  4.19538  3.27470  3.32742  3.89040  2.72319  3.52440  4.43259  1.86880  3.45762  2.93513  3.20229  2.14229  2.13675  2.78471  5.89442  4.09092    331 n . - -
          2.68618  4.42225  2.77519  2.73123  3.46354  2.40513  3.72494  3.29354  2.67741  2.69355  4.24690  2.90347  2.73739  3.18146  2.89801  2.37887  2.77519  2.98518  4.58477  3.61503
          0.56279  5.65327  0.85126  0.61958  0.77255  0.50114  0.93100
    166   2.31650  5.00910  3.00685  2.66964  4.41701  3.36161  3.70210  2.74929  2.41988  3.30582  3.09028  2.83043  3.21876  2.42152  3.11445  2.22710  2.68736  3.21303  5.30119  4.12330    332 s . - -
          2.68772  4.41202  2.77649  2.73091  3.46035  2.40444  3.72591  3.29374  2.67889  2.69472  4.24652  2.90114  2.73888  3.17947  2.89958  2.37915  2.77464  2.98364  4.58409  3.61630
          0.51039  1.04808  3.01334  2.24866  0.11154  0.22246  1.61218
    167   1.79615  5.66300  1.75315  2.55891  4.81104  2.98431  4.05403  4.42384  2.67897  3.59541  4.70413  2.49210  2.75502  3.16611  3.29022  2.42473  3.24104  3.82943  6.09668  4.66425    355 d x - -
          2.68618  4.42226  2.77517  2.73124  3.46354  2.40513  3.72495  3.29355  2.67740  2.69354  4.24690  2.90345  2.73740  3.18144  2.89801  2.37887  2.77519  2.98519  4.58478  3.61503
          0.25247  4.45006  1.55379  0.58482  0.81465  0.43126  1.04893
    168   2.49228  5.23357  2.47929  2.63741  4.17543  3.09407  3.78666  4.21476  2.65471  3.73463  4.54194  2.61284  4.09635  3.03729  3.21925  1.46148  2.26864  3.85568  5.73537  4.13730    359 s x - -
          2.68618  4.42225  2.77519  2.73123  3.46354  2.40513  3.72494  3.29354  2.67741  2.69355  4.24690  2.90347  2.73739  3.18146  2.89801  2.37887  2.77519  2.98518  4.58477  3.61503
          0.13905  5.41617  2.07649  0.61958  0.77255  0.24065  1.54233
    169   2.70076  5.62023  1.56548  2.19616  4.90260  3.52935  3.94600  4.13694  2.73732  2.42013  4.41662  3.16788  4.18030  2.36287  3.24948  2.71339  2.87608  3.84215  3.60950  4.63471    360 d x - -
          2.68745  4.42357  2.77580  2.73214  3.46384  2.40577  3.72584  3.29229  2.67874  2.69276  4.24681  2.89652  2.73777  3.18102  2.89935  2.37846  2.77490  2.98579  4.58613  3.61621
          0.31968  1.31565  5.23697  1.92921  0.15696  0.94336  0.49318
    170   2.81352  4.70123  4.22947  3.79381  2.61786  4.06341  3.13441  3.09484  3.51845  1.94683  2.53167  2.28740  3.32468  3.88469  3.64706  3.24649  3.32491  2.88146  4.02518  2.03974    384 l x - -
          2.68618  4.42225  2.77519  2.73123  3.46354  2.40513  3.72494  3.29354  2.67741  2.69355  4.24690  2.90347  2.73739  3.18146  2.89801  2.37887  2.77519  2.98518  4.58477  3.61503
          0.00928  5.53888  5.23900  0.61958  0.77255  0.93543  0.49827
    171   2.82078  4.58901  5.02632  4.44963  2.73022  4.03345  4.65239  1.52095  4.15759  1.91853  3.53673  4.44906  4.62990  4.36673  3.82875  3.64958  3.16959  1.35133  5.21060  3.85177    385 v x - -
          2.68618  4.42225  2.77519  2.73123  3.46354  2.40513  3.72494  3.29354  2.67741  2.69355  4.24690  2.90347  2.73739  3.18146  2.89801  2.37887  2.77519  2.98518  4.58477  3.61503
          0.00942  5.53906  5.21306  0.61958  0.77255  0.95195  0.48774
    172   1.98545  3.73720  5.09129  4.48208  3.57733  3.18774  4.70252  2.55807  4.23663  2.69386  3.66398  4.41251  4.68323  4.36358  4.28684  3.56014  3.35063  0.86326  5.00946  4.00946    386 v x - -
          2.68618  4.42225  2.77519  2.73123  3.46354  2.40513  3.72494  3.29354  2.67741  2.69355  4.24690  2.90347  2.73739  3.18146  2.89801  2.37887  2.77519  2.98518  4.58477  3.61503
          0.00770  5.48855  5.64395  0.61551  0.77732  0.95543  0.48556
    173   0.50359  5.03154  3.97425  3.54653  4.53343  3.72085  4.36405  3.90684  3.48896  3.54600  4.48992  3.79079  4.29712  3.81933  3.87540  2.97269  3.42852  3.58394  5.94529  4.57968    388 A x - -
          2.68618  4.42225  2.77519  2.73123  3.46354  2.40513  3.72494  3.29354  2.67741  2.69355  4.24690  2.90347  2.73739  3.18146  2.89801  2.37886  2.77519  2.98517  4.58477  3.61503
          0.00975  5.45510  5.21639  0.62880  0.76192  0.94713  0.49078
    174   2.82035  4.60648  5.18859  4.47690  3.64223  4.37090  4.74193  2.03748  4.31056  1.53028  1.64039  4.48983  4.37351  4.46594  4.34980  3.65983  3.32244  1.71937  5.23717  4.06092    392 l x - -
          2.68618  4.42225  2.77519  2.73123  3.46354  2.40513  3.72494  3.29354  2.67741  2.69355  4.24690  2.90347  2.73739  3.18146  2.89801  2.37887  2.77519  2.98518  4.58477  3.61503
          0.01694  5.53664  4.35399  0.61958  0.77255  0.97089  0.47601
    175   2.70745  5.63719  2.99691  2.82169  4.91521  2.48905  4.04134  4.46042  2.79717  3.88125  4.68032  1.56095  2.94081  2.85190  3.30091  1.69641  3.28178  3.97251  6.07349  4.54964    393 n x - -
          2.68618  4.42225  2.77519  2.73123  3.46354  2.40513  3.72494  3.29354  2.67741  2.69355  4.24690  2.90347  2.73739  3.18146  2.89801  2.37887  2.77519  2.98518  4.58477  3.61503
          0.21509  5.52564  1.66313  0.61958  0.77255  0.99554  0.46128
    176   2.17016  5.46940  3.22585  2.61197  4.48198  3.62623  2.05074  3.88391  2.55031  3.51023  4.20727  2.73554  2.78219  2.83027  2.75322  2.45881  2.73358  3.43542  4.73216  4.04446    394 h x - -
          2.68618  4.42225  2.77519  2.73123  3.46354  2.40513  3.72494  3.29354  2.67741  2.69355  4.24690  2.90347  2.73739  3.18146  2.89801  2.37887  2.77519  2.98518  4.58477  3.61503
          0.00753  5.31903  5.95106  0.61958  0.77255  0.42630  1.05819
    177   2.44922  5.36844  2.77975  2.48475  4.36524  3.07701  3.24368  4.00063  2.35347  3.41319  4.39316  3.06581  3.32379  2.82637  3.20374  1.95959  2.01627  3.52306  5.50209  4.07549    395 s . - -
          2.68618  4.42225  2.77519  2.73123  3.46354  2.40513  3.72494  3.29354  2.67741  2.69355  4.24690  2.90347  2.73739  3.18146  2.89801  2.37887  2.77519  2.98518  4.58477  3.61503
          0.01590  5.56323  4.42809  0.61958  0.77255  0.89604  0.52456
    178   2.62327  5.22235  3.03914  2.84908  3.74337  3.49303  4.04012  3.06573  2.92208  1.53871  3.74640  3.44704  3.82492  2.20779  3.06665  2.66645  3.08181  2.96479  4.56273  3.99942    396 l . - -
          2.68618  4.42225  2.77519  2.73123  3.46354  2.40513  3.72494  3.29354  2.67741  2.69355  4.24690  2.90347  2.73739  3.18146  2.89801  2.37887  2.77519  2.98518  4.58477  3.61503
          0.01081  5.55311  4.97915  0.61958  0.77255  0.92860  0.50270
    179   3.10746  4.61831  4.20502  4.19334  1.84869  4.10903  4.34940  2.31911  4.03265  1.79749  2.91231  4.33068  4.26975  2.81642  3.70681  3.57884  3.20405  2.67518  2.96857  2.38411    397 l . - -
          2.68618  4.42225  2.77519  2.73123  3.46354  2.40513  3.72494  3.29354  2.67741  2.69355  4.24690  2.90347  2.73739  3.18146  2.89801  2.37887  2.77519  2.98518  4.58477  3.61503
          0.02401  5.54810  3.92083  0.61958  0.77255  0.94422  0.49263
    180   2.04761  5.50968  1.96738  2.76459  3.72160  2.40266  3.99360  4.05338  2.68428  3.65396  3.97447  2.85951  3.71408  2.92629  2.96845  2.89862  3.12561  3.63278  5.15879  2.49116    398 d . - -
          2.68618  4.42225  2.77519  2.73123  3.46354  2.40513  3.72494  3.29354  2.67741  2.69355  4.24690  2.90347  2.73739  3.18146  2.89801  2.37887  2.77519  2.98518  4.58477  3.61503
          0.14576  5.53000  2.02748  0.61958  0.77255  0.99805  0.45981
    181   2.42431  5.18585  2.65883  2.54631  4.48979  2.07457  3.85051  4.30348  2.57254  3.83181  4.57971  2.45640  3.68865  2.57979  3.12894  1.95799  2.69044  3.82309  5.85771  4.30073    399 s . - -
          2.68618  4.42225  2.77519  2.73123  3.46354  2.40513  3.72494  3.29354  2.67741  2.69355  4.24690  2.90347  2.73739  3.18146  2.89801  2.37887  2.77519  2.98518  4.58477  3.61503
          0.09506  5.39104  2.45201  0.61958  0.77255  1.31460  0.31277
    182   2.64389  5.40794  2.42828  2.62269  3.17433  2.83287  3.82501  3.99605  2.67075  3.34685  3.67403  1.82277  3.81293  2.87129  3.08493  2.62610  3.02253  3.29934  5.00598  3.16217    400 n . - -
          2.68566  4.42309  2.77555  2.73228  3.46423  2.40421  3.72592  3.29438  2.67834  2.69450  4.24722  2.89963  2.73554  3.18197  2.89903  2.37919  2.77526  2.98582  4.58517  3.61473
          0.78598  0.83152  2.21695  1.66294  0.21020  0.60418  0.79081
    183   2.86359  5.24772  2.84200  2.72828  3.79206  2.38502  3.30904  4.19956  2.37328  2.28339  3.05500  2.33311  3.43875  2.93861  2.96432  2.66982  2.91153  3.64710  5.73570  3.96197    445 l x - -
          2.68618  4.42225  2.77519  2.73123  3.46354  2.40513  3.72494  3.29354  2.67741  2.69355  4.24690  2.90347  2.73739  3.18146  2.89801  2.37887  2.77519  2.98518  4.58477  3.61503
          0.07601  5.40797  2.67783  0.61958  0.77255  0.63071  0.75975
    184   1.89590  5.33960  3.02260  2.73092  4.78922  1.91900  4.00106  4.29779  2.67821  3.81593  4.63324  2.00113  3.67890  3.05180  3.22001  2.17749  3.02428  3.89391  6.02813  4.47096    446 a x - -
          2.68618  4.42225  2.77519  2.73123  3.46354  2.40513  3.72494  3.29354  2.67741  2.69355  4.24690  2.90347  2.73739  3.18146  2.89801  2.37887  2.77519  2.98518  4.58477  3.61503
          0.00892  5.47277  5.36478  0.61958  0.77255  0.63059  0.75988
    185   2.22566  5.46279  2.93800  2.53525  4.70634  2.93768  3.66425  4.30162  2.01925  3.13997  4.63210  3.22747  2.23222  2.41580  3.02534  2.42259  3.09800  3.47750  5.62936  4.16766    447 k x - -
          2.68618  4.42225  2.77519  2.73123  3.46354  2.40513  3.72494  3.29354  2.67741  2.69355  4.24690  2.90347  2.73739  3.18146  2.89801  2.37887  2.77519  2.98518  4.58477  3.61503
          0.00575  5.55812  6.28047  0.61958  0.77255  0.88843  0.52984
    186   2.46337  4.77973  3.69665  3.33148  3.47852  3.84797  2.93383  2.60541  3.09724  2.39531  3.61732  2.63133  3.46042  3.20076  3.20314  3.04801  3.33603  2.69555  3.79047  1.92686    448 y x - -
          2.68618  4.42225  2.77519  2.73123  3.46354  2.40513  3.72494  3.29354  2.67741  2.69355  4.24690  2.90347  2.73739  3.18146  2.89801  2.37887  2.77519  2.98518  4.58477  3.61503
          0.00573  5.56118  6.28352  0.61958  0.77255  0.89942  0.52223
    187   3.38595  0.24799  5.52586  5.06835  4.79033  4.12961  5.67691  4.45506  4.89361  4.16281  5.19381  4.88987  4.81957  5.10039  4.96027  3.53765  3.82039  3.94827  6.20029  5.04472    449 C x - -
          2.68618  4.42225  2.77519  2.73123  3.46354  2.40513  3.72494  3.29354  2.67741  2.69355  4.24690  2.90347  2.73739  3.18146  2.89801  2.37887  2.77519  2.98518  4.58477  3.61503
          0.00637  5.52457  6.04689  0.61648  0.77619  0.90140  0.52087
    188   2.93195  4.23775  3.24812  2.96909  3.37867  0.98821  3.31753  3.96648  2.94603  3.54255  4.38257  2.71040  4.32852  3.28471  3.34843  3.13147  3.29566  3.60168  4.76455  4.02953    451 g x - -
          2.68618  4.42225  2.77519  2.73123  3.46354  2.40513  3.72494  3.29354  2.67741  2.69355  4.24690  2.90347  2.73739  3.18146  2.89801  2.37887  2.77519  2.98518  4.58477  3.61503
          0.00573  5.56109  6.28344  0.61958  0.77255  0.90303  0.51976
    189   3.02209  5.65531  3.22398  2.70226  4.90794  3.75765  3.59718  4.30957  1.32917  3.83035  4.14563  3.33382  4.18959  2.41111  1.64522  2.87173  3.10765  3.91376  5.77609  4.67912    452 k x - -
          2.68618  4.42224  2.77520  2.73123  3.46353  2.40513  3.72494  3.29353  2.67740  2.69354  4.24689  2.90347  2.73739  3.18147  2.89801  2.37887  2.77519  2.98518  4.58477  3.61502
          0.00606  5.47866  6.28344  0.74451  0.64430  0.90303  0.51976
    190   3.06252  4.18562  3.39583  2.72084  4.21094  3.69935  3.54635  3.92722  1.69372  3.55453  3.67880  3.08086  3.92133  2.31278  2.44812  2.51599  2.29213  3.64417  3.41354  3.87166    473 k x - -
          2.68618  4.42222  2.77520  2.73124  3.46355  2.40513  3.72485  3.29354  2.67741  2.69355  4.24690  2.90347  2.73739  3.18147  2.89801  2.37887  2.77516  2.98519  4.58478  3.61502
          0.01087  4.89701  5.70008  0.70784  0.67867  0.90303  0.51976
    191   2.69758  4.55181  5.19844  4.58442  3.66132  4.34774  4.61139  1.50716  4.37121  2.25203  3.28869  4.50197  4.62771  4.50398  4.28434  3.71014  3.45474  1.12396  5.23984  3.01514    482 v x - -
          2.68618  4.42225  2.77519  2.73123  3.46354  2.40513  3.72494  3.29354  2.67741  2.69355  4.24690  2.90347  2.73739  3.18146  2.89801  2.37887  2.77519  2.98518  4.58477  3.61503
          0.00574  5.55961  6.28196  0.61958  0.77255  0.90556  0.51805
    192   2.98164  5.27066  3.31325  2.36564  4.33814  3.65174  3.56174  3.55041  2.34175  3.44181  4.51494  2.94389  4.25288  2.62171  2.49267  2.76620  2.06047  1.96379  4.85777  4.01715    483 v x - -
          2.68618  4.42225  2.77519  2.73123  3.46354  2.40513  3.72494  3.29354  2.67741  2.69355  4.24690  2.90347  2.73739  3.18146  2.89801  2.37887  2.77519  2.98518  4.58477  3.61503
          0.00573  5.55990  6.28225  0.61958  0.77255  0.90561  0.51801
    193   2.50033  4.62594  4.99524  4.63817  3.57459  4.32548  4.82237  1.31701  4.36463  2.37902  3.50646  4.50396  4.83908  4.57111  4.42608  3.71374  3.47822  1.13718  5.31881  4.07768    484 v x - -
          2.68618  4.42225  2.77519  2.73123  3.46354  2.40513  3.72494  3.29354  2.67741  2.69355  4.24690  2.90347  2.73739  3.18146  2.89801  2.37887  2.77519  2.98518  4.58477  3.61503
          0.00606  5.56006  6.12047  0.61958  0.77255  0.90639  0.51748
    194   3.11382  5.07315  3.34927  2.67999  4.57827  3.81340  2.99347  4.16705  2.40209  3.78920  4.47307  2.87073  4.20613  2.94470  2.70807  1.62727  1.75248  3.37158  4.75321  3.93691    485 s x - -
          2.68618  4.42225  2.77519  2.73123  3.46354  2.40513  3.72494  3.29354  2.67741  2.69355  4.24690  2.90347  2.73739  3.18146  2.89801  2.37887  2.77519  2.98518  4.58477  3.61503
          0.10431  5.55973  2.35173  0.61958  0.77255  0.90745  0.51676
    195   2.75218  3.07180  3.24552  3.55963  3.04349  3.04426  3.53641  2.94501  3.48098  2.94308  3.82974  2.29293  4.39715  3.75177  3.46585  2.94737  3.21540  1.89414  4.31122  2.15612    486 v x - -
          2.68618  4.42225  2.77519  2.73123  3.46354  2.40513  3.72494  3.29354  2.67741  2.69355  4.24690  2.90347  2.73739  3.18146  2.89801  2.37887  2.77519  2.98518  4.58477  3.61503
          0.00717  5.46175  5.84348  0.61958  0.77255  0.59595  0.80082
    196   2.86754  5.52486  3.19683  2.58681  4.49622  2.74026  3.71880  4.02253  2.45628  3.52653  3.58268  1.56469  3.18819  2.75625  3.10688  2.90336  2.57624  3.63443  5.39718  3.17747    487 n . - -
          2.68618  4.42225  2.77519  2.73123  3.46354  2.40513  3.72494  3.29354  2.67741  2.69355  4.24690  2.90347  2.73739  3.18146  2.89801  2.37887  2.77519  2.98518  4.58477  3.61503
          0.00610  5.56263  6.10191  0.61958  0.77255  0.89802  0.52319
    197   2.25577  5.65033  2.93209  2.63183  4.73437  1.32794  3.88316  4.36136  2.47484  3.62303  4.63509  2.54491  4.19941  2.94216  3.17324  2.61877  3.14128  3.90464  5.80395  4.48031    488 g . - -
          2.68618  4.42225  2.77519  2.73123  3.46354  2.40513  3.72494  3.29354  2.67741  2.69355  4.24690  2.90347  2.73739  3.18146  2.89801  2.37887  2.77519  2.98518  4.58477  3.61503
          0.27216  5.56225  1.45062  0.61958  0.77255  0.89925  0.52235
    198   2.90863  5.48049  3.13860  2.68352  4.70598  2.16012  3.80680  4.18895  2.38866  3.70434  4.47066  2.40981  3.10760  2.41515  3.06434  2.82316  2.44930  2.20643  5.92324  4.51403    489 g . - -
          2.68617  4.41972  2.77564  2.73180  3.46394  2.40299  3.72538  3.29375  2.67726  2.69397  4.24748  2.90389  2.73754  3.18190  2.89855  2.37904  2.77512  2.98537  4.58515  3.61483
          0.52266  1.09208  2.63750  1.28579  0.32356  0.40975  1.09010
    199   2.23054  5.54591  3.31287  2.73042  4.77846  3.44642  3.87902  4.00583  1.38085  3.61853  4.60700  2.83237  2.71803  2.86108  2.62065  2.98913  2.75358  3.29025  6.04929  4.48917    527 k x - -
          2.68632  4.42239  2.77534  2.73137  3.46368  2.40527  3.72505  3.29368  2.67755  2.69369  4.24704  2.90361  2.73753  3.18161  2.89815  2.37748  2.77534  2.98533  4.58491  3.61517
          0.32240  1.54388  2.78002  0.08038  2.56089  0.69610  0.69020
    200   2.99024  5.00886  2.88404  2.75228  4.50806  3.74080  3.65266  4.02861  2.65452  3.77129  4.34493  2.76412  3.71468  2.95112  3.21463  1.40507  1.81440  3.41643  5.32058  4.36600    529 s x - -
          2.68618  4.42225  2.77519  2.73123  3.46354  2.40513  3.72494  3.29354  2.67741  2.69355  4.24690  2.90347  2.73739  3.18146  2.89801  2.37887  2.77519  2.98518  4.58477  3.61503
          0.00771  5.50426  5.62441  0.61958  0.77255  0.68888  0.69743
    201   2.22797  4.44651  4.80960  4.08071  3.54909  4.12455  4.35783  2.11524  3.81180  2.15454  3.70183  4.39425  4.72058  3.25778  3.92164  3.43652  2.04015  1.39000  5.26337  3.99362    530 v x - -
          2.68618  4.42225  2.77519  2.73123  3.46354  2.40513  3.72494  3.29354  2.67741  2.69355  4.24690  2.90347  2.73739  3.18146  2.89801  2.37887  2.77519  2.98518  4.58477  3.61503
          0.00756  5.56121  5.60395  0.61958  0.77255  0.89897  0.52254
    202   2.90562  5.25009  2.90601  2.71966  4.31083  3.83868  3.83858  3.52340  2.52060  3.64465  4.22543  3.13269  2.19129  2.56500  2.92607  2.82700  1.90083  2.53388  5.35993  3.38932    531 t x - -
          2.68618  4.42225  2.77519  2.73123  3.46354  2.40513  3.72494  3.29354  2.67741  2.69355  4.24690  2.90347  2.73739  3.18146  2.89801  2.37887  2.77519  2.98518  4.58477  3.61503
          0.00574  5.55939  6.28173  0.61958  0.77255  0.31036  1.32119
    203   1.58865  4.17007  2.70626  4.39739  2.10168  2.80664  4.74255  2.68954  4.23412  2.44636  3.80629  4.49880  4.63922  4.41141  4.24578  3.66147  3.45989  1.64310  5.31909  4.13647    532 a x - -
          2.68618  4.42224  2.77519  2.73123  3.46354  2.40513  3.72494  3.29354  2.67741  2.69355  4.24690  2.90347  2.73740  3.18147  2.89800  2.37887  2.77519  2.98517  4.58476  3.61503
          0.00541  5.60043  6.37787  0.72786  0.65960  0.50651  0.92280
    204   2.98754  5.36596  3.49441  2.89917  2.15147  3.59906  3.87461  3.45553  1.93587  3.42198  4.22161  3.53145  3.84390  2.78467  2.92290  2.31413  1.88532  3.24876  5.91873  4.30357    556 t x - -
          2.68618  4.42225  2.77519  2.73123  3.46354  2.40513  3.72494  3.29354  2.67741  2.69355  4.24690  2.90347  2.73739  3.18146  2.89801  2.37887  2.77519  2.98518  4.58477  3.61503
          0.00733  5.65553  5.57259  0.61958  0.77255  0.50651  0.92280
    205   3.22997  4.56422  5.29938  4.65390  3.43366  4.46030  4.54903  1.12332  4.47436  2.05933  3.69906  4.67234  4.56536  4.60693  4.48401  3.82254  3.16668  1.33055  5.33917  4.01510    557 i x - -
          2.68618  4.42225  2.77519  2.73122  3.46354  2.40513  3.72494  3.29354  2.67741  2.69355  4.24690  2.90347  2.73740  3.18146  2.89801  2.37886  2.77519  2.98517  4.58477  3.61503
          0.00751  5.57088  5.60677  0.64494  0.74379  0.50314  0.92793
    206   2.43700  4.52346  3.70146  3.02488  4.22131  1.68200  4.26424  3.33923  3.21332  3.03343  3.70103  3.54500  4.54798  3.30732  3.00092  3.27380  2.46628  1.64536  4.77911  4.18153    563 v x - -
          2.68618  4.42225  2.77519  2.73123  3.46354  2.40513  3.72494  3.29354  2.67741  2.69355  4.24690  2.90347  2.73739  3.18146  2.89801  2.37887  2.77519  2.98518  4.58477  3.61503
          0.00522  5.65311  6.37545  0.61958  0.77255  0.48996  0.94843
    207   2.36222  5.53915  0.71813  2.53387  4.93090  3.74389  4.20334  4.48303  3.05382  4.08291  4.84284  3.43638  4.46950  3.30467  3.51363  3.25035  3.53040  4.11121  6.00140  4.73914    564 d x - -
          2.68618  4.42225  2.77519  2.73123  3.46354  2.40513  3.72494  3.29354  2.67741  2.69355  4.24690  2.90347  2.73739  3.18146  2.89801  2.37887  2.77519  2.98518  4.58477  3.61503
          0.00521  5.65648  6.37883  0.61958  0.77255  0.49766  0.93638
    208   2.77724  5.24088  3.37260  2.18777  4.62450  1.92287  4.03532  4.25808  2.20530  3.00244  4.20369  3.40023  4.35220  2.33330  2.23419  2.62940  2.83277  3.74983  5.82861  4.15745    565 g x - -
          2.68618  4.42225  2.77519  2.73123  3.46354  2.40513  3.72494  3.29354  2.67741  2.69355  4.24690  2.90347  2.73739  3.18146  2.89801  2.37887  2.77519  2.98518  4.58477  3.61503
          0.00520  5.65691  6.37925  0.61958  0.77255  0.49913  0.93409
    209   3.19901  0.65337  4.48235  3.94764  3.48170  4.11144  4.57374  3.29145  3.72176  3.00630  3.92102  3.88252  4.68834  4.10263  3.12656  3.60175  3.39355  3.06605  5.17265  4.08530    566 C x - -
          2.68618  4.42225  2.77519  2.73123  3.46354  2.40513  3.72494  3.29354  2.67741  2.69355  4.24690  2.90347  2.73739  3.18146  2.89801  2.37887  2.77519  2.98518  4.58477  3.61503
          0.00637  5.48436  6.11829  0.60442  0.79052  0.49913  0.93409
    210   2.37699  5.42823  3.27263  1.82479  4.67228  3.38508  4.15571  4.16435  2.89013  2.83470  3.59548  3.45770  1.48385  3.07969  3.37890  3.04350  3.05872  3.33832  5.67763  4.16233    568 p x - -
          2.68618  4.42225  2.77519  2.73123  3.46354  2.40513  3.72494  3.29354  2.67741  2.69355  4.24690  2.90347  2.73739  3.18146  2.89801  2.37887  2.77519  2.98518  4.58477  3.61503
          0.16239  5.65611  1.92146  0.61958  0.77255  0.49738  0.93680
    211   2.71390  5.45317  3.03655  2.59906  4.78214  1.45677  4.03268  4.32349  2.81569  3.73871  4.63776  3.24487  4.03685  3.17687  1.88404  2.41610  2.67069  3.90384  5.94366  4.62071    569 g . - -
          2.68619  4.42226  2.77520  2.73116  3.46354  2.40513  3.72495  3.29347  2.67742  2.69354  4.24691  2.90348  2.73741  3.18147  2.89802  2.37887  2.77520  2.98519  4.58478  3.61504
          0.02272  4.39739  4.59026  0.63962  0.74970  0.34600  1.22934
    212   2.93150  0.90605  3.46805  3.07873  4.37690  2.76727  4.23136  3.84449  3.09675  3.52787  4.33631  3.02378  4.01527  3.43280  3.54500  2.90265  3.27389  3.48828  5.81331  4.39833    572 c x - -
          2.68621  4.42224  2.77523  2.73127  3.46358  2.40516  3.72493  3.29358  2.67735  2.69358  4.24693  2.90350  2.73743  3.18150  2.89755  2.37890  2.77523  2.98520  4.58481  3.61507
          0.18464  2.94304  2.15509  0.22834  1.58894  0.47812  0.96744
    213   2.10263  2.65064  2.75417  2.71519  4.87252  1.83894  4.02325  4.22767  2.08869  3.81066  4.64866  3.22986  3.26020  2.98116  3.19337  2.67430  3.12068  3.65459  6.05288  4.44714    577 g x - -
          2.68618  4.42225  2.77519  2.73123  3.46354  2.40513  3.72494  3.29354  2.67741  2.69355  4.24690  2.90347  2.73739  3.18146  2.89801  2.37887  2.77519  2.98518  4.58477  3.61503
          0.45533  5.52893  1.01668  0.61958  0.77255  0.93039  0.50154
    214   2.79777  3.50942  2.91217  1.87995  4.44080  2.82516  3.76786  4.02094  2.57618  3.47615  4.37184  2.91570  3.61942  2.93555  3.06530  2.70934  1.79892  3.55352  4.74641  3.89352    578 t . - -
          2.68618  4.42225  2.77519  2.73123  3.46354  2.40513  3.72494  3.29354  2.67741  2.69355  4.24690  2.90347  2.73739  3.18146  2.89801  2.37887  2.77519  2.98518  4.58477  3.61503
          0.70570  5.09632  0.69291  0.61958  0.77255  0.35895  1.19868
    215   2.32069  5.19166  2.98951  2.48724  4.51111  1.68394  3.78589  4.16755  2.31778  3.65459  4.41460  2.87273  3.38581  2.84420  3.07524  2.55440  2.94863  3.54219  5.08226  3.45934    579 g x - -
          2.68618  4.42225  2.77519  2.73123  3.46354  2.40513  3.72494  3.29354  2.67741  2.69355  4.24690  2.90347  2.73739  3.18146  2.89801  2.37887  2.77519  2.98518  4.58477  3.61503
          0.19968  5.15204  1.74172  0.61958  0.77255  0.42815  1.05472
    216   2.79312  5.46982  2.72129  2.54280  4.25186  2.57506  3.71893  4.14812  2.59562  3.57433  4.46280  2.76201  2.86258  3.00077  3.12951  1.82773  3.06424  3.56675  5.61594  2.38174    580 s x - -
          2.68618  4.42225  2.77519  2.73123  3.46354  2.40513  3.72494  3.29354  2.67741  2.69355  4.24690  2.90347  2.73739  3.18146  2.89801  2.37887  2.77519  2.98518  4.58477  3.61503
          0.13030  5.39033  2.14043  0.61958  0.77255  0.21584  1.63921
    217   2.79678  5.39211  1.95608  2.61769  4.33701  2.20571  3.90069  4.31763  2.73128  3.64663  4.50569  2.53127  2.80372  3.02698  3.21825  1.95113  3.14373  3.87294  5.01883  3.92631    581 s . - -
          2.68618  4.42225  2.77519  2.73123  3.46354  2.40513  3.72494  3.29354  2.67741  2.69355  4.24690  2.90347  2.73739  3.18146  2.89801  2.37887  2.77519  2.98518  4.58477  3.61503
          0.31097  5.55487  1.33410  0.61958  0.77255  0.91720  0.51022
    218   2.86093  5.05339  2.08342  2.60181  3.66766  2.77964  3.67153  4.08450  2.64137  3.61912  4.43138  2.54610  3.93166  3.01182  3.18460  2.22175  1.88355  3.75047  5.43613  3.86355    582 t . - -
          2.68439  4.42348  2.77588  2.73240  3.46489  2.40438  3.72637  3.29484  2.67882  2.69495  4.24829  2.89930  2.73448  3.18193  2.89943  2.37941  2.77582  2.98606  4.57225  3.61620
          0.94424  1.18476  1.18677  2.12381  0.12735  0.41949  1.07114
    219   2.81903  5.22843  1.97427  2.60613  4.68156  1.77786  3.22776  4.20159  2.68846  3.63949  4.48108  2.79173  4.10239  2.90816  3.15778  2.08121  3.09810  3.76405  5.60706  4.41289    608 g x - -
          2.68618  4.42225  2.77520  2.73123  3.46354  2.40513  3.72495  3.29354  2.67741  2.69355  4.24690  2.90347  2.73740  3.18146  2.89801  2.37886  2.77520  2.98518  4.58458  3.61503
          0.01628  4.64305  5.03355  0.55267  0.85664  0.17718  1.81789
    220   3.23486  4.68401  5.17501  4.60554  3.30093  4.40086  4.82003  1.73036  4.45013  0.82169  3.65462  4.58716  4.62776  4.57907  4.42426  3.77230  3.51395  2.25859  4.94195  4.04686    610 l x - -
          2.68618  4.42225  2.77519  2.73123  3.46354  2.40513  3.72494  3.29354  2.67741  2.69355  4.24690  2.90347  2.73739  3.18146  2.89801  2.37887  2.77519  2.98518  4.58477  3.61503
          0.00630  5.64633  5.89576  0.61958  0.77255  0.54165  0.87176
    221   3.16427  5.65519  0.73062  2.83000  4.85990  3.43394  4.18669  4.03635  2.95518  3.82881  4.70977  3.39525  4.41541  3.28759  3.44935  2.59219  3.37714  3.87225  5.88093  4.54531    611 d x - -
          2.68618  4.42225  2.77519  2.73124  3.46353  2.40513  3.72493  3.29354  2.67741  2.69355  4.24690  2.90347  2.73739  3.18147  2.89801  2.37887  2.77518  2.98518  4.58477  3.61499
          0.00672  5.30262  6.36852  0.73244  0.65534  0.52133  0.90074
    222   3.15070  4.66225  5.14266  4.58665  1.74262  4.27713  4.78930  2.86678  4.29390  1.11173  2.05867  4.56096  4.67244  4.45036  4.37093  3.72243  3.42236  2.47331  5.18041  4.10804    634 l x - -
          2.68618  4.42225  2.77519  2.73123  3.46354  2.40513  3.72494  3.29354  2.67741  2.69355  4.24690  2.90347  2.73739  3.18146  2.89801  2.37887  2.77519  2.98518  4.58477  3.61503
          0.00696  5.64950  5.67829  0.61958  0.77255  0.52765  0.89158
    223   2.99292  4.39409  4.06385  3.56520  4.33157  4.09398  4.58573  3.75435  3.51412  3.37659  4.38058  3.76647  4.16218  3.82361  3.92078  0.67056  2.14658  3.52305  5.56700  4.59256    635 S x - -
          2.68618  4.42225  2.77519  2.73123  3.46354  2.40513  3.72494  3.29354  2.67741  2.69355  4.24690  2.90347  2.73739  3.18146  2.89801  2.37887  2.77519  2.98518  4.58477  3.61503
          0.00525  5.64763  6.36998  0.61958  0.77255  0.52031  0.90224
    224   2.99343  5.49259  3.28051  2.60914  2.98240  3.91998  3.84983  3.85986  2.13287  2.94150  4.15059  3.41202  1.60075  3.03425  3.08806  3.06625  3.06398  3.01147  5.75219  2.80439    636 p x - -
          2.68618  4.42225  2.77519  2.73123  3.46354  2.40513  3.72494  3.29354  2.67741  2.69355  4.24690  2.90347  2.73739  3.18146  2.89801  2.37887  2.77519  2.98518  4.58477  3.61503
          0.00914  5.64900  5.18874  0.61958  0.77255  0.47789  0.96782
    225   1.88449  5.36838  3.12129  2.87738  4.60393  2.02396  4.01162  4.23156  2.68623  3.23681  4.65278  3.42071  3.92859  3.20236  3.33035  1.60717  2.54932  3.50194  5.75967  4.54477    637 s x - -
          2.68618  4.42222  2.77520  2.73124  3.46355  2.40514  3.72493  3.29351  2.67740  2.69354  4.24687  2.90346  2.73740  3.18146  2.89801  2.37888  2.77520  2.98516  4.58478  3.61504
          0.00630  5.38743  6.37331  0.86952  0.54327  0.50465  0.92563
    226   1.16027  4.69293  4.92760  4.30802  3.62952  3.49079  4.58566  2.91773  4.18819  1.55423  3.70579  4.46434  4.49720  4.20568  4.33785  3.59063  3.27200  1.92592  5.31099  4.04269    658 a x - -
          2.68618  4.42220  2.77520  2.73124  3.46354  2.40512  3.72495  3.29355  2.67741  2.69356  4.24690  2.90347  2.73740  3.18145  2.89799  2.37887  2.77518  2.98516  4.58474  3.61504
          0.00822  5.11747  6.12264  0.74154  0.64698  0.50590  0.92372
    227   3.00772  4.52145  5.07831  4.60330  0.88316  3.44858  4.72836  3.05974  4.36397  1.73287  3.71900  4.60486  4.68816  4.47920  4.41952  3.74330  3.50867  2.91157  3.62055  3.46276    663 f x - -
          2.68618  4.42225  2.77519  2.73123  3.46354  2.40513  3.72494  3.29354  2.67741  2.69355  4.24690  2.90347  2.73739  3.18146  2.89801  2.37887  2.77519  2.98518  4.58477  3.61503
          0.00821  5.65109  5.36918  0.61958  0.77255  0.50770  0.92100
    228   2.65079  5.70900  2.52292  2.16832  4.89350  3.44782  4.11899  4.43719  2.12082  3.55072  4.69670  2.61218  4.03461  2.25800  3.16929  1.72862  2.82987  3.93393  6.14103  4.56573    664 s x - -
          2.68618  4.42223  2.77520  2.73123  3.46354  2.40513  3.72494  3.29354  2.67740  2.69354  4.24690  2.90346  2.73739  3.18147  2.89801  2.37886  2.77519  2.98518  4.58477  3.61503
          0.00655  5.55607  5.92771  0.74076  0.64770  0.51982  0.90296
    229   1.87396  5.64192  3.07347  2.19603  4.11832  3.31528  2.51650  3.52648  2.20587  3.69900  4.40185  3.18555  4.09699  2.14046  3.13058  2.79660  3.21961  3.32865  5.92343  4.08904    681 a x - -
          2.68618  4.42225  2.77519  2.73123  3.46354  2.40513  3.72494  3.29354  2.67741  2.69355  4.24690  2.90347  2.73739  3.18146  2.89801  2.37887  2.77519  2.98518  4.58477  3.61503
          0.00706  5.64641  5.65434  0.61958  0.77255  0.52650  0.89323
    230   3.21751  4.58740  5.28658  4.62566  2.24067  4.40477  4.82740  2.06191  4.41318  0.80962  3.71054  4.65649  4.55074  4.58531  4.46432  3.72703  3.50427  2.52966  5.26018  3.97961    682 l x - -
          2.68618  4.42225  2.77519  2.73123  3.46354  2.40513  3.72494  3.29354  2.67741  2.69355  4.24690  2.90347  2.73739  3.18146  2.89801  2.37887  2.77519  2.98518  4.58477  3.61503
          0.09127  5.64327  2.48062  0.61958  0.77255  0.52017  0.90243
    231   1.40701  4.61668  3.38774  2.88660  4.13474  2.75577  4.14048  3.55798  3.01239  3.39062  4.31843  2.21863  4.31224  3.35133  3.47504  2.29179  2.87699  3.04320  5.64061  3.25073    683 a x - -
          2.68618  4.42225  2.77519  2.73123  3.46354  2.40513  3.72494  3.29354  2.67741  2.69355  4.24690  2.90347  2.73739  3.18146  2.89801  2.37886  2.77519  2.98518  4.58477  3.61503
          0.23234  5.51521  1.59309  0.62867  0.76207  0.49462  0.94111
    232   2.51152  5.25089  2.61289  2.68394  4.81223  2.14997  3.82258  4.09719  2.67485  3.71684  4.59423  2.83850  2.49121  3.03353  3.21982  1.82087  2.61692  3.71035  5.98950  4.25216    688 s x - -
          2.68618  4.42225  2.77519  2.73123  3.46354  2.40513  3.72494  3.29354  2.67741  2.69355  4.24690  2.90347  2.73739  3.18146  2.89801  2.37887  2.77519  2.98518  4.58477  3.61503
          0.00671  5.40308  6.12543  0.61958  0.77255  0.19993  1.70810
    233   3.01135  5.70167  2.50827  2.59826  4.78314  2.52270  3.86145  4.17523  2.75092  2.36957  4.43200  2.21236  3.14126  2.74946  3.07306  1.92187  2.92801  3.84112  6.04740  4.53401    689 s . - -
          2.68618  4.42225  2.77519  2.73123  3.46354  2.40513  3.72494  3.29354  2.67741  2.69355  4.24690  2.90347  2.73739  3.18146  2.89801  2.37887  2.77519  2.98518  4.58477  3.61503
          0.00724  5.64824  5.60294  0.61958  0.77255  0.49712  0.93721
    234   1.94010  5.68796  2.51885  2.39937  4.60548  2.90334  3.81650  4.26402  2.72071  2.42222  4.23463  3.11293  2.53286  3.01728  3.25944  2.12277  3.05577  3.90962  5.66178  4.59562    690 a . - -
          2.68618  4.42225  2.77519  2.73123  3.46354  2.40513  3.72494  3.29354  2.67741  2.69355  4.24690  2.90347  2.73739  3.18146  2.89801  2.37887  2.77519  2.98518  4.58477  3.61503
          0.25399  5.64615  1.51064  0.61958  0.77255  0.50759  0.92116
    235   2.64540  2.13061  1.91772  2.66853  4.65937  2.83192  3.91349  4.04127  2.72955  2.84807  4.16959  3.03868  3.73756  2.87229  3.24463  2.39238  3.11318  3.50340  5.91551  4.30836    691 d . - -
          2.68618  4.42203  2.77493  2.73154  3.46233  2.40433  3.72533  3.29374  2.67777  2.69383  4.24705  2.90244  2.73781  3.18174  2.89848  2.37929  2.77518  2.98477  4.58542  3.61550
          0.76566  0.66979  3.76540  0.78283  0.61085  0.33864  1.24736
    236   2.06614  5.33060  2.74188  2.55569  4.16001  2.97503  3.91979  3.63170  2.60563  2.78831  4.41082  3.01036  3.49936  2.04895  3.04837  2.97273  3.06678  2.38476  5.76638  4.06704    712 q x - -
          2.68618  4.42225  2.77519  2.73123  3.46354  2.40513  3.72494  3.29354  2.67741  2.69355  4.24690  2.90347  2.73739  3.18146  2.89801  2.37887  2.77519  2.98518  4.58477  3.61503
          0.20826  5.58408  1.69148  0.61958  0.77255  0.38671  1.13722
    237   3.11186  5.26268  3.43809  3.02431  4.45586  0.70826  4.28448  3.76939  3.09088  3.46950  4.40203  3.53664  4.12619  3.41647  3.41911  3.13421  3.29874  3.35716  5.84058  4.53315    713 g x - -
          2.68618  4.42225  2.77519  2.73123  3.46354  2.40513  3.72494  3.29354  2.67741  2.69355  4.24690  2.90347  2.73739  3.18146  2.89800  2.37887  2.77519  2.98518  4.58477  3.61503
          0.00784  5.25140  5.96244  0.60207  0.79336  0.66666  0.72036
    238   3.03458  5.41803  3.39016  2.79071  4.48781  3.71186  2.02842  3.09165  2.67975  3.26145  4.34484  3.04493  3.79292  3.03033  1.97024  2.99839  3.02762  1.93904  5.70336  4.10281    715 v x - -
          2.68628  4.42237  2.77530  2.73135  3.46362  2.40524  3.72504  3.29267  2.67752  2.69305  4.24700  2.90358  2.73748  3.18155  2.89807  2.37897  2.77530  2.98488  4.58482  3.61498
          0.23172  1.72585  3.54693  0.09225  2.42898  0.62866  0.76208
    239   3.02317  4.19244  4.68424  3.85095  2.63955  3.91072  3.44791  1.23369  3.94764  2.08672  3.53880  3.92050  4.23394  4.03863  4.06871  3.00989  3.10582  2.07541  5.10543  3.72334    717 i . - -
          2.68617  4.42225  2.77520  2.73123  3.46354  2.40513  3.72494  3.29353  2.67741  2.69354  4.24690  2.90347  2.73740  3.18146  2.89801  2.37887  2.77520  2.98518  4.58477  3.61503
          0.01051  5.40447  5.12335  0.63883  0.75058  0.32968  1.26996
    240   3.06871  5.64224  1.90591  2.60701  4.78910  2.60508  3.96059  4.00025  2.23005  3.72000  4.61494  2.68572  2.55117  2.70764  3.16336  2.82999  3.01233  3.80859  5.86912  2.55159    722 d x - -
          2.68619  4.42228  2.77521  2.73124  3.46357  2.40508  3.72493  3.29355  2.67742  2.69356  4.24690  2.90340  2.73741  3.18144  2.89804  2.37887  2.77518  2.98520  4.58480  3.61501
          0.03551  3.84758  4.30116  0.73093  0.65674  0.46418  0.99061
    241   2.54243  4.35425  4.84509  4.11624  3.63848  2.11314  4.63278  1.39625  4.32000  2.43252  3.27350  4.40029  4.56038  4.35481  4.29004  3.54358  3.30998  1.59114  5.13102  4.09845    734 i x - -
          2.68618  4.42225  2.77519  2.73123  3.46354  2.40513  3.72494  3.29354  2.67741  2.69355  4.24690  2.90347  2.73739  3.18146  2.89801  2.37887  2.77519  2.98518  4.58477  3.61503
          0.01012  5.62741  5.04106  0.61958  0.77255  0.45018  1.01477
    242   3.06079  4.95836  2.84823  2.20119  4.92897  3.86806  3.85677  4.16665  2.49573  3.86802  4.55821  2.28722  4.26202  2.95922  3.13983  1.66876  1.92270  3.20677  6.12143  4.53295    735 s x - -
          2.68618  4.42225  2.77519  2.73123  3.46354  2.40513  3.72494  3.29354  2.67741  2.69355  4.24690  2.90347  2.73739  3.18146  2.89801  2.37887  2.77519  2.98518  4.58477  3.61503
          0.00569  5.62232  6.18711  0.61958  0.77255  0.46931  0.98199
    243   3.23684  4.36649  4.46053  4.16767  3.03753  4.25176  4.53877  3.12630  4.02113  2.87322  3.76997  4.33272  4.42711  4.04162  4.15289  3.58313  3.42957  2.90365  0.68399  3.54975    736 W x - -
          2.68618  4.42225  2.77519  2.73123  3.46354  2.40513  3.72494  3.29354  2.67741  2.69355  4.24690  2.90347  2.73739  3.18146  2.89801  2.37887  2.77519  2.98518  4.58477  3.61503
          0.00542  5.61661  6.33896  0.61958  0.77255  0.48734  0.95259
    244   3.03892  4.54489  2.79602  1.89256  4.51434  3.56379  3.03902  3.95024  2.53651  3.92422  4.56792  2.69366  4.16341  2.17503  3.16837  2.37457  2.99236  2.41674  3.80729  3.88480    737 e x - -
          2.68618  4.42225  2.77519  2.73123  3.46354  2.40513  3.72494  3.29354  2.67741  2.69355  4.24690  2.90347  2.73739  3.18146  2.89801  2.37887  2.77519  2.98518  4.58477  3.61503
          0.00544  5.61223  6.33458  0.61958  0.77255  0.48478  0.95667
    245   3.16460  4.61038  4.70314  3.18295  1.74408  4.19448  4.48383  1.84057  4.15075  2.43290  3.65293  4.30338  4.44759  3.93133  4.01851  3.56894  3.31122  2.21338  3.06298  2.08444    738 f x - -
          2.68618  4.42225  2.77519  2.73123  3.46354  2.40513  3.72494  3.29354  2.67741  2.69355  4.24690  2.90347  2.73739  3.18146  2.89801  2.37887  2.77519  2.98518  4.58477  3.61503
          0.00658  5.55084  5.92377  0.61958  0.77255  0.48576  0.95510
    246   2.73474  4.37174  3.09169  2.86777  3.65291  3.56601  4.01815  3.15397  3.02146  1.76389  3.23939  2.16143  4.14365  3.27115  3.39144  2.98832  2.93805  2.15027  5.20501  4.01004    739 l x - -
          2.68618  4.42225  2.77519  2.73123  3.46354  2.40513  3.72494  3.29354  2.67741  2.69355  4.24690  2.90347  2.73739  3.18146  2.89801  2.37887  2.77519  2.98518  4.58477  3.61503
          0.02147  5.24855  4.13612  0.61958  0.77255  0.48336  0.95895
    247   2.64484  4.92642  1.55168  2.49099  4.36673  2.98165  3.80249  3.89242  2.47389  3.24481  4.22887  2.77287  3.49093  2.85155  3.01347  2.56376  2.89453  3.40645  5.50542  4.29004    740 d x - -
          2.68618  4.42225  2.77519  2.73123  3.46354  2.40513  3.72494  3.29354  2.67741  2.69355  4.24690  2.90347  2.73739  3.18146  2.89801  2.37887  2.77519  2.98518  4.58477  3.61503
          0.01386  4.92270  5.03870  0.61958  0.77255  0.45721  1.00252
    248   2.74315  5.16997  2.88526  1.57630  4.33216  3.05365  3.70395  3.85169  2.31294  3.43580  4.25848  2.90344  3.64610  2.77910  2.90869  2.55433  2.37728  3.55330  5.65185  4.16030    741 e x - -
          2.68618  4.42225  2.77519  2.73123  3.46354  2.40513  3.72494  3.29354  2.67741  2.69355  4.24690  2.90347  2.73739  3.18146  2.89801  2.37887  2.77519  2.98518  4.58477  3.61503
          0.03747  4.88188  3.53382  0.61958  0.77255  0.49343  0.94297
    249   2.67590  4.94866  2.76011  2.51919  4.36863  2.95564  3.65436  3.78900  2.42945  3.19639  4.15292  2.89704  3.63393  2.83126  2.95769  2.57956  1.59164  3.48945  5.52161  4.13902    742 t x - -
          2.68618  4.42225  2.77519  2.73123  3.46354  2.40513  3.72494  3.29354  2.67741  2.69355  4.24690  2.90347  2.73739  3.18146  2.89801  2.37887  2.77519  2.98518  4.58477  3.61503
          0.03102  4.82263  3.79416  0.61958  0.77255  0.55493  0.85358
    250   2.62728  4.29077  3.86828  3.36005  3.17777  3.38162  3.93592  2.73218  3.29633  1.44210  3.46198  3.74102  3.73019  3.41329  3.39155  2.81414  2.88599  2.25747  3.41386  3.66053    743 l x - -
          2.68618  4.42225  2.77519  2.73123  3.46354  2.40513  3.72494  3.29354  2.67741  2.69355  4.24690  2.90347  2.73739  3.18146  2.89801  2.37887  2.77519  2.98518  4.58477  3.61503
          0.01700  4.79211  4.76071  0.61958  0.77255  0.51442  0.91093
    251   2.72508  4.52337  3.15312  2.67118  3.61035  3.46536  3.71549  3.40186  2.62711  2.93151  3.94867  3.12801  3.58216  2.88672  2.62263  2.52711  2.83424  2.99136  5.17411  1.85565    744 y x - -
          2.68618  4.42225  2.77519  2.73123  3.46354  2.40513  3.72494  3.29354  2.67741  2.69355  4.24690  2.90347  2.73739  3.18146  2.89801  2.37887  2.77519  2.98518  4.58477  3.61503
          0.01235  4.79598  5.51832  0.61958  0.77255  0.46727  0.98539
    252   2.72336  5.23845  2.81244  2.39504  4.45359  3.04545  3.39035  4.03410  2.42861  3.25338  4.13926  1.78853  3.24822  2.78865  2.87174  2.63730  2.53924  3.46769  5.32271  4.28586    745 n x - -
          2.68618  4.42225  2.77519  2.73123  3.46354  2.40513  3.72494  3.29354  2.67741  2.69355  4.24690  2.90347  2.73739  3.18146  2.89801  2.37887  2.77519  2.98518  4.58477  3.61503
          0.01678  4.74780  4.83227  0.61958  0.77255  0.50186  0.92990
    253   2.59780  3.89142  3.46030  3.14139  1.55492  3.47714  3.96258  2.89791  3.05428  2.62266  3.54364  3.33978  3.41182  3.40405  3.34944  2.70281  2.92674  2.59162  5.03989  3.61767    746 f x - -
          2.68618  4.42225  2.77519  2.73123  3.46354  2.40513  3.72494  3.29354  2.67741  2.69355  4.24690  2.90347  2.73739  3.18146  2.89801  2.37887  2.77519  2.98518  4.58477  3.61503
          0.01322  4.72817  5.45051  0.61958  0.77255  0.48012  0.96419
    254   2.64493  4.87404  1.67624  2.39970  4.37124  3.33735  3.69123  3.85334  2.37971  3.27989  4.26458  2.86834  3.80743  2.76816  2.84560  2.33168  2.86692  3.46543  5.66520  4.11436    747 d x - -
          2.68618  4.42225  2.77519  2.73123  3.46354  2.40513  3.72494  3.29354  2.67741  2.69355  4.24690  2.90347  2.73739  3.18146  2.89801  2.37887  2.77519  2.98518  4.58477  3.61503
          0.01491  4.71720  5.14047  0.61958  0.77255  0.49159  0.94585
    255   2.66084  4.57513  3.00275  2.51398  4.05452  3.30012  3.63078  3.63636  2.50231  3.00589  4.05684  3.02579  2.95693  2.87257  2.99544  2.48360  1.70781  3.21966  5.30996  4.08829    748 t x - -
          2.68618  4.42225  2.77519  2.73123  3.46354  2.40513  3.72494  3.29354  2.67741  2.69355  4.24686  2.90347  2.73739  3.18146  2.89801  2.37887  2.77519  2.98518  4.58477  3.61503
          0.03335  4.51225  3.82444  0.60400  0.79103  0.49478  0.94085
    256   2.73594  5.12314  2.73365  2.46685  4.31462  3.35523  3.70551  3.56578  2.45393  3.03518  4.10122  1.83300  3.34177  2.78087  2.96335  2.33563  2.74897  3.23386  5.58806  4.21046    750 n x - -
          2.68618  4.42225  2.77519  2.73123  3.46354  2.40513  3.72494  3.29354  2.67741  2.69355  4.24690  2.90347  2.73739  3.18146  2.89801  2.37887  2.77519  2.98518  4.58477  3.61503
          0.02248  4.64927  4.36910  0.61958  0.77255  0.52027  0.90230
    257   1.70724  5.05321  3.01996  2.46361  4.32718  2.91607  3.50950  3.71446  2.45101  3.22990  4.11526  2.99511  3.58663  2.82684  2.84317  2.49958  2.52132  3.28162  5.53310  4.17095    751 a x - -
          2.68618  4.42225  2.77519  2.73123  3.46354  2.40513  3.72494  3.29354  2.67741  2.69355  4.24690  2.90347  2.73739  3.18146  2.89801  2.37887  2.77519  2.98518  4.58477  3.61503
          0.01971  4.62525  4.63420  0.61958  0.77255  0.53931  0.87503
    258   2.70080  4.50882  3.00058  2.58703  3.63670  3.30531  3.75449  3.37741  2.57478  2.99090  3.76437  3.15007  1.97475  2.96743  3.01397  2.38830  2.94291  2.57860  5.17395  3.99277    752 p x - -
          2.68618  4.42225  2.77519  2.73123  3.46354  2.40513  3.72494  3.29354  2.67741  2.69355  4.24690  2.90347  2.73739  3.18146  2.89801  2.37887  2.77519  2.98518  4.58477  3.61503
          0.01758  4.61856  4.88449  0.61958  0.77255  0.54316  0.86967
    259   2.59238  5.09888  2.90587  2.45984  4.38803  1.83135  3.59762  3.77983  2.46168  3.26664  4.15567  2.90049  3.53453  2.45207  2.93612  2.63019  2.82783  3.18794  5.56717  4.05543    753 g x - -
          2.68618  4.42225  2.77519  2.73123  3.46354  2.40513  3.72494  3.29354  2.67741  2.69355  4.24690  2.90347  2.73739  3.18146  2.89801  2.37887  2.77519  2.98518  4.58477  3.61503
          0.02155  4.60971  4.47705  0.61958  0.77255  0.49978  0.93310
    260   2.67357  4.86425  3.05282  2.46846  4.04814  3.26401  3.70836  3.65996  2.41296  3.20532  4.10230  2.95462  3.72756  1.77015  2.91993  2.57720  2.24626  3.36019  5.29334  4.08430    754 q x - -
          2.68618  4.42225  2.77519  2.73123  3.46354  2.40513  3.72494  3.29354  2.67741  2.69355  4.24690  2.90347  2.73739  3.18146  2.89801  2.37887  2.77519  2.98518  4.58477  3.61503
          0.03378  4.60169  3.76455  0.61958  0.77255  0.51016  0.91728
    261   2.47889  4.58674  3.21420  2.55617  3.76786  3.46837  3.62020  3.11668  2.65728  2.72675  3.80843  3.19410  1.77948  2.95783  3.06545  2.70367  2.94063  2.99975  4.78634  3.97085    755 p x - -
          2.68614  4.42230  2.77519  2.73124  3.46358  2.40514  3.72499  3.29359  2.67743  2.69359  4.24694  2.90347  2.73732  3.18151  2.89796  2.37882  2.77515  2.98523  4.58482  3.61501
          0.33657  1.75965  2.17437  0.25575  1.48870  0.52153  0.90044
    262   2.68098  4.59042  2.84518  1.97134  4.30056  3.32858  3.49765  3.74073  2.34398  3.29617  4.15006  2.95220  3.73182  2.48095  2.83097  2.36287  2.22194  3.47034  5.55458  4.16698    758 e x - -
          2.68618  4.42225  2.77519  2.73123  3.46354  2.40513  3.72494  3.29354  2.67741  2.69355  4.24690  2.90347  2.73739  3.18146  2.89801  2.37887  2.77519  2.98518  4.58477  3.61503
          0.04459  4.44264  3.44698  0.61958  0.77255  0.68271  0.70370
    263   2.57122  4.61584  3.29030  2.70700  3.87599  1.62945  3.83512  3.21530  2.70819  2.87984  3.45947  3.20470  3.63283  3.05354  2.98922  2.65683  2.85354  2.81059  5.23577  3.95852    759 g x - -
          2.68618  4.42225  2.77519  2.73123  3.46354  2.40513  3.72494  3.29354  2.67741  2.69355  4.24690  2.90347  2.73739  3.18146  2.89801  2.37887  2.77519  2.98518  4.58477  3.61503
          0.03063  4.41294  4.01458  0.61958  0.77255  0.67989  0.70658
    264   2.62983  4.91086  2.88319  2.47634  4.01784  3.35599  3.73315  3.58563  2.42856  3.14251  3.87424  2.99120  1.70089  2.84345  2.99121  2.71662  2.86543  3.25739  5.42514  4.08775    760 p x - -
          2.68618  4.42225  2.77519  2.73123  3.46354  2.40513  3.72494  3.29354  2.67741  2.69355  4.24690  2.90347  2.73739  3.18146  2.89801  2.37887  2.77519  2.98518  4.58477  3.61503
          0.01814  4.41441  5.13676  0.61958  0.77255  0.47897  0.96606
    265   2.40093  3.93814  3.85389  3.44986  3.34805  3.76644  4.08627  2.18934  3.30978  2.43095  3.34944  3.51816  3.90578  3.59548  3.51756  2.87174  2.82498  1.45411  4.84813  3.64915    761 v x - -
          2.68618  4.42225  2.77519  2.73123  3.46354  2.40513  3.72494  3.29354  2.67741  2.69355  4.24690  2.90347  2.73739  3.18146  2.89801  2.37887  2.77519  2.98518  4.58477  3.61503
          0.14166  4.50634  2.11156  0.61958  0.77255  0.57753  0.82390
    266   2.66494  4.71834  3.10337  2.61849  3.93317  3.51668  3.70135  3.34135  2.60461  2.92684  3.82771  2.34909  3.88136  2.95045  3.04148  1.77986  2.90499  2.55525  4.74820  3.95650    762 s x - -
          2.68615  4.42225  2.77520  2.73123  3.46354  2.40513  3.72495  3.29354  2.67741  2.69355  4.24690  2.90347  2.73740  3.18146  2.89801  2.37887  2.77520  2.98518  4.58477  3.61503
          0.02671  3.89765  5.10435  0.57207  0.83092  0.54717  0.86414
    267   2.63794  4.98728  3.02025  2.15025  4.25584  1.83086  3.60026  3.54560  2.46653  3.26056  4.05594  3.01290  3.59999  2.67409  2.95056  2.64659  2.86210  3.29979  5.06804  4.11935    764 g x - -
          2.68618  4.42225  2.77519  2.73123  3.46354  2.40513  3.72494  3.29354  2.67741  2.69355  4.24690  2.90347  2.73739  3.18146  2.89801  2.37887  2.77519  2.98518  4.58477  3.61503
          0.01731  4.46100  5.18335  0.61958  0.77255  0.63509  0.75478
    268   2.25503  4.99865  2.98968  2.44607  4.28529  1.71072  3.43553  3.71119  2.45191  3.29015  4.09759  3.03961  3.79719  2.82937  2.85255  2.72201  2.93020  3.36624  5.50792  4.16327    765 g x - -
          2.68618  4.42225  2.77519  2.73123  3.46354  2.40513  3.72494  3.29354  2.67741  2.69355  4.24690  2.90347  2.73739  3.18146  2.89801  2.37887  2.77519  2.98518  4.58477  3.61503
          0.01746  4.45242  5.17477  0.61958  0.77255  0.58251  0.81756
    269   2.61108  3.27649  3.11422  2.68870  3.86947  1.88478  3.67219  3.21423  2.61602  2.91778  3.76992  3.17321  3.87155  2.96052  2.97694  2.46511  2.91995  2.87224  4.90612  3.93640    766 g x - -
          2.68618  4.42225  2.77519  2.73123  3.46354  2.40513  3.72494  3.29354  2.67741  2.69355  4.24690  2.90347  2.73739  3.18146  2.89801  2.37887  2.77519  2.98518  4.58477  3.61503
          0.18190  4.47259  1.86497  0.61958  0.77255  0.57554  0.82645
    270   2.58326  4.32503  3.03867  2.54186  3.98044  3.11954  3.46107  3.38366  2.51927  2.99046  3.84515  3.06101  3.67407  2.87519  2.99730  1.69688  2.78826  2.88898  5.28642  3.89881    767 s x - -
          2.68618  4.42225  2.77519  2.73123  3.46354  2.40513  3.72494  3.29354  2.67741  2.69355  4.24690  2.90347  2.73739  3.18146  2.89801  2.37887  2.77519  2.98518  4.58477  3.61503
          0.08506  4.32421  2.68385  0.61958  0.77255  0.45196  1.01165
    271   2.63216  5.06697  2.74333  2.36992  4.26696  2.59103  3.66367  3.55056  2.34522  3.28040  4.12148  2.14378  3.70639  2.77814  2.80334  2.45207  2.84506  3.15996  5.52973  4.14905    768 n x - -
          2.68618  4.42225  2.77519  2.73123  3.46354  2.40513  3.72494  3.29354  2.67741  2.69355  4.24690  2.90347  2.73739  3.18146  2.89801  2.37887  2.77519  2.98518  4.58477  3.61503
          0.03023  4.42587  4.02751  0.61958  0.77255  0.42092  1.06841
    272   2.58584  4.89011  3.00294  2.48679  3.95472  2.86252  3.59716  3.55039  2.53039  3.15388  3.96661  3.00698  2.05613  2.87930  2.95606  2.41568  2.77904  3.08492  5.39807  3.75397    769 p x - -
          2.68613  4.42226  2.77520  2.73125  3.46336  2.40512  3.72484  3.29354  2.67738  2.69360  4.24700  2.90357  2.73742  3.18150  2.89807  2.37892  2.77504  2.98518  4.58468  3.61500
          0.14819  2.07477  4.41080  1.13051  0.38989  0.51666  0.90760
    273   2.61673  4.44050  3.34431  2.74639  3.75265  1.74982  3.83777  2.90941  2.66835  2.63093  3.59275  3.24509  3.98628  3.03276  3.15461  2.51068  2.88837  2.83078  5.14219  3.75282    778 g x - -
          2.68618  4.42225  2.77519  2.73123  3.46354  2.40513  3.72494  3.29354  2.67741  2.69355  4.24690  2.90347  2.73739  3.18146  2.89801  2.37887  2.77519  2.98518  4.58477  3.61503
          0.12423  4.46657  2.25061  0.61958  0.77255  0.53280  0.88421
    274   2.69557  5.06438  2.81449  2.43342  4.42090  3.21677  3.72993  3.87131  2.50866  3.41444  4.20150  1.65445  2.78193  2.80452  2.78924  2.67627  2.82496  3.48240  5.59860  4.22388    779 n x - -
          2.68618  4.42225  2.77519  2.73123  3.46354  2.40513  3.72494  3.29354  2.67741  2.69355  4.24690  2.90347  2.73739  3.18146  2.89801  2.37887  2.77519  2.98518  4.58477  3.61503
          0.01925  4.35557  5.07792  0.61958  0.77255  0.48355  0.95865
    275   2.58569  4.82232  3.10974  2.59016  3.95641  1.72377  3.69805  3.50569  2.55953  3.13071  3.98765  2.56300  3.78005  2.94379  3.04993  2.53760  2.77151  3.15896  5.41908  4.09548    780 g x - -
          2.68617  4.42227  2.77521  2.73122  3.46356  2.40511  3.72496  3.29356  2.67743  2.69357  4.24692  2.90342  2.73741  3.18148  2.89793  2.37889  2.77521  2.98514  4.58479  3.61505
          0.10860  2.33108  5.16383  0.31711  1.30288  0.54908  0.86152
    276   2.64076  4.96214  2.98350  2.39137  4.14892  1.91959  3.71445  3.51398  2.49809  3.25629  4.05353  3.01208  3.74110  2.38338  2.96784  2.38306  2.85737  3.26636  5.47301  4.11992    782 g x - -
          2.68618  4.42225  2.77519  2.73123  3.46354  2.40513  3.72494  3.29354  2.67741  2.69355  4.24690  2.90347  2.73739  3.18146  2.89801  2.37887  2.77519  2.98518  4.58477  3.61503
          0.01781  4.43263  5.15498  0.61958  0.77255  0.44477  1.02435
    277   2.60203  4.89511  2.89849  2.52324  4.29129  1.56606  3.80717  3.71905  2.61442  3.30988  4.11678  3.07133  3.72273  2.95827  2.79921  2.40754  2.91277  3.18496  5.53520  4.19581    783 g x - -
          2.68607  4.42220  2.77525  2.73128  3.46351  2.40505  3.72493  3.29362  2.67748  2.69356  4.24658  2.90358  2.73744  3.18153  2.89796  2.37892  2.77487  2.98529  4.58488  3.61514
          0.44038  1.22330  2.78140  0.55096  0.85896  0.48576  0.95510
    278   2.49324  3.13248  3.12221  2.59452  3.93524  3.50569  3.77347  3.32874  2.52831  2.85529  3.81995  2.75912  3.91798  2.96588  3.05860  1.74551  2.85382  3.00670  5.26704  3.96988    792 s x - -
          2.68618  4.42225  2.77519  2.73123  3.46354  2.40513  3.72494  3.29354  2.67741  2.69355  4.24690  2.90347  2.73739  3.18146  2.89801  2.37887  2.77519  2.98518  4.58477  3.61503
          0.08039  4.37834  2.73798  0.61958  0.77255  0.55439  0.85431
    279   2.57779  4.28501  2.74377  2.38391  4.35244  3.43687  3.63031  3.69040  2.34689  3.25093  4.10219  2.29284  3.08949  2.38561  2.70380  2.41511  2.83945  3.41728  5.50846  4.12520    793 n x - -
          2.68618  4.42225  2.77519  2.73123  3.46354  2.40513  3.72494  3.29354  2.67741  2.69355  4.24690  2.90347  2.73739  3.18146  2.89801  2.37887  2.77519  2.98518  4.58477  3.61503
          0.02000  4.31794  5.04029  0.61958  0.77255  0.50624  0.92320
    280   2.65721  4.82538  3.08983  2.50717  3.96655  2.87122  3.72797  3.51894  2.52857  3.00071  3.94506  3.05187  2.22435  2.88447  2.68565  2.41871  2.46421  3.19254  5.37589  4.04939    794 p x - -
          2.68618  4.42225  2.77519  2.73123  3.46354  2.40513  3.72494  3.29354  2.67741  2.69355  4.24690  2.90347  2.73739  3.18146  2.89801  2.37887  2.77519  2.98518  4.58477  3.61503
          0.01881  4.37834  5.10068  0.61958  0.77255  0.56197  0.84417
    281   2.23863  4.93578  2.92707  2.48210  4.32153  1.98101  3.72395  3.75231  2.21752  3.31793  4.12188  2.60011  3.87466  2.86599  2.74479  2.70471  2.94813  3.38089  5.51638  4.17486    795 g x - -
          2.68586  4.42245  2.77492  2.73139  3.46373  2.40532  3.72504  3.29360  2.67760  2.69374  4.24692  2.90327  2.73755  3.18166  2.89811  2.37886  2.77496  2.98448  4.58496  3.61523
          0.25589  1.51932  4.97404  1.40368  0.28195  0.56197  0.84417
    282   2.39981  5.03604  2.82032  2.40319  4.39873  2.87209  3.69900  3.84892  2.46987  3.39006  4.17843  1.86791  3.66144  2.34114  2.85752  2.68983  2.95164  3.45908  5.57129  4.19843    802 n x - -
          2.68618  4.42225  2.77519  2.73123  3.46354  2.40513  3.72494  3.29354  2.67741  2.69355  4.24690  2.90347  2.73739  3.18146  2.89801  2.37887  2.77519  2.98518  4.58477  3.61503
          0.02138  4.25169  4.97404  0.61958  0.77255  0.56197  0.84417
    283   1.48638  4.30392  3.60100  3.40664  4.58083  1.13952  4.49905  3.96928  3.53676  3.69634  4.53261  3.50561  3.84545  3.79527  3.81853  2.55525  2.88632  3.37743  5.90980  4.73268    803 g x - -
          2.68618  4.42245  2.77539  2.73143  3.46374  2.40495  3.72426  3.29374  2.67761  2.69375  4.24710  2.90328  2.73706  3.18166  2.89821  2.37840  2.77518  2.98538  4.58497  3.61523
          0.31931  1.32332  4.94762  1.28741  0.32294  0.56197  0.84417
    284   2.34459  4.31223  3.50161  3.21787  4.51419  1.34997  4.33379  3.94864  3.30771  3.61428  4.42114  3.39590  3.80944  3.58656  3.64074  1.70773  2.26401  3.36024  5.83271  4.61510    810 g x - -
          2.68618  4.42225  2.77519  2.73123  3.46354  2.40513  3.72494  3.29354  2.67741  2.69355  4.24690  2.90347  2.73739  3.18146  2.89801  2.37887  2.77519  2.98518  4.58477  3.61503
          0.02196  4.22527  4.94762  0.61958  0.77255  0.44090  1.03131
    285   2.42038  4.38239  3.48299  3.31495  4.68181  1.10511  4.48659  4.17668  3.50740  3.83624  4.64617  3.47442  3.87685  3.76258  3.81746  1.54684  2.93499  3.52341  5.98986  4.77776    811 g x - -
          2.68618  4.42225  2.77519  2.73123  3.46354  2.40513  3.72494  3.29354  2.67741  2.69355  4.24690  2.90347  2.73739  3.18146  2.89801  2.37887  2.77519  2.98518  4.58477  3.61503
          0.02069  4.28442  5.00677  0.61958  0.77255  0.48576  0.95510
    286   2.10749  4.62191  3.18944  2.71737  4.17909  3.33429  3.88412  3.58589  2.71954  3.21910  4.04337  3.15231  3.87078  2.60044  3.13997  1.86280  1.94929  3.20816  5.47241  4.17653    812 s x - -
          2.68618  4.42225  2.77519  2.73123  3.46354  2.40513  3.72494  3.29354  2.67741  2.69355  4.24690  2.90347  2.73739  3.18146  2.89801  2.37887  2.77519  2.98518  4.58477  3.61503
          0.02069  4.28442  5.00677  0.61958  0.77255  0.48576  0.95510
    287   2.80176  0.96098  3.68030  2.49933  4.06296  3.51571  4.34510  3.27417  3.29065  3.12371  4.09559  3.65867  4.13585  3.69051  3.55498  3.01542  3.18216  3.00150  5.46510  4.26517    813 c x - -
          2.68618  4.42257  2.77551  2.73155  3.46181  2.40497  3.72526  3.29386  2.67773  2.69387  4.24722  2.90262  2.73738  3.18178  2.89833  2.37873  2.77517  2.98550  4.58090  3.61535
          0.21477  2.12169  2.61126  2.24881  0.11152  0.48576  0.95510
    288   2.43758  4.30442  3.63118  3.17197  3.97055  3.25049  4.14871  3.19289  3.12781  3.01531  3.90644  3.42145  3.88515  3.43964  3.45939  1.62578  1.86193  2.16907  5.38902  4.16147    829 s x - -
          2.68618  4.42225  2.77519  2.73123  3.46354  2.40513  3.72494  3.29354  2.67741  2.69355  4.24690  2.90347  2.73739  3.18146  2.89801  2.37887  2.77519  2.98518  4.58477  3.61503
          0.02218  4.21534  4.93769  0.61958  0.77255  0.57380  0.82870
    289   3.96924  5.20916  4.65533  4.45601  3.10496  4.14945  4.39033  4.02509  4.18115  3.35418  4.63993  4.54094  4.69795  4.54984  4.24394  4.16938  4.29015  3.92392  0.40837  3.09146    830 W x - -
          2.68618  4.42225  2.77519  2.73123  3.46354  2.40513  3.72494  3.29354  2.67741  2.69355  4.24690  2.90347  2.73739  3.18146  2.89801  2.37887  2.77519  2.98518  4.58477  3.61503
          0.02218  4.21534  4.93769  0.61958  0.77255  0.57380  0.82870
    290   1.23667  2.56073  4.15760  3.70328  3.81867  3.31014  4.41972  2.77284  3.59785  2.79977  3.77026  3.72760  3.98025  3.84882  3.81303  2.72908  2.87003  2.12593  5.34272  4.15585    831 a x - -
          2.68618  4.42225  2.77519  2.73123  3.46354  2.40513  3.72494  3.29354  2.67741  2.69355  4.24690  2.90347  2.73739  3.18146  2.89801  2.37887  2.77519  2.98518  4.58477  3.61503
          0.02218  4.21534  4.93769  0.61958  0.77255  0.57380  0.82870
    291   2.79377  4.87145  2.89399  2.70378  4.50401  1.17239  4.02649  4.02091  2.83066  3.59985  4.46942  3.16236  3.97323  2.20771  3.19664  2.85603  3.15817  3.59816  5.72477  4.42349    832 g x - -
          2.68618  4.42225  2.77519  2.73123  3.46354  2.40513  3.72494  3.29354  2.67741  2.69355  4.24690  2.90347  2.73739  3.18146  2.89801  2.37887  2.77519  2.98518  4.58477  3.61503
          0.02218  4.21534  4.93769  0.61958  0.77255  0.57380  0.82870
    292   3.31973  4.90943  3.92623  3.53736  1.83140  4.05726  1.21027  3.46251  3.41233  2.88898  4.03081  3.75463  4.46008  3.70330  3.66289  3.42580  3.56777  3.30782  4.05338  2.36053    833 h x - -
          2.68618  4.42225  2.77519  2.73123  3.46354  2.40513  3.72494  3.29354  2.67741  2.69355  4.24690  2.90347  2.73739  3.18146  2.89801  2.37887  2.77519  2.98518  4.58477  3.61503
          0.02218  4.21534  4.93769  0.61958  0.77255  0.43440  1.04313
    293   2.60683  1.58628  3.95264  3.45571  3.30618  3.52734  4.07791  2.89171  3.32741  2.63724  3.57051  3.64221  4.05754  3.61356  3.55943  2.44775  2.93268  2.65218  4.83528  2.53013    834 c x - -
          2.68618  4.42225  2.77519  2.73123  3.46354  2.40513  3.72494  3.29354  2.67741  2.69355  4.24690  2.90347  2.73739  3.18146  2.89801  2.37887  2.77519  2.98518  4.58477  3.61503
          0.02069  4.28442  5.00677  0.61958  0.77255  0.48576  0.95510
    294   2.45055  4.79353  3.07715  2.65927  4.28666  3.40546  3.85198  3.65986  2.59339  3.28457  4.13230  3.12350  3.92139  1.56891  2.97762  2.74569  2.08187  3.30279  5.53490  4.22903    835 q x - -
          2.68618  4.42225  2.77519  2.73123  3.46354  2.40513  3.72494  3.29354  2.67741  2.69355  4.24690  2.90347  2.73739  3.18146  2.89801  2.37887  2.77519  2.98518  4.58477  3.61503
          0.02069  4.28442  5.00677  0.61958  0.77255  0.48576  0.95510
    295   2.45340  4.40459  3.46452  3.34919  4.70654  0.82552  4.53902  4.21947  3.58121  3.88973  4.71327  3.50259  3.90156  3.83393  3.87153  2.09630  2.97643  3.56122  6.01580  4.80805    836 g x - -
          2.68618  4.42225  2.77519  2.73123  3.46354  2.40513  3.72494  3.29354  2.67741  2.69355  4.24690  2.90347  2.73739  3.18146  2.89801  2.37887  2.77519  2.98518  4.58477  3.61503
          0.02069  4.28442  5.00677  0.61958  0.77255  0.48576  0.95510
    296   0.55278  4.45509  3.93871  3.77369  4.51998  3.26451  4.73815  3.71229  3.80240  3.57261  4.57334  3.80064  4.04427  4.10698  4.00864  2.80951  3.11655  3.29051  5.90224  4.75821    837 A x - -
          2.68618  4.42225  2.77519  2.73123  3.46354  2.40513  3.72494  3.29354  2.67741  2.69355  4.24690  2.90347  2.73739  3.18146  2.89801  2.37887  2.77519  2.98518  4.58477  3.61503
          0.02069  4.28442  5.00677  0.61958  0.77255  0.48576  0.95510
    297   2.38400  4.35710  3.55513  3.21453  4.49535  2.20042  4.31391  3.92619  3.26598  3.58667  4.39317  3.41449  3.84347  3.55579  3.61267  1.25880  1.88790  3.36364  5.81184  4.58668    838 s x - -
          2.68618  4.42225  2.77519  2.73123  3.46354  2.40513  3.72494  3.29354  2.67741  2.69355  4.24690  2.90347  2.73739  3.18146  2.89801  2.37887  2.77519  2.98518  4.58477  3.61503
          0.02069  4.28442  5.00677  0.61958  0.77255  0.48576  0.95510
    298   2.70505  1.02649  3.86109  3.47999  3.91156  3.45938  4.30528  3.28774  3.20687  3.01621  4.00924  3.67938  4.09284  2.65995  3.43230  2.92726  3.10158  3.01016  5.35999  4.11008    839 c x - -
          2.68618  4.42225  2.77519  2.73123  3.46354  2.40513  3.72494  3.29354  2.67741  2.69355  4.24690  2.90347  2.73739  3.18146  2.89801  2.37887  2.77519  2.98518  4.58477  3.61503
          0.02069  4.28442  5.00677  0.61958  0.77255  0.48576  0.95510
    299   2.62391  4.78962  2.94943  2.25987  4.34579  2.64166  3.85095  3.77758  2.68856  3.37329  4.18189  3.05530  3.87310  3.01271  3.14363  1.57559  2.32954  3.37308  5.59329  4.25833    840 s x - -
          2.68618  4.42225  2.77519  2.73123  3.46354  2.40513  3.72494  3.29354  2.67741  2.69355  4.24690  2.90347  2.73739  3.18146  2.89801  2.37887  2.77519  2.98518  4.58477  3.61503
          0.09126  4.28442  2.61126  0.61958  0.77255  0.48576  0.95510
    300   2.34916  4.32266  3.49215  3.15395  4.44003  2.16522  4.25923  3.86803  3.20853  3.52997  4.33906  3.36423  3.80404  3.50044  3.55723  1.31850  1.96286  3.31486  5.75769  4.52974    841 s x - -
          2.68618  4.42225  2.77519  2.73123  3.46354  2.40513  3.72494  3.29354  2.67741  2.69355  4.24690  2.90347  2.73739  3.18146  2.89801  2.37887  2.77519  2.98518  4.58477  3.61503
          0.02218  4.21534  4.93769  0.61958  0.77255  0.43440  1.04313
    301   2.80636  5.11061  1.27159  2.40482  4.64746  3.33074  3.89782  4.10251  2.82519  3.67500  4.49432  2.94181  3.92244  3.05950  3.34664  2.36417  2.34125  3.66883  5.86590  4.45363    842 d x - -
          2.68618  4.42225  2.77519  2.73123  3.46354  2.40513  3.72494  3.29354  2.67741  2.69355  4.24690  2.90347  2.73739  3.18146  2.89801  2.37887  2.77519  2.98518  4.58477  3.61503
          0.02069  4.28442  5.00677  0.61958  0.77255  0.48576  0.95510
    302   2.24867  5.17108  1.75410  2.35268  4.57219  3.37269  3.77659  4.03723  2.63276  3.57233  4.36451  2.09200  3.88963  2.91398  3.14758  2.74831  2.59632  3.62061  5.74900  4.33579    843 d x - -
          2.68618  4.42225  2.77519  2.73123  3.46354  2.40513  3.72494  3.29354  2.67741  2.69355  4.24690  2.90347  2.73739  3.18146  2.89801  2.37887  2.77519  2.98518  4.58477  3.61503
          0.02069  4.28442  5.00677  0.61958  0.77255  0.48576  0.95510
    303   2.93987  5.29551  1.12647  2.36389  4.82215  3.32899  3.97479  4.35092  2.98825  3.89781  4.74359  2.91845  3.97127  3.15244  3.55072  1.87097  3.27956  3.89028  6.04482  4.58420    844 d x - -
          2.68618  4.42225  2.77519  2.73123  3.46354  2.40513  3.72494  3.29354  2.67741  2.69355  4.24690  2.90347  2.73739  3.18146  2.89801  2.37887  2.77519  2.98518  4.58477  3.61503
          0.21477  4.28442  1.71764  0.61958  0.77255  0.48576  0.95510
    304   2.86598  0.58284  4.42841  4.22284  4.17003  3.43693  4.82172  3.35669  4.05330  3.25924  4.38972  4.15141  4.16068  4.39050  4.13619  3.13723  3.35186  3.08470  5.53233  4.45455    845 C x - -
          2.68618  4.42225  2.77519  2.73123  3.46354  2.40513  3.72494  3.29354  2.67741  2.69355  4.24690  2.90347  2.73739  3.18146  2.89801  2.37887  2.77519  2.98518  4.58477  3.61503
          0.02506  4.09472  4.81707  0.61958  0.77255  0.69944  0.68689
    305   2.43881  4.35908  3.41570  3.24784  4.30629  3.08564  4.34842  3.86203  3.33693  3.56698  4.47797  3.43233  3.84402  3.66957  3.61183  0.79920  2.93667  3.34747  5.66186  4.39273    846 s x - -
          2.68618  4.42225  2.77519  2.73123  3.46354  2.40513  3.72494  3.29354  2.67741  2.69355  4.24690  2.90347  2.73739  3.18146  2.89801  2.37887  2.77519  2.98518  4.58477  3.61503
          0.02506  4.09472  4.81707  0.61958  0.77255  0.69944  0.68689
    306   3.24427  5.38875  0.64500  2.50192  4.79936  3.39342  4.14812  4.44153  3.27753  4.01224  5.00079  3.06739  4.06236  3.39152  3.81974  3.18533  3.58949  4.05878  5.92299  4.64272    847 D x - -
          2.68618  4.42225  2.77519  2.73123  3.46354  2.40513  3.72494  3.29354  2.67741  2.69355  4.24690  2.90347  2.73739  3.18146  2.89801  2.37887  2.77519  2.98518  4.58477  3.61503
          0.02506  4.09472  4.81707  0.61958  0.77255  0.69944  0.68689
    307   2.63569  4.88021  2.18059  2.39044  4.42166  3.25126  3.78592  3.88291  2.66597  3.45517  4.26448  2.90575  2.75222  2.94493  3.15646  1.64912  2.95397  3.45851  5.64923  4.27190    848 s x - -
          2.68618  4.42225  2.77519  2.73123  3.46354  2.40513  3.72494  3.29354  2.67741  2.69355  4.24690  2.90347  2.73739  3.18146  2.89801  2.37887  2.77519  2.98518  4.58477  3.61503
          0.02506  4.09472  4.81707  0.61958  0.77255  0.69944  0.68689
    308   3.15183  4.56591  4.45866  3.93869  2.75517  4.16755  4.14096  2.57869  3.68370  1.01807  3.17290  4.10264  4.48479  3.93584  3.82933  3.53082  3.38372  2.61622  2.76619  3.02912    849 l x - -
          2.68618  4.42225  2.77519  2.73123  3.46354  2.40513  3.72494  3.29354  2.67741  2.69355  4.24690  2.90347  2.73739  3.18146  2.89801  2.37887  2.77519  2.98518  4.58477  3.61503
          0.02506  4.09472  4.81707  0.61958  0.77255  0.69944  0.68689
    309   2.44344  4.21846  3.69749  3.26315  3.77691  2.47196  4.16819  2.80485  3.21174  2.78033  3.72275  3.48310  3.91073  3.51479  3.50470  2.68797  2.23604  1.52627  5.25625  4.04122    850 v x - -
          2.68618  4.42225  2.77519  2.73123  3.46354  2.40513  3.72494  3.29354  2.67741  2.69355  4.24690  2.90347  2.73739  3.18146  2.89801  2.37887  2.77519  2.98518  4.58477  3.61503
          0.02506  4.09472  4.81707  0.61958  0.77255  0.69944  0.68689
    310   2.86598  0.58284  4.42841  4.22284  4.17003  3.43693  4.82172  3.35669  4.05330  3.25924  4.38972  4.15141  4.16068  4.39050  4.13619  3.13723  3.35186  3.08470  5.53233  4.45455    851 C x - -
          2.68618  4.42225  2.77519  2.73123  3.46354  2.40513  3.72494  3.29354  2.67741  2.69355  4.24690  2.90347  2.73739  3.18146  2.89801  2.37887  2.77519  2.98518  4.58477  3.61503
          0.02506  4.09472  4.81707  0.61958  0.77255  0.69944  0.68689
    311   2.57167  4.30013  3.50753  2.97764  3.52496  3.51614  3.90689  2.31568  2.92257  2.56839  3.48746  2.86319  3.95644  3.23808  3.26293  2.22845  2.84037  1.96647  4.98769  3.74920    852 v x - -
          2.68618  4.42225  2.77519  2.73123  3.46354  2.40513  3.72494  3.29354  2.67741  2.69355  4.24690  2.90347  2.73739  3.18146  2.89801  2.37887  2.77519  2.98518  4.58477  3.61503
          0.02506  4.09472  4.81707  0.61958  0.77255  0.69944  0.68689
    312   2.49497  4.54359  2.92529  2.71603  4.35262  3.13376  4.01125  3.87678  2.90792  3.50656  4.34308  2.30486  3.80883  3.22977  3.29755  1.23454  2.91410  3.38839  5.65437  4.32248    853 s x - -
          2.68618  4.42225  2.77519  2.73123  3.46354  2.40513  3.72494  3.29354  2.67741  2.69355  4.24690  2.90347  2.73739  3.18146  2.89801  2.37887  2.77519  2.98518  4.58477  3.61503
          0.02506  4.09472  4.81707  0.61958  0.77255  0.69944  0.68689
    313   2.96534  4.71288  3.68417  3.61464  4.74179  0.45596  4.71587  4.40086  3.82582  4.02521  5.00677  3.84926  4.11075  4.13278  4.03222  3.14452  3.46385  3.88621  5.77265  4.85312    854 G x - -
          2.68618  4.42225  2.77519  2.73123  3.46354  2.40513  3.72494  3.29354  2.67741  2.69355  4.24690  2.90347  2.73739  3.18146  2.89801  2.37887  2.77519  2.98518  4.58477  3.61503
          0.02506  4.09472  4.81707  0.61958  0.77255  0.69944  0.68689
    314   2.61276  4.67993  3.09291  2.53656  3.89683  3.46129  3.66522  2.75183  2.08782  2.92342  3.76611  2.78427  3.85138  2.54948  2.87086  2.68529  2.64373  2.68554  5.20304  3.90455    855 k x - -
          2.68618  4.42225  2.77519  2.73123  3.46354  2.40513  3.72494  3.29354  2.67741  2.69355  4.24690  2.90347  2.73739  3.18146  2.89801  2.37887  2.77519  2.98518  4.58477  3.61503
          0.02506  4.09472  4.81707  0.61958  0.77255  0.69944  0.68689
    315   2.43257  0.94310  4.12587  3.85652  4.17559  2.43478  4.58107  3.47574  3.73660  3.31543  4.24654  3.75782  3.89519  4.02925  3.88872  2.67013  2.93365  3.06506  5.54712  4.42953    856 c x - -
          2.68618  4.42225  2.77519  2.73123  3.46354  2.40513  3.72494  3.29354  2.67741  2.69355  4.24690  2.90347  2.73739  3.18146  2.89801  2.37887  2.77519  2.98518  4.58477  3.61503
          0.02506  4.09472  4.81707  0.61958  0.77255  0.69944  0.68689
    316   2.66604  4.92434  2.63351  2.17924  4.40571  2.31615  3.76080  3.85850  2.62024  3.42551  4.23736  2.45140  3.82421  2.91797  3.10042  1.86269  2.96726  3.45290  5.62607  4.25263    857 s x - -
          2.68618  4.42225  2.77519  2.73123  3.46354  2.40513  3.72494  3.29354  2.67741  2.69355  4.24690  2.90347  2.73739  3.18146  2.89801  2.37887  2.77519  2.98518  4.58477  3.61503
          0.02506  4.09472  4.81707  0.61958  0.77255  0.69944  0.68689
    317   1.79382  4.32100  3.42182  2.92066  3.82252  2.55289  3.93887  3.14166  2.88423  2.87593  3.14229  3.26353  3.83444  3.20556  3.25047  2.61372  2.11736  2.82874  5.22067  3.97801    858 a x - -
          2.68618  4.42225  2.77519  2.73123  3.46354  2.40513  3.72494  3.29354  2.67741  2.69355  4.24690  2.90347  2.73739  3.18146  2.89801  2.37887  2.77519  2.98518  4.58477  3.61503
          0.02506  4.09472  4.81707  0.61958  0.77255  0.69944  0.68689
    318   2.44563  4.92009  2.02729  2.35806  4.23931  2.82653  3.67175  3.68372  2.50223  3.26007  4.06519  2.89108  3.81184  2.81781  2.98841  2.28136  2.89855  3.31984  5.47223  3.41878    859 d x - -
          2.68618  4.42225  2.77519  2.73123  3.46354  2.40513  3.72494  3.29354  2.67741  2.69355  4.24690  2.90347  2.73739  3.18146  2.89801  2.37887  2.77519  2.98518  4.58477  3.61503
          0.02506  4.09472  4.81707  0.61958  0.77255  0.69944  0.68689
    319   2.50057  4.34754  3.51676  3.05793  3.75898  3.32709  4.03737  2.96986  2.97797  2.46445  3.76162  3.36874  3.90808  3.33179  3.30896  1.41184  2.86374  2.42005  5.23581  3.95273    860 s x - -
          2.68618  4.42225  2.77519  2.73123  3.46354  2.40513  3.72494  3.29354  2.67741  2.69355  4.24690  2.90347  2.73739  3.18146  2.89801  2.37887  2.77519  2.98518  4.58477  3.61503
          0.02506  4.09472  4.81707  0.61958  0.77255  0.69944  0.68689
    320   2.52286  4.58751  3.09702  2.70004  4.27712  1.76414  3.86469  3.70999  2.61322  3.31574  4.14083  3.11044  3.82022  3.04785  2.33478  2.13526  2.87947  3.28832  5.51703  4.23247    861 g x - -
          2.68618  4.42225  2.77519  2.73123  3.46354  2.40513  3.72494  3.29354  2.67741  2.69355  4.24690  2.90347  2.73739  3.18146  2.89801  2.37887  2.77519  2.98518  4.58477  3.61503
          0.02506  4.09472  4.81707  0.61958  0.77255  0.69944  0.68689
    321   2.29151  4.26134  3.25879  3.04562  4.41779  1.87828  4.22156  3.89220  3.19939  3.55493  4.37612  3.26519  3.72540  3.48139  3.53213  1.26741  2.78102  3.30748  5.73141  4.49528    862 s x - -
          2.68618  4.42225  2.77519  2.73123  3.46354  2.40513  3.72494  3.29354  2.67741  2.69355  4.24690  2.90347  2.73739  3.18146  2.89801  2.37887  2.77519  2.98518  4.58477  3.61503
          0.02639  4.04361  4.76596  0.61958  0.77255  0.69944  0.68689
    322   2.53266  4.59936  2.88524  2.62122  4.31774  1.58495  3.88974  3.75019  2.37315  3.36796  4.20383  3.04982  3.80518  3.08564  3.08207  2.23147  2.90570  3.31988  5.57472  4.27703    863 g x - -
          2.68618  4.42225  2.77519  2.73123  3.46354  2.40513  3.72494  3.29354  2.67741  2.69355  4.24690  2.90347  2.73739  3.18146  2.89801  2.37887  2.77519  2.98518  4.58477  3.61503
          0.02639  4.04361  4.76596  0.61958  0.77255  0.69944  0.68689
    323   2.26688  4.23557  3.20046  2.99688  4.37338  1.59967  4.18161  3.84584  3.16030  3.51182  4.33741  3.22490  3.69541  3.44312  3.49303  1.55585  2.75464  3.27008  5.68959  4.45073    864 s x - -
          2.68618  4.42225  2.77519  2.73123  3.46354  2.40513  3.72494  3.29354  2.67741  2.69355  4.24690  2.90347  2.73739  3.18146  2.89801  2.37887  2.77519  2.98518  4.58477  3.61503
          0.02796  3.98669  4.70904  0.61958  0.77255  0.69944  0.68689
    324   2.30185  4.28031  3.25881  2.88631  4.17393  3.04225  4.00725  3.57264  2.91225  3.24541  4.07732  3.18136  2.70970  3.23705  3.27726  1.58893  2.11960  3.11122  5.50040  4.24905    865 s x - -
          2.68618  4.42225  2.77519  2.73123  3.46354  2.40513  3.72494  3.29354  2.67741  2.69355  4.24690  2.90347  2.73739  3.18146  2.89801  2.37887  2.77519  2.98518  4.58477  3.61503
          0.02796  3.98669  4.70904  0.61958  0.77255  0.37215  1.16878
    325   1.88521  4.80411  2.30369  2.48961  4.30265  3.31838  3.77972  3.72335  2.61899  3.32366  4.13048  2.98825  2.49605  2.93413  3.09028  2.64426  2.54767  3.33047  5.54585  4.19813    866 a x - -
          2.68618  4.42225  2.77519  2.73123  3.46354  2.40513  3.72494  3.29354  2.67741  2.69355  4.24690  2.90347  2.73739  3.18146  2.89801  2.37887  2.77519  2.98518  4.58477  3.61503
          0.02262  4.19592  4.91826  0.61958  0.77255  0.48576  0.95510
    326   2.61059  4.41919  3.48061  2.97945  3.56945  3.47264  3.91047  3.07888  2.86910  2.75689  3.67359  3.34558  1.80673  3.23805  3.19914  2.79790  2.47540  2.82256  2.92898  3.70737    867 p x - -
          2.68618  4.42225  2.77519  2.73123  3.46354  2.40513  3.72494  3.29354  2.67741  2.69355  4.24690  2.90347  2.73739  3.18146  2.89801  2.37887  2.77519  2.98518  4.58477  3.61503
          0.02262  4.19592  4.91826  0.61958  0.77255  0.48576  0.95510
    327   2.68387  4.58896  3.24984  2.77615  3.78458  3.51678  3.84576  2.44095  2.67814  2.77767  3.72256  3.22110  1.89712  2.62547  3.03791  2.82026  2.94605  2.86928  5.19384  3.91733    868 p x - -
          2.68618  4.42225  2.77519  2.73123  3.46354  2.40513  3.72494  3.29354  2.67741  2.69355  4.24690  2.90347  2.73739  3.18146  2.89801  2.37887  2.77519  2.98518  4.58477  3.61503
          0.24760  4.19592  1.58830  0.61958  0.77255  0.48576  0.95510
    328   2.72834  5.16568  1.96992  1.94327  4.49044  3.26824  3.66207  3.96509  2.53856  3.49067  4.29189  2.75766  2.93255  2.80335  3.06440  2.21898  2.99147  3.56090  5.66819  4.24081    869 e x - -
          2.68586  4.42244  2.77539  2.73142  3.46373  2.40532  3.72425  3.29373  2.67760  2.69374  4.24709  2.90366  2.73678  3.18165  2.89820  2.37862  2.77470  2.98537  4.58496  3.61522
          0.43161  1.07461  4.69891  1.24578  0.33928  0.36843  1.17707
    329   1.79988  4.37473  3.44711  2.95818  3.82075  3.36832  3.97960  3.04359  2.93401  2.86128  3.75063  2.61095  3.90746  3.25339  3.30020  2.70258  2.44841  1.99952  5.23566  3.99101    874 a x - -
          2.68618  4.42225  2.77519  2.73123  3.46354  2.40513  3.72494  3.29354  2.67741  2.69355  4.24690  2.90347  2.73739  3.18146  2.89801  2.37887  2.77519  2.98518  4.58477  3.61503
          0.02262  4.19592  4.91826  0.61958  0.77255  0.48576  0.95510
    330   2.35639  4.30131  3.54063  3.22455  4.36114  3.08472  4.28963  3.73315  3.23879  3.45538  4.29985  3.40398  3.81758  3.55483  3.55414  1.25893  1.65101  3.22871  5.71184  4.48435    875 s x - -
          2.68618  4.42225  2.77519  2.73123  3.46354  2.40513  3.72494  3.29354  2.67741  2.69355  4.24690  2.90347  2.73739  3.18146  2.89801  2.37887  2.77519  2.98518  4.58477  3.61503
          0.02262  4.19592  4.91826  0.61958  0.77255  0.48576  0.95510
    331   2.52278  1.73702  2.41225  2.91282  3.94974  3.31334  4.01490  3.21619  2.97224  3.00234  3.88852  3.28021  3.89543  3.27577  3.35201  2.68764  2.41381  2.90272  5.34910  4.08968    876 c x - -
          2.68618  4.42225  2.77519  2.73123  3.46354  2.40513  3.72494  3.29354  2.67741  2.69355  4.24690  2.90347  2.73739  3.18146  2.89801  2.37887  2.77519  2.98518  4.58477  3.61503
          0.02262  4.19592  4.91826  0.61958  0.77255  0.48576  0.95510
    332   2.72057  4.85443  2.74607  2.15799  4.45045  3.29642  3.94035  3.89727  2.80584  3.51703  4.36968  3.04197  3.90934  3.13180  3.22905  1.16651  3.07250  3.48757  5.70964  4.36368    877 s x - -
          2.68618  4.42225  2.77519  2.73123  3.46354  2.40513  3.72494  3.29354  2.67741  2.69355  4.24690  2.90347  2.73739  3.18146  2.89801  2.37887  2.77519  2.98518  4.58477  3.61503
          0.02262  4.19592  4.91826  0.61958  0.77255  0.48576  0.95510
    333   3.78075  5.06093  4.49132  4.26377  2.96520  4.02609  4.24024  3.82316  3.98515  3.17198  4.44411  4.36495  4.56580  4.35961  4.06735  3.98185  4.09532  3.72001  0.50575  2.95552    878 W x - -
          2.68618  4.42225  2.77519  2.73123  3.46354  2.40513  3.72494  3.29354  2.67741  2.69355  4.24690  2.90347  2.73739  3.18146  2.89801  2.37887  2.77519  2.98518  4.58477  3.61503
          0.02442  4.12019  4.84254  0.61958  0.77255  0.48576  0.95510
    334   2.34791  4.45475  3.29419  2.08949  2.75329  3.53581  3.81270  2.86623  2.75795  2.62965  3.55398  3.22047  3.93913  3.08166  3.14916  2.79309  2.86437  2.30122  5.04435  3.77390    879 e x - -
          2.68618  4.42225  2.77519  2.73123  3.46354  2.40513  3.72494  3.29354  2.67741  2.69355  4.24690  2.90347  2.73739  3.18146  2.89801  2.37887  2.77519  2.98518  4.58477  3.61503
          0.02442  4.12019  4.84254  0.61958  0.77255  0.48576  0.95510
    335   2.74435  4.59768  3.29158  2.98137  3.40846  1.35177  3.93767  3.43345  3.01918  3.07139  4.01766  3.35268  4.00927  3.36198  3.35381  2.88484  3.08410  3.14001  4.91198  2.24572    880 g x - -
          2.68618  4.42225  2.77519  2.73123  3.46354  2.40513  3.72494  3.29354  2.67741  2.69355  4.24690  2.90347  2.73739  3.18146  2.89801  2.37887  2.77519  2.98518  4.58477  3.61503
          0.02442  4.12019  4.84254  0.61958  0.77255  0.48576  0.95510
    336   2.71840  4.75987  2.98086  2.68024  3.81596  3.37064  1.56784  3.69358  2.65124  3.28015  4.16509  3.12374  3.92728  3.09021  3.00058  2.10577  3.04013  3.34033  5.21286  3.75980    881 h x - -
          2.68618  4.42225  2.77519  2.73123  3.46354  2.40513  3.72494  3.29354  2.67741  2.69355  4.24690  2.90347  2.73739  3.18146  2.89801  2.37887  2.77519  2.98518  4.58477  3.61503
          0.02442  4.12019  4.84254  0.61958  0.77255  0.48576  0.95510
    337   2.35907  1.35354  4.13228  3.76454  3.94940  3.15549  4.47480  2.99503  3.60103  2.95585  3.93460  3.69193  3.88837  3.89647  3.78251  2.61670  1.98621  2.67821  5.45053  4.26668    882 c x - -
          2.68618  4.42225  2.77519  2.73123  3.46354  2.40513  3.72494  3.29354  2.67741  2.69355  4.24690  2.90347  2.73739  3.18146  2.89801  2.37887  2.77519  2.98518  4.58477  3.61503
          0.02442  4.12019  4.84254  0.61958  0.77255  0.48576  0.95510
    338   2.80891  4.54889  3.57869  3.02954  3.46457  3.75195  3.97379  2.26912  2.84793  1.83371  3.38419  3.45190  4.11890  2.00780  3.16988  3.02561  3.04002  2.58181  5.07308  3.82840    883 l x - -
          2.68618  4.42225  2.77519  2.73123  3.46354  2.40513  3.72494  3.29354  2.67741  2.69355  4.24690  2.90347  2.73739  3.18146  2.89801  2.37887  2.77519  2.98518  4.58477  3.61503
          0.02442  4.12019  4.84254  0.61958  0.77255  0.48576  0.95510
    339   2.33750  4.29971  3.30877  3.14043  4.51425  1.16530  4.32801  4.00118  3.33226  3.66790  4.49085  3.33694  3.77649  3.60154  3.64968  1.79275  2.84102  3.38923  5.82807  4.60155    884 g x - -
          2.68618  4.42225  2.77519  2.73123  3.46354  2.40513  3.72494  3.29354  2.67741  2.69355  4.24690  2.90347  2.73739  3.18146  2.89801  2.37887  2.77519  2.98518  4.58477  3.61503
          0.02442  4.12019  4.84254  0.61958  0.77255  0.48576  0.95510
    340   1.33540  4.32633  3.81545  3.38412  2.34039  3.48541  4.13950  2.76873  3.33365  2.50292  3.58917  3.61023  4.05164  3.61277  3.60687  2.87685  2.97301  2.57626  4.95444  3.57772    885 a x - -
          2.68618  4.42225  2.77519  2.73123  3.46354  2.40513  3.72494  3.29354  2.67741  2.69355  4.24690  2.90347  2.73739  3.18146  2.89801  2.37887  2.77519  2.98518  4.58477  3.61503
          0.02442  4.12019  4.84254  0.61958  0.77255  0.48576  0.95510
    341   2.31825  4.26433  3.47058  3.17205  4.32571  3.04047  4.24810  3.69528  3.19365  3.42231  4.27143  3.35565  3.77586  3.51383  3.50658  1.15101  1.99145  3.19093  5.67718  4.44559    886 s x - -
          2.68618  4.42225  2.77519  2.73123  3.46354  2.40513  3.72494  3.29354  2.67741  2.69355  4.24690  2.90347  2.73739  3.18146  2.89801  2.37887  2.77519  2.98518  4.58477  3.61503
          0.02442  4.12019  4.84254  0.61958  0.77255  0.48576  0.95510
    342   2.90209  0.55165  4.46795  4.26926  4.21265  3.46630  4.86276  3.40532  4.10062  3.30583  4.43762  4.19141  4.19177  4.43678  4.17840  3.17317  3.39018  3.13113  5.56753  4.49655    887 C x - -
          2.68618  4.42225  2.77519  2.73123  3.46354  2.40513  3.72494  3.29354  2.67741  2.69355  4.24690  2.90347  2.73739  3.18146  2.89801  2.37887  2.77519  2.98518  4.58477  3.61503
          0.02442  4.12019  4.84254  0.61958  0.77255  0.48576  0.95510
    343   2.33458  4.29829  3.31175  3.13633  4.51154  1.21229  4.32164  3.99664  3.32316  3.66180  4.48309  3.33405  3.77434  3.59280  3.64310  1.72209  2.83681  3.38549  5.82484  4.59786    888 g x - -
          2.68618  4.42225  2.77519  2.73123  3.46354  2.40513  3.72494  3.29354  2.67741  2.69355  4.24690  2.90347  2.73739  3.18146  2.89801  2.37887  2.77519  2.98518  4.58477  3.61503
          0.02442  4.12019  4.84254  0.61958  0.77255  0.48576  0.95510
    344   2.30683  4.27880  3.41236  3.07109  4.34886  2.12677  4.17990  3.77003  3.12494  3.43585  4.25048  3.29779  3.75448  3.42096  3.47662  1.52629  1.89346  3.23835  5.67095  4.43906    889 s x - -
          2.68618  4.42225  2.77519  2.73123  3.46354  2.40513  3.72494  3.29354  2.67741  2.69355  4.24690  2.90347  2.73739  3.18146  2.89801  2.37887  2.77519  2.98518  4.58477  3.61503
          0.02442  4.12019  4.84254  0.61958  0.77255  0.48576  0.95510
    345   2.81860  5.20183  1.55559  2.04081  4.34881  3.34718  3.72453  3.91658  2.62816  3.46851  4.29772  2.82895  3.86873  2.88800  3.14733  2.77167  3.07505  3.55072  5.60734  2.73386    890 d x - -
          2.68618  4.42225  2.77519  2.73123  3.46354  2.40513  3.72494  3.29354  2.67741  2.69355  4.24690  2.90347  2.73739  3.18146  2.89801  2.37887  2.77519  2.98518  4.58477  3.61503
          0.02442  4.12019  4.84254  0.61958  0.77255  0.48576  0.95510
    346   2.78291  4.89818  1.38945  2.49126  4.20796  3.37743  3.89823  3.33951  2.83439  3.20140  4.15781  3.01261  3.93683  3.09387  3.31528  2.82930  3.08706  2.25214  5.58535  4.20786    891 d x - -
          2.68618  4.42225  2.77519  2.73123  3.46354  2.40513  3.72494  3.29354  2.67741  2.69355  4.24690  2.90347  2.73739  3.18146  2.89801  2.37887  2.77519  2.98518  4.58477  3.61503
          0.02442  4.12019  4.84254  0.61958  0.77255  0.48576  0.95510
    347   2.06880  5.08306  1.22805  2.34194  4.61572  3.25714  3.90259  4.01045  2.89438  3.65760  4.52799  2.88313  3.88811  3.08476  3.42890  2.80013  3.15301  3.60487  5.86815  4.45094    892 d x - -
          2.68618  4.42225  2.77519  2.73123  3.46354  2.40513  3.72494  3.29354  2.67741  2.69355  4.24690  2.90347  2.73739  3.18146  2.89801  2.37887  2.77519  2.98518  4.58477  3.61503
          0.02442  4.12019  4.84254  0.61958  0.77255  0.48576  0.95510
    348   2.72178  0.73553  4.26608  4.03251  3.99877  3.31969  4.65458  3.16255  3.86040  3.07243  4.19783  3.98912  4.03557  4.20189  3.96419  2.99349  3.19824  2.89918  5.38968  4.28538    893 c x - -
          2.68618  4.42225  2.77519  2.73123  3.46354  2.40513  3.72494  3.29354  2.67741  2.69355  4.24690  2.90347  2.73739  3.18146  2.89801  2.37887  2.77519  2.98518  4.58477  3.61503
          0.02796  3.98669  4.70904  0.61958  0.77255  0.48576  0.95510
    349   2.37407  4.29540  3.30873  3.13089  4.19147  3.02331  4.23705  3.73005  3.21237  3.44186  4.35911  3.33662  3.77177  3.55296  3.49413  0.93102  2.86296  3.24006  5.55504  4.27589    894 s x - -
          2.68618  4.42225  2.77519  2.73123  3.46354  2.40513  3.72494  3.29354  2.67741  2.69355  4.24690  2.90347  2.73739  3.18146  2.89801  2.37887  2.77519  2.98518  4.58477  3.61503
          0.02796  3.98669  4.70904  0.61958  0.77255  0.48576  0.95510
    350   3.11528  5.25739  0.76709  2.41224  4.65045  3.29986  4.03591  4.26526  3.14231  3.85372  4.83541  2.97392  3.96085  3.27603  3.67319  3.06552  3.45668  3.89265  5.79660  4.50591    895 d x - -
          2.68618  4.42225  2.77519  2.73123  3.46354  2.40513  3.72494  3.29354  2.67741  2.69355  4.24690  2.90347  2.73739  3.18146  2.89801  2.37887  2.77519  2.98518  4.58477  3.61503
          0.02796  3.98669  4.70904  0.61958  0.77255  0.48576  0.95510
    351   2.60312  4.84278  2.13028  2.34434  4.36752  3.21176  3.74577  3.82597  2.63166  3.40373  4.21785  2.86132  2.85099  2.90778  3.12203  1.79532  2.92013  3.40903  5.60195  4.22492    896 s x - -
          2.68618  4.42225  2.77519  2.73123  3.46354  2.40513  3.72494  3.29354  2.67741  2.69355  4.24690  2.90347  2.73739  3.18146  2.89801  2.37887  2.77519  2.98518  4.58477  3.61503
          0.02796  3.98669  4.70904  0.61958  0.77255  0.48576  0.95510
    352   3.10206  4.49537  4.38841  3.88647  1.96482  4.12640  3.85078  2.62538  3.74994  1.38745  3.24558  3.98069  4.43191  3.88308  3.89084  3.44349  3.32655  2.60679  4.14291  2.12299    897 l x - -
          2.68618  4.42225  2.77519  2.73123  3.46354  2.40513  3.72494  3.29354  2.67741  2.69355  4.24690  2.90347  2.73739  3.18146  2.89801  2.37887  2.77519  2.98518  4.58477  3.61503
          0.02796  3.98669  4.70904  0.61958  0.77255  0.48576  0.95510
    353   2.96595  4.38947  4.43342  3.94318  2.49622  4.09435  4.45800  2.04904  3.83340  1.97078  3.25332  4.14147  4.47188  4.05826  4.02547  3.46314  3.23877  1.21102  4.95191  3.58557    898 v x - -
          2.68618  4.42225  2.77519  2.73123  3.46354  2.40513  3.72494  3.29354  2.67741  2.69355  4.24690  2.90347  2.73739  3.18146  2.89801  2.37887  2.77519  2.98518  4.58477  3.61503
          0.02796  3.98669  4.70904  0.61958  0.77255  0.48576  0.95510
    354   2.72178  0.73553  4.26608  4.03251  3.99877  3.31969  4.65458  3.16255  3.86040  3.07243  4.19783  3.98912  4.03557  4.20189  3.96419  2.99349  3.19824  2.89918  5.38968  4.28538    899 c x - -
          2.68618  4.42225  2.77519  2.73123  3.46354  2.40513  3.72494  3.29354  2.67741  2.69355  4.24690  2.90347  2.73739  3.18146  2.89801  2.37887  2.77519  2.98518  4.58477  3.61503
          0.02796  3.98669  4.70904  0.61958  0.77255  0.48576  0.95510
    355   2.44624  4.51782  2.91311  2.60421  4.24547  3.13543  3.86214  3.67450  2.72212  3.30752  4.13310  2.02931  3.75171  3.05462  3.13317  1.86049  2.38112  3.23818  5.52578  4.21685    900 s x - -
          2.68618  4.42225  2.77519  2.73123  3.46354  2.40513  3.72494  3.29354  2.67741  2.69355  4.24690  2.90347  2.73739  3.18146  2.89801  2.37887  2.77519  2.98518  4.58477  3.61503
          0.02796  3.98669  4.70904  0.61958  0.77255  0.48576  0.95510
    356   2.48222  4.55416  2.80735  2.59333  4.28374  3.11223  3.90724  3.80072  2.79181  3.42538  4.26399  2.03510  3.76510  3.11674  3.19359  1.54608  2.88051  3.33724  5.57866  4.23585    901 s x - -
          2.68618  4.42225  2.77519  2.73123  3.46354  2.40513  3.72494  3.29354  2.67741  2.69355  4.24690  2.90347  2.73739  3.18146  2.89801  2.37887  2.77519  2.98518  4.58477  3.61503
          0.02796  3.98669  4.70904  0.61958  0.77255  0.48576  0.95510
    357   2.81228  4.57532  3.50935  3.42381  4.56199  0.57276  4.53615  4.19031  3.62054  3.82984  4.80726  3.67378  3.97008  3.93575  3.84313  2.98763  3.30241  3.69659  5.62600  4.66809    902 G x - -
          2.68618  4.42225  2.77519  2.73123  3.46354  2.40513  3.72494  3.29354  2.67741  2.69355  4.24690  2.90347  2.73739  3.18146  2.89801  2.37887  2.77519  2.98518  4.58477  3.61503
          0.02796  3.98669  4.70904  0.61958  0.77255  0.48576  0.95510
    358   3.07884  5.04469  3.26227  2.86383  4.45726  3.55475  3.82633  3.89396  0.89210  3.43472  4.39113  3.28285  4.04794  3.01214  2.45863  3.11399  3.32418  3.59570  5.46585  4.29553    903 k x - -
          2.68618  4.42225  2.77519  2.73123  3.46354  2.40513  3.72494  3.29354  2.67741  2.69355  4.24690  2.90347  2.73739  3.18146  2.89801  2.37887  2.77519  2.98518  4.58477  3.61503
          0.02796  3.98669  4.70904  0.61958  0.77255  0.48576  0.95510
    359   2.72178  0.73553  4.26608  4.03251  3.99877  3.31969  4.65458  3.16255  3.86040  3.07243  4.19783  3.98912  4.03557  4.20189  3.96419  2.99349  3.19824  2.89918  5.38968  4.28538    904 c x - -
          2.68618  4.42225  2.77519  2.73123  3.46354  2.40513  3.72494  3.29354  2.67741  2.69355  4.24690  2.90347  2.73739  3.18146  2.89801  2.37887  2.77519  2.98518  4.58477  3.61503
          0.02796  3.98669  4.70904  0.61958  0.77255  0.48576  0.95510
    360   1.74657  4.16972  3.39007  3.12658  4.26965  2.94347  4.21076  3.62947  3.18455  3.37222  4.22520  3.29007  3.69313  3.48665  3.49056  1.25641  2.71672  3.11500  5.62938  4.40093    905 s x - -
          2.68618  4.42225  2.77519  2.73123  3.46354  2.40513  3.72494  3.29354  2.67741  2.69355  4.24690  2.90347  2.73739  3.18146  2.89801  2.37887  2.77519  2.98518  4.58477  3.61503
          0.02796  3.98669  4.70904  0.61958  0.77255  0.48576  0.95510
    361   2.50791  4.44931  2.63008  2.49829  3.76621  3.00490  3.74902  3.43631  2.64181  3.12905  4.10927  1.81125  3.65569  3.04620  2.96503  2.60227  2.89466  3.09080  5.11267  3.75256    906 n x - -
          2.68618  4.42225  2.77519  2.73123  3.46354  2.40513  3.72494  3.29354  2.67741  2.69355  4.24690  2.90347  2.73739  3.18146  2.89801  2.37887  2.77519  2.98518  4.58477  3.61503
          0.04199  3.58696  4.30930  0.61958  0.77255  0.48576  0.95510
    362   2.44267  4.21618  3.02250  2.84364  3.80693  2.92097  3.92493  3.29708  2.87764  2.95017  4.01064  3.16604  1.60336  3.27922  3.13454  2.60818  2.86898  2.97728  5.05486  3.93381    907 p x - -
          2.68618  4.42225  2.77519  2.73123  3.46354  2.40513  3.72494  3.29354  2.67741  2.69355  4.24690  2.90347  2.73739  3.18146  2.89801  2.37887  2.77519  2.98518  4.58477  3.61503
          0.02846  3.57342        *  0.61958  0.77255  0.00000        *
//
