# Supplementary material for: Remote homology clustering identifies lowly conserved families of effector proteins in plant-pathogenic fungi
Source: Microb Genom. 2021 Sep 1;7(9):000637. doi: 10.1099/mgen.0.000637 (PMC8715435; doi:10.1099/mgen.0.000637)
Supplement: Supplementary material 16 [file mgen-7-0637-s0016.zip › hmms/markov-PC_02J8YC.hmm]

HMMER3/f [3.3 | Nov 2019]
NAME  markov-PC_02J8YC
LENG  208
ALPH  amino
RF    yes
MM    no
CONS  yes
CS    no
MAP   yes
DATE  Thu Jul 23 07:14:12 2020
NSEQ  10
EFFN  1.352539
CKSUM 2299798788
STATS LOCAL MSV      -10.4710  0.70487
STATS LOCAL VITERBI  -11.2758  0.70487
STATS LOCAL FORWARD   -5.0185  0.70487
HMM          A        C        D        E        F        G        H        I        K        L        M        N        P        Q        R        S        T        V        W        Y   
            m->m     m->i     m->d     i->m     i->i     d->m     d->d
  COMPO   2.52255  4.61642  2.98571  2.67654  3.33559  3.14828  3.56287  2.94990  2.64975  2.29418  3.63124  3.00853  3.27635  3.02072  2.87267  2.55759  2.86826  2.67612  4.56269  3.59950
          2.68445  4.42349  2.77597  2.73247  3.46343  2.40604  3.72378  3.29322  2.67780  2.69265  4.23429  2.90365  2.73729  3.18270  2.89900  2.37854  2.77550  2.98585  4.58601  3.61519
          0.47219  1.33729  2.17323  2.89378  0.05696  0.00000        *
      1   2.83694  4.35750  4.13531  3.58293  3.27304  3.89445  4.24149  2.50069  3.42818  1.51420  1.83136  3.85016  4.27028  3.70708  3.64668  2.70931  3.08583  2.41882  4.95358  3.76075     42 l x - -
          2.68618  4.42225  2.77519  2.73123  3.46354  2.40513  3.72494  3.29354  2.67741  2.69355  4.24690  2.90347  2.73739  3.18146  2.89801  2.37887  2.77519  2.98518  4.58477  3.61503
          0.02138  4.25170  4.97405  0.61958  0.77255  0.49143  0.94611
      2   2.41265  4.37524  3.49164  2.92431  3.51578  3.60975  3.20614  2.87608  2.87077  2.40907  2.52297  2.97401  3.99018  3.18272  2.97127  2.85363  2.67284  2.18086  4.95533  3.71844     43 v x - -
          2.68618  4.42225  2.77519  2.73123  3.46354  2.40513  3.72494  3.29354  2.67741  2.69355  4.24690  2.90347  2.73739  3.18146  2.89801  2.37887  2.77519  2.98518  4.58477  3.61503
          0.01995  4.32047  5.04282  0.61958  0.77255  0.54964  0.86076
      3   2.95755  5.06685  3.42222  2.78997  4.35545  3.69615  3.74074  2.97780  2.18867  3.26446  4.14076  3.23700  4.06831  2.17100  1.36840  2.98785  3.15562  3.43873  5.45433  4.21031     44 r x - -
          2.68618  4.42225  2.77519  2.73123  3.46354  2.40513  3.72494  3.29354  2.67741  2.69355  4.24690  2.90347  2.73739  3.18146  2.89801  2.37887  2.77519  2.98518  4.58477  3.61503
          0.01995  4.32047  5.04282  0.61958  0.77255  0.54964  0.86076
      4   2.64713  4.48003  3.38331  2.82063  2.73579  3.57294  3.82535  3.01564  2.75637  2.49413  3.59125  3.25989  3.96601  3.09782  2.36311  2.30687  2.31056  2.77280  5.04962  3.78883     45 s x - -
          2.68618  4.42225  2.77519  2.73123  3.46354  2.40513  3.72494  3.29354  2.67741  2.69355  4.24690  2.90347  2.73739  3.18146  2.89801  2.37887  2.77519  2.98518  4.58477  3.61503
          0.17209  4.32047  1.93239  0.61958  0.77255  0.54964  0.86076
      5   2.02711  4.85919  3.08102  2.55416  4.23358  3.44477  3.69367  3.64381  2.35579  3.21889  4.03782  3.04081  3.87872  2.54858  1.96653  2.41618  2.93176  3.29613  5.41923  4.11485     46 r x - -
          2.68618  4.42225  2.77519  2.73123  3.46354  2.40513  3.72494  3.29354  2.67741  2.69355  4.24690  2.90347  2.73739  3.18146  2.89801  2.37887  2.77519  2.98518  4.58477  3.61503
          0.02319  4.17157  4.89391  0.61958  0.77255  0.71980  0.66719
      6   2.56433  3.14196  3.95519  3.42949  3.42247  3.52347  4.12536  2.64863  3.30106  1.49516  3.42388  3.63491  4.03288  3.58474  3.53611  2.20039  2.87914  2.44343  4.95686  3.73908     47 l x - -
          2.68618  4.42225  2.77519  2.73123  3.46354  2.40513  3.72494  3.29354  2.67741  2.69355  4.24690  2.90347  2.73739  3.18146  2.89801  2.37887  2.77519  2.98518  4.58477  3.61503
          0.02319  4.17157  4.89391  0.61958  0.77255  0.71980  0.66719
      7   2.03966  4.32435  3.58713  3.02886  2.28768  3.62503  3.83796  2.80887  2.93860  2.50548  3.43003  3.39751  4.01051  3.25391  2.69911  2.88833  2.88449  2.59671  4.75254  2.96531     48 a x - -
          2.68618  4.42225  2.77519  2.73123  3.46354  2.40513  3.72494  3.29354  2.67741  2.69355  4.24690  2.90347  2.73739  3.18146  2.89801  2.37887  2.77519  2.98518  4.58477  3.61503
          0.02319  4.17157  4.89391  0.61958  0.77255  0.71980  0.66719
      8   2.25920  4.68871  3.05385  2.55764  4.18725  2.69401  3.75879  3.61300  2.34572  3.21372  4.01975  3.03153  3.08429  2.91648  3.01713  1.97529  2.54184  3.22918  5.44274  4.11969     49 s x - -
          2.68618  4.42225  2.77519  2.73123  3.46354  2.40513  3.72494  3.29354  2.67741  2.69355  4.24690  2.90347  2.73739  3.18146  2.89801  2.37887  2.77519  2.98518  4.58477  3.61503
          0.02319  4.17157  4.89391  0.61958  0.77255  0.44112  1.03091
      9   2.65787  4.30077  3.67938  3.10937  3.43771  3.67050  3.95009  2.49352  3.03223  2.27846  3.40940  3.47339  2.77310  3.33133  2.96056  2.93166  2.51381  1.85903  4.91494  3.69488     50 v x - -
          2.68618  4.42225  2.77519  2.73123  3.46354  2.40513  3.72494  3.29354  2.67741  2.69355  4.24690  2.90347  2.73739  3.18146  2.89801  2.37887  2.77519  2.98518  4.58477  3.61503
          0.08237  4.32047  2.72153  0.61958  0.77255  0.54964  0.86076
     10   2.99178  4.41417  4.52984  3.99404  3.46656  4.16402  4.63379  2.10656  3.85918  1.37980  3.33277  4.21310  4.52935  4.10924  4.05224  3.50807  2.66325  1.42404  5.25442  4.08016     51 l x - -
          2.68618  4.42225  2.77519  2.73123  3.46354  2.40513  3.72494  3.29354  2.67741  2.69355  4.24690  2.90347  2.73739  3.18146  2.89801  2.37887  2.77519  2.98518  4.58477  3.61503
          0.09291  4.25932  2.59567  0.61958  0.77255  0.62617  0.76494
     11   2.98236  4.53588  4.20798  3.82696  1.08237  3.86865  4.10954  2.75360  3.72351  2.30464  3.54066  3.94963  4.36548  3.95033  3.90426  3.28166  2.68619  2.65793  4.52990  2.97064     52 f x - -
          2.68618  4.42225  2.77519  2.73123  3.46354  2.40513  3.72494  3.29354  2.67741  2.69355  4.24690  2.90347  2.73739  3.18146  2.89801  2.37887  2.77519  2.98518  4.58477  3.61503
          0.02278  4.18918  4.91153  0.61958  0.77255  0.70233  0.68405
     12   3.28498  4.58303  5.00209  4.45771  3.34888  4.62304  5.03234  1.79937  4.33257  1.09605  3.14005  4.67947  4.84390  4.48144  4.46447  3.98525  3.52251  1.51401  5.38765  4.27978     53 l x - -
          2.68618  4.42225  2.77519  2.73123  3.46354  2.40513  3.72494  3.29354  2.67741  2.69355  4.24690  2.90347  2.73739  3.18146  2.89801  2.37887  2.77519  2.98518  4.58477  3.61503
          0.02278  4.18918  4.91153  0.61958  0.77255  0.57323  0.82943
     13   2.52190  4.30201  4.28333  3.72703  3.43884  3.98489  4.38251  1.56784  3.61438  1.79971  3.35355  3.97182  4.35585  3.86940  3.83177  3.29861  2.29999  2.02859  5.08928  3.89841     54 i x - -
          2.68618  4.42225  2.77519  2.73123  3.46354  2.40513  3.72494  3.29354  2.67741  2.69355  4.24690  2.90347  2.73739  3.18146  2.89801  2.37887  2.77519  2.98518  4.58477  3.61503
          0.02132  4.25463  4.97698  0.61958  0.77255  0.49358  0.94273
     14   2.84808  4.29818  4.33054  3.76492  3.35204  2.85120  4.34868  1.92200  3.64228  1.39040  3.28319  3.98555  4.34564  3.87300  3.83149  3.29424  3.09185  1.95021  5.00271  3.82018     55 l x - -
          2.68618  4.42225  2.77519  2.73123  3.46354  2.40513  3.72494  3.29354  2.67741  2.69355  4.24690  2.90347  2.73739  3.18146  2.89801  2.37887  2.77519  2.98518  4.58477  3.61503
          0.01995  4.32047  5.04282  0.61958  0.77255  0.54964  0.86076
     15   2.18013  4.27913  4.57704  4.00155  2.76987  4.10865  4.46804  1.95120  3.87079  1.86673  3.28347  4.15968  4.44241  4.06178  4.00593  3.42364  3.13466  1.46050  5.02798  3.84822     56 v x - -
          2.68618  4.42225  2.77519  2.73123  3.46354  2.40513  3.72494  3.29354  2.67741  2.69355  4.24690  2.90347  2.73739  3.18146  2.89801  2.37887  2.77519  2.98518  4.58477  3.61503
          0.01995  4.32047  5.04282  0.61958  0.77255  0.54964  0.86076
     16   2.99259  4.38720  4.56937  4.00676  3.43561  4.20372  4.59106  1.95962  3.88786  1.41154  3.31428  4.22109  4.53258  4.10611  4.06621  3.52480  2.29053  1.62622  5.18437  4.01528     57 l x - -
          2.68618  4.42225  2.77519  2.73123  3.46354  2.40513  3.72494  3.29354  2.67741  2.69355  4.24690  2.90347  2.73739  3.18146  2.89801  2.37887  2.77519  2.98518  4.58477  3.61503
          0.01995  4.32047  5.04282  0.61958  0.77255  0.54964  0.86076
     17   2.70578  4.17475  4.15601  3.57654  2.52548  3.80385  4.04941  2.32249  3.45446  1.70404  3.24247  3.77536  4.16719  3.66740  3.63160  2.26913  2.93771  2.39617  4.66893  2.87358     58 l x - -
          2.68618  4.42225  2.77519  2.73123  3.46354  2.40513  3.72494  3.29354  2.67741  2.69355  4.24690  2.90347  2.73739  3.18146  2.89801  2.37887  2.77519  2.98518  4.58477  3.61503
          0.01995  4.32047  5.04282  0.61958  0.77255  0.54964  0.86076
     18   2.12082  4.32373  3.67992  3.14049  2.48555  3.58145  3.98820  2.84325  3.08275  2.31749  3.50524  3.47733  4.03074  3.37368  3.40066  1.83036  2.90385  2.62061  4.95701  3.69581     59 s x - -
          2.68618  4.42225  2.77519  2.73123  3.46354  2.40513  3.72494  3.29354  2.67741  2.69355  4.24690  2.90347  2.73739  3.18146  2.89801  2.37887  2.77519  2.98518  4.58477  3.61503
          0.01995  4.32047  5.04282  0.61958  0.77255  0.54964  0.86076
     19   2.65036  4.75629  3.10997  2.14227  3.96705  3.50069  3.70821  3.37217  2.52672  2.70817  3.32063  3.05788  3.88930  2.28079  2.97042  2.27750  2.88123  3.07479  3.75872  3.95888     60 e x - -
          2.68618  4.42225  2.77519  2.73123  3.46354  2.40513  3.72494  3.29354  2.67741  2.69355  4.24690  2.90347  2.73739  3.18146  2.89801  2.37887  2.77519  2.98518  4.58477  3.61503
          0.01995  4.32047  5.04282  0.61958  0.77255  0.54964  0.86076
     20   2.64638  4.38663  3.56039  3.00723  3.57410  3.59902  3.94232  2.58245  2.95036  2.28917  3.52956  3.39748  2.09964  3.26403  3.30050  2.30723  2.90355  2.39580  5.03557  3.79871     61 p x - -
          2.68618  4.42225  2.77519  2.73123  3.46354  2.40513  3.72494  3.29354  2.67741  2.69355  4.24690  2.90347  2.73739  3.18146  2.89801  2.37887  2.77519  2.98518  4.58477  3.61503
          0.17209  4.32047  1.93239  0.61958  0.77255  0.54964  0.86076
     21   2.48344  2.78727  4.40615  3.82249  3.22010  3.92872  4.27401  1.96768  3.68140  1.64566  2.67601  3.97800  4.27601  3.87288  3.81413  3.23686  2.99624  2.09673  4.85234  3.67947     62 l x - -
          2.68618  4.42225  2.77519  2.73123  3.46354  2.40513  3.72494  3.29354  2.67741  2.69355  4.24690  2.90347  2.73739  3.18146  2.89801  2.37887  2.77519  2.98518  4.58477  3.61503
          0.16344  4.17157  1.99986  0.61958  0.77255  0.44112  1.03091
     22   2.80128  4.31988  4.02006  3.45640  2.24851  3.85017  2.43233  2.64875  3.34432  1.75752  2.72743  3.71909  4.20142  3.58713  3.57666  3.13183  3.03039  2.52765  4.58561  3.19253     63 l x - -
          2.68618  4.42225  2.77519  2.73123  3.46354  2.40513  3.72494  3.29354  2.67741  2.69355  4.24690  2.90347  2.73739  3.18146  2.89801  2.37887  2.77519  2.98518  4.58477  3.61503
          0.02244  4.20374  4.92609  0.61958  0.77255  0.45953  0.99853
     23   2.69643  5.11210  2.92921  2.05316  4.43225  2.62184  3.64391  3.88881  2.16789  2.97497  4.16580  2.44158  3.85659  2.75546  2.42547  2.67292  2.92550  3.49065  5.55263  4.17490     64 e x - -
          2.68618  4.42225  2.77519  2.73123  3.46354  2.40513  3.72494  3.29354  2.67741  2.69355  4.24690  2.90347  2.73739  3.18146  2.89801  2.37887  2.77519  2.98518  4.58477  3.61503
          0.01995  4.32047  5.04282  0.61958  0.77255  0.54964  0.86076
     24   2.45336  1.94891  4.06709  3.59463  3.77354  2.20037  4.31572  3.06551  3.50431  2.85795  3.75612  3.66783  3.96327  3.75118  3.73186  2.29923  2.86001  1.89539  5.24418  4.05662     65 v x - -
          2.68618  4.42225  2.77519  2.73123  3.46354  2.40513  3.72494  3.29354  2.67741  2.69355  4.24690  2.90347  2.73739  3.18146  2.89801  2.37887  2.77519  2.98518  4.58477  3.61503
          0.01995  4.32047  5.04282  0.61958  0.77255  0.54964  0.86076
     25   2.38612  4.25709  3.78829  3.21601  2.69063  3.69288  3.97939  2.68536  3.11825  1.72593  3.34440  3.54381  4.07267  3.40659  2.82013  2.96363  2.44282  2.49158  4.85696  3.64352     66 l x - -
          2.68618  4.42225  2.77519  2.73123  3.46354  2.40513  3.72494  3.29354  2.67741  2.69355  4.24690  2.90347  2.73739  3.18146  2.89801  2.37887  2.77519  2.98518  4.58477  3.61503
          0.01995  4.32047  5.04282  0.61958  0.77255  0.54964  0.86076
     26   1.31738  4.72425  2.97546  2.32762  4.40764  2.11795  4.01351  3.81306  2.90842  3.45309  4.28556  3.15280  3.92240  3.20743  3.34190  2.73025  3.01080  3.39662  5.69346  4.38356     67 a x - -
          2.68618  4.42225  2.77519  2.73123  3.46354  2.40513  3.72494  3.29354  2.67741  2.69355  4.24690  2.90347  2.73739  3.18146  2.89801  2.37887  2.77519  2.98518  4.58477  3.61503
          0.01995  4.32047  5.04282  0.61958  0.77255  0.54964  0.86076
     27   2.83959  3.24466  4.62843  4.04969  2.69880  4.05114  4.43257  1.32898  3.89806  2.24115  3.29877  4.15176  4.40133  4.07859  3.99808  3.37231  2.70833  1.85371  4.97192  3.78621     68 i x - -
          2.68618  4.42225  2.77519  2.73123  3.46354  2.40513  3.72494  3.29354  2.67741  2.69355  4.24690  2.90347  2.73739  3.18146  2.89801  2.37887  2.77519  2.98518  4.58477  3.61503
          0.01995  4.32047  5.04282  0.61958  0.77255  0.54964  0.86076
     28   2.59118  4.69806  3.15079  2.72659  4.37636  1.64252  3.92712  3.81038  2.72091  3.40769  4.21621  3.15987  2.46912  3.09645  2.64072  2.31725  2.93906  3.38079  5.61795  4.31369     69 g x - -
          2.68618  4.42225  2.77519  2.73123  3.46354  2.40513  3.72494  3.29354  2.67741  2.69355  4.24690  2.90347  2.73739  3.18146  2.89801  2.37887  2.77519  2.98518  4.58477  3.61503
          0.01995  4.32047  5.04282  0.61958  0.77255  0.54964  0.86076
     29   2.16898  5.31709  2.30051  1.90166  4.64242  2.56487  3.74780  4.12935  2.59060  3.62743  4.40600  2.11659  3.89823  2.87424  3.11595  2.76471  3.07534  3.70562  5.78301  4.34789     70 e x - -
          2.68618  4.42225  2.77519  2.73123  3.46354  2.40513  3.72494  3.29354  2.67741  2.69355  4.24690  2.90347  2.73739  3.18146  2.89801  2.37887  2.77519  2.98518  4.58477  3.61503
          0.01995  4.32047  5.04282  0.61958  0.77255  0.54964  0.86076
     30   2.64571  4.64097  2.78988  2.63639  3.30416  2.17607  3.75721  2.85079  2.63096  2.88547  3.73945  2.69739  3.91512  2.96465  3.06334  2.74640  2.88177  2.63497  5.19109  3.89865     71 g x - -
          2.68618  4.42225  2.77519  2.73123  3.46354  2.40513  3.72494  3.29354  2.67741  2.69355  4.24690  2.90347  2.73739  3.18146  2.89801  2.37887  2.77519  2.98518  4.58477  3.61503
          0.01995  4.32047  5.04282  0.61958  0.77255  0.54964  0.86076
     31   2.64259  4.58270  2.90942  2.69447  3.77766  2.41714  3.78497  2.69580  2.67914  2.54259  3.69056  3.16732  2.67827  3.01024  3.09882  2.76590  2.88119  2.64031  5.15409  3.87590     72 g x - -
          2.68623  4.42230  2.77525  2.73109  3.46267  2.40518  3.72500  3.29359  2.67746  2.69360  4.24695  2.90352  2.73745  3.18151  2.89806  2.37892  2.77525  2.98523  4.58482  3.61469
          0.56208  1.34013  1.78281  0.18002  1.80335  0.54964  0.86076
     32   2.72834  5.11972  2.64223  1.86212  4.45648  2.82681  3.68210  3.91749  2.48119  3.44559  4.23787  2.86285  3.83979  2.27352  2.96178  2.08354  2.98084  3.52218  5.61902  4.22443     74 e x - -
          2.68618  4.42225  2.77519  2.73123  3.46354  2.40513  3.72494  3.29354  2.67741  2.69355  4.24690  2.90347  2.73739  3.18146  2.89801  2.37887  2.77519  2.98518  4.58477  3.61503
          0.19197  4.14408  1.84005  0.61958  0.77255  0.42694  1.05699
     33   2.71954  5.14225  2.10774  2.09028  4.43849  3.37762  3.66776  3.90253  2.48025  2.90995  4.21437  2.57256  2.50317  2.79489  2.98281  2.68415  2.96291  3.50954  5.60632  4.20184     75 e x - -
          2.68618  4.42225  2.77519  2.73123  3.46354  2.40513  3.72494  3.29354  2.67741  2.69355  4.24690  2.90347  2.73739  3.18146  2.89801  2.37887  2.77519  2.98518  4.58477  3.61503
          0.02287  4.18502  4.90737  0.61958  0.77255  0.44856  1.01762
     34   2.65445  4.62771  2.89785  2.13393  3.81679  3.53712  3.76773  2.27420  2.64550  2.62259  3.71868  3.14004  3.92775  2.97982  3.07386  2.44873  2.88741  2.61249  5.18188  3.89529     76 e x - -
          2.68618  4.42225  2.77519  2.73123  3.46354  2.40513  3.72494  3.29354  2.67741  2.69355  4.24690  2.90347  2.73739  3.18146  2.89801  2.37887  2.77519  2.98518  4.58477  3.61503
          0.01995  4.32047  5.04282  0.61958  0.77255  0.54964  0.86076
     35   2.23196  4.47868  3.35159  2.79993  3.65832  2.54109  3.30299  2.61715  2.76940  2.72191  3.59817  2.85706  3.95481  3.09268  3.16135  2.79926  2.87549  2.25146  5.06566  3.80849     77 a x - -
          2.68618  4.42225  2.77519  2.73123  3.46354  2.40513  3.72494  3.29354  2.67741  2.69355  4.24690  2.90347  2.73739  3.18146  2.89801  2.37887  2.77519  2.98518  4.58477  3.61503
          0.07322  4.32047  2.85926  0.61958  0.77255  0.54964  0.86076
     36   2.45266  4.95248  2.88896  2.00788  4.28526  2.54532  3.69043  3.72426  2.48509  3.29069  4.08336  2.48101  3.84745  2.82506  2.96304  2.40050  2.90750  2.86717  5.49618  4.13205     78 e x - -
          2.68618  4.42225  2.77519  2.73123  3.46354  2.40513  3.72494  3.29354  2.67741  2.69355  4.24690  2.90347  2.73739  3.18146  2.89801  2.37887  2.77519  2.98518  4.58477  3.61503
          0.02103  4.26828  4.99062  0.61958  0.77255  0.50393  0.92672
     37   1.66568  4.32530  3.73787  3.48448  4.59545  3.09949  4.52855  3.99147  3.54120  3.71369  4.54012  3.55680  3.87997  3.81557  3.82499  0.91186  2.89833  3.39600  5.94313  4.74357     79 s x - -
          2.68618  4.42225  2.77519  2.73123  3.46354  2.40513  3.72494  3.29354  2.67741  2.69355  4.24690  2.90347  2.73739  3.18146  2.89801  2.37887  2.77519  2.98518  4.58477  3.61503
          0.01995  4.32047  5.04282  0.61958  0.77255  0.54964  0.86076
     38   2.58402  4.51167  3.38538  2.92331  3.95663  3.39109  3.99321  3.33819  2.89220  2.25814  3.90763  3.30485  2.37816  3.23977  3.26584  1.56975  2.92203  3.02451  5.34550  4.07070     80 s x - -
          2.68618  4.42225  2.77519  2.73123  3.46354  2.40513  3.72494  3.29354  2.67741  2.69355  4.24690  2.90347  2.73739  3.18146  2.89801  2.37887  2.77519  2.98518  4.58477  3.61503
          0.01995  4.32047  5.04282  0.61958  0.77255  0.54964  0.86076
     39   2.64332  4.48999  3.66766  3.29412  2.71094  3.41541  4.15112  3.37862  3.28982  3.04512  4.02833  3.54437  4.04610  3.59144  3.60476  0.98074  3.04261  3.07601  5.08251  3.61331     81 s x - -
          2.68618  4.42225  2.77519  2.73123  3.46354  2.40513  3.72494  3.29354  2.67741  2.69355  4.24690  2.90347  2.73739  3.18146  2.89801  2.37887  2.77519  2.98518  4.58477  3.61503
          0.01995  4.32047  5.04282  0.61958  0.77255  0.54964  0.86076
     40   2.10631  4.32031  3.80279  3.38338  4.09289  3.26494  4.32691  3.24679  3.34720  3.13051  4.03341  3.55578  3.94428  3.64069  3.65142  1.25663  2.89834  1.91051  5.52866  4.31441     82 s x - -
          2.68618  4.42225  2.77519  2.73123  3.46354  2.40513  3.72494  3.29354  2.67741  2.69355  4.24690  2.90347  2.73739  3.18146  2.89801  2.37887  2.77519  2.98518  4.58477  3.61503
          0.01995  4.32047  5.04282  0.61958  0.77255  0.54964  0.86076
     41   2.65531  4.86669  2.48839  2.49525  3.29275  2.92656  3.73624  3.62491  2.55440  3.22002  4.02923  3.00989  3.30303  2.88769  3.02428  1.73425  2.91420  3.27465  5.44898  4.10328     83 s x - -
          2.68618  4.42225  2.77519  2.73123  3.46354  2.40513  3.72494  3.29354  2.67741  2.69355  4.24690  2.90347  2.73739  3.18146  2.89801  2.37887  2.77519  2.98518  4.58477  3.61503
          0.01995  4.32047  5.04282  0.61958  0.77255  0.54964  0.86076
     42   2.66721  4.92942  3.02663  2.31760  4.19233  3.47700  3.66573  3.61808  2.05126  2.68562  3.99509  2.99122  2.77561  2.80190  2.58946  2.49026  2.89624  3.27585  5.40990  3.37909     84 k x - -
          2.68618  4.42225  2.77519  2.73123  3.46354  2.40513  3.72494  3.29354  2.67741  2.69355  4.24690  2.90347  2.73739  3.18146  2.89801  2.37887  2.77519  2.98518  4.58477  3.61503
          0.01995  4.32047  5.04282  0.61958  0.77255  0.54964  0.86076
     43   2.24326  5.08652  2.51137  2.18923  4.39329  2.41426  3.66241  3.85018  2.15072  3.38021  4.15275  2.92130  3.84989  2.78048  2.92216  2.66618  2.92276  3.07887  5.55516  4.16727     85 k x - -
          2.68618  4.42225  2.77519  2.73123  3.46354  2.40513  3.72494  3.29354  2.67741  2.69355  4.24690  2.90347  2.73739  3.18146  2.89801  2.37887  2.77519  2.98518  4.58477  3.61503
          0.01995  4.32047  5.04282  0.61958  0.77255  0.54964  0.86076
     44   2.72890  5.09022  2.98541  2.45346  4.41356  2.27707  3.17312  3.85725  2.34131  3.37736  4.15927  2.97988  3.23251  2.27963  2.23121  2.71467  2.95657  3.47566  5.53494  4.18016     86 r x - -
          2.68618  4.42225  2.77519  2.73123  3.46354  2.40513  3.72494  3.29354  2.67741  2.69355  4.24690  2.90347  2.73739  3.18146  2.89801  2.37887  2.77519  2.98518  4.58477  3.61503
          0.01995  4.32047  5.04282  0.61958  0.77255  0.54964  0.86076
     45   2.75947  5.11757  2.34043  2.38786  4.47009  2.85314  3.14891  3.93335  2.58993  3.47662  4.27038  2.93243  1.84098  2.89539  3.08862  2.48821  3.02146  3.53926  5.66253  4.26834     87 p x - -
          2.68618  4.42225  2.77519  2.73123  3.46354  2.40513  3.72494  3.29354  2.67741  2.69355  4.24690  2.90347  2.73739  3.18146  2.89801  2.37887  2.77519  2.98518  4.58477  3.61503
          0.01995  4.32047  5.04282  0.61958  0.77255  0.54964  0.86076
     46   2.42530  4.55998  2.36230  2.71186  3.72650  3.55251  3.29657  3.09191  2.68988  2.25732  2.91335  3.18201  3.93892  3.01968  3.10371  2.77956  2.87927  2.54935  5.11509  3.84200     88 l x - -
          2.68618  4.42225  2.77519  2.73123  3.46354  2.40513  3.72494  3.29354  2.67741  2.69355  4.24690  2.90347  2.73739  3.18146  2.89801  2.37887  2.77519  2.98518  4.58477  3.61503
          0.01995  4.32047  5.04282  0.61958  0.77255  0.54964  0.86076
     47   2.86952  4.25546  4.54954  3.97772  2.49820  4.02283  4.20182  1.90628  3.82219  2.16662  3.25242  4.06567  4.36298  3.97678  3.91720  3.33375  3.10155  1.76319  4.65073  2.03484     89 v x - -
          2.68618  4.42225  2.77519  2.73123  3.46354  2.40513  3.72494  3.29354  2.67741  2.69355  4.24690  2.90347  2.73739  3.18146  2.89801  2.37887  2.77519  2.98518  4.58477  3.61503
          0.01995  4.32047  5.04282  0.61958  0.77255  0.54964  0.86076
     48   2.82118  5.03348  3.18349  2.60864  4.26255  3.58487  2.48673  3.73310  2.28649  2.71624  4.10298  3.10095  3.96829  1.77151  2.39966  2.83452  3.03451  3.40473  5.42403  4.10624     90 q x - -
          2.68618  4.42225  2.77519  2.73123  3.46354  2.40513  3.72494  3.29354  2.67741  2.69355  4.24690  2.90347  2.73739  3.18146  2.89801  2.37887  2.77519  2.98518  4.58477  3.61503
          0.01995  4.32047  5.04282  0.61958  0.77255  0.54964  0.86076
     49   3.47129  4.77385  5.14880  4.58257  3.23221  4.75652  5.08632  2.25773  4.43645  0.79213  2.50834  4.81540  4.92307  4.50865  4.52256  4.11407  3.69352  1.94733  5.33969  4.30108     91 l x - -
          2.68618  4.42225  2.77519  2.73123  3.46354  2.40513  3.72494  3.29354  2.67741  2.69355  4.24690  2.90347  2.73739  3.18146  2.89801  2.37887  2.77519  2.98518  4.58477  3.61503
          0.01995  4.32047  5.04282  0.61958  0.77255  0.54964  0.86076
     50   3.43073  5.56102  2.78576  0.52367  4.97820  3.63223  4.29092  4.53044  3.23746  4.08304  5.06385  3.29785  4.26574  3.51377  3.67557  3.38065  3.74681  4.17645  6.05982  4.81771     92 E x - -
          2.68618  4.42225  2.77519  2.73123  3.46354  2.40513  3.72494  3.29354  2.67741  2.69355  4.24690  2.90347  2.73739  3.18146  2.89801  2.37887  2.77519  2.98518  4.58477  3.61503
          0.01995  4.32047  5.04282  0.61958  0.77255  0.54964  0.86076
     51   1.77953  4.73784  2.25204  2.60160  4.15398  3.40239  3.80825  3.53330  2.64657  3.18207  4.00584  3.08464  3.88287  2.97677  3.10002  2.44330  2.62516  2.65909  5.44223  4.12240     93 a x - -
          2.68618  4.42225  2.77519  2.73123  3.46354  2.40513  3.72494  3.29354  2.67741  2.69355  4.24690  2.90347  2.73739  3.18146  2.89801  2.37887  2.77519  2.98518  4.58477  3.61503
          0.01995  4.32047  5.04282  0.61958  0.77255  0.54964  0.86076
     52   2.39537  4.36684  3.58814  3.30120  4.61399  1.88071  4.41327  4.05804  3.38732  3.71714  4.51657  3.46563  3.86573  3.66361  3.71941  1.08603  2.43438  3.44531  5.92539  4.71047     94 s x - -
          2.68618  4.42225  2.77519  2.73123  3.46354  2.40513  3.72494  3.29354  2.67741  2.69355  4.24690  2.90347  2.73739  3.18146  2.89801  2.37887  2.77519  2.98518  4.58477  3.61503
          0.01995  4.32047  5.04282  0.61958  0.77255  0.54964  0.86076
     53   2.87097  4.62324  3.56003  3.10157  2.09225  3.72403  3.12396  3.19550  3.05241  2.80518  3.77549  3.46878  1.61924  3.37391  3.38499  3.03657  3.12982  2.97478  4.60565  3.06054     95 p x - -
          2.68618  4.42225  2.77519  2.73123  3.46354  2.40513  3.72494  3.29354  2.67741  2.69355  4.24690  2.90347  2.73739  3.18146  2.89801  2.37887  2.77519  2.98518  4.58477  3.61503
          0.01995  4.32047  5.04282  0.61958  0.77255  0.44779  1.01898
     54   2.85527  4.62276  3.51511  2.19583  3.61277  3.76682  4.02467  2.85255  2.92471  2.22658  1.61623  3.45904  4.15630  3.30229  3.26524  3.05457  3.09098  2.72090  5.17453  3.93503     96 m x - -
          2.68618  4.42225  2.77519  2.73123  3.46354  2.40513  3.72494  3.29354  2.67741  2.69355  4.24690  2.90347  2.73739  3.18146  2.89801  2.37887  2.77519  2.98518  4.58477  3.61503
          0.01906  4.36559  5.08793  0.61958  0.77255  0.48576  0.95510
     55   2.88968  5.14222  2.66713  1.90493  4.69950  1.25250  3.98388  4.16544  2.88688  3.72757  4.55852  3.03703  3.14868  3.15534  3.37021  2.88896  3.21589  3.73772  5.90483  4.52877     97 g x - -
          2.68618  4.42225  2.77519  2.73123  3.46354  2.40513  3.72494  3.29354  2.67741  2.69355  4.24690  2.90347  2.73739  3.18146  2.89801  2.37887  2.77519  2.98518  4.58477  3.61503
          0.01906  4.36559  5.08793  0.61958  0.77255  0.48576  0.95510
     56   2.71463  4.85513  3.21191  2.72089  4.40586  3.45019  3.85627  3.83393  2.51789  3.40443  4.22082  3.17282  1.92568  3.01095  1.91430  2.10626  3.01490  3.44049  5.58437  4.28832     98 r x - -
          2.68618  4.42225  2.77519  2.73123  3.46354  2.40513  3.72494  3.29354  2.67741  2.69355  4.24690  2.90347  2.73739  3.18146  2.89801  2.37887  2.77519  2.98518  4.58477  3.61503
          0.01906  4.36559  5.08793  0.61958  0.77255  0.48576  0.95510
     57   2.67195  4.49664  3.39227  2.29309  2.37515  3.60495  3.82180  3.02347  2.46280  2.71218  3.59432  3.27360  3.42426  3.11478  3.17801  2.83948  2.90316  2.78319  3.84362  2.77563     99 e x - -
          2.68618  4.42225  2.77519  2.73123  3.46354  2.40513  3.72494  3.29354  2.67741  2.69355  4.24690  2.90347  2.73739  3.18146  2.89801  2.37887  2.77519  2.98518  4.58477  3.61503
          0.01906  4.36559  5.08793  0.61958  0.77255  0.48576  0.95510
     58   2.38898  4.98747  2.95776  2.29555  4.28650  2.53313  3.69180  3.72411  2.46601  2.97519  4.07819  2.97865  3.87259  2.19805  2.93643  2.21512  2.92103  3.36055  5.49085  4.12956    100 q x - -
          2.68618  4.42225  2.77519  2.73123  3.46354  2.40513  3.72494  3.29354  2.67741  2.69355  4.24690  2.90347  2.73739  3.18146  2.89801  2.37887  2.77519  2.98518  4.58477  3.61503
          0.01906  4.36559  5.08793  0.61958  0.77255  0.48576  0.95510
     59   2.67735  4.55167  3.52983  2.99518  3.92334  3.52274  3.98285  3.16445  2.78190  2.92776  3.83986  3.37635  4.01778  3.22878  2.47266  2.84327  1.38772  2.42914  5.30834  4.06298    101 t x - -
          2.68618  4.42225  2.77519  2.73123  3.46354  2.40513  3.72494  3.29354  2.67741  2.69355  4.24690  2.90347  2.73739  3.18146  2.89801  2.37887  2.77519  2.98518  4.58477  3.61503
          0.01906  4.36559  5.08793  0.61958  0.77255  0.48576  0.95510
     60   2.36176  5.18306  2.89569  2.04439  4.51728  3.47055  3.67182  3.97927  1.87676  3.47475  4.24016  2.94793  3.88364  2.12292  2.82940  2.50569  2.97314  3.57057  5.61606  4.23275    102 k x - -
          2.68618  4.42225  2.77519  2.73123  3.46354  2.40513  3.72494  3.29354  2.67741  2.69355  4.24690  2.90347  2.73739  3.18146  2.89801  2.37887  2.77519  2.98518  4.58477  3.61503
          0.01906  4.36559  5.08793  0.61958  0.77255  0.48576  0.95510
     61   2.35256  5.09716  2.67308  2.02119  4.40001  3.45007  2.80439  3.86101  2.15277  3.38385  4.15077  2.93312  3.85410  2.77001  2.89643  2.66375  2.91712  3.46631  5.55142  2.90794    103 e x - -
          2.68618  4.42225  2.77519  2.73123  3.46354  2.40513  3.72494  3.29354  2.67741  2.69355  4.24690  2.90347  2.73739  3.18146  2.89801  2.37887  2.77519  2.98518  4.58477  3.61503
          0.01906  4.36559  5.08793  0.61958  0.77255  0.48576  0.95510
     62   3.69644  4.96476  4.87187  4.49101  2.01552  4.56914  3.79481  3.25831  4.32252  1.85879  3.86652  4.31087  4.86244  4.32019  4.36407  3.91668  3.91499  3.21817  3.95230  0.89537    104 y x - -
          2.68618  4.42225  2.77519  2.73123  3.46354  2.40513  3.72494  3.29354  2.67741  2.69355  4.24690  2.90347  2.73739  3.18146  2.89801  2.37887  2.77519  2.98518  4.58477  3.61503
          0.01906  4.36559  5.08793  0.61958  0.77255  0.48576  0.95510
     63   1.89562  4.33665  3.74944  3.23467  3.72823  3.48455  4.12646  2.22252  3.17700  2.77103  3.68372  3.52502  4.02103  3.47348  3.49462  2.53627  1.69702  2.66516  5.18970  3.97026    105 t x - -
          2.68618  4.42225  2.77519  2.73123  3.46354  2.40513  3.72494  3.29354  2.67741  2.69355  4.24690  2.90347  2.73739  3.18146  2.89801  2.37887  2.77519  2.98518  4.58477  3.61503
          0.01906  4.36559  5.08793  0.61958  0.77255  0.48576  0.95510
     64   3.02975  5.34627  3.34148  2.71585  4.78707  3.70587  3.71017  4.17302  1.56211  3.59354  4.40445  2.49058  4.07321  2.30983  1.63194  2.99615  3.21438  3.79776  5.64306  4.39591    106 k x - -
          2.68618  4.42225  2.77519  2.73123  3.46354  2.40513  3.72494  3.29354  2.67741  2.69355  4.24690  2.90347  2.73739  3.18146  2.89801  2.37887  2.77519  2.98518  4.58477  3.61503
          0.01906  4.36559  5.08793  0.61958  0.77255  0.48576  0.95510
     65   2.68282  4.49045  3.43744  2.86446  3.64951  3.62138  3.84869  2.36528  2.47830  2.48729  3.58732  3.30006  4.00152  3.12380  2.28747  2.86148  2.32305  2.47263  5.06196  3.81472    107 r x - -
          2.68618  4.42225  2.77519  2.73123  3.46354  2.40513  3.72494  3.29354  2.67741  2.69355  4.24690  2.90347  2.73739  3.18146  2.89801  2.37887  2.77519  2.98518  4.58477  3.61503
          0.01906  4.36559  5.08793  0.61958  0.77255  0.48576  0.95510
     66   3.21787  4.71732  4.54882  4.12336  3.41074  4.21379  4.79377  2.47955  3.89887  0.71651  3.27663  4.34260  4.64091  4.20911  4.06729  3.63938  2.89184  2.50467  5.35575  4.19263    108 l x - -
          2.68618  4.42225  2.77519  2.73123  3.46354  2.40513  3.72494  3.29354  2.67741  2.69355  4.24690  2.90347  2.73739  3.18146  2.89801  2.37887  2.77519  2.98518  4.58477  3.61503
          0.01906  4.36559  5.08793  0.61958  0.77255  0.48576  0.95510
     67   2.95278  5.29304  2.99269  2.56399  4.65957  3.58740  3.74655  4.08581  2.11626  3.56392  4.37463  1.39467  4.01691  2.49126  2.39409  2.91949  3.16941  3.71031  5.67157  4.35888    109 n x - -
          2.68618  4.42225  2.77519  2.73123  3.46354  2.40513  3.72494  3.29354  2.67741  2.69355  4.24690  2.90347  2.73739  3.18146  2.89801  2.37887  2.77519  2.98518  4.58477  3.61503
          0.01906  4.36559  5.08793  0.61958  0.77255  0.48576  0.95510
     68   2.11123  4.76240  3.10214  2.64308  4.28859  3.38092  3.85816  3.71423  2.67469  3.31705  4.12612  2.82361  3.89492  2.69211  3.11723  1.54170  2.53302  3.32481  5.54534  4.22390    110 s x - -
          2.68618  4.42225  2.77519  2.73123  3.46354  2.40513  3.72494  3.29354  2.67741  2.69355  4.24690  2.90347  2.73739  3.18146  2.89801  2.37887  2.77519  2.98518  4.58477  3.61503
          0.01906  4.36559  5.08793  0.61958  0.77255  0.48576  0.95510
     69   3.25931  5.32365  3.67024  3.02837  4.48845  3.86034  2.33841  4.14524  2.12524  3.58077  4.47001  3.42050  4.24190  2.98299  0.99113  3.26304  3.43392  3.83459  5.50469  4.23791    111 r x - -
          2.68618  4.42225  2.77519  2.73123  3.46354  2.40513  3.72494  3.29354  2.67741  2.69355  4.24690  2.90347  2.73739  3.18146  2.89801  2.37887  2.77519  2.98518  4.58477  3.61503
          0.01906  4.36559  5.08793  0.61958  0.77255  0.48576  0.95510
     70   2.97673  4.40583  4.47612  3.89558  2.39737  4.10819  4.36774  2.48900  3.73874  1.11413  3.13970  4.09901  4.42612  3.93775  3.21655  3.41303  3.20545  2.18143  4.90475  3.69407    112 l x - -
          2.68618  4.42225  2.77519  2.73123  3.46354  2.40513  3.72494  3.29354  2.67741  2.69355  4.24690  2.90347  2.73739  3.18146  2.89801  2.37887  2.77519  2.98518  4.58477  3.61503
          0.01906  4.36559  5.08793  0.61958  0.77255  0.48576  0.95510
     71   2.43795  5.07073  3.17778  2.58744  4.40080  3.57233  3.69810  3.81081  1.62811  2.96122  4.15014  3.08634  3.95725  2.82639  2.00484  2.51907  3.02291  3.45911  5.50539  4.19940    113 k x - -
          2.68618  4.42225  2.77519  2.73123  3.46354  2.40513  3.72494  3.29354  2.67741  2.69355  4.24690  2.90347  2.73739  3.18146  2.89801  2.37887  2.77519  2.98518  4.58477  3.61503
          0.01906  4.36559  5.08793  0.61958  0.77255  0.48576  0.95510
     72   2.95852  5.31800  1.05441  2.38812  4.58517  3.43356  3.90273  3.22102  2.83970  3.65217  4.50546  2.63267  3.99886  3.07116  3.36890  2.91558  3.24057  3.66868  5.84392  4.40144    114 d x - -
          2.68618  4.42225  2.77519  2.73123  3.46354  2.40513  3.72494  3.29354  2.67741  2.69355  4.24690  2.90347  2.73739  3.18146  2.89801  2.37887  2.77519  2.98518  4.58477  3.61503
          0.01906  4.36559  5.08793  0.61958  0.77255  0.48576  0.95510
     73   3.22315  4.59548  4.79730  4.22261  3.02601  4.37170  4.50327  2.53011  4.02382  1.00743  2.64904  4.37782  4.63551  4.17063  4.12253  3.69511  3.44422  2.61063  2.21452  3.56948    115 l x - -
          2.68618  4.42225  2.77519  2.73123  3.46354  2.40513  3.72494  3.29354  2.67741  2.69355  4.24690  2.90347  2.73739  3.18146  2.89801  2.37887  2.77519  2.98518  4.58477  3.61503
          0.01906  4.36559  5.08793  0.61958  0.77255  0.48576  0.95510
     74   2.79899  4.88517  2.90826  2.80357  4.77870  1.21735  4.24324  4.33556  3.20033  3.92447  4.76540  1.56312  4.02918  3.45950  3.62711  2.87423  3.22564  3.79932  6.01463  4.69045    116 g x - -
          2.68618  4.42225  2.77519  2.73123  3.46354  2.40513  3.72494  3.29354  2.67741  2.69355  4.24690  2.90347  2.73739  3.18146  2.89801  2.37887  2.77519  2.98518  4.58477  3.61503
          0.01906  4.36559  5.08793  0.61958  0.77255  0.48576  0.95510
     75   2.76720  4.20277  4.33843  3.74972  2.62929  3.89171  4.16751  2.53732  3.60881  1.48845  2.56567  3.91145  2.73294  3.79480  3.74506  3.18806  2.99725  2.41228  3.59895  3.52188    117 l x - -
          2.68618  4.42225  2.77519  2.73123  3.46354  2.40513  3.72494  3.29354  2.67741  2.69355  4.24690  2.90347  2.73739  3.18146  2.89801  2.37887  2.77519  2.98518  4.58477  3.61503
          0.01906  4.36559  5.08793  0.61958  0.77255  0.48576  0.95510
     76   2.76514  5.26747  2.11713  2.14968  4.59426  2.73219  3.70267  4.07993  2.49593  3.56831  4.32827  2.89598  3.30061  2.24077  3.00534  2.17175  3.00690  3.65135  5.71227  4.28862    118 d x - -
          2.68618  4.42225  2.77519  2.73123  3.46354  2.40513  3.72494  3.29354  2.67741  2.69355  4.24690  2.90347  2.73739  3.18146  2.89801  2.37887  2.77519  2.98518  4.58477  3.61503
          0.01906  4.36559  5.08793  0.61958  0.77255  0.48576  0.95510
     77   2.67289  4.93413  3.03098  2.47658  4.19825  3.48322  2.74887  3.62521  2.44450  2.86060  4.00398  3.00061  2.66714  2.61350  2.68918  2.29461  2.62180  3.28233  5.42170  4.07590    119 s x - -
          2.68618  4.42225  2.77519  2.73123  3.46354  2.40513  3.72494  3.29354  2.67741  2.69355  4.24690  2.90347  2.73739  3.18146  2.89801  2.37887  2.77519  2.98518  4.58477  3.61503
          0.06712  4.36559  2.95240  0.61958  0.77255  0.48576  0.95510
     78   2.19077  4.94425  2.98951  2.29184  4.26164  3.08416  3.67902  3.69681  2.44219  3.26174  4.05257  2.97915  2.83234  2.81004  2.32803  2.66587  2.47966  3.33209  5.46512  4.11035    120 a x - -
          2.68618  4.42225  2.77519  2.73123  3.46354  2.40513  3.72494  3.29354  2.67741  2.69355  4.24690  2.90347  2.73739  3.18146  2.89801  2.37887  2.77519  2.98518  4.58477  3.61503
          0.01999  4.31845  5.04080  0.61958  0.77255  0.44627  1.02168
     79   2.18065  5.01120  2.47255  2.44595  4.38207  3.42960  3.71794  3.83189  2.49875  3.37952  4.16094  2.97475  2.22229  2.84488  2.63861  2.36815  2.93732  3.43991  5.56670  4.19418    121 a x - -
          2.68618  4.42225  2.77519  2.73123  3.46354  2.40513  3.72494  3.29354  2.67741  2.69355  4.24690  2.90347  2.73739  3.18146  2.89801  2.37887  2.77519  2.98518  4.58477  3.61503
          0.01906  4.36559  5.08793  0.61958  0.77255  0.48576  0.95510
     80   2.65577  4.31134  3.64882  3.07703  3.43389  3.66119  3.92266  2.50092  2.99994  2.07240  3.41748  3.44766  4.03899  3.30134  2.72237  2.62478  2.31754  2.57492  4.89812  2.66769    122 l x - -
          2.68618  4.42225  2.77519  2.73123  3.46354  2.40513  3.72494  3.29354  2.67741  2.69355  4.24690  2.90347  2.73739  3.18146  2.89801  2.37887  2.77519  2.98518  4.58477  3.61503
          0.01906  4.36559  5.08793  0.61958  0.77255  0.48576  0.95510
     81   1.42067  4.51292  3.46301  2.98153  3.87658  3.49990  4.01568  3.09449  2.91866  2.88281  3.80377  3.36944  4.00881  2.56357  3.27668  2.82677  2.96146  2.13615  5.29723  4.04532    123 a x - -
          2.68620  4.42227  2.77521  2.73125  3.46356  2.40515  3.72496  3.29356  2.67743  2.69357  4.24692  2.90348  2.73741  3.18148  2.89803  2.37889  2.77521  2.98481  4.58479  3.61505
          0.11545  2.27433  5.08793  0.32046  1.29396  0.48576  0.95510
     82   2.69646  4.66107  3.26051  2.70212  3.73988  3.57401  3.76684  3.23445  2.43000  2.88961  3.75176  3.17688  3.95983  2.43462  3.02569  2.17430  2.92592  2.96818  3.02765  2.62855    125 s x - -
          2.68618  4.42225  2.77519  2.73123  3.46354  2.40513  3.72494  3.29354  2.67741  2.69355  4.24690  2.90347  2.73739  3.18146  2.89801  2.37887  2.77519  2.98518  4.58477  3.61503
          0.01906  4.36559  5.08793  0.61958  0.77255  0.48576  0.95510
     83   2.06019  5.02473  2.83156  1.75040  4.46515  2.56496  3.79433  3.91571  2.61291  3.47045  4.26211  2.98993  2.61683  2.93275  3.09699  2.72676  3.00188  3.51053  5.66162  4.28584    126 e x - -
          2.68618  4.42225  2.77519  2.73123  3.46354  2.40513  3.72494  3.29354  2.67741  2.69355  4.24690  2.90347  2.73739  3.18146  2.89801  2.37887  2.77519  2.98518  4.58477  3.61503
          0.09863  4.36559  2.51069  0.61958  0.77255  0.48576  0.95510
     84   2.17903  4.52023  3.29653  2.17565  3.11560  3.55647  3.78877  2.56839  2.46778  2.52098  3.61124  3.19939  3.94092  3.03625  3.10879  2.78583  2.87122  2.78633  5.08188  3.81576    127 e x - -
          2.68618  4.42225  2.77519  2.73123  3.46354  2.40513  3.72494  3.29354  2.67741  2.69355  4.24690  2.90347  2.73739  3.18146  2.89801  2.37887  2.77519  2.98518  4.58477  3.61503
          0.02062  4.28758  5.00993  0.61958  0.77255  0.42458  1.06144
     85   2.38148  4.66474  3.20341  2.64235  3.85627  3.53825  2.66445  3.24349  2.29776  2.66576  3.17700  3.13061  2.82502  2.95773  3.03768  2.75627  2.89113  2.68363  5.20267  3.91245    128 k x - -
          2.68618  4.42225  2.77519  2.73123  3.46354  2.40513  3.72494  3.29354  2.67741  2.69355  4.24690  2.90347  2.73739  3.18146  2.89801  2.37887  2.77519  2.98518  4.58477  3.61503
          0.01906  4.36559  5.08793  0.61958  0.77255  0.48576  0.95510
     86   2.67831  4.79604  3.12977  2.31054  4.01674  3.52217  3.72104  2.99106  2.05965  2.58875  3.87131  3.07412  3.90960  2.34956  2.94555  2.73552  2.90762  2.55563  5.30858  3.99704    129 k x - -
          2.68618  4.42225  2.77519  2.73123  3.46354  2.40513  3.72494  3.29354  2.67741  2.69355  4.24690  2.90347  2.73739  3.18146  2.89801  2.37887  2.77519  2.98518  4.58477  3.61503
          0.01906  4.36559  5.08793  0.61958  0.77255  0.48576  0.95510
     87   2.66025  4.94640  2.99094  2.50218  4.39428  2.52295  3.74912  3.84277  2.51616  3.39307  4.17518  2.63342  2.81450  2.87913  2.55359  1.87145  2.93277  3.43813  5.57791  4.21877    130 s x - -
          2.68618  4.42225  2.77519  2.73123  3.46354  2.40513  3.72494  3.29354  2.67741  2.69355  4.24690  2.90347  2.73739  3.18146  2.89801  2.37887  2.77519  2.98518  4.58477  3.61503
          0.01906  4.36559  5.08793  0.61958  0.77255  0.48576  0.95510
     88   2.42519  4.81059  3.08890  2.53226  4.03730  2.67859  2.98067  3.44662  2.51688  3.06436  3.88711  3.04483  3.88979  2.61389  2.72712  2.42467  2.89096  2.66071  5.32286  3.32338    131 s x - -
          2.68618  4.42225  2.77519  2.73123  3.46354  2.40513  3.72494  3.29354  2.67741  2.69355  4.24690  2.90347  2.73739  3.18146  2.89801  2.37887  2.77519  2.98518  4.58477  3.61503
          0.01906  4.36559  5.08793  0.61958  0.77255  0.48576  0.95510
     89   2.77068  5.24245  2.44985  2.00463  4.55933  3.43807  3.70739  4.03471  2.16398  3.53579  4.30414  2.59572  3.88739  2.82448  2.99155  2.72691  1.86678  3.62026  5.68889  4.27650    132 t x - -
          2.68618  4.42225  2.77519  2.73123  3.46354  2.40513  3.72494  3.29354  2.67741  2.69355  4.24690  2.90347  2.73739  3.18146  2.89801  2.37887  2.77519  2.98518  4.58477  3.61503
          0.01906  4.36559  5.08793  0.61958  0.77255  0.48576  0.95510
     90   2.70096  4.92618  2.21265  2.18946  2.72474  3.48794  3.70725  3.59001  2.52790  3.18155  3.99816  3.00821  3.89683  2.59349  2.99802  2.72247  2.93494  3.26196  5.36842  2.81177    133 e x - -
          2.68618  4.42225  2.77519  2.73123  3.46354  2.40513  3.72494  3.29354  2.67741  2.69355  4.24690  2.90347  2.73739  3.18146  2.89801  2.37887  2.77519  2.98518  4.58477  3.61503
          0.08315  4.36559  2.70193  0.61958  0.77255  0.48576  0.95510
     91   2.96462  4.38673  3.48712  3.82731  3.58788  4.17203  4.55677  1.75871  3.74891  2.14436  3.47870  4.10891  4.51380  4.01400  3.99517  3.48566  3.20961  1.11108  5.28181  4.06823    134 v x - -
          2.68618  4.42225  2.77519  2.73123  3.46354  2.40513  3.72494  3.29354  2.67741  2.69355  4.24690  2.90347  2.73739  3.18146  2.89801  2.37887  2.77519  2.98518  4.58477  3.61503
          0.02031  4.30275  5.02510  0.61958  0.77255  0.43488  1.04225
     92   2.55568  5.10601  2.97327  1.94762  4.42237  3.48761  2.45477  3.86886  2.36886  3.38981  4.16800  2.97762  3.88871  2.78888  2.20672  2.71307  2.63929  3.48449  5.55059  4.18741    135 e x - -
          2.68618  4.42225  2.77519  2.73123  3.46354  2.40513  3.72494  3.29354  2.67741  2.69355  4.24690  2.90347  2.73739  3.18146  2.89801  2.37887  2.77519  2.98518  4.58477  3.61503
          0.01906  4.36559  5.08793  0.61958  0.77255  0.48576  0.95510
     93   3.04855  5.63628  1.29825  1.76862  4.95394  2.47327  3.90001  4.47578  2.87352  3.95281  4.76993  2.86395  3.99601  3.05059  3.46210  2.54799  3.32826  4.02888  6.10558  4.60368    136 d x - -
          2.68618  4.42225  2.77519  2.73123  3.46354  2.40513  3.72494  3.29354  2.67741  2.69355  4.24690  2.90347  2.73739  3.18146  2.89801  2.37887  2.77519  2.98518  4.58477  3.61503
          0.01906  4.36559  5.08793  0.61958  0.77255  0.48576  0.95510
     94   2.68012  4.68709  3.20602  2.65344  3.28721  3.54934  3.16180  3.26987  2.61378  2.35208  3.77354  3.13988  3.93852  2.05871  3.03550  2.26657  2.91169  2.99622  5.17179  3.84863    137 q x - -
          2.68618  4.42225  2.77519  2.73123  3.46354  2.40513  3.72494  3.29354  2.67741  2.69355  4.24690  2.90347  2.73739  3.18146  2.89801  2.37887  2.77519  2.98518  4.58477  3.61503
          0.01906  4.36559  5.08793  0.61958  0.77255  0.48576  0.95510
     95   2.90266  4.40639  4.20375  3.62929  3.46096  3.98718  4.30520  2.38957  3.36611  1.78136  3.39555  3.90645  4.35375  3.74248  2.80687  3.29892  3.14525  1.28645  5.09291  3.89000    138 v x - -
          2.68618  4.42225  2.77519  2.73123  3.46354  2.40513  3.72494  3.29354  2.67741  2.69355  4.24690  2.90347  2.73739  3.18146  2.89801  2.37887  2.77519  2.98518  4.58477  3.61503
          0.01906  4.36559  5.08793  0.61958  0.77255  0.48576  0.95510
     96   2.73701  5.23186  2.26769  1.74692  4.55803  3.43343  3.26937  4.04032  2.45330  3.52911  4.28489  2.90143  2.73929  2.78960  2.74676  2.47989  2.97465  3.61390  5.67149  4.25545    139 e x - -
          2.68618  4.42225  2.77519  2.73123  3.46354  2.40513  3.72494  3.29354  2.67741  2.69355  4.24690  2.90347  2.73739  3.18146  2.89801  2.37887  2.77519  2.98518  4.58477  3.61503
          0.01906  4.36559  5.08793  0.61958  0.77255  0.48576  0.95510
     97   2.65673  4.32795  3.66039  3.10057  3.43860  3.63933  3.94104  2.83726  3.01917  2.54825  2.46207  3.45981  3.28899  3.32519  3.33406  2.04927  2.90279  2.61872  2.59600  3.66276    140 s x - -
          2.68618  4.42225  2.77519  2.73123  3.46354  2.40513  3.72494  3.29354  2.67741  2.69355  4.24690  2.90347  2.73739  3.18146  2.89801  2.37887  2.77519  2.98518  4.58477  3.61503
          0.01906  4.36559  5.08793  0.61958  0.77255  0.48576  0.95510
     98   3.34726  4.59142  5.26246  4.75198  3.72766  4.82821  5.38304  1.50952  4.65518  1.82820  3.50367  4.93303  5.06216  4.85919  4.80226  4.21961  3.59774  0.92154  5.75410  4.58230    141 v x - -
          2.68618  4.42225  2.77519  2.73123  3.46354  2.40513  3.72494  3.29354  2.67741  2.69355  4.24690  2.90347  2.73739  3.18146  2.89801  2.37887  2.77519  2.98518  4.58477  3.61503
          0.01906  4.36559  5.08793  0.61958  0.77255  0.48576  0.95510
     99   3.02409  5.28290  3.33697  2.73327  4.62740  3.70521  2.15516  4.07243  2.13912  3.52749  4.35334  3.19911  4.07960  1.91281  1.70390  3.00459  3.21338  3.71934  5.58305  4.31748    142 r x - -
          2.68618  4.42225  2.77519  2.73123  3.46354  2.40513  3.72494  3.29354  2.67741  2.69355  4.24690  2.90347  2.73739  3.18146  2.89801  2.37887  2.77519  2.98518  4.58477  3.61503
          0.01906  4.36559  5.08793  0.61958  0.77255  0.48576  0.95510
    100   2.83067  5.25682  2.61690  2.45420  4.60867  3.51103  3.70347  4.06191  2.13695  3.54156  4.32066  2.11075  3.93550  2.81885  1.69620  2.79198  3.05702  3.65768  5.66310  4.30020    143 r x - -
          2.68618  4.42225  2.77519  2.73123  3.46354  2.40513  3.72494  3.29354  2.67741  2.69355  4.24690  2.90347  2.73739  3.18146  2.89801  2.37887  2.77519  2.98518  4.58477  3.61503
          0.01906  4.36559  5.08793  0.61958  0.77255  0.48576  0.95510
    101   2.71063  5.17001  2.33085  2.19478  4.49664  3.45139  3.65821  3.96630  2.39403  3.46302  4.22090  2.92551  3.86169  1.97637  2.32810  2.67738  2.94280  3.13026  5.60806  4.21205    144 q x - -
          2.68618  4.42225  2.77519  2.73123  3.46354  2.40513  3.72494  3.29354  2.67741  2.69355  4.24690  2.90347  2.73739  3.18146  2.89801  2.37887  2.77519  2.98518  4.58477  3.61503
          0.01906  4.36559  5.08793  0.61958  0.77255  0.48576  0.95510
    102   3.66602  4.93988  5.31026  4.78780  3.24768  4.95215  5.27321  2.00789  4.59170  0.61553  3.03929  5.03275  5.08608  4.67265  4.66205  4.36006  3.89290  2.42596  5.42758  4.35401    145 L x - -
          2.68618  4.42225  2.77519  2.73123  3.46354  2.40513  3.72494  3.29354  2.67741  2.69355  4.24690  2.90347  2.73739  3.18146  2.89801  2.37887  2.77519  2.98518  4.58477  3.61503
          0.01906  4.36559  5.08793  0.61958  0.77255  0.48576  0.95510
    103   2.73950  4.76519  3.13168  2.66247  3.99264  3.54052  3.80277  3.38595  2.38110  1.87628  3.89287  2.07299  3.96808  3.00111  2.98430  2.52233  2.98277  3.10164  5.31228  4.01720    146 l x - -
          2.68618  4.42225  2.77519  2.73123  3.46354  2.40513  3.72494  3.29354  2.67741  2.69355  4.24690  2.90347  2.73739  3.18146  2.89801  2.37887  2.77519  2.98518  4.58477  3.61503
          0.01906  4.36559  5.08793  0.61958  0.77255  0.48576  0.95510
    104   2.71132  4.94561  3.07245  2.54546  4.29483  3.48580  3.73030  3.71838  2.44235  3.28747  4.09233  3.05147  3.91056  2.20240  2.54143  2.19828  1.92348  3.36124  5.48834  4.15848    147 t x - -
          2.68618  4.42225  2.77519  2.73123  3.46354  2.40513  3.72494  3.29354  2.67741  2.69355  4.24690  2.90347  2.73739  3.18146  2.89801  2.37887  2.77519  2.98518  4.58477  3.61503
          0.01906  4.36559  5.08793  0.61958  0.77255  0.48576  0.95510
    105   2.95210  5.52992  2.07401  1.89887  4.83841  3.41805  3.81913  4.34894  2.70439  3.81936  4.60834  1.70962  3.95581  2.08871  3.25078  2.86313  3.21121  3.90653  5.95926  4.48795    148 n x - -
          2.68618  4.42225  2.77519  2.73123  3.46354  2.40513  3.72494  3.29354  2.67741  2.69355  4.24690  2.90347  2.73739  3.18146  2.89801  2.37887  2.77519  2.98518  4.58477  3.61503
          0.07859  4.36559  2.76665  0.61958  0.77255  0.48576  0.95510
    106   2.70180  4.94999  3.06136  2.52106  4.28752  2.77389  3.07693  3.71356  2.39222  3.27495  4.07740  3.02877  3.89308  2.83382  1.82464  2.48983  2.53832  3.35634  5.46753  4.13771    149 r x - -
          2.68618  4.42225  2.77519  2.73123  3.46354  2.40513  3.72494  3.29354  2.67741  2.69355  4.24690  2.90347  2.73739  3.18146  2.89801  2.37887  2.77519  2.98518  4.58477  3.61503
          0.02022  4.30722  5.02956  0.61958  0.77255  0.43804  1.03648
    107   2.79157  5.32343  2.16609  1.92466  4.65284  2.64594  3.71156  4.14604  1.97937  3.62067  4.37867  2.66210  3.88852  2.50576  3.01520  2.73340  3.03359  3.70764  5.75439  4.32204    150 e x - -
          2.68618  4.42225  2.77519  2.73123  3.46354  2.40513  3.72494  3.29354  2.67741  2.69355  4.24690  2.90347  2.73739  3.18146  2.89801  2.37887  2.77519  2.98518  4.58477  3.61503
          0.01906  4.36559  5.08793  0.61958  0.77255  0.48576  0.95510
    108   2.69377  5.12599  2.29350  2.38974  4.44197  3.45291  3.65413  3.15615  2.39470  3.41618  4.17856  2.37684  3.85689  2.35883  2.28394  2.66801  2.92551  3.50198  5.57252  4.18300    151 r x - -
          2.68618  4.42225  2.77519  2.73123  3.46354  2.40513  3.72494  3.29354  2.67741  2.69355  4.24690  2.90347  2.73739  3.18146  2.89801  2.37887  2.77519  2.98518  4.58477  3.61503
          0.01906  4.36559  5.08793  0.61958  0.77255  0.48576  0.95510
    109   2.92498  5.21742  3.26010  2.35540  4.59382  3.64541  3.70391  3.98938  1.34326  3.47188  4.28123  3.13800  4.02004  2.82414  1.99024  2.90931  3.12497  3.00952  5.57869  4.30193    152 k x - -
          2.68618  4.42225  2.77519  2.73123  3.46354  2.40513  3.72494  3.29354  2.67741  2.69355  4.24690  2.90347  2.73739  3.18146  2.89801  2.37887  2.77519  2.98518  4.58477  3.61503
          0.01906  4.36559  5.08793  0.61958  0.77255  0.48576  0.95510
    110   2.74197  5.12520  2.97587  2.45801  4.47818  3.05902  3.68271  3.92727  2.17943  3.43577  4.21097  2.27949  3.89655  2.79823  2.06888  2.11142  2.97483  3.53060  5.58400  4.22226    153 r x - -
          2.68618  4.42225  2.77519  2.73123  3.46354  2.40513  3.72494  3.29354  2.67741  2.69355  4.24690  2.90347  2.73739  3.18146  2.89801  2.37887  2.77519  2.98518  4.58477  3.61503
          0.01906  4.36559  5.08793  0.61958  0.77255  0.48576  0.95510
    111   3.76313  5.09444  4.98323  4.65200  3.40660  4.60558  5.15937  2.65969  4.41915  0.44194  3.32122  4.88347  4.97288  4.66263  4.50324  4.27944  4.04340  2.81984  5.43420  4.26294    154 L x - -
          2.68618  4.42225  2.77519  2.73123  3.46354  2.40513  3.72494  3.29354  2.67741  2.69355  4.24690  2.90347  2.73739  3.18146  2.89801  2.37887  2.77519  2.98518  4.58477  3.61503
          0.01906  4.36559  5.08793  0.61958  0.77255  0.48576  0.95510
    112   2.81816  4.36887  3.98166  2.33607  3.37620  3.89031  4.17351  2.27991  3.32942  1.66141  2.43089  3.74163  4.24103  3.59357  3.60429  3.16320  3.04920  2.16538  4.99087  3.80329    155 l x - -
          2.68618  4.42225  2.77519  2.73123  3.46354  2.40513  3.72494  3.29354  2.67741  2.69355  4.24690  2.90347  2.73739  3.18146  2.89801  2.37887  2.77519  2.98518  4.58477  3.61503
          0.01906  4.36559  5.08793  0.61958  0.77255  0.48576  0.95510
    113   3.41970  4.81969  4.49447  4.07589  1.59235  4.28910  3.73654  3.35482  3.96309  2.86923  3.96994  4.06260  4.64701  4.06440  4.10108  2.48184  3.65768  3.19533  3.96991  1.10627    156 y x - -
          2.68618  4.42225  2.77519  2.73123  3.46354  2.40513  3.72494  3.29354  2.67741  2.69355  4.24690  2.90347  2.73739  3.18146  2.89801  2.37887  2.77519  2.98518  4.58477  3.61503
          0.01906  4.36559  5.08793  0.61958  0.77255  0.48576  0.95510
    114   3.76313  5.09444  4.98323  4.65200  3.40660  4.60558  5.15937  2.65969  4.41915  0.44194  3.32122  4.88347  4.97288  4.66263  4.50324  4.27944  4.04340  2.81984  5.43420  4.26294    157 L x - -
          2.68618  4.42225  2.77519  2.73123  3.46354  2.40513  3.72494  3.29354  2.67741  2.69355  4.24690  2.90347  2.73739  3.18146  2.89801  2.37887  2.77519  2.98518  4.58477  3.61503
          0.01906  4.36559  5.08793  0.61958  0.77255  0.48576  0.95510
    115   2.41001  5.01003  1.69858  2.47145  4.38756  2.23825  3.81695  3.80577  2.66908  2.75027  4.22075  3.00010  3.92166  2.96952  3.15753  2.76287  3.02776  3.43678  5.62885  4.25894    158 d x - -
          2.68618  4.42225  2.77519  2.73123  3.46354  2.40513  3.72494  3.29354  2.67741  2.69355  4.24690  2.90347  2.73739  3.18146  2.89801  2.37887  2.77519  2.98518  4.58477  3.61503
          0.01906  4.36559  5.08793  0.61958  0.77255  0.48576  0.95510
    116   2.72533  4.45160  3.56127  3.00512  3.53371  3.68306  3.92231  2.88893  2.87731  1.79606  2.27273  2.99496  4.06287  2.52224  3.20522  2.94361  2.95626  2.69639  5.00958  3.77396    159 l x - -
          2.68618  4.42225  2.77519  2.73123  3.46354  2.40513  3.72494  3.29354  2.67741  2.69355  4.24690  2.90347  2.73739  3.18146  2.89801  2.37887  2.77519  2.98518  4.58477  3.61503
          0.01906  4.36559  5.08793  0.61958  0.77255  0.48576  0.95510
    117   2.61856  4.41750  3.65897  3.17207  3.68937  3.47069  4.06439  3.17088  3.05209  2.87816  3.78475  3.47705  4.01638  3.41206  3.36029  2.55280  1.16651  2.89205  3.76585  3.84549    160 t x - -
          2.68618  4.42225  2.77519  2.73123  3.46354  2.40513  3.72494  3.29354  2.67741  2.69355  4.24690  2.90347  2.73739  3.18146  2.89801  2.37887  2.77519  2.98518  4.58477  3.61503
          0.01906  4.36559  5.08793  0.61958  0.77255  0.48576  0.95510
    118   2.95642  5.01017  3.07378  2.85019  4.51346  3.51325  4.10669  4.04653  2.84541  3.59957  4.51077  3.30533  1.00597  2.34382  3.17752  3.01806  3.29886  3.67317  5.74582  4.45095    161 p x - -
          2.68618  4.42225  2.77519  2.73123  3.46354  2.40513  3.72494  3.29354  2.67741  2.69355  4.24690  2.90347  2.73739  3.18146  2.89801  2.37887  2.77519  2.98518  4.58477  3.61503
          0.01906  4.36559  5.08793  0.61958  0.77255  0.48576  0.95510
    119   3.16021  5.64125  0.93752  2.36408  4.71014  3.45546  2.40993  4.49069  2.99315  3.97887  4.84887  2.94313  4.07080  3.17036  3.55520  3.05842  3.45072  4.07610  5.97472  4.45770    162 d x - -
          2.68624  4.42231  2.77526  2.73129  3.46360  2.40519  3.72501  3.29360  2.67718  2.69361  4.24696  2.90300  2.73746  3.18119  2.89807  2.37893  2.77526  2.98524  4.58483  3.61509
          0.36484  1.20556  5.08793  0.15707  1.92857  0.48576  0.95510
    120   2.57819  5.10377  3.09344  2.54414  4.48871  2.76176  3.70415  3.91799  1.49145  3.42903  4.21874  3.05168  3.93608  2.82502  2.29623  2.52698  3.01500  3.53393  5.57179  4.24463    164 k x - -
          2.68618  4.42225  2.77519  2.73123  3.46354  2.40513  3.72494  3.29354  2.67741  2.69355  4.24690  2.90347  2.73739  3.18146  2.89801  2.37887  2.77519  2.98518  4.58477  3.61503
          0.01906  4.36559  5.08793  0.61958  0.77255  0.48576  0.95510
    121   3.27062  5.10434  3.95972  3.27554  3.79062  3.93675  3.91614  3.79491  2.39355  3.29118  4.26236  3.61726  4.32353  3.20528  0.89240  3.35479  3.46764  3.55863  2.76416  3.72811    165 r x - -
          2.68618  4.42225  2.77519  2.73123  3.46354  2.40513  3.72494  3.29354  2.67741  2.69355  4.24690  2.90347  2.73739  3.18146  2.89801  2.37887  2.77519  2.98518  4.58477  3.61503
          0.01906  4.36559  5.08793  0.61958  0.77255  0.48576  0.95510
    122   3.51542  5.43139  3.72066  3.28274  4.93660  3.91489  4.14863  4.40762  0.51712  3.87571  4.83656  3.67409  4.40145  3.33052  2.66803  3.54070  3.74360  4.09726  5.80334  4.70491    166 K x - -
          2.68618  4.42225  2.77519  2.73123  3.46354  2.40513  3.72494  3.29354  2.67741  2.69355  4.24690  2.90347  2.73739  3.18146  2.89801  2.37887  2.77519  2.98518  4.58477  3.61503
          0.01906  4.36559  5.08793  0.61958  0.77255  0.48576  0.95510
    123   2.21737  4.44226  4.53301  4.16029  3.96475  3.86810  4.93085  2.19029  4.06766  2.65771  3.82751  4.23157  4.47127  4.35800  4.26807  3.31255  3.26238  0.81371  5.72154  4.50649    167 v x - -
          2.68618  4.42225  2.77519  2.73123  3.46354  2.40513  3.72494  3.29354  2.67741  2.69355  4.24690  2.90347  2.73739  3.18146  2.89801  2.37887  2.77519  2.98518  4.58477  3.61503
          0.01906  4.36559  5.08793  0.61958  0.77255  0.48576  0.95510
    124   3.62288  5.17839  4.05524  3.70417  2.36848  4.27275  1.16120  3.83654  3.51119  3.20219  4.35790  3.88479  4.65779  3.83889  3.73885  3.65408  3.85361  3.66759  4.01852  1.45168    168 h x - -
          2.68618  4.42225  2.77519  2.73123  3.46354  2.40513  3.72494  3.29354  2.67741  2.69355  4.24690  2.90347  2.73739  3.18146  2.89801  2.37887  2.77519  2.98518  4.58477  3.61503
          0.01906  4.36559  5.08793  0.61958  0.77255  0.48576  0.95510
    125   0.48762  4.52192  4.04873  3.89748  4.62848  3.32773  4.84768  3.83618  3.92923  3.69140  4.68790  3.89519  4.11532  4.22592  4.12278  2.87839  3.19133  3.39699  5.99972  4.87002    169 A x - -
          2.68618  4.42225  2.77519  2.73123  3.46354  2.40513  3.72494  3.29354  2.67741  2.69355  4.24690  2.90347  2.73739  3.18146  2.89801  2.37887  2.77519  2.98518  4.58477  3.61503
          0.01906  4.36559  5.08793  0.61958  0.77255  0.48576  0.95510
    126   2.78995  4.34736  3.96248  3.39691  3.35741  3.84455  4.13690  2.58164  3.29178  1.52881  2.34175  2.58631  4.20955  3.57073  3.55534  3.12538  3.02544  2.25143  4.95030  3.75014    170 l x - -
          2.68618  4.42225  2.77519  2.73123  3.46354  2.40513  3.72494  3.29354  2.67741  2.69355  4.24690  2.90347  2.73739  3.18146  2.89801  2.37887  2.77519  2.98518  4.58477  3.61503
          0.01906  4.36559  5.08793  0.61958  0.77255  0.48576  0.95510
    127   3.28158  4.58212  5.12888  4.55242  2.13758  4.56951  4.89302  1.86800  4.40722  1.20496  3.09780  4.67900  4.79570  4.47068  4.45105  3.91272  3.50696  1.74046  5.20150  4.08182    171 l x - -
          2.68621  4.42228  2.77522  2.73126  3.46357  2.40515  3.72497  3.29357  2.67743  2.69358  4.24490  2.90349  2.73742  3.18149  2.89803  2.37889  2.77522  2.98521  4.58480  3.61506
          0.16384  1.93137  5.08793  0.26198  1.46763  0.48576  0.95510
    128   3.70423  4.99043  5.29650  4.75358  3.19068  4.95488  5.23448  2.39197  4.53798  0.58314  2.46910  5.01616  5.06832  4.61103  4.60412  4.35166  3.92173  2.61279  5.38281  4.34408    173 L x - -
          2.68618  4.42225  2.77519  2.73123  3.46354  2.40513  3.72494  3.29354  2.67741  2.69355  4.24690  2.90347  2.73739  3.18146  2.89801  2.37887  2.77519  2.98518  4.58477  3.61503
          0.01906  4.36559  5.08793  0.61958  0.77255  0.48576  0.95510
    129   2.71223  5.20670  2.41620  1.99492  4.54089  2.62307  3.65876  4.02186  2.09815  3.50586  4.25576  2.90678  3.85592  2.76385  2.48743  2.41969  2.94666  3.59260  5.64241  4.23228    174 e x - -
          2.68618  4.42225  2.77519  2.73123  3.46354  2.40513  3.72494  3.29354  2.67741  2.69355  4.24690  2.90347  2.73739  3.18146  2.89801  2.37887  2.77519  2.98518  4.58477  3.61503
          0.01906  4.36559  5.08793  0.61958  0.77255  0.48576  0.95510
    130   2.75480  5.20867  2.10175  2.36767  4.55662  2.25531  3.71361  4.03292  2.49891  3.53528  4.30226  2.60066  3.88390  2.83086  2.33111  2.43310  3.00144  3.61261  5.68783  4.27856    175 d x - -
          2.68618  4.42225  2.77519  2.73123  3.46354  2.40513  3.72494  3.29354  2.67741  2.69355  4.24690  2.90347  2.73739  3.18146  2.89801  2.37887  2.77519  2.98518  4.58477  3.61503
          0.01906  4.36559  5.08793  0.61958  0.77255  0.48576  0.95510
    131   1.22004  4.79491  2.34738  2.68500  4.56488  2.21231  4.05830  3.99933  2.98817  3.61567  4.43328  3.14305  3.93746  3.24292  3.45697  2.74336  3.05234  3.53591  5.83037  4.49573    176 a x - -
          2.68618  4.42225  2.77519  2.73123  3.46354  2.40513  3.72494  3.29354  2.67741  2.69355  4.24690  2.90347  2.73739  3.18146  2.89801  2.37887  2.77519  2.98518  4.58477  3.61503
          0.01906  4.36559  5.08793  0.61958  0.77255  0.48576  0.95510
    132   2.32089  4.95478  3.04008  2.50889  4.30974  3.46488  3.71496  3.74212  2.44902  3.30359  4.09782  3.02253  2.35739  2.60171  2.30396  2.22095  2.93438  3.37305  5.50005  4.15618    177 s x - -
          2.68618  4.42225  2.77519  2.73123  3.46354  2.40513  3.72494  3.29354  2.67741  2.69355  4.24690  2.90347  2.73739  3.18146  2.89801  2.37887  2.77519  2.98518  4.58477  3.61503
          0.01906  4.36559  5.08793  0.61958  0.77255  0.48576  0.95510
    133   2.45511  5.05434  2.89756  1.97661  4.37882  2.60213  2.92467  3.83111  2.46644  3.37167  4.14991  2.95333  3.86728  2.81360  2.94903  2.16353  2.72523  3.44432  5.55511  4.17611    178 e x - -
          2.68618  4.42225  2.77519  2.73123  3.46354  2.40513  3.72494  3.29354  2.67741  2.69355  4.24690  2.90347  2.73739  3.18146  2.89801  2.37887  2.77519  2.98518  4.58477  3.61503
          0.01906  4.36559  5.08793  0.61958  0.77255  0.48576  0.95510
    134   2.73748  5.20229  2.39241  1.97826  4.52848  2.27618  3.68707  4.00259  2.45802  3.50303  4.26567  2.91423  3.87272  2.80016  2.36896  2.69950  2.64048  3.58625  5.65399  4.24707    179 e x - -
          2.68618  4.42225  2.77519  2.73123  3.46354  2.40513  3.72494  3.29354  2.67741  2.69355  4.24690  2.90347  2.73739  3.18146  2.89801  2.37887  2.77519  2.98518  4.58477  3.61503
          0.01906  4.36559  5.08793  0.61958  0.77255  0.48576  0.95510
    135   2.14260  4.78214  3.07308  2.23269  4.11795  3.45881  3.80238  3.50491  2.62909  2.71609  3.98040  3.09491  3.91619  2.97596  3.07035  1.68446  2.93915  3.18087  5.41330  4.09678    180 s x - -
          2.68618  4.42225  2.77519  2.73123  3.46354  2.40513  3.72494  3.29354  2.67741  2.69355  4.24690  2.90347  2.73739  3.18146  2.89801  2.37887  2.77519  2.98518  4.58477  3.61503
          0.01906  4.36559  5.08793  0.61958  0.77255  0.48576  0.95510
    136   2.74038  4.62134  3.36370  2.97094  3.54852  3.52350  3.95321  3.38564  2.96307  3.03883  3.94681  3.36041  1.49085  3.31258  3.31736  2.59190  3.05459  3.09724  5.03564  2.27007    181 p x - -
          2.68618  4.42225  2.77519  2.73123  3.46354  2.40513  3.72494  3.29354  2.67741  2.69355  4.24690  2.90347  2.73739  3.18146  2.89801  2.37887  2.77519  2.98518  4.58477  3.61503
          0.01906  4.36559  5.08793  0.61958  0.77255  0.48576  0.95510
    137   3.23546  5.19741  3.12439  3.07380  4.65142  3.60161  4.45604  4.50420  3.42272  4.09726  5.07151  0.51622  4.28837  3.75398  3.77409  3.29826  3.64758  4.07178  5.89585  4.58308    182 N x - -
          2.68618  4.42225  2.77519  2.73123  3.46354  2.40513  3.72494  3.29354  2.67741  2.69355  4.24690  2.90347  2.73739  3.18146  2.89801  2.37887  2.77519  2.98518  4.58477  3.61503
          0.01906  4.36559  5.08793  0.61958  0.77255  0.48576  0.95510
    138   3.34714  4.59121  5.28196  4.80998  3.87996  4.84060  5.52967  1.28639  4.72172  2.33924  3.64512  4.98440  5.11289  4.98014  4.89718  4.26063  3.61367  0.86427  5.93121  4.71577    183 v x - -
          2.68618  4.42225  2.77519  2.73123  3.46354  2.40513  3.72494  3.29354  2.67741  2.69355  4.24690  2.90347  2.73739  3.18146  2.89801  2.37887  2.77519  2.98518  4.58477  3.61503
          0.01906  4.36559  5.08793  0.61958  0.77255  0.48576  0.95510
    139   0.48762  4.52192  4.04873  3.89748  4.62848  3.32773  4.84768  3.83618  3.92923  3.69140  4.68790  3.89519  4.11532  4.22592  4.12278  2.87839  3.19133  3.39699  5.99972  4.87002    184 A x - -
          2.68618  4.42225  2.77519  2.73123  3.46354  2.40513  3.72494  3.29354  2.67741  2.69355  4.24690  2.90347  2.73739  3.18146  2.89801  2.37887  2.77519  2.98518  4.58477  3.61503
          0.01906  4.36559  5.08793  0.61958  0.77255  0.48576  0.95510
    140   3.25254  4.55359  5.06852  4.52277  1.86704  4.55377  4.86721  1.23709  4.38877  1.94301  3.26430  4.64543  4.81473  4.50743  4.47191  3.90675  3.49031  1.82358  5.20904  3.96197    185 i x - -
          2.68618  4.42225  2.77519  2.73123  3.46354  2.40513  3.72494  3.29354  2.67741  2.69355  4.24690  2.90347  2.73739  3.18146  2.89801  2.37887  2.77519  2.98518  4.58477  3.61503
          0.01906  4.36559  5.08793  0.61958  0.77255  0.48576  0.95510
    141   3.34330  4.60519  5.20103  4.68049  3.64149  4.77581  5.28682  1.74193  4.57024  1.60161  3.42807  4.86952  5.01333  4.76100  4.71210  4.15829  3.59146  0.93899  5.66065  4.50345    186 v x - -
          2.68618  4.42225  2.77519  2.73123  3.46354  2.40513  3.72494  3.29354  2.67741  2.69355  4.24690  2.90347  2.73739  3.18146  2.89801  2.37887  2.77519  2.98518  4.58477  3.61503
          0.01906  4.36559  5.08793  0.61958  0.77255  0.48576  0.95510
    142   2.44015  4.38458  3.71399  3.45196  4.59143  3.15371  4.50958  3.98752  3.48495  3.70684  4.54271  3.56408  3.92167  3.78816  3.77486  0.81571  2.15635  3.41793  5.93692  4.72329    187 s x - -
          2.68618  4.42225  2.77519  2.73123  3.46354  2.40513  3.72494  3.29354  2.67741  2.69355  4.24690  2.90347  2.73739  3.18146  2.89801  2.37887  2.77519  2.98518  4.58477  3.61503
          0.01906  4.36559  5.08793  0.61958  0.77255  0.48576  0.95510
    143   2.44801  4.37863  3.73025  3.43802  4.49102  3.17471  4.47075  3.85911  3.44657  3.59350  4.44044  3.56236  3.92722  3.75528  3.73758  1.73235  0.99949  3.33998  5.85182  4.63921    188 t x - -
          2.68618  4.42225  2.77519  2.73123  3.46354  2.40513  3.72494  3.29354  2.67741  2.69355  4.24690  2.90347  2.73739  3.18146  2.89801  2.37887  2.77519  2.98518  4.58477  3.61503
          0.01906  4.36559  5.08793  0.61958  0.77255  0.48576  0.95510
    144   3.54171  5.18500  4.20426  4.13206  5.04132  3.84629  5.14150  4.75004  4.23885  4.30562  5.39385  4.37758  0.27190  4.60957  4.40229  3.73032  4.02496  4.33155  6.05895  5.17680    189 P x - -
          2.68618  4.42225  2.77519  2.73123  3.46354  2.40513  3.72494  3.29354  2.67741  2.69355  4.24690  2.90347  2.73739  3.18146  2.89801  2.37887  2.77519  2.98518  4.58477  3.61503
          0.01906  4.36559  5.08793  0.61958  0.77255  0.48576  0.95510
    145   2.85338  5.10983  3.13913  2.59727  4.24000  3.59314  3.04349  3.83670  1.34199  3.36170  4.18109  2.81520  3.98522  2.85712  2.66484  2.85180  3.06851  3.49278  5.42609  2.96603    190 k x - -
          2.68618  4.42225  2.77519  2.73123  3.46354  2.40513  3.72494  3.29354  2.67741  2.69355  4.24690  2.90347  2.73739  3.18146  2.89801  2.37887  2.77519  2.98518  4.58477  3.61503
          0.01906  4.36559  5.08793  0.61958  0.77255  0.48576  0.95510
    146   2.78595  4.60553  3.49394  2.94416  3.69703  3.66101  2.14069  3.12449  2.65475  2.82339  3.73206  3.35676  4.06526  3.15005  2.59769  2.94894  3.02257  1.70965  5.10031  3.80728    191 v x - -
          2.68618  4.42225  2.77519  2.73123  3.46354  2.40513  3.72494  3.29354  2.67741  2.69355  4.24690  2.90347  2.73739  3.18146  2.89801  2.37887  2.77519  2.98518  4.58477  3.61503
          0.01906  4.36559  5.08793  0.61958  0.77255  0.48576  0.95510
    147   4.27874  5.45142  4.91901  4.76534  3.34742  4.35062  4.64280  4.36358  4.50254  3.65984  4.96716  4.82865  4.91250  4.86079  4.53330  4.47795  4.61019  4.26439  0.29202  3.32863    192 W x - -
          2.68618  4.42225  2.77519  2.73123  3.46354  2.40513  3.72494  3.29354  2.67741  2.69355  4.24690  2.90347  2.73739  3.18146  2.89801  2.37887  2.77519  2.98518  4.58477  3.61503
          0.01906  4.36559  5.08793  0.61958  0.77255  0.48576  0.95510
    148   2.88103  5.21861  3.16242  2.59215  4.60281  3.59846  3.69848  4.01965  1.78796  3.49543  4.29120  2.07153  3.98698  2.81505  1.85076  2.85924  2.69606  3.63955  5.60127  4.29904    193 k x - -
          2.68618  4.42225  2.77519  2.73123  3.46354  2.40513  3.72494  3.29354  2.67741  2.69355  4.24690  2.90347  2.73739  3.18146  2.89801  2.37887  2.77519  2.98518  4.58477  3.61503
          0.01906  4.36559  5.08793  0.61958  0.77255  0.48576  0.95510
    149   2.44270  4.38629  3.71181  3.46982  4.61126  3.15101  4.53136  4.01190  3.51114  3.73379  4.57223  3.57308  3.92527  3.81429  3.79428  0.76333  2.32969  3.43353  5.95816  4.74398    194 s x - -
          2.68618  4.42225  2.77519  2.73123  3.46354  2.40513  3.72494  3.29354  2.67741  2.69355  4.24690  2.90347  2.73739  3.18146  2.89801  2.37887  2.77519  2.98518  4.58477  3.61503
          0.01906  4.36559  5.08793  0.61958  0.77255  0.48576  0.95510
    150   3.68774  4.97069  5.30963  4.75485  3.18251  4.95001  5.22507  2.39496  4.55720  0.66709  2.04632  5.01270  5.05569  4.60528  4.61483  4.33603  3.90122  2.62202  5.37038  4.34931    195 L x - -
          2.68618  4.42225  2.77519  2.73123  3.46354  2.40513  3.72494  3.29354  2.67741  2.69355  4.24690  2.90347  2.73739  3.18146  2.89801  2.37887  2.77519  2.98518  4.58477  3.61503
          0.01906  4.36559  5.08793  0.61958  0.77255  0.48576  0.95510
    151   2.78839  5.26768  1.96827  2.34599  4.59986  2.50264  3.72927  4.08129  2.27449  3.57971  4.34939  2.23528  3.89480  2.84894  3.04609  2.74100  2.50445  3.65906  5.73203  4.31063    196 d x - -
          2.68618  4.42225  2.77519  2.73123  3.46354  2.40513  3.72494  3.29354  2.67741  2.69355  4.24690  2.90347  2.73739  3.18146  2.89801  2.37887  2.77519  2.98518  4.58477  3.61503
          0.01906  4.36559  5.08793  0.61958  0.77255  0.48576  0.95510
    152   2.18761  5.23637  2.73432  1.66601  4.57044  3.45723  3.76236  4.02504  2.53412  3.54713  4.34235  2.95169  3.93268  1.87946  2.99773  2.79654  3.08064  3.63040  5.71361  4.32150    197 e x - -
          2.68618  4.42225  2.77519  2.73123  3.46354  2.40513  3.72494  3.29354  2.67741  2.69355  4.24690  2.90347  2.73739  3.18146  2.89801  2.37887  2.77519  2.98518  4.58477  3.61503
          0.01906  4.36559  5.08793  0.61958  0.77255  0.48576  0.95510
    153   3.51542  5.43139  3.72066  3.28274  4.93660  3.91489  4.14863  4.40762  0.51712  3.87571  4.83656  3.67409  4.40145  3.33052  2.66803  3.54070  3.74360  4.09726  5.80334  4.70491    198 K x - -
          2.68618  4.42225  2.77519  2.73123  3.46354  2.40513  3.72494  3.29354  2.67741  2.69355  4.24690  2.90347  2.73739  3.18146  2.89801  2.37887  2.77519  2.98518  4.58477  3.61503
          0.01906  4.36559  5.08793  0.61958  0.77255  0.48576  0.95510
    154   3.43995  4.72417  5.21353  4.64701  3.30093  4.76399  5.10968  1.38865  4.50201  1.47343  1.60563  4.84459  4.94031  4.57498  4.57344  4.12177  3.66366  2.23816  5.37144  4.31268    199 i x - -
          2.68618  4.42225  2.77519  2.73123  3.46354  2.40513  3.72494  3.29354  2.67741  2.69355  4.24690  2.90347  2.73739  3.18146  2.89801  2.37887  2.77519  2.98518  4.58477  3.61503
          0.01906  4.36559  5.08793  0.61958  0.77255  0.48576  0.95510
    155   3.15095  5.30453  3.37601  2.86350  4.67740  3.74821  3.82549  4.13167  2.20032  3.57964  4.45709  3.30409  4.16755  1.09160  1.99560  3.14550  3.35351  3.80065  5.63690  4.40390    200 q x - -
          2.68618  4.42225  2.77519  2.73123  3.46354  2.40513  3.72494  3.29354  2.67741  2.69355  4.24690  2.90347  2.73739  3.18146  2.89801  2.37887  2.77519  2.98518  4.58477  3.61503
          0.01906  4.36559  5.08793  0.61958  0.77255  0.48576  0.95510
    156   3.76313  5.09444  4.98323  4.65200  3.40660  4.60558  5.15937  2.65969  4.41915  0.44194  3.32122  4.88347  4.97288  4.66263  4.50324  4.27944  4.04340  2.81984  5.43420  4.26294    201 L x - -
          2.68618  4.42225  2.77519  2.73123  3.46354  2.40513  3.72494  3.29354  2.67741  2.69355  4.24690  2.90347  2.73739  3.18146  2.89801  2.37887  2.77519  2.98518  4.58477  3.61503
          0.01906  4.36559  5.08793  0.61958  0.77255  0.48576  0.95510
    157   3.70226  5.37702  3.76930  3.60442  3.76987  3.97878  0.43055  4.48905  3.44167  3.90427  5.00836  3.98260  4.56968  3.98529  3.66294  3.77742  4.03414  4.21453  5.21771  3.71247    202 H x - -
          2.68618  4.42225  2.77519  2.73123  3.46354  2.40513  3.72494  3.29354  2.67741  2.69355  4.24690  2.90347  2.73739  3.18146  2.89801  2.37887  2.77519  2.98518  4.58477  3.61503
          0.01906  4.36559  5.08793  0.61958  0.77255  0.48576  0.95510
    158   2.23801  4.78753  3.10145  2.61615  4.25381  3.03381  3.81991  3.67550  2.61997  3.27710  4.08706  2.25374  3.89463  2.97804  2.79823  2.69265  1.77788  3.30158  5.50654  4.18376    203 t x - -
          2.68618  4.42225  2.77519  2.73123  3.46354  2.40513  3.72494  3.29354  2.67741  2.69355  4.24690  2.90347  2.73739  3.18146  2.89801  2.37887  2.77519  2.98518  4.58477  3.61503
          0.01906  4.36559  5.08793  0.61958  0.77255  0.48576  0.95510
    159   3.96361  5.22551  4.92782  4.75903  0.45638  4.48336  4.20137  3.45961  4.66267  2.72395  4.12783  4.61757  4.94806  4.69858  4.65858  4.18917  4.27360  3.48249  4.34903  2.67288    204 F x - -
          2.68618  4.42225  2.77519  2.73123  3.46354  2.40513  3.72494  3.29354  2.67741  2.69355  4.24690  2.90347  2.73739  3.18146  2.89801  2.37887  2.77519  2.98518  4.58477  3.61503
          0.01906  4.36559  5.08793  0.61958  0.77255  0.48576  0.95510
    160   0.48762  4.52192  4.04873  3.89748  4.62848  3.32773  4.84768  3.83618  3.92923  3.69140  4.68790  3.89519  4.11532  4.22592  4.12278  2.87839  3.19133  3.39699  5.99972  4.87002    205 A x - -
          2.68618  4.42225  2.77519  2.73123  3.46354  2.40513  3.72494  3.29354  2.67741  2.69355  4.24690  2.90347  2.73739  3.18146  2.89801  2.37887  2.77519  2.98518  4.58477  3.61503
          0.01906  4.36559  5.08793  0.61958  0.77255  0.48576  0.95510
    161   2.67535  5.04099  2.98346  2.06795  3.46119  3.46758  3.16494  3.78323  2.18007  3.32082  4.09663  2.95978  3.85878  2.36349  2.48429  2.66638  2.90480  3.40513  5.49831  3.16314    206 e x - -
          2.68618  4.42225  2.77519  2.73123  3.46354  2.40513  3.72494  3.29354  2.67741  2.69355  4.24690  2.90347  2.73739  3.18146  2.89801  2.37887  2.77519  2.98518  4.58477  3.61503
          0.01906  4.36559  5.08793  0.61958  0.77255  0.48576  0.95510
    162   3.33053  4.59201  5.22284  4.75413  3.86621  4.78266  5.47567  1.50464  4.65605  2.33594  3.64197  4.93041  5.07712  4.92287  4.83647  4.20278  3.60178  0.75677  5.90329  4.68267    207 v x - -
          2.68618  4.42225  2.77519  2.73123  3.46354  2.40513  3.72494  3.29354  2.67741  2.69355  4.24690  2.90347  2.73739  3.18146  2.89801  2.37887  2.77519  2.98518  4.58477  3.61503
          0.01906  4.36559  5.08793  0.61958  0.77255  0.48576  0.95510
    163   3.06913  5.67444  1.51319  1.29884  4.97623  3.40923  3.90452  4.50138  2.87910  3.97448  4.79460  2.86344  2.98220  3.05552  3.46796  2.95755  3.34691  4.05489  6.12189  4.61640    208 e x - -
          2.68618  4.42225  2.77519  2.73123  3.46354  2.40513  3.72494  3.29354  2.67741  2.69355  4.24690  2.90347  2.73739  3.18146  2.89801  2.37887  2.77519  2.98518  4.58477  3.61503
          0.01906  4.36559  5.08793  0.61958  0.77255  0.48576  0.95510
    164   2.74410  5.07922  2.86883  2.46706  4.51336  2.11430  3.76520  3.96977  1.95991  3.49827  4.28298  2.39334  3.90714  2.89467  2.97195  2.15070  3.01095  3.55810  5.66377  4.29217    209 k x - -
          2.68618  4.42225  2.77519  2.73123  3.46354  2.40513  3.72494  3.29354  2.67741  2.69355  4.24690  2.90347  2.73739  3.18146  2.89801  2.37887  2.77519  2.98518  4.58477  3.61503
          0.01906  4.36559  5.08793  0.61958  0.77255  0.48576  0.95510
    165   2.69876  4.15937  4.19627  3.61194  3.22571  3.81341  4.11506  1.95639  3.48333  1.85331  3.24728  3.80709  4.17876  3.70068  3.65365  2.46513  2.93213  2.13293  4.76653  2.57922    210 l x - -
          2.68618  4.42225  2.77519  2.73123  3.46354  2.40513  3.72494  3.29354  2.67741  2.69355  4.24690  2.90347  2.73739  3.18146  2.89801  2.37887  2.77519  2.98518  4.58477  3.61503
          0.01906  4.36559  5.08793  0.61958  0.77255  0.48576  0.95510
    166   2.84117  5.38092  1.67909  2.09584  4.70004  3.42410  3.07601  4.19703  2.57373  3.67462  4.44310  2.58590  3.91032  2.21209  3.09678  2.56647  3.08854  3.76063  5.81374  4.37042    211 d x - -
          2.68618  4.42225  2.77519  2.73123  3.46354  2.40513  3.72494  3.29354  2.67741  2.69355  4.24690  2.90347  2.73739  3.18146  2.89801  2.37887  2.77519  2.98518  4.58477  3.61503
          0.01906  4.36559  5.08793  0.61958  0.77255  0.48576  0.95510
    167   2.14699  4.63674  2.84059  2.66403  3.82582  3.54216  3.77008  2.68881  2.64311  2.36433  3.72830  3.14758  2.82022  2.98132  2.75540  2.76452  2.89100  2.93299  5.18535  3.89973    212 a x - -
          2.68618  4.42225  2.77519  2.73123  3.46354  2.40513  3.72494  3.29354  2.67741  2.69355  4.24690  2.90347  2.73739  3.18146  2.89801  2.37887  2.77519  2.98518  4.58477  3.61503
          0.01906  4.36559  5.08793  0.61958  0.77255  0.48576  0.95510
    168   2.19754  4.93202  2.54269  2.46977  3.51275  3.46290  3.70299  3.64365  2.28279  3.22747  4.02869  2.99540  3.87650  2.84304  2.96829  1.86810  2.91373  3.29578  5.44892  4.09658    213 s x - -
          2.68618  4.42225  2.77519  2.73123  3.46354  2.40513  3.72494  3.29354  2.67741  2.69355  4.24690  2.90347  2.73739  3.18146  2.89801  2.37887  2.77519  2.98518  4.58477  3.61503
          0.01906  4.36559  5.08793  0.61958  0.77255  0.48576  0.95510
    169   1.76117  5.24622  2.25201  2.14675  4.56373  3.44035  3.72816  4.03301  1.98219  3.54334  4.32028  2.91717  3.90151  2.85047  3.01690  2.75020  3.03632  3.62537  5.70315  4.29372    214 a x - -
          2.68618  4.42225  2.77519  2.73123  3.46354  2.40513  3.72494  3.29354  2.67741  2.69355  4.24690  2.90347  2.73739  3.18146  2.89801  2.37887  2.77519  2.98518  4.58477  3.61503
          0.01906  4.36559  5.08793  0.61958  0.77255  0.48576  0.95510
    170   3.58282  4.85104  5.33216  4.76883  2.01983  4.86194  5.01412  2.06466  4.62736  0.81254  2.98775  4.93226  4.98906  4.59758  4.64286  4.22275  3.79355  2.55291  5.16309  3.97666    215 l x - -
          2.68618  4.42225  2.77519  2.73123  3.46354  2.40513  3.72494  3.29354  2.67741  2.69355  4.24690  2.90347  2.73739  3.18146  2.89801  2.37887  2.77519  2.98518  4.58477  3.61503
          0.01906  4.36559  5.08793  0.61958  0.77255  0.48576  0.95510
    171   2.74782  5.16175  2.19677  2.39336  4.36219  3.45940  2.38259  3.92547  2.46860  3.44212  4.22215  2.93927  3.88807  2.04331  2.95013  2.71864  2.98365  3.53313  5.55502  3.34867    216 q x - -
          2.68618  4.42225  2.77519  2.73123  3.46354  2.40513  3.72494  3.29354  2.67741  2.69355  4.24690  2.90347  2.73739  3.18146  2.89801  2.37887  2.77519  2.98518  4.58477  3.61503
          0.01906  4.36559  5.08793  0.61958  0.77255  0.48576  0.95510
    172   2.75810  5.27776  2.45435  1.63287  4.60879  3.43006  3.69002  4.09810  2.15748  3.57612  4.32983  2.59193  3.40391  2.55680  2.97434  2.52466  2.99727  3.66233  5.71095  4.28599    217 e x - -
          2.68618  4.42225  2.77519  2.73123  3.46354  2.40513  3.72494  3.29354  2.67741  2.69355  4.24690  2.90347  2.73739  3.18146  2.89801  2.37887  2.77519  2.98518  4.58477  3.61503
          0.01906  4.36559  5.08793  0.61958  0.77255  0.48576  0.95510
    173   2.02748  4.94322  3.01156  2.19287  4.22998  2.99068  3.68841  3.65972  2.45726  2.91803  4.03103  2.99633  3.87373  2.82337  2.41383  2.34726  2.90770  3.30806  5.44781  4.09757    218 a x - -
          2.68618  4.42225  2.77519  2.73123  3.46354  2.40513  3.72494  3.29354  2.67741  2.69355  4.24690  2.90347  2.73739  3.18146  2.89801  2.37887  2.77519  2.98518  4.58477  3.61503
          0.01906  4.36559  5.08793  0.61958  0.77255  0.48576  0.95510
    174   3.45508  4.77745  5.11684  4.60663  3.35431  4.70502  5.14745  2.20726  4.43541  0.79151  3.15935  4.81599  4.94964  4.58260  4.54474  4.10187  3.70590  1.70279  5.44363  4.33488    219 l x - -
          2.68618  4.42225  2.77519  2.73123  3.46354  2.40513  3.72494  3.29354  2.67741  2.69355  4.24690  2.90347  2.73739  3.18146  2.89801  2.37887  2.77519  2.98518  4.58477  3.61503
          0.01906  4.36559  5.08793  0.61958  0.77255  0.48576  0.95510
    175   2.69429  5.18236  2.47405  2.19388  4.51469  3.43826  3.64771  3.99382  1.98464  3.16123  4.22924  2.62012  3.84763  2.41656  2.88503  2.20977  2.92746  3.56671  5.61943  4.21216    220 k x - -
          2.68618  4.42225  2.77519  2.73123  3.46354  2.40513  3.72494  3.29354  2.67741  2.69355  4.24690  2.90347  2.73739  3.18146  2.89801  2.37887  2.77519  2.98518  4.58477  3.61503
          0.01906  4.36559  5.08793  0.61958  0.77255  0.48576  0.95510
    176   2.79670  5.09295  3.13581  2.55721  4.42067  3.55936  2.90425  3.84108  2.09801  3.36521  4.16392  3.06344  3.94545  2.81414  1.77238  2.51181  2.34866  3.48076  5.51973  4.20270    221 r x - -
          2.68618  4.42225  2.77519  2.73123  3.46354  2.40513  3.72494  3.29354  2.67741  2.69355  4.24690  2.90347  2.73739  3.18146  2.89801  2.37887  2.77519  2.98518  4.58477  3.61503
          0.01906  4.36559  5.08793  0.61958  0.77255  0.48576  0.95510
    177   3.15298  5.63193  0.96666  2.36501  4.69987  3.45588  2.32019  4.47924  2.98264  3.96796  4.83587  2.94347  4.06812  3.16433  3.54205  3.05279  3.44221  4.06540  5.96424  4.44864    222 d x - -
          2.68618  4.42225  2.77519  2.73123  3.46354  2.40513  3.72494  3.29354  2.67741  2.69355  4.24690  2.90347  2.73739  3.18146  2.89801  2.37887  2.77519  2.98518  4.58477  3.61503
          0.01906  4.36559  5.08793  0.61958  0.77255  0.48576  0.95510
    178   4.12361  5.24148  5.03477  4.80093  0.87222  4.76731  2.92453  3.86263  4.62075  3.14133  4.41270  4.36755  5.05093  4.47611  4.57433  4.14068  4.32974  3.76493  3.73391  1.27139    223 f x - -
          2.68618  4.42225  2.77519  2.73123  3.46354  2.40513  3.72494  3.29354  2.67741  2.69355  4.24690  2.90347  2.73739  3.18146  2.89801  2.37887  2.77519  2.98518  4.58477  3.61503
          0.01906  4.36559  5.08793  0.61958  0.77255  0.48576  0.95510
    179   1.80156  4.73247  3.04225  2.85556  4.58295  3.29890  4.18719  4.01358  3.09268  3.68703  4.53700  1.11743  3.97805  3.39995  3.49233  2.77815  3.09721  3.53924  5.87458  4.55198    224 n x - -
          2.68618  4.42225  2.77519  2.73123  3.46354  2.40513  3.72494  3.29354  2.67741  2.69355  4.24690  2.90347  2.73739  3.18146  2.89801  2.37887  2.77519  2.98518  4.58477  3.61503
          0.01906  4.36559  5.08793  0.61958  0.77255  0.48576  0.95510
    180   1.97562  4.40073  3.62783  3.14204  3.56385  3.53488  4.02745  3.01838  3.08365  2.75878  3.67575  3.47260  4.03772  3.40092  3.40461  2.86642  2.20569  2.76868  5.04365  1.77728    225 y x - -
          2.68618  4.42225  2.77519  2.73123  3.46354  2.40513  3.72494  3.29354  2.67741  2.69355  4.24690  2.90347  2.73739  3.18146  2.89801  2.37887  2.77519  2.98518  4.58477  3.61503
          0.01906  4.36559  5.08793  0.61958  0.77255  0.48576  0.95510
    181   2.59605  4.66644  3.17144  2.74022  4.24108  2.36268  3.93753  3.65250  2.79666  3.28903  4.11244  1.85456  3.90652  3.12279  3.22874  2.13622  2.93280  2.39861  5.53855  4.23533    226 n x - -
          2.68618  4.42225  2.77519  2.73123  3.46354  2.40513  3.72494  3.29354  2.67741  2.69355  4.24690  2.90347  2.73739  3.18146  2.89801  2.37887  2.77519  2.98518  4.58477  3.61503
          0.01906  4.36559  5.08793  0.61958  0.77255  0.48576  0.95510
    182   2.71248  5.13695  2.93156  1.98349  4.46009  3.46784  3.65824  3.91846  2.00987  3.42512  4.19058  2.94809  3.02244  2.12290  2.82903  2.68681  2.94204  3.05357  5.57634  4.19574    227 e x - -
          2.68618  4.42225  2.77519  2.73123  3.46354  2.40513  3.72494  3.29354  2.67741  2.69355  4.24690  2.90347  2.73739  3.18146  2.89801  2.37887  2.77519  2.98518  4.58477  3.61503
          0.01906  4.36559  5.08793  0.61958  0.77255  0.48576  0.95510
    183   3.64861  4.91308  5.33886  4.80879  3.26443  4.96362  5.29366  1.85210  4.62836  0.66415  3.04720  5.04810  5.09030  4.69393  4.69360  4.36546  3.87380  2.37114  5.44408  4.38287    228 L x - -
          2.68618  4.42225  2.77519  2.73123  3.46354  2.40513  3.72494  3.29354  2.67741  2.69355  4.24690  2.90347  2.73739  3.18146  2.89801  2.37887  2.77519  2.98518  4.58477  3.61503
          0.01906  4.36559  5.08793  0.61958  0.77255  0.48576  0.95510
    184   2.41361  5.49183  1.35220  2.32361  4.88541  3.39552  3.92095  4.39090  2.88868  3.90111  4.72315  1.75264  3.99364  3.07697  3.45921  2.92497  3.29847  3.94780  6.06193  4.58374    229 d x - -
          2.68618  4.42225  2.77519  2.73123  3.46354  2.40513  3.72494  3.29354  2.67741  2.69355  4.24690  2.90347  2.73739  3.18146  2.89801  2.37887  2.77519  2.98518  4.58477  3.61503
          0.01906  4.36559  5.08793  0.61958  0.77255  0.48576  0.95510
    185   1.86286  4.35743  3.77166  3.54329  4.65978  3.12599  4.59124  4.06286  3.61159  3.78664  4.61364  3.60086  3.91477  3.88359  3.88614  0.78513  2.93748  3.45110  6.00732  4.80949    230 s x - -
          2.68618  4.42225  2.77519  2.73123  3.46354  2.40513  3.72494  3.29354  2.67741  2.69355  4.24690  2.90347  2.73739  3.18146  2.89801  2.37887  2.77519  2.98518  4.58477  3.61503
          0.01906  4.36559  5.08793  0.61958  0.77255  0.48576  0.95510
    186   3.76313  5.09444  4.98323  4.65200  3.40660  4.60558  5.15937  2.65969  4.41915  0.44194  3.32122  4.88347  4.97288  4.66263  4.50324  4.27944  4.04340  2.81984  5.43420  4.26294    231 L x - -
          2.68618  4.42225  2.77519  2.73123  3.46354  2.40513  3.72494  3.29354  2.67741  2.69355  4.24690  2.90347  2.73739  3.18146  2.89801  2.37887  2.77519  2.98518  4.58477  3.61503
          0.01906  4.36559  5.08793  0.61958  0.77255  0.48576  0.95510
    187   1.16939  4.36493  3.95082  3.47631  3.84317  3.53293  4.34696  2.17993  3.40105  2.76659  3.76855  3.70000  4.11796  3.70291  3.68953  2.91311  2.49738  2.48651  5.37514  4.16345    232 a x - -
          2.68618  4.42225  2.77519  2.73123  3.46354  2.40513  3.72494  3.29354  2.67741  2.69355  4.24690  2.90347  2.73739  3.18146  2.89801  2.37887  2.77519  2.98518  4.58477  3.61503
          0.01906  4.36559  5.08793  0.61958  0.77255  0.48576  0.95510
    188   2.91792  4.97010  3.50373  2.98402  4.57752  3.58470  3.92717  4.01938  2.36444  3.55139  4.41081  3.36436  4.09829  3.09194  1.06467  2.08602  3.21663  3.63362  5.64196  4.41130    233 r x - -
          2.68618  4.42225  2.77519  2.73123  3.46354  2.40513  3.72494  3.29354  2.67741  2.69355  4.24690  2.90347  2.73739  3.18146  2.89801  2.37887  2.77519  2.98518  4.58477  3.61503
          0.01906  4.36559  5.08793  0.61958  0.77255  0.48576  0.95510
    189   2.83920  5.02016  3.12001  2.62451  4.04321  3.58068  3.74124  3.72662  2.42690  3.28531  4.12609  1.60850  3.99418  2.92272  2.17521  2.85888  3.06817  3.40219  5.32807  2.89613    234 n x - -
          2.68618  4.42225  2.77519  2.73123  3.46354  2.40513  3.72494  3.29354  2.67741  2.69355  4.24690  2.90347  2.73739  3.18146  2.89801  2.37887  2.77519  2.98518  4.58477  3.61503
          0.01906  4.36559  5.08793  0.61958  0.77255  0.48576  0.95510
    190   2.05227  4.34205  4.53229  3.98002  2.35639  4.08773  4.46872  1.38836  3.85543  2.18099  3.32653  4.14709  4.45146  4.05713  4.00909  3.41498  3.17771  2.11677  5.03405  3.80765    235 i x - -
          2.68618  4.42225  2.77519  2.73123  3.46354  2.40513  3.72494  3.29354  2.67741  2.69355  4.24690  2.90347  2.73739  3.18146  2.89801  2.37887  2.77519  2.98518  4.58477  3.61503
          0.01906  4.36559  5.08793  0.61958  0.77255  0.48576  0.95510
    191   3.40463  4.70840  5.13996  4.57916  2.61581  4.67649  4.95548  2.27772  4.44380  0.90044  3.07322  4.75193  4.87774  4.50239  4.51062  4.02840  3.62985  1.71404  5.22317  4.07039    236 l x - -
          2.68618  4.42225  2.77519  2.73123  3.46354  2.40513  3.72494  3.29354  2.67741  2.69355  4.24690  2.90347  2.73739  3.18146  2.89801  2.37887  2.77519  2.98518  4.58477  3.61503
          0.01906  4.36559  5.08793  0.61958  0.77255  0.48576  0.95510
    192   2.96333  4.98492  3.11197  2.91215  4.51524  3.51068  4.16700  4.06336  2.92522  3.62062  4.54663  3.35300  0.90482  2.57478  3.24896  3.03809  3.32375  3.68633  5.76263  4.47556    237 p x - -
          2.68618  4.42225  2.77519  2.73123  3.46354  2.40513  3.72494  3.29354  2.67741  2.69355  4.24690  2.90347  2.73739  3.18146  2.89801  2.37887  2.77519  2.98518  4.58477  3.61503
          0.01906  4.36559  5.08793  0.61958  0.77255  0.48576  0.95510
    193   2.86174  5.01271  3.23472  2.68182  4.29912  3.61495  3.75270  3.68882  1.31566  3.26325  2.67487  2.73501  4.01276  2.90412  2.64452  2.89177  3.08118  3.37719  5.46126  4.17673    238 k x - -
          2.68618  4.42225  2.77519  2.73123  3.46354  2.40513  3.72494  3.29354  2.67741  2.69355  4.24690  2.90347  2.73739  3.18146  2.89801  2.37887  2.77519  2.98518  4.58477  3.61503
          0.01906  4.36559  5.08793  0.61958  0.77255  0.48576  0.95510
    194   2.76001  5.02410  2.20290  2.49111  4.39555  3.44548  3.79585  3.82339  2.59177  3.40384  4.21589  3.01507  3.92703  2.94297  2.63128  2.76905  1.51563  3.45339  5.60948  4.24965    239 t x - -
          2.68618  4.42225  2.77519  2.73123  3.46354  2.40513  3.72494  3.29354  2.67741  2.69355  4.24690  2.90347  2.73739  3.18146  2.89801  2.37887  2.77519  2.98518  4.58477  3.61503
          0.01906  4.36559  5.08793  0.61958  0.77255  0.48576  0.95510
    195   1.92764  4.47870  3.57902  3.15900  4.02934  3.39227  4.18528  3.27840  3.11044  2.51052  3.97559  3.46579  1.39949  3.45925  3.44537  2.78138  2.98007  2.97878  5.46528  4.21696    240 p x - -
          2.68618  4.42225  2.77519  2.73123  3.46354  2.40513  3.72494  3.29354  2.67741  2.69355  4.24690  2.90347  2.73739  3.18146  2.89801  2.37887  2.77519  2.98518  4.58477  3.61503
          0.01906  4.36559  5.08793  0.61958  0.77255  0.48576  0.95510
    196   2.97254  5.48165  2.54964  1.29829  4.79913  3.45127  3.82247  4.29197  2.63517  3.77171  4.57502  2.48981  3.97968  1.98694  3.11602  2.89478  3.22663  3.87146  5.90612  4.47254    241 e x - -
          2.68618  4.42225  2.77519  2.73123  3.46354  2.40513  3.72494  3.29354  2.67741  2.69355  4.24690  2.90347  2.73739  3.18146  2.89801  2.37887  2.77519  2.98518  4.58477  3.61503
          0.01906  4.36559  5.08793  0.61958  0.77255  0.48576  0.95510
    197   2.65966  4.90498  3.03352  2.49643  4.21921  2.62079  3.70775  3.64752  2.48466  2.85916  4.02832  2.32900  3.87538  2.84706  2.63566  2.19232  2.54907  3.29428  5.44732  4.10233    242 s x - -
          2.68618  4.42225  2.77519  2.73123  3.46354  2.40513  3.72494  3.29354  2.67741  2.69355  4.24690  2.90347  2.73739  3.18146  2.89801  2.37887  2.77519  2.98518  4.58477  3.61503
          0.01906  4.36559  5.08793  0.61958  0.77255  0.48576  0.95510
    198   2.74364  5.17836  2.87425  1.82311  4.51159  2.49249  3.68017  3.97426  2.40212  3.47480  4.24240  2.94518  3.88435  2.52470  2.28941  2.44591  2.97703  3.56707  5.62130  4.23559    243 e x - -
          2.68618  4.42225  2.77519  2.73123  3.46354  2.40513  3.72494  3.29354  2.67741  2.69355  4.24690  2.90347  2.73739  3.18146  2.89801  2.37887  2.77519  2.98518  4.58477  3.61503
          0.01906  4.36559  5.08793  0.61958  0.77255  0.48576  0.95510
    199   3.49197  4.77608  4.98532  4.53248  1.21806  4.51401  4.01534  2.90772  4.34814  1.39549  3.46291  4.40072  4.78705  4.34067  4.35415  3.85656  3.71012  2.93854  3.00052  2.55935    244 f x - -
          2.68618  4.42225  2.77519  2.73123  3.46354  2.40513  3.72494  3.29354  2.67741  2.69355  4.24690  2.90347  2.73739  3.18146  2.89801  2.37887  2.77519  2.98518  4.58477  3.61503
          0.01906  4.36559  5.08793  0.61958  0.77255  0.48576  0.95510
    200   2.69306  5.16255  2.64916  2.01758  4.49159  3.44322  3.64904  3.96526  2.39203  3.45959  4.21224  2.91679  3.85027  2.45287  2.30067  2.15293  2.63369  3.54554  5.60350  4.20267    245 e x - -
          2.68618  4.42225  2.77519  2.73123  3.46354  2.40513  3.72494  3.29354  2.67741  2.69355  4.24690  2.90347  2.73739  3.18146  2.89801  2.37887  2.77519  2.98518  4.58477  3.61503
          0.01906  4.36559  5.08793  0.61958  0.77255  0.48576  0.95510
    201   2.22115  4.91752  3.05652  2.50029  4.18792  3.49074  3.69106  3.09079  2.26574  3.19301  3.99807  2.75624  3.88579  2.83167  2.28032  2.14647  2.91225  3.27063  5.41462  4.07713    246 s x - -
          2.68618  4.42225  2.77519  2.73123  3.46354  2.40513  3.72494  3.29354  2.67741  2.69355  4.24690  2.90347  2.73739  3.18146  2.89801  2.37887  2.77519  2.98518  4.58477  3.61503
          0.01906  4.36559  5.08793  0.61958  0.77255  0.48576  0.95510
    202   3.13125  3.20030  4.90827  4.32184  3.23963  4.36019  4.69752  2.03051  4.16636  1.01604  2.41552  4.45497  4.63235  4.27521  4.23618  3.68819  3.35930  2.28628  5.09984  3.99058    247 l x - -
          2.68618  4.42225  2.77519  2.73123  3.46354  2.40513  3.72494  3.29354  2.67741  2.69355  4.24690  2.90347  2.73739  3.18146  2.89801  2.37887  2.77519  2.98518  4.58477  3.61503
          0.08315  4.36559  2.70193  0.61958  0.77255  0.48576  0.95510
    203   3.29342  4.61121  5.04661  4.46332  2.49393  4.54638  4.84250  2.30122  4.32328  1.02379  2.51613  4.62827  4.75670  4.37712  4.37939  3.88272  3.51305  1.81087  5.14554  4.05668    248 l x - -
          2.68618  4.42225  2.77519  2.73123  3.46354  2.40513  3.72494  3.29354  2.67741  2.69355  4.24690  2.90347  2.73739  3.18146  2.89801  2.37887  2.77519  2.98518  4.58477  3.61503
          0.02031  4.30275  5.02510  0.61958  0.77255  0.57292  0.82983
    204   2.45421  4.44409  3.36194  3.12464  4.59559  2.00225  4.32571  4.05662  3.28467  3.69833  4.50758  3.37976  1.28557  3.56458  3.64211  2.17900  2.93160  3.47389  5.89505  4.65375    249 p x - -
          2.68618  4.42225  2.77519  2.73123  3.46354  2.40513  3.72494  3.29354  2.67741  2.69355  4.24690  2.90347  2.73739  3.18146  2.89801  2.37887  2.77519  2.98518  4.58477  3.61503
          0.02031  4.30275  5.02510  0.61958  0.77255  0.57292  0.82983
    205   2.77138  4.71462  3.49150  2.91018  4.07453  3.57865  3.87476  3.30159  2.48438  3.02871  3.94189  3.31626  4.03062  3.07283  1.39981  2.89276  2.56564  2.41072  5.36639  4.12426    250 r x - -
          2.68618  4.42225  2.77519  2.73123  3.46354  2.40513  3.72494  3.29354  2.67741  2.69355  4.24690  2.90347  2.73739  3.18146  2.89801  2.37887  2.77519  2.98518  4.58477  3.61503
          0.02031  4.30275  5.02510  0.61958  0.77255  0.57292  0.82983
    206   2.78338  4.45649  3.67842  3.12457  2.00609  3.73963  3.82384  2.95892  3.01558  2.62606  3.56259  3.47912  3.23108  3.33585  2.40856  3.00245  3.01467  2.74745  4.60230  2.23602    251 f x - -
          2.68618  4.42225  2.77519  2.73123  3.46354  2.40513  3.72494  3.29354  2.67741  2.69355  4.24690  2.90347  2.73739  3.18146  2.89801  2.37887  2.77519  2.98518  4.58477  3.61503
          0.02031  4.30275  5.02510  0.61958  0.77255  0.57292  0.82983
    207   2.76563  4.43505  3.86799  3.36891  3.61403  3.71324  4.24214  2.57370  3.26396  2.17828  3.55772  3.68397  1.69482  3.59660  3.56037  3.05549  3.06733  1.79867  5.21433  3.97755    252 p x - -
          2.68618  4.42225  2.77519  2.73123  3.46354  2.40513  3.72494  3.29354  2.67741  2.69355  4.24690  2.90347  2.73739  3.18146  2.89801  2.37887  2.77519  2.98518  4.58477  3.61503
          0.02031  4.30275  5.02510  0.61958  0.77255  0.57292  0.82983
    208   2.70342  4.58888  3.35513  2.78845  3.74213  3.59055  2.56407  3.13770  2.60195  1.99456  3.68666  3.23589  3.97899  3.03677  2.62646  2.84124  2.30399  2.88940  5.11623  3.84695    253 l x - -
          2.68640  4.42326  2.77566  2.73120  3.46362  2.40576  3.72455  3.29380  2.67714  2.69288  4.24554  2.90375  2.73582  3.18132  2.89793  2.37930  2.77620  2.98501  4.58578  3.61353
          0.38722  1.13613        *  2.58591  0.07832  0.00000        *
//
