# Supplementary material for: Remote homology clustering identifies lowly conserved families of effector proteins in plant-pathogenic fungi
Source: Microb Genom. 2021 Sep 1;7(9):000637. doi: 10.1099/mgen.0.000637 (PMC8715435; doi:10.1099/mgen.0.000637)
Supplement: Supplementary material 16 [file mgen-7-0637-s0016.zip › hmms/markov-PC_02O8L1.hmm]

HMMER3/f [3.3 | Nov 2019]
NAME  markov-PC_02O8L1
LENG  89
ALPH  amino
RF    yes
MM    no
CONS  yes
CS    no
MAP   yes
DATE  Thu Jul 23 07:16:12 2020
NSEQ  5
EFFN  1.030273
CKSUM 55719550
STATS LOCAL MSV       -9.4718  0.71835
STATS LOCAL VITERBI  -10.3136  0.71835
STATS LOCAL FORWARD   -4.1274  0.71835
HMM          A        C        D        E        F        G        H        I        K        L        M        N        P        Q        R        S        T        V        W        Y   
            m->m     m->i     m->d     i->m     i->i     d->m     d->d
  COMPO   2.26497  3.25892  3.13525  2.78390  3.58669  2.62353  3.84061  2.87812  2.76396  2.53781  3.60168  3.16355  3.29551  3.25558  3.15857  2.68312  2.70619  2.66349  4.56440  3.52322
          2.68618  4.42225  2.77519  2.73123  3.46354  2.40513  3.72494  3.29354  2.67741  2.69355  4.24690  2.90347  2.73739  3.18146  2.89801  2.37887  2.77519  2.98518  4.58477  3.61503
          0.02239  4.20623  4.92858  0.61958  0.77255  0.00000        *
      1   3.26912  4.77147  4.42961  4.06175  3.40361  4.09657  4.71978  2.61514  3.80841  1.95837  0.85610  4.29396  4.57008  4.17405  3.97169  3.64697  3.58692  2.65783  5.28091  4.06703      1 m x - -
          2.68618  4.42225  2.77519  2.73123  3.46354  2.40513  3.72494  3.29354  2.67741  2.69355  4.24690  2.90347  2.73739  3.18146  2.89801  2.37887  2.77519  2.98518  4.58477  3.61503
          0.02239  4.20623  4.92858  0.61958  0.77255  0.48576  0.95510
      2   3.08268  5.30785  3.44401  2.77914  4.77311  3.72297  3.66529  4.12579  1.30916  3.53714  4.37662  3.21231  4.08017  2.00134  1.88656  3.05554  3.24829  3.77867  5.56944  4.37475      2 k x - -
          2.68618  4.42225  2.77519  2.73123  3.46354  2.40513  3.72494  3.29354  2.67741  2.69355  4.24690  2.90347  2.73739  3.18146  2.89801  2.37887  2.77519  2.98518  4.58477  3.61503
          0.02239  4.20623  4.92858  0.61958  0.77255  0.48576  0.95510
      3   2.79401  4.28493  4.07689  3.52787  2.03363  3.83577  3.88377  2.70752  3.41785  1.83636  3.36216  3.72983  4.20021  3.63324  3.62204  2.38686  3.02684  2.53566  4.40035  2.42875      3 l x - -
          2.68618  4.42225  2.77519  2.73123  3.46354  2.40513  3.72494  3.29354  2.67741  2.69355  4.24690  2.90347  2.73739  3.18146  2.89801  2.37887  2.77519  2.98518  4.58477  3.61503
          0.02239  4.20623  4.92858  0.61958  0.77255  0.48576  0.95510
      4   1.21081  4.28234  3.60551  3.38652  4.53186  1.45018  4.46380  3.91528  3.49533  3.64236  4.47772  3.48713  3.82725  3.75732  3.78153  2.53497  2.86067  3.33665  5.86632  4.68542      4 a x - -
          2.68618  4.42225  2.77519  2.73123  3.46354  2.40513  3.72494  3.29354  2.67741  2.69355  4.24690  2.90347  2.73739  3.18146  2.89801  2.37887  2.77519  2.98518  4.58477  3.61503
          0.02239  4.20623  4.92858  0.61958  0.77255  0.48576  0.95510
      5   2.39857  4.37537  3.41315  3.01701  4.27862  3.14746  4.12225  3.68254  3.03264  3.35102  4.17818  3.30227  2.68549  3.35202  3.39975  1.74628  1.54392  3.21639  5.60554  4.35781      5 t x - -
          2.68618  4.42225  2.77519  2.73123  3.46354  2.40513  3.72494  3.29354  2.67741  2.69355  4.24690  2.90347  2.73739  3.18146  2.89801  2.37887  2.77519  2.98518  4.58477  3.61503
          0.02239  4.20623  4.92858  0.61958  0.77255  0.48576  0.95510
      6   3.03452  4.39166  4.71217  4.19169  3.66196  4.31862  4.86746  1.22280  4.08524  2.30200  3.49865  4.39486  4.67124  4.34640  4.28575  3.67971  2.57461  1.34997  5.47611  4.27328      6 i x - -
          2.68618  4.42225  2.77519  2.73123  3.46354  2.40513  3.72494  3.29354  2.67741  2.69355  4.24690  2.90347  2.73739  3.18146  2.89801  2.37887  2.77519  2.98518  4.58477  3.61503
          0.02239  4.20623  4.92858  0.61958  0.77255  0.48576  0.95510
      7   3.49275  4.79838  4.96281  4.48139  1.48877  4.60518  4.44441  2.48336  4.32622  1.07497  3.08537  4.56951  4.82462  4.36864  4.38957  3.98064  3.71745  2.62428  4.63175  3.14032      7 l x - -
          2.68618  4.42225  2.77519  2.73123  3.46354  2.40513  3.72494  3.29354  2.67741  2.69355  4.24690  2.90347  2.73739  3.18146  2.89801  2.37887  2.77519  2.98518  4.58477  3.61503
          0.02239  4.20623  4.92858  0.61958  0.77255  0.48576  0.95510
      8   0.62266  4.39529  3.83768  3.66064  4.42048  3.20808  4.63784  3.59889  3.68661  3.46372  4.46877  3.71426  3.98010  3.99842  3.90393  2.74797  3.04926  3.19295  5.81244  4.65577      8 A x - -
          2.68618  4.42225  2.77519  2.73123  3.46354  2.40513  3.72494  3.29354  2.67741  2.69355  4.24690  2.90347  2.73739  3.18146  2.89801  2.37887  2.77519  2.98518  4.58477  3.61503
          0.02239  4.20623  4.92858  0.61958  0.77255  0.48576  0.95510
      9   0.98832  4.24768  3.76586  3.45582  4.31021  3.09870  4.42858  3.46779  3.43542  3.33732  4.24068  3.53241  3.85062  3.73465  3.70578  2.55689  1.99160  3.03751  5.72180  4.52991      9 a x - -
          2.68618  4.42225  2.77519  2.73123  3.46354  2.40513  3.72494  3.29354  2.67741  2.69355  4.24690  2.90347  2.73739  3.18146  2.89801  2.37887  2.77519  2.98518  4.58477  3.61503
          0.02239  4.20623  4.92858  0.61958  0.77255  0.48576  0.95510
     10   2.08234  4.24992  4.26067  3.69389  2.23264  3.91395  4.25270  2.31528  3.58117  1.86516  3.22235  3.91099  4.27691  3.79912  3.77047  3.22042  3.03494  1.83863  4.88759  3.67171     10 v x - -
          2.68618  4.42225  2.77519  2.73123  3.46354  2.40513  3.72494  3.29354  2.67741  2.69355  4.24690  2.90347  2.73739  3.18146  2.89801  2.37887  2.77519  2.98518  4.58477  3.61503
          0.02239  4.20623  4.92858  0.61958  0.77255  0.48576  0.95510
     11   1.16017  4.35783  3.93383  3.51006  3.78665  3.52433  4.39443  2.09268  3.42384  2.60838  3.71395  3.72230  4.12466  3.74701  3.69847  2.93210  3.02274  2.35174  5.39886  4.16970     11 a x - -
          2.68618  4.42225  2.77519  2.73123  3.46354  2.40513  3.72494  3.29354  2.67741  2.69355  4.24690  2.90347  2.73739  3.18146  2.89801  2.37887  2.77519  2.98518  4.58477  3.61503
          0.02239  4.20623  4.92858  0.61958  0.77255  0.48576  0.95510
     12   1.88941  4.27480  3.62094  3.24194  4.30724  3.08967  4.27196  3.66807  3.24059  3.38699  4.22079  3.41329  3.81019  3.53741  3.56668  1.69741  1.46717  3.17838  5.66205  4.44841     12 t x - -
          2.68618  4.42225  2.77519  2.73123  3.46354  2.40513  3.72494  3.29354  2.67741  2.69355  4.24690  2.90347  2.73739  3.18146  2.89801  2.37887  2.77519  2.98518  4.58477  3.61503
          0.02239  4.20623  4.92858  0.61958  0.77255  0.48576  0.95510
     13   3.55304  4.92374  4.72517  4.37942  3.29927  4.40259  4.93239  2.53338  4.14486  0.55120  3.24044  4.62330  4.78862  4.43108  4.26092  4.03313  3.83644  2.65497  5.28564  4.08178     13 L x - -
          2.68618  4.42225  2.77519  2.73123  3.46354  2.40513  3.72494  3.29354  2.67741  2.69355  4.24690  2.90347  2.73739  3.18146  2.89801  2.37887  2.77519  2.98518  4.58477  3.61503
          0.02239  4.20623  4.92858  0.61958  0.77255  0.48576  0.95510
     14   0.89518  4.23999  3.68751  3.43682  4.43610  3.03878  4.45356  3.78465  3.47892  3.54483  4.39295  3.49959  3.81511  3.75747  3.74921  1.94281  2.82679  3.24156  5.80779  4.60953     14 a x - -
          2.68618  4.42225  2.77519  2.73123  3.46354  2.40513  3.72494  3.29354  2.67741  2.69355  4.24690  2.90347  2.73739  3.18146  2.89801  2.37887  2.77519  2.98518  4.58477  3.61503
          0.02239  4.20623  4.92858  0.61958  0.77255  0.48576  0.95510
     15   2.28793  4.26945  3.86168  3.31704  3.43955  3.68268  4.10465  2.50158  3.23121  1.77570  3.38845  3.62063  2.98967  3.51641  3.51067  2.98832  2.93544  1.83775  4.98829  3.78115     15 l x - -
          2.68618  4.42225  2.77519  2.73123  3.46354  2.40513  3.72494  3.29354  2.67741  2.69355  4.24690  2.90347  2.73739  3.18146  2.89801  2.37887  2.77519  2.98518  4.58477  3.61503
          0.02239  4.20623  4.92858  0.61958  0.77255  0.48576  0.95510
     16   2.88114  4.41638  4.08292  3.53932  3.32306  3.94069  4.28486  2.05569  3.41474  1.37742  3.22925  3.84987  2.46585  3.70003  3.66598  3.24959  3.12900  2.33037  5.04345  3.85289     16 l x - -
          2.68618  4.42225  2.77519  2.73123  3.46354  2.40513  3.72494  3.29354  2.67741  2.69355  4.24690  2.90347  2.73739  3.18146  2.89801  2.37887  2.77519  2.98518  4.58477  3.61503
          0.02239  4.20623  4.92858  0.61958  0.77255  0.48576  0.95510
     17   1.33757  4.34765  3.52469  3.24111  4.37477  3.12741  4.32614  3.71083  3.28761  3.44300  4.31888  3.43624  1.56850  3.59860  3.60051  2.59151  2.88870  3.23639  5.72744  4.51483     17 a x - -
          2.68618  4.42225  2.77519  2.73123  3.46354  2.40513  3.72494  3.29354  2.67741  2.69355  4.24690  2.90347  2.73739  3.18146  2.89801  2.37887  2.77519  2.98518  4.58477  3.61503
          0.02239  4.20623  4.92858  0.61958  0.77255  0.48576  0.95510
     18   2.53955  4.30453  3.61574  3.12940  2.53167  3.41968  4.01374  2.96568  3.08289  2.70634  3.63075  3.43129  3.95463  3.38303  3.40202  2.30653  1.60449  2.70805  5.03833  3.75104     18 t x - -
          2.68618  4.42225  2.77519  2.73123  3.46354  2.40513  3.72494  3.29354  2.67741  2.69355  4.24690  2.90347  2.73739  3.18146  2.89801  2.37887  2.77519  2.98518  4.58477  3.61503
          0.33885  4.20623  1.30008  0.61958  0.77255  0.48576  0.95510
     19   2.69632  4.46947  3.37534  3.27786  4.42015  0.69081  4.39678  4.02578  3.46262  3.67676  4.65255  3.53958  3.86143  3.78473  3.69607  2.86893  3.17953  3.54916  5.50877  4.52284     19 G x - -
          2.68618  4.42225  2.77519  2.73123  3.46354  2.40513  3.72494  3.29354  2.67741  2.69355  4.24690  2.90347  2.73739  3.18146  2.89801  2.37887  2.77519  2.98518  4.58477  3.61503
          0.03060  3.89798  4.62032  0.61958  0.77255  0.77709  0.61571
     20   1.84345  4.19815  3.85035  3.45036  3.70700  3.38250  4.33768  2.30448  3.37132  2.50191  3.61354  3.63185  4.00231  3.69153  3.63699  2.80374  2.88916  1.48837  5.33957  4.11470     20 v x - -
          2.68618  4.42225  2.77519  2.73123  3.46354  2.40513  3.72494  3.29354  2.67741  2.69355  4.24690  2.90347  2.73739  3.18146  2.89801  2.37887  2.77519  2.98518  4.58477  3.61503
          0.03060  3.89798  4.62032  0.61958  0.77255  0.77709  0.61571
     21   3.18368  4.63827  4.23049  3.87026  3.14513  4.01465  4.51798  2.35035  3.63777  0.84443  3.15976  4.14328  4.44549  3.99999  3.80974  3.58819  3.47669  2.39434  5.03387  3.76315     21 l x - -
          2.68618  4.42225  2.77519  2.73123  3.46354  2.40513  3.72494  3.29354  2.67741  2.69355  4.24690  2.90347  2.73739  3.18146  2.89801  2.37887  2.77519  2.98518  4.58477  3.61503
          0.03060  3.89798  4.62032  0.61958  0.77255  0.77709  0.61571
     22   0.97763  4.20449  3.48823  3.28047  4.07753  3.02840  4.29954  3.20683  3.29738  3.08729  4.11615  3.42372  3.77001  3.63616  3.54628  2.55448  2.83359  2.85682  5.50213  4.30516     22 a x - -
          2.68618  4.42225  2.77519  2.73123  3.46354  2.40513  3.72494  3.29354  2.67741  2.69355  4.24690  2.90347  2.73739  3.18146  2.89801  2.37887  2.77519  2.98518  4.58477  3.61503
          0.03060  3.89798  4.62032  0.61958  0.77255  0.77709  0.61571
     23   2.69632  4.46947  3.37534  3.27786  4.42015  0.69081  4.39678  4.02578  3.46262  3.67676  4.65255  3.53958  3.86143  3.78473  3.69607  2.86893  3.17953  3.54916  5.50877  4.52284     23 G x - -
          2.68624  4.42231  2.77526  2.73129  3.46360  2.40519  3.72501  3.29360  2.67747  2.69361  4.24696  2.90353  2.73698  3.18152  2.89751  2.37893  2.77526  2.98524  4.58483  3.61509
          0.54606  1.40454  1.74131  0.66914  0.71774  0.33902  1.24643
     24   2.86457  4.37327  4.06367  3.57707  2.92084  3.87381  4.02577  2.44476  3.43524  2.30233  3.42296  3.80021  4.27665  3.71731  3.65494  3.21337  3.12541  1.46072  4.56841  2.05482     26 v x - -
          2.68618  4.42225  2.77519  2.73123  3.46354  2.40513  3.72494  3.29354  2.67741  2.69355  4.24690  2.90347  2.73739  3.18146  2.89801  2.37887  2.77519  2.98518  4.58477  3.61503
          0.02553  4.07663  4.79898  0.61958  0.77255  0.62984  0.76073
     25   3.31049  4.62249  4.90705  4.37903  3.21106  4.59485  4.95369  1.50145  4.21111  1.05604  3.02388  4.62725  4.80650  4.38391  4.34671  3.97114  3.54683  2.03715  5.28471  4.15619     27 l x - -
          2.68618  4.42225  2.77519  2.73123  3.46354  2.40513  3.72494  3.29354  2.67741  2.69355  4.24690  2.90347  2.73739  3.18146  2.89801  2.37887  2.77519  2.98518  4.58477  3.61503
          0.02553  4.07663  4.79898  0.61958  0.77255  0.62984  0.76073
     26   1.28269  4.28056  3.41773  3.11919  4.24910  3.06643  4.20764  3.57258  3.15908  3.31010  4.19100  3.33779  1.99452  3.47588  3.47965  2.52250  2.81053  3.12193  5.60772  4.38698     28 a x - -
          2.68618  4.42225  2.77519  2.73123  3.46354  2.40513  3.72494  3.29354  2.67741  2.69355  4.24690  2.90347  2.73739  3.18146  2.89801  2.37887  2.77519  2.98518  4.58477  3.61503
          0.02553  4.07663  4.79898  0.61958  0.77255  0.40518  1.09918
     27   2.73357  4.68190  3.26010  2.72563  3.84459  3.56436  2.52438  3.23763  2.07353  2.91093  3.79173  3.18196  3.96515  2.97259  2.80691  2.83980  2.96306  1.95292  5.17788  3.89043     29 v x - -
          2.68618  4.42225  2.77519  2.73123  3.46354  2.40513  3.72494  3.29354  2.67741  2.69355  4.24690  2.90347  2.73739  3.18146  2.89801  2.37887  2.77519  2.98518  4.58477  3.61503
          0.02239  4.20623  4.92858  0.61958  0.77255  0.48576  0.95510
     28   2.65689  4.47629  3.46636  3.01067  3.62352  2.57287  3.95947  3.22677  2.94096  2.89943  3.79894  3.37624  2.30611  3.29865  3.27404  2.83360  2.96747  2.94883  1.89266  3.72860     30 w x - -
          2.68618  4.42225  2.77519  2.73123  3.46354  2.40513  3.72494  3.29354  2.67741  2.69355  4.24690  2.90347  2.73739  3.18146  2.89801  2.37887  2.77519  2.98518  4.58477  3.61503
          0.02239  4.20623  4.92858  0.61958  0.77255  0.48576  0.95510
     29   2.93859  5.25022  2.81227  1.26316  4.60372  3.49825  3.75680  4.04757  2.37255  3.54955  4.38688  3.01380  3.97621  2.89900  2.10183  2.90434  3.17437  3.68005  5.66459  4.34175     31 e x - -
          2.68618  4.42225  2.77519  2.73123  3.46354  2.40513  3.72494  3.29354  2.67741  2.69355  4.24690  2.90347  2.73739  3.18146  2.89801  2.37887  2.77519  2.98518  4.58477  3.61503
          0.02239  4.20623  4.92858  0.61958  0.77255  0.48576  0.95510
     30   3.02951  0.45798  4.60446  4.42955  4.36220  3.56993  5.00521  3.57707  4.26484  3.46970  4.60614  4.33078  4.30087  4.59737  4.32494  3.29990  3.52501  3.29494  5.69009  4.64362     32 C x - -
          2.68618  4.42225  2.77519  2.73123  3.46354  2.40513  3.72494  3.29354  2.67741  2.69355  4.24690  2.90347  2.73739  3.18146  2.89801  2.37887  2.77519  2.98518  4.58477  3.61503
          0.02239  4.20623  4.92858  0.61958  0.77255  0.48576  0.95510
     31   2.85863  5.28442  2.56432  1.79493  4.53804  3.39841  2.02067  4.05893  2.53330  3.56952  4.37958  2.24256  3.90414  2.87872  2.99747  2.80398  3.10790  3.66729  5.70055  4.28288     33 e x - -
          2.68618  4.42225  2.77519  2.73123  3.46354  2.40513  3.72494  3.29354  2.67741  2.69355  4.24690  2.90347  2.73739  3.18146  2.89801  2.37887  2.77519  2.98518  4.58477  3.61503
          0.02239  4.20623  4.92858  0.61958  0.77255  0.48576  0.95510
     32   3.20590  4.50329  4.99034  4.51267  3.72666  4.58362  5.23122  1.53297  4.40154  2.22332  3.52430  4.70716  4.90370  4.67447  4.59314  3.99042  3.47927  0.85450  5.71854  4.49906     34 v x - -
          2.68618  4.42225  2.77519  2.73123  3.46354  2.40513  3.72494  3.29354  2.67741  2.69355  4.24690  2.90347  2.73739  3.18146  2.89801  2.37887  2.77519  2.98518  4.58477  3.61503
          0.02239  4.20623  4.92858  0.61958  0.77255  0.48576  0.95510
     33   2.72918  4.74805  3.19963  2.78482  4.24452  3.43741  3.88028  3.55471  1.98329  3.23224  4.11554  3.20919  3.96293  3.06927  2.83090  2.82106  1.37962  3.22899  5.48592  4.22371     35 t x - -
          2.68618  4.42225  2.77519  2.73123  3.46354  2.40513  3.72494  3.29354  2.67741  2.69355  4.24690  2.90347  2.73739  3.18146  2.89801  2.37887  2.77519  2.98518  4.58477  3.61503
          0.02239  4.20623  4.92858  0.61958  0.77255  0.48576  0.95510
     34   3.24256  4.51488  5.08076  4.59813  3.71165  4.66806  5.30004  1.01723  4.49400  2.17856  3.49453  4.78938  4.95524  4.74659  4.67215  4.07523  3.50866  1.25793  5.73494  4.53242     36 i x - -
          2.68618  4.42225  2.77519  2.73123  3.46354  2.40513  3.72494  3.29354  2.67741  2.69355  4.24690  2.90347  2.73739  3.18146  2.89801  2.37887  2.77519  2.98518  4.58477  3.61503
          0.02239  4.20623  4.92858  0.61958  0.77255  0.48576  0.95510
     35   3.02354  4.44531  4.34655  3.82487  2.51502  4.03702  3.81495  2.84318  3.65179  2.38374  2.19672  3.91036  4.37957  3.83410  3.79671  3.34463  3.25101  2.70979  1.93826  1.99793     37 w x - -
          2.68618  4.42225  2.77519  2.73123  3.46354  2.40513  3.72494  3.29354  2.67741  2.69355  4.24690  2.90347  2.73739  3.18146  2.89801  2.37887  2.77519  2.98518  4.58477  3.61503
          0.02239  4.20623  4.92858  0.61958  0.77255  0.48576  0.95510
     36   2.79557  5.21308  2.89726  1.89735  4.57434  3.47817  3.64303  4.01869  1.82009  3.48954  4.27146  2.36513  3.89349  2.75729  2.28780  2.75672  3.01601  3.61747  5.60123  4.25316     38 k x - -
          2.68618  4.42225  2.77519  2.73123  3.46354  2.40513  3.72494  3.29354  2.67741  2.69355  4.24690  2.90347  2.73739  3.18146  2.89801  2.37887  2.77519  2.98518  4.58477  3.61503
          0.02239  4.20623  4.92858  0.61958  0.77255  0.48576  0.95510
     37   2.80457  5.14611  1.70580  2.34810  4.65714  2.08982  3.85282  4.14441  2.77913  3.68171  4.49450  2.89417  2.29493  3.01041  3.30873  2.77940  3.11647  3.70229  5.84902  4.43433     39 d x - -
          2.68618  4.42225  2.77519  2.73123  3.46354  2.40513  3.72494  3.29354  2.67741  2.69355  4.24690  2.90347  2.73739  3.18146  2.89801  2.37887  2.77519  2.98518  4.58477  3.61503
          0.02239  4.20623  4.92858  0.61958  0.77255  0.48576  0.95510
     38   2.80262  5.10366  2.82491  2.46858  4.53538  2.30039  3.73583  3.97902  1.54291  3.49643  4.30584  2.44945  3.91421  2.87394  2.77626  2.79038  3.06100  3.58470  5.63639  4.29698     40 k x - -
          2.68618  4.42225  2.77519  2.73123  3.46354  2.40513  3.72494  3.29354  2.67741  2.69355  4.24690  2.90347  2.73739  3.18146  2.89801  2.37887  2.77519  2.98518  4.58477  3.61503
          0.02239  4.20623  4.92858  0.61958  0.77255  0.48576  0.95510
     39   2.68943  4.65621  3.40210  2.91825  4.18092  3.42815  3.92032  3.52373  2.54559  3.18330  4.07733  3.29419  3.96645  3.12382  2.12746  2.80899  1.34067  3.19604  5.44278  4.19913     41 t x - -
          2.68618  4.42225  2.77519  2.73123  3.46354  2.40513  3.72494  3.29354  2.67741  2.69355  4.24690  2.90347  2.73739  3.18146  2.89801  2.37887  2.77519  2.98518  4.58477  3.61503
          0.02239  4.20623  4.92858  0.61958  0.77255  0.48576  0.95510
     40   2.87789  4.94995  3.07930  2.74965  4.45701  3.47652  3.91280  3.88558  1.90320  3.46352  4.34132  3.20444  1.32957  3.09407  2.83576  2.92904  3.17757  3.52810  5.60495  4.34913     42 p x - -
          2.68618  4.42225  2.77519  2.73123  3.46354  2.40513  3.72494  3.29354  2.67741  2.69355  4.24690  2.90347  2.73739  3.18146  2.89801  2.37887  2.77519  2.98518  4.58477  3.61503
          0.02239  4.20623  4.92858  0.61958  0.77255  0.48576  0.95510
     41   2.63214  4.36424  3.48971  2.92648  3.46094  3.59141  3.83478  2.19614  2.82096  2.57308  3.47398  3.32793  3.97819  3.16800  2.67457  2.22446  2.86671  2.63523  4.90994  2.76593     43 i x - -
          2.68618  4.42225  2.77519  2.73123  3.46354  2.40513  3.72494  3.29354  2.67741  2.69355  4.24690  2.90347  2.73739  3.18146  2.89801  2.37887  2.77519  2.98518  4.58477  3.61503
          0.02239  4.20623  4.92858  0.61958  0.77255  0.48576  0.95510
     42   2.67319  4.84844  2.86102  2.54000  4.39058  1.87401  3.83731  3.84011  2.63703  3.41774  4.23789  3.02878  2.36301  2.26660  3.06170  2.71448  2.98857  3.43599  5.61140  4.27743     44 g x - -
          2.68655  4.42262  2.77507  2.73065  3.46391  2.40550  3.72531  3.29391  2.67778  2.69346  4.24727  2.90384  2.73681  3.18183  2.89726  2.37890  2.77507  2.98555  4.58514  3.61311
          0.20776  1.71280  4.92858  2.15271  0.12349  0.48576  0.95510
     43   2.39657  4.33398  3.51606  3.26404  4.44775  1.43544  4.36136  3.82064  3.33685  3.54418  4.39273  3.43977  3.84656  3.63769  3.64294  2.57366  1.45136  3.29898  5.78099  4.57759     57 g x - -
          2.68618  4.42225  2.77519  2.73123  3.46354  2.40513  3.72494  3.29354  2.67741  2.69355  4.24690  2.90347  2.73739  3.18146  2.89801  2.37887  2.77519  2.98518  4.58477  3.61503
          0.02239  4.20623  4.92858  0.61958  0.77255  0.48576  0.95510
     44   2.36143  4.91918  2.89435  1.95343  4.14751  3.44178  3.67400  3.59371  2.45807  3.18069  3.99775  2.96138  3.86174  2.34313  2.90738  2.69949  2.91843  3.26188  5.39496  2.69483     58 e x - -
          2.68618  4.42225  2.77519  2.73123  3.46354  2.40513  3.72494  3.29354  2.67741  2.69355  4.24690  2.90347  2.73739  3.18146  2.89801  2.37887  2.77519  2.98518  4.58477  3.61503
          0.02239  4.20623  4.92858  0.61958  0.77255  0.48576  0.95510
     45   2.19043  4.22305  3.80625  3.24204  3.38260  2.52671  4.01378  2.21567  3.16552  2.40402  2.75538  3.55766  4.06553  3.43993  3.44832  2.94918  2.88121  2.08490  4.89115  3.68101     59 v x - -
          2.68618  4.42225  2.77519  2.73123  3.46354  2.40513  3.72494  3.29354  2.67741  2.69355  4.24690  2.90347  2.73739  3.18146  2.89801  2.37887  2.77519  2.98518  4.58477  3.61503
          0.02239  4.20623  4.92858  0.61958  0.77255  0.48576  0.95510
     46   2.15983  4.40567  3.39172  2.89233  3.79521  3.37988  3.92271  3.14104  2.86013  2.08086  3.73138  3.27316  2.47349  3.18862  3.23243  2.16930  2.84654  2.85191  5.19784  3.94668     60 l x - -
          2.68618  4.42225  2.77519  2.73123  3.46354  2.40513  3.72494  3.29354  2.67741  2.69355  4.24690  2.90347  2.73739  3.18146  2.89801  2.37887  2.77519  2.98518  4.58477  3.61503
          0.02239  4.20623  4.92858  0.61958  0.77255  0.48576  0.95510
     47   2.66969  4.97505  2.36631  2.39414  4.26111  2.50065  3.66197  2.94835  1.97784  3.26179  4.06067  2.92824  3.84182  2.79707  2.91153  2.67002  2.90871  3.33117  5.46914  4.10555     61 k x - -
          2.68618  4.42225  2.77519  2.73123  3.46354  2.40513  3.72494  3.29354  2.67741  2.69355  4.24690  2.90347  2.73739  3.18146  2.89801  2.37887  2.77519  2.98518  4.58477  3.61503
          0.02239  4.20623  4.92858  0.61958  0.77255  0.48576  0.95510
     48   3.10565  5.73620  1.30438  1.34132  5.01874  3.32306  3.89629  4.56112  2.95129  4.03948  4.90140  2.77869  3.96335  3.06559  3.57597  2.96916  3.40049  4.11568  6.18120  4.64813     62 d x - -
          2.68618  4.42225  2.77519  2.73123  3.46354  2.40513  3.72494  3.29354  2.67741  2.69355  4.24690  2.90347  2.73739  3.18146  2.89801  2.37887  2.77519  2.98518  4.58477  3.61503
          0.02239  4.20623  4.92858  0.61958  0.77255  0.48576  0.95510
     49   2.54396  4.42844  3.39457  2.93367  3.73352  1.89562  3.94006  3.27517  2.89617  2.95015  3.82539  3.29492  3.90728  3.23605  3.25404  1.97528  2.87978  2.96240  2.83561  3.83330     63 g x - -
          2.68618  4.42225  2.77519  2.73123  3.46354  2.40513  3.72494  3.29354  2.67741  2.69355  4.24690  2.90347  2.73739  3.18146  2.89801  2.37887  2.77519  2.98518  4.58477  3.61503
          0.02239  4.20623  4.92858  0.61958  0.77255  0.48576  0.95510
     50   2.84153  4.93545  3.00827  2.72217  4.55342  1.34644  3.94108  3.99720  1.76165  3.56685  4.42177  3.17904  3.99091  3.12040  2.91814  2.89106  3.16516  3.59623  5.68087  4.42166     64 g x - -
          2.68618  4.42225  2.77519  2.73123  3.46354  2.40513  3.72494  3.29354  2.67741  2.69355  4.24690  2.90347  2.73739  3.18146  2.89801  2.37887  2.77519  2.98518  4.58477  3.61503
          0.02239  4.20623  4.92858  0.61958  0.77255  0.48576  0.95510
     51   2.84206  5.30297  2.11668  1.47756  4.62201  3.35521  3.75744  4.08835  2.63941  3.61739  4.42247  2.83663  3.88579  2.89898  3.16877  2.78182  2.17378  3.68299  5.79257  4.35611     65 e x - -
          2.68618  4.42225  2.77519  2.73123  3.46354  2.40513  3.72494  3.29354  2.67741  2.69355  4.24690  2.90347  2.73739  3.18146  2.89801  2.37887  2.77519  2.98518  4.58477  3.61503
          0.02239  4.20623  4.92858  0.61958  0.77255  0.48576  0.95510
     52   2.63937  4.95999  2.55092  2.39087  4.23753  3.42063  3.63308  3.67821  2.00322  3.23833  4.02754  2.92445  3.10303  2.76173  2.87452  2.63958  2.41687  3.31649  5.43817  3.17524     66 k x - -
          2.68618  4.42225  2.77519  2.73123  3.46354  2.40513  3.72494  3.29354  2.67741  2.69355  4.24690  2.90347  2.73739  3.18146  2.89801  2.37887  2.77519  2.98518  4.58477  3.61503
          0.02239  4.20623  4.92858  0.61958  0.77255  0.48576  0.95510
     53   2.83017  4.30960  4.15269  3.57912  3.36863  3.95710  4.26554  1.78837  2.72843  1.64549  3.28454  3.86515  4.30107  3.72142  3.66354  3.25069  3.06457  1.86339  5.01318  3.82431     67 l x - -
          2.68618  4.42225  2.77519  2.73123  3.46354  2.40513  3.72494  3.29354  2.67741  2.69355  4.24690  2.90347  2.73739  3.18146  2.89801  2.37887  2.77519  2.98518  4.58477  3.61503
          0.02239  4.20623  4.92858  0.61958  0.77255  0.48576  0.95510
     54   2.67018  4.80603  3.07530  2.59841  4.23160  3.41913  3.75862  3.62252  1.91470  3.22837  4.05842  3.07416  2.94452  2.91868  2.83642  2.72347  1.79976  3.27340  5.45068  4.14931     68 t x - -
          2.68618  4.42225  2.77519  2.73123  3.46354  2.40513  3.72494  3.29354  2.67741  2.69355  4.24690  2.90347  2.73739  3.18146  2.89801  2.37887  2.77519  2.98518  4.58477  3.61503
          0.02239  4.20623  4.92858  0.61958  0.77255  0.48576  0.95510
     55   3.24287  4.51597  5.07869  4.59631  3.70910  4.66632  5.29807  1.00734  4.49148  2.17534  3.49237  4.78782  4.95409  4.74408  4.66957  4.07366  3.50915  1.27301  5.73290  4.53066     69 i x - -
          2.68618  4.42225  2.77519  2.73123  3.46354  2.40513  3.72494  3.29354  2.67741  2.69355  4.24690  2.90347  2.73739  3.18146  2.89801  2.37887  2.77519  2.98518  4.58477  3.61503
          0.02239  4.20623  4.92858  0.61958  0.77255  0.48576  0.95510
     56   1.60837  4.57415  3.24236  2.79022  4.24199  2.18152  3.91762  3.64617  2.68979  3.27681  4.10618  3.18673  3.86061  3.10680  2.27776  2.64504  2.89129  3.24385  5.50964  4.23614     70 a x - -
          2.68618  4.42225  2.77519  2.73123  3.46354  2.40513  3.72494  3.29354  2.67741  2.69355  4.24690  2.90347  2.73739  3.18146  2.89801  2.37887  2.77519  2.98518  4.58477  3.61503
          0.02239  4.20623  4.92858  0.61958  0.77255  0.48576  0.95510
     57   2.37794  4.34091  3.39907  3.22727  4.59932  1.14575  4.40598  4.08946  3.41737  3.75147  4.56677  3.40569  3.82650  3.67942  3.73259  1.63907  2.88667  3.45651  5.90981  4.69039     71 g x - -
          2.68618  4.42225  2.77519  2.73123  3.46354  2.40513  3.72494  3.29354  2.67741  2.69355  4.24690  2.90347  2.73739  3.18146  2.89801  2.37887  2.77519  2.98518  4.58477  3.61503
          0.02239  4.20623  4.92858  0.61958  0.77255  0.48576  0.95510
     58   3.76544  5.11736  4.34959  4.15295  2.38986  4.23354  3.82858  3.73322  4.00233  3.09745  4.37474  4.15982  4.70469  4.22457  4.11187  3.86349  4.05662  3.62093  4.04233  0.55147     72 Y x - -
          2.68618  4.42225  2.77519  2.73123  3.46354  2.40513  3.72494  3.29354  2.67741  2.69355  4.24690  2.90347  2.73739  3.18146  2.89801  2.37887  2.77519  2.98518  4.58477  3.61503
          0.02239  4.20623  4.92858  0.61958  0.77255  0.48576  0.95510
     59   2.66264  4.44896  3.42134  2.91263  2.42404  3.56572  3.86433  2.95132  2.84538  2.61323  3.56423  3.32031  3.99185  2.61226  3.19568  2.85143  1.85198  2.73371  4.96117  3.64418     73 t x - -
          2.68618  4.42225  2.77519  2.73123  3.46354  2.40513  3.72494  3.29354  2.67741  2.69355  4.24690  2.90347  2.73739  3.18146  2.89801  2.37887  2.77519  2.98518  4.58477  3.61503
          0.02239  4.20623  4.92858  0.61958  0.77255  0.48576  0.95510
     60   3.02951  0.45798  4.60446  4.42955  4.36220  3.56993  5.00521  3.57707  4.26484  3.46970  4.60614  4.33078  4.30087  4.59737  4.32494  3.29990  3.52501  3.29494  5.69009  4.64362     74 C x - -
          2.68618  4.42225  2.77519  2.73123  3.46354  2.40513  3.72494  3.29354  2.67741  2.69355  4.24690  2.90347  2.73739  3.18146  2.89801  2.37887  2.77519  2.98518  4.58477  3.61503
          0.02239  4.20623  4.92858  0.61958  0.77255  0.48576  0.95510
     61   2.66028  4.57594  3.27292  2.71461  3.69414  3.54293  3.74745  3.13146  2.58491  2.80445  3.67751  2.66371  3.93281  2.98796  2.26080  2.78595  2.89141  2.24068  5.07462  2.81929     75 v x - -
          2.68618  4.42225  2.77519  2.73123  3.46354  2.40513  3.72494  3.29354  2.67741  2.69355  4.24690  2.90347  2.73739  3.18146  2.89801  2.37887  2.77519  2.98518  4.58477  3.61503
          0.02239  4.20623  4.92858  0.61958  0.77255  0.48576  0.95510
     62   0.98832  4.24768  3.76586  3.45582  4.31021  3.09870  4.42858  3.46779  3.43542  3.33732  4.24068  3.53241  3.85062  3.73465  3.70578  2.55689  1.99160  3.03751  5.72180  4.52991     76 a x - -
          2.68618  4.42225  2.77519  2.73123  3.46354  2.40513  3.72494  3.29354  2.67741  2.69355  4.24690  2.90347  2.73739  3.18146  2.89801  2.37887  2.77519  2.98518  4.58477  3.61503
          0.02239  4.20623  4.92858  0.61958  0.77255  0.48576  0.95510
     63   2.98738  5.29990  1.29515  2.38095  4.87207  1.57312  4.01256  4.41349  3.05865  3.95126  4.81330  2.93738  3.97822  3.20186  3.62450  2.94299  3.33390  3.94937  6.04799  4.64096     77 d x - -
          2.68618  4.42225  2.77519  2.73123  3.46354  2.40513  3.72494  3.29354  2.67741  2.69355  4.24690  2.90347  2.73739  3.18146  2.89801  2.37887  2.77519  2.98518  4.58477  3.61503
          0.02239  4.20623  4.92858  0.61958  0.77255  0.48576  0.95510
     64   1.29897  4.25544  3.64332  3.36088  4.44974  3.04095  4.40218  3.82889  3.40409  3.55650  4.38952  3.46223  3.80639  3.68513  3.69908  1.30792  2.81924  3.27168  5.80361  4.59802     78 a x - -
          2.68618  4.42225  2.77519  2.73123  3.46354  2.40513  3.72494  3.29354  2.67741  2.69355  4.24690  2.90347  2.73739  3.18146  2.89801  2.37887  2.77519  2.98518  4.58477  3.61503
          0.02239  4.20623  4.92858  0.61958  0.77255  0.48576  0.95510
     65   2.78122  4.74853  3.16276  2.72662  3.33561  2.01567  2.41438  3.39756  2.70651  3.00286  3.90184  3.18432  3.99774  3.07296  3.09452  2.86229  3.03091  3.12351  4.82925  2.47037     79 g x - -
          2.68618  4.42225  2.77519  2.73123  3.46354  2.40513  3.72494  3.29354  2.67741  2.69355  4.24690  2.90347  2.73739  3.18146  2.89801  2.37887  2.77519  2.98518  4.58477  3.61503
          0.02239  4.20623  4.92858  0.61958  0.77255  0.48576  0.95510
     66   3.02951  0.45798  4.60446  4.42955  4.36220  3.56993  5.00521  3.57707  4.26484  3.46970  4.60614  4.33078  4.30087  4.59737  4.32494  3.29990  3.52501  3.29494  5.69009  4.64362     80 C x - -
          2.68618  4.42225  2.77519  2.73123  3.46354  2.40513  3.72494  3.29354  2.67741  2.69355  4.24690  2.90347  2.73739  3.18146  2.89801  2.37887  2.77519  2.98518  4.58477  3.61503
          0.02239  4.20623  4.92858  0.61958  0.77255  0.48576  0.95510
     67   2.69074  4.44074  3.51432  2.95111  3.63069  3.65055  3.91676  2.09714  2.06005  2.60336  3.55202  3.36982  4.03879  3.20109  3.17062  2.91018  2.48288  2.18159  5.09034  3.84861     81 k x - -
          2.68618  4.42225  2.77519  2.73123  3.46354  2.40513  3.72494  3.29354  2.67741  2.69355  4.24690  2.90347  2.73739  3.18146  2.89801  2.37887  2.77519  2.98518  4.58477  3.61503
          0.02239  4.20623  4.92858  0.61958  0.77255  0.48576  0.95510
     68   1.07338  4.33321  3.55147  3.26017  4.36412  3.12155  4.33200  3.69859  3.30041  3.43358  4.30698  3.44379  2.04988  3.60770  3.61085  2.58325  2.87902  3.22368  5.72052  4.51063     82 a x - -
          2.68618  4.42225  2.77519  2.73123  3.46354  2.40513  3.72494  3.29354  2.67741  2.69355  4.24690  2.90347  2.73739  3.18146  2.89801  2.37887  2.77519  2.98518  4.58477  3.61503
          0.02239  4.20623  4.92858  0.61958  0.77255  0.48576  0.95510
     69   2.71770  5.15963  2.72874  2.07637  4.47149  3.39923  2.89764  3.94038  2.41576  3.44832  4.22243  2.21787  3.84050  2.40973  2.89381  2.23443  2.95522  3.53679  5.60371  4.20507     83 e x - -
          2.68618  4.42225  2.77519  2.73123  3.46354  2.40513  3.72494  3.29354  2.67741  2.69355  4.24690  2.90347  2.73739  3.18146  2.89801  2.37887  2.77519  2.98518  4.58477  3.61503
          0.02239  4.20623  4.92858  0.61958  0.77255  0.48576  0.95510
     70   3.02951  0.45798  4.60446  4.42955  4.36220  3.56993  5.00521  3.57707  4.26484  3.46970  4.60614  4.33078  4.30087  4.59737  4.32494  3.29990  3.52501  3.29494  5.69009  4.64362     84 C x - -
          2.68618  4.42225  2.77519  2.73123  3.46354  2.40513  3.72494  3.29354  2.67741  2.69355  4.24690  2.90347  2.73739  3.18146  2.89801  2.37887  2.77519  2.98518  4.58477  3.61503
          0.02239  4.20623  4.92858  0.61958  0.77255  0.48576  0.95510
     71   2.70509  5.01264  2.08402  2.36891  4.31665  2.40622  3.70810  2.90377  2.54218  3.33070  4.13673  2.34487  3.85450  2.85227  3.03400  2.69968  2.95883  3.38944  5.54121  4.16323     85 d x - -
          2.68618  4.42225  2.77519  2.73123  3.46354  2.40513  3.72494  3.29354  2.67741  2.69355  4.24690  2.90347  2.73739  3.18146  2.89801  2.37887  2.77519  2.98518  4.58477  3.61503
          0.02239  4.20623  4.92858  0.61958  0.77255  0.48576  0.95510
     72   2.78981  5.06236  2.77537  2.46545  4.51666  1.81773  3.77113  3.96405  1.86707  3.49973  4.31567  2.43492  3.91107  2.91855  2.87547  2.78632  3.06510  3.56795  5.65524  4.30991     86 g x - -
          2.68618  4.42225  2.77519  2.73123  3.46354  2.40513  3.72494  3.29354  2.67741  2.69355  4.24690  2.90347  2.73739  3.18146  2.89801  2.37887  2.77519  2.98518  4.58477  3.61503
          0.02239  4.20623  4.92858  0.61958  0.77255  0.48576  0.95510
     73   3.48552  4.81080  5.01835  4.46549  3.11701  4.70667  4.98905  2.30706  4.27035  0.82896  1.92240  4.73122  4.86904  4.38768  4.37299  4.07540  3.70566  2.48795  5.24478  4.18537     87 l x - -
          2.68618  4.42225  2.77519  2.73123  3.46354  2.40513  3.72494  3.29354  2.67741  2.69355  4.24690  2.90347  2.73739  3.18146  2.89801  2.37887  2.77519  2.98518  4.58477  3.61503
          0.02239  4.20623  4.92858  0.61958  0.77255  0.48576  0.95510
     74   2.71307  4.74512  3.01587  2.63464  3.75627  3.45314  3.78683  3.46295  2.67427  3.08893  3.96174  2.53485  1.76995  3.03581  3.07849  2.78834  2.98711  3.15991  5.16156  2.84959     88 p x - -
          2.68618  4.42225  2.77519  2.73123  3.46354  2.40513  3.72494  3.29354  2.67741  2.69355  4.24690  2.90347  2.73739  3.18146  2.89801  2.37887  2.77519  2.98518  4.58477  3.61503
          0.02239  4.20623  4.92858  0.61958  0.77255  0.48576  0.95510
     75   2.21108  4.93569  2.89345  2.42256  4.31467  3.38480  3.68039  3.75737  2.16137  3.31269  4.10155  2.25885  3.01606  2.81234  2.91189  2.32443  2.89606  3.37256  5.50495  4.14403     89 k x - -
          2.68618  4.42225  2.77519  2.73123  3.46354  2.40513  3.72494  3.29354  2.67741  2.69355  4.24690  2.90347  2.73739  3.18146  2.89801  2.37887  2.77519  2.98518  4.58477  3.61503
          0.15513  4.20623  2.04957  0.61958  0.77255  0.48576  0.95510
     76   2.65848  4.77852  2.75244  2.54770  4.37216  3.23859  3.90219  3.89288  2.76309  3.49265  4.34364  1.58841  2.07426  3.09881  3.17811  2.71292  3.01800  3.46602  5.62721  4.28148     90 n x - -
          2.68618  4.42225  2.77519  2.73123  3.46354  2.40513  3.72494  3.29354  2.67741  2.69355  4.24690  2.90347  2.73739  3.18146  2.89801  2.37887  2.77519  2.98518  4.58477  3.61503
          0.39628  4.07663  1.17048  0.61958  0.77255  0.40518  1.09918
     77   2.52776  4.61197  2.64754  2.49382  4.32888  2.01284  3.87870  3.84982  2.78856  3.46411  4.31468  1.75758  3.74872  3.09107  3.20266  2.59950  2.92089  3.38977  5.59203  4.26022     91 n x - -
          2.68618  4.42225  2.77519  2.73123  3.46354  2.40513  3.72494  3.29354  2.67741  2.69355  4.24690  2.90347  2.73739  3.18146  2.89801  2.37887  2.77519  2.98518  4.58477  3.61503
          0.03060  3.89798  4.62032  0.61958  0.77255  0.33902  1.24643
     78   2.97996  4.37027  4.51816  3.96886  2.26670  4.08073  4.06480  2.56257  3.81534  1.75590  3.21666  4.05521  4.40323  3.95123  3.92118  3.39260  3.20780  2.11134  1.95805  2.95329     92 l x - -
          2.68618  4.42225  2.77519  2.73123  3.46354  2.40513  3.72494  3.29354  2.67741  2.69355  4.24690  2.90347  2.73739  3.18146  2.89801  2.37887  2.77519  2.98518  4.58477  3.61503
          0.02239  4.20623  4.92858  0.61958  0.77255  0.48576  0.95510
     79   2.73413  4.82655  3.20280  2.61944  4.05683  3.54415  3.68543  3.46711  2.06594  3.07038  3.91230  3.09957  3.92715  2.85346  2.08393  2.78849  2.39487  3.16994  5.29134  2.63997     93 k x - -
          2.68618  4.42225  2.77519  2.73123  3.46354  2.40513  3.72494  3.29354  2.67741  2.69355  4.24690  2.90347  2.73739  3.18146  2.89801  2.37887  2.77519  2.98518  4.58477  3.61503
          0.02239  4.20623  4.92858  0.61958  0.77255  0.48576  0.95510
     80   1.71028  4.50923  3.27367  2.36453  3.83991  3.47995  3.93119  2.93498  2.84264  2.83030  3.75173  3.26067  3.96452  3.17857  3.22949  2.80026  2.92478  2.01057  5.26142  3.99633     94 a x - -
          2.68618  4.42225  2.77519  2.73123  3.46354  2.40513  3.72494  3.29354  2.67741  2.69355  4.24690  2.90347  2.73739  3.18146  2.89801  2.37887  2.77519  2.98518  4.58477  3.61503
          0.02239  4.20623  4.92858  0.61958  0.77255  0.48576  0.95510
     81   2.64140  4.95393  2.31602  2.08947  4.22657  3.42528  3.63493  3.65395  2.40510  2.76164  4.01775  2.92856  3.82771  2.76468  2.51157  2.64351  2.87388  2.81341  5.43223  4.07012     95 e x - -
          2.68618  4.42225  2.77519  2.73123  3.46354  2.40513  3.72494  3.29354  2.67741  2.69355  4.24690  2.90347  2.73739  3.18146  2.89801  2.37887  2.77519  2.98518  4.58477  3.61503
          0.02239  4.20623  4.92858  0.61958  0.77255  0.48576  0.95510
     82   3.13504  4.86369  3.87596  3.82393  4.93424  0.36042  4.91038  4.62836  4.04982  4.23522  5.22303  4.04188  4.26416  4.34820  4.23656  3.31854  3.64189  4.09188  5.92775  5.05194     96 G x - -
          2.68618  4.42225  2.77519  2.73123  3.46354  2.40513  3.72494  3.29354  2.67741  2.69355  4.24690  2.90347  2.73739  3.18146  2.89801  2.37887  2.77519  2.98518  4.58477  3.61503
          0.02239  4.20623  4.92858  0.61958  0.77255  0.48576  0.95510
     83   1.77332  4.27703  3.65327  3.17227  3.92774  3.24252  4.13001  3.19063  3.13039  2.98503  3.86369  3.41666  3.87105  3.42892  3.46333  2.16585  1.82191  2.27715  5.34402  4.12308     97 a x - -
          2.68618  4.42225  2.77519  2.73123  3.46354  2.40513  3.72494  3.29354  2.67741  2.69355  4.24690  2.90347  2.73739  3.18146  2.89801  2.37887  2.77519  2.98518  4.58477  3.61503
          0.02239  4.20623  4.92858  0.61958  0.77255  0.48576  0.95510
     84   2.67122  5.05084  2.88457  1.97065  4.35106  3.42649  3.62518  3.80222  2.12716  3.33035  4.10868  2.91393  3.07479  2.31758  2.80842  2.65431  2.90137  3.41988  5.49964  3.16852     98 e x - -
          2.68618  4.42225  2.77519  2.73123  3.46354  2.40513  3.72494  3.29354  2.67741  2.69355  4.24690  2.90347  2.73739  3.18146  2.89801  2.37887  2.77519  2.98518  4.58477  3.61503
          0.02239  4.20623  4.92858  0.61958  0.77255  0.48576  0.95510
     85   2.05551  4.54552  3.32353  2.82189  3.61612  3.53630  2.14673  3.09329  2.71108  2.23802  3.68865  3.25158  3.97146  3.10646  3.06496  2.82679  2.93586  2.85252  5.05362  3.72441     99 a x - -
          2.68618  4.42225  2.77519  2.73123  3.46354  2.40513  3.72494  3.29354  2.67741  2.69355  4.24690  2.90347  2.73739  3.18146  2.89801  2.37887  2.77519  2.98518  4.58477  3.61503
          0.02239  4.20623  4.92858  0.61958  0.77255  0.48576  0.95510
     86   2.46384  2.99875  3.29643  2.83257  4.12392  2.12847  3.95567  3.53455  2.84000  3.18615  4.01629  2.35742  2.34885  3.16645  3.24259  2.59439  2.83242  3.13914  5.44982  4.17763    100 g x - -
          2.68618  4.42225  2.77519  2.73123  3.46354  2.40513  3.72494  3.29354  2.67741  2.69355  4.24690  2.90347  2.73739  3.18146  2.89801  2.37887  2.77519  2.98518  4.58477  3.61503
          0.15513  4.20623  2.04957  0.61958  0.77255  0.48576  0.95510
     87   2.87693  5.15532  2.84913  1.55834  4.50921  3.46938  3.68436  3.93702  2.25608  3.44344  4.28280  2.98875  3.92720  2.82547  1.86718  2.85272  3.10482  3.58046  5.56188  4.25797    101 e x - -
          2.68618  4.42225  2.77519  2.73123  3.46354  2.40513  3.72494  3.29354  2.67741  2.69355  4.24690  2.90347  2.73739  3.18146  2.89801  2.37887  2.77519  2.98518  4.58477  3.61503
          0.02553  4.07663  4.79898  0.61958  0.77255  0.62984  0.76073
     88   2.65108  2.57244  4.23066  3.64206  3.06138  3.77295  4.06257  2.41505  3.48572  1.84409  2.54805  3.79964  4.13128  3.68815  3.62348  3.07253  2.88444  2.27186  3.19456  3.42712    102 l x - -
          2.68618  4.42225  2.77519  2.73123  3.46354  2.40513  3.72494  3.29354  2.67741  2.69355  4.24690  2.90347  2.73739  3.18146  2.89801  2.37887  2.77519  2.98518  4.58477  3.61503
          0.13941  4.07663  2.17894  0.61958  0.77255  0.62984  0.76073
     89   2.50806  3.04647  3.03688  1.94029  3.92061  3.29141  3.75972  3.28298  2.61478  2.96844  3.82380  3.05010  3.79863  2.96689  3.02127  2.21391  2.81035  2.96468  5.25669  3.96602    103 e x - -
          2.68597  4.42250  2.77495  2.73148  3.46378  2.40503  3.72519  3.29295  2.67765  2.69334  4.24714  2.90315  2.73764  3.18171  2.89825  2.37878  2.77544  2.98543  4.58501  3.61413
          0.26334  1.46310        *  1.78270  0.18414  0.00000        *
//
