# Supplementary material for: Remote homology clustering identifies lowly conserved families of effector proteins in plant-pathogenic fungi
Source: Microb Genom. 2021 Sep 1;7(9):000637. doi: 10.1099/mgen.0.000637 (PMC8715435; doi:10.1099/mgen.0.000637)
Supplement: Supplementary material 16 [file mgen-7-0637-s0016.zip › hmms/cluster-PC_02741Z.hmm]

HMMER3/f [3.3 | Nov 2019]
NAME  cluster-PC_02741Z
LENG  130
ALPH  amino
RF    yes
MM    no
CONS  yes
CS    no
MAP   yes
DATE  Wed Jul 22 12:45:14 2020
NSEQ  3
EFFN  0.442383
CKSUM 1906378970
STATS LOCAL MSV      -10.2136  0.71196
STATS LOCAL VITERBI  -10.6489  0.71196
STATS LOCAL FORWARD   -4.1164  0.71196
HMM          A        C        D        E        F        G        H        I        K        L        M        N        P        Q        R        S        T        V        W        Y   
            m->m     m->i     m->d     i->m     i->i     d->m     d->d
  COMPO   2.43476  4.14537  3.00401  2.70352  3.36701  2.66295  3.65915  2.88176  2.63386  2.56530  3.77347  3.06094  3.10658  3.10601  2.94341  2.73379  2.90986  2.71391  4.21538  3.41949
          2.68618  4.42225  2.77519  2.73123  3.46354  2.40513  3.72494  3.29354  2.67741  2.69355  4.24690  2.90347  2.73739  3.18146  2.89801  2.37887  2.77519  2.98518  4.58477  3.61503
          0.03286  3.82769  4.55004  0.61958  0.77255  0.00000        *
      1   2.93504  4.49121  4.00175  3.59250  3.18981  3.80071  4.33804  2.36101  3.36276  1.79187  1.46656  3.87532  4.26166  3.74796  3.57321  3.27916  3.23978  2.36176  5.02426  3.78170      1 m x - -
          2.68618  4.42225  2.77519  2.73123  3.46354  2.40513  3.72494  3.29354  2.67741  2.69355  4.24690  2.90347  2.73739  3.18146  2.89801  2.37887  2.77519  2.98518  4.58477  3.61503
          0.03286  3.82769  4.55004  0.61958  0.77255  0.48576  0.95510
      2   2.80739  4.85028  3.11367  2.63083  3.82578  3.47149  2.12382  3.58778  2.13675  3.12116  4.01624  3.07127  3.90160  2.80858  2.00784  2.84565  3.03160  3.29165  5.09149  3.71862      2 r x - -
          2.68618  4.42225  2.77519  2.73123  3.46354  2.40513  3.72494  3.29354  2.67741  2.69355  4.24690  2.90347  2.73739  3.18146  2.89801  2.37887  2.77519  2.98518  4.58477  3.61503
          0.03286  3.82769  4.55004  0.61958  0.77255  0.48576  0.95510
      3   1.74382  4.28395  3.58396  3.17530  3.53708  3.38819  4.10655  2.50835  3.05913  1.91958  3.50639  3.46228  3.95627  3.43427  3.34577  2.79318  2.89640  2.33424  5.15613  3.89186      3 a x - -
          2.68618  4.42225  2.77519  2.73123  3.46354  2.40513  3.72494  3.29354  2.67741  2.69355  4.24690  2.90347  2.73739  3.18146  2.89801  2.37887  2.77519  2.98518  4.58477  3.61503
          0.03286  3.82769  4.55004  0.61958  0.77255  0.48576  0.95510
      4   3.20255  4.61778  4.17707  3.88373  1.08799  3.90144  3.85938  2.73252  3.79205  2.11332  3.46984  3.96920  4.36159  3.97259  3.92282  3.47434  3.50395  2.71979  4.12303  2.49619      4 f x - -
          2.68618  4.42225  2.77519  2.73123  3.46354  2.40513  3.72494  3.29354  2.67741  2.69355  4.24690  2.90347  2.73739  3.18146  2.89801  2.37887  2.77519  2.98518  4.58477  3.61503
          0.03286  3.82769  4.55004  0.61958  0.77255  0.48576  0.95510
      5   2.87271  5.04142  3.16701  2.59251  4.42565  3.52525  3.54313  3.79940  1.68092  3.27865  4.12988  3.03886  3.90877  2.20102  1.87359  2.86845  3.05803  3.47469  5.37167  4.15132      5 k x - -
          2.68618  4.42225  2.77519  2.73123  3.46354  2.40513  3.72494  3.29354  2.67741  2.69355  4.24690  2.90347  2.73739  3.18146  2.89801  2.37887  2.77519  2.98518  4.58477  3.61503
          0.03286  3.82769  4.55004  0.61958  0.77255  0.48576  0.95510
      6   3.20255  4.61778  4.17707  3.88373  1.08799  3.90144  3.85938  2.73252  3.79205  2.11332  3.46984  3.96920  4.36159  3.97259  3.92282  3.47434  3.50395  2.71979  4.12303  2.49619      6 f x - -
          2.68618  4.42225  2.77519  2.73123  3.46354  2.40513  3.72494  3.29354  2.67741  2.69355  4.24690  2.90347  2.73739  3.18146  2.89801  2.37887  2.77519  2.98518  4.58477  3.61503
          0.03286  3.82769  4.55004  0.61958  0.77255  0.48576  0.95510
      7   2.95297  4.34789  4.45917  3.96734  3.43573  4.17213  4.72874  1.51781  3.83937  1.97483  3.27640  4.22079  4.53710  4.13540  4.06817  3.55231  3.23048  1.26170  5.35205  4.13046      7 v x - -
          2.68618  4.42225  2.77519  2.73123  3.46354  2.40513  3.72494  3.29354  2.67741  2.69355  4.24690  2.90347  2.73739  3.18146  2.89801  2.37887  2.77519  2.98518  4.58477  3.61503
          0.03286  3.82769  4.55004  0.61958  0.77255  0.48576  0.95510
      8   2.84691  4.82971  2.87511  2.63008  3.99207  3.33738  3.78768  3.61679  2.45421  3.12351  4.15354  3.08908  3.89078  1.31592  2.73889  2.89698  3.14434  3.34953  5.27249  3.96355      8 q x - -
          2.68618  4.42225  2.77519  2.73123  3.46354  2.40513  3.72494  3.29354  2.67741  2.69355  4.24690  2.90347  2.73739  3.18146  2.89801  2.37887  2.77519  2.98518  4.58477  3.61503
          0.03286  3.82769  4.55004  0.61958  0.77255  0.48576  0.95510
      9   2.69629  4.27999  3.90920  3.44995  3.48226  3.69300  4.30326  1.55590  3.31366  2.19116  3.38042  3.73029  4.17555  3.66720  3.57895  3.07173  2.33902  1.93497  5.19471  3.96362      9 i x - -
          2.68618  4.42225  2.77519  2.73123  3.46354  2.40513  3.72494  3.29354  2.67741  2.69355  4.24690  2.90347  2.73739  3.18146  2.89801  2.37887  2.77519  2.98518  4.58477  3.61503
          0.03286  3.82769  4.55004  0.61958  0.77255  0.48576  0.95510
     10   3.26362  4.65383  4.02423  3.71982  2.62383  3.68124  3.84744  3.28603  3.44327  2.68831  3.92183  3.87809  4.19544  3.83329  3.57927  3.46769  3.56193  3.17513  0.98069  2.62840     10 w x - -
          2.68618  4.42225  2.77519  2.73123  3.46354  2.40513  3.72494  3.29354  2.67741  2.69355  4.24690  2.90347  2.73739  3.18146  2.89801  2.37887  2.77519  2.98518  4.58477  3.61503
          0.03286  3.82769  4.55004  0.61958  0.77255  0.48576  0.95510
     11   1.08031  4.17113  3.41826  3.20841  4.00883  2.99668  4.23560  3.12775  3.22354  3.01131  4.04879  3.36899  3.73175  3.56902  3.47665  2.52217  2.79647  2.78996  5.44050  4.23595     11 a x - -
          2.68618  4.42225  2.77519  2.73123  3.46354  2.40513  3.72494  3.29354  2.67741  2.69355  4.24690  2.90347  2.73739  3.18146  2.89801  2.37887  2.77519  2.98518  4.58477  3.61503
          0.03286  3.82769  4.55004  0.61958  0.77255  0.48576  0.95510
     12   3.10579  4.58181  4.11720  3.75768  3.12005  3.92454  4.42750  2.32266  3.52584  0.93241  3.15851  4.03741  4.36817  3.90492  3.70890  3.49138  3.40241  2.34820  4.98225  3.69496     12 l x - -
          2.68618  4.42225  2.77519  2.73123  3.46354  2.40513  3.72494  3.29354  2.67741  2.69355  4.24690  2.90347  2.73739  3.18146  2.89801  2.37887  2.77519  2.98518  4.58477  3.61503
          0.03286  3.82769  4.55004  0.61958  0.77255  0.48576  0.95510
     13   3.14607  4.55157  4.40746  3.91693  2.15955  4.21381  4.24325  2.26283  3.77671  1.16029  2.96981  4.13653  4.49972  3.95753  3.94796  3.57607  3.38543  2.33287  4.58435  3.13316     13 l x - -
          2.68618  4.42225  2.77519  2.73123  3.46354  2.40513  3.72494  3.29354  2.67741  2.69355  4.24690  2.90347  2.73739  3.18146  2.89801  2.37887  2.77519  2.98518  4.58477  3.61503
          0.03286  3.82769  4.55004  0.61958  0.77255  0.48576  0.95510
     14   1.48844  4.10263  3.42109  3.11070  4.01551  2.96195  4.13372  3.09306  3.09098  3.00169  3.94498  3.28041  3.68033  3.42340  3.38119  2.41361  2.02722  2.72793  5.44586  4.23000     14 a x - -
          2.68618  4.42225  2.77519  2.73123  3.46354  2.40513  3.72494  3.29354  2.67741  2.69355  4.24690  2.90347  2.73739  3.18146  2.89801  2.37887  2.77519  2.98518  4.58477  3.61503
          0.03286  3.82769  4.55004  0.61958  0.77255  0.48576  0.95510
     15   2.99632  4.42857  4.27044  3.88520  3.34488  4.01684  4.62219  1.13519  3.71240  1.94104  3.28818  4.13686  4.45308  4.06580  3.91415  3.50848  3.29660  1.84706  5.22586  3.95973     15 i x - -
          2.68618  4.42225  2.77519  2.73123  3.46354  2.40513  3.72494  3.29354  2.67741  2.69355  4.24690  2.90347  2.73739  3.18146  2.89801  2.37887  2.77519  2.98518  4.58477  3.61503
          0.03286  3.82769  4.55004  0.61958  0.77255  0.48576  0.95510
     16   2.61143  4.39038  3.27594  3.17013  4.31152  0.80169  4.29240  3.90094  3.34522  3.56054  4.53655  3.44045  3.78007  3.67306  3.58544  2.78221  3.08922  3.43798  5.41773  4.41218     16 g x - -
          2.68618  4.42225  2.77519  2.73123  3.46354  2.40513  3.72494  3.29354  2.67741  2.69355  4.24690  2.90347  2.73739  3.18146  2.89801  2.37887  2.77519  2.98518  4.58477  3.61503
          0.03286  3.82769  4.55004  0.61958  0.77255  0.48576  0.95510
     17   1.08031  4.17113  3.41826  3.20841  4.00883  2.99668  4.23560  3.12775  3.22354  3.01131  4.04879  3.36899  3.73175  3.56902  3.47665  2.52217  2.79647  2.78996  5.44050  4.23595     17 a x - -
          2.68618  4.42225  2.77519  2.73123  3.46354  2.40513  3.72494  3.29354  2.67741  2.69355  4.24690  2.90347  2.73739  3.18146  2.89801  2.37887  2.77519  2.98518  4.58477  3.61503
          0.03286  3.82769  4.55004  0.61958  0.77255  0.48576  0.95510
     18   1.08031  4.17113  3.41826  3.20841  4.00883  2.99668  4.23560  3.12775  3.22354  3.01131  4.04879  3.36899  3.73175  3.56902  3.47665  2.52217  2.79647  2.78996  5.44050  4.23595     18 a x - -
          2.68618  4.42225  2.77519  2.73123  3.46354  2.40513  3.72494  3.29354  2.67741  2.69355  4.24690  2.90347  2.73739  3.18146  2.89801  2.37887  2.77519  2.98518  4.58477  3.61503
          0.03286  3.82769  4.55004  0.61958  0.77255  0.48576  0.95510
     19   1.08031  4.17113  3.41826  3.20841  4.00883  2.99668  4.23560  3.12775  3.22354  3.01131  4.04879  3.36899  3.73175  3.56902  3.47665  2.52217  2.79647  2.78996  5.44050  4.23595     19 a x - -
          2.68618  4.42225  2.77519  2.73123  3.46354  2.40513  3.72494  3.29354  2.67741  2.69355  4.24690  2.90347  2.73739  3.18146  2.89801  2.37887  2.77519  2.98518  4.58477  3.61503
          0.03286  3.82769  4.55004  0.61958  0.77255  0.48576  0.95510
     20   2.99632  4.42857  4.27044  3.88520  3.34488  4.01684  4.62219  1.13519  3.71240  1.94104  3.28818  4.13686  4.45308  4.06580  3.91415  3.50848  3.29660  1.84706  5.22586  3.95973     20 i x - -
          2.68618  4.42225  2.77519  2.73123  3.46354  2.40513  3.72494  3.29354  2.67741  2.69355  4.24690  2.90347  2.73739  3.18146  2.89801  2.37887  2.77519  2.98518  4.58477  3.61503
          0.03286  3.82769  4.55004  0.61958  0.77255  0.48576  0.95510
     21   2.69466  4.45856  3.29715  3.13037  4.12795  3.14865  4.21089  3.66257  3.18397  3.29401  4.34251  3.44118  0.91525  3.57415  3.43392  2.86093  3.13288  3.31298  5.32608  4.24827     21 p x - -
          2.68618  4.42225  2.77519  2.73123  3.46354  2.40513  3.72494  3.29354  2.67741  2.69355  4.24690  2.90347  2.73739  3.18146  2.89801  2.37887  2.77519  2.98518  4.58477  3.61503
          0.03286  3.82769  4.55004  0.61958  0.77255  0.48576  0.95510
     22   2.39009  4.23480  3.38977  3.14066  3.93070  3.07530  4.16122  3.05243  3.08274  2.91748  3.97156  3.35667  3.77583  3.48002  3.34309  2.59095  1.25018  2.75220  5.37250  4.14757     22 t x - -
          2.68618  4.42225  2.77519  2.73123  3.46354  2.40513  3.72494  3.29354  2.67741  2.69355  4.24690  2.90347  2.73739  3.18146  2.89801  2.37887  2.77519  2.98518  4.58477  3.61503
          0.03286  3.82769  4.55004  0.61958  0.77255  0.48576  0.95510
     23   2.69466  4.45856  3.29715  3.13037  4.12795  3.14865  4.21089  3.66257  3.18397  3.29401  4.34251  3.44118  0.91525  3.57415  3.43392  2.86093  3.13288  3.31298  5.32608  4.24827     23 p x - -
          2.68618  4.42225  2.77519  2.73123  3.46354  2.40513  3.72494  3.29354  2.67741  2.69355  4.24690  2.90347  2.73739  3.18146  2.89801  2.37887  2.77519  2.98518  4.58477  3.61503
          0.03286  3.82769  4.55004  0.61958  0.77255  0.48576  0.95510
     24   2.94998  4.34749  4.45225  3.96123  3.43662  4.16529  4.72406  1.53389  3.83265  1.97792  3.27874  4.21473  4.53285  4.13017  4.06217  3.54589  3.22832  1.25202  5.35097  4.12799     24 v x - -
          2.68618  4.42225  2.77519  2.73123  3.46354  2.40513  3.72494  3.29354  2.67741  2.69355  4.24690  2.90347  2.73739  3.18146  2.89801  2.37887  2.77519  2.98518  4.58477  3.61503
          0.03286  3.82769  4.55004  0.61958  0.77255  0.48576  0.95510
     25   2.68764  4.68139  2.68602  2.56739  4.03802  3.15496  3.88712  3.73952  2.78750  3.39174  4.34787  1.23990  3.80501  3.16047  3.14006  2.75698  3.06844  3.36626  5.34920  3.99009     25 n x - -
          2.68618  4.42225  2.77519  2.73123  3.46354  2.40513  3.72494  3.29354  2.67741  2.69355  4.24690  2.90347  2.73739  3.18146  2.89801  2.37887  2.77519  2.98518  4.58477  3.61503
          0.03286  3.82769  4.55004  0.61958  0.77255  0.48576  0.95510
     26   2.98097  4.44194  4.29771  3.80714  3.19491  4.07865  4.52676  2.01911  3.62782  1.28351  3.08537  4.08567  4.44339  3.93284  3.84616  3.45718  3.25497  1.68738  5.12492  3.89889     26 l x - -
          2.68618  4.42225  2.77519  2.73123  3.46354  2.40513  3.72494  3.29354  2.67741  2.69355  4.24690  2.90347  2.73739  3.18146  2.89801  2.37887  2.77519  2.98518  4.58477  3.61503
          0.03286  3.82769  4.55004  0.61958  0.77255  0.48576  0.95510
     27   2.69466  4.45856  3.29715  3.13037  4.12795  3.14865  4.21089  3.66257  3.18397  3.29401  4.34251  3.44118  0.91525  3.57415  3.43392  2.86093  3.13288  3.31298  5.32608  4.24827     27 p x - -
          2.68618  4.42225  2.77519  2.73123  3.46354  2.40513  3.72494  3.29354  2.67741  2.69355  4.24690  2.90347  2.73739  3.18146  2.89801  2.37887  2.77519  2.98518  4.58477  3.61503
          0.03286  3.82769  4.55004  0.61958  0.77255  0.48576  0.95510
     28   1.08031  4.17113  3.41826  3.20841  4.00883  2.99668  4.23560  3.12775  3.22354  3.01131  4.04879  3.36899  3.73175  3.56902  3.47665  2.52217  2.79647  2.78996  5.44050  4.23595     28 a x - -
          2.68618  4.42225  2.77519  2.73123  3.46354  2.40513  3.72494  3.29354  2.67741  2.69355  4.24690  2.90347  2.73739  3.18146  2.89801  2.37887  2.77519  2.98518  4.58477  3.61503
          0.03286  3.82769  4.55004  0.61958  0.77255  0.48576  0.95510
     29   1.08031  4.17113  3.41826  3.20841  4.00883  2.99668  4.23560  3.12775  3.22354  3.01131  4.04879  3.36899  3.73175  3.56902  3.47665  2.52217  2.79647  2.78996  5.44050  4.23595     29 a x - -
          2.68618  4.42225  2.77519  2.73123  3.46354  2.40513  3.72494  3.29354  2.67741  2.69355  4.24690  2.90347  2.73739  3.18146  2.89801  2.37887  2.77519  2.98518  4.58477  3.61503
          0.03286  3.82769  4.55004  0.61958  0.77255  0.48576  0.95510
     30   3.10579  4.58181  4.11720  3.75768  3.12005  3.92454  4.42750  2.32266  3.52584  0.93241  3.15851  4.03741  4.36817  3.90492  3.70890  3.49138  3.40241  2.34820  4.98225  3.69496     30 l x - -
          2.68618  4.42225  2.77519  2.73123  3.46354  2.40513  3.72494  3.29354  2.67741  2.69355  4.24690  2.90347  2.73739  3.18146  2.89801  2.37887  2.77519  2.98518  4.58477  3.61503
          0.03286  3.82769  4.55004  0.61958  0.77255  0.48576  0.95510
     31   2.39009  4.23480  3.38977  3.14066  3.93070  3.07530  4.16122  3.05243  3.08274  2.91748  3.97156  3.35667  3.77583  3.48002  3.34309  2.59095  1.25018  2.75220  5.37250  4.14757     31 t x - -
          2.68618  4.42225  2.77519  2.73123  3.46354  2.40513  3.72494  3.29354  2.67741  2.69355  4.24690  2.90347  2.73739  3.18146  2.89801  2.37887  2.77519  2.98518  4.58477  3.61503
          0.03286  3.82769  4.55004  0.61958  0.77255  0.48576  0.95510
     32   2.29435  4.21372  3.16885  2.98336  4.03211  2.94449  4.09406  3.54904  3.05407  3.27305  4.20346  3.21479  3.67977  3.40709  3.34093  1.16064  2.77128  3.09398  5.40838  4.11560     32 s x - -
          2.68618  4.42225  2.77519  2.73123  3.46354  2.40513  3.72494  3.29354  2.67741  2.69355  4.24690  2.90347  2.73739  3.18146  2.89801  2.37887  2.77519  2.98518  4.58477  3.61503
          0.03286  3.82769  4.55004  0.61958  0.77255  0.48576  0.95510
     33   2.84691  4.82971  2.87511  2.63008  3.99207  3.33738  3.78768  3.61679  2.45421  3.12351  4.15354  3.08908  3.89078  1.31592  2.73889  2.89698  3.14434  3.34953  5.27249  3.96355     33 q x - -
          2.68618  4.42225  2.77519  2.73123  3.46354  2.40513  3.72494  3.29354  2.67741  2.69355  4.24690  2.90347  2.73739  3.18146  2.89801  2.37887  2.77519  2.98518  4.58477  3.61503
          0.03286  3.82769  4.55004  0.61958  0.77255  0.48576  0.95510
     34   3.10579  4.58181  4.11720  3.75768  3.12005  3.92454  4.42750  2.32266  3.52584  0.93241  3.15851  4.03741  4.36817  3.90492  3.70890  3.49138  3.40241  2.34820  4.98225  3.69496     34 l x - -
          2.68618  4.42225  2.77519  2.73123  3.46354  2.40513  3.72494  3.29354  2.67741  2.69355  4.24690  2.90347  2.73739  3.18146  2.89801  2.37887  2.77519  2.98518  4.58477  3.61503
          0.03286  3.82769  4.55004  0.61958  0.77255  0.48576  0.95510
     35   2.91534  5.01497  2.47129  1.09085  4.35583  3.24629  3.83031  3.80087  2.70530  3.42560  4.40248  2.90997  3.84901  3.04747  3.10882  2.90285  3.21953  3.48967  5.53592  4.25912     35 e x - -
          2.68618  4.42225  2.77519  2.73123  3.46354  2.40513  3.72494  3.29354  2.67741  2.69355  4.24690  2.90347  2.73739  3.18146  2.89801  2.37887  2.77519  2.98518  4.58477  3.61503
          0.03286  3.82769  4.55004  0.61958  0.77255  0.48576  0.95510
     36   2.69466  4.45856  3.29715  3.13037  4.12795  3.14865  4.21089  3.66257  3.18397  3.29401  4.34251  3.44118  0.91525  3.57415  3.43392  2.86093  3.13288  3.31298  5.32608  4.24827     36 p x - -
          2.68618  4.42225  2.77519  2.73123  3.46354  2.40513  3.72494  3.29354  2.67741  2.69355  4.24690  2.90347  2.73739  3.18146  2.89801  2.37887  2.77519  2.98518  4.58477  3.61503
          0.03286  3.82769  4.55004  0.61958  0.77255  0.48576  0.95510
     37   2.95637  4.79708  3.44260  2.96411  4.14034  3.45192  3.79428  3.67961  2.22290  3.20376  4.20588  3.32688  3.95738  3.01751  1.04912  3.04316  3.22584  3.40569  5.24200  4.07820     37 r x - -
          2.68618  4.42225  2.77519  2.73123  3.46354  2.40513  3.72494  3.29354  2.67741  2.69355  4.24690  2.90347  2.73739  3.18146  2.89801  2.37887  2.77519  2.98518  4.58477  3.61503
          0.03286  3.82769  4.55004  0.61958  0.77255  0.48576  0.95510
     38   1.08031  4.17113  3.41826  3.20841  4.00883  2.99668  4.23560  3.12775  3.22354  3.01131  4.04879  3.36899  3.73175  3.56902  3.47665  2.52217  2.79647  2.78996  5.44050  4.23595     38 a x - -
          2.68618  4.42225  2.77519  2.73123  3.46354  2.40513  3.72494  3.29354  2.67741  2.69355  4.24690  2.90347  2.73739  3.18146  2.89801  2.37887  2.77519  2.98518  4.58477  3.61503
          0.03286  3.82769  4.55004  0.61958  0.77255  0.48576  0.95510
     39   2.91534  5.01497  2.47129  1.09085  4.35583  3.24629  3.83031  3.80087  2.70530  3.42560  4.40248  2.90997  3.84901  3.04747  3.10882  2.90285  3.21953  3.48967  5.53592  4.25912     39 e x - -
          2.68618  4.42225  2.77519  2.73123  3.46354  2.40513  3.72494  3.29354  2.67741  2.69355  4.24690  2.90347  2.73739  3.18146  2.89801  2.37887  2.77519  2.98518  4.58477  3.61503
          0.03286  3.82769  4.55004  0.61958  0.77255  0.48576  0.95510
     40   2.72495  4.93767  2.40134  1.52629  4.39187  2.33176  3.73974  3.83965  2.62802  3.43616  4.30406  2.80169  3.77648  2.92603  3.08063  2.71732  3.03622  3.46028  5.59491  4.24753     40 e x - -
          2.68618  4.42225  2.77519  2.73123  3.46354  2.40513  3.72494  3.29354  2.67741  2.69355  4.24690  2.90347  2.73739  3.18146  2.89801  2.37887  2.77519  2.98518  4.58477  3.61503
          0.03286  3.82769  4.55004  0.61958  0.77255  0.48576  0.95510
     41   2.61143  4.39038  3.27594  3.17013  4.31152  0.80169  4.29240  3.90094  3.34522  3.56054  4.53655  3.44045  3.78007  3.67306  3.58544  2.78221  3.08922  3.43798  5.41773  4.41218     41 g x - -
          2.68618  4.42225  2.77519  2.73123  3.46354  2.40513  3.72494  3.29354  2.67741  2.69355  4.24690  2.90347  2.73739  3.18146  2.89801  2.37887  2.77519  2.98518  4.58477  3.61503
          0.03286  3.82769  4.55004  0.61958  0.77255  0.48576  0.95510
     42   1.71886  4.13284  3.18508  2.97922  4.20705  1.63134  4.12177  3.55096  3.10502  3.30267  4.17282  3.18682  3.62772  3.40208  3.41405  2.37144  2.68238  3.05459  5.54675  4.33381     42 g x - -
          2.68618  4.42225  2.77519  2.73123  3.46354  2.40513  3.72494  3.29354  2.67741  2.69355  4.24690  2.90347  2.73739  3.18146  2.89801  2.37887  2.77519  2.98518  4.58477  3.61503
          0.03286  3.82769  4.55004  0.61958  0.77255  0.48576  0.95510
     43   2.29435  4.21372  3.16885  2.98336  4.03211  2.94449  4.09406  3.54904  3.05407  3.27305  4.20346  3.21479  3.67977  3.40709  3.34093  1.16064  2.77128  3.09398  5.40838  4.11560     43 s x - -
          2.68618  4.42225  2.77519  2.73123  3.46354  2.40513  3.72494  3.29354  2.67741  2.69355  4.24690  2.90347  2.73739  3.18146  2.89801  2.37887  2.77519  2.98518  4.58477  3.61503
          0.03286  3.82769  4.55004  0.61958  0.77255  0.48576  0.95510
     44   1.08031  4.17113  3.41826  3.20841  4.00883  2.99668  4.23560  3.12775  3.22354  3.01131  4.04879  3.36899  3.73175  3.56902  3.47665  2.52217  2.79647  2.78996  5.44050  4.23595     44 a x - -
          2.68618  4.42225  2.77519  2.73123  3.46354  2.40513  3.72494  3.29354  2.67741  2.69355  4.24690  2.90347  2.73739  3.18146  2.89801  2.37887  2.77519  2.98518  4.58477  3.61503
          0.03286  3.82769  4.55004  0.61958  0.77255  0.48576  0.95510
     45   2.61143  4.39038  3.27594  3.17013  4.31152  0.80169  4.29240  3.90094  3.34522  3.56054  4.53655  3.44045  3.78007  3.67306  3.58544  2.78221  3.08922  3.43798  5.41773  4.41218     45 g x - -
          2.68599  4.42228  2.77499  2.73126  3.46357  2.40515  3.72497  3.29357  2.67743  2.69358  4.24692  2.90349  2.73742  3.18149  2.89803  2.37890  2.77522  2.98521  4.58480  3.61506
          0.15781  1.99934  4.55004  0.65583  0.73191  0.48576  0.95510
     46   2.68764  4.68139  2.68602  2.56739  4.03802  3.15496  3.88712  3.73952  2.78750  3.39174  4.34787  1.23990  3.80501  3.16047  3.14006  2.75698  3.06844  3.36626  5.34920  3.99009     48 n x - -
          2.68618  4.42225  2.77519  2.73123  3.46354  2.40513  3.72494  3.29354  2.67741  2.69355  4.24690  2.90347  2.73739  3.18146  2.89801  2.37887  2.77519  2.98518  4.58477  3.61503
          0.03286  3.82769  4.55004  0.61958  0.77255  0.48576  0.95510
     47   2.68764  4.68139  2.68602  2.56739  4.03802  3.15496  3.88712  3.73952  2.78750  3.39174  4.34787  1.23990  3.80501  3.16047  3.14006  2.75698  3.06844  3.36626  5.34920  3.99009     49 n x - -
          2.68618  4.42225  2.77519  2.73123  3.46354  2.40513  3.72494  3.29354  2.67741  2.69355  4.24690  2.90347  2.73739  3.18146  2.89801  2.37887  2.77519  2.98518  4.58477  3.61503
          0.03286  3.82769  4.55004  0.61958  0.77255  0.48576  0.95510
     48   2.99632  4.42857  4.27044  3.88520  3.34488  4.01684  4.62219  1.13519  3.71240  1.94104  3.28818  4.13686  4.45308  4.06580  3.91415  3.50848  3.29660  1.84706  5.22586  3.95973     50 i x - -
          2.68618  4.42225  2.77519  2.73123  3.46354  2.40513  3.72494  3.29354  2.67741  2.69355  4.24690  2.90347  2.73739  3.18146  2.89801  2.37887  2.77519  2.98518  4.58477  3.61503
          0.03286  3.82769  4.55004  0.61958  0.77255  0.48576  0.95510
     49   2.78754  4.90088  2.82241  2.48166  3.77897  3.40013  2.15967  3.62382  2.27320  3.15284  4.05257  2.96499  3.86944  2.28098  2.58685  2.80234  3.02679  3.32051  5.10671  3.67417     51 h x - -
          2.68618  4.42225  2.77519  2.73123  3.46354  2.40513  3.72494  3.29354  2.67741  2.69355  4.24690  2.90347  2.73739  3.18146  2.89801  2.37887  2.77519  2.98518  4.58477  3.61503
          0.03286  3.82769  4.55004  0.61958  0.77255  0.48576  0.95510
     50   2.59693  4.40577  3.34622  2.95050  3.54044  3.36963  3.93890  2.84264  2.83451  1.96404  3.59677  3.31313  2.07748  3.24551  3.14127  2.78600  2.92603  2.66052  5.07434  3.77666     52 l x - -
          2.68618  4.42225  2.77519  2.73123  3.46354  2.40513  3.72494  3.29354  2.67741  2.69355  4.24690  2.90347  2.73739  3.18146  2.89801  2.37887  2.77519  2.98518  4.58477  3.61503
          0.03286  3.82769  4.55004  0.61958  0.77255  0.48576  0.95510
     51   2.84691  4.82971  2.87511  2.63008  3.99207  3.33738  3.78768  3.61679  2.45421  3.12351  4.15354  3.08908  3.89078  1.31592  2.73889  2.89698  3.14434  3.34953  5.27249  3.96355     53 q x - -
          2.68618  4.42225  2.77519  2.73123  3.46354  2.40513  3.72494  3.29354  2.67741  2.69355  4.24690  2.90347  2.73739  3.18146  2.89801  2.37887  2.77519  2.98518  4.58477  3.61503
          0.03286  3.82769  4.55004  0.61958  0.77255  0.48576  0.95510
     52   2.45924  4.30329  3.31879  2.93150  3.57564  3.24575  3.91377  2.91685  2.83461  2.11901  3.68393  3.25542  3.82990  3.22933  3.14394  1.80438  2.82043  2.66854  5.07518  3.74199     54 s x - -
          2.68618  4.42225  2.77519  2.73123  3.46354  2.40513  3.72494  3.29354  2.67741  2.69355  4.24690  2.90347  2.73739  3.18146  2.89801  2.37887  2.77519  2.98518  4.58477  3.61503
          0.03286  3.82769  4.55004  0.61958  0.77255  0.48576  0.95510
     53   2.78018  4.92634  2.81145  2.45931  3.88736  3.39514  2.63086  3.65605  2.24490  3.18058  4.06825  2.94831  3.85953  1.94261  2.56228  2.78785  3.01629  3.34408  5.17502  3.76506     55 q x - -
          2.68618  4.42225  2.77519  2.73123  3.46354  2.40513  3.72494  3.29354  2.67741  2.69355  4.24690  2.90347  2.73739  3.18146  2.89801  2.37887  2.77519  2.98518  4.58477  3.61503
          0.03286  3.82769  4.55004  0.61958  0.77255  0.48576  0.95510
     54   2.91534  5.01497  2.47129  1.09085  4.35583  3.24629  3.83031  3.80087  2.70530  3.42560  4.40248  2.90997  3.84901  3.04747  3.10882  2.90285  3.21953  3.48967  5.53592  4.25912     56 e x - -
          2.68618  4.42225  2.77519  2.73123  3.46354  2.40513  3.72494  3.29354  2.67741  2.69355  4.24690  2.90347  2.73739  3.18146  2.89801  2.37887  2.77519  2.98518  4.58477  3.61503
          0.03286  3.82769  4.55004  0.61958  0.77255  0.48576  0.95510
     55   2.93236  4.89272  3.10528  2.73618  4.26889  3.42579  3.73649  3.69554  1.10133  3.27084  4.23546  3.16234  3.92993  2.93108  2.42608  2.97774  3.18937  3.40613  5.34259  4.14920     57 k x - -
          2.68618  4.42225  2.77519  2.73123  3.46354  2.40513  3.72494  3.29354  2.67741  2.69355  4.24690  2.90347  2.73739  3.18146  2.89801  2.37887  2.77519  2.98518  4.58477  3.61503
          0.03286  3.82769  4.55004  0.61958  0.77255  0.48576  0.95510
     56   2.29435  4.21372  3.16885  2.98336  4.03211  2.94449  4.09406  3.54904  3.05407  3.27305  4.20346  3.21479  3.67977  3.40709  3.34093  1.16064  2.77128  3.09398  5.40838  4.11560     58 s x - -
          2.68618  4.42225  2.77519  2.73123  3.46354  2.40513  3.72494  3.29354  2.67741  2.69355  4.24690  2.90347  2.73739  3.18146  2.89801  2.37887  2.77519  2.98518  4.58477  3.61503
          0.03286  3.82769  4.55004  0.61958  0.77255  0.48576  0.95510
     57   2.69466  4.45856  3.29715  3.13037  4.12795  3.14865  4.21089  3.66257  3.18397  3.29401  4.34251  3.44118  0.91525  3.57415  3.43392  2.86093  3.13288  3.31298  5.32608  4.24827     59 p x - -
          2.68618  4.42225  2.77519  2.73123  3.46354  2.40513  3.72494  3.29354  2.67741  2.69355  4.24690  2.90347  2.73739  3.18146  2.89801  2.37887  2.77519  2.98518  4.58477  3.61503
          0.03286  3.82769  4.55004  0.61958  0.77255  0.48576  0.95510
     58   3.05461  4.47837  4.18749  3.70246  1.86760  4.01991  3.65277  2.68908  3.57431  1.76292  3.33247  3.81171  4.34188  3.73345  3.74896  3.33396  3.28121  2.63133  3.94840  1.87740     60 l x - -
          2.68618  4.42225  2.77519  2.73123  3.46354  2.40513  3.72494  3.29354  2.67741  2.69355  4.24690  2.90347  2.73739  3.18146  2.89801  2.37887  2.77519  2.98518  4.58477  3.61503
          0.03286  3.82769  4.55004  0.61958  0.77255  0.48576  0.95510
     59   2.59282  4.27258  3.70514  3.24880  3.53636  3.51467  4.15698  1.93144  3.12285  2.31992  3.45786  3.54601  4.03644  3.48842  3.41187  2.89175  1.93979  2.12062  5.17133  3.92856     61 i x - -
          2.68618  4.42225  2.77519  2.73123  3.46354  2.40513  3.72494  3.29354  2.67741  2.69355  4.24690  2.90347  2.73739  3.18146  2.89801  2.37887  2.77519  2.98518  4.58477  3.61503
          0.03286  3.82769  4.55004  0.61958  0.77255  0.48576  0.95510
     60   2.53787  1.03603  4.04529  3.77533  3.77776  3.16957  4.43236  2.91492  3.60224  2.83207  3.95223  3.77429  3.87297  3.95027  3.73428  2.80929  3.00098  2.66235  5.20250  4.06554     62 c x - -
          2.68618  4.42225  2.77519  2.73123  3.46354  2.40513  3.72494  3.29354  2.67741  2.69355  4.24690  2.90347  2.73739  3.18146  2.89801  2.37887  2.77519  2.98518  4.58477  3.61503
          0.03286  3.82769  4.55004  0.61958  0.77255  0.48576  0.95510
     61   2.94895  4.34737  4.44984  3.95912  3.43690  4.16288  4.72243  1.53923  3.83031  1.97895  3.27953  4.21262  4.53136  4.12835  4.06006  3.54364  3.22757  1.24895  5.35057  4.12710     63 v x - -
          2.68618  4.42225  2.77519  2.73123  3.46354  2.40513  3.72494  3.29354  2.67741  2.69355  4.24690  2.90347  2.73739  3.18146  2.89801  2.37887  2.77519  2.98518  4.58477  3.61503
          0.03286  3.82769  4.55004  0.61958  0.77255  0.48576  0.95510
     62   3.26362  4.65383  4.02423  3.71982  2.62383  3.68124  3.84744  3.28603  3.44327  2.68831  3.92183  3.87809  4.19544  3.83329  3.57927  3.46769  3.56193  3.17513  0.98069  2.62840     64 w x - -
          2.68618  4.42225  2.77519  2.73123  3.46354  2.40513  3.72494  3.29354  2.67741  2.69355  4.24690  2.90347  2.73739  3.18146  2.89801  2.37887  2.77519  2.98518  4.58477  3.61503
          0.03286  3.82769  4.55004  0.61958  0.77255  0.48576  0.95510
     63   2.53787  1.03603  4.04529  3.77533  3.77776  3.16957  4.43236  2.91492  3.60224  2.83207  3.95223  3.77429  3.87297  3.95027  3.73428  2.80929  3.00098  2.66235  5.20250  4.06554     65 c x - -
          2.68618  4.42225  2.77519  2.73123  3.46354  2.40513  3.72494  3.29354  2.67741  2.69355  4.24690  2.90347  2.73739  3.18146  2.89801  2.37887  2.77519  2.98518  4.58477  3.61503
          0.03286  3.82769  4.55004  0.61958  0.77255  0.48576  0.95510
     64   2.61143  4.39038  3.27594  3.17013  4.31152  0.80169  4.29240  3.90094  3.34522  3.56054  4.53655  3.44045  3.78007  3.67306  3.58544  2.78221  3.08922  3.43798  5.41773  4.41218     66 g x - -
          2.68618  4.42225  2.77519  2.73123  3.46354  2.40513  3.72494  3.29354  2.67741  2.69355  4.24690  2.90347  2.73739  3.18146  2.89801  2.37887  2.77519  2.98518  4.58477  3.61503
          0.03286  3.82769  4.55004  0.61958  0.77255  0.48576  0.95510
     65   2.93236  4.89272  3.10528  2.73618  4.26889  3.42579  3.73649  3.69554  1.10133  3.27084  4.23546  3.16234  3.92993  2.93108  2.42608  2.97774  3.18937  3.40613  5.34259  4.14920     67 k x - -
          2.68618  4.42225  2.77519  2.73123  3.46354  2.40513  3.72494  3.29354  2.67741  2.69355  4.24690  2.90347  2.73739  3.18146  2.89801  2.37887  2.77519  2.98518  4.58477  3.61503
          0.03286  3.82769  4.55004  0.61958  0.77255  0.48576  0.95510
     66   2.78284  5.15981  1.62314  2.16157  4.46605  3.21278  3.66765  3.93824  2.08098  3.49453  4.34586  2.72247  3.77919  2.83223  3.02219  2.72489  3.05764  3.55943  5.65031  4.23833     68 d x - -
          2.68618  4.42225  2.77519  2.73123  3.46354  2.40513  3.72494  3.29354  2.67741  2.69355  4.24690  2.90347  2.73739  3.18146  2.89801  2.37887  2.77519  2.98518  4.58477  3.61503
          0.03286  3.82769  4.55004  0.61958  0.77255  0.48576  0.95510
     67   2.93236  4.89272  3.10528  2.73618  4.26889  3.42579  3.73649  3.69554  1.10133  3.27084  4.23546  3.16234  3.92993  2.93108  2.42608  2.97774  3.18937  3.40613  5.34259  4.14920     69 k x - -
          2.68618  4.42225  2.77519  2.73123  3.46354  2.40513  3.72494  3.29354  2.67741  2.69355  4.24690  2.90347  2.73739  3.18146  2.89801  2.37887  2.77519  2.98518  4.58477  3.61503
          0.03286  3.82769  4.55004  0.61958  0.77255  0.48576  0.95510
     68   2.20972  4.17253  3.06012  2.87298  4.23463  1.64818  4.06898  3.70236  3.03969  3.38226  4.22421  3.12332  3.62092  3.33606  3.36849  1.84518  2.69002  3.16068  5.55934  4.31037     70 g x - -
          2.68618  4.42225  2.77519  2.73123  3.46354  2.40513  3.72494  3.29354  2.67741  2.69355  4.24690  2.90347  2.73739  3.18146  2.89801  2.37887  2.77519  2.98518  4.58477  3.61503
          0.03286  3.82769  4.55004  0.61958  0.77255  0.48576  0.95510
     69   2.61738  4.67368  2.80114  2.52940  4.23012  1.89999  3.75520  3.65698  1.93533  3.26995  4.13904  2.98391  3.78639  2.94999  2.79113  2.68199  2.94408  3.28445  5.42427  4.15668     71 g x - -
          2.68618  4.42225  2.77519  2.73123  3.46354  2.40513  3.72494  3.29354  2.67741  2.69355  4.24690  2.90347  2.73739  3.18146  2.89801  2.37887  2.77519  2.98518  4.58477  3.61503
          0.03286  3.82769  4.55004  0.61958  0.77255  0.48576  0.95510
     70   1.71183  4.10408  3.21701  2.94748  4.19373  2.15783  4.07163  3.59533  3.04739  3.28939  4.11750  3.15518  3.60024  3.33323  3.37929  1.84393  2.62629  3.06742  5.53279  4.30740     72 a x - -
          2.68618  4.42225  2.77519  2.73123  3.46354  2.40513  3.72494  3.29354  2.67741  2.69355  4.24690  2.90347  2.73739  3.18146  2.89801  2.37887  2.77519  2.98518  4.58477  3.61503
          0.03286  3.82769  4.55004  0.61958  0.77255  0.48576  0.95510
     71   2.53480  4.19611  3.65871  3.15524  2.51371  3.47951  3.92030  2.53861  3.08307  2.33530  3.36338  3.44672  3.95499  3.37286  3.37317  2.32809  2.83046  2.02528  4.76008  3.41472     73 v x - -
          2.68618  4.42225  2.77519  2.73123  3.46354  2.40513  3.72494  3.29354  2.67741  2.69355  4.24690  2.90347  2.73739  3.18146  2.89801  2.37887  2.77519  2.98518  4.58477  3.61503
          0.03286  3.82769  4.55004  0.61958  0.77255  0.48576  0.95510
     72   1.08031  4.17113  3.41826  3.20841  4.00883  2.99668  4.23560  3.12775  3.22354  3.01131  4.04879  3.36899  3.73175  3.56902  3.47665  2.52217  2.79647  2.78996  5.44050  4.23595     74 a x - -
          2.68618  4.42225  2.77519  2.73123  3.46354  2.40513  3.72494  3.29354  2.67741  2.69355  4.24690  2.90347  2.73739  3.18146  2.89801  2.37887  2.77519  2.98518  4.58477  3.61503
          0.03286  3.82769  4.55004  0.61958  0.77255  0.48576  0.95510
     73   3.10579  4.58181  4.11720  3.75768  3.12005  3.92454  4.42750  2.32266  3.52584  0.93241  3.15851  4.03741  4.36817  3.90492  3.70890  3.49138  3.40241  2.34820  4.98225  3.69496     75 l x - -
          2.68618  4.42225  2.77519  2.73123  3.46354  2.40513  3.72494  3.29354  2.67741  2.69355  4.24690  2.90347  2.73739  3.18146  2.89801  2.37887  2.77519  2.98518  4.58477  3.61503
          0.03286  3.82769  4.55004  0.61958  0.77255  0.48576  0.95510
     74   2.97553  4.36148  4.49098  4.00045  3.40986  4.20253  4.75010  1.32942  3.86792  1.92993  3.24702  4.25240  4.55727  4.15857  4.08944  3.58502  3.25073  1.44370  5.34598  4.13091     76 i x - -
          2.68618  4.42225  2.77519  2.73123  3.46354  2.40513  3.72494  3.29354  2.67741  2.69355  4.24690  2.90347  2.73739  3.18146  2.89801  2.37887  2.77519  2.98518  4.58477  3.61503
          0.03286  3.82769  4.55004  0.61958  0.77255  0.48576  0.95510
     75   2.61143  4.39038  3.27594  3.17013  4.31152  0.80169  4.29240  3.90094  3.34522  3.56054  4.53655  3.44045  3.78007  3.67306  3.58544  2.78221  3.08922  3.43798  5.41773  4.41218     77 g x - -
          2.68618  4.42225  2.77519  2.73123  3.46354  2.40513  3.72494  3.29354  2.67741  2.69355  4.24690  2.90347  2.73739  3.18146  2.89801  2.37887  2.77519  2.98518  4.58477  3.61503
          0.03286  3.82769  4.55004  0.61958  0.77255  0.48576  0.95510
     76   2.94834  4.77241  3.08433  2.84053  3.25514  3.41120  1.24058  3.64423  2.68490  3.14353  4.18360  3.25137  3.96167  3.20641  2.95291  3.01966  3.25050  3.38029  4.72066  3.20742     78 h x - -
          2.68618  4.42225  2.77519  2.73123  3.46354  2.40513  3.72494  3.29354  2.67741  2.69355  4.24690  2.90347  2.73739  3.18146  2.89801  2.37887  2.77519  2.98518  4.58477  3.61503
          0.03286  3.82769  4.55004  0.61958  0.77255  0.48576  0.95510
     77   2.67283  4.51995  3.13391  2.27340  3.59487  3.48752  3.80129  2.81873  2.63544  2.46897  2.24888  3.17389  3.92728  3.05291  2.97675  2.82797  2.92521  2.64568  5.08746  3.81806     79 m x - -
          2.68618  4.42225  2.77519  2.73123  3.46354  2.40513  3.72494  3.29354  2.67741  2.69355  4.24690  2.90347  2.73739  3.18146  2.89801  2.37887  2.77519  2.98518  4.58477  3.61503
          0.03286  3.82769  4.55004  0.61958  0.77255  0.48576  0.95510
     78   2.94998  4.34749  4.45225  3.96123  3.43662  4.16529  4.72406  1.53389  3.83265  1.97792  3.27874  4.21473  4.53285  4.13017  4.06217  3.54589  3.22832  1.25202  5.35097  4.12799     80 v x - -
          2.68618  4.42225  2.77519  2.73123  3.46354  2.40513  3.72494  3.29354  2.67741  2.69355  4.24690  2.90347  2.73739  3.18146  2.89801  2.37887  2.77519  2.98518  4.58477  3.61503
          0.03286  3.82769  4.55004  0.61958  0.77255  0.48576  0.95510
     79   2.94787  4.71792  3.35779  2.95075  2.47814  3.67618  2.00256  3.32918  2.78729  2.82457  3.86127  3.30106  4.08814  3.19461  3.08441  3.02261  3.18484  3.11662  4.08650  1.98057     81 y x - -
          2.68618  4.42225  2.77519  2.73123  3.46354  2.40513  3.72494  3.29354  2.67741  2.69355  4.24690  2.90347  2.73739  3.18146  2.89801  2.37887  2.77519  2.98518  4.58477  3.61503
          0.03286  3.82769  4.55004  0.61958  0.77255  0.48576  0.95510
     80   2.68764  4.68139  2.68602  2.56739  4.03802  3.15496  3.88712  3.73952  2.78750  3.39174  4.34787  1.23990  3.80501  3.16047  3.14006  2.75698  3.06844  3.36626  5.34920  3.99009     82 n x - -
          2.68618  4.42225  2.77519  2.73123  3.46354  2.40513  3.72494  3.29354  2.67741  2.69355  4.24690  2.90347  2.73739  3.18146  2.89801  2.37887  2.77519  2.98518  4.58477  3.61503
          0.03286  3.82769  4.55004  0.61958  0.77255  0.48576  0.95510
     81   2.94834  4.77241  3.08433  2.84053  3.25514  3.41120  1.24058  3.64423  2.68490  3.14353  4.18360  3.25137  3.96167  3.20641  2.95291  3.01966  3.25050  3.38029  4.72066  3.20742     83 h x - -
          2.68618  4.42225  2.77519  2.73123  3.46354  2.40513  3.72494  3.29354  2.67741  2.69355  4.24690  2.90347  2.73739  3.18146  2.89801  2.37887  2.77519  2.98518  4.58477  3.61503
          0.03286  3.82769  4.55004  0.61958  0.77255  0.48576  0.95510
     82   2.63230  4.73337  2.70475  2.45465  4.19233  2.39999  3.73038  3.68237  2.47902  3.26604  4.14075  2.93234  3.78324  1.82770  2.83754  2.67858  2.94951  3.31450  5.42051  4.10667     84 q x - -
          2.68618  4.42225  2.77519  2.73123  3.46354  2.40513  3.72494  3.29354  2.67741  2.69355  4.24690  2.90347  2.73739  3.18146  2.89801  2.37887  2.77519  2.98518  4.58477  3.61503
          0.03286  3.82769  4.55004  0.61958  0.77255  0.48576  0.95510
     83   2.80253  5.21403  1.50142  2.09398  4.53198  3.14269  3.71145  4.08205  2.71525  3.63341  4.49605  2.11852  3.76554  2.89198  3.27273  2.72941  3.10933  3.67098  5.76397  4.29219     85 d x - -
          2.68618  4.42225  2.77519  2.73123  3.46354  2.40513  3.72494  3.29354  2.67741  2.69355  4.24690  2.90347  2.73739  3.18146  2.89801  2.37887  2.77519  2.98518  4.58477  3.61503
          0.03286  3.82769  4.55004  0.61958  0.77255  0.48576  0.95510
     84   2.94282  5.06194  0.98447  2.30978  4.43330  3.17792  3.89368  4.01156  2.96967  3.62827  4.60618  2.86356  3.82765  3.13334  3.47914  2.91082  3.28073  3.65580  5.61054  4.31462     86 d x - -
          2.68618  4.42225  2.77519  2.73123  3.46354  2.40513  3.72494  3.29354  2.67741  2.69355  4.24690  2.90347  2.73739  3.18146  2.89801  2.37887  2.77519  2.98518  4.58477  3.61503
          0.03286  3.82769  4.55004  0.61958  0.77255  0.48576  0.95510
     85   2.91534  5.01497  2.47129  1.09085  4.35583  3.24629  3.83031  3.80087  2.70530  3.42560  4.40248  2.90997  3.84901  3.04747  3.10882  2.90285  3.21953  3.48967  5.53592  4.25912     87 e x - -
          2.68618  4.42225  2.77519  2.73123  3.46354  2.40513  3.72494  3.29354  2.67741  2.69355  4.24690  2.90347  2.73739  3.18146  2.89801  2.37887  2.77519  2.98518  4.58477  3.61503
          0.03286  3.82769  4.55004  0.61958  0.77255  0.48576  0.95510
     86   3.10186  4.54139  4.36899  3.83402  3.03647  4.21614  4.51009  2.15346  3.62850  1.12946  2.28104  4.14531  4.49154  3.90191  3.82961  3.56549  3.34045  2.22564  5.02810  3.85890     88 l x - -
          2.68618  4.42225  2.77519  2.73123  3.46354  2.40513  3.72494  3.29354  2.67741  2.69355  4.24690  2.90347  2.73739  3.18146  2.89801  2.37887  2.77519  2.98518  4.58477  3.61503
          0.03286  3.82769  4.55004  0.61958  0.77255  0.48576  0.95510
     87   2.77295  4.32880  4.06263  3.72518  3.51826  3.67670  4.53492  2.05538  3.59224  2.21366  3.49104  3.92196  4.24028  3.95564  3.80891  3.17805  3.13596  1.08343  5.29485  4.02332     89 v x - -
          2.68618  4.42225  2.77519  2.73123  3.46354  2.40513  3.72494  3.29354  2.67741  2.69355  4.24690  2.90347  2.73739  3.18146  2.89801  2.37887  2.77519  2.98518  4.58477  3.61503
          0.03286  3.82769  4.55004  0.61958  0.77255  0.48576  0.95510
     88   1.08031  4.17113  3.41826  3.20841  4.00883  2.99668  4.23560  3.12775  3.22354  3.01131  4.04879  3.36899  3.73175  3.56902  3.47665  2.52217  2.79647  2.78996  5.44050  4.23595     90 a x - -
          2.68618  4.42225  2.77519  2.73123  3.46354  2.40513  3.72494  3.29354  2.67741  2.69355  4.24690  2.90347  2.73739  3.18146  2.89801  2.37887  2.77519  2.98518  4.58477  3.61503
          0.03286  3.82769  4.55004  0.61958  0.77255  0.48576  0.95510
     89   2.79475  4.60811  3.48699  2.89197  3.31320  3.56749  3.64498  3.20157  2.33107  2.76802  3.73575  3.26675  3.96710  2.97696  1.75090  2.92109  3.01863  2.97766  2.87807  3.32316     91 r x - -
          2.68618  4.42225  2.77519  2.73123  3.46354  2.40513  3.72494  3.29354  2.67741  2.69355  4.24690  2.90347  2.73739  3.18146  2.89801  2.37887  2.77519  2.98518  4.58477  3.61503
          0.03286  3.82769  4.55004  0.61958  0.77255  0.48576  0.95510
     90   2.70436  4.28192  3.92433  3.46621  3.48003  3.70566  4.31617  1.53311  3.32854  2.18262  3.37668  3.74486  4.18626  3.68200  3.59180  3.08554  2.37325  1.92378  5.19922  3.96843     92 i x - -
          2.68618  4.42225  2.77519  2.73123  3.46354  2.40513  3.72494  3.29354  2.67741  2.69355  4.24690  2.90347  2.73739  3.18146  2.89801  2.37887  2.77519  2.98518  4.58477  3.61503
          0.03286  3.82769  4.55004  0.61958  0.77255  0.48576  0.95510
     91   2.61143  4.39038  3.27594  3.17013  4.31152  0.80169  4.29240  3.90094  3.34522  3.56054  4.53655  3.44045  3.78007  3.67306  3.58544  2.78221  3.08922  3.43798  5.41773  4.41218     93 g x - -
          2.68618  4.42225  2.77519  2.73123  3.46354  2.40513  3.72494  3.29354  2.67741  2.69355  4.24690  2.90347  2.73739  3.18146  2.89801  2.37887  2.77519  2.98518  4.58477  3.61503
          0.03286  3.82769  4.55004  0.61958  0.77255  0.48576  0.95510
     92   2.93397  5.00186  3.32030  2.71726  4.40506  3.55656  3.56959  3.77285  1.62639  3.26311  4.14691  3.12367  3.94988  2.71791  1.52373  2.95014  3.12056  3.46759  5.34275  4.15654     94 r x - -
          2.68618  4.42225  2.77519  2.73123  3.46354  2.40513  3.72494  3.29354  2.67741  2.69355  4.24690  2.90347  2.73739  3.18146  2.89801  2.37887  2.77519  2.98518  4.58477  3.61503
          0.03286  3.82769  4.55004  0.61958  0.77255  0.48576  0.95510
     93   2.94282  5.06194  0.98447  2.30978  4.43330  3.17792  3.89368  4.01156  2.96967  3.62827  4.60618  2.86356  3.82765  3.13334  3.47914  2.91082  3.28073  3.65580  5.61054  4.31462     95 d x - -
          2.68618  4.42225  2.77519  2.73123  3.46354  2.40513  3.72494  3.29354  2.67741  2.69355  4.24690  2.90347  2.73739  3.18146  2.89801  2.37887  2.77519  2.98518  4.58477  3.61503
          0.03286  3.82769  4.55004  0.61958  0.77255  0.48576  0.95510
     94   2.07348  4.41418  3.18349  2.70953  3.94447  3.22207  3.76543  3.25156  2.49977  2.95296  3.83052  3.09653  3.76503  2.97555  2.30849  2.57669  2.25379  2.92445  5.25504  4.00074     96 a x - -
          2.68618  4.42225  2.77519  2.73123  3.46354  2.40513  3.72494  3.29354  2.67741  2.69355  4.24690  2.90347  2.73739  3.18146  2.89801  2.37887  2.77519  2.98518  4.58477  3.61503
          0.03286  3.82769  4.55004  0.61958  0.77255  0.48576  0.95510
     95   2.82414  4.93809  3.06546  2.58477  4.23871  3.46165  3.59290  3.69297  2.04394  3.19827  4.08615  3.03515  3.89185  1.88261  1.94225  2.84204  3.04208  3.38364  5.32506  4.06459     97 q x - -
          2.68618  4.42225  2.77519  2.73123  3.46354  2.40513  3.72494  3.29354  2.67741  2.69355  4.24690  2.90347  2.73739  3.18146  2.89801  2.37887  2.77519  2.98518  4.58477  3.61503
          0.03286  3.82769  4.55004  0.61958  0.77255  0.48576  0.95510
     96   2.63509  4.77045  2.31878  2.38155  3.77924  3.34825  2.84195  3.39199  2.47243  2.50249  3.87219  2.89765  3.80114  2.82136  2.90881  2.66891  2.87990  3.09611  5.14328  3.73372     98 d x - -
          2.68618  4.42225  2.77519  2.73123  3.46354  2.40513  3.72494  3.29354  2.67741  2.69355  4.24690  2.90347  2.73739  3.18146  2.89801  2.37887  2.77519  2.98518  4.58477  3.61503
          0.03286  3.82769  4.55004  0.61958  0.77255  0.48576  0.95510
     97   2.68764  4.68139  2.68602  2.56739  4.03802  3.15496  3.88712  3.73952  2.78750  3.39174  4.34787  1.23990  3.80501  3.16047  3.14006  2.75698  3.06844  3.36626  5.34920  3.99009     99 n x - -
          2.68618  4.42225  2.77519  2.73123  3.46354  2.40513  3.72494  3.29354  2.67741  2.69355  4.24690  2.90347  2.73739  3.18146  2.89801  2.37887  2.77519  2.98518  4.58477  3.61503
          0.03286  3.82769  4.55004  0.61958  0.77255  0.48576  0.95510
     98   2.92435  5.01330  3.27824  2.69045  4.41723  3.54638  3.56716  3.78663  1.40961  3.27439  4.15355  3.10575  3.94165  2.71329  1.80095  2.93537  3.11237  3.47655  5.35364  4.16067    100 k x - -
          2.68618  4.42225  2.77519  2.73123  3.46354  2.40513  3.72494  3.29354  2.67741  2.69355  4.24690  2.90347  2.73739  3.18146  2.89801  2.37887  2.77519  2.98518  4.58477  3.61503
          0.03286  3.82769  4.55004  0.61958  0.77255  0.48576  0.95510
     99   3.18392  4.69103  3.77277  3.49447  2.29677  3.77847  3.59996  3.19952  3.35328  2.66483  3.87943  3.66937  4.25372  3.67007  3.54587  3.32481  3.47059  3.06806  3.93856  1.04365    101 y x - -
          2.68618  4.42225  2.77519  2.73123  3.46354  2.40513  3.72494  3.29354  2.67741  2.69355  4.24690  2.90347  2.73739  3.18146  2.89801  2.37887  2.77519  2.98518  4.58477  3.61503
          0.03286  3.82769  4.55004  0.61958  0.77255  0.48576  0.95510
    100   2.91534  5.01497  2.47129  1.09085  4.35583  3.24629  3.83031  3.80087  2.70530  3.42560  4.40248  2.90997  3.84901  3.04747  3.10882  2.90285  3.21953  3.48967  5.53592  4.25912    102 e x - -
          2.68618  4.42225  2.77519  2.73123  3.46354  2.40513  3.72494  3.29354  2.67741  2.69355  4.24690  2.90347  2.73739  3.18146  2.89801  2.37887  2.77519  2.98518  4.58477  3.61503
          0.03286  3.82769  4.55004  0.61958  0.77255  0.48576  0.95510
    101   2.65939  4.70812  3.01434  2.59603  4.14887  3.34042  3.67905  3.44369  1.64368  3.10575  4.00003  3.03600  3.83713  2.85510  2.53996  2.72768  2.34407  3.13251  5.34412  4.08190    103 k x - -
          2.68618  4.42225  2.77519  2.73123  3.46354  2.40513  3.72494  3.29354  2.67741  2.69355  4.24690  2.90347  2.73739  3.18146  2.89801  2.37887  2.77519  2.98518  4.58477  3.61503
          0.03286  3.82769  4.55004  0.61958  0.77255  0.48576  0.95510
    102   2.94282  5.06194  0.98447  2.30978  4.43330  3.17792  3.89368  4.01156  2.96967  3.62827  4.60618  2.86356  3.82765  3.13334  3.47914  2.91082  3.28073  3.65580  5.61054  4.31462    104 d x - -
          2.68618  4.42225  2.77519  2.73123  3.46354  2.40513  3.72494  3.29354  2.67741  2.69355  4.24690  2.90347  2.73739  3.18146  2.89801  2.37887  2.77519  2.98518  4.58477  3.61503
          0.03286  3.82769  4.55004  0.61958  0.77255  0.48576  0.95510
    103   2.82483  5.07359  2.66149  1.96358  4.41753  3.36136  3.61072  3.81254  1.61817  3.35008  4.21012  2.88006  3.84568  2.76291  2.50976  2.79888  3.05674  3.47344  5.48794  4.18674    105 k x - -
          2.68618  4.42225  2.77519  2.73123  3.46354  2.40513  3.72494  3.29354  2.67741  2.69355  4.24690  2.90347  2.73739  3.18146  2.89801  2.37887  2.77519  2.98518  4.58477  3.61503
          0.03286  3.82769  4.55004  0.61958  0.77255  0.48576  0.95510
    104   2.91534  5.01497  2.47129  1.09085  4.35583  3.24629  3.83031  3.80087  2.70530  3.42560  4.40248  2.90997  3.84901  3.04747  3.10882  2.90285  3.21953  3.48967  5.53592  4.25912    106 e x - -
          2.68618  4.42225  2.77519  2.73123  3.46354  2.40513  3.72494  3.29354  2.67741  2.69355  4.24690  2.90347  2.73739  3.18146  2.89801  2.37887  2.77519  2.98518  4.58477  3.61503
          0.03286  3.82769  4.55004  0.61958  0.77255  0.48576  0.95510
    105   2.61143  4.39038  3.27594  3.17013  4.31152  0.80169  4.29240  3.90094  3.34522  3.56054  4.53655  3.44045  3.78007  3.67306  3.58544  2.78221  3.08922  3.43798  5.41773  4.41218    107 g x - -
          2.68618  4.42225  2.77519  2.73123  3.46354  2.40513  3.72494  3.29354  2.67741  2.69355  4.24690  2.90347  2.73739  3.18146  2.89801  2.37887  2.77519  2.98518  4.58477  3.61503
          0.03286  3.82769  4.55004  0.61958  0.77255  0.48576  0.95510
    106   3.29639  4.65112  4.28108  3.89704  1.33374  4.12309  3.46097  3.00114  3.76571  2.38329  3.62810  3.85746  4.45672  3.85572  3.88913  3.47841  3.52827  2.92720  3.66145  1.59589    108 f x - -
          2.68618  4.42225  2.77519  2.73123  3.46354  2.40513  3.72494  3.29354  2.67741  2.69355  4.24690  2.90347  2.73739  3.18146  2.89801  2.37887  2.77519  2.98518  4.58477  3.61503
          0.03286  3.82769  4.55004  0.61958  0.77255  0.48576  0.95510
    107   2.95637  4.79708  3.44260  2.96411  4.14034  3.45192  3.79428  3.67961  2.22290  3.20376  4.20588  3.32688  3.95738  3.01751  1.04912  3.04316  3.22584  3.40569  5.24200  4.07820    109 r x - -
          2.68618  4.42225  2.77519  2.73123  3.46354  2.40513  3.72494  3.29354  2.67741  2.69355  4.24690  2.90347  2.73739  3.18146  2.89801  2.37887  2.77519  2.98518  4.58477  3.61503
          0.03286  3.82769  4.55004  0.61958  0.77255  0.48576  0.95510
    108   3.18392  4.69103  3.77277  3.49447  2.29677  3.77847  3.59996  3.19952  3.35328  2.66483  3.87943  3.66937  4.25372  3.67007  3.54587  3.32481  3.47059  3.06806  3.93856  1.04365    110 y x - -
          2.68618  4.42225  2.77519  2.73123  3.46354  2.40513  3.72494  3.29354  2.67741  2.69355  4.24690  2.90347  2.73739  3.18146  2.89801  2.37887  2.77519  2.98518  4.58477  3.61503
          0.03286  3.82769  4.55004  0.61958  0.77255  0.48576  0.95510
    109   3.30945  4.67224  4.24809  3.86573  1.59671  4.11651  3.43486  3.05983  3.73673  2.45300  3.68668  3.83372  4.45341  3.83465  3.87017  3.47064  3.54142  2.97254  3.63739  1.29950    111 y x - -
          2.68618  4.42225  2.77519  2.73123  3.46354  2.40513  3.72494  3.29354  2.67741  2.69355  4.24690  2.90347  2.73739  3.18146  2.89801  2.37887  2.77519  2.98518  4.58477  3.61503
          0.03286  3.82769  4.55004  0.61958  0.77255  0.48576  0.95510
    110   2.93236  4.89272  3.10528  2.73618  4.26889  3.42579  3.73649  3.69554  1.10133  3.27084  4.23546  3.16234  3.92993  2.93108  2.42608  2.97774  3.18937  3.40613  5.34259  4.14920    112 k x - -
          2.68618  4.42225  2.77519  2.73123  3.46354  2.40513  3.72494  3.29354  2.67741  2.69355  4.24690  2.90347  2.73739  3.18146  2.89801  2.37887  2.77519  2.98518  4.58477  3.61503
          0.03286  3.82769  4.55004  0.61958  0.77255  0.48576  0.95510
    111   2.93236  4.89272  3.10528  2.73618  4.26889  3.42579  3.73649  3.69554  1.10133  3.27084  4.23546  3.16234  3.92993  2.93108  2.42608  2.97774  3.18937  3.40613  5.34259  4.14920    113 k x - -
          2.68618  4.42225  2.77519  2.73123  3.46354  2.40513  3.72494  3.29354  2.67741  2.69355  4.24690  2.90347  2.73739  3.18146  2.89801  2.37887  2.77519  2.98518  4.58477  3.61503
          0.03286  3.82769  4.55004  0.61958  0.77255  0.48576  0.95510
    112   3.18392  4.69103  3.77277  3.49447  2.29677  3.77847  3.59996  3.19952  3.35328  2.66483  3.87943  3.66937  4.25372  3.67007  3.54587  3.32481  3.47059  3.06806  3.93856  1.04365    114 y x - -
          2.68618  4.42225  2.77519  2.73123  3.46354  2.40513  3.72494  3.29354  2.67741  2.69355  4.24690  2.90347  2.73739  3.18146  2.89801  2.37887  2.77519  2.98518  4.58477  3.61503
          0.03286  3.82769  4.55004  0.61958  0.77255  0.48576  0.95510
    113   2.69466  4.45856  3.29715  3.13037  4.12795  3.14865  4.21089  3.66257  3.18397  3.29401  4.34251  3.44118  0.91525  3.57415  3.43392  2.86093  3.13288  3.31298  5.32608  4.24827    115 p x - -
          2.68618  4.42225  2.77519  2.73123  3.46354  2.40513  3.72494  3.29354  2.67741  2.69355  4.24690  2.90347  2.73739  3.18146  2.89801  2.37887  2.77519  2.98518  4.58477  3.61503
          0.03286  3.82769  4.55004  0.61958  0.77255  0.48576  0.95510
    114   2.61143  4.39038  3.27594  3.17013  4.31152  0.80169  4.29240  3.90094  3.34522  3.56054  4.53655  3.44045  3.78007  3.67306  3.58544  2.78221  3.08922  3.43798  5.41773  4.41218    116 g x - -
          2.68618  4.42225  2.77519  2.73123  3.46354  2.40513  3.72494  3.29354  2.67741  2.69355  4.24690  2.90347  2.73739  3.18146  2.89801  2.37887  2.77519  2.98518  4.58477  3.61503
          0.03286  3.82769  4.55004  0.61958  0.77255  0.48576  0.95510
    115   2.77295  4.32880  4.06263  3.72518  3.51826  3.67670  4.53492  2.05538  3.59224  2.21366  3.49104  3.92196  4.24028  3.95564  3.80891  3.17805  3.13596  1.08343  5.29485  4.02332    117 v x - -
          2.68618  4.42225  2.77519  2.73123  3.46354  2.40513  3.72494  3.29354  2.67741  2.69355  4.24690  2.90347  2.73739  3.18146  2.89801  2.37887  2.77519  2.98518  4.58477  3.61503
          0.03286  3.82769  4.55004  0.61958  0.77255  0.48576  0.95510
    116   2.23940  4.78694  3.09300  2.56989  4.16136  3.41661  3.60275  3.52414  1.86596  3.10877  3.96441  3.02222  3.84691  2.76259  2.07220  2.74219  2.93156  3.20839  5.30021  4.04664    118 k x - -
          2.68618  4.42225  2.77519  2.73123  3.46354  2.40513  3.72494  3.29354  2.67741  2.69355  4.24690  2.90347  2.73739  3.18146  2.89801  2.37887  2.77519  2.98518  4.58477  3.61503
          0.03286  3.82769  4.55004  0.61958  0.77255  0.48576  0.95510
    117   3.10579  4.58181  4.11720  3.75768  3.12005  3.92454  4.42750  2.32266  3.52584  0.93241  3.15851  4.03741  4.36817  3.90492  3.70890  3.49138  3.40241  2.34820  4.98225  3.69496    119 l x - -
          2.68618  4.42225  2.77519  2.73123  3.46354  2.40513  3.72494  3.29354  2.67741  2.69355  4.24690  2.90347  2.73739  3.18146  2.89801  2.37887  2.77519  2.98518  4.58477  3.61503
          0.03286  3.82769  4.55004  0.61958  0.77255  0.48576  0.95510
    118   2.69466  4.45856  3.29715  3.13037  4.12795  3.14865  4.21089  3.66257  3.18397  3.29401  4.34251  3.44118  0.91525  3.57415  3.43392  2.86093  3.13288  3.31298  5.32608  4.24827    120 p x - -
          2.68618  4.42225  2.77519  2.73123  3.46354  2.40513  3.72494  3.29354  2.67741  2.69355  4.24690  2.90347  2.73739  3.18146  2.89801  2.37887  2.77519  2.98518  4.58477  3.61503
          0.03286  3.82769  4.55004  0.61958  0.77255  0.48576  0.95510
    119   2.50397  4.55539  2.73202  2.51776  4.14023  3.11032  3.81492  3.64628  2.67346  3.28027  4.15013  2.23402  1.98774  3.03281  3.05662  2.58665  2.87563  3.24118  5.43100  4.10457    121 p x - -
          2.68618  4.42225  2.77519  2.73123  3.46354  2.40513  3.72494  3.29354  2.67741  2.69355  4.24690  2.90347  2.73739  3.18146  2.89801  2.37887  2.77519  2.98518  4.58477  3.61503
          0.03286  3.82769  4.55004  0.61958  0.77255  0.48576  0.95510
    120   2.82414  4.93809  3.06546  2.58477  4.23871  3.46165  3.59290  3.69297  2.04394  3.19827  4.08615  3.03515  3.89185  1.88261  1.94225  2.84204  3.04208  3.38364  5.32506  4.06459    122 q x - -
          2.68618  4.42225  2.77519  2.73123  3.46354  2.40513  3.72494  3.29354  2.67741  2.69355  4.24690  2.90347  2.73739  3.18146  2.89801  2.37887  2.77519  2.98518  4.58477  3.61503
          0.03286  3.82769  4.55004  0.61958  0.77255  0.48576  0.95510
    121   2.39009  4.23480  3.38977  3.14066  3.93070  3.07530  4.16122  3.05243  3.08274  2.91748  3.97156  3.35667  3.77583  3.48002  3.34309  2.59095  1.25018  2.75220  5.37250  4.14757    123 t x - -
          2.68618  4.42225  2.77519  2.73123  3.46354  2.40513  3.72494  3.29354  2.67741  2.69355  4.24690  2.90347  2.73739  3.18146  2.89801  2.37887  2.77519  2.98518  4.58477  3.61503
          0.03286  3.82769  4.55004  0.61958  0.77255  0.48576  0.95510
    122   3.26362  4.65383  4.02423  3.71982  2.62383  3.68124  3.84744  3.28603  3.44327  2.68831  3.92183  3.87809  4.19544  3.83329  3.57927  3.46769  3.56193  3.17513  0.98069  2.62840    124 w x - -
          2.68618  4.42225  2.77519  2.73123  3.46354  2.40513  3.72494  3.29354  2.67741  2.69355  4.24690  2.90347  2.73739  3.18146  2.89801  2.37887  2.77519  2.98518  4.58477  3.61503
          0.03286  3.82769  4.55004  0.61958  0.77255  0.48576  0.95510
    123   2.93407  5.00292  3.32017  2.71662  4.40647  3.55682  3.56912  3.77399  1.62099  3.26382  4.14730  3.12323  3.94979  2.71723  1.52866  2.94993  3.12042  3.46853  5.34323  4.15704    125 r x - -
          2.68618  4.42225  2.77519  2.73123  3.46354  2.40513  3.72494  3.29354  2.67741  2.69355  4.24690  2.90347  2.73739  3.18146  2.89801  2.37887  2.77519  2.98518  4.58477  3.61503
          0.03286  3.82769  4.55004  0.61958  0.77255  0.48576  0.95510
    124   1.72731  4.13368  3.18327  2.97845  4.20788  1.62265  4.12193  3.55215  3.10510  3.30378  4.17424  3.18656  3.62799  3.40229  3.41406  2.37211  2.68324  3.05569  5.54729  4.33431    126 g x - -
          2.68618  4.42225  2.77519  2.73123  3.46354  2.40513  3.72494  3.29354  2.67741  2.69355  4.24690  2.90347  2.73739  3.18146  2.89801  2.37887  2.77519  2.98518  4.58477  3.61503
          0.03286  3.82769  4.55004  0.61958  0.77255  0.48576  0.95510
    125   2.82848  5.06997  2.67681  1.99779  4.41609  3.36683  3.61030  3.80873  1.59090  3.34635  4.20782  2.88753  3.84912  2.76265  2.49494  2.80407  3.05931  3.47129  5.48276  4.18590    127 k x - -
          2.68618  4.42225  2.77519  2.73123  3.46354  2.40513  3.72494  3.29354  2.67741  2.69355  4.24690  2.90347  2.73739  3.18146  2.89801  2.37887  2.77519  2.98518  4.58477  3.61503
          0.03286  3.82769  4.55004  0.61958  0.77255  0.48576  0.95510
    126   2.61143  4.39038  3.27594  3.17013  4.31152  0.80169  4.29240  3.90094  3.34522  3.56054  4.53655  3.44045  3.78007  3.67306  3.58544  2.78221  3.08922  3.43798  5.41773  4.41218    128 g x - -
          2.68618  4.42225  2.77519  2.73123  3.46354  2.40513  3.72494  3.29354  2.67741  2.69355  4.24690  2.90347  2.73739  3.18146  2.89801  2.37887  2.77519  2.98518  4.58477  3.61503
          0.03286  3.82769  4.55004  0.61958  0.77255  0.48576  0.95510
    127   2.67654  4.61170  3.19882  2.71820  3.88326  3.43904  3.73306  3.02626  1.71871  2.81717  3.79443  3.14393  3.89888  2.93665  2.63547  2.79362  2.94064  2.29259  5.22030  3.95025    129 k x - -
          2.68618  4.42225  2.77519  2.73123  3.46354  2.40513  3.72494  3.29354  2.67741  2.69355  4.24690  2.90347  2.73739  3.18146  2.89801  2.37887  2.77519  2.98518  4.58477  3.61503
          0.15486  3.82769  2.10613  0.61958  0.77255  0.48576  0.95510
    128   2.65992  4.47572  3.39489  2.84073  3.52291  3.49691  3.73948  2.84188  2.41883  2.41125  2.59867  3.23477  3.91694  2.99342  2.21505  2.82670  2.90880  2.67814  4.99326  3.73005    130 r x - -
          2.68618  4.42225  2.77519  2.73123  3.46354  2.40513  3.72494  3.29354  2.67741  2.69355  4.24690  2.90347  2.73739  3.18146  2.89801  2.37887  2.77519  2.98518  4.58477  3.61503
          0.03705  3.70987  4.43222  0.61958  0.77255  0.57838  0.82281
    129   2.56010  4.33567  3.15112  2.97330  3.96744  3.03276  4.05835  3.47728  3.01758  3.11976  4.16862  3.29249  1.19563  3.41203  3.27529  2.72444  2.99088  3.14101  5.19261  4.08869    131 p x - -
          2.68618  4.42225  2.77519  2.73123  3.46354  2.40513  3.72494  3.29354  2.67741  2.69355  4.24690  2.90347  2.73739  3.18146  2.89801  2.37887  2.77519  2.98518  4.58477  3.61503
          0.03705  3.70987  4.43222  0.61958  0.77255  0.57838  0.82281
    130   2.82439  4.87944  2.44455  1.28456  4.20754  3.17725  3.76105  3.62890  2.62161  3.27666  4.26659  2.86423  3.77666  2.98595  3.00654  2.82947  3.13044  3.33300  5.41121  4.14249    132 e x - -
          2.68630  4.42237  2.77507  2.73112  3.46366  2.40508  3.72507  3.29366  2.67753  2.69367  4.24702  2.90359  2.73752  3.18121  2.89813  2.37882  2.77482  2.98500  4.58489  3.61515
          0.17801  1.81360        *  1.59530  0.22671  0.00000        *
//
