# Supplementary material for: Remote homology clustering identifies lowly conserved families of effector proteins in plant-pathogenic fungi
Source: Microb Genom. 2021 Sep 1;7(9):000637. doi: 10.1099/mgen.0.000637 (PMC8715435; doi:10.1099/mgen.0.000637)
Supplement: Supplementary material 16 [file mgen-7-0637-s0016.zip › hmms/markov-PC_02OZ0I.hmm]

HMMER3/f [3.3 | Nov 2019]
NAME  markov-PC_02OZ0I
LENG  206
ALPH  amino
RF    yes
MM    no
CONS  yes
CS    no
MAP   yes
DATE  Thu Jul 23 08:47:57 2020
NSEQ  33
EFFN  2.284058
CKSUM 3434762215
STATS LOCAL MSV      -11.2485  0.70499
STATS LOCAL VITERBI  -12.1390  0.70499
STATS LOCAL FORWARD   -4.2376  0.70499
HMM          A        C        D        E        F        G        H        I        K        L        M        N        P        Q        R        S        T        V        W        Y   
            m->m     m->i     m->d     i->m     i->i     d->m     d->d
  COMPO   2.14904  3.10333  3.15627  2.84575  3.52893  2.78134  3.96567  2.94645  2.88490  2.66410  3.71559  3.18872  3.23800  3.06285  3.25857  2.42446  2.68547  2.56887  5.10775  3.90489
          2.68657  4.42109  2.77596  2.73158  3.46202  2.40604  3.72617  3.29368  2.67805  2.69181  4.24648  2.90396  2.73641  3.18131  2.89768  2.37811  2.77550  2.98528  4.58600  3.61582
          0.49951  1.97688  1.36779  3.11236  0.04552  0.00000        *
      1   3.26689  4.65451  4.89352  4.37740  3.46146  4.44687  4.94976  2.24351  4.20276  1.93983  1.21198  4.56524  4.78468  4.41726  4.34695  3.82570  3.53448  1.57738  5.41120  4.26819     41 m x - -
          2.68618  4.42225  2.77519  2.73123  3.46354  2.40513  3.72494  3.29354  2.67741  2.69355  4.24690  2.90347  2.73739  3.18146  2.89801  2.37887  2.77519  2.98518  4.58477  3.61503
          0.01782  4.43218  5.15452  0.61958  0.77255  0.87046  0.54259
      2   2.75334  4.81708  3.25781  2.67532  4.03506  3.59761  3.12038  2.60431  1.70464  2.74322  3.46773  3.16208  3.97815  2.94341  2.40707  2.82327  2.97642  3.13788  5.31692  4.02915     42 k x - -
          2.68618  4.42225  2.77519  2.73123  3.46354  2.40513  3.72494  3.29354  2.67741  2.69355  4.24690  2.90347  2.73739  3.18146  2.89801  2.37887  2.77519  2.98518  4.58477  3.61503
          0.16050  4.44894  1.99077  0.61958  0.77255  0.43966  1.03355
      3   2.73802  4.20158  4.23979  3.65152  2.27039  3.84583  4.14380  2.61759  3.32723  1.92611  1.84112  3.84197  4.21192  3.73099  3.48164  2.79496  2.97005  2.43954  4.79682  3.59834     43 m x - -
          2.68622  4.42229  2.77524  2.73127  3.46358  2.40517  3.72475  3.29358  2.67745  2.69346  4.24694  2.90351  2.73731  3.18151  2.89797  2.37891  2.77524  2.98490  4.58481  3.61507
          0.20426  1.71739  5.25545  0.20290  1.69480  0.52236  0.89924
      4   2.39236  5.07413  3.08768  2.52869  4.35385  3.55669  3.74786  3.79147  1.92695  2.85172  3.42341  2.62210  3.94777  2.87333  2.58087  2.06147  2.98405  3.42962  5.54785  4.18762     45 k x - -
          2.68618  4.42225  2.77519  2.73123  3.46354  2.40513  3.72494  3.29354  2.67741  2.69355  4.24690  2.90347  2.73739  3.18146  2.89801  2.37887  2.77519  2.98518  4.58477  3.61503
          0.01449  4.63711  5.35946  0.61958  0.77255  0.47366  0.97476
      5   2.68484  5.15038  2.87606  2.50327  4.10040  3.55376  3.74645  3.90266  2.27381  3.00603  3.87085  2.21942  3.94600  2.64894  2.81419  2.11058  2.42584  3.24062  5.61221  4.23159     46 s x - -
          2.68618  4.42225  2.77519  2.73123  3.46354  2.40513  3.72494  3.29354  2.67741  2.69355  4.24690  2.90347  2.73739  3.18146  2.89801  2.37887  2.77519  2.98518  4.58477  3.61503
          0.04003  4.69335  3.50382  0.61958  0.77255  0.54093  0.87276
      6   2.58001  4.19599  4.36286  3.76895  3.02579  2.99083  3.83806  1.92679  3.62498  1.87554  3.31242  3.91695  3.66333  3.82085  3.75723  2.97697  2.75965  1.92852  4.81136  3.42591     47 l x - -
          2.68618  4.42225  2.77519  2.73123  3.46354  2.40513  3.72494  3.29354  2.67741  2.69355  4.24690  2.90347  2.73739  3.18146  2.89801  2.37887  2.77519  2.98518  4.58477  3.61503
          0.09866  4.66738  2.47038  0.61958  0.77255  0.50712  0.92188
      7   2.55899  4.16737  4.38114  3.78544  2.55440  3.86590  3.44256  1.99817  3.63456  1.84549  3.28334  3.91714  3.31834  3.82406  3.75396  2.91805  2.87395  1.99343  4.78426  3.59930     48 l x - -
          2.68618  4.42225  2.77519  2.73123  3.46354  2.40513  3.72494  3.29354  2.67741  2.69355  4.24690  2.90347  2.73739  3.18146  2.89801  2.37887  2.77519  2.98518  4.58477  3.61503
          0.15775  4.61220  1.99506  0.61958  0.77255  0.68334  0.70305
      8   2.58775  4.83148  3.02038  2.56560  3.58165  2.42656  3.73938  3.46248  2.55567  3.08308  3.48574  2.90993  3.92049  2.64217  2.57046  2.53030  2.47927  3.15483  3.92204  4.02311     49 g x - -
          2.68618  4.42225  2.77519  2.73123  3.46354  2.40513  3.72494  3.29354  2.67741  2.69355  4.24690  2.90347  2.73739  3.18146  2.89801  2.37887  2.77519  2.98518  4.58477  3.61503
          0.01713  4.47158  5.19393  0.61958  0.77255  0.87065  0.54245
      9   2.56632  4.15997  4.49077  3.89383  2.68380  3.91097  4.23342  2.38324  3.73019  1.57013  3.22283  3.99279  4.26765  3.90061  3.82086  3.21495  2.73942  1.74183  4.78686  3.07555     50 l x - -
          2.68618  4.42225  2.77519  2.73123  3.46354  2.40513  3.72494  3.29354  2.67741  2.69355  4.24690  2.90347  2.73739  3.18146  2.89801  2.37887  2.77519  2.98518  4.58477  3.61503
          0.01713  4.47158  5.19393  0.61958  0.77255  0.41840  1.07324
     10   2.71939  4.21598  4.64278  4.04217  2.46681  3.99334  4.32702  2.17124  3.86383  1.61822  3.30306  4.10473  3.56280  4.02297  3.92843  3.14108  3.05911  1.60926  4.85889  3.68082     51 v x - -
          2.68618  4.42225  2.77519  2.73123  3.46354  2.40513  3.72494  3.29354  2.67741  2.69355  4.24690  2.90347  2.73739  3.18146  2.89801  2.37887  2.77519  2.98518  4.58477  3.61503
          0.01411  4.66355  5.38590  0.61958  0.77255  0.59698  0.79956
     11   1.60890  4.35976  3.97076  3.41298  3.55692  3.32094  4.16557  2.85650  3.33571  1.97358  3.54404  3.69985  3.82609  3.60277  3.60920  3.04291  2.41393  2.05451  5.04168  3.83462     52 a x - -
          2.68618  4.42225  2.77519  2.73123  3.46354  2.40513  3.72494  3.29354  2.67741  2.69355  4.24690  2.90347  2.73739  3.18146  2.89801  2.37887  2.77519  2.98518  4.58477  3.61503
          0.03388  4.66355  3.73471  0.61958  0.77255  0.42201  1.06631
     12   2.33461  4.52059  3.66071  3.10438  3.74075  1.67613  4.05313  3.09071  3.06124  2.41446  3.31169  3.49561  4.12031  3.36709  3.42145  2.38381  2.70732  2.55667  5.17545  3.93848     53 g x - -
          2.68618  4.42225  2.77519  2.73123  3.46354  2.40513  3.72494  3.29354  2.67741  2.69355  4.24690  2.90347  2.73739  3.18146  2.89801  2.37887  2.77519  2.98518  4.58477  3.61503
          0.01358  4.70191  5.42426  0.61958  0.77255  0.46263  0.99324
     13   1.58179  4.29252  4.29837  3.71550  3.41410  3.93164  4.25566  2.03377  3.59728  2.05299  3.25844  3.92232  4.30425  3.81980  3.78013  2.78894  2.65643  2.20253  4.93835  3.74586     54 a x - -
          2.68618  4.42225  2.77519  2.73123  3.46354  2.40513  3.72494  3.29354  2.67741  2.69355  4.24690  2.90347  2.73739  3.18146  2.89801  2.37887  2.77519  2.98518  4.58477  3.61503
          0.01333  4.72031  5.44266  0.61958  0.77255  0.48576  0.95510
     14   1.41241  4.41439  4.76272  4.17797  3.12926  4.23249  4.58073  2.14086  4.03205  1.80945  3.23192  4.30530  4.56852  4.20573  4.13974  3.54532  3.26791  1.79252  5.11950  3.94930     55 a x - -
          2.68618  4.42225  2.77519  2.73123  3.46354  2.40513  3.72494  3.29354  2.67741  2.69355  4.24690  2.90347  2.73739  3.18146  2.89801  2.37887  2.77519  2.98518  4.58477  3.61503
          0.01333  4.72031  5.44266  0.61958  0.77255  0.48576  0.95510
     15   2.59594  4.35045  4.66960  4.07544  2.48090  4.10651  4.43302  2.48874  3.91640  1.11143  3.30430  4.18691  3.40979  4.07760  4.00888  3.41375  3.18098  2.13470  4.96711  3.80033     56 l x - -
          2.68618  4.42225  2.77519  2.73123  3.46354  2.40513  3.72494  3.29354  2.67741  2.69355  4.24690  2.90347  2.73739  3.18146  2.89801  2.37887  2.77519  2.98518  4.58477  3.61503
          0.04705  4.72031  3.29560  0.61958  0.77255  0.48576  0.95510
     16   2.50929  4.24035  4.38083  3.79052  2.73344  3.91790  3.84276  2.65804  3.64692  1.17566  3.32993  3.94573  4.28343  3.84558  3.78477  3.21265  2.68641  2.40338  4.82891  3.26255     57 l x - -
          2.68618  4.42225  2.77519  2.73123  3.46354  2.40513  3.72494  3.29354  2.67741  2.69355  4.24690  2.90347  2.73739  3.18146  2.89801  2.37887  2.77519  2.98518  4.58477  3.61503
          0.01378  4.68705  5.40940  0.61958  0.77255  0.44580  1.02252
     17   2.16782  3.85960  4.59484  3.99043  3.06521  3.93939  4.26617  2.13396  3.80915  1.81250  3.30277  4.04933  4.30420  3.96985  3.87277  2.86998  2.64653  1.78077  4.80863  3.21108     58 v x - -
          2.68618  4.42225  2.77519  2.73123  3.46354  2.40513  3.72494  3.29354  2.67741  2.69355  4.24690  2.90347  2.73739  3.18146  2.89801  2.37887  2.77519  2.98518  4.58477  3.61503
          0.01333  4.72031  5.44266  0.61958  0.77255  0.48576  0.95510
     18   1.94747  3.96596  3.29486  2.73577  4.01777  2.57175  3.66350  3.26437  2.57795  3.06042  3.90361  3.22888  4.03145  3.05993  2.94775  2.00968  2.74333  2.84541  5.35289  4.05473     59 a x - -
          2.68618  4.42225  2.77519  2.73123  3.46354  2.40513  3.72494  3.29354  2.67741  2.69355  4.24690  2.90347  2.73739  3.18146  2.89801  2.37887  2.77519  2.98518  4.58477  3.61503
          0.11991  4.72031  2.26250  0.61958  0.77255  0.48576  0.95510
     19   2.51241  4.64450  3.45706  2.94569  4.05011  1.34593  4.03050  3.17417  2.93108  2.70130  3.96197  3.03135  4.03843  3.26047  3.33340  2.50558  2.77476  3.11739  5.41536  4.14773     60 g x - -
          2.68615  4.42231  2.77525  2.73122  3.46359  2.40518  3.72500  3.29328  2.67746  2.69354  4.24695  2.90352  2.73745  3.18124  2.89806  2.37892  2.77525  2.98485  4.58483  3.61509
          0.15883  1.95154  5.33756  0.49850  0.93507  0.38169  1.14793
     20   1.72791  4.46110  3.73190  2.93933  3.59919  3.77752  4.04615  2.84225  3.11082  2.43982  3.40941  3.02485  4.15908  3.40639  3.44540  2.79511  3.01578  1.73875  5.05813  3.83124     64 a x - -
          2.68618  4.42225  2.77519  2.73123  3.46354  2.40513  3.72494  3.29354  2.67741  2.69355  4.24690  2.90347  2.73739  3.18146  2.89801  2.37887  2.77519  2.98518  4.58477  3.61503
          0.05948  4.72031  3.01935  0.61958  0.77255  0.48576  0.95510
     21   1.42649  4.72794  3.35699  2.81396  3.96734  3.62656  3.33227  3.35224  2.78904  3.01790  3.87252  3.28312  4.04449  2.76215  3.20723  2.53945  2.79800  2.43187  5.32542  4.04412     65 a x - -
          2.68618  4.42225  2.77519  2.73123  3.46354  2.40513  3.72494  3.29354  2.67741  2.69355  4.24690  2.90347  2.73739  3.18146  2.89801  2.37887  2.77519  2.98518  4.58477  3.61503
          0.01395  4.67479  5.39713  0.61958  0.77255  0.57641  0.82534
     22   1.75418  5.09036  2.48502  2.40736  4.36916  3.55927  3.75649  3.81023  2.38528  3.12117  4.14991  3.05933  3.95209  2.77965  2.82308  2.75763  2.58514  2.75565  5.56525  4.19879     66 a x - -
          2.68618  4.42225  2.77519  2.73123  3.46354  2.40513  3.72494  3.29354  2.67741  2.69355  4.24690  2.90347  2.73739  3.18146  2.89801  2.37887  2.77519  2.98518  4.58477  3.61503
          0.01395  4.67479  5.39713  0.61958  0.77255  0.57641  0.82534
     23   1.16951  4.69854  3.46917  2.95081  4.07097  3.58511  4.03506  3.43995  2.91138  2.81106  3.98097  3.37729  4.07245  2.74008  3.30856  2.32570  3.04253  2.96633  5.43317  4.16193     67 a x - -
          2.68618  4.42225  2.77519  2.73123  3.46354  2.40513  3.72494  3.29354  2.67741  2.69355  4.24690  2.90347  2.73739  3.18146  2.89801  2.37887  2.77519  2.98518  4.58477  3.61503
          0.01395  4.67479  5.39713  0.61958  0.77255  0.43299  1.04574
     24   2.30201  5.25702  2.34884  2.10181  4.59075  3.16743  3.73854  4.06905  2.47927  3.11900  4.30127  2.93267  3.66129  2.15442  2.97063  2.50275  2.71832  3.46576  5.69679  4.29220     68 e x - -
          2.68618  4.42225  2.77519  2.73123  3.46354  2.40513  3.72494  3.29354  2.67741  2.69355  4.24690  2.90347  2.73739  3.18146  2.89801  2.37887  2.77519  2.98518  4.58477  3.61503
          0.01333  4.72031  5.44266  0.61958  0.77255  0.48576  0.95510
     25   3.22304  5.83014  1.51912  2.28438  5.14687  2.15182  4.07462  4.67286  3.02833  4.13865  4.94453  1.56929  4.18072  3.21892  3.61202  2.64706  3.49738  4.21853  6.28255  4.78075     69 d x - -
          2.68618  4.42225  2.77519  2.73123  3.46354  2.40513  3.72494  3.29354  2.67741  2.69355  4.24690  2.90347  2.73739  3.18146  2.89801  2.37887  2.77519  2.98518  4.58477  3.61503
          0.01333  4.72031  5.44266  0.61958  0.77255  0.48576  0.95510
     26   2.80847  0.68130  4.16625  3.87099  4.51240  2.73448  4.74670  3.92588  3.71844  3.64416  4.53014  3.95117  4.27300  2.97716  3.93613  3.02185  3.27719  3.50356  5.90161  4.71129     70 C x - -
          2.68618  4.42225  2.77519  2.73123  3.46354  2.40513  3.72494  3.29354  2.67741  2.69355  4.24690  2.90347  2.73739  3.18146  2.89801  2.37887  2.77519  2.98518  4.58477  3.61503
          0.01333  4.72031  5.44266  0.61958  0.77255  0.48576  0.95510
     27   1.56548  4.31798  4.35401  3.77620  3.46276  3.96325  4.31813  2.18310  3.65784  2.09100  3.45303  3.97453  4.34461  3.88106  3.83909  2.83758  2.80995  1.81485  4.99797  3.80493     71 a x - -
          2.68618  4.42225  2.77519  2.73123  3.46354  2.40513  3.72494  3.29354  2.67741  2.69355  4.24690  2.90347  2.73739  3.18146  2.89801  2.37887  2.77519  2.98518  4.58477  3.61503
          0.01333  4.72031  5.44266  0.61958  0.77255  0.48576  0.95510
     28   1.93233  4.81298  3.41748  2.89979  4.40298  3.51181  4.06376  3.82322  2.89949  3.44234  4.25195  2.60166  3.18980  3.23506  3.33757  1.36702  2.80218  2.89799  5.68300  4.37860     72 s x - -
          2.68618  4.42225  2.77519  2.73123  3.46354  2.40513  3.72494  3.29354  2.67741  2.69355  4.24690  2.90347  2.73739  3.18146  2.89801  2.37887  2.77519  2.98518  4.58477  3.61503
          0.01333  4.72031  5.44266  0.61958  0.77255  0.48576  0.95510
     29   2.46264  4.43637  4.36539  3.85316  3.80896  3.80793  4.53244  2.61048  3.75733  2.80275  3.76907  4.00606  4.34553  4.00679  3.97840  2.33415  2.67322  0.97070  5.34623  4.15016     73 v x - -
          2.68618  4.42225  2.77519  2.73123  3.46354  2.40513  3.72494  3.29354  2.67741  2.69355  4.24690  2.90347  2.73739  3.18146  2.89801  2.37887  2.77519  2.98518  4.58477  3.61503
          0.01333  4.72031  5.44266  0.61958  0.77255  0.48576  0.95510
     30   0.49487  4.58739  4.54663  4.29496  4.64356  3.50906  5.09013  3.52086  4.22079  3.56508  4.59303  4.13984  4.29827  4.47764  4.39393  2.99180  3.26637  2.56152  6.17718  5.00351     74 A x - -
          2.68618  4.42225  2.77519  2.73123  3.46354  2.40513  3.72494  3.29354  2.67741  2.69355  4.24690  2.90347  2.73739  3.18146  2.89801  2.37887  2.77519  2.98518  4.58477  3.61503
          0.01333  4.72031  5.44266  0.61958  0.77255  0.48576  0.95510
     31   2.52595  4.41206  3.89131  3.32284  3.52303  3.83137  3.34636  2.85755  3.21706  1.62558  3.50998  3.66144  4.20865  2.59998  3.50172  3.09972  3.03921  1.75041  5.00729  3.79286     75 l x - -
          2.68618  4.42225  2.77519  2.73123  3.46354  2.40513  3.72494  3.29354  2.67741  2.69355  4.24690  2.90347  2.73739  3.18146  2.89801  2.37887  2.77519  2.98518  4.58477  3.61503
          0.01333  4.72031  5.44266  0.61958  0.77255  0.48576  0.95510
     32   2.77915  5.17940  2.75904  2.51428  4.49533  3.56064  3.76721  3.95329  2.15802  3.47969  4.24526  2.86762  3.32373  2.88019  3.00717  2.03803  1.85215  3.16374  5.65047  4.26615     76 t x - -
          2.68618  4.42225  2.77519  2.73123  3.46354  2.40513  3.72494  3.29354  2.67741  2.69355  4.24690  2.90347  2.73739  3.18146  2.89801  2.37887  2.77519  2.98518  4.58477  3.61503
          0.01333  4.72031  5.44266  0.61958  0.77255  0.48576  0.95510
     33   1.31264  4.46376  3.74757  2.94998  3.60478  3.78066  4.06106  2.92642  3.12676  2.39744  3.57874  3.56439  4.16755  3.42425  3.45722  3.03904  2.70321  2.39653  5.06717  3.22354     77 a x - -
          2.68618  4.42225  2.77519  2.73123  3.46354  2.40513  3.72494  3.29354  2.67741  2.69355  4.24690  2.90347  2.73739  3.18146  2.89801  2.37887  2.77519  2.98518  4.58477  3.61503
          0.01333  4.72031  5.44266  0.61958  0.77255  0.48576  0.95510
     34   3.24427  4.62125  5.03042  4.55052  3.93968  3.23580  5.14290  0.73724  4.42931  2.63715  3.80465  4.66652  4.88710  4.67830  4.58498  3.86055  3.53436  1.69125  5.71905  4.51006     78 i x - -
          2.68618  4.42225  2.77519  2.73123  3.46354  2.40513  3.72494  3.29354  2.67741  2.69355  4.24690  2.90347  2.73739  3.18146  2.89801  2.37887  2.77519  2.98518  4.58477  3.61503
          0.01333  4.72031  5.44266  0.61958  0.77255  0.48576  0.95510
     35   2.33726  4.80918  4.11832  4.02616  5.11988  3.55015  5.10234  4.52692  4.15388  4.24668  5.15433  4.07212  0.46366  4.44407  4.36873  3.09802  3.44391  3.93094  6.42515  5.29899     79 P x - -
          2.68618  4.42225  2.77519  2.73123  3.46354  2.40513  3.72494  3.29354  2.67741  2.69355  4.24690  2.90347  2.73739  3.18146  2.89801  2.37887  2.77519  2.98518  4.58477  3.61503
          0.01333  4.72031  5.44266  0.61958  0.77255  0.48576  0.95510
     36   2.73072  5.28607  2.73904  2.48727  4.61838  2.96045  3.77171  4.09374  2.32854  3.58709  4.33893  2.91207  3.97009  2.44531  2.82184  1.45377  3.04749  3.67171  5.73052  4.32745     80 s x - -
          2.68618  4.42225  2.77519  2.73123  3.46354  2.40513  3.72494  3.29354  2.67741  2.69355  4.24690  2.90347  2.73739  3.18146  2.89801  2.37887  2.77519  2.98518  4.58477  3.61503
          0.01333  4.72031  5.44266  0.61958  0.77255  0.48576  0.95510
     37   3.91365  0.15257  5.45245  5.41406  5.36166  4.28729  5.90574  4.77600  5.30709  4.58158  5.74719  5.24022  5.03395  5.61288  5.25631  4.17892  4.44514  4.42927  6.47377  5.61944     81 C x - -
          2.68618  4.42225  2.77519  2.73123  3.46354  2.40513  3.72494  3.29354  2.67741  2.69355  4.24690  2.90347  2.73739  3.18146  2.89801  2.37887  2.77519  2.98518  4.58477  3.61503
          0.01333  4.72031  5.44266  0.61958  0.77255  0.48576  0.95510
     38   0.49987  4.58697  4.54755  4.29285  4.63494  3.51247  5.08723  3.50369  4.21820  3.55361  4.58297  4.14057  4.30009  4.47506  4.39216  2.99451  3.26668  2.53454  6.17076  4.99677     82 A x - -
          2.68618  4.42225  2.77519  2.73123  3.46354  2.40513  3.72494  3.29354  2.67741  2.69355  4.24690  2.90347  2.73739  3.18146  2.89801  2.37887  2.77519  2.98518  4.58477  3.61503
          0.01333  4.72031  5.44266  0.61958  0.77255  0.48576  0.95510
     39   2.93024  5.05774  3.36977  2.79017  4.31216  3.73254  3.87606  3.08922  2.32890  3.28742  4.13367  3.27728  4.11638  1.18608  2.73440  2.97456  3.14952  2.93039  5.52921  4.24108     83 q x - -
          2.68618  4.42225  2.77519  2.73123  3.46354  2.40513  3.72494  3.29354  2.67741  2.69355  4.24690  2.90347  2.73739  3.18146  2.89801  2.37887  2.77519  2.98518  4.58477  3.61503
          0.01333  4.72031  5.44266  0.61958  0.77255  0.48576  0.95510
     40   2.66414  5.22787  3.03540  2.49146  4.55253  3.40895  3.50565  4.02140  2.31942  3.52638  4.28016  2.43315  3.00454  2.60181  2.98348  1.77737  2.45895  3.60883  5.67893  4.28362     84 s x - -
          2.68618  4.42225  2.77519  2.73123  3.46354  2.40513  3.72494  3.29354  2.67741  2.69355  4.24690  2.90347  2.73739  3.18146  2.89801  2.37887  2.77519  2.98518  4.58477  3.61503
          0.01333  4.72031  5.44266  0.61958  0.77255  0.48576  0.95510
     41   3.91365  0.15257  5.45245  5.41406  5.36166  4.28729  5.90574  4.77600  5.30709  4.58158  5.74719  5.24022  5.03395  5.61288  5.25631  4.17892  4.44514  4.42927  6.47377  5.61944     85 C x - -
          2.68618  4.42225  2.77519  2.73123  3.46354  2.40513  3.72494  3.29354  2.67741  2.69355  4.24690  2.90347  2.73739  3.18146  2.89801  2.37887  2.77519  2.98518  4.58477  3.61503
          0.01333  4.72031  5.44266  0.61958  0.77255  0.48576  0.95510
     42   3.10816  4.49192  4.81202  4.24576  1.16679  4.25792  4.46111  1.95268  4.08006  2.01436  3.40961  4.32385  4.59761  4.22650  4.16301  2.93690  3.34386  2.50854  4.89142  3.55371     86 f x - -
          2.68618  4.42225  2.77519  2.73123  3.46354  2.40513  3.72494  3.29354  2.67741  2.69355  4.24690  2.90347  2.73739  3.18146  2.89801  2.37887  2.77519  2.98518  4.58477  3.61503
          0.01333  4.72031  5.44266  0.61958  0.77255  0.48576  0.95510
     43   2.48954  4.45002  4.79968  4.21652  3.47447  4.26993  4.62603  1.97023  4.06897  1.06774  3.22649  4.34677  4.60259  4.24007  4.17616  3.58594  2.68742  2.16358  5.15475  3.99292     87 l x - -
          2.68618  4.42225  2.77519  2.73123  3.46354  2.40513  3.72494  3.29354  2.67741  2.69355  4.24690  2.90347  2.73739  3.18146  2.89801  2.37887  2.77519  2.98518  4.58477  3.61503
          0.01333  4.72031  5.44266  0.61958  0.77255  0.48576  0.95510
     44   2.54339  5.40200  2.30890  1.66758  4.73848  3.55977  3.51561  4.23080  2.38822  3.70324  4.45076  2.04816  3.99614  2.47124  3.08800  2.82158  3.11082  3.78914  5.83316  4.40686     88 e x - -
          2.68618  4.42225  2.77519  2.73123  3.46354  2.40513  3.72494  3.29354  2.67741  2.69355  4.24690  2.90347  2.73739  3.18146  2.89801  2.37887  2.77519  2.98518  4.58477  3.61503
          0.01333  4.72031  5.44266  0.61958  0.77255  0.48576  0.95510
     45   1.84779  5.04287  3.11101  2.82858  4.73931  1.21994  4.16644  4.19161  3.02402  3.77203  4.57900  2.50450  4.12255  2.84621  3.47565  2.93285  3.23077  3.73816  5.97060  4.62930     89 g x - -
          2.68618  4.42225  2.77519  2.73123  3.46354  2.40513  3.72494  3.29354  2.67741  2.69355  4.24690  2.90347  2.73739  3.18146  2.89801  2.37887  2.77519  2.98518  4.58477  3.61503
          0.04050  4.72031  3.48078  0.61958  0.77255  0.48576  0.95510
     46   1.13186  4.59819  3.73373  3.18474  3.79159  3.79597  4.12195  2.61691  2.62560  2.47601  3.73050  3.57817  4.21324  3.42551  3.38161  3.07695  3.10937  2.74378  5.25507  4.01956     90 a x - -
          2.68619  4.42226  2.77521  2.73124  3.46355  2.40514  3.72496  3.29355  2.67742  2.69356  4.24691  2.90348  2.73741  3.18114  2.89802  2.37888  2.77521  2.98520  4.58478  3.61504
          0.06115  2.90280  5.41585  0.37352  1.16574  0.45292  1.00997
     47   2.82356  5.04794  3.16242  2.52980  4.48944  3.57231  3.93301  3.92284  2.70675  3.49703  4.29665  3.19870  1.74080  3.07686  2.89722  1.63713  2.72287  3.53873  5.70265  4.36171     92 s x - -
          2.68618  4.42225  2.77519  2.73123  3.46354  2.40513  3.72494  3.29354  2.67741  2.69355  4.24690  2.90347  2.73739  3.18146  2.89801  2.37887  2.77519  2.98518  4.58477  3.61503
          0.01333  4.72031  5.44266  0.61958  0.77255  0.48576  0.95510
     48   2.45240  4.60224  3.50342  2.56262  2.35318  3.70781  3.95764  3.13295  2.91337  2.82913  3.70701  3.38742  4.09585  3.23181  3.30438  1.86538  2.31993  2.71948  5.17590  3.68247     93 s x - -
          2.68618  4.42225  2.77519  2.73123  3.46354  2.40513  3.72494  3.29354  2.67741  2.69355  4.24690  2.90347  2.73739  3.18146  2.89801  2.37887  2.77519  2.98518  4.58477  3.61503
          0.01333  4.72031  5.44266  0.61958  0.77255  0.48576  0.95510
     49   3.01067  4.38392  4.80165  4.22779  3.17867  3.26672  4.62252  1.27075  4.07871  2.49833  3.52355  4.32943  4.58291  4.26806  4.18365  3.54905  2.79566  1.38675  5.17569  3.98566     94 i x - -
          2.68618  4.42225  2.77519  2.73123  3.46354  2.40513  3.72494  3.29354  2.67741  2.69355  4.24690  2.90347  2.73739  3.18146  2.89801  2.37887  2.77519  2.98518  4.58477  3.61503
          0.01333  4.72031  5.44266  0.61958  0.77255  0.48576  0.95510
     50   2.71079  4.65761  3.97478  3.82771  5.10338  0.58038  4.94228  4.56153  3.99865  4.23466  5.03589  3.88557  2.93417  4.23832  4.26611  2.89554  2.58447  3.86095  6.41279  5.25108     95 G x - -
          2.68618  4.42225  2.77519  2.73123  3.46354  2.40513  3.72494  3.29354  2.67741  2.69355  4.24690  2.90347  2.73739  3.18146  2.89801  2.37887  2.77519  2.98518  4.58477  3.61503
          0.01333  4.72031  5.44266  0.61958  0.77255  0.48576  0.95510
     51   3.91365  0.15257  5.45245  5.41406  5.36166  4.28729  5.90574  4.77600  5.30709  4.58158  5.74719  5.24022  5.03395  5.61288  5.25631  4.17892  4.44514  4.42927  6.47377  5.61944     96 C x - -
          2.68618  4.42225  2.77519  2.73123  3.46354  2.40513  3.72494  3.29354  2.67741  2.69355  4.24690  2.90347  2.73739  3.18146  2.89801  2.37887  2.77519  2.98518  4.58477  3.61503
          0.01333  4.72031  5.44266  0.61958  0.77255  0.48576  0.95510
     52   2.20528  5.30503  1.79126  2.41811  4.64253  2.69303  3.80309  4.11938  2.57475  3.61814  4.37483  3.03914  3.98670  2.61570  3.07352  2.26749  2.69673  3.69733  5.76761  4.35926     97 d x - -
          2.68600  4.42228  2.77522  2.73126  3.46357  2.40516  3.72497  3.29357  2.67744  2.69358  4.24693  2.90350  2.73743  3.18149  2.89804  2.37890  2.77522  2.98488  4.58480  3.61506
          0.11995  2.21906  5.44266  0.25105  1.50499  0.48576  0.95510
     53   2.60669  4.81594  3.31313  2.47470  4.11220  1.81354  3.93000  2.99806  2.78291  3.15277  3.99334  3.26350  4.04606  3.12038  3.22021  1.84846  3.03213  2.81727  5.44034  4.14168     99 g x - -
          2.68618  4.42225  2.77519  2.73123  3.46354  2.40513  3.72494  3.29354  2.67741  2.69355  4.24690  2.90347  2.73739  3.18146  2.89801  2.37887  2.77519  2.98518  4.58477  3.61503
          0.01333  4.72031  5.44266  0.61958  0.77255  0.48576  0.95510
     54   2.87638  4.38740  4.29582  3.73672  2.88195  3.93825  4.30995  2.73881  3.61768  1.41450  3.44843  3.95022  4.34108  3.85228  3.81446  2.96357  1.58050  2.57814  4.99960  3.78195    100 l x - -
          2.68618  4.42225  2.77519  2.73123  3.46354  2.40513  3.72494  3.29354  2.67741  2.69355  4.24690  2.90347  2.73739  3.18146  2.89801  2.37887  2.77519  2.98518  4.58477  3.61503
          0.01333  4.72031  5.44266  0.61958  0.77255  0.48576  0.95510
     55   4.16604  6.18784  0.22078  3.27000  5.74321  4.10744  4.99472  5.58356  4.27062  5.04151  6.10555  3.84608  4.81171  4.28026  4.84296  4.07929  4.53936  5.14899  6.69583  5.56843    101 D x - -
          2.68618  4.42225  2.77519  2.73123  3.46354  2.40513  3.72494  3.29354  2.67741  2.69355  4.24690  2.90347  2.73739  3.18146  2.89801  2.37887  2.77519  2.98518  4.58477  3.61503
          0.01333  4.72031  5.44266  0.61958  0.77255  0.48576  0.95510
     56   2.87688  5.09712  4.97292  4.62412  0.57899  4.61218  4.07171  3.48673  4.47843  2.92997  4.14181  4.47777  4.98885  4.51852  4.53279  3.98688  4.00668  3.38957  4.25739  2.32594    102 F x - -
          2.68618  4.42225  2.77519  2.73123  3.46354  2.40513  3.72494  3.29354  2.67741  2.69355  4.24690  2.90347  2.73739  3.18146  2.89801  2.37887  2.77519  2.98518  4.58477  3.61503
          0.01333  4.72031  5.44266  0.61958  0.77255  0.48576  0.95510
     57   1.97213  5.24532  2.57435  2.30724  4.57077  3.00283  3.75222  4.04321  2.23626  3.54327  4.29446  3.02908  3.95267  2.73205  2.99082  1.96456  3.01606  3.21257  5.69221  4.29228    103 s x - -
          2.68618  4.42225  2.77519  2.73123  3.46354  2.40513  3.72494  3.29354  2.67741  2.69355  4.24690  2.90347  2.73739  3.18146  2.89801  2.37887  2.77519  2.98518  4.58477  3.61503
          0.01333  4.72031  5.44266  0.61958  0.77255  0.48576  0.95510
     58   3.91365  0.15257  5.45245  5.41406  5.36166  4.28729  5.90574  4.77600  5.30709  4.58158  5.74719  5.24022  5.03395  5.61288  5.25631  4.17892  4.44514  4.42927  6.47377  5.61944    104 C x - -
          2.68618  4.42225  2.77519  2.73123  3.46354  2.40513  3.72494  3.29354  2.67741  2.69355  4.24690  2.90347  2.73739  3.18146  2.89801  2.37887  2.77519  2.98518  4.58477  3.61503
          0.01333  4.72031  5.44266  0.61958  0.77255  0.48576  0.95510
     59   2.66886  5.00254  3.20937  2.67283  4.25493  3.27572  3.23883  3.67390  2.60986  3.02792  4.09762  3.18230  4.03676  1.28981  3.03794  2.86303  3.06033  2.92405  5.51074  4.18394    105 q x - -
          2.68618  4.42225  2.77519  2.73123  3.46354  2.40513  3.72494  3.29354  2.67741  2.69355  4.24690  2.90347  2.73739  3.18146  2.89801  2.37887  2.77519  2.98518  4.58477  3.61503
          0.01333  4.72031  5.44266  0.61958  0.77255  0.48576  0.95510
     60   3.91365  0.15257  5.45245  5.41406  5.36166  4.28729  5.90574  4.77600  5.30709  4.58158  5.74719  5.24022  5.03395  5.61288  5.25631  4.17892  4.44514  4.42927  6.47377  5.61944    106 C x - -
          2.68618  4.42225  2.77519  2.73123  3.46354  2.40513  3.72494  3.29354  2.67741  2.69355  4.24690  2.90347  2.73739  3.18146  2.89801  2.37887  2.77519  2.98518  4.58477  3.61503
          0.01333  4.72031  5.44266  0.61958  0.77255  0.48576  0.95510
     61   2.31397  5.19445  3.05403  2.13019  4.50536  2.32002  3.75013  3.96718  2.27270  3.07025  3.94278  3.04119  3.95174  2.33566  2.98387  2.49305  2.71635  3.56678  5.64869  4.26028    107 e x - -
          2.68618  4.42225  2.77519  2.73123  3.46354  2.40513  3.72494  3.29354  2.67741  2.69355  4.24690  2.90347  2.73739  3.18146  2.89801  2.37887  2.77519  2.98518  4.58477  3.61503
          0.01333  4.72031  5.44266  0.61958  0.77255  0.48576  0.95510
     62   2.73721  5.32827  3.03182  2.44989  4.67532  3.59241  3.78334  4.14579  1.64969  3.62492  4.37956  2.57907  3.99925  2.01970  2.93604  2.09223  3.08584  3.72240  5.75265  4.36256    108 k x - -
          2.68618  4.42225  2.77519  2.73123  3.46354  2.40513  3.72494  3.29354  2.67741  2.69355  4.24690  2.90347  2.73739  3.18146  2.89801  2.37887  2.77519  2.98518  4.58477  3.61503
          0.01333  4.72031  5.44266  0.61958  0.77255  0.48576  0.95510
     63   2.88035  5.39539  2.59549  1.45365  4.72692  3.56362  3.54809  4.21518  2.59416  3.69499  4.44747  3.02828  4.00280  2.11241  3.09875  2.17936  2.89576  3.78034  5.83080  4.40779    109 e x - -
          2.68618  4.42225  2.77519  2.73123  3.46354  2.40513  3.72494  3.29354  2.67741  2.69355  4.24690  2.90347  2.73739  3.18146  2.89801  2.37887  2.77519  2.98518  4.58477  3.61503
          0.01333  4.72031  5.44266  0.61958  0.77255  0.48576  0.95510
     64   0.55935  4.69507  3.74730  3.54333  4.87923  3.42474  4.70902  4.30966  3.69995  3.99055  4.81363  2.85505  3.46332  3.97527  4.02268  2.90276  3.22839  3.73282  6.20673  4.98387    110 A x - -
          2.68618  4.42225  2.77519  2.73123  3.46354  2.40513  3.72494  3.29354  2.67741  2.69355  4.24690  2.90347  2.73739  3.18146  2.89801  2.37887  2.77519  2.98518  4.58477  3.61503
          0.01333  4.72031  5.44266  0.61958  0.77255  0.48576  0.95510
     65   1.46913  4.84507  3.29675  2.73605  4.05625  3.65118  3.86415  3.45020  2.13149  2.77287  3.93443  3.23015  4.04133  3.05043  2.96466  2.70547  2.83282  3.16327  5.37581  3.35694    111 a x - -
          2.68618  4.42225  2.77519  2.73123  3.46354  2.40513  3.72494  3.29354  2.67741  2.69355  4.24690  2.90347  2.73739  3.18146  2.89801  2.37887  2.77519  2.98518  4.58477  3.61503
          0.01333  4.72031  5.44266  0.61958  0.77255  0.48576  0.95510
     66   2.93090  4.38891  4.40327  3.81903  2.55187  4.03759  3.36200  2.72657  3.67528  1.10325  2.69415  4.01734  4.38770  3.16000  3.84086  3.32982  3.16025  2.60327  4.90062  3.66465    112 l x - -
          2.68600  4.42231  2.77525  2.73129  3.46360  2.40519  3.72500  3.29323  2.67747  2.69361  4.24696  2.90353  2.73745  3.18152  2.89807  2.37893  2.77499  2.98497  4.58483  3.61509
          0.17143  2.23823  2.97796  0.66894  0.71795  0.48576  0.95510
     67   2.61553  4.50784  4.28101  3.73906  1.85852  4.04770  4.05358  2.97357  3.63252  2.66021  3.26639  3.02570  4.41477  3.84380  3.83632  3.33831  3.24963  2.78491  4.54809  1.37969    115 y x - -
          2.68618  4.42225  2.77519  2.73123  3.46354  2.40513  3.72494  3.29354  2.67741  2.69355  4.24690  2.90347  2.73739  3.18146  2.89801  2.37887  2.77519  2.98518  4.58477  3.61503
          0.01398  4.67263  5.39497  0.61958  0.77255  0.43082  1.04975
     68   1.01125  5.10469  3.05072  2.41729  4.55267  3.58907  4.03138  3.97966  2.85512  3.57244  4.39367  3.22803  4.10921  2.72593  3.30150  2.52033  3.20858  3.60487  5.79501  4.45385    116 a x - -
          2.68618  4.42225  2.77519  2.73123  3.46354  2.40513  3.72494  3.29354  2.67741  2.69355  4.24690  2.90347  2.73739  3.18146  2.89801  2.37887  2.77519  2.98518  4.58477  3.61503
          0.01333  4.72031  5.44266  0.61958  0.77255  0.48576  0.95510
     69   0.48893  4.56191  4.35814  4.19457  5.05702  3.35589  5.10449  4.46706  4.24105  4.20844  5.01900  4.02146  4.18801  4.45625  4.42460  2.06777  3.19835  3.77079  6.41840  5.28242    117 A x - -
          2.68618  4.42225  2.77519  2.73123  3.46354  2.40513  3.72494  3.29354  2.67741  2.69355  4.24690  2.90347  2.73739  3.18146  2.89801  2.37887  2.77519  2.98518  4.58477  3.61503
          0.01333  4.72031  5.44266  0.61958  0.77255  0.48576  0.95510
     70   2.82242  4.66139  5.39517  4.86748  3.91772  4.84908  5.37178  1.25736  4.75625  2.18668  3.23309  4.98200  5.12044  4.95320  4.86671  4.22132  3.65284  1.02022  5.79311  4.60435    118 v x - -
          2.68618  4.42225  2.77519  2.73123  3.46354  2.40513  3.72494  3.29354  2.67741  2.69355  4.24690  2.90347  2.73739  3.18146  2.89801  2.37887  2.77519  2.98518  4.58477  3.61503
          0.01333  4.72031  5.44266  0.61958  0.77255  0.48576  0.95510
     71   2.97643  5.45147  2.64302  1.05172  4.78058  3.59374  3.89689  4.25673  2.68961  3.75472  4.53172  3.06813  4.06740  3.01941  2.75299  2.92586  2.44733  3.83943  5.90419  4.48787    119 e x - -
          2.68618  4.42225  2.77519  2.73123  3.46354  2.40513  3.72494  3.29354  2.67741  2.69355  4.24690  2.90347  2.73739  3.18146  2.89801  2.37887  2.77519  2.98518  4.58477  3.61503
          0.01333  4.72031  5.44266  0.61958  0.77255  0.48576  0.95510
     72   2.45353  5.22365  2.54062  2.55225  4.63377  2.19042  3.86481  4.10224  2.65346  3.62296  4.39075  3.08878  2.09052  2.76624  3.14700  2.09992  3.09803  3.67983  5.78776  4.39405    120 p x - -
          2.68618  4.42225  2.77519  2.73123  3.46354  2.40513  3.72494  3.29354  2.67741  2.69355  4.24690  2.90347  2.73739  3.18146  2.89801  2.37887  2.77519  2.98518  4.58477  3.61503
          0.01333  4.72031  5.44266  0.61958  0.77255  0.48576  0.95510
     73   3.91365  0.15257  5.45245  5.41406  5.36166  4.28729  5.90574  4.77600  5.30709  4.58158  5.74719  5.24022  5.03395  5.61288  5.25631  4.17892  4.44514  4.42927  6.47377  5.61944    121 C x - -
          2.68618  4.42225  2.77519  2.73123  3.46354  2.40513  3.72494  3.29354  2.67741  2.69355  4.24690  2.90347  2.73739  3.18146  2.89801  2.37887  2.77519  2.98518  4.58477  3.61503
          0.01333  4.72031  5.44266  0.61958  0.77255  0.48576  0.95510
     74   3.14993  4.58628  4.83567  4.35035  3.84380  4.28811  4.93504  2.29028  4.19946  2.15477  3.76195  4.47493  4.73903  4.46746  4.36419  2.96057  3.44868  0.72655  5.56202  4.34027    122 v x - -
          2.68618  4.42225  2.77519  2.73123  3.46354  2.40513  3.72494  3.29354  2.67741  2.69355  4.24690  2.90347  2.73739  3.18146  2.89801  2.37887  2.77519  2.98518  4.58477  3.61503
          0.01333  4.72031  5.44266  0.61958  0.77255  0.48576  0.95510
     75   1.50126  4.69792  3.42837  2.87876  3.93556  3.30091  3.95519  3.31146  2.85307  2.62728  3.85166  3.33556  4.07180  2.54504  3.26457  2.36736  3.02101  2.50301  5.31091  4.03855    123 a x - -
          2.68618  4.42225  2.77519  2.73123  3.46354  2.40513  3.72494  3.29354  2.67741  2.69355  4.24690  2.90347  2.73739  3.18146  2.89801  2.37887  2.77519  2.98518  4.58477  3.61503
          0.01333  4.72031  5.44266  0.61958  0.77255  0.48576  0.95510
     76   2.82216  5.31064  2.46090  2.29020  4.64085  3.25224  3.77733  4.12100  2.29363  3.61035  4.36028  2.83592  3.97196  2.79362  3.03275  2.05314  1.80461  3.69429  5.75183  4.34136    124 t x - -
          2.68618  4.42225  2.77519  2.73123  3.46354  2.40513  3.72494  3.29354  2.67741  2.69355  4.24690  2.90347  2.73739  3.18146  2.89801  2.37887  2.77519  2.98518  4.58477  3.61503
          0.04039  4.72031  3.48439  0.61958  0.77255  0.48576  0.95510
     77   1.32987  4.55246  4.17758  3.92052  5.04069  1.24022  4.92235  4.50622  3.98767  4.17195  4.94763  3.88655  4.13024  4.21292  4.25519  1.63101  3.14161  3.77879  6.36093  5.20454    125 g x - -
          2.68618  4.42225  2.77519  2.73123  3.46354  2.40513  3.72494  3.29354  2.67741  2.69355  4.24690  2.90347  2.73739  3.18146  2.89801  2.37887  2.77519  2.98518  4.58477  3.61503
          0.01369  4.69362  5.41596  0.61958  0.77255  0.45305  1.00974
     78   3.91365  0.15257  5.45245  5.41406  5.36166  4.28729  5.90574  4.77600  5.30709  4.58158  5.74719  5.24022  5.03395  5.61288  5.25631  4.17892  4.44514  4.42927  6.47377  5.61944    126 C x - -
          2.68618  4.42225  2.77519  2.73123  3.46354  2.40513  3.72494  3.29354  2.67741  2.69355  4.24690  2.90347  2.73739  3.18146  2.89801  2.37887  2.77519  2.98518  4.58477  3.61503
          0.01333  4.72031  5.44266  0.61958  0.77255  0.48576  0.95510
     79   2.87252  5.39060  2.87230  2.25873  4.73919  2.76211  3.92891  4.20197  2.35399  3.72096  4.51202  2.86134  1.31603  3.06061  3.19457  2.95028  3.23891  3.80019  5.88703  4.49062    127 p x - -
          2.68618  4.42225  2.77519  2.73123  3.46354  2.40513  3.72494  3.29354  2.67741  2.69355  4.24690  2.90347  2.73739  3.18146  2.89801  2.37887  2.77519  2.98518  4.58477  3.61503
          0.01333  4.72031  5.44266  0.61958  0.77255  0.48576  0.95510
     80   1.72739  5.19148  2.75797  2.15400  4.50088  3.55920  3.75704  3.96141  2.51122  3.48305  4.24558  2.70740  3.32889  2.86785  2.99751  2.28701  2.76676  3.56363  4.34612  4.26251    128 a x - -
          2.68627  4.42234  2.77467  2.73132  3.46363  2.40512  3.72503  3.29339  2.67749  2.69364  4.24698  2.90339  2.73748  3.18155  2.89809  2.37887  2.77528  2.98495  4.58486  3.61512
          0.14771  2.01747  5.44266  0.76922  0.62245  0.48576  0.95510
     81   1.66787  5.21799  3.01650  2.20946  4.53740  3.09582  3.54277  4.00002  2.54196  3.51983  4.28401  2.85867  3.24419  2.77810  3.03010  2.09798  3.03651  3.59870  5.68570  4.29493    134 a x - -
          2.68618  4.42225  2.77519  2.73123  3.46354  2.40513  3.72494  3.29354  2.67741  2.69355  4.24690  2.90347  2.73739  3.18146  2.89801  2.37887  2.77519  2.98518  4.58477  3.61503
          0.01333  4.72031  5.44266  0.61958  0.77255  0.48576  0.95510
     82   2.91350  5.40876  2.32193  1.98064  4.73697  3.56959  3.85231  4.22126  2.64999  3.71290  4.47575  3.04022  4.02579  2.71922  3.15963  1.47485  2.45508  3.79471  5.85953  4.43653    135 s x - -
          2.68618  4.42225  2.77519  2.73123  3.46354  2.40513  3.72494  3.29354  2.67741  2.69355  4.24690  2.90347  2.73739  3.18146  2.89801  2.37887  2.77519  2.98518  4.58477  3.61503
          0.01333  4.72031  5.44266  0.61958  0.77255  0.48576  0.95510
     83   2.47212  4.22493  4.38177  3.18264  1.99564  3.90648  4.21504  2.07046  3.64602  2.41340  2.89699  3.93975  4.27394  3.84316  3.78064  2.95828  3.01519  2.47211  4.83280  2.22259    136 f x - -
          2.68618  4.42225  2.77519  2.73123  3.46354  2.40513  3.72494  3.29354  2.67741  2.69355  4.24690  2.90347  2.73739  3.18146  2.89801  2.37887  2.77519  2.98518  4.58477  3.61503
          0.01333  4.72031  5.44266  0.61958  0.77255  0.48576  0.95510
     84   2.96958  5.32054  3.14210  2.43286  4.64558  3.68293  3.84840  4.08198  2.47677  2.96189  4.38504  2.77841  4.09182  1.17151  2.66962  2.94877  3.19123  3.70739  5.73360  4.39447    137 q x - -
          2.68618  4.42225  2.77519  2.73123  3.46354  2.40513  3.72494  3.29354  2.67741  2.69355  4.24690  2.90347  2.73739  3.18146  2.89801  2.37887  2.77519  2.98518  4.58477  3.61503
          0.01333  4.72031  5.44266  0.61958  0.77255  0.48576  0.95510
     85   1.58033  5.22736  3.03437  2.32065  4.54662  3.39829  3.76488  4.01081  2.11550  3.52230  4.28216  2.82106  3.68650  2.57541  2.99119  2.77128  2.58573  3.60558  5.68017  4.28964    138 a x - -
          2.68618  4.42225  2.77519  2.73123  3.46354  2.40513  3.72494  3.29354  2.67741  2.69355  4.24690  2.90347  2.73739  3.18146  2.89801  2.37887  2.77519  2.98518  4.58477  3.61503
          0.01333  4.72031  5.44266  0.61958  0.77255  0.48576  0.95510
     86   2.14446  4.55380  4.75177  4.33507  4.13956  3.92298  5.01148  2.51325  4.23452  2.95098  4.02714  4.33928  4.54762  4.48151  4.41284  3.35211  2.52661  0.76018  5.79723  4.60584    139 v x - -
          2.68618  4.42225  2.77519  2.73123  3.46354  2.40513  3.72494  3.29354  2.67741  2.69355  4.24690  2.90347  2.73739  3.18146  2.89801  2.37887  2.77519  2.98518  4.58477  3.61503
          0.01333  4.72031  5.44266  0.61958  0.77255  0.48576  0.95510
     87   3.14953  4.50336  4.92501  4.35374  3.59482  4.39581  4.78450  0.90724  4.20563  2.12968  2.89813  4.48220  4.72205  4.39234  4.31760  2.94298  3.38961  2.02616  5.30406  4.13024    140 i x - -
          2.68618  4.42225  2.77519  2.73123  3.46354  2.40513  3.72494  3.29354  2.67741  2.69355  4.24690  2.90347  2.73739  3.18146  2.89801  2.37887  2.77519  2.98518  4.58477  3.61503
          0.01333  4.72031  5.44266  0.61958  0.77255  0.48576  0.95510
     88   3.11643  5.66836  1.30432  2.48210  5.00509  3.59047  4.00808  4.51408  2.78410  3.99182  4.78099  1.74267  3.20190  3.14283  3.45510  2.38428  3.38217  4.06910  6.13681  4.66796    141 d x - -
          2.68618  4.42225  2.77519  2.73123  3.46354  2.40513  3.72494  3.29354  2.67741  2.69355  4.24690  2.90347  2.73739  3.18146  2.89801  2.37887  2.77519  2.98518  4.58477  3.61503
          0.01333  4.72031  5.44266  0.61958  0.77255  0.48576  0.95510
     89   2.49773  4.68331  4.00083  3.78954  4.67540  0.60423  4.81493  3.98569  3.82422  2.81724  4.69039  3.90067  4.25657  4.13965  4.08097  2.98369  3.28204  3.54187  6.09389  4.86813    142 G x - -
          2.68618  4.42225  2.77519  2.73123  3.46354  2.40513  3.72494  3.29354  2.67741  2.69355  4.24690  2.90347  2.73739  3.18146  2.89801  2.37887  2.77519  2.98518  4.58477  3.61503
          0.01333  4.72031  5.44266  0.61958  0.77255  0.48576  0.95510
     90   1.25796  4.71692  3.49951  2.97577  4.17669  3.24468  4.07788  3.56976  2.96070  3.23098  4.07308  3.39375  4.07169  2.80846  3.37398  2.17444  2.66596  2.64312  5.52169  4.24633    143 a x - -
          2.68618  4.42225  2.77519  2.73123  3.46354  2.40513  3.72494  3.29354  2.67741  2.69355  4.24690  2.90347  2.73739  3.18146  2.89801  2.37887  2.77519  2.98518  4.58477  3.61503
          0.01333  4.72031  5.44266  0.61958  0.77255  0.48576  0.95510
     91   2.44070  5.26115  2.51928  2.42949  4.59327  3.15899  3.75662  4.06862  2.50428  3.56357  4.31281  3.02841  3.95580  2.36694  2.71337  1.64105  2.84211  3.64642  5.70827  4.30553    144 s x - -
          2.68618  4.42225  2.77519  2.73123  3.46354  2.40513  3.72494  3.29354  2.67741  2.69355  4.24690  2.90347  2.73739  3.18146  2.89801  2.37887  2.77519  2.98518  4.58477  3.61503
          0.01333  4.72031  5.44266  0.61958  0.77255  0.48576  0.95510
     92   2.40991  5.24695  3.02409  2.11739  4.57457  3.56396  3.76838  4.04220  2.23605  3.54691  4.30398  3.04491  3.96832  2.50482  2.99226  1.61745  2.69787  3.63061  5.69887  4.30505    145 s x - -
          2.68618  4.42225  2.77519  2.73123  3.46354  2.40513  3.72494  3.29354  2.67741  2.69355  4.24690  2.90347  2.73739  3.18146  2.89801  2.37887  2.77519  2.98518  4.58477  3.61503
          0.01333  4.72031  5.44266  0.61958  0.77255  0.48576  0.95510
     93   2.76646  4.29410  4.56130  3.97491  3.41781  3.10385  4.38269  2.11712  3.82441  2.27549  3.41468  4.10448  4.40531  4.01963  3.94490  3.34825  3.11887  1.10668  4.97310  3.13986    146 v x - -
          2.68618  4.42225  2.77519  2.73123  3.46354  2.40513  3.72494  3.29354  2.67741  2.69355  4.24690  2.90347  2.73739  3.18146  2.89801  2.37887  2.77519  2.98518  4.58477  3.61503
          0.01333  4.72031  5.44266  0.61958  0.77255  0.48576  0.95510
     94   2.31009  0.66925  4.78354  4.47324  4.46366  3.46264  5.04019  3.53302  4.30864  3.48871  4.43000  4.16174  3.65581  4.51762  4.41126  2.93207  3.17958  2.74258  5.96418  4.81845    147 C x - -
          2.68618  4.42225  2.77519  2.73123  3.46354  2.40513  3.72494  3.29354  2.67741  2.69355  4.24690  2.90347  2.73739  3.18146  2.89801  2.37887  2.77519  2.98518  4.58477  3.61503
          0.01333  4.72031  5.44266  0.61958  0.77255  0.48576  0.95510
     95   2.41407  5.19173  2.73627  2.35097  4.50702  2.04334  3.76400  3.96761  2.52044  3.19684  4.25303  2.61385  3.95916  2.87553  3.00707  2.27137  2.58981  3.41760  5.65745  4.26978    148 g x - -
          2.68618  4.42225  2.77519  2.73123  3.46354  2.40513  3.72494  3.29354  2.67741  2.69355  4.24690  2.90347  2.73739  3.18146  2.89801  2.37887  2.77519  2.98518  4.58477  3.61503
          0.01333  4.72031  5.44266  0.61958  0.77255  0.48576  0.95510
     96   1.93725  0.83648  4.70163  4.39594  4.67122  3.10938  5.03963  4.05470  4.28793  3.79601  4.63483  4.08344  4.17228  4.47176  4.41845  2.34641  2.44166  3.51116  6.09266  4.96830    149 c x - -
          2.68618  4.42225  2.77519  2.73123  3.46354  2.40513  3.72494  3.29354  2.67741  2.69355  4.24690  2.90347  2.73739  3.18146  2.89801  2.37887  2.77519  2.98518  4.58477  3.61503
          0.01333  4.72031  5.44266  0.61958  0.77255  0.48576  0.95510
     97   1.25906  4.72696  3.44778  2.90941  4.02921  3.43846  3.99081  3.41129  2.85779  3.08030  3.93625  3.35548  4.08088  2.93826  2.82721  2.61123  3.04516  2.39910  5.38706  4.11509    150 a x - -
          2.68618  4.42225  2.77519  2.73123  3.46354  2.40513  3.72494  3.29354  2.67741  2.69355  4.24690  2.90347  2.73739  3.18146  2.89801  2.37887  2.77519  2.98518  4.58477  3.61503
          0.02625  4.72031  4.07461  0.61958  0.77255  0.48576  0.95510
     98   2.22538  4.69218  3.39935  2.67688  3.88990  2.44214  3.91770  3.10911  2.81870  2.72726  3.80689  3.30792  4.05957  3.14829  3.23522  2.11887  2.31516  2.49190  5.26769  3.99355    151 s x - -
          2.68618  4.42225  2.77519  2.73123  3.46354  2.40513  3.72494  3.29354  2.67741  2.69355  4.24690  2.90347  2.73739  3.18146  2.89801  2.37887  2.77519  2.98518  4.58477  3.61503
          0.01350  4.70756  5.42991  0.61958  0.77255  0.51242  0.91391
     99   1.85510  5.15930  2.78597  2.52457  4.48225  2.38901  3.54356  3.93700  2.41740  3.47164  4.24254  3.06161  2.63109  2.89869  3.03063  2.62329  2.67504  3.54578  5.64966  4.26909    152 a x - -
          2.68618  4.42225  2.77519  2.73123  3.46354  2.40513  3.72494  3.29354  2.67741  2.69355  4.24690  2.90347  2.73739  3.18146  2.89801  2.37887  2.77519  2.98518  4.58477  3.61503
          0.01350  4.70756  5.42991  0.61958  0.77255  0.51242  0.91391
    100   2.03917  4.84681  3.32379  2.81161  4.32247  1.76224  3.98878  3.74013  2.82142  2.70179  4.17450  2.76406  3.46849  3.15859  3.26616  2.09889  3.04302  3.37348  5.60680  4.29536    153 g x - -
          2.68618  4.42225  2.77519  2.73123  3.46354  2.40513  3.72494  3.29354  2.67741  2.69355  4.24690  2.90347  2.73739  3.18146  2.89801  2.37887  2.77519  2.98518  4.58477  3.61503
          0.01350  4.70756  5.42991  0.61958  0.77255  0.51242  0.91391
    101   2.23381  5.09317  3.09595  2.54080  4.37219  3.41002  3.76916  3.81233  2.37890  2.99630  4.15520  2.65420  2.79330  2.27807  3.01431  2.32425  2.99887  2.74841  5.57140  4.20656    154 a x - -
          2.68618  4.42225  2.77519  2.73123  3.46354  2.40513  3.72494  3.29354  2.67741  2.69355  4.24690  2.90347  2.73739  3.18146  2.89801  2.37887  2.77519  2.98518  4.58477  3.61503
          0.02758  4.70756  4.00775  0.61958  0.77255  0.51242  0.91391
    102   1.95550  4.74507  2.98968  2.76476  3.51802  2.85204  3.87163  3.17755  2.74672  2.98071  3.63888  3.24978  3.10462  3.08176  2.94195  2.52536  2.86658  2.27362  5.28920  4.00245    155 a x - -
          2.68618  4.42225  2.77519  2.73123  3.46354  2.40513  3.72494  3.29354  2.67741  2.69355  4.24690  2.90347  2.73739  3.18146  2.89801  2.37887  2.77519  2.98518  4.58477  3.61503
          0.01369  4.69368  5.41602  0.61958  0.77255  0.49419  0.94178
    103   2.07678  5.15187  2.64039  2.50996  4.44931  2.95461  3.15461  3.66525  2.39179  3.43693  4.20615  3.04867  3.47658  2.86732  2.82072  2.17049  2.81308  2.83542  5.61509  4.23527    156 a x - -
          2.68618  4.42225  2.77519  2.73123  3.46354  2.40513  3.72494  3.29354  2.67741  2.69355  4.24690  2.90347  2.73739  3.18146  2.89801  2.37887  2.77519  2.98518  4.58477  3.61503
          0.01350  4.70756  5.42991  0.61958  0.77255  0.51242  0.91391
    104   2.76794  5.15621  2.80813  2.45568  3.85623  1.94674  3.34915  3.90721  2.51159  2.96218  4.21015  2.63129  3.95303  2.77096  2.87246  2.32442  2.76907  3.52101  5.61866  4.23829    157 g x - -
          2.68618  4.42225  2.77519  2.73123  3.46354  2.40513  3.72494  3.29354  2.67741  2.69355  4.24690  2.90347  2.73739  3.18146  2.89801  2.37887  2.77519  2.98518  4.58477  3.61503
          0.01350  4.70756  5.42991  0.61958  0.77255  0.46945  0.98175
    105   2.52044  4.14667  3.05996  2.39801  4.48570  2.41024  3.30153  3.94397  2.50896  3.46915  4.23332  2.63200  3.95472  2.16483  2.99336  2.50674  2.32598  3.54935  5.63914  4.25437    158 q x - -
          2.68618  4.42225  2.77519  2.73123  3.46354  2.40513  3.72494  3.29354  2.67741  2.69355  4.24690  2.90347  2.73739  3.18146  2.89801  2.37887  2.77519  2.98518  4.58477  3.61503
          0.01333  4.72031  5.44266  0.61958  0.77255  0.48576  0.95510
    106   2.06607  4.51398  3.65073  3.08960  3.68762  3.00551  4.02811  3.04713  3.04602  2.25965  3.64952  3.49079  4.12877  3.12810  3.40415  2.44506  2.13107  2.13990  5.12672  3.89053    159 a x - -
          2.68618  4.42225  2.77519  2.73123  3.46354  2.40513  3.72494  3.29354  2.67741  2.69355  4.24690  2.90347  2.73739  3.18146  2.89801  2.37887  2.77519  2.98518  4.58477  3.61503
          0.02858  4.72031  3.94958  0.61958  0.77255  0.48576  0.95510
    107   2.54036  4.83564  3.01247  2.69745  4.04098  2.45313  3.84329  3.06514  2.68460  3.07961  3.31036  3.19842  3.36419  2.84212  2.92665  2.13167  2.99742  2.33856  5.36409  4.05859    160 s x - -
          2.68618  4.42225  2.77519  2.73123  3.46354  2.40513  3.72494  3.29354  2.67741  2.69355  4.24690  2.90347  2.73739  3.18146  2.89801  2.37887  2.77519  2.98518  4.58477  3.61503
          0.33978  4.70527  1.27646  0.61958  0.77255  0.51711  0.90694
    108   1.80589  4.48966  3.50854  3.04540  4.42189  2.04658  4.16217  3.85442  3.05304  3.48746  4.28949  3.35383  2.77966  3.36435  3.45146  1.90214  2.16062  3.35830  5.71842  4.45663    161 a x - -
          2.68618  4.42225  2.77519  2.73123  3.46354  2.40513  3.72494  3.29354  2.67741  2.69355  4.24690  2.90347  2.73739  3.18146  2.89801  2.37887  2.77519  2.98518  4.58477  3.61503
          0.04505  4.38419  3.45535  0.61958  0.77255  0.87291  0.54083
    109   2.20119  4.58180  3.30245  2.75071  3.84214  3.01604  3.83520  3.22534  2.73041  2.67831  3.75369  2.98626  3.18416  3.05999  3.14746  2.33446  2.37651  2.37649  5.21122  3.93594    162 a x - -
          2.68618  4.42225  2.77519  2.73123  3.46354  2.40513  3.72494  3.29354  2.67741  2.69355  4.24690  2.90347  2.73739  3.18146  2.89801  2.37887  2.77519  2.98518  4.58477  3.61503
          0.01849  4.39584  5.11819  0.61958  0.77255  0.88867  0.52967
    110   2.14520  4.99469  2.97031  2.27664  4.34683  2.55635  3.73001  3.79034  2.51215  3.34847  4.13449  3.00147  3.88760  2.55630  2.98792  2.05081  2.60549  3.41028  5.54598  4.18104    163 s x - -
          2.68618  4.42225  2.77519  2.73123  3.46354  2.40513  3.72494  3.29354  2.67741  2.69355  4.24690  2.90347  2.73739  3.18146  2.89801  2.37887  2.77519  2.98518  4.58477  3.61503
          0.01803  4.42075  5.14310  0.61958  0.77255  0.76823  0.62331
    111   2.53930  4.84054  3.13742  2.60399  4.20171  2.46592  3.79803  3.62185  2.60708  2.67198  4.03643  2.57232  2.72475  2.95254  3.06476  2.17218  2.61175  3.27269  5.46599  4.13705    164 s x - -
          2.68618  4.42225  2.77519  2.73123  3.46354  2.40513  3.72494  3.29354  2.67741  2.69355  4.24690  2.90347  2.73739  3.18146  2.89801  2.37887  2.77519  2.98518  4.58477  3.61503
          0.01690  4.48484  5.20718  0.61958  0.77255  0.85544  0.55355
    112   2.48388  4.76251  2.86885  2.39188  3.96802  3.55301  3.76729  3.09403  2.60794  2.79763  3.37211  3.12192  3.28899  2.94983  3.05367  2.44447  2.13314  2.73186  5.29044  3.98445    165 t x - -
          2.68618  4.42225  2.77519  2.73123  3.46354  2.40513  3.72494  3.29354  2.67741  2.69355  4.24690  2.90347  2.73739  3.18146  2.89801  2.37887  2.77519  2.98518  4.58477  3.61503
          0.01690  4.48484  5.20718  0.61958  0.77255  0.39551  1.11882
    113   2.71858  4.55281  3.63817  3.09905  3.39369  3.00547  4.08877  3.24191  3.06655  2.94711  3.82257  3.47969  3.23606  3.37564  3.43881  1.37366  2.76882  2.14247  5.29138  4.04791    166 s x - -
          2.68618  4.42225  2.77519  2.73123  3.46354  2.40513  3.72494  3.29354  2.67741  2.69355  4.24690  2.90347  2.73739  3.18146  2.89801  2.37887  2.77519  2.98518  4.58477  3.61503
          0.01391  4.67816  5.40051  0.61958  0.77255  0.57010  0.83348
    114   2.55860  4.99872  3.12904  2.51261  3.53402  2.18692  3.78364  3.67725  2.52263  3.26707  4.07074  2.67860  3.97036  2.67923  3.04227  2.03428  2.84558  2.92717  5.49747  4.15265    167 s x - -
          2.68618  4.42225  2.77519  2.73123  3.46354  2.40513  3.72494  3.29354  2.67741  2.69355  4.24690  2.90347  2.73739  3.18146  2.89801  2.37887  2.77519  2.98518  4.58477  3.61503
          0.01391  4.67816  5.40051  0.61958  0.77255  0.57010  0.83348
    115   2.21427  4.59248  3.49561  2.93610  3.78393  2.99274  3.95607  2.61379  2.90570  2.84834  3.72326  3.37504  2.79918  3.22471  3.29851  1.83290  2.85741  2.58716  5.19177  3.68050    168 s x - -
          2.68618  4.42225  2.77519  2.73123  3.46354  2.40513  3.72494  3.29354  2.67741  2.69355  4.24690  2.90347  2.73739  3.18146  2.89801  2.37887  2.77519  2.98518  4.58477  3.61503
          0.21885  4.67816  1.67523  0.61958  0.77255  0.57010  0.83348
    116   2.28144  4.38817  3.61797  3.06346  2.22873  2.89538  3.96869  2.93259  3.01725  2.33570  3.54270  3.44187  2.77141  3.31412  3.35956  2.45091  2.92285  2.70018  5.01879  3.78686    169 f x - -
          2.68631  4.42238  2.77533  2.73136  3.46367  2.40511  3.72508  3.29367  2.67746  2.69368  4.24703  2.90360  2.73753  3.18138  2.89814  2.37885  2.77515  2.98372  4.58490  3.61516
          0.79361  0.82721  2.20257  0.29997  1.35031  0.86523  0.54637
    117   2.00194  4.43454  3.56730  3.16580  4.52435  2.47415  4.27737  3.96450  3.19974  3.60280  4.39925  3.41155  2.91693  3.49543  3.57551  1.15767  2.68013  3.41085  5.82296  4.58120    173 s x - -
          2.68618  4.42225  2.77519  2.73123  3.46354  2.40513  3.72494  3.29354  2.67741  2.69355  4.24690  2.90347  2.73739  3.18146  2.89801  2.37887  2.77519  2.98518  4.58477  3.61503
          0.03908  4.36542  3.66442  0.61958  0.77255  0.97856  0.47137
    118   1.40689  3.47015  3.00031  3.00601  4.01579  3.34154  4.05555  3.34865  2.99496  3.07499  3.93367  3.34916  3.92078  3.30568  3.37665  2.68676  1.97011  3.00815  5.39601  4.14658    174 a x - -
          2.68618  4.42225  2.77519  2.73123  3.46354  2.40513  3.72494  3.29354  2.67741  2.69355  4.24690  2.90347  2.73739  3.18146  2.89801  2.37887  2.77519  2.98518  4.58477  3.61503
          0.01944  4.34578  5.06813  0.61958  0.77255  0.99616  0.46092
    119   2.39767  4.21215  3.88520  3.30997  3.33809  3.72223  4.01791  1.81507  3.22442  2.26106  3.15905  3.19822  3.48205  3.48495  3.48345  2.99571  2.55169  2.16369  4.83663  3.63106    175 i x - -
          2.68618  4.42225  2.77519  2.73123  3.46354  2.40513  3.72494  3.29354  2.67741  2.69355  4.24690  2.90347  2.73739  3.18146  2.89801  2.37887  2.77519  2.98518  4.58477  3.61503
          0.10293  4.34578  2.46693  0.61958  0.77255  0.85274  0.55555
    120   2.60599  4.65214  3.24069  2.71986  4.08524  3.41496  3.84872  3.21652  2.66179  3.12266  3.95833  3.16751  3.31642  3.03619  2.76846  1.41013  2.65959  3.14291  5.39018  4.09958    176 s x - -
          2.68628  4.42235  2.77530  2.73111  3.46364  2.40462  3.72505  3.29364  2.67751  2.69365  4.24700  2.90346  2.73750  3.18135  2.89811  2.37883  2.77520  2.98528  4.58487  3.61513
          0.39139  1.37883  2.63089  0.68679  0.69954  0.49865  0.93484
    121   2.59249  4.98021  2.83329  2.53686  4.34367  1.99332  3.77356  3.78264  2.56041  3.35095  4.14023  3.05561  3.65906  2.70139  3.03411  2.21559  2.30071  3.19558  5.55707  4.20008    180 g x - -
          2.68618  4.42225  2.77519  2.73123  3.46354  2.40513  3.72494  3.29354  2.67741  2.69355  4.24690  2.90347  2.73739  3.18146  2.89801  2.37887  2.77519  2.98518  4.58477  3.61503
          0.01617  4.52844  5.25078  0.61958  0.77255  0.80218  0.59484
    122   2.53167  4.61700  3.38063  2.83422  3.86684  3.58199  3.90351  2.75228  2.80064  2.91351  3.78307  3.28429  4.00982  2.66669  3.20549  1.48446  2.82244  2.63629  5.24841  3.97911    181 s x - -
          2.68618  4.42225  2.77519  2.73123  3.46354  2.40513  3.72494  3.29354  2.67741  2.69355  4.24690  2.90347  2.73739  3.18146  2.89801  2.37887  2.77519  2.98518  4.58477  3.61503
          0.09424  4.52844  2.53656  0.61958  0.77255  0.80218  0.59484
    123   2.00243  4.21732  3.93651  3.35906  2.37484  3.16344  4.03417  2.43199  3.26931  2.28226  3.33433  3.36890  4.11388  3.52111  3.51484  2.91051  2.57734  2.26135  4.82772  3.62514    182 a x - -
          2.68618  4.42225  2.77519  2.73123  3.46354  2.40513  3.72494  3.29354  2.67741  2.69355  4.24690  2.90347  2.73739  3.18146  2.89801  2.37887  2.77519  2.98518  4.58477  3.61503
          0.01747  4.45167  5.17402  0.61958  0.77255  0.89271  0.52686
    124   2.43547  4.24899  4.12467  3.55097  3.21850  3.84619  4.17756  1.49301  3.44795  2.15390  3.35436  3.80024  3.01586  3.69071  3.66696  3.13624  2.61766  2.31089  4.91404  3.71702    183 i x - -
          2.68618  4.42225  2.77519  2.73123  3.46354  2.40513  3.72494  3.29354  2.67741  2.69355  4.24690  2.90347  2.73739  3.18146  2.89801  2.37887  2.77519  2.98518  4.58477  3.61503
          0.01747  4.45167  5.17402  0.61958  0.77255  0.89271  0.52686
    125   2.49026  4.76393  3.12980  2.77274  4.49246  1.63473  4.03184  3.93262  2.88183  3.53181  4.33825  3.21047  1.97645  2.81455  3.31655  2.40171  3.01546  3.48351  5.74616  4.43137    184 g x - -
          2.68618  4.42225  2.77519  2.73123  3.46354  2.40513  3.72494  3.29354  2.67741  2.69355  4.24690  2.90347  2.73739  3.18146  2.89801  2.37887  2.77519  2.98518  4.58477  3.61503
          0.01747  4.45167  5.17402  0.61958  0.77255  0.82196  0.57905
    126   2.36125  4.75747  3.24391  2.72496  4.33616  2.85060  3.90869  3.76656  2.72068  3.36561  4.16548  3.17927  2.90967  3.06617  2.84761  1.56374  2.30174  3.36022  5.58891  4.27096    185 s x - -
          2.68618  4.42225  2.77519  2.73123  3.46354  2.40513  3.72494  3.29354  2.67741  2.69355  4.24690  2.90347  2.73739  3.18146  2.89801  2.37887  2.77519  2.98518  4.58477  3.61503
          0.01700  4.47897  5.20132  0.61958  0.77255  0.57525  0.82682
    127   2.33711  4.66059  3.40179  2.85699  3.99949  3.54831  3.94802  3.38332  2.83142  3.05231  3.90317  3.29893  2.22169  3.16573  2.94729  2.01550  2.55396  2.26484  5.35684  4.08086    186 s x - -
          2.68537  4.42262  2.77557  2.73160  3.46391  2.40529  3.72532  3.29376  2.67778  2.69392  4.24727  2.90360  2.73733  3.18183  2.89838  2.37828  2.77398  2.98494  4.58514  3.61510
          0.61153  0.95262  2.63459  1.21877  0.35040  0.56759  0.83677
    128   2.39054  4.78331  3.22472  2.66687  3.99406  3.58588  3.80726  3.25791  2.55196  2.73675  3.87279  3.16444  2.03377  2.53715  3.08743  2.53618  2.82698  2.78979  5.31929  4.01677    192 p x - -
          2.68618  4.42225  2.77519  2.73123  3.46354  2.40513  3.72494  3.29354  2.67741  2.69355  4.24690  2.90347  2.73739  3.18146  2.89801  2.37887  2.77519  2.98518  4.58477  3.61503
          0.07147  4.57770  2.83534  0.61958  0.77255  0.73524  0.65276
    129   1.91105  4.71352  3.24802  2.53109  3.93432  3.32875  3.81609  3.15132  2.67725  2.97955  3.39457  3.17883  3.13687  3.01533  3.11162  2.62660  2.04851  3.04112  5.27752  3.98454    193 a x - -
          2.68618  4.42225  2.77519  2.73123  3.46354  2.40513  3.72494  3.29354  2.67741  2.69355  4.24690  2.90347  2.73739  3.18146  2.89801  2.37887  2.77519  2.98518  4.58477  3.61503
          0.05232  4.52249  3.21617  0.61958  0.77255  0.59894  0.79716
    130   2.67269  4.62289  3.44584  2.91710  4.02164  2.86791  3.99646  3.21907  2.78003  3.07724  3.93056  3.33536  4.01287  3.22342  3.29382  2.04448  1.45981  2.79617  5.38477  4.11652    194 t x - -
          2.68613  4.42231  2.77518  2.73130  3.46360  2.40519  3.72501  3.29360  2.67747  2.69361  4.24696  2.90353  2.73726  3.18153  2.89807  2.37885  2.77498  2.98497  4.58483  3.61509
          0.30991  2.39380  1.74182  0.92585  0.50450  0.62453  0.76682
    131   1.46898  4.56497  3.42879  2.95804  4.31929  3.31784  4.08874  3.73696  2.96833  3.37712  4.19401  2.98172  2.93366  3.28920  3.37701  2.21340  1.92042  3.30573  5.62771  4.35424    198 a x - -
          2.68618  4.42225  2.77519  2.73123  3.46354  2.40513  3.72494  3.29354  2.67741  2.69355  4.24690  2.90347  2.73739  3.18146  2.89801  2.37887  2.77519  2.98518  4.58477  3.61503
          0.01778  4.43415  5.15649  0.61958  0.77255  0.42879  1.05353
    132   2.18332  4.56093  3.53927  2.98551  3.79615  3.37683  3.99108  2.94353  2.95204  2.86190  3.73832  3.40395  4.07260  3.09439  3.33600  1.96002  1.99658  2.26344  5.20825  3.95806    199 s x - -
          2.68618  4.42225  2.77519  2.73123  3.46354  2.40513  3.72494  3.29354  2.67741  2.69355  4.24690  2.90347  2.73739  3.18146  2.89801  2.37887  2.77519  2.98518  4.58477  3.61503
          0.01434  4.64789  5.37024  0.61958  0.77255  0.62460  0.76675
    133   1.64696  4.74023  3.38319  2.85140  4.16155  3.53462  3.97993  3.55748  2.62003  3.20693  4.04207  3.29766  2.10731  3.17404  3.26071  2.29234  2.77742  2.76496  5.48595  4.19634    200 a x - -
          2.68618  4.42225  2.77519  2.73123  3.46354  2.40513  3.72494  3.29354  2.67741  2.69355  4.24690  2.90347  2.73739  3.18146  2.89801  2.37887  2.77519  2.98518  4.58477  3.61503
          0.01434  4.64789  5.37024  0.61958  0.77255  0.62460  0.76675
    134   1.73711  3.64261  3.78255  2.82963  3.53147  3.76088  4.04692  2.76337  3.15191  2.30269  3.51164  3.57287  4.14570  3.43673  3.46664  2.90998  2.09061  2.34983  5.00091  3.78120    201 a x - -
          2.68618  4.42225  2.77519  2.73123  3.46354  2.40513  3.72494  3.29354  2.67741  2.69355  4.24690  2.90347  2.73739  3.18146  2.89801  2.37887  2.77519  2.98518  4.58477  3.61503
          0.01434  4.64789  5.37024  0.61958  0.77255  0.62460  0.76675
    135   2.17946  4.70833  3.48266  3.10320  4.52529  3.00043  3.75738  3.95130  3.16795  3.58852  4.40820  3.45946  1.06078  3.48344  3.56639  2.50401  2.89640  3.49932  5.83193  4.56112    202 p x - -
          2.68618  4.42225  2.77519  2.73123  3.46354  2.40513  3.72494  3.29354  2.67741  2.69355  4.24690  2.90347  2.73739  3.18146  2.89801  2.37887  2.77519  2.98518  4.58477  3.61503
          0.02932  4.64789  3.94689  0.61958  0.77255  0.62460  0.76675
    136   2.30384  4.74584  3.42152  2.94410  4.44435  2.71457  4.10894  3.86876  2.69422  3.48892  4.29772  3.35069  4.02095  3.28829  3.37726  1.65869  1.52739  3.44234  5.72418  4.43040    203 t x - -
          2.68618  4.42225  2.77519  2.73123  3.46354  2.40513  3.72494  3.29354  2.67741  2.69355  4.24690  2.90347  2.73739  3.18146  2.89801  2.37887  2.77519  2.98518  4.58477  3.61503
          0.01455  4.63312  5.35547  0.61958  0.77255  0.64958  0.73869
    137   2.49952  4.67210  3.44059  2.92228  4.06978  1.56398  4.01622  2.91833  2.72667  3.12377  3.97464  3.34827  4.04010  3.23773  3.31058  2.53722  2.07944  3.13825  5.42649  4.15457    204 g x - -
          2.68618  4.42225  2.77519  2.73123  3.46354  2.40513  3.72494  3.29354  2.67741  2.69355  4.24690  2.90347  2.73739  3.18146  2.89801  2.37887  2.77519  2.98518  4.58477  3.61503
          0.02868  4.63312  3.98742  0.61958  0.77255  0.60341  0.79174
    138   2.63733  4.79022  3.24674  2.49479  3.54957  2.34686  3.57475  3.06957  2.67448  2.83917  3.87488  3.18557  3.63028  3.01489  3.11636  2.23642  2.15546  3.10183  5.32330  4.02224    205 t x - -
          2.68609  4.42233  2.77527  2.73106  3.46362  2.40498  3.72502  3.29362  2.67749  2.69363  4.24698  2.90355  2.73747  3.18154  2.89809  2.37879  2.77507  2.98516  4.58485  3.61511
          0.73423  1.22742  1.48246  0.12909  2.11110  0.51423  0.91121
    139   2.53773  4.98951  2.81543  2.46346  4.27117  3.20039  3.69182  3.70855  2.38550  3.27346  4.06155  2.99431  2.83742  2.55822  2.94239  2.39463  2.21554  2.84288  5.47948  4.11811    207 t x - -
          2.68626  4.42233  2.77528  2.73132  3.46362  2.40521  3.72503  3.29362  2.67749  2.69363  4.24698  2.90355  2.73748  3.18155  2.89809  2.37853  2.77453  2.98527  4.58485  3.61511
          0.74918  0.98156  1.88045  0.12386  2.14992  0.90639  0.51748
    140   1.83812  4.36686  3.56620  3.08485  4.14632  2.22263  4.12433  3.53524  3.06592  3.21902  4.05549  3.36311  3.85823  3.37065  3.43570  1.98911  2.01570  2.65449  5.50468  4.26610    209 a x - -
          2.68618  4.42225  2.77519  2.73123  3.46354  2.40513  3.72494  3.29354  2.67741  2.69355  4.24690  2.90347  2.73739  3.18146  2.89801  2.37887  2.77519  2.98518  4.58477  3.61503
          0.02078  4.28015  5.00250  0.61958  0.77255  1.05055  0.43039
    141   2.48051  4.89633  2.78434  2.44332  3.79536  3.10178  3.65421  3.17988  2.34053  3.16342  3.96350  2.96950  2.48638  2.71436  2.54499  2.65523  2.86865  3.23902  5.38731  4.03883    210 k x - -
          2.68618  4.42225  2.77519  2.73123  3.46354  2.40513  3.72494  3.29354  2.67741  2.69355  4.24690  2.90347  2.73739  3.18146  2.89801  2.37887  2.77519  2.98518  4.58477  3.61503
          0.18266  4.28015  1.87664  0.61958  0.77255  0.47664  0.96986
    142   1.86301  4.52096  3.51178  3.00612  4.03979  2.36906  4.06218  3.39557  2.98371  2.76784  3.95625  3.37256  1.86495  3.30537  3.37000  2.75085  2.93971  2.76360  5.41544  4.16040    211 a x - -
          2.68618  4.42225  2.77519  2.73123  3.46354  2.40513  3.72494  3.29354  2.67741  2.69355  4.24690  2.90347  2.73739  3.18146  2.89801  2.37887  2.77519  2.98518  4.58477  3.61503
          0.01727  4.46334  5.18568  0.61958  0.77255  0.62031  0.77171
    143   2.36932  4.62748  3.37355  2.63345  3.85958  2.10708  3.89748  2.67351  2.80443  2.91491  3.77813  3.28019  4.01363  3.13207  3.21659  2.10305  2.79518  2.60097  5.23987  3.96890    212 s x - -
          2.68618  4.42225  2.77519  2.73123  3.46354  2.40513  3.72494  3.29354  2.67741  2.69355  4.24690  2.90347  2.73739  3.18146  2.89801  2.37887  2.77519  2.98518  4.58477  3.61503
          0.01554  4.56824  5.29058  0.61958  0.77255  0.74871  0.64051
    144   2.44305  4.78526  2.93673  2.75833  4.30764  2.09774  3.94269  3.72702  2.77455  3.34239  4.15270  3.21717  3.96728  3.10875  3.22204  1.99402  1.94588  2.90195  5.58316  4.26897    213 t x - -
          2.68618  4.42225  2.77519  2.73123  3.46354  2.40513  3.72494  3.29354  2.67741  2.69355  4.24690  2.90347  2.73739  3.18146  2.89801  2.37887  2.77519  2.98518  4.58477  3.61503
          0.06427  4.56824  2.95905  0.61958  0.77255  0.74871  0.64051
    145   2.62741  4.14492  4.35793  3.76603  2.23829  3.57874  4.17041  1.88121  3.61706  2.33724  3.26791  3.89731  3.83628  3.80843  3.73900  2.90729  2.63412  1.82172  4.77609  3.59058    214 v x - -
          2.68618  4.42225  2.77519  2.73123  3.46354  2.40513  3.72494  3.29354  2.67741  2.69355  4.24690  2.90347  2.73739  3.18146  2.89801  2.37887  2.77519  2.98518  4.58477  3.61503
          0.05305  4.52028  3.19957  0.61958  0.77255  0.76644  0.62486
    146   2.21174  4.50231  3.54285  3.01073  3.56716  3.23218  4.02949  3.26447  2.98178  2.96475  3.83160  3.38866  1.70010  3.29561  3.36306  2.67989  2.28127  2.62736  5.29632  4.04772    215 p x - -
          2.68618  4.42225  2.77519  2.73123  3.46354  2.40513  3.72494  3.29354  2.67741  2.69355  4.24690  2.90347  2.73739  3.18146  2.89801  2.37887  2.77519  2.98518  4.58477  3.61503
          0.01662  4.50123  5.22358  0.61958  0.77255  0.83601  0.56817
    147   2.35378  4.82976  3.14848  2.37570  4.11919  3.51525  3.78533  3.52770  2.60176  3.14740  3.46775  3.10827  3.47553  2.94842  3.05507  1.85240  2.11343  3.20472  5.40440  4.08309    216 s x - -
          2.68618  4.42225  2.77519  2.73123  3.46354  2.40513  3.72494  3.29354  2.67741  2.69355  4.24690  2.90347  2.73739  3.18146  2.89801  2.37887  2.77519  2.98518  4.58477  3.61503
          0.03488  4.50123  3.76436  0.61958  0.77255  0.53902  0.87544
    148   1.23989  4.66236  3.46204  2.95321  4.20468  3.01996  3.40932  3.60781  2.94409  3.26045  4.09521  3.35647  4.01450  3.27280  3.35639  2.09763  2.64820  3.01986  5.53848  4.26250    217 a x - -
          2.68618  4.42225  2.77519  2.73123  3.46354  2.40513  3.72494  3.29354  2.67741  2.69355  4.24690  2.90347  2.73739  3.18146  2.89801  2.37887  2.77519  2.98518  4.58477  3.61503
          0.12935  4.60239  2.19549  0.61958  0.77255  0.61121  0.78240
    149   2.43104  4.80641  3.18529  2.63888  4.09948  2.90582  3.80528  3.50741  2.62782  3.13212  3.95749  3.13422  3.68743  2.97476  2.83854  1.67505  2.48573  3.18840  5.39509  3.26745    218 s x - -
          2.68618  4.42225  2.77519  2.73123  3.46354  2.40513  3.72494  3.29354  2.67741  2.69355  4.24690  2.90347  2.73739  3.18146  2.89801  2.37887  2.77519  2.98518  4.58477  3.61503
          0.01627  4.52249  5.24483  0.61958  0.77255  0.44402  1.02569
    150   1.18619  4.62281  3.64331  3.13752  4.24508  3.23003  4.20287  3.63993  3.11841  2.93469  4.15137  3.48528  2.69417  3.43568  3.50868  2.45881  2.24078  3.26839  5.60086  4.34572    219 a x - -
          2.68618  4.42225  2.77519  2.73123  3.46354  2.40513  3.72494  3.29354  2.67741  2.69355  4.24690  2.90347  2.73739  3.18146  2.89801  2.37887  2.77519  2.98518  4.58477  3.61503
          0.01407  4.66686  5.38920  0.61958  0.77255  0.42517  1.06033
    151   2.03271  4.99700  3.16914  2.61855  4.28339  3.25704  3.82093  3.70698  2.61017  3.29833  4.10268  2.96663  3.07548  2.68166  2.86326  2.80068  1.74902  3.11183  5.52863  4.18773    220 t x - -
          2.68618  4.42225  2.77519  2.73123  3.46354  2.40513  3.72494  3.29354  2.67741  2.69355  4.24690  2.90347  2.73739  3.18146  2.89801  2.37887  2.77519  2.98518  4.58477  3.61503
          0.46502  4.72031  1.01345  0.61958  0.77255  0.48576  0.95510
    152   2.71968  5.08220  2.93895  2.36504  4.40227  3.46535  3.65574  3.84368  2.04227  3.36739  4.15104  2.95923  3.06094  1.97454  2.77230  2.70425  2.37907  3.46344  5.53027  4.17262    221 q x - -
          2.68618  4.42225  2.77519  2.73123  3.46354  2.40513  3.72494  3.29354  2.67741  2.69355  4.24690  2.90347  2.73739  3.18146  2.89801  2.37887  2.77519  2.98518  4.58477  3.61503
          0.04278  4.27615  3.57634  0.61958  0.77255  0.63224  0.75800
    153   2.48395  4.84116  2.62760  2.62071  4.28442  1.69821  3.84171  3.70613  2.66094  3.10224  4.11551  3.11112  3.92349  2.99611  3.12166  2.27140  2.72619  3.12605  5.54066  4.20788    222 g . - -
          2.68615  4.42233  2.77505  2.73131  3.46362  2.40511  3.72503  3.29362  2.67749  2.69363  4.24636  2.90355  2.73748  3.18155  2.89809  2.37862  2.77519  2.98509  4.58485  3.61511
          0.55504  1.23843  1.99429  0.30812  1.32737  0.82569  0.57614
    154   2.45704  4.70227  3.14987  2.51901  4.00492  1.92027  3.78035  3.40464  2.62364  2.87484  3.87869  2.98075  3.37452  2.96367  3.06450  2.53760  2.77155  2.75573  5.32101  4.01703    225 g x - -
          2.68618  4.42225  2.77519  2.73123  3.46354  2.40513  3.72494  3.29354  2.67741  2.69355  4.24690  2.90347  2.73739  3.18146  2.89801  2.37887  2.77519  2.98518  4.58477  3.61503
          0.01935  4.35058  5.07293  0.61958  0.77255  0.99192  0.46341
    155   2.74396  5.01049  2.80961  2.23663  4.40635  1.81381  3.80322  3.84666  2.63298  3.42054  4.22773  2.11634  3.91320  2.95253  3.10904  2.62883  3.01970  3.03688  5.62866  4.26233    226 g x - -
          2.68618  4.42225  2.77519  2.73123  3.46354  2.40513  3.72494  3.29354  2.67741  2.69355  4.24690  2.90347  2.73739  3.18146  2.89801  2.37887  2.77519  2.98518  4.58477  3.61503
          0.04403  4.35058  3.50064  0.61958  0.77255  0.99192  0.46341
    156   2.50217  4.69741  2.81970  2.59004  3.60457  2.21765  3.73293  3.30332  2.58220  2.94909  3.35390  3.08704  3.89893  2.92159  3.02476  2.26379  2.87865  3.01580  5.23586  3.44736    227 g x - -
          2.68618  4.42225  2.77519  2.73123  3.46354  2.40513  3.72494  3.29354  2.67741  2.69355  4.24690  2.90347  2.73739  3.18146  2.89801  2.37887  2.77519  2.98518  4.58477  3.61503
          0.01983  4.32638  5.04872  0.61958  0.77255  1.01293  0.45123
    157   2.75948  5.11910  2.59047  2.42102  4.46398  1.81063  3.72322  3.91605  2.47603  3.44697  4.23671  2.95765  3.89823  2.63195  2.27237  2.61316  3.00646  3.52714  5.61846  4.24409    228 g x - -
          2.68618  4.42225  2.77519  2.73123  3.46354  2.40513  3.72494  3.29354  2.67741  2.69355  4.24690  2.90347  2.73739  3.18146  2.89801  2.37887  2.77519  2.98518  4.58477  3.61503
          0.01983  4.32638  5.04872  0.61958  0.77255  0.82721  0.57495
    158   2.58799  5.33427  1.81085  2.20746  4.66928  2.37104  3.76991  4.15767  2.60121  3.65139  4.42383  2.34019  3.92407  2.89264  3.12375  2.46946  2.93554  3.72899  5.80245  4.36905    229 d x - -
          2.68618  4.42225  2.77519  2.73123  3.46354  2.40513  3.72494  3.29354  2.67741  2.69355  4.24690  2.90347  2.73739  3.18146  2.89801  2.37887  2.77519  2.98518  4.58477  3.61503
          0.03672  4.41011  3.73400  0.61958  0.77255  0.93592  0.49795
    159   2.50249  4.95761  2.63401  2.49423  4.39630  2.30323  3.76998  3.84549  2.57098  3.40301  4.18773  2.75332  3.36589  2.90357  3.05115  2.49771  1.94985  3.44347  5.59732  4.23152    230 t x - -
          2.68618  4.42225  2.77519  2.73123  3.46354  2.40513  3.72494  3.29354  2.67741  2.69355  4.24690  2.90347  2.73739  3.18146  2.89801  2.37887  2.77519  2.98518  4.58477  3.61503
          0.01856  4.39195  5.11429  0.61958  0.77255  0.82450  0.57706
    160   2.67071  3.62099  3.98933  3.41222  2.99456  3.28954  4.04741  2.67175  3.31265  2.27211  3.32861  3.67148  4.11921  3.55847  3.54194  2.35739  2.70212  2.46957  2.03696  3.59854    231 w x - -
          2.68618  4.42225  2.77519  2.73123  3.46354  2.40513  3.72494  3.29354  2.67741  2.69355  4.24690  2.90347  2.73739  3.18146  2.89801  2.37887  2.77519  2.98518  4.58477  3.61503
          0.04180  4.44575  3.53324  0.61958  0.77255  0.84342  0.56253
    161   2.58064  4.84894  3.10182  2.56563  4.16620  3.48113  3.76134  3.58475  2.56662  3.18949  4.00120  2.11001  3.46755  2.91467  3.02539  2.02419  2.31038  3.07455  5.43046  3.73257    232 s x - -
          2.68618  4.42225  2.77519  2.73123  3.46354  2.40513  3.72494  3.29354  2.67741  2.69355  4.24690  2.90347  2.73739  3.18146  2.89801  2.37887  2.77519  2.98518  4.58477  3.61503
          0.01761  4.44397  5.16632  0.61958  0.77255  0.90099  0.52116
    162   2.25483  4.49988  3.58131  3.37184  4.75588  1.66729  4.53957  4.19863  3.53366  3.86244  4.67559  3.55869  1.15792  3.79987  3.86028  2.70027  3.03348  3.58558  6.06050  4.85300    233 p x - -
          2.68618  4.42225  2.77519  2.73123  3.46354  2.40513  3.72494  3.29354  2.67741  2.69355  4.24690  2.90347  2.73739  3.18146  2.89801  2.37887  2.77519  2.98518  4.58477  3.61503
          0.01761  4.44397  5.16632  0.61958  0.77255  0.90099  0.52116
    163   2.67994  4.45970  3.46498  2.70014  3.60428  3.63327  3.87721  2.83963  2.85743  2.02647  3.55899  3.33133  3.19678  2.94464  3.23060  2.87260  2.23258  2.73770  5.03181  2.70190    234 l x - -
          2.68618  4.42225  2.77519  2.73123  3.46354  2.40513  3.72494  3.29354  2.67741  2.69355  4.24690  2.90347  2.73739  3.18146  2.89801  2.37887  2.77519  2.98518  4.58477  3.61503
          0.01761  4.44397  5.16632  0.61958  0.77255  0.90099  0.52116
    164   2.24090  4.78287  3.15444  2.40452  4.15247  3.46398  3.81093  3.56204  2.63275  3.18262  4.00152  3.11644  2.22467  2.97586  3.08305  2.25151  2.34274  2.95815  5.43549  4.11705    235 p x - -
          2.68618  4.42225  2.77519  2.73123  3.46354  2.40513  3.72494  3.29354  2.67741  2.69355  4.24690  2.90347  2.73739  3.18146  2.89801  2.37887  2.77519  2.98518  4.58477  3.61503
          0.01761  4.44397  5.16632  0.61958  0.77255  0.84639  0.56030
    165   2.69209  4.71863  3.22141  2.53709  4.08763  3.49388  3.90361  3.45889  2.74837  2.82744  3.97632  3.21103  3.97489  3.10177  3.16360  1.90966  1.58278  3.14471  5.41581  4.12316    236 t x - -
          2.68618  4.42225  2.77519  2.73123  3.46354  2.40513  3.72494  3.29354  2.67741  2.69355  4.24690  2.90347  2.73739  3.18146  2.89801  2.37887  2.77519  2.98518  4.58477  3.61503
          0.01724  4.46510  5.18745  0.61958  0.77255  0.87793  0.53724
    166   2.47268  4.89726  3.08328  2.19980  4.14704  3.51604  3.72691  3.56328  2.40124  3.16473  3.97642  3.05096  3.91092  2.87590  2.77356  2.14203  2.40082  2.45050  5.40541  4.07022    237 s x - -
          2.68618  4.42225  2.77519  2.73123  3.46354  2.40513  3.72494  3.29354  2.67741  2.69355  4.24690  2.90347  2.73739  3.18146  2.89801  2.37887  2.77519  2.98518  4.58477  3.61503
          0.01724  4.46510  5.18745  0.61958  0.77255  0.60688  0.78756
    167   2.63621  4.92726  3.12256  2.56692  4.19036  3.23819  3.76309  3.60997  2.55924  3.06331  3.71120  2.54824  3.55430  2.91047  2.86613  1.82753  2.26976  3.12208  5.44722  4.10992    238 s x - -
          2.68618  4.42225  2.77519  2.73123  3.46354  2.40513  3.72494  3.29354  2.67741  2.69355  4.24690  2.90347  2.73739  3.18146  2.89801  2.37887  2.77519  2.98518  4.58477  3.61503
          0.43621  4.57483  1.06942  0.61958  0.77255  0.41909  1.07191
    168   2.32913  3.81640  3.16346  2.61024  3.96070  3.48057  3.75324  3.35689  2.34211  2.99915  3.83545  2.70852  2.47704  2.93671  3.03078  2.71061  2.42590  2.83915  5.27989  3.97718    239 a . - -
          2.68511  4.42268  2.77556  2.73166  3.46397  2.40516  3.72537  3.29350  2.67776  2.69398  4.24733  2.90382  2.73760  3.18189  2.89807  2.37867  2.77373  2.98459  4.58520  3.61546
          0.67875  0.78672  3.28563  1.43355  0.27241  0.43050  1.05034
    169   2.78112  4.89594  3.23918  2.70041  4.19221  3.33642  3.84352  3.59301  2.43804  2.96377  4.03900  3.19072  1.64829  3.01043  2.76952  2.84009  2.24077  3.27645  5.45809  4.15449    248 p x - -
          2.68618  4.42225  2.77519  2.73123  3.46354  2.40513  3.72494  3.29354  2.67741  2.69355  4.24690  2.90347  2.73739  3.18146  2.89801  2.37887  2.77519  2.98518  4.58477  3.61503
          0.28287  4.59667  1.44266  0.61958  0.77255  0.70726  0.67923
    170   2.36652  4.16786  4.02218  3.44511  1.97116  3.73397  4.05603  2.47968  3.34056  2.08336  3.27929  3.68971  4.11558  3.57949  3.55639  2.64140  2.59831  2.30498  4.79191  3.59053    249 f x - -
          2.68618  4.42225  2.77519  2.73123  3.46354  2.40513  3.72494  3.29354  2.67741  2.69355  4.24690  2.90347  2.73739  3.18146  2.89801  2.37887  2.77519  2.98518  4.58477  3.61503
          0.01969  4.33348  5.05583  0.61958  0.77255  1.00686  0.45471
    171   2.38008  4.93519  2.97646  2.27676  4.29726  2.92749  3.70663  3.73710  2.48477  3.30078  4.08946  2.98742  3.39292  2.83878  2.72405  1.77217  2.78967  3.35981  5.50234  4.14442    250 s x - -
          2.68618  4.42225  2.77519  2.73123  3.46354  2.40513  3.72494  3.29354  2.67741  2.69355  4.24690  2.90347  2.73739  3.18146  2.89801  2.37887  2.77519  2.98518  4.58477  3.61503
          0.01969  4.33348  5.05583  0.61958  0.77255  1.00686  0.45471
    172   2.71393  4.53516  3.54401  2.99678  3.76901  3.59683  3.95708  2.84019  2.78192  2.59637  3.70632  3.39087  4.04588  3.22287  2.78043  2.89713  1.34877  2.77102  5.20091  3.95130    251 t x - -
          2.68568  4.42251  2.77536  2.73149  3.46339  2.40538  3.72520  3.29380  2.67766  2.69380  4.24676  2.90372  2.73716  3.18172  2.89826  2.37850  2.77436  2.98496  4.58502  3.61529
          0.35083  1.23952  5.05583  1.35021  0.30000  0.58544  0.81387
    173   1.54198  4.51885  3.73398  3.30409  4.56111  3.29035  4.38081  3.98539  3.30747  3.63945  4.44550  3.53647  1.81728  3.60789  3.67447  1.67680  2.45099  3.46020  5.87612  4.64080    260 a x - -
          2.68618  4.42225  2.77519  2.73123  3.46354  2.40513  3.72494  3.29354  2.67741  2.69355  4.24690  2.90347  2.73739  3.18146  2.89801  2.37887  2.77519  2.98518  4.58477  3.61503
          0.03818  4.53454  3.62203  0.61958  0.77255  0.79429  0.60130
    174   2.58561  4.44882  3.58613  3.03104  3.63971  3.64120  3.97403  2.96619  2.98203  2.47078  3.60234  3.42719  4.05933  3.29255  3.33854  1.50681  2.60108  2.36904  5.08237  3.38815    261 s x - -
          2.68618  4.42225  2.77519  2.73123  3.46354  2.40513  3.72494  3.29354  2.67741  2.69355  4.24690  2.90347  2.73739  3.18146  2.89801  2.37887  2.77519  2.98518  4.58477  3.61503
          0.01643  4.51279  5.23514  0.61958  0.77255  0.82189  0.57911
    175   2.29819  4.30504  4.19084  3.62043  3.45600  3.91587  4.26626  2.09143  3.52134  2.43236  3.05001  3.87348  2.29919  3.76820  3.74684  3.21011  3.05419  1.57855  5.01011  3.81150    262 v x - -
          2.68618  4.42225  2.77519  2.73123  3.46354  2.40513  3.72494  3.29354  2.67741  2.69355  4.24690  2.90347  2.73739  3.18146  2.89801  2.37887  2.77519  2.98518  4.58477  3.61503
          0.01643  4.51279  5.23514  0.61958  0.77255  0.82189  0.57911
    176   2.71795  4.31360  3.83573  2.89452  3.45034  3.49408  4.04726  2.45491  3.19461  2.36643  3.43388  3.60090  4.13495  3.47172  3.48327  2.79981  2.34544  1.52253  4.93663  3.72371    263 v x - -
          2.68618  4.42225  2.77519  2.73123  3.46354  2.40513  3.72494  3.29354  2.67741  2.69355  4.24690  2.90347  2.73739  3.18146  2.89801  2.37887  2.77519  2.98518  4.58477  3.61503
          0.01643  4.51279  5.23514  0.61958  0.77255  0.82189  0.57911
    177   2.35758  5.14703  2.91430  2.45681  4.47966  2.25977  3.32386  3.93804  2.52095  3.46790  4.24328  1.92949  3.42525  2.59622  3.00342  2.74416  3.00483  3.54256  5.64173  4.25618    264 n x - -
          2.68618  4.42225  2.77519  2.73123  3.46354  2.40513  3.72494  3.29354  2.67741  2.69355  4.24690  2.90347  2.73739  3.18146  2.89801  2.37887  2.77519  2.98518  4.58477  3.61503
          0.01643  4.51279  5.23514  0.61958  0.77255  0.82189  0.57911
    178   1.30076  4.99664  2.90967  2.34273  4.54296  2.23951  3.97736  3.98387  2.84405  3.56991  4.38278  2.61940  4.00129  3.14095  3.31640  2.83124  3.11539  3.57370  5.78364  4.42947    265 a x - -
          2.68618  4.42225  2.77519  2.73123  3.46354  2.40513  3.72494  3.29354  2.67741  2.69355  4.24690  2.90347  2.73739  3.18146  2.89801  2.37887  2.77519  2.98518  4.58477  3.61503
          0.01643  4.51279  5.23514  0.61958  0.77255  0.73418  0.65373
    179   0.83248  4.52062  3.69979  3.33538  4.45784  2.69593  4.40901  3.83873  3.37432  3.54067  4.37637  2.85894  4.02579  3.66795  3.72078  2.75018  3.02634  2.90553  5.81305  4.58354    266 a x - -
          2.68618  4.42225  2.77519  2.73123  3.46354  2.40513  3.72494  3.29354  2.67741  2.69355  4.24690  2.90347  2.73739  3.18146  2.89801  2.37887  2.77519  2.98518  4.58477  3.61503
          0.01591  4.54483  5.26718  0.61958  0.77255  0.78075  0.61260
    180   1.74932  4.89042  3.09634  2.58607  4.43043  1.68896  3.95977  3.86007  2.56931  3.45741  4.26798  3.18005  3.98959  3.12293  3.23560  2.29440  3.05083  3.46353  5.68134  4.35282    267 g x - -
          2.68618  4.42225  2.77519  2.73123  3.46354  2.40513  3.72494  3.29354  2.67741  2.69355  4.24690  2.90347  2.73739  3.18146  2.89801  2.37887  2.77519  2.98518  4.58477  3.61503
          0.01591  4.54483  5.26718  0.61958  0.77255  0.78075  0.61260
    181   2.33869  4.88961  3.18607  2.61997  4.12437  3.24753  3.77119  3.52804  2.53605  2.63302  3.29117  3.12594  3.96744  2.26730  1.92329  2.79392  2.97446  3.22000  5.39357  4.07983    268 r x - -
          2.68618  4.42225  2.77519  2.73123  3.46354  2.40513  3.72494  3.29354  2.67741  2.69355  4.24690  2.90347  2.73739  3.18146  2.89801  2.37887  2.77519  2.98518  4.58477  3.61503
          0.24416  4.54483  1.57981  0.61958  0.77255  0.65392  0.73398
    182   2.23241  5.04348  2.70356  2.41085  4.34349  2.99024  3.65443  3.38292  2.41267  3.33216  4.10343  2.94861  3.44715  2.51954  2.49568  2.21410  2.89713  3.41115  5.51226  4.13415    269 s x - -
          2.68618  4.42225  2.77519  2.73123  3.46354  2.40513  3.72494  3.29354  2.67741  2.69355  4.24690  2.90347  2.73739  3.18146  2.89801  2.37887  2.77519  2.98518  4.58477  3.61503
          0.01884  4.37719  5.09954  0.61958  0.77255  0.96769  0.47797
    183   2.25789  4.58775  3.26995  2.70910  3.76220  3.55951  2.99125  3.14356  2.68307  2.63133  3.67987  3.18231  3.94529  2.67480  3.09967  2.60872  2.30889  2.57300  5.13898  3.21748    270 a x - -
          2.68603  4.42231  2.77526  2.73129  3.46360  2.40519  3.72501  3.29360  2.67747  2.69361  4.24696  2.90353  2.73671  3.18152  2.89807  2.37893  2.77526  2.98524  4.58483  3.61509
          0.34399  1.50399  2.67622  0.39231  1.12546  0.27133  1.43702
    184   2.18234  4.89997  3.19361  2.63533  4.12741  2.97667  3.80902  3.53539  2.62391  3.00988  3.11475  3.14697  3.98867  2.02071  2.88352  2.44756  2.60537  2.97668  5.41693  4.09483    274 q x - -
          2.68618  4.42225  2.77519  2.73123  3.46354  2.40513  3.72494  3.29354  2.67741  2.69355  4.24690  2.90347  2.73739  3.18146  2.89801  2.37887  2.77519  2.98518  4.58477  3.61503
          0.04079  4.67479  3.48526  0.61958  0.77255  0.57641  0.82534
    185   2.24006  4.31350  3.94457  3.36808  3.21994  3.54923  4.08603  2.28769  3.28632  2.26245  3.18250  3.67497  4.17630  3.54743  3.22074  1.80044  2.98158  2.31035  4.91738  3.71092    275 s x - -
          2.68618  4.42225  2.77519  2.73123  3.46354  2.40513  3.72494  3.29354  2.67741  2.69355  4.24690  2.90347  2.73739  3.18146  2.89801  2.37887  2.77519  2.98518  4.58477  3.61503
          0.01433  4.64832  5.37067  0.61958  0.77255  0.62385  0.76761
    186   2.47719  5.16592  2.22462  2.32193  4.47261  2.33376  3.73172  3.93263  2.48652  3.45517  3.44751  2.59465  3.93084  2.84284  2.97288  2.58863  2.74149  3.53605  5.62320  3.52100    276 d x - -
          2.68618  4.42225  2.77519  2.73123  3.46354  2.40513  3.72494  3.29354  2.67741  2.69355  4.24690  2.90347  2.73739  3.18146  2.89801  2.37887  2.77519  2.98518  4.58477  3.61503
          0.01433  4.64832  5.37067  0.61958  0.77255  0.40819  1.09319
    187   2.68170  4.27207  4.17540  3.59113  2.55487  3.42160  4.16705  2.63545  3.22967  2.06195  3.18414  3.82400  3.94031  3.71159  3.68268  2.04123  2.81813  1.85891  4.88210  3.68721    277 v x - -
          2.68618  4.42225  2.77519  2.73123  3.46354  2.40513  3.72494  3.29354  2.67741  2.69355  4.24690  2.90347  2.73739  3.18146  2.89801  2.37887  2.77519  2.98518  4.58477  3.61503
          0.01333  4.72031  5.44266  0.61958  0.77255  0.48576  0.95510
    188   2.77016  5.01554  3.14431  2.18933  3.50332  3.09624  3.79290  2.99980  2.40484  3.27962  3.30519  3.01403  3.98239  2.44984  2.65169  2.38893  2.61817  2.90906  5.50913  4.16353    278 e x - -
          2.68618  4.42225  2.77519  2.73123  3.46354  2.40513  3.72494  3.29354  2.67741  2.69355  4.24690  2.90347  2.73739  3.18146  2.89801  2.37887  2.77519  2.98518  4.58477  3.61503
          0.01333  4.72031  5.44266  0.61958  0.77255  0.48576  0.95510
    189   2.50576  3.73523  3.24796  3.01675  3.34079  2.86055  3.98133  2.95375  2.79370  1.96287  3.36634  3.44139  4.11533  3.28742  2.54587  2.52922  2.82543  2.56170  5.11518  3.87230    279 l x - -
          2.68618  4.42225  2.77519  2.73123  3.46354  2.40513  3.72494  3.29354  2.67741  2.69355  4.24690  2.90347  2.73739  3.18146  2.89801  2.37887  2.77519  2.98518  4.58477  3.61503
          0.04272  4.72031  3.41399  0.61958  0.77255  0.48576  0.95510
    190   2.48719  3.84416  3.06974  3.00939  3.22457  2.39138  3.97176  2.84769  2.86501  2.74045  3.62678  3.15084  4.10510  3.27937  3.34092  2.59133  2.99402  2.33366  5.10197  2.48789    280 v x - -
          2.68618  4.42225  2.77519  2.73123  3.46354  2.40513  3.72494  3.29354  2.67741  2.69355  4.24690  2.90347  2.73739  3.18146  2.89801  2.37887  2.77519  2.98518  4.58477  3.61503
          0.04011  4.69132  3.50179  0.61958  0.77255  0.54491  0.86725
    191   2.87483  4.37980  4.77522  4.18299  3.38013  4.19696  4.53410  1.76275  4.02023  1.44370  2.84807  4.28709  4.52775  3.26201  4.10352  3.50997  3.23528  1.66926  5.04383  3.88492    281 l x - -
          2.68618  4.42225  2.77519  2.73123  3.46354  2.40513  3.72494  3.29354  2.67741  2.69355  4.24690  2.90347  2.73739  3.18146  2.89801  2.37887  2.77519  2.98518  4.58477  3.61503
          0.07470  4.66529  2.77164  0.61958  0.77255  0.59384  0.80342
    192   2.43778  4.46917  4.96242  4.37840  3.42365  4.37000  4.73014  1.97944  4.22205  1.31760  2.31938  4.47869  4.67345  4.35725  4.29171  3.69594  3.35976  1.72213  5.18248  4.03985    282 l x - -
          2.68618  4.42225  2.77519  2.73123  3.46354  2.40513  3.72494  3.29354  2.67741  2.69355  4.24690  2.90347  2.73739  3.18146  2.89801  2.37887  2.77519  2.98518  4.58477  3.61503
          0.09116  4.60556  2.56229  0.61958  0.77255  0.69369  0.69260
    193   1.81478  4.31024  3.80595  3.23378  3.43669  3.33521  4.01705  2.53253  3.16386  2.51779  2.95330  3.57092  2.78988  3.43850  3.45701  2.89147  2.93788  2.10633  4.91432  3.47224    283 a x - -
          2.68618  4.42225  2.77519  2.73123  3.46354  2.40513  3.72494  3.29354  2.67741  2.69355  4.24690  2.90347  2.73739  3.18146  2.89801  2.37887  2.77519  2.98518  4.58477  3.61503
          0.01614  4.53054  5.25288  0.61958  0.77255  0.79948  0.59705
    194   2.08243  4.22866  4.06012  3.48086  3.13567  2.50850  4.10414  2.07701  3.38074  2.21943  3.34972  3.73433  4.17070  3.62130  3.60242  2.94216  2.66462  2.12919  4.85317  3.65487    284 i x - -
          2.68618  4.42225  2.77519  2.73123  3.46354  2.40513  3.72494  3.29354  2.67741  2.69355  4.24690  2.90347  2.73739  3.18146  2.89801  2.37887  2.77519  2.98518  4.58477  3.61503
          0.01614  4.53054  5.25288  0.61958  0.77255  0.57349  0.82909
    195   2.10291  4.37621  4.85759  4.27672  2.90477  4.26588  4.63767  1.93526  4.12219  2.04082  3.21158  4.37008  4.59635  4.28971  4.20723  3.58835  3.26195  1.22967  5.14559  3.97016    285 v x - -
          2.68618  4.42225  2.77519  2.73123  3.46354  2.40513  3.72494  3.29354  2.67741  2.69355  4.24690  2.90347  2.73739  3.18146  2.89801  2.37887  2.77519  2.98518  4.58477  3.61503
          0.07169  4.61531  2.82539  0.61958  0.77255  0.67845  0.70807
    196   2.42089  4.23127  4.64894  4.05452  2.35312  4.03393  4.37586  2.22865  3.88691  2.15669  2.71542  4.13555  4.38429  4.05159  3.96423  3.34475  2.82427  1.41270  4.90838  3.73159    286 v x - -
          2.68618  4.42225  2.77519  2.73123  3.46354  2.40513  3.72494  3.29354  2.67741  2.69355  4.24690  2.90347  2.73739  3.18146  2.89801  2.37887  2.77519  2.98518  4.58477  3.61503
          0.01568  4.55929  5.28164  0.61958  0.77255  0.76117  0.62946
    197   2.02286  4.48057  3.60916  3.07351  3.76568  1.76787  4.03968  3.10040  3.03447  2.83136  2.84706  3.09824  4.06123  3.34401  3.39461  2.88446  2.97078  2.31767  5.19453  3.95646    287 g x - -
          2.68618  4.42225  2.77519  2.73123  3.46354  2.40513  3.72494  3.29354  2.67741  2.69355  4.24690  2.90347  2.73739  3.18146  2.89801  2.37887  2.77519  2.98518  4.58477  3.61503
          0.01568  4.55929  5.28164  0.61958  0.77255  0.76117  0.62946
    198   2.41964  4.31276  3.99388  3.42728  3.47138  1.78247  4.14740  2.17759  3.34274  2.51425  2.67097  3.71524  4.19059  3.60522  3.60355  3.07658  2.81034  2.27478  4.97813  3.77322    288 g x - -
          2.68618  4.42225  2.77519  2.73123  3.46354  2.40513  3.72494  3.29354  2.67741  2.69355  4.24690  2.90347  2.73739  3.18146  2.89801  2.37887  2.77519  2.98518  4.58477  3.61503
          0.01568  4.55929  5.28164  0.61958  0.77255  0.76117  0.62946
    199   1.41243  4.29759  4.18157  3.60398  3.21435  3.90948  4.22617  2.38119  3.50326  2.25509  2.86984  3.85559  4.27615  3.74085  3.72095  3.19590  2.64924  2.15064  4.95328  3.75930    289 a x - -
          2.68618  4.42225  2.77519  2.73123  3.46354  2.40513  3.72494  3.29354  2.67741  2.69355  4.24690  2.90347  2.73739  3.18146  2.89801  2.37887  2.77519  2.98518  4.58477  3.61503
          0.04775  4.55929  3.31976  0.61958  0.77255  0.76117  0.62946
    200   2.23286  4.45226  4.91908  4.35006  3.51561  4.39240  4.78549  1.66351  4.21331  1.43134  3.19782  4.48122  4.69967  4.38395  4.31984  3.72367  3.35504  1.61135  5.27436  4.11255    290 l x - -
          2.68618  4.42225  2.77519  2.73123  3.46354  2.40513  3.72494  3.29354  2.67741  2.69355  4.24690  2.90347  2.73739  3.18146  2.89801  2.37887  2.77519  2.98518  4.58477  3.61503
          0.01618  4.52772  5.25007  0.61958  0.77255  0.80309  0.59410
    201   1.85875  4.15327  4.31150  3.71882  2.90071  3.83545  4.14825  2.42925  3.57603  2.33071  2.92517  3.87011  4.20309  3.77325  3.71117  2.89434  2.94405  2.07681  2.44290  3.57740    291 a x - -
          2.68618  4.42225  2.77519  2.73123  3.46354  2.40513  3.72494  3.29354  2.67741  2.69355  4.24690  2.90347  2.73739  3.18146  2.89801  2.37887  2.77519  2.98518  4.58477  3.61503
          0.01618  4.52772  5.25007  0.61958  0.77255  0.80309  0.59410
    202   1.93903  4.36906  4.61612  4.04149  2.89833  4.14079  4.50388  2.34636  3.90773  1.52236  3.32799  4.19905  4.48702  4.09441  4.04259  3.45663  3.20604  1.58609  5.06518  3.88718    292 l x - -
          2.68618  4.42225  2.77519  2.73123  3.46354  2.40513  3.72494  3.29354  2.67741  2.69355  4.24690  2.90347  2.73739  3.18146  2.89801  2.37887  2.77519  2.98518  4.58477  3.61503
          0.21037  4.52772  1.72087  0.61958  0.77255  0.80309  0.59410
    203   0.99319  4.31560  3.78723  3.44603  4.52568  2.26741  4.46348  3.94588  3.47289  3.62720  4.43563  3.53939  3.87040  3.73828  3.78186  2.11118  2.49188  3.36616  5.86705  4.67434    293 a x - -
          2.68618  4.42225  2.77519  2.73123  3.46354  2.40513  3.72494  3.29354  2.67741  2.69355  4.24690  2.90347  2.73739  3.18146  2.89801  2.37887  2.77519  2.98518  4.58477  3.61503
          0.08853  4.33697  2.63600  0.61958  0.77255  1.00385  0.45644
    204   3.27920  4.57678  5.02626  4.47372  3.39694  4.62068  5.02400  1.93834  4.35147  1.26833  2.95035  4.68044  4.84839  4.49809  4.47713  3.97515  3.51467  1.24715  5.39768  4.28776    294 v x - -
          2.68618  4.42225  2.77519  2.73123  3.46354  2.40513  3.72494  3.29354  2.67741  2.69355  4.24690  2.90347  2.73739  3.18146  2.89801  2.37887  2.77519  2.98518  4.58477  3.61503
          0.04131  4.26944  3.63132  0.61958  0.77255  0.90186  0.52056
    205   2.13372  4.38545  3.49107  2.93287  2.97868  2.78894  3.88425  2.92504  2.89086  2.41011  3.32533  3.33703  3.98076  3.19838  3.25372  2.04504  2.87230  2.68839  5.00300  3.76174    295 s x - -
          2.68618  4.42225  2.77519  2.73123  3.46354  2.40513  3.72494  3.29354  2.67741  2.69355  4.24690  2.90347  2.73739  3.18146  2.89801  2.37887  2.77519  2.98518  4.58477  3.61503
          0.07874  4.32516  2.77284  0.61958  0.77255  1.01396  0.45064
    206   2.63579  4.33245  3.54960  2.98328  3.45473  3.61915  3.62853  2.62079  2.90406  1.80751  3.26662  3.37501  2.58906  3.09352  3.23742  2.75713  2.86832  2.59846  4.91226  3.68040    296 l x - -
          2.68619  4.42248  2.77525  2.73146  3.46377  2.40519  3.72517  3.29320  2.67763  2.69293  4.24712  2.90369  2.73730  3.18144  2.89804  2.37889  2.77508  2.98484  4.58500  3.61526
          0.30260  1.34283        *  1.38941  0.28665  0.00000        *
//
