# Supplementary material for: Remote homology clustering identifies lowly conserved families of effector proteins in plant-pathogenic fungi
Source: Microb Genom. 2021 Sep 1;7(9):000637. doi: 10.1099/mgen.0.000637 (PMC8715435; doi:10.1099/mgen.0.000637)
Supplement: Supplementary material 16 [file mgen-7-0637-s0016.zip › hmms/markov-PC_040O1D.hmm]

HMMER3/f [3.3 | Nov 2019]
NAME  markov-PC_040O1D
LENG  261
ALPH  amino
RF    yes
MM    no
CONS  yes
CS    no
MAP   yes
DATE  Thu Jul 23 09:10:12 2020
NSEQ  769
EFFN  19.076565
CKSUM 1476108243
STATS LOCAL MSV      -10.7791  0.70250
STATS LOCAL VITERBI  -12.3001  0.70250
STATS LOCAL FORWARD   -5.1568  0.70250
HMM          A        C        D        E        F        G        H        I        K        L        M        N        P        Q        R        S        T        V        W        Y   
            m->m     m->i     m->d     i->m     i->i     d->m     d->d
  COMPO   2.40036  4.41781  3.21610  2.90441  3.19223  2.79873  3.86103  2.84322  2.94353  2.44150  3.70923  3.06545  3.06342  3.03165  3.23645  2.45421  2.56257  2.61195  4.89907  3.43822
          2.68618  4.42225  2.77519  2.73123  3.46354  2.40513  3.72494  3.29354  2.67741  2.69355  4.24690  2.90347  2.73739  3.18146  2.89801  2.37887  2.77519  2.98518  4.58477  3.61503
          0.02854  3.96652  4.68887  0.61958  0.77255  0.00000        *
      1   3.18543  4.59885  4.52543  3.98471  3.06808  4.32160  4.61746  2.21225  3.78223  1.20752  1.75001  4.27847  4.57898  4.02210  3.96082  3.67288  3.42019  2.30642  5.07950  3.93710      1 l x - -
          2.68618  4.42225  2.77519  2.73123  3.46354  2.40513  3.72494  3.29354  2.67741  2.69355  4.24690  2.90347  2.73739  3.18146  2.89801  2.37887  2.77519  2.98518  4.58477  3.61503
          0.02854  3.96652  4.68887  0.61958  0.77255  0.48576  0.95510
      2   3.18784  4.52200  4.72747  4.20945  3.23648  4.45556  4.83642  1.32949  4.03991  1.34600  3.07272  4.46690  4.70841  4.27066  4.20966  3.82969  3.43230  1.88979  5.25730  4.08253      2 i x - -
          2.68618  4.42225  2.77519  2.73123  3.46354  2.40513  3.72494  3.29354  2.67741  2.69355  4.24690  2.90347  2.73739  3.18146  2.89801  2.37887  2.77519  2.98518  4.58477  3.61503
          0.02854  3.96652  4.68887  0.61958  0.77255  0.48576  0.95510
      3   2.25987  4.22707  3.17904  2.98239  4.35776  1.52994  4.17065  3.83046  3.15048  3.49887  4.32721  3.21251  3.68604  3.43416  3.48152  1.66167  2.74768  3.25803  5.67541  4.43564      3 g x - -
          2.68618  4.42225  2.77519  2.73123  3.46354  2.40513  3.72494  3.29354  2.67741  2.69355  4.24690  2.90347  2.73739  3.18146  2.89801  2.37887  2.77519  2.98518  4.58477  3.61503
          0.02854  3.96652  4.68887  0.61958  0.77255  0.48576  0.95510
      4   3.05900  4.47305  4.53344  3.96368  3.03697  4.18460  4.35167  2.50624  3.80098  1.39384  1.72540  4.15677  4.48325  3.98398  3.94431  3.49424  3.28410  2.51791  4.81033  2.47543      4 l x - -
          2.68637  4.42244  2.77539  2.73143  3.46373  2.40489  3.72514  3.29373  2.67760  2.69374  4.24709  2.90366  2.73759  3.18166  2.89678  2.37822  2.77539  2.98538  4.58496  3.61522
          0.95453  1.59394  0.88702  1.41288  0.27897  0.48576  0.95510
      5   2.97418  4.47508  4.11568  3.60664  2.76548  3.96490  3.95891  2.67936  3.42639  2.14315  1.78430  3.82859  4.32513  3.70490  3.63423  3.28757  3.21309  2.60502  4.43931  1.84839     10 m x - -
          2.68618  4.42225  2.77519  2.73123  3.46354  2.40513  3.72494  3.29354  2.67741  2.69355  4.24690  2.90347  2.73739  3.18146  2.89801  2.37887  2.77519  2.98518  4.58477  3.61503
          0.02423  4.12818  4.85052  0.61958  0.77255  0.93764  0.49685
      6   2.50509  4.48293  3.17692  2.76033  3.99743  3.28049  3.89919  3.35274  2.78563  3.06739  3.92648  2.28038  3.84242  3.12311  3.18045  1.80015  2.84865  2.22076  5.35300  4.06570     11 s x - -
          2.68618  4.42225  2.77519  2.73123  3.46354  2.40513  3.72494  3.29354  2.67741  2.69355  4.24690  2.90347  2.73739  3.18146  2.89801  2.37887  2.77519  2.98518  4.58477  3.61503
          0.02423  4.12818  4.85052  0.61958  0.77255  0.93764  0.49685
      7   3.54223  4.85681  5.08610  4.53656  3.13001  4.77152  5.05266  2.32044  4.33519  0.71913  2.20465  4.80363  4.91991  4.44301  4.42969  4.14817  3.76176  2.51251  5.27876  4.22458     12 l x - -
          2.68618  4.42225  2.77519  2.73123  3.46354  2.40513  3.72494  3.29354  2.67741  2.69355  4.24690  2.90347  2.73739  3.18146  2.89801  2.37887  2.77519  2.98518  4.58477  3.61503
          0.02170  4.23731  4.95966  0.61958  0.77255  0.93764  0.49685
      8   2.47735  4.40541  3.50721  3.18728  4.29715  3.20032  4.26421  3.62170  3.18443  3.35288  4.24189  3.42884  2.29364  3.52933  3.50231  2.64978  1.11801  3.19767  5.65533  4.43059     13 t x - -
          2.68627  4.42234  2.77488  2.73132  3.46363  2.40521  3.72503  3.29363  2.67750  2.69269  4.24698  2.90355  2.73748  3.18155  2.89809  2.37895  2.77528  2.98527  4.58486  3.61512
          0.88539  0.74016  2.20357  0.11985  2.18081  0.93764  0.49685
      9   2.71477  4.19193  4.15002  3.57261  2.47659  2.39570  4.12315  2.06257  3.45582  2.18647  2.36620  3.79296  4.18169  3.67762  3.64491  3.10906  2.95056  2.33934  4.78935  3.58356     15 i x - -
          2.68585  4.42250  2.77544  2.73148  3.46379  2.40538  3.72519  3.29312  2.67766  2.69360  4.24715  2.90372  2.73704  3.18171  2.89826  2.37893  2.77482  2.98389  4.58502  3.61528
          0.66386  0.73713  5.01285  0.93426  0.49902  0.36388  1.18735
     10   1.95086  4.91174  3.17457  2.61982  4.14308  3.58577  3.09211  3.55907  2.59669  3.17233  3.99337  3.13204  2.71346  2.95534  2.56762  2.49610  2.98423  3.24519  5.42263  2.68150     21 a x - -
          2.68618  4.42225  2.77519  2.73123  3.46354  2.40513  3.72494  3.29354  2.67741  2.69355  4.24690  2.90347  2.73739  3.18146  2.89801  2.37887  2.77519  2.98518  4.58477  3.61503
          0.01452  4.63540  5.35775  0.61958  0.77255  0.61326  0.77998
     11   2.76438  5.20618  2.32528  2.46498  4.51533  3.53111  2.46972  3.98947  2.48212  3.49827  4.25650  2.63328  2.55565  2.84063  2.62553  2.73808  2.99658  3.58195  5.65088  2.97289     22 d x - -
          2.68618  4.42225  2.77519  2.73123  3.46354  2.40513  3.72494  3.29354  2.67741  2.69355  4.24690  2.90347  2.73739  3.18146  2.89801  2.37887  2.77519  2.98518  4.58477  3.61503
          0.17619  4.63540  1.88496  0.61958  0.77255  0.61326  0.77998
     12   2.69933  4.76115  3.21448  2.65849  3.99508  2.18653  3.79845  2.96625  2.63457  3.03343  3.37433  3.15174  2.95181  2.98324  2.66782  2.12735  2.93978  3.09733  5.31690  4.01478     23 s x - -
          2.68618  4.42225  2.77519  2.73123  3.46354  2.40513  3.72494  3.29354  2.67741  2.69355  4.24690  2.90347  2.73739  3.18146  2.89801  2.37887  2.77519  2.98518  4.58477  3.61503
          0.01637  4.51659  5.23893  0.61958  0.77255  0.31497  1.30863
     13   2.78992  5.21791  2.62822  2.51634  4.53000  3.57695  3.76770  3.99325  2.22372  3.50896  3.53496  2.69614  3.96960  2.49511  2.63570  2.40231  2.35802  3.06938  5.67079  2.86294     24 k x - -
          2.68618  4.42225  2.77519  2.73123  3.46354  2.40513  3.72494  3.29354  2.67741  2.69355  4.24690  2.90347  2.73739  3.18146  2.89801  2.37887  2.77519  2.98518  4.58477  3.61503
          0.01259  4.77716  5.49951  0.61958  0.77255  0.48576  0.95510
     14   2.17117  4.28446  4.30523  3.71687  2.47286  2.49271  3.08346  2.39908  3.59264  2.15547  3.05208  3.91350  4.29097  3.80807  3.08981  3.20920  3.04714  2.53761  3.68293  3.06510     25 l x - -
          2.68618  4.42225  2.77519  2.73123  3.46354  2.40513  3.72494  3.29354  2.67741  2.69355  4.24690  2.90347  2.73739  3.18146  2.89801  2.37887  2.77519  2.98518  4.58477  3.61503
          0.06879  4.80919  2.84184  0.61958  0.77255  0.48576  0.95510
     15   2.45017  4.55622  4.26730  3.71136  2.44202  4.07118  4.07808  3.03217  3.58263  2.71763  3.67289  3.92974  4.43460  3.82471  2.38735  3.35461  3.27592  2.83930  1.62520  2.27230     26 w x - -
          2.68618  4.42225  2.77519  2.73123  3.46354  2.40513  3.72494  3.29354  2.67741  2.69355  4.24690  2.90347  2.73739  3.18146  2.89801  2.37887  2.77519  2.98518  4.58477  3.61503
          0.01289  4.75330  5.47564  0.61958  0.77255  0.60501  0.78980
     16   1.93154  5.19450  3.10512  2.55027  4.50947  3.59217  2.67900  3.96181  2.51242  3.48771  4.25743  3.08510  3.98733  2.46909  2.23458  2.17512  2.81902  3.57202  5.65599  4.28192     27 a x - -
          2.68618  4.42225  2.77519  2.73123  3.46354  2.40513  3.72494  3.29354  2.67741  2.69355  4.24690  2.90347  2.73739  3.18146  2.89801  2.37887  2.77519  2.98518  4.58477  3.61503
          0.04500  4.75330  3.34161  0.61958  0.77255  0.60501  0.78980
     17   2.01413  5.23033  3.03754  2.48905  4.55624  2.82166  2.68431  4.02635  2.49158  3.52886  4.28089  2.58811  3.06047  2.45300  2.76205  2.48390  3.00902  3.61168  5.67927  4.28293     28 a x - -
          2.68618  4.42225  2.77519  2.73123  3.46354  2.40513  3.72494  3.29354  2.67741  2.69355  4.24690  2.90347  2.73739  3.18146  2.89801  2.37887  2.77519  2.98518  4.58477  3.61503
          0.01331  4.72161  5.44395  0.61958  0.77255  0.47703  0.96922
     18   2.79106  5.18675  2.41856  2.10136  4.48678  3.58344  3.77614  2.70603  2.24663  2.99631  4.23959  3.07091  3.39364  2.69500  3.01526  2.47313  2.56974  3.04000  5.64737  4.26533     29 e x - -
          2.68630  4.42237  2.77531  2.73135  3.46365  2.40524  3.72506  3.29366  2.67752  2.69309  4.24428  2.90358  2.73751  3.18158  2.89812  2.37898  2.77531  2.98452  4.58488  3.61515
          0.60857  2.06673  1.11087  0.98423  0.46797  0.55223  0.85723
     19   2.74569  5.03699  3.04135  2.29371  4.31231  3.53180  3.73057  3.74071  2.05467  2.38666  4.10440  2.29909  3.93118  2.86291  2.92660  2.75189  2.24534  3.38924  5.51262  4.16187     33 k x - -
          2.68618  4.42225  2.77519  2.73123  3.46354  2.40513  3.72494  3.29354  2.67741  2.69355  4.24690  2.90347  2.73739  3.18146  2.89801  2.37887  2.77519  2.98518  4.58477  3.61503
          0.01650  4.50857  5.23092  0.61958  0.77255  0.87611  0.53854
     20   2.81094  5.19727  3.10599  2.54090  4.53430  3.57772  3.73643  3.97936  2.09458  3.48501  4.25853  3.06666  3.96859  2.40125  2.22221  2.03220  2.11242  3.58761  5.63004  4.27445     34 s x - -
          2.68618  4.42225  2.77519  2.73123  3.46354  2.40513  3.72494  3.29354  2.67741  2.69355  4.24690  2.90347  2.73739  3.18146  2.89801  2.37887  2.77519  2.98518  4.58477  3.61503
          0.01528  4.58445  5.30679  0.61958  0.77255  0.99744  0.46017
     21   2.13969  4.52144  3.51504  2.94923  3.67782  3.67904  3.92980  2.51550  2.89491  2.19641  3.62631  3.37924  3.20900  3.22072  2.25179  2.91977  2.48579  2.79463  5.10187  3.85579     35 a x - -
          2.68618  4.42225  2.77519  2.73123  3.46354  2.40513  3.72494  3.29354  2.67741  2.69355  4.24690  2.90347  2.73739  3.18146  2.89801  2.37887  2.77519  2.98518  4.58477  3.61503
          0.10969  4.58445  2.36788  0.61958  0.77255  0.99744  0.46017
     22   2.69846  4.54190  3.42062  2.86863  3.72753  3.61757  3.89210  2.61885  2.82702  2.78234  3.66445  3.31053  2.21896  2.57359  3.21485  2.45942  2.94095  2.16107  5.13628  3.87981     36 v x - -
          2.68618  4.42225  2.77519  2.73123  3.46354  2.40513  3.72494  3.29354  2.67741  2.69355  4.24690  2.90347  2.73739  3.18146  2.89801  2.37887  2.77519  2.98518  4.58477  3.61503
          0.19145  4.49154  1.81376  0.61958  0.77255  0.51209  0.91439
     23   2.45080  4.75693  3.26205  2.70201  3.95127  2.87347  2.76781  2.70850  2.68296  2.36994  3.84191  3.19466  3.99616  2.65679  2.85407  2.55417  2.57254  3.06394  5.29270  3.99777     37 l x - -
          2.68618  4.42225  2.77519  2.73123  3.46354  2.40513  3.72494  3.29354  2.67741  2.69355  4.24690  2.90347  2.73739  3.18146  2.89801  2.37887  2.77519  2.98518  4.58477  3.61503
          0.01487  4.61144  5.33379  0.61958  0.77255  0.96644  0.47874
     24   2.40873  4.33250  3.87018  3.29596  3.44487  3.77976  4.05408  2.36752  2.75142  1.98555  3.43980  3.62405  3.14502  3.48888  3.49067  3.04535  2.97418  2.58736  4.92788  2.05456     38 l x - -
          2.68618  4.42225  2.77519  2.73123  3.46354  2.40513  3.72494  3.29354  2.67741  2.69355  4.24690  2.90347  2.73739  3.18146  2.89801  2.37887  2.77519  2.98518  4.58477  3.61503
          0.01487  4.61144  5.33379  0.61958  0.77255  0.70380  0.68261
     25   2.53725  5.17441  3.08961  2.53114  4.48677  3.57439  3.76125  3.93826  2.19006  3.46468  4.23450  2.57597  2.69577  2.87508  1.87278  2.77439  2.64668  3.08325  5.63342  4.25984     39 r x - -
          2.68618  4.42225  2.77519  2.73123  3.46354  2.40513  3.72494  3.29354  2.67741  2.69355  4.24690  2.90347  2.73739  3.18146  2.89801  2.37887  2.77519  2.98518  4.58477  3.61503
          0.01355  4.70370  5.42605  0.61958  0.77255  0.84510  0.56127
     26   1.97533  4.60606  3.04304  2.94536  3.76166  3.71703  3.95819  2.71028  2.91432  2.82705  2.63841  3.39061  3.19131  3.23259  3.30563  2.22220  3.01187  2.89039  5.17464  2.76094     40 a x - -
          2.68618  4.42225  2.77519  2.73123  3.46354  2.40513  3.72494  3.29354  2.67741  2.69355  4.24690  2.90347  2.73739  3.18146  2.89801  2.37887  2.77519  2.98518  4.58477  3.61503
          0.01312  4.73633  5.45867  0.61958  0.77255  0.84510  0.56127
     27   2.49696  2.27426  2.98801  2.18604  4.06581  3.63806  3.85508  3.46374  2.69320  2.39260  3.94011  3.20728  4.02806  3.03620  2.82736  2.66329  2.53833  3.17222  5.38543  4.07843     41 e x - -
          2.68618  4.42225  2.77519  2.73123  3.46354  2.40513  3.72494  3.29354  2.67741  2.69355  4.24690  2.90347  2.73739  3.18146  2.89801  2.37887  2.77519  2.98518  4.58477  3.61503
          0.01312  4.73633  5.45867  0.61958  0.77255  0.84510  0.56127
     28   2.77801  4.76077  3.34113  2.49262  3.18191  2.92198  3.88672  2.46117  2.37294  2.99462  3.84802  3.26559  3.08923  3.09707  2.73462  2.88306  2.35007  2.74191  5.30330  3.47814     42 t x - -
          2.68618  4.42225  2.77519  2.73123  3.46354  2.40513  3.72494  3.29354  2.67741  2.69355  4.24690  2.90347  2.73739  3.18146  2.89801  2.37887  2.77519  2.98518  4.58477  3.61503
          0.06997  4.73633  2.83352  0.61958  0.77255  0.48434  0.95739
     29   2.80075  5.06168  2.65569  2.60859  3.56546  3.61925  2.72282  3.74449  2.40241  3.05226  4.12717  3.13520  2.47433  2.62106  3.07463  2.81882  2.32391  3.40324  3.95339  3.38009     43 t x - -
          2.68618  4.42225  2.77519  2.73123  3.46354  2.40513  3.72494  3.29354  2.67741  2.69355  4.24690  2.90347  2.73739  3.18146  2.89801  2.37887  2.77519  2.98518  4.58477  3.61503
          0.18778  4.80290  1.81403  0.61958  0.77255  0.73517  0.65282
     30   2.40543  4.55577  3.48778  2.92323  3.71094  3.68262  3.92537  2.82566  2.88446  2.77625  3.65625  3.36382  2.77073  3.20514  2.29231  2.91757  2.33158  2.36931  5.12711  2.94037     44 r x - -
          2.68618  4.42225  2.77519  2.73123  3.46354  2.40513  3.72494  3.29354  2.67741  2.69355  4.24690  2.90347  2.73739  3.18146  2.89801  2.37887  2.77519  2.98518  4.58477  3.61503
          0.05363  4.62972  3.15928  0.61958  0.77255  0.36319  1.18894
     31   2.83790  3.44934  4.25837  3.67274  3.43065  3.93295  4.23210  2.77678  2.50750  1.51722  3.21027  3.89702  3.45498  3.78557  3.75126  3.21623  2.34787  2.58087  3.30361  2.91745     45 l x - -
          2.68606  4.42240  2.77535  2.73138  3.46369  2.40528  3.72433  3.29369  2.67756  2.69349  4.24705  2.90362  2.73755  3.17954  2.89816  2.37902  2.77511  2.98533  4.58492  3.61518
          0.42645  1.15396  3.44861  0.36495  1.18492  0.66106  0.72630
     32   2.57245  5.12668  2.67450  2.40740  3.37697  3.61867  3.81571  3.83702  2.58788  2.76019  4.18729  3.12239  2.69354  2.53487  3.06445  2.03945  2.68716  3.47772  5.60546  3.50139     48 s x - -
          2.68618  4.42225  2.77519  2.73123  3.46354  2.40513  3.72494  3.29354  2.67741  2.69355  4.24690  2.90347  2.73739  3.18146  2.89801  2.37887  2.77519  2.98518  4.58477  3.61503
          0.01191  4.83187  5.55422  0.61958  0.77255  0.54146  0.87204
     33   2.46234  4.85184  3.39051  2.83075  4.04739  2.98365  3.94873  3.43702  2.81354  2.78259  3.51280  3.31954  2.06283  3.15097  3.07314  1.98774  2.60113  3.16077  5.39552  3.42291     49 s x - -
          2.68618  4.42225  2.77519  2.73123  3.46354  2.40513  3.72494  3.29354  2.67741  2.69355  4.24690  2.90347  2.73739  3.18146  2.89801  2.37887  2.77519  2.98518  4.58477  3.61503
          0.01106  4.90534  5.62768  0.61958  0.77255  0.61869  0.77359
     34   2.39014  5.33721  2.82356  2.48088  4.67550  3.11095  3.80681  3.48623  2.25695  3.63957  4.03457  2.32767  4.01239  2.20070  2.62261  2.60091  2.38505  3.72420  5.77394  4.36717     50 q x - -
          2.68618  4.42225  2.77519  2.73123  3.46354  2.40513  3.72494  3.29354  2.67741  2.69355  4.24690  2.90347  2.73739  3.18146  2.89801  2.37887  2.77519  2.98518  4.58477  3.61503
          0.33168  4.91847  1.29109  0.61958  0.77255  0.50592  0.92369
     35   2.74317  4.64367  3.40057  2.84327  3.83209  2.84538  3.90403  2.60463  2.81538  2.88799  3.75586  3.30429  3.22644  2.45500  3.22349  2.88277  1.86105  2.48437  5.21973  3.95144     51 t x - -
          2.68626  4.42233  2.77528  2.73131  3.46347  2.40499  3.72503  3.29362  2.67749  2.69363  4.24698  2.90355  2.73740  3.18155  2.89809  2.37877  2.77528  2.98493  4.58485  3.61437
          0.17353  1.86677  5.36221  0.67374  0.71294  0.31890  1.29810
     36   2.42138  5.26694  2.55070  2.58847  2.71916  3.64471  3.83674  4.03237  2.01753  3.39548  4.31839  2.85367  3.34171  2.94742  2.86786  2.66358  2.06340  3.63658  5.72396  4.33797     54 k x - -
          2.68618  4.42225  2.77519  2.73123  3.46354  2.40513  3.72494  3.29354  2.67741  2.69355  4.24690  2.90347  2.73739  3.18146  2.89801  2.37887  2.77519  2.98518  4.58477  3.61503
          0.43359  4.94526  1.06507  0.61958  0.77255  0.58076  0.81978
     37   2.73628  4.58714  3.42412  1.92626  3.17224  3.65915  2.47087  3.11699  2.82716  2.20857  3.67789  3.31279  4.04122  3.15231  3.22202  2.89062  2.96740  2.76024  3.69166  3.72338     55 e . - -
          2.68600  4.42239  2.77533  2.73137  3.46368  2.40526  3.72508  3.29368  2.67754  2.69348  4.24703  2.90360  2.73753  3.18160  2.89663  2.37879  2.77533  2.98532  4.58491  3.61517
          0.96613  0.97537  1.41719  0.42211  1.06614  0.27567  1.42323
     38   2.79935  5.03255  3.17965  1.90428  4.30223  2.77331  3.83772  3.72462  2.62984  3.31691  3.80329  3.15199  2.28222  2.98049  3.09722  2.57770  2.58492  2.54015  5.54824  4.20491     58 e x - -
          2.68618  4.42225  2.77519  2.73123  3.46354  2.40513  3.72494  3.29354  2.67741  2.69355  4.24690  2.90347  2.73739  3.18146  2.89801  2.37887  2.77519  2.98518  4.58477  3.61503
          0.01241  4.79114  5.51349  0.61958  0.77255  0.83150  0.57163
     39   2.80613  4.85678  3.31191  2.23806  3.75840  3.67437  3.88969  3.45126  2.73755  2.52090  3.60992  3.25003  3.25640  3.07840  2.41615  2.28689  2.37511  2.44058  5.38781  4.08659     59 e x - -
          2.68618  4.42225  2.77519  2.73123  3.46354  2.40513  3.72494  3.29354  2.67741  2.69355  4.24690  2.90347  2.73739  3.18146  2.89801  2.37887  2.77519  2.98518  4.58477  3.61503
          0.01217  4.81067  5.53302  0.61958  0.77255  0.82304  0.57821
     40   2.80979  3.79934  2.25605  2.68131  3.13736  3.65180  3.85888  3.59972  2.26610  2.68835  4.03914  2.80635  4.04090  2.81669  2.88592  2.85737  2.46724  2.50961  5.47634  4.15177     60 d x - -
          2.68618  4.42225  2.77519  2.73123  3.46354  2.40513  3.72494  3.29354  2.67741  2.69355  4.24690  2.90347  2.73739  3.18146  2.89801  2.37887  2.77519  2.98518  4.58477  3.61503
          0.08737  4.82384  2.58196  0.61958  0.77255  0.85085  0.55696
     41   2.48293  4.73774  3.43855  2.88535  3.91321  3.71163  3.95582  2.88614  2.83474  2.26841  3.82474  3.35180  1.96351  2.03648  3.23713  2.94784  3.05441  3.01649  5.30381  4.03339     61 p x - -
          2.68618  4.42225  2.77519  2.73123  3.46354  2.40513  3.72494  3.29354  2.67741  2.69355  4.24690  2.90347  2.73739  3.18146  2.89801  2.37887  2.77519  2.98518  4.58477  3.61503
          0.29537  4.74942  1.39801  0.61958  0.77255  0.68717  0.69916
     42   2.73088  4.87755  3.16622  2.27577  4.10192  3.57405  3.78064  2.94344  2.59288  3.12921  3.68997  3.11962  3.96297  2.49747  2.45886  2.30486  2.57509  2.40638  5.39025  4.06810     62 e . - -
          2.68618  4.42225  2.77519  2.73123  3.46354  2.40513  3.72494  3.29354  2.67741  2.69355  4.24690  2.90347  2.73739  3.18146  2.89801  2.37887  2.77519  2.98518  4.58477  3.61503
          0.08471  4.59914  2.64277  0.61958  0.77255  1.15287  0.37940
     43   2.45237  4.92083  3.09469  1.96721  3.56610  3.53247  3.74396  3.58672  2.54203  3.18767  3.99775  2.68195  2.78109  2.89161  3.00728  2.73952  2.39155  2.78445  5.42794  4.08965     63 e . - -
          2.68656  4.42055  2.77558  2.73133  3.46371  2.40546  3.72384  3.29375  2.67745  2.69386  4.24728  2.90354  2.73778  3.18077  2.89808  2.37871  2.77477  2.98507  4.58469  3.61355
          1.05805  0.43443  5.25291  0.83666  0.56767  0.87884  0.53660
     44   2.52500  4.99362  3.12671  2.56874  3.80937  3.57289  2.85554  3.07958  2.19946  2.88329  4.06069  2.60452  3.96312  2.91407  2.27056  2.45377  2.98203  3.33241  5.48702  3.57841     69 k x - -
          2.68618  4.42225  2.77519  2.73123  3.46354  2.40513  3.72494  3.29354  2.67741  2.69355  4.24690  2.90347  2.73739  3.18146  2.89801  2.37887  2.77519  2.98518  4.58477  3.61503
          0.03719  4.66112  3.60991  0.61958  0.77255  0.49648  0.93821
     45   2.42088  5.26444  2.89215  2.55280  4.57928  3.61521  3.80556  3.79347  2.09562  2.96178  3.89964  3.09544  3.41994  2.66170  2.47375  2.05080  2.38347  3.63875  5.71562  4.32389     70 s x - -
          2.68618  4.42225  2.77519  2.73123  3.46354  2.40513  3.72494  3.29354  2.67741  2.69355  4.24690  2.90347  2.73739  3.18146  2.89801  2.37887  2.77519  2.98518  4.58477  3.61503
          0.04142  4.88186  3.41142  0.61958  0.77255  0.80468  0.59281
     46   2.51390  3.53114  3.13691  3.04462  3.16109  3.64510  4.03759  2.82657  2.56997  2.43436  3.10773  2.81788  3.46923  3.18929  3.39358  2.92397  2.03421  2.65878  5.21899  3.96946     71 t x - -
          2.68618  4.42225  2.77519  2.73123  3.46354  2.40513  3.72494  3.29354  2.67741  2.69355  4.24690  2.90347  2.73739  3.18146  2.89801  2.37887  2.77519  2.98518  4.58477  3.61503
          0.01110  4.90222  5.62456  0.61958  0.77255  0.55733  0.85035
     47   2.74441  5.27212  3.22859  2.14793  4.55899  3.27330  3.72446  4.00582  2.34628  2.99549  2.89497  3.20828  2.63883  3.02727  3.15104  1.96258  2.38712  3.63110  5.74135  4.05693     72 s x - -
          2.68618  4.42225  2.77519  2.73123  3.46354  2.40513  3.72494  3.29354  2.67741  2.69355  4.24690  2.90347  2.73739  3.18146  2.89801  2.37887  2.77519  2.98518  4.58477  3.61503
          0.00926  5.08302  5.80537  0.61958  0.77255  0.63983  0.74947
     48   2.92812  3.28939  3.44412  2.95268  2.58980  3.88502  3.15172  3.40644  2.74974  2.79273  2.58211  3.39942  3.26034  2.94430  2.07803  3.01180  2.38174  3.24346  5.49244  3.99341     73 r x - -
          2.68626  4.42234  2.77528  2.73132  3.46362  2.40521  3.72503  3.29251  2.67715  2.69363  4.24698  2.90355  2.73719  3.18155  2.89809  2.37895  2.77523  2.98527  4.58485  3.61512
          0.19524  1.74449  5.94040  0.12221  2.16247  0.48174  0.96158
     49   2.55182  4.55027  4.14181  3.78732  3.42561  3.97707  3.60199  2.81687  3.68711  1.85148  3.58648  3.82995  2.47852  3.92716  3.90901  2.15528  2.22190  2.29924  4.21322  3.21577     75 l x - -
          2.68618  4.42225  2.77519  2.73123  3.46354  2.40513  3.72494  3.29354  2.67741  2.69355  4.24690  2.90347  2.73739  3.18146  2.89801  2.37887  2.77519  2.98518  4.58477  3.61503
          0.05850  5.26053  2.96372  0.61958  0.77255  0.55664  0.85129
     50   2.52191  4.95924  3.58351  2.95902  3.02895  2.74738  3.67624  2.82376  3.00269  2.77223  3.39430  2.58857  3.84049  2.99993  2.89747  2.15855  2.79548  3.17389  5.50562  2.71689     76 s x - -
          2.68618  4.42225  2.77519  2.73123  3.46354  2.40513  3.72494  3.29354  2.67741  2.69355  4.24690  2.90347  2.73739  3.18146  2.89801  2.37887  2.77519  2.98518  4.58477  3.61503
          0.00792  5.23803  5.96038  0.61958  0.77255  0.71140  0.67522
     51   2.47432  4.68044  4.28057  3.06318  3.18498  3.97544  4.43630  2.28180  3.02486  1.91665  2.24605  4.01900  3.43571  3.88958  3.13584  2.30344  3.02321  2.94122  5.28087  2.99930     77 l x - -
          2.68618  4.42225  2.77519  2.73123  3.46354  2.40513  3.72494  3.29354  2.67741  2.69355  4.24690  2.90347  2.73739  3.18146  2.89801  2.37887  2.77519  2.98518  4.58477  3.61503
          0.01694  5.39690  4.40047  0.61958  0.77255  0.45517  1.00605
     52   2.68422  4.38417  3.03511  2.91823  3.39517  3.96392  4.00000  2.58864  2.29113  3.22422  2.79130  3.04208  3.63112  3.23014  2.39220  2.17913  2.55154  3.02311  5.77909  3.86958     78 s x - -
          2.68618  4.42225  2.77519  2.73123  3.46354  2.40513  3.72494  3.29354  2.67741  2.69355  4.24690  2.90347  2.73739  3.18146  2.89801  2.37887  2.77519  2.98518  4.58477  3.61503
          0.00620  5.48265  6.20499  0.61958  0.77255  0.42293  1.06456
     53   2.55957  4.79791  2.98278  2.87524  3.38758  3.76401  3.92441  3.12549  2.81620  3.09678  2.82590  2.95592  3.09299  3.06745  2.90986  2.33439  1.81519  3.02287  5.87448  4.35366     79 t x - -
          2.68618  4.42225  2.77519  2.73123  3.46354  2.40513  3.72494  3.29354  2.67741  2.69355  4.24690  2.90347  2.73739  3.18146  2.89801  2.37887  2.77519  2.98518  4.58477  3.61503
          0.01374  5.57157  4.62075  0.61958  0.77255  0.48576  0.95510
     54   3.74761  5.06330  5.76431  5.15149  3.49534  5.00503  4.88797  2.60235  3.56815  2.29879  0.54397  5.15435  5.36906  4.87456  4.58874  3.28384  3.78704  3.44358  5.84200  4.58260     80 M x - -
          2.68618  4.42225  2.77519  2.73123  3.46354  2.40513  3.72494  3.29354  2.67741  2.69355  4.24690  2.90347  2.73739  3.18146  2.89801  2.37887  2.77519  2.98518  4.58477  3.61503
          0.02638  6.41020  3.71350  0.61958  0.77255  0.50222  0.92934
     55   3.43093  5.68793  3.99779  3.44025  4.02609  4.41510  3.28972  3.77612  1.26478  2.67293  2.94238  3.01202  3.77230  2.87234  1.84322  3.34265  3.59157  3.05243  6.12026  3.90040     81 k x - -
          2.68618  4.42225  2.77519  2.73123  3.46354  2.40513  3.72494  3.29354  2.67741  2.69355  4.24690  2.90347  2.73739  3.18146  2.89801  2.37887  2.77519  2.98518  4.58477  3.61503
          0.01693  6.43530  4.18743  0.61958  0.77255  0.71329  0.67340
     56   2.78193  4.43550  5.78021  5.16945  1.30828  3.93399  4.92034  2.99258  3.58157  2.01707  2.75398  4.52898  3.71906  4.79548  4.16433  2.29446  2.43657  3.01490  5.41168  3.10213     82 f x - -
          2.68618  4.42225  2.77519  2.73123  3.46354  2.40513  3.72494  3.29354  2.67741  2.69355  4.24690  2.90347  2.73739  3.18146  2.89801  2.37887  2.77519  2.98518  4.58477  3.61503
          0.08761  6.46665  2.49706  0.61958  0.77255  0.79376  0.60174
     57   2.85416  3.01320  5.41600  4.71114  1.95719  3.91560  5.25523  2.60378  2.90123  1.84586  3.09200  4.06356  3.66723  3.88893  3.46822  1.96290  2.59268  3.01250  5.87848  3.93434     83 l x - -
          2.68625  4.42232  2.77526  2.73130  3.46208  2.40520  3.72501  3.29340  2.67748  2.69354  4.24697  2.90354  2.73740  3.18153  2.89808  2.37894  2.77520  2.98523  4.58484  3.61506
          0.17967  3.17871  2.09709  0.19487  1.73127  0.52816  0.89084
     58   2.04808  4.78476  4.61771  4.01523  2.60522  4.34612  4.87314  3.15939  2.43795  2.03171  3.46973  3.00100  3.97506  3.81240  4.07991  1.81784  2.23900  2.87916  6.02158  4.33076     86 s x - -
          2.68610  4.42237  2.77532  2.73135  3.46350  2.40525  3.72507  3.29366  2.67747  2.69364  4.24702  2.90348  2.73749  3.18143  2.89798  2.37875  2.77448  2.98525  4.58489  3.61515
          0.40081  2.55490  1.37624  0.09116  2.44037  0.37941  1.15286
     59   2.25935  4.97808  5.36299  5.00093  2.45734  4.73414  4.81310  2.28853  3.29766  1.54463  3.60813  4.92595  3.59514  4.65906  3.66682  2.35015  2.67256  2.03205  5.39659  3.64778     88 l x - -
          2.68618  4.42225  2.77519  2.73123  3.46354  2.40513  3.72494  3.29354  2.67741  2.69355  4.24690  2.90347  2.73739  3.18146  2.89801  2.37887  2.77519  2.98518  4.58477  3.61503
          0.06568  6.26036  2.78615  0.61958  0.77255  0.77970  0.61349
     60   2.04475  4.42924  5.73475  5.12035  2.69853  4.87983  4.26666  2.20213  4.11903  1.16977  4.19655  4.56491  4.42968  4.84700  4.48979  2.74135  2.90847  2.05849  5.78327  4.07218     89 l x - -
          2.68618  4.42225  2.77519  2.73123  3.46354  2.40513  3.72494  3.29354  2.67741  2.69355  4.24690  2.90347  2.73739  3.18146  2.89801  2.37887  2.77519  2.98518  4.58477  3.61503
          0.37975  6.34094  1.15771  0.61958  0.77255  1.08304  0.41334
     61   1.40360  4.26150  5.38781  4.78111  2.59396  4.42329  5.03556  2.92059  3.72408  1.83042  3.69899  4.82758  3.70785  4.74963  3.98419  2.41673  2.04647  2.62369  5.56996  4.11480     90 a x - -
          2.68618  4.42225  2.77519  2.73123  3.46354  2.40513  3.72494  3.29354  2.67741  2.69355  4.24690  2.90347  2.73739  3.18146  2.89801  2.37887  2.77519  2.98518  4.58477  3.61503
          0.10086  6.04390  2.36904  0.61958  0.77255  2.07907  0.13358
     62   1.08097  4.91432  5.22687  4.62651  3.19023  3.40410  4.96086  2.57616  4.33118  2.34533  3.85284  4.72157  4.27255  4.63520  4.34326  2.73143  1.82648  2.77963  5.53221  4.35006     91 a x - -
          2.68618  4.42225  2.77519  2.73123  3.46354  2.40513  3.72494  3.29354  2.67741  2.69355  4.24690  2.90347  2.73739  3.18146  2.89801  2.37887  2.77519  2.98518  4.58477  3.61503
          0.09307  5.97145  2.44972  0.61958  0.77255  1.68551  0.20500
     63   1.78931  3.96406  5.46199  4.84731  3.20528  3.64149  4.87006  2.08978  4.49963  1.45312  3.94886  4.83549  5.04002  4.76732  4.43137  2.46071  2.45883  2.20983  5.50588  3.91421     92 l x - -
          2.68618  4.42225  2.77519  2.73123  3.46354  2.40513  3.72494  3.29354  2.67741  2.69355  4.24690  2.90347  2.73739  3.18146  2.89801  2.37887  2.77519  2.98518  4.58477  3.61503
          0.12379  5.97603  2.17251  0.61958  0.77255  0.71552  0.67127
     64   1.25967  4.38773  5.64684  5.03133  2.57535  3.54500  5.18423  2.88939  4.81568  1.32675  3.83157  5.01370  4.32078  4.76110  4.68125  3.14064  3.12917  2.42750  4.78921  4.50148     93 a x - -
          2.68618  4.42225  2.77519  2.73123  3.46354  2.40513  3.72494  3.29354  2.67741  2.69355  4.24690  2.90347  2.73739  3.18146  2.89801  2.37887  2.77519  2.98518  4.58477  3.61503
          0.34132  6.20738  1.24774  0.61958  0.77255  0.80454  0.59293
     65   1.84599  4.24083  5.55545  4.93985  2.45903  4.64659  5.09178  2.30551  4.40017  1.21801  3.86504  4.92159  4.32604  4.85447  4.73086  2.90356  2.42888  2.45148  5.58456  4.09314     94 l x - -
          2.68618  4.42225  2.77519  2.73123  3.46354  2.40513  3.72494  3.29354  2.67741  2.69355  4.24690  2.90347  2.73739  3.18146  2.89801  2.37887  2.77519  2.98518  4.58477  3.61503
          0.18870  6.08490  1.77381  0.61958  0.77255  0.92753  0.50340
     66   1.55123  4.33380  5.58071  4.96566  2.88952  4.19439  5.12350  2.79303  4.75144  1.94802  4.02003  4.95120  4.39038  4.88346  4.76112  1.77571  2.65255  1.84990  5.04844  4.01592     95 a x - -
          2.68618  4.42225  2.77519  2.73123  3.46354  2.40513  3.72494  3.29354  2.67741  2.69355  4.24690  2.90347  2.73739  3.18146  2.89801  2.37887  2.77519  2.98518  4.58477  3.61503
          0.27873  6.12914  1.42263  0.61958  0.77255  1.73034  0.19507
     67   2.30238  4.21138  5.43021  4.81468  2.47233  4.25621  4.96738  2.59800  4.59897  1.07522  3.29799  4.79692  3.50300  4.39221  4.60628  2.93515  2.88476  2.17280  5.19077  4.17806     96 l . - -
          2.68326  4.42287  2.77595  2.73198  3.46311  2.40564  3.72569  3.29342  2.67816  2.69125  4.24759  2.90422  2.73796  3.18221  2.89876  2.37877  2.77530  2.98456  4.58539  3.61578
          1.47559  0.31127  3.24823  0.01720  4.07132  0.32188  1.29021
     68   1.27319  3.46183  5.76807  5.15501  3.45938  2.65243  5.33506  3.27755  4.94720  1.64192  4.27226  4.89207  4.33714  5.08467  4.96709  2.07705  2.48666  2.78994  5.33542  4.40617     98 a x - -
          2.68618  4.42225  2.77519  2.73123  3.46354  2.40513  3.72494  3.29354  2.67741  2.69355  4.24690  2.90347  2.73739  3.18146  2.89801  2.37887  2.77519  2.98518  4.58477  3.61503
          0.04048  6.40779  3.26946  0.61958  0.77255  0.80960  0.58885
     69   2.29715  3.97111  5.24865  5.21491  1.93747  4.02157  5.36101  2.66048  4.99727  0.95662  3.94158  5.19290  4.61740  4.86075  5.00154  2.70905  3.39962  2.62814  5.15952  4.19322     99 l x - -
          2.68609  4.42227  2.77522  2.73125  3.46350  2.40515  3.72497  3.29356  2.67743  2.69355  4.24675  2.90349  2.73742  3.18148  2.89803  2.37889  2.77513  2.98511  4.58479  3.61505
          0.08136  4.61883  2.68420  0.55888  0.84828  0.51767  0.90611
     70   1.08762  3.75653  5.80636  5.20547  2.78761  4.80969  4.84175  2.58492  4.99211  1.73927  4.28165  5.18561  4.00363  5.11993  4.99759  3.11251  2.51960  2.29929  5.83021  4.07302    105 a x - -
          2.68618  4.42225  2.77519  2.73123  3.46354  2.40513  3.72494  3.29354  2.67741  2.69355  4.24690  2.90347  2.73739  3.18146  2.89801  2.37887  2.77519  2.98518  4.58477  3.61503
          0.01272  6.44456  4.50489  0.61958  0.77255  0.24896  1.51235
     71   1.16722  4.58334  5.35297  4.76730  3.41743  2.71873  4.83365  3.51582  4.65301  2.59419  4.17089  4.58966  2.67852  3.37045  4.47407  1.96885  2.59922  2.52297  6.02115  4.82769    106 a x - -
          2.68615  4.42228  2.77516  2.73126  3.46345  2.40515  3.72497  3.29357  2.67743  2.69344  4.24661  2.90349  2.73742  3.18149  2.89803  2.37889  2.77522  2.98514  4.58480  3.61506
          0.02152  5.17435  4.15826  0.87805  0.53716  0.66653  0.72049
     72   1.89562  3.98942  5.39897  5.22016  3.35917  2.79552  4.89930  3.35403  5.01988  1.66119  3.75288  4.98899  4.25253  4.65388  4.68790  1.59077  2.30480  2.35343  5.94100  3.81058    111 s x - -
          2.68618  4.42225  2.77519  2.73123  3.46354  2.40513  3.72494  3.29354  2.67741  2.69355  4.24690  2.90347  2.73739  3.18146  2.89801  2.37887  2.77519  2.98518  4.58477  3.61503
          0.00319  6.52924  6.36074  0.61958  0.77255  0.75708  0.63305
     73   0.74522  4.30127  5.69712  4.42006  4.26987  4.95525  5.15311  3.46447  4.92231  3.45424  4.22619  5.17451  5.44682  4.86989  4.87338  2.58006  2.38269  1.71193  5.96323  4.78208    112 a x - -
          2.68618  4.42225  2.77519  2.73123  3.46354  2.40513  3.72494  3.29354  2.67741  2.69355  4.24690  2.90347  2.73739  3.18146  2.89801  2.37887  2.77519  2.98518  4.58477  3.61503
          0.00946  6.53455  4.83337  0.61958  0.77255  0.58793  0.81075
     74   2.42267  4.57933  5.31128  4.14789  2.63481  4.20285  3.94235  3.43046  4.58727  1.54814  3.22847  3.16178  5.23583  3.55755  4.14261  1.61270  2.73906  2.58735  5.19673  3.15535    113 l x - -
          2.68618  4.42225  2.77519  2.73123  3.46354  2.40513  3.72494  3.29354  2.67741  2.69355  4.24690  2.90347  2.73739  3.18146  2.89801  2.37887  2.77519  2.98518  4.58477  3.61503
          0.00632  6.54436  5.32725  0.61958  0.77255  0.46228  0.99383
     75   0.49871  5.38621  4.58935  4.14708  4.67434  2.63716  5.11192  3.29644  4.10808  3.61711  4.77261  4.56967  4.52893  3.42370  4.26679  2.68667  3.95361  3.87308  6.24741  4.75007    114 A x - -
          2.68618  4.42225  2.77520  2.73123  3.46354  2.40513  3.72494  3.29354  2.67741  2.69355  4.24690  2.90347  2.73740  3.18146  2.89801  2.37885  2.77520  2.98518  4.58477  3.61503
          0.00428  6.11628  6.18155  0.57700  0.82458  0.46404  0.99085
     76   2.62191  5.49043  4.21285  3.65100  3.61674  3.94202  4.24389  3.75393  3.24140  3.82245  4.57591  3.97460  5.00010  0.84601  1.91889  3.60678  3.89559  3.27285  5.39170  3.33084    116 q x - -
          2.68618  4.42225  2.77519  2.73123  3.46354  2.40513  3.72494  3.29354  2.67741  2.69355  4.24690  2.90347  2.73739  3.18146  2.89801  2.37887  2.77519  2.98518  4.58477  3.61503
          0.43840  6.56412  1.03981  0.61958  0.77255  0.51929  0.90373
     77   2.95791  6.01539  3.54164  3.08120  4.81912  2.53068  3.85243  4.28689  2.63934  4.16101  4.36789  2.15386  3.30496  2.22364  2.30060  1.75351  2.40627  4.28557  5.99393  4.86596    117 s x - -
          2.68618  4.42225  2.77519  2.73123  3.46354  2.40513  3.72494  3.29354  2.67741  2.69355  4.24690  2.90347  2.73739  3.18146  2.89801  2.37887  2.77519  2.98518  4.58477  3.61503
          0.01310  6.13420  4.52425  0.61958  0.77255  2.04149  0.13907
     78   1.92365  4.74199  5.58548  4.97068  3.13440  4.62055  5.13130  1.24351  4.75727  2.25281  3.35611  4.17959  4.74043  4.88997  3.33903  3.05534  3.45572  1.72972  5.62738  4.45124    118 i x - -
          2.68618  4.42225  2.77519  2.73123  3.46354  2.40513  3.72494  3.29354  2.67741  2.69355  4.24690  2.90347  2.73739  3.18146  2.89801  2.37887  2.77519  2.98518  4.58477  3.61503
          0.00321  6.14013  6.86247  0.61958  0.77255  0.06928  2.70408
     79   2.61926  5.95451  3.59390  2.80447  3.13166  4.45665  4.01454  1.51355  3.45134  2.80062  4.75496  3.26169  4.83670  3.01218  3.17793  2.19176  2.45024  2.62543  4.11864  4.00469    119 i x - -
          2.68656  4.42406  2.77593  2.73276  3.46466  2.40142  3.72530  3.29266  2.67871  2.69512  4.24789  2.90230  2.73845  3.18294  2.89955  2.37856  2.77255  2.98481  4.58658  3.61366
          0.46590  0.98953  7.29373  0.89597  0.52460  0.48576  0.95510
     80   3.91896  5.35284  5.95910  5.34326  2.66132  4.73675  5.48835  0.50920  5.12540  2.46432  3.93185  4.79576  4.69398  5.25423  5.12896  4.04782  4.09952  2.33144  5.97771  4.47441    131 I x - -
          2.68618  4.42225  2.77519  2.73123  3.46354  2.40513  3.72494  3.29354  2.67741  2.69355  4.24690  2.90347  2.73739  3.18146  2.89801  2.37887  2.77519  2.98518  4.58477  3.61503
          0.00685  6.57192  5.21701  0.61958  0.77255  0.48576  0.95510
     81   1.68749  4.89389  4.17884  3.02184  3.56599  1.81204  4.37811  3.53384  3.20580  2.92576  4.95802  3.18550  5.09935  3.22253  3.77358  2.39167  2.28009  2.57798  5.87175  3.64165    132 a x - -
          2.68615  4.42225  2.77520  2.73123  3.46354  2.40513  3.72495  3.29354  2.67741  2.69355  4.24690  2.90347  2.73740  3.18147  2.89801  2.37885  2.77520  2.98519  4.58477  3.61503
          0.00411  5.67883  7.28952  0.52056  0.90186  0.44861  1.01754
     82   1.71948  5.51609  4.70697  3.73271  3.29857  4.16296  4.93810  3.11903  4.37641  2.45089  4.51185  3.82649  3.48720  3.49409  4.51337  1.57514  2.81085  2.01294  5.66894  2.62641    134 s x - -
          2.68618  4.42225  2.77519  2.73123  3.46354  2.40513  3.72494  3.29354  2.67741  2.69355  4.24690  2.90347  2.73739  3.18146  2.89801  2.37887  2.77519  2.98518  4.58477  3.61503
          0.00423  6.57338  5.86847  0.61958  0.77255  0.48576  0.95510
     83   3.67622  5.52814  4.69662  4.24311  3.94839  3.94182  5.08448  3.64963  4.12879  3.47223  4.63814  4.81123  0.36411  4.50631  4.69449  3.89252  3.68763  3.68320  6.12632  3.74597    135 P x - -
          2.68627  4.42234  2.77529  2.73132  3.46322  2.40518  3.72503  3.29351  2.67740  2.69364  4.24699  2.90343  2.73742  3.18155  2.89810  2.37896  2.77443  2.98527  4.58486  3.61512
          0.40704  3.21722  1.22310  0.26642  1.45294  0.51457  0.91070
     84   1.49062  5.82453  3.70483  2.88842  4.70709  2.93536  3.91406  4.36222  2.52837  3.74040  5.11348  2.91198  2.78374  2.66454  2.90930  2.88473  1.94122  3.26497  6.50615  4.86239    138 a x - -
          2.68618  4.42225  2.77519  2.73123  3.46354  2.40513  3.72494  3.29354  2.67741  2.69355  4.24690  2.90347  2.73739  3.18146  2.89801  2.37887  2.77519  2.98518  4.58477  3.61503
          0.06678  6.22361  2.77065  0.61958  0.77255  2.05253  0.13744
     85   1.49010  6.03084  2.59845  2.56869  4.69522  3.26747  4.48531  4.71896  2.73529  3.09627  4.63813  2.39310  2.12533  3.30413  3.68902  2.56738  2.89278  4.20880  6.46443  4.34555    139 a x - -
          2.68618  4.42225  2.77519  2.73123  3.46354  2.40513  3.72494  3.29354  2.67741  2.69355  4.24690  2.90347  2.73739  3.18146  2.89801  2.37887  2.77519  2.98518  4.58477  3.61503
          0.01449  6.16314  4.39975  0.61958  0.77255  1.54874  0.23891
     86   3.50475  5.96737  3.37073  3.17469  4.34412  0.84398  4.07468  4.72598  3.26695  3.90768  3.87754  2.13669  4.16778  2.77707  3.76100  3.31674  3.20001  4.33462  4.54151  3.74417    140 g x - -
          2.68618  4.42225  2.77519  2.73123  3.46354  2.40513  3.72494  3.29354  2.67741  2.69355  4.24690  2.90347  2.73739  3.18146  2.89801  2.37887  2.77519  2.98518  4.58477  3.61503
          0.00298  6.21374  6.93608  0.61958  0.77255  0.07831  2.58594
     87   1.74627  5.48805  2.64143  2.59675  5.12344  3.87998  4.69849  5.00872  2.70380  4.00890  4.97316  3.20793  4.47864  2.34176  3.75533  1.63424  1.92080  3.97850  6.76964  4.77313    141 s x - -
          2.68631  4.42257  2.77551  2.73155  3.46231  2.40505  3.72390  3.29376  2.67727  2.69356  4.24721  2.90353  2.73767  3.18166  2.89794  2.37910  2.77518  2.98526  4.58508  3.61351
          0.08741  2.48870  7.29573  0.66413  0.72304  0.48576  0.95510
     88   3.22553  6.30892  3.40065  2.87483  4.56641  4.37244  3.22136  3.51664  2.86014  4.15956  5.04901  3.03703  4.05248  2.90619  3.64614  2.35205  1.07844  2.36609  5.86448  3.98221    152 t x - -
          2.68618  4.42225  2.77519  2.73123  3.46354  2.40513  3.72494  3.29354  2.67741  2.69355  4.24690  2.90347  2.73739  3.18146  2.89801  2.37887  2.77519  2.98518  4.58477  3.61503
          0.00607  6.57338  5.37045  0.61958  0.77255  0.48576  0.95510
     89   2.39790  5.34489  4.73377  4.94285  3.12741  3.43779  5.47311  1.32183  5.10380  1.55366  4.14969  5.03668  4.79032  4.05412  4.88390  4.45083  4.09898  1.47910  5.48912  4.79072    153 i x - -
          2.68618  4.42225  2.77519  2.73123  3.46354  2.40513  3.72494  3.29354  2.67741  2.69355  4.24690  2.90347  2.73739  3.18146  2.89801  2.37887  2.77519  2.98518  4.58477  3.61503
          0.00307  6.56940  6.40003  0.61958  0.77255  0.46240  0.99363
     90   2.02494  4.83403  3.55003  3.25352  4.78805  3.80762  3.26805  3.97786  1.78501  3.81205  5.10674  3.53045  3.85547  2.79512  2.78971  2.12794  1.87198  3.16480  6.76292  3.90653    154 k x - -
          2.68618  4.42225  2.77519  2.73123  3.46354  2.40513  3.72494  3.29354  2.67741  2.69355  4.24690  2.90347  2.73739  3.18146  2.89801  2.37887  2.77519  2.98518  4.58477  3.61503
          0.00309  6.57200  6.38673  0.61958  0.77255  0.49549  0.93974
     91   1.50464  5.27282  3.93593  3.20982  5.58252  4.03786  4.11066  4.31144  3.13983  3.36595  5.01196  3.77876  1.23031  3.47488  2.97669  2.70887  2.67680  3.29055  6.71759  5.05511    155 p x - -
          2.68618  4.42225  2.77519  2.73123  3.46354  2.40513  3.72494  3.29354  2.67741  2.69355  4.24690  2.90347  2.73739  3.18146  2.89801  2.37887  2.77519  2.98518  4.58477  3.61503
          0.00280  6.57140  6.57631  0.61958  0.77255  0.49040  0.94773
     92   3.65903  6.33224  3.70932  3.19070  5.16137  0.51473  4.56199  5.14584  3.44730  4.50234  5.37638  2.80303  4.67456  3.86997  3.75141  2.85211  3.01134  4.71724  6.77113  4.79245    156 G x - -
          2.68617  4.42225  2.77519  2.73123  3.46354  2.40513  3.72494  3.29354  2.67741  2.69355  4.24690  2.90347  2.73739  3.18146  2.89801  2.37887  2.77519  2.98518  4.58477  3.61503
          0.00358  6.33611  6.32085  0.59837  0.79786  0.49285  0.94387
     93   2.55486  5.62254  2.06764  2.20814  4.47481  3.39949  4.53095  4.75796  2.70137  4.31424  5.24120  3.39723  4.90842  1.83468  3.19237  1.60156  2.91816  3.78032  6.76857  4.49171    158 s x - -
          2.68618  4.42225  2.77519  2.73123  3.46354  2.40513  3.72494  3.29354  2.67741  2.69355  4.24690  2.90347  2.73739  3.18146  2.89801  2.37887  2.77519  2.98518  4.58477  3.61503
          0.00208  6.57129  7.29363  0.61958  0.77255  0.48945  0.94924
     94   3.37518  6.33707  2.94829  2.69858  5.30871  3.57988  4.45032  4.19757  2.34392  4.64277  4.98627  1.78286  2.33314  3.07777  3.54510  2.25245  1.71545  3.36081  5.91782  4.62082    159 t x - -
          2.68618  4.42225  2.77519  2.73123  3.46354  2.40513  3.72494  3.29354  2.67741  2.69355  4.24690  2.90347  2.73739  3.18146  2.89801  2.37887  2.77519  2.98518  4.58477  3.61503
          0.01620  6.57241  4.22175  0.61958  0.77255  0.49896  0.93436
     95   3.31108  5.17478  5.94051  4.99810  1.13208  5.00867  5.26838  1.78989  5.10543  2.14405  3.72363  5.29985  5.49597  5.23369  5.10812  4.21887  2.59407  1.98548  5.32540  3.03999    160 f x - -
          2.68618  4.42225  2.77519  2.73123  3.46354  2.40513  3.72494  3.29354  2.67741  2.69355  4.24690  2.90347  2.73739  3.18146  2.89801  2.37887  2.77519  2.98518  4.58477  3.61503
          0.00211  6.55831  7.28066  0.61958  0.77255  0.40163  1.10633
     96   3.58741  6.33183  2.53814  2.65720  5.67548  3.40463  3.78691  3.71679  3.09584  3.73091  4.80242  2.27426  2.68095  3.59143  3.38421  3.12306  1.20295  2.55992  6.76537  5.35527    161 t x - -
          2.68618  4.42225  2.77519  2.73123  3.46354  2.40513  3.72494  3.29354  2.67741  2.69355  4.24690  2.90347  2.73739  3.18146  2.89801  2.37887  2.77519  2.98518  4.58477  3.61503
          0.00285  6.57241  6.53915  0.61958  0.77255  0.49896  0.93436
     97   2.03621  5.46603  6.09950  5.49209  3.03593  5.08711  5.65893  1.91671  5.28205  2.00193  3.67134  5.47590  5.66412  5.41566  5.29115  4.33842  4.08896  0.83836  6.14177  4.96424    162 v x - -
          2.68618  4.42225  2.77519  2.73123  3.46354  2.40513  3.72494  3.29354  2.67741  2.69355  4.24690  2.90347  2.73739  3.18146  2.89801  2.37887  2.77519  2.98518  4.58477  3.61503
          0.00208  6.57164  7.29399  0.61958  0.77255  0.50918  0.91876
     98   3.74265  5.79231  2.97711  1.79361  5.20873  4.33169  4.34966  2.82795  3.10488  3.51096  4.17171  3.83286  4.72452  1.70606  2.70625  2.87400  1.78251  2.77335  6.75346  4.83087    163 q x - -
          2.68618  4.42225  2.77519  2.73123  3.46354  2.40513  3.72494  3.29354  2.67741  2.69355  4.24690  2.90347  2.73739  3.18146  2.89801  2.37887  2.77519  2.98518  4.58477  3.61503
          0.00208  6.57164  7.29399  0.61958  0.77255  0.50918  0.91876
     99   3.98851  5.35963  5.96848  5.35278  2.38516  4.44196  5.49739  1.50914  5.13487  1.42472  4.16257  5.15096  5.52446  5.26316  4.87583  4.27101  4.11893  1.16113  5.44860  4.80994    164 v x - -
          2.68618  4.42225  2.77519  2.73123  3.46354  2.40513  3.72494  3.29354  2.67741  2.69355  4.24690  2.90347  2.73739  3.18146  2.89801  2.37887  2.77519  2.98518  4.58477  3.61503
          0.00208  6.57164  7.29399  0.61958  0.77255  0.48783  0.95181
    100   2.85230  5.67509  2.28665  2.19684  4.67447  3.27904  2.69600  2.47457  3.14794  2.96356  4.88206  2.61047  4.79943  2.33201  3.14212  2.86473  2.54039  2.92226  6.43372  4.42333    165 e x - -
          2.68618  4.42225  2.77519  2.73123  3.46354  2.40513  3.72494  3.29354  2.67741  2.69355  4.24690  2.90347  2.73739  3.18146  2.89801  2.37887  2.77519  2.98518  4.58477  3.61503
          0.00208  6.57262  7.29496  0.61958  0.77255  0.49613  0.93875
    101   3.21403  5.42175  3.70680  2.77585  3.04133  4.07310  4.45601  3.81474  2.59830  3.74211  4.42221  3.42490  4.78146  2.29348  1.67809  2.33335  1.69681  3.19265  5.63020  5.03498    166 r x - -
          2.68618  4.42225  2.77519  2.73123  3.46354  2.40513  3.72494  3.29354  2.67741  2.69355  4.24690  2.90347  2.73739  3.18146  2.89801  2.37887  2.77519  2.98518  4.58477  3.61503
          0.09320  6.57262  2.43509  0.61958  0.77255  0.49613  0.93875
    102   2.68232  5.65048  3.25229  1.86570  5.39065  2.89212  4.39256  4.58156  3.38435  3.30556  5.10174  3.02695  1.38986  2.44853  3.64704  2.49959  2.86818  4.18839  6.69804  4.61238    167 p x - -
          2.68618  4.42225  2.77520  2.73123  3.46354  2.40513  3.72495  3.29347  2.67741  2.69355  4.24690  2.90347  2.73740  3.18146  2.89801  2.37887  2.77520  2.98518  4.58477  3.61503
          0.44254  5.84164  1.03651  0.55351  0.85550  1.27033  0.32953
    103   3.17767  5.60924  2.70690  2.97117  4.03517  2.95455  4.22994  2.45493  3.12969  3.77843  4.59904  1.59599  3.42976  3.39096  3.46819  1.63426  3.31596  3.43400  6.30227  3.71435    169 n x - -
          2.68632  4.42135  2.77466  2.73134  3.46371  2.40529  3.72511  3.29361  2.67758  2.69350  4.24707  2.90363  2.73752  3.18150  2.89811  2.37848  2.77516  2.98522  4.58439  3.61520
          0.52505  1.91695  1.34163  0.06940  2.70241  0.06973  2.69783
    104   3.10189  6.17095  2.19302  2.97286  4.21168  3.04813  4.21972  3.98271  3.34233  3.90773  4.29290  1.87824  3.10143  3.10132  3.63538  2.74675  2.48404  3.56841  6.02206  1.72528    171 y . - -
          2.68623  4.42262  2.77483  2.73173  3.46350  2.40549  3.72421  3.29415  2.67743  2.69410  4.24795  2.90237  2.73715  3.18118  2.89811  2.37809  2.77522  2.98573  4.58513  3.61547
          0.79596  1.69144  1.00896  1.32216  0.31001  0.27604  1.42205
    105   3.17867  6.00309  3.13190  2.83177  3.52764  3.21572  4.22495  3.45547  3.23806  4.11265  4.51661  2.91906  2.74221  3.11751  3.26070  1.34790  1.76841  4.13268  6.44493  3.81410    224 s x - -
          2.68618  4.42225  2.77519  2.73123  3.46354  2.40513  3.72494  3.29354  2.67741  2.69355  4.24690  2.90347  2.73739  3.18146  2.89801  2.37887  2.77519  2.98518  4.58477  3.61503
          0.00828  6.16768  5.09176  0.61958  0.77255  0.13159  2.09317
    106   2.86157  5.91272  3.78255  3.16643  4.06668  3.07917  4.16741  1.55625  3.07341  1.69492  3.49167  3.56828  3.42880  2.78904  4.16779  2.96710  2.36927  3.51525  6.44094  4.47518    225 i x - -
          2.68618  4.42225  2.77519  2.73123  3.46354  2.40513  3.72494  3.29354  2.67741  2.69355  4.24690  2.90347  2.73739  3.18146  2.89801  2.37887  2.77519  2.98518  4.58477  3.61503
          0.00213  6.54833  7.27068  0.61958  0.77255  0.44782  1.01892
    107   3.01298  6.25893  3.62308  2.66386  3.82401  2.91409  4.70627  4.13104  3.50107  4.19945  4.73759  3.90400  4.26179  1.56793  3.88418  1.77075  1.54259  3.21151  5.58733  5.10522    226 t x - -
          2.68618  4.42225  2.77519  2.73123  3.46354  2.40513  3.72494  3.29354  2.67741  2.69355  4.24690  2.90347  2.73739  3.18146  2.89801  2.37887  2.77519  2.98518  4.58477  3.61503
          0.00209  6.56659  7.28894  0.61958  0.77255  0.55898  0.84814
    108   2.94865  6.33215  2.98509  3.03531  5.11169  1.80389  4.78119  4.33843  2.98645  4.01791  4.84329  2.43828  2.45967  3.02162  3.53172  1.49562  2.57406  4.21057  6.76459  4.45020    227 s x - -
          2.68618  4.42225  2.77520  2.73123  3.46354  2.40512  3.72495  3.29354  2.67741  2.69353  4.24690  2.90347  2.73740  3.18146  2.89801  2.37887  2.77520  2.98518  4.58477  3.61503
          0.01580  6.26949  4.28442  0.62405  0.76738  0.56884  0.83513
    109   3.00782  3.98390  3.89897  3.10898  3.13690  4.65268  4.86263  2.90602  4.75436  2.96430  4.03361  4.05157  4.95712  4.34350  4.19454  1.56382  3.15454  1.25336  2.86962  3.61088    230 v x - -
          2.68618  4.42225  2.77519  2.73123  3.46354  2.40513  3.72494  3.29354  2.67741  2.69355  4.24690  2.90347  2.73739  3.18146  2.89801  2.37886  2.77519  2.98518  4.58477  3.61503
          0.00913  6.24667  4.93974  0.59116  0.80673  0.56445  0.84088
    110   2.81988  6.30910  2.58183  2.20789  3.78020  4.24195  4.32535  3.16935  2.63304  3.31592  4.70715  3.35841  4.35944  1.85598  3.09611  3.19790  1.93597  3.29884  5.83909  2.66960    232 q x - -
          2.68618  4.42225  2.77519  2.73123  3.46354  2.40513  3.72494  3.29354  2.67741  2.69355  4.24690  2.90347  2.73739  3.18146  2.89801  2.37887  2.77519  2.98518  4.58477  3.61503
          0.00211  6.55574  7.27809  0.61958  0.77255  0.58553  0.81376
    111   3.65334  6.32952  1.23080  1.26645  5.29678  4.39523  3.34084  4.76394  3.51120  4.63522  5.07899  3.13104  4.19795  2.16340  3.83348  3.56493  3.08693  4.12063  6.76161  5.35001    233 d x - -
          2.68618  4.42225  2.77519  2.73123  3.46354  2.40513  3.72494  3.29354  2.67741  2.69355  4.24690  2.90347  2.73739  3.18146  2.89801  2.37887  2.77519  2.98518  4.58477  3.61503
          0.00210  6.56163  7.28398  0.61958  0.77255  0.64080  0.74838
    112   3.43562  5.33691  4.77806  5.18727  2.94361  4.65135  5.46918  1.54752  4.77970  2.36196  3.86611  5.30191  5.49848  4.91787  5.11029  4.16969  3.72709  0.84861  4.97943  3.00848    234 v x - -
          2.68618  4.42225  2.77519  2.73123  3.46354  2.40513  3.72494  3.29354  2.67741  2.69355  4.24690  2.90347  2.73739  3.18146  2.89801  2.37887  2.77519  2.98518  4.58477  3.61503
          0.00210  6.56163  7.28398  0.61958  0.77255  0.64080  0.74838
    113   1.01543  5.85881  3.72960  3.89536  4.67847  1.83708  5.00089  4.44589  3.87758  3.68985  4.73329  4.12646  5.15548  4.21191  4.30641  1.55920  2.93547  3.74233  6.41683  4.59512    235 a x - -
          2.68618  4.42225  2.77519  2.73123  3.46354  2.40513  3.72494  3.29354  2.67741  2.69355  4.24690  2.90347  2.73739  3.18146  2.89801  2.37887  2.77519  2.98518  4.58477  3.61503
          0.00210  6.56163  7.28398  0.61958  0.77255  0.42144  1.06741
    114   3.03319  3.63334  5.95712  5.34083  3.26521  5.14907  5.48372  1.22266  5.12229  1.78770  3.30220  5.31663  5.51236  4.87337  5.12495  4.36932  3.99930  1.21949  5.02887  4.61785    236 v x - -
          2.68618  4.42225  2.77519  2.73123  3.46354  2.40513  3.72494  3.29354  2.67741  2.69355  4.24690  2.90347  2.73739  3.18146  2.89801  2.37887  2.77519  2.98518  4.58477  3.61503
          0.00208  6.57279  7.29514  0.61958  0.77255  0.50242  0.92903
    115   1.19561  5.36049  5.83270  5.01246  4.21539  3.91832  5.45598  2.53803  4.50839  2.99793  4.11196  4.79186  5.49251  4.53372  5.07463  2.65537  2.43848  1.25451  5.98067  4.32276    237 a x - -
          2.68618  4.42225  2.77519  2.73123  3.46354  2.40513  3.72494  3.29354  2.67741  2.69355  4.24690  2.90347  2.73739  3.18146  2.89801  2.37887  2.77519  2.98518  4.58477  3.61503
          0.00208  6.57279  7.29514  0.61958  0.77255  0.50242  0.92903
    116   3.90247  5.34970  5.95626  5.33992  1.76595  4.80230  5.48241  1.06374  5.12137  1.66285  4.40107  5.31581  5.51170  4.90182  4.95666  4.46047  3.51561  2.68147  2.55489  3.89159    238 i x - -
          2.68618  4.42225  2.77519  2.73123  3.46354  2.40513  3.72494  3.29354  2.67741  2.69355  4.24690  2.90347  2.73739  3.18146  2.89801  2.37887  2.77519  2.98518  4.58477  3.61503
          0.00208  6.57279  7.29514  0.61958  0.77255  0.50242  0.92903
    117   2.06248  5.13850  5.46924  5.18660  6.38291  0.37661  6.39349  5.81825  5.42065  4.83221  6.29693  5.19106  5.75153  5.68327  4.46684  2.36002  3.75307  4.94968  7.73397  6.55679    239 G x - -
          2.68618  4.42225  2.77519  2.73123  3.46354  2.40513  3.72494  3.29354  2.67741  2.69355  4.24690  2.90347  2.73739  3.18146  2.89801  2.37887  2.77519  2.98518  4.58477  3.61503
          0.00499  6.57279  5.63204  0.61958  0.77255  0.50242  0.92903
    118   3.59762  5.34407  5.95072  4.93922  2.37653  5.14250  5.47680  1.48488  5.11560  1.04602  3.08432  4.97633  5.50601  5.24379  4.84912  4.36538  4.09219  2.77009  3.66632  2.47896    240 l x - -
          2.68618  4.42225  2.77519  2.73123  3.46354  2.40513  3.72494  3.29354  2.67741  2.69355  4.24690  2.90347  2.73739  3.18146  2.89801  2.37887  2.77519  2.98518  4.58477  3.61503
          0.00474  6.56989  5.70641  0.61958  0.77255  0.54049  0.87339
    119   1.84074  6.30701  3.55876  2.93957  4.97111  3.69157  4.25427  3.50483  2.81202  2.60273  4.79198  2.56076  4.99334  2.34950  2.62576  1.96908  2.58660  2.99244  4.56705  4.39858    241 a x - -
          2.68618  4.42225  2.77519  2.73123  3.46354  2.40513  3.72494  3.29354  2.67741  2.69355  4.24690  2.90347  2.73739  3.18146  2.89801  2.37887  2.77519  2.98518  4.58477  3.61503
          0.00341  6.56724  6.21668  0.61958  0.77255  0.57385  0.82864
    120   2.67070  5.70433  3.81024  3.39543  5.12929  3.37395  3.47234  4.26544  3.00867  3.56344  5.08451  2.54867  1.56709  3.62734  2.96536  1.46968  2.51619  4.08679  6.01459  4.87010    242 s x - -
          2.68618  4.42225  2.77519  2.73123  3.46354  2.40513  3.72494  3.29354  2.67741  2.69355  4.24690  2.90347  2.73739  3.18146  2.89801  2.37887  2.77519  2.98518  4.58477  3.61503
          0.00990  6.56593  4.77411  0.61958  0.77255  0.56152  0.84476
    121   2.53945  0.91522  4.19472  3.00878  4.50988  2.31014  4.31274  4.11185  3.62089  3.74101  4.97354  4.00862  2.77686  3.98129  3.42472  3.25465  3.52457  3.25159  5.32688  4.16295    243 c x - -
          2.68618  4.42225  2.77519  2.73123  3.46354  2.40513  3.72494  3.29354  2.67741  2.69355  4.24690  2.90347  2.73739  3.18146  2.89801  2.37887  2.77519  2.98518  4.58477  3.61503
          0.03059  6.55946  3.55059  0.61958  0.77255  0.57026  0.83328
    122   1.91425  5.95740  2.59079  2.75348  4.13629  2.10306  3.62146  4.80729  2.84106  3.97774  5.34833  2.87638  1.89607  3.15037  3.75351  2.56900  2.71295  3.70707  6.74018  4.19863    244 p x - -
          2.68618  4.42225  2.77519  2.73123  3.46354  2.40513  3.72494  3.29354  2.67741  2.69355  4.24690  2.90347  2.73739  3.18146  2.89801  2.37887  2.77519  2.98518  4.58477  3.61503
          0.61664  6.53574  0.77916  0.61958  0.77255  0.79601  0.59988
    123   2.50823  5.87827  2.04532  2.64854  4.28195  2.54414  3.99007  4.14450  2.66018  3.00771  4.55737  2.68520  3.21070  2.66752  3.23025  2.33482  2.32989  3.75400  6.31139  3.80421    245 d x - -
          2.68618  4.42225  2.77519  2.73123  3.46354  2.40513  3.72494  3.29354  2.67741  2.69355  4.24690  2.90347  2.73739  3.18146  2.89801  2.37887  2.77519  2.98518  4.58477  3.61503
          0.20445  5.93242  1.70238  0.61958  0.77255  0.70815  0.67837
    124   2.78128  5.08490  2.13225  2.34717  4.23919  2.17745  4.17818  4.43385  3.01162  3.41947  4.64428  2.57311  3.01994  3.19404  3.37245  1.91957  2.78104  3.65505  4.16508  3.87790    246 s . - -
          2.68510  4.41849  2.77424  2.73200  3.46482  2.40374  3.72425  3.29432  2.67822  2.69479  4.24803  2.90344  2.73666  3.18218  2.89911  2.37882  2.77413  2.98596  4.58516  3.61615
          0.94902  0.63392  2.49647  0.66033  0.72708  0.60910  0.78492
    125   2.48599  1.72663  3.20733  3.23127  3.76925  1.59092  4.56603  4.13648  3.26053  3.50306  4.58462  3.41427  3.34947  3.36129  3.61234  2.28527  3.23142  3.17681  5.63674  4.52629    256 g x - -
          2.68618  4.42225  2.77519  2.73123  3.46354  2.40513  3.72494  3.29354  2.67741  2.69355  4.24690  2.90347  2.73739  3.18146  2.89801  2.37887  2.77519  2.98518  4.58477  3.61503
          0.21979  6.33101  1.63203  0.61958  0.77255  0.99200  0.46336
    126   2.18930  2.53918  2.41590  2.93694  5.13086  2.48628  4.02566  4.09208  3.13866  3.77703  5.07972  2.99959  2.10048  3.28337  3.56291  2.35632  2.47771  3.31753  6.47630  4.13075    257 p x - -
          2.68649  4.39021  2.77564  2.73162  3.46390  2.40529  3.72619  3.29386  2.67892  2.69400  4.24804  2.90390  2.73605  3.18252  2.89919  2.37907  2.77559  2.98542  4.58574  3.61452
          1.12483  0.58738  2.12435  0.67981  0.70667  0.23877  1.54925
    127   2.28484  5.79394  1.77381  2.92871  3.52919  2.98316  3.62704  4.37021  3.32157  3.81128  4.95789  2.93966  2.35505  2.85585  3.74488  2.49160  2.87354  3.85638  5.66259  2.35650    266 d x - -
          2.68610  4.42224  2.77494  2.73131  3.46337  2.40511  3.72507  3.29336  2.67750  2.69366  4.24702  2.90339  2.73748  3.18151  2.89813  2.37887  2.77532  2.98513  4.58453  3.61490
          0.06811  3.28355  3.56311  0.68863  0.69768  0.55684  0.85101
    128   2.27392  3.72534  3.00517  2.86415  4.12248  4.00982  4.54507  3.77399  3.26045  3.85887  4.88899  2.61177  1.18403  3.57364  3.73914  2.73035  2.71156  2.86922  6.62006  4.55345    272 p x - -
          2.68565  4.42111  2.77515  2.73161  3.46388  2.40521  3.72516  3.29355  2.67786  2.69385  4.24735  2.90377  2.73589  3.18186  2.89840  2.37886  2.77512  2.98497  4.58522  3.61499
          0.63008  1.38669  1.52533  0.02803  3.58864  0.34026  1.24336
    129   2.20393  5.81931  2.57758  2.33757  5.24372  2.83508  3.95158  3.58427  2.97778  3.39349  4.93619  2.83781  3.23490  2.89572  3.51567  1.80855  2.06971  3.64529  5.90201  4.64375    275 s x - -
          2.68618  4.42225  2.77519  2.73123  3.46354  2.40513  3.72494  3.29354  2.67741  2.69355  4.24690  2.90347  2.73739  3.18146  2.89801  2.37887  2.77519  2.98518  4.58477  3.61503
          0.04537  6.33097  3.15643  0.61958  0.77255  0.18628  1.77218
    130   2.58521  5.83877  2.18813  2.09123  4.85410  1.82165  4.46815  4.05244  3.02535  3.55947  5.33345  2.83024  3.95876  2.34663  3.85491  2.49365  2.82989  4.00333  3.92570  3.46548    276 g x - -
          2.68618  4.42225  2.77519  2.73123  3.46354  2.40513  3.72494  3.29354  2.67741  2.69355  4.24690  2.90347  2.73739  3.18146  2.89801  2.37887  2.77519  2.98518  4.58477  3.61503
          0.04065  6.51894  3.26068  0.61958  0.77255  0.33670  1.25218
    131   2.23308  3.26665  2.68099  2.80326  3.46504  2.44745  3.95146  3.94676  3.44098  4.07256  4.65903  3.00394  4.34715  2.79270  3.58315  1.74004  2.21976  2.94323  5.90339  3.93545    277 s x - -
          2.68618  4.42225  2.77519  2.73123  3.46354  2.40513  3.72494  3.29354  2.67741  2.69355  4.24690  2.90347  2.73739  3.18146  2.89801  2.37887  2.77519  2.98518  4.58477  3.61503
          0.00367  6.52936  6.11557  0.61958  0.77255  0.35715  1.20286
    132   3.47145  5.34045  4.66834  5.12687  2.86171  4.35597  4.79003  2.33011  5.10927  0.71018  2.59344  5.30450  4.41119  5.23811  5.11302  4.35905  4.07465  2.07714  5.96239  4.21558    278 l x - -
          2.68618  4.42225  2.77519  2.73123  3.46354  2.40513  3.72494  3.29354  2.67741  2.69355  4.24690  2.90347  2.73739  3.18146  2.89801  2.37887  2.77519  2.98518  4.58477  3.61503
          0.00209  6.56565  7.28799  0.61958  0.77255  0.56215  0.84393
    133   3.16731  6.02949  4.31302  3.81175  5.28834  0.30650  5.23408  4.67624  4.14615  3.90772  5.20343  4.54520  5.04181  3.96540  4.48740  3.58479  4.16453  4.03120  6.65432  4.32438    279 G x - -
          2.68618  4.42225  2.77519  2.73123  3.46354  2.40513  3.72494  3.29354  2.67741  2.69355  4.24690  2.90347  2.73739  3.18146  2.89801  2.37887  2.77519  2.98518  4.58477  3.61503
          0.00404  6.56709  5.94213  0.61958  0.77255  0.57570  0.82625
    134   2.99447  5.24880  2.75903  2.75639  4.65702  3.96712  3.91123  3.77641  3.14572  3.24294  4.86866  2.73273  4.01592  2.27614  2.57726  2.23078  1.47623  3.46602  6.36774  3.64697    280 t x - -
          2.68618  4.42225  2.77519  2.73123  3.46354  2.40513  3.72494  3.29354  2.67741  2.69355  4.24690  2.90347  2.73739  3.18146  2.89801  2.37887  2.77519  2.98518  4.58477  3.61503
          0.21107  6.56515  1.66667  0.61958  0.77255  0.47004  0.98076
    135   3.21265  5.01124  5.54567  4.22679  3.15046  4.34087  5.15204  1.53908  4.92869  1.96307  4.17058  3.66237  2.98327  4.93513  4.67433  4.04144  2.87962  1.17514  5.53424  4.13640    281 v . - -
          2.68610  4.42236  2.77530  2.73134  3.46283  2.40521  3.72505  3.29361  2.67751  2.69333  4.24700  2.90357  2.73731  3.18155  2.89811  2.37897  2.77530  2.98468  4.58488  3.61514
          0.04679  3.26275  4.90251  0.61111  0.78252  1.75937  0.18893
    136   2.91440  4.84541  5.77475  4.92854  3.26714  4.77611  5.30448  2.77608  4.94092  0.61125  3.35434  5.13643  4.94844  4.38919  4.94505  4.13733  2.97608  2.14863  5.79489  4.61920    287 L x - -
          2.68618  4.42225  2.77520  2.73124  3.46354  2.40513  3.72495  3.29354  2.67741  2.69355  4.24690  2.90347  2.73740  3.18147  2.89801  2.37887  2.77511  2.98519  4.58477  3.61503
          0.06621  5.29798  2.82911  0.49553  0.93968  1.66777  0.20908
    137   3.09920  5.46307  3.33286  3.58440  2.39445  2.64267  4.16087  3.60474  3.84083  2.74575  4.56366  4.04544  4.82943  3.85131  4.16651  2.98707  3.54520  3.33347  6.03853  0.90055    289 y x - -
          2.68618  4.42225  2.77519  2.73123  3.46354  2.40513  3.72494  3.29354  2.67741  2.69355  4.24690  2.90347  2.73739  3.18146  2.89801  2.37887  2.77519  2.98518  4.58477  3.61503
          0.00272  6.30481  7.02715  0.61958  0.77255  0.18076  1.79962
    138   2.10184  6.31152  3.11035  2.86982  3.25059  3.77157  3.83335  3.32917  2.58038  3.72861  4.60125  2.23503  3.24727  2.61346  3.40667  1.77189  2.67426  3.31535  5.37975  4.31083    290 s x - -
          2.68680  4.42386  2.77650  2.73223  3.46218  2.40442  3.72623  3.29001  2.67843  2.69237  4.24818  2.90340  2.73860  3.18206  2.89931  2.37930  2.77404  2.98407  4.58532  3.61134
          0.30343  1.34313  7.27320  1.14501  0.38305  0.74238  0.64622
    139   3.30212  5.90975  3.56933  3.21084  2.65744  0.92572  4.43525  3.35224  3.44005  3.23004  4.42055  3.69087  5.10349  3.49788  3.52292  3.00115  3.03662  2.89437  6.01922  3.01973    295 g x - -
          2.68618  4.42225  2.77519  2.73123  3.46354  2.40513  3.72494  3.29354  2.67741  2.69355  4.24690  2.90347  2.73739  3.18146  2.89801  2.37887  2.77519  2.98518  4.58477  3.61503
          0.04259  6.55154  3.21220  0.61958  0.77255  0.75012  0.63924
    140   2.42221  4.38122  2.20483  2.80905  4.65054  3.63107  4.67091  4.13879  2.83292  3.31612  4.46755  2.68586  1.42273  3.61361  3.81184  2.99285  3.47805  4.04503  6.68971  2.28055    296 p x - -
          2.68618  4.42225  2.77519  2.73123  3.46354  2.40513  3.72494  3.29354  2.67741  2.69355  4.24690  2.90347  2.73739  3.18146  2.89801  2.37887  2.77519  2.98518  4.58477  3.61503
          0.00221  6.51116  7.23351  0.61958  0.77255  0.75529  0.63464
    141   3.57155  5.10992  5.90208  5.28669  1.42165  3.26871  5.28665  3.30362  5.07138  1.28410  4.43158  4.82783  4.81765  5.20246  4.81172  2.89606  3.91664  3.43693  3.76770  1.70558    297 l x - -
          2.68618  4.42225  2.77519  2.73123  3.46354  2.40513  3.72494  3.29354  2.67741  2.69355  4.24690  2.90347  2.73739  3.18146  2.89801  2.37887  2.77519  2.98518  4.58477  3.61503
          0.00952  6.53010  4.82649  0.61958  0.77255  0.92561  0.50466
    142   2.70910  6.29626  2.32405  2.86512  4.31601  1.73074  4.60986  4.39221  2.82230  3.79431  5.33707  1.95097  3.90190  3.08798  3.48028  2.69211  2.20918  3.53801  5.63677  3.56843    298 g x - -
          2.68618  4.42225  2.77519  2.73123  3.46354  2.40513  3.72494  3.29354  2.67741  2.69355  4.24690  2.90347  2.73739  3.18146  2.89801  2.37887  2.77519  2.98518  4.58477  3.61503
          0.00520  6.52376  5.59540  0.61958  0.77255  0.80894  0.58938
    143   2.53287  6.21513  3.63262  3.30627  4.95119  3.44847  4.59705  4.18820  3.08595  3.41176  5.26590  3.52116  0.67324  3.72667  3.58232  3.21639  2.99954  4.06827  6.20178  4.96691    299 P x - -
          2.68618  4.42225  2.77519  2.73123  3.46354  2.40513  3.72494  3.29354  2.67741  2.69355  4.24690  2.90347  2.73739  3.18146  2.89801  2.37887  2.77519  2.98518  4.58477  3.61503
          0.00217  6.53056  7.25291  0.61958  0.77255  0.91510  0.51162
    144   2.85710  6.29864  2.61498  2.16402  4.93103  4.22608  3.45245  3.27122  2.48518  2.99182  4.40588  3.27341  4.12620  1.46415  3.33219  3.19071  2.53685  2.84759  5.21950  4.52225    300 q x - -
          2.68618  4.42225  2.77519  2.73123  3.46354  2.40513  3.72494  3.29354  2.67741  2.69355  4.24690  2.90347  2.73739  3.18146  2.89801  2.37887  2.77519  2.98518  4.58477  3.61503
          0.19555  6.53187  1.73637  0.61958  0.77255  0.67839  0.70812
    145   3.04301  5.53202  3.15875  3.01171  2.00592  2.32713  4.14855  3.69866  3.17910  2.51945  4.66761  3.02471  2.85238  3.41987  2.91555  2.56347  3.52562  3.80092  4.56826  2.11925    301 f x - -
          2.68618  4.42225  2.77519  2.73123  3.46354  2.40513  3.72494  3.29354  2.67741  2.69355  4.24690  2.90347  2.73739  3.18146  2.89801  2.37887  2.77519  2.98518  4.58477  3.61503
          0.22389  6.35486  1.61516  0.61958  0.77255  1.68769  0.20450
    146   2.68062  6.02120  2.25935  2.49616  4.16826  2.82851  2.08170  4.61776  2.80270  3.16056  5.06163  2.64194  3.02717  2.69335  2.75071  2.50467  3.18056  3.29166  6.45335  4.56269    302 h x - -
          2.68618  4.42225  2.77519  2.73123  3.46354  2.40513  3.72494  3.29354  2.67741  2.69355  4.24690  2.90347  2.73739  3.18146  2.89801  2.37887  2.77519  2.98518  4.58477  3.61503
          0.15896  6.14149  1.93227  0.61958  0.77255  0.27244  1.43348
    147   3.02618  6.19938  2.99287  2.08032  4.33796  2.57199  3.23583  3.62840  2.26793  3.42912  5.15308  3.25307  2.30883  2.72533  3.41985  2.45231  2.32606  3.31942  6.63176  3.92016    303 e . - -
          2.68618  4.42225  2.77519  2.73123  3.46354  2.40513  3.72494  3.29354  2.67741  2.69355  4.24690  2.90347  2.73739  3.18146  2.89801  2.37887  2.77519  2.98518  4.58477  3.61503
          0.28879  6.39185  1.38969  0.61958  0.77255  1.66799  0.20903
    148   2.70220  5.99269  2.87090  2.63335  4.18549  2.10246  3.98826  4.26609  2.99903  4.02871  5.03364  2.82934  2.01126  2.71712  3.55469  2.00986  2.38507  3.45123  6.25755  4.54369    304 s . - -
          2.68614  4.42411  2.77550  2.73148  3.46434  2.40435  3.72653  3.29494  2.67897  2.69488  4.24833  2.90193  2.73233  3.18094  2.89907  2.37951  2.77470  2.98611  4.58595  3.61386
          0.92923  0.63089  2.61693  1.03043  0.44138  0.20048  1.70559
    149   3.04188  6.25536  2.84617  2.59256  3.85213  2.27520  3.35887  4.36243  2.73155  3.24750  4.42477  2.80457  3.21294  3.05536  3.15043  1.50738  3.03535  3.47594  5.83913  3.32873    324 s x - -
          2.68618  4.42225  2.77519  2.73123  3.46354  2.40513  3.72494  3.29354  2.67741  2.69355  4.24690  2.90347  2.73739  3.18146  2.89801  2.37887  2.77519  2.98518  4.58477  3.61503
          0.10835  6.47056  2.29124  0.61958  0.77255  0.96675  0.47855
    150   3.14109  4.86301  3.47023  2.99879  3.83645  2.18452  3.46577  3.62262  2.48681  2.48144  4.95094  1.66249  3.19878  3.22744  3.76637  2.65162  2.63167  3.93708  5.03581  3.20969    325 n x - -
          2.68618  4.42225  2.77519  2.73123  3.46354  2.40513  3.72494  3.29354  2.67741  2.69355  4.24690  2.90347  2.73739  3.18146  2.89801  2.37887  2.77519  2.98518  4.58477  3.61503
          0.10248  6.38911  2.34628  0.61958  0.77255  0.32605  1.27931
    151   2.69156  6.23244  3.07362  3.01828  5.02801  2.75251  4.24261  3.34406  2.87184  3.80213  3.97677  3.08221  1.91023  2.26225  3.08356  2.55070  2.01059  3.23327  6.24916  3.89410    326 p x - -
          2.68618  4.42225  2.77519  2.73123  3.46354  2.40513  3.72494  3.29354  2.67741  2.69355  4.24690  2.90347  2.73739  3.18146  2.89801  2.37887  2.77519  2.98518  4.58477  3.61503
          0.19426  6.44814  1.74315  0.61958  0.77255  0.95422  0.48632
    152   2.93354  5.29007  3.01309  3.38355  2.72315  2.75403  3.58204  3.29149  3.50876  2.38378  3.54948  3.58866  1.39579  3.21784  3.65779  2.83000  3.19696  3.56746  6.22847  3.16415    327 p x - -
          2.68618  4.42225  2.77519  2.73123  3.46354  2.40513  3.72494  3.29354  2.67741  2.69355  4.24690  2.90347  2.73739  3.18146  2.89801  2.37887  2.77519  2.98518  4.58477  3.61503
          0.02083  6.29515  3.97534  0.61958  0.77255  0.11402  2.22782
    153   2.87766  5.72606  3.29929  2.64666  3.21482  2.64381  2.68435  4.27807  3.38839  2.78948  3.79537  2.75264  3.56970  2.38622  3.74196  2.93303  2.75222  3.52453  6.71027  1.79405    328 y x - -
          2.68618  4.42225  2.77519  2.73123  3.46354  2.40513  3.72494  3.29354  2.67741  2.69355  4.24690  2.90347  2.73739  3.18146  2.89801  2.37887  2.77519  2.98518  4.58477  3.61503
          0.04214  6.55412  3.22279  0.61958  0.77255  0.54118  0.87242
    154   3.26184  6.29677  3.29558  1.94976  3.72332  2.64069  3.13312  3.80554  3.27793  4.08213  5.33750  2.66549  4.68284  1.26332  3.62987  3.28112  2.91803  4.29773  6.72961  2.72826    329 q x - -
          2.68618  4.42225  2.77519  2.73123  3.46354  2.40513  3.72494  3.29354  2.67741  2.69355  4.24690  2.90347  2.73739  3.18146  2.89801  2.37887  2.77519  2.98518  4.58477  3.61503
          0.11011  6.52351  2.27497  0.61958  0.77255  0.41331  1.08310
    155   3.59500  6.24099  2.50064  3.28795  4.89014  4.34623  4.56148  4.37544  2.98351  4.29237  5.28219  0.84612  3.28212  3.47125  3.68288  2.59358  2.15549  4.27528  6.67492  4.63224    330 n x - -
          2.68618  4.42225  2.77519  2.73123  3.46354  2.40513  3.72494  3.29354  2.67741  2.69355  4.24690  2.90347  2.73739  3.18146  2.89801  2.37887  2.77519  2.98518  4.58477  3.61503
          0.00234  6.45514  7.17748  0.61958  0.77255  0.20037  1.70610
    156   3.76252  5.34458  5.95010  5.33400  0.72058  5.14290  5.47548  1.95420  5.11555  2.73579  4.46317  5.30978  5.27133  5.07117  5.11840  4.00211  3.50489  2.52220  3.63473  2.70783    331 f x - -
          2.68618  4.42225  2.77520  2.73123  3.46354  2.40513  3.72494  3.29349  2.67741  2.69355  4.24690  2.90347  2.73740  3.18146  2.89801  2.37887  2.77520  2.98518  4.58477  3.61503
          0.00296  6.08666  7.28939  0.57253  0.83034  0.49602  0.93892
    157   3.64483  6.32439  3.12716  3.21580  5.14038  3.63970  4.56548  3.62810  2.64242  4.03342  5.36596  2.52881  4.07660  3.23088  3.79088  2.12735  0.89830  3.49982  6.75916  4.72643    333 t x - -
          2.68618  4.42225  2.77519  2.73123  3.46354  2.40513  3.72494  3.29354  2.67741  2.69355  4.24690  2.90347  2.73739  3.18146  2.89801  2.37887  2.77519  2.98518  4.58477  3.61503
          0.00209  6.56859  7.29094  0.61958  0.77255  0.48202  0.96112
    158   3.09762  5.35670  5.84378  3.33907  2.97167  5.00515  4.08951  1.93322  3.25383  1.98601  4.08781  5.26069  4.22305  4.54478  4.20254  4.14510  3.56344  0.94478  5.58813  4.03709    334 v x - -
          2.68618  4.42225  2.77519  2.73123  3.46354  2.40513  3.72494  3.29354  2.67741  2.69355  4.24690  2.90347  2.73739  3.18146  2.89801  2.37887  2.77519  2.98518  4.58477  3.61503
          0.00208  6.57028  7.29263  0.61958  0.77255  0.49614  0.93873
    159   2.70004  6.32656  2.64751  2.60478  4.95324  4.20932  4.64511  4.24204  2.93046  3.69119  4.35650  2.65677  3.68238  1.99087  3.63739  2.58973  1.43397  3.01950  4.24240  4.24161    335 t x - -
          2.68619  4.42226  2.77521  2.73125  3.46339  2.40508  3.72496  3.29355  2.67742  2.69356  4.24691  2.90348  2.73741  3.18148  2.89802  2.37888  2.77521  2.98510  4.58478  3.61504
          0.09693  5.52543  2.42594  0.76159  0.62909  0.49614  0.93873
    160   2.91881  5.32173  5.93899  5.05432  3.73926  4.76693  5.47910  1.48005  5.11125  1.67084  3.50189  5.30563  5.49850  5.24159  5.11664  4.45246  3.67615  0.98533  5.96563  4.54977    339 v x - -
          2.68618  4.42225  2.77519  2.73123  3.46354  2.40513  3.72494  3.29354  2.67741  2.69355  4.24690  2.90347  2.73739  3.18146  2.89801  2.37887  2.77519  2.98518  4.58477  3.61503
          0.01487  6.47848  4.32608  0.61958  0.77255  1.27405  0.32808
    161   3.39677  6.03090  3.73894  3.48580  4.16109  4.27781  4.39950  4.45977  3.30892  4.29806  4.23672  3.67375  0.74576  3.53332  3.82366  3.00921  1.91179  3.39216  6.51976  4.74160    340 p x - -
          2.68619  4.42226  2.77520  2.73124  3.46354  2.40513  3.72495  3.29355  2.67741  2.69355  4.24690  2.90347  2.73736  3.18147  2.89801  2.37883  2.77518  2.98519  4.58478  3.61504
          0.11047  5.13054  2.31594  0.45190  1.01175  0.24722  1.51856
    162   2.37535  5.76874  2.77731  2.29536  4.36406  3.85646  4.40778  1.82967  3.02088  2.56344  4.00812  2.93464  3.85227  3.02758  3.72050  2.26689  3.36165  2.32533  6.60831  5.11077    342 i x - -
          2.68618  4.42225  2.77519  2.73123  3.46354  2.40513  3.72494  3.29354  2.67741  2.69355  4.24690  2.90347  2.73739  3.18146  2.89801  2.37887  2.77519  2.98518  4.58477  3.61503
          0.27011  6.46815  1.44753  0.61958  0.77255  0.80837  0.58984
    163   2.14517  5.48552  2.41569  3.04234  4.85017  3.18580  4.55192  4.28311  3.18242  3.67980  5.10177  3.20828  1.05390  3.46300  3.65781  2.62073  3.06953  4.43942  6.49904  4.08452    343 p x - -
          2.68618  4.42225  2.77519  2.73123  3.46354  2.40513  3.72494  3.29354  2.67741  2.69355  4.24690  2.90347  2.73739  3.18146  2.89801  2.37887  2.77519  2.98518  4.58477  3.61503
          0.24988  6.24505  1.51793  0.61958  0.77255  1.20579  0.35590
    164   1.67342  5.67776  2.25039  2.22046  4.76217  2.97299  4.31952  4.44972  2.30771  3.71666  4.60996  3.07010  3.04589  2.96419  3.56610  2.04992  3.01319  4.24507  6.42490  4.71673    344 a . - -
          2.68612  4.42226  2.77518  2.73118  3.46355  2.40514  3.72496  3.29355  2.67742  2.69356  4.24691  2.90348  2.73741  3.18148  2.89802  2.37886  2.77516  2.98520  4.58478  3.61504
          0.08997  4.19170  2.64622  0.35272  1.21327  0.54054  0.87332
    165   2.46749  6.16421  2.15891  2.54693  4.09959  1.98987  4.05528  4.40409  2.63913  4.05172  5.20476  2.61171  4.38950  3.36811  3.29557  1.85485  2.60733  4.18024  4.46916  3.57944    346 s x - -
          2.68618  4.42225  2.77519  2.73123  3.46354  2.40513  3.72494  3.29354  2.67741  2.69355  4.24690  2.90347  2.73739  3.18146  2.89801  2.37887  2.77519  2.98518  4.58477  3.61503
          0.04984  6.34430  3.06052  0.61958  0.77255  0.39370  1.12257
    166   2.25065  5.26794  4.92953  4.32195  1.31728  4.25372  5.03965  2.26265  4.45159  1.92540  3.04658  3.86430  5.41296  4.11646  4.80344  3.76534  2.48683  2.63990  4.42461  3.44925    347 f x - -
          2.68623  4.42232  2.77515  2.73126  3.46355  2.40519  3.72501  3.29354  2.67748  2.69345  4.24658  2.90353  2.73746  3.18146  2.89807  2.37871  2.77507  2.98525  4.58484  3.61505
          0.19341  3.24836  1.98763  0.17578  1.82514  0.48938  0.94935
    167   1.87566  6.17415  2.94686  2.63581  3.56921  2.78737  4.31680  3.01684  3.03471  3.21918  4.83864  3.45777  2.04722  2.37433  3.49035  2.43044  2.78271  3.78269  5.14985  4.61999    350 a x - -
          2.68618  4.42225  2.77519  2.73123  3.46354  2.40513  3.72494  3.29354  2.67741  2.69355  4.24690  2.90347  2.73739  3.18146  2.89801  2.37887  2.77519  2.98518  4.58477  3.61503
          0.21842  6.39541  1.63708  0.61958  0.77255  1.17293  0.37028
    168   2.08475  6.07424  2.04117  2.97214  5.25207  2.95909  4.46355  4.52156  1.99600  3.60652  5.11484  3.36754  3.19863  2.77943  3.56275  2.23686  2.11193  3.22004  6.03905  4.84067    351 k x - -
          2.68618  4.42225  2.77519  2.73123  3.46354  2.40513  3.72494  3.29354  2.67741  2.69355  4.24690  2.90347  2.73739  3.18146  2.89801  2.37887  2.77519  2.98518  4.58477  3.61503
          0.44189  6.21965  1.03510  0.61958  0.77255  0.10164  2.33671
    169   2.52891  6.06438  3.35574  3.00405  3.76194  1.24132  4.50025  3.73523  2.82115  3.16919  4.97306  3.30149  2.92483  2.95163  2.97936  2.86704  2.75485  3.09438  6.50997  4.08116    352 g . - -
          2.68618  4.42225  2.77519  2.73123  3.46354  2.40513  3.72494  3.29354  2.67741  2.69355  4.24690  2.90347  2.73739  3.18146  2.89801  2.37887  2.77519  2.98518  4.58477  3.61503
          0.35007  6.27444  1.22595  0.61958  0.77255  1.98593  0.14763
    170   2.55185  5.09063  3.11145  2.58991  2.78160  3.30871  4.35456  2.89791  2.17784  3.18018  4.35352  2.89112  2.69435  2.90973  2.41453  2.99608  2.71721  3.36404  3.95981  3.67194    353 k . - -
          2.68668  4.42332  2.77502  2.73135  3.46409  2.40423  3.72570  3.29448  2.67714  2.69462  4.24738  2.90171  2.73757  3.18206  2.89821  2.37755  2.77549  2.98595  4.58519  3.61557
          1.07044  0.91824  1.35510  0.93907  0.49592  0.17768  1.81528
    171   3.21670  6.16259  3.09067  2.80622  5.50437  0.74605  4.46774  4.69171  3.03020  4.23154  4.99017  3.76907  3.62065  2.80932  3.61899  3.18901  2.74378  3.54377  6.59724  4.54612    401 g x - -
          2.68618  4.42225  2.77520  2.73123  3.46354  2.40513  3.72495  3.29354  2.67741  2.69355  4.24690  2.90347  2.73740  3.18146  2.89801  2.37885  2.77518  2.98518  4.58477  3.61503
          0.01522  5.66963  4.45199  0.54803  0.86296  0.98093  0.46995
    172   2.47611  5.45980  2.86955  2.23807  5.26086  4.16099  4.16741  4.76939  2.19989  3.86222  5.17630  2.63928  1.97978  2.44439  2.84942  2.29586  2.58880  3.88519  6.64644  4.25145    403 p x - -
          2.68538  4.42241  2.77494  2.73106  3.46369  2.40526  3.72499  3.29370  2.67748  2.69370  4.24705  2.90362  2.73755  3.18162  2.89812  2.37893  2.77525  2.98514  4.58493  3.61486
          0.20998  2.35554  2.35851  0.07412  2.63892  0.22893  1.58663
    173   1.05911  5.27562  5.74727  4.85915  3.31021  2.88269  5.07801  3.16553  4.63971  2.85013  3.90650  4.19418  5.07836  4.67599  4.69666  3.45904  2.84522  2.44699  4.66884  1.69622    405 a x - -
          2.68618  4.42225  2.77519  2.73123  3.46354  2.40513  3.72494  3.29354  2.67741  2.69355  4.24690  2.90347  2.73739  3.18146  2.89801  2.37887  2.77519  2.98518  4.58477  3.61503
          0.00642  6.46905  5.32919  0.61958  0.77255  0.29078  1.37705
    174   2.96553  5.72235  3.98750  2.57531  3.89976  4.07514  4.15608  2.20660  3.81886  2.06291  4.33565  3.67639  4.84178  2.41346  3.98658  2.47474  2.50130  1.63808  5.53210  3.92913    406 v x - -
          2.68618  4.42225  2.77519  2.73123  3.46354  2.40513  3.72494  3.29354  2.67741  2.69355  4.24690  2.90347  2.73739  3.18146  2.89801  2.37887  2.77519  2.98518  4.58477  3.61503
          0.05635  6.55049  2.93064  0.61958  0.77255  0.67624  0.71034
    175   3.82704  5.30496  5.91245  5.29648  2.50753  5.10637  5.09299  2.02040  5.07853  0.66197  3.95174  4.90633  5.46805  5.20554  4.86671  4.13674  4.16577  2.04459  5.92708  4.64642    407 L x - -
          2.68618  4.42225  2.77519  2.73123  3.46354  2.40513  3.72494  3.29354  2.67741  2.69355  4.24690  2.90347  2.73739  3.18146  2.89801  2.37887  2.77519  2.98518  4.58477  3.61503
          0.00343  6.49799  6.25883  0.61958  0.77255  0.24081  1.54174
    176   2.64883  6.27717  3.93338  3.40664  5.11911  2.29006  4.42452  3.72664  2.92066  3.68613  4.96810  2.33488  4.99952  2.79121  3.50912  1.70208  1.70385  2.56617  6.72406  4.79267    408 s x - -
          2.68618  4.42225  2.77519  2.73123  3.46354  2.40513  3.72494  3.29354  2.67741  2.69355  4.24690  2.90347  2.73739  3.18146  2.89801  2.37887  2.77519  2.98518  4.58477  3.61503
          0.00476  6.56591  5.70271  0.61958  0.77255  0.52792  0.89118
    177   1.25213  3.97208  5.93061  5.00524  3.95947  3.42805  5.25553  2.92634  5.09961  2.08842  4.36907  4.93357  5.15056  5.23048  5.10716  3.62613  3.38171  1.08768  5.96169  4.78577    409 v x - -
          2.68618  4.42225  2.77519  2.73123  3.46354  2.40513  3.72494  3.29354  2.67741  2.69355  4.24690  2.90347  2.73739  3.18146  2.89801  2.37887  2.77519  2.98518  4.58477  3.61503
          0.00331  6.56326  6.26745  0.61958  0.77255  0.48246  0.96041
    178   1.12403  5.42622  5.24267  4.57107  3.29762  2.93476  5.34963  3.06348  4.69504  3.01930  4.40503  4.72084  4.53818  3.34749  4.52966  1.78986  2.10492  2.66132  4.83750  4.50612    410 a x - -
          2.68618  4.42225  2.77519  2.73123  3.46354  2.40513  3.72494  3.29354  2.67741  2.69355  4.24690  2.90347  2.73739  3.18146  2.89801  2.37887  2.77519  2.98518  4.58477  3.61503
          0.00209  6.56581  7.28816  0.61958  0.77255  0.52927  0.88925
    179   3.37299  5.22859  4.73648  3.93348  4.25974  4.54203  1.07927  2.78527  4.22177  2.05950  4.50012  3.98514  5.09732  2.78821  2.81715  3.75887  3.76332  1.92142  6.14085  4.48336    411 h x - -
          2.68618  4.42225  2.77519  2.73123  3.46354  2.40513  3.72494  3.29354  2.67741  2.69355  4.24690  2.90347  2.73739  3.18146  2.89801  2.37887  2.77519  2.98518  4.58477  3.61503
          0.00209  6.56581  7.28816  0.61958  0.77255  0.45949  0.99861
    180   2.61980  5.36877  4.98071  4.70715  1.28995  4.77850  4.52940  3.49276  4.96578  1.97556  2.88062  3.62034  3.27683  4.37441  4.15483  3.22742  2.67350  2.67185  5.24873  2.26224    412 f x - -
          2.68618  4.42225  2.77519  2.73123  3.46354  2.40513  3.72494  3.29354  2.67741  2.69355  4.24690  2.90347  2.73739  3.18146  2.89801  2.37887  2.77519  2.98518  4.58477  3.61503
          0.00209  6.56910  7.29144  0.61958  0.77255  0.48576  0.95510
    181   2.03611  3.83455  4.20195  3.44589  2.43303  3.47165  3.42987  4.01091  4.00280  3.04920  4.17221  3.74088  5.20383  3.27020  3.58422  1.40060  3.21671  3.00539  5.97162  2.14563    413 s x - -
          2.68618  4.42225  2.77519  2.73123  3.46354  2.40513  3.72494  3.29354  2.67741  2.69355  4.24690  2.90347  2.73739  3.18146  2.89801  2.37887  2.77519  2.98518  4.58477  3.61503
          0.00209  6.56651  7.28886  0.61958  0.77255  0.48576  0.95510
    182   2.45700  4.81733  4.07110  4.99553  3.16507  3.97813  5.04884  2.86055  4.81133  0.57607  3.70657  5.07048  4.85523  4.33121  5.10348  3.91711  3.53534  2.85595  5.08620  4.07570    414 L x - -
          2.68618  4.42225  2.77520  2.73123  3.46354  2.40513  3.72495  3.29354  2.67741  2.69355  4.24690  2.90347  2.73740  3.18147  2.89801  2.37883  2.77520  2.98519  4.58477  3.61503
          0.00415  5.66660  7.28886  0.51893  0.90426  0.48576  0.95510
    183   3.04375  5.38623  4.03486  4.22122  3.41128  3.39705  4.86404  1.92058  4.13798  1.92147  4.06714  3.57899  5.45170  4.31894  4.15785  3.48451  2.37959  1.64061  5.36269  2.02303    416 v x - -
          2.68618  4.42225  2.77519  2.73123  3.46354  2.40513  3.72494  3.29354  2.67741  2.69355  4.24690  2.90347  2.73739  3.18146  2.89801  2.37887  2.77519  2.98518  4.58477  3.61503
          0.00210  6.56385  7.28620  0.61958  0.77255  0.48576  0.95510
    184   3.15117  6.21658  3.93496  3.20691  4.93325  0.45747  4.81860  4.37867  3.49274  4.33055  5.27115  3.94492  4.77782  3.01120  3.85445  3.24509  3.60688  4.18506  6.68012  5.30053    417 G x - -
          2.68618  4.42225  2.77519  2.73123  3.46354  2.40513  3.72494  3.29354  2.67741  2.69355  4.24690  2.90347  2.73739  3.18146  2.89801  2.37887  2.77519  2.98518  4.58477  3.61503
          0.02024  6.56270  3.98310  0.61958  0.77255  0.48576  0.95510
    185   0.86215  5.31085  3.39665  3.24281  3.73224  3.20778  4.91740  3.40601  3.67585  3.24041  4.63549  3.34739  3.46417  3.60413  3.53109  3.10207  3.06621  2.40670  6.43755  4.20035    418 a x - -
          2.68618  4.42225  2.77519  2.73123  3.46354  2.40513  3.72494  3.29354  2.67741  2.69355  4.24690  2.90347  2.73739  3.18146  2.89801  2.37887  2.77519  2.98518  4.58477  3.61503
          0.46580  6.54060  0.99176  0.61958  0.77255  0.67745  0.70910
    186   2.25060  5.21480  3.33039  2.50554  4.46441  3.56253  4.18108  4.59365  3.12473  3.23656  4.71731  3.16729  3.08401  2.70476  3.04009  1.41050  2.72943  2.95099  5.31906  3.09486    419 s x - -
          2.68618  4.42225  2.77519  2.73123  3.46354  2.40513  3.72494  3.29354  2.67741  2.69355  4.24690  2.90347  2.73739  3.18146  2.89801  2.37887  2.77519  2.98518  4.58477  3.61503
          0.13562  6.07647  2.08320  0.61958  0.77255  2.17237  0.12093
    187   2.73127  5.60839  3.29389  2.78781  4.41490  1.73336  2.95415  4.53426  2.80333  3.24107  4.91873  2.33346  3.41956  3.18527  3.10045  1.99005  3.07055  3.44937  4.78352  3.36531    420 g x - -
          2.68618  4.42225  2.77519  2.73123  3.46354  2.40513  3.72494  3.29354  2.67741  2.69355  4.24690  2.90347  2.73739  3.18146  2.89801  2.37887  2.77519  2.98518  4.58477  3.61503
          0.28160  5.95564  1.41539  0.61958  0.77255  0.12863  2.11447
    188   2.58926  5.75385  3.20889  2.97070  5.00118  1.52873  3.52599  4.52982  3.33825  3.00962  3.57503  2.97149  3.62506  3.35510  3.61718  1.73760  2.59496  3.20159  5.90252  3.91924    421 g . - -
          2.68466  4.42306  2.77499  2.73127  3.46398  2.40573  3.72419  3.29215  2.67811  2.69373  4.24770  2.90367  2.73656  3.18181  2.89898  2.37914  2.77487  2.98465  4.58552  3.61584
          0.55206  1.53941  1.56194  1.17321  0.37015  1.13382  0.38832
    189   2.73265  5.51413  3.18923  2.54819  3.86019  3.62176  3.71027  4.51217  2.90514  2.03503  4.26792  2.65985  1.68953  3.21452  3.31293  2.38628  3.30502  3.98325  6.04022  3.03660    444 p x - -
          2.68618  4.42225  2.77519  2.73123  3.46354  2.40513  3.72494  3.29354  2.67741  2.69355  4.24690  2.90347  2.73739  3.18146  2.89801  2.37887  2.77519  2.98518  4.58477  3.61503
          0.12720  6.17584  2.14249  0.61958  0.77255  0.76323  0.62766
    190   2.62501  5.26221  3.37759  2.11677  2.82410  3.29241  4.37780  2.65285  3.50334  3.11599  3.81391  3.38641  4.33911  2.78406  3.77009  2.25908  2.29165  2.56236  3.98287  2.83380    445 e x - -
          2.68618  4.42225  2.77520  2.73123  3.46354  2.40513  3.72494  3.29350  2.67741  2.69355  4.24690  2.90347  2.73740  3.18146  2.89801  2.37887  2.77520  2.98518  4.58477  3.61503
          0.00611  5.80386  5.78447  0.57662  0.82506  0.33796  1.24906
    191   2.61795  4.98199  4.66398  4.46759  3.35101  3.60958  4.66747  3.16607  3.70092  3.00125  4.18662  4.51154  0.87348  4.48906  4.00621  3.45542  2.50512  2.38781  5.99312  3.48982    447 p x - -
          2.68618  4.42225  2.77519  2.73123  3.46354  2.40513  3.72494  3.29354  2.67741  2.69355  4.24690  2.90347  2.73739  3.18146  2.89801  2.37887  2.77519  2.98518  4.58477  3.61503
          0.03518  6.47464  3.41051  0.61958  0.77255  0.35479  1.20837
    192   2.94745  5.68326  3.37727  3.28120  2.37732  2.54918  4.04466  2.61587  3.64542  2.36360  3.44935  2.98456  4.63176  3.30363  3.60362  2.57072  2.20829  2.25917  4.49955  3.42083    448 t x - -
          2.68618  4.42225  2.77520  2.73123  3.46354  2.40513  3.72494  3.29354  2.67741  2.69353  4.24690  2.90347  2.73740  3.18146  2.89801  2.37887  2.77520  2.98518  4.58477  3.61503
          0.01011  6.05581  4.86451  0.57700  0.82458  0.71315  0.67353
    193   3.25843  4.28047  5.25474  5.26351  2.34800  5.07790  4.30293  2.20469  4.83603  1.20194  3.27262  4.53989  4.01423  4.58419  4.76034  3.04968  2.36265  1.93536  5.03936  3.67486    450 l x - -
          2.68618  4.42228  2.77515  2.73126  3.46343  2.40504  3.72489  3.29351  2.67743  2.69358  4.24692  2.90349  2.73742  3.18149  2.89803  2.37885  2.77522  2.98521  4.58480  3.61506
          0.01780  4.58175  4.90552  0.59368  0.80362  0.79369  0.60179
    194   3.17042  4.47482  2.36317  1.28274  3.97925  3.65325  4.08694  4.31676  3.16990  4.31365  5.31082  2.70790  4.81271  2.49027  3.20073  2.25170  2.54907  3.62485  6.67629  3.49194    454 e x - -
          2.68608  4.42226  2.77521  2.73124  3.46355  2.40512  3.72496  3.29351  2.67742  2.69356  4.24691  2.90348  2.73741  3.18143  2.89802  2.37888  2.77519  2.98520  4.58478  3.61504
          0.01476  4.69861  5.19589  0.37193  1.16927  0.90879  0.51586
    195   3.48602  5.34904  4.60595  3.88161  2.34892  3.59395  3.70801  2.16088  4.02516  2.90626  4.04456  2.37861  3.84830  3.70077  3.94581  2.62678  2.10688  2.12599  5.75473  2.23681    456 t x - -
          2.68618  4.42225  2.77519  2.73123  3.46354  2.40513  3.72494  3.29354  2.67741  2.69355  4.24690  2.90347  2.73739  3.18146  2.89801  2.37887  2.77519  2.98518  4.58477  3.61503
          0.02476  6.49168  3.77491  0.61958  0.77255  0.77415  0.61822
    196   2.43999  5.66927  4.10821  3.63017  1.82147  4.20576  4.06178  3.40803  2.30749  2.22850  4.40868  3.17552  4.55169  3.77755  3.36913  2.87692  2.90662  2.66038  4.23268  2.16263    457 f x - -
          2.68618  4.42225  2.77519  2.73123  3.46354  2.40513  3.72494  3.29354  2.67741  2.69355  4.24690  2.90347  2.73739  3.18146  2.89801  2.37887  2.77519  2.98518  4.58477  3.61503
          0.00228  6.47870  7.20105  0.61958  0.77255  0.98484  0.46761
    197   3.34183  5.85297  3.81586  3.14880  3.51103  3.51666  3.66094  5.04285  3.31482  4.42057  4.73331  0.86345  4.69086  2.96832  3.27139  2.21584  2.66092  4.38015  4.21183  3.84323    458 n x - -
          2.68618  4.42225  2.77519  2.73123  3.46354  2.40513  3.72494  3.29354  2.67741  2.69355  4.24690  2.90347  2.73739  3.18146  2.89801  2.37887  2.77519  2.98518  4.58477  3.61503
          0.00229  6.47467  7.19702  0.61958  0.77255  0.99148  0.46367
    198   2.47407  5.44566  4.38173  3.05042  4.43196  4.48410  4.85161  2.02458  3.89962  3.14140  4.11891  4.32538  5.24919  2.91900  4.13352  3.28653  2.18518  1.08252  4.62879  3.81755    459 v x - -
          2.68618  4.42225  2.77519  2.73123  3.46354  2.40513  3.72494  3.29354  2.67741  2.69355  4.24690  2.90347  2.73739  3.18146  2.89801  2.37887  2.77519  2.98518  4.58477  3.61503
          0.00229  6.47438  7.19673  0.61958  0.77255  1.01128  0.45217
    199   2.75467  5.65845  3.60746  3.32612  5.26330  4.17757  4.25914  3.94960  3.15349  3.49571  5.09499  2.52505  3.09937  3.39507  3.49460  2.22696  0.98976  3.04095  5.40550  4.13973    460 t x - -
          2.68618  4.42225  2.77519  2.73123  3.46354  2.40513  3.72494  3.29354  2.67741  2.69355  4.24690  2.90347  2.73739  3.18146  2.89801  2.37887  2.77519  2.98518  4.58477  3.61503
          0.00467  6.47438  5.76947  0.61958  0.77255  0.55841  0.84890
    200   3.56758  5.27938  5.87584  4.73407  2.88753  5.08036  5.41217  1.60357  5.05182  1.98540  4.17570  4.58301  4.99075  4.88220  5.05580  4.31770  3.67216  0.80490  5.89549  4.73161    461 v x - -
          2.68618  4.42225  2.77519  2.73123  3.46354  2.40513  3.72494  3.29354  2.67741  2.69355  4.24690  2.90347  2.73739  3.18146  2.89801  2.37887  2.77519  2.98518  4.58477  3.61503
          0.01078  6.49659  4.68759  0.61958  0.77255  0.79922  0.59726
    201   3.17270  5.28646  3.04798  2.92788  3.95084  4.44060  4.09868  3.40239  3.12869  3.54990  4.32451  1.64966  4.94349  2.64265  3.51527  2.92142  1.38709  2.81653  6.21853  3.92178    462 t x - -
          2.68618  4.42225  2.77519  2.73123  3.46354  2.40513  3.72494  3.29354  2.67741  2.69355  4.24690  2.90347  2.73739  3.18146  2.89801  2.37887  2.77519  2.98518  4.58477  3.61503
          0.00227  6.48321  7.20555  0.61958  0.77255  0.87435  0.53980
    202   2.88182  5.25671  5.32512  5.24107  2.79515  5.05548  5.38661  1.43825  4.12062  2.26632  3.94948  5.02371  5.07589  5.15378  4.85739  4.21606  2.98477  0.97918  5.87089  4.61725    463 v x - -
          2.68618  4.42225  2.77519  2.73123  3.46354  2.40513  3.72494  3.29354  2.67741  2.69355  4.24690  2.90347  2.73739  3.18146  2.89801  2.37887  2.77519  2.98518  4.58477  3.61503
          0.00230  6.47395  7.19630  0.61958  0.77255  0.46731  0.98533
    203   2.55510  5.02490  2.90575  2.81296  3.75950  1.35800  4.48932  4.30816  2.98121  4.13303  5.03382  3.56884  4.13938  2.53423  3.66675  2.32590  2.15127  2.96817  6.43176  5.03148    464 g x - -
          2.68618  4.42225  2.77519  2.73123  3.46354  2.40513  3.72494  3.29354  2.67741  2.69355  4.24690  2.90347  2.73739  3.18146  2.89801  2.37887  2.77519  2.98518  4.58477  3.61503
          0.00316  6.15412  6.87647  0.61958  0.77255  0.56996  0.83367
    204   2.87769  5.01622  1.74507  2.60017  4.99263  2.98760  3.83835  4.08648  2.37539  2.98533  4.69869  2.38361  2.82184  3.08502  3.31701  2.10039  3.33277  3.26387  6.37989  4.78691    465 d x - -
          2.68618  4.42225  2.77519  2.73123  3.46354  2.40513  3.72494  3.29354  2.67741  2.69355  4.24690  2.90347  2.73739  3.18146  2.89801  2.37887  2.77519  2.98518  4.58477  3.61503
          0.00356  6.03558  6.75792  0.61958  0.77255  0.48363  0.95853
    205   2.36371  4.77915  3.15877  1.93165  4.45320  2.71340  3.45397  4.56471  2.59316  3.26713  4.02862  3.27936  2.92872  3.21047  3.06652  1.93040  2.69910  2.82260  6.27181  4.86365    466 s x - -
          2.68618  4.42225  2.77519  2.73123  3.46354  2.40513  3.72494  3.29354  2.67741  2.69355  4.24690  2.90347  2.73739  3.18146  2.89801  2.37887  2.77519  2.98518  4.58477  3.61503
          0.00416  5.88033  6.60268  0.61958  0.77255  0.53012  0.88802
    206   2.42293  5.00715  3.52009  3.07832  4.42349  2.94317  4.06335  3.48406  3.03135  3.82698  4.63003  3.29242  2.53409  3.29513  3.14351  2.34347  1.26378  3.18561  5.11759  4.26456    467 t x - -
          2.68618  4.42225  2.77519  2.73123  3.46354  2.40513  3.72494  3.29354  2.67741  2.69355  4.24690  2.90347  2.73739  3.18146  2.89801  2.37887  2.77519  2.98518  4.58477  3.61503
          0.00966  5.82878  5.00984  0.61958  0.77255  0.53012  0.88802
    207   2.85351  4.37879  3.02729  3.00406  3.79055  2.56812  3.55641  4.19068  2.31859  3.62522  4.48390  2.84414  3.86091  3.20775  3.37885  1.12304  3.24082  3.87643  5.25326  4.78457    468 s x - -
          2.68618  4.42225  2.77519  2.73123  3.46354  2.40513  3.72494  3.29354  2.67741  2.69355  4.24690  2.90347  2.73739  3.18146  2.89801  2.37887  2.77519  2.98518  4.58477  3.61503
          0.00454  5.79245  6.51479  0.61958  0.77255  0.56201  0.84412
    208   2.48331  5.34965  2.13536  2.08453  3.19980  2.74288  4.24117  3.75601  2.71686  2.74432  4.15861  3.26806  3.37177  3.06914  3.30982  2.57377  2.17130  4.02618  6.18466  4.21860    469 e x - -
          2.68617  4.42227  2.77521  2.73121  3.46356  2.40507  3.72496  3.29356  2.67743  2.69357  4.24692  2.90349  2.73741  3.18148  2.89800  2.37880  2.77521  2.98520  4.58479  3.61505
          0.05205  3.77783  3.58098  0.40121  1.10717  0.56201  0.84412
    209   2.54488  5.75379  2.24550  1.92052  4.54337  3.54575  3.99305  4.20326  2.56348  3.74046  4.79425  2.48974  3.22373  2.92261  2.85013  2.31456  2.38690  3.67414  6.18602  3.45811    473 e x - -
          2.68618  4.42225  2.77519  2.73123  3.46354  2.40513  3.72494  3.29354  2.67741  2.69355  4.24690  2.90347  2.73739  3.18146  2.89801  2.37887  2.77519  2.98518  4.58477  3.61503
          0.01897  5.72576  4.16526  0.61958  0.77255  0.54672  0.86476
    210   2.71819  4.85473  3.49294  3.27441  3.66443  3.35826  4.14004  3.41409  3.17593  2.03331  3.49630  2.97196  4.06513  2.91357  2.54380  2.61314  2.71825  3.25167  5.76275  1.81158    474 y x - -
          2.68618  4.42225  2.77519  2.73123  3.46354  2.40513  3.72494  3.29354  2.67741  2.69355  4.24690  2.90347  2.73739  3.18146  2.89801  2.37887  2.77519  2.98518  4.58477  3.61503
          0.04241  5.69334  3.26612  0.61958  0.77255  0.53713  0.87808
    211   2.52687  5.52706  2.83250  2.76115  4.40165  3.66653  4.09986  2.92928  2.67856  3.43808  4.58742  3.25851  2.72804  3.02437  3.25738  2.49032  3.11957  1.40568  6.00538  4.64256    475 v x - -
          2.68618  4.42225  2.77519  2.73123  3.46354  2.40513  3.72494  3.29354  2.67741  2.69355  4.24690  2.90347  2.73739  3.18146  2.89801  2.37887  2.77519  2.98518  4.58477  3.61503
          0.38484  5.65621  1.15218  0.61958  0.77255  0.72265  0.66449
    212   2.82145  5.33226  3.08239  2.46955  3.37831  2.96996  4.01273  3.29585  2.63905  3.54846  4.39215  3.03028  4.03582  2.93432  2.41878  1.83453  2.56552  2.87264  4.36674  3.26774    476 s x - -
          2.68618  4.42225  2.77519  2.73123  3.46354  2.40513  3.72494  3.29354  2.67741  2.69355  4.24690  2.90347  2.73739  3.18146  2.89801  2.37887  2.77519  2.98518  4.58477  3.61503
          0.00754  5.28680  6.00915  0.61958  0.77255  1.58649  0.22896
    213   2.64359  5.29450  3.30948  2.74396  4.29739  3.42534  3.60140  3.87948  2.79939  3.06898  4.35833  3.08020  4.21286  2.75174  3.27287  1.11583  2.66557  3.37895  5.78009  4.42478    477 s x - -
          2.68618  4.42225  2.77519  2.73123  3.46354  2.40513  3.72494  3.29354  2.67741  2.69355  4.24690  2.90347  2.73739  3.18146  2.89801  2.37887  2.77519  2.98518  4.58477  3.61503
          0.00759  5.27989  6.00224  0.61958  0.77255  0.20672  1.67798
    214   2.56023  3.07135  3.01563  2.60966  4.64569  3.05721  3.46627  3.92195  2.46662  2.62939  4.47218  2.94046  3.77323  2.11504  3.08738  2.02509  2.63798  4.01226  5.38110  4.66115    478 s x - -
          2.68618  4.42225  2.77519  2.73123  3.46354  2.40513  3.72494  3.29354  2.67741  2.69355  4.24690  2.90347  2.73739  3.18146  2.89801  2.37887  2.77519  2.98518  4.58477  3.61503
          0.03483  5.54834  3.49537  0.61958  0.77255  0.64845  0.73994
    215   2.96737  4.79295  3.20609  2.52946  3.63541  1.72594  3.98814  3.36427  2.26495  3.52641  3.42815  2.85750  3.58343  2.69305  2.93124  2.86968  2.60235  3.52528  5.45413  3.64472    479 g x - -
          2.68618  4.42225  2.77519  2.73123  3.46354  2.40513  3.72494  3.29354  2.67741  2.69355  4.24690  2.90347  2.73739  3.18146  2.89801  2.37887  2.77519  2.98518  4.58477  3.61503
          0.04257  5.39099  3.29352  0.61958  0.77255  0.48618  0.95443
    216   2.17245  4.95122  3.34675  2.63543  2.79433  3.22434  4.22814  2.48376  3.07217  2.40582  3.91722  3.04001  4.37919  3.20936  3.22851  2.51390  2.40217  2.63985  5.06876  3.60155    480 a x - -
          2.68633  4.42240  2.77535  2.73139  3.46347  2.40476  3.72439  3.29369  2.67756  2.69370  4.24705  2.90276  2.73744  3.18162  2.89816  2.37887  2.77516  2.98525  4.58492  3.61518
          0.24068  2.67721  1.92996  1.22603  0.34737  0.51029  0.91709
    217   2.37356  5.28803  3.21838  2.67078  4.21052  2.41094  3.64370  3.59832  2.46362  2.40686  3.95850  2.87073  3.07699  3.12120  2.74235  2.11049  3.04853  3.29281  4.51168  4.40990    486 s x - -
          2.68633  4.42249  2.77513  2.73139  3.46377  2.40526  3.72518  3.29359  2.67742  2.69357  4.24713  2.90297  2.73752  3.18170  2.89759  2.37880  2.77512  2.98482  4.58500  3.61527
          0.92475  0.77567  1.94507  0.05134  2.99482  1.02076  0.44679
    218   2.65385  3.89740  3.71285  3.00189  3.62303  3.31363  4.17570  2.15521  3.24264  2.56634  3.70574  2.96943  2.78690  3.35733  3.57875  2.51214  2.39344  2.45136  3.05518  3.96053    488 i x - -
          2.68618  4.42225  2.77519  2.73123  3.46354  2.40513  3.72494  3.29354  2.67741  2.69355  4.24690  2.90347  2.73739  3.18146  2.89801  2.37887  2.77519  2.98518  4.58477  3.61503
          0.10408  5.05167  2.38114  0.61958  0.77255  1.27759  0.32671
    219   2.83745  4.06141  3.28843  2.72964  3.95481  3.49935  2.30267  3.23975  2.62657  3.05298  4.03845  2.50532  2.66746  2.67552  2.98995  2.81640  2.91958  2.38425  5.47905  4.16148    489 h x - -
          2.68578  4.42267  2.77543  2.73137  3.46376  2.40476  3.72537  3.29396  2.67783  2.69384  4.24732  2.90316  2.73711  3.18116  2.89832  2.37899  2.77475  2.98549  4.58519  3.61391
          0.46830  0.99347  5.61457  1.10958  0.40002  0.77140  0.62057
    220   2.53764  5.33461  3.10922  2.26321  2.86283  3.47701  3.35860  4.11923  2.46531  3.29660  4.07342  2.44291  3.68516  2.72285  2.85290  2.19577  2.41672  3.26778  5.78411  4.39036    495 s x - -
          2.68618  4.42225  2.77519  2.73123  3.46354  2.40513  3.72494  3.29354  2.67741  2.69355  4.24690  2.90347  2.73739  3.18146  2.89801  2.37887  2.77519  2.98518  4.58477  3.61503
          0.18528  5.03670  1.81628  0.61958  0.77255  0.80744  0.59059
    221   2.46578  5.16194  3.10888  2.52993  3.98339  3.28547  3.84413  3.09640  2.39712  3.23290  3.63330  2.14126  3.59334  2.54073  3.09203  2.52144  2.33853  3.42372  5.63947  3.75903    496 n x - -
          2.68618  4.42225  2.77519  2.73123  3.46354  2.40513  3.72494  3.29354  2.67741  2.69355  4.24690  2.90347  2.73739  3.18146  2.89801  2.37887  2.77519  2.98518  4.58477  3.61503
          0.01102  4.90898  5.63132  0.61958  0.77255  1.25543  0.33541
    222   2.46623  5.26110  2.97642  2.44530  4.58321  2.64750  3.53805  4.05211  2.39133  3.55680  4.30951  3.07086  3.98658  2.88841  2.14188  1.93250  2.52147  3.46161  5.70910  4.31387    497 s x - -
          2.68618  4.42225  2.77519  2.73123  3.46354  2.40513  3.72494  3.29354  2.67741  2.69355  4.24690  2.90347  2.73739  3.18146  2.89801  2.37887  2.77519  2.98518  4.58477  3.61503
          0.01198  4.82663  5.54897  0.61958  0.77255  1.18071  0.36681
    223   2.56494  5.30297  2.80522  2.20683  4.64396  2.87330  3.40424  3.97165  2.05186  3.45885  4.09595  2.61871  3.97069  2.63045  2.58589  2.47372  2.64614  3.29126  5.73809  4.01773    498 k x - -
          2.68618  4.42225  2.77519  2.73123  3.46354  2.40513  3.72494  3.29354  2.67741  2.69355  4.24690  2.90347  2.73739  3.18146  2.89801  2.37887  2.77519  2.98518  4.58477  3.61503
          0.03254  4.81271  3.73417  0.61958  0.77255  1.23308  0.34446
    224   2.24963  2.04947  3.58485  3.18446  3.57098  3.54936  4.04536  2.92793  3.12825  2.29658  3.31109  3.56133  3.59374  3.41837  2.65915  2.84290  2.91128  2.48481  5.03207  3.62450    499 c x - -
          2.68618  4.42225  2.77519  2.73123  3.46354  2.40513  3.72494  3.29354  2.67741  2.69355  4.24690  2.90347  2.73739  3.18146  2.89801  2.37887  2.77519  2.98518  4.58477  3.61503
          0.01323  4.72808  5.45042  0.61958  0.77255  1.00720  0.45451
    225   2.69025  4.22512  3.09856  2.56207  4.02582  3.37986  3.39353  3.66726  2.42346  3.26483  3.61894  2.52084  3.37424  2.40502  2.82093  2.81435  2.58714  2.46577  4.59926  3.32545    500 q x - -
          2.68618  4.42225  2.77519  2.73123  3.46354  2.40513  3.72494  3.29354  2.67741  2.69355  4.24690  2.90347  2.73739  3.18146  2.89801  2.37887  2.77519  2.98518  4.58477  3.61503
          0.03180  4.76106  3.78333  0.61958  0.77255  1.17139  0.37097
    226   1.82284  4.40736  3.46961  3.15115  3.53568  2.63096  4.01144  2.24424  3.09526  2.41373  3.51384  3.52798  4.12588  3.38498  3.24838  2.79365  2.76020  2.57752  4.31992  3.48819    501 a x - -
          2.68618  4.42225  2.77519  2.73123  3.46354  2.40513  3.72494  3.29354  2.67741  2.69355  4.24690  2.90347  2.73739  3.18146  2.89801  2.37887  2.77519  2.98518  4.58477  3.61503
          0.01442  4.64189  5.36424  0.61958  0.77255  0.94226  0.49388
    227   2.73296  4.23321  2.62351  2.08752  3.76600  3.30251  2.69731  3.61869  2.55748  2.92644  4.02353  3.08532  3.74688  2.90806  3.02390  2.69439  2.52575  2.52464  5.45311  4.11308    502 e x - -
          2.68630  4.42237  2.77532  2.73126  3.46221  2.40518  3.72506  3.29351  2.67753  2.69367  4.24577  2.90359  2.73752  3.18158  2.89801  2.37899  2.77494  2.98508  4.58489  3.61515
          1.26116  0.81206  1.29927  0.09264  2.42502  0.71473  0.67202
    228   2.58607  4.99480  2.79194  1.93693  4.25666  2.88752  3.73201  3.68823  2.53540  3.26970  4.07297  3.00714  3.90942  2.87335  3.01232  2.73354  2.46330  3.34323  5.49166  2.35823    504 e x - -
          2.68618  4.42225  2.77519  2.73123  3.46354  2.40513  3.72494  3.29354  2.67741  2.69355  4.24690  2.90347  2.73739  3.18146  2.89801  2.37887  2.77519  2.98518  4.58477  3.61503
          0.01765  4.44155  5.16390  0.61958  0.77255  0.57282  0.82996
    229   2.19085  4.35503  3.21635  2.48157  4.06163  2.85586  2.70947  2.49982  2.58750  3.09638  3.92892  3.16405  3.05483  2.99154  3.09701  2.42456  2.98009  3.16626  5.37198  4.06003    505 a x - -
          2.68498  4.42244  2.77538  2.73106  3.46373  2.40505  3.72513  3.29373  2.67759  2.69339  4.24708  2.90365  2.73758  3.18165  2.89777  2.37905  2.77538  2.98537  4.58496  3.61522
          0.23779  2.40471  2.10916  1.71626  0.19813  0.90422  0.51896
    230   3.61279  4.89499  5.36161  4.79106  1.44286  4.85599  4.97817  2.53205  4.63718  1.22796  1.83878  4.92807  5.00305  4.60783  4.64328  4.20781  3.82205  2.73591  5.14622  3.93398    514 l x - -
          2.68644  4.42251  2.77487  2.73149  3.46380  2.40496  3.72521  3.29380  2.67670  2.69381  4.24716  2.90260  2.73729  3.18172  2.89827  2.37875  2.77546  2.98544  4.58503  3.61529
          1.14813  0.62630  1.90918  0.68561  0.70074  0.72573  0.66159
    231   2.29375  2.64277  4.26107  3.66843  2.58558  3.79794  3.49441  2.56401  3.52746  2.15838  3.23873  3.82592  4.16596  3.72789  3.36409  3.09093  2.90911  1.86357  4.73470  3.23774    517 v x - -
          2.68618  4.42225  2.77519  2.73123  3.46354  2.40513  3.72494  3.29354  2.67741  2.69355  4.24690  2.90347  2.73739  3.18146  2.89801  2.37887  2.77519  2.98518  4.58477  3.61503
          0.01736  4.45796  5.18031  0.61958  0.77255  1.05327  0.42893
    232   1.84734  4.38894  3.71011  3.20651  3.79259  3.47918  4.12895  3.08659  3.15237  1.76487  3.74849  3.50913  4.02474  3.45793  3.47910  1.88322  2.70477  2.81545  5.23932  4.01562    518 l x - -
          2.68618  4.42225  2.77519  2.73123  3.46354  2.40513  3.72494  3.29354  2.67741  2.69355  4.24690  2.90347  2.73739  3.18146  2.89801  2.37887  2.77519  2.98518  4.58477  3.61503
          0.01781  4.43246  5.15481  0.61958  0.77255  1.05327  0.42893
    233   1.96788  4.65625  3.22087  2.67182  3.90513  3.50854  3.79070  3.29744  2.65078  2.95230  3.79924  3.14936  3.40099  2.99235  2.87991  2.13791  2.50885  3.00909  5.24829  2.98630    519 a x - -
          2.68618  4.42225  2.77519  2.73123  3.46354  2.40513  3.72494  3.29354  2.67741  2.69355  4.24690  2.90347  2.73739  3.18146  2.89801  2.37887  2.77519  2.98518  4.58477  3.61503
          0.01872  4.38352  5.10586  0.61958  0.77255  1.05327  0.42893
    234   1.41089  4.31215  3.69268  3.41679  4.60960  1.40444  4.48400  4.04713  3.50238  3.72069  4.52064  3.51309  3.85252  3.75617  3.81049  1.97950  2.86859  3.42020  5.93775  4.74454    520 g x - -
          2.68585  4.42246  2.77541  2.73144  3.46307  2.40482  3.72516  3.29375  2.67708  2.69341  4.24711  2.90368  2.73761  3.18167  2.89822  2.37908  2.77541  2.98446  4.58498  3.61524
          0.75299  0.64912  5.03025  0.69366  0.69263  0.71893  0.66801
    235   2.66860  2.26311  3.48064  2.93874  3.68310  3.58414  3.92711  3.07428  2.90306  2.77271  3.65309  2.68707  3.08783  3.22023  3.27728  2.36349  2.92963  2.82268  5.10599  2.57116    525 c x - -
          2.68618  4.42225  2.77519  2.73123  3.46354  2.40513  3.72494  3.29354  2.67741  2.69355  4.24690  2.90347  2.73739  3.18146  2.89801  2.37887  2.77519  2.98518  4.58477  3.61503
          0.19755  4.46752  1.78509  0.61958  0.77255  0.90422  0.51896
    236   3.39342  4.67326  5.17345  4.61165  3.29693  4.73456  5.09525  1.18383  4.47362  1.38953  2.24333  4.81237  4.91386  4.55765  4.55423  4.09443  3.61935  2.13224  5.36648  4.30064    526 i x - -
          2.68618  4.42225  2.77519  2.73123  3.46354  2.40513  3.72494  3.29354  2.67741  2.69355  4.24690  2.90347  2.73739  3.18146  2.89801  2.37887  2.77519  2.98518  4.58477  3.61503
          0.02056  4.29053  5.01288  0.61958  0.77255  1.06695  0.42168
    237   2.87784  4.49729  3.87087  3.29098  3.48818  3.88507  4.11341  2.10146  2.10612  1.50928  3.39594  3.65835  4.23916  3.44704  3.27809  3.17115  3.10565  2.46014  5.09315  3.88833    527 l x - -
          2.68618  4.42225  2.77519  2.73123  3.46354  2.40513  3.72494  3.29354  2.67741  2.69355  4.24690  2.90347  2.73739  3.18146  2.89801  2.37887  2.77519  2.98518  4.58477  3.61503
          0.02056  4.29053  5.01288  0.61958  0.77255  1.06695  0.42168
    238   3.66266  5.01228  4.86157  4.52306  3.35379  4.50970  5.05149  2.59782  4.28903  0.49049  3.28023  4.76003  4.88551  4.55299  4.38837  4.16211  3.94432  2.73995  5.36269  4.17617    528 L x - -
          2.68618  4.42225  2.77519  2.73123  3.46354  2.40513  3.72494  3.29354  2.67741  2.69355  4.24690  2.90347  2.73739  3.18146  2.89801  2.37887  2.77519  2.98518  4.58477  3.61503
          0.02056  4.29053  5.01288  0.61958  0.77255  1.06695  0.42168
    239   3.40553  4.75504  4.85789  4.37015  1.10603  4.48437  4.37927  2.57396  4.21068  1.79232  2.23406  4.45830  4.75760  4.29871  4.29817  3.84803  3.64084  2.66993  4.61861  3.11591    529 f x - -
          2.68618  4.42225  2.77519  2.73123  3.46354  2.40513  3.72494  3.29354  2.67741  2.69355  4.24690  2.90347  2.73739  3.18146  2.89801  2.37887  2.77519  2.98518  4.58477  3.61503
          0.02056  4.29053  5.01288  0.61958  0.77255  0.36937  1.17495
    240   2.38012  4.37698  4.12193  3.54482  2.45297  3.92575  4.20887  2.32595  3.44640  1.69084  3.37682  3.82845  4.28664  2.06267  3.68427  3.20342  3.08246  2.56696  4.96400  3.76517    530 l x - -
          2.68618  4.42225  2.77519  2.73123  3.46354  2.40513  3.72494  3.29354  2.67741  2.69355  4.24690  2.90347  2.73739  3.18146  2.89801  2.37887  2.77519  2.98518  4.58477  3.61503
          0.01416  4.66036  5.38271  0.61958  0.77255  0.64060  0.74860
    241   1.69224  4.42718  3.93687  3.38925  3.64533  3.76132  4.20396  2.16138  3.31765  2.27545  3.61514  3.70000  4.20921  3.60196  3.61389  1.79588  3.05469  2.61964  5.14065  3.92554    531 a x - -
          2.68618  4.42225  2.77519  2.73123  3.46354  2.40513  3.72494  3.29354  2.67741  2.69355  4.24690  2.90347  2.73739  3.18146  2.89801  2.37887  2.77519  2.98518  4.58477  3.61503
          0.01416  4.66036  5.38271  0.61958  0.77255  0.64060  0.74860
    242   2.89034  4.81667  3.43594  2.91431  3.82918  3.71625  3.90797  3.41285  2.04213  3.06306  3.94927  3.35794  4.12832  3.16289  3.00557  3.00176  2.19325  3.15070  5.21649  1.59537    532 y x - -
          2.68618  4.42225  2.77519  2.73123  3.46354  2.40513  3.72494  3.29354  2.67741  2.69355  4.24690  2.90347  2.73739  3.18146  2.89801  2.37887  2.77519  2.98518  4.58477  3.61503
          0.01540  4.57665  5.29900  0.61958  0.77255  0.64060  0.74860
    243   2.72040  4.61870  3.45411  2.94038  3.91400  3.58317  3.99792  3.25106  2.91062  2.42100  3.85476  2.65579  4.05274  3.24733  3.30065  1.38788  3.00494  2.45950  5.31033  4.03880    533 s x - -
          2.68618  4.42225  2.77519  2.73123  3.46354  2.40513  3.72494  3.29354  2.67741  2.69355  4.24690  2.90347  2.73739  3.18146  2.89801  2.37887  2.77519  2.98518  4.58477  3.61503
          0.01540  4.57665  5.29900  0.61958  0.77255  0.64060  0.74860
    244   1.53246  4.47503  3.99831  3.61593  4.64743  3.28453  4.60747  4.04587  3.60428  3.74270  4.55719  3.70821  4.03504  3.88079  3.91385  1.53343  1.37978  3.49006  5.99391  4.79906    534 t x - -
          2.68625  4.42232  2.77492  2.73130  3.46361  2.40520  3.72502  3.29361  2.67748  2.69362  4.24697  2.90354  2.73747  3.18154  2.89808  2.37894  2.77443  2.98526  4.58484  3.61510
          0.55025  1.26426  1.96080  0.13931  2.03991  0.64060  0.74860
    245   2.30265  4.90847  3.08935  2.54408  4.18786  3.50941  3.73095  3.60458  2.49424  2.64720  4.01002  2.33198  2.56383  2.87798  2.37122  2.73205  2.93855  3.27091  5.42851  4.09678    536 a x - -
          2.68618  4.42225  2.77519  2.73123  3.46354  2.40513  3.72494  3.29354  2.67741  2.69355  4.24690  2.90347  2.73739  3.18146  2.89801  2.37887  2.77519  2.98518  4.58477  3.61503
          0.01785  4.43076  5.15311  0.61958  0.77255  0.83511  0.56886
    246   2.97164  4.33348  4.69523  4.11850  3.34997  4.20534  4.56716  1.65397  3.98232  1.67541  2.46433  4.26911  4.51924  4.15576  4.10075  3.52546  2.53532  1.73785  5.08323  3.92528    537 i x - -
          2.68618  4.42225  2.77519  2.73123  3.46354  2.40513  3.72494  3.29354  2.67741  2.69355  4.24690  2.90347  2.73739  3.18146  2.89801  2.37887  2.77519  2.98518  4.58477  3.61503
          0.01986  4.32503  5.04738  0.61958  0.77255  0.83511  0.56886
    247   2.66134  4.64479  3.19751  2.65162  3.85411  3.52606  3.75014  2.61961  2.09763  2.87405  3.74603  2.29789  3.92155  2.95310  2.95870  2.76537  2.89540  2.39300  5.20182  3.91648    538 k x - -
          2.68618  4.42225  2.77519  2.73123  3.46354  2.40513  3.72494  3.29354  2.67741  2.69355  4.24690  2.90347  2.73739  3.18146  2.89801  2.37887  2.77519  2.98518  4.58477  3.61503
          0.02214  4.21745  4.93980  0.61958  0.77255  0.83511  0.56886
    248   2.74004  4.87645  3.04536  2.66193  4.42859  3.40458  3.83425  3.86067  1.75551  3.43427  4.27042  3.11828  3.93449  2.99718  2.80440  1.45603  3.04565  3.46903  5.59010  4.29160    539 s x - -
          2.68618  4.42225  2.77519  2.73123  3.46354  2.40513  3.72494  3.29354  2.67741  2.69355  4.24690  2.90347  2.73739  3.18146  2.89801  2.37887  2.77519  2.98518  4.58477  3.61503
          0.02214  4.21745  4.93980  0.61958  0.77255  0.49334  0.94311
    249   2.88739  5.27190  2.96106  1.52436  4.59720  3.55659  2.41268  4.06190  2.34392  3.54510  4.33934  3.03740  3.97980  2.85333  2.14245  2.85277  3.10913  3.67399  5.65469  4.30634    540 e x - -
          2.68618  4.42225  2.77519  2.73123  3.46354  2.40513  3.72494  3.29354  2.67741  2.69355  4.24690  2.90347  2.73739  3.18146  2.89801  2.37887  2.77519  2.98518  4.58477  3.61503
          0.01850  4.39511  5.11746  0.61958  0.77255  0.64060  0.74860
    250   3.73405  4.96547  5.01880  4.65751  1.08940  4.62292  3.81743  3.26970  4.47771  1.82002  3.85695  4.38716  4.90681  4.41234  4.46202  3.97526  3.94990  3.23818  3.95652  1.54941    541 f x - -
          2.68618  4.42225  2.77519  2.73123  3.46354  2.40513  3.72494  3.29354  2.67741  2.69355  4.24690  2.90347  2.73739  3.18146  2.89801  2.37887  2.77519  2.98518  4.58477  3.61503
          0.01850  4.39511  5.11746  0.61958  0.77255  0.64060  0.74860
    251   1.58008  4.43588  3.60747  3.30241  4.60394  1.89428  4.41956  4.03342  3.38907  3.69657  4.50548  3.49795  1.55489  3.66689  3.73291  2.63238  2.94806  3.46056  5.91894  4.70035    542 p x - -
          2.68618  4.42225  2.77519  2.73123  3.46354  2.40513  3.72494  3.29354  2.67741  2.69355  4.24690  2.90347  2.73739  3.18146  2.89801  2.37887  2.77519  2.98518  4.58477  3.61503
          0.01850  4.39511  5.11746  0.61958  0.77255  0.64060  0.74860
    252   2.71037  4.85603  3.10248  2.57718  4.11747  3.51876  3.74766  2.48966  1.99994  3.13577  3.96342  2.54103  3.92796  2.90969  2.93894  2.01135  2.94843  3.20107  5.38438  4.06742    543 k x - -
          2.68618  4.42225  2.77519  2.73123  3.46354  2.40513  3.72494  3.29354  2.67741  2.69355  4.24690  2.90347  2.73739  3.18146  2.89801  2.37887  2.77519  2.98518  4.58477  3.61503
          0.01850  4.39511  5.11746  0.61958  0.77255  0.64060  0.74860
    253   2.70739  4.99388  2.53237  2.06656  4.25445  3.47842  3.70887  3.67620  2.50510  2.40597  4.06315  2.29291  3.89150  2.84654  2.98246  2.71420  2.94235  2.70260  5.48234  4.12223    544 e x - -
          2.68618  4.42225  2.77519  2.73123  3.46354  2.40513  3.72494  3.29354  2.67741  2.69355  4.24690  2.90347  2.73739  3.18146  2.89801  2.37887  2.77519  2.98518  4.58477  3.61503
          0.01850  4.39511  5.11746  0.61958  0.77255  0.64060  0.74860
    254   1.99399  4.54949  3.40231  2.86158  3.89711  3.48742  3.91299  3.24492  2.78817  2.94634  3.81125  3.28057  3.96207  3.14817  2.38633  2.08088  2.91846  2.09503  5.26799  4.00638    545 a x - -
          2.68618  4.42225  2.77519  2.73123  3.46354  2.40513  3.72494  3.29354  2.67741  2.69355  4.24690  2.90347  2.73739  3.18146  2.89801  2.37887  2.77519  2.98518  4.58477  3.61503
          0.01850  4.39511  5.11746  0.61958  0.77255  0.64060  0.74860
    255   2.67939  2.85184  2.43247  2.99403  3.63771  3.62905  3.96215  2.15419  2.96356  2.67330  3.58517  3.40013  4.04481  3.27092  3.32874  2.89690  2.13424  2.60657  5.08986  3.84798    546 t x - -
          2.68618  4.42225  2.77519  2.73123  3.46354  2.40513  3.72494  3.29354  2.67741  2.69355  4.24690  2.90347  2.73739  3.18146  2.89801  2.37887  2.77519  2.98518  4.58477  3.61503
          0.22192  4.39511  1.67834  0.61958  0.77255  0.64060  0.74860
    256   3.56501  4.82887  4.54497  4.21409  1.33384  4.32998  3.46270  3.26437  4.06651  2.60900  3.86751  4.02038  4.64460  4.06431  4.12311  3.69525  3.78911  3.18698  3.61390  1.19132    547 y x - -
          2.68618  4.42225  2.77519  2.73123  3.46354  2.40513  3.72494  3.29354  2.67741  2.69355  4.24690  2.90347  2.73739  3.18146  2.89801  2.37887  2.77519  2.98518  4.58477  3.61503
          0.02813  3.98065  4.70300  0.61958  0.77255  0.85438  0.55434
    257   1.71561  4.50250  2.88284  2.65102  4.23622  3.12122  3.93178  3.62632  2.81746  3.32689  4.18913  1.78008  3.77187  3.14796  3.20740  2.57519  2.86681  3.20660  5.55057  4.23596    548 a . - -
          2.68618  4.42225  2.77519  2.73123  3.46354  2.40513  3.72494  3.29354  2.67741  2.69355  4.24690  2.90347  2.73739  3.18146  2.89801  2.37887  2.77519  2.98518  4.58477  3.61503
          0.02813  3.98065  4.70300  0.61958  0.77255  0.67332  0.71337
    258   3.00062  4.44217  4.32784  3.80927  2.79420  4.02284  4.05682  1.81537  3.57635  2.08558  3.30272  3.96991  4.38152  3.84799  3.73947  3.37401  3.24424  2.44769  1.78141  2.98862    549 w x - -
          2.68618  4.42225  2.77519  2.73123  3.46354  2.40513  3.72494  3.29354  2.67741  2.69355  4.24690  2.90347  2.73739  3.18146  2.89801  2.37887  2.77519  2.98518  4.58477  3.61503
          0.02508  4.09400  4.81634  0.61958  0.77255  0.76613  0.62513
    259   2.75209  4.81171  2.93391  2.68258  4.44501  1.32733  3.92430  3.88974  2.00624  3.48629  4.35050  3.13155  3.92246  3.11887  2.96263  2.81706  3.09475  3.49023  5.61515  4.35645    550 g x - -
          2.68618  4.42225  2.77519  2.73123  3.46354  2.40513  3.72494  3.29354  2.67741  2.69355  4.24690  2.90347  2.73739  3.18146  2.89801  2.37887  2.77519  2.98518  4.58477  3.61503
          0.02508  4.09400  4.81634  0.61958  0.77255  0.39299  1.12403
    260   2.69725  4.63795  2.02542  2.63980  3.92347  3.41794  3.91790  2.87457  2.85872  2.87820  3.87051  3.12327  3.94365  3.14646  3.29320  2.82301  2.99486  1.70774  5.37759  4.04999    551 v x - -
          2.68618  4.42225  2.77519  2.73123  3.46354  2.40513  3.72494  3.29354  2.67741  2.69355  4.24690  2.90347  2.73739  3.18146  2.89801  2.37887  2.77519  2.98518  4.58477  3.61503
          0.02738  4.00741  4.72976  0.61958  0.77255  0.45899  0.99946
    261   2.93644  5.10986  2.90228  2.56692  4.42204  3.49009  3.71344  3.88523  2.06469  3.39245  4.28237  3.04960  3.96840  1.35692  2.50998  2.93037  3.17077  3.55991  5.51114  4.22222    552 q x - -
          2.68618  4.42225  2.77519  2.73123  3.46354  2.40513  3.72494  3.29354  2.67741  2.69355  4.24690  2.90347  2.73739  3.18146  2.89801  2.37887  2.77519  2.98518  4.58477  3.61503
          0.01773  4.04140        *  0.61958  0.77255  0.00000        *
//
