# Supplementary material for: Remote homology clustering identifies lowly conserved families of effector proteins in plant-pathogenic fungi
Source: Microb Genom. 2021 Sep 1;7(9):000637. doi: 10.1099/mgen.0.000637 (PMC8715435; doi:10.1099/mgen.0.000637)
Supplement: Supplementary material 16 [file mgen-7-0637-s0016.zip › hmms/markov-PC_07OCEM.hmm]

HMMER3/f [3.3 | Nov 2019]
NAME  markov-PC_07OCEM
LENG  74
ALPH  amino
RF    yes
MM    no
CONS  yes
CS    no
MAP   yes
DATE  Thu Jul 23 11:31:35 2020
NSEQ  4
EFFN  0.917969
CKSUM 2771383039
STATS LOCAL MSV       -8.8599  0.71864
STATS LOCAL VITERBI   -9.3988  0.71864
STATS LOCAL FORWARD   -4.0960  0.71864
HMM          A        C        D        E        F        G        H        I        K        L        M        N        P        Q        R        S        T        V        W        Y   
            m->m     m->i     m->d     i->m     i->i     d->m     d->d
  COMPO   2.58632  4.15950  3.16442  2.72745  3.30899  2.82736  3.80376  2.54421  2.75970  2.65946  3.64932  3.15314  3.69239  3.26649  2.97807  2.50208  2.59007  2.43429  4.47559  3.41185
          2.68618  4.42225  2.77519  2.73123  3.46354  2.40513  3.72494  3.29354  2.67741  2.69355  4.24690  2.90347  2.73739  3.18146  2.89801  2.37887  2.77519  2.98518  4.58477  3.61503
          0.15033  4.14414  2.08976  0.61958  0.77255  0.00000        *
      1   3.09145  4.61809  4.21141  3.81832  3.28060  3.94615  4.51921  2.47135  3.57758  1.85492  1.11983  4.07681  4.40956  3.95086  3.76503  3.45500  3.40071  2.49420  5.13988  3.91361      1 m x - -
          2.68618  4.42225  2.77519  2.73123  3.46354  2.40513  3.72494  3.29354  2.67741  2.69355  4.24690  2.90347  2.73739  3.18146  2.89801  2.37887  2.77519  2.98518  4.58477  3.61503
          0.02701  4.02083  4.74317  0.61958  0.77255  0.61592  0.77684
      2   2.91539  4.97402  3.22657  2.72193  3.95928  3.56895  1.73402  3.73111  2.16870  3.24615  4.13707  3.15859  3.99132  2.86989  1.94623  2.94449  3.13244  3.42886  5.19383  3.82822      2 h x - -
          2.68618  4.42225  2.77519  2.73123  3.46354  2.40513  3.72494  3.29354  2.67741  2.69355  4.24690  2.90347  2.73739  3.18146  2.89801  2.37887  2.77519  2.98518  4.58477  3.61503
          0.02701  4.02083  4.74317  0.61958  0.77255  0.61592  0.77684
      3   2.22506  1.99237  3.86451  3.49622  3.99240  2.99499  4.31361  3.32043  3.39503  3.11668  4.00571  3.48904  3.73984  3.68495  3.62499  1.41347  2.70867  2.89789  5.42589  4.21896      3 s x - -
          2.68618  4.42225  2.77519  2.73123  3.46354  2.40513  3.72494  3.29354  2.67741  2.69355  4.24690  2.90347  2.73739  3.18146  2.89801  2.37887  2.77519  2.98518  4.58477  3.61503
          0.02701  4.02083  4.74317  0.61958  0.77255  0.61592  0.77684
      4   2.75489  5.01939  2.88966  2.45230  4.37840  3.42736  3.63250  3.80228  1.86257  3.32794  4.14747  2.95629  3.86650  2.03528  2.57513  2.24920  2.98749  3.44266  5.47603  4.16308      4 k x - -
          2.68618  4.42225  2.77519  2.73123  3.46354  2.40513  3.72494  3.29354  2.67741  2.69355  4.24690  2.90347  2.73739  3.18146  2.89801  2.37887  2.77519  2.98518  4.58477  3.61503
          0.02701  4.02083  4.74317  0.61958  0.77255  0.61592  0.77684
      5   2.28777  4.21840  3.41058  3.09933  4.18120  3.01916  4.16121  3.51496  3.10230  3.26681  4.13284  3.30082  3.73782  3.43360  3.41285  1.81184  1.41164  3.05984  5.54969  4.31571      5 t x - -
          2.68618  4.42225  2.77519  2.73123  3.46354  2.40513  3.72494  3.29354  2.67741  2.69355  4.24690  2.90347  2.73739  3.18146  2.89801  2.37887  2.77519  2.98518  4.58477  3.61503
          0.02701  4.02083  4.74317  0.61958  0.77255  0.61592  0.77684
      6   1.91460  4.20212  3.80276  3.34163  3.74546  3.35083  4.22702  2.52956  3.27194  2.65892  3.66040  3.55090  3.95513  3.57436  3.56139  2.74092  2.18555  1.66143  5.27930  4.06743      6 v x - -
          2.68618  4.42225  2.77519  2.73123  3.46354  2.40513  3.72494  3.29354  2.67741  2.69355  4.24690  2.90347  2.73739  3.18146  2.89801  2.37887  2.77519  2.98518  4.58477  3.61503
          0.02701  4.02083  4.74317  0.61958  0.77255  0.61592  0.77684
      7   3.31795  4.66968  4.64229  4.17986  1.41456  4.36163  4.16348  2.45340  4.02876  1.37655  3.11900  4.28089  4.63843  4.13862  4.14165  3.73356  3.55348  2.53213  4.39947  2.84696      7 l x - -
          2.68618  4.42225  2.77519  2.73123  3.46354  2.40513  3.72494  3.29354  2.67741  2.69355  4.24690  2.90347  2.73739  3.18146  2.89801  2.37887  2.77519  2.98518  4.58477  3.61503
          0.02701  4.02083  4.74317  0.61958  0.77255  0.61592  0.77684
      8   3.01603  4.37193  4.64200  4.09207  2.07466  4.24883  4.54787  1.70147  3.97295  1.82052  3.11476  4.27739  4.54000  4.13951  4.11646  3.58351  3.25509  1.60911  4.98799  3.73071      8 v x - -
          2.68618  4.42225  2.77519  2.73123  3.46354  2.40513  3.72494  3.29354  2.67741  2.69355  4.24690  2.90347  2.73739  3.18146  2.89801  2.37887  2.77519  2.98518  4.58477  3.61503
          0.02701  4.02083  4.74317  0.61958  0.77255  0.61592  0.77684
      9   2.49861  4.34318  3.56626  3.32804  4.10622  3.17684  4.33321  3.25169  3.27393  3.10986  4.15271  3.51165  3.89315  3.66183  3.52393  2.70178  0.94313  2.93053  5.53088  4.32358      9 t x - -
          2.68618  4.42225  2.77519  2.73123  3.46354  2.40513  3.72494  3.29354  2.67741  2.69355  4.24690  2.90347  2.73739  3.18146  2.89801  2.37887  2.77519  2.98518  4.58477  3.61503
          0.02701  4.02083  4.74317  0.61958  0.77255  0.61592  0.77684
     10   3.14772  4.52834  4.54164  4.16491  3.47782  4.22288  4.86749  0.91108  3.99588  2.03606  3.39270  4.38974  4.64195  4.33033  4.17577  3.73450  3.44513  1.86104  5.39771  4.14727     10 i x - -
          2.68618  4.42225  2.77519  2.73123  3.46354  2.40513  3.72494  3.29354  2.67741  2.69355  4.24690  2.90347  2.73739  3.18146  2.89801  2.37887  2.77519  2.98518  4.58477  3.61503
          0.02701  4.02083  4.74317  0.61958  0.77255  0.41221  1.08526
     11   1.76040  4.35525  3.95253  3.40579  3.36369  3.80032  4.19418  2.43615  3.29463  1.77394  2.49222  3.72101  4.20017  3.58757  3.56654  3.10847  3.03373  2.32515  5.03001  3.83774     11 a x - -
          2.68618  4.42225  2.77519  2.73123  3.46354  2.40513  3.72494  3.29354  2.67741  2.69355  4.24690  2.90347  2.73739  3.18146  2.89801  2.37887  2.77519  2.98518  4.58477  3.61503
          0.02384  4.14414  4.86649  0.61958  0.77255  0.48576  0.95510
     12   2.76587  4.30569  4.00027  3.46729  2.42758  3.79194  4.05060  2.56763  3.36149  1.45731  3.26642  3.72461  4.18416  3.61361  3.59427  2.40770  3.01844  2.44720  4.70068  3.34847     12 l x - -
          2.68618  4.42225  2.77519  2.73123  3.46354  2.40513  3.72494  3.29354  2.67741  2.69355  4.24690  2.90347  2.73739  3.18146  2.89801  2.37887  2.77519  2.98518  4.58477  3.61503
          0.02384  4.14414  4.86649  0.61958  0.77255  0.48576  0.95510
     13   2.73296  4.27493  3.91961  3.36903  3.30279  3.79105  2.85030  1.65623  3.22977  2.29185  3.33227  3.67238  4.16790  3.54095  3.48462  3.08619  2.97444  1.89229  4.88029  3.62047     13 i x - -
          2.68618  4.42225  2.77519  2.73123  3.46354  2.40513  3.72494  3.29354  2.67741  2.69355  4.24690  2.90347  2.73739  3.18146  2.89801  2.37887  2.77519  2.98518  4.58477  3.61503
          0.02384  4.14414  4.86649  0.61958  0.77255  0.48576  0.95510
     14   1.30928  4.57121  3.15850  2.80709  3.92252  3.32847  2.58184  3.47762  2.77698  3.13623  4.02589  3.20731  3.90340  3.17739  3.12751  2.72804  2.95235  3.14013  5.30431  3.95674     14 a x - -
          2.68618  4.42225  2.77519  2.73123  3.46354  2.40513  3.72494  3.29354  2.67741  2.69355  4.24690  2.90347  2.73739  3.18146  2.89801  2.37887  2.77519  2.98518  4.58477  3.61503
          0.02384  4.14414  4.86649  0.61958  0.77255  0.48576  0.95510
     15   2.63129  4.41794  3.40909  2.87195  3.53750  3.54659  2.83868  2.92392  2.75294  2.60206  2.27714  3.28394  3.95804  3.12817  3.09381  2.82067  2.18874  2.70033  4.98286  3.71506     15 t x - -
          2.68618  4.42225  2.77519  2.73123  3.46354  2.40513  3.72494  3.29354  2.67741  2.69355  4.24690  2.90347  2.73739  3.18146  2.89801  2.37887  2.77519  2.98518  4.58477  3.61503
          0.02384  4.14414  4.86649  0.61958  0.77255  0.48576  0.95510
     16   2.91937  5.12127  2.92981  2.56526  4.10968  3.52263  2.57888  3.88712  2.32915  3.38570  4.25878  3.05944  3.98224  1.44485  2.64681  2.91017  3.15110  3.55576  5.35512  3.94689     16 q x - -
          2.68618  4.42225  2.77519  2.73123  3.46354  2.40513  3.72494  3.29354  2.67741  2.69355  4.24690  2.90347  2.73739  3.18146  2.89801  2.37887  2.77519  2.98518  4.58477  3.61503
          0.02384  4.14414  4.86649  0.61958  0.77255  0.48576  0.95510
     17   1.79004  4.52680  3.18527  2.72710  3.95116  3.33741  2.72207  3.34805  2.69476  3.01855  3.87589  3.15118  3.85823  3.06222  3.08249  2.66440  2.08205  3.02317  5.29674  4.01013     17 a x - -
          2.68618  4.42225  2.77519  2.73123  3.46354  2.40513  3.72494  3.29354  2.67741  2.69355  4.24690  2.90347  2.73739  3.18146  2.89801  2.37887  2.77519  2.98518  4.58477  3.61503
          0.02384  4.14414  4.86649  0.61958  0.77255  0.48576  0.95510
     18   2.78555  4.33154  3.92642  3.37239  3.19004  3.82711  2.81241  1.65019  3.19378  1.89207  3.29263  3.67865  4.18867  3.52497  3.44116  3.12025  3.01915  2.36762  4.80032  3.49444     18 i x - -
          2.68618  4.42225  2.77519  2.73123  3.46354  2.40513  3.72494  3.29354  2.67741  2.69355  4.24690  2.90347  2.73739  3.18146  2.89801  2.37887  2.77519  2.98518  4.58477  3.61503
          0.02384  4.14414  4.86649  0.61958  0.77255  0.48576  0.95510
     19   2.35190  4.31274  3.33027  3.16872  4.54077  1.10959  4.35647  4.03070  3.36572  3.69774  4.52039  3.35905  3.79268  3.63257  3.67981  1.82955  2.85825  3.41208  5.85416  4.63013     19 g x - -
          2.68618  4.42225  2.77519  2.73123  3.46354  2.40513  3.72494  3.29354  2.67741  2.69355  4.24690  2.90347  2.73739  3.18146  2.89801  2.37887  2.77519  2.98518  4.58477  3.61503
          0.02384  4.14414  4.86649  0.61958  0.77255  0.48576  0.95510
     20   3.13946  4.44493  4.89347  4.34848  3.43581  4.48406  4.92392  1.35959  4.23301  1.93687  2.39072  4.54589  4.74734  4.41839  4.37912  3.83744  3.38184  1.39405  5.36822  4.22368     20 i x - -
          2.68618  4.42225  2.77519  2.73123  3.46354  2.40513  3.72494  3.29354  2.67741  2.69355  4.24690  2.90347  2.73739  3.18146  2.89801  2.37887  2.77519  2.98518  4.58477  3.61503
          0.02384  4.14414  4.86649  0.61958  0.77255  0.48576  0.95510
     21   0.68346  4.35107  3.76106  3.57553  4.34512  3.16643  4.56217  3.51303  3.59945  3.38124  4.39001  3.64919  3.93223  3.91677  3.82472  2.70259  2.99931  3.11909  5.74425  4.57831     21 A x - -
          2.68618  4.42225  2.77519  2.73123  3.46354  2.40513  3.72494  3.29354  2.67741  2.69355  4.24690  2.90347  2.73739  3.18146  2.89801  2.37887  2.77519  2.98518  4.58477  3.61503
          0.02384  4.14414  4.86649  0.61958  0.77255  0.48576  0.95510
     22   1.32037  4.33902  3.76801  3.30788  3.66267  3.46349  4.20274  2.72690  3.20433  2.50356  2.49959  3.57057  4.03124  3.54007  3.49378  2.84549  2.94922  2.53444  5.24016  4.01838     22 a x - -
          2.68624  4.42231  2.77526  2.73129  3.46360  2.40519  3.72501  3.29360  2.67702  2.69361  4.24696  2.90296  2.73746  3.18152  2.89807  2.37893  2.77526  2.98524  4.58483  3.61509
          0.22290  1.64969  4.86649  0.66916  0.71772  0.48576  0.95510
     23   2.36831  2.10777  4.05586  3.65344  3.94093  3.17248  4.41090  3.03552  3.51679  2.96150  3.91596  3.64775  3.88780  3.80939  3.72942  2.61839  1.31687  2.71358  5.42498  4.23759     25 t x - -
          2.68618  4.42225  2.77519  2.73123  3.46354  2.40513  3.72494  3.29354  2.67741  2.69355  4.24690  2.90347  2.73739  3.18146  2.89801  2.37887  2.77519  2.98518  4.58477  3.61503
          0.02384  4.14414  4.86649  0.61958  0.77255  0.48576  0.95510
     24   2.91518  5.32747  2.52422  1.45843  4.63253  3.39033  3.75007  4.11042  2.50831  3.60973  4.44738  2.87570  3.91838  1.86156  2.93449  2.85244  3.16801  3.72562  5.75218  4.35787     26 e x - -
          2.68618  4.42225  2.77519  2.73123  3.46354  2.40513  3.72494  3.29354  2.67741  2.69355  4.24690  2.90347  2.73739  3.18146  2.89801  2.37887  2.77519  2.98518  4.58477  3.61503
          0.02384  4.14414  4.86649  0.61958  0.77255  0.48576  0.95510
     25   3.18220  4.47105  4.97440  4.48748  3.68296  4.57849  5.19767  1.34677  4.38188  2.17489  3.47580  4.68693  4.88122  4.64425  4.57080  3.97842  3.44967  0.99792  5.67476  4.46490     27 v x - -
          2.68618  4.42225  2.77519  2.73123  3.46354  2.40513  3.72494  3.29354  2.67741  2.69355  4.24690  2.90347  2.73739  3.18146  2.89801  2.37887  2.77519  2.98518  4.58477  3.61503
          0.02384  4.14414  4.86649  0.61958  0.77255  0.48576  0.95510
     26   2.58406  4.42670  3.69716  3.47315  4.23649  3.25424  4.46615  3.39825  3.42160  3.25176  4.29157  3.63051  3.98266  3.80441  3.66089  2.78928  0.78255  3.06251  5.64922  4.45587     28 t x - -
          2.68618  4.42225  2.77519  2.73123  3.46354  2.40513  3.72494  3.29354  2.67741  2.69355  4.24690  2.90347  2.73739  3.18146  2.89801  2.37887  2.77519  2.98518  4.58477  3.61503
          0.02384  4.14414  4.86649  0.61958  0.77255  0.48576  0.95510
     27   3.24875  4.60364  4.70508  4.33825  3.57236  4.34763  5.02417  0.79299  4.17197  2.11183  3.47476  4.54701  4.76068  4.49766  4.33879  3.87698  3.54629  1.89285  5.51335  4.26963     29 i x - -
          2.68618  4.42225  2.77519  2.73123  3.46354  2.40513  3.72494  3.29354  2.67741  2.69355  4.24690  2.90347  2.73739  3.18146  2.89801  2.37887  2.77519  2.98518  4.58477  3.61503
          0.02384  4.14414  4.86649  0.61958  0.77255  0.48576  0.95510
     28   3.47463  4.86127  4.62503  4.27468  3.26246  4.32414  4.84623  2.48955  4.04015  0.60055  3.21562  4.52405  4.71818  4.34229  4.16821  3.94017  3.75947  2.59583  5.23116  4.01436     30 L x - -
          2.68618  4.42225  2.77519  2.73123  3.46354  2.40513  3.72494  3.29354  2.67741  2.69355  4.24690  2.90347  2.73739  3.18146  2.89801  2.37887  2.77519  2.98518  4.58477  3.61503
          0.02384  4.14414  4.86649  0.61958  0.77255  0.48576  0.95510
     29   3.02884  5.24761  3.16959  2.67610  4.65335  3.62340  3.68210  4.05080  1.26129  3.49882  4.35451  3.13531  4.03413  1.97183  2.31262  3.00518  3.22164  3.70872  5.56236  4.32854     31 k x - -
          2.68618  4.42225  2.77519  2.73123  3.46354  2.40513  3.72494  3.29354  2.67741  2.69355  4.24690  2.90347  2.73739  3.18146  2.89801  2.37887  2.77519  2.98518  4.58477  3.61503
          0.02384  4.14414  4.86649  0.61958  0.77255  0.48576  0.95510
     30   2.84547  4.98627  3.01616  2.65722  4.53163  2.08861  3.82126  3.96067  1.30203  3.50274  4.34939  3.12327  3.96370  2.98163  2.70556  2.87340  3.13039  3.57641  5.60763  4.34687     32 k x - -
          2.68618  4.42225  2.77519  2.73123  3.46354  2.40513  3.72494  3.29354  2.67741  2.69355  4.24690  2.90347  2.73739  3.18146  2.89801  2.37887  2.77519  2.98518  4.58477  3.61503
          0.02384  4.14414  4.86649  0.61958  0.77255  0.48576  0.95510
     31   2.88408  5.10951  2.54246  1.64955  4.64173  1.42311  3.93227  4.11551  2.84920  3.68972  4.54972  2.96237  3.93681  3.11820  3.31930  2.87464  3.21198  3.70370  5.82788  4.47634     33 g x - -
          2.68618  4.42225  2.77519  2.73123  3.46354  2.40513  3.72494  3.29354  2.67741  2.69355  4.24690  2.90347  2.73739  3.18146  2.89801  2.37887  2.77519  2.98518  4.58477  3.61503
          0.02384  4.14414  4.86649  0.61958  0.77255  0.48576  0.95510
     32   2.80316  5.10262  2.52987  1.35813  4.54578  3.31250  3.81793  4.00743  2.68580  3.57679  4.41365  2.89405  3.88702  2.98260  3.15955  1.93735  3.10564  3.60486  5.75271  4.35464     34 e x - -
          2.68618  4.42225  2.77519  2.73123  3.46354  2.40513  3.72494  3.29354  2.67741  2.69355  4.24690  2.90347  2.73739  3.18146  2.89801  2.37887  2.77519  2.98518  4.58477  3.61503
          0.02384  4.14414  4.86649  0.61958  0.77255  0.48576  0.95510
     33   3.33881  5.14142  3.85970  3.32442  4.56652  3.76293  4.05904  4.13489  2.39763  3.60153  4.60201  3.65938  4.25901  3.27235  0.63258  3.41454  3.59050  3.84885  5.54312  4.44304     35 R x - -
          2.68618  4.42225  2.77519  2.73123  3.46354  2.40513  3.72494  3.29354  2.67741  2.69355  4.24690  2.90347  2.73739  3.18146  2.89801  2.37887  2.77519  2.98518  4.58477  3.61503
          0.02384  4.14414  4.86649  0.61958  0.77255  0.48576  0.95510
     34   3.24875  4.60364  4.70508  4.33825  3.57236  4.34763  5.02417  0.79299  4.17197  2.11183  3.47476  4.54701  4.76068  4.49766  4.33879  3.87698  3.54629  1.89285  5.51335  4.26963     36 i x - -
          2.68618  4.42225  2.77519  2.73123  3.46354  2.40513  3.72494  3.29354  2.67741  2.69355  4.24690  2.90347  2.73739  3.18146  2.89801  2.37887  2.77519  2.98518  4.58477  3.61503
          0.02384  4.14414  4.86649  0.61958  0.77255  0.48576  0.95510
     35   1.75672  4.24434  3.54560  3.19661  4.30358  1.88981  4.24882  3.66693  3.22498  3.38388  4.21592  3.37133  3.77361  3.51406  3.55238  2.48295  1.64134  3.16608  5.65463  4.44200     37 t x - -
          2.68618  4.42225  2.77519  2.73123  3.46354  2.40513  3.72494  3.29354  2.67741  2.69355  4.24690  2.90347  2.73739  3.18146  2.89801  2.37887  2.77519  2.98518  4.58477  3.61503
          0.02384  4.14414  4.86649  0.61958  0.77255  0.48576  0.95510
     36   3.67798  4.91280  4.78079  4.45490  1.40766  4.44786  3.61389  3.31524  4.25868  2.61404  3.89481  4.19851  4.76391  4.24021  4.27226  3.84306  3.90429  3.26687  1.35499  2.03728     38 w x - -
          2.68618  4.42225  2.77519  2.73123  3.46354  2.40513  3.72494  3.29354  2.67741  2.69355  4.24690  2.90347  2.73739  3.18146  2.89801  2.37887  2.77519  2.98518  4.58477  3.61503
          0.02384  4.14414  4.86649  0.61958  0.77255  0.48576  0.95510
     37   3.02890  4.50629  4.49526  4.17514  3.76488  3.99804  4.93523  2.07852  4.04750  2.40963  3.69636  4.31928  4.54955  4.39151  4.23281  3.52538  3.38765  0.73960  5.59249  4.33763     39 v x - -
          2.68618  4.42225  2.77519  2.73123  3.46354  2.40513  3.72494  3.29354  2.67741  2.69355  4.24690  2.90347  2.73739  3.18146  2.89801  2.37887  2.77519  2.98518  4.58477  3.61503
          0.02384  4.14414  4.86649  0.61958  0.77255  0.48576  0.95510
     38   2.95070  5.39659  2.36145  1.53367  4.71887  3.32864  3.81410  4.22834  2.71276  3.74865  4.59336  1.56917  3.91712  2.97718  3.21409  2.87245  3.23314  3.82028  5.88734  4.44107     40 e x - -
          2.68618  4.42225  2.77519  2.73123  3.46354  2.40513  3.72494  3.29354  2.67741  2.69355  4.24690  2.90347  2.73739  3.18146  2.89801  2.37887  2.77519  2.98518  4.58477  3.61503
          0.02384  4.14414  4.86649  0.61958  0.77255  0.48576  0.95510
     39   3.02890  4.50629  4.49526  4.17514  3.76488  3.99804  4.93523  2.07852  4.04750  2.40963  3.69636  4.31928  4.54955  4.39151  4.23281  3.52538  3.38765  0.73960  5.59249  4.33763     41 v x - -
          2.68618  4.42225  2.77519  2.73123  3.46354  2.40513  3.72494  3.29354  2.67741  2.69355  4.24690  2.90347  2.73739  3.18146  2.89801  2.37887  2.77519  2.98518  4.58477  3.61503
          0.02384  4.14414  4.86649  0.61958  0.77255  0.48576  0.95510
     40   2.87620  5.04996  2.65980  1.87331  4.50207  3.36805  3.91150  3.94654  2.76363  3.53946  4.41764  3.01474  1.39276  3.09888  3.19078  2.88416  3.18600  3.57895  5.70832  4.38298     42 p x - -
          2.68618  4.42225  2.77519  2.73123  3.46354  2.40513  3.72494  3.29354  2.67741  2.69355  4.24690  2.90347  2.73739  3.18146  2.89801  2.37887  2.77519  2.98518  4.58477  3.61503
          0.02384  4.14414  4.86649  0.61958  0.77255  0.48576  0.95510
     41   2.66317  4.87629  2.95830  2.51307  4.33688  3.37796  3.71897  3.76493  1.76482  3.32665  4.13687  3.00434  2.71345  2.86426  2.80118  2.02389  2.93851  3.38189  5.50795  4.18444     43 k x - -
          2.68618  4.42225  2.77519  2.73123  3.46354  2.40513  3.72494  3.29354  2.67741  2.69355  4.24690  2.90347  2.73739  3.18146  2.89801  2.37887  2.77519  2.98518  4.58477  3.61503
          0.02384  4.14414  4.86649  0.61958  0.77255  0.48576  0.95510
     42   2.34353  4.30887  3.33857  3.15549  4.53191  1.26084  4.33649  4.01646  3.33696  3.67894  4.49683  3.34997  3.78626  3.60535  3.65873  1.60778  2.84590  3.40070  5.84365  4.61791     44 g x - -
          2.68618  4.42225  2.77519  2.73123  3.46354  2.40513  3.72494  3.29354  2.67741  2.69355  4.24690  2.90347  2.73739  3.18146  2.89801  2.37887  2.77519  2.98518  4.58477  3.61503
          0.02384  4.14414  4.86649  0.61958  0.77255  0.48576  0.95510
     43   2.72530  5.01589  2.58208  1.65712  4.50854  2.17880  3.79503  3.96898  2.66743  3.52663  4.34032  2.89391  3.85402  2.95199  3.15646  2.12675  3.03004  3.55138  5.71503  4.32600     45 e x - -
          2.68618  4.42225  2.77519  2.73123  3.46354  2.40513  3.72494  3.29354  2.67741  2.69355  4.24690  2.90347  2.73739  3.18146  2.89801  2.37887  2.77519  2.98518  4.58477  3.61503
          0.02384  4.14414  4.86649  0.61958  0.77255  0.48576  0.95510
     44   2.70387  4.83038  3.00838  2.63153  4.37232  3.36936  3.80645  3.80198  1.80104  3.38413  4.22377  3.08722  3.90152  2.97290  2.78789  1.51580  3.01079  3.41585  5.54719  4.24834     46 s x - -
          2.68618  4.42225  2.77519  2.73123  3.46354  2.40513  3.72494  3.29354  2.67741  2.69355  4.24690  2.90347  2.73739  3.18146  2.89801  2.37887  2.77519  2.98518  4.58477  3.61503
          0.02384  4.14414  4.86649  0.61958  0.77255  0.48576  0.95510
     45   2.83441  4.87027  3.36536  2.74233  4.16279  3.60788  3.69467  3.48347  1.84876  3.10273  3.97456  3.18338  3.98798  2.86020  1.78518  2.89614  3.04326  2.24725  5.32652  4.08892     47 r x - -
          2.68618  4.42225  2.77519  2.73123  3.46354  2.40513  3.72494  3.29354  2.67741  2.69355  4.24690  2.90347  2.73739  3.18146  2.89801  2.37887  2.77519  2.98518  4.58477  3.61503
          0.02384  4.14414  4.86649  0.61958  0.77255  0.48576  0.95510
     46   2.74778  5.07530  2.84331  1.79702  4.42715  3.42799  3.66256  3.86452  2.33078  3.38865  4.19031  2.94245  3.87083  2.79341  2.07084  2.22930  2.98577  3.48716  5.54353  4.19789     48 e x - -
          2.68618  4.42225  2.77519  2.73123  3.46354  2.40513  3.72494  3.29354  2.67741  2.69355  4.24690  2.90347  2.73739  3.18146  2.89801  2.37887  2.77519  2.98518  4.58477  3.61503
          0.02384  4.14414  4.86649  0.61958  0.77255  0.48576  0.95510
     47   2.70343  4.41297  3.48790  2.21019  2.21436  3.65341  3.91247  2.69928  2.96003  2.44494  3.45692  3.39430  4.04952  3.27009  3.30706  2.93397  2.94495  2.10177  4.91676  3.60305     49 v x - -
          2.68618  4.42225  2.77519  2.73123  3.46354  2.40513  3.72494  3.29354  2.67741  2.69355  4.24690  2.90347  2.73739  3.18146  2.89801  2.37887  2.77519  2.98518  4.58477  3.61503
          0.02384  4.14414  4.86649  0.61958  0.77255  0.48576  0.95510
     48   2.97550  4.96557  2.89873  2.81629  4.37488  3.38817  4.17831  4.15401  3.11065  3.77174  4.73214  0.75396  4.05715  3.45895  3.46830  3.03689  3.37082  3.74787  5.64946  4.30945     50 n x - -
          2.68618  4.42225  2.77519  2.73123  3.46354  2.40513  3.72494  3.29354  2.67741  2.69355  4.24690  2.90347  2.73739  3.18146  2.89801  2.37887  2.77519  2.98518  4.58477  3.61503
          0.02384  4.14414  4.86649  0.61958  0.77255  0.48576  0.95510
     49   3.24875  4.60364  4.70508  4.33825  3.57236  4.34763  5.02417  0.79299  4.17197  2.11183  3.47476  4.54701  4.76068  4.49766  4.33879  3.87698  3.54629  1.89285  5.51335  4.26963     51 i x - -
          2.68618  4.42225  2.77519  2.73123  3.46354  2.40513  3.72494  3.29354  2.67741  2.69355  4.24690  2.90347  2.73739  3.18146  2.89801  2.37887  2.77519  2.98518  4.58477  3.61503
          0.02384  4.14414  4.86649  0.61958  0.77255  0.48576  0.95510
     50   3.33881  5.14142  3.85970  3.32442  4.56652  3.76293  4.05904  4.13489  2.39763  3.60153  4.60201  3.65938  4.25901  3.27235  0.63258  3.41454  3.59050  3.84885  5.54312  4.44304     52 R x - -
          2.68618  4.42225  2.77519  2.73123  3.46354  2.40513  3.72494  3.29354  2.67741  2.69355  4.24690  2.90347  2.73739  3.18146  2.89801  2.37887  2.77519  2.98518  4.58477  3.61503
          0.02384  4.14414  4.86649  0.61958  0.77255  0.48576  0.95510
     51   2.63950  4.71540  2.79600  2.66544  4.54648  1.35465  4.06919  4.08218  3.00517  3.68683  4.53105  1.86425  3.87869  3.28569  3.42169  2.71928  3.05578  3.57907  5.79921  4.47693     53 g x - -
          2.68618  4.42225  2.77519  2.73123  3.46354  2.40513  3.72494  3.29354  2.67741  2.69355  4.24690  2.90347  2.73739  3.18146  2.89801  2.37887  2.77519  2.98518  4.58477  3.61503
          0.02384  4.14414  4.86649  0.61958  0.77255  0.48576  0.95510
     52   2.96106  4.88562  3.49456  2.90859  3.70871  3.68861  3.74536  3.52487  1.32776  3.08134  4.01187  3.31651  4.08270  3.00246  2.56247  3.03854  3.17216  3.27185  2.39939  3.66302     54 k x - -
          2.68618  4.42225  2.77519  2.73123  3.46354  2.40513  3.72494  3.29354  2.67741  2.69355  4.24690  2.90347  2.73739  3.18146  2.89801  2.37887  2.77519  2.98518  4.58477  3.61503
          0.02384  4.14414  4.86649  0.61958  0.77255  0.48576  0.95510
     53   3.81026  5.01955  4.72594  4.42284  1.97662  4.48952  3.51042  3.60672  4.19150  2.92464  4.16997  4.14556  4.80083  4.20370  4.22233  3.87487  4.02681  3.50205  1.90886  0.94494     55 y x - -
          2.68618  4.42225  2.77519  2.73123  3.46354  2.40513  3.72494  3.29354  2.67741  2.69355  4.24690  2.90347  2.73739  3.18146  2.89801  2.37887  2.77519  2.98518  4.58477  3.61503
          0.02384  4.14414  4.86649  0.61958  0.77255  0.48576  0.95510
     54   3.81552  5.00109  4.80610  4.53199  0.98036  4.53344  3.53695  3.46322  4.36545  2.76202  4.04943  4.20015  4.83265  4.27850  4.35489  3.91233  4.03434  3.39941  3.65908  1.32373     56 f x - -
          2.68618  4.42225  2.77519  2.73123  3.46354  2.40513  3.72494  3.29354  2.67741  2.69355  4.24690  2.90347  2.73739  3.18146  2.89801  2.37887  2.77519  2.98518  4.58477  3.61503
          0.02384  4.14414  4.86649  0.61958  0.77255  0.48576  0.95510
     55   2.58406  4.42670  3.69716  3.47315  4.23649  3.25424  4.46615  3.39825  3.42160  3.25176  4.29157  3.63051  3.98266  3.80441  3.66089  2.78928  0.78255  3.06251  5.64922  4.45587     57 t x - -
          2.68618  4.42225  2.77519  2.73123  3.46354  2.40513  3.72494  3.29354  2.67741  2.69355  4.24690  2.90347  2.73739  3.18146  2.89801  2.37887  2.77519  2.98518  4.58477  3.61503
          0.02384  4.14414  4.86649  0.61958  0.77255  0.48576  0.95510
     56   3.18220  4.47105  4.97440  4.48748  3.68296  4.57849  5.19767  1.34677  4.38188  2.17489  3.47580  4.68693  4.88122  4.64425  4.57080  3.97842  3.44967  0.99792  5.67476  4.46490     58 v x - -
          2.68618  4.42225  2.77519  2.73123  3.46354  2.40513  3.72494  3.29354  2.67741  2.69355  4.24690  2.90347  2.73739  3.18146  2.89801  2.37887  2.77519  2.98518  4.58477  3.61503
          0.02384  4.14414  4.86649  0.61958  0.77255  0.48576  0.95510
     57   2.47127  4.39058  3.46812  3.30589  4.36115  3.11668  4.40327  3.92538  3.39864  3.62740  4.53595  3.47962  3.87977  3.72759  3.66957  0.74447  2.97340  3.39915  5.71306  4.44888     59 s x - -
          2.68618  4.42225  2.77519  2.73123  3.46354  2.40513  3.72494  3.29354  2.67741  2.69355  4.24690  2.90347  2.73739  3.18146  2.89801  2.37887  2.77519  2.98518  4.58477  3.61503
          0.02384  4.14414  4.86649  0.61958  0.77255  0.48576  0.95510
     58   2.74890  2.27653  4.54841  4.08280  3.64828  3.77940  4.67964  2.09798  3.93403  2.42772  3.56527  4.12390  4.33322  4.19075  4.09674  3.19861  3.10236  1.13477  5.35359  4.14077     60 v x - -
          2.68618  4.42225  2.77519  2.73123  3.46354  2.40513  3.72494  3.29354  2.67741  2.69355  4.24690  2.90347  2.73739  3.18146  2.89801  2.37887  2.77519  2.98518  4.58477  3.61503
          0.02384  4.14414  4.86649  0.61958  0.77255  0.48576  0.95510
     59   2.75181  5.01368  1.76878  2.37478  4.57866  3.25102  3.88470  4.07747  2.84058  3.65453  4.48840  2.90333  3.87069  3.06105  3.35702  1.42849  3.09428  3.63284  5.81883  4.40621     61 s x - -
          2.68618  4.42225  2.77519  2.73123  3.46354  2.40513  3.72494  3.29354  2.67741  2.69355  4.24690  2.90347  2.73739  3.18146  2.89801  2.37887  2.77519  2.98518  4.58477  3.61503
          0.02384  4.14414  4.86649  0.61958  0.77255  0.48576  0.95510
     60   3.07534  5.69125  1.18689  1.54646  4.97339  3.29003  3.86772  4.51150  2.92595  3.99805  4.86456  2.74858  3.93225  3.03918  3.54900  2.94058  3.37153  4.07162  6.14191  4.61298     62 d x - -
          2.68618  4.42225  2.77519  2.73123  3.46354  2.40513  3.72494  3.29354  2.67741  2.69355  4.24690  2.90347  2.73739  3.18146  2.89801  2.37887  2.77519  2.98518  4.58477  3.61503
          0.02384  4.14414  4.86649  0.61958  0.77255  0.48576  0.95510
     61   2.86821  5.21563  1.17459  2.28984  4.71213  3.25836  3.89565  4.23456  2.90712  3.79379  4.64514  2.84453  3.89773  3.07550  3.46492  2.07502  3.20470  3.78798  5.94453  4.48686     63 d x - -
          2.68618  4.42225  2.77519  2.73123  3.46354  2.40513  3.72494  3.29354  2.67741  2.69355  4.24690  2.90347  2.73739  3.18146  2.89801  2.37887  2.77519  2.98518  4.58477  3.61503
          0.02384  4.14414  4.86649  0.61958  0.77255  0.48576  0.95510
     62   2.37826  1.88199  4.03432  3.73832  4.27504  1.15050  4.54934  3.63048  3.66675  3.41133  4.29788  3.67869  3.86334  3.94175  3.86361  2.59988  2.88392  3.15934  5.63789  4.50826     64 g x - -
          2.68618  4.42225  2.77519  2.73123  3.46354  2.40513  3.72494  3.29354  2.67741  2.69355  4.24690  2.90347  2.73739  3.18146  2.89801  2.37887  2.77519  2.98518  4.58477  3.61503
          0.02384  4.14414  4.86649  0.61958  0.77255  0.48576  0.95510
     63   2.73930  5.04224  2.64159  1.95387  4.40001  3.35319  3.73167  3.83329  2.55341  3.40601  4.22250  2.10178  3.85968  2.88203  3.02174  2.72828  2.00714  3.45909  5.60610  4.22873     65 e x - -
          2.68618  4.42225  2.77519  2.73123  3.46354  2.40513  3.72494  3.29354  2.67741  2.69355  4.24690  2.90347  2.73739  3.18146  2.89801  2.37887  2.77519  2.98518  4.58477  3.61503
          0.02384  4.14414  4.86649  0.61958  0.77255  0.48576  0.95510
     64   2.83334  4.90862  3.03879  2.70352  4.40104  3.44047  3.86847  3.82581  1.89749  3.40797  4.28461  3.16067  1.44157  3.04918  2.80266  2.88442  3.13034  3.47203  5.55819  4.29757     66 p x - -
          2.68618  4.42225  2.77519  2.73123  3.46354  2.40513  3.72494  3.29354  2.67741  2.69355  4.24690  2.90347  2.73739  3.18146  2.89801  2.37887  2.77519  2.98518  4.58477  3.61503
          0.02384  4.14414  4.86649  0.61958  0.77255  0.48576  0.95510
     65   2.70387  4.83038  3.00838  2.63153  4.37232  3.36936  3.80645  3.80198  1.80104  3.38413  4.22377  3.08722  3.90152  2.97290  2.78789  1.51580  3.01079  3.41585  5.54719  4.24834     67 s x - -
          2.68618  4.42225  2.77519  2.73123  3.46354  2.40513  3.72494  3.29354  2.67741  2.69355  4.24690  2.90347  2.73739  3.18146  2.89801  2.37887  2.77519  2.98518  4.58477  3.61503
          0.02384  4.14414  4.86649  0.61958  0.77255  0.48576  0.95510
     66   3.24875  4.60364  4.70508  4.33825  3.57236  4.34763  5.02417  0.79299  4.17197  2.11183  3.47476  4.54701  4.76068  4.49766  4.33879  3.87698  3.54629  1.89285  5.51335  4.26963     68 i x - -
          2.68618  4.42225  2.77519  2.73123  3.46354  2.40513  3.72494  3.29354  2.67741  2.69355  4.24690  2.90347  2.73739  3.18146  2.89801  2.37887  2.77519  2.98518  4.58477  3.61503
          0.02384  4.14414  4.86649  0.61958  0.77255  0.48576  0.95510
     67   2.47127  4.39058  3.46812  3.30589  4.36115  3.11668  4.40327  3.92538  3.39864  3.62740  4.53595  3.47962  3.87977  3.72759  3.66957  0.74447  2.97340  3.39915  5.71306  4.44888     69 s x - -
          2.68618  4.42225  2.77519  2.73123  3.46354  2.40513  3.72494  3.29354  2.67741  2.69355  4.24690  2.90347  2.73739  3.18146  2.89801  2.37887  2.77519  2.98518  4.58477  3.61503
          0.02384  4.14414  4.86649  0.61958  0.77255  0.48576  0.95510
     68   3.03922  4.77871  3.76790  3.70605  4.82634  0.41081  4.80113  4.50056  3.92378  4.11740  5.10151  3.93335  4.17782  4.22695  4.12181  3.22027  3.54147  3.97625  5.84101  4.94039     70 G x - -
          2.68618  4.42225  2.77519  2.73123  3.46354  2.40513  3.72494  3.29354  2.67741  2.69355  4.24690  2.90347  2.73739  3.18146  2.89801  2.37887  2.77519  2.98518  4.58477  3.61503
          0.02384  4.14414  4.86649  0.61958  0.77255  0.48576  0.95510
     69   2.63441  4.39822  3.64545  3.23550  2.04114  3.45663  3.96803  3.08706  3.20978  2.74502  3.75081  3.49628  4.02156  3.49755  3.50953  1.46221  2.98653  2.84340  4.74525  3.24697     71 s x - -
          2.68618  4.42225  2.77519  2.73123  3.46354  2.40513  3.72494  3.29354  2.67741  2.69355  4.24690  2.90347  2.73739  3.18146  2.89801  2.37887  2.77519  2.98518  4.58477  3.61503
          0.02384  4.14414  4.86649  0.61958  0.77255  0.48576  0.95510
     70   2.79221  4.89657  3.16741  2.69508  4.36291  3.48108  3.76370  3.68997  1.38185  3.30190  4.16813  3.14199  3.95528  2.92182  2.59144  2.84082  2.09110  3.35633  5.49469  4.23358     72 k x - -
          2.68618  4.42225  2.77519  2.73123  3.46354  2.40513  3.72494  3.29354  2.67741  2.69355  4.24690  2.90347  2.73739  3.18146  2.89801  2.37887  2.77519  2.98518  4.58477  3.61503
          0.02384  4.14414  4.86649  0.61958  0.77255  0.48576  0.95510
     71   3.66333  5.04112  4.25129  4.03924  2.35849  4.15602  3.78096  3.63776  3.88973  3.01925  4.28557  4.07463  4.62698  4.12844  4.01402  3.76950  3.95329  3.52212  4.00996  0.61110     73 Y x - -
          2.68618  4.42225  2.77519  2.73123  3.46354  2.40513  3.72494  3.29354  2.67741  2.69355  4.24690  2.90347  2.73739  3.18146  2.89801  2.37887  2.77519  2.98518  4.58477  3.61503
          0.02384  4.14414  4.86649  0.61958  0.77255  0.48576  0.95510
     72   2.58406  4.42670  3.69716  3.47315  4.23649  3.25424  4.46615  3.39825  3.42160  3.25176  4.29157  3.63051  3.98266  3.80441  3.66089  2.78928  0.78255  3.06251  5.64922  4.45587     74 t x - -
          2.68618  4.42225  2.77519  2.73123  3.46354  2.40513  3.72494  3.29354  2.67741  2.69355  4.24690  2.90347  2.73739  3.18146  2.89801  2.37887  2.77519  2.98518  4.58477  3.61503
          0.02384  4.14414  4.86649  0.61958  0.77255  0.48576  0.95510
     73   3.02890  4.50629  4.49526  4.17514  3.76488  3.99804  4.93523  2.07852  4.04750  2.40963  3.69636  4.31928  4.54955  4.39151  4.23281  3.52538  3.38765  0.73960  5.59249  4.33763     75 v x - -
          2.68618  4.42225  2.77519  2.73123  3.46354  2.40513  3.72494  3.29354  2.67741  2.69355  4.24690  2.90347  2.73739  3.18146  2.89801  2.37887  2.77519  2.98518  4.58477  3.61503
          0.02384  4.14414  4.86649  0.61958  0.77255  0.48576  0.95510
     74   3.21578  5.35603  2.63973  0.69240  4.74093  3.47105  4.09343  4.25101  3.01086  3.82797  4.79964  3.12485  4.09144  3.30947  3.44121  3.17575  3.52520  3.91018  5.86046  4.59482     76 E x - -
          2.68582  4.41977  2.77529  2.73132  3.46363  2.40522  3.72504  3.29363  2.67705  2.69364  4.24699  2.90356  2.73749  3.18155  2.89810  2.37896  2.77529  2.98527  4.58486  3.61512
          0.21517  1.64196        *  0.96256  0.48113  0.00000        *
//
