# Supplementary material for: Remote homology clustering identifies lowly conserved families of effector proteins in plant-pathogenic fungi
Source: Microb Genom. 2021 Sep 1;7(9):000637. doi: 10.1099/mgen.0.000637 (PMC8715435; doi:10.1099/mgen.0.000637)
Supplement: Supplementary material 16 [file mgen-7-0637-s0016.zip › hmms/markov-PC_03822Z.hmm]

HMMER3/f [3.3 | Nov 2019]
NAME  markov-PC_03822Z
LENG  128
ALPH  amino
RF    yes
MM    no
CONS  yes
CS    no
MAP   yes
DATE  Thu Jul 23 06:39:21 2020
NSEQ  14
EFFN  1.131348
CKSUM 667586838
STATS LOCAL MSV      -10.1252  0.71222
STATS LOCAL VITERBI  -10.7776  0.71222
STATS LOCAL FORWARD   -4.4067  0.71222
HMM          A        C        D        E        F        G        H        I        K        L        M        N        P        Q        R        S        T        V        W        Y   
            m->m     m->i     m->d     i->m     i->i     d->m     d->d
  COMPO   2.59149  3.80157  3.09278  2.74865  3.46109  3.01988  3.75065  2.71171  2.78993  2.44641  3.56558  2.95208  3.68039  3.04139  3.03911  2.56279  2.80661  2.58397  3.97877  3.16636
          2.68618  4.42225  2.77519  2.73123  3.46354  2.40513  3.72494  3.29354  2.67741  2.69355  4.24690  2.90347  2.73739  3.18146  2.89801  2.37887  2.77519  2.98518  4.58477  3.61503
          0.02122  4.25900  4.98135  0.61958  0.77255  0.00000        *
      1   3.32530  4.82116  4.49556  4.13642  3.44548  4.14223  4.78222  2.66344  3.87953  1.99558  0.79080  4.36072  4.61966  4.24330  4.03558  3.70652  3.64612  2.71169  5.32684  4.11635      1 m x - -
          2.68618  4.42225  2.77519  2.73123  3.46354  2.40513  3.72494  3.29354  2.67741  2.69355  4.24690  2.90347  2.73739  3.18146  2.89801  2.37887  2.77519  2.98518  4.58477  3.61503
          0.02122  4.25900  4.98135  0.61958  0.77255  0.48576  0.95510
      2   3.02303  5.17691  3.31286  2.75709  4.38324  3.68426  1.57130  3.92979  2.13672  3.41733  4.27433  3.20634  4.07447  2.63488  1.88952  3.02434  3.21587  3.60890  5.45136  4.16262      2 h x - -
          2.68618  4.42225  2.77519  2.73123  3.46354  2.40513  3.72494  3.29354  2.67741  2.69355  4.24690  2.90347  2.73739  3.18146  2.89801  2.37887  2.77519  2.98518  4.58477  3.61503
          0.02122  4.25900  4.98135  0.61958  0.77255  0.48576  0.95510
      3   2.52693  4.46169  3.38741  2.94807  3.20121  3.31624  4.00819  3.40882  2.95401  3.08142  3.95900  3.30182  2.90222  3.27542  3.33155  1.25101  2.89222  3.06366  5.31564  3.99512      3 s x - -
          2.68618  4.42225  2.77519  2.73123  3.46354  2.40513  3.72494  3.29354  2.67741  2.69355  4.24690  2.90347  2.73739  3.18146  2.89801  2.37887  2.77519  2.98518  4.58477  3.61503
          0.02122  4.25900  4.98135  0.61958  0.77255  0.48576  0.95510
      4   2.66214  4.80988  2.82132  2.60476  4.53784  3.27071  3.97674  4.02495  2.85123  3.61014  4.42949  1.24613  3.14329  3.15793  3.29040  2.25966  3.03485  3.55467  5.78147  4.42917      4 n x - -
          2.68618  4.42225  2.77519  2.73123  3.46354  2.40513  3.72494  3.29354  2.67741  2.69355  4.24690  2.90347  2.73739  3.18146  2.89801  2.37887  2.77519  2.98518  4.58477  3.61503
          0.02122  4.25900  4.98135  0.61958  0.77255  0.48576  0.95510
      5   2.66634  3.71813  3.48952  2.92049  4.19237  3.43770  3.88980  3.58112  2.49840  3.21376  4.07034  3.29257  3.95751  3.08309  1.27582  2.34575  2.98387  3.23190  5.43073  4.18423      5 r x - -
          2.68618  4.42225  2.77519  2.73123  3.46354  2.40513  3.72494  3.29354  2.67741  2.69355  4.24690  2.90347  2.73739  3.18146  2.89801  2.37887  2.77519  2.98518  4.58477  3.61503
          0.02122  4.25900  4.98135  0.61958  0.77255  0.48576  0.95510
      6   3.62124  4.97868  4.81049  4.46916  3.33279  4.46955  5.00667  2.57307  4.23484  0.51240  3.26455  4.70863  4.84910  4.50722  4.34049  4.11350  3.90352  2.70755  5.33345  4.14047      6 L x - -
          2.68618  4.42225  2.77519  2.73123  3.46354  2.40513  3.72494  3.29354  2.67741  2.69355  4.24690  2.90347  2.73739  3.18146  2.89801  2.37887  2.77519  2.98518  4.58477  3.61503
          0.02122  4.25900  4.98135  0.61958  0.77255  0.48576  0.95510
      7   3.52458  4.80793  5.17520  4.64498  3.22776  4.82328  5.15964  1.76401  4.46745  0.76298  3.02058  4.88743  4.98092  4.57211  4.55810  4.21464  3.75335  2.26339  5.37269  4.28938      7 l x - -
          2.68618  4.42225  2.77519  2.73123  3.46354  2.40513  3.72494  3.29354  2.67741  2.69355  4.24690  2.90347  2.73739  3.18146  2.89801  2.37887  2.77519  2.98518  4.58477  3.61503
          0.02122  4.25900  4.98135  0.61958  0.77255  0.48576  0.95510
      8   2.60526  4.62971  3.14204  2.70854  4.04197  3.38116  3.87232  2.77939  2.72817  3.11435  3.96866  2.22546  3.89962  3.07756  3.13878  1.58503  2.91642  3.10050  5.38060  4.07148      8 s x - -
          2.68618  4.42225  2.77519  2.73123  3.46354  2.40513  3.72494  3.29354  2.67741  2.69355  4.24690  2.90347  2.73739  3.18146  2.89801  2.37887  2.77519  2.98518  4.58477  3.61503
          0.02122  4.25900  4.98135  0.61958  0.77255  0.48576  0.95510
      9   2.36063  1.02613  4.21795  3.92947  4.20647  3.11520  4.62989  3.52271  3.78697  3.35658  4.26056  3.74992  3.89938  4.06080  3.94283  1.93323  2.87476  3.07650  5.65552  4.46048      9 c x - -
          2.68618  4.42225  2.77519  2.73123  3.46354  2.40513  3.72494  3.29354  2.67741  2.69355  4.24690  2.90347  2.73739  3.18146  2.89801  2.37887  2.77519  2.98518  4.58477  3.61503
          0.02122  4.25900  4.98135  0.61958  0.77255  0.48576  0.95510
     10   3.07491  4.56534  4.32363  3.75007  3.27064  4.14469  4.40149  2.26912  3.42731  0.95289  3.16334  4.04301  4.46330  3.81129  3.06291  3.46872  3.30693  2.46858  5.08423  3.90535     10 l x - -
          2.68618  4.42225  2.77519  2.73123  3.46354  2.40513  3.72494  3.29354  2.67741  2.69355  4.24690  2.90347  2.73739  3.18146  2.89801  2.37887  2.77519  2.98518  4.58477  3.61503
          0.02122  4.25900  4.98135  0.61958  0.77255  0.48576  0.95510
     11   1.78896  4.34632  3.60398  3.44761  4.65367  0.90985  4.56074  4.04929  3.60915  3.77870  4.62040  3.54475  3.88351  3.86408  3.88150  2.59928  2.93730  3.44291  5.97415  4.80466     11 g x - -
          2.68618  4.42225  2.77519  2.73123  3.46354  2.40513  3.72494  3.29354  2.67741  2.69355  4.24690  2.90347  2.73739  3.18146  2.89801  2.37887  2.77519  2.98518  4.58477  3.61503
          0.02122  4.25900  4.98135  0.61958  0.77255  0.48576  0.95510
     12   3.30786  4.56280  5.16469  4.65819  3.65478  4.76537  5.31873  0.94862  4.55154  1.94633  3.43259  4.85857  5.00503  4.76898  4.71214  4.15934  3.56087  1.44638  5.70006  4.52601     12 i x - -
          2.68618  4.42225  2.77519  2.73123  3.46354  2.40513  3.72494  3.29354  2.67741  2.69355  4.24690  2.90347  2.73739  3.18146  2.89801  2.37887  2.77519  2.98518  4.58477  3.61503
          0.02122  4.25900  4.98135  0.61958  0.77255  0.48576  0.95510
     13   4.05798  5.27877  4.73161  4.54550  3.17288  4.20728  4.46196  4.12125  4.27333  3.44098  4.73302  4.62357  4.75975  4.63916  4.32696  4.25775  4.38190  4.02081  0.37032  3.15775     13 W x - -
          2.68618  4.42225  2.77519  2.73123  3.46354  2.40513  3.72494  3.29354  2.67741  2.69355  4.24690  2.90347  2.73739  3.18146  2.89801  2.37887  2.77519  2.98518  4.58477  3.61503
          0.02122  4.25900  4.98135  0.61958  0.77255  0.48576  0.95510
     14   3.50614  4.78688  5.20337  4.64144  2.40290  4.78374  4.97215  1.99920  4.50666  0.78923  2.94292  4.83649  4.92022  4.51043  4.55258  4.14174  3.71936  2.45153  5.15137  3.98946     14 l x - -
          2.68618  4.42225  2.77519  2.73123  3.46354  2.40513  3.72494  3.29354  2.67741  2.69355  4.24690  2.90347  2.73739  3.18146  2.89801  2.37887  2.77519  2.98518  4.58477  3.61503
          0.02122  4.25900  4.98135  0.61958  0.77255  0.48576  0.95510
     15   2.92981  4.35416  4.46030  3.92936  3.54943  4.10995  4.58887  1.30219  3.81642  2.29603  3.43981  4.15013  3.13160  4.07650  4.02423  3.45009  3.19356  1.46495  5.26097  4.06076     15 i x - -
          2.68618  4.42225  2.77519  2.73123  3.46354  2.40513  3.72494  3.29354  2.67741  2.69355  4.24690  2.90347  2.73739  3.18146  2.89801  2.37887  2.77519  2.98518  4.58477  3.61503
          0.02122  4.25900  4.98135  0.61958  0.77255  0.48576  0.95510
     16   2.55360  4.46974  3.59855  3.45160  4.49471  3.19520  4.53990  4.08016  3.55334  3.77561  4.67917  3.59783  3.96942  3.87331  3.81314  0.62950  3.06587  3.52561  5.83780  4.58632     16 S x - -
          2.68618  4.42225  2.77519  2.73123  3.46354  2.40513  3.72494  3.29354  2.67741  2.69355  4.24690  2.90347  2.73739  3.18146  2.89801  2.37887  2.77519  2.98518  4.58477  3.61503
          0.02122  4.25900  4.98135  0.61958  0.77255  0.48576  0.95510
     17   2.50911  3.07957  4.37887  3.83914  3.49776  3.83353  4.41474  1.32272  3.71409  2.40930  3.43945  3.98284  4.28794  3.95063  3.89306  3.18340  2.40766  2.02331  5.10038  3.90642     17 i x - -
          2.68618  4.42225  2.77519  2.73123  3.46354  2.40513  3.72494  3.29354  2.67741  2.69355  4.24690  2.90347  2.73739  3.18146  2.89801  2.37887  2.77519  2.98518  4.58477  3.61503
          0.02122  4.25900  4.98135  0.61958  0.77255  0.48576  0.95510
     18   3.28388  4.56643  5.09653  4.62602  3.70304  4.67758  5.32429  0.85647  4.50680  2.15443  3.49243  4.81493  4.97727  4.76233  4.68024  4.09462  3.55531  1.49876  5.74544  4.54347     18 i x - -
          2.68618  4.42225  2.77519  2.73123  3.46354  2.40513  3.72494  3.29354  2.67741  2.69355  4.24690  2.90347  2.73739  3.18146  2.89801  2.37887  2.77519  2.98518  4.58477  3.61503
          0.02122  4.25900  4.98135  0.61958  0.77255  0.48576  0.95510
     19   0.99744  4.27301  3.68060  3.39913  4.52785  2.18486  4.44775  3.95220  3.47044  3.63761  4.44642  3.48983  3.82415  3.72803  3.77162  2.04001  2.83574  3.35176  5.86743  4.67559     19 a x - -
          2.68618  4.42225  2.77519  2.73123  3.46354  2.40513  3.72494  3.29354  2.67741  2.69355  4.24690  2.90347  2.73739  3.18146  2.89801  2.37887  2.77519  2.98518  4.58477  3.61503
          0.02122  4.25900  4.98135  0.61958  0.77255  0.48576  0.95510
     20   2.45314  4.40715  3.68755  2.67005  3.63199  3.75592  4.12936  2.43777  3.13568  2.40294  3.55447  3.57396  4.17158  3.46636  3.46019  3.06124  3.02080  1.32905  5.16786  3.93466     20 v x - -
          2.68618  4.42225  2.77519  2.73123  3.46354  2.40513  3.72494  3.29354  2.67741  2.69355  4.24690  2.90347  2.73739  3.18146  2.89801  2.37887  2.77519  2.98518  4.58477  3.61503
          0.02122  4.25900  4.98135  0.61958  0.77255  0.48576  0.95510
     21   3.20709  4.55344  4.86492  4.39557  3.62171  4.46995  5.06801  1.91977  4.23804  1.86751  3.47390  4.59230  4.82596  4.52589  4.42188  3.88010  3.48745  0.84660  5.57558  4.34126     21 v x - -
          2.68618  4.42225  2.77519  2.73123  3.46354  2.40513  3.72494  3.29354  2.67741  2.69355  4.24690  2.90347  2.73739  3.18146  2.89801  2.37887  2.77519  2.98518  4.58477  3.61503
          0.09892  4.25900  2.52513  0.61958  0.77255  0.48576  0.95510
     22   3.17274  5.14231  3.15253  2.92479  4.35112  3.60121  4.08135  4.04294  2.72630  3.51243  4.54355  3.38276  4.16672  0.76791  2.99898  3.21291  3.47514  3.75651  5.57181  4.29240     22 q x - -
          2.68618  4.42225  2.77519  2.73123  3.46354  2.40513  3.72494  3.29354  2.67741  2.69355  4.24690  2.90347  2.73739  3.18146  2.89801  2.37887  2.77519  2.98518  4.58477  3.61503
          0.02292  4.18300  4.90535  0.61958  0.77255  0.43127  1.04892
     23   2.55071  1.45949  3.43997  2.48639  3.92285  3.34262  4.08677  3.24838  3.03398  2.99950  3.88844  3.38021  3.94135  3.38356  3.35690  2.36254  2.91808  2.93480  5.33038  4.09007     23 c x - -
          2.68618  4.42225  2.77519  2.73123  3.46354  2.40513  3.72494  3.29354  2.67741  2.69355  4.24690  2.90347  2.73739  3.18146  2.89801  2.37887  2.77519  2.98518  4.58477  3.61503
          0.02122  4.25900  4.98135  0.61958  0.77255  0.48576  0.95510
     24   3.09546  4.46791  4.59384  4.07215  1.28907  4.17537  4.01970  2.26684  3.92405  2.15676  3.34623  4.11702  4.49558  4.03793  4.02183  3.49333  3.32375  2.35900  4.32626  2.34555     24 f x - -
          2.68618  4.42225  2.77519  2.73123  3.46354  2.40513  3.72494  3.29354  2.67741  2.69355  4.24690  2.90347  2.73739  3.18146  2.89801  2.37887  2.77519  2.98518  4.58477  3.61503
          0.02122  4.25900  4.98135  0.61958  0.77255  0.48576  0.95510
     25   2.62388  4.76523  3.06520  2.57524  4.17179  2.52530  3.76376  3.58797  2.54596  3.19279  4.01099  3.05975  3.87044  2.67443  2.73791  2.39060  1.83763  3.23491  5.42816  4.11219     25 t x - -
          2.68618  4.42225  2.77519  2.73123  3.46354  2.40513  3.72494  3.29354  2.67741  2.69355  4.24690  2.90347  2.73739  3.18146  2.89801  2.37887  2.77519  2.98518  4.58477  3.61503
          0.02122  4.25900  4.98135  0.61958  0.77255  0.48576  0.95510
     26   2.75900  5.26712  2.15776  2.11086  4.59621  3.40325  3.67367  4.08057  2.13309  3.56047  4.32387  2.01459  3.85830  2.78781  2.61681  2.70512  2.99866  3.65155  5.69597  4.27645     26 n x - -
          2.68618  4.42225  2.77519  2.73123  3.46354  2.40513  3.72494  3.29354  2.67741  2.69355  4.24690  2.90347  2.73739  3.18146  2.89801  2.37887  2.77519  2.98518  4.58477  3.61503
          0.02122  4.25900  4.98135  0.61958  0.77255  0.48576  0.95510
     27   3.85372  5.18357  4.43396  4.25077  2.42048  4.30007  3.87166  3.81633  4.09945  3.16576  4.45238  4.23328  4.77152  4.30731  4.19617  3.94460  4.14600  3.70688  4.07362  0.50563     27 Y x - -
          2.68618  4.42225  2.77519  2.73123  3.46354  2.40513  3.72494  3.29354  2.67741  2.69355  4.24690  2.90347  2.73739  3.18146  2.89801  2.37887  2.77519  2.98518  4.58477  3.61503
          0.02122  4.25900  4.98135  0.61958  0.77255  0.48576  0.95510
     28   2.66515  5.06416  2.72630  2.38049  4.37118  3.43316  3.62739  3.82719  2.20137  3.34935  4.11965  2.27507  3.83339  2.74186  2.21784  2.43702  2.89562  3.43634  5.51417  3.37491     28 k x - -
          2.68618  4.42225  2.77519  2.73123  3.46354  2.40513  3.72494  3.29354  2.67741  2.69355  4.24690  2.90347  2.73739  3.18146  2.89801  2.37887  2.77519  2.98518  4.58477  3.61503
          0.02122  4.25900  4.98135  0.61958  0.77255  0.48576  0.95510
     29   3.11150  0.40853  4.69003  4.52999  4.45776  3.63665  5.09503  3.68772  4.36845  3.57472  4.71413  4.41916  4.37058  4.69863  4.41740  3.38140  3.61145  3.40033  5.76764  4.73739     29 C x - -
          2.68618  4.42225  2.77519  2.73123  3.46354  2.40513  3.72494  3.29354  2.67741  2.69355  4.24690  2.90347  2.73739  3.18146  2.89801  2.37887  2.77519  2.98518  4.58477  3.61503
          0.02122  4.25900  4.98135  0.61958  0.77255  0.48576  0.95510
     30   2.47693  4.83676  2.71182  2.48415  4.17577  1.99701  3.72490  3.59926  2.54373  3.19801  3.29486  2.67086  3.85619  2.87817  3.01034  2.42650  2.89752  3.24995  5.43302  4.09254     30 g x - -
          2.68618  4.42225  2.77519  2.73123  3.46354  2.40513  3.72494  3.29354  2.67741  2.69355  4.24690  2.90347  2.73739  3.18146  2.89801  2.37887  2.77519  2.98518  4.58477  3.61503
          0.02122  4.25900  4.98135  0.61958  0.77255  0.48576  0.95510
     31   2.97998  5.21442  2.62524  2.50219  4.52754  3.41553  3.93567  4.17522  2.74236  3.71148  4.59645  1.02923  4.01830  2.72420  3.13629  2.96218  3.29435  3.78111  5.76606  4.35159     31 n x - -
          2.68618  4.42225  2.77519  2.73123  3.46354  2.40513  3.72494  3.29354  2.67741  2.69355  4.24690  2.90347  2.73739  3.18146  2.89801  2.37887  2.77519  2.98518  4.58477  3.61503
          0.02122  4.25900  4.98135  0.61958  0.77255  0.48576  0.95510
     32   2.95272  5.43981  1.75403  2.27045  4.84092  2.06010  3.87165  4.35867  2.84324  3.85918  4.68078  1.71222  3.94077  3.02865  3.41493  2.87421  3.24992  3.91049  6.01486  4.53754     32 n x - -
          2.68618  4.42225  2.77519  2.73123  3.46354  2.40513  3.72494  3.29354  2.67741  2.69355  4.24690  2.90347  2.73739  3.18146  2.89801  2.37887  2.77519  2.98518  4.58477  3.61503
          0.02122  4.25900  4.98135  0.61958  0.77255  0.48576  0.95510
     33   2.62762  4.14966  3.93015  3.08729  2.95520  3.70144  3.55116  2.58989  3.24910  2.32462  2.43043  3.61740  4.07209  3.49674  3.47814  2.97873  2.85948  1.73597  4.73363  3.13789     33 v x - -
          2.68618  4.42225  2.77519  2.73123  3.46354  2.40513  3.72494  3.29354  2.67741  2.69355  4.24690  2.90347  2.73739  3.18146  2.89801  2.37887  2.77519  2.98518  4.58477  3.61503
          0.02122  4.25900  4.98135  0.61958  0.77255  0.48576  0.95510
     34   2.73107  4.49474  3.41780  2.37462  3.77295  3.62465  4.04148  2.67081  2.97946  2.71847  3.68863  3.40554  4.08381  3.32374  3.33650  2.95220  2.54128  1.41258  5.25282  4.00148     34 v x - -
          2.68618  4.42225  2.77519  2.73123  3.46354  2.40513  3.72494  3.29354  2.67741  2.69355  4.24690  2.90347  2.73739  3.18146  2.89801  2.37887  2.77519  2.98518  4.58477  3.61503
          0.02122  4.25900  4.98135  0.61958  0.77255  0.48576  0.95510
     35   3.28637  4.53397  5.18053  4.67697  3.71998  4.76833  5.34629  1.18432  4.58187  2.04163  3.49517  4.86759  5.01317  4.80982  4.74686  4.16314  3.54045  1.09760  5.74502  4.55680     35 v x - -
          2.68618  4.42225  2.77519  2.73123  3.46354  2.40513  3.72494  3.29354  2.67741  2.69355  4.24690  2.90347  2.73739  3.18146  2.89801  2.37887  2.77519  2.98518  4.58477  3.61503
          0.02122  4.25900  4.98135  0.61958  0.77255  0.48576  0.95510
     36   2.66999  4.81039  3.12151  2.59699  4.18541  3.45163  3.74173  3.59113  2.30454  3.18942  4.01241  3.07882  3.89564  2.89994  2.47518  2.00910  1.91407  3.25013  5.41366  4.11026     36 t x - -
          2.68618  4.42225  2.77519  2.73123  3.46354  2.40513  3.72494  3.29354  2.67741  2.69355  4.24690  2.90347  2.73739  3.18146  2.89801  2.37887  2.77519  2.98518  4.58477  3.61503
          0.02122  4.25900  4.98135  0.61958  0.77255  0.48576  0.95510
     37   1.83466  5.15190  2.38172  2.23401  4.46664  2.92499  3.69215  3.93252  2.50450  3.45765  4.23830  2.54869  3.85648  2.65161  3.00863  2.52242  2.97801  3.53385  5.63212  4.22796     37 a x - -
          2.68618  4.42225  2.77519  2.73123  3.46354  2.40513  3.72494  3.29354  2.67741  2.69355  4.24690  2.90347  2.73739  3.18146  2.89801  2.37887  2.77519  2.98518  4.58477  3.61503
          0.02122  4.25900  4.98135  0.61958  0.77255  0.48576  0.95510
     38   2.33030  5.01600  2.60847  2.18098  4.30779  3.42485  3.62909  3.75806  2.39302  3.29855  4.07368  2.64529  3.82458  2.74785  2.62664  2.63231  2.37677  3.37820  5.48249  3.32138     38 e x - -
          2.68618  4.42225  2.77519  2.73123  3.46354  2.40513  3.72494  3.29354  2.67741  2.69355  4.24690  2.90347  2.73739  3.18146  2.89801  2.37887  2.77519  2.98518  4.58477  3.61503
          0.02122  4.25900  4.98135  0.61958  0.77255  0.48576  0.95510
     39   2.67006  5.09608  2.66956  1.70455  4.40332  3.41657  3.63390  3.86599  2.39380  3.14730  3.61489  2.57657  3.82907  2.41575  2.87900  2.64433  2.90380  3.46691  5.54804  4.15573     39 e x - -
          2.68618  4.42225  2.77519  2.73123  3.46354  2.40513  3.72494  3.29354  2.67741  2.69355  4.24690  2.90347  2.73739  3.18146  2.89801  2.37887  2.77519  2.98518  4.58477  3.61503
          0.02122  4.25900  4.98135  0.61958  0.77255  0.48576  0.95510
     40   2.32665  4.40941  4.77437  4.25915  3.71116  4.34850  4.92764  1.29943  4.16119  2.35642  3.54596  4.44755  4.70804  4.41566  4.35679  3.71518  3.32727  1.24482  5.52623  4.32048     40 v x - -
          2.68618  4.42225  2.77519  2.73123  3.46354  2.40513  3.72494  3.29354  2.67741  2.69355  4.24690  2.90347  2.73739  3.18146  2.89801  2.37887  2.77519  2.98518  4.58477  3.61503
          0.02122  4.25900  4.98135  0.61958  0.77255  0.48576  0.95510
     41   2.67118  5.08866  2.64804  2.25631  4.40570  3.43661  3.13935  3.86411  2.33962  2.88362  4.14047  2.91770  3.83447  2.12432  2.29988  2.64807  2.90013  3.46564  5.52907  4.14964     41 q x - -
          2.68618  4.42225  2.77519  2.73123  3.46354  2.40513  3.72494  3.29354  2.67741  2.69355  4.24690  2.90347  2.73739  3.18146  2.89801  2.37887  2.77519  2.98518  4.58477  3.61503
          0.02122  4.25900  4.98135  0.61958  0.77255  0.48576  0.95510
     42   2.32109  4.80794  3.04588  2.06778  4.04259  3.46657  3.67155  3.45395  2.46959  3.06449  3.20983  3.00516  3.85725  2.82728  2.48472  2.55702  2.58352  3.13777  5.31515  3.58866     42 e x - -
          2.68618  4.42225  2.77519  2.73123  3.46354  2.40513  3.72494  3.29354  2.67741  2.69355  4.24690  2.90347  2.73739  3.18146  2.89801  2.37887  2.77519  2.98518  4.58477  3.61503
          0.02122  4.25900  4.98135  0.61958  0.77255  0.48576  0.95510
     43   1.44061  4.32686  4.17119  3.76754  3.89511  3.54509  4.58734  2.44439  3.68918  2.71078  3.79915  3.87828  4.18207  3.97779  3.92844  2.97209  3.04927  1.34274  5.52395  4.31503     43 v x - -
          2.68618  4.42225  2.77519  2.73123  3.46354  2.40513  3.72494  3.29354  2.67741  2.69355  4.24690  2.90347  2.73739  3.18146  2.89801  2.37887  2.77519  2.98518  4.58477  3.61503
          0.02122  4.25900  4.98135  0.61958  0.77255  0.48576  0.95510
     44   3.26933  4.80361  4.08287  3.61151  1.97870  4.11749  1.95380  3.36814  3.52490  2.88076  3.94396  3.78831  4.46921  3.72851  3.77664  2.97638  3.49555  3.18635  3.97780  1.37880     44 y x - -
          2.68618  4.42225  2.77519  2.73123  3.46354  2.40513  3.72494  3.29354  2.67741  2.69355  4.24690  2.90347  2.73739  3.18146  2.89801  2.37887  2.77519  2.98518  4.58477  3.61503
          0.02122  4.25900  4.98135  0.61958  0.77255  0.48576  0.95510
     45   2.76371  5.22936  2.05129  2.00666  4.54079  2.63470  3.70094  4.01657  2.52421  3.52726  4.30503  2.24091  3.86345  2.82543  3.03855  2.71672  3.01062  2.93372  5.69060  4.27032     45 e x - -
          2.68618  4.42225  2.77519  2.73123  3.46354  2.40513  3.72494  3.29354  2.67741  2.69355  4.24690  2.90347  2.73739  3.18146  2.89801  2.37887  2.77519  2.98518  4.58477  3.61503
          0.02122  4.25900  4.98135  0.61958  0.77255  0.48576  0.95510
     46   2.43493  5.07999  3.05201  2.47585  4.40778  3.50092  3.63752  3.46128  1.79387  3.35247  4.13872  2.82611  3.88595  2.22542  2.29290  2.72245  2.95406  3.46407  5.50130  4.16599     46 k x - -
          2.68618  4.42225  2.77519  2.73123  3.46354  2.40513  3.72494  3.29354  2.67741  2.69355  4.24690  2.90347  2.73739  3.18146  2.89801  2.37887  2.77519  2.98518  4.58477  3.61503
          0.02122  4.25900  4.98135  0.61958  0.77255  0.48576  0.95510
     47   1.37088  4.32093  3.68049  3.18022  3.82076  3.37169  4.11954  2.67959  3.12751  2.84817  3.76311  3.46116  3.95041  3.43268  3.45898  2.12443  2.87216  2.44399  5.27060  4.04365     47 a x - -
          2.68618  4.42225  2.77519  2.73123  3.46354  2.40513  3.72494  3.29354  2.67741  2.69355  4.24690  2.90347  2.73739  3.18146  2.89801  2.37887  2.77519  2.98518  4.58477  3.61503
          0.02122  4.25900  4.98135  0.61958  0.77255  0.48576  0.95510
     48   2.62853  4.55515  3.24514  2.53206  3.72956  3.53076  3.75317  2.74329  2.52950  2.42979  2.87929  2.97415  3.91497  2.43414  2.87612  2.75479  2.85928  2.65802  5.10466  3.83129     48 l x - -
          2.68618  4.42225  2.77519  2.73123  3.46354  2.40513  3.72494  3.29354  2.67741  2.69355  4.24690  2.90347  2.73739  3.18146  2.89801  2.37887  2.77519  2.98518  4.58477  3.61503
          0.02122  4.25900  4.98135  0.61958  0.77255  0.48576  0.95510
     49   2.73027  5.06792  3.01701  2.46935  4.40306  3.48613  3.64974  3.83642  2.04791  3.35577  4.14356  2.98747  3.18566  2.58915  2.25416  1.89725  2.95549  3.46052  5.51040  4.17124     49 s x - -
          2.68618  4.42225  2.77519  2.73123  3.46354  2.40513  3.72494  3.29354  2.67741  2.69355  4.24690  2.90347  2.73739  3.18146  2.89801  2.37887  2.77519  2.98518  4.58477  3.61503
          0.02122  4.25900  4.98135  0.61958  0.77255  0.48576  0.95510
     50   2.66445  4.56712  3.29675  2.59314  3.66818  3.56172  3.19574  2.91180  2.62229  2.78794  3.65973  3.18977  3.94419  3.00608  2.48579  2.79567  2.89269  2.70863  5.05835  2.15195     50 y x - -
          2.68618  4.42225  2.77519  2.73123  3.46354  2.40513  3.72494  3.29354  2.67741  2.69355  4.24690  2.90347  2.73739  3.18146  2.89801  2.37887  2.77519  2.98518  4.58477  3.61503
          0.02122  4.25900  4.98135  0.61958  0.77255  0.48576  0.95510
     51   2.98025  4.37662  4.53567  3.97628  3.43252  4.19353  4.58527  1.54329  3.85828  1.61147  3.30583  4.20173  4.52214  4.08603  4.04639  3.51577  2.20635  1.86410  5.19057  4.01868     51 i x - -
          2.68618  4.42225  2.77519  2.73123  3.46354  2.40513  3.72494  3.29354  2.67741  2.69355  4.24690  2.90347  2.73739  3.18146  2.89801  2.37887  2.77519  2.98518  4.58477  3.61503
          0.02122  4.25900  4.98135  0.61958  0.77255  0.48576  0.95510
     52   2.38069  5.02187  2.62315  2.38414  4.33376  3.41845  3.64706  3.78454  2.41307  3.09839  4.10227  2.11297  3.83281  2.76823  2.57906  2.29931  2.89402  3.40088  5.50713  4.12989     52 n x - -
          2.68618  4.42225  2.77519  2.73123  3.46354  2.40513  3.72494  3.29354  2.67741  2.69355  4.24690  2.90347  2.73739  3.18146  2.89801  2.37887  2.77519  2.98518  4.58477  3.61503
          0.02122  4.25900  4.98135  0.61958  0.77255  0.48576  0.95510
     53   2.54081  5.09740  2.37934  2.26171  4.41126  2.61044  3.63023  3.53898  2.39538  3.39164  4.15390  2.59648  3.25683  2.60538  2.88770  2.42850  2.89585  3.47269  5.55338  4.15672     53 e x - -
          2.68618  4.42225  2.77519  2.73123  3.46354  2.40513  3.72494  3.29354  2.67741  2.69355  4.24690  2.90347  2.73739  3.18146  2.89801  2.37887  2.77519  2.98518  4.58477  3.61503
          0.02122  4.25900  4.98135  0.61958  0.77255  0.48576  0.95510
     54   2.19296  4.70989  3.10281  2.55301  3.92693  3.22922  3.70473  3.32464  2.42493  2.63085  3.79951  2.52686  3.46303  2.73755  2.97897  2.70022  2.86367  2.55121  5.24277  3.93578     54 a x - -
          2.68618  4.42225  2.77519  2.73123  3.46354  2.40513  3.72494  3.29354  2.67741  2.69355  4.24690  2.90347  2.73739  3.18146  2.89801  2.37887  2.77519  2.98518  4.58477  3.61503
          0.02122  4.25900  4.98135  0.61958  0.77255  0.48576  0.95510
     55   1.43413  4.29730  3.69994  3.24655  4.11609  3.19288  4.22527  3.41061  3.21256  3.18018  4.04140  3.44992  3.86715  3.50843  3.54368  1.67972  2.52073  2.47741  5.50925  4.29202     55 a x - -
          2.68618  4.42225  2.77519  2.73123  3.46354  2.40513  3.72494  3.29354  2.67741  2.69355  4.24690  2.90347  2.73739  3.18146  2.89801  2.37887  2.77519  2.98518  4.58477  3.61503
          0.02122  4.25900  4.98135  0.61958  0.77255  0.48576  0.95510
     56   1.93797  4.64986  3.20416  2.65017  3.95629  3.45631  3.76308  3.33997  2.57094  2.98982  3.42634  3.11958  3.88970  2.95288  2.17858  2.45473  2.53884  3.03681  5.27222  3.98299     56 a x - -
          2.68618  4.42225  2.77519  2.73123  3.46354  2.40513  3.72494  3.29354  2.67741  2.69355  4.24690  2.90347  2.73739  3.18146  2.89801  2.37887  2.77519  2.98518  4.58477  3.61503
          0.02122  4.25900  4.98135  0.61958  0.77255  0.48576  0.95510
     57   2.48685  4.65114  2.93093  2.58933  3.52505  3.49896  3.71598  3.23723  2.57334  2.43270  3.73541  2.44142  3.88609  2.52110  3.01073  2.71384  2.66855  2.95806  4.24775  3.55454     57 l x - -
          2.68619  4.42226  2.77521  2.73102  3.46355  2.40514  3.72496  3.29355  2.67742  2.69356  4.24691  2.90348  2.73741  3.18148  2.89802  2.37888  2.77521  2.98520  4.58478  3.61504
          0.09892  2.43818  4.98135  0.36819  1.17760  0.48576  0.95510
     58   2.65591  4.91506  3.01037  2.45596  4.18152  2.75325  2.89806  3.02142  2.31376  3.18274  3.98418  2.78871  3.85382  2.78899  2.31021  2.45094  2.88540  3.26452  5.39685  4.05497     59 r x - -
          2.68618  4.42225  2.77519  2.73123  3.46354  2.40513  3.72494  3.29354  2.67741  2.69355  4.24690  2.90347  2.73739  3.18146  2.89801  2.37887  2.77519  2.98518  4.58477  3.61503
          0.02122  4.25900  4.98135  0.61958  0.77255  0.48576  0.95510
     59   2.44166  4.97152  2.96912  2.30049  4.25404  3.04688  3.63066  3.38692  2.10447  3.24688  3.66300  2.94162  3.83253  2.48813  2.44679  2.64096  2.60999  3.32835  5.44118  4.07921     60 k x - -
          2.68618  4.42225  2.77519  2.73123  3.46354  2.40513  3.72494  3.29354  2.67741  2.69355  4.24690  2.90347  2.73739  3.18146  2.89801  2.37887  2.77519  2.98518  4.58477  3.61503
          0.02122  4.25900  4.98135  0.61958  0.77255  0.48576  0.95510
     60   2.62504  4.37673  3.47282  2.91627  3.14728  3.57900  3.84774  2.89546  2.87317  2.60320  3.49915  3.32306  2.62540  3.18054  3.23382  2.12945  2.86680  2.38185  4.92431  2.86955     61 s x - -
          2.68618  4.42225  2.77519  2.73123  3.46354  2.40513  3.72494  3.29354  2.67741  2.69355  4.24690  2.90347  2.73739  3.18146  2.89801  2.37887  2.77519  2.98518  4.58477  3.61503
          0.02122  4.25900  4.98135  0.61958  0.77255  0.48576  0.95510
     61   2.27064  4.37854  3.74219  3.26993  3.57054  3.58540  4.14545  2.77541  3.17896  1.34579  3.51465  3.57686  2.74718  3.50524  3.46840  2.93696  2.98700  2.60075  5.13258  3.91765     62 l x - -
          2.68618  4.42225  2.77519  2.73123  3.46354  2.40513  3.72494  3.29354  2.67741  2.69355  4.24690  2.90347  2.73739  3.18146  2.89801  2.37887  2.77519  2.98518  4.58477  3.61503
          0.02122  4.25900  4.98135  0.61958  0.77255  0.48576  0.95510
     62   2.66361  4.96766  2.93051  2.09864  4.24039  3.44379  3.65246  2.71034  2.28722  3.23914  4.03320  2.63199  3.84729  2.49439  2.87923  2.24866  2.89551  3.31942  5.44426  4.08650     63 e x - -
          2.68618  4.42225  2.77519  2.73123  3.46354  2.40513  3.72494  3.29354  2.67741  2.69355  4.24690  2.90347  2.73739  3.18146  2.89801  2.37887  2.77519  2.98518  4.58477  3.61503
          0.02122  4.25900  4.98135  0.61958  0.77255  0.48576  0.95510
     63   2.74711  5.26389  1.96069  2.08880  4.58903  2.89856  3.67232  4.07772  2.11047  3.55973  4.32012  2.65393  3.84979  2.50875  2.97396  2.69267  2.80815  3.64575  5.69902  4.27139     64 d x - -
          2.68618  4.42225  2.77519  2.73123  3.46354  2.40513  3.72494  3.29354  2.67741  2.69355  4.24690  2.90347  2.73739  3.18146  2.89801  2.37887  2.77519  2.98518  4.58477  3.61503
          0.02122  4.25900  4.98135  0.61958  0.77255  0.48576  0.95510
     64   2.49344  4.12253  3.44173  3.41509  2.84586  3.71270  4.00911  1.94946  3.30952  2.09935  3.23335  3.65794  4.08258  3.54386  3.51929  2.82536  2.85499  2.11869  4.73401  3.04066     65 i x - -
          2.68618  4.42225  2.77519  2.73123  3.46354  2.40513  3.72494  3.29354  2.67741  2.69355  4.24690  2.90347  2.73739  3.18146  2.89801  2.37887  2.77519  2.98518  4.58477  3.61503
          0.02122  4.25900  4.98135  0.61958  0.77255  0.48576  0.95510
     65   2.65833  4.89601  3.03817  2.33914  4.15526  3.47203  3.65434  3.30055  2.14203  2.64369  3.96314  2.99129  3.15493  2.63467  2.27761  2.67971  2.88595  3.04835  5.37716  4.04261     66 k x - -
          2.68618  4.42225  2.77519  2.73123  3.46354  2.40513  3.72494  3.29354  2.67741  2.69355  4.24690  2.90347  2.73739  3.18146  2.89801  2.37887  2.77519  2.98518  4.58477  3.61503
          0.02122  4.25900  4.98135  0.61958  0.77255  0.48576  0.95510
     66   3.85372  5.18357  4.43396  4.25077  2.42048  4.30007  3.87166  3.81633  4.09945  3.16576  4.45238  4.23328  4.77152  4.30731  4.19617  3.94460  4.14600  3.70688  4.07362  0.50563     67 Y x - -
          2.68618  4.42225  2.77519  2.73123  3.46354  2.40513  3.72494  3.29354  2.67741  2.69355  4.24690  2.90347  2.73739  3.18146  2.89801  2.37887  2.77519  2.98518  4.58477  3.61503
          0.02122  4.25900  4.98135  0.61958  0.77255  0.48576  0.95510
     67   2.67794  4.88938  3.06127  2.54796  4.29429  3.43831  3.72346  3.71659  2.42013  3.28570  4.09273  2.49693  3.88444  2.86611  1.98684  2.43656  2.10244  3.34974  5.48023  4.15879     68 r x - -
          2.68618  4.42225  2.77519  2.73123  3.46354  2.40513  3.72494  3.29354  2.67741  2.69355  4.24690  2.90347  2.73739  3.18146  2.89801  2.37887  2.77519  2.98518  4.58477  3.61503
          0.02122  4.25900  4.98135  0.61958  0.77255  0.48576  0.95510
     68   3.21885  4.93769  3.96999  3.92639  5.02712  0.32258  5.00472  4.73887  4.15909  4.33674  5.32809  4.13630  4.33911  4.45337  4.33562  3.40447  3.72947  4.19204  6.00203  5.14812     69 G x - -
          2.68618  4.42225  2.77519  2.73123  3.46354  2.40513  3.72494  3.29354  2.67741  2.69355  4.24690  2.90347  2.73739  3.18146  2.89801  2.37887  2.77519  2.98518  4.58477  3.61503
          0.02122  4.25900  4.98135  0.61958  0.77255  0.48576  0.95510
     69   2.60059  4.60265  3.18361  2.79376  4.13532  3.35433  3.96565  3.38876  2.81847  3.16883  4.04836  1.45023  3.91908  3.17484  3.21209  2.71977  2.42837  2.52068  5.48408  4.18604     70 n x - -
          2.68618  4.42225  2.77519  2.73123  3.46354  2.40513  3.72494  3.29354  2.67741  2.69355  4.24690  2.90347  2.73739  3.18146  2.89801  2.37887  2.77519  2.98518  4.58477  3.61503
          0.02122  4.25900  4.98135  0.61958  0.77255  0.48576  0.95510
     70   3.50654  4.78477  5.18677  4.65470  3.24698  4.82194  5.16919  1.63515  4.48467  0.82333  3.03689  4.89071  4.98116  4.58693  4.57422  4.21124  3.73574  2.21558  5.38616  4.30396     71 l x - -
          2.68618  4.42225  2.77519  2.73123  3.46354  2.40513  3.72494  3.29354  2.67741  2.69355  4.24690  2.90347  2.73739  3.18146  2.89801  2.37887  2.77519  2.98518  4.58477  3.61503
          0.02122  4.25900  4.98135  0.61958  0.77255  0.48576  0.95510
     71   2.04837  3.14813  3.19777  2.66360  3.97530  2.48954  3.79438  3.37260  2.32792  3.01909  3.85642  2.74736  3.87175  2.98738  3.06847  2.67361  2.65454  3.05258  5.29973  4.00789     72 a x - -
          2.68618  4.42225  2.77519  2.73123  3.46354  2.40513  3.72494  3.29354  2.67741  2.69355  4.24690  2.90347  2.73739  3.18146  2.89801  2.37887  2.77519  2.98518  4.58477  3.61503
          0.02122  4.25900  4.98135  0.61958  0.77255  0.48576  0.95510
     72   2.63849  4.99834  2.71554  2.38935  4.31305  2.57581  3.63986  3.76304  2.40499  3.30508  4.08090  2.58840  3.43131  2.75998  2.47484  2.31091  2.87667  2.99174  5.48947  4.11435     73 s x - -
          2.68618  4.42225  2.77519  2.73123  3.46354  2.40513  3.72494  3.29354  2.67741  2.69355  4.24690  2.90347  2.73739  3.18146  2.89801  2.37887  2.77519  2.98518  4.58477  3.61503
          0.02122  4.25900  4.98135  0.61958  0.77255  0.48576  0.95510
     73   2.62917  4.39992  3.42924  2.45292  3.54919  3.58508  3.83904  2.87866  2.82230  2.00479  3.04643  3.29338  3.96962  3.13955  3.19257  2.51543  2.45336  2.48331  4.98479  3.74149     74 l x - -
          2.68618  4.42225  2.77519  2.73123  3.46354  2.40513  3.72494  3.29354  2.67741  2.69355  4.24690  2.90347  2.73739  3.18146  2.89801  2.37887  2.77519  2.98518  4.58477  3.61503
          0.02122  4.25900  4.98135  0.61958  0.77255  0.48576  0.95510
     74   1.82510  4.35170  3.50282  3.20210  4.44896  3.11240  4.30986  3.85594  3.26709  3.53952  4.36481  3.40625  1.31436  3.56377  3.60092  2.11620  2.86666  3.32219  5.78113  4.55540     75 p x - -
          2.68618  4.42225  2.77519  2.73123  3.46354  2.40513  3.72494  3.29354  2.67741  2.69355  4.24690  2.90347  2.73739  3.18146  2.89801  2.37887  2.77519  2.98518  4.58477  3.61503
          0.02122  4.25900  4.98135  0.61958  0.77255  0.48576  0.95510
     75   2.48501  4.95829  2.81577  2.30939  3.81148  3.43403  3.63156  3.33607  2.31255  3.23408  4.01845  2.32100  3.82675  2.75660  2.63409  2.44024  2.55906  3.31192  5.43449  4.06941     76 e x - -
          2.68619  4.42226  2.77521  2.73102  3.46355  2.40514  3.72496  3.29355  2.67742  2.69356  4.24691  2.90348  2.73741  3.18148  2.89802  2.37888  2.77521  2.98520  4.58478  3.61504
          0.09892  2.43818  4.98135  0.36819  1.17760  0.48576  0.95510
     76   2.31530  4.68152  3.11926  2.61282  4.02702  3.41493  3.27828  3.43983  2.60295  2.86257  3.90586  3.08906  2.34808  2.95647  3.03318  1.97869  2.88000  3.11437  5.33420  4.02652     78 s x - -
          2.68618  4.42225  2.77519  2.73123  3.46354  2.40513  3.72494  3.29354  2.67741  2.69355  4.24690  2.90347  2.73739  3.18146  2.89801  2.37887  2.77519  2.98518  4.58477  3.61503
          0.02122  4.25900  4.98135  0.61958  0.77255  0.48576  0.95510
     77   2.55180  4.31533  3.91780  3.35259  3.43933  3.81194  4.14503  2.28082  3.27167  2.08643  3.09640  3.68206  4.18996  3.55263  3.55904  3.09404  1.68403  2.14482  5.01364  3.80826     79 t x - -
          2.68618  4.42225  2.77519  2.73123  3.46354  2.40513  3.72494  3.29354  2.67741  2.69355  4.24690  2.90347  2.73739  3.18146  2.89801  2.37887  2.77519  2.98518  4.58477  3.61503
          0.02122  4.25900  4.98135  0.61958  0.77255  0.48576  0.95510
     78   3.85372  5.18357  4.43396  4.25077  2.42048  4.30007  3.87166  3.81633  4.09945  3.16576  4.45238  4.23328  4.77152  4.30731  4.19617  3.94460  4.14600  3.70688  4.07362  0.50563     80 Y x - -
          2.68618  4.42225  2.77519  2.73123  3.46354  2.40513  3.72494  3.29354  2.67741  2.69355  4.24690  2.90347  2.73739  3.18146  2.89801  2.37887  2.77519  2.98518  4.58477  3.61503
          0.02122  4.25900  4.98135  0.61958  0.77255  0.48576  0.95510
     79   2.71612  4.58391  3.35368  2.80206  2.47126  3.61295  3.09016  3.13589  2.74159  2.78977  3.68215  2.93002  3.99450  2.65792  2.91219  2.84927  2.94576  2.88939  4.80990  2.24370     81 y x - -
          2.68618  4.42225  2.77519  2.73123  3.46354  2.40513  3.72494  3.29354  2.67741  2.69355  4.24690  2.90347  2.73739  3.18146  2.89801  2.37887  2.77519  2.98518  4.58477  3.61503
          0.02122  4.25900  4.98135  0.61958  0.77255  0.48576  0.95510
     80   4.05798  5.27877  4.73161  4.54550  3.17288  4.20728  4.46196  4.12125  4.27333  3.44098  4.73302  4.62357  4.75975  4.63916  4.32696  4.25775  4.38190  4.02081  0.37032  3.15775     82 W x - -
          2.68618  4.42225  2.77519  2.73123  3.46354  2.40513  3.72494  3.29354  2.67741  2.69355  4.24690  2.90347  2.73739  3.18146  2.89801  2.37887  2.77519  2.98518  4.58477  3.61503
          0.02122  4.25900  4.98135  0.61958  0.77255  0.48576  0.95510
     81   2.82651  4.48010  3.70229  2.63900  1.69684  3.77624  2.92074  2.98435  3.09718  2.43906  3.58687  3.50386  4.14752  3.37992  3.41253  3.03988  3.05606  2.77659  4.45129  2.51468     83 f x - -
          2.68618  4.42225  2.77519  2.73123  3.46354  2.40513  3.72494  3.29354  2.67741  2.69355  4.24690  2.90347  2.73739  3.18146  2.89801  2.37887  2.77519  2.98518  4.58477  3.61503
          0.02122  4.25900  4.98135  0.61958  0.77255  0.48576  0.95510
     82   3.29166  4.54061  5.18102  4.66985  3.66860  4.76373  5.31316  1.13049  4.57222  1.89113  3.44522  4.85982  4.99990  4.78106  4.72617  4.15341  3.54229  1.23254  5.69516  4.52304     84 i x - -
          2.68618  4.42225  2.77519  2.73123  3.46354  2.40513  3.72494  3.29354  2.67741  2.69355  4.24690  2.90347  2.73739  3.18146  2.89801  2.37887  2.77519  2.98518  4.58477  3.61503
          0.02122  4.25900  4.98135  0.61958  0.77255  0.48576  0.95510
     83   2.56952  5.11151  2.47837  2.35804  4.43760  3.41171  3.66200  3.89775  1.88822  3.41832  4.19168  2.48336  3.84528  2.78085  2.90834  2.67218  2.21383  3.49785  5.58372  4.19248     85 k x - -
          2.68618  4.42225  2.77519  2.73123  3.46354  2.40513  3.72494  3.29354  2.67741  2.69355  4.24690  2.90347  2.73739  3.18146  2.89801  2.37887  2.77519  2.98518  4.58477  3.61503
          0.02122  4.25900  4.98135  0.61958  0.77255  0.48576  0.95510
     84   2.61998  3.08223  3.38444  2.64718  3.27061  3.56808  3.48822  2.93512  2.78272  2.63496  3.51688  3.25601  3.95000  2.49884  3.16401  2.49075  2.85169  2.42708  4.98626  3.09045     86 v x - -
          2.68618  4.42225  2.77519  2.73123  3.46354  2.40513  3.72494  3.29354  2.67741  2.69355  4.24690  2.90347  2.73739  3.18146  2.89801  2.37887  2.77519  2.98518  4.58477  3.61503
          0.02122  4.25900  4.98135  0.61958  0.77255  0.48576  0.95510
     85   2.61465  4.42092  3.44737  2.91511  3.27030  3.52251  3.89051  2.98130  2.87246  2.12086  3.59046  3.31702  3.11098  3.19324  3.23892  1.74259  2.88467  2.74268  5.04114  3.76645     87 s x - -
          2.68618  4.42225  2.77519  2.73123  3.46354  2.40513  3.72494  3.29354  2.67741  2.69355  4.24690  2.90347  2.73739  3.18146  2.89801  2.37887  2.77519  2.98518  4.58477  3.61503
          0.02122  4.25900  4.98135  0.61958  0.77255  0.48576  0.95510
     86   2.38313  4.92041  2.65552  2.33485  4.18478  3.44461  3.64233  3.61603  2.17525  2.80565  3.98414  2.95457  3.83671  2.77509  2.58621  2.64669  2.70290  3.26701  5.40346  3.02322     88 k x - -
          2.68618  4.42225  2.77519  2.73123  3.46354  2.40513  3.72494  3.29354  2.67741  2.69355  4.24690  2.90347  2.73739  3.18146  2.89801  2.37887  2.77519  2.98518  4.58477  3.61503
          0.02122  4.25900  4.98135  0.61958  0.77255  0.48576  0.95510
     87   2.61735  5.23524  1.61897  2.31678  4.63737  3.35586  3.78239  4.11884  2.65846  3.63661  4.42946  2.08399  3.88965  2.92111  3.18609  2.36322  2.84241  3.69006  5.80433  4.37456     89 d x - -
          2.68618  4.42225  2.77519  2.73123  3.46354  2.40513  3.72494  3.29354  2.67741  2.69355  4.24690  2.90347  2.73739  3.18146  2.89801  2.37887  2.77519  2.98518  4.58477  3.61503
          0.02122  4.25900  4.98135  0.61958  0.77255  0.48576  0.95510
     88   2.70791  5.16164  2.48150  2.22697  4.47723  2.96028  2.99173  3.94955  2.45025  3.45893  4.22657  2.56442  3.48305  2.77838  2.95140  1.90279  2.94814  3.53983  5.61888  4.21109     90 s x - -
          2.68618  4.42225  2.77519  2.73123  3.46354  2.40513  3.72494  3.29354  2.67741  2.69355  4.24690  2.90347  2.73739  3.18146  2.89801  2.37887  2.77519  2.98518  4.58477  3.61503
          0.02122  4.25900  4.98135  0.61958  0.77255  0.48576  0.95510
     89   2.67150  4.95189  2.97710  2.44609  4.22266  2.94355  3.65620  3.65972  2.39786  3.22599  4.02474  2.80550  3.85796  1.98470  2.58260  2.51175  2.90248  3.30973  5.42633  3.05166     91 q x - -
          2.68618  4.42225  2.77519  2.73123  3.46354  2.40513  3.72494  3.29354  2.67741  2.69355  4.24690  2.90347  2.73739  3.18146  2.89801  2.37887  2.77519  2.98518  4.58477  3.61503
          0.02122  4.25900  4.98135  0.61958  0.77255  0.48576  0.95510
     90   2.61127  4.75748  3.01807  2.62493  4.37760  1.77223  3.86254  3.81824  2.64740  3.40252  4.21033  2.76726  3.87229  3.02473  2.62183  1.94124  2.94153  3.39680  5.60269  4.28230     92 g x - -
          2.68619  4.42226  2.77521  2.73125  3.46355  2.40514  3.72496  3.29355  2.67742  2.69356  4.24691  2.90348  2.73741  3.18148  2.89802  2.37873  2.77521  2.98520  4.58478  3.61504
          0.09892  2.43818  4.98135  0.36819  1.17760  0.48576  0.95510
     91   2.76417  5.22966  2.71636  1.88891  4.55629  2.99725  3.67813  4.02787  2.43058  3.52092  4.29397  1.99101  3.86872  2.36664  2.68566  2.71850  3.00226  3.61457  5.66437  4.26228     94 e x - -
          2.68618  4.42225  2.77519  2.73123  3.46354  2.40513  3.72494  3.29354  2.67741  2.69355  4.24690  2.90347  2.73739  3.18146  2.89801  2.37887  2.77519  2.98518  4.58477  3.61503
          0.02122  4.25900  4.98135  0.61958  0.77255  0.48576  0.95510
     92   2.46763  4.16141  3.86305  3.28392  3.26388  3.67890  3.96127  2.61918  3.18628  2.11823  3.27180  3.57187  3.34136  3.44583  3.04573  2.95172  2.84876  1.86434  3.61701  2.97035     95 v x - -
          2.68618  4.42225  2.77519  2.73123  3.46354  2.40513  3.72494  3.29354  2.67741  2.69355  4.24690  2.90347  2.73739  3.18146  2.89801  2.37887  2.77519  2.98518  4.58477  3.61503
          0.02122  4.25900  4.98135  0.61958  0.77255  0.48576  0.95510
     93   2.11529  4.36158  3.46832  2.90247  3.50993  3.24343  3.84434  2.86580  2.85166  2.58064  3.22191  3.31461  3.96932  3.16326  2.78173  2.82982  2.55077  2.14352  4.94819  3.24083     96 a x - -
          2.68618  4.42225  2.77519  2.73123  3.46354  2.40513  3.72494  3.29354  2.67741  2.69355  4.24690  2.90347  2.73739  3.18146  2.89801  2.37887  2.77519  2.98518  4.58477  3.61503
          0.02122  4.25900  4.98135  0.61958  0.77255  0.48576  0.95510
     94   2.62446  4.30009  3.57406  2.79527  3.43016  3.61694  3.88558  2.77907  2.94644  2.50392  2.02380  3.39313  4.00021  3.24974  3.27408  2.63757  2.58548  2.45760  4.89080  3.03881     97 m x - -
          2.68618  4.42225  2.77519  2.73123  3.46354  2.40513  3.72494  3.29354  2.67741  2.69355  4.24690  2.90347  2.73739  3.18146  2.89801  2.37887  2.77519  2.98518  4.58477  3.61503
          0.02122  4.25900  4.98135  0.61958  0.77255  0.48576  0.95510
     95   2.66210  5.11996  2.27457  2.34337  4.44775  3.41223  3.62249  3.91890  1.95474  3.41879  4.17438  2.75799  3.33149  2.72983  2.68027  2.40490  2.63407  3.50321  5.56735  4.16874     98 k x - -
          2.68618  4.42225  2.77519  2.73123  3.46354  2.40513  3.72494  3.29354  2.67741  2.69355  4.24690  2.90347  2.73739  3.18146  2.89801  2.37887  2.77519  2.98518  4.58477  3.61503
          0.02122  4.25900  4.98135  0.61958  0.77255  0.48576  0.95510
     96   3.18267  4.87677  3.76665  3.28826  2.65244  3.95430  3.14236  3.47695  2.92278  2.99358  4.01576  3.58801  4.33541  3.41870  2.67685  3.28554  3.40392  3.26949  4.25646  1.07982     99 y x - -
          2.68618  4.42225  2.77519  2.73123  3.46354  2.40513  3.72494  3.29354  2.67741  2.69355  4.24690  2.90347  2.73739  3.18146  2.89801  2.37887  2.77519  2.98518  4.58477  3.61503
          0.02122  4.25900  4.98135  0.61958  0.77255  0.48576  0.95510
     97   2.86353  4.52671  3.68681  3.16751  1.93242  3.78971  3.76501  3.04273  2.56665  2.68944  3.64211  2.97999  4.16603  3.38152  3.38374  3.06297  3.09381  2.83231  4.42704  1.84106    100 y x - -
          2.68618  4.42225  2.77519  2.73123  3.46354  2.40513  3.72494  3.29354  2.67741  2.69355  4.24690  2.90347  2.73739  3.18146  2.89801  2.37887  2.77519  2.98518  4.58477  3.61503
          0.02122  4.25900  4.98135  0.61958  0.77255  0.48576  0.95510
     98   3.49354  4.76389  5.23194  4.66841  3.22244  4.83307  5.16134  1.58401  4.52534  0.88169  2.73116  4.89994  4.96582  4.57589  4.59599  4.20022  3.71280  2.24891  5.36296  4.32971    101 l x - -
          2.68618  4.42225  2.77519  2.73123  3.46354  2.40513  3.72494  3.29354  2.67741  2.69355  4.24690  2.90347  2.73739  3.18146  2.89801  2.37887  2.77519  2.98518  4.58477  3.61503
          0.02122  4.25900  4.98135  0.61958  0.77255  0.48576  0.95510
     99   3.04202  4.58153  4.31804  3.87349  3.39971  4.02438  4.59213  2.44190  3.66999  0.88784  3.28495  4.11350  4.47137  3.99955  3.86889  3.42788  2.59785  2.41833  5.26141  4.07867    102 l x - -
          2.68618  4.42225  2.77519  2.73123  3.46354  2.40513  3.72494  3.29354  2.67741  2.69355  4.24690  2.90347  2.73739  3.18146  2.89801  2.37887  2.77519  2.98518  4.58477  3.61503
          0.02122  4.25900  4.98135  0.61958  0.77255  0.48576  0.95510
    100   2.66688  4.21852  3.88117  3.30895  2.80799  3.72916  4.02597  2.29884  3.22090  2.33191  3.30064  3.61246  4.10241  3.05743  3.48221  3.00495  2.01636  1.93817  4.84269  3.63505    103 v x - -
          2.68618  4.42225  2.77519  2.73123  3.46354  2.40513  3.72494  3.29354  2.67741  2.69355  4.24690  2.90347  2.73739  3.18146  2.89801  2.37887  2.77519  2.98518  4.58477  3.61503
          0.02122  4.25900  4.98135  0.61958  0.77255  0.48576  0.95510
    101   2.49644  4.53382  3.19605  2.85657  4.39130  3.20942  4.06401  3.82243  2.94079  3.45987  4.27697  2.54293  3.85778  3.26558  3.33857  1.28375  2.14339  3.34927  5.68022  4.39471    104 s x - -
          2.68618  4.42225  2.77519  2.73123  3.46354  2.40513  3.72494  3.29354  2.67741  2.69355  4.24690  2.90347  2.73739  3.18146  2.89801  2.37887  2.77519  2.98518  4.58477  3.61503
          0.02122  4.25900  4.98135  0.61958  0.77255  0.48576  0.95510
    102   2.20548  4.88623  2.69057  2.44336  4.17439  3.43021  3.66832  3.60240  2.46010  3.18613  3.98622  2.68530  3.84103  2.63937  2.93113  2.31304  2.43854  2.82566  5.40906  4.05919    105 a x - -
          2.68618  4.42225  2.77519  2.73123  3.46354  2.40513  3.72494  3.29354  2.67741  2.69355  4.24690  2.90347  2.73739  3.18146  2.89801  2.37887  2.77519  2.98518  4.58477  3.61503
          0.02122  4.25900  4.98135  0.61958  0.77255  0.48576  0.95510
    103   2.69173  4.97925  2.40693  2.42793  4.45258  3.34722  3.78701  3.90803  2.63024  3.46699  4.26345  2.47926  3.86720  2.93186  3.12054  1.58579  2.45887  3.49539  5.65957  4.28046    106 s x - -
          2.68618  4.42225  2.77519  2.73123  3.46354  2.40513  3.72494  3.29354  2.67741  2.69355  4.24690  2.90347  2.73739  3.18146  2.89801  2.37887  2.77519  2.98518  4.58477  3.61503
          0.02122  4.25900  4.98135  0.61958  0.77255  0.48576  0.95510
    104   2.61403  3.79011  3.42207  2.88123  3.56748  1.86987  3.85216  2.99153  2.83137  2.47719  3.58134  2.96497  3.95690  3.15714  3.19836  2.79973  2.87182  2.74446  5.00220  3.02820    107 g x - -
          2.68623  4.42230  2.77524  2.73128  3.46359  2.40496  3.72499  3.29359  2.67745  2.69360  4.24694  2.90334  2.73744  3.18151  2.89788  2.37891  2.77524  2.98504  4.58482  3.61508
          0.07325  2.75246  4.98135  1.12223  0.39386  0.48576  0.95510
    105   2.59415  5.32692  2.34430  1.44224  4.65131  3.37544  3.75038  4.13877  2.61377  3.64042  4.42851  2.50118  3.88994  2.88307  3.14413  2.23985  3.09232  3.71723  5.80001  4.35964    113 e x - -
          2.68618  4.42225  2.77519  2.73123  3.46354  2.40513  3.72494  3.29354  2.67741  2.69355  4.24690  2.90347  2.73739  3.18146  2.89801  2.37887  2.77519  2.98518  4.58477  3.61503
          0.02122  4.25900  4.98135  0.61958  0.77255  0.48576  0.95510
    106   2.80642  4.23210  4.36327  3.77916  2.09298  3.95312  4.25129  1.87829  3.09648  1.73011  3.15908  3.96325  4.29177  3.83791  3.78842  3.25358  3.03750  2.14306  4.83417  3.64052    114 l x - -
          2.68618  4.42225  2.77519  2.73123  3.46354  2.40513  3.72494  3.29354  2.67741  2.69355  4.24690  2.90347  2.73739  3.18146  2.89801  2.37887  2.77519  2.98518  4.58477  3.61503
          0.02122  4.25900  4.98135  0.61958  0.77255  0.48576  0.95510
    107   2.71233  4.44765  3.55745  2.97908  3.55226  3.66278  3.88302  2.86419  2.76403  1.82291  3.49404  3.38201  4.03916  2.60369  2.64838  2.92514  2.94076  2.09251  5.01117  3.78227    115 l x - -
          2.68618  4.42225  2.77519  2.73123  3.46354  2.40513  3.72494  3.29354  2.67741  2.69355  4.24690  2.90347  2.73739  3.18146  2.89801  2.37887  2.77519  2.98518  4.58477  3.61503
          0.02122  4.25900  4.98135  0.61958  0.77255  0.48576  0.95510
    108   2.67368  4.32172  3.69511  3.13463  3.31282  1.82064  3.92414  2.77779  3.02715  2.27106  2.94212  3.48225  4.05531  3.34178  3.32710  2.93672  2.91618  2.58172  3.40338  3.53146    116 g x - -
          2.68618  4.42225  2.77519  2.73123  3.46354  2.40513  3.72494  3.29354  2.67741  2.69355  4.24690  2.90347  2.73739  3.18146  2.89801  2.37887  2.77519  2.98518  4.58477  3.61503
          0.02122  4.25900  4.98135  0.61958  0.77255  0.48576  0.95510
    109   2.93268  4.29790  4.63297  4.06109  3.34245  4.16561  4.52050  1.51699  3.92312  2.10891  2.91582  4.21786  4.48663  4.11504  4.05419  3.48594  3.16942  1.38932  5.05350  3.17461    117 v x - -
          2.68618  4.42225  2.77519  2.73123  3.46354  2.40513  3.72494  3.29354  2.67741  2.69355  4.24690  2.90347  2.73739  3.18146  2.89801  2.37887  2.77519  2.98518  4.58477  3.61503
          0.02122  4.25900  4.98135  0.61958  0.77255  0.48576  0.95510
    110   3.34671  4.60860  5.17283  4.64427  3.48311  4.76225  5.22917  1.09072  4.52623  1.45740  3.26192  4.84764  4.97118  4.68106  4.65164  4.14313  3.58869  1.69256  5.54936  4.42785    118 i x - -
          2.68618  4.42225  2.77519  2.73123  3.46354  2.40513  3.72494  3.29354  2.67741  2.69355  4.24690  2.90347  2.73739  3.18146  2.89801  2.37887  2.77519  2.98518  4.58477  3.61503
          0.02122  4.25900  4.98135  0.61958  0.77255  0.48576  0.95510
    111   2.70878  4.83137  2.59460  2.54150  3.98238  3.42302  3.79295  3.57816  2.68402  3.19688  4.04485  3.04426  3.91370  2.99804  3.13791  1.42501  2.98464  3.25043  5.33786  3.03453    119 s x - -
          2.68618  4.42225  2.77519  2.73123  3.46354  2.40513  3.72494  3.29354  2.67741  2.69355  4.24690  2.90347  2.73739  3.18146  2.89801  2.37887  2.77519  2.98518  4.58477  3.61503
          0.02122  4.25900  4.98135  0.61958  0.77255  0.48576  0.95510
    112   2.76930  4.41343  3.76130  3.23945  2.70639  3.72345  3.90921  2.84345  3.16184  2.52282  3.52082  3.55744  4.13608  3.44986  3.45886  3.01865  1.45470  2.65404  4.64087  2.64071    120 t x - -
          2.68618  4.42225  2.77519  2.73123  3.46354  2.40513  3.72494  3.29354  2.67741  2.69355  4.24690  2.90347  2.73739  3.18146  2.89801  2.37887  2.77519  2.98518  4.58477  3.61503
          0.02122  4.25900  4.98135  0.61958  0.77255  0.48576  0.95510
    113   2.39217  4.56726  3.30309  2.80468  3.98474  1.62370  3.88144  2.89034  2.69044  3.02133  3.88674  3.22190  3.91833  3.09805  2.57046  2.73081  2.90911  3.02487  5.32343  4.05583    121 g x - -
          2.68618  4.42225  2.77519  2.73123  3.46354  2.40513  3.72494  3.29354  2.67741  2.69355  4.24690  2.90347  2.73739  3.18146  2.89801  2.37887  2.77519  2.98518  4.58477  3.61503
          0.02122  4.25900  4.98135  0.61958  0.77255  0.48576  0.95510
    114   2.65016  4.70739  2.92490  2.24153  3.39519  3.49723  3.71240  3.30663  2.55923  2.94713  3.79172  2.79980  3.89240  2.90719  2.83971  2.72509  2.88214  3.02087  2.32496  3.87808    122 e x - -
          2.68618  4.42225  2.77519  2.73123  3.46354  2.40513  3.72494  3.29354  2.67741  2.69355  4.24690  2.90347  2.73739  3.18146  2.89801  2.37887  2.77519  2.98518  4.58477  3.61503
          0.02122  4.25900  4.98135  0.61958  0.77255  0.48576  0.95510
    115   2.64186  4.73279  3.11165  2.55236  3.94573  3.19279  3.69637  3.34660  2.30184  2.97838  3.01685  2.69468  3.88053  2.87249  2.57908  2.54086  2.87192  3.05204  5.24998  2.67767    123 k x - -
          2.68618  4.42225  2.77519  2.73123  3.46354  2.40513  3.72494  3.29354  2.67741  2.69355  4.24690  2.90347  2.73739  3.18146  2.89801  2.37887  2.77519  2.98518  4.58477  3.61503
          0.02122  4.25900  4.98135  0.61958  0.77255  0.48576  0.95510
    116   2.66289  4.96107  3.00792  2.44366  4.24169  2.96292  3.64029  3.67220  2.13080  2.98743  3.32192  2.96803  3.40184  2.19018  2.46541  2.66838  2.89027  3.31748  5.42770  4.08028    124 k x - -
          2.68618  4.42225  2.77519  2.73123  3.46354  2.40513  3.72494  3.29354  2.67741  2.69355  4.24690  2.90347  2.73739  3.18146  2.89801  2.37887  2.77519  2.98518  4.58477  3.61503
          0.02122  4.25900  4.98135  0.61958  0.77255  0.48576  0.95510
    117   2.64338  5.08107  2.50462  2.05717  3.73683  3.41544  3.61423  3.37614  2.05187  3.37263  4.13095  2.59440  3.81465  2.51131  2.85119  2.61859  2.87532  3.45534  5.53100  4.13774    125 k x - -
          2.68618  4.42225  2.77519  2.73123  3.46354  2.40513  3.72494  3.29354  2.67741  2.69355  4.24690  2.90347  2.73739  3.18146  2.89801  2.37887  2.77519  2.98518  4.58477  3.61503
          0.02122  4.25900  4.98135  0.61958  0.77255  0.48576  0.95510
    118   3.07257  4.42101  4.74494  4.19149  3.46748  4.34931  4.76691  1.34228  4.06971  1.55410  3.31325  4.39220  4.65226  4.27911  4.23206  3.68639  2.66227  1.75464  5.29652  4.13461    126 i x - -
          2.68618  4.42225  2.77519  2.73123  3.46354  2.40513  3.72494  3.29354  2.67741  2.69355  4.24690  2.90347  2.73739  3.18146  2.89801  2.37887  2.77519  2.98518  4.58477  3.61503
          0.02122  4.25900  4.98135  0.61958  0.77255  0.48576  0.95510
    119   2.69997  4.82399  2.62126  2.51292  3.13878  1.72887  3.76588  3.50083  2.43402  3.12971  3.97159  3.02526  3.90174  2.95046  3.08228  2.74867  2.95644  3.18816  5.37125  4.02951    127 g x - -
          2.68618  4.42225  2.77519  2.73123  3.46354  2.40513  3.72494  3.29354  2.67741  2.69355  4.24690  2.90347  2.73739  3.18146  2.89801  2.37887  2.77519  2.98518  4.58477  3.61503
          0.02122  4.25900  4.98135  0.61958  0.77255  0.48576  0.95510
    120   2.66863  5.00222  2.64776  2.14265  4.27893  3.42983  3.65512  3.71999  2.43581  2.63509  4.06717  2.71741  3.84293  2.51695  2.91414  2.66355  2.15896  3.35606  5.47784  4.10802    128 e x - -
          2.68618  4.42225  2.77519  2.73123  3.46354  2.40513  3.72494  3.29354  2.67741  2.69355  4.24690  2.90347  2.73739  3.18146  2.89801  2.37887  2.77519  2.98518  4.58477  3.61503
          0.02122  4.25900  4.98135  0.61958  0.77255  0.48576  0.95510
    121   2.91504  5.48099  1.99416  1.57008  4.79083  3.36416  3.78731  4.30025  2.69551  3.77944  4.57502  2.07522  3.91304  2.92508  3.25300  2.27390  3.17910  3.86140  5.92752  4.45293    129 e x - -
          2.68618  4.42225  2.77519  2.73123  3.46354  2.40513  3.72494  3.29354  2.67741  2.69355  4.24690  2.90347  2.73739  3.18146  2.89801  2.37887  2.77519  2.98518  4.58477  3.61503
          0.02122  4.25900  4.98135  0.61958  0.77255  0.48576  0.95510
    122   2.83465  5.16127  1.32668  2.37301  4.46245  3.40640  3.79694  3.84163  2.39419  3.46788  4.30766  2.92349  3.92387  2.95117  3.14835  2.81112  3.09958  2.78789  5.69315  4.29429    130 d x - -
          2.68618  4.42225  2.77519  2.73123  3.46354  2.40513  3.72494  3.29354  2.67741  2.69355  4.24690  2.90347  2.73739  3.18146  2.89801  2.37887  2.77519  2.98518  4.58477  3.61503
          0.02122  4.25900  4.98135  0.61958  0.77255  0.48576  0.95510
    123   2.74638  5.04023  2.38078  2.39624  4.33648  3.40685  3.16865  3.79270  2.57609  3.36385  4.17559  2.67112  3.88622  2.89267  3.05771  2.74122  1.60448  3.43047  5.56640  4.18870    131 t x - -
          2.68618  4.42225  2.77519  2.73123  3.46354  2.40513  3.72494  3.29354  2.67741  2.69355  4.24690  2.90347  2.73739  3.18146  2.89801  2.37887  2.77519  2.98518  4.58477  3.61503
          0.02122  4.25900  4.98135  0.61958  0.77255  0.48576  0.95510
    124   2.88728  3.02280  4.32056  3.78582  2.88050  3.88430  4.03404  2.72608  3.56054  2.17434  3.44267  3.90733  4.30027  3.82391  3.71897  3.23170  3.15264  2.58033  1.43046  3.02093    132 w x - -
          2.68618  4.42225  2.77519  2.73123  3.46354  2.40513  3.72494  3.29354  2.67741  2.69355  4.24690  2.90347  2.73739  3.18146  2.89801  2.37887  2.77519  2.98518  4.58477  3.61503
          0.02122  4.25900  4.98135  0.61958  0.77255  0.48576  0.95510
    125   2.81983  0.99191  4.47295  4.07045  3.64946  3.66558  4.62579  2.66058  3.82077  2.19479  3.75072  4.08759  4.29158  4.15632  3.97281  3.15305  3.22091  2.49408  5.30834  4.02684    133 c x - -
          2.68618  4.42225  2.77519  2.73123  3.46354  2.40513  3.72494  3.29354  2.67741  2.69355  4.24690  2.90347  2.73739  3.18146  2.89801  2.37887  2.77519  2.98518  4.58477  3.61503
          0.02122  4.25900  4.98135  0.61958  0.77255  0.48576  0.95510
    126   2.64869  4.92006  2.65029  2.43486  4.25537  2.92264  3.29343  3.69249  2.49875  3.26608  4.06335  2.95960  3.23520  2.83639  2.97465  2.42610  1.89336  3.32663  5.47875  4.12036    134 t x - -
          2.68618  4.42225  2.77519  2.73123  3.46354  2.40513  3.72494  3.29354  2.67741  2.69355  4.24690  2.90347  2.73739  3.18146  2.89801  2.37887  2.77519  2.98518  4.58477  3.61503
          0.06096  4.25900  3.10098  0.61958  0.77255  0.48576  0.95510
    127   2.72650  5.06349  2.80954  1.94420  4.40671  2.93135  3.69037  3.85152  2.43317  3.38933  4.18430  2.93528  2.17260  2.82233  2.49396  2.71353  2.97268  3.47037  5.56504  4.20026    135 e x - -
          2.68618  4.42225  2.77519  2.73123  3.46354  2.40513  3.72494  3.29354  2.67741  2.69355  4.24690  2.90347  2.73739  3.18146  2.89801  2.37887  2.77519  2.98518  4.58477  3.61503
          0.02208  4.22011  4.94246  0.61958  0.77255  0.53575  0.88003
    128   2.27834  4.34616  3.45698  2.89060  3.48538  3.15659  2.87451  2.84809  2.84433  2.31295  3.11056  3.30360  3.95886  3.15187  3.20422  2.82122  2.58556  2.47321  4.92555  3.15743    136 a x - -
          2.68641  4.42278  2.77482  2.73140  3.46185  2.40540  3.72547  3.29250  2.67793  2.69391  4.24742  2.90336  2.73690  3.18199  2.89776  2.37893  2.77572  2.98502  4.58434  3.61426
          0.26863  1.44573        *  2.27939  0.10797  0.00000        *
//
