# Supplementary material for: Remote homology clustering identifies lowly conserved families of effector proteins in plant-pathogenic fungi
Source: Microb Genom. 2021 Sep 1;7(9):000637. doi: 10.1099/mgen.0.000637 (PMC8715435; doi:10.1099/mgen.0.000637)
Supplement: Supplementary material 16 [file mgen-7-0637-s0016.zip › hmms/cluster-PC_0394OJ.hmm]

HMMER3/f [3.3 | Nov 2019]
NAME  cluster-PC_0394OJ
LENG  132
ALPH  amino
RF    yes
MM    no
CONS  yes
CS    no
MAP   yes
DATE  Wed Jul 22 12:46:11 2020
NSEQ  1
EFFN  0.378906
CKSUM 2896380450
STATS LOCAL MSV       -9.5147  0.71163
STATS LOCAL VITERBI  -10.7324  0.71163
STATS LOCAL FORWARD   -4.3950  0.71163
HMM          A        C        D        E        F        G        H        I        K        L        M        N        P        Q        R        S        T        V        W        Y   
            m->m     m->i     m->d     i->m     i->i     d->m     d->d
  COMPO   2.55695  4.48882  3.06261  2.78983  3.03652  2.83450  3.55636  2.65928  2.84022  2.47957  3.67115  3.11876  3.32737  3.10852  2.88495  2.67607  2.86006  2.58234  4.27801  3.38410
          2.68618  4.42225  2.77519  2.73123  3.46354  2.40513  3.72494  3.29354  2.67741  2.69355  4.24690  2.90347  2.73739  3.18146  2.89801  2.37887  2.77519  2.98518  4.58477  3.61503
          0.03461  3.77673  4.49907  0.61958  0.77255  0.00000        *
      1   2.89749  4.46272  3.94768  3.53638  3.17194  3.76237  4.29385  2.33825  3.30869  1.78359  1.57508  3.82494  4.22470  3.69835  3.52477  3.23543  3.20211  2.33255  4.99846  3.75025      1 m x - -
          2.68618  4.42225  2.77519  2.73123  3.46354  2.40513  3.72494  3.29354  2.67741  2.69355  4.24690  2.90347  2.73739  3.18146  2.89801  2.37887  2.77519  2.98518  4.58477  3.61503
          0.03461  3.77673  4.49907  0.61958  0.77255  0.48576  0.95510
      2   2.89749  4.46272  3.94768  3.53638  3.17194  3.76237  4.29385  2.33825  3.30869  1.78359  1.57508  3.82494  4.22470  3.69835  3.52477  3.23543  3.20211  2.33255  4.99846  3.75025      2 m x - -
          2.68618  4.42225  2.77519  2.73123  3.46354  2.40513  3.72494  3.29354  2.67741  2.69355  4.24690  2.90347  2.73739  3.18146  2.89801  2.37887  2.77519  2.98518  4.58477  3.61503
          0.03461  3.77673  4.49907  0.61958  0.77255  0.48576  0.95510
      3   2.89895  4.72874  3.04051  2.79363  3.22377  3.37182  1.36189  3.58658  2.63965  3.09158  4.12932  3.20571  3.92061  3.15945  2.90971  2.97135  3.20025  3.32383  4.68970  3.17794      3 h x - -
          2.68618  4.42225  2.77519  2.73123  3.46354  2.40513  3.72494  3.29354  2.67741  2.69355  4.24690  2.90347  2.73739  3.18146  2.89801  2.37887  2.77519  2.98518  4.58477  3.61503
          0.03461  3.77673  4.49907  0.61958  0.77255  0.48576  0.95510
      4   2.27294  4.19044  3.12785  2.94209  3.98201  2.92230  4.05319  3.49296  3.00917  3.22179  4.15813  3.18047  3.65381  3.36680  3.29620  1.24540  2.74641  3.04931  5.36292  4.06569      4 s x - -
          2.68618  4.42225  2.77519  2.73123  3.46354  2.40513  3.72494  3.29354  2.67741  2.69355  4.24690  2.90347  2.73739  3.18146  2.89801  2.37887  2.77519  2.98518  4.58477  3.61503
          0.03461  3.77673  4.49907  0.61958  0.77255  0.48576  0.95510
      5   2.95654  4.40587  4.19331  3.80795  3.31273  3.95770  4.55578  1.20547  3.63392  1.92212  3.26677  4.06679  4.40087  3.99395  3.84160  3.44623  3.25864  1.85263  5.18147  3.90935      5 i x - -
          2.68618  4.42225  2.77519  2.73123  3.46354  2.40513  3.72494  3.29354  2.67741  2.69355  4.24690  2.90347  2.73739  3.18146  2.89801  2.37887  2.77519  2.98518  4.58477  3.61503
          0.03461  3.77673  4.49907  0.61958  0.77255  0.48576  0.95510
      6   2.95654  4.40587  4.19331  3.80795  3.31273  3.95770  4.55578  1.20547  3.63392  1.92212  3.26677  4.06679  4.40087  3.99395  3.84160  3.44623  3.25864  1.85263  5.18147  3.90935      6 i x - -
          2.68618  4.42225  2.77519  2.73123  3.46354  2.40513  3.72494  3.29354  2.67741  2.69355  4.24690  2.90347  2.73739  3.18146  2.89801  2.37887  2.77519  2.98518  4.58477  3.61503
          0.03461  3.77673  4.49907  0.61958  0.77255  0.48576  0.95510
      7   3.14044  4.57164  4.10604  3.80485  1.18286  3.84766  3.84204  2.67882  3.71483  2.07264  3.42524  3.91273  4.31052  3.91016  3.85820  3.41372  3.44263  2.66192  4.12441  2.50543      7 f x - -
          2.68618  4.42225  2.77519  2.73123  3.46354  2.40513  3.72494  3.29354  2.67741  2.69355  4.24690  2.90347  2.73739  3.18146  2.89801  2.37887  2.77519  2.98518  4.58477  3.61503
          0.03461  3.77673  4.49907  0.61958  0.77255  0.48576  0.95510
      8   2.81043  4.78761  2.84581  2.60235  3.94242  3.30568  3.75867  3.56135  2.43074  3.07300  4.10684  3.05998  3.85986  1.41525  2.71548  2.86378  3.10904  3.29803  5.23325  3.92150      8 q x - -
          2.68618  4.42225  2.77519  2.73123  3.46354  2.40513  3.72494  3.29354  2.67741  2.69355  4.24690  2.90347  2.73739  3.18146  2.89801  2.37887  2.77519  2.98518  4.58477  3.61503
          0.03461  3.77673  4.49907  0.61958  0.77255  0.48576  0.95510
      9   2.36643  4.21026  3.34789  3.09898  3.88882  3.05177  4.12297  3.00451  3.04000  2.87121  3.93049  3.32182  3.74906  3.44046  3.30154  2.56696  1.34562  2.70982  5.33534  4.10633      9 t x - -
          2.68618  4.42225  2.77519  2.73123  3.46354  2.40513  3.72494  3.29354  2.67741  2.69355  4.24690  2.90347  2.73739  3.18146  2.89801  2.37887  2.77519  2.98518  4.58477  3.61503
          0.03461  3.77673  4.49907  0.61958  0.77255  0.48576  0.95510
     10   3.05024  4.54260  4.03392  3.67645  3.10418  3.85738  4.36228  2.30688  3.44499  1.00320  3.16272  3.96078  4.31135  3.83644  3.63551  3.42143  3.35009  2.31873  4.94563  3.64590     10 l x - -
          2.68618  4.42225  2.77519  2.73123  3.46354  2.40513  3.72494  3.29354  2.67741  2.69355  4.24690  2.90347  2.73739  3.18146  2.89801  2.37887  2.77519  2.98518  4.58477  3.61503
          0.03461  3.77673  4.49907  0.61958  0.77255  0.48576  0.95510
     11   3.05024  4.54260  4.03392  3.67645  3.10418  3.85738  4.36228  2.30688  3.44499  1.00320  3.16272  3.96078  4.31135  3.83644  3.63551  3.42143  3.35009  2.31873  4.94563  3.64590     11 l x - -
          2.68618  4.42225  2.77519  2.73123  3.46354  2.40513  3.72494  3.29354  2.67741  2.69355  4.24690  2.90347  2.73739  3.18146  2.89801  2.37887  2.77519  2.98518  4.58477  3.61503
          0.03461  3.77673  4.49907  0.61958  0.77255  0.48576  0.95510
     12   2.95654  4.40587  4.19331  3.80795  3.31273  3.95770  4.55578  1.20547  3.63392  1.92212  3.26677  4.06679  4.40087  3.99395  3.84160  3.44623  3.25864  1.85263  5.18147  3.90935     12 i x - -
          2.68618  4.42225  2.77519  2.73123  3.46354  2.40513  3.72494  3.29354  2.67741  2.69355  4.24690  2.90347  2.73739  3.18146  2.89801  2.37887  2.77519  2.98518  4.58477  3.61503
          0.03461  3.77673  4.49907  0.61958  0.77255  0.48576  0.95510
     13   2.95654  4.40587  4.19331  3.80795  3.31273  3.95770  4.55578  1.20547  3.63392  1.92212  3.26677  4.06679  4.40087  3.99395  3.84160  3.44623  3.25864  1.85263  5.18147  3.90935     13 i x - -
          2.68618  4.42225  2.77519  2.73123  3.46354  2.40513  3.72494  3.29354  2.67741  2.69355  4.24690  2.90347  2.73739  3.18146  2.89801  2.37887  2.77519  2.98518  4.58477  3.61503
          0.03461  3.77673  4.49907  0.61958  0.77255  0.48576  0.95510
     14   2.36643  4.21026  3.34789  3.09898  3.88882  3.05177  4.12297  3.00451  3.04000  2.87121  3.93049  3.32182  3.74906  3.44046  3.30154  2.56696  1.34562  2.70982  5.33534  4.10633     14 t x - -
          2.68618  4.42225  2.77519  2.73123  3.46354  2.40513  3.72494  3.29354  2.67741  2.69355  4.24690  2.90347  2.73739  3.18146  2.89801  2.37887  2.77519  2.98518  4.58477  3.61503
          0.03461  3.77673  4.49907  0.61958  0.77255  0.48576  0.95510
     15   2.95654  4.40587  4.19331  3.80795  3.31273  3.95770  4.55578  1.20547  3.63392  1.92212  3.26677  4.06679  4.40087  3.99395  3.84160  3.44623  3.25864  1.85263  5.18147  3.90935     15 i x - -
          2.68618  4.42225  2.77519  2.73123  3.46354  2.40513  3.72494  3.29354  2.67741  2.69355  4.24690  2.90347  2.73739  3.18146  2.89801  2.37887  2.77519  2.98518  4.58477  3.61503
          0.03461  3.77673  4.49907  0.61958  0.77255  0.48576  0.95510
     16   2.73300  4.30517  3.98992  3.65306  3.48320  3.62136  4.47225  2.06588  3.51919  2.18924  3.46613  3.85734  4.18932  3.88727  3.74032  3.12123  3.09827  1.15573  5.25035  3.97461     16 v x - -
          2.68618  4.42225  2.77519  2.73123  3.46354  2.40513  3.72494  3.29354  2.67741  2.69355  4.24690  2.90347  2.73739  3.18146  2.89801  2.37887  2.77519  2.98518  4.58477  3.61503
          0.03461  3.77673  4.49907  0.61958  0.77255  0.48576  0.95510
     17   3.14044  4.57164  4.10604  3.80485  1.18286  3.84766  3.84204  2.67882  3.71483  2.07264  3.42524  3.91273  4.31052  3.91016  3.85820  3.41372  3.44263  2.66192  4.12441  2.50543     17 f x - -
          2.68618  4.42225  2.77519  2.73123  3.46354  2.40513  3.72494  3.29354  2.67741  2.69355  4.24690  2.90347  2.73739  3.18146  2.89801  2.37887  2.77519  2.98518  4.58477  3.61503
          0.03461  3.77673  4.49907  0.61958  0.77255  0.48576  0.95510
     18   2.27294  4.19044  3.12785  2.94209  3.98201  2.92230  4.05319  3.49296  3.00917  3.22179  4.15813  3.18047  3.65381  3.36680  3.29620  1.24540  2.74641  3.04931  5.36292  4.06569     18 s x - -
          2.68618  4.42225  2.77519  2.73123  3.46354  2.40513  3.72494  3.29354  2.67741  2.69355  4.24690  2.90347  2.73739  3.18146  2.89801  2.37887  2.77519  2.98518  4.58477  3.61503
          0.03461  3.77673  4.49907  0.61958  0.77255  0.48576  0.95510
     19   2.81043  4.78761  2.84581  2.60235  3.94242  3.30568  3.75867  3.56135  2.43074  3.07300  4.10684  3.05998  3.85986  1.41525  2.71548  2.86378  3.10904  3.29803  5.23325  3.92150     19 q x - -
          2.68618  4.42225  2.77519  2.73123  3.46354  2.40513  3.72494  3.29354  2.67741  2.69355  4.24690  2.90347  2.73739  3.18146  2.89801  2.37887  2.77519  2.98518  4.58477  3.61503
          0.03461  3.77673  4.49907  0.61958  0.77255  0.48576  0.95510
     20   2.73300  4.30517  3.98992  3.65306  3.48320  3.62136  4.47225  2.06588  3.51919  2.18924  3.46613  3.85734  4.18932  3.88727  3.74032  3.12123  3.09827  1.15573  5.25035  3.97461     20 v x - -
          2.68618  4.42225  2.77519  2.73123  3.46354  2.40513  3.72494  3.29354  2.67741  2.69355  4.24690  2.90347  2.73739  3.18146  2.89801  2.37887  2.77519  2.98518  4.58477  3.61503
          0.03461  3.77673  4.49907  0.61958  0.77255  0.48576  0.95510
     21   3.18543  4.59274  3.95035  3.63476  2.58089  3.62738  3.79195  3.20740  3.35991  2.61765  3.84542  3.80375  4.13792  3.75284  3.50431  3.38984  3.48164  3.09512  1.10308  2.58850     21 w x - -
          2.68618  4.42225  2.77519  2.73123  3.46354  2.40513  3.72494  3.29354  2.67741  2.69355  4.24690  2.90347  2.73739  3.18146  2.89801  2.37887  2.77519  2.98518  4.58477  3.61503
          0.03461  3.77673  4.49907  0.61958  0.77255  0.48576  0.95510
     22   2.55408  4.33562  3.20784  3.09680  4.23451  0.89356  4.22026  3.81324  3.26463  3.47897  4.45627  3.37290  3.72367  3.59694  3.50856  2.72378  3.02800  3.36041  5.35230  4.33416     22 g x - -
          2.68618  4.42225  2.77519  2.73123  3.46354  2.40513  3.72494  3.29354  2.67741  2.69355  4.24690  2.90347  2.73739  3.18146  2.89801  2.37887  2.77519  2.98518  4.58477  3.61503
          0.03461  3.77673  4.49907  0.61958  0.77255  0.48576  0.95510
     23   1.16144  4.14942  3.36909  3.15927  3.96028  2.97579  4.19211  3.07195  3.17307  2.95748  4.00260  3.33193  3.70624  3.52388  3.42842  2.50191  2.77276  2.74326  5.39725  4.18738     23 a x - -
          2.68618  4.42225  2.77519  2.73123  3.46354  2.40513  3.72494  3.29354  2.67741  2.69355  4.24690  2.90347  2.73739  3.18146  2.89801  2.37887  2.77519  2.98518  4.58477  3.61503
          0.03461  3.77673  4.49907  0.61958  0.77255  0.48576  0.95510
     24   2.90215  4.74242  3.38352  2.91871  4.07273  3.40476  3.76364  3.61018  2.21186  3.14384  4.14938  3.28437  3.91457  2.99124  1.13588  2.99260  3.17636  3.33899  5.19639  4.02372     24 r x - -
          2.68618  4.42225  2.77519  2.73123  3.46354  2.40513  3.72494  3.29354  2.67741  2.69355  4.24690  2.90347  2.73739  3.18146  2.89801  2.37887  2.77519  2.98518  4.58477  3.61503
          0.03461  3.77673  4.49907  0.61958  0.77255  0.48576  0.95510
     25   2.27294  4.19044  3.12785  2.94209  3.98201  2.92230  4.05319  3.49296  3.00917  3.22179  4.15813  3.18047  3.65381  3.36680  3.29620  1.24540  2.74641  3.04931  5.36292  4.06569     25 s x - -
          2.68618  4.42225  2.77519  2.73123  3.46354  2.40513  3.72494  3.29354  2.67741  2.69355  4.24690  2.90347  2.73739  3.18146  2.89801  2.37887  2.77519  2.98518  4.58477  3.61503
          0.03461  3.77673  4.49907  0.61958  0.77255  0.48576  0.95510
     26   3.05024  4.54260  4.03392  3.67645  3.10418  3.85738  4.36228  2.30688  3.44499  1.00320  3.16272  3.96078  4.31135  3.83644  3.63551  3.42143  3.35009  2.31873  4.94563  3.64590     26 l x - -
          2.68618  4.42225  2.77519  2.73123  3.46354  2.40513  3.72494  3.29354  2.67741  2.69355  4.24690  2.90347  2.73739  3.18146  2.89801  2.37887  2.77519  2.98518  4.58477  3.61503
          0.03461  3.77673  4.49907  0.61958  0.77255  0.48576  0.95510
     27   2.73300  4.30517  3.98992  3.65306  3.48320  3.62136  4.47225  2.06588  3.51919  2.18924  3.46613  3.85734  4.18932  3.88727  3.74032  3.12123  3.09827  1.15573  5.25035  3.97461     27 v x - -
          2.68618  4.42225  2.77519  2.73123  3.46354  2.40513  3.72494  3.29354  2.67741  2.69355  4.24690  2.90347  2.73739  3.18146  2.89801  2.37887  2.77519  2.98518  4.58477  3.61503
          0.03461  3.77673  4.49907  0.61958  0.77255  0.48576  0.95510
     28   2.88830  4.84233  3.05768  2.70097  4.20673  3.38500  3.71358  3.63066  1.17805  3.21831  4.18778  3.12865  3.89451  2.91266  2.42429  2.93828  3.15027  3.34484  5.30319  4.10314     28 k x - -
          2.68618  4.42225  2.77519  2.73123  3.46354  2.40513  3.72494  3.29354  2.67741  2.69355  4.24690  2.90347  2.73739  3.18146  2.89801  2.37887  2.77519  2.98518  4.58477  3.61503
          0.03461  3.77673  4.49907  0.61958  0.77255  0.48576  0.95510
     29   2.95654  4.40587  4.19331  3.80795  3.31273  3.95770  4.55578  1.20547  3.63392  1.92212  3.26677  4.06679  4.40087  3.99395  3.84160  3.44623  3.25864  1.85263  5.18147  3.90935     29 i x - -
          2.68618  4.42225  2.77519  2.73123  3.46354  2.40513  3.72494  3.29354  2.67741  2.69355  4.24690  2.90347  2.73739  3.18146  2.89801  2.37887  2.77519  2.98518  4.58477  3.61503
          0.03461  3.77673  4.49907  0.61958  0.77255  0.48576  0.95510
     30   2.89119  4.99618  1.06597  2.28568  4.36159  3.14207  3.85418  3.92897  2.92145  3.55591  4.53483  2.83593  3.78851  3.09537  3.42210  2.86658  3.22882  3.57945  5.54867  4.25414     30 d x - -
          2.68618  4.42225  2.77519  2.73123  3.46354  2.40513  3.72494  3.29354  2.67741  2.69355  4.24690  2.90347  2.73739  3.18146  2.89801  2.37887  2.77519  2.98518  4.58477  3.61503
          0.03461  3.77673  4.49907  0.61958  0.77255  0.48576  0.95510
     31   3.18543  4.59274  3.95035  3.63476  2.58089  3.62738  3.79195  3.20740  3.35991  2.61765  3.84542  3.80375  4.13792  3.75284  3.50431  3.38984  3.48164  3.09512  1.10308  2.58850     31 w x - -
          2.68618  4.42225  2.77519  2.73123  3.46354  2.40513  3.72494  3.29354  2.67741  2.69355  4.24690  2.90347  2.73739  3.18146  2.89801  2.37887  2.77519  2.98518  4.58477  3.61503
          0.03461  3.77673  4.49907  0.61958  0.77255  0.48576  0.95510
     32   2.27294  4.19044  3.12785  2.94209  3.98201  2.92230  4.05319  3.49296  3.00917  3.22179  4.15813  3.18047  3.65381  3.36680  3.29620  1.24540  2.74641  3.04931  5.36292  4.06569     32 s x - -
          2.68618  4.42225  2.77519  2.73123  3.46354  2.40513  3.72494  3.29354  2.67741  2.69355  4.24690  2.90347  2.73739  3.18146  2.89801  2.37887  2.77519  2.98518  4.58477  3.61503
          0.03461  3.77673  4.49907  0.61958  0.77255  0.48576  0.95510
     33   2.55408  4.33562  3.20784  3.09680  4.23451  0.89356  4.22026  3.81324  3.26463  3.47897  4.45627  3.37290  3.72367  3.59694  3.50856  2.72378  3.02800  3.36041  5.35230  4.33416     33 g x - -
          2.68618  4.42225  2.77519  2.73123  3.46354  2.40513  3.72494  3.29354  2.67741  2.69355  4.24690  2.90347  2.73739  3.18146  2.89801  2.37887  2.77519  2.98518  4.58477  3.61503
          0.03461  3.77673  4.49907  0.61958  0.77255  0.48576  0.95510
     34   2.27294  4.19044  3.12785  2.94209  3.98201  2.92230  4.05319  3.49296  3.00917  3.22179  4.15813  3.18047  3.65381  3.36680  3.29620  1.24540  2.74641  3.04931  5.36292  4.06569     34 s x - -
          2.68618  4.42225  2.77519  2.73123  3.46354  2.40513  3.72494  3.29354  2.67741  2.69355  4.24690  2.90347  2.73739  3.18146  2.89801  2.37887  2.77519  2.98518  4.58477  3.61503
          0.03461  3.77673  4.49907  0.61958  0.77255  0.48576  0.95510
     35   2.87512  4.95831  2.45664  1.17032  4.29341  3.21592  3.79842  3.72831  2.66718  3.36240  4.34384  2.88749  3.81691  3.01818  3.06358  2.86939  3.17972  3.42329  5.48344  4.20908     35 e x - -
          2.68618  4.42225  2.77519  2.73123  3.46354  2.40513  3.72494  3.29354  2.67741  2.69355  4.24690  2.90347  2.73739  3.18146  2.89801  2.37887  2.77519  2.98518  4.58477  3.61503
          0.03461  3.77673  4.49907  0.61958  0.77255  0.48576  0.95510
     36   3.11415  4.64195  3.69890  3.41295  2.30689  3.72010  3.58249  3.13717  3.27320  2.61522  3.82311  3.60928  4.19757  3.60236  3.47549  3.25950  3.40117  3.00361  3.94606  1.14147     36 y x - -
          2.68618  4.42225  2.77519  2.73123  3.46354  2.40513  3.72494  3.29354  2.67741  2.69355  4.24690  2.90347  2.73739  3.18146  2.89801  2.37887  2.77519  2.98518  4.58477  3.61503
          0.03461  3.77673  4.49907  0.61958  0.77255  0.48576  0.95510
     37   2.36643  4.21026  3.34789  3.09898  3.88882  3.05177  4.12297  3.00451  3.04000  2.87121  3.93049  3.32182  3.74906  3.44046  3.30154  2.56696  1.34562  2.70982  5.33534  4.10633     37 t x - -
          2.68618  4.42225  2.77519  2.73123  3.46354  2.40513  3.72494  3.29354  2.67741  2.69355  4.24690  2.90347  2.73739  3.18146  2.89801  2.37887  2.77519  2.98518  4.58477  3.61503
          0.03461  3.77673  4.49907  0.61958  0.77255  0.48576  0.95510
     38   2.95654  4.40587  4.19331  3.80795  3.31273  3.95770  4.55578  1.20547  3.63392  1.92212  3.26677  4.06679  4.40087  3.99395  3.84160  3.44623  3.25864  1.85263  5.18147  3.90935     38 i x - -
          2.68618  4.42225  2.77519  2.73123  3.46354  2.40513  3.72494  3.29354  2.67741  2.69355  4.24690  2.90347  2.73739  3.18146  2.89801  2.37887  2.77519  2.98518  4.58477  3.61503
          0.03461  3.77673  4.49907  0.61958  0.77255  0.48576  0.95510
     39   3.05024  4.54260  4.03392  3.67645  3.10418  3.85738  4.36228  2.30688  3.44499  1.00320  3.16272  3.96078  4.31135  3.83644  3.63551  3.42143  3.35009  2.31873  4.94563  3.64590     39 l x - -
          2.68618  4.42225  2.77519  2.73123  3.46354  2.40513  3.72494  3.29354  2.67741  2.69355  4.24690  2.90347  2.73739  3.18146  2.89801  2.37887  2.77519  2.98518  4.58477  3.61503
          0.03461  3.77673  4.49907  0.61958  0.77255  0.48576  0.95510
     40   2.55408  4.33562  3.20784  3.09680  4.23451  0.89356  4.22026  3.81324  3.26463  3.47897  4.45627  3.37290  3.72367  3.59694  3.50856  2.72378  3.02800  3.36041  5.35230  4.33416     40 g x - -
          2.68618  4.42225  2.77519  2.73123  3.46354  2.40513  3.72494  3.29354  2.67741  2.69355  4.24690  2.90347  2.73739  3.18146  2.89801  2.37887  2.77519  2.98518  4.58477  3.61503
          0.03461  3.77673  4.49907  0.61958  0.77255  0.48576  0.95510
     41   1.16144  4.14942  3.36909  3.15927  3.96028  2.97579  4.19211  3.07195  3.17307  2.95748  4.00260  3.33193  3.70624  3.52388  3.42842  2.50191  2.77276  2.74326  5.39725  4.18738     41 a x - -
          2.68618  4.42225  2.77519  2.73123  3.46354  2.40513  3.72494  3.29354  2.67741  2.69355  4.24690  2.90347  2.73739  3.18146  2.89801  2.37887  2.77519  2.98518  4.58477  3.61503
          0.03461  3.77673  4.49907  0.61958  0.77255  0.48576  0.95510
     42   2.64850  4.63703  2.66442  2.54171  3.98589  3.12309  3.85174  3.67836  2.74894  3.33717  4.29527  1.33997  3.77165  3.12679  3.09818  2.72096  3.02872  3.31033  5.30336  3.94300     42 n x - -
          2.68618  4.42225  2.77519  2.73123  3.46354  2.40513  3.72494  3.29354  2.67741  2.69355  4.24690  2.90347  2.73739  3.18146  2.89801  2.37887  2.77519  2.98518  4.58477  3.61503
          0.03461  3.77673  4.49907  0.61958  0.77255  0.48576  0.95510
     43   2.89895  4.72874  3.04051  2.79363  3.22377  3.37182  1.36189  3.58658  2.63965  3.09158  4.12932  3.20571  3.92061  3.15945  2.90971  2.97135  3.20025  3.32383  4.68970  3.17794     43 h x - -
          2.68618  4.42225  2.77519  2.73123  3.46354  2.40513  3.72494  3.29354  2.67741  2.69355  4.24690  2.90347  2.73739  3.18146  2.89801  2.37887  2.77519  2.98518  4.58477  3.61503
          0.03461  3.77673  4.49907  0.61958  0.77255  0.48576  0.95510
     44   3.11415  4.64195  3.69890  3.41295  2.30689  3.72010  3.58249  3.13717  3.27320  2.61522  3.82311  3.60928  4.19757  3.60236  3.47549  3.25950  3.40117  3.00361  3.94606  1.14147     44 y x - -
          2.68618  4.42225  2.77519  2.73123  3.46354  2.40513  3.72494  3.29354  2.67741  2.69355  4.24690  2.90347  2.73739  3.18146  2.89801  2.37887  2.77519  2.98518  4.58477  3.61503
          0.03461  3.77673  4.49907  0.61958  0.77255  0.48576  0.95510
     45   2.87512  4.95831  2.45664  1.17032  4.29341  3.21592  3.79842  3.72831  2.66718  3.36240  4.34384  2.88749  3.81691  3.01818  3.06358  2.86939  3.17972  3.42329  5.48344  4.20908     45 e x - -
          2.68618  4.42225  2.77519  2.73123  3.46354  2.40513  3.72494  3.29354  2.67741  2.69355  4.24690  2.90347  2.73739  3.18146  2.89801  2.37887  2.77519  2.98518  4.58477  3.61503
          0.03461  3.77673  4.49907  0.61958  0.77255  0.48576  0.95510
     46   2.87512  4.95831  2.45664  1.17032  4.29341  3.21592  3.79842  3.72831  2.66718  3.36240  4.34384  2.88749  3.81691  3.01818  3.06358  2.86939  3.17972  3.42329  5.48344  4.20908     46 e x - -
          2.68618  4.42225  2.77519  2.73123  3.46354  2.40513  3.72494  3.29354  2.67741  2.69355  4.24690  2.90347  2.73739  3.18146  2.89801  2.37887  2.77519  2.98518  4.58477  3.61503
          0.03461  3.77673  4.49907  0.61958  0.77255  0.48576  0.95510
     47   2.63387  4.40391  3.23126  3.05887  4.05692  3.09698  4.14202  3.58020  3.10839  3.21656  4.26443  3.37378  1.02669  3.50027  3.36243  2.79906  3.06862  3.23630  5.26731  4.17728     47 p x - -
          2.68618  4.42225  2.77519  2.73123  3.46354  2.40513  3.72494  3.29354  2.67741  2.69355  4.24690  2.90347  2.73739  3.18146  2.89801  2.37887  2.77519  2.98518  4.58477  3.61503
          0.03461  3.77673  4.49907  0.61958  0.77255  0.48576  0.95510
     48   2.64850  4.63703  2.66442  2.54171  3.98589  3.12309  3.85174  3.67836  2.74894  3.33717  4.29527  1.33997  3.77165  3.12679  3.09818  2.72096  3.02872  3.31033  5.30336  3.94300     48 n x - -
          2.68618  4.42225  2.77519  2.73123  3.46354  2.40513  3.72494  3.29354  2.67741  2.69355  4.24690  2.90347  2.73739  3.18146  2.89801  2.37887  2.77519  2.98518  4.58477  3.61503
          0.03461  3.77673  4.49907  0.61958  0.77255  0.48576  0.95510
     49   2.36643  4.21026  3.34789  3.09898  3.88882  3.05177  4.12297  3.00451  3.04000  2.87121  3.93049  3.32182  3.74906  3.44046  3.30154  2.56696  1.34562  2.70982  5.33534  4.10633     49 t x - -
          2.68618  4.42225  2.77519  2.73123  3.46354  2.40513  3.72494  3.29354  2.67741  2.69355  4.24690  2.90347  2.73739  3.18146  2.89801  2.37887  2.77519  2.98518  4.58477  3.61503
          0.03461  3.77673  4.49907  0.61958  0.77255  0.48576  0.95510
     50   2.55408  4.33562  3.20784  3.09680  4.23451  0.89356  4.22026  3.81324  3.26463  3.47897  4.45627  3.37290  3.72367  3.59694  3.50856  2.72378  3.02800  3.36041  5.35230  4.33416     50 g x - -
          2.68618  4.42225  2.77519  2.73123  3.46354  2.40513  3.72494  3.29354  2.67741  2.69355  4.24690  2.90347  2.73739  3.18146  2.89801  2.37887  2.77519  2.98518  4.58477  3.61503
          0.03461  3.77673  4.49907  0.61958  0.77255  0.48576  0.95510
     51   1.16144  4.14942  3.36909  3.15927  3.96028  2.97579  4.19211  3.07195  3.17307  2.95748  4.00260  3.33193  3.70624  3.52388  3.42842  2.50191  2.77276  2.74326  5.39725  4.18738     51 a x - -
          2.68618  4.42225  2.77519  2.73123  3.46354  2.40513  3.72494  3.29354  2.67741  2.69355  4.24690  2.90347  2.73739  3.18146  2.89801  2.37887  2.77519  2.98518  4.58477  3.61503
          0.03461  3.77673  4.49907  0.61958  0.77255  0.48576  0.95510
     52   1.16144  4.14942  3.36909  3.15927  3.96028  2.97579  4.19211  3.07195  3.17307  2.95748  4.00260  3.33193  3.70624  3.52388  3.42842  2.50191  2.77276  2.74326  5.39725  4.18738     52 a x - -
          2.68618  4.42225  2.77519  2.73123  3.46354  2.40513  3.72494  3.29354  2.67741  2.69355  4.24690  2.90347  2.73739  3.18146  2.89801  2.37887  2.77519  2.98518  4.58477  3.61503
          0.03461  3.77673  4.49907  0.61958  0.77255  0.48576  0.95510
     53   1.16144  4.14942  3.36909  3.15927  3.96028  2.97579  4.19211  3.07195  3.17307  2.95748  4.00260  3.33193  3.70624  3.52388  3.42842  2.50191  2.77276  2.74326  5.39725  4.18738     53 a x - -
          2.68618  4.42225  2.77519  2.73123  3.46354  2.40513  3.72494  3.29354  2.67741  2.69355  4.24690  2.90347  2.73739  3.18146  2.89801  2.37887  2.77519  2.98518  4.58477  3.61503
          0.03461  3.77673  4.49907  0.61958  0.77255  0.48576  0.95510
     54   2.81043  4.78761  2.84581  2.60235  3.94242  3.30568  3.75867  3.56135  2.43074  3.07300  4.10684  3.05998  3.85986  1.41525  2.71548  2.86378  3.10904  3.29803  5.23325  3.92150     54 q x - -
          2.68618  4.42225  2.77519  2.73123  3.46354  2.40513  3.72494  3.29354  2.67741  2.69355  4.24690  2.90347  2.73739  3.18146  2.89801  2.37887  2.77519  2.98518  4.58477  3.61503
          0.03461  3.77673  4.49907  0.61958  0.77255  0.48576  0.95510
     55   3.14044  4.57164  4.10604  3.80485  1.18286  3.84766  3.84204  2.67882  3.71483  2.07264  3.42524  3.91273  4.31052  3.91016  3.85820  3.41372  3.44263  2.66192  4.12441  2.50543     55 f x - -
          2.68618  4.42225  2.77519  2.73123  3.46354  2.40513  3.72494  3.29354  2.67741  2.69355  4.24690  2.90347  2.73739  3.18146  2.89801  2.37887  2.77519  2.98518  4.58477  3.61503
          0.03461  3.77673  4.49907  0.61958  0.77255  0.48576  0.95510
     56   2.63387  4.40391  3.23126  3.05887  4.05692  3.09698  4.14202  3.58020  3.10839  3.21656  4.26443  3.37378  1.02669  3.50027  3.36243  2.79906  3.06862  3.23630  5.26731  4.17728     56 p x - -
          2.68618  4.42225  2.77519  2.73123  3.46354  2.40513  3.72494  3.29354  2.67741  2.69355  4.24690  2.90347  2.73739  3.18146  2.89801  2.37887  2.77519  2.98518  4.58477  3.61503
          0.03461  3.77673  4.49907  0.61958  0.77255  0.48576  0.95510
     57   2.55408  4.33562  3.20784  3.09680  4.23451  0.89356  4.22026  3.81324  3.26463  3.47897  4.45627  3.37290  3.72367  3.59694  3.50856  2.72378  3.02800  3.36041  5.35230  4.33416     57 g x - -
          2.68618  4.42225  2.77519  2.73123  3.46354  2.40513  3.72494  3.29354  2.67741  2.69355  4.24690  2.90347  2.73739  3.18146  2.89801  2.37887  2.77519  2.98518  4.58477  3.61503
          0.03461  3.77673  4.49907  0.61958  0.77255  0.48576  0.95510
     58   2.36643  4.21026  3.34789  3.09898  3.88882  3.05177  4.12297  3.00451  3.04000  2.87121  3.93049  3.32182  3.74906  3.44046  3.30154  2.56696  1.34562  2.70982  5.33534  4.10633     58 t x - -
          2.68618  4.42225  2.77519  2.73123  3.46354  2.40513  3.72494  3.29354  2.67741  2.69355  4.24690  2.90347  2.73739  3.18146  2.89801  2.37887  2.77519  2.98518  4.58477  3.61503
          0.03461  3.77673  4.49907  0.61958  0.77255  0.48576  0.95510
     59   2.89749  4.46272  3.94768  3.53638  3.17194  3.76237  4.29385  2.33825  3.30869  1.78359  1.57508  3.82494  4.22470  3.69835  3.52477  3.23543  3.20211  2.33255  4.99846  3.75025     59 m x - -
          2.68618  4.42225  2.77519  2.73123  3.46354  2.40513  3.72494  3.29354  2.67741  2.69355  4.24690  2.90347  2.73739  3.18146  2.89801  2.37887  2.77519  2.98518  4.58477  3.61503
          0.03461  3.77673  4.49907  0.61958  0.77255  0.48576  0.95510
     60   2.36643  4.21026  3.34789  3.09898  3.88882  3.05177  4.12297  3.00451  3.04000  2.87121  3.93049  3.32182  3.74906  3.44046  3.30154  2.56696  1.34562  2.70982  5.33534  4.10633     60 t x - -
          2.68618  4.42225  2.77519  2.73123  3.46354  2.40513  3.72494  3.29354  2.67741  2.69355  4.24690  2.90347  2.73739  3.18146  2.89801  2.37887  2.77519  2.98518  4.58477  3.61503
          0.03461  3.77673  4.49907  0.61958  0.77255  0.48576  0.95510
     61   2.73300  4.30517  3.98992  3.65306  3.48320  3.62136  4.47225  2.06588  3.51919  2.18924  3.46613  3.85734  4.18932  3.88727  3.74032  3.12123  3.09827  1.15573  5.25035  3.97461     61 v x - -
          2.68618  4.42225  2.77519  2.73123  3.46354  2.40513  3.72494  3.29354  2.67741  2.69355  4.24690  2.90347  2.73739  3.18146  2.89801  2.37887  2.77519  2.98518  4.58477  3.61503
          0.03461  3.77673  4.49907  0.61958  0.77255  0.48576  0.95510
     62   2.89119  4.99618  1.06597  2.28568  4.36159  3.14207  3.85418  3.92897  2.92145  3.55591  4.53483  2.83593  3.78851  3.09537  3.42210  2.86658  3.22882  3.57945  5.54867  4.25414     62 d x - -
          2.68618  4.42225  2.77519  2.73123  3.46354  2.40513  3.72494  3.29354  2.67741  2.69355  4.24690  2.90347  2.73739  3.18146  2.89801  2.37887  2.77519  2.98518  4.58477  3.61503
          0.03461  3.77673  4.49907  0.61958  0.77255  0.48576  0.95510
     63   2.89119  4.99618  1.06597  2.28568  4.36159  3.14207  3.85418  3.92897  2.92145  3.55591  4.53483  2.83593  3.78851  3.09537  3.42210  2.86658  3.22882  3.57945  5.54867  4.25414     63 d x - -
          2.68618  4.42225  2.77519  2.73123  3.46354  2.40513  3.72494  3.29354  2.67741  2.69355  4.24690  2.90347  2.73739  3.18146  2.89801  2.37887  2.77519  2.98518  4.58477  3.61503
          0.03461  3.77673  4.49907  0.61958  0.77255  0.48576  0.95510
     64   2.55408  4.33562  3.20784  3.09680  4.23451  0.89356  4.22026  3.81324  3.26463  3.47897  4.45627  3.37290  3.72367  3.59694  3.50856  2.72378  3.02800  3.36041  5.35230  4.33416     64 g x - -
          2.68618  4.42225  2.77519  2.73123  3.46354  2.40513  3.72494  3.29354  2.67741  2.69355  4.24690  2.90347  2.73739  3.18146  2.89801  2.37887  2.77519  2.98518  4.58477  3.61503
          0.03461  3.77673  4.49907  0.61958  0.77255  0.48576  0.95510
     65   2.90215  4.74242  3.38352  2.91871  4.07273  3.40476  3.76364  3.61018  2.21186  3.14384  4.14938  3.28437  3.91457  2.99124  1.13588  2.99260  3.17636  3.33899  5.19639  4.02372     65 r x - -
          2.68618  4.42225  2.77519  2.73123  3.46354  2.40513  3.72494  3.29354  2.67741  2.69355  4.24690  2.90347  2.73739  3.18146  2.89801  2.37887  2.77519  2.98518  4.58477  3.61503
          0.03461  3.77673  4.49907  0.61958  0.77255  0.48576  0.95510
     66   2.27294  4.19044  3.12785  2.94209  3.98201  2.92230  4.05319  3.49296  3.00917  3.22179  4.15813  3.18047  3.65381  3.36680  3.29620  1.24540  2.74641  3.04931  5.36292  4.06569     66 s x - -
          2.68618  4.42225  2.77519  2.73123  3.46354  2.40513  3.72494  3.29354  2.67741  2.69355  4.24690  2.90347  2.73739  3.18146  2.89801  2.37887  2.77519  2.98518  4.58477  3.61503
          0.03461  3.77673  4.49907  0.61958  0.77255  0.48576  0.95510
     67   2.63387  4.40391  3.23126  3.05887  4.05692  3.09698  4.14202  3.58020  3.10839  3.21656  4.26443  3.37378  1.02669  3.50027  3.36243  2.79906  3.06862  3.23630  5.26731  4.17728     67 p x - -
          2.68618  4.42225  2.77519  2.73123  3.46354  2.40513  3.72494  3.29354  2.67741  2.69355  4.24690  2.90347  2.73739  3.18146  2.89801  2.37887  2.77519  2.98518  4.58477  3.61503
          0.03461  3.77673  4.49907  0.61958  0.77255  0.48576  0.95510
     68   3.11415  4.64195  3.69890  3.41295  2.30689  3.72010  3.58249  3.13717  3.27320  2.61522  3.82311  3.60928  4.19757  3.60236  3.47549  3.25950  3.40117  3.00361  3.94606  1.14147     68 y x - -
          2.68618  4.42225  2.77519  2.73123  3.46354  2.40513  3.72494  3.29354  2.67741  2.69355  4.24690  2.90347  2.73739  3.18146  2.89801  2.37887  2.77519  2.98518  4.58477  3.61503
          0.03461  3.77673  4.49907  0.61958  0.77255  0.48576  0.95510
     69   2.95654  4.40587  4.19331  3.80795  3.31273  3.95770  4.55578  1.20547  3.63392  1.92212  3.26677  4.06679  4.40087  3.99395  3.84160  3.44623  3.25864  1.85263  5.18147  3.90935     69 i x - -
          2.68618  4.42225  2.77519  2.73123  3.46354  2.40513  3.72494  3.29354  2.67741  2.69355  4.24690  2.90347  2.73739  3.18146  2.89801  2.37887  2.77519  2.98518  4.58477  3.61503
          0.03461  3.77673  4.49907  0.61958  0.77255  0.48576  0.95510
     70   2.73300  4.30517  3.98992  3.65306  3.48320  3.62136  4.47225  2.06588  3.51919  2.18924  3.46613  3.85734  4.18932  3.88727  3.74032  3.12123  3.09827  1.15573  5.25035  3.97461     70 v x - -
          2.68618  4.42225  2.77519  2.73123  3.46354  2.40513  3.72494  3.29354  2.67741  2.69355  4.24690  2.90347  2.73739  3.18146  2.89801  2.37887  2.77519  2.98518  4.58477  3.61503
          0.03461  3.77673  4.49907  0.61958  0.77255  0.48576  0.95510
     71   2.90215  4.74242  3.38352  2.91871  4.07273  3.40476  3.76364  3.61018  2.21186  3.14384  4.14938  3.28437  3.91457  2.99124  1.13588  2.99260  3.17636  3.33899  5.19639  4.02372     71 r x - -
          2.68618  4.42225  2.77519  2.73123  3.46354  2.40513  3.72494  3.29354  2.67741  2.69355  4.24690  2.90347  2.73739  3.18146  2.89801  2.37887  2.77519  2.98518  4.58477  3.61503
          0.03461  3.77673  4.49907  0.61958  0.77255  0.48576  0.95510
     72   2.88830  4.84233  3.05768  2.70097  4.20673  3.38500  3.71358  3.63066  1.17805  3.21831  4.18778  3.12865  3.89451  2.91266  2.42429  2.93828  3.15027  3.34484  5.30319  4.10314     72 k x - -
          2.68618  4.42225  2.77519  2.73123  3.46354  2.40513  3.72494  3.29354  2.67741  2.69355  4.24690  2.90347  2.73739  3.18146  2.89801  2.37887  2.77519  2.98518  4.58477  3.61503
          0.03461  3.77673  4.49907  0.61958  0.77255  0.48576  0.95510
     73   3.05024  4.54260  4.03392  3.67645  3.10418  3.85738  4.36228  2.30688  3.44499  1.00320  3.16272  3.96078  4.31135  3.83644  3.63551  3.42143  3.35009  2.31873  4.94563  3.64590     73 l x - -
          2.68618  4.42225  2.77519  2.73123  3.46354  2.40513  3.72494  3.29354  2.67741  2.69355  4.24690  2.90347  2.73739  3.18146  2.89801  2.37887  2.77519  2.98518  4.58477  3.61503
          0.03461  3.77673  4.49907  0.61958  0.77255  0.48576  0.95510
     74   2.90215  4.74242  3.38352  2.91871  4.07273  3.40476  3.76364  3.61018  2.21186  3.14384  4.14938  3.28437  3.91457  2.99124  1.13588  2.99260  3.17636  3.33899  5.19639  4.02372     74 r x - -
          2.68618  4.42225  2.77519  2.73123  3.46354  2.40513  3.72494  3.29354  2.67741  2.69355  4.24690  2.90347  2.73739  3.18146  2.89801  2.37887  2.77519  2.98518  4.58477  3.61503
          0.03461  3.77673  4.49907  0.61958  0.77255  0.48576  0.95510
     75   2.64850  4.63703  2.66442  2.54171  3.98589  3.12309  3.85174  3.67836  2.74894  3.33717  4.29527  1.33997  3.77165  3.12679  3.09818  2.72096  3.02872  3.31033  5.30336  3.94300     75 n x - -
          2.68618  4.42225  2.77519  2.73123  3.46354  2.40513  3.72494  3.29354  2.67741  2.69355  4.24690  2.90347  2.73739  3.18146  2.89801  2.37887  2.77519  2.98518  4.58477  3.61503
          0.03461  3.77673  4.49907  0.61958  0.77255  0.48576  0.95510
     76   2.27294  4.19044  3.12785  2.94209  3.98201  2.92230  4.05319  3.49296  3.00917  3.22179  4.15813  3.18047  3.65381  3.36680  3.29620  1.24540  2.74641  3.04931  5.36292  4.06569     76 s x - -
          2.68618  4.42225  2.77519  2.73123  3.46354  2.40513  3.72494  3.29354  2.67741  2.69355  4.24690  2.90347  2.73739  3.18146  2.89801  2.37887  2.77519  2.98518  4.58477  3.61503
          0.03461  3.77673  4.49907  0.61958  0.77255  0.48576  0.95510
     77   2.27294  4.19044  3.12785  2.94209  3.98201  2.92230  4.05319  3.49296  3.00917  3.22179  4.15813  3.18047  3.65381  3.36680  3.29620  1.24540  2.74641  3.04931  5.36292  4.06569     77 s x - -
          2.68618  4.42225  2.77519  2.73123  3.46354  2.40513  3.72494  3.29354  2.67741  2.69355  4.24690  2.90347  2.73739  3.18146  2.89801  2.37887  2.77519  2.98518  4.58477  3.61503
          0.03461  3.77673  4.49907  0.61958  0.77255  0.48576  0.95510
     78   2.55408  4.33562  3.20784  3.09680  4.23451  0.89356  4.22026  3.81324  3.26463  3.47897  4.45627  3.37290  3.72367  3.59694  3.50856  2.72378  3.02800  3.36041  5.35230  4.33416     78 g x - -
          2.68618  4.42225  2.77519  2.73123  3.46354  2.40513  3.72494  3.29354  2.67741  2.69355  4.24690  2.90347  2.73739  3.18146  2.89801  2.37887  2.77519  2.98518  4.58477  3.61503
          0.03461  3.77673  4.49907  0.61958  0.77255  0.48576  0.95510
     79   2.88830  4.84233  3.05768  2.70097  4.20673  3.38500  3.71358  3.63066  1.17805  3.21831  4.18778  3.12865  3.89451  2.91266  2.42429  2.93828  3.15027  3.34484  5.30319  4.10314     79 k x - -
          2.68618  4.42225  2.77519  2.73123  3.46354  2.40513  3.72494  3.29354  2.67741  2.69355  4.24690  2.90347  2.73739  3.18146  2.89801  2.37887  2.77519  2.98518  4.58477  3.61503
          0.03461  3.77673  4.49907  0.61958  0.77255  0.48576  0.95510
     80   2.90215  4.74242  3.38352  2.91871  4.07273  3.40476  3.76364  3.61018  2.21186  3.14384  4.14938  3.28437  3.91457  2.99124  1.13588  2.99260  3.17636  3.33899  5.19639  4.02372     80 r x - -
          2.68618  4.42225  2.77519  2.73123  3.46354  2.40513  3.72494  3.29354  2.67741  2.69355  4.24690  2.90347  2.73739  3.18146  2.89801  2.37887  2.77519  2.98518  4.58477  3.61503
          0.03461  3.77673  4.49907  0.61958  0.77255  0.48576  0.95510
     81   3.14044  4.57164  4.10604  3.80485  1.18286  3.84766  3.84204  2.67882  3.71483  2.07264  3.42524  3.91273  4.31052  3.91016  3.85820  3.41372  3.44263  2.66192  4.12441  2.50543     81 f x - -
          2.68618  4.42225  2.77519  2.73123  3.46354  2.40513  3.72494  3.29354  2.67741  2.69355  4.24690  2.90347  2.73739  3.18146  2.89801  2.37887  2.77519  2.98518  4.58477  3.61503
          0.03461  3.77673  4.49907  0.61958  0.77255  0.48576  0.95510
     82   3.11415  4.64195  3.69890  3.41295  2.30689  3.72010  3.58249  3.13717  3.27320  2.61522  3.82311  3.60928  4.19757  3.60236  3.47549  3.25950  3.40117  3.00361  3.94606  1.14147     82 y x - -
          2.68618  4.42225  2.77519  2.73123  3.46354  2.40513  3.72494  3.29354  2.67741  2.69355  4.24690  2.90347  2.73739  3.18146  2.89801  2.37887  2.77519  2.98518  4.58477  3.61503
          0.03461  3.77673  4.49907  0.61958  0.77255  0.48576  0.95510
     83   2.73300  4.30517  3.98992  3.65306  3.48320  3.62136  4.47225  2.06588  3.51919  2.18924  3.46613  3.85734  4.18932  3.88727  3.74032  3.12123  3.09827  1.15573  5.25035  3.97461     83 v x - -
          2.68618  4.42225  2.77519  2.73123  3.46354  2.40513  3.72494  3.29354  2.67741  2.69355  4.24690  2.90347  2.73739  3.18146  2.89801  2.37887  2.77519  2.98518  4.58477  3.61503
          0.03461  3.77673  4.49907  0.61958  0.77255  0.48576  0.95510
     84   3.14044  4.57164  4.10604  3.80485  1.18286  3.84766  3.84204  2.67882  3.71483  2.07264  3.42524  3.91273  4.31052  3.91016  3.85820  3.41372  3.44263  2.66192  4.12441  2.50543     84 f x - -
          2.68618  4.42225  2.77519  2.73123  3.46354  2.40513  3.72494  3.29354  2.67741  2.69355  4.24690  2.90347  2.73739  3.18146  2.89801  2.37887  2.77519  2.98518  4.58477  3.61503
          0.03461  3.77673  4.49907  0.61958  0.77255  0.48576  0.95510
     85   2.36643  4.21026  3.34789  3.09898  3.88882  3.05177  4.12297  3.00451  3.04000  2.87121  3.93049  3.32182  3.74906  3.44046  3.30154  2.56696  1.34562  2.70982  5.33534  4.10633     85 t x - -
          2.68618  4.42225  2.77519  2.73123  3.46354  2.40513  3.72494  3.29354  2.67741  2.69355  4.24690  2.90347  2.73739  3.18146  2.89801  2.37887  2.77519  2.98518  4.58477  3.61503
          0.03461  3.77673  4.49907  0.61958  0.77255  0.48576  0.95510
     86   2.55408  4.33562  3.20784  3.09680  4.23451  0.89356  4.22026  3.81324  3.26463  3.47897  4.45627  3.37290  3.72367  3.59694  3.50856  2.72378  3.02800  3.36041  5.35230  4.33416     86 g x - -
          2.68618  4.42225  2.77519  2.73123  3.46354  2.40513  3.72494  3.29354  2.67741  2.69355  4.24690  2.90347  2.73739  3.18146  2.89801  2.37887  2.77519  2.98518  4.58477  3.61503
          0.03461  3.77673  4.49907  0.61958  0.77255  0.48576  0.95510
     87   2.89895  4.72874  3.04051  2.79363  3.22377  3.37182  1.36189  3.58658  2.63965  3.09158  4.12932  3.20571  3.92061  3.15945  2.90971  2.97135  3.20025  3.32383  4.68970  3.17794     87 h x - -
          2.68618  4.42225  2.77519  2.73123  3.46354  2.40513  3.72494  3.29354  2.67741  2.69355  4.24690  2.90347  2.73739  3.18146  2.89801  2.37887  2.77519  2.98518  4.58477  3.61503
          0.03461  3.77673  4.49907  0.61958  0.77255  0.48576  0.95510
     88   2.63387  4.40391  3.23126  3.05887  4.05692  3.09698  4.14202  3.58020  3.10839  3.21656  4.26443  3.37378  1.02669  3.50027  3.36243  2.79906  3.06862  3.23630  5.26731  4.17728     88 p x - -
          2.68618  4.42225  2.77519  2.73123  3.46354  2.40513  3.72494  3.29354  2.67741  2.69355  4.24690  2.90347  2.73739  3.18146  2.89801  2.37887  2.77519  2.98518  4.58477  3.61503
          0.03461  3.77673  4.49907  0.61958  0.77255  0.48576  0.95510
     89   2.81043  4.78761  2.84581  2.60235  3.94242  3.30568  3.75867  3.56135  2.43074  3.07300  4.10684  3.05998  3.85986  1.41525  2.71548  2.86378  3.10904  3.29803  5.23325  3.92150     89 q x - -
          2.68618  4.42225  2.77519  2.73123  3.46354  2.40513  3.72494  3.29354  2.67741  2.69355  4.24690  2.90347  2.73739  3.18146  2.89801  2.37887  2.77519  2.98518  4.58477  3.61503
          0.03461  3.77673  4.49907  0.61958  0.77255  0.48576  0.95510
     90   2.81043  4.78761  2.84581  2.60235  3.94242  3.30568  3.75867  3.56135  2.43074  3.07300  4.10684  3.05998  3.85986  1.41525  2.71548  2.86378  3.10904  3.29803  5.23325  3.92150     90 q x - -
          2.68618  4.42225  2.77519  2.73123  3.46354  2.40513  3.72494  3.29354  2.67741  2.69355  4.24690  2.90347  2.73739  3.18146  2.89801  2.37887  2.77519  2.98518  4.58477  3.61503
          0.03461  3.77673  4.49907  0.61958  0.77255  0.48576  0.95510
     91   2.63387  4.40391  3.23126  3.05887  4.05692  3.09698  4.14202  3.58020  3.10839  3.21656  4.26443  3.37378  1.02669  3.50027  3.36243  2.79906  3.06862  3.23630  5.26731  4.17728     91 p x - -
          2.68618  4.42225  2.77519  2.73123  3.46354  2.40513  3.72494  3.29354  2.67741  2.69355  4.24690  2.90347  2.73739  3.18146  2.89801  2.37887  2.77519  2.98518  4.58477  3.61503
          0.03461  3.77673  4.49907  0.61958  0.77255  0.48576  0.95510
     92   2.95654  4.40587  4.19331  3.80795  3.31273  3.95770  4.55578  1.20547  3.63392  1.92212  3.26677  4.06679  4.40087  3.99395  3.84160  3.44623  3.25864  1.85263  5.18147  3.90935     92 i x - -
          2.68618  4.42225  2.77519  2.73123  3.46354  2.40513  3.72494  3.29354  2.67741  2.69355  4.24690  2.90347  2.73739  3.18146  2.89801  2.37887  2.77519  2.98518  4.58477  3.61503
          0.03461  3.77673  4.49907  0.61958  0.77255  0.48576  0.95510
     93   2.73300  4.30517  3.98992  3.65306  3.48320  3.62136  4.47225  2.06588  3.51919  2.18924  3.46613  3.85734  4.18932  3.88727  3.74032  3.12123  3.09827  1.15573  5.25035  3.97461     93 v x - -
          2.68618  4.42225  2.77519  2.73123  3.46354  2.40513  3.72494  3.29354  2.67741  2.69355  4.24690  2.90347  2.73739  3.18146  2.89801  2.37887  2.77519  2.98518  4.58477  3.61503
          0.03461  3.77673  4.49907  0.61958  0.77255  0.48576  0.95510
     94   3.18543  4.59274  3.95035  3.63476  2.58089  3.62738  3.79195  3.20740  3.35991  2.61765  3.84542  3.80375  4.13792  3.75284  3.50431  3.38984  3.48164  3.09512  1.10308  2.58850     94 w x - -
          2.68618  4.42225  2.77519  2.73123  3.46354  2.40513  3.72494  3.29354  2.67741  2.69355  4.24690  2.90347  2.73739  3.18146  2.89801  2.37887  2.77519  2.98518  4.58477  3.61503
          0.03461  3.77673  4.49907  0.61958  0.77255  0.48576  0.95510
     95   2.64850  4.63703  2.66442  2.54171  3.98589  3.12309  3.85174  3.67836  2.74894  3.33717  4.29527  1.33997  3.77165  3.12679  3.09818  2.72096  3.02872  3.31033  5.30336  3.94300     95 n x - -
          2.68618  4.42225  2.77519  2.73123  3.46354  2.40513  3.72494  3.29354  2.67741  2.69355  4.24690  2.90347  2.73739  3.18146  2.89801  2.37887  2.77519  2.98518  4.58477  3.61503
          0.03461  3.77673  4.49907  0.61958  0.77255  0.48576  0.95510
     96   2.63387  4.40391  3.23126  3.05887  4.05692  3.09698  4.14202  3.58020  3.10839  3.21656  4.26443  3.37378  1.02669  3.50027  3.36243  2.79906  3.06862  3.23630  5.26731  4.17728     96 p x - -
          2.68618  4.42225  2.77519  2.73123  3.46354  2.40513  3.72494  3.29354  2.67741  2.69355  4.24690  2.90347  2.73739  3.18146  2.89801  2.37887  2.77519  2.98518  4.58477  3.61503
          0.03461  3.77673  4.49907  0.61958  0.77255  0.48576  0.95510
     97   2.89895  4.72874  3.04051  2.79363  3.22377  3.37182  1.36189  3.58658  2.63965  3.09158  4.12932  3.20571  3.92061  3.15945  2.90971  2.97135  3.20025  3.32383  4.68970  3.17794     97 h x - -
          2.68618  4.42225  2.77519  2.73123  3.46354  2.40513  3.72494  3.29354  2.67741  2.69355  4.24690  2.90347  2.73739  3.18146  2.89801  2.37887  2.77519  2.98518  4.58477  3.61503
          0.03461  3.77673  4.49907  0.61958  0.77255  0.48576  0.95510
     98   2.87512  4.95831  2.45664  1.17032  4.29341  3.21592  3.79842  3.72831  2.66718  3.36240  4.34384  2.88749  3.81691  3.01818  3.06358  2.86939  3.17972  3.42329  5.48344  4.20908     98 e x - -
          2.68618  4.42225  2.77519  2.73123  3.46354  2.40513  3.72494  3.29354  2.67741  2.69355  4.24690  2.90347  2.73739  3.18146  2.89801  2.37887  2.77519  2.98518  4.58477  3.61503
          0.03461  3.77673  4.49907  0.61958  0.77255  0.48576  0.95510
     99   2.87512  4.95831  2.45664  1.17032  4.29341  3.21592  3.79842  3.72831  2.66718  3.36240  4.34384  2.88749  3.81691  3.01818  3.06358  2.86939  3.17972  3.42329  5.48344  4.20908     99 e x - -
          2.68618  4.42225  2.77519  2.73123  3.46354  2.40513  3.72494  3.29354  2.67741  2.69355  4.24690  2.90347  2.73739  3.18146  2.89801  2.37887  2.77519  2.98518  4.58477  3.61503
          0.03461  3.77673  4.49907  0.61958  0.77255  0.48576  0.95510
    100   2.95654  4.40587  4.19331  3.80795  3.31273  3.95770  4.55578  1.20547  3.63392  1.92212  3.26677  4.06679  4.40087  3.99395  3.84160  3.44623  3.25864  1.85263  5.18147  3.90935    100 i x - -
          2.68618  4.42225  2.77519  2.73123  3.46354  2.40513  3.72494  3.29354  2.67741  2.69355  4.24690  2.90347  2.73739  3.18146  2.89801  2.37887  2.77519  2.98518  4.58477  3.61503
          0.03461  3.77673  4.49907  0.61958  0.77255  0.48576  0.95510
    101   2.87512  4.95831  2.45664  1.17032  4.29341  3.21592  3.79842  3.72831  2.66718  3.36240  4.34384  2.88749  3.81691  3.01818  3.06358  2.86939  3.17972  3.42329  5.48344  4.20908    101 e x - -
          2.68618  4.42225  2.77519  2.73123  3.46354  2.40513  3.72494  3.29354  2.67741  2.69355  4.24690  2.90347  2.73739  3.18146  2.89801  2.37887  2.77519  2.98518  4.58477  3.61503
          0.03461  3.77673  4.49907  0.61958  0.77255  0.48576  0.95510
    102   2.95654  4.40587  4.19331  3.80795  3.31273  3.95770  4.55578  1.20547  3.63392  1.92212  3.26677  4.06679  4.40087  3.99395  3.84160  3.44623  3.25864  1.85263  5.18147  3.90935    102 i x - -
          2.68618  4.42225  2.77519  2.73123  3.46354  2.40513  3.72494  3.29354  2.67741  2.69355  4.24690  2.90347  2.73739  3.18146  2.89801  2.37887  2.77519  2.98518  4.58477  3.61503
          0.03461  3.77673  4.49907  0.61958  0.77255  0.48576  0.95510
    103   2.81043  4.78761  2.84581  2.60235  3.94242  3.30568  3.75867  3.56135  2.43074  3.07300  4.10684  3.05998  3.85986  1.41525  2.71548  2.86378  3.10904  3.29803  5.23325  3.92150    103 q x - -
          2.68618  4.42225  2.77519  2.73123  3.46354  2.40513  3.72494  3.29354  2.67741  2.69355  4.24690  2.90347  2.73739  3.18146  2.89801  2.37887  2.77519  2.98518  4.58477  3.61503
          0.03461  3.77673  4.49907  0.61958  0.77255  0.48576  0.95510
    104   3.14044  4.57164  4.10604  3.80485  1.18286  3.84766  3.84204  2.67882  3.71483  2.07264  3.42524  3.91273  4.31052  3.91016  3.85820  3.41372  3.44263  2.66192  4.12441  2.50543    104 f x - -
          2.68618  4.42225  2.77519  2.73123  3.46354  2.40513  3.72494  3.29354  2.67741  2.69355  4.24690  2.90347  2.73739  3.18146  2.89801  2.37887  2.77519  2.98518  4.58477  3.61503
          0.03461  3.77673  4.49907  0.61958  0.77255  0.48576  0.95510
    105   2.64850  4.63703  2.66442  2.54171  3.98589  3.12309  3.85174  3.67836  2.74894  3.33717  4.29527  1.33997  3.77165  3.12679  3.09818  2.72096  3.02872  3.31033  5.30336  3.94300    105 n x - -
          2.68618  4.42225  2.77519  2.73123  3.46354  2.40513  3.72494  3.29354  2.67741  2.69355  4.24690  2.90347  2.73739  3.18146  2.89801  2.37887  2.77519  2.98518  4.58477  3.61503
          0.03461  3.77673  4.49907  0.61958  0.77255  0.48576  0.95510
    106   2.90215  4.74242  3.38352  2.91871  4.07273  3.40476  3.76364  3.61018  2.21186  3.14384  4.14938  3.28437  3.91457  2.99124  1.13588  2.99260  3.17636  3.33899  5.19639  4.02372    106 r x - -
          2.68618  4.42225  2.77519  2.73123  3.46354  2.40513  3.72494  3.29354  2.67741  2.69355  4.24690  2.90347  2.73739  3.18146  2.89801  2.37887  2.77519  2.98518  4.58477  3.61503
          0.03461  3.77673  4.49907  0.61958  0.77255  0.48576  0.95510
    107   2.88830  4.84233  3.05768  2.70097  4.20673  3.38500  3.71358  3.63066  1.17805  3.21831  4.18778  3.12865  3.89451  2.91266  2.42429  2.93828  3.15027  3.34484  5.30319  4.10314    107 k x - -
          2.68618  4.42225  2.77519  2.73123  3.46354  2.40513  3.72494  3.29354  2.67741  2.69355  4.24690  2.90347  2.73739  3.18146  2.89801  2.37887  2.77519  2.98518  4.58477  3.61503
          0.03461  3.77673  4.49907  0.61958  0.77255  0.48576  0.95510
    108   3.14044  4.57164  4.10604  3.80485  1.18286  3.84766  3.84204  2.67882  3.71483  2.07264  3.42524  3.91273  4.31052  3.91016  3.85820  3.41372  3.44263  2.66192  4.12441  2.50543    108 f x - -
          2.68618  4.42225  2.77519  2.73123  3.46354  2.40513  3.72494  3.29354  2.67741  2.69355  4.24690  2.90347  2.73739  3.18146  2.89801  2.37887  2.77519  2.98518  4.58477  3.61503
          0.03461  3.77673  4.49907  0.61958  0.77255  0.48576  0.95510
    109   3.05024  4.54260  4.03392  3.67645  3.10418  3.85738  4.36228  2.30688  3.44499  1.00320  3.16272  3.96078  4.31135  3.83644  3.63551  3.42143  3.35009  2.31873  4.94563  3.64590    109 l x - -
          2.68618  4.42225  2.77519  2.73123  3.46354  2.40513  3.72494  3.29354  2.67741  2.69355  4.24690  2.90347  2.73739  3.18146  2.89801  2.37887  2.77519  2.98518  4.58477  3.61503
          0.03461  3.77673  4.49907  0.61958  0.77255  0.48576  0.95510
    110   2.95654  4.40587  4.19331  3.80795  3.31273  3.95770  4.55578  1.20547  3.63392  1.92212  3.26677  4.06679  4.40087  3.99395  3.84160  3.44623  3.25864  1.85263  5.18147  3.90935    110 i x - -
          2.68618  4.42225  2.77519  2.73123  3.46354  2.40513  3.72494  3.29354  2.67741  2.69355  4.24690  2.90347  2.73739  3.18146  2.89801  2.37887  2.77519  2.98518  4.58477  3.61503
          0.03461  3.77673  4.49907  0.61958  0.77255  0.48576  0.95510
    111   1.16144  4.14942  3.36909  3.15927  3.96028  2.97579  4.19211  3.07195  3.17307  2.95748  4.00260  3.33193  3.70624  3.52388  3.42842  2.50191  2.77276  2.74326  5.39725  4.18738    111 a x - -
          2.68618  4.42225  2.77519  2.73123  3.46354  2.40513  3.72494  3.29354  2.67741  2.69355  4.24690  2.90347  2.73739  3.18146  2.89801  2.37887  2.77519  2.98518  4.58477  3.61503
          0.03461  3.77673  4.49907  0.61958  0.77255  0.48576  0.95510
    112   2.95654  4.40587  4.19331  3.80795  3.31273  3.95770  4.55578  1.20547  3.63392  1.92212  3.26677  4.06679  4.40087  3.99395  3.84160  3.44623  3.25864  1.85263  5.18147  3.90935    112 i x - -
          2.68618  4.42225  2.77519  2.73123  3.46354  2.40513  3.72494  3.29354  2.67741  2.69355  4.24690  2.90347  2.73739  3.18146  2.89801  2.37887  2.77519  2.98518  4.58477  3.61503
          0.03461  3.77673  4.49907  0.61958  0.77255  0.48576  0.95510
    113   3.05024  4.54260  4.03392  3.67645  3.10418  3.85738  4.36228  2.30688  3.44499  1.00320  3.16272  3.96078  4.31135  3.83644  3.63551  3.42143  3.35009  2.31873  4.94563  3.64590    113 l x - -
          2.68618  4.42225  2.77519  2.73123  3.46354  2.40513  3.72494  3.29354  2.67741  2.69355  4.24690  2.90347  2.73739  3.18146  2.89801  2.37887  2.77519  2.98518  4.58477  3.61503
          0.03461  3.77673  4.49907  0.61958  0.77255  0.48576  0.95510
    114   2.36643  4.21026  3.34789  3.09898  3.88882  3.05177  4.12297  3.00451  3.04000  2.87121  3.93049  3.32182  3.74906  3.44046  3.30154  2.56696  1.34562  2.70982  5.33534  4.10633    114 t x - -
          2.68618  4.42225  2.77519  2.73123  3.46354  2.40513  3.72494  3.29354  2.67741  2.69355  4.24690  2.90347  2.73739  3.18146  2.89801  2.37887  2.77519  2.98518  4.58477  3.61503
          0.03461  3.77673  4.49907  0.61958  0.77255  0.48576  0.95510
    115   2.87512  4.95831  2.45664  1.17032  4.29341  3.21592  3.79842  3.72831  2.66718  3.36240  4.34384  2.88749  3.81691  3.01818  3.06358  2.86939  3.17972  3.42329  5.48344  4.20908    115 e x - -
          2.68618  4.42225  2.77519  2.73123  3.46354  2.40513  3.72494  3.29354  2.67741  2.69355  4.24690  2.90347  2.73739  3.18146  2.89801  2.37887  2.77519  2.98518  4.58477  3.61503
          0.03461  3.77673  4.49907  0.61958  0.77255  0.48576  0.95510
    116   3.14044  4.57164  4.10604  3.80485  1.18286  3.84766  3.84204  2.67882  3.71483  2.07264  3.42524  3.91273  4.31052  3.91016  3.85820  3.41372  3.44263  2.66192  4.12441  2.50543    116 f x - -
          2.68618  4.42225  2.77519  2.73123  3.46354  2.40513  3.72494  3.29354  2.67741  2.69355  4.24690  2.90347  2.73739  3.18146  2.89801  2.37887  2.77519  2.98518  4.58477  3.61503
          0.03461  3.77673  4.49907  0.61958  0.77255  0.48576  0.95510
    117   2.87512  4.95831  2.45664  1.17032  4.29341  3.21592  3.79842  3.72831  2.66718  3.36240  4.34384  2.88749  3.81691  3.01818  3.06358  2.86939  3.17972  3.42329  5.48344  4.20908    117 e x - -
          2.68618  4.42225  2.77519  2.73123  3.46354  2.40513  3.72494  3.29354  2.67741  2.69355  4.24690  2.90347  2.73739  3.18146  2.89801  2.37887  2.77519  2.98518  4.58477  3.61503
          0.03461  3.77673  4.49907  0.61958  0.77255  0.48576  0.95510
    118   1.16144  4.14942  3.36909  3.15927  3.96028  2.97579  4.19211  3.07195  3.17307  2.95748  4.00260  3.33193  3.70624  3.52388  3.42842  2.50191  2.77276  2.74326  5.39725  4.18738    118 a x - -
          2.68618  4.42225  2.77519  2.73123  3.46354  2.40513  3.72494  3.29354  2.67741  2.69355  4.24690  2.90347  2.73739  3.18146  2.89801  2.37887  2.77519  2.98518  4.58477  3.61503
          0.03461  3.77673  4.49907  0.61958  0.77255  0.48576  0.95510
    119   2.89119  4.99618  1.06597  2.28568  4.36159  3.14207  3.85418  3.92897  2.92145  3.55591  4.53483  2.83593  3.78851  3.09537  3.42210  2.86658  3.22882  3.57945  5.54867  4.25414    119 d x - -
          2.68618  4.42225  2.77519  2.73123  3.46354  2.40513  3.72494  3.29354  2.67741  2.69355  4.24690  2.90347  2.73739  3.18146  2.89801  2.37887  2.77519  2.98518  4.58477  3.61503
          0.03461  3.77673  4.49907  0.61958  0.77255  0.48576  0.95510
    120   2.27294  4.19044  3.12785  2.94209  3.98201  2.92230  4.05319  3.49296  3.00917  3.22179  4.15813  3.18047  3.65381  3.36680  3.29620  1.24540  2.74641  3.04931  5.36292  4.06569    120 s x - -
          2.68618  4.42225  2.77519  2.73123  3.46354  2.40513  3.72494  3.29354  2.67741  2.69355  4.24690  2.90347  2.73739  3.18146  2.89801  2.37887  2.77519  2.98518  4.58477  3.61503
          0.03461  3.77673  4.49907  0.61958  0.77255  0.48576  0.95510
    121   2.81043  4.78761  2.84581  2.60235  3.94242  3.30568  3.75867  3.56135  2.43074  3.07300  4.10684  3.05998  3.85986  1.41525  2.71548  2.86378  3.10904  3.29803  5.23325  3.92150    121 q x - -
          2.68618  4.42225  2.77519  2.73123  3.46354  2.40513  3.72494  3.29354  2.67741  2.69355  4.24690  2.90347  2.73739  3.18146  2.89801  2.37887  2.77519  2.98518  4.58477  3.61503
          0.03461  3.77673  4.49907  0.61958  0.77255  0.48576  0.95510
    122   2.73300  4.30517  3.98992  3.65306  3.48320  3.62136  4.47225  2.06588  3.51919  2.18924  3.46613  3.85734  4.18932  3.88727  3.74032  3.12123  3.09827  1.15573  5.25035  3.97461    122 v x - -
          2.68618  4.42225  2.77519  2.73123  3.46354  2.40513  3.72494  3.29354  2.67741  2.69355  4.24690  2.90347  2.73739  3.18146  2.89801  2.37887  2.77519  2.98518  4.58477  3.61503
          0.03461  3.77673  4.49907  0.61958  0.77255  0.48576  0.95510
    123   3.14044  4.57164  4.10604  3.80485  1.18286  3.84766  3.84204  2.67882  3.71483  2.07264  3.42524  3.91273  4.31052  3.91016  3.85820  3.41372  3.44263  2.66192  4.12441  2.50543    123 f x - -
          2.68618  4.42225  2.77519  2.73123  3.46354  2.40513  3.72494  3.29354  2.67741  2.69355  4.24690  2.90347  2.73739  3.18146  2.89801  2.37887  2.77519  2.98518  4.58477  3.61503
          0.03461  3.77673  4.49907  0.61958  0.77255  0.48576  0.95510
    124   2.64850  4.63703  2.66442  2.54171  3.98589  3.12309  3.85174  3.67836  2.74894  3.33717  4.29527  1.33997  3.77165  3.12679  3.09818  2.72096  3.02872  3.31033  5.30336  3.94300    124 n x - -
          2.68618  4.42225  2.77519  2.73123  3.46354  2.40513  3.72494  3.29354  2.67741  2.69355  4.24690  2.90347  2.73739  3.18146  2.89801  2.37887  2.77519  2.98518  4.58477  3.61503
          0.03461  3.77673  4.49907  0.61958  0.77255  0.48576  0.95510
    125   2.89895  4.72874  3.04051  2.79363  3.22377  3.37182  1.36189  3.58658  2.63965  3.09158  4.12932  3.20571  3.92061  3.15945  2.90971  2.97135  3.20025  3.32383  4.68970  3.17794    125 h x - -
          2.68618  4.42225  2.77519  2.73123  3.46354  2.40513  3.72494  3.29354  2.67741  2.69355  4.24690  2.90347  2.73739  3.18146  2.89801  2.37887  2.77519  2.98518  4.58477  3.61503
          0.03461  3.77673  4.49907  0.61958  0.77255  0.48576  0.95510
    126   3.14044  4.57164  4.10604  3.80485  1.18286  3.84766  3.84204  2.67882  3.71483  2.07264  3.42524  3.91273  4.31052  3.91016  3.85820  3.41372  3.44263  2.66192  4.12441  2.50543    126 f x - -
          2.68618  4.42225  2.77519  2.73123  3.46354  2.40513  3.72494  3.29354  2.67741  2.69355  4.24690  2.90347  2.73739  3.18146  2.89801  2.37887  2.77519  2.98518  4.58477  3.61503
          0.03461  3.77673  4.49907  0.61958  0.77255  0.48576  0.95510
    127   1.16144  4.14942  3.36909  3.15927  3.96028  2.97579  4.19211  3.07195  3.17307  2.95748  4.00260  3.33193  3.70624  3.52388  3.42842  2.50191  2.77276  2.74326  5.39725  4.18738    127 a x - -
          2.68618  4.42225  2.77519  2.73123  3.46354  2.40513  3.72494  3.29354  2.67741  2.69355  4.24690  2.90347  2.73739  3.18146  2.89801  2.37887  2.77519  2.98518  4.58477  3.61503
          0.03461  3.77673  4.49907  0.61958  0.77255  0.48576  0.95510
    128   2.90215  4.74242  3.38352  2.91871  4.07273  3.40476  3.76364  3.61018  2.21186  3.14384  4.14938  3.28437  3.91457  2.99124  1.13588  2.99260  3.17636  3.33899  5.19639  4.02372    128 r x - -
          2.68618  4.42225  2.77519  2.73123  3.46354  2.40513  3.72494  3.29354  2.67741  2.69355  4.24690  2.90347  2.73739  3.18146  2.89801  2.37887  2.77519  2.98518  4.58477  3.61503
          0.03461  3.77673  4.49907  0.61958  0.77255  0.48576  0.95510
    129   2.90215  4.74242  3.38352  2.91871  4.07273  3.40476  3.76364  3.61018  2.21186  3.14384  4.14938  3.28437  3.91457  2.99124  1.13588  2.99260  3.17636  3.33899  5.19639  4.02372    129 r x - -
          2.68618  4.42225  2.77519  2.73123  3.46354  2.40513  3.72494  3.29354  2.67741  2.69355  4.24690  2.90347  2.73739  3.18146  2.89801  2.37887  2.77519  2.98518  4.58477  3.61503
          0.03461  3.77673  4.49907  0.61958  0.77255  0.48576  0.95510
    130   2.81043  4.78761  2.84581  2.60235  3.94242  3.30568  3.75867  3.56135  2.43074  3.07300  4.10684  3.05998  3.85986  1.41525  2.71548  2.86378  3.10904  3.29803  5.23325  3.92150    130 q x - -
          2.68618  4.42225  2.77519  2.73123  3.46354  2.40513  3.72494  3.29354  2.67741  2.69355  4.24690  2.90347  2.73739  3.18146  2.89801  2.37887  2.77519  2.98518  4.58477  3.61503
          0.03461  3.77673  4.49907  0.61958  0.77255  0.48576  0.95510
    131   2.89895  4.72874  3.04051  2.79363  3.22377  3.37182  1.36189  3.58658  2.63965  3.09158  4.12932  3.20571  3.92061  3.15945  2.90971  2.97135  3.20025  3.32383  4.68970  3.17794    131 h x - -
          2.68618  4.42225  2.77519  2.73123  3.46354  2.40513  3.72494  3.29354  2.67741  2.69355  4.24690  2.90347  2.73739  3.18146  2.89801  2.37887  2.77519  2.98518  4.58477  3.61503
          0.03461  3.77673  4.49907  0.61958  0.77255  0.48576  0.95510
    132   2.90215  4.74242  3.38352  2.91871  4.07273  3.40476  3.76364  3.61018  2.21186  3.14384  4.14938  3.28437  3.91457  2.99124  1.13588  2.99260  3.17636  3.33899  5.19639  4.02372    132 r x - -
          2.68618  4.42225  2.77519  2.73123  3.46354  2.40513  3.72494  3.29354  2.67741  2.69355  4.24690  2.90347  2.73739  3.18146  2.89801  2.37887  2.77519  2.98518  4.58477  3.61503
          0.02343  3.76555        *  0.61958  0.77255  0.00000        *
//
