# Supplementary material for: Remote homology clustering identifies lowly conserved families of effector proteins in plant-pathogenic fungi
Source: Microb Genom. 2021 Sep 1;7(9):000637. doi: 10.1099/mgen.0.000637 (PMC8715435; doi:10.1099/mgen.0.000637)
Supplement: Supplementary material 16 [file mgen-7-0637-s0016.zip › hmms/markov-PC_00GZGP.hmm]

HMMER3/f [3.3 | Nov 2019]
NAME  markov-PC_00GZGP
LENG  112
ALPH  amino
RF    yes
MM    no
CONS  yes
CS    no
MAP   yes
DATE  Thu Jul 23 06:44:10 2020
NSEQ  6
EFFN  0.793945
CKSUM 3905043753
STATS LOCAL MSV      -10.0537  0.71493
STATS LOCAL VITERBI  -10.5850  0.71493
STATS LOCAL FORWARD   -4.3582  0.71493
HMM          A        C        D        E        F        G        H        I        K        L        M        N        P        Q        R        S        T        V        W        Y   
            m->m     m->i     m->d     i->m     i->i     d->m     d->d
  COMPO   2.49048  3.46005  3.02080  2.79962  3.60819  2.80419  3.66971  2.77293  2.72984  2.54755  3.70938  3.01373  3.42456  2.99550  3.00122  2.56629  2.77902  2.63489  4.38814  3.57516
          2.68618  4.42225  2.77519  2.73123  3.46354  2.40513  3.72494  3.29354  2.67741  2.69355  4.24690  2.90347  2.73739  3.18146  2.89801  2.37887  2.77519  2.98518  4.58477  3.61503
          0.16604  4.07078  1.99568  0.61958  0.77255  0.00000        *
      1   3.01815  4.55729  4.11580  3.71403  3.23535  3.88018  4.43489  2.41714  3.47870  1.82086  1.26445  3.98387  4.34124  3.85659  3.67675  3.37365  3.32472  2.43038  5.08434  3.85148      1 m x - -
          2.68618  4.42225  2.77519  2.73123  3.46354  2.40513  3.72494  3.29354  2.67741  2.69355  4.24690  2.90347  2.73739  3.18146  2.89801  2.37887  2.77519  2.98518  4.58477  3.61503
          0.02949  3.93423  4.65657  0.61958  0.77255  0.61864  0.77365
      2   3.07944  4.50833  4.46106  3.96491  3.19625  4.20640  4.64359  2.05793  3.78499  1.11648  3.06392  4.23099  4.54316  4.05840  3.98164  3.58710  3.34670  1.74900  5.16833  3.97134      2 l x - -
          2.68618  4.42225  2.77519  2.73123  3.46354  2.40513  3.72494  3.29354  2.67741  2.69355  4.24690  2.90347  2.73739  3.18146  2.89801  2.37887  2.77519  2.98518  4.58477  3.61503
          0.02949  3.93423  4.65657  0.61958  0.77255  0.61864  0.77365
      3   1.89989  4.20726  3.34689  2.96781  4.04906  3.03655  4.03217  3.33984  2.96341  3.09432  3.96367  3.22525  2.87090  3.28933  3.30265  2.45151  1.68717  2.93564  5.41993  4.18842      3 t x - -
          2.68618  4.42225  2.77519  2.73123  3.46354  2.40513  3.72494  3.29354  2.67741  2.69355  4.24690  2.90347  2.73739  3.18146  2.89801  2.37887  2.77519  2.98518  4.58477  3.61503
          0.02949  3.93423  4.65657  0.61958  0.77255  0.61864  0.77365
      4   2.34570  4.26691  3.26039  3.07901  4.13791  2.99566  4.18717  3.66886  3.15694  3.38433  4.30527  3.29393  3.73955  3.50144  3.44108  1.00164  2.83045  3.19046  5.50547  4.22175      4 s x - -
          2.68618  4.42225  2.77519  2.73123  3.46354  2.40513  3.72494  3.29354  2.67741  2.69355  4.24690  2.90347  2.73739  3.18146  2.89801  2.37887  2.77519  2.98518  4.58477  3.61503
          0.10118  3.93423  2.56828  0.61958  0.77255  0.61864  0.77365
      5   2.83833  4.96062  3.07266  2.59266  4.26478  3.47418  3.60521  3.72026  2.05662  3.22234  4.10800  3.04487  3.90429  1.79649  1.96858  2.85367  3.05603  3.40822  5.34544  4.08398      5 q x - -
          2.68618  4.42225  2.77519  2.73123  3.46354  2.40513  3.72494  3.29354  2.67741  2.69355  4.24690  2.90347  2.73739  3.18146  2.89801  2.37887  2.77519  2.98518  4.58477  3.61503
          0.03165  3.86470  4.58704  0.61958  0.77255  0.57340  0.82921
      6   1.43786  4.26079  3.69114  3.27581  3.68217  3.37126  4.20706  2.18317  3.18960  2.51466  3.61840  3.52338  3.97033  3.53382  3.48007  2.77751  2.89078  2.29427  5.27823  4.03403      6 a x - -
          2.68618  4.42225  2.77519  2.73123  3.46354  2.40513  3.72494  3.29354  2.67741  2.69355  4.24690  2.90347  2.73739  3.18146  2.89801  2.37887  2.77519  2.98518  4.58477  3.61503
          0.02949  3.93423  4.65657  0.61958  0.77255  0.49232  0.94471
      7   2.72630  4.31031  3.88087  3.33288  3.39870  3.76561  4.15623  2.02526  3.22353  2.17093  2.74284  3.66282  4.16443  3.53245  3.51048  3.06985  1.88271  2.15970  5.04093  3.83634      7 t x - -
          2.68618  4.42225  2.77519  2.73123  3.46354  2.40513  3.72494  3.29354  2.67741  2.69355  4.24690  2.90347  2.73739  3.18146  2.89801  2.37887  2.77519  2.98518  4.58477  3.61503
          0.02714  4.01607  4.73842  0.61958  0.77255  0.54334  0.86942
      8   2.34654  4.27637  3.36505  2.95171  4.00041  3.11957  4.01082  3.33837  2.93770  3.06864  3.93909  3.24262  2.95598  3.26661  3.28960  1.47371  2.75457  2.42351  5.37907  4.12675      8 s x - -
          2.68618  4.42225  2.77519  2.73123  3.46354  2.40513  3.72494  3.29354  2.67741  2.69355  4.24690  2.90347  2.73739  3.18146  2.89801  2.37887  2.77519  2.98518  4.58477  3.61503
          0.02714  4.01607  4.73842  0.61958  0.77255  0.54334  0.86942
      9   2.46913  4.39803  4.31169  3.77730  3.30301  4.08191  4.48932  1.83318  3.64252  1.30262  3.15972  4.05604  4.42754  3.91004  3.86541  3.41616  3.19835  2.01831  5.14097  3.97033      9 l x - -
          2.68618  4.42225  2.77519  2.73123  3.46354  2.40513  3.72494  3.29354  2.67741  2.69355  4.24690  2.90347  2.73739  3.18146  2.89801  2.37887  2.77519  2.98518  4.58477  3.61503
          0.02714  4.01607  4.73842  0.61958  0.77255  0.54334  0.86942
     10   2.79356  4.27624  4.11880  3.56396  3.35581  3.92164  4.28944  1.60315  3.45824  1.94236  3.25790  3.85336  3.17476  3.73003  3.70569  3.22779  3.04085  1.76977  5.03879  3.84217     10 i x - -
          2.68618  4.42225  2.77519  2.73123  3.46354  2.40513  3.72494  3.29354  2.67741  2.69355  4.24690  2.90347  2.73739  3.18146  2.89801  2.37887  2.77519  2.98518  4.58477  3.61503
          0.02714  4.01607  4.73842  0.61958  0.77255  0.54334  0.86942
     11   2.44734  4.38337  4.21308  3.67972  2.49778  3.98026  4.27754  2.31691  3.56774  1.27726  3.09313  3.93934  4.33152  3.79493  3.78017  3.30328  3.14968  2.28174  4.85959  3.58344     11 l x - -
          2.68618  4.42225  2.77519  2.73123  3.46354  2.40513  3.72494  3.29354  2.67741  2.69355  4.24690  2.90347  2.73739  3.18146  2.89801  2.37887  2.77519  2.98518  4.58477  3.61503
          0.02714  4.01607  4.73842  0.61958  0.77255  0.54334  0.86942
     12   3.16425  4.57503  4.58204  4.08678  3.19504  4.30157  4.73374  2.10742  3.90056  0.98393  3.05095  4.34349  4.62051  4.15234  4.07894  3.68861  3.42873  1.84617  5.20169  4.02263     12 l x - -
          2.68618  4.42225  2.77519  2.73123  3.46354  2.40513  3.72494  3.29354  2.67741  2.69355  4.24690  2.90347  2.73739  3.18146  2.89801  2.37887  2.77519  2.98518  4.58477  3.61503
          0.02714  4.01607  4.73842  0.61958  0.77255  0.54334  0.86942
     13   2.26075  4.27032  3.59444  3.15002  3.55110  3.41243  4.04515  2.72095  3.05157  1.55875  3.52970  3.44302  3.95311  3.39833  3.34067  2.36781  2.86837  2.51056  5.07988  3.83850     13 l x - -
          2.68618  4.42225  2.77519  2.73123  3.46354  2.40513  3.72494  3.29354  2.67741  2.69355  4.24690  2.90347  2.73739  3.18146  2.89801  2.37887  2.77519  2.98518  4.58477  3.61503
          0.02714  4.01607  4.73842  0.61958  0.77255  0.54334  0.86942
     14   2.26075  4.27032  3.59444  3.15002  3.55110  3.41243  4.04515  2.72095  3.05157  1.55875  3.52970  3.44302  3.95311  3.39833  3.34067  2.36781  2.86837  2.51056  5.07988  3.83850     14 l x - -
          2.68618  4.42225  2.77519  2.73123  3.46354  2.40513  3.72494  3.29354  2.67741  2.69355  4.24690  2.90347  2.73739  3.18146  2.89801  2.37887  2.77519  2.98518  4.58477  3.61503
          0.02714  4.01607  4.73842  0.61958  0.77255  0.54334  0.86942
     15   0.82508  4.26908  3.61318  3.41354  4.19997  3.08930  4.41795  3.34734  3.43361  3.22211  4.23991  3.52531  3.84233  3.76199  3.67280  2.61903  2.90646  2.97677  5.61274  4.42964     15 a x - -
          2.68618  4.42225  2.77519  2.73123  3.46354  2.40513  3.72494  3.29354  2.67741  2.69355  4.24690  2.90347  2.73739  3.18146  2.89801  2.37887  2.77519  2.98518  4.58477  3.61503
          0.02714  4.01607  4.73842  0.61958  0.77255  0.54334  0.86942
     16   2.37428  4.25682  3.47003  3.18814  4.06361  1.28002  4.22325  3.28352  3.20530  3.12928  4.07887  3.38785  3.80824  3.53191  3.49800  2.56838  2.83135  2.28045  5.48537  4.24442     16 g x - -
          2.68618  4.42225  2.77519  2.73123  3.46354  2.40513  3.72494  3.29354  2.67741  2.69355  4.24690  2.90347  2.73739  3.18146  2.89801  2.37887  2.77519  2.98518  4.58477  3.61503
          0.02714  4.01607  4.73842  0.61958  0.77255  0.54334  0.86942
     17   2.51238  4.46851  3.15518  2.66528  3.77743  3.34264  3.76337  3.19722  2.65242  2.86689  3.72712  3.10340  3.07017  2.99451  3.05409  1.94774  2.52508  2.89854  5.14863  3.00718     17 s x - -
          2.68618  4.42225  2.77519  2.73123  3.46354  2.40513  3.72494  3.29354  2.67741  2.69355  4.24690  2.90347  2.73739  3.18146  2.89801  2.37887  2.77519  2.98518  4.58477  3.61503
          0.02714  4.01607  4.73842  0.61958  0.77255  0.54334  0.86942
     18   2.58589  4.48469  3.22090  2.84415  3.39610  3.34502  3.82124  3.28610  2.82846  2.93949  3.86710  3.22066  3.89600  3.18792  3.17734  1.46054  2.91951  2.98885  4.89446  2.70007     18 s x - -
          2.68618  4.42225  2.77519  2.73123  3.46354  2.40513  3.72494  3.29354  2.67741  2.69355  4.24690  2.90347  2.73739  3.18146  2.89801  2.37887  2.77519  2.98518  4.58477  3.61503
          0.02714  4.01607  4.73842  0.61958  0.77255  0.45137  1.01268
     19   2.77650  4.64729  3.30465  2.89790  3.34879  3.52707  1.54707  3.22095  2.70959  2.85836  3.86194  3.29391  4.01776  3.18015  3.01543  2.90368  3.06413  2.46777  4.86148  3.37224     19 h x - -
          2.68618  4.42225  2.77519  2.73123  3.46354  2.40513  3.72494  3.29354  2.67741  2.69355  4.24690  2.90347  2.73739  3.18146  2.89801  2.37887  2.77519  2.98518  4.58477  3.61503
          0.02568  4.07078  4.79312  0.61958  0.77255  0.48576  0.95510
     20   1.04268  4.25362  3.46360  3.18025  4.24806  3.05077  4.24834  3.55547  3.21672  3.30955  4.19819  3.36677  2.67584  3.52991  3.52150  2.51522  2.80545  3.10369  5.61646  4.40504     20 a x - -
          2.68618  4.42225  2.77519  2.73123  3.46354  2.40513  3.72494  3.29354  2.67741  2.69355  4.24690  2.90347  2.73739  3.18146  2.89801  2.37887  2.77519  2.98518  4.58477  3.61503
          0.02568  4.07078  4.79312  0.61958  0.77255  0.48576  0.95510
     21   2.78556  4.28752  4.13603  3.60885  3.47831  3.88645  4.36092  1.79392  3.50548  2.26220  3.38323  3.87891  3.15684  3.79258  3.75674  3.21835  3.05683  1.34165  5.14616  3.93569     21 v x - -
          2.68618  4.42225  2.77519  2.73123  3.46354  2.40513  3.72494  3.29354  2.67741  2.69355  4.24690  2.90347  2.73739  3.18146  2.89801  2.37887  2.77519  2.98518  4.58477  3.61503
          0.02568  4.07078  4.79312  0.61958  0.77255  0.48576  0.95510
     22   2.82157  5.30574  2.08175  2.21073  4.60699  3.30569  3.70559  4.10845  2.57118  3.61100  4.41766  1.99373  3.84225  1.94044  3.08494  2.75123  3.08306  3.69511  5.76151  4.31854     22 q x - -
          2.68618  4.42225  2.77519  2.73123  3.46354  2.40513  3.72494  3.29354  2.67741  2.69355  4.24690  2.90347  2.73739  3.18146  2.89801  2.37887  2.77519  2.98518  4.58477  3.61503
          0.02568  4.07078  4.79312  0.61958  0.77255  0.48576  0.95510
     23   3.14840  4.46575  4.85088  4.36855  3.56549  4.47961  5.07601  1.02841  4.24293  2.04441  3.37306  4.58106  4.79812  4.50848  4.43278  3.88023  3.41954  1.46036  5.56242  4.35894     23 i x - -
          2.68618  4.42225  2.77519  2.73123  3.46354  2.40513  3.72494  3.29354  2.67741  2.69355  4.24690  2.90347  2.73739  3.18146  2.89801  2.37887  2.77519  2.98518  4.58477  3.61503
          0.02568  4.07078  4.79312  0.61958  0.77255  0.48576  0.95510
     24   2.83275  0.61373  4.39165  4.17970  4.13071  3.40992  4.78367  3.31194  4.00943  3.21630  4.34558  4.11439  4.13198  4.34760  4.09706  3.10414  3.31653  3.04196  5.49976  4.41578     24 C x - -
          2.68618  4.42225  2.77519  2.73123  3.46354  2.40513  3.72494  3.29354  2.67741  2.69355  4.24690  2.90347  2.73739  3.18146  2.89801  2.37887  2.77519  2.98518  4.58477  3.61503
          0.02568  4.07078  4.79312  0.61958  0.77255  0.48576  0.95510
     25   2.83275  0.61373  4.39165  4.17970  4.13071  3.40992  4.78367  3.31194  4.00943  3.21630  4.34558  4.11439  4.13198  4.34760  4.09706  3.10414  3.31653  3.04196  5.49976  4.41578     25 C x - -
          2.68618  4.42225  2.77519  2.73123  3.46354  2.40513  3.72494  3.29354  2.67741  2.69355  4.24690  2.90347  2.73739  3.18146  2.89801  2.37887  2.77519  2.98518  4.58477  3.61503
          0.02568  4.07078  4.79312  0.61958  0.77255  0.48576  0.95510
     26   2.29599  4.24171  3.42192  3.14042  4.30134  3.01257  4.22458  3.66954  3.16844  3.40160  4.25634  3.32605  3.75072  3.49239  3.47782  1.12492  2.17558  3.16656  5.65528  4.41973     26 s x - -
          2.68618  4.42225  2.77519  2.73123  3.46354  2.40513  3.72494  3.29354  2.67741  2.69355  4.24690  2.90347  2.73739  3.18146  2.89801  2.37887  2.77519  2.98518  4.58477  3.61503
          0.02568  4.07078  4.79312  0.61958  0.77255  0.48576  0.95510
     27   2.42373  4.34437  3.39110  3.22074  4.28026  3.07117  4.32273  3.83203  3.30810  3.53844  4.45069  3.41020  3.82731  3.64251  3.58474  0.82694  2.91955  3.32302  5.63760  4.36615     27 s x - -
          2.68618  4.42225  2.77519  2.73123  3.46354  2.40513  3.72494  3.29354  2.67741  2.69355  4.24690  2.90347  2.73739  3.18146  2.89801  2.37887  2.77519  2.98518  4.58477  3.61503
          0.02568  4.07078  4.79312  0.61958  0.77255  0.48576  0.95510
     28   2.26100  4.41289  4.03181  3.63826  1.33375  3.70820  4.07785  2.67044  3.56541  2.28091  3.47955  3.80113  4.22304  3.80337  3.77515  3.11374  3.14901  2.54965  4.58892  3.07285     28 f x - -
          2.68618  4.42225  2.77519  2.73123  3.46354  2.40513  3.72494  3.29354  2.67741  2.69355  4.24690  2.90347  2.73739  3.18146  2.89801  2.37887  2.77519  2.98518  4.58477  3.61503
          0.02568  4.07078  4.79312  0.61958  0.77255  0.48576  0.95510
     29   1.03044  4.17701  3.54450  3.28713  4.30427  2.97702  4.32251  3.63232  3.32884  3.40456  4.26424  3.39116  3.74026  3.62024  3.61011  1.96309  2.75358  3.12251  5.68084  4.47032     29 a x - -
          2.68618  4.42225  2.77519  2.73123  3.46354  2.40513  3.72494  3.29354  2.67741  2.69355  4.24690  2.90347  2.73739  3.18146  2.89801  2.37887  2.77519  2.98518  4.58477  3.61503
          0.02568  4.07078  4.79312  0.61958  0.77255  0.48576  0.95510
     30   2.78222  4.87025  2.18552  2.55689  4.60195  1.06974  4.05974  4.12252  3.08355  3.73058  4.60497  3.04967  3.90302  3.28368  3.55621  2.82791  3.17529  3.66298  5.80629  4.51677     30 g x - -
          2.68618  4.42225  2.77519  2.73123  3.46354  2.40513  3.72494  3.29354  2.67741  2.69355  4.24690  2.90347  2.73739  3.18146  2.89801  2.37887  2.77519  2.98518  4.58477  3.61503
          0.02568  4.07078  4.79312  0.61958  0.77255  0.48576  0.95510
     31   2.30719  4.88232  2.77153  2.43381  4.15534  3.35053  2.38291  3.68736  2.50505  3.27013  4.10248  2.03162  3.84726  2.88512  2.92758  2.70522  2.95640  3.33181  5.42165  4.04579     31 n x - -
          2.68619  4.42226  2.77521  2.73124  3.46355  2.40498  3.72496  3.29355  2.67742  2.69356  4.24691  2.90348  2.73741  3.18148  2.89802  2.37888  2.77521  2.98520  4.58478  3.61504
          0.11769  2.27550  4.79312  0.37271  1.16753  0.48576  0.95510
     32   1.91009  4.21729  3.58883  3.27940  4.16607  3.07429  4.28637  3.27289  3.25253  3.16536  4.09894  3.42467  3.80192  3.58152  3.53510  2.52898  1.21170  2.89128  5.59017  4.38093     33 t x - -
          2.68618  4.42225  2.77519  2.73123  3.46354  2.40513  3.72494  3.29354  2.67741  2.69355  4.24690  2.90347  2.73739  3.18146  2.89801  2.37887  2.77519  2.98518  4.58477  3.61503
          0.02568  4.07078  4.79312  0.61958  0.77255  0.48576  0.95510
     33   2.83275  0.61373  4.39165  4.17970  4.13071  3.40992  4.78367  3.31194  4.00943  3.21630  4.34558  4.11439  4.13198  4.34760  4.09706  3.10414  3.31653  3.04196  5.49976  4.41578     34 C x - -
          2.68618  4.42225  2.77519  2.73123  3.46354  2.40513  3.72494  3.29354  2.67741  2.69355  4.24690  2.90347  2.73739  3.18146  2.89801  2.37887  2.77519  2.98518  4.58477  3.61503
          0.02568  4.07078  4.79312  0.61958  0.77255  0.48576  0.95510
     34   2.31505  4.23741  3.46083  3.16594  4.20899  3.04361  4.21689  3.52737  3.16333  3.29597  4.17067  3.34933  3.77031  3.49843  3.46158  2.02188  1.21450  3.07567  5.58555  4.35410     35 t x - -
          2.68618  4.42225  2.77519  2.73123  3.46354  2.40513  3.72494  3.29354  2.67741  2.69355  4.24690  2.90347  2.73739  3.18146  2.89801  2.37887  2.77519  2.98518  4.58477  3.61503
          0.02568  4.07078  4.79312  0.61958  0.77255  0.48576  0.95510
     35   3.16398  5.12562  3.35249  2.94251  4.55772  3.62685  3.88470  4.00066  0.79559  3.52466  4.47972  3.35657  4.11673  3.06802  2.48985  3.19552  3.40461  3.69883  5.53399  4.37746     36 k x - -
          2.68618  4.42225  2.77519  2.73123  3.46354  2.40513  3.72494  3.29354  2.67741  2.69355  4.24690  2.90347  2.73739  3.18146  2.89801  2.37887  2.77519  2.98518  4.58477  3.61503
          0.02568  4.07078  4.79312  0.61958  0.77255  0.48576  0.95510
     36   3.21481  5.35952  0.67049  2.48076  4.76604  3.37188  4.12220  4.40195  3.24637  3.97657  4.96335  3.04546  4.03906  3.36472  3.78623  3.15775  3.55910  4.02140  5.89480  4.61178     37 D x - -
          2.68618  4.42225  2.77519  2.73123  3.46354  2.40513  3.72494  3.29354  2.67741  2.69355  4.24690  2.90347  2.73739  3.18146  2.89801  2.37887  2.77519  2.98518  4.58477  3.61503
          0.02568  4.07078  4.79312  0.61958  0.77255  0.48576  0.95510
     37   3.05391  5.03610  3.04949  2.81207  4.23020  3.50700  3.97048  3.89611  2.62009  3.37816  4.40499  3.27185  4.06621  0.91851  2.89837  3.09539  3.35287  3.61476  5.46888  4.17777     38 q x - -
          2.68618  4.42225  2.77519  2.73123  3.46354  2.40513  3.72494  3.29354  2.67741  2.69355  4.24690  2.90347  2.73739  3.18146  2.89801  2.37887  2.77519  2.98518  4.58477  3.61503
          0.02568  4.07078  4.79312  0.61958  0.77255  0.48576  0.95510
     38   3.54561  4.95376  4.13683  3.90732  2.32852  4.06572  3.72930  3.52859  3.75943  2.93021  4.18370  3.97604  4.53676  4.01700  3.90066  3.66087  3.83429  3.40904  3.97851  0.69048     39 Y x - -
          2.68618  4.42225  2.77519  2.73123  3.46354  2.40513  3.72494  3.29354  2.67741  2.69355  4.24690  2.90347  2.73739  3.18146  2.89801  2.37887  2.77519  2.98518  4.58477  3.61503
          0.02568  4.07078  4.79312  0.61958  0.77255  0.48576  0.95510
     39   2.92984  5.51091  1.94790  1.35959  4.80024  3.26676  3.76263  4.31911  2.73468  3.80470  4.63215  2.14346  3.86237  2.91742  3.31361  2.82107  3.20751  3.88537  5.95869  4.46029     40 e x - -
          2.68618  4.42225  2.77519  2.73123  3.46354  2.40513  3.72494  3.29354  2.67741  2.69355  4.24690  2.90347  2.73739  3.18146  2.89801  2.37887  2.77519  2.98518  4.58477  3.61503
          0.02568  4.07078  4.79312  0.61958  0.77255  0.48576  0.95510
     40   2.76293  4.88927  3.12210  2.58851  3.97237  3.51353  3.64357  3.57842  2.26161  3.14562  3.99612  2.47172  3.91560  2.82428  1.73112  2.79617  2.98454  3.26868  5.22697  3.07863     41 r x - -
          2.68618  4.42225  2.77519  2.73123  3.46354  2.40513  3.72494  3.29354  2.67741  2.69355  4.24690  2.90347  2.73739  3.18146  2.89801  2.37887  2.77519  2.98518  4.58477  3.61503
          0.02568  4.07078  4.79312  0.61958  0.77255  0.48576  0.95510
     41   3.23579  5.01023  3.34177  3.12593  3.44157  3.63059  0.78492  3.96958  2.96439  3.43655  4.49848  3.52548  4.19618  3.49600  3.21596  3.30597  3.54772  3.70112  4.90296  3.38774     42 h x - -
          2.68618  4.42225  2.77519  2.73123  3.46354  2.40513  3.72494  3.29354  2.67741  2.69355  4.24690  2.90347  2.73739  3.18146  2.89801  2.37887  2.77519  2.98518  4.58477  3.61503
          0.02568  4.07078  4.79312  0.61958  0.77255  0.48576  0.95510
     42   3.05424  5.14156  3.41351  2.81772  4.52289  3.66299  3.67137  3.94008  1.98270  3.39279  4.28323  3.22500  4.05857  2.30336  1.20413  3.06173  3.24015  3.63049  5.45505  4.25681     43 r x - -
          2.68618  4.42225  2.77519  2.73123  3.46354  2.40513  3.72494  3.29354  2.67741  2.69355  4.24690  2.90347  2.73739  3.18146  2.89801  2.37887  2.77519  2.98518  4.58477  3.61503
          0.02568  4.07078  4.79312  0.61958  0.77255  0.48576  0.95510
     43   2.94900  5.15238  2.96915  2.57951  4.49638  3.52527  3.68758  3.93063  1.87787  3.42082  4.29025  3.05920  3.97648  1.44368  2.43642  2.93471  3.16721  3.59675  5.52505  4.25224     44 q x - -
          2.68618  4.42225  2.77519  2.73123  3.46354  2.40513  3.72494  3.29354  2.67741  2.69355  4.24690  2.90347  2.73739  3.18146  2.89801  2.37887  2.77519  2.98518  4.58477  3.61503
          0.02568  4.07078  4.79312  0.61958  0.77255  0.48576  0.95510
     44   2.90798  5.29888  1.97145  2.23178  4.64377  3.26011  3.83536  4.21041  2.82542  3.75541  4.61543  1.28382  3.88340  3.01641  3.36957  2.84220  3.21946  3.79091  5.86977  4.40620     45 n x - -
          2.68618  4.42225  2.77519  2.73123  3.46354  2.40513  3.72494  3.29354  2.67741  2.69355  4.24690  2.90347  2.73739  3.18146  2.89801  2.37887  2.77519  2.98518  4.58477  3.61503
          0.02568  4.07078  4.79312  0.61958  0.77255  0.48576  0.95510
     45   3.13648  4.43853  4.88418  4.39280  3.61941  4.50699  5.10397  1.28700  4.28361  2.11596  3.41873  4.60201  4.81486  4.54625  4.47690  3.90102  3.40345  1.11447  5.59908  4.39258     46 v x - -
          2.68618  4.42225  2.77519  2.73123  3.46354  2.40513  3.72494  3.29354  2.67741  2.69355  4.24690  2.90347  2.73739  3.18146  2.89801  2.37887  2.77519  2.98518  4.58477  3.61503
          0.02568  4.07078  4.79312  0.61958  0.77255  0.48576  0.95510
     46   3.14840  4.46575  4.85088  4.36855  3.56549  4.47961  5.07601  1.02841  4.24293  2.04441  3.37306  4.58106  4.79812  4.50848  4.43278  3.88023  3.41954  1.46036  5.56242  4.35894     47 i x - -
          2.68618  4.42225  2.77519  2.73123  3.46354  2.40513  3.72494  3.29354  2.67741  2.69355  4.24690  2.90347  2.73739  3.18146  2.89801  2.37887  2.77519  2.98518  4.58477  3.61503
          0.02568  4.07078  4.79312  0.61958  0.77255  0.48576  0.95510
     47   3.38462  4.79062  4.50713  4.15228  3.22268  4.23188  4.74620  2.44200  3.91815  0.66453  3.19152  4.40850  4.63594  4.23861  4.05997  3.83260  3.67140  2.53000  5.16931  3.93694     48 L x - -
          2.68618  4.42225  2.77519  2.73123  3.46354  2.40513  3.72494  3.29354  2.67741  2.69355  4.24690  2.90347  2.73739  3.18146  2.89801  2.37887  2.77519  2.98518  4.58477  3.61503
          0.02568  4.07078  4.79312  0.61958  0.77255  0.48576  0.95510
     48   2.90056  4.89587  2.83787  2.74573  4.29194  3.32726  4.09966  4.05001  3.02279  3.67541  4.63290  0.84953  3.99083  3.37650  3.38101  2.96251  3.29125  3.65183  5.57524  4.22893     49 n x - -
          2.68618  4.42225  2.77519  2.73123  3.46354  2.40513  3.72494  3.29354  2.67741  2.69355  4.24690  2.90347  2.73739  3.18146  2.89801  2.37887  2.77519  2.98518  4.58477  3.61503
          0.02568  4.07078  4.79312  0.61958  0.77255  0.48576  0.95510
     49   3.05391  5.03610  3.04949  2.81207  4.23020  3.50700  3.97048  3.89611  2.62009  3.37816  4.40499  3.27185  4.06621  0.91851  2.89837  3.09539  3.35287  3.61476  5.46888  4.17777     50 q x - -
          2.68618  4.42225  2.77519  2.73123  3.46354  2.40513  3.72494  3.29354  2.67741  2.69355  4.24690  2.90347  2.73739  3.18146  2.89801  2.37887  2.77519  2.98518  4.58477  3.61503
          0.02568  4.07078  4.79312  0.61958  0.77255  0.48576  0.95510
     50   3.16697  4.51857  4.73621  4.19496  3.24658  4.41080  4.79184  1.36895  4.03539  1.69132  1.93326  4.43584  4.67285  4.23769  4.19176  3.76556  3.40762  2.01119  5.23076  4.10069     51 i x - -
          2.68618  4.42225  2.77519  2.73123  3.46354  2.40513  3.72494  3.29354  2.67741  2.69355  4.24690  2.90347  2.73739  3.18146  2.89801  2.37887  2.77519  2.98518  4.58477  3.61503
          0.02568  4.07078  4.79312  0.61958  0.77255  0.48576  0.95510
     51   3.18809  4.55775  4.60844  4.23538  3.51518  4.27373  4.93074  0.86131  4.06739  2.06547  3.42463  4.45358  4.69000  4.39806  4.24190  3.79213  3.48541  1.87201  5.44389  4.19638     52 i x - -
          2.68618  4.42225  2.77519  2.73123  3.46354  2.40513  3.72494  3.29354  2.67741  2.69355  4.24690  2.90347  2.73739  3.18146  2.89801  2.37887  2.77519  2.98518  4.58477  3.61503
          0.02568  4.07078  4.79312  0.61958  0.77255  0.48576  0.95510
     52   2.89714  5.24748  2.07395  2.26017  4.60264  3.26196  3.84800  4.17637  2.83133  3.73335  4.59831  1.23367  3.88735  3.03423  3.36045  2.84307  3.21436  3.76072  5.83874  4.38616     53 n x - -
          2.68618  4.42225  2.77519  2.73123  3.46354  2.40513  3.72494  3.29354  2.67741  2.69355  4.24690  2.90347  2.73739  3.18146  2.89801  2.37887  2.77519  2.98518  4.58477  3.61503
          0.02568  4.07078  4.79312  0.61958  0.77255  0.48576  0.95510
     53   2.64619  4.45921  3.37720  2.80445  3.54953  3.55610  3.74595  2.97589  2.39581  2.66450  3.55931  3.22895  3.93864  3.02631  2.53103  2.81391  2.87328  2.27140  4.95690  2.43157     54 v x - -
          2.68618  4.42225  2.77519  2.73123  3.46354  2.40513  3.72494  3.29354  2.67741  2.69355  4.24690  2.90347  2.73739  3.18146  2.89801  2.37887  2.77519  2.98518  4.58477  3.61503
          0.02568  4.07078  4.79312  0.61958  0.77255  0.48576  0.95510
     54   2.62754  4.87205  2.49761  2.41207  3.29340  3.41628  3.01354  3.55567  2.38908  3.13167  3.94476  2.93402  3.81806  2.76609  2.16926  2.64344  2.85904  3.21987  5.28970  3.90936     55 r x - -
          2.68618  4.42225  2.77519  2.73123  3.46354  2.40513  3.72494  3.29354  2.67741  2.69355  4.24690  2.90347  2.73739  3.18146  2.89801  2.37887  2.77519  2.98518  4.58477  3.61503
          0.02568  4.07078  4.79312  0.61958  0.77255  0.48576  0.95510
     55   2.93038  4.68162  3.64441  3.57122  4.70131  0.47960  4.67520  4.35329  3.77921  3.98114  4.96160  3.80933  4.07883  4.08800  3.98945  3.10867  3.42705  3.84329  5.73980  4.81139     56 G x - -
          2.68618  4.42225  2.77519  2.73123  3.46354  2.40513  3.72494  3.29354  2.67741  2.69355  4.24690  2.90347  2.73739  3.18146  2.89801  2.37887  2.77519  2.98518  4.58477  3.61503
          0.02568  4.07078  4.79312  0.61958  0.77255  0.48576  0.95510
     56   2.72141  5.02845  2.95956  1.88468  4.34988  3.45427  3.60761  3.76541  1.85648  3.29461  4.09799  2.95283  3.85534  2.73441  2.38317  2.71222  2.94155  3.01289  5.45359  4.12926     57 k x - -
          2.68618  4.42225  2.77519  2.73123  3.46354  2.40513  3.72494  3.29354  2.67741  2.69355  4.24690  2.90347  2.73739  3.18146  2.89801  2.37887  2.77519  2.98518  4.58477  3.61503
          0.02568  4.07078  4.79312  0.61958  0.77255  0.48576  0.95510
     57   2.66937  4.94759  2.65956  2.10666  4.33247  2.71100  3.70458  3.77206  2.53608  3.34335  4.15431  2.15724  3.81855  2.85534  3.01072  2.67094  2.22383  3.39319  5.54986  4.17980     58 e x - -
          2.68618  4.42225  2.77519  2.73123  3.46354  2.40513  3.72494  3.29354  2.67741  2.69355  4.24690  2.90347  2.73739  3.18146  2.89801  2.37887  2.77519  2.98518  4.58477  3.61503
          0.02568  4.07078  4.79312  0.61958  0.77255  0.48576  0.95510
     58   2.61422  1.69244  4.37551  3.92804  3.62041  3.56148  4.54925  2.25451  3.76800  2.44563  3.57060  3.95069  4.16812  4.03837  3.94009  2.99175  2.99858  1.57086  5.28699  4.06930     59 v x - -
          2.68618  4.42225  2.77519  2.73123  3.46354  2.40513  3.72494  3.29354  2.67741  2.69355  4.24690  2.90347  2.73739  3.18146  2.89801  2.37887  2.77519  2.98518  4.58477  3.61503
          0.02568  4.07078  4.79312  0.61958  0.77255  0.48576  0.95510
     59   2.54876  4.39193  3.31796  2.86500  3.71766  3.39029  3.88986  2.99431  2.79975  2.76322  3.67569  3.25175  3.89800  2.75968  3.14469  2.09035  2.85433  1.79964  5.13907  3.88049     60 v x - -
          2.68618  4.42225  2.77519  2.73123  3.46354  2.40513  3.72494  3.29354  2.67741  2.69355  4.24690  2.90347  2.73739  3.18146  2.89801  2.37887  2.77519  2.98518  4.58477  3.61503
          0.02568  4.07078  4.79312  0.61958  0.77255  0.48576  0.95510
     60   2.92731  5.14470  3.00374  1.93220  4.51984  3.52790  3.67928  3.92648  2.15974  3.42444  4.27676  3.05929  3.96551  2.82154  1.46752  2.91310  3.14208  3.58506  5.52608  4.26369     61 r x - -
          2.68618  4.42225  2.77519  2.73123  3.46354  2.40513  3.72494  3.29354  2.67741  2.69355  4.24690  2.90347  2.73739  3.18146  2.89801  2.37887  2.77519  2.98518  4.58477  3.61503
          0.02568  4.07078  4.79312  0.61958  0.77255  0.48576  0.95510
     61   3.11436  5.22616  3.53805  2.85166  4.70101  3.71715  3.64235  4.04131  1.19250  3.46671  4.33926  3.24589  4.08073  2.77524  1.62814  3.10507  3.27397  3.72191  5.49255  4.33688     62 k x - -
          2.68618  4.42225  2.77519  2.73123  3.46354  2.40513  3.72494  3.29354  2.67741  2.69355  4.24690  2.90347  2.73739  3.18146  2.89801  2.37887  2.77519  2.98518  4.58477  3.61503
          0.02568  4.07078  4.79312  0.61958  0.77255  0.48576  0.95510
     62   1.57352  4.22799  3.42689  3.22131  4.42369  1.30103  4.33545  3.79585  3.34901  3.52972  4.37699  3.36861  3.75066  3.62252  3.64607  2.47212  2.79496  3.24284  5.75651  4.56318     63 g x - -
          2.68618  4.42225  2.77519  2.73123  3.46354  2.40513  3.72494  3.29354  2.67741  2.69355  4.24690  2.90347  2.73739  3.18146  2.89801  2.37887  2.77519  2.98518  4.58477  3.61503
          0.02568  4.07078  4.79312  0.61958  0.77255  0.48576  0.95510
     63   1.22400  4.27317  3.42168  3.12285  4.24257  3.06173  4.20772  3.56400  3.16139  3.30360  4.18496  3.33781  2.13953  3.47750  3.48048  2.51792  2.80557  3.11398  5.60286  4.38312     64 a x - -
          2.68618  4.42225  2.77519  2.73123  3.46354  2.40513  3.72494  3.29354  2.67741  2.69355  4.24690  2.90347  2.73739  3.18146  2.89801  2.37887  2.77519  2.98518  4.58477  3.61503
          0.02568  4.07078  4.79312  0.61958  0.77255  0.48576  0.95510
     64   2.84311  5.07623  1.68820  2.36830  4.67955  1.41568  3.94348  4.20039  2.96302  3.76823  4.62862  2.90678  3.88880  3.13828  3.49423  2.83092  3.19716  3.74972  5.87431  4.50430     65 g x - -
          2.68618  4.42225  2.77519  2.73123  3.46354  2.40513  3.72494  3.29354  2.67741  2.69355  4.24690  2.90347  2.73739  3.18146  2.89801  2.37887  2.77519  2.98518  4.58477  3.61503
          0.02568  4.07078  4.79312  0.61958  0.77255  0.48576  0.95510
     65   2.73405  4.51023  3.53952  3.13757  3.60791  3.52138  4.09600  2.90743  3.01862  1.79572  3.64860  3.48744  1.64353  3.41852  3.31640  2.93990  3.06129  2.74789  5.17253  3.88956     66 p x - -
          2.68618  4.42225  2.77519  2.73123  3.46354  2.40513  3.72494  3.29354  2.67741  2.69355  4.24690  2.90347  2.73739  3.18146  2.89801  2.37887  2.77519  2.98518  4.58477  3.61503
          0.02568  4.07078  4.79312  0.61958  0.77255  0.48576  0.95510
     66   2.42716  4.27131  3.57705  3.25587  3.98366  1.45287  4.24753  3.08711  3.25170  3.00967  3.97536  3.45675  3.87221  3.57085  3.54191  2.63937  2.86415  1.86513  5.43908  4.20527     67 g x - -
          2.68618  4.42225  2.77519  2.73123  3.46354  2.40513  3.72494  3.29354  2.67741  2.69355  4.24690  2.90347  2.73739  3.18146  2.89801  2.37887  2.77519  2.98518  4.58477  3.61503
          0.02568  4.07078  4.79312  0.61958  0.77255  0.48576  0.95510
     67   1.99987  4.50142  3.38606  2.83437  3.71693  3.50939  3.81084  3.00282  2.58183  2.11265  3.64107  3.24784  3.94171  3.05598  2.28369  2.80254  2.90243  2.77246  5.11908  3.86860     68 a x - -
          2.68618  4.42225  2.77519  2.73123  3.46354  2.40513  3.72494  3.29354  2.67741  2.69355  4.24690  2.90347  2.73739  3.18146  2.89801  2.37887  2.77519  2.98518  4.58477  3.61503
          0.02568  4.07078  4.79312  0.61958  0.77255  0.48576  0.95510
     68   2.86376  4.55579  3.70929  3.33336  3.29943  1.91274  4.03770  3.37229  3.20354  2.99423  3.97510  3.61793  4.09777  3.58425  3.45751  3.05930  3.19668  3.11503  1.36253  3.34243     69 w x - -
          2.68618  4.42225  2.77519  2.73123  3.46354  2.40513  3.72494  3.29354  2.67741  2.69355  4.24690  2.90347  2.73739  3.18146  2.89801  2.37887  2.77519  2.98518  4.58477  3.61503
          0.02568  4.07078  4.79312  0.61958  0.77255  0.48576  0.95510
     69   2.59463  4.76546  2.35307  2.45148  4.25047  3.27352  3.77081  3.65833  2.63355  3.27980  4.10596  2.95061  2.49810  2.93899  3.09915  2.63900  1.91315  3.28019  5.51489  4.17074     70 t x - -
          2.68618  4.42225  2.77519  2.73123  3.46354  2.40513  3.72494  3.29354  2.67741  2.69355  4.24690  2.90347  2.73739  3.18146  2.89801  2.37887  2.77519  2.98518  4.58477  3.61503
          0.02568  4.07078  4.79312  0.61958  0.77255  0.48576  0.95510
     70   2.60192  4.81662  2.68707  2.19722  4.06331  3.40348  3.62529  2.66196  2.42381  3.08034  3.89341  2.93158  3.20443  2.77495  2.67413  2.44650  2.83584  3.15293  5.31970  3.98043     71 e x - -
          2.68618  4.42225  2.77519  2.73123  3.46354  2.40513  3.72494  3.29354  2.67741  2.69355  4.24690  2.90347  2.73739  3.18146  2.89801  2.37887  2.77519  2.98518  4.58477  3.61503
          0.02568  4.07078  4.79312  0.61958  0.77255  0.48576  0.95510
     71   2.89048  5.17913  3.16957  2.58190  4.58633  3.56855  3.60285  3.97655  1.64107  3.42817  4.24497  2.60089  3.94659  2.33383  1.84736  2.86557  3.08182  3.61391  5.50427  4.24882     72 k x - -
          2.68618  4.42225  2.77519  2.73123  3.46354  2.40513  3.72494  3.29354  2.67741  2.69355  4.24690  2.90347  2.73739  3.18146  2.89801  2.37887  2.77519  2.98518  4.58477  3.61503
          0.02568  4.07078  4.79312  0.61958  0.77255  0.48576  0.95510
     72   2.26980  4.81977  2.98761  2.57399  4.34369  2.88098  3.74143  3.73194  1.46023  3.31884  4.15088  3.03956  3.86566  2.89856  2.72041  2.71877  2.96357  3.35692  5.50201  4.21106     73 k x - -
          2.68618  4.42225  2.77519  2.73123  3.46354  2.40513  3.72494  3.29354  2.67741  2.69355  4.24690  2.90347  2.73739  3.18146  2.89801  2.37887  2.77519  2.98518  4.58477  3.61503
          0.02568  4.07078  4.79312  0.61958  0.77255  0.48576  0.95510
     73   2.67987  4.84924  2.29440  2.40561  4.08474  3.37995  3.71198  2.47963  2.57485  3.12458  3.97817  2.08394  3.85056  2.88656  3.04341  2.71069  2.93424  3.13308  5.39091  4.03466     74 n x - -
          2.68618  4.42225  2.77519  2.73123  3.46354  2.40513  3.72494  3.29354  2.67741  2.69355  4.24690  2.90347  2.73739  3.18146  2.89801  2.37887  2.77519  2.98518  4.58477  3.61503
          0.02568  4.07078  4.79312  0.61958  0.77255  0.48576  0.95510
     74   2.86376  4.55579  3.70929  3.33336  3.29943  1.91274  4.03770  3.37229  3.20354  2.99423  3.97510  3.61793  4.09777  3.58425  3.45751  3.05930  3.19668  3.11503  1.36253  3.34243     75 w x - -
          2.68618  4.42225  2.77519  2.73123  3.46354  2.40513  3.72494  3.29354  2.67741  2.69355  4.24690  2.90347  2.73739  3.18146  2.89801  2.37887  2.77519  2.98518  4.58477  3.61503
          0.02568  4.07078  4.79312  0.61958  0.77255  0.48576  0.95510
     75   2.61150  4.65884  3.18830  2.74356  4.23303  3.31954  3.81891  3.68377  2.45083  3.28053  4.13139  3.14761  3.86794  3.00304  2.00349  1.53245  2.94131  3.29908  5.44686  4.16808     76 s x - -
          2.68618  4.42225  2.77519  2.73123  3.46354  2.40513  3.72494  3.29354  2.67741  2.69355  4.24690  2.90347  2.73739  3.18146  2.89801  2.37887  2.77519  2.98518  4.58477  3.61503
          0.02568  4.07078  4.79312  0.61958  0.77255  0.48576  0.95510
     76   2.77203  5.05819  2.50350  1.40322  4.49346  3.28263  3.78776  3.94932  2.65344  3.52668  4.36811  2.86705  3.85720  2.95498  3.12168  2.00480  3.07441  3.55374  5.70705  4.31309     77 e x - -
          2.68618  4.42225  2.77519  2.73123  3.46354  2.40513  3.72494  3.29354  2.67741  2.69355  4.24690  2.90347  2.73739  3.18146  2.89801  2.37887  2.77519  2.98518  4.58477  3.61503
          0.02568  4.07078  4.79312  0.61958  0.77255  0.48576  0.95510
     77   2.78357  4.35498  3.84135  3.30747  2.72378  3.75263  3.74860  2.83873  3.17193  2.49186  3.47096  3.56756  4.13348  3.45657  3.42556  3.04318  2.20691  2.64636  2.45714  2.13931     78 y x - -
          2.68618  4.42225  2.77519  2.73123  3.46354  2.40513  3.72494  3.29354  2.67741  2.69355  4.24690  2.90347  2.73739  3.18146  2.89801  2.37887  2.77519  2.98518  4.58477  3.61503
          0.02568  4.07078  4.79312  0.61958  0.77255  0.48576  0.95510
     78   2.73562  4.45624  3.55842  3.13395  3.02154  3.57567  3.84016  2.98067  3.02800  2.66497  3.67302  3.44946  4.06214  3.38251  3.31795  2.93634  2.12512  2.76726  4.59598  1.63703     79 y x - -
          2.68618  4.42225  2.77519  2.73123  3.46354  2.40513  3.72494  3.29354  2.67741  2.69355  4.24690  2.90347  2.73739  3.18146  2.89801  2.37887  2.77519  2.98518  4.58477  3.61503
          0.02568  4.07078  4.79312  0.61958  0.77255  0.48576  0.95510
     79   2.38881  5.01478  2.27963  2.14577  4.30811  3.34907  3.64440  3.74616  2.46460  3.30994  4.10751  2.25432  3.80601  2.78065  2.95894  2.64993  2.91215  2.81757  5.51165  4.12697     80 e x - -
          2.68618  4.42225  2.77519  2.73123  3.46354  2.40513  3.72494  3.29354  2.67741  2.69355  4.24690  2.90347  2.73739  3.18146  2.89801  2.37887  2.77519  2.98518  4.58477  3.61503
          0.02568  4.07078  4.79312  0.61958  0.77255  0.48576  0.95510
     80   2.61422  1.69244  4.37551  3.92804  3.62041  3.56148  4.54925  2.25451  3.76800  2.44563  3.57060  3.95069  4.16812  4.03837  3.94009  2.99175  2.99858  1.57086  5.28699  4.06930     81 v x - -
          2.68618  4.42225  2.77519  2.73123  3.46354  2.40513  3.72494  3.29354  2.67741  2.69355  4.24690  2.90347  2.73739  3.18146  2.89801  2.37887  2.77519  2.98518  4.58477  3.61503
          0.02568  4.07078  4.79312  0.61958  0.77255  0.48576  0.95510
     81   2.71157  5.17125  2.34710  1.95100  4.49603  3.36517  3.61650  3.96454  2.35486  3.45689  4.23244  2.83565  3.81331  2.31073  2.22193  2.66616  2.94754  3.55459  5.59833  4.20172     82 e x - -
          2.68618  4.42225  2.77519  2.73123  3.46354  2.40513  3.72494  3.29354  2.67741  2.69355  4.24690  2.90347  2.73739  3.18146  2.89801  2.37887  2.77519  2.98518  4.58477  3.61503
          0.02568  4.07078  4.79312  0.61958  0.77255  0.48576  0.95510
     82   2.58998  2.88878  3.27405  2.42401  3.63229  3.49381  3.76699  2.95209  2.66941  2.67659  3.56518  3.18060  3.89978  2.53107  3.04631  2.75046  2.83278  2.27006  5.03572  3.77795     83 v x - -
          2.68618  4.42225  2.77519  2.73123  3.46354  2.40513  3.72494  3.29354  2.67741  2.69355  4.24690  2.90347  2.73739  3.18146  2.89801  2.37887  2.77519  2.98518  4.58477  3.61503
          0.02568  4.07078  4.79312  0.61958  0.77255  0.48576  0.95510
     83   2.86376  4.55579  3.70929  3.33336  3.29943  1.91274  4.03770  3.37229  3.20354  2.99423  3.97510  3.61793  4.09777  3.58425  3.45751  3.05930  3.19668  3.11503  1.36253  3.34243     84 w x - -
          2.68618  4.42225  2.77519  2.73123  3.46354  2.40513  3.72494  3.29354  2.67741  2.69355  4.24690  2.90347  2.73739  3.18146  2.89801  2.37887  2.77519  2.98518  4.58477  3.61503
          0.02568  4.07078  4.79312  0.61958  0.77255  0.48576  0.95510
     84   2.61481  4.75033  2.90402  2.20163  4.05745  3.37778  3.69619  3.43007  2.51234  3.07898  3.91478  2.46916  3.83111  2.86615  2.95236  2.66559  2.06375  2.77549  5.34199  4.01846     85 t x - -
          2.68618  4.42225  2.77519  2.73123  3.46354  2.40513  3.72494  3.29354  2.67741  2.69355  4.24690  2.90347  2.73739  3.18146  2.89801  2.37887  2.77519  2.98518  4.58477  3.61503
          0.02568  4.07078  4.79312  0.61958  0.77255  0.48576  0.95510
     85   2.83324  5.24958  1.75518  2.21215  4.68213  1.87475  3.79612  4.18839  2.76813  3.71331  4.54136  2.27856  3.84896  2.95968  3.32634  2.77431  3.13965  3.75069  5.87983  4.42357     86 d x - -
          2.68618  4.42225  2.77519  2.73123  3.46354  2.40513  3.72494  3.29354  2.67741  2.69355  4.24690  2.90347  2.73739  3.18146  2.89801  2.37887  2.77519  2.98518  4.58477  3.61503
          0.18458  4.07078  1.88729  0.61958  0.77255  0.48576  0.95510
     86   2.30875  4.28501  3.11538  2.84651  4.18608  3.00025  4.01624  3.63697  2.92754  3.30471  4.15708  3.14644  1.95844  3.26108  3.27475  1.69071  2.75316  3.15896  5.51371  4.24494     87 s x - -
          2.68618  4.42225  2.77519  2.73123  3.46354  2.40513  3.72494  3.29354  2.67741  2.69355  4.24690  2.90347  2.73739  3.18146  2.89801  2.37887  2.77519  2.98518  4.58477  3.61503
          0.03003  3.91623  4.63858  0.61958  0.77255  0.40326  1.10303
     87   2.63864  4.76908  2.94765  1.99707  3.26006  3.43562  3.64571  3.39581  2.50038  3.00914  3.85292  2.36348  3.84629  2.84391  2.94904  2.68354  2.87335  3.09448  5.14709  3.05633     88 e x - -
          2.68618  4.42225  2.77519  2.73123  3.46354  2.40513  3.72494  3.29354  2.67741  2.69355  4.24690  2.90347  2.73739  3.18146  2.89801  2.37887  2.77519  2.98518  4.58477  3.61503
          0.02568  4.07078  4.79312  0.61958  0.77255  0.48576  0.95510
     88   2.63827  4.58952  3.19802  2.68464  3.80753  3.48033  3.76818  2.61535  2.56591  2.77842  3.70860  3.14433  3.90788  2.06169  2.93766  2.75724  2.25314  2.83011  5.18951  3.91145     89 q x - -
          2.68618  4.42225  2.77519  2.73123  3.46354  2.40513  3.72494  3.29354  2.67741  2.69355  4.24690  2.90347  2.73739  3.18146  2.89801  2.37887  2.77519  2.98518  4.58477  3.61503
          0.02568  4.07078  4.79312  0.61958  0.77255  0.48576  0.95510
     89   2.93048  5.12246  3.25831  2.66088  4.45590  3.60594  2.07610  3.88326  1.64136  3.36217  4.20346  3.11390  3.98240  2.75810  2.02819  2.92455  3.11758  3.55149  5.43531  4.18758     90 k x - -
          2.68618  4.42225  2.77519  2.73123  3.46354  2.40513  3.72494  3.29354  2.67741  2.69355  4.24690  2.90347  2.73739  3.18146  2.89801  2.37887  2.77519  2.98518  4.58477  3.61503
          0.20244  4.07078  1.79456  0.61958  0.77255  0.48576  0.95510
     90   2.85341  4.98223  3.08476  2.60301  4.29071  3.48795  3.61638  3.74634  2.06544  3.24503  4.12870  3.05602  3.91717  1.73081  1.97917  2.86654  3.07033  3.43200  5.36411  4.10293     91 q x - -
          2.68618  4.42225  2.77519  2.73123  3.46354  2.40513  3.72494  3.29354  2.67741  2.69355  4.24690  2.90347  2.73739  3.18146  2.89801  2.37887  2.77519  2.98518  4.58477  3.61503
          0.03057  3.89890  4.62125  0.61958  0.77255  0.39636  1.11707
     91   2.62863  4.29005  3.79286  3.36061  3.56049  3.54807  4.20541  1.46983  3.26296  2.49020  3.55226  3.62176  4.08344  3.59752  3.53135  2.09977  2.96088  2.26261  5.14296  3.88520     92 i x - -
          2.68618  4.42225  2.77519  2.73123  3.46354  2.40513  3.72494  3.29354  2.67741  2.69355  4.24690  2.90347  2.73739  3.18146  2.89801  2.37887  2.77519  2.98518  4.58477  3.61503
          0.02568  4.07078  4.79312  0.61958  0.77255  0.48576  0.95510
     92   2.73051  5.01166  2.87809  1.78439  4.35106  3.42574  3.64288  3.76219  2.29123  3.30842  4.12354  2.94804  3.86023  2.77880  2.10911  2.72601  2.52876  3.40516  5.48122  4.15322     93 e x - -
          2.68618  4.42225  2.77519  2.73123  3.46354  2.40513  3.72494  3.29354  2.67741  2.69355  4.24690  2.90347  2.73739  3.18146  2.89801  2.37887  2.77519  2.98518  4.58477  3.61503
          0.02568  4.07078  4.79312  0.61958  0.77255  0.48576  0.95510
     93   2.43652  4.26242  4.03356  3.49633  3.47034  3.78472  4.26556  2.19528  3.39729  1.83189  3.38016  3.77343  4.21011  3.68424  3.65996  3.10960  2.49906  1.60117  5.09614  3.89278     94 v x - -
          2.68618  4.42225  2.77519  2.73123  3.46354  2.40513  3.72494  3.29354  2.67741  2.69355  4.24690  2.90347  2.73739  3.18146  2.89801  2.37887  2.77519  2.98518  4.58477  3.61503
          0.02568  4.07078  4.79312  0.61958  0.77255  0.48576  0.95510
     94   2.93038  4.68162  3.64441  3.57122  4.70131  0.47960  4.67520  4.35329  3.77921  3.98114  4.96160  3.80933  4.07883  4.08800  3.98945  3.10867  3.42705  3.84329  5.73980  4.81139     95 G x - -
          2.68618  4.42225  2.77519  2.73123  3.46354  2.40513  3.72494  3.29354  2.67741  2.69355  4.24690  2.90347  2.73739  3.18146  2.89801  2.37887  2.77519  2.98518  4.58477  3.61503
          0.02568  4.07078  4.79312  0.61958  0.77255  0.48576  0.95510
     95   2.79289  5.24099  1.93176  1.70812  4.55527  3.30093  3.70950  4.01616  2.59830  3.55354  4.36353  2.78431  3.83495  2.85400  3.12802  2.73433  2.22237  3.61694  5.73506  4.30088     96 e x - -
          2.68618  4.42225  2.77519  2.73123  3.46354  2.40513  3.72494  3.29354  2.67741  2.69355  4.24690  2.90347  2.73739  3.18146  2.89801  2.37887  2.77519  2.98518  4.58477  3.61503
          0.02568  4.07078  4.79312  0.61958  0.77255  0.48576  0.95510
     96   1.60693  1.49431  4.11470  3.76624  3.98016  3.08082  4.48028  3.03104  3.63334  2.99496  3.95986  3.65603  3.83134  3.90138  3.81034  2.54635  2.77991  2.69100  5.47278  4.29788     97 c x - -
          2.68618  4.42225  2.77519  2.73123  3.46354  2.40513  3.72494  3.29354  2.67741  2.69355  4.24690  2.90347  2.73739  3.18146  2.89801  2.37887  2.77519  2.98518  4.58477  3.61503
          0.02568  4.07078  4.79312  0.61958  0.77255  0.48576  0.95510
     97   2.73608  4.39456  3.84305  3.37705  3.47730  3.65965  4.22649  2.49186  3.22052  1.52729  3.41367  3.67214  4.15309  3.58485  3.48800  3.03276  1.85747  2.36509  5.15004  3.91920     98 l x - -
          2.68618  4.42225  2.77519  2.73123  3.46354  2.40513  3.72494  3.29354  2.67741  2.69355  4.24690  2.90347  2.73739  3.18146  2.89801  2.37887  2.77519  2.98518  4.58477  3.61503
          0.02568  4.07078  4.79312  0.61958  0.77255  0.48576  0.95510
     98   3.11145  4.56803  4.23010  3.74933  2.63519  4.08962  3.96102  2.64270  3.55259  1.22697  3.30887  3.93791  4.42776  3.81383  3.73827  3.43215  3.34650  2.61953  4.34778  1.97067     99 l x - -
          2.68618  4.42225  2.77519  2.73123  3.46354  2.40513  3.72494  3.29354  2.67741  2.69355  4.24690  2.90347  2.73739  3.18146  2.89801  2.37887  2.77519  2.98518  4.58477  3.61503
          0.02568  4.07078  4.79312  0.61958  0.77255  0.48576  0.95510
     99   2.67286  4.21055  3.87764  3.32159  2.21779  3.70878  3.86048  2.29868  3.22837  2.33378  3.30331  3.58414  4.08272  3.47339  3.47162  2.27945  2.90833  2.44423  4.50303  2.66330    100 f x - -
          2.68618  4.42225  2.77519  2.73123  3.46354  2.40513  3.72494  3.29354  2.67741  2.69355  4.24690  2.90347  2.73739  3.18146  2.89801  2.37887  2.77519  2.98518  4.58477  3.61503
          0.02568  4.07078  4.79312  0.61958  0.77255  0.48576  0.95510
    100   2.78444  1.78609  4.44910  3.95350  3.47024  3.84124  4.54372  1.62947  3.78552  2.23616  3.41125  4.07090  4.33142  4.05682  3.95883  3.24008  3.10333  1.94662  5.18992  3.96606    101 i x - -
          2.68618  4.42225  2.77519  2.73123  3.46354  2.40513  3.72494  3.29354  2.67741  2.69355  4.24690  2.90347  2.73739  3.18146  2.89801  2.37887  2.77519  2.98518  4.58477  3.61503
          0.02568  4.07078  4.79312  0.61958  0.77255  0.48576  0.95510
    101   2.55772  4.25947  3.63117  3.10837  3.51901  2.45124  3.99261  2.64070  3.03362  1.98971  3.47192  3.43741  3.97505  3.34593  3.34797  2.81760  2.55170  2.05933  5.01659  3.79230    102 l x - -
          2.68618  4.42225  2.77519  2.73123  3.46354  2.40513  3.72494  3.29354  2.67741  2.69355  4.24690  2.90347  2.73739  3.18146  2.89801  2.37887  2.77519  2.98518  4.58477  3.61503
          0.02568  4.07078  4.79312  0.61958  0.77255  0.48576  0.95510
    102   2.30037  4.56451  3.16332  2.62991  3.82002  3.43372  3.73100  3.16272  2.56242  2.83597  3.18830  3.09610  3.86071  2.31938  2.96241  2.69142  2.19127  2.88958  5.17391  3.89370    103 t x - -
          2.68618  4.42225  2.77519  2.73123  3.46354  2.40513  3.72494  3.29354  2.67741  2.69355  4.24690  2.90347  2.73739  3.18146  2.89801  2.37887  2.77519  2.98518  4.58477  3.61503
          0.02568  4.07078  4.79312  0.61958  0.77255  0.48576  0.95510
    103   2.34330  4.31226  3.28250  2.97058  4.26387  3.06289  4.10376  3.65779  3.01463  3.34256  4.18335  3.24391  1.53016  3.34507  3.35965  2.09914  2.37831  3.18066  5.59437  4.34755    104 p x - -
          2.68618  4.42225  2.77519  2.73123  3.46354  2.40513  3.72494  3.29354  2.67741  2.69355  4.24690  2.90347  2.73739  3.18146  2.89801  2.37887  2.77519  2.98518  4.58477  3.61503
          0.02568  4.07078  4.79312  0.61958  0.77255  0.48576  0.95510
    104   2.57904  4.51065  2.80393  2.62307  3.67868  3.47308  3.70735  3.06562  2.60735  2.74205  2.71094  2.82170  3.86397  2.93846  3.02465  2.50620  2.81257  2.60761  5.05854  3.11861    105 s x - -
          2.68618  4.42225  2.77519  2.73123  3.46354  2.40513  3.72494  3.29354  2.67741  2.69355  4.24690  2.90347  2.73739  3.18146  2.89801  2.37887  2.77519  2.98518  4.58477  3.61503
          0.02568  4.07078  4.79312  0.61958  0.77255  0.48576  0.95510
    105   1.91711  4.66859  2.38522  2.50551  4.34365  2.18421  3.83636  3.78362  2.72540  3.38352  4.19287  2.97556  3.78150  3.00802  3.19373  2.19235  2.87345  3.34384  5.60060  4.26212    106 a x - -
          2.68618  4.42225  2.77519  2.73123  3.46354  2.40513  3.72494  3.29354  2.67741  2.69355  4.24690  2.90347  2.73739  3.18146  2.89801  2.37887  2.77519  2.98518  4.58477  3.61503
          0.02568  4.07078  4.79312  0.61958  0.77255  0.48576  0.95510
    106   3.24998  4.57176  4.87763  4.31940  2.08046  4.48424  4.66549  1.81625  4.18751  1.14735  2.93246  4.50542  4.69151  4.26486  4.27879  3.82453  3.47128  2.26989  4.95313  3.71313    107 l x - -
          2.68618  4.42225  2.77519  2.73123  3.46354  2.40513  3.72494  3.29354  2.67741  2.69355  4.24690  2.90347  2.73739  3.18146  2.89801  2.37887  2.77519  2.98518  4.58477  3.61503
          0.08184  4.07078  2.78842  0.61958  0.77255  0.48576  0.95510
    107   2.62669  4.86491  2.29075  2.37734  4.13838  3.37269  3.63512  3.53435  2.20899  2.81340  3.96517  2.90403  3.80616  2.78381  2.88267  2.64330  2.27894  3.20115  5.38067  4.03198    108 k x - -
          2.68618  4.42225  2.77519  2.73123  3.46354  2.40513  3.72494  3.29354  2.67741  2.69355  4.24690  2.90347  2.73739  3.18146  2.89801  2.37887  2.77519  2.98518  4.58477  3.61503
          0.02714  4.01607  4.73842  0.61958  0.77255  0.54334  0.86942
    108   2.61750  4.74588  2.52898  2.43168  3.93160  3.38237  3.66377  3.39408  2.51941  3.02196  3.86112  2.66105  3.82166  2.84751  2.97456  2.66482  2.26548  3.08675  5.25157  2.77181    109 t x - -
          2.68618  4.42225  2.77519  2.73123  3.46354  2.40513  3.72494  3.29354  2.67741  2.69355  4.24690  2.90347  2.73739  3.18146  2.89801  2.37887  2.77519  2.98518  4.58477  3.61503
          0.02714  4.01607  4.73842  0.61958  0.77255  0.54334  0.86942
    109   2.60935  4.77573  2.88934  2.50322  4.30369  2.70902  3.72464  3.73005  1.78445  3.30535  4.12510  2.98011  3.81513  2.88266  2.81245  2.01559  2.90906  3.33847  5.49153  4.17774    110 k x - -
          2.68618  4.42225  2.77519  2.73123  3.46354  2.40513  3.72494  3.29354  2.67741  2.69355  4.24690  2.90347  2.73739  3.18146  2.89801  2.37887  2.77519  2.98518  4.58477  3.61503
          0.02714  4.01607  4.73842  0.61958  0.77255  0.54334  0.86942
    110   2.95229  4.68358  3.57533  3.43658  4.41611  3.36306  4.50061  4.00047  3.50656  3.61093  4.66823  3.72788  0.59919  3.89095  3.73416  3.12472  3.40556  3.62913  5.56134  4.53937    111 P x - -
          2.68618  4.42225  2.77519  2.73123  3.46354  2.40513  3.72494  3.29354  2.67741  2.69355  4.24690  2.90347  2.73739  3.18146  2.89801  2.37887  2.77519  2.98518  4.58477  3.61503
          0.02714  4.01607  4.73842  0.61958  0.77255  0.54334  0.86942
    111   2.59295  1.83909  4.32697  3.87299  3.58569  3.54547  4.50601  2.22220  3.71659  2.41122  3.53445  3.91376  4.14401  3.98954  3.89565  2.97110  2.97214  1.54660  5.25061  4.03216    112 v x - -
          2.68618  4.42225  2.77519  2.73123  3.46354  2.40513  3.72494  3.29354  2.67741  2.69355  4.24690  2.90347  2.73739  3.18146  2.89801  2.37887  2.77519  2.98518  4.58477  3.61503
          0.02714  4.01607  4.73842  0.61958  0.77255  0.54334  0.86942
    112   2.63334  4.24165  3.86383  3.34834  3.48424  3.63431  4.16265  1.72511  3.25576  2.38353  3.42907  3.63367  4.10108  3.55936  3.53601  2.18163  2.92739  1.90467  5.06610  3.83865    113 i x - -
          2.68682  4.42075  2.77584  2.73108  3.46336  2.40577  3.72452  3.29349  2.67767  2.69191  4.24754  2.90364  2.73804  3.18211  2.89772  2.37868  2.77419  2.98481  4.58541  3.61567
          0.20635  1.67960        *  2.79091  0.06333  0.00000        *
//
