# Supplementary material for: Remote homology clustering identifies lowly conserved families of effector proteins in plant-pathogenic fungi
Source: Microb Genom. 2021 Sep 1;7(9):000637. doi: 10.1099/mgen.0.000637 (PMC8715435; doi:10.1099/mgen.0.000637)
Supplement: Supplementary material 16 [file mgen-7-0637-s0016.zip › hmms/markov-PC_03MDGJ.hmm]

HMMER3/f [3.3 | Nov 2019]
NAME  markov-PC_03MDGJ
LENG  193
ALPH  amino
RF    yes
MM    no
CONS  yes
CS    no
MAP   yes
DATE  Thu Jul 23 08:25:39 2020
NSEQ  184
EFFN  3.074341
CKSUM 1444830505
STATS LOCAL MSV      -10.8794  0.70579
STATS LOCAL VITERBI  -11.6872  0.70579
STATS LOCAL FORWARD   -4.8261  0.70579
HMM          A        C        D        E        F        G        H        I        K        L        M        N        P        Q        R        S        T        V        W        Y   
            m->m     m->i     m->d     i->m     i->i     d->m     d->d
  COMPO   2.44424  3.41712  2.92758  2.76906  3.41704  2.87744  3.58364  2.97962  2.71445  2.53378  3.63504  3.02459  3.43293  3.07735  2.95504  2.58139  2.70807  2.78260  4.67845  3.44317
          2.68628  4.42235  2.77530  2.73133  3.46282  2.40523  3.72505  3.29364  2.67714  2.69327  4.24521  2.90357  2.73750  3.18156  2.89811  2.37897  2.77530  2.98528  4.58487  3.61513
          0.36549  1.64550  2.17835  1.16030  0.37599  0.00000        *
      1   3.03221  4.46656  4.33773  3.81657  1.95319  4.10930  4.22108  2.30621  3.68446  1.60859  2.10076  4.04520  4.41274  3.87178  3.86428  3.44603  3.27103  2.35786  4.63073  3.23417      5 l x - -
          2.68618  4.42225  2.77519  2.73123  3.46354  2.40513  3.72494  3.29354  2.67741  2.69355  4.24690  2.90347  2.73739  3.18146  2.89801  2.37887  2.77519  2.98518  4.58477  3.61503
          0.03190  3.85701  4.57936  0.61958  0.77255  0.58507  0.81434
      2   1.95448  4.75518  2.59344  1.76474  4.20447  3.21765  3.75096  3.49781  2.60209  3.20569  4.09635  2.88590  3.78756  2.93909  3.02672  2.67095  2.94207  3.16700  5.49029  4.15412      6 e x - -
          2.68618  4.42225  2.77519  2.73123  3.46354  2.40513  3.72494  3.29354  2.67741  2.69355  4.24690  2.90347  2.73739  3.18146  2.89801  2.37887  2.77519  2.98518  4.58477  3.61503
          0.03190  3.85701  4.57936  0.61958  0.77255  0.58507  0.81434
      3   2.79747  5.14831  2.30204  1.68414  4.46423  3.21481  3.68958  3.95041  2.55789  3.50967  4.36725  1.91598  3.79493  2.86120  3.02355  2.74459  3.08072  3.57109  5.66295  4.24789      7 e x - -
          2.68618  4.42225  2.77519  2.73123  3.46354  2.40513  3.72494  3.29354  2.67741  2.69355  4.24690  2.90347  2.73739  3.18146  2.89801  2.37887  2.77519  2.98518  4.58477  3.61503
          0.03190  3.85701  4.57936  0.61958  0.77255  0.58507  0.81434
      4   2.95723  4.50849  4.03290  3.62531  3.20125  3.82255  4.36403  2.37531  3.39418  1.79835  1.40788  3.90467  4.28317  3.77714  3.60129  3.30467  3.26228  2.37960  5.03994  3.80028      8 m x - -
          2.68618  4.42225  2.77519  2.73123  3.46354  2.40513  3.72494  3.29354  2.67741  2.69355  4.24690  2.90347  2.73739  3.18146  2.89801  2.37887  2.77519  2.98518  4.58477  3.61503
          0.03190  3.85701  4.57936  0.61958  0.77255  0.58507  0.81434
      5   2.35412  4.16818  3.51460  3.13443  3.72427  3.16174  4.08411  2.76954  3.07387  2.73393  3.72411  3.36013  3.80636  3.41333  3.36649  1.87775  2.76051  1.77267  5.22434  3.96081      9 v x - -
          2.68618  4.42225  2.77519  2.73123  3.46354  2.40513  3.72494  3.29354  2.67741  2.69355  4.24690  2.90347  2.73739  3.18146  2.89801  2.37887  2.77519  2.98518  4.58477  3.61503
          0.03190  3.85701  4.57936  0.61958  0.77255  0.58507  0.81434
      6   2.60880  4.69830  2.88736  2.53359  4.19025  3.26665  3.69993  3.60653  1.81941  3.21468  4.07270  2.98554  3.80054  2.87859  2.66979  1.93123  2.91311  3.24574  5.39352  4.09907     10 k x - -
          2.68618  4.42225  2.77519  2.73123  3.46354  2.40513  3.72494  3.29354  2.67741  2.69355  4.24690  2.90347  2.73739  3.18146  2.89801  2.37887  2.77519  2.98518  4.58477  3.61503
          0.03190  3.85701  4.57936  0.61958  0.77255  0.58507  0.81434
      7   2.98828  4.82822  3.47738  2.99186  4.17889  3.47906  3.81350  3.71965  2.23176  3.23840  4.23911  3.35270  3.98251  3.03470  1.00227  3.07327  3.25537  3.44429  5.26828  4.10974     11 r x - -
          2.68618  4.42225  2.77519  2.73123  3.46354  2.40513  3.72494  3.29354  2.67741  2.69355  4.24690  2.90347  2.73739  3.18146  2.89801  2.37887  2.77519  2.98518  4.58477  3.61503
          0.03190  3.85701  4.57936  0.61958  0.77255  0.58507  0.81434
      8   2.32016  4.25565  3.19901  2.87808  4.03607  3.04098  3.98524  3.33515  2.87556  3.07323  3.98133  3.17427  2.10480  3.23841  3.20554  2.48204  1.89663  2.95139  5.40079  4.15655     12 t x - -
          2.68618  4.42225  2.77519  2.73123  3.46354  2.40513  3.72494  3.29354  2.67741  2.69355  4.24690  2.90347  2.73739  3.18146  2.89801  2.37887  2.77519  2.98518  4.58477  3.61503
          0.03190  3.85701  4.57936  0.61958  0.77255  0.58507  0.81434
      9   1.95721  4.63845  2.98895  2.60409  4.12805  3.29023  3.72808  3.42139  1.77374  3.10748  3.99752  3.03988  3.81820  2.91349  2.68101  2.68494  2.90736  3.09825  5.36367  4.09340     13 k x - -
          2.68618  4.42225  2.77519  2.73123  3.46354  2.40513  3.72494  3.29354  2.67741  2.69355  4.24690  2.90347  2.73739  3.18146  2.89801  2.37887  2.77519  2.98518  4.58477  3.61503
          0.03190  3.85701  4.57936  0.61958  0.77255  0.58507  0.81434
     10   2.60853  2.40229  4.05456  3.53266  3.27731  3.59540  4.19419  2.31064  3.36163  2.08409  2.25007  3.72668  4.08138  3.65742  3.57450  2.96553  2.91891  2.17417  4.93907  3.72340     14 l x - -
          2.68618  4.42225  2.77519  2.73123  3.46354  2.40513  3.72494  3.29354  2.67741  2.69355  4.24690  2.90347  2.73739  3.18146  2.89801  2.37887  2.77519  2.98518  4.58477  3.61503
          0.03190  3.85701  4.57936  0.61958  0.77255  0.58507  0.81434
     11   3.13807  4.60500  4.16462  3.80454  3.13006  3.96240  4.46513  2.33343  3.57244  0.89446  3.15810  4.08150  4.40051  3.94447  3.75097  3.53167  3.43308  2.36673  5.00359  3.72329     15 l x - -
          2.68631  4.42238  2.77497  2.73137  3.46367  2.40526  3.72508  3.29367  2.67754  2.69335  4.24703  2.90319  2.73753  3.18160  2.89814  2.37852  2.77497  2.98532  4.58490  3.61516
          0.22610  1.64974  4.57936  1.46084  0.26402  0.58507  0.81434
     12   2.22204  4.15496  3.28034  2.97636  4.08260  2.94975  4.05391  3.40657  2.98286  3.16509  4.03864  3.19960  3.66100  3.32264  3.29685  1.72204  1.78247  2.96551  5.45261  4.21032     22 s x - -
          2.68618  4.42225  2.77519  2.73123  3.46354  2.40513  3.72494  3.29354  2.67741  2.69355  4.24690  2.90347  2.73739  3.18146  2.89801  2.37887  2.77519  2.98518  4.58477  3.61503
          0.03190  3.85701  4.57936  0.61958  0.77255  0.58507  0.81434
     13   2.64605  4.42286  3.31665  3.21417  4.35645  0.75337  4.33526  3.95244  3.39333  3.60848  4.58421  3.48099  3.81350  3.71873  3.63094  2.81755  3.12609  3.48375  5.45555  4.45788     23 g x - -
          2.68618  4.42225  2.77519  2.73123  3.46354  2.40513  3.72494  3.29354  2.67741  2.69355  4.24690  2.90347  2.73739  3.18146  2.89801  2.37887  2.77519  2.98518  4.58477  3.61503
          0.25564  3.85701  1.58744  0.61958  0.77255  0.42832  1.05440
     14   2.43822  4.26151  3.35446  2.91307  3.55112  3.26481  3.88119  2.83512  2.80377  2.55822  2.60674  3.24542  3.81733  3.18608  3.11927  1.97498  2.77896  2.60016  5.04460  3.76022     24 s . - -
          2.68618  4.42225  2.77519  2.73123  3.46354  2.40513  3.72494  3.29354  2.67741  2.69355  4.24690  2.90347  2.73739  3.18146  2.89801  2.37887  2.77519  2.98518  4.58477  3.61503
          0.03464  3.77572  4.49807  0.61958  0.77255  0.64669  0.74187
     15   3.10273  4.52321  4.30296  3.83185  1.84592  4.12246  4.06031  2.31711  3.69185  1.40439  3.04362  4.02330  4.43636  3.88209  3.86859  3.48771  3.34768  2.35800  4.39085  2.86353     25 l . - -
          2.68618  4.42225  2.77519  2.73123  3.46354  2.40513  3.72494  3.29354  2.67741  2.69355  4.24690  2.90347  2.73739  3.18146  2.89801  2.37887  2.77519  2.98518  4.58477  3.61503
          0.03464  3.77572  4.49807  0.61958  0.77255  0.64669  0.74187
     16   1.90782  4.32998  3.29764  2.89673  3.22050  3.35294  3.79085  2.86191  2.83473  2.58674  3.58966  3.24799  3.87387  3.19635  3.15217  2.72656  2.85372  2.63493  4.75743  2.48519     26 a . - -
          2.68625  4.42232  2.77526  2.73130  3.46360  2.40519  3.72501  3.29361  2.67747  2.69361  4.24696  2.90353  2.73746  3.18153  2.89807  2.37893  2.77526  2.98436  4.58484  3.61426
          0.24782  1.56845  4.49807  0.92979  0.50193  0.39687  1.11603
     17   2.48533  4.36791  3.26490  2.81431  3.71922  3.30417  3.85550  3.07407  2.76009  2.13617  3.69495  3.19595  2.46477  3.12314  3.11409  2.21990  2.80856  2.79573  5.13807  3.86263     30 l x - -
          2.68618  4.42225  2.77519  2.73123  3.46354  2.40513  3.72494  3.29354  2.67741  2.69355  4.24690  2.90347  2.73739  3.18146  2.89801  2.37887  2.77519  2.98518  4.58477  3.61503
          0.14175  3.96686  2.17835  0.61958  0.77255  0.48576  0.95510
     18   2.60197  4.76395  1.89351  2.33792  4.24179  3.17553  3.75886  3.58020  2.67929  3.27792  4.15277  2.84999  3.76309  2.94550  3.15450  2.63630  2.01171  3.22341  5.53446  4.17009     31 d x - -
          2.68618  4.42225  2.77519  2.73123  3.46354  2.40513  3.72494  3.29354  2.67741  2.69355  4.24690  2.90347  2.73739  3.18146  2.89801  2.37887  2.77519  2.98518  4.58477  3.61503
          0.03190  3.85701  4.57936  0.61958  0.77255  0.58507  0.81434
     19   2.50530  2.37166  3.35982  2.89800  3.66086  3.30284  3.85509  3.01798  2.68842  2.72592  3.68084  3.24545  3.84035  2.17219  2.98581  2.68382  2.83203  2.75646  5.08036  3.81136     32 q x - -
          2.68618  4.42225  2.77519  2.73123  3.46354  2.40513  3.72494  3.29354  2.67741  2.69355  4.24690  2.90347  2.73739  3.18146  2.89801  2.37887  2.77519  2.98518  4.58477  3.61503
          0.03190  3.85701  4.57936  0.61958  0.77255  0.58507  0.81434
     20   2.63565  4.45919  3.19050  2.84759  3.14939  2.15673  3.75131  3.18392  2.84924  2.83024  3.78527  3.22381  3.89758  3.19953  3.17931  2.78194  2.94870  2.91868  4.67163  2.00721     33 y x - -
          2.68618  4.42225  2.77519  2.73123  3.46354  2.40513  3.72494  3.29354  2.67741  2.69355  4.24690  2.90347  2.73739  3.18146  2.89801  2.37887  2.77519  2.98518  4.58477  3.61503
          0.03190  3.85701  4.57936  0.61958  0.77255  0.58507  0.81434
     21   2.53395  4.61367  2.70396  2.48775  4.18396  3.13434  3.80530  3.68976  2.66138  3.31243  4.17488  2.01038  2.15474  3.01322  3.05803  2.60426  2.89591  3.28309  5.46341  4.12847     34 n x - -
          2.68618  4.42225  2.77519  2.73123  3.46354  2.40513  3.72494  3.29354  2.67741  2.69355  4.24690  2.90347  2.73739  3.18146  2.89801  2.37887  2.77519  2.98518  4.58477  3.61503
          0.03190  3.85701  4.57936  0.61958  0.77255  0.58507  0.81434
     22   1.56670  4.11699  3.44005  3.11903  4.02460  2.97850  4.13904  3.11521  3.09681  3.01624  3.95256  3.29179  3.69358  3.42751  3.39013  2.42639  1.85241  2.74798  5.45096  4.23538     35 a x - -
          2.68618  4.42225  2.77519  2.73123  3.46354  2.40513  3.72494  3.29354  2.67741  2.69355  4.24690  2.90347  2.73739  3.18146  2.89801  2.37887  2.77519  2.98518  4.58477  3.61503
          0.03190  3.85701  4.57936  0.61958  0.77255  0.58507  0.81434
     23   2.77649  4.61991  3.27172  2.82572  3.48437  3.56701  3.80717  2.89866  2.55072  1.79670  3.52357  3.25501  3.99505  2.20642  2.84268  2.92176  3.02359  2.77799  5.02797  3.70640     36 l x - -
          2.68618  4.42225  2.77519  2.73123  3.46354  2.40513  3.72494  3.29354  2.67741  2.69355  4.24690  2.90347  2.73739  3.18146  2.89801  2.37887  2.77519  2.98518  4.58477  3.61503
          0.03190  3.85701  4.57936  0.61958  0.77255  0.58507  0.81434
     24   2.99021  4.36172  4.54322  4.04854  3.44627  4.24286  4.79427  1.37822  3.92367  1.96773  3.27591  4.29561  4.58949  4.20824  4.14339  3.62365  3.26294  1.32625  5.38172  4.16938     37 v x - -
          2.68618  4.42225  2.77519  2.73123  3.46354  2.40513  3.72494  3.29354  2.67741  2.69355  4.24690  2.90347  2.73739  3.18146  2.89801  2.37887  2.77519  2.98518  4.58477  3.61503
          0.03190  3.85701  4.57936  0.61958  0.77255  0.58507  0.81434
     25   2.40464  4.24964  3.41462  3.16607  3.95546  3.08939  4.18454  3.08072  3.10873  2.94476  3.99638  3.37783  3.79198  3.50437  3.36808  2.60576  1.19838  2.77735  5.39463  4.17213     38 t x - -
          2.68618  4.42225  2.77519  2.73123  3.46354  2.40513  3.72494  3.29354  2.67741  2.69355  4.24690  2.90347  2.73739  3.18146  2.89801  2.37887  2.77519  2.98518  4.58477  3.61503
          0.03190  3.85701  4.57936  0.61958  0.77255  0.58507  0.81434
     26   3.13807  4.60500  4.16462  3.80454  3.13006  3.96240  4.46513  2.33343  3.57244  0.89446  3.15810  4.08150  4.40051  3.94447  3.75097  3.53167  3.43308  2.36673  5.00359  3.72329     39 l x - -
          2.68618  4.42225  2.77519  2.73123  3.46354  2.40513  3.72494  3.29354  2.67741  2.69355  4.24690  2.90347  2.73739  3.18146  2.89801  2.37887  2.77519  2.98518  4.58477  3.61503
          0.03190  3.85701  4.57936  0.61958  0.77255  0.58507  0.81434
     27   2.98828  4.82822  3.47738  2.99186  4.17889  3.47906  3.81350  3.71965  2.23176  3.23840  4.23911  3.35270  3.98251  3.03470  1.00227  3.07327  3.25537  3.44429  5.26828  4.10974     40 r x - -
          2.68618  4.42225  2.77519  2.73123  3.46354  2.40513  3.72494  3.29354  2.67741  2.69355  4.24690  2.90347  2.73739  3.18146  2.89801  2.37887  2.77519  2.98518  4.58477  3.61503
          0.03190  3.85701  4.57936  0.61958  0.77255  0.58507  0.81434
     28   2.22004  4.15512  3.27644  2.97389  4.09020  2.94654  4.05435  3.41869  2.98316  3.17390  4.04580  3.19725  3.65895  3.32197  3.29806  1.65495  1.85409  2.97347  5.45829  4.21558     41 s x - -
          2.68618  4.42225  2.77519  2.73123  3.46354  2.40513  3.72494  3.29354  2.67741  2.69355  4.24690  2.90347  2.73739  3.18146  2.89801  2.37887  2.77519  2.98518  4.58477  3.61503
          0.03190  3.85701  4.57936  0.61958  0.77255  0.58507  0.81434
     29   2.98828  4.82822  3.47738  2.99186  4.17889  3.47906  3.81350  3.71965  2.23176  3.23840  4.23911  3.35270  3.98251  3.03470  1.00227  3.07327  3.25537  3.44429  5.26828  4.10974     42 r x - -
          2.68618  4.42225  2.77519  2.73123  3.46354  2.40513  3.72494  3.29354  2.67741  2.69355  4.24690  2.90347  2.73739  3.18146  2.89801  2.37887  2.77519  2.98518  4.58477  3.61503
          0.03190  3.85701  4.57936  0.61958  0.77255  0.58507  0.81434
     30   2.98828  4.82822  3.47738  2.99186  4.17889  3.47906  3.81350  3.71965  2.23176  3.23840  4.23911  3.35270  3.98251  3.03470  1.00227  3.07327  3.25537  3.44429  5.26828  4.10974     43 r x - -
          2.68618  4.42225  2.77519  2.73123  3.46354  2.40513  3.72494  3.29354  2.67741  2.69355  4.24690  2.90347  2.73739  3.18146  2.89801  2.37887  2.77519  2.98518  4.58477  3.61503
          0.03190  3.85701  4.57936  0.61958  0.77255  0.42832  1.05440
     31   1.51249  4.55480  3.06690  2.70580  4.10893  3.26748  3.83865  3.39586  2.09747  3.11400  4.00631  3.11524  3.83502  3.04448  2.88432  2.67335  2.90086  3.06338  5.39832  4.13170     44 a x - -
          2.68618  4.42225  2.77519  2.73123  3.46354  2.40513  3.72494  3.29354  2.67741  2.69355  4.24690  2.90347  2.73739  3.18146  2.89801  2.37887  2.77519  2.98518  4.58477  3.61503
          0.02853  3.96686  4.68921  0.61958  0.77255  0.48576  0.95510
     32   2.17446  4.43539  3.50257  3.11640  2.92938  3.52809  3.80282  2.96089  3.03887  2.64100  3.67182  3.42177  4.03347  3.38211  3.32569  2.90984  3.02081  2.75016  4.51789  1.60846     45 y x - -
          2.68618  4.42225  2.77519  2.73123  3.46354  2.40513  3.72494  3.29354  2.67741  2.69355  4.24690  2.90347  2.73739  3.18146  2.89801  2.37887  2.77519  2.98518  4.58477  3.61503
          0.02853  3.96686  4.68921  0.61958  0.77255  0.48576  0.95510
     33   2.15928  4.67383  3.29459  2.79523  4.18718  3.37978  3.76719  3.52870  2.28756  3.15426  4.05672  3.18088  3.89430  2.95113  1.49116  2.77175  2.97923  3.20333  5.37482  4.13907     46 r x - -
          2.68618  4.42225  2.77519  2.73123  3.46354  2.40513  3.72494  3.29354  2.67741  2.69355  4.24690  2.90347  2.73739  3.18146  2.89801  2.37887  2.77519  2.98518  4.58477  3.61503
          0.02853  3.96686  4.68921  0.61958  0.77255  0.48576  0.95510
     34   2.64784  4.92041  1.81576  2.27966  4.49357  2.22341  3.77558  3.97002  2.71784  3.53451  4.35526  2.80969  3.77574  2.94421  3.23665  2.15576  2.98139  3.52678  5.72165  4.31806     47 d x - -
          2.68618  4.42225  2.77519  2.73123  3.46354  2.40513  3.72494  3.29354  2.67741  2.69355  4.24690  2.90347  2.73739  3.18146  2.89801  2.37887  2.77519  2.98518  4.58477  3.61503
          0.02853  3.96686  4.68921  0.61958  0.77255  0.48576  0.95510
     35   2.64588  4.56242  3.08713  2.72606  3.72497  3.40532  3.84715  2.38981  2.71093  2.82090  3.80347  1.76374  3.91699  3.10488  3.07233  2.78007  2.94475  2.74511  5.17788  3.82061     48 n x - -
          2.68618  4.42225  2.77519  2.73123  3.46354  2.40513  3.72494  3.29354  2.67741  2.69355  4.24690  2.90347  2.73739  3.18146  2.89801  2.37887  2.77519  2.98518  4.58477  3.61503
          0.02853  3.96686  4.68921  0.61958  0.77255  0.48576  0.95510
     36   3.01424  4.42568  4.47951  3.99383  3.39587  4.18710  4.70730  1.90629  3.83285  1.67232  3.27361  4.23973  4.55841  4.13581  4.04576  3.57359  3.29239  1.17176  5.30343  4.06871     49 v x - -
          2.68618  4.42225  2.77519  2.73123  3.46354  2.40513  3.72494  3.29354  2.67741  2.69355  4.24690  2.90347  2.73739  3.18146  2.89801  2.37887  2.77519  2.98518  4.58477  3.61503
          0.02853  3.96686  4.68921  0.61958  0.77255  0.48576  0.95510
     37   2.88018  4.62125  3.49765  3.35071  4.33688  3.30344  4.41999  3.90706  3.41618  3.52348  4.57773  3.64765  0.66944  3.80209  3.65058  3.05075  3.32929  3.54160  5.49707  4.45901     50 P x - -
          2.68618  4.42225  2.77519  2.73123  3.46354  2.40513  3.72494  3.29354  2.67741  2.69355  4.24690  2.90347  2.73739  3.18146  2.89801  2.37887  2.77519  2.98518  4.58477  3.61503
          0.02853  3.96686  4.68921  0.61958  0.77255  0.48576  0.95510
     38   2.66324  4.69594  2.91541  2.61209  3.71589  3.31778  1.78732  3.59067  2.57107  3.18188  4.07247  3.05734  3.86605  3.01662  2.91642  2.20107  2.97772  3.24976  5.11826  3.66435     51 h x - -
          2.68618  4.42225  2.77519  2.73123  3.46354  2.40513  3.72494  3.29354  2.67741  2.69355  4.24690  2.90347  2.73739  3.18146  2.89801  2.37887  2.77519  2.98518  4.58477  3.61503
          0.02853  3.96686  4.68921  0.61958  0.77255  0.48576  0.95510
     39   3.01424  4.42568  4.47951  3.99383  3.39587  4.18710  4.70730  1.90629  3.83285  1.67232  3.27361  4.23973  4.55841  4.13581  4.04576  3.57359  3.29239  1.17176  5.30343  4.06871     52 v x - -
          2.68618  4.42225  2.77519  2.73123  3.46354  2.40513  3.72494  3.29354  2.67741  2.69355  4.24690  2.90347  2.73739  3.18146  2.89801  2.37887  2.77519  2.98518  4.58477  3.61503
          0.02853  3.96686  4.68921  0.61958  0.77255  0.48576  0.95510
     40   3.37998  4.75429  4.36807  4.10104  0.86908  4.04654  3.92150  2.89266  4.00583  2.24126  3.60925  4.12628  4.50345  4.14796  4.10223  3.64470  3.68138  2.89019  4.14365  2.49927     53 f x - -
          2.68618  4.42225  2.77519  2.73123  3.46354  2.40513  3.72494  3.29354  2.67741  2.69355  4.24690  2.90347  2.73739  3.18146  2.89801  2.37887  2.77519  2.98518  4.58477  3.61503
          0.02853  3.96686  4.68921  0.61958  0.77255  0.48576  0.95510
     41   2.47273  4.29619  3.45790  3.04162  3.68947  3.29181  4.01941  2.27341  2.97369  2.71622  3.71038  3.34565  3.88016  3.33019  3.29186  1.56017  2.83880  2.59594  5.18349  3.89543     54 s x - -
          2.68618  4.42225  2.77519  2.73123  3.46354  2.40513  3.72494  3.29354  2.67741  2.69355  4.24690  2.90347  2.73739  3.18146  2.89801  2.37887  2.77519  2.98518  4.58477  3.61503
          0.02853  3.96686  4.68921  0.61958  0.77255  0.48576  0.95510
     42   2.80839  4.76510  3.17632  2.73705  3.69870  3.54313  3.77289  3.16594  2.45183  2.19130  3.74927  3.18785  3.98342  1.71023  2.75392  2.90093  3.05503  2.99626  5.15155  3.80979     55 q x - -
          2.68618  4.42225  2.77519  2.73123  3.46354  2.40513  3.72494  3.29354  2.67741  2.69355  4.24690  2.90347  2.73739  3.18146  2.89801  2.37887  2.77519  2.98518  4.58477  3.61503
          0.14175  3.96686  2.17835  0.61958  0.77255  0.48576  0.95510
     43   2.73139  4.49117  3.33692  3.17383  4.17010  3.17956  4.25245  3.71166  3.22983  3.34013  4.38941  3.48202  0.85688  3.61909  3.47700  2.89843  3.17177  3.35878  5.36077  4.29060     56 p x - -
          2.68618  4.42225  2.77519  2.73123  3.46354  2.40513  3.72494  3.29354  2.67741  2.69355  4.24690  2.90347  2.73739  3.18146  2.89801  2.37887  2.77519  2.98518  4.58477  3.61503
          0.03190  3.85701  4.57936  0.61958  0.77255  0.58507  0.81434
     44   2.71085  4.70668  2.70017  2.58415  4.06779  3.17378  3.90891  3.77498  2.81138  3.42364  4.37909  1.18572  3.82495  3.18175  3.16542  2.77870  3.09227  3.39875  5.37550  4.01733     57 n x - -
          2.68618  4.42225  2.77519  2.73123  3.46354  2.40513  3.72494  3.29354  2.67741  2.69355  4.24690  2.90347  2.73739  3.18146  2.89801  2.37887  2.77519  2.98518  4.58477  3.61503
          0.03190  3.85701  4.57936  0.61958  0.77255  0.58507  0.81434
     45   2.40464  4.24964  3.41462  3.16607  3.95546  3.08939  4.18454  3.08072  3.10873  2.94476  3.99638  3.37783  3.79198  3.50437  3.36808  2.60576  1.19838  2.77735  5.39463  4.17213     58 t x - -
          2.68618  4.42225  2.77519  2.73123  3.46354  2.40513  3.72494  3.29354  2.67741  2.69355  4.24690  2.90347  2.73739  3.18146  2.89801  2.37887  2.77519  2.98518  4.58477  3.61503
          0.03190  3.85701  4.57936  0.61958  0.77255  0.58507  0.81434
     46   2.30763  4.22775  3.19321  3.00841  4.06097  2.95792  4.11862  3.58155  3.08113  3.30303  4.23050  3.23557  3.69548  3.43168  3.36754  1.11460  2.78663  3.12004  5.43472  4.14444     59 s x - -
          2.68618  4.42225  2.77519  2.73123  3.46354  2.40513  3.72494  3.29354  2.67741  2.69355  4.24690  2.90347  2.73739  3.18146  2.89801  2.37887  2.77519  2.98518  4.58477  3.61503
          0.03190  3.85701  4.57936  0.61958  0.77255  0.58507  0.81434
     47   3.13807  4.60500  4.16462  3.80454  3.13006  3.96240  4.46513  2.33343  3.57244  0.89446  3.15810  4.08150  4.40051  3.94447  3.75097  3.53167  3.43308  2.36673  5.00359  3.72329     60 l x - -
          2.68618  4.42225  2.77519  2.73123  3.46354  2.40513  3.72494  3.29354  2.67741  2.69355  4.24690  2.90347  2.73739  3.18146  2.89801  2.37887  2.77519  2.98518  4.58477  3.61503
          0.03190  3.85701  4.57936  0.61958  0.77255  0.58507  0.81434
     48   2.97836  4.79831  3.11102  2.86953  3.27421  3.43471  1.17553  3.67887  2.71302  3.17472  4.21657  3.27944  3.98645  3.23561  2.97959  3.04922  3.28125  3.41431  4.73944  3.22553     61 h x - -
          2.68618  4.42225  2.77519  2.73123  3.46354  2.40513  3.72494  3.29354  2.67741  2.69355  4.24690  2.90347  2.73739  3.18146  2.89801  2.37887  2.77519  2.98518  4.58477  3.61503
          0.03190  3.85701  4.57936  0.61958  0.77255  0.58507  0.81434
     49   3.19104  4.64370  4.24101  3.88082  3.14766  4.02296  4.52648  2.35324  3.64825  0.83672  3.16025  4.15320  4.45268  4.00892  3.81916  3.59728  3.48376  2.39894  5.03878  3.76956     62 l x - -
          2.68618  4.42225  2.77519  2.73123  3.46354  2.40513  3.72494  3.29354  2.67741  2.69355  4.24690  2.90347  2.73739  3.18146  2.89801  2.37887  2.77519  2.98518  4.58477  3.61503
          0.03039  3.90454  4.62688  0.61958  0.77255  0.58507  0.81434
     50   3.03018  4.40907  4.56428  4.09108  3.42303  4.25261  4.82102  1.15507  3.94274  1.93213  3.26694  4.32861  4.61222  4.23792  4.15062  3.65044  3.30993  1.58925  5.38146  4.15985     63 i x - -
          2.68618  4.42225  2.77519  2.73123  3.46354  2.40513  3.72494  3.29354  2.67741  2.69355  4.24690  2.90347  2.73739  3.18146  2.89801  2.37887  2.77519  2.98518  4.58477  3.61503
          0.03039  3.90454  4.62688  0.61958  0.77255  0.58507  0.81434
     51   3.29892  4.69122  4.28268  4.00312  0.96069  3.98151  3.89113  2.81849  3.90930  2.18107  3.54380  4.05521  4.43925  4.06840  4.02111  3.56731  3.60001  2.81157  4.13041  2.49329     64 f x - -
          2.68618  4.42225  2.77519  2.73123  3.46354  2.40513  3.72494  3.29354  2.67741  2.69355  4.24690  2.90347  2.73739  3.18146  2.89801  2.37887  2.77519  2.98518  4.58477  3.61503
          0.03039  3.90454  4.62688  0.61958  0.77255  0.42832  1.05440
     52   2.45966  4.37570  3.26756  2.83620  3.83051  3.25152  3.89808  3.20491  2.79325  2.35247  3.80748  3.20125  3.24850  3.15508  3.14962  1.60891  2.81037  2.89228  5.23111  3.94966     65 s x - -
          2.68618  4.42225  2.77519  2.73123  3.46354  2.40513  3.72494  3.29354  2.67741  2.69355  4.24690  2.90347  2.73739  3.18146  2.89801  2.37887  2.77519  2.98518  4.58477  3.61503
          0.02732  4.00955  4.73189  0.61958  0.77255  0.48576  0.95510
     53   1.40959  4.36222  3.12689  2.81329  4.17306  3.09921  3.98999  3.51002  2.88919  3.23279  4.08431  2.39825  3.75685  3.21870  3.25976  2.52151  2.50759  3.09101  5.50701  4.24048     66 a x - -
          2.68618  4.42225  2.77519  2.73123  3.46354  2.40513  3.72494  3.29354  2.67741  2.69355  4.24690  2.90347  2.73739  3.18146  2.89801  2.37887  2.77519  2.98518  4.58477  3.61503
          0.02732  4.00955  4.73189  0.61958  0.77255  0.48576  0.95510
     54   2.63187  4.70371  2.95645  2.53193  3.85746  3.38489  3.69262  3.41454  2.49628  3.03041  3.89060  3.01461  3.84765  2.43639  2.88993  1.77600  2.89501  3.10637  5.19843  3.34630     67 s x - -
          2.68618  4.42225  2.77519  2.73123  3.46354  2.40513  3.72494  3.29354  2.67741  2.69355  4.24690  2.90347  2.73739  3.18146  2.89801  2.37887  2.77519  2.98518  4.58477  3.61503
          0.07121  4.00955  2.98387  0.61958  0.77255  0.48576  0.95510
     55   2.74071  4.90870  1.90666  2.37545  4.53691  1.42333  3.90607  4.04451  2.91269  3.63763  4.50209  2.89631  3.82606  3.10978  3.41559  2.75481  3.10405  3.60405  5.74738  4.40802     68 g x - -
          2.68618  4.42225  2.77519  2.73123  3.46354  2.40513  3.72494  3.29354  2.67741  2.69355  4.24690  2.90347  2.73739  3.18146  2.89801  2.37887  2.77519  2.98518  4.58477  3.61503
          0.02853  3.96686  4.68921  0.61958  0.77255  0.52860  0.89021
     56   3.26201  4.69663  4.34079  3.98167  3.17333  4.10154  4.60781  2.38319  3.74848  0.76719  3.16789  4.24796  4.52106  4.09421  3.90886  3.68428  3.55219  2.44491  5.08625  3.83116     69 l x - -
          2.68618  4.42225  2.77519  2.73123  3.46354  2.40513  3.72494  3.29354  2.67741  2.69355  4.24690  2.90347  2.73739  3.18146  2.89801  2.37887  2.77519  2.98518  4.58477  3.61503
          0.02853  3.96686  4.68921  0.61958  0.77255  0.52860  0.89021
     57   3.27574  4.64310  4.54620  4.09484  1.39306  4.29035  4.07686  2.46006  3.94449  1.48587  3.14648  4.19752  4.58680  4.07360  4.07085  3.66555  3.51622  2.52001  4.32340  2.74994     70 f x - -
          2.68618  4.42225  2.77519  2.73123  3.46354  2.40513  3.72494  3.29354  2.67741  2.69355  4.24690  2.90347  2.73739  3.18146  2.89801  2.37887  2.77519  2.98518  4.58477  3.61503
          0.02853  3.96686  4.68921  0.61958  0.77255  0.52860  0.89021
     58   2.72641  4.98002  1.41959  2.28540  4.44536  3.20852  3.80043  3.82153  2.75563  3.48263  4.35640  2.82393  3.81509  2.98046  3.26831  2.72039  2.34631  3.44331  5.70914  4.30449     71 d x - -
          2.68618  4.42225  2.77519  2.73123  3.46354  2.40513  3.72494  3.29354  2.67741  2.69355  4.24690  2.90347  2.73739  3.18146  2.89801  2.37887  2.77519  2.98518  4.58477  3.61503
          0.02853  3.96686  4.68921  0.61958  0.77255  0.52860  0.89021
     59   2.47273  4.29619  3.45790  3.04162  3.68947  3.29181  4.01941  2.27341  2.97369  2.71622  3.71038  3.34565  3.88016  3.33019  3.29186  1.56017  2.83880  2.59594  5.18349  3.89543     72 s x - -
          2.68618  4.42225  2.77519  2.73123  3.46354  2.40513  3.72494  3.29354  2.67741  2.69355  4.24690  2.90347  2.73739  3.18146  2.89801  2.37887  2.77519  2.98518  4.58477  3.61503
          0.02853  3.96686  4.68921  0.61958  0.77255  0.45988  0.99793
     60   2.53084  4.36888  3.31291  2.85424  3.53850  3.37319  3.83569  3.03135  2.79815  2.74780  3.65305  3.23386  3.87759  3.15199  3.14428  2.50446  1.76793  2.76371  4.98939  2.79012     73 t x - -
          2.68618  4.42225  2.77519  2.73123  3.46354  2.40513  3.72494  3.29354  2.67741  2.69355  4.24690  2.90347  2.73739  3.18146  2.89801  2.37887  2.77519  2.98518  4.58477  3.61503
          0.02732  4.00955  4.73189  0.61958  0.77255  0.48576  0.95510
     61   2.83901  4.31094  4.18913  3.66543  3.34927  3.95502  4.35900  1.40534  3.51147  1.82531  3.28542  3.92958  4.33477  3.81673  3.73784  2.92971  3.09897  1.95452  5.06926  3.83667     74 i x - -
          2.68618  4.42225  2.77519  2.73123  3.46354  2.40513  3.72494  3.29354  2.67741  2.69355  4.24690  2.90347  2.73739  3.18146  2.89801  2.37887  2.77519  2.98518  4.58477  3.61503
          0.02732  4.00955  4.73189  0.61958  0.77255  0.48576  0.95510
     62   1.60989  4.30930  3.39669  2.94986  2.68859  3.35798  3.89942  2.93998  2.93514  2.69222  3.62250  2.94125  3.88629  3.24780  3.27691  2.70515  2.82816  2.68202  4.97662  3.64524     75 a x - -
          2.68618  4.42225  2.77519  2.73123  3.46354  2.40513  3.72494  3.29354  2.67741  2.69355  4.24690  2.90347  2.73739  3.18146  2.89801  2.37887  2.77519  2.98518  4.58477  3.61503
          0.02732  4.00955  4.73189  0.61958  0.77255  0.48576  0.95510
     63   2.89026  5.02559  3.19506  2.64499  4.27183  3.56717  1.92670  3.75736  1.94222  3.27024  4.12555  3.09721  3.95967  2.77476  1.99278  2.90152  3.08746  3.44237  5.34926  4.07593     76 h x - -
          2.68618  4.42225  2.77519  2.73123  3.46354  2.40513  3.72494  3.29354  2.67741  2.69355  4.24690  2.90347  2.73739  3.18146  2.89801  2.37887  2.77519  2.98518  4.58477  3.61503
          0.02732  4.00955  4.73189  0.61958  0.77255  0.48576  0.95510
     64   3.31169  4.73437  4.40907  4.05136  3.19261  4.15510  4.66421  2.40607  3.81775  0.72316  3.17603  4.31348  4.56806  4.15318  3.97066  3.74466  3.60037  2.47865  5.11975  3.87410     77 l x - -
          2.68618  4.42225  2.77519  2.73123  3.46354  2.40513  3.72494  3.29354  2.67741  2.69355  4.24690  2.90347  2.73739  3.18146  2.89801  2.37887  2.77519  2.98518  4.58477  3.61503
          0.02732  4.00955  4.73189  0.61958  0.77255  0.48576  0.95510
     65   2.90459  4.39849  4.10177  3.56230  3.25103  3.99501  4.28448  1.48066  3.36093  1.67834  3.16171  3.87546  4.33073  3.19933  3.59401  3.31164  3.14178  2.16150  5.01399  3.80644     78 i x - -
          2.68618  4.42225  2.77519  2.73123  3.46354  2.40513  3.72494  3.29354  2.67741  2.69355  4.24690  2.90347  2.73739  3.18146  2.89801  2.37887  2.77519  2.98518  4.58477  3.61503
          0.02732  4.00955  4.73189  0.61958  0.77255  0.48576  0.95510
     66   2.10089  4.27774  3.23508  2.92859  4.25627  3.01799  4.07586  3.66255  2.99891  3.33907  4.17307  3.20306  1.79625  3.31424  3.35281  1.80868  2.75134  3.16988  5.58277  4.33330     79 p x - -
          2.68618  4.42225  2.77519  2.73123  3.46354  2.40513  3.72494  3.29354  2.67741  2.69355  4.24690  2.90347  2.73739  3.18146  2.89801  2.37887  2.77519  2.98518  4.58477  3.61503
          0.02732  4.00955  4.73189  0.61958  0.77255  0.48576  0.95510
     67   2.68225  4.82152  3.00897  2.55788  4.24269  3.38394  3.68901  3.67506  2.30764  3.24345  4.07941  2.74895  2.18448  2.84900  2.01480  2.72354  2.95018  3.32010  5.41106  4.11750     80 r x - -
          2.68618  4.42225  2.77519  2.73123  3.46354  2.40513  3.72494  3.29354  2.67741  2.69355  4.24690  2.90347  2.73739  3.18146  2.89801  2.37887  2.77519  2.98518  4.58477  3.61503
          0.02732  4.00955  4.73189  0.61958  0.77255  0.48576  0.95510
     68   2.58800  4.47648  3.23290  2.78016  3.74947  3.41856  3.84550  3.12960  2.74270  2.82512  2.01382  2.43930  3.90346  3.10509  3.11039  2.34063  2.87595  2.85831  5.14997  3.87198     81 m x - -
          2.68618  4.42225  2.77519  2.73123  3.46354  2.40513  3.72494  3.29354  2.67741  2.69355  4.24690  2.90347  2.73739  3.18146  2.89801  2.37887  2.77519  2.98518  4.58477  3.61503
          0.02401  4.13700  4.85934  0.61958  0.77255  0.48576  0.95510
     69   2.69138  5.03524  2.91938  2.05990  4.34190  3.43897  3.43895  3.77805  1.93167  3.30659  4.09647  2.93084  3.84132  2.27473  2.70542  2.67864  2.91653  2.84104  5.47232  4.12316     82 k x - -
          2.68618  4.42225  2.77519  2.73123  3.46354  2.40513  3.72494  3.29354  2.67741  2.69355  4.24690  2.90347  2.73739  3.18146  2.89801  2.37887  2.77519  2.98518  4.58477  3.61503
          0.02401  4.13700  4.85934  0.61958  0.77255  0.48576  0.95510
     70   2.65488  4.32367  2.69825  3.02296  3.04730  3.64703  3.85990  2.01913  2.97474  2.33276  3.39534  3.40398  4.02181  3.26451  3.30855  2.90347  2.88708  2.51239  4.78151  2.72611     83 i x - -
          2.68618  4.42225  2.77519  2.73123  3.46354  2.40513  3.72494  3.29354  2.67741  2.69355  4.24690  2.90347  2.73739  3.18146  2.89801  2.37887  2.77519  2.98518  4.58477  3.61503
          0.18692  4.13700  1.86743  0.61958  0.77255  0.48576  0.95510
     71   2.58401  4.45586  3.23358  2.68545  3.41886  3.48671  2.75950  3.00444  2.62945  2.51750  3.55975  3.10315  3.87686  2.97559  3.01786  2.54068  2.55384  2.75535  4.89711  2.90680     84 l x - -
          2.68618  4.42225  2.77519  2.73123  3.46354  2.40513  3.72494  3.29354  2.67741  2.69355  4.24690  2.90347  2.73739  3.18146  2.89801  2.37887  2.77519  2.98518  4.58477  3.61503
          0.02820  3.97828  4.70062  0.61958  0.77255  0.64669  0.74187
     72   2.45091  4.32900  3.33552  2.78875  3.51998  3.41804  3.77099  2.48104  2.73728  2.58524  3.47314  3.20628  3.87601  3.02505  3.07805  2.18496  2.50737  2.60732  4.94464  3.42218     85 s x - -
          2.68618  4.42225  2.77519  2.73123  3.46354  2.40513  3.72494  3.29354  2.67741  2.69355  4.24690  2.90347  2.73739  3.18146  2.89801  2.37887  2.77519  2.98518  4.58477  3.61503
          0.02820  3.97828  4.70062  0.61958  0.77255  0.64669  0.74187
     73   2.53507  4.14418  3.84719  3.27671  3.17803  3.67767  3.96680  2.34025  3.17903  2.07488  3.22971  3.56977  4.04962  3.44522  3.43249  2.84891  2.80933  1.82269  4.75286  2.83573     86 v x - -
          2.68646  4.42131  2.77553  2.73157  3.46326  2.40546  3.72528  3.29327  2.67774  2.69265  4.24723  2.90380  2.73680  3.18180  2.89793  2.37851  2.77547  2.98500  4.58361  3.61537
          0.62636  1.20619  1.79500  1.85506  0.17013  0.39687  1.11603
     74   2.45612  4.29133  3.48422  2.95798  3.51963  3.48738  3.89311  2.70064  2.88746  2.20594  3.47486  3.18495  2.73114  3.21620  3.22462  2.78393  2.82674  1.99753  4.98901  3.75110     96 v x - -
          2.68618  4.42225  2.77519  2.73123  3.46354  2.40513  3.72494  3.29354  2.67741  2.69355  4.24690  2.90347  2.73739  3.18146  2.89801  2.37887  2.77519  2.98518  4.58477  3.61503
          0.02727  4.01148  4.73383  0.61958  0.77255  0.63367  0.75639
     75   2.59094  4.26440  3.64101  3.11391  3.44138  3.55423  3.98081  2.56147  3.02123  1.92145  3.40152  3.45282  2.81763  3.34294  3.32787  2.76287  2.86698  1.95141  4.96921  3.73869     97 l x - -
          2.68618  4.42225  2.77519  2.73123  3.46354  2.40513  3.72494  3.29354  2.67741  2.69355  4.24690  2.90347  2.73739  3.18146  2.89801  2.37887  2.77519  2.98518  4.58477  3.61503
          0.13513  4.01148  2.22297  0.61958  0.77255  0.63367  0.75639
     76   2.57497  2.66894  3.54902  2.97015  3.47645  3.50413  3.83051  2.64002  2.69867  2.39359  3.45149  3.32941  3.93194  3.14710  2.30629  2.80154  2.83602  2.51755  4.93618  3.69352     98 r x - -
          2.68618  4.42225  2.77519  2.73123  3.46354  2.40513  3.72494  3.29354  2.67741  2.69355  4.24690  2.90347  2.73739  3.18146  2.89801  2.37887  2.77519  2.98518  4.58477  3.61503
          0.03033  3.90668  4.62903  0.61958  0.77255  0.56314  0.84261
     77   2.60726  4.83339  2.45525  2.19186  4.08086  3.41421  3.63179  3.36744  2.42971  2.97620  3.09069  2.93962  3.81496  2.77824  2.89618  2.21367  2.84089  3.16464  5.33491  3.99196     99 e x - -
          2.68618  4.42225  2.77519  2.73123  3.46354  2.40513  3.72494  3.29354  2.67741  2.69355  4.24690  2.90347  2.73739  3.18146  2.89801  2.37887  2.77519  2.98518  4.58477  3.61503
          0.02447  4.11837  4.84072  0.61958  0.77255  0.57277  0.83002
     78   2.58395  4.51544  2.80766  2.67113  3.68268  3.52991  3.50867  3.05999  2.63003  2.00418  2.99504  3.16566  3.91439  2.86521  3.01221  2.75633  2.77402  2.71771  5.07078  3.52797    100 l x - -
          2.68618  4.42225  2.77519  2.73123  3.46354  2.40513  3.72494  3.29354  2.67741  2.69355  4.24690  2.90347  2.73739  3.18146  2.89801  2.37887  2.77519  2.98518  4.58477  3.61503
          0.05217  4.23736  3.31360  0.61958  0.77255  0.59978  0.79614
     79   2.81850  4.28142  4.33055  3.74108  2.62834  3.92776  4.22799  2.69678  3.29883  2.38885  1.35922  3.92729  4.29618  3.76503  3.66925  3.03585  2.83772  2.53269  4.88328  2.90791    101 m x - -
          2.68618  4.42225  2.77519  2.73123  3.46354  2.40513  3.72494  3.29354  2.67741  2.69355  4.24690  2.90347  2.73739  3.18146  2.89801  2.37887  2.77519  2.98518  4.58477  3.61503
          0.01235  4.79643  5.51877  0.61958  0.77255  0.63367  0.75639
     80   2.71209  5.16430  3.12820  2.56912  4.45308  3.60833  3.03768  3.70247  2.00126  2.32377  4.08138  3.10345  3.60278  1.97869  2.70237  2.68233  3.02388  3.40685  5.63017  4.19989    102 q x - -
          2.68618  4.42225  2.77519  2.73123  3.46354  2.40513  3.72494  3.29354  2.67741  2.69355  4.24690  2.90347  2.73739  3.18146  2.89801  2.37887  2.77519  2.98518  4.58477  3.61503
          0.09174  4.80225  2.53268  0.61958  0.77255  0.63367  0.75639
     81   2.72938  4.12554  4.54755  3.94602  2.24029  3.93646  4.25944  2.01291  3.77446  1.63332  3.30886  4.02848  4.30139  3.84137  3.85544  2.50694  2.63847  2.35178  4.81814  3.50822    103 l x - -
          2.68618  4.42225  2.77519  2.73123  3.46354  2.40513  3.72494  3.29354  2.67741  2.69355  4.24690  2.90347  2.73739  3.18146  2.89801  2.37887  2.77519  2.98518  4.58477  3.61503
          0.13765  4.72379  2.12265  0.61958  0.77255  0.77394  0.61839
     82   2.22896  4.18494  3.47481  2.91274  3.66734  3.53690  3.85859  2.86351  2.87982  2.59466  3.66703  3.35135  3.64400  3.16456  3.26888  1.60241  2.60313  2.84899  5.13680  3.81841    104 s x - -
          2.68618  4.42225  2.77519  2.73123  3.46354  2.40513  3.72494  3.29354  2.67741  2.69355  4.24690  2.90347  2.73739  3.18146  2.89801  2.37887  2.77519  2.98518  4.58477  3.61503
          0.01503  4.60117  5.32351  0.61958  0.77255  0.60636  0.78819
     83   2.71295  4.33337  4.00590  3.42809  3.07648  3.66397  4.01560  1.88250  3.23562  2.27860  3.28979  3.59397  3.60785  3.34825  3.59823  2.32117  2.19884  2.43359  4.93618  3.58451    105 i . - -
          2.68607  4.42244  2.77539  2.73143  3.46352  2.40531  3.72514  3.29261  2.67737  2.69314  4.24668  2.90366  2.73745  3.18162  2.89820  2.37886  2.77507  2.98511  4.58496  3.61523
          0.43747  1.06018  4.83649  0.61070  0.78300  0.73965  0.64871
     84   2.67121  4.25396  4.28536  3.69671  2.89491  3.62684  4.20067  2.35261  3.57127  1.78947  3.22919  3.89005  3.01090  3.78540  3.61311  2.33287  2.56958  2.07682  4.86685  3.67648    110 l x - -
          2.68618  4.42225  2.77519  2.73123  3.46354  2.40513  3.72494  3.29354  2.67741  2.69355  4.24690  2.90347  2.73739  3.18146  2.89801  2.37887  2.77519  2.98518  4.58477  3.61503
          0.01303  4.74275  5.46509  0.61958  0.77255  0.57061  0.83283
     85   2.37043  4.16290  4.25445  3.66816  2.82267  2.84675  3.98596  2.37821  3.55150  1.91428  3.19629  3.84462  3.93404  3.71139  3.73823  2.32598  2.46856  2.28285  4.90372  3.71096    111 l x - -
          2.68618  4.42225  2.77519  2.73123  3.46354  2.40513  3.72494  3.29354  2.67741  2.69355  4.24690  2.90347  2.73739  3.18146  2.89801  2.37887  2.77519  2.98518  4.58477  3.61503
          0.02908  4.80112  3.89030  0.61958  0.77255  0.64808  0.74034
     86   2.49668  4.25385  4.38321  3.79077  2.77340  3.92653  4.23730  2.19153  2.89303  1.84203  3.11401  3.95177  4.08328  3.85318  3.79471  2.47244  2.57501  2.09246  4.86846  3.49612    112 l x - -
          2.68618  4.42225  2.77519  2.73123  3.46354  2.40513  3.72494  3.29354  2.67741  2.69355  4.24690  2.90347  2.73739  3.18146  2.89801  2.37887  2.77519  2.98518  4.58477  3.61503
          0.07618  4.78756  2.73309  0.61958  0.77255  0.65936  0.72812
     87   2.22405  4.20979  4.47768  3.87965  2.65019  3.65947  4.24303  2.21675  3.72080  1.67839  3.26681  3.99179  4.29063  3.90247  3.60827  2.57607  2.84539  2.05198  4.82844  3.64508    113 l x - -
          2.68618  4.42225  2.77519  2.73123  3.46354  2.40513  3.72494  3.29354  2.67741  2.69355  4.24690  2.90347  2.73739  3.18146  2.89801  2.37887  2.77519  2.98518  4.58477  3.61503
          0.06356  4.73729  2.94083  0.61958  0.77255  0.52129  0.90080
     88   1.60460  4.32425  4.17984  3.60046  3.27186  3.84295  4.21107  2.66228  3.49703  1.71034  3.40690  3.84540  4.27230  3.73484  3.71266  2.87087  2.41246  2.35827  4.95053  3.75374    114 a x - -
          2.68618  4.42225  2.77519  2.73123  3.46354  2.40513  3.72494  3.29354  2.67741  2.69355  4.24690  2.90347  2.73739  3.18146  2.89801  2.37887  2.77519  2.98518  4.58477  3.61503
          0.01265  4.77227  5.49462  0.61958  0.77255  0.36219  1.19123
     89   1.58539  4.42309  3.08839  3.43206  2.84170  3.72413  4.17154  2.64202  3.35501  2.03665  3.07871  3.75023  4.05680  3.62015  3.62960  2.80141  2.75788  2.55304  5.02349  3.81482    115 a x - -
          2.68615  4.42233  2.77527  2.73131  3.46355  2.40521  3.72502  3.29348  2.67748  2.69316  4.24693  2.90351  2.73745  3.18154  2.89809  2.37888  2.77511  2.98503  4.58485  3.61507
          0.14875  2.02817  5.01528  0.57930  0.82165  0.48576  0.95510
     90   2.18618  3.77883  4.42999  3.83727  2.61392  3.22797  4.20932  2.53383  3.69771  1.49665  3.08435  3.84262  4.01791  3.89785  3.00010  3.21313  2.72126  2.49212  4.90885  3.72178    128 l x - -
          2.68618  4.42225  2.77519  2.73123  3.46354  2.40513  3.72494  3.29354  2.67741  2.69355  4.24690  2.90347  2.73739  3.18146  2.89801  2.37887  2.77519  2.98518  4.58477  3.61503
          0.01133  4.88139  5.60373  0.61958  0.77255  0.48116  0.96252
     91   1.76388  4.31468  3.99954  2.83987  2.88114  3.79145  4.18639  2.49063  3.38935  2.34474  3.34873  3.68474  4.18467  3.64951  3.65335  2.57533  2.37535  2.23567  5.01554  3.80928    129 a x - -
          2.68618  4.42225  2.77519  2.73123  3.46354  2.40513  3.72494  3.29354  2.67741  2.69355  4.24690  2.90347  2.73739  3.18146  2.89801  2.37887  2.77519  2.98518  4.58477  3.61503
          0.01119  4.89458  5.61693  0.61958  0.77255  0.48576  0.95510
     92   2.24304  5.04664  3.04933  2.62631  4.28647  2.71934  3.87285  3.49529  2.58742  2.79610  3.93158  2.91963  3.45807  3.02146  3.02866  2.24401  2.32107  3.03969  5.54804  3.15791    130 a x - -
          2.68618  4.42225  2.77519  2.73123  3.46354  2.40513  3.72494  3.29354  2.67741  2.69355  4.24690  2.90347  2.73739  3.18146  2.89801  2.37887  2.77519  2.98518  4.58477  3.61503
          0.01112  4.90045  5.62280  0.61958  0.77255  0.48576  0.95510
     93   2.78633  4.33783  3.74243  3.06296  3.03812  1.90180  3.96399  2.82620  3.12728  2.40279  3.66398  3.52301  4.09949  3.37675  2.41733  2.59590  2.96830  2.36151  5.14342  3.73108    131 g x - -
          2.68618  4.42225  2.77519  2.73123  3.46354  2.40513  3.72494  3.29354  2.67741  2.69355  4.24690  2.90347  2.73739  3.18146  2.89801  2.37887  2.77519  2.98518  4.58477  3.61503
          0.01112  4.90045  5.62280  0.61958  0.77255  0.48576  0.95510
     94   1.47092  4.45739  4.28239  3.72761  3.68376  3.89628  4.39256  2.81854  3.63195  2.74344  3.47594  3.94881  4.00675  3.87984  3.86354  2.99782  2.57400  1.37722  5.18923  3.99098    132 v x - -
          2.68618  4.42225  2.77519  2.73123  3.46354  2.40513  3.72494  3.29354  2.67741  2.69355  4.24690  2.90347  2.73739  3.18146  2.89801  2.37887  2.77519  2.98518  4.58477  3.61503
          0.01103  4.90821  5.63055  0.61958  0.77255  0.48576  0.95510
     95   2.52578  4.44471  2.53180  3.13135  2.64448  3.78887  3.79271  2.83119  3.08031  2.14501  3.35595  3.50595  4.22056  2.97908  3.49438  2.63554  2.60464  2.24241  4.87869  3.62215    133 l x - -
          2.68618  4.42225  2.77519  2.73123  3.46354  2.40513  3.72494  3.29354  2.67741  2.69355  4.24690  2.90347  2.73739  3.18146  2.89801  2.37887  2.77519  2.98518  4.58477  3.61503
          0.01103  4.90821  5.63055  0.61958  0.77255  0.48576  0.95510
     96   0.33262  4.74800  4.55404  4.45118  5.34909  2.99340  5.36727  4.79694  4.55311  4.50962  5.30251  4.23450  3.84180  4.73537  4.70709  3.03916  3.39756  4.03258  6.68069  5.59224    134 A x - -
          2.68618  4.42225  2.77519  2.73123  3.46354  2.40513  3.72494  3.29354  2.67741  2.69355  4.24690  2.90347  2.73739  3.18146  2.89801  2.37887  2.77519  2.98518  4.58477  3.61503
          0.01103  4.90821  5.63055  0.61958  0.77255  0.48576  0.95510
     97   2.72526  5.41188  1.63703  2.49776  4.75233  2.82939  3.78493  4.23854  1.74350  3.71396  4.45725  2.86227  4.04597  2.86979  2.81234  2.72812  3.13382  3.80073  5.84360  4.42899    135 d x - -
          2.68618  4.42225  2.77519  2.73123  3.46354  2.40513  3.72494  3.29354  2.67741  2.69355  4.24690  2.90347  2.73739  3.18146  2.89801  2.37887  2.77519  2.98518  4.58477  3.61503
          0.01103  4.90821  5.63055  0.61958  0.77255  0.48576  0.95510
     98   2.86546  4.53236  3.83652  3.26301  3.66187  3.86518  3.75852  3.00645  2.87434  1.12502  3.32441  3.64002  3.96897  2.98542  3.39587  3.06973  2.74971  2.68377  5.11886  3.81305    136 l x - -
          2.68618  4.42225  2.77519  2.73123  3.46354  2.40513  3.72494  3.29354  2.67741  2.69355  4.24690  2.90347  2.73739  3.18146  2.89801  2.37887  2.77519  2.98518  4.58477  3.61503
          0.01103  4.90821  5.63055  0.61958  0.77255  0.48576  0.95510
     99   3.63895  5.75598  3.30337  3.13853  4.42275  4.03726  0.57009  4.65833  2.90543  4.10579  5.04667  3.36994  4.58994  3.16808  3.12645  3.61105  3.90198  4.32122  5.76750  4.26350    137 H x - -
          2.68618  4.42225  2.77519  2.73123  3.46354  2.40513  3.72494  3.29354  2.67741  2.69355  4.24690  2.90347  2.73739  3.18146  2.89801  2.37887  2.77519  2.98518  4.58477  3.61503
          0.01103  4.90821  5.63055  0.61958  0.77255  0.48576  0.95510
    100   2.82340  5.30777  2.97164  2.50251  4.37153  3.61957  3.07696  4.07085  2.17257  3.60559  4.35305  1.82640  3.95659  2.70558  3.03964  2.22198  2.47867  3.63333  5.34172  3.58399    138 n x - -
          2.68618  4.42225  2.77519  2.73123  3.46354  2.40513  3.72494  3.29354  2.67741  2.69355  4.24690  2.90347  2.73739  3.18146  2.89801  2.37887  2.77519  2.98518  4.58477  3.61503
          0.01103  4.90821  5.63055  0.61958  0.77255  0.48576  0.95510
    101   2.17428  5.17674  2.69250  2.50001  3.02491  3.55115  3.77946  3.71245  2.51204  3.45353  4.01623  2.80860  4.03578  2.47768  2.98959  2.09083  2.74860  3.14257  5.09157  3.63150    139 s x - -
          2.68618  4.42225  2.77519  2.73123  3.46354  2.40513  3.72494  3.29354  2.67741  2.69355  4.24690  2.90347  2.73739  3.18146  2.89801  2.37887  2.77519  2.98518  4.58477  3.61503
          0.01103  4.90821  5.63055  0.61958  0.77255  0.48576  0.95510
    102   1.27246  3.04604  4.10965  3.54769  3.65067  2.35387  4.27679  2.99025  3.46337  2.25564  3.33951  3.82181  4.28943  3.72663  3.61006  3.15051  2.94449  2.77010  5.13411  3.92954    140 a x - -
          2.68618  4.42225  2.77519  2.73123  3.46354  2.40513  3.72494  3.29354  2.67741  2.69355  4.24690  2.90347  2.73739  3.18146  2.89801  2.37887  2.77519  2.98518  4.58477  3.61503
          0.01103  4.90821  5.63055  0.61958  0.77255  0.48576  0.95510
    103   2.11368  4.26568  4.64974  4.04583  3.28617  3.79034  3.52391  2.28748  3.86789  2.03526  3.24854  4.11353  4.37637  3.85798  3.93800  3.26630  2.97431  1.39494  4.05380  3.41782    141 v x - -
          2.68618  4.42225  2.77519  2.73123  3.46354  2.40513  3.72494  3.29354  2.67741  2.69355  4.24690  2.90347  2.73739  3.18146  2.89801  2.37887  2.77519  2.98518  4.58477  3.61503
          0.01103  4.90821  5.63055  0.61958  0.77255  0.48576  0.95510
    104   3.31503  0.26443  5.16249  5.00126  5.21516  3.66190  5.57657  4.68464  4.66394  4.45567  5.39620  4.72351  4.74582  5.07517  3.97043  3.54936  3.85480  4.17429  6.49176  5.43939    142 C x - -
          2.68618  4.42225  2.77519  2.73123  3.46354  2.40513  3.72494  3.29354  2.67741  2.69355  4.24690  2.90347  2.73739  3.18146  2.89801  2.37887  2.77519  2.98518  4.58477  3.61503
          0.01103  4.90821  5.63055  0.61958  0.77255  0.48576  0.95510
    105   2.69829  4.29415  4.57979  3.90027  3.20679  2.98580  4.33952  2.01350  3.82136  2.45376  3.41308  4.08972  4.38333  4.00223  3.74857  3.31733  2.86962  1.19456  4.92025  3.32355    143 v x - -
          2.68618  4.42225  2.77519  2.73123  3.46354  2.40513  3.72494  3.29354  2.67741  2.69355  4.24690  2.90347  2.73739  3.18146  2.89801  2.37887  2.77519  2.98518  4.58477  3.61503
          0.01103  4.90821  5.63055  0.61958  0.77255  0.48576  0.95510
    106   2.76549  5.32936  2.15962  2.53054  4.66382  3.39550  3.73788  4.06870  2.32031  3.63008  4.37316  2.62053  4.01266  2.73390  2.95626  2.35779  1.78692  3.65350  5.76829  4.07234    144 t x - -
          2.68618  4.42225  2.77519  2.73123  3.46354  2.40513  3.72494  3.29354  2.67741  2.69355  4.24690  2.90347  2.73739  3.18146  2.89801  2.37887  2.77519  2.98518  4.58477  3.61503
          0.04349  4.90821  3.34743  0.61958  0.77255  0.48576  0.95510
    107   2.42239  5.29744  2.88303  2.50455  4.38335  2.28330  3.75305  4.10084  2.33246  3.52558  4.23088  2.35817  3.66225  2.81434  2.54532  2.57109  2.45318  3.62082  5.44186  3.86713    145 g x - -
          2.68618  4.42225  2.77519  2.73123  3.46354  2.40513  3.72494  3.29354  2.67741  2.69355  4.24690  2.90347  2.73739  3.18146  2.89801  2.37887  2.77519  2.98518  4.58477  3.61503
          0.02511  4.87611  4.06465  0.61958  0.77255  0.56389  0.84163
    108   2.77780  5.27384  3.05807  2.40217  4.50670  3.17378  3.06880  3.95055  2.36532  3.50871  4.20711  2.96070  3.11447  2.82829  1.67139  2.57997  2.91631  3.10967  5.72081  4.08818    146 r x - -
          2.68618  4.42225  2.77519  2.73123  3.46354  2.40513  3.72494  3.29354  2.67741  2.69355  4.24690  2.90347  2.73739  3.18146  2.89801  2.37887  2.77519  2.98518  4.58477  3.61503
          0.06815  4.86255  2.84475  0.61958  0.77255  0.59444  0.80267
    109   2.47100  5.15201  3.06317  2.51313  4.32516  2.45905  3.58961  3.67373  2.38012  3.43099  4.15262  2.92790  3.69762  2.70303  2.83251  2.68456  1.97030  2.90972  5.62285  3.92864    147 t x - -
          2.68618  4.42225  2.77519  2.73123  3.46354  2.40513  3.72494  3.29354  2.67741  2.69355  4.24690  2.90347  2.73739  3.18146  2.89801  2.37887  2.77519  2.98518  4.58477  3.61503
          0.06612  4.80662  2.88579  0.61958  0.77255  0.67375  0.71293
    110   2.78405  5.27396  2.81727  1.93049  4.19836  2.96514  3.56608  4.09029  2.22965  3.49317  4.31690  2.89356  3.61853  2.73509  2.43828  2.22888  2.98914  3.54393  5.11435  3.26838    148 e x - -
          2.68618  4.42225  2.77519  2.73123  3.46354  2.40513  3.72494  3.29354  2.67741  2.69355  4.24690  2.90347  2.73739  3.18146  2.89801  2.37887  2.77519  2.98518  4.58477  3.61503
          0.15734  4.76298  1.98745  0.61958  0.77255  0.78023  0.61304
    111   1.95145  5.06900  2.89066  2.45493  4.18498  2.46629  3.50213  3.63317  2.50470  3.34554  4.02627  2.59324  3.85052  2.82071  2.98292  2.25384  2.96762  3.42340  5.04615  4.07132    149 a x - -
          2.68618  4.42225  2.77519  2.73123  3.46354  2.40513  3.72494  3.29354  2.67741  2.69355  4.24690  2.90347  2.73739  3.18146  2.89801  2.37887  2.77519  2.98518  4.58477  3.61503
          0.11552  4.62165  2.30997  0.61958  0.77255  0.98104  0.46988
    112   2.35015  4.73449  3.22530  2.64820  3.70423  3.40262  3.80628  3.27344  2.66116  2.99401  3.83824  3.09804  1.92112  2.93757  3.09867  2.33763  2.80076  3.05878  5.28719  3.61808    150 p x - -
          2.68618  4.42225  2.77519  2.73123  3.46354  2.40513  3.72494  3.29354  2.67741  2.69355  4.24690  2.90347  2.73739  3.18146  2.89801  2.37887  2.77519  2.98518  4.58477  3.61503
          0.03721  4.52239  3.66268  0.61958  0.77255  1.08649  0.41158
    113   2.69350  4.12779  4.06809  3.73285  2.82732  3.82276  4.13767  1.65540  3.58383  2.29485  3.15660  3.75895  4.07907  3.77561  3.53514  3.02774  2.51719  1.87902  4.30802  3.55948    151 i x - -
          2.68618  4.42225  2.77519  2.73123  3.46354  2.40513  3.72494  3.29354  2.67741  2.69355  4.24690  2.90347  2.73739  3.18146  2.89801  2.37887  2.77519  2.98518  4.58477  3.61503
          0.01661  4.50179  5.22414  0.61958  0.77255  0.92732  0.50354
    114   2.92907  5.35100  2.61845  2.43652  4.70991  1.20167  3.93878  4.17284  2.79462  3.71239  4.52491  2.80198  4.05851  2.36647  3.28874  2.94669  3.25290  3.63875  5.89788  4.49408    152 g . - -
          2.68620  4.42227  2.77522  2.73126  3.46356  2.40515  3.72497  3.29356  2.67743  2.69354  4.24692  2.90308  2.73740  3.18149  2.89803  2.37889  2.77522  2.98521  4.58479  3.61506
          0.22600  2.22414  2.36317  0.27673  1.41989  1.03899  0.43667
    115   2.92198  5.13612  2.00112  2.60613  4.89891  0.96838  4.17639  4.39670  3.20135  3.97940  4.81928  3.11833  4.06551  3.36886  3.72955  2.85167  3.31185  3.72529  6.15174  4.73985    154 g x - -
          2.68618  4.42225  2.77519  2.73123  3.46354  2.40513  3.72494  3.29354  2.67741  2.69355  4.24690  2.90347  2.73739  3.18146  2.89801  2.37887  2.77519  2.98518  4.58477  3.61503
          0.01704  4.47632  5.19867  0.61958  0.77255  1.05732  0.42677
    116   2.10684  4.50895  3.57400  3.01627  4.01953  3.35658  4.09834  3.38275  3.03847  2.95593  3.94488  3.41867  3.75880  3.35707  3.41333  2.47987  1.26455  2.85420  5.40489  4.15879    155 t x - -
          2.68618  4.42225  2.77519  2.73123  3.46354  2.40513  3.72494  3.29354  2.67741  2.69355  4.24690  2.90347  2.73739  3.18146  2.89801  2.37887  2.77519  2.98518  4.58477  3.61503
          0.12768  4.50324  2.21831  0.61958  0.77255  0.94090  0.49475
    117   2.40884  4.56954  3.36584  2.81745  3.58206  1.89400  3.86229  3.15486  2.78919  2.83553  3.70659  3.26679  2.44189  3.11764  3.19054  2.82694  2.92940  2.89558  4.47423  3.54283    156 g x - -
          2.68618  4.42225  2.77519  2.73123  3.46354  2.40513  3.72494  3.29354  2.67741  2.69355  4.24690  2.90347  2.73739  3.18146  2.89801  2.37887  2.77519  2.98518  4.58477  3.61503
          0.01728  4.46276  5.18511  0.61958  0.77255  0.98688  0.46639
    118   2.68585  4.04890  4.07153  3.36488  2.49101  3.33854  4.08167  2.61061  3.32297  2.32418  3.24636  3.55445  3.73652  3.45697  3.59143  3.04401  2.78653  2.40536  2.14562  2.93286    157 w x - -
          2.68684  4.42272  2.77603  2.73206  3.46432  2.40538  3.72571  3.29411  2.67819  2.69416  4.24741  2.90271  2.73789  3.18224  2.89876  2.37682  2.77566  2.98419  4.57550  3.61115
          0.80347  0.60339  5.24527  1.72973  0.19520  0.74017  0.64824
    119   2.28281  5.12862  2.92168  2.41801  4.06481  3.41797  3.66848  3.70060  2.33300  3.38856  4.18349  2.88726  3.48961  1.97135  2.93304  2.44093  2.94689  3.23587  4.77819  3.29968    170 q x - -
          2.68618  4.42225  2.77519  2.73123  3.46354  2.40513  3.72494  3.29354  2.67741  2.69355  4.24690  2.90347  2.73739  3.18146  2.89801  2.37887  2.77519  2.98518  4.58477  3.61503
          0.05085  4.67619  3.21237  0.61958  0.77255  0.80454  0.59293
    120   2.59966  5.20501  2.77951  2.40667  4.52499  3.02540  3.68405  3.75453  1.62953  3.36598  4.25241  2.76711  3.79956  2.80801  2.81790  2.67512  2.45234  3.40776  4.85291  4.25788    171 k x - -
          2.68618  4.42225  2.77519  2.73123  3.46354  2.40513  3.72494  3.29354  2.67741  2.69355  4.24690  2.90347  2.73739  3.18146  2.89801  2.37887  2.77519  2.98518  4.58477  3.61503
          0.01384  4.68273  5.40508  0.61958  0.77255  0.37914  1.15344
    121   2.60587  5.29579  2.46865  2.46875  4.62303  3.26323  3.65912  4.04112  2.46232  3.53844  4.34120  2.08353  3.79771  2.52306  2.97886  2.57792  2.56779  2.87440  5.73928  3.15258    172 n x - -
          2.68618  4.42225  2.77519  2.73123  3.46354  2.40513  3.72494  3.29354  2.67741  2.69355  4.24690  2.90347  2.73739  3.18146  2.89801  2.37887  2.77519  2.98518  4.58477  3.61503
          0.01134  4.88053  5.60288  0.61958  0.77255  0.46302  0.99259
    122   2.60893  4.73701  3.20667  2.61971  2.86887  3.52079  3.88162  3.22395  2.86080  2.93775  3.83055  3.09587  4.04976  3.13101  3.32853  2.71498  2.97790  2.90144  3.17838  1.77335    173 y x - -
          2.68618  4.42225  2.77519  2.73123  3.46354  2.40513  3.72494  3.29354  2.67741  2.69355  4.24690  2.90347  2.73739  3.18146  2.89801  2.37887  2.77519  2.98518  4.58477  3.61503
          0.01099  4.91231  5.63466  0.61958  0.77255  0.49666  0.93792
    123   2.64913  5.19460  2.56962  1.56677  4.47847  3.40194  3.71788  3.28184  2.60568  3.24093  4.25209  3.12350  3.70522  2.90594  3.02598  2.82027  2.80813  2.34416  5.66584  4.29503    174 e x - -
          2.68618  4.42225  2.77519  2.73123  3.46354  2.40513  3.72494  3.29354  2.67741  2.69355  4.24690  2.90347  2.73739  3.18146  2.89801  2.37887  2.77519  2.98518  4.58477  3.61503
          0.01095  4.91564  5.63798  0.61958  0.77255  0.50212  0.92949
    124   2.86434  4.29955  4.36527  3.65081  2.48860  3.99253  4.11955  1.53605  3.36961  2.41393  3.37662  3.92908  3.70278  3.72750  3.79384  3.28791  3.09642  2.15086  4.91482  2.27699    175 i x - -
          2.68618  4.42225  2.77519  2.73123  3.46354  2.40513  3.72494  3.29354  2.67741  2.69355  4.24690  2.90347  2.73739  3.18146  2.89801  2.37887  2.77519  2.98518  4.58477  3.61503
          0.01095  4.91564  5.63798  0.61958  0.77255  0.50212  0.92949
    125   2.74923  5.27905  1.97034  2.55158  4.59159  3.46374  3.03786  4.05560  2.57440  2.52947  4.10434  1.90080  3.93621  2.91005  2.93386  2.71477  3.07984  3.65219  5.73138  4.10768    176 n x - -
          2.68618  4.42225  2.77519  2.73123  3.46354  2.40513  3.72494  3.29354  2.67741  2.69355  4.24690  2.90347  2.73739  3.18146  2.89801  2.37887  2.77519  2.98518  4.58477  3.61503
          0.01095  4.91564  5.63798  0.61958  0.77255  0.50212  0.92949
    126   2.48096  5.25755  2.77966  2.41376  3.91710  3.60145  3.78433  3.77451  2.24544  2.46640  4.18544  2.90021  2.96942  2.79620  2.71407  2.50995  2.35841  3.35978  5.71362  4.32678    177 k x - -
          2.68618  4.42225  2.77519  2.73123  3.46354  2.40513  3.72494  3.29354  2.67741  2.69355  4.24690  2.90347  2.73739  3.18146  2.89801  2.37887  2.77519  2.98518  4.58477  3.61503
          0.01095  4.91564  5.63798  0.61958  0.77255  0.47567  0.97146
    127   1.96011  5.36203  2.23677  2.07057  4.70464  3.25394  3.77995  4.18968  1.96617  3.61164  4.40385  2.80817  3.36726  2.85444  3.03138  2.78737  2.94752  3.63146  5.79583  4.38498    178 a x - -
          2.68618  4.42225  2.77519  2.73123  3.46354  2.40513  3.72494  3.29354  2.67741  2.69355  4.24690  2.90347  2.73739  3.18146  2.89801  2.37887  2.77519  2.98518  4.58477  3.61503
          0.01083  4.92676  5.64910  0.61958  0.77255  0.48576  0.95510
    128   0.66075  4.79826  3.75474  3.17280  4.42167  3.61492  4.42476  3.54304  3.35674  3.48808  4.34352  3.25463  4.11481  3.67813  3.72427  2.89960  3.21912  3.25120  5.79157  4.54467    179 A x - -
          2.68618  4.42225  2.77519  2.73123  3.46354  2.40513  3.72494  3.29354  2.67741  2.69355  4.24690  2.90347  2.73739  3.18146  2.89801  2.37887  2.77519  2.98518  4.58477  3.61503
          0.03209  4.92676  3.71613  0.61958  0.77255  0.48576  0.95510
    129   2.71282  4.71677  4.41711  4.17257  4.99263  3.53952  5.08561  4.32787  4.13352  3.82336  4.94702  4.10871  4.33770  4.41957  4.35076  2.34404  0.48407  3.76249  6.37457  5.20792    180 T x - -
          2.68618  4.42225  2.77519  2.73123  3.46354  2.40513  3.72494  3.29354  2.67741  2.69355  4.24690  2.90347  2.73739  3.18146  2.89801  2.37887  2.77519  2.98518  4.58477  3.61503
          0.01106  4.90573  5.62808  0.61958  0.77255  0.53886  0.87566
    130   2.79472  5.33349  2.93124  1.60944  4.40940  3.52575  3.71648  3.63288  1.92652  3.53095  4.15944  3.05125  3.87742  2.61112  2.52159  2.73466  2.68021  3.62320  5.76981  4.36290    181 e x - -
          2.68618  4.42225  2.77519  2.73123  3.46354  2.40513  3.72494  3.29354  2.67741  2.69355  4.24690  2.90347  2.73739  3.18146  2.89801  2.37887  2.77519  2.98518  4.58477  3.61503
          0.01106  4.90573  5.62808  0.61958  0.77255  0.53886  0.87566
    131   2.36305  1.63483  3.57193  3.04299  3.16090  3.79663  3.85984  3.17797  2.32171  2.87640  3.75706  3.48109  4.17925  3.00859  3.38638  2.78969  2.93093  2.94012  5.22780  3.59617    182 c x - -
          2.68618  4.42225  2.77519  2.73123  3.46354  2.40513  3.72494  3.29354  2.67741  2.69355  4.24690  2.90347  2.73739  3.18146  2.89801  2.37887  2.77519  2.98518  4.58477  3.61503
          0.01106  4.90573  5.62808  0.61958  0.77255  0.53886  0.87566
    132   0.61878  4.63581  4.34663  3.87714  4.23764  3.70644  4.68938  3.42210  3.78101  3.18637  3.20325  4.00921  4.35335  4.06725  4.04257  2.85085  3.15435  2.95465  5.71514  4.51874    183 A x - -
          2.68618  4.42225  2.77519  2.73123  3.46354  2.40513  3.72494  3.29354  2.67741  2.69355  4.24690  2.90347  2.73739  3.18146  2.89801  2.37887  2.77519  2.98518  4.58477  3.61503
          0.01084  4.92552  5.64787  0.61958  0.77255  0.53886  0.87566
    133   2.85298  0.36786  5.21920  5.09427  4.89806  3.70589  5.56501  3.88147  4.84064  3.89672  4.97712  4.54781  4.53974  5.07763  4.86167  3.22140  3.52537  3.33357  6.46010  5.26589    184 C x - -
          2.68618  4.42225  2.77519  2.73123  3.46354  2.40513  3.72494  3.29354  2.67741  2.69355  4.24690  2.90347  2.73739  3.18146  2.89801  2.37887  2.77519  2.98518  4.58477  3.61503
          0.01084  4.92552  5.64787  0.61958  0.77255  0.53886  0.87566
    134   2.49644  5.34045  2.37426  2.30515  4.67853  2.38818  3.70280  4.09948  2.34629  3.55131  4.38300  2.34233  3.87164  2.90888  2.96416  2.68528  2.25122  3.72734  5.02097  4.29891    185 t x - -
          2.68618  4.42225  2.77519  2.73123  3.46354  2.40513  3.72494  3.29354  2.67741  2.69355  4.24690  2.90347  2.73739  3.18146  2.89801  2.37887  2.77519  2.98518  4.58477  3.61503
          0.01084  4.92552  5.64787  0.61958  0.77255  0.53886  0.87566
    135   2.08122  4.46445  3.78077  3.39462  2.87773  3.89735  3.75722  2.82581  3.26647  2.31354  3.33075  3.07504  4.08545  3.56340  2.81620  2.99041  3.05731  2.55530  4.14112  2.01489    186 y x - -
          2.68618  4.42225  2.77519  2.73123  3.46354  2.40513  3.72494  3.29354  2.67741  2.69355  4.24690  2.90347  2.73739  3.18146  2.89801  2.37887  2.77519  2.98518  4.58477  3.61503
          0.01084  4.92552  5.64787  0.61958  0.77255  0.53886  0.87566
    136   3.86282  5.20759  5.06755  4.64500  2.55531  4.75657  4.15150  3.66036  4.44445  2.82132  4.30675  4.54853  5.09530  4.54637  4.16593  3.81894  4.09420  3.17405  4.35865  0.49585    187 Y x - -
          2.68618  4.42225  2.77519  2.73123  3.46354  2.40513  3.72494  3.29354  2.67741  2.69355  4.24690  2.90347  2.73739  3.18146  2.89801  2.37887  2.77519  2.98518  4.58477  3.61503
          0.07094  4.92552  2.79328  0.61958  0.77255  0.53886  0.87566
    137   2.72267  5.27529  3.21161  2.63969  4.20649  3.53279  3.76318  4.03648  1.28229  3.11071  4.32941  3.12809  4.06602  2.83359  2.09798  2.70800  3.12406  3.65249  5.71085  4.19737    188 k x - -
          2.68618  4.42225  2.77519  2.73123  3.46354  2.40513  3.72494  3.29354  2.67741  2.69355  4.24690  2.90347  2.73739  3.18146  2.89801  2.37887  2.77519  2.98518  4.58477  3.61503
          0.01151  4.86609  5.58844  0.61958  0.77255  0.59853  0.79766
    138   2.17531  5.29008  3.10442  2.48475  4.61417  3.54172  3.66673  4.08441  2.30914  3.30483  4.13468  1.94989  4.00816  2.08640  2.66526  2.77630  3.03647  3.56206  5.73479  3.73773    189 n x - -
          2.68618  4.42225  2.77519  2.73123  3.46354  2.40513  3.72494  3.29354  2.67741  2.69355  4.24690  2.90347  2.73739  3.18146  2.89801  2.37887  2.77519  2.98518  4.58477  3.61503
          0.01129  4.88511  5.60746  0.61958  0.77255  0.54769  0.86342
    139   3.57171  5.79147  3.12990  3.12304  5.26278  4.07005  4.15372  4.65846  2.50357  4.06987  4.93358  3.40975  4.51487  3.00314  0.58333  3.53035  3.76509  4.30371  6.08803  4.87083    190 R x - -
          2.68618  4.42225  2.77519  2.73123  3.46354  2.40513  3.72494  3.29354  2.67741  2.69355  4.24690  2.90347  2.73739  3.18146  2.89801  2.37887  2.77519  2.98518  4.58477  3.61503
          0.01105  4.90657  5.62892  0.61958  0.77255  0.58439  0.81520
    140   3.00160  5.62393  2.57382  2.56860  4.93826  3.70117  3.39737  4.42028  2.80258  3.91599  4.70180  0.89833  4.19644  3.16339  3.09765  3.02219  3.26591  4.00444  6.06759  4.64145    191 n x - -
          2.68618  4.42225  2.77519  2.73123  3.46354  2.40513  3.72494  3.29354  2.67741  2.69355  4.24690  2.90347  2.73739  3.18146  2.89801  2.37887  2.77519  2.98518  4.58477  3.61503
          0.39914  4.90657  1.13412  0.61958  0.77255  0.58439  0.81520
    141   2.59583  4.67237  3.41601  2.92441  4.09971  3.52855  4.00266  3.42692  2.42303  3.13498  3.99726  3.24721  4.03430  3.22163  3.18247  2.81837  1.19327  2.78483  5.43919  4.17596    192 t x - -
          2.68618  4.42225  2.77519  2.73123  3.46354  2.40513  3.72494  3.29354  2.67741  2.69355  4.24690  2.90347  2.73739  3.18146  2.89801  2.37887  2.77519  2.98518  4.58477  3.61503
          0.01625  4.52368  5.24603  0.61958  0.77255  0.29343  1.36924
    142   2.93801  5.10902  3.28817  2.86264  4.59589  1.42690  4.09826  4.02347  2.64363  3.61190  4.42264  3.29041  3.16691  3.14482  3.28403  2.98668  1.60370  3.64002  5.82896  4.50250    193 g x - -
          2.68633  4.42241  2.77524  2.73139  3.46369  2.40379  3.72510  3.29370  2.67752  2.69370  4.24705  2.90353  2.73755  3.18156  2.89811  2.37902  2.77531  2.98534  4.58492  3.61519
          0.52680  0.90161  5.62892  0.11653  2.20729  0.58439  0.81520
    143   2.78433  5.32994  2.16152  2.54155  4.53920  2.85232  3.74268  3.91326  2.25674  3.54123  4.37438  2.08124  3.91122  2.90822  3.03994  2.22743  2.45372  3.71566  5.76941  4.36406    198 n x - -
          2.68618  4.42225  2.77519  2.73123  3.46354  2.40513  3.72494  3.29354  2.67741  2.69355  4.24690  2.90347  2.73739  3.18146  2.89801  2.37887  2.77519  2.98518  4.58477  3.61503
          0.01489  4.90657  4.90911  0.61958  0.77255  0.42869  1.05372
    144   2.78621  4.96780  2.87677  2.05414  4.70388  3.62887  3.64858  4.18793  1.58056  3.60740  4.40267  2.13039  4.02322  2.56033  3.02836  2.73282  3.02402  3.40138  5.79477  4.38555    199 k x - -
          2.68618  4.42225  2.77519  2.73123  3.46354  2.40513  3.72494  3.29354  2.67741  2.69355  4.24690  2.90347  2.73739  3.18146  2.89801  2.37887  2.77519  2.98518  4.58477  3.61503
          0.01066  4.94249  5.66484  0.61958  0.77255  0.49544  0.93982
    145   2.79256  3.98328  3.33336  2.77405  3.85190  3.44768  3.61319  3.44840  2.44864  3.19713  3.96429  3.27864  3.67264  1.37141  3.20922  2.74515  3.03383  3.21585  3.32108  4.01151    200 q x - -
          2.68618  4.42225  2.77519  2.73123  3.46354  2.40513  3.72494  3.29354  2.67741  2.69355  4.24690  2.90347  2.73739  3.18146  2.89801  2.37887  2.77519  2.98518  4.58477  3.61503
          0.01066  4.94249  5.66484  0.61958  0.77255  0.49544  0.93982
    146   2.95037  4.83367  3.56079  3.02311  3.97640  3.83380  3.72544  3.30116  2.80382  3.06409  3.93775  3.10057  3.49169  3.13916  3.25775  2.85603  3.18129  3.09171  1.15224  4.07931    201 w x - -
          2.68618  4.42225  2.77519  2.73123  3.46354  2.40513  3.72494  3.29354  2.67741  2.69355  4.24690  2.90347  2.73739  3.18146  2.89801  2.37887  2.77519  2.98518  4.58477  3.61503
          0.01066  4.94249  5.66484  0.61958  0.77255  0.49544  0.93982
    147   3.04121  5.89238  0.84167  2.38162  5.20061  2.84879  4.17014  4.33727  3.00410  4.18913  4.98719  2.38848  4.29041  3.30957  3.66156  3.21174  3.47314  4.27139  6.33568  4.85096    202 d x - -
          2.68618  4.42225  2.77519  2.73123  3.46354  2.40513  3.72494  3.29354  2.67741  2.69355  4.24690  2.90347  2.73739  3.18146  2.89801  2.37887  2.77519  2.98518  4.58477  3.61503
          0.01066  4.94249  5.66484  0.61958  0.77255  0.47976  0.96478
    148   2.73982  5.30622  3.13183  2.54339  3.87006  3.64086  3.61683  3.95105  1.67061  3.51969  4.35361  2.78781  4.03354  2.30785  2.91868  2.55431  2.02647  3.64315  5.75302  4.35878    203 k x - -
          2.68618  4.42225  2.77519  2.73123  3.46354  2.40513  3.72494  3.29354  2.67741  2.69355  4.24690  2.90347  2.73739  3.18146  2.89801  2.37887  2.77519  2.98518  4.58477  3.61503
          0.01062  4.94614  5.66849  0.61958  0.77255  0.48576  0.95510
    149   3.35216  0.37021  4.22804  4.51331  4.14288  4.06304  5.04205  3.92501  4.40003  3.72656  4.75716  4.51499  4.76105  4.71116  4.54258  3.60346  3.80204  3.63740  5.68627  3.64086    204 C x - -
          2.68618  4.42225  2.77519  2.73123  3.46354  2.40513  3.72494  3.29354  2.67741  2.69355  4.24690  2.90347  2.73739  3.18146  2.89801  2.37887  2.77519  2.98518  4.58477  3.61503
          0.01628  4.94614  4.70597  0.61958  0.77255  0.48576  0.95510
    150   2.91558  5.38459  2.89775  2.02017  4.70756  3.49858  3.71141  4.18200  2.63216  3.49096  4.43589  3.06986  1.44780  2.77045  3.03689  2.48284  3.06828  3.76427  5.82921  4.42447    205 p x - -
          2.68618  4.42225  2.77519  2.73123  3.46354  2.40513  3.72494  3.29354  2.67741  2.69355  4.24690  2.90347  2.73739  3.18146  2.89801  2.37887  2.77519  2.98518  4.58477  3.61503
          0.01068  4.94054  5.66288  0.61958  0.77255  0.50058  0.93185
    151   3.75850  6.46638  0.40769  2.61295  5.82016  3.79984  4.51806  5.43584  3.74653  4.87933  5.81324  3.02252  4.13181  3.71416  4.48595  3.43492  4.10363  4.92988  7.02424  5.38301    206 D x - -
          2.68618  4.42225  2.77519  2.73123  3.46354  2.40513  3.72494  3.29354  2.67741  2.69355  4.24690  2.90347  2.73739  3.18146  2.89801  2.37887  2.77519  2.98518  4.58477  3.61503
          0.01068  4.94054  5.66288  0.61958  0.77255  0.50058  0.93185
    152   3.14129  0.53275  4.03901  4.03358  3.89954  3.92442  4.68686  3.64531  3.88251  3.37908  4.36368  4.16634  4.56404  3.95095  4.07514  3.38732  3.53914  3.37590  5.44524  3.56770    207 C x - -
          2.68618  4.42225  2.77519  2.73123  3.46354  2.40513  3.72494  3.29354  2.67741  2.69355  4.24690  2.90347  2.73739  3.18146  2.89801  2.37887  2.77519  2.98518  4.58477  3.61503
          0.01068  4.94054  5.66288  0.61958  0.77255  0.47661  0.96992
    153   2.69463  5.10681  3.22978  2.51435  3.47693  3.41716  3.41778  3.78393  2.16669  3.17714  4.17335  3.12197  4.06918  2.75122  3.00225  2.76837  1.63368  2.85163  5.59954  3.86806    208 t x - -
          2.68618  4.42225  2.77519  2.73123  3.46354  2.40513  3.72494  3.29354  2.67741  2.69355  4.24690  2.90347  2.73739  3.18146  2.89801  2.37887  2.77519  2.98518  4.58477  3.61503
          0.01062  4.94614  5.66849  0.61958  0.77255  0.48576  0.95510
    154   2.86058  4.10340  4.83936  4.22719  2.19651  4.07941  4.40964  2.41097  4.02087  1.99822  2.11960  4.22990  4.27760  4.15540  4.04083  3.39000  3.03407  2.26334  4.90662  1.92941    209 y x - -
          2.68618  4.42225  2.77519  2.73123  3.46354  2.40513  3.72494  3.29354  2.67741  2.69355  4.24690  2.90347  2.73739  3.18146  2.89801  2.37887  2.77519  2.98518  4.58477  3.61503
          0.02076  4.94614  4.30987  0.61958  0.77255  0.48576  0.95510
    155   2.75797  5.24131  1.62448  2.40033  4.27407  3.22636  3.83750  3.42600  2.35142  3.01927  4.14717  2.99392  4.03698  2.90117  3.06029  2.48198  2.72628  3.31454  5.24080  4.15076    210 d x - -
          2.68618  4.42225  2.77519  2.73123  3.46354  2.40513  3.72494  3.29354  2.67741  2.69355  4.24690  2.90347  2.73739  3.18146  2.89801  2.37887  2.77519  2.98518  4.58477  3.61503
          0.41948  4.93611  1.09234  0.61958  0.77255  0.48630  0.95424
    156   2.68004  5.12394  2.59739  2.29560  4.31064  3.20365  3.69160  3.89009  2.32815  2.97679  3.88068  2.41044  3.71690  2.73469  2.91011  2.59785  2.15407  3.24251  5.58044  4.19398    211 t . - -
          2.68615  4.42254  2.77458  2.73113  3.46367  2.40508  3.72496  3.29339  2.67751  2.69346  4.24534  2.90368  2.73753  3.18161  2.89830  2.37906  2.77541  2.98534  4.58506  3.61443
          0.60173  0.98630  2.53596  1.08252  0.41361  0.26686  1.45150
    157   2.78659  5.29187  2.78783  2.27208  4.61888  1.83309  3.29708  3.86430  2.25340  3.49932  4.33733  2.86924  3.99898  2.73358  2.86854  2.65709  2.93529  3.54035  3.69500  3.98244    223 g x - -
          2.68618  4.42225  2.77519  2.73123  3.46354  2.40513  3.72494  3.29354  2.67741  2.69355  4.24690  2.90347  2.73739  3.18146  2.89801  2.37887  2.77519  2.98518  4.58477  3.61503
          0.52083  4.87255  0.92051  0.61958  0.77255  0.47429  0.97372
    158   2.55231  5.15815  2.28595  2.37930  4.48506  2.92492  3.65844  3.95893  2.26821  3.45607  4.20508  2.54174  3.29784  2.67473  2.89473  2.29790  2.72197  3.42392  5.60249  3.91894    224 k . - -
          2.68630  4.42238  2.77516  2.73112  3.46367  2.40472  3.72508  3.29355  2.67751  2.69332  4.24703  2.90343  2.73745  3.18160  2.89814  2.37894  2.77527  2.98531  4.58490  3.61503
          0.87240  0.55098  5.17297  0.08500  2.50726  0.94126  0.49452
    159   2.68737  4.86649  2.99530  2.57121  4.09140  3.35319  3.41655  3.18368  2.50584  2.30922  3.83868  2.92091  3.39030  2.57751  2.97964  2.46416  2.47293  2.75465  5.37863  4.05462    226 l x - -
          2.68618  4.42225  2.77519  2.73123  3.46354  2.40513  3.72494  3.29354  2.67741  2.69355  4.24690  2.90347  2.73739  3.18146  2.89801  2.37887  2.77519  2.98518  4.58477  3.61503
          0.01572  4.55673  5.27908  0.61958  0.77255  0.23419  1.56644
    160   2.59719  4.68337  3.32597  2.90766  3.53147  3.70232  3.94428  2.84518  2.94893  1.75842  3.55341  3.23425  2.56815  3.30112  3.07792  2.82628  2.55377  2.94299  5.25173  3.05676    227 l x - -
          2.68618  4.42225  2.77519  2.73123  3.46354  2.40513  3.72494  3.29354  2.67741  2.69355  4.24690  2.90347  2.73739  3.18146  2.89801  2.37887  2.77519  2.98518  4.58477  3.61503
          0.01064  4.94466  5.66701  0.61958  0.77255  0.48970  0.94883
    161   2.67964  4.44337  3.66854  2.98348  3.46470  3.61094  3.52450  2.78936  2.99200  2.67913  3.67362  3.52958  4.20697  2.13663  3.40442  2.38933  2.50106  2.21709  5.21327  2.70979    228 q x - -
          2.68618  4.42225  2.77519  2.73123  3.46354  2.40513  3.72494  3.29354  2.67741  2.69355  4.24690  2.90347  2.73739  3.18146  2.89801  2.37887  2.77519  2.98518  4.58477  3.61503
          0.01064  4.94466  5.66701  0.61958  0.77255  0.48970  0.94883
    162   3.32995  0.23049  5.35338  5.29487  5.21662  3.96748  5.77419  4.62310  5.09334  4.51113  5.53279  4.84029  4.79158  5.36107  5.09142  3.41448  3.89575  4.13680  6.57637  5.44529    229 C x - -
          2.68618  4.42225  2.77519  2.73123  3.46354  2.40513  3.72494  3.29354  2.67741  2.69355  4.24690  2.90347  2.73739  3.18146  2.89801  2.37887  2.77519  2.98518  4.58477  3.61503
          0.01064  4.94466  5.66701  0.61958  0.77255  0.48970  0.94883
    163   2.85428  5.27758  3.08813  2.33918  3.00620  3.57888  2.71606  3.79014  2.38822  3.26349  4.32756  1.88793  4.03476  2.62926  2.72081  2.78045  2.77840  3.33720  5.73161  4.13588    230 n x - -
          2.68618  4.42225  2.77519  2.73123  3.46354  2.40513  3.72494  3.29354  2.67741  2.69355  4.24690  2.90347  2.73739  3.18146  2.89801  2.37887  2.77519  2.98518  4.58477  3.61503
          0.01064  4.94466  5.66701  0.61958  0.77255  0.48970  0.94883
    164   2.86304  4.78584  4.41769  4.22528  4.47938  3.57444  5.16570  4.54910  4.25716  4.27361  5.12749  4.15651  4.38741  4.51548  4.47648  0.37018  2.99118  3.92045  6.44276  5.19899    231 S x - -
          2.68618  4.42225  2.77519  2.73123  3.46354  2.40513  3.72494  3.29354  2.67741  2.69355  4.24690  2.90347  2.73739  3.18146  2.89801  2.37887  2.77519  2.98518  4.58477  3.61503
          0.01064  4.94466  5.66701  0.61958  0.77255  0.48970  0.94883
    165   1.92682  5.32866  2.58941  2.20679  3.30193  3.29093  3.68013  4.13482  2.12638  3.55889  4.37320  2.74225  2.76925  2.88982  3.01691  2.82266  3.02359  3.54451  5.51619  4.12493    232 a x - -
          2.68618  4.42225  2.77519  2.73123  3.46354  2.40513  3.72494  3.29354  2.67741  2.69355  4.24690  2.90347  2.73739  3.18146  2.89801  2.37887  2.77519  2.98518  4.58477  3.61503
          0.01064  4.94466  5.66701  0.61958  0.77255  0.48970  0.94883
    166   2.07271  5.23691  2.64245  2.49584  4.42355  1.56108  3.84901  3.98158  2.58476  3.46353  4.03822  2.96863  4.04674  2.86447  3.04208  2.81699  3.01730  3.59981  5.09599  4.32485    233 g x - -
          2.68618  4.42225  2.77519  2.73123  3.46354  2.40513  3.72494  3.29354  2.67741  2.69355  4.24690  2.90347  2.73739  3.18146  2.89801  2.37887  2.77519  2.98518  4.58477  3.61503
          0.01064  4.94466  5.66701  0.61958  0.77255  0.48970  0.94883
    167   2.76735  4.92174  3.36074  2.62925  3.18915  2.72777  3.94134  3.51986  2.26046  2.99929  3.93319  3.23674  4.11505  2.62024  3.15346  2.84061  3.07714  3.21008  1.88730  3.63749    234 w x - -
          2.68618  4.42225  2.77519  2.73123  3.46354  2.40513  3.72494  3.29354  2.67741  2.69355  4.24690  2.90347  2.73739  3.18146  2.89801  2.37887  2.77519  2.98518  4.58477  3.61503
          0.01064  4.94466  5.66701  0.61958  0.77255  0.48970  0.94883
    168   3.12711  5.37409  3.40751  2.82927  4.68745  3.86005  1.00297  4.09609  2.35785  3.33555  4.44470  3.13094  4.25273  2.86778  2.80039  3.04082  3.19594  3.68350  5.78578  4.48880    235 h x - -
          2.68618  4.42225  2.77519  2.73123  3.46354  2.40513  3.72494  3.29354  2.67741  2.69355  4.24690  2.90347  2.73739  3.18146  2.89801  2.37887  2.77519  2.98518  4.58477  3.61503
          0.01064  4.94466  5.66701  0.61958  0.77255  0.48970  0.94883
    169   4.02974  5.23098  6.01815  5.46486  3.68903  5.49141  5.87565  0.77763  5.33955  1.45786  2.15510  5.65048  5.55205  5.27411  5.32274  4.89522  4.24794  2.57453  5.90948  4.92140    236 i x - -
          2.68618  4.42225  2.77519  2.73123  3.46354  2.40513  3.72494  3.29354  2.67741  2.69355  4.24690  2.90347  2.73739  3.18146  2.89801  2.37887  2.77519  2.98518  4.58477  3.61503
          0.01064  4.94466  5.66701  0.61958  0.77255  0.48970  0.94883
    170   3.55507  5.96486  2.08533  2.69700  5.64316  0.56399  4.56236  5.20725  3.73346  4.71243  5.60284  3.35653  4.49069  3.76208  4.38473  3.33131  3.93888  4.67363  6.86212  5.33208    237 G x - -
          2.68618  4.42225  2.77519  2.73123  3.46354  2.40513  3.72494  3.29354  2.67741  2.69355  4.24690  2.90347  2.73739  3.18146  2.89801  2.37887  2.77519  2.98518  4.58477  3.61503
          0.01644  4.94466  4.69021  0.61958  0.77255  0.48970  0.94883
    171   3.64630  5.55611  3.24960  3.78549  5.27632  0.27710  5.13496  5.08660  4.22123  4.66336  5.57803  4.18436  4.80504  4.45728  4.57975  3.75855  4.09702  4.58256  5.31172  5.27203    238 G x - -
          2.68618  4.42225  2.77519  2.73123  3.46354  2.40513  3.72494  3.29354  2.67741  2.69355  4.24690  2.90347  2.73739  3.18146  2.89801  2.37887  2.77519  2.98518  4.58477  3.61503
          0.01070  4.93892  5.66126  0.61958  0.77255  0.48028  0.96394
    172   3.74369  6.42300  0.41099  2.67503  5.80962  3.56985  4.52141  5.42246  3.54502  4.86827  5.79721  3.06240  4.51815  3.71720  4.46597  3.38964  4.09151  4.91276  7.01194  5.38021    239 D x - -
          2.68618  4.42225  2.77519  2.73123  3.46354  2.40513  3.72494  3.29354  2.67741  2.69355  4.24690  2.90347  2.73739  3.18146  2.89801  2.37887  2.77519  2.98518  4.58477  3.61503
          0.01064  4.94466  5.66701  0.61958  0.77255  0.48970  0.94883
    173   3.45188  6.07099  2.59765  0.60086  5.37280  3.30621  4.26794  4.90034  3.13741  4.36407  5.19019  3.21647  4.36774  2.94890  3.81624  3.04250  3.73070  4.45126  6.50878  4.99888    240 E x - -
          2.68618  4.42225  2.77519  2.73123  3.46354  2.40513  3.72494  3.29354  2.67741  2.69355  4.24690  2.90347  2.73739  3.18146  2.89801  2.37887  2.77519  2.98518  4.58477  3.61503
          0.01064  4.94466  5.66701  0.61958  0.77255  0.48970  0.94883
    174   2.90947  4.28423  4.85750  4.24419  1.86693  3.80885  4.40455  2.35993  4.03284  1.94685  1.94834  4.23505  4.43860  4.16261  4.04477  3.38978  3.14125  2.13618  3.54357  3.22179    241 f x - -
          2.68618  4.42225  2.77519  2.73123  3.46354  2.40513  3.72494  3.29354  2.67741  2.69355  4.24690  2.90347  2.73739  3.18146  2.89801  2.37887  2.77519  2.98518  4.58477  3.61503
          0.01064  4.94466  5.66701  0.61958  0.77255  0.48331  0.95904
    175   2.81501  5.35476  2.48495  2.17943  4.69433  3.40981  3.43392  4.17670  2.50452  3.60039  4.22449  1.93815  4.02447  2.72928  3.04896  2.41404  2.28754  3.74247  5.79061  3.40422    242 n x - -
          2.68618  4.42225  2.77519  2.73123  3.46354  2.40513  3.72494  3.29354  2.67741  2.69355  4.24690  2.90347  2.73739  3.18146  2.89801  2.37887  2.77519  2.98518  4.58477  3.61503
          0.01062  4.94614  5.66849  0.61958  0.77255  0.48576  0.95510
    176   2.75018  5.08119  2.96337  2.53867  3.86846  3.68596  3.43101  3.62512  2.68513  3.34184  4.15050  2.91813  4.07715  3.01846  2.87693  2.58910  2.96443  3.41608  5.57907  1.44612    243 y x - -
          2.68618  4.42225  2.77519  2.73123  3.46354  2.40513  3.72494  3.29354  2.67741  2.69355  4.24690  2.90347  2.73739  3.18146  2.89801  2.37887  2.77519  2.98518  4.58477  3.61503
          0.01064  4.94410  5.66644  0.61958  0.77255  0.48576  0.95510
    177   2.43948  3.97832  4.33144  3.75626  3.41001  3.99458  4.27147  2.90117  3.62851  2.63737  3.56187  3.96726  4.38185  3.86519  3.63950  2.95329  3.16793  2.62491  3.88638  1.06475    244 y x - -
          2.68618  4.42225  2.77519  2.73123  3.46354  2.40513  3.72494  3.29354  2.67741  2.69355  4.24690  2.90347  2.73739  3.18146  2.89801  2.37887  2.77519  2.98518  4.58477  3.61503
          0.01068  4.94038  5.66273  0.61958  0.77255  0.48576  0.95510
    178   2.91189  0.57990  4.21535  2.99458  4.60781  3.66304  4.88126  3.90218  3.90476  3.70835  4.60492  4.05265  4.39545  4.24545  4.13112  2.74681  3.38065  3.37723  6.03652  4.83139    245 C x - -
          2.68618  4.42225  2.77519  2.73123  3.46354  2.40513  3.72494  3.29354  2.67741  2.69355  4.24690  2.90347  2.73739  3.18146  2.89801  2.37887  2.77519  2.98518  4.58477  3.61503
          0.01072  4.93705  5.65939  0.61958  0.77255  0.48576  0.95510
    179   2.85156  5.32283  3.07555  2.06270  4.65194  2.74813  3.32519  3.45397  1.99901  3.48531  4.36780  3.05605  4.02427  2.67761  2.95464  2.67793  1.93952  3.50613  5.76499  4.36427    246 t x - -
          2.68618  4.42225  2.77519  2.73123  3.46354  2.40513  3.72494  3.29354  2.67741  2.69355  4.24690  2.90347  2.73739  3.18146  2.89801  2.37887  2.77519  2.98518  4.58477  3.61503
          0.01807  4.93705  4.53497  0.61958  0.77255  0.48576  0.95510
    180   2.75050  5.28012  2.99540  2.44361  4.59354  3.57985  3.67712  3.78294  1.56297  2.51802  4.08072  3.02209  4.02898  2.24516  2.90693  2.82846  2.75214  3.35589  5.73183  4.34181    247 k x - -
          2.68618  4.42225  2.77519  2.73123  3.46354  2.40513  3.72494  3.29354  2.67741  2.69355  4.24690  2.90347  2.73739  3.18146  2.89801  2.37887  2.77519  2.98518  4.58477  3.61503
          0.01080  4.92978  5.65212  0.61958  0.77255  0.49706  0.93730
    181   2.30812  5.21020  3.16437  2.55514  3.77770  3.45498  3.53288  3.64827  1.54410  3.14567  4.26652  2.35078  4.04129  2.83439  2.99582  2.81189  2.98510  3.49152  5.67879  3.54881    248 k x - -
          2.68618  4.42225  2.77519  2.73123  3.46354  2.40513  3.72494  3.29354  2.67741  2.69355  4.24690  2.90347  2.73739  3.18146  2.89801  2.37887  2.77519  2.98518  4.58477  3.61503
          0.01078  4.93158  5.65393  0.61958  0.77255  0.47691  0.96942
    182   2.89077  1.72514  3.57386  3.03357  4.06319  1.66855  4.08811  3.44395  2.92347  3.11792  3.98189  3.31938  4.19732  3.08981  3.00709  2.76691  3.15136  3.10859  5.43374  4.00508    249 g x - -
          2.68618  4.42225  2.77519  2.73123  3.46354  2.40513  3.72494  3.29354  2.67741  2.69355  4.24690  2.90347  2.73739  3.18146  2.89801  2.37887  2.77519  2.98518  4.58477  3.61503
          0.01072  4.93705  5.65939  0.61958  0.77255  0.48576  0.95510
    183   1.83931  4.87176  3.39894  2.84110  4.07060  2.14892  3.59115  3.46118  2.81124  2.53804  3.96456  3.14403  4.00462  3.16295  3.26008  2.11816  3.01004  3.07815  5.41646  3.54659    250 a x - -
          2.68618  4.42225  2.77519  2.73123  3.46354  2.40513  3.72494  3.29354  2.67741  2.69355  4.24690  2.90347  2.73739  3.18146  2.89801  2.37887  2.77519  2.98518  4.58477  3.61503
          0.06306  4.93705  2.92001  0.61958  0.77255  0.48576  0.95510
    184   1.57047  4.10807  2.69686  2.49198  4.50214  2.80605  3.82211  3.95309  2.58136  3.49189  4.26384  3.06318  4.02018  2.22258  3.01888  2.68917  2.98664  3.42574  5.40371  4.17537    251 a x - -
          2.68618  4.42225  2.77519  2.73123  3.46354  2.40513  3.72494  3.29354  2.67741  2.69355  4.24690  2.90347  2.73739  3.18146  2.89801  2.37887  2.77519  2.98518  4.58477  3.61503
          0.01905  4.88528  4.48213  0.61958  0.77255  0.58973  0.80851
    185   2.58715  5.30718  2.58310  2.36130  4.23104  2.37378  3.69857  3.99457  2.39726  3.50596  4.35144  2.81932  3.86875  1.89652  3.02718  2.69677  2.99174  3.33014  5.74804  3.52044    252 q x - -
          2.68618  4.42225  2.77519  2.73123  3.46354  2.40513  3.72494  3.29354  2.67741  2.69355  4.24690  2.90347  2.73739  3.18146  2.89801  2.37887  2.77519  2.98518  4.58477  3.61503
          0.01132  4.88294  5.60528  0.61958  0.77255  0.61632  0.77637
    186   2.39746  4.84275  3.32686  2.77797  4.03998  1.75783  3.94221  3.42960  2.80766  3.02907  3.71995  3.21218  4.10498  3.14487  3.18176  2.06708  3.03124  2.88571  5.38841  2.96049    253 g x - -
          2.68618  4.42225  2.77519  2.73123  3.46354  2.40513  3.72494  3.29354  2.67741  2.69355  4.24690  2.90347  2.73739  3.18146  2.89801  2.37887  2.77519  2.98518  4.58477  3.61503
          0.49151  4.88294  0.96568  0.61958  0.77255  0.43778  1.03695
    187   2.40089  2.87618  3.58048  2.94078  3.30067  3.39374  3.95845  2.72666  2.99093  2.21952  3.16672  3.34247  4.07157  3.28840  2.96082  2.48839  2.85093  2.29430  4.93269  3.65170    254 l . - -
          2.68623  4.42230  2.77514  2.73128  3.46336  2.40496  3.72499  3.29359  2.67745  2.69353  4.24682  2.90351  2.73744  3.18151  2.89805  2.37890  2.77512  2.98523  4.58482  3.61508
          1.10150  1.93553  0.64764  0.46367  0.99147  0.23016  1.58185
    188   1.84708  4.54674  3.54863  3.03762  4.02579  3.34902  4.07969  3.38635  3.00120  2.63538  3.72139  3.35190  4.01286  3.32987  3.38072  1.32903  2.97187  3.06637  5.40751  4.15275    257 s x - -
          2.68618  4.42225  2.77519  2.73123  3.46354  2.40513  3.72494  3.29354  2.67741  2.69355  4.24690  2.90347  2.73739  3.18146  2.89801  2.37887  2.77519  2.98518  4.58477  3.61503
          0.01619  4.52706  5.24940  0.61958  0.77255  1.12263  0.39367
    189   2.68748  5.15701  2.85872  1.48937  4.47881  3.30763  3.67461  3.87289  2.23743  3.45044  4.04088  2.95872  3.87892  2.73188  2.66006  2.53089  2.94128  3.36271  5.60205  4.20893    258 e x - -
          2.68618  4.42225  2.77519  2.73123  3.46354  2.40513  3.72494  3.29354  2.67741  2.69355  4.24690  2.90347  2.73739  3.18146  2.89801  2.37887  2.77519  2.98518  4.58477  3.61503
          0.01702  4.47772  5.20006  0.61958  0.77255  0.24040  1.54326
    190   1.43036  4.20736  2.99006  2.68497  4.24615  3.24087  3.68440  3.32868  2.24753  3.14171  4.02863  2.93426  3.69198  3.00276  3.13881  2.87043  2.88263  3.24785  4.76154  4.18871    259 a x - -
          2.68618  4.42225  2.77519  2.73123  3.46354  2.40513  3.72494  3.29354  2.67741  2.69355  4.24690  2.90347  2.73739  3.18146  2.89801  2.37887  2.77519  2.98518  4.58477  3.61503
          0.01137  4.87828  5.60063  0.61958  0.77255  0.50479  0.92541
    191   2.58402  3.73793  2.99510  2.49256  3.98770  3.34524  3.76723  3.38709  2.60344  2.75210  3.63606  2.02982  3.62162  2.94625  2.87976  2.64576  2.79332  2.99001  3.80053  3.83905    260 n x - -
          2.68618  4.42225  2.77519  2.73123  3.46354  2.40513  3.72494  3.29354  2.67741  2.69355  4.24690  2.90347  2.73739  3.18146  2.89801  2.37887  2.77519  2.98518  4.58477  3.61503
          0.23378  4.50004  1.62275  0.61958  0.77255  0.50479  0.92541
    192   2.26077  4.50038  3.20112  2.61059  3.16981  3.48580  3.75252  2.94097  2.41337  2.68051  3.59379  3.16018  3.08972  2.99651  3.04564  2.66287  2.62295  2.76726  3.78407  3.78945    261 a x - -
          2.68618  4.42225  2.77519  2.73123  3.46354  2.40513  3.72494  3.29354  2.67741  2.69355  4.24690  2.90347  2.73739  3.18146  2.89801  2.37887  2.77519  2.98518  4.58477  3.61503
          0.02236  4.20740  4.92974  0.61958  0.77255  0.75329  0.63641
    193   2.56912  4.54559  2.91854  2.15615  2.96283  3.35519  3.66664  3.10185  2.55552  2.76166  3.67246  2.99270  3.09129  2.90131  2.96420  2.66796  2.82447  2.84446  5.05702  3.72004    262 e x - -
          2.68591  4.42123  2.77520  2.73144  3.46386  2.40533  3.72563  3.29367  2.67744  2.69327  4.24758  2.90415  2.73757  3.18215  2.89667  2.37908  2.77465  2.98476  4.58545  3.61495
          0.22945  1.58461        *  2.95331  0.05358  0.00000        *
//
