# Supplementary material for: Remote homology clustering identifies lowly conserved families of effector proteins in plant-pathogenic fungi
Source: Microb Genom. 2021 Sep 1;7(9):000637. doi: 10.1099/mgen.0.000637 (PMC8715435; doi:10.1099/mgen.0.000637)
Supplement: Supplementary material 16 [file mgen-7-0637-s0016.zip › hmms/markov-PC_00RQZW.hmm]

HMMER3/f [3.3 | Nov 2019]
NAME  markov-PC_00RQZW
LENG  1221
ALPH  amino
RF    yes
MM    no
CONS  yes
CS    no
MAP   yes
DATE  Thu Jul 23 13:55:22 2020
NSEQ  320
EFFN  6.137695
CKSUM 2775716649
STATS LOCAL MSV      -13.4986  0.69515
STATS LOCAL VITERBI  -14.4104  0.69515
STATS LOCAL FORWARD   -6.4126  0.69515
HMM          A        C        D        E        F        G        H        I        K        L        M        N        P        Q        R        S        T        V        W        Y   
            m->m     m->i     m->d     i->m     i->i     d->m     d->d
  COMPO   2.52364  4.56159  2.83905  2.47893  3.42782  3.01884  3.68942  3.05027  2.56831  2.63137  3.77001  3.00066  3.11645  2.87662  2.80835  2.47931  2.81349  2.88565  4.90799  3.72851
          2.68618  4.42225  2.77519  2.73123  3.46354  2.40513  3.72494  3.29354  2.67741  2.69355  4.24690  2.90347  2.73739  3.18146  2.89801  2.37887  2.77519  2.98518  4.58477  3.61503
          0.04005  3.63352  4.35587  0.61958  0.77255  0.00000        *
      1   2.79502  4.39117  3.78961  3.38101  3.13582  3.64431  4.17255  2.29030  3.15520  1.78672  1.94108  3.68299  4.11896  3.56348  3.38547  3.11143  3.10373  2.26288  4.93369  3.66276      1 l x - -
          2.68618  4.42225  2.77519  2.73123  3.46354  2.40513  3.72494  3.29354  2.67741  2.69355  4.24690  2.90347  2.73739  3.18146  2.89801  2.37887  2.77519  2.98518  4.58477  3.61503
          0.04005  3.63352  4.35587  0.61958  0.77255  0.48576  0.95510
      2   2.75364  4.57669  3.22148  2.81115  3.86914  3.26417  3.69834  3.40841  2.21962  2.97047  3.99605  3.18072  3.79520  2.94773  1.43042  2.85968  3.04768  3.14745  5.06151  3.86576      2 r x - -
          2.68618  4.42225  2.77519  2.73123  3.46354  2.40513  3.72494  3.29354  2.67741  2.69355  4.24690  2.90347  2.73739  3.18146  2.89801  2.37887  2.77519  2.98518  4.58477  3.61503
          0.04005  3.63352  4.35587  0.61958  0.77255  0.48576  0.95510
      3   1.43050  4.10135  3.23366  3.03298  3.82169  2.92729  4.08064  2.91782  3.04210  2.80453  3.88187  3.23933  3.64486  3.41226  3.29908  2.46330  2.72430  2.61816  5.27522  4.05043      3 a x - -
          2.68618  4.42225  2.77519  2.73123  3.46354  2.40513  3.72494  3.29354  2.67741  2.69355  4.24690  2.90347  2.73739  3.18146  2.89801  2.37887  2.77519  2.98518  4.58477  3.61503
          0.04005  3.63352  4.35587  0.61958  0.77255  0.48576  0.95510
      4   2.75364  4.57669  3.22148  2.81115  3.86914  3.26417  3.69834  3.40841  2.21962  2.97047  3.99605  3.18072  3.79520  2.94773  1.43042  2.85968  3.04768  3.14745  5.06151  3.86576      4 r x - -
          2.68618  4.42225  2.77519  2.73123  3.46354  2.40513  3.72494  3.29354  2.67741  2.69355  4.24690  2.90347  2.73739  3.18146  2.89801  2.37887  2.77519  2.98518  4.58477  3.61503
          0.04005  3.63352  4.35587  0.61958  0.77255  0.48576  0.95510
      5   1.43050  4.10135  3.23366  3.03298  3.82169  2.92729  4.08064  2.91782  3.04210  2.80453  3.88187  3.23933  3.64486  3.41226  3.29908  2.46330  2.72430  2.61816  5.27522  4.05043      5 a x - -
          2.68618  4.42225  2.77519  2.73123  3.46354  2.40513  3.72494  3.29354  2.67741  2.69355  4.24690  2.90347  2.73739  3.18146  2.89801  2.37887  2.77519  2.98518  4.58477  3.61503
          0.04005  3.63352  4.35587  0.61958  0.77255  0.48576  0.95510
      6   2.31274  4.15006  3.23513  2.99738  3.77309  2.99110  4.02992  2.87444  2.93532  2.74338  3.82727  3.23641  3.68195  3.34822  3.19545  2.51317  1.66321  2.59760  5.23526  3.99477      6 t x - -
          2.68618  4.42225  2.77519  2.73123  3.46354  2.40513  3.72494  3.29354  2.67741  2.69355  4.24690  2.90347  2.73739  3.18146  2.89801  2.37887  2.77519  2.98518  4.58477  3.61503
          0.04005  3.63352  4.35587  0.61958  0.77255  0.48576  0.95510
      7   2.89313  4.43651  3.78598  3.44559  3.07001  3.64851  4.17673  2.28987  3.21548  1.24722  3.20506  3.74032  4.13985  3.64368  3.42302  3.21902  3.20711  2.26046  4.84243  3.50605      7 l x - -
          2.68618  4.42225  2.77519  2.73123  3.46354  2.40513  3.72494  3.29354  2.67741  2.69355  4.24690  2.90347  2.73739  3.18146  2.89801  2.37887  2.77519  2.98518  4.58477  3.61503
          0.04005  3.63352  4.35587  0.61958  0.77255  0.48576  0.95510
      8   2.89313  4.43651  3.78598  3.44559  3.07001  3.64851  4.17673  2.28987  3.21548  1.24722  3.20506  3.74032  4.13985  3.64368  3.42302  3.21902  3.20711  2.26046  4.84243  3.50605      8 l x - -
          2.68618  4.42225  2.77519  2.73123  3.46354  2.40513  3.72494  3.29354  2.67741  2.69355  4.24690  2.90347  2.73739  3.18146  2.89801  2.37887  2.77519  2.98518  4.58477  3.61503
          0.04005  3.63352  4.35587  0.61958  0.77255  0.48576  0.95510
      9   2.22669  4.13341  3.02036  2.84127  3.83367  2.86854  3.94910  3.33081  2.89530  3.07777  4.04025  3.09666  3.59044  3.27028  3.17761  1.52622  2.69132  2.92353  5.23107  3.91900      9 s x - -
          2.68618  4.42225  2.77519  2.73123  3.46354  2.40513  3.72494  3.29354  2.67741  2.69355  4.24690  2.90347  2.73739  3.18146  2.89801  2.37887  2.77519  2.98518  4.58477  3.61503
          0.04005  3.63352  4.35587  0.61958  0.77255  0.48576  0.95510
     10   1.91876  4.25592  3.59488  3.13735  3.47541  3.40904  4.05295  2.48874  3.01521  2.25941  2.47447  3.43929  3.94227  3.37644  3.30825  2.78388  2.86094  2.32637  5.09223  3.86043     10 a x - -
          2.68618  4.42225  2.77519  2.73123  3.46354  2.40513  3.72494  3.29354  2.67741  2.69355  4.24690  2.90347  2.73739  3.18146  2.89801  2.37887  2.77519  2.98518  4.58477  3.61503
          0.03451  3.77947  4.50182  0.61958  0.77255  0.48576  0.95510
     11   1.91071  4.54824  2.95830  2.60362  4.04874  3.23421  3.73610  3.32172  1.95010  3.03897  3.94328  3.02811  3.78369  2.93584  2.72844  2.64494  2.86677  3.00514  5.32265  4.05316     11 a x - -
          2.68618  4.42225  2.77519  2.73123  3.46354  2.40513  3.72494  3.29354  2.67741  2.69355  4.24690  2.90347  2.73739  3.18146  2.89801  2.37887  2.77519  2.98518  4.58477  3.61503
          0.03451  3.77947  4.50182  0.61958  0.77255  0.48576  0.95510
     12   1.61835  4.17157  3.17711  2.89356  4.03167  2.95480  4.00523  3.31744  2.93295  3.07394  3.98544  3.15604  2.34161  3.27119  3.25555  2.41366  2.68918  2.91466  5.40409  4.16896     12 a x - -
          2.68618  4.42225  2.77519  2.73123  3.46354  2.40513  3.72494  3.29354  2.67741  2.69355  4.24690  2.90347  2.73739  3.18146  2.89801  2.37887  2.77519  2.98518  4.58477  3.61503
          0.03451  3.77947  4.50182  0.61958  0.77255  0.48576  0.95510
     13   2.92544  4.33700  4.38951  3.89839  3.39807  4.12056  4.66847  1.50772  3.76672  1.93967  3.24537  4.15997  4.49229  4.06806  4.00039  3.49917  3.20440  1.34900  5.30899  4.08526     13 v x - -
          2.68618  4.42225  2.77519  2.73123  3.46354  2.40513  3.72494  3.29354  2.67741  2.69355  4.24690  2.90347  2.73739  3.18146  2.89801  2.37887  2.77519  2.98518  4.58477  3.61503
          0.03451  3.77947  4.50182  0.61958  0.77255  0.48576  0.95510
     14   2.64818  4.60476  2.12046  2.53484  3.75561  3.37556  3.78730  2.24923  2.70611  2.72112  3.73723  3.02904  3.86918  3.01558  3.13456  2.75925  2.92349  2.61905  5.22164  3.87783     14 d x - -
          2.68618  4.42225  2.77519  2.73123  3.46354  2.40513  3.72494  3.29354  2.67741  2.69355  4.24690  2.90347  2.73739  3.18146  2.89801  2.37887  2.77519  2.98518  4.58477  3.61503
          0.03451  3.77947  4.50182  0.61958  0.77255  0.48576  0.95510
     15   2.27403  4.19165  3.13002  2.94424  3.98472  2.92346  4.05533  3.49598  3.01152  3.22454  4.16053  3.18226  3.65517  3.36889  3.29856  1.24067  2.74769  3.05170  5.36537  4.06838     15 s x - -
          2.68618  4.42225  2.77519  2.73123  3.46354  2.40513  3.72494  3.29354  2.67741  2.69355  4.24690  2.90347  2.73739  3.18146  2.89801  2.37887  2.77519  2.98518  4.58477  3.61503
          0.03451  3.77947  4.50182  0.61958  0.77255  0.48576  0.95510
     16   1.58910  4.25478  3.56413  3.12275  3.60164  3.32618  4.06579  2.61581  3.01369  2.43923  2.87221  3.40791  3.90147  3.37587  3.31403  2.71459  2.83899  2.41778  5.17399  3.93327     16 a x - -
          2.68618  4.42225  2.77519  2.73123  3.46354  2.40513  3.72494  3.29354  2.67741  2.69355  4.24690  2.90347  2.73739  3.18146  2.89801  2.37887  2.77519  2.98518  4.58477  3.61503
          0.03216  3.84896  4.57131  0.61958  0.77255  0.48576  0.95510
     17   2.36659  4.46999  3.31946  2.75894  3.67019  3.45977  3.73097  2.95717  2.46339  2.61850  2.73637  3.17655  3.88295  2.96602  2.19814  2.75166  2.85297  2.73432  5.06669  3.81933     17 r x - -
          2.68618  4.42225  2.77519  2.73123  3.46354  2.40513  3.72494  3.29354  2.67741  2.69355  4.24690  2.90347  2.73739  3.18146  2.89801  2.37887  2.77519  2.98518  4.58477  3.61503
          0.03216  3.84896  4.57131  0.61958  0.77255  0.48576  0.95510
     18   2.55403  4.50124  3.11124  2.61590  3.61844  3.38185  2.80794  3.13571  2.51522  2.78826  3.12531  3.06545  3.82369  2.91898  2.88539  2.16151  2.81383  2.86326  5.01101  3.67257     18 s x - -
          2.68618  4.42225  2.77519  2.73123  3.46354  2.40513  3.72494  3.29354  2.67741  2.69355  4.24690  2.90347  2.73739  3.18146  2.89801  2.37887  2.77519  2.98518  4.58477  3.61503
          0.03216  3.84896  4.57131  0.61958  0.77255  0.48576  0.95510
     19   2.17307  4.62662  2.25454  2.45879  3.92205  3.31443  3.69349  3.19355  2.55493  2.91785  3.18742  2.95434  3.79060  2.88095  2.99893  2.62922  2.82776  2.90933  5.27039  3.94859     19 a x - -
          2.68618  4.42225  2.77519  2.73123  3.46354  2.40513  3.72494  3.29354  2.67741  2.69355  4.24690  2.90347  2.73739  3.18146  2.89801  2.37887  2.77519  2.98518  4.58477  3.61503
          0.03216  3.84896  4.57131  0.61958  0.77255  0.48576  0.95510
     20   3.29737  4.68028  4.05575  3.75623  2.64339  3.70425  3.87185  3.32023  3.47905  2.71905  3.95509  3.91010  4.22009  3.86791  3.61145  3.50127  3.59664  3.20991  0.93408  2.64676     20 w x - -
          2.68618  4.42225  2.77519  2.73123  3.46354  2.40513  3.72494  3.29354  2.67741  2.69355  4.24690  2.90347  2.73739  3.18146  2.89801  2.37887  2.77519  2.98518  4.58477  3.61503
          0.03216  3.84896  4.57131  0.61958  0.77255  0.48576  0.95510
     21   2.57021  4.61573  2.85724  2.49150  3.71053  3.29985  3.66985  3.36025  2.54625  2.99275  3.85832  2.26211  3.79541  2.90577  2.95312  2.19605  2.85229  3.04716  5.09763  3.07612     21 s x - -
          2.68618  4.42225  2.77519  2.73123  3.46354  2.40513  3.72494  3.29354  2.67741  2.69355  4.24690  2.90347  2.73739  3.18146  2.89801  2.37887  2.77519  2.98518  4.58477  3.61503
          0.03216  3.84896  4.57131  0.61958  0.77255  0.48576  0.95510
     22   2.25590  2.81906  3.89724  3.36692  3.34762  3.48133  4.08934  2.38486  3.23859  2.24740  2.36644  3.58423  3.98017  3.52596  3.48030  2.83110  2.81592  2.20331  4.92655  3.72453     22 v x - -
          2.68618  4.42225  2.77519  2.73123  3.46354  2.40513  3.72494  3.29354  2.67741  2.69355  4.24690  2.90347  2.73739  3.18146  2.89801  2.37887  2.77519  2.98518  4.58477  3.61503
          0.03216  3.84896  4.57131  0.61958  0.77255  0.48576  0.95510
     23   2.47422  4.20729  3.54744  3.07320  3.55927  3.37297  3.99054  1.99167  2.98321  2.52151  3.50882  3.38082  3.90164  3.32487  3.29012  2.42122  2.25322  2.32387  5.06701  3.83112     23 i x - -
          2.68618  4.42225  2.77519  2.73123  3.46354  2.40513  3.72494  3.29354  2.67741  2.69355  4.24690  2.90347  2.73739  3.18146  2.89801  2.37887  2.77519  2.98518  4.58477  3.61503
          0.03216  3.84896  4.57131  0.61958  0.77255  0.48576  0.95510
     24   2.53642  2.42236  4.18469  3.71754  3.50446  3.49742  4.39529  2.13738  3.57072  2.32261  3.44827  3.80915  4.07761  3.85520  3.77261  2.91226  2.90453  1.48450  5.16971  3.94649     24 v x - -
          2.68618  4.42225  2.77519  2.73123  3.46354  2.40513  3.72494  3.29354  2.67741  2.69355  4.24690  2.90347  2.73739  3.18146  2.89801  2.37887  2.77519  2.98518  4.58477  3.61503
          0.03216  3.84896  4.57131  0.61958  0.77255  0.48576  0.95510
     25   3.06751  4.44271  4.51197  3.97179  2.09870  4.24290  4.38049  1.76140  3.84848  1.47458  2.96428  4.19311  4.50509  4.00893  4.01085  3.57344  3.29820  2.12088  4.76302  3.41439     25 l x - -
          2.68618  4.42225  2.77519  2.73123  3.46354  2.40513  3.72494  3.29354  2.67741  2.69355  4.24690  2.90347  2.73739  3.18146  2.89801  2.37887  2.77519  2.98518  4.58477  3.61503
          0.03216  3.84896  4.57131  0.61958  0.77255  0.48576  0.95510
     26   1.59354  2.94647  3.68952  3.27906  3.91724  2.91536  4.15525  3.20087  3.20581  2.99832  3.87087  3.34114  3.64020  3.49015  3.47364  1.83183  2.60075  2.78555  5.33535  4.14130     26 a x - -
          2.68618  4.42225  2.77519  2.73123  3.46354  2.40513  3.72494  3.29354  2.67741  2.69355  4.24690  2.90347  2.73739  3.18146  2.89801  2.37887  2.77519  2.98518  4.58477  3.61503
          0.03216  3.84896  4.57131  0.61958  0.77255  0.48576  0.95510
     27   3.04572  4.39063  4.61651  4.06348  3.27947  4.33659  4.72201  1.52774  3.95505  1.61920  2.73782  4.32471  4.59657  4.15969  4.14440  3.67276  3.28336  1.53937  5.22469  4.08675     27 i x - -
          2.68618  4.42225  2.77519  2.73123  3.46354  2.40513  3.72494  3.29354  2.67741  2.69355  4.24690  2.90347  2.73739  3.18146  2.89801  2.37887  2.77519  2.98518  4.58477  3.61503
          0.03057  3.89888  4.62123  0.61958  0.77255  0.48576  0.95510
     28   2.56981  4.24168  3.57219  3.03164  2.64442  3.54516  3.88816  2.36679  2.96467  2.31338  3.32237  3.38903  2.74332  3.26533  3.28347  2.83239  2.61619  2.40133  4.84404  3.58323     28 l x - -
          2.68618  4.42225  2.77519  2.73123  3.46354  2.40513  3.72494  3.29354  2.67741  2.69355  4.24690  2.90347  2.73739  3.18146  2.89801  2.37887  2.77519  2.98518  4.58477  3.61503
          0.03057  3.89888  4.62123  0.61958  0.77255  0.48576  0.95510
     29   0.97636  4.20495  3.48915  3.28144  4.07843  3.02883  4.30040  3.20787  3.29837  3.08829  4.11705  3.42446  3.77052  3.63707  3.54720  2.55493  2.83411  2.85771  5.50294  4.30608     29 a x - -
          2.68618  4.42225  2.77519  2.73123  3.46354  2.40513  3.72494  3.29354  2.67741  2.69355  4.24690  2.90347  2.73739  3.18146  2.89801  2.37887  2.77519  2.98518  4.58477  3.61503
          0.03057  3.89888  4.62123  0.61958  0.77255  0.48576  0.95510
     30   2.57377  4.40109  3.28940  2.75970  3.57578  3.47541  3.76987  2.38078  2.65524  2.57569  3.51624  3.19026  3.89114  2.39897  3.01292  2.56171  2.82380  2.38490  5.01237  3.75154     30 i x - -
          2.68618  4.42225  2.77519  2.73123  3.46354  2.40513  3.72494  3.29354  2.67741  2.69355  4.24690  2.90347  2.73739  3.18146  2.89801  2.37887  2.77519  2.98518  4.58477  3.61503
          0.20853  3.89888  1.78405  0.61958  0.77255  0.48576  0.95510
     31   2.59603  4.52090  3.08618  2.41615  3.75556  3.39501  3.67505  3.00315  2.39495  2.74223  3.66877  3.06502  3.83608  2.89352  2.43624  2.71670  2.84767  2.26454  5.10837  3.83985     31 v . - -
          2.68618  4.42225  2.77519  2.73123  3.46354  2.40513  3.72494  3.29354  2.67741  2.69355  4.24690  2.90347  2.73739  3.18146  2.89801  2.37887  2.77519  2.98518  4.58477  3.61503
          0.03641  3.72677  4.44912  0.61958  0.77255  0.62400  0.76743
     32   2.54858  4.29183  3.44259  3.01540  3.47300  3.40203  3.97157  1.99955  2.91252  2.34287  3.45682  3.35925  2.64631  3.29082  3.21799  2.78721  2.86883  2.34228  5.04910  3.78028     32 i . - -
          2.68618  4.42225  2.77519  2.73123  3.46354  2.40513  3.72494  3.29354  2.67741  2.69355  4.24690  2.90347  2.73739  3.18146  2.89801  2.37887  2.77519  2.98518  4.58477  3.61503
          0.11834  3.72677  2.43567  0.61958  0.77255  0.40811  1.09334
     33   2.67694  4.35502  3.52090  3.01632  2.94968  3.59872  3.74144  2.74577  2.89057  1.99473  3.40092  3.36885  3.34765  3.23760  3.19130  2.89846  2.92297  2.57555  4.52816  2.28777     33 l x - -
          2.68618  4.42225  2.77519  2.73123  3.46354  2.40513  3.72494  3.29354  2.67741  2.69355  4.24690  2.90347  2.73739  3.18146  2.89801  2.37887  2.77519  2.98518  4.58477  3.61503
          0.03269  3.83290  4.55524  0.61958  0.77255  0.45105  1.01325
     34   2.58737  4.62374  3.13340  2.67980  4.13903  3.29097  3.72746  3.58268  2.32203  3.18082  4.04307  3.08611  3.82096  2.91291  1.84645  1.93644  2.90096  3.22012  5.34619  4.07241     34 r x - -
          2.68618  4.42225  2.77519  2.73123  3.46354  2.40513  3.72494  3.29354  2.67741  2.69355  4.24690  2.90347  2.73739  3.18146  2.89801  2.37887  2.77519  2.98518  4.58477  3.61503
          0.15392  3.89888  2.10049  0.61958  0.77255  0.48576  0.95510
     35   1.76915  4.15112  3.67604  3.29406  3.69544  3.23905  4.22170  2.40858  3.21785  2.51324  3.61662  3.48709  3.88053  3.55267  3.49400  2.66655  2.80303  1.75883  5.29884  4.06530     35 v x - -
          2.68618  4.42225  2.77519  2.73123  3.46354  2.40513  3.72494  3.29354  2.67741  2.69355  4.24690  2.90347  2.73739  3.18146  2.89801  2.37887  2.77519  2.98518  4.58477  3.61503
          0.03451  3.77947  4.50182  0.61958  0.77255  0.58609  0.81306
     36   2.46254  4.28998  3.31984  2.93321  3.52013  3.25494  3.90113  2.84633  2.82484  2.04623  3.63561  3.25692  3.83134  3.22534  3.12798  1.95019  2.81818  2.61241  5.03461  3.69822     36 s x - -
          2.68618  4.42225  2.77519  2.73123  3.46354  2.40513  3.72494  3.29354  2.67741  2.69355  4.24690  2.90347  2.73739  3.18146  2.89801  2.37887  2.77519  2.98518  4.58477  3.61503
          0.03451  3.77947  4.50182  0.61958  0.77255  0.58609  0.81306
     37   1.64860  4.10777  3.16328  2.94926  4.15673  1.82985  4.08527  3.48853  3.06425  3.24796  4.12184  3.16043  3.60478  3.36569  3.37352  2.34983  2.65616  3.00551  5.50184  4.28663     37 a x - -
          2.68618  4.42225  2.77519  2.73123  3.46354  2.40513  3.72494  3.29354  2.67741  2.69355  4.24690  2.90347  2.73739  3.18146  2.89801  2.37887  2.77519  2.98518  4.58477  3.61503
          0.03451  3.77947  4.50182  0.61958  0.77255  0.58609  0.81306
     38   2.92824  4.40459  4.22186  3.73526  3.21519  4.01416  4.47772  1.99027  3.55830  1.41863  3.11801  4.01757  4.39610  3.87919  3.78762  3.39280  3.20715  1.60788  5.11860  3.87632     38 l x - -
          2.68618  4.42225  2.77519  2.73123  3.46354  2.40513  3.72494  3.29354  2.67741  2.69355  4.24690  2.90347  2.73739  3.18146  2.89801  2.37887  2.77519  2.98518  4.58477  3.61503
          0.03451  3.77947  4.50182  0.61958  0.77255  0.58609  0.81306
     39   2.90964  4.38504  4.21639  3.73233  3.25407  4.00078  4.48369  1.96003  3.55975  1.53533  3.15938  4.01117  4.39161  3.88580  3.79270  3.38086  3.19162  1.49561  5.14263  3.89370     39 v x - -
          2.68618  4.42225  2.77519  2.73123  3.46354  2.40513  3.72494  3.29354  2.67741  2.69355  4.24690  2.90347  2.73739  3.18146  2.89801  2.37887  2.77519  2.98518  4.58477  3.61503
          0.03451  3.77947  4.50182  0.61958  0.77255  0.58609  0.81306
     40   3.23422  4.61412  4.19737  3.80192  1.47089  4.06603  3.44646  2.96328  3.67567  2.36027  3.59557  3.80075  4.40510  3.78922  3.81898  3.41726  3.46748  2.88311  3.66341  1.55564     40 f x - -
          2.68618  4.42225  2.77519  2.73123  3.46354  2.40513  3.72494  3.29354  2.67741  2.69355  4.24690  2.90347  2.73739  3.18146  2.89801  2.37887  2.77519  2.98518  4.58477  3.61503
          0.03451  3.77947  4.50182  0.61958  0.77255  0.58609  0.81306
     41   2.76550  4.94815  2.75736  1.85689  4.27151  3.35611  3.60124  3.68495  2.18531  3.23650  4.10468  2.90977  3.82724  2.76064  2.01891  2.76545  3.00138  3.35926  5.38970  4.09935     41 e x - -
          2.68618  4.42225  2.77519  2.73123  3.46354  2.40513  3.72494  3.29354  2.67741  2.69355  4.24690  2.90347  2.73739  3.18146  2.89801  2.37887  2.77519  2.98518  4.58477  3.61503
          0.03451  3.77947  4.50182  0.61958  0.77255  0.58609  0.81306
     42   2.18939  4.15205  3.03262  2.83765  4.18999  1.85274  4.03001  3.65336  2.99460  3.33502  4.17882  3.09393  3.59809  3.29570  3.32489  1.76308  2.66538  3.12261  5.51710  4.26536     42 s x - -
          2.68618  4.42225  2.77519  2.73123  3.46354  2.40513  3.72494  3.29354  2.67741  2.69355  4.24690  2.90347  2.73739  3.18146  2.89801  2.37887  2.77519  2.98518  4.58477  3.61503
          0.03451  3.77947  4.50182  0.61958  0.77255  0.58609  0.81306
     43   2.51957  4.31361  3.31685  2.95925  3.55351  2.26079  3.93937  2.84948  2.87768  1.81677  3.64151  3.29292  3.85099  3.27098  3.17432  2.71929  2.86975  2.62859  5.05044  3.75828     43 l x - -
          2.68618  4.42225  2.77519  2.73123  3.46354  2.40513  3.72494  3.29354  2.67741  2.69355  4.24690  2.90347  2.73739  3.18146  2.89801  2.37887  2.77519  2.98518  4.58477  3.61503
          0.03451  3.77947  4.50182  0.61958  0.77255  0.58609  0.81306
     44   2.94637  4.56488  3.62112  3.20343  1.71313  3.74571  2.38818  3.06211  3.09259  2.54614  3.65540  3.46351  4.14860  3.39312  3.36037  3.09219  3.19376  2.90367  3.94841  2.28670     44 f x - -
          2.68618  4.42225  2.77519  2.73123  3.46354  2.40513  3.72494  3.29354  2.67741  2.69355  4.24690  2.90347  2.73739  3.18146  2.89801  2.37887  2.77519  2.98518  4.58477  3.61503
          0.03451  3.77947  4.50182  0.61958  0.77255  0.58609  0.81306
     45   2.75850  5.06409  2.30032  1.77512  4.38016  3.18754  3.66599  3.85986  2.52357  3.43683  4.30280  1.97419  3.76816  2.84365  2.97257  2.71780  3.04483  3.49151  5.59356  4.19086     45 e x - -
          2.68618  4.42225  2.77519  2.73123  3.46354  2.40513  3.72494  3.29354  2.67741  2.69355  4.24690  2.90347  2.73739  3.18146  2.89801  2.37887  2.77519  2.98518  4.58477  3.61503
          0.03451  3.77947  4.50182  0.61958  0.77255  0.58609  0.81306
     46   2.87725  4.96142  2.45732  1.16588  4.29683  3.21753  3.80007  3.73228  2.66916  3.36584  4.34699  2.88860  3.81860  3.01966  3.06597  2.87113  3.18181  3.42691  5.48631  4.21178     46 e x - -
          2.68618  4.42225  2.77519  2.73123  3.46354  2.40513  3.72494  3.29354  2.67741  2.69355  4.24690  2.90347  2.73739  3.18146  2.89801  2.37887  2.77519  2.98518  4.58477  3.61503
          0.03451  3.77947  4.50182  0.61958  0.77255  0.58609  0.81306
     47   2.46254  4.28998  3.31984  2.93321  3.52013  3.25494  3.90113  2.84633  2.82484  2.04623  3.63561  3.25692  3.83134  3.22534  3.12798  1.95019  2.81818  2.61241  5.03461  3.69822     47 s x - -
          2.68618  4.42225  2.77519  2.73123  3.46354  2.40513  3.72494  3.29354  2.67741  2.69355  4.24690  2.90347  2.73739  3.18146  2.89801  2.37887  2.77519  2.98518  4.58477  3.61503
          0.03451  3.77947  4.50182  0.61958  0.77255  0.58609  0.81306
     48   2.46849  2.36543  4.08722  3.62838  3.48610  3.39648  4.32734  2.19263  3.47671  2.32166  3.44497  3.72026  3.99698  3.77231  3.68622  2.81656  2.84947  1.64060  5.13754  3.90771     48 v x - -
          2.68618  4.42225  2.77519  2.73123  3.46354  2.40513  3.72494  3.29354  2.67741  2.69355  4.24690  2.90347  2.73739  3.18146  2.89801  2.37887  2.77519  2.98518  4.58477  3.61503
          0.03451  3.77947  4.50182  0.61958  0.77255  0.58609  0.81306
     49   2.21484  4.14535  3.16696  2.90937  4.08762  2.06003  4.02687  3.40685  2.96375  3.16561  4.04606  3.15249  3.63056  3.29780  3.27807  2.38576  1.80099  2.96433  5.43784  4.21116     49 t x - -
          2.68588  4.42227  2.77522  2.73125  3.46356  2.40515  3.72496  3.29356  2.67743  2.69357  4.24692  2.90349  2.73742  3.18148  2.89803  2.37889  2.77522  2.98520  4.58479  3.61505
          0.23838  1.60443  4.50182  0.30585  1.33368  0.58609  0.81306
     50   2.59565  4.67941  2.68646  2.44583  4.15050  2.27589  3.72346  3.63854  2.48787  3.23111  4.10938  2.91812  3.75777  2.00965  2.84675  2.64972  2.92069  3.27097  5.39266  4.08077     51 q x - -
          2.68618  4.42225  2.77519  2.73123  3.46354  2.40513  3.72494  3.29354  2.67741  2.69355  4.24690  2.90347  2.73739  3.18146  2.89801  2.37887  2.77519  2.98518  4.58477  3.61503
          0.03451  3.77947  4.50182  0.61958  0.77255  0.58609  0.81306
     51   2.69502  4.48862  3.44941  2.89521  3.57059  3.54064  3.78420  2.20815  2.45368  2.47802  3.54377  3.28402  3.96080  3.04081  2.06331  2.87608  2.94425  2.58168  5.03555  3.76723     52 r x - -
          2.68618  4.42225  2.77519  2.73123  3.46354  2.40513  3.72494  3.29354  2.67741  2.69355  4.24690  2.90347  2.73739  3.18146  2.89801  2.37887  2.77519  2.98518  4.58477  3.61503
          0.03451  3.77947  4.50182  0.61958  0.77255  0.58609  0.81306
     52   2.76333  5.08096  2.28987  1.67293  4.39432  3.18697  3.66398  3.87350  2.52457  3.44721  4.31210  2.10598  3.76767  2.84027  2.97768  2.71875  3.04837  3.50369  5.60414  4.19831     53 e x - -
          2.68618  4.42225  2.77519  2.73123  3.46354  2.40513  3.72494  3.29354  2.67741  2.69355  4.24690  2.90347  2.73739  3.18146  2.89801  2.37887  2.77519  2.98518  4.58477  3.61503
          0.03451  3.77947  4.50182  0.61958  0.77255  0.58609  0.81306
     53   2.89394  4.99980  1.06140  2.28686  4.36552  3.14397  3.85623  3.93347  2.92395  3.55984  4.53867  2.83731  3.79058  3.09731  3.42512  2.86890  3.23157  3.58360  5.55206  4.25742     54 d x - -
          2.68618  4.42225  2.77519  2.73123  3.46354  2.40513  3.72494  3.29354  2.67741  2.69355  4.24690  2.90347  2.73739  3.18146  2.89801  2.37887  2.77519  2.98518  4.58477  3.61503
          0.03451  3.77947  4.50182  0.61958  0.77255  0.58609  0.81306
     54   2.32962  4.27371  3.00328  2.78849  4.18591  1.77728  3.99151  3.64897  2.93068  3.30686  4.17649  3.11030  2.16168  3.25319  3.27041  2.47374  2.77366  3.17559  5.44495  4.24698     55 g x - -
          2.68618  4.42225  2.77519  2.73123  3.46354  2.40513  3.72494  3.29354  2.67741  2.69355  4.24690  2.90347  2.73739  3.18146  2.89801  2.37887  2.77519  2.98518  4.58477  3.61503
          0.03451  3.77947  4.50182  0.61958  0.77255  0.58609  0.81306
     55   2.18939  4.15205  3.03262  2.83765  4.18999  1.85274  4.03001  3.65336  2.99460  3.33502  4.17882  3.09393  3.59809  3.29570  3.32489  1.76308  2.66538  3.12261  5.51710  4.26536     56 s x - -
          2.68618  4.42225  2.77519  2.73123  3.46354  2.40513  3.72494  3.29354  2.67741  2.69355  4.24690  2.90347  2.73739  3.18146  2.89801  2.37887  2.77519  2.98518  4.58477  3.61503
          0.03451  3.77947  4.50182  0.61958  0.77255  0.58609  0.81306
     56   2.66836  4.88985  1.72634  2.23473  4.32943  3.13999  3.72401  3.80538  2.67265  3.40460  4.27262  2.77144  2.42606  2.91153  3.17019  2.66383  2.98689  3.42002  5.56365  4.19572     57 d x - -
          2.68618  4.42225  2.77519  2.73123  3.46354  2.40513  3.72494  3.29354  2.67741  2.69355  4.24690  2.90347  2.73739  3.18146  2.89801  2.37887  2.77519  2.98518  4.58477  3.61503
          0.03451  3.77947  4.50182  0.61958  0.77255  0.58609  0.81306
     57   2.87725  4.96142  2.45732  1.16588  4.29683  3.21753  3.80007  3.73228  2.66916  3.36584  4.34699  2.88860  3.81860  3.01966  3.06597  2.87113  3.18181  3.42691  5.48631  4.21178     58 e x - -
          2.68618  4.42225  2.77519  2.73123  3.46354  2.40513  3.72494  3.29354  2.67741  2.69355  4.24690  2.90347  2.73739  3.18146  2.89801  2.37887  2.77519  2.98518  4.58477  3.61503
          0.03451  3.77947  4.50182  0.61958  0.77255  0.42778  1.05543
     58   2.54015  4.46925  3.16541  2.64683  3.70716  3.39618  3.71943  2.78904  2.56860  2.73656  3.63289  3.09596  3.83412  2.46480  2.95112  2.18981  2.80176  2.52685  5.09078  3.81203     59 s x - -
          2.68618  4.42225  2.77519  2.73123  3.46354  2.40513  3.72494  3.29354  2.67741  2.69355  4.24690  2.90347  2.73739  3.18146  2.89801  2.37887  2.77519  2.98518  4.58477  3.61503
          0.03057  3.89888  4.62123  0.61958  0.77255  0.48576  0.95510
     59   1.91932  4.18735  3.20247  3.02718  4.29089  1.32027  4.18876  3.65494  3.17895  3.39950  4.27402  3.23430  3.67387  3.47389  3.48207  2.42468  2.74423  3.14217  5.61890  4.41155     60 g x - -
          2.68618  4.42225  2.77519  2.73123  3.46354  2.40513  3.72494  3.29354  2.67741  2.69355  4.24690  2.90347  2.73739  3.18146  2.89801  2.37887  2.77519  2.98518  4.58477  3.61503
          0.03057  3.89888  4.62123  0.61958  0.77255  0.48576  0.95510
     60   2.71699  5.05165  2.56223  2.37342  4.38779  3.40048  3.56437  3.81505  1.89695  3.31887  4.12256  2.88994  3.81776  2.50121  2.06981  2.69399  2.93653  3.44544  5.45483  4.12909     61 k x - -
          2.68624  4.42231  2.77526  2.73130  3.46360  2.40495  3.72501  3.29360  2.67716  2.69361  4.24696  2.90353  2.73746  3.18153  2.89807  2.37870  2.77526  2.98525  4.58483  3.61509
          0.20853  1.72384  4.62123  0.92582  0.50452  0.48576  0.95510
     61   2.21015  4.35528  3.29707  2.78804  3.42997  3.47160  3.75620  2.83952  2.71780  2.11971  3.48456  2.84822  3.89013  3.06963  3.07056  2.75198  2.81524  2.61152  4.88745  3.19349     65 l x - -
          2.68618  4.42225  2.77519  2.73123  3.46354  2.40513  3.72494  3.29354  2.67741  2.69355  4.24690  2.90347  2.73739  3.18146  2.89801  2.37887  2.77519  2.98518  4.58477  3.61503
          0.15392  3.89888  2.10049  0.61958  0.77255  0.48576  0.95510
     62   2.62211  4.47021  3.38168  2.85478  3.69102  3.42743  3.77723  2.88550  2.43298  2.63512  3.65579  3.23265  3.89909  3.01896  2.02669  2.78486  2.90348  2.13389  5.10430  3.83788     66 r x - -
          2.68618  4.42225  2.77519  2.73123  3.46354  2.40513  3.72494  3.29354  2.67741  2.69355  4.24690  2.90347  2.73739  3.18146  2.89801  2.37887  2.77519  2.98518  4.58477  3.61503
          0.03451  3.77947  4.50182  0.61958  0.77255  0.42778  1.05543
     63   2.12303  4.45696  3.27185  2.70672  3.61033  3.48705  3.71706  2.98199  2.56680  2.65778  3.05839  3.15156  3.88018  2.96714  2.39010  2.73561  2.82237  2.74071  5.00648  3.33760     67 a x - -
          2.68618  4.42225  2.77519  2.73123  3.46354  2.40513  3.72494  3.29354  2.67741  2.69355  4.24690  2.90347  2.73739  3.18146  2.89801  2.37887  2.77519  2.98518  4.58477  3.61503
          0.02837  3.97247  4.69482  0.61958  0.77255  0.48576  0.95510
     64   2.66050  4.23634  3.83905  3.29166  3.37328  2.79835  4.08819  2.16097  3.19684  1.91742  3.31480  3.60968  4.10756  3.49286  3.47950  3.00563  2.91885  1.79225  4.96098  3.74258     68 v x - -
          2.68618  4.42225  2.77519  2.73123  3.46354  2.40513  3.72494  3.29354  2.67741  2.69355  4.24690  2.90347  2.73739  3.18146  2.89801  2.37887  2.77519  2.98518  4.58477  3.61503
          0.02837  3.97247  4.69482  0.61958  0.77255  0.48576  0.95510
     65   2.43402  2.45664  3.60231  3.08073  3.46718  2.82501  3.92507  2.81068  3.00084  2.56007  3.46200  3.36738  3.86294  3.30201  3.30097  2.68037  2.28319  2.55602  4.92853  3.21668     69 t x - -
          2.68618  4.42225  2.77519  2.73123  3.46354  2.40513  3.72494  3.29354  2.67741  2.69355  4.24690  2.90347  2.73739  3.18146  2.89801  2.37887  2.77519  2.98518  4.58477  3.61503
          0.02837  3.97247  4.69482  0.61958  0.77255  0.48576  0.95510
     66   2.71457  4.35289  3.72393  3.15306  3.45582  3.71194  3.99979  1.83029  2.90001  2.30505  3.38157  3.51577  4.09715  3.32982  2.40918  3.00610  2.95872  2.05527  5.01933  3.79348     70 i x - -
          2.68618  4.42225  2.77519  2.73123  3.46354  2.40513  3.72494  3.29354  2.67741  2.69355  4.24690  2.90347  2.73739  3.18146  2.89801  2.37887  2.77519  2.98518  4.58477  3.61503
          0.02837  3.97247  4.69482  0.61958  0.77255  0.48576  0.95510
     67   3.55129  4.82181  4.52443  4.19019  1.38759  4.31719  3.45960  3.25645  4.04418  2.60426  3.86110  4.00813  4.63350  4.04951  4.10692  3.68187  3.77597  3.17780  3.61360  1.16069     71 y x - -
          2.68618  4.42225  2.77519  2.73123  3.46354  2.40513  3.72494  3.29354  2.67741  2.69355  4.24690  2.90347  2.73739  3.18146  2.89801  2.37887  2.77519  2.98518  4.58477  3.61503
          0.02837  3.97247  4.69482  0.61958  0.77255  0.48576  0.95510
     68   2.51892  4.44142  3.20362  2.68039  3.18291  2.57150  3.74288  3.09973  2.61972  2.78062  3.65131  3.11682  3.83051  2.98076  2.66086  2.65562  2.23977  2.82126  5.09089  3.81447     72 t x - -
          2.68618  4.42225  2.77519  2.73123  3.46354  2.40513  3.72494  3.29354  2.67741  2.69355  4.24690  2.90347  2.73739  3.18146  2.89801  2.37887  2.77519  2.98518  4.58477  3.61503
          0.09134  3.97247  2.68137  0.61958  0.77255  0.48576  0.95510
     69   1.98838  4.33380  3.50169  3.00287  3.15821  3.53887  3.81586  2.73088  2.90434  2.28044  3.45511  3.35924  3.97531  3.24531  3.21852  2.84750  2.88985  2.53599  4.70796  2.42417     73 a x - -
          2.68618  4.42225  2.77519  2.73123  3.46354  2.40513  3.72494  3.29354  2.67741  2.69355  4.24690  2.90347  2.73739  3.18146  2.89801  2.37887  2.77519  2.98518  4.58477  3.61503
          0.03018  3.91131  4.63366  0.61958  0.77255  0.45105  1.01325
     70   2.60431  4.38884  3.49138  2.95279  3.66911  3.48839  3.88195  2.75489  2.67681  2.62438  3.59365  3.32368  3.95059  3.15469  2.33939  2.81036  2.63758  1.77742  5.10881  3.87266     74 v x - -
          2.68618  4.42225  2.77519  2.73123  3.46354  2.40513  3.72494  3.29354  2.67741  2.69355  4.24690  2.90347  2.73739  3.18146  2.89801  2.37887  2.77519  2.98518  4.58477  3.61503
          0.02837  3.97247  4.69482  0.61958  0.77255  0.48576  0.95510
     71   2.39417  4.24641  3.79489  3.23117  3.34402  3.71636  4.04271  2.21152  3.14440  1.93336  2.87961  3.57166  4.09342  3.43474  3.43758  2.99744  2.30925  2.18850  4.92979  3.72563     75 l x - -
          2.68618  4.42225  2.77519  2.73123  3.46354  2.40513  3.72494  3.29354  2.67741  2.69355  4.24690  2.90347  2.73739  3.18146  2.89801  2.37887  2.77519  2.98518  4.58477  3.61503
          0.02837  3.97247  4.69482  0.61958  0.77255  0.48576  0.95510
     72   2.55130  2.97798  3.30405  2.74774  3.58132  3.46169  3.74191  2.94125  2.63738  2.64142  3.52268  2.85970  3.87084  2.69146  2.78404  2.72079  2.79722  2.33372  4.98175  3.73095     76 v x - -
          2.68618  4.42225  2.77519  2.73123  3.46354  2.40513  3.72494  3.29354  2.67741  2.69355  4.24690  2.90347  2.73739  3.18146  2.89801  2.37887  2.77519  2.98518  4.58477  3.61503
          0.02837  3.97247  4.69482  0.61958  0.77255  0.48576  0.95510
     73   2.01947  4.57438  3.15077  2.61699  3.75871  3.45708  3.67744  3.16776  2.28045  2.82460  3.69130  3.08109  3.86200  2.89364  2.62615  2.71900  2.84827  2.89863  5.09852  2.94442     77 a x - -
          2.68618  4.42225  2.77519  2.73123  3.46354  2.40513  3.72494  3.29354  2.67741  2.69355  4.24690  2.90347  2.73739  3.18146  2.89801  2.37887  2.77519  2.98518  4.58477  3.61503
          0.02837  3.97247  4.69482  0.61958  0.77255  0.48576  0.95510
     74   2.20011  4.74256  2.83466  2.41814  4.12728  3.29823  3.24377  3.55898  2.48558  3.15613  3.97262  2.32365  3.20249  2.83157  2.93541  2.34932  2.83810  3.20047  5.38278  4.04548     78 a x - -
          2.68621  4.42260  2.77519  2.73158  3.46388  2.40475  3.72529  3.29272  2.67775  2.69325  4.24724  2.90381  2.73707  3.18076  2.89796  2.37921  2.77519  2.98510  4.58511  3.61538
          0.19221  1.79742  4.69481  2.31293  0.10422  0.48576  0.95510
     75   2.62823  4.61533  3.12675  2.78474  4.26357  1.45763  3.89821  3.73263  2.58342  3.33599  4.20672  3.17887  3.85500  3.10918  2.13975  2.73001  2.98509  3.33732  5.45708  4.22986     95 g x - -
          2.68618  4.42225  2.77519  2.73123  3.46354  2.40513  3.72494  3.29354  2.67741  2.69355  4.24690  2.90347  2.73739  3.18146  2.89801  2.37887  2.77519  2.98518  4.58477  3.61503
          0.10415  3.97247  2.52466  0.61958  0.77255  0.48576  0.95510
     76   2.34376  4.60929  2.27420  2.47331  3.91619  2.99288  3.70598  2.58273  2.58700  2.94025  3.80663  2.96707  3.79949  2.90121  3.03328  2.63893  2.83009  2.91077  5.25897  3.94577     96 d x - -
          2.68618  4.42225  2.77519  2.73123  3.46354  2.40513  3.72494  3.29354  2.67741  2.69355  4.24690  2.90347  2.73739  3.18146  2.89801  2.37887  2.77519  2.98518  4.58477  3.61503
          0.03057  3.89888  4.62123  0.61958  0.77255  0.44483  1.02425
     77   1.27708  3.18397  3.83286  3.41316  3.94658  3.01864  4.26003  3.06939  3.32446  2.97618  3.88649  3.45734  3.73860  3.60699  3.58092  2.45080  2.24286  2.70568  5.39586  4.20887     97 a x - -
          2.68618  4.42225  2.77519  2.73123  3.46354  2.40513  3.72494  3.29354  2.67741  2.69355  4.24690  2.90347  2.73739  3.18146  2.89801  2.37887  2.77519  2.98518  4.58477  3.61503
          0.14219  3.97247  2.17408  0.61958  0.77255  0.48576  0.95510
     78   1.59234  4.11063  3.30952  3.04117  4.15344  2.89510  4.12263  3.48742  3.09230  3.24766  4.11168  3.21902  3.63556  3.40089  3.39878  1.57589  2.65667  3.00364  5.52295  4.29122     98 s x - -
          2.68618  4.42225  2.77519  2.73123  3.46354  2.40513  3.72494  3.29354  2.67741  2.69355  4.24690  2.90347  2.73739  3.18146  2.89801  2.37887  2.77519  2.98518  4.58477  3.61503
          0.03173  3.86202  4.58436  0.61958  0.77255  0.58609  0.81306
     79   2.69956  4.65735  3.27219  2.67511  3.86919  3.51096  3.63371  3.21946  1.92400  2.83399  2.63364  3.11382  3.89357  2.82703  2.24733  2.79447  2.91466  2.96779  5.13761  3.89388     99 k x - -
          2.68618  4.42225  2.77519  2.73123  3.46354  2.40513  3.72494  3.29354  2.67741  2.69355  4.24690  2.90347  2.73739  3.18146  2.89801  2.37887  2.77519  2.98518  4.58477  3.61503
          0.03173  3.86202  4.58436  0.61958  0.77255  0.58609  0.81306
     80   1.80900  4.18010  3.46093  3.02694  3.76822  3.16105  4.01255  2.85638  2.98386  2.74835  3.69840  3.29549  2.89229  3.30766  3.30900  2.55062  2.72923  2.05660  5.22689  3.99670    100 a x - -
          2.68618  4.42225  2.77519  2.73123  3.46354  2.40513  3.72494  3.29354  2.67741  2.69355  4.24690  2.90347  2.73739  3.18146  2.89801  2.37887  2.77519  2.98518  4.58477  3.61503
          0.03173  3.86202  4.58436  0.61958  0.77255  0.58609  0.81306
     81   1.44891  4.19107  3.25283  2.95966  4.08470  2.97992  4.05953  3.37977  2.99720  3.13288  4.03286  3.20614  2.38202  3.32688  3.31951  2.43553  2.71367  2.96319  5.45425  4.22438    101 a x - -
          2.68618  4.42225  2.77519  2.73123  3.46354  2.40513  3.72494  3.29354  2.67741  2.69355  4.24690  2.90347  2.73739  3.18146  2.89801  2.37887  2.77519  2.98518  4.58477  3.61503
          0.03173  3.86202  4.58436  0.61958  0.77255  0.42778  1.05543
     82   2.72058  5.02233  2.55327  1.87488  4.35911  3.30239  3.67504  3.80730  2.47559  3.36525  4.19085  2.83392  3.81501  2.52225  2.92215  1.90580  2.98467  3.43818  5.55598  4.18184    102 e x - -
          2.68618  4.42225  2.77519  2.73123  3.46354  2.40513  3.72494  3.29354  2.67741  2.69355  4.24690  2.90347  2.73739  3.18146  2.89801  2.37887  2.77519  2.98518  4.58477  3.61503
          0.02837  3.97247  4.69482  0.61958  0.77255  0.48576  0.95510
     83   2.93359  5.05805  3.10358  2.27478  4.43651  3.53072  3.65802  3.82939  2.08089  3.34125  4.21847  3.09694  3.96433  2.81038  1.34757  2.93950  3.14472  3.51106  5.44225  4.21450    103 r x - -
          2.68618  4.42225  2.77519  2.73123  3.46354  2.40513  3.72494  3.29354  2.67741  2.69355  4.24690  2.90347  2.73739  3.18146  2.89801  2.37887  2.77519  2.98518  4.58477  3.61503
          0.02837  3.97247  4.69482  0.61958  0.77255  0.48576  0.95510
     84   2.70168  5.09218  2.60502  1.90735  4.39129  2.65944  3.02328  3.84664  2.20188  3.37267  4.17039  2.60791  3.79860  2.74872  2.83815  2.66688  2.94210  3.46507  5.54258  4.15806    104 e x - -
          2.68618  4.42225  2.77519  2.73123  3.46354  2.40513  3.72494  3.29354  2.67741  2.69355  4.24690  2.90347  2.73739  3.18146  2.89801  2.37887  2.77519  2.98518  4.58477  3.61503
          0.02837  3.97247  4.69482  0.61958  0.77255  0.48576  0.95510
     85   2.76745  5.14570  2.50436  1.58381  4.45741  3.31380  3.65891  3.91445  2.43986  3.44106  4.26256  2.80761  3.26208  2.29082  2.88630  2.72425  3.01980  3.53582  5.61197  4.22385    105 e x - -
          2.68618  4.42225  2.77519  2.73123  3.46354  2.40513  3.72494  3.29354  2.67741  2.69355  4.24690  2.90347  2.73739  3.18146  2.89801  2.37887  2.77519  2.98518  4.58477  3.61503
          0.02837  3.97247  4.69482  0.61958  0.77255  0.48576  0.95510
     86   2.74403  5.14705  1.76734  2.05120  4.49559  2.51126  3.69292  3.95984  2.60099  3.50401  4.31946  2.75602  3.79732  2.84461  3.13236  2.69649  2.58174  3.56043  5.69440  4.26801    106 d x - -
          2.68618  4.42225  2.77519  2.73123  3.46354  2.40513  3.72494  3.29354  2.67741  2.69355  4.24690  2.90347  2.73739  3.18146  2.89801  2.37887  2.77519  2.98518  4.58477  3.61503
          0.02837  3.97247  4.69482  0.61958  0.77255  0.48576  0.95510
     87   1.38060  4.19757  3.77556  3.38940  3.82545  3.24947  4.30345  2.59787  3.32125  2.68422  3.74961  3.54861  3.91349  3.63856  3.59483  2.67901  2.84246  1.89009  5.39503  4.17203    107 a x - -
          2.68618  4.42225  2.77519  2.73123  3.46354  2.40513  3.72494  3.29354  2.67741  2.69355  4.24690  2.90347  2.73739  3.18146  2.89801  2.37887  2.77519  2.98518  4.58477  3.61503
          0.02837  3.97247  4.69482  0.61958  0.77255  0.48576  0.95510
     88   2.06899  4.77659  2.24721  2.37734  4.22982  3.24867  3.71202  3.64157  2.57476  3.25479  4.07403  2.64337  3.77436  2.87464  3.05096  2.60755  2.29234  3.26462  5.48539  4.13180    108 a x - -
          2.68618  4.42225  2.77519  2.73123  3.46354  2.40513  3.72494  3.29354  2.67741  2.69355  4.24690  2.90347  2.73739  3.18146  2.89801  2.37887  2.77519  2.98518  4.58477  3.61503
          0.02837  3.97247  4.69482  0.61958  0.77255  0.48576  0.95510
     89   2.27134  4.63917  3.13860  2.59683  3.83136  3.45253  2.28690  3.26253  2.41693  2.89757  3.44732  3.06671  3.86156  2.87118  2.59773  2.71248  2.86357  2.98165  5.15122  3.84978    109 a x - -
          2.68618  4.42225  2.77519  2.73123  3.46354  2.40513  3.72494  3.29354  2.67741  2.69355  4.24690  2.90347  2.73739  3.18146  2.89801  2.37887  2.77519  2.98518  4.58477  3.61503
          0.02750  4.00324  4.72559  0.61958  0.77255  0.48576  0.95510
     90   2.55897  4.30194  3.43701  2.91805  2.46812  3.48655  3.82455  2.81232  2.87360  2.53444  3.46167  2.99117  2.63001  3.18401  3.21725  2.77496  2.82341  2.34221  4.85093  3.54155    110 v x - -
          2.68618  4.42225  2.77519  2.73123  3.46354  2.40513  3.72494  3.29354  2.67741  2.69355  4.24690  2.90347  2.73739  3.18146  2.89801  2.37887  2.77519  2.98518  4.58477  3.61503
          0.02750  4.00324  4.72559  0.61958  0.77255  0.48576  0.95510
     91   2.34741  4.79381  2.83847  2.23684  4.16441  2.43447  3.66365  3.58747  2.45468  3.17762  3.99160  2.92215  2.90006  2.81735  2.68476  2.62090  2.85661  3.23066  5.40137  4.06429    111 e x - -
          2.68618  4.42225  2.77519  2.73123  3.46354  2.40513  3.72494  3.29354  2.67741  2.69355  4.24690  2.90347  2.73739  3.18146  2.89801  2.37887  2.77519  2.98518  4.58477  3.61503
          0.05914  4.00324  3.23986  0.61958  0.77255  0.48576  0.95510
     92   1.99361  4.24577  3.52665  3.01902  3.59396  3.36678  3.95339  2.75045  2.95054  2.11486  3.54435  3.34518  3.88720  3.27326  3.28046  2.23751  2.79528  2.33022  5.06741  3.83286    112 a x - -
          2.68618  4.42225  2.77519  2.73123  3.46354  2.40513  3.72494  3.29354  2.67741  2.69355  4.24690  2.90347  2.73739  3.18146  2.89801  2.37887  2.77519  2.98518  4.58477  3.61503
          0.07603  3.97247  2.91164  0.61958  0.77255  0.51681  0.90737
     93   2.62555  4.85261  2.81066  2.38158  4.14153  3.34863  3.04041  3.59360  2.36018  3.16794  3.98621  2.89753  3.21867  2.24337  2.77788  2.26081  2.87212  3.24803  5.36232  4.01800    113 q x - -
          2.68618  4.42225  2.77519  2.73123  3.46354  2.40513  3.72494  3.29354  2.67741  2.69355  4.24690  2.90347  2.73739  3.18146  2.89801  2.37887  2.77519  2.98518  4.58477  3.61503
          0.18121  3.92617  1.92402  0.61958  0.77255  0.56012  0.84662
     94   2.79454  5.05635  2.54551  1.78520  4.38149  3.30668  3.60993  3.78354  1.85664  3.33767  4.20126  2.82513  3.81291  2.76804  2.60303  2.76509  3.03719  3.44408  5.49352  4.16998    114 e x - -
          2.68618  4.42225  2.77519  2.73123  3.46354  2.40513  3.72494  3.29354  2.67741  2.69355  4.24690  2.90347  2.73739  3.18146  2.89801  2.37887  2.77519  2.98518  4.58477  3.61503
          0.03451  3.77947  4.50182  0.61958  0.77255  0.58241  0.81769
     95   2.36175  4.30856  3.05339  2.84179  4.25385  1.56886  4.04775  3.72229  2.99305  3.37582  4.24028  3.15702  2.20130  3.30895  3.33377  2.50670  2.81114  3.23451  5.50830  4.31386    115 g x - -
          2.68618  4.42225  2.77519  2.73123  3.46354  2.40513  3.72494  3.29354  2.67741  2.69355  4.24690  2.90347  2.73739  3.18146  2.89801  2.37887  2.77519  2.98518  4.58477  3.61503
          0.03216  3.84896  4.57131  0.61958  0.77255  0.62447  0.76689
     96   2.17126  4.20823  3.41793  2.97216  2.54641  3.26006  3.88689  2.87901  2.94676  2.62320  3.56896  3.27875  3.81781  3.25244  3.27331  2.01673  2.75624  2.61753  4.92843  3.59884    116 s x - -
          2.68618  4.42225  2.77519  2.73123  3.46354  2.40513  3.72494  3.29354  2.67741  2.69355  4.24690  2.90347  2.73739  3.18146  2.89801  2.37887  2.77519  2.98518  4.58477  3.61503
          0.03216  3.84896  4.57131  0.61958  0.77255  0.62447  0.76689
     97   2.13984  4.25754  3.28975  2.89421  3.73526  2.23093  3.92592  2.96221  2.85705  2.16876  3.70285  3.22128  3.78767  3.21123  3.18806  2.58612  2.76471  2.68047  5.17784  3.92009    117 a x - -
          2.68618  4.42225  2.77519  2.73123  3.46354  2.40513  3.72494  3.29354  2.67741  2.69355  4.24690  2.90347  2.73739  3.18146  2.89801  2.37887  2.77519  2.98518  4.58477  3.61503
          0.03216  3.84896  4.57131  0.61958  0.77255  0.57448  0.82781
     98   2.76968  5.04129  1.40982  2.22149  4.55879  2.20373  3.80584  4.07214  2.82000  3.64303  4.50726  2.77131  3.78642  2.99660  3.35885  2.74043  3.10651  3.64287  5.75913  4.37056    118 d x - -
          2.68618  4.42225  2.77519  2.73123  3.46354  2.40513  3.72494  3.29354  2.67741  2.69355  4.24690  2.90347  2.73739  3.18146  2.89801  2.37887  2.77519  2.98518  4.58477  3.61503
          0.03104  3.88371  4.60605  0.61958  0.77255  0.59664  0.79998
     99   2.68849  5.09564  2.03425  2.21271  4.37324  3.28322  3.27961  3.86082  2.40936  3.38558  4.18657  2.30093  3.76994  2.74180  2.58415  2.64661  2.93616  3.47327  5.54446  4.13813    119 d x - -
          2.68618  4.42225  2.77519  2.73123  3.46354  2.40513  3.72494  3.29354  2.67741  2.69355  4.24690  2.90347  2.73739  3.18146  2.89801  2.37887  2.77519  2.98518  4.58477  3.61503
          0.03104  3.88371  4.60605  0.61958  0.77255  0.59664  0.79998
    100   2.20285  4.28038  3.30589  2.81331  3.68180  3.26224  3.83075  3.00776  2.76436  2.72712  2.70801  3.18135  3.38920  3.10245  3.12451  2.06175  2.73874  2.72211  5.09146  3.84420    120 s x - -
          2.68618  4.42225  2.77519  2.73123  3.46354  2.40513  3.72494  3.29354  2.67741  2.69355  4.24690  2.90347  2.73739  3.18146  2.89801  2.37887  2.77519  2.98518  4.58477  3.61503
          0.03104  3.88371  4.60605  0.61958  0.77255  0.59664  0.79998
    101   2.67173  2.17739  4.13732  3.64211  3.29276  3.63782  4.27781  2.27369  3.44788  1.64533  3.30271  3.81428  4.14189  3.76072  3.64963  3.03992  2.99524  2.14068  4.98329  3.72747    121 l x - -
          2.68618  4.42225  2.77519  2.73123  3.46354  2.40513  3.72494  3.29354  2.67741  2.69355  4.24690  2.90347  2.73739  3.18146  2.89801  2.37887  2.77519  2.98518  4.58477  3.61503
          0.03104  3.88371  4.60605  0.61958  0.77255  0.52505  0.89533
    102   2.68697  4.84939  2.81496  2.27118  4.25049  2.06560  3.67452  3.66718  2.34944  3.24330  4.08281  2.94918  3.83068  2.83771  2.20840  2.71387  2.95312  3.31746  5.42814  4.12582    122 g x - -
          2.68618  4.42225  2.77519  2.73123  3.46354  2.40513  3.72494  3.29354  2.67741  2.69355  4.24690  2.90347  2.73739  3.18146  2.89801  2.37887  2.77519  2.98518  4.58477  3.61503
          0.02956  3.93197  4.65431  0.61958  0.77255  0.55491  0.85361
    103   2.61988  4.70117  2.92944  2.49811  3.83937  3.37383  3.65742  3.39458  2.44918  3.00722  3.86664  2.98501  3.82698  2.27905  2.84096  2.01333  2.87592  3.08905  5.17420  3.31273    123 s x - -
          2.68618  4.42225  2.77519  2.73123  3.46354  2.40513  3.72494  3.29354  2.67741  2.69355  4.24690  2.90347  2.73739  3.18146  2.89801  2.37887  2.77519  2.98518  4.58477  3.61503
          0.18701  3.93197  1.89077  0.61958  0.77255  0.55491  0.85361
    104   2.69489  4.94994  1.90930  2.27858  4.25689  3.24959  3.63501  3.73766  2.41725  3.30458  4.15597  2.81071  3.76860  2.80055  2.19914  2.68192  2.96167  3.38092  5.45282  4.09443    124 d x - -
          2.68618  4.42225  2.77519  2.73123  3.46354  2.40513  3.72494  3.29354  2.67741  2.69355  4.24690  2.90347  2.73739  3.18146  2.89801  2.37887  2.77519  2.98518  4.58477  3.61503
          0.03451  3.77947  4.50182  0.61958  0.77255  0.67528  0.71134
    105   2.69489  4.94994  1.90930  2.27858  4.25689  3.24959  3.63501  3.73766  2.41725  3.30458  4.15597  2.81071  3.76860  2.80055  2.19914  2.68192  2.96167  3.38092  5.45282  4.09443    125 d x - -
          2.68618  4.42225  2.77519  2.73123  3.46354  2.40513  3.72494  3.29354  2.67741  2.69355  4.24690  2.90347  2.73739  3.18146  2.89801  2.37887  2.77519  2.98518  4.58477  3.61503
          0.03451  3.77947  4.50182  0.61958  0.77255  0.67528  0.71134
    106   2.46254  4.28998  3.31984  2.93321  3.52013  3.25494  3.90113  2.84633  2.82484  2.04623  3.63561  3.25692  3.83134  3.22534  3.12798  1.95019  2.81818  2.61241  5.03461  3.69822    126 s x - -
          2.68618  4.42225  2.77519  2.73123  3.46354  2.40513  3.72494  3.29354  2.67741  2.69355  4.24690  2.90347  2.73739  3.18146  2.89801  2.37887  2.77519  2.98518  4.58477  3.61503
          0.03451  3.77947  4.50182  0.61958  0.77255  0.62529  0.76595
    107   1.80803  4.26207  3.24127  2.84327  3.82800  3.13474  3.90749  3.06469  2.80450  2.60908  3.77256  3.17272  2.57043  3.16600  3.14639  2.52815  2.73768  2.75689  5.24580  3.98624    127 a x - -
          2.68648  4.42269  2.77556  2.73160  3.46397  2.40503  3.72448  3.29397  2.67721  2.69353  4.24733  2.90390  2.73750  3.18190  2.89670  2.37883  2.77493  2.98510  4.58308  3.61466
          0.27558  1.46888  4.53902  2.40964  0.09414  0.64884  0.73951
    108   2.62853  4.71807  2.88236  2.52516  4.18961  3.27638  3.67407  3.60109  1.70713  3.20565  4.06941  2.97713  3.80142  2.85104  2.59579  2.13213  2.92364  3.24809  5.37589  4.08641    146 k x - -
          2.68618  4.42225  2.77519  2.73123  3.46354  2.40513  3.72494  3.29354  2.67741  2.69355  4.24690  2.90347  2.73739  3.18146  2.89801  2.37887  2.77519  2.98518  4.58477  3.61503
          0.03323  3.81668  4.53902  0.61958  0.77255  0.64884  0.73951
    109   1.72282  4.09616  3.32848  3.00781  4.05436  2.62916  4.06240  3.31396  3.02283  3.10975  3.97901  3.20564  3.63475  3.33841  3.33583  2.36271  1.85027  2.88274  5.43076  4.21389    147 a x - -
          2.68618  4.42225  2.77519  2.73123  3.46354  2.40513  3.72494  3.29354  2.67741  2.69355  4.24690  2.90347  2.73739  3.18146  2.89801  2.37887  2.77519  2.98518  4.58477  3.61503
          0.03323  3.81668  4.53902  0.61958  0.77255  0.49053  0.94753
    110   2.49830  4.24655  3.52758  3.00800  3.54310  3.41235  3.93184  2.66578  2.92386  2.13764  3.49239  3.34773  3.90477  3.25558  3.25057  2.39485  2.19712  2.23005  5.02655  3.79181    148 l x - -
          2.68618  4.42225  2.77519  2.73123  3.46354  2.40513  3.72494  3.29354  2.67741  2.69355  4.24690  2.90347  2.73739  3.18146  2.89801  2.37887  2.77519  2.98518  4.58477  3.61503
          0.02956  3.93197  4.65431  0.61958  0.77255  0.55491  0.85361
    111   2.65744  4.76248  2.99514  2.53529  4.10965  3.38507  3.65949  3.50451  2.30212  3.09815  3.95661  3.00753  3.84133  2.07923  2.49802  2.70877  2.18020  3.18549  5.32641  4.03724    149 q x - -
          2.68618  4.42225  2.77519  2.73123  3.46354  2.40513  3.72494  3.29354  2.67741  2.69355  4.24690  2.90347  2.73739  3.18146  2.89801  2.37887  2.77519  2.98518  4.58477  3.61503
          0.02956  3.93197  4.65431  0.61958  0.77255  0.55491  0.85361
    112   2.56263  4.63307  2.87525  2.55096  4.16822  3.23636  3.76535  3.58248  2.24550  3.20545  4.05634  3.00126  1.93853  2.95491  2.87122  2.40344  2.88853  3.21229  5.42171  4.12384    150 p x - -
          2.68618  4.42225  2.77519  2.73123  3.46354  2.40513  3.72494  3.29354  2.67741  2.69355  4.24690  2.90347  2.73739  3.18146  2.89801  2.37887  2.77519  2.98518  4.58477  3.61503
          0.02956  3.93197  4.65431  0.61958  0.77255  0.44483  1.02425
    113   2.40768  4.44011  3.11009  2.71381  4.18467  2.04709  3.87773  3.60416  2.70452  3.23505  4.05931  3.09690  3.75190  3.07524  2.74054  1.85544  2.59537  3.17454  5.46840  4.19145    151 s x - -
          2.68618  4.42225  2.77519  2.73123  3.46354  2.40513  3.72494  3.29354  2.67741  2.69355  4.24690  2.90347  2.73739  3.18146  2.89801  2.37887  2.77519  2.98518  4.58477  3.61503
          0.02750  4.00324  4.72559  0.61958  0.77255  0.48576  0.95510
    114   2.80847  4.35938  4.00503  3.46899  3.35205  3.86183  4.26359  2.09439  3.33189  1.52035  3.24447  3.78482  4.25190  3.64687  3.59758  3.18253  2.17536  2.13257  5.07816  3.87715    152 l x - -
          2.68633  4.42241  2.77535  2.73139  3.46369  2.40504  3.72510  3.29369  2.67756  2.69338  4.24705  2.90362  2.73655  3.18162  2.89816  2.37879  2.77493  2.98534  4.58492  3.61519
          0.22298  1.65544  4.72559  1.48856  0.25579  0.48576  0.95510
    115   2.09348  4.49642  3.18496  2.65306  3.84377  3.35635  3.74059  3.20607  2.56876  2.73048  3.73828  3.09525  3.35090  2.95083  2.62356  2.63654  2.20178  2.90719  5.18445  3.91048    160 a x - -
          2.68618  4.42225  2.77519  2.73123  3.46354  2.40513  3.72494  3.29354  2.67741  2.69355  4.24690  2.90347  2.73739  3.18146  2.89801  2.37887  2.77519  2.98518  4.58477  3.61503
          0.02750  4.00324  4.72559  0.61958  0.77255  0.48576  0.95510
    116   2.57620  4.20448  3.63576  3.07048  3.12204  3.59424  3.89528  2.41651  3.00248  2.20496  3.30703  3.42271  3.03055  3.28941  3.31095  2.57856  2.81707  2.01684  4.82895  3.60531    161 v x - -
          2.68618  4.42225  2.77519  2.73123  3.46354  2.40513  3.72494  3.29354  2.67741  2.69355  4.24690  2.90347  2.73739  3.18146  2.89801  2.37887  2.77519  2.98518  4.58477  3.61503
          0.02750  4.00324  4.72559  0.61958  0.77255  0.48576  0.95510
    117   2.60189  4.73502  2.63158  2.33866  3.96071  3.38190  3.65254  3.37942  2.49640  3.00571  3.83978  2.94068  3.81138  2.82771  2.95270  2.19893  2.57261  3.07174  5.26361  2.86144    162 s x - -
          2.68618  4.42225  2.77519  2.73123  3.46354  2.40513  3.72494  3.29354  2.67741  2.69355  4.24690  2.90347  2.73739  3.18146  2.89801  2.37887  2.77519  2.98518  4.58477  3.61503
          0.02750  4.00324  4.72559  0.61958  0.77255  0.48576  0.95510
    118   3.27907  4.64187  4.70629  4.19273  3.11850  4.46780  4.79472  1.90285  3.99092  0.90524  2.96629  4.46690  4.71078  4.21479  4.15055  3.84892  3.52069  2.16007  5.17582  4.00865    163 l x - -
          2.68618  4.42225  2.77519  2.73123  3.46354  2.40513  3.72494  3.29354  2.67741  2.69355  4.24690  2.90347  2.73739  3.18146  2.89801  2.37887  2.77519  2.98518  4.58477  3.61503
          0.02750  4.00324  4.72559  0.61958  0.77255  0.48576  0.95510
    119   2.60319  3.91562  3.34752  2.76525  3.56009  3.52506  3.72702  2.94172  2.39709  2.21244  3.51722  3.19602  3.90412  2.99731  2.36461  2.77179  2.83013  2.70485  4.95891  3.15514    164 l x - -
          2.68618  4.42225  2.77519  2.73123  3.46354  2.40513  3.72494  3.29354  2.67741  2.69355  4.24690  2.90347  2.73739  3.18146  2.89801  2.37887  2.77519  2.98518  4.58477  3.61503
          0.02750  4.00324  4.72559  0.61958  0.77255  0.48576  0.95510
    120   2.27982  5.09810  2.54399  1.72896  4.40985  3.31837  3.65644  3.86080  2.46278  3.40199  4.21123  2.53276  3.81324  2.47372  2.93293  2.69399  2.98007  3.48207  5.58537  4.19526    165 e x - -
          2.68618  4.42225  2.77519  2.73123  3.46354  2.40513  3.72494  3.29354  2.67741  2.69355  4.24690  2.90347  2.73739  3.18146  2.89801  2.37887  2.77519  2.98518  4.58477  3.61503
          0.02750  4.00324  4.72559  0.61958  0.77255  0.48576  0.95510
    121   2.51512  4.70037  2.99437  2.32804  3.93317  3.42627  3.65719  3.31139  2.24258  2.40166  3.79981  2.99819  2.77260  2.83713  2.83743  2.68567  2.85644  3.02043  5.22852  3.92830    166 k x - -
          2.68618  4.42225  2.77519  2.73123  3.46354  2.40513  3.72494  3.29354  2.67741  2.69355  4.24690  2.90347  2.73739  3.18146  2.89801  2.37887  2.77519  2.98518  4.58477  3.61503
          0.07364  4.00324  2.94242  0.61958  0.77255  0.48576  0.95510
    122   3.12337  4.55652  4.48370  3.99756  3.16542  4.22869  4.66044  2.11333  3.80154  1.00559  3.03902  4.26169  4.56491  4.07615  3.98947  3.61948  3.39265  1.91406  5.15785  3.95866    167 l x - -
          2.68618  4.42225  2.77519  2.73123  3.46354  2.40513  3.72494  3.29354  2.67741  2.69355  4.24690  2.90347  2.73739  3.18146  2.89801  2.37887  2.77519  2.98518  4.58477  3.61503
          0.02878  3.95838  4.68072  0.61958  0.77255  0.45882  0.99975
    123   2.55977  4.39694  3.30264  2.76583  3.60826  3.46136  3.77804  2.60874  2.68606  2.53244  3.54667  3.19295  3.88527  2.81519  3.05315  2.50963  2.03760  2.67042  5.02303  3.76819    168 t x - -
          2.68618  4.42225  2.77519  2.73123  3.46354  2.40513  3.72494  3.29354  2.67741  2.69355  4.24690  2.90347  2.73739  3.18146  2.89801  2.37887  2.77519  2.98518  4.58477  3.61503
          0.02750  4.00324  4.72559  0.61958  0.77255  0.48576  0.95510
    124   2.52561  4.56207  3.03260  2.60384  3.96672  3.28797  2.76650  3.41788  2.58393  3.05665  3.90248  3.05047  3.80567  2.96413  2.97800  2.03119  2.12424  3.07663  5.28745  3.97509    169 s x - -
          2.68618  4.42225  2.77519  2.73123  3.46354  2.40513  3.72494  3.29354  2.67741  2.69355  4.24690  2.90347  2.73739  3.18146  2.89801  2.37887  2.77519  2.98518  4.58477  3.61503
          0.02750  4.00324  4.72559  0.61958  0.77255  0.48576  0.95510
    125   2.55148  4.26990  3.46473  2.89883  3.42317  3.18897  3.79924  2.77993  2.79826  2.49891  3.39652  3.28778  3.91356  3.13518  2.78420  2.77840  2.41080  2.09429  3.78132  3.63288    170 v x - -
          2.68618  4.42225  2.77519  2.73123  3.46354  2.40513  3.72494  3.29354  2.67741  2.69355  4.24690  2.90347  2.73739  3.18146  2.89801  2.37887  2.77519  2.98518  4.58477  3.61503
          0.02750  4.00324  4.72559  0.61958  0.77255  0.48576  0.95510
    126   2.68292  4.87488  2.91969  2.27059  4.14078  3.42255  2.32313  3.56540  2.31233  3.14488  3.97296  2.95728  3.84280  2.78198  2.51616  2.70467  2.44902  3.23996  5.34663  4.02808    171 e x - -
          2.68618  4.42225  2.77519  2.73123  3.46354  2.40513  3.72494  3.29354  2.67741  2.69355  4.24690  2.90347  2.73739  3.18146  2.89801  2.37887  2.77519  2.98518  4.58477  3.61503
          0.21979  4.00324  1.72003  0.61958  0.77255  0.48576  0.95510
    127   1.66371  4.12347  3.18801  2.97559  4.19156  1.71734  4.11251  3.53133  3.09510  3.28502  4.15470  3.18187  3.62125  3.39261  3.40452  2.36359  2.67260  3.03851  5.53374  4.32046    172 a x - -
          2.68618  4.42225  2.77519  2.73123  3.46354  2.40513  3.72494  3.29354  2.67741  2.69355  4.24690  2.90347  2.73739  3.18146  2.89801  2.37887  2.77519  2.98518  4.58477  3.61503
          0.03323  3.81668  4.53902  0.61958  0.77255  0.64884  0.73951
    128   2.28955  4.20857  3.15985  2.97420  4.02129  2.93957  4.08503  3.53689  3.04414  3.26189  4.19349  3.20718  3.67402  3.39812  3.33111  1.17843  2.76571  3.08427  5.39853  4.10480    173 s x - -
          2.68618  4.42225  2.77519  2.73123  3.46354  2.40513  3.72494  3.29354  2.67741  2.69355  4.24690  2.90347  2.73739  3.18146  2.89801  2.37887  2.77519  2.98518  4.58477  3.61503
          0.03323  3.81668  4.53902  0.61958  0.77255  0.64884  0.73951
    129   2.69304  4.41556  3.41736  2.96414  2.14335  3.56461  3.69537  2.82474  2.90693  2.33390  3.51282  2.50605  3.99440  3.23001  3.23007  2.88171  2.95387  2.63912  4.44732  2.91325    174 f x - -
          2.68618  4.42225  2.77519  2.73123  3.46354  2.40513  3.72494  3.29354  2.67741  2.69355  4.24690  2.90347  2.73739  3.18146  2.89801  2.37887  2.77519  2.98518  4.58477  3.61503
          0.03323  3.81668  4.53902  0.61958  0.77255  0.64884  0.73951
    130   2.66139  4.49219  3.38973  2.83546  3.62155  3.50502  3.75198  2.88931  2.42539  2.01023  3.56359  3.23344  3.92759  2.99683  2.21497  2.82439  2.71641  2.69686  5.05108  3.79684    175 l x - -
          2.68618  4.42225  2.77519  2.73123  3.46354  2.40513  3.72494  3.29354  2.67741  2.69355  4.24690  2.90347  2.73739  3.18146  2.89801  2.37887  2.77519  2.98518  4.58477  3.61503
          0.03323  3.81668  4.53902  0.61958  0.77255  0.39583  1.11817
    131   2.02279  2.78787  3.59887  3.11557  3.83962  2.84070  4.04944  3.19747  3.06487  2.91957  3.78315  3.32923  2.62420  3.35780  3.38743  2.49344  2.02808  2.83345  5.24802  4.03439    176 a x - -
          2.68618  4.42225  2.77519  2.73123  3.46354  2.40513  3.72494  3.29354  2.67741  2.69355  4.24690  2.90347  2.73739  3.18146  2.89801  2.37887  2.77519  2.98518  4.58477  3.61503
          0.08845  4.00324  2.71214  0.61958  0.77255  0.48576  0.95510
    132   2.65153  4.92770  2.79190  2.16428  4.22216  3.36756  3.31973  3.64957  2.04233  3.20993  4.01979  2.88227  3.79959  2.74200  2.74154  2.18724  2.67947  3.29932  5.40534  4.06274    177 k x - -
          2.68621  4.42228  2.77523  2.73126  3.46357  2.40516  3.72498  3.29357  2.67744  2.69348  4.24693  2.90350  2.73743  3.18124  2.89804  2.37890  2.77496  2.98522  4.58480  3.61506
          0.30588  1.36996  4.66634  0.23943  1.54680  0.54391  0.86863
    133   2.54737  4.42851  3.21144  2.72998  3.66992  3.40027  3.78777  2.93657  2.67937  2.43561  3.64067  2.27217  3.86511  3.04331  3.05291  2.56565  2.82551  2.26690  5.08664  3.79723    179 v x - -
          2.68618  4.42225  2.77519  2.73123  3.46354  2.40513  3.72494  3.29354  2.67741  2.69355  4.24690  2.90347  2.73739  3.18146  2.89801  2.37887  2.77519  2.98518  4.58477  3.61503
          0.19835  3.94399  1.82916  0.61958  0.77255  0.54391  0.86863
    134   1.84882  4.35919  3.11628  2.70352  3.97355  3.13311  3.78348  3.33717  2.53887  3.01726  3.88282  3.07144  3.71916  3.00144  2.41132  2.29079  2.74832  2.97452  5.28071  4.02067    180 a . - -
          2.68618  4.42225  2.77519  2.73123  3.46354  2.40513  3.72494  3.29354  2.67741  2.69355  4.24690  2.90347  2.73739  3.18146  2.89801  2.37887  2.77519  2.98518  4.58477  3.61503
          0.03449  3.78013  4.50247  0.61958  0.77255  0.45894  0.99954
    135   2.70247  4.73163  3.16569  2.70577  4.19006  3.37498  3.75135  3.62942  2.33112  3.20392  4.08520  3.13114  2.03543  2.93492  1.81384  2.77560  2.99144  3.29122  5.36285  4.11808    181 r x - -
          2.68618  4.42225  2.77519  2.73123  3.46354  2.40513  3.72494  3.29354  2.67741  2.69355  4.24690  2.90347  2.73739  3.18146  2.89801  2.37887  2.77519  2.98518  4.58477  3.61503
          0.02920  3.94399  4.66634  0.61958  0.77255  0.45105  1.01325
    136   2.57039  4.29113  3.43999  2.87415  3.18353  3.54553  3.78825  2.39995  2.55636  2.34507  3.38121  3.27894  2.88800  3.12510  3.15760  2.79330  2.80209  2.54290  4.84748  3.17036    182 l x - -
          2.68618  4.42225  2.77519  2.73123  3.46354  2.40513  3.72494  3.29354  2.67741  2.69355  4.24690  2.90347  2.73739  3.18146  2.89801  2.37887  2.77519  2.98518  4.58477  3.61503
          0.02750  4.00324  4.72559  0.61958  0.77255  0.48576  0.95510
    137   2.63228  4.55855  3.24449  2.67597  3.41049  3.50405  3.70189  3.07954  2.47911  2.73047  3.63749  3.13237  3.89322  2.62378  2.14794  2.75352  2.86250  2.32434  5.07385  3.79350    183 r x - -
          2.68618  4.42225  2.77519  2.73123  3.46354  2.40513  3.72494  3.29354  2.67741  2.69355  4.24690  2.90347  2.73739  3.18146  2.89801  2.37887  2.77519  2.98518  4.58477  3.61503
          0.02750  4.00324  4.72559  0.61958  0.77255  0.48576  0.95510
    138   2.55377  4.30214  3.44056  2.90561  2.99832  3.48834  3.82723  2.80736  2.85248  2.06896  3.44123  3.29182  3.21756  3.16667  3.19929  2.17736  2.81496  2.58663  4.88715  3.60922    184 l x - -
          2.68618  4.42225  2.77519  2.73123  3.46354  2.40513  3.72494  3.29354  2.67741  2.69355  4.24690  2.90347  2.73739  3.18146  2.89801  2.37887  2.77519  2.98518  4.58477  3.61503
          0.14583  4.00324  2.14182  0.61958  0.77255  0.48576  0.95510
    139   2.55186  4.51056  2.81931  2.55538  3.38426  3.40288  3.67330  3.08022  2.57321  2.28222  3.63032  2.75125  3.82076  2.90406  2.99310  2.42525  2.79603  2.81390  5.04791  3.73839    185 l x - -
          2.68618  4.42225  2.77519  2.73123  3.46354  2.40513  3.72494  3.29354  2.67741  2.69355  4.24690  2.90347  2.73739  3.18146  2.89801  2.37887  2.77519  2.98518  4.58477  3.61503
          0.03090  3.88831  4.61065  0.61958  0.77255  0.42420  1.06216
    140   2.58562  4.72999  2.97035  2.11584  3.96986  3.40512  3.63441  2.97375  2.44100  2.99244  3.65549  2.72384  2.83648  2.79855  2.88751  2.63454  2.70678  3.05401  5.25564  3.93369    186 e x - -
          2.68618  4.42225  2.77519  2.73123  3.46354  2.40513  3.72494  3.29354  2.67741  2.69355  4.24690  2.90347  2.73739  3.18146  2.89801  2.37887  2.77519  2.98518  4.58477  3.61503
          0.02704  4.01962  4.74197  0.61958  0.77255  0.48576  0.95510
    141   2.40392  4.65872  2.54089  2.48239  3.62467  2.99295  3.67151  3.38169  2.50599  3.01223  3.83837  2.97727  3.79336  2.84210  2.95883  2.38574  2.32270  2.96831  5.27512  3.95714    187 t x - -
          2.68618  4.42225  2.77519  2.73123  3.46354  2.40513  3.72494  3.29354  2.67741  2.69355  4.24690  2.90347  2.73739  3.18146  2.89801  2.37887  2.77519  2.98518  4.58477  3.61503
          0.08695  4.01962  2.72852  0.61958  0.77255  0.48576  0.95510
    142   2.16301  4.45733  3.09358  2.65185  3.66556  2.99657  3.71488  3.02429  2.60255  2.28065  3.43937  3.10831  3.84882  2.95314  2.79273  2.68815  2.79627  2.76499  5.04795  3.77978    188 a x - -
          2.68618  4.42225  2.77519  2.73123  3.46354  2.40513  3.72494  3.29354  2.67741  2.69355  4.24690  2.90347  2.73739  3.18146  2.89801  2.37887  2.77519  2.98518  4.58477  3.61503
          0.02818  3.97897  4.70132  0.61958  0.77255  0.54391  0.86863
    143   2.18402  4.35045  3.33308  2.41400  3.03240  3.51430  3.75921  2.69459  2.73543  2.37900  3.44132  3.20901  3.89808  3.05496  3.11102  2.72768  2.79879  2.58854  4.91609  3.50889    189 a x - -
          2.68618  4.42225  2.77519  2.73123  3.46354  2.40513  3.72494  3.29354  2.67741  2.69355  4.24690  2.90347  2.73739  3.18146  2.89801  2.37887  2.77519  2.98518  4.58477  3.61503
          0.02818  3.97897  4.70132  0.61958  0.77255  0.54391  0.86863
    144   2.59372  4.82590  3.02221  2.45440  4.09291  2.68212  3.25783  3.44313  2.04990  3.08687  3.73680  2.96013  3.81864  2.74402  2.37171  2.65461  2.85162  3.08244  5.30219  3.98696    190 k x - -
          2.68618  4.42225  2.77519  2.73123  3.46354  2.40513  3.72494  3.29354  2.67741  2.69355  4.24690  2.90347  2.73739  3.18146  2.89801  2.37887  2.77519  2.98518  4.58477  3.61503
          0.02776  3.99368  4.71603  0.61958  0.77255  0.45105  1.01325
    145   2.58615  4.58561  3.09201  2.52686  3.78132  3.46314  3.68908  3.16469  2.54965  2.79019  3.27837  3.06168  3.37473  2.43449  2.97747  2.58913  2.47428  2.47303  5.13053  3.84125    191 q x - -
          2.68618  4.42225  2.77519  2.73123  3.46354  2.40513  3.72494  3.29354  2.67741  2.69355  4.24690  2.90347  2.73739  3.18146  2.89801  2.37887  2.77519  2.98518  4.58477  3.61503
          0.02490  4.10113  4.82347  0.61958  0.77255  0.48576  0.95510
    146   2.60149  4.78407  3.05194  2.50562  4.08190  3.35616  3.65563  3.48885  2.38182  3.08842  3.91076  3.00297  2.79212  2.63965  2.11293  2.53299  2.86692  2.81435  5.32036  4.00925    192 r x - -
          2.68618  4.42225  2.77519  2.73123  3.46354  2.40513  3.72494  3.29354  2.67741  2.69355  4.24690  2.90347  2.73739  3.18146  2.89801  2.37887  2.77519  2.98518  4.58477  3.61503
          0.02490  4.10113  4.82347  0.61958  0.77255  0.48576  0.95510
    147   2.57304  3.24446  3.31781  2.76187  3.58012  3.49497  2.84369  2.95934  2.70790  2.33026  3.53098  3.19729  3.37967  2.98907  3.08795  2.34366  2.81570  2.71262  4.99036  3.73278    193 l x - -
          2.68618  4.42225  2.77519  2.73123  3.46354  2.40513  3.72494  3.29354  2.67741  2.69355  4.24690  2.90347  2.73739  3.18146  2.89801  2.37887  2.77519  2.98518  4.58477  3.61503
          0.04151  4.10113  3.72517  0.61958  0.77255  0.48576  0.95510
    148   3.22523  4.75252  4.54916  4.03291  3.52405  4.21915  4.18015  2.86556  3.68987  2.39501  0.73040  4.23417  4.63851  4.08702  3.86343  3.43373  3.49562  2.83638  5.20489  3.89469    194 m x - -
          2.68618  4.42225  2.77519  2.73123  3.46354  2.40513  3.72494  3.29354  2.67741  2.69355  4.24690  2.90347  2.73739  3.18146  2.89801  2.37887  2.77519  2.98518  4.58477  3.61503
          0.01155  4.86279  5.58514  0.61958  0.77255  0.50404  0.92656
    149   2.65213  4.81153  3.55855  3.03496  4.27547  3.58606  4.14343  3.40544  3.00939  3.32474  4.06522  3.45784  3.27414  3.16466  3.42137  0.91853  3.03705  3.13352  5.61172  4.33298    195 s x - -
          2.68618  4.42225  2.77519  2.73123  3.46354  2.40513  3.72494  3.29354  2.67741  2.69355  4.24690  2.90347  2.73739  3.18146  2.89801  2.37887  2.77519  2.98518  4.58477  3.61503
          0.05358  4.86279  3.11369  0.61958  0.77255  0.50404  0.92656
    150   2.06121  4.94681  2.91181  2.48586  4.42195  3.33141  3.80858  3.86372  2.55299  2.78858  4.20217  2.97055  2.31574  2.90164  3.00373  2.14772  2.80026  3.41762  5.61788  4.25099    196 a x - -
          2.68618  4.42225  2.77519  2.73123  3.46354  2.40513  3.72494  3.29354  2.67741  2.69355  4.24690  2.90347  2.73739  3.18146  2.89801  2.37887  2.77519  2.98518  4.58477  3.61503
          0.01204  4.82126  5.54360  0.61958  0.77255  0.59771  0.79866
    151   2.78799  5.23284  2.84108  2.48869  4.36997  3.48826  3.68039  3.95945  2.48325  3.43434  4.28265  2.98577  1.99705  2.69408  2.83151  2.16918  2.33326  3.52427  5.68627  4.02632    197 p x - -
          2.68618  4.42225  2.77519  2.73123  3.46354  2.40513  3.72494  3.29354  2.67741  2.69355  4.24690  2.90347  2.73739  3.18146  2.89801  2.37887  2.77519  2.98518  4.58477  3.61503
          0.03652  4.82126  3.58260  0.61958  0.77255  0.59771  0.79866
    152   2.74659  4.84845  2.68423  1.70364  4.44955  3.00879  3.47875  4.12934  2.27322  3.60696  4.34438  2.33413  3.56605  2.80840  2.96586  2.49441  2.72142  3.69203  5.73714  4.32754    198 e x - -
          2.68618  4.42225  2.77519  2.73123  3.46354  2.40513  3.72494  3.29354  2.67741  2.69355  4.24690  2.90347  2.73739  3.18146  2.89801  2.37887  2.77519  2.98518  4.58477  3.61503
          0.02646  4.79707  4.02520  0.61958  0.77255  0.60468  0.79021
    153   2.56032  5.27427  2.78495  2.28761  4.60593  2.95803  3.60469  3.70520  2.45274  3.33283  4.31851  2.90110  2.40404  2.10092  2.89622  2.60555  2.85274  3.36837  5.71505  4.31231    199 q x - -
          2.68618  4.42225  2.77519  2.73123  3.46354  2.40513  3.72494  3.29354  2.67741  2.69355  4.24690  2.90347  2.73739  3.18146  2.89801  2.37887  2.77519  2.98518  4.58477  3.61503
          0.04123  4.79473  3.43847  0.61958  0.77255  0.65143  0.73669
    154   2.45463  5.24862  2.96289  2.31715  4.47784  3.48940  3.48988  3.89960  2.46531  3.22626  4.29449  3.00358  2.88907  2.35699  2.67927  1.92443  2.68038  3.59006  5.69312  4.29432    200 s x - -
          2.68618  4.42225  2.77519  2.73123  3.46354  2.40513  3.72494  3.29354  2.67741  2.69355  4.24690  2.90347  2.73739  3.18146  2.89801  2.37887  2.77519  2.98518  4.58477  3.61503
          0.02251  4.76624  4.28703  0.61958  0.77255  0.63739  0.75220
    155   2.46596  5.28305  2.25387  2.08997  4.62023  3.53223  3.14746  4.10085  2.45223  3.44870  4.32591  2.99850  2.41543  2.63795  2.92315  2.53537  2.87531  3.41657  5.72037  4.17362    201 e x - -
          2.68618  4.42225  2.77519  2.73123  3.46354  2.40513  3.72494  3.29354  2.67741  2.69355  4.24690  2.90347  2.73739  3.18146  2.89801  2.37887  2.77519  2.98518  4.58477  3.61503
          0.07217  4.77576  2.79372  0.61958  0.77255  0.67342  0.71327
    156   2.54786  4.07954  2.93601  2.25805  4.39246  2.66189  2.97266  3.94337  2.42690  3.45080  4.27590  2.89880  3.27024  2.43939  2.90398  2.15509  2.76552  3.56741  5.67495  4.20386    202 s x - -
          2.68618  4.42225  2.77519  2.73123  3.46354  2.40513  3.72494  3.29354  2.67741  2.69355  4.24690  2.90347  2.73739  3.18146  2.89801  2.37887  2.77519  2.98518  4.58477  3.61503
          0.02056  4.72102  4.47065  0.61958  0.77255  0.67742  0.70912
    157   2.66591  5.18783  2.96543  2.24077  4.49230  3.45023  3.55259  3.89676  2.48438  2.60645  3.70169  2.99714  2.28794  2.58716  2.58558  2.47006  2.82964  3.50766  5.64553  4.26066    203 e x - -
          2.68618  4.42225  2.77519  2.73123  3.46354  2.40513  3.72494  3.29354  2.67741  2.69355  4.24690  2.90347  2.73739  3.18146  2.89801  2.37887  2.77519  2.98518  4.58477  3.61503
          0.05549  4.74994  3.09384  0.61958  0.77255  0.72074  0.66629
    158   1.96197  5.23076  2.32566  2.21913  4.55586  3.39836  3.63882  3.71816  2.48351  3.52771  4.27732  2.92719  3.25328  2.80523  2.87762  2.32953  2.63750  3.46401  5.67605  4.27729    204 a x - -
          2.68618  4.42225  2.77519  2.73123  3.46354  2.40513  3.72494  3.29354  2.67741  2.69355  4.24690  2.90347  2.73739  3.18146  2.89801  2.37887  2.77519  2.98518  4.58477  3.61503
          0.10996  4.71406  2.35221  0.61958  0.77255  0.75824  0.63203
    159   2.41791  5.16679  2.74256  1.97163  4.47812  3.14359  3.66936  3.84983  2.45197  3.37117  4.21690  3.00862  2.52401  2.75497  2.92881  2.43490  2.79087  2.99912  5.62053  4.12998    205 e x - -
          2.68591  4.42241  2.77475  2.73131  3.46373  2.40536  3.72496  3.29330  2.67764  2.69361  4.24713  2.90370  2.73668  3.18140  2.89812  2.37885  2.77533  2.98537  4.58500  3.61527
          0.61495  0.83497  3.67124  0.66305  0.72418  0.89556  0.52489
    160   2.69727  5.23468  2.31401  2.28315  4.57505  3.01663  3.54609  3.93659  2.37806  3.29413  4.27664  2.47585  3.62907  2.44211  2.52907  2.46957  2.73898  3.47477  5.67010  4.26193    208 e x - -
          2.68618  4.42225  2.77519  2.73123  3.46354  2.40513  3.72494  3.29354  2.67741  2.69355  4.24690  2.90347  2.73739  3.18146  2.89801  2.37887  2.77519  2.98518  4.58477  3.61503
          0.03394  4.61747  3.75115  0.61958  0.77255  0.87136  0.54194
    161   2.22556  5.14922  2.53849  2.44742  4.45463  2.50247  3.72130  3.47174  2.44515  3.38598  3.94185  2.81976  3.30911  2.76980  2.60838  2.52762  2.75799  3.27486  5.60663  4.22106    209 a x - -
          2.68618  4.42225  2.77519  2.73123  3.46354  2.40513  3.72494  3.29354  2.67741  2.69355  4.24690  2.90347  2.73739  3.18146  2.89801  2.37887  2.77519  2.98518  4.58477  3.61503
          0.08250  4.63247  2.66707  0.61958  0.77255  0.88495  0.53228
    162   2.55477  5.12463  2.71293  2.42557  4.42701  2.79011  3.59167  3.61184  2.43855  2.82519  3.91834  2.97964  2.94375  2.20585  2.80196  2.51361  2.76933  3.49213  5.58376  4.20022    210 q x - -
          2.68618  4.42225  2.77519  2.73123  3.46354  2.40513  3.72494  3.29354  2.67741  2.69355  4.24690  2.90347  2.73739  3.18146  2.89801  2.37887  2.77519  2.98518  4.58477  3.61503
          0.03008  4.58129  3.94305  0.61958  0.77255  0.62197  0.76979
    163   2.53983  5.24590  2.84940  2.15661  4.43018  2.30534  3.29301  4.05613  2.43376  3.48111  4.28984  2.87306  3.26943  2.64929  2.46570  2.60307  2.85853  3.09736  5.68595  4.28250    211 e x - -
          2.68591  4.42240  2.77534  2.73145  3.46373  2.40535  3.72422  3.29373  2.67694  2.69349  4.24713  2.90321  2.73724  3.18160  2.89809  2.37902  2.77513  2.98525  4.58500  3.61526
          0.86327  1.03468  1.50112  0.77252  0.61961  0.70660  0.67987
    164   2.62169  5.17870  2.66128  2.03430  4.50896  2.71020  3.61618  3.92968  2.37928  3.34934  3.67943  2.93537  3.64010  2.54277  2.55487  2.38469  2.66715  3.56138  5.62028  4.21846    215 e x - -
          2.68618  4.42225  2.77519  2.73123  3.46354  2.40513  3.72494  3.29354  2.67741  2.69355  4.24690  2.90347  2.73739  3.18146  2.89801  2.37887  2.77519  2.98518  4.58477  3.61503
          0.08795  4.51911  2.61321  0.61958  0.77255  0.58743  0.81137
    165   2.60452  3.69609  2.55230  1.93137  4.36611  3.25483  3.72874  3.79470  2.44762  2.88371  4.21411  2.66182  2.90253  2.78558  2.93255  2.60515  2.85480  3.45883  5.61932  4.06488    216 e x - -
          2.68618  4.42225  2.77519  2.73123  3.46354  2.40513  3.72494  3.29354  2.67741  2.69355  4.24690  2.90347  2.73739  3.18146  2.89801  2.37887  2.77519  2.98518  4.58477  3.61503
          0.07312  4.65840  2.79647  0.61958  0.77255  0.78691  0.60742
    166   2.57563  5.18294  2.53662  2.37969  4.49958  3.20518  3.64087  2.90531  2.21362  3.38105  4.23124  2.95122  3.28840  2.36879  2.95240  2.33641  2.67921  3.28562  5.63304  4.23989    217 k x - -
          2.68618  4.42225  2.77519  2.73123  3.46354  2.40513  3.72494  3.29354  2.67741  2.69355  4.24690  2.90347  2.73739  3.18146  2.89801  2.37887  2.77519  2.98518  4.58477  3.61503
          0.02282  4.64211  4.34896  0.61958  0.77255  0.64008  0.74919
    167   2.69316  5.26604  2.94619  2.02324  4.60260  3.51245  3.49553  4.08254  2.42395  2.78779  4.30906  2.56093  2.96667  2.27783  2.74214  2.30499  2.94536  3.65212  5.70366  4.23203    218 e x - -
          2.68634  4.42244  2.77475  2.73095  3.46373  2.40527  3.72464  3.29325  2.67734  2.69361  4.24709  2.90317  2.73757  3.18112  2.89818  2.37897  2.77537  2.98536  4.58496  3.61522
          0.78774  1.08643  1.57162  0.62126  0.77060  0.65519  0.73261
    168   2.34830  5.10591  2.99323  2.40607  4.40397  2.84799  3.51930  3.85789  2.30911  3.27563  4.15963  2.62576  3.06346  2.78272  2.94267  2.17025  2.53408  3.33355  5.29053  4.10190    221 s x - -
          2.68633  4.42285  2.77439  2.73112  3.46396  2.40500  3.72381  3.29400  2.67728  2.69344  4.24734  2.90394  2.73707  3.18171  2.89800  2.37920  2.77565  2.98439  4.58537  3.61563
          0.62518  0.78510  4.73784  1.54886  0.23888  0.76100  0.62961
    169   2.22254  5.12393  2.60150  2.34437  4.30840  3.50188  3.73698  3.14689  2.46245  3.22632  4.17874  2.47567  3.42842  2.75334  2.97851  2.68144  2.18888  3.39035  5.58906  4.14027    229 t x - -
          2.68531  4.42286  2.77459  2.73116  3.46403  2.40531  3.72533  3.29349  2.67792  2.69390  4.24729  2.90270  2.73732  3.18163  2.89849  2.37919  2.77551  2.98410  4.58538  3.61510
          0.97791  0.76762  1.83391  1.46739  0.26205  0.51268  0.91352
    170   2.16141  5.21508  2.83768  2.34828  4.54240  2.77039  3.39005  3.90124  2.33312  3.47375  4.26058  2.87823  3.12630  2.65019  2.88693  2.39446  2.40105  3.50597  5.65858  4.25855    238 a x - -
          2.68618  4.42225  2.77519  2.73123  3.46354  2.40513  3.72494  3.29354  2.67741  2.69355  4.24690  2.90347  2.73739  3.18146  2.89801  2.37887  2.77519  2.98518  4.58477  3.61503
          0.08684  4.65569  2.60812  0.61958  0.77255  0.89757  0.52350
    171   2.28362  5.11633  2.95521  2.16743  4.31302  3.24581  3.71288  3.86875  2.42880  3.17680  4.17016  2.90317  3.77355  2.32732  2.95282  2.33152  2.42658  2.98073  5.57863  4.19797    239 e x - -
          2.68618  4.42225  2.77519  2.73123  3.46354  2.40513  3.72494  3.29354  2.67741  2.69355  4.24690  2.90347  2.73739  3.18146  2.89801  2.37887  2.77519  2.98518  4.58477  3.61503
          0.07720  4.59097  2.74651  0.61958  0.77255  0.54698  0.86439
    172   2.49940  5.25743  2.66474  1.93064  4.59446  3.28858  3.64485  4.01668  2.44551  3.45000  4.20515  3.01290  3.48183  2.33409  2.78574  2.22903  2.55888  3.42664  5.69495  4.28886    240 e x - -
          2.68618  4.42225  2.77519  2.73123  3.46354  2.40513  3.72494  3.29354  2.67741  2.69355  4.24690  2.90347  2.73739  3.18146  2.89801  2.37887  2.77519  2.98518  4.58477  3.61503
          0.06227  4.71057  2.96861  0.61958  0.77255  0.84211  0.56352
    173   2.59353  5.16514  3.01311  2.20998  4.38473  2.92378  2.85229  3.87627  2.29746  2.84664  4.21603  2.96866  2.44777  2.75702  2.90989  2.53977  2.87986  3.38773  5.62106  4.23431    241 e x - -
          2.68618  4.42225  2.77519  2.73123  3.46354  2.40513  3.72494  3.29354  2.67741  2.69355  4.24690  2.90347  2.73739  3.18146  2.89801  2.37887  2.77519  2.98518  4.58477  3.61503
          0.04435  4.66243  3.38333  0.61958  0.77255  0.80964  0.58882
    174   2.39820  5.23421  2.37653  2.31558  4.46032  2.68867  3.55841  3.59314  2.34133  3.37354  4.27788  2.73919  3.86843  2.18971  2.86603  2.62209  2.89455  3.42485  5.67364  4.26951    242 q x - -
          2.68618  4.42225  2.77519  2.73123  3.46354  2.40513  3.72494  3.29354  2.67741  2.69355  4.24690  2.90347  2.73739  3.18146  2.89801  2.37887  2.77519  2.98518  4.58477  3.61503
          0.13533  4.66512  2.14428  0.61958  0.77255  0.85973  0.55039
    175   2.42141  5.24388  2.51730  1.64165  4.57486  3.42166  3.37227  4.05520  2.46690  3.45421  4.29174  2.85563  2.93348  2.78002  2.96325  2.47192  2.91704  3.62763  5.68417  4.27425    243 e x - -
          2.68618  4.42225  2.77519  2.73123  3.46354  2.40513  3.72494  3.29354  2.67741  2.69355  4.24690  2.90347  2.73739  3.18146  2.89801  2.37887  2.77519  2.98518  4.58477  3.61503
          0.03553  4.56173  3.71045  0.61958  0.77255  0.92524  0.50490
    176   2.29955  4.44413  2.79233  2.45467  4.20523  2.31147  3.58053  3.51712  2.50690  3.08286  4.02514  3.06775  3.82984  2.82370  2.95987  2.30348  2.84960  2.71706  5.45306  4.10983    244 a x - -
          2.68618  4.42225  2.77519  2.73123  3.46354  2.40513  3.72494  3.29354  2.67741  2.69355  4.24690  2.90347  2.73739  3.18146  2.89801  2.37887  2.77519  2.98518  4.58477  3.61503
          0.03916  4.57884  3.57082  0.61958  0.77255  0.79169  0.60345
    177   2.55157  5.18296  2.85159  2.13281  4.50047  2.94713  2.87965  3.29672  2.42445  3.44296  4.23103  2.76458  3.37711  2.70449  2.94952  2.42429  2.45807  3.22331  5.63252  4.23877    245 e x - -
          2.68618  4.42225  2.77519  2.73123  3.46354  2.40513  3.72494  3.29354  2.67741  2.69355  4.24690  2.90347  2.73739  3.18146  2.89801  2.37887  2.77519  2.98518  4.58477  3.61503
          0.04502  4.63507  3.37201  0.61958  0.77255  0.88982  0.52887
    178   2.34406  5.18208  2.53182  2.32930  4.50099  3.09592  3.71010  3.65007  2.45582  3.17660  4.10065  2.61683  3.43957  2.62218  2.44221  2.64906  2.63931  3.08372  5.63076  4.23617    246 e x - -
          2.68618  4.42225  2.77519  2.73123  3.46354  2.40513  3.72494  3.29354  2.67741  2.69355  4.24690  2.90347  2.73739  3.18146  2.89801  2.37887  2.77519  2.98518  4.58477  3.61503
          0.10100  4.62296  2.45060  0.61958  0.77255  0.86502  0.54653
    179   2.24760  5.07704  2.94714  2.39929  4.28141  2.93185  3.71345  3.70797  2.37070  2.68110  4.04723  2.83044  3.58980  2.59385  2.81341  2.47584  2.38036  3.43595  5.54640  4.17381    247 a x - -
          2.68618  4.42225  2.77519  2.73123  3.46354  2.40513  3.72494  3.29354  2.67741  2.69355  4.24690  2.90347  2.73739  3.18146  2.89801  2.37887  2.77519  2.98518  4.58477  3.61503
          0.05967  4.57154  3.04539  0.61958  0.77255  0.98193  0.46935
    180   2.29001  5.18423  2.79680  1.79444  4.50726  3.03887  3.69556  3.97861  2.34260  3.48122  4.23440  2.96948  3.71206  2.76318  2.93761  2.19832  2.65498  3.56373  5.63250  4.07072    248 e x - -
          2.68618  4.42225  2.77519  2.73123  3.46354  2.40513  3.72494  3.29354  2.67741  2.69355  4.24690  2.90347  2.73739  3.18146  2.89801  2.37887  2.77519  2.98518  4.58477  3.61503
          0.03031  4.54069  3.95340  0.61958  0.77255  1.01802  0.44834
    181   2.60715  5.21357  2.77766  2.14820  4.55251  2.95111  3.37885  4.03438  2.37779  3.51590  4.25641  2.81335  3.50222  1.94024  2.55460  2.59534  2.84220  3.56379  5.64927  4.24154    249 q x - -
          2.68618  4.42225  2.77519  2.73123  3.46354  2.40513  3.72494  3.29354  2.67741  2.69355  4.24690  2.90347  2.73739  3.18146  2.89801  2.37887  2.77519  2.98518  4.58477  3.61503
          0.02631  4.53787  4.18206  0.61958  0.77255  0.91264  0.51327
    182   2.54216  5.16255  2.93643  2.34325  4.47935  3.13245  3.69795  3.74504  1.95001  3.39423  4.21110  2.93301  2.71676  2.45106  2.89071  2.61399  2.52865  3.21758  5.61261  4.21989    250 k x - -
          2.68541  4.42269  2.77512  2.73094  3.46398  2.40548  3.72491  3.29393  2.67744  2.69370  4.24700  2.90378  2.73725  3.18115  2.89840  2.37886  2.77492  2.98478  4.58527  3.61546
          0.74530  0.76517  2.81085  1.35083  0.29979  1.00949  0.45319
    183   2.66989  4.96143  2.41347  2.42505  4.21586  3.47937  3.72356  3.18172  2.41943  3.14913  3.96197  3.03978  3.91389  2.38678  2.94756  2.53956  2.61680  2.32909  5.45258  4.02763    259 v x - -
          2.68618  4.42225  2.77519  2.73123  3.46354  2.40513  3.72494  3.29354  2.67741  2.69355  4.24690  2.90347  2.73739  3.18146  2.89801  2.37887  2.77519  2.98518  4.58477  3.61503
          0.10361  4.52228  2.43546  0.61958  0.77255  1.02146  0.44640
    184   2.56923  5.11080  2.73457  2.18241  4.42085  3.04117  3.41220  3.75297  2.30247  3.36191  4.16151  2.87705  3.38601  2.74775  2.88873  2.63670  1.98717  3.33910  5.56519  4.17604    260 t x - -
          2.68618  4.42225  2.77519  2.73123  3.46354  2.40513  3.72494  3.29354  2.67741  2.69355  4.24690  2.90347  2.73739  3.18146  2.89801  2.37887  2.77519  2.98518  4.58477  3.61503
          0.09747  4.45460  2.51023  0.61958  0.77255  0.59510  0.80187
    185   2.64444  5.06066  3.07137  2.43007  4.33576  2.77207  3.64919  3.72211  2.33351  2.96257  3.79685  3.04747  2.71675  2.57170  2.98771  2.02130  2.85942  3.17385  5.53801  4.17429    261 s x - -
          2.68598  4.42236  2.77521  2.73117  3.46365  2.40517  3.72462  3.29362  2.67752  2.69361  4.24701  2.90334  2.73723  3.18154  2.89812  2.37888  2.77519  2.98522  4.58488  3.61514
          0.65711  0.92331  2.47159  0.10054  2.34701  0.83420  0.56955
    186   2.35283  4.90669  2.83499  2.38946  4.14579  2.55285  3.63185  3.63814  2.47747  3.28639  3.99080  2.95410  2.59046  2.74466  2.94313  2.65043  2.40178  3.31998  5.53704  4.16904    263 a x - -
          2.68637  4.42263  2.77462  2.73114  3.46379  2.40452  3.72524  3.29386  2.67753  2.69378  4.24728  2.90365  2.73732  3.18114  2.89811  2.37890  2.77530  2.98517  4.58515  3.61541
          0.61629  0.79447  4.79925  1.11078  0.39944  0.96809  0.47773
    187   2.63986  5.16795  2.94556  2.22254  4.39451  2.50528  3.70240  3.80011  2.24376  3.08651  4.21620  2.95222  3.74377  2.41910  2.71024  2.28455  2.73961  3.25884  5.61782  4.22472    274 e x - -
          2.68618  4.42225  2.77519  2.73123  3.46354  2.40513  3.72494  3.29354  2.67741  2.69355  4.24690  2.90347  2.73739  3.18146  2.89801  2.37887  2.77519  2.98518  4.58477  3.61503
          0.02799  4.59519  4.04535  0.61958  0.77255  0.96260  0.48110
    188   2.57141  5.19382  2.51646  2.09115  4.52061  2.65927  3.29335  3.99400  2.41465  3.31719  4.23947  2.98156  3.57556  2.74243  2.83115  2.43010  2.40037  3.28895  5.63758  4.16128    275 e x - -
          2.68618  4.42225  2.77519  2.73123  3.46354  2.40513  3.72494  3.29354  2.67741  2.69355  4.24690  2.90347  2.73739  3.18146  2.89801  2.37887  2.77519  2.98518  4.58477  3.61503
          0.02219  4.59217  4.43837  0.61958  0.77255  0.96985  0.47665
    189   2.65076  4.96500  2.66461  2.17430  4.39708  3.02827  3.65289  3.30854  2.36784  3.22186  4.21240  2.86296  2.80321  2.76853  2.75145  2.19285  2.82131  3.42484  5.61462  4.14096    276 e x - -
          2.68618  4.42225  2.77519  2.73123  3.46354  2.40513  3.72494  3.29354  2.67741  2.69355  4.24690  2.90347  2.73739  3.18146  2.89801  2.37887  2.77519  2.98518  4.58477  3.61503
          0.09597  4.59359  2.50849  0.61958  0.77255  0.97248  0.47505
    190   2.46683  5.05907  2.73113  2.42005  4.34506  3.29260  3.09043  3.62013  2.45077  3.05015  4.11653  2.93637  3.61301  2.76302  2.91500  1.80107  2.78586  3.25142  5.52956  4.15763    277 s x - -
          2.68618  4.42225  2.77519  2.73123  3.46354  2.40513  3.72494  3.29354  2.67741  2.69355  4.24690  2.90347  2.73739  3.18146  2.89801  2.37887  2.77519  2.98518  4.58477  3.61503
          0.02387  4.52146  4.36519  0.61958  0.77255  1.04884  0.43131
    191   2.44430  5.13304  2.60153  2.35008  4.44515  2.95077  3.68276  3.90845  2.29323  3.35562  3.31744  2.64357  3.68617  2.77337  2.45058  2.55656  2.67495  3.07255  5.58601  4.19594    278 k x - -
          2.68618  4.42225  2.77519  2.73123  3.46354  2.40513  3.72494  3.29354  2.67741  2.69355  4.24690  2.90347  2.73739  3.18146  2.89801  2.37887  2.77519  2.98518  4.58477  3.61503
          0.04853  4.52466  3.30947  0.61958  0.77255  1.03539  0.43864
    192   2.22973  4.09577  2.88892  2.05631  4.42313  2.95655  3.50925  3.56355  2.33443  3.37273  4.16621  2.97159  3.74789  2.26553  2.82029  2.56650  2.86051  3.43966  5.57115  4.18407    279 e x - -
          2.68618  4.42225  2.77519  2.73123  3.46354  2.40513  3.72494  3.29354  2.67741  2.69355  4.24690  2.90347  2.73739  3.18146  2.89801  2.37887  2.77519  2.98518  4.58477  3.61503
          0.03573  4.50529  3.72771  0.61958  0.77255  0.82361  0.57775
    193   2.46800  4.87860  2.94352  2.51011  3.30398  3.42032  3.60769  3.01928  2.56245  2.87852  3.73227  3.05362  3.09010  2.86221  2.64951  2.24285  2.59715  3.08410  5.39093  3.93456    280 s . - -
          2.68618  4.42225  2.77519  2.73123  3.46354  2.40513  3.72494  3.29354  2.67741  2.69355  4.24690  2.90347  2.73739  3.18146  2.89801  2.37887  2.77519  2.98518  4.58477  3.61503
          0.17228  4.59624  1.90941  0.61958  0.77255  0.99977  0.45881
    194   2.55968  4.98726  2.84064  2.40739  3.69602  3.23128  2.97210  3.69385  2.45915  3.13593  4.04861  2.92604  3.53589  2.45847  2.93494  2.42827  2.30494  3.01034  5.46766  4.03410    281 t . - -
          2.68616  4.42243  2.77504  2.73099  3.46369  2.40518  3.72506  3.29330  2.67735  2.69361  4.24693  2.90358  2.73746  3.18151  2.89817  2.37885  2.77529  2.98502  4.58495  3.61504
          0.41005  1.20277  3.32364  0.94336  0.49318  0.85480  0.55403
    195   2.61909  5.13240  2.69572  2.38074  4.33244  3.43352  2.89642  3.75990  2.38137  3.21814  4.02367  2.76165  3.11715  2.25888  2.85493  2.47731  2.93987  2.78262  5.58637  4.19741    289 q x - -
          2.68618  4.42225  2.77519  2.73123  3.46354  2.40513  3.72494  3.29354  2.67741  2.69355  4.24690  2.90347  2.73739  3.18146  2.89801  2.37887  2.77519  2.98518  4.58477  3.61503
          0.07203  4.53722  2.83380  0.61958  0.77255  0.97190  0.47540
    196   2.30105  5.16367  2.31532  2.21156  4.48737  2.77881  3.50875  3.83128  2.28651  3.42717  4.21020  2.80720  3.68315  2.70232  2.88104  2.55650  2.91497  2.97087  5.60925  4.09881    290 e x - -
          2.68618  4.42225  2.77519  2.73123  3.46354  2.40513  3.72494  3.29354  2.67741  2.69355  4.24690  2.90347  2.73739  3.18146  2.89801  2.37887  2.77519  2.98518  4.58477  3.61503
          0.02238  4.51621  4.49141  0.61958  0.77255  0.89071  0.52825
    197   2.68880  5.22524  2.41880  1.79658  4.56487  3.39053  3.58971  3.91467  2.28618  3.37513  4.18114  2.63726  3.31179  2.64843  2.89998  2.39825  2.85737  3.53475  5.66097  4.25273    291 e x - -
          2.68618  4.42225  2.77519  2.73123  3.46354  2.40513  3.72494  3.29354  2.67741  2.69355  4.24690  2.90347  2.73739  3.18146  2.89801  2.37887  2.77519  2.98518  4.58477  3.61503
          0.01531  4.58300  5.30535  0.61958  0.77255  0.85438  0.55433
    198   2.58833  5.19523  2.82734  2.21368  4.51679  2.77193  3.62493  3.73352  2.36296  3.37743  4.16044  2.85028  2.51935  2.72831  2.73966  2.35470  2.89059  3.37064  5.64223  3.63807    292 e x - -
          2.68618  4.42225  2.77519  2.73123  3.46354  2.40513  3.72494  3.29354  2.67741  2.69355  4.24690  2.90347  2.73739  3.18146  2.89801  2.37887  2.77519  2.98518  4.58477  3.61503
          0.21318  4.64186  1.70181  0.61958  0.77255  0.92001  0.50835
    199   2.47913  4.86134  2.85206  2.49531  4.09070  3.41117  3.45446  3.37416  2.41805  2.50149  3.54311  2.62845  3.58339  2.89410  2.93272  2.54789  2.72891  2.56477  5.37023  3.96402    293 k . - -
          2.68586  4.42245  2.77449  2.73139  3.46374  2.40531  3.72409  3.29370  2.67758  2.69366  4.24703  2.90362  2.73704  3.18154  2.89819  2.37896  2.77525  2.98530  4.58497  3.61517
          0.87936  0.54561  5.21033  0.39458  1.12074  0.79089  0.60411
    200   2.49702  5.22685  2.72826  1.55074  4.55818  3.47171  3.55589  4.03524  2.42354  3.52634  4.20575  2.97041  3.53168  2.72959  2.86462  2.30645  2.74871  3.49901  5.66772  4.26385    296 e x - -
          2.68618  4.42225  2.77519  2.73123  3.46354  2.40513  3.72494  3.29354  2.67741  2.69355  4.24690  2.90347  2.73739  3.18146  2.89801  2.37887  2.77519  2.98518  4.58477  3.61503
          0.09317  4.62913  2.53581  0.61958  0.77255  0.75740  0.63277
    201   2.62377  5.22362  2.81547  2.17463  4.55646  3.27698  3.28344  3.85342  1.92161  3.52363  4.26757  2.58946  3.85013  2.74706  2.92035  2.52606  2.43980  3.53867  5.66360  3.27839    297 k . - -
          2.68605  4.42246  2.77530  2.73136  3.46375  2.40479  3.72516  3.29361  2.67749  2.69372  4.24704  2.90351  2.73752  3.18161  2.89810  2.37864  2.77475  2.98530  4.58498  3.61524
          0.50523  1.06391  2.96555  0.76966  0.62208  0.89505  0.52524
    202   2.28631  4.95462  2.08295  2.33713  4.20349  3.15791  3.67832  3.27452  2.42317  3.37796  4.17908  2.99898  3.22742  2.77819  2.94579  2.54943  2.58001  3.39728  5.58768  4.12298    301 d x - -
          2.68520  4.42248  2.77522  2.73134  3.46376  2.40475  3.72517  3.29374  2.67733  2.69372  4.24705  2.90369  2.73750  3.18167  2.89818  2.37899  2.77518  2.98524  4.58499  3.61526
          0.73232  0.67125  4.81122  0.48813  0.95133  0.85903  0.55091
    203   2.59172  5.21100  2.88581  2.36033  4.53437  2.84271  3.64265  3.88749  2.38212  3.50694  4.25796  2.98847  2.46071  2.12616  2.86683  2.69342  2.42030  3.46726  5.65698  4.25965    304 q x - -
          2.68585  4.42245  2.77513  2.73131  3.46374  2.40509  3.72502  3.29374  2.67683  2.69369  4.24710  2.90355  2.73711  3.18159  2.89817  2.37905  2.77535  2.98516  4.58497  3.61523
          0.59743  0.96736  2.66370  0.60225  0.79314  0.75444  0.63539
    204   2.58008  4.97000  2.34959  2.21877  4.55470  3.14233  3.72045  3.97534  2.40811  3.37584  4.20042  2.64158  3.10410  2.69377  2.75119  2.54058  2.54910  2.91082  5.66723  4.21131    308 e x - -
          2.68618  4.42225  2.77519  2.73123  3.46354  2.40513  3.72494  3.29354  2.67741  2.69355  4.24690  2.90347  2.73739  3.18146  2.89801  2.37887  2.77519  2.98518  4.58477  3.61503
          0.09116  4.67104  2.55408  0.61958  0.77255  0.73954  0.64881
    205   2.50680  4.93684  3.00170  2.23096  3.27308  3.27040  3.61200  2.84348  2.20345  2.49299  3.75475  3.04929  3.71714  2.79706  2.96513  2.62661  2.91061  3.13290  5.44266  4.03699    309 k x - -
          2.68618  4.42225  2.77519  2.73123  3.46354  2.40513  3.72494  3.29354  2.67741  2.69355  4.24690  2.90347  2.73739  3.18146  2.89801  2.37887  2.77519  2.98518  4.58477  3.61503
          0.02060  4.66846  4.50918  0.61958  0.77255  0.69564  0.69066
    206   2.55522  5.26479  2.43509  2.34572  4.59961  3.33584  3.65768  3.40556  2.14648  3.49009  4.22535  2.85553  3.79298  2.33958  2.90138  2.49743  2.24910  3.47130  5.70364  4.29896    310 k x - -
          2.68618  4.42225  2.77519  2.73123  3.46354  2.40513  3.72494  3.29354  2.67741  2.69355  4.24690  2.90347  2.73739  3.18146  2.89801  2.37887  2.77519  2.98518  4.58477  3.61503
          0.08638  4.74772  2.60260  0.61958  0.77255  0.79687  0.59918
    207   2.28071  5.23697  2.61892  2.27713  4.56866  2.69098  3.68392  3.88712  2.33914  3.02920  4.22864  2.80122  3.48277  2.31611  2.95645  2.48163  2.82549  3.45705  5.67775  4.27495    311 e x - -
          2.68618  4.42225  2.77519  2.73123  3.46354  2.40513  3.72494  3.29354  2.67741  2.69355  4.24690  2.90347  2.73739  3.18146  2.89801  2.37887  2.77519  2.98518  4.58477  3.61503
          0.05274  4.68903  3.16576  0.61958  0.77255  0.88645  0.53123
    208   2.26242  5.10855  2.05252  2.37676  4.27439  3.38971  3.60651  3.69711  2.47994  3.26176  3.26882  2.95268  3.39570  2.84669  2.94516  2.46291  2.74934  3.10816  5.57764  4.20465    312 d x - -
          2.68618  4.42225  2.77519  2.73123  3.46354  2.40513  3.72494  3.29354  2.67741  2.69355  4.24690  2.90347  2.73739  3.18146  2.89801  2.37887  2.77519  2.98518  4.58477  3.61503
          0.01788  4.66285  4.79331  0.61958  0.77255  0.80850  0.58974
    209   2.53889  5.07010  2.47289  2.28447  3.89217  3.32932  3.68379  3.07542  2.47117  2.71127  4.13163  2.69686  3.76386  2.74409  2.97610  2.59265  2.73517  2.66700  5.55116  4.19135    313 e x - -
          2.68618  4.42225  2.77519  2.73123  3.46354  2.40513  3.72494  3.29354  2.67741  2.69355  4.24690  2.90347  2.73739  3.18146  2.89801  2.37887  2.77519  2.98518  4.58477  3.61503
          0.02217  4.70790  4.35008  0.61958  0.77255  0.86941  0.54335
    210   2.34029  4.35255  3.86684  3.30918  3.41260  2.90130  4.02798  2.24339  3.20610  2.46085  1.99466  3.67018  3.23085  3.53938  3.41279  2.88060  2.87304  2.41632  4.95230  3.74303    314 m x - -
          2.68620  4.42227  2.77498  2.73125  3.46356  2.40514  3.72496  3.29356  2.67741  2.69357  4.24684  2.90348  2.73741  3.18148  2.89800  2.37888  2.77521  2.98518  4.58479  3.61505
          0.39826  2.65965  1.35270  0.32749  1.27559  0.83736  0.56713
    211   2.62116  5.16848  2.18376  2.13639  4.50124  3.18241  3.50146  3.89777  2.08860  3.34486  4.13627  2.74904  3.75336  2.75175  2.88347  2.38085  2.77530  3.43672  5.60835  4.20400    316 k x - -
          2.68618  4.42225  2.77519  2.73123  3.46354  2.40513  3.72494  3.29354  2.67741  2.69355  4.24690  2.90347  2.73739  3.18146  2.89801  2.37887  2.77519  2.98518  4.58477  3.61503
          0.02204  4.44217  4.60267  0.61958  0.77255  1.15444  0.37868
    212   2.60148  5.06205  2.33542  2.20867  4.05417  2.94498  3.67272  3.80706  2.39648  2.96211  4.11705  2.88608  3.87082  2.68657  2.89250  2.57297  2.36162  3.08451  5.52700  4.14908    317 e x - -
          2.68599  4.42239  2.77521  2.73128  3.46368  2.40464  3.72505  3.29366  2.67749  2.69369  4.24692  2.90359  2.73754  3.18160  2.89812  2.37884  2.77498  2.98528  4.58491  3.61517
          1.02275  0.49653  3.44969  0.08113  2.55195  1.00248  0.45724
    213   2.25572  5.05940  2.93209  2.05717  4.34816  3.15644  3.62753  3.23269  2.33519  3.31602  3.20529  2.53466  3.88600  2.71449  2.81939  2.56174  2.92709  3.31141  5.52729  4.15326    319 e x - -
          2.68618  4.42225  2.77519  2.73123  3.46354  2.40513  3.72494  3.29354  2.67741  2.69355  4.24690  2.90347  2.73739  3.18146  2.89801  2.37887  2.77519  2.98518  4.58477  3.61503
          0.07595  4.49462  2.78118  0.61958  0.77255  1.01754  0.44861
    214   2.55812  5.16987  2.70698  2.00943  4.50004  2.85336  3.66223  3.30814  2.36916  3.46876  4.21467  2.69055  3.46991  2.39574  2.70328  2.57120  2.78271  3.45234  5.61148  4.20941    320 e x - -
          2.68618  4.42225  2.77519  2.73123  3.46354  2.40513  3.72494  3.29354  2.67741  2.69355  4.24690  2.90347  2.73739  3.18146  2.89801  2.37887  2.77519  2.98518  4.58477  3.61503
          0.06617  4.48491  2.94214  0.61958  0.77255  1.00974  0.45305
    215   2.29293  5.09046  2.97025  2.05874  4.16890  3.25290  3.68237  3.84472  2.23454  3.37599  3.94449  2.84082  3.32949  2.76111  2.60093  2.60202  2.45964  3.45631  4.62840  3.90336    321 e x - -
          2.68618  4.42225  2.77519  2.73123  3.46354  2.40513  3.72494  3.29354  2.67741  2.69355  4.24690  2.90347  2.73739  3.18146  2.89801  2.37887  2.77519  2.98518  4.58477  3.61503
          0.16389  4.49924  1.96578  0.61958  0.77255  0.93006  0.50175
    216   2.30350  5.13331  2.64733  2.11344  4.36554  3.30394  3.01477  3.86009  2.35180  3.38574  3.73860  2.83274  3.57997  2.66924  2.66156  2.56915  2.66513  3.24227  5.58088  4.18519    322 e . - -
          2.68567  4.42284  2.77531  2.73075  3.46413  2.40500  3.72519  3.29402  2.67768  2.69402  4.24717  2.90315  2.73743  3.18168  2.89841  2.37866  2.77437  2.98521  4.58536  3.61552
          0.59711  0.81207  5.17373  1.65361  0.21240  0.70590  0.68056
    217   2.52586  5.20875  2.61794  2.34160  4.42646  3.23806  3.25706  4.00492  2.38946  2.91990  4.18605  2.81008  3.63760  2.65455  2.79354  2.21914  2.32535  3.36742  5.65396  4.25577    337 s x - -
          2.68618  4.42225  2.77519  2.73123  3.46354  2.40513  3.72494  3.29354  2.67741  2.69355  4.24690  2.90347  2.73739  3.18146  2.89801  2.37887  2.77519  2.98518  4.58477  3.61503
          0.22358  4.66015  1.65607  0.61958  0.77255  0.97689  0.47238
    218   2.26366  4.90213  3.01449  2.18242  4.07792  3.47089  3.55586  3.15718  2.46434  3.16292  3.41571  2.90482  3.73460  2.73852  2.90068  2.47637  2.39623  2.95142  5.40093  4.06127    338 e x - -
          2.68618  4.42225  2.77519  2.73123  3.46354  2.40513  3.72494  3.29354  2.67741  2.69355  4.24690  2.90347  2.73739  3.18146  2.89801  2.37887  2.77519  2.98518  4.58477  3.61503
          0.10646  4.45400  2.41516  0.61958  0.77255  0.69490  0.69139
    219   2.65030  5.23583  2.69256  1.69744  4.57424  2.70667  3.69899  4.05641  2.28412  3.47837  4.27906  2.93444  3.69649  2.48033  2.81504  2.48921  2.91083  3.47472  5.67194  4.26342    339 e x - -
          2.68618  4.42225  2.77519  2.73123  3.46354  2.40513  3.72494  3.29354  2.67741  2.69355  4.24690  2.90347  2.73739  3.18146  2.89801  2.37887  2.77519  2.98518  4.58477  3.61503
          0.13225  4.59659  2.17337  0.61958  0.77255  0.89171  0.52755
    220   2.23313  5.16421  2.84644  2.29324  4.48601  3.20162  3.62503  3.87007  1.94843  3.20163  3.99220  2.93642  3.72980  2.18695  2.91485  2.57276  2.87412  3.43467  5.61094  4.21489    340 k x - -
          2.68618  4.42225  2.77519  2.73123  3.46354  2.40513  3.72494  3.29354  2.67741  2.69355  4.24690  2.90347  2.73739  3.18146  2.89801  2.37887  2.77519  2.98518  4.58477  3.61503
          0.05455  4.54218  3.15968  0.61958  0.77255  0.69817  0.68815
    221   2.42255  5.21235  2.46215  2.26650  4.53604  2.81623  3.61347  3.54104  2.44421  3.50857  4.25900  2.92763  3.00409  2.70701  2.91496  2.57102  2.19116  3.51771  5.65817  4.26019    341 t x - -
          2.68618  4.42225  2.77519  2.73123  3.46354  2.40513  3.72494  3.29354  2.67741  2.69355  4.24690  2.90347  2.73739  3.18146  2.89801  2.37887  2.77519  2.98518  4.58477  3.61503
          0.03363  4.66958  3.74266  0.61958  0.77255  0.64083  0.74835
    222   2.50432  4.79172  2.87015  2.62992  3.81294  3.62834  3.62426  2.40349  2.66495  2.80877  3.53584  3.18667  2.79520  2.85726  3.10846  2.73765  2.83168  2.24541  5.33091  4.03996    342 v x - -
          2.68618  4.42225  2.77519  2.73123  3.46354  2.40513  3.72494  3.29354  2.67741  2.69355  4.24690  2.90347  2.73739  3.18146  2.89801  2.37887  2.77519  2.98518  4.58477  3.61503
          0.32596  4.76569  1.31063  0.61958  0.77255  0.74616  0.64281
    223   2.56915  5.15137  2.20918  2.09611  4.47200  2.82003  3.59638  3.94153  2.40555  3.18228  4.13007  2.87842  3.87323  2.67788  2.90708  2.39108  2.63623  3.35444  5.59892  4.07018    343 e x - -
          2.68618  4.42225  2.77519  2.73123  3.46354  2.40513  3.72494  3.29354  2.67741  2.69355  4.24690  2.90347  2.73739  3.18146  2.89801  2.37887  2.77519  2.98518  4.58477  3.61503
          0.02110  4.49146  4.63835  0.61958  0.77255  0.76111  0.62951
    224   2.24451  5.12232  2.86679  2.27961  4.41585  2.87695  3.69078  3.66866  2.34426  3.06703  3.48568  2.92862  3.85625  2.69964  2.92441  2.28644  2.49709  3.29320  5.58714  4.10365    344 a . - -
          2.68618  4.42225  2.77519  2.73123  3.46354  2.40513  3.72494  3.29354  2.67741  2.69355  4.24690  2.90347  2.73739  3.18146  2.89801  2.37887  2.77519  2.98518  4.58477  3.61503
          0.18524  4.64936  1.83556  0.61958  0.77255  0.99450  0.46189
    225   2.18240  5.01657  2.93410  2.42700  4.29253  3.01807  2.82892  3.64647  2.14027  2.83186  4.07642  2.93317  3.61838  2.80054  2.87522  2.63492  2.75061  3.10480  5.49307  4.12863    345 k . - -
          2.68629  4.42249  2.77501  2.73116  3.46378  2.40483  3.72507  3.29370  2.67746  2.69377  4.24646  2.90369  2.73723  3.18100  2.89819  2.37876  2.77529  2.98526  4.58501  3.61528
          0.59737  0.83447  4.15812  0.83496  0.56897  0.45533  1.00578
    226   2.49522  5.28681  2.87625  1.85873  4.55001  3.18247  3.27655  3.91491  2.49800  3.43673  4.26499  2.74210  3.66500  2.10055  2.93590  2.46583  2.80317  3.39609  5.48903  4.31830    352 e x - -
          2.68618  4.42225  2.77519  2.73123  3.46354  2.40513  3.72494  3.29354  2.67741  2.69355  4.24690  2.90347  2.73739  3.18146  2.89801  2.37887  2.77519  2.98518  4.58477  3.61503
          0.31114  4.79447  1.35050  0.61958  0.77255  0.76673  0.62461
    227   2.63775  5.15657  2.36598  2.36733  4.47748  2.96802  3.56888  3.94671  2.33957  3.33304  4.20571  2.84436  3.04480  2.78423  2.89002  2.18755  2.38725  3.43725  5.60557  4.20915    353 s x - -
          2.68618  4.42225  2.77519  2.73123  3.46354  2.40513  3.72494  3.29354  2.67741  2.69355  4.24690  2.90347  2.73739  3.18146  2.89801  2.37887  2.77519  2.98518  4.58477  3.61503
          0.08817  4.50773  2.61221  0.61958  0.77255  0.90764  0.51663
    228   2.63449  5.14961  2.97689  1.70278  4.46355  3.39316  3.69947  3.92504  2.40392  3.40034  4.20376  2.95982  3.78974  2.49281  2.81459  2.58001  2.14050  3.43585  5.60365  4.21580    354 e x - -
          2.68618  4.42225  2.77519  2.73123  3.46354  2.40513  3.72494  3.29354  2.67741  2.69355  4.24690  2.90347  2.73739  3.18146  2.89801  2.37887  2.77519  2.98518  4.58477  3.61503
          0.03668  4.53316  3.67822  0.61958  0.77255  1.09826  0.40564
    229   2.30252  5.02104  2.94678  2.42913  4.29465  3.51192  3.24708  3.73220  2.19141  2.79733  4.01816  3.01587  2.35943  2.83592  2.90973  2.46975  2.84795  3.31048  5.49948  4.13774    355 k . - -
          2.68618  4.42225  2.77519  2.73123  3.46354  2.40513  3.72494  3.29354  2.67741  2.69355  4.24690  2.90347  2.73739  3.18146  2.89801  2.37887  2.77519  2.98518  4.58477  3.61503
          0.02059  4.51982  4.65797  0.61958  0.77255  0.95814  0.48387
    230   2.50105  5.22695  2.42684  1.89096  4.56694  3.42032  3.50282  4.04980  2.40338  3.46376  4.04990  2.68440  3.83594  2.25465  2.81393  2.44938  2.86307  3.58410  5.66236  4.25369    356 e x - -
          2.68618  4.42225  2.77519  2.73123  3.46354  2.40513  3.72494  3.29354  2.67741  2.69355  4.24690  2.90347  2.73739  3.18146  2.89801  2.37887  2.77519  2.98518  4.58477  3.61503
          0.01933  4.57989  4.72329  0.61958  0.77255  0.96674  0.47855
    231   2.21192  5.08621  2.96663  2.41912  4.37152  2.73647  3.61153  3.58693  2.25741  2.81850  3.92367  2.58777  3.65795  2.66375  2.97127  2.58029  2.69680  3.13538  5.55644  4.18478    357 a x - -
          2.68618  4.42225  2.77519  2.73123  3.46354  2.40513  3.72494  3.29354  2.67741  2.69355  4.24690  2.90347  2.73739  3.18146  2.89801  2.37887  2.77519  2.98518  4.58477  3.61503
          0.02220  4.61217  4.42112  0.61958  0.77255  0.58842  0.81014
    232   2.31450  5.16451  3.04578  2.44895  4.45895  3.52198  3.78151  3.90926  2.22986  3.08219  4.22151  2.94433  2.04593  2.89840  2.94121  2.31572  2.65742  3.40880  5.63160  4.25524    358 p x - -
          2.68618  4.42225  2.77519  2.73123  3.46354  2.40513  3.72494  3.29354  2.67741  2.69355  4.24690  2.90347  2.73739  3.18146  2.89801  2.37887  2.77519  2.98518  4.58477  3.61503
          0.07788  4.77336  2.71096  0.61958  0.77255  0.81166  0.58720
    233   2.03798  5.14625  2.77974  2.44620  4.35052  3.43506  3.21755  3.84786  2.39756  3.39022  4.20074  3.05293  2.85497  2.80190  2.84488  2.54104  2.51014  2.69925  5.61067  4.23268    359 a x - -
          2.68618  4.42225  2.77519  2.73123  3.46354  2.40513  3.72494  3.29354  2.67741  2.69355  4.24690  2.90347  2.73739  3.18146  2.89801  2.37887  2.77519  2.98518  4.58477  3.61503
          0.14767  4.71228  2.05341  0.61958  0.77255  0.62859  0.76217
    234   2.54802  5.19739  2.78706  2.04582  4.33303  3.30808  3.60083  3.91586  2.45937  3.13222  4.24561  2.99801  2.93166  2.49103  2.90892  2.45195  2.36233  3.07115  5.64737  4.25410    360 e x - -
          2.68605  4.42295  2.77506  2.72998  3.46421  2.40561  3.72472  3.29363  2.67793  2.69408  4.24747  2.90394  2.73595  3.18151  2.89804  2.37869  2.77486  2.98567  4.58519  3.61573
          1.31195  0.71832  1.41413  1.52084  0.24658  0.61118  0.78244
    235   2.55462  4.72163  3.23511  2.50714  3.91149  3.46107  3.76973  3.12071  2.63349  2.55361  3.69318  3.15209  3.10079  2.88545  3.11598  2.14525  2.55189  2.38149  5.26058  3.96913    373 s x - -
          2.68595  4.42239  2.77494  2.73129  3.46367  2.40523  3.72508  3.29357  2.67750  2.69364  4.24636  2.90360  2.73740  3.18158  2.89814  2.37896  2.77512  2.98468  4.58490  3.61512
          1.06275  0.64551  2.03943  0.08362  2.52298  0.72355  0.66364
    236   2.28848  4.95382  2.62557  2.18326  4.45508  3.43829  3.23114  3.91631  2.44224  3.36831  3.64432  2.91816  3.42925  2.80026  2.84019  2.50394  2.15874  3.37104  5.60115  4.21313    375 t x - -
          2.68618  4.42225  2.77519  2.73123  3.46354  2.40513  3.72494  3.29354  2.67741  2.69355  4.24690  2.90347  2.73739  3.18146  2.89801  2.37887  2.77519  2.98518  4.58477  3.61503
          0.04876  4.59303  3.28431  0.61958  0.77255  1.06678  0.42177
    237   2.45040  5.13978  2.61385  1.87563  4.45023  3.31125  3.65250  3.71163  2.39692  3.33026  3.85923  2.93213  3.42402  2.80383  2.90795  2.48559  2.37780  3.23673  5.59395  4.20491    376 e x - -
          2.68618  4.42225  2.77519  2.73123  3.46354  2.40513  3.72494  3.29354  2.67741  2.69355  4.24690  2.90347  2.73739  3.18146  2.89801  2.37887  2.77519  2.98518  4.58477  3.61503
          0.03036  4.55993  3.94026  0.61958  0.77255  1.05541  0.42779
    238   2.53141  4.82557  2.98783  2.40297  4.04856  3.31132  3.41439  3.69394  2.46109  3.17359  4.06352  2.97894  2.10558  2.76620  2.93775  2.36777  2.81219  2.93687  5.48555  4.13090    377 p x - -
          2.68618  4.42225  2.77519  2.73123  3.46354  2.40513  3.72494  3.29354  2.67741  2.69355  4.24690  2.90347  2.73739  3.18146  2.89801  2.37887  2.77519  2.98518  4.58477  3.61503
          0.23149  4.56115  1.62861  0.61958  0.77255  0.67338  0.71331
    239   2.35726  5.15031  2.50356  2.11852  4.37758  3.38241  3.64726  3.86896  2.37799  3.44287  4.14228  2.93348  3.59701  2.54393  2.84150  2.46061  2.64817  2.64189  5.60119  4.20878    378 e . - -
          2.68618  4.42225  2.77519  2.73123  3.46354  2.40513  3.72494  3.29354  2.67741  2.69355  4.24690  2.90347  2.73739  3.18146  2.89801  2.37887  2.77519  2.98518  4.58477  3.61503
          0.01904  4.54958  4.79344  0.61958  0.77255  1.11045  0.39960
    240   2.48490  5.00611  2.54022  2.30290  4.27203  3.18801  3.62617  3.66179  2.26229  2.65301  3.88410  3.00472  3.80674  2.80473  2.94212  2.58249  2.81060  2.44603  5.48930  4.07746    379 k . - -
          2.68618  4.42225  2.77519  2.73123  3.46354  2.40513  3.72494  3.29354  2.67741  2.69355  4.24690  2.90347  2.73739  3.18146  2.89801  2.37887  2.77519  2.98518  4.58477  3.61503
          0.02894  4.54642  4.02161  0.61958  0.77255  1.11347  0.39812
    241   2.54835  5.15632  2.17762  2.16917  4.47501  2.38709  3.68394  3.79235  2.39201  3.34041  3.83837  2.94643  3.43244  2.71269  2.87525  2.63779  2.82277  3.44139  5.60529  4.21047    380 e . - -
          2.68624  4.42266  2.77517  2.73084  3.46395  2.40502  3.72517  3.29390  2.67741  2.69392  4.24730  2.90344  2.73668  3.18173  2.89831  2.37845  2.77531  2.98517  4.58518  3.61544
          0.99575  0.53274  3.13364  0.97748  0.47202  0.66383  0.72335
    242   1.87710  4.92934  2.94638  2.37031  4.39522  3.11508  3.65820  3.84023  2.49711  3.39041  4.16936  2.98273  2.34417  2.80569  2.97909  2.54675  2.84708  3.09029  5.58297  4.21233    389 a x - -
          2.68618  4.42225  2.77519  2.73123  3.46354  2.40513  3.72494  3.29354  2.67741  2.69355  4.24690  2.90347  2.73739  3.18146  2.89801  2.37887  2.77519  2.98518  4.58477  3.61503
          0.12177  4.68698  2.24970  0.61958  0.77255  0.73329  0.65455
    243   2.44774  5.18316  2.94289  2.33850  4.49763  3.48871  3.72532  3.26863  2.42569  3.16756  4.15522  2.71178  2.89780  2.36923  2.55727  2.23575  2.79353  3.50708  5.63458  4.24301    390 s x - -
          2.68618  4.42225  2.77519  2.73123  3.46354  2.40513  3.72494  3.29354  2.67741  2.69355  4.24690  2.90347  2.73739  3.18146  2.89801  2.37887  2.77519  2.98518  4.58477  3.61503
          0.24185  4.66071  1.58298  0.61958  0.77255  0.92835  0.50286
    244   2.28208  5.09847  2.92252  2.26024  4.40461  3.40898  3.62354  3.58646  2.39690  3.29098  4.15018  2.28661  3.07460  2.73582  2.53497  2.64104  2.58539  3.43761  5.55533  4.16980    391 e . - -
          2.68585  4.42241  2.77531  2.73071  3.46370  2.40527  3.72507  3.29363  2.67740  2.69367  4.24700  2.90361  2.73754  3.18158  2.89786  2.37883  2.77505  2.98531  4.58493  3.61519
          0.98798  0.68039  2.10989  0.33671  1.25217  0.47120  0.97884
    245   2.16826  5.24099  2.89423  2.01855  4.57120  3.32496  3.73415  4.04680  2.37883  3.44292  4.28615  2.96108  2.87529  2.66357  2.88266  2.07957  2.83347  3.46768  5.68300  4.28104    394 e x - -
          2.68618  4.42225  2.77519  2.73123  3.46354  2.40513  3.72494  3.29354  2.67741  2.69355  4.24690  2.90347  2.73739  3.18146  2.89801  2.37887  2.77519  2.98518  4.58477  3.61503
          0.01728  4.70545  4.81717  0.61958  0.77255  0.44719  1.02005
    246   2.30772  5.23526  2.70259  2.24476  4.16076  3.22645  3.63826  3.55188  2.47302  3.40559  4.28657  3.07524  3.04785  2.76768  2.95739  2.40832  2.30613  2.72101  5.69245  4.30678    395 e x - -
          2.68618  4.42225  2.77519  2.73123  3.46354  2.40513  3.72494  3.29354  2.67741  2.69355  4.24690  2.90347  2.73739  3.18146  2.89801  2.37887  2.77519  2.98518  4.58477  3.61503
          0.07322  4.87069  2.76571  0.61958  0.77255  0.63599  0.75377
    247   2.28156  5.28315  2.89572  1.90737  4.49052  3.34854  3.57439  4.04106  2.45562  3.54115  4.32747  2.42314  3.51822  2.83311  2.98237  2.55260  2.18123  3.38193  5.72392  4.32096    396 e x - -
          2.68618  4.42225  2.77519  2.73123  3.46354  2.40513  3.72494  3.29354  2.67741  2.69355  4.24690  2.90347  2.73739  3.18146  2.89801  2.37887  2.77519  2.98518  4.58477  3.61503
          0.07051  4.81533  2.81387  0.61958  0.77255  0.60692  0.78751
    248   2.53855  5.29127  2.46240  2.43046  4.41978  3.30863  3.14071  3.90141  2.40786  3.45444  4.33395  2.92880  2.81019  2.58761  2.61364  2.39995  2.30838  3.60553  5.72855  4.32225    397 t x - -
          2.68618  4.42225  2.77519  2.73123  3.46354  2.40513  3.72494  3.29354  2.67741  2.69355  4.24690  2.90347  2.73739  3.18146  2.89801  2.37887  2.77519  2.98518  4.58477  3.61503
          0.01225  4.80381  5.52615  0.61958  0.77255  0.59689  0.79967
    249   2.28308  5.31007  2.57014  1.88002  4.64673  3.31153  3.65334  3.27199  2.45046  3.57923  4.35299  2.91258  3.64627  2.53568  2.95063  2.53577  2.38222  3.59783  5.74780  4.34188    398 e x - -
          2.68618  4.42225  2.77519  2.73123  3.46354  2.40513  3.72494  3.29354  2.67741  2.69355  4.24690  2.90347  2.73739  3.18146  2.89801  2.37887  2.77519  2.98518  4.58477  3.61503
          0.02851  4.85698  3.89530  0.61958  0.77255  0.60417  0.79082
    250   1.96902  5.32381  2.63852  2.38601  4.66501  2.82105  3.17064  4.14827  2.36831  3.42735  4.26029  2.89830  3.26025  2.30312  2.91360  2.50472  2.92276  3.65568  5.75879  4.35015    399 a x - -
          2.68618  4.42225  2.77519  2.73123  3.46354  2.40513  3.72494  3.29354  2.67741  2.69355  4.24690  2.90347  2.73739  3.18146  2.89801  2.37887  2.77519  2.98518  4.58477  3.61503
          0.01993  4.86537  4.42104  0.61958  0.77255  0.55950  0.84745
    251   2.23972  5.32733  2.72539  2.23406  4.66646  3.35106  3.59835  3.96151  2.42583  3.53044  4.36957  3.00378  3.64231  2.33497  2.78050  1.84865  2.97331  3.33344  5.76356  4.35620    400 s x - -
          2.68618  4.42225  2.77519  2.73123  3.46354  2.40513  3.72494  3.29354  2.67741  2.69355  4.24690  2.90347  2.73739  3.18146  2.89801  2.37887  2.77519  2.98518  4.58477  3.61503
          0.01714  4.88764  4.66115  0.61958  0.77255  0.57815  0.82311
    252   2.42768  5.33568  2.21879  1.78479  4.67734  3.38654  3.22339  3.94603  2.43940  3.59131  4.13484  2.84043  3.56836  2.60191  2.93987  2.58209  2.87914  3.37967  5.28156  4.36152    401 e x - -
          2.68618  4.42225  2.77519  2.73123  3.46354  2.40513  3.72494  3.29354  2.67741  2.69355  4.24690  2.90347  2.73739  3.18146  2.89801  2.37887  2.77519  2.98518  4.58477  3.61503
          0.22271  4.89452  1.64941  0.61958  0.77255  0.53181  0.88561
    253   2.59718  5.01378  2.44354  2.28762  4.53042  3.27899  2.66572  3.62350  2.48581  3.30305  4.25932  2.74552  2.71589  2.66365  2.91157  2.70762  2.86164  2.91152  5.66039  4.16821    402 e x - -
          2.68618  4.42225  2.77519  2.73123  3.46354  2.40513  3.72494  3.29354  2.67741  2.69355  4.24690  2.90347  2.73739  3.18146  2.89801  2.37887  2.77519  2.98518  4.58477  3.61503
          0.01701  4.71078  4.84472  0.61958  0.77255  0.91985  0.50846
    254   2.19016  4.33639  3.80155  3.16829  3.39702  3.58668  3.93896  2.21883  3.24811  1.71958  2.65177  3.70065  3.99881  3.44577  3.43704  2.82933  2.91364  2.51096  4.93799  3.73182    403 l x - -
          2.68618  4.42225  2.77519  2.73123  3.46354  2.40513  3.72494  3.29354  2.67741  2.69355  4.24690  2.90347  2.73739  3.18146  2.89801  2.37887  2.77519  2.98518  4.58477  3.61503
          0.07322  4.71559  2.78637  0.61958  0.77255  0.86219  0.54859
    255   2.06129  5.18665  2.90205  2.02944  4.49949  3.37674  3.68484  3.96327  2.45256  3.18607  4.10082  2.78912  3.80336  2.78757  2.92224  2.25080  2.37069  3.45027  5.63944  4.24882    404 e x - -
          2.68619  4.42227  2.77519  2.73119  3.46356  2.40514  3.72497  3.29356  2.67739  2.69357  4.24692  2.90340  2.73741  3.18146  2.89801  2.37885  2.77518  2.98519  4.58479  3.61505
          0.25013  3.09344  1.73755  0.72143  0.66564  0.48721  0.95279
    256   2.22484  5.14811  2.95194  2.20711  4.44393  3.49781  3.71131  3.52759  2.46970  3.27070  4.03038  2.93220  3.44996  2.79881  2.88695  1.83558  2.62667  3.32451  5.61156  4.23252    409 s x - -
          2.68618  4.42225  2.77519  2.73123  3.46354  2.40513  3.72494  3.29354  2.67741  2.69355  4.24690  2.90347  2.73739  3.18146  2.89801  2.37887  2.77519  2.98518  4.58477  3.61503
          0.02764  4.70577  4.00536  0.61958  0.77255  0.85357  0.55493
    257   2.53907  4.99286  3.07407  2.54366  4.13595  3.44794  3.80171  3.54611  2.21207  2.17031  4.06251  3.01324  3.07621  2.92918  3.06240  1.99249  2.84125  3.22811  5.49199  4.15219    410 s x - -
          2.68618  4.42225  2.77519  2.73123  3.46354  2.40513  3.72494  3.29354  2.67741  2.69355  4.24690  2.90347  2.73739  3.18146  2.89801  2.37887  2.77519  2.98518  4.58477  3.61503
          0.04984  4.72309  3.22560  0.61958  0.77255  0.93190  0.50055
    258   2.27904  4.85123  3.20541  2.56347  4.00000  2.90982  3.82930  3.18681  2.63141  2.94897  3.93224  3.17887  2.51828  2.88466  3.11174  2.48412  2.30452  2.73627  5.37625  4.06577    411 a x - -
          2.68618  4.42225  2.77519  2.73123  3.46354  2.40513  3.72494  3.29354  2.67741  2.69355  4.24690  2.90347  2.73739  3.18146  2.89801  2.37887  2.77519  2.98518  4.58477  3.61503
          0.01378  4.68704  5.40938  0.61958  0.77255  0.42983  1.05160
    259   2.36848  5.32777  3.01720  1.92711  4.66751  3.05811  3.69270  4.07602  2.48906  3.48199  4.30543  2.74322  3.76858  1.94824  2.69696  2.44376  3.03025  3.40989  5.76361  4.35593    412 e x - -
          2.68618  4.42225  2.77519  2.73123  3.46354  2.40513  3.72494  3.29354  2.67741  2.69355  4.24690  2.90347  2.73739  3.18146  2.89801  2.37887  2.77519  2.98518  4.58477  3.61503
          0.02686  4.88463  3.96634  0.61958  0.77255  0.65761  0.72999
    260   2.70283  5.32553  2.98059  2.08467  4.66656  3.41924  3.74255  4.07470  2.23634  3.59464  4.36749  3.02808  3.36288  2.43174  1.92875  2.74181  2.32061  3.56753  5.76017  4.35270    413 r x - -
          2.68618  4.42225  2.77519  2.73123  3.46354  2.40513  3.72494  3.29354  2.67741  2.69355  4.24690  2.90347  2.73739  3.18146  2.89801  2.37887  2.77519  2.98518  4.58477  3.61503
          0.01685  4.86924  4.70714  0.61958  0.77255  0.67961  0.70687
    261   2.18301  4.35874  4.19158  3.55411  3.46641  3.86482  4.22292  2.49268  2.92167  1.88057  2.18405  3.86265  3.80376  3.56385  3.60161  2.91095  2.87787  2.09829  4.96625  3.76867    414 l x - -
          2.68618  4.42225  2.77519  2.73123  3.46354  2.40513  3.72494  3.29354  2.67741  2.69355  4.24690  2.90347  2.73739  3.18146  2.89801  2.37887  2.77519  2.98518  4.58477  3.61503
          0.18004  4.88379  1.85025  0.61958  0.77255  0.68490  0.70146
    262   2.15525  5.26019  2.85374  2.08393  4.59620  3.12344  3.60519  4.07580  2.03084  2.92216  4.30341  2.95607  3.84119  2.41612  2.90353  2.45236  2.93281  3.64599  5.69814  4.29269    415 k x - -
          2.68618  4.42225  2.77519  2.73123  3.46354  2.40513  3.72494  3.29354  2.67741  2.69355  4.24690  2.90347  2.73739  3.18146  2.89801  2.37887  2.77519  2.98518  4.58477  3.61503
          0.04294  4.72009  3.40775  0.61958  0.77255  0.95140  0.48809
    263   2.47259  5.24181  2.79719  2.11088  4.57470  2.43917  3.68853  3.91061  2.44137  3.38425  4.28576  2.90853  3.02372  2.50093  2.53217  2.63782  2.83041  3.25722  5.68184  4.27835    416 e x - -
          2.68618  4.42225  2.77519  2.73123  3.46354  2.40513  3.72494  3.29354  2.67741  2.69355  4.24690  2.90347  2.73739  3.18146  2.89801  2.37887  2.77519  2.98518  4.58477  3.61503
          0.02149  4.69442  4.41320  0.61958  0.77255  0.90773  0.51658
    264   2.34777  4.37293  3.69624  3.20467  3.41146  3.76285  3.71421  2.84446  3.17088  1.37195  2.77701  3.64339  4.09953  3.30079  3.52529  2.99552  2.83738  2.50163  4.97020  3.75775    417 l x - -
          2.68618  4.42225  2.77519  2.73123  3.46354  2.40513  3.72494  3.29354  2.67741  2.69355  4.24690  2.90347  2.73739  3.18146  2.89801  2.37887  2.77519  2.98518  4.58477  3.61503
          0.01341  4.71395  5.43629  0.61958  0.77255  0.81442  0.58500
    265   2.50492  5.16587  2.68946  2.32153  3.92795  3.36376  3.44283  3.76272  2.53106  3.37861  4.22012  3.04301  3.87436  2.79954  2.94594  1.73545  2.31599  3.49806  4.90919  4.25134    418 s x - -
          2.68618  4.42225  2.77519  2.73123  3.46354  2.40513  3.72494  3.29354  2.67741  2.69355  4.24690  2.90347  2.73739  3.18146  2.89801  2.37887  2.77519  2.98518  4.58477  3.61503
          0.07429  4.76210  2.76376  0.61958  0.77255  0.88792  0.53020
    266   2.17122  4.28970  3.84366  3.36892  3.39885  3.74187  3.99715  1.93312  3.41368  1.87954  3.36610  3.77394  4.07119  3.65584  3.57638  2.59978  2.93444  2.09876  4.89723  3.69848    419 l x - -
          2.68618  4.42225  2.77519  2.73123  3.46354  2.40513  3.72494  3.29354  2.67741  2.69355  4.24690  2.90347  2.73739  3.18146  2.89801  2.37887  2.77519  2.98518  4.58477  3.61503
          0.03619  4.70640  3.63056  0.61958  0.77255  0.95547  0.48553
    267   2.67206  5.24954  2.12411  2.34920  4.57789  3.37185  3.56151  3.99575  2.48870  3.41156  4.29659  2.63223  3.88832  2.74794  2.98075  1.77013  2.72564  3.52232  5.69273  4.28945    420 s x - -
          2.68618  4.42225  2.77519  2.73123  3.46354  2.40513  3.72494  3.29354  2.67741  2.69355  4.24690  2.90347  2.73739  3.18146  2.89801  2.37887  2.77519  2.98518  4.58477  3.61503
          0.02202  4.69176  4.37325  0.61958  0.77255  0.42443  1.06174
    268   2.67815  5.14160  2.85067  2.22916  4.42492  3.26102  3.14367  3.95955  2.27845  3.56313  4.30548  2.96625  2.74831  2.78740  2.61951  2.30664  2.24241  3.45653  5.76491  4.35797    421 e x - -
          2.68618  4.42225  2.77519  2.73123  3.46354  2.40513  3.72494  3.29354  2.67741  2.69355  4.24690  2.90347  2.73739  3.18146  2.89801  2.37887  2.77519  2.98518  4.58477  3.61503
          0.01958  4.89497  4.43085  0.61958  0.77255  0.55278  0.85649
    269   2.76871  5.31894  2.62407  2.29866  4.64972  3.29367  3.72229  3.16920  2.27384  3.19376  4.36338  2.44845  2.56312  2.78613  2.69567  2.70150  2.81214  2.91671  5.76027  4.35811    422 k x - -
          2.68618  4.42225  2.77519  2.73123  3.46354  2.40513  3.72494  3.29354  2.67741  2.69355  4.24690  2.90347  2.73739  3.18146  2.89801  2.37887  2.77519  2.98518  4.58477  3.61503
          0.02209  4.91836  4.23075  0.61958  0.77255  0.59228  0.80534
    270   2.18817  5.31591  2.54008  2.29302  4.64594  3.62114  3.17096  3.65220  2.42936  3.41164  4.36055  3.05913  2.98239  2.64779  2.83720  2.42818  2.52784  2.91823  5.75770  4.35600    423 a x - -
          2.68618  4.42225  2.77519  2.73123  3.46354  2.40513  3.72494  3.29354  2.67741  2.69355  4.24690  2.90347  2.73739  3.18146  2.89801  2.37887  2.77519  2.98518  4.58477  3.61503
          0.08288  4.91540  2.62822  0.61958  0.77255  0.61722  0.77531
    271   2.42661  5.24253  2.96600  2.25690  4.17864  3.44765  3.62436  3.90962  2.50574  2.79576  4.29221  2.99331  2.65168  2.64595  2.80075  2.39493  2.19123  3.58190  5.69592  4.30626    424 t x - -
          2.68618  4.42225  2.77519  2.73123  3.46354  2.40513  3.72494  3.29354  2.67741  2.69355  4.24690  2.90347  2.73739  3.18146  2.89801  2.37887  2.77519  2.98518  4.58477  3.61503
          0.02750  4.84816  3.94836  0.61958  0.77255  0.70666  0.67982
    272   2.59613  5.28616  2.26126  2.01564  4.61431  3.20048  3.69516  3.15156  2.50242  3.26734  4.33135  2.91460  2.82697  2.76419  2.95709  2.62513  2.46336  3.53814  5.72910  4.32849    425 e x - -
          2.68618  4.42225  2.77519  2.73123  3.46354  2.40513  3.72494  3.29354  2.67741  2.69355  4.24690  2.90347  2.73739  3.18146  2.89801  2.37887  2.77519  2.98518  4.58477  3.61503
          0.06414  4.84879  2.91337  0.61958  0.77255  0.51534  0.90955
    273   2.54618  5.15733  2.90940  2.25427  4.65556  2.91982  3.67644  4.07929  2.50250  3.58319  4.36033  2.99601  2.42502  2.51316  2.35170  2.45514  2.46362  3.66955  5.75473  4.27128    426 e x - -
          2.68618  4.42225  2.77519  2.73123  3.46354  2.40513  3.72494  3.29354  2.67741  2.69355  4.24690  2.90347  2.73739  3.18146  2.89801  2.37887  2.77519  2.98518  4.58477  3.61503
          0.14374  4.87070  2.06976  0.61958  0.77255  0.56916  0.83471
    274   2.60810  5.26293  2.89695  2.28943  4.59126  3.27854  3.53026  3.99943  2.41948  3.14552  4.30805  2.56321  2.94329  2.79605  2.72784  2.32011  2.16814  3.26828  5.70576  4.30514    427 t x - -
          2.68602  4.42252  2.77468  2.73132  3.46375  2.40532  3.72483  3.29381  2.67765  2.69362  4.24700  2.90335  2.73747  3.18097  2.89825  2.37890  2.77465  2.98536  4.58487  3.61530
          0.64849  0.86718  2.86416  0.67394  0.71273  0.62288  0.76873
    275   2.43562  5.31914  2.74582  2.15067  4.51475  3.31653  3.56767  3.93193  2.43857  3.40040  3.27738  2.87099  3.07582  2.46518  2.54062  2.35064  2.74019  3.47391  5.75645  4.35017    430 e . - -
          2.68618  4.42225  2.77519  2.73123  3.46354  2.40513  3.72494  3.29354  2.67741  2.69355  4.24690  2.90347  2.73739  3.18146  2.89801  2.37887  2.77519  2.98518  4.58477  3.61503
          0.17411  4.87822  1.88264  0.61958  0.77255  0.83475  0.56913
    276   2.61178  5.23852  2.48500  2.13652  4.19072  3.44351  3.66969  3.60561  2.47831  3.37826  4.14386  2.57496  3.62198  2.73778  2.52979  2.19358  2.62375  3.27724  5.68122  4.28045    431 e . - -
          2.68618  4.42225  2.77519  2.73123  3.46354  2.40513  3.72494  3.29354  2.67741  2.69355  4.24690  2.90347  2.73739  3.18146  2.89801  2.37887  2.77519  2.98518  4.58477  3.61503
          0.02346  4.71747  4.25120  0.61958  0.77255  1.06705  0.42163
    277   2.09224  5.10338  2.98348  2.36737  4.09676  2.97214  3.60407  3.58755  2.53086  3.29848  4.06587  2.87933  3.03915  2.80735  2.94668  2.44292  2.23824  3.20217  5.57714  4.20920    432 a . - -
          2.68618  4.42225  2.77519  2.73123  3.46354  2.40513  3.72494  3.29354  2.67741  2.69355  4.24690  2.90347  2.73739  3.18146  2.89801  2.37887  2.77519  2.98518  4.58477  3.61503
          0.02966  4.70752  3.90228  0.61958  0.77255  1.07875  0.41554
    278   2.50367  5.18719  2.94032  2.12098  4.49919  3.31056  3.65831  3.70797  2.38435  3.31667  3.04610  2.54258  3.18647  2.68191  2.88346  2.46842  2.49419  3.30956  5.64019  4.25011    433 e . - -
          2.68618  4.42225  2.77519  2.73123  3.46354  2.40513  3.72494  3.29354  2.67741  2.69355  4.24690  2.90347  2.73739  3.18146  2.89801  2.37887  2.77519  2.98518  4.58477  3.61503
          0.14672  4.69158  2.06125  0.61958  0.77255  1.09698  0.40628
    279   2.36123  5.12281  2.86828  2.24688  4.42673  3.03645  3.66203  3.88463  2.42221  2.67243  4.17473  2.53413  3.15047  2.75512  2.70754  2.63685  2.57021  3.25867  5.58104  4.19639    434 e . - -
          2.68451  4.42381  2.77596  2.73136  3.46527  2.40569  3.72555  3.29367  2.67732  2.69476  4.24847  2.90489  2.73382  3.18145  2.89874  2.37801  2.77376  2.98604  4.58592  3.61663
          0.92531  0.51330  5.28286  2.37336  0.09780  0.49654  0.93810
    280   2.39660  5.27178  2.57849  2.41155  4.41441  3.34331  3.62777  3.71988  2.43606  3.12797  4.23578  2.96092  3.29971  2.41044  3.00221  2.15648  2.60508  3.42120  5.72016  3.20498    472 s x - -
          2.68587  4.42252  2.77514  2.73125  3.46363  2.40529  3.72502  3.29370  2.67760  2.69328  4.24709  2.90348  2.73705  3.18170  2.89818  2.37875  2.77531  2.98506  4.58504  3.61517
          0.75163  0.91570  2.05443  0.63585  0.75393  0.84761  0.55938
    281   2.29759  5.23664  2.84054  2.35508  4.56155  3.55682  3.37481  3.81685  2.15683  3.03971  4.17961  2.89064  3.06064  2.62876  2.88193  2.25468  2.55082  3.32050  5.68157  4.28313    475 k x - -
          2.68618  4.42225  2.77519  2.73123  3.46354  2.40513  3.72494  3.29354  2.67741  2.69355  4.24690  2.90347  2.73739  3.18146  2.89801  2.37887  2.77519  2.98518  4.58477  3.61503
          0.20513  4.73794  1.73331  0.61958  0.77255  1.03251  0.44023
    282   2.50857  4.41663  2.83027  2.02796  4.32946  3.45782  3.53550  3.89917  2.14194  3.31785  4.22973  2.94856  3.51963  2.51688  2.46036  2.43197  2.67509  3.53413  5.62719  4.13736    476 e . - -
          2.68618  4.42225  2.77519  2.73123  3.46354  2.40513  3.72494  3.29354  2.67741  2.69355  4.24690  2.90347  2.73739  3.18146  2.89801  2.37887  2.77519  2.98518  4.58477  3.61503
          0.02795  4.55198  4.07345  0.61958  0.77255  0.98162  0.46953
    283   2.66046  5.17795  2.55391  2.27121  4.49327  3.36065  3.11426  3.71741  2.33763  2.71430  3.96196  2.87776  3.07056  2.73689  2.78660  2.54563  2.50267  3.22781  5.62885  4.23659    477 e x - -
          2.68618  4.42225  2.77519  2.73123  3.46354  2.40513  3.72494  3.29354  2.67741  2.69355  4.24690  2.90347  2.73739  3.18146  2.89801  2.37887  2.77519  2.98518  4.58477  3.61503
          0.09241  4.63864  2.54343  0.61958  0.77255  1.05155  0.42985
    284   2.36101  5.22820  2.57512  2.03329  4.56861  3.39438  3.31371  3.98781  2.18033  3.32567  3.98720  2.59444  3.50724  2.56544  2.86831  2.47497  2.83398  3.57712  5.66364  4.25548    478 e x - -
          2.68618  4.42225  2.77519  2.73123  3.46354  2.40513  3.72494  3.29354  2.67741  2.69355  4.24690  2.90347  2.73739  3.18146  2.89801  2.37887  2.77519  2.98518  4.58477  3.61503
          0.02903  4.59896  3.98720  0.61958  0.77255  0.79271  0.60260
    285   2.55130  5.26214  2.74754  2.31810  4.59746  2.93377  3.50808  4.01613  2.08322  3.56325  3.39706  2.99930  2.90195  2.50009  2.88040  2.43461  2.52436  3.53863  5.70069  4.29571    479 k x - -
          2.68618  4.42225  2.77519  2.73123  3.46354  2.40513  3.72494  3.29354  2.67741  2.69355  4.24690  2.90347  2.73739  3.18146  2.89801  2.37887  2.77519  2.98518  4.58477  3.61503
          0.02307  4.73706  4.26572  0.61958  0.77255  0.62141  0.77043
    286   2.42524  5.26671  2.69735  2.21511  3.52945  3.09745  3.49479  3.83705  2.50114  3.53165  4.20169  2.70687  3.46025  2.81599  2.89412  2.20983  2.69920  3.33970  5.71617  3.03320    480 s x - -
          2.68618  4.42225  2.77519  2.73123  3.46354  2.40513  3.72494  3.29354  2.67741  2.69355  4.24690  2.90347  2.73739  3.18146  2.89801  2.37887  2.77519  2.98518  4.58477  3.61503
          0.32119  4.86911  1.32038  0.61958  0.77255  0.80935  0.58905
    287   2.57503  4.46001  3.57405  2.87676  3.60071  3.61371  3.94554  2.81734  2.88879  1.80417  3.56332  3.41997  2.84040  3.26806  2.96162  2.63511  2.80353  2.26374  5.04049  3.80327    481 l x - -
          2.68618  4.42225  2.77519  2.73123  3.46354  2.40513  3.72494  3.29354  2.67741  2.69355  4.24690  2.90347  2.73739  3.18146  2.89801  2.37887  2.77519  2.98518  4.58477  3.61503
          0.01536  4.57960  5.30195  0.61958  0.77255  0.63772  0.75183
    288   2.77954  5.23982  2.30078  2.25175  4.55570  3.47875  3.73396  3.41862  2.49949  3.20780  4.13131  2.93251  2.49782  2.68895  2.93493  2.15232  2.92131  3.14131  5.69037  4.05715    482 s x - -
          2.68618  4.42225  2.77519  2.73123  3.46354  2.40513  3.72494  3.29354  2.67741  2.69355  4.24690  2.90347  2.73739  3.18146  2.89801  2.37887  2.77519  2.98518  4.58477  3.61503
          0.02318  4.80959  4.21564  0.61958  0.77255  0.77968  0.61351
    289   2.36174  5.00268  2.81205  2.47764  4.47131  3.30548  3.53462  4.02068  2.50538  3.34214  3.52639  3.00388  2.21029  2.73105  2.63902  2.23598  2.75687  3.49623  5.69749  4.30716    483 p x - -
          2.68624  4.42231  2.77520  2.73129  3.46360  2.40514  3.72501  3.29356  2.67746  2.69361  4.24690  2.90292  2.73742  3.18152  2.89807  2.37889  2.77510  2.98521  4.58483  3.61509
          0.21386  1.69159  4.78993  0.15761  1.92540  0.71479  0.67196
    290   2.58404  5.16051  2.87129  2.59468  4.34204  3.50168  3.53671  3.51500  2.50006  3.21435  4.10175  3.06475  3.39389  2.86601  3.02328  2.03443  1.75351  3.23334  5.63683  4.27178    485 t x - -
          2.68618  4.42225  2.77519  2.73123  3.46354  2.40513  3.72494  3.29354  2.67741  2.69355  4.24690  2.90347  2.73739  3.18146  2.89801  2.37887  2.77519  2.98518  4.58477  3.61503
          0.17229  4.89117  1.89214  0.61958  0.77255  0.78838  0.60620
    291   2.78703  5.43145  1.93480  2.45526  4.78925  3.52959  3.95817  4.26582  2.80506  3.78262  4.56921  3.09035  1.39785  3.05679  3.23810  2.47193  3.18556  3.84980  5.95151  4.53135    486 p x - -
          2.68618  4.42229  2.77521  2.73128  3.46358  2.40515  3.72499  3.29358  2.67745  2.69344  4.24694  2.90351  2.73732  3.18151  2.89805  2.37874  2.77518  2.98523  4.58481  3.61507
          0.17112  1.90600  4.75525  0.20021  1.70682  0.65844  0.72910
    292   2.38216  5.23014  3.00093  2.49765  4.53496  3.61206  3.11508  3.74178  2.51316  3.37577  4.28165  3.09713  2.26866  2.74386  2.46819  2.41071  2.36097  3.38330  5.68766  4.11353    488 p x - -
          2.68618  4.42225  2.77519  2.73123  3.46354  2.40513  3.72494  3.29354  2.67741  2.69355  4.24690  2.90347  2.73739  3.18146  2.89801  2.37887  2.77519  2.98518  4.58477  3.61503
          0.02339  4.86139  4.17471  0.61958  0.77255  0.48801  0.95153
    293   2.46692  4.87949  3.36619  2.78928  4.09321  3.67394  3.98641  3.48291  2.84987  2.76854  3.71230  3.35226  1.51051  3.18777  3.24081  2.41702  2.45617  3.12584  5.43919  4.14753    489 p x - -
          2.68618  4.42225  2.77519  2.73123  3.46354  2.40513  3.72494  3.29354  2.67741  2.69355  4.24690  2.90347  2.73739  3.18146  2.89801  2.37887  2.77519  2.98518  4.58477  3.61503
          0.05380  4.96097  3.09295  0.61958  0.77255  0.59986  0.79604
    294   2.95889  5.21624  3.20499  2.64703  4.56861  3.71204  4.12635  3.97700  2.88851  3.36826  4.42291  3.30610  0.89422  3.03454  3.31895  3.03119  3.27873  3.51789  5.82299  4.50498    490 p x - -
          2.68618  4.42225  2.77519  2.73123  3.46354  2.40513  3.72494  3.29354  2.67741  2.69355  4.24690  2.90347  2.73739  3.18146  2.89801  2.37887  2.77519  2.98518  4.58477  3.61503
          0.02756  4.93684  3.91186  0.61958  0.77255  0.55301  0.85617
    295   2.33481  4.81612  3.47329  2.83831  3.99269  3.64630  3.27041  3.14491  2.89037  2.72435  3.03175  3.31011  1.74268  3.19359  3.01751  2.70069  2.72642  2.90094  5.36529  4.08704    491 p x - -
          2.68618  4.42225  2.77519  2.73123  3.46354  2.40513  3.72494  3.29354  2.67741  2.69355  4.24690  2.90347  2.73739  3.18146  2.89801  2.37887  2.77519  2.98518  4.58477  3.61503
          0.01039  4.96761  5.68996  0.61958  0.77255  0.54736  0.86388
    296   2.50559  5.10789  3.21426  2.62813  4.35519  3.70494  3.83990  3.62079  2.70145  3.04589  4.08527  2.77916  1.50341  2.97930  3.11945  2.44659  2.81092  3.24902  5.60644  4.26508    492 p x - -
          2.68618  4.42225  2.77519  2.73123  3.46354  2.40513  3.72494  3.29354  2.67741  2.69355  4.24690  2.90347  2.73739  3.18146  2.89801  2.37887  2.77519  2.98518  4.58477  3.61503
          0.15736  4.99624  1.97444  0.61958  0.77255  0.60025  0.79556
    297   2.48873  4.77125  3.47884  2.92737  4.01352  3.70773  4.00782  3.25563  2.83711  2.90856  3.85050  3.38645  1.30187  3.11340  3.30252  2.60758  2.81199  3.02709  5.38208  4.10797    493 p x - -
          2.68618  4.42225  2.77519  2.73123  3.46354  2.40513  3.72494  3.29354  2.67741  2.69355  4.24690  2.90347  2.73739  3.18146  2.89801  2.37887  2.77519  2.98518  4.58477  3.61503
          0.02794  4.85400  3.92430  0.61958  0.77255  0.86862  0.54392
    298   2.59772  5.31443  2.98040  1.94233  4.65241  3.38031  3.78382  4.13273  2.44838  3.48765  4.35770  3.06454  2.15123  2.25325  2.47279  2.64437  3.01560  3.66169  5.75076  4.34491    494 e x - -
          2.68618  4.42225  2.77519  2.73123  3.46354  2.40513  3.72494  3.29354  2.67741  2.69355  4.24690  2.90347  2.73739  3.18146  2.89801  2.37887  2.77519  2.98518  4.58477  3.61503
          0.01177  4.84411  5.56646  0.61958  0.77255  0.88104  0.53504
    299   2.68132  5.29704  2.83436  2.43051  4.62816  3.56942  3.68508  3.98514  1.24673  3.39558  4.34217  2.95869  3.55848  2.89127  2.80089  2.64438  3.03551  3.43747  5.73699  4.33753    495 k x - -
          2.68618  4.42225  2.77519  2.73123  3.46354  2.40513  3.72494  3.29354  2.67741  2.69355  4.24690  2.90347  2.73739  3.18146  2.89801  2.37887  2.77519  2.98518  4.58477  3.61503
          0.03003  4.85118  3.82767  0.61958  0.77255  0.43518  1.04170
    300   2.71537  5.46437  1.39738  2.13315  4.79999  3.55617  3.80555  4.28780  2.47856  3.76601  4.51230  3.05587  3.84699  2.92756  3.16310  2.24544  2.69315  3.85085  5.89942  4.47978    496 d x - -
          2.68618  4.42225  2.77519  2.73123  3.46354  2.40513  3.72494  3.29354  2.67741  2.69355  4.24690  2.90347  2.73739  3.18146  2.89801  2.37887  2.77519  2.98518  4.58477  3.61503
          0.05607  4.97404  3.04473  0.61958  0.77255  0.66082  0.72655
    301   2.71295  5.33599  2.05556  2.14934  4.67208  3.62391  3.76724  3.37212  2.26647  3.54694  4.32510  3.00509  3.73782  2.41374  2.89560  2.43969  2.67661  2.93772  5.77407  4.20565    497 d x - -
          2.68618  4.42225  2.77519  2.73123  3.46354  2.40513  3.72494  3.29354  2.67741  2.69355  4.24690  2.90347  2.73739  3.18146  2.89801  2.37887  2.77519  2.98518  4.58477  3.61503
          0.02270  4.92878  4.18589  0.61958  0.77255  0.57522  0.82687
    302   2.32411  5.24211  3.11491  2.56248  4.53649  3.30723  3.76431  3.76788  2.03456  3.37748  4.29659  3.14894  2.06664  2.92214  2.93815  2.47025  2.49561  3.20097  5.70646  4.14148    498 k x - -
          2.68618  4.42225  2.77519  2.73123  3.46354  2.40513  3.72494  3.29354  2.67741  2.69355  4.24690  2.90347  2.73739  3.18146  2.89801  2.37887  2.77519  2.98518  4.58477  3.61503
          0.17215  4.96346  1.88943  0.61958  0.77255  0.68480  0.70157
    303   2.69699  4.55348  3.06691  3.09139  3.13941  3.27845  3.95361  2.93976  2.99416  2.50266  3.38104  3.46138  3.85117  3.30747  3.37343  2.74824  2.93153  2.79462  5.13251  1.59394    499 y x - -
          2.68618  4.42225  2.77519  2.73123  3.46354  2.40513  3.72494  3.29354  2.67741  2.69355  4.24690  2.90347  2.73739  3.18146  2.89801  2.37887  2.77519  2.98518  4.58477  3.61503
          0.01211  4.81578  5.53813  0.61958  0.77255  0.93788  0.49669
    304   2.68607  4.36162  4.07461  3.36440  3.40302  3.88483  4.09852  2.39071  3.20497  1.41000  3.24393  3.45007  3.22147  3.48762  3.42843  2.91473  2.97763  2.19067  4.96564  3.76304    500 l x - -
          2.68621  4.42229  2.77521  2.73124  3.46358  2.40517  3.72499  3.29349  2.67745  2.69349  4.24677  2.90351  2.73744  3.18151  2.89805  2.37882  2.77501  2.98514  4.58481  3.61507
          0.15852  1.96742  4.99474  0.19704  1.72126  0.46474  0.98967
    305   2.64865  5.37616  2.21081  2.47423  4.71703  3.60048  3.73911  3.97202  2.31017  3.58186  4.23685  2.28484  2.55350  2.91496  2.91786  2.18464  2.64910  3.72631  5.81135  4.40290    502 s x - -
          2.68618  4.42225  2.77519  2.73123  3.46354  2.40513  3.72494  3.29354  2.67741  2.69355  4.24690  2.90347  2.73739  3.18146  2.89801  2.37887  2.77519  2.98518  4.58477  3.61503
          0.31368  4.99846  1.33751  0.61958  0.77255  0.68262  0.70378
    306   2.64345  5.04986  3.11407  2.55687  4.05397  3.25033  3.77434  3.66665  2.49600  3.08869  3.94315  3.06836  2.23081  2.43831  2.76971  2.24552  2.46843  3.35959  5.53510  4.17975    503 p x - -
          2.68618  4.42225  2.77519  2.73123  3.46354  2.40513  3.72494  3.29354  2.67741  2.69355  4.24690  2.90347  2.73739  3.18146  2.89801  2.37887  2.77519  2.98518  4.58477  3.61503
          0.01597  4.69841  5.00075  0.61958  0.77255  0.59197  0.80573
    307   2.66679  5.33275  2.86764  2.34934  4.54474  3.19898  3.68131  4.15397  2.06836  3.63554  4.37508  2.87987  3.70343  2.70229  2.97364  1.89556  2.08198  3.64934  5.76888  4.36131    504 s x - -
          2.68619  4.42226  2.77518  2.73122  3.46351  2.40513  3.72495  3.29350  2.67742  2.69354  4.24691  2.90348  2.73740  3.18147  2.89802  2.37886  2.77520  2.98519  4.58478  3.61504
          0.14494  3.78510  2.18731  0.61062  0.78311  0.85507  0.55382
    308   2.48737  5.28845  2.73164  2.42037  4.62432  3.50614  3.76505  4.10377  2.42006  3.40559  3.97766  2.37547  2.43957  2.68351  2.35512  2.31372  3.01103  3.52537  5.72663  4.32139    509 s x - -
          2.68618  4.42225  2.77520  2.73123  3.46354  2.40513  3.72494  3.29354  2.67741  2.69355  4.24690  2.90347  2.73740  3.18146  2.89801  2.37885  2.77520  2.98518  4.58477  3.61503
          0.21610  4.37250  1.70527  0.57789  0.82344  0.98940  0.46490
    309   2.59253  5.20544  2.76511  2.30370  4.53296  3.26941  3.67291  3.85332  1.93328  3.03737  4.13561  2.56098  3.71486  2.67914  2.82944  2.32710  2.73908  3.13411  5.64875  4.24868    511 k x - -
          2.68618  4.42225  2.77519  2.73123  3.46354  2.40513  3.72494  3.29354  2.67741  2.69355  4.24690  2.90347  2.73739  3.18146  2.89801  2.37887  2.77519  2.98518  4.58477  3.61503
          0.06104  4.62730  3.00708  0.61958  0.77255  0.64759  0.74088
    310   2.61129  4.77994  3.13320  2.64799  4.21576  3.49597  3.85174  3.62852  2.48324  3.01599  4.05745  3.06502  2.50496  2.95143  3.04830  2.35960  1.96898  2.53353  5.49224  4.16303    512 t x - -
          2.68618  4.42225  2.77519  2.73123  3.46354  2.40513  3.72494  3.29354  2.67741  2.69355  4.24690  2.90347  2.73739  3.18146  2.89801  2.37887  2.77519  2.98518  4.58477  3.61503
          0.07253  4.81894  2.78247  0.61958  0.77255  0.81263  0.58643
    311   2.74260  5.25697  2.95043  2.50076  4.57647  3.54297  3.70964  4.04361  2.44085  3.27641  4.30529  3.03794  1.91065  2.31407  2.69092  2.16353  2.94524  3.51948  5.70493  4.31160    513 p x - -
          2.68618  4.42225  2.77519  2.73123  3.46354  2.40513  3.72494  3.29354  2.67741  2.69355  4.24690  2.90347  2.73739  3.18146  2.89801  2.37887  2.77519  2.98518  4.58477  3.61503
          0.04369  4.82295  3.36070  0.61958  0.77255  0.94250  0.49372
    312   2.58587  5.07708  3.16308  2.56437  3.98103  3.62043  3.81966  3.30099  2.40204  3.04303  4.14153  2.96738  3.40580  2.40994  2.96955  1.82340  2.38103  3.26521  5.56494  3.95743    514 s x - -
          2.68618  4.42225  2.77519  2.73123  3.46354  2.40513  3.72494  3.29354  2.67741  2.69355  4.24690  2.90347  2.73739  3.18146  2.89801  2.37887  2.77519  2.98518  4.58477  3.61503
          0.02918  4.81303  3.88084  0.61958  0.77255  1.03339  0.43974
    313   1.86685  5.03749  2.94892  2.55200  4.22117  3.47853  3.71323  3.36293  2.61292  2.93877  4.10497  3.01709  3.49224  2.94546  2.42407  2.53916  2.47692  2.83542  5.53245  4.18826    515 a x - -
          2.68618  4.42225  2.77519  2.73123  3.46354  2.40513  3.72494  3.29354  2.67741  2.69355  4.24690  2.90347  2.73739  3.18146  2.89801  2.37887  2.77519  2.98518  4.58477  3.61503
          0.01439  4.79620  5.11178  0.61958  0.77255  0.50822  0.92022
    314   2.17474  5.20383  3.06615  2.51309  4.48362  3.02012  3.77613  3.65118  2.60207  3.16292  4.15347  2.98761  2.19344  2.94465  3.08709  2.23287  2.41822  3.24897  5.67800  4.31042    516 a x - -
          2.68618  4.42225  2.77519  2.73123  3.46354  2.40513  3.72494  3.29354  2.67741  2.69355  4.24690  2.90347  2.73739  3.18146  2.89801  2.37887  2.77519  2.98518  4.58477  3.61503
          0.35843  4.97265  1.22315  0.61958  0.77255  0.75205  0.63752
    315   2.56955  5.13484  2.95995  2.46616  4.31164  3.43922  3.67662  3.88990  2.48142  3.37404  4.18919  2.96994  2.97159  2.60837  2.24456  2.42160  1.99619  3.50170  5.59648  4.14306    517 t . - -
          2.68618  4.42225  2.77519  2.73123  3.46354  2.40513  3.72494  3.29354  2.67741  2.69355  4.24690  2.90347  2.73739  3.18146  2.89801  2.37887  2.77519  2.98518  4.58477  3.61503
          0.03374  4.63349  3.75280  0.61958  0.77255  1.23413  0.34402
    316   2.56852  5.11739  3.04366  2.41563  4.41342  3.53391  3.39138  3.81478  2.25046  3.30483  4.04841  2.97122  3.26955  2.78200  2.83522  1.57795  2.87141  3.43349  5.58032  4.20456    518 s . - -
          2.68627  4.42239  2.77525  2.73134  3.46363  2.40525  3.72491  3.29323  2.67747  2.69365  4.24703  2.90358  2.73713  3.18147  2.89766  2.37872  2.77526  2.98520  4.58490  3.61517
          0.48250  1.47287  1.87407  0.76311  0.62776  0.74541  0.64348
    317   2.55561  4.98309  3.11601  2.56076  4.23066  3.01460  3.58234  3.42828  2.57526  3.01559  4.05330  2.94269  1.84171  2.88251  2.65882  2.70617  2.80072  3.15549  5.48146  4.14071    522 p x - -
          2.68599  4.42240  2.77522  2.73123  3.46365  2.40528  3.72500  3.29334  2.67754  2.69332  4.24705  2.90361  2.73730  3.18138  2.89813  2.37870  2.77521  2.98533  4.58492  3.61512
          0.88537  0.67302  2.56041  0.07765  2.59417  0.55240  0.85700
    318   2.67489  5.30464  2.81494  2.30845  4.63506  2.67124  3.47823  4.06172  2.28117  2.80969  3.41377  2.77403  3.04427  2.70577  2.84369  2.29612  2.83644  3.41671  5.43024  4.34425    524 k . - -
          2.68618  4.42225  2.77519  2.73123  3.46354  2.40513  3.72494  3.29354  2.67741  2.69355  4.24690  2.90347  2.73739  3.18146  2.89801  2.37887  2.77519  2.98518  4.58477  3.61503
          0.27922  4.88435  1.44365  0.61958  0.77255  0.97137  0.47572
    319   2.57639  5.21590  2.87169  2.19556  4.40141  3.40701  3.33954  3.66523  2.21772  3.36832  3.92255  2.56544  3.33098  2.61074  2.66559  2.14386  2.83205  3.45528  5.65600  4.25261    525 s . - -
          2.68618  4.42225  2.77519  2.73123  3.46354  2.40513  3.72494  3.29354  2.67741  2.69355  4.24690  2.90347  2.73739  3.18146  2.89801  2.37887  2.77519  2.98518  4.58477  3.61503
          0.04031  4.61988  3.51813  0.61958  0.77255  1.27825  0.32646
    320   2.43194  5.08083  2.54641  2.40961  4.22784  3.31056  3.60178  3.65453  2.44866  3.10863  4.13772  2.91663  3.35856  2.67437  2.93742  2.13369  2.65557  2.78228  5.55099  3.85591    526 s . - -
          2.68543  4.42324  2.77445  2.73134  3.46452  2.40571  3.72480  3.29354  2.67808  2.69372  4.24650  2.90357  2.73662  3.18171  2.89781  2.37843  2.77518  2.98520  4.58575  3.61576
          1.24277  0.53521  2.07251  1.76564  0.18763  0.59730  0.79916
    321   2.53654  5.13536  2.89766  2.41712  4.17357  3.33725  3.67427  3.27990  2.31907  2.69351  3.62002  3.10349  3.33188  2.72544  2.89383  2.04592  2.51871  3.36487  5.60973  4.24255    552 s x - -
          2.68618  4.42225  2.77519  2.73123  3.46354  2.40513  3.72494  3.29354  2.67741  2.69355  4.24690  2.90347  2.73739  3.18146  2.89801  2.37887  2.77519  2.98518  4.58477  3.61503
          0.24573  4.80394  1.56221  0.61958  0.77255  0.67740  0.70915
    322   2.33016  5.21744  2.76163  2.41044  4.53175  3.50104  3.76004  3.76813  2.33437  3.17993  3.82618  2.78572  2.20256  2.77957  2.90576  2.22545  2.92026  3.55679  5.66901  4.27746    553 p x - -
          2.68618  4.42225  2.77519  2.73123  3.46354  2.40513  3.72494  3.29354  2.67741  2.69355  4.24690  2.90347  2.73739  3.18146  2.89801  2.37887  2.77519  2.98518  4.58477  3.61503
          0.03251  4.75948  3.75428  0.61958  0.77255  0.71709  0.66976
    323   2.61257  5.31418  2.25466  2.29779  4.64668  2.89899  3.80068  3.85672  2.33851  3.49322  4.35821  2.94857  3.39610  2.90119  2.93237  2.36272  2.08187  3.27389  5.75449  4.23573    554 t x - -
          2.68608  4.42240  2.77530  2.73137  3.46369  2.40525  3.72498  3.29369  2.67707  2.69370  4.24705  2.90353  2.73723  3.18161  2.89733  2.37899  2.77525  2.98529  4.58492  3.61477
          0.67551  0.88377  2.55260  0.07704  2.60174  0.85398  0.55464
    324   2.49188  5.11117  3.02982  2.36778  3.92137  3.46514  3.78087  3.35424  2.58486  2.81189  3.79934  2.73820  3.09918  2.83402  3.01047  2.22362  2.13978  3.29955  5.59622  4.00781    556 t x - -
          2.68618  4.42225  2.77519  2.73123  3.46354  2.40513  3.72494  3.29354  2.67741  2.69355  4.24690  2.90347  2.73739  3.18146  2.89801  2.37887  2.77519  2.98518  4.58477  3.61503
          0.06081  4.86731  2.96995  0.61958  0.77255  1.02571  0.44401
    325   2.53253  5.30025  2.31002  2.17715  4.44765  3.44531  3.43596  4.04025  2.47569  3.41495  4.09547  2.64222  3.04804  2.86166  2.73169  2.16638  2.80487  3.13465  5.73835  4.33287    557 s x - -
          2.68618  4.42225  2.77519  2.73123  3.46354  2.40513  3.72494  3.29354  2.67741  2.69355  4.24690  2.90347  2.73739  3.18146  2.89801  2.37887  2.77519  2.98518  4.58477  3.61503
          0.03088  4.83671  3.79538  0.61958  0.77255  0.81806  0.58212
    326   2.16817  5.31198  2.83366  2.34041  4.64228  3.20779  3.70313  4.01922  2.47296  3.55535  4.28174  2.99067  2.86633  2.74279  2.90743  2.04186  2.29166  3.40920  5.75364  4.35176    558 s x - -
          2.68618  4.42225  2.77519  2.73123  3.46354  2.40513  3.72494  3.29354  2.67741  2.69355  4.24690  2.90347  2.73739  3.18146  2.89801  2.37887  2.77519  2.98518  4.58477  3.61503
          0.01806  4.90328  4.55881  0.61958  0.77255  0.95463  0.48606
    327   2.74556  5.33701  2.35319  1.59600  4.02617  2.68590  3.75975  4.01064  2.49740  3.35443  4.37949  2.91537  3.56831  2.73774  2.97506  2.59432  2.76069  3.72411  5.77360  4.36641    559 e x - -
          2.68618  4.42225  2.77519  2.73123  3.46354  2.40513  3.72494  3.29354  2.67741  2.69355  4.24690  2.90347  2.73739  3.18146  2.89801  2.37887  2.77519  2.98518  4.58477  3.61503
          0.09192  4.91227  2.51990  0.61958  0.77255  0.93821  0.49647
    328   2.53724  4.64219  2.88569  2.85140  2.62648  3.48418  3.58724  3.16441  2.94812  2.66494  3.66286  3.41348  3.85163  3.28568  3.28122  2.56659  2.86202  2.88482  2.96236  2.24063    560 y x - -
          2.68618  4.42225  2.77519  2.73123  3.46354  2.40513  3.72494  3.29354  2.67741  2.69355  4.24690  2.90347  2.73739  3.18146  2.89801  2.37887  2.77519  2.98518  4.58477  3.61503
          0.03100  4.84994  3.78575  0.61958  0.77255  1.08494  0.41237
    329   2.48516  5.28499  1.85044  2.45740  4.61490  3.43761  3.66792  3.81113  2.42247  3.51890  4.32972  2.70062  3.21273  2.79118  2.95764  2.55913  2.31077  3.52299  5.72682  4.04183    561 d x - -
          2.68618  4.42225  2.77519  2.73123  3.46354  2.40513  3.72494  3.29354  2.67741  2.69355  4.24690  2.90347  2.73739  3.18146  2.89801  2.37887  2.77519  2.98518  4.58477  3.61503
          0.01579  4.83318  4.86567  0.61958  0.77255  0.84258  0.56317
    330   2.72710  5.34879  2.47386  1.35517  4.69048  3.41389  3.76321  3.97942  2.44830  3.56885  4.39067  2.86206  3.63263  2.75658  2.90922  2.53389  2.92694  3.63331  5.78320  4.37334    562 e x - -
          2.68618  4.42225  2.77519  2.73123  3.46354  2.40513  3.72494  3.29354  2.67741  2.69355  4.24690  2.90347  2.73739  3.18146  2.89801  2.37887  2.77519  2.98518  4.58477  3.61503
          0.01447  4.90743  4.96566  0.61958  0.77255  0.92213  0.50695
    331   2.54252  5.35778  2.57505  2.40325  4.69934  3.58615  3.75773  4.11891  1.32253  3.60593  4.39996  2.95901  3.33909  2.73616  2.99195  2.61413  2.93697  3.74666  5.79190  4.38292    563 k x - -
          2.68618  4.42225  2.77519  2.73123  3.46354  2.40513  3.72494  3.29354  2.67741  2.69355  4.24690  2.90347  2.73739  3.18146  2.89801  2.37887  2.77519  2.98518  4.58477  3.61503
          0.08027  4.92649  2.66093  0.61958  0.77255  0.79039  0.60453
    332   2.67833  5.35057  2.38174  1.82750  4.69492  3.40832  3.05536  3.94862  2.06709  3.60675  4.21942  2.96057  3.12048  2.76908  2.92260  2.42862  2.95996  3.56708  5.78367  4.37313    564 e x - -
          2.68618  4.42225  2.77519  2.73123  3.46354  2.40513  3.72494  3.29354  2.67741  2.69355  4.24690  2.90347  2.73739  3.18146  2.89801  2.37887  2.77519  2.98518  4.58477  3.61503
          0.07703  4.91572  2.70594  0.61958  0.77255  0.85158  0.55642
    333   2.72496  5.02979  3.14134  2.64483  4.26568  3.61707  3.78923  3.64408  2.54457  1.95683  4.10115  3.17683  2.48047  2.80489  2.72651  2.38762  2.64024  3.21700  5.53391  3.53904    565 l x - -
          2.68618  4.42225  2.77519  2.73123  3.46354  2.40513  3.72494  3.29354  2.67741  2.69355  4.24690  2.90347  2.73739  3.18146  2.89801  2.37887  2.77519  2.98518  4.58477  3.61503
          0.09526  4.89262  2.48461  0.61958  0.77255  0.48638  0.95412
    334   2.71307  5.27169  3.01783  2.29177  4.57056  3.29574  3.59020  3.49696  2.54241  3.14263  3.92967  2.98053  1.85012  2.58979  3.00232  2.62681  2.94288  2.89580  5.73305  4.16298    566 p . - -
          2.68618  4.42225  2.77519  2.73123  3.46354  2.40513  3.72494  3.29354  2.67741  2.69355  4.24690  2.90347  2.73739  3.18146  2.89801  2.37887  2.77519  2.98518  4.58477  3.61503
          0.09601  5.00450  2.46704  0.61958  0.77255  0.88436  0.53270
    335   2.40665  5.14566  2.48353  2.02411  4.58667  3.33914  3.37669  3.95023  2.28438  3.59591  4.31693  2.78763  3.46970  2.63497  2.91088  2.19602  2.98734  3.24219  5.78058  3.72357    567 e . - -
          2.68618  4.42225  2.77519  2.73123  3.46354  2.40513  3.72494  3.29354  2.67741  2.69355  4.24690  2.90347  2.73739  3.18146  2.89801  2.37887  2.77519  2.98518  4.58477  3.61503
          0.01894  4.91940  4.46929  0.61958  0.77255  1.02855  0.44243
    336   2.77075  5.29881  2.65367  2.24869  4.62258  3.40317  3.59415  3.56523  2.49427  3.45400  4.12409  2.82767  3.35845  2.42612  2.67006  2.48302  2.86772  2.14276  5.74445  4.21199    568 v . - -
          2.68618  4.42225  2.77519  2.73123  3.46354  2.40513  3.72494  3.29354  2.67741  2.69355  4.24690  2.90347  2.73739  3.18146  2.89801  2.37887  2.77519  2.98518  4.58477  3.61503
          0.02806  4.91146  3.89663  0.61958  0.77255  1.04043  0.43587
    337   2.68900  5.33237  2.82650  2.33034  4.53207  2.56781  3.44577  4.15333  2.49133  3.60435  4.37477  2.76944  2.02576  2.59885  2.87420  2.46015  2.80046  3.66587  5.76859  4.36099    569 p . - -
          2.68618  4.42225  2.77519  2.73123  3.46354  2.40513  3.72494  3.29354  2.67741  2.69355  4.24690  2.90347  2.73739  3.18146  2.89801  2.37887  2.77519  2.98518  4.58477  3.61503
          0.02446  4.89458  4.09388  0.61958  0.77255  1.06494  0.42274
    338   2.57822  5.33545  2.65639  2.01080  4.26710  2.97668  3.56591  3.91476  2.19437  3.45044  4.37646  2.48249  3.47257  2.72009  2.76111  2.26072  2.90546  3.64377  5.76894  4.24597    570 e . - -
          2.68618  4.42225  2.77519  2.73123  3.46354  2.40513  3.72494  3.29354  2.67741  2.69355  4.24690  2.90347  2.73739  3.18146  2.89801  2.37887  2.77519  2.98518  4.58477  3.61503
          0.01918  4.88146  4.47322  0.61958  0.77255  1.08331  0.41321
    339   2.50681  5.32283  2.55369  2.39734  4.66248  2.63775  3.78849  3.95494  2.41219  3.38693  4.24156  2.73175  3.43289  2.65846  2.40128  2.27178  2.53459  3.62276  5.47584  4.35111    571 s . - -
          2.68618  4.42225  2.77519  2.73123  3.46354  2.40513  3.72494  3.29354  2.67741  2.69355  4.24690  2.90347  2.73739  3.18146  2.89801  2.37887  2.77519  2.98518  4.58477  3.61503
          0.11937  4.87370  2.25502  0.61958  0.77255  1.09390  0.40783
    340   2.69734  5.27239  2.71445  2.26101  4.47893  2.38474  3.56474  3.75997  2.39872  3.27762  4.21567  2.73437  3.62600  2.59240  2.75895  2.12098  2.80090  3.48422  5.71104  4.25281    572 s . - -
          2.68618  4.42225  2.77519  2.73123  3.46354  2.40513  3.72494  3.29354  2.67741  2.69355  4.24690  2.90347  2.73739  3.18146  2.89801  2.37887  2.77519  2.98518  4.58477  3.61503
          0.07019  4.76705  2.82548  0.61958  0.77255  1.22216  0.34898
    341   2.54668  5.27498  2.49111  2.13801  4.61898  2.73919  3.57419  4.05787  2.06073  3.47001  4.24805  2.62709  3.44256  2.48067  2.84489  2.59525  2.81329  3.66506  5.70821  4.29776    573 k . - -
          2.68618  4.42225  2.77519  2.73123  3.46354  2.40513  3.72494  3.29354  2.67741  2.69355  4.24690  2.90347  2.73739  3.18146  2.89801  2.37887  2.77519  2.98518  4.58477  3.61503
          0.04441  4.71032  3.36858  0.61958  0.77255  1.27948  0.32598
    342   2.66962  3.95216  2.62242  2.32452  4.57771  3.05392  3.72040  3.94967  2.04054  3.24444  4.08252  2.79992  3.50450  2.54598  2.44933  2.33204  2.86649  3.59838  5.68082  4.27583    574 k . - -
          2.68618  4.42225  2.77519  2.73123  3.46354  2.40513  3.72494  3.29354  2.67741  2.69355  4.24690  2.90347  2.73739  3.18146  2.89801  2.37887  2.77519  2.98518  4.58477  3.61503
          0.03560  4.67979  3.66169  0.61958  0.77255  1.30777  0.31529
    343   2.66672  5.22868  2.39418  2.08886  4.56088  3.21467  3.71554  4.03796  2.33729  3.40583  4.13799  2.36798  3.84868  2.78835  2.78568  2.32205  2.88180  2.82134  5.66909  4.10482    575 e . - -
          2.68427  4.42288  2.77412  2.72995  3.46412  2.40539  3.72568  3.29430  2.67775  2.69413  4.24761  2.90374  2.73798  3.18177  2.89855  2.37888  2.77565  2.98527  4.58556  3.61401
          1.19343  0.52886  2.22989  1.48492  0.25686  0.60722  0.78716
    344   2.45060  5.32369  2.74125  2.18490  4.66567  3.20545  3.78266  4.03948  2.19706  3.49607  4.25539  2.90493  3.27752  2.53146  2.76157  2.07281  2.56169  3.49371  5.75823  4.25538    594 s x - -
          2.68618  4.42225  2.77519  2.73123  3.46354  2.40513  3.72494  3.29354  2.67741  2.69355  4.24690  2.90347  2.73739  3.18146  2.89801  2.37887  2.77519  2.98518  4.58477  3.61503
          0.10933  4.86147  2.34519  0.61958  0.77255  1.03175  0.44065
    345   2.21300  5.28006  2.76629  1.96129  4.34377  3.21923  3.57568  3.59479  2.36957  3.39908  4.21698  2.80450  3.39131  2.68434  2.82585  2.36194  2.69539  3.50788  5.71911  4.19057    595 e x - -
          2.68618  4.42225  2.77519  2.73123  3.46354  2.40513  3.72494  3.29354  2.67741  2.69355  4.24690  2.90347  2.73739  3.18146  2.89801  2.37887  2.77519  2.98518  4.58477  3.61503
          0.07354  4.79272  2.77076  0.61958  0.77255  1.19116  0.36222
    346   2.58521  5.23485  2.66748  2.29860  4.39021  3.18394  3.63611  3.97135  2.07788  3.20058  3.46662  2.84909  3.60594  2.51794  2.92118  2.28152  2.85436  2.89037  5.68003  4.19687    596 k x - -
          2.68618  4.42225  2.77519  2.73123  3.46354  2.40513  3.72494  3.29354  2.67741  2.69355  4.24690  2.90347  2.73739  3.18146  2.89801  2.37887  2.77519  2.98518  4.58477  3.61503
          0.04833  4.73579  3.25961  0.61958  0.77255  0.56131  0.84505
    347   2.54603  3.83149  2.38666  2.29962  4.50806  3.09933  3.65052  4.08129  2.30073  3.34684  4.38957  2.65204  2.76764  2.65665  3.01310  2.65948  2.69669  3.62229  5.78513  3.19173    597 e . - -
          2.68618  4.42225  2.77519  2.73123  3.46354  2.40513  3.72494  3.29354  2.67741  2.69355  4.24690  2.90347  2.73739  3.18146  2.89801  2.37887  2.77519  2.98518  4.58477  3.61503
          0.06024  4.96295  2.96682  0.61958  0.77255  0.97053  0.47623
    348   2.68588  5.34105  2.40007  1.78443  4.68174  3.11767  3.69326  3.88720  2.48749  3.33703  4.38287  2.51663  3.71753  2.66193  2.91585  2.54290  2.61584  3.26688  5.77636  4.10979    598 e . - -
          2.68602  4.42247  2.77516  2.73107  3.46376  2.40502  3.72495  3.29342  2.67746  2.69350  4.24712  2.90343  2.73743  3.18135  2.89817  2.37896  2.77516  2.98531  4.58481  3.61525
          0.44509  1.47939  2.02909  0.92546  0.50476  0.67223  0.71452
    349   2.42068  5.31282  2.89827  2.24713  4.64503  2.34587  3.61142  3.96337  2.33087  3.37926  4.10353  2.88197  3.17230  2.79950  2.97342  2.15021  2.68375  3.50432  5.75328  4.00084    605 s x - -
          2.68618  4.42225  2.77519  2.73123  3.46354  2.40513  3.72494  3.29354  2.67741  2.69355  4.24690  2.90347  2.73739  3.18146  2.89801  2.37887  2.77519  2.98518  4.58477  3.61503
          0.03498  4.89406  3.61639  0.61958  0.77255  0.58034  0.82031
    350   2.61582  5.39573  2.35061  1.84078  4.73946  2.59958  3.84780  4.12342  2.47046  3.70047  4.43698  2.96804  2.94249  2.76368  2.99596  2.16251  2.92040  3.66634  5.82910  4.41834    606 e x - -
          2.68618  4.42225  2.77519  2.73123  3.46354  2.40513  3.72494  3.29354  2.67741  2.69355  4.24690  2.90347  2.73739  3.18146  2.89801  2.37887  2.77519  2.98518  4.58477  3.61503
          0.12020  5.01844  2.23824  0.61958  0.77255  0.82822  0.57417
    351   2.13912  5.14029  2.23489  2.29757  4.53780  2.46461  3.71996  4.14514  2.45799  3.45933  4.18652  3.04157  3.75881  2.60695  2.85836  2.40471  2.90240  3.28123  5.76908  4.36403    607 a x - -
          2.68618  4.42225  2.77519  2.73123  3.46354  2.40513  3.72494  3.29354  2.67741  2.69355  4.24690  2.90347  2.73739  3.18146  2.89801  2.37887  2.77519  2.98518  4.58477  3.61503
          0.01091  4.91944  5.64179  0.61958  0.77255  0.54672  0.86476
    352   2.47939  5.41189  2.38898  1.94036  4.63649  2.19530  3.56391  4.24034  2.47110  3.66302  4.15298  3.09615  3.57061  2.67612  2.62481  2.60951  3.00851  3.36879  5.84548  4.43544    608 e x - -
          2.68618  4.42225  2.77519  2.73123  3.46354  2.40513  3.72494  3.29354  2.67741  2.69355  4.24690  2.90347  2.73739  3.18146  2.89801  2.37887  2.77519  2.98518  4.58477  3.61503
          0.00938  5.06916  5.79151  0.61958  0.77255  0.78425  0.60965
    353   2.41008  5.40536  2.66674  2.16340  4.26307  3.29211  3.74187  3.90440  2.33415  2.97439  4.32131  2.81313  3.82815  2.48030  2.28884  2.55281  2.68939  3.28428  5.84059  4.43221    609 e x - -
          2.68618  4.42225  2.77519  2.73123  3.46354  2.40513  3.72494  3.29354  2.67741  2.69355  4.24690  2.90347  2.73739  3.18146  2.89801  2.37887  2.77519  2.98518  4.58477  3.61503
          0.08814  5.06916  2.55006  0.61958  0.77255  0.78425  0.60965
    354   2.27313  5.18209  1.97179  2.18142  4.49359  3.08462  3.54086  3.97600  2.52989  3.57749  4.24959  2.88805  3.61222  2.73764  2.93098  2.35027  2.70644  3.36500  5.80491  4.39749    610 d x - -
          2.68618  4.42225  2.77519  2.73123  3.46354  2.40513  3.72494  3.29354  2.67741  2.69355  4.24690  2.90347  2.73739  3.18146  2.89801  2.37887  2.77519  2.98518  4.58477  3.61503
          0.03791  4.99118  3.49325  0.61958  0.77255  0.84185  0.56372
    355   2.81614  5.37708  2.17482  1.67722  4.72017  2.60606  3.75633  4.14732  2.49460  3.57392  4.35017  2.80975  3.62764  2.62836  2.94310  2.63181  2.99780  3.44605  5.81090  3.85290    611 e x - -
          2.68618  4.42225  2.77519  2.73123  3.46354  2.40513  3.72494  3.29354  2.67741  2.69355  4.24690  2.90347  2.73739  3.18146  2.89801  2.37887  2.77519  2.98518  4.58477  3.61503
          0.01020  4.98670  5.70904  0.61958  0.77255  0.59228  0.80534
    356   2.54933  5.26188  1.79766  2.06790  4.63377  2.85507  3.70128  4.23552  2.55719  3.67818  4.02710  2.79575  3.56740  2.67471  3.07039  2.57625  2.99488  2.95507  5.84767  4.43945    612 d x - -
          2.68618  4.42225  2.77519  2.73123  3.46354  2.40513  3.72494  3.29354  2.67741  2.69355  4.24690  2.90347  2.73739  3.18146  2.89801  2.37887  2.77519  2.98518  4.58477  3.61503
          0.00923  5.08612  5.80847  0.61958  0.77255  0.66455  0.72258
    357   2.73846  5.40571  2.82716  2.46065  4.73874  3.70130  3.59713  3.91424  2.40228  3.70579  4.44974  3.17349  3.61553  2.80955  2.99905  1.33730  2.31719  3.72509  5.84561  4.44205    613 s x - -
          2.68618  4.42225  2.77519  2.73123  3.46354  2.40513  3.72494  3.29354  2.67741  2.69355  4.24690  2.90347  2.73739  3.18146  2.89801  2.37887  2.77519  2.98518  4.58477  3.61503
          0.01621  5.10745  4.60283  0.61958  0.77255  0.65355  0.73438
    358   2.83950  5.44980  3.04722  2.48880  4.78986  2.73360  3.77658  4.06604  2.20142  3.55165  3.27236  3.10540  3.79530  1.72646  2.27051  2.67926  2.83074  3.65026  5.88546  4.47765    614 q x - -
          2.68618  4.42225  2.77519  2.73123  3.46354  2.40513  3.72494  3.29354  2.67741  2.69355  4.24690  2.90347  2.73739  3.18146  2.89801  2.37887  2.77519  2.98518  4.58477  3.61503
          0.00846  5.17302  5.89536  0.61958  0.77255  0.59470  0.80236
    359   2.64396  5.46205  2.69382  2.30400  4.80227  3.51577  3.92547  4.28491  2.42158  3.48394  4.50419  3.12442  2.57385  2.93914  2.97958  1.41958  2.98194  3.69649  5.89767  4.48948    615 s x - -
          2.68618  4.42225  2.77519  2.73123  3.46354  2.40513  3.72494  3.29354  2.67741  2.69355  4.24690  2.90347  2.73739  3.18146  2.89801  2.37887  2.77519  2.98518  4.58477  3.61503
          0.00828  5.19356  5.91590  0.61958  0.77255  0.51143  0.91539
    360   2.82795  5.41128  2.80850  1.03823  3.32024  3.63533  3.79033  3.95781  2.68853  3.64033  4.46043  3.14291  3.70754  2.96754  3.18999  2.77063  3.17800  3.45976  5.86299  4.33043    616 e x - -
          2.68618  4.42225  2.77519  2.73123  3.46354  2.40513  3.72494  3.29354  2.67741  2.69355  4.24690  2.90347  2.73739  3.18146  2.89801  2.37887  2.77519  2.98518  4.58477  3.61503
          0.00808  5.21875  5.94110  0.61958  0.77255  0.46475  0.98965
    361   2.75614  4.79379  3.49291  2.95016  3.73486  3.87544  4.20438  1.16787  2.97584  2.32441  3.70702  3.17710  4.11772  3.06837  3.41386  3.07609  3.01906  3.03321  5.36660  4.11982    617 i x - -
          2.68618  4.42225  2.77519  2.73123  3.46354  2.40513  3.72494  3.29354  2.67741  2.69355  4.24690  2.90347  2.73739  3.18146  2.89801  2.37887  2.77519  2.98518  4.58477  3.61503
          0.07089  5.23740  2.76269  0.61958  0.77255  0.50387  0.92682
    362   2.51715  5.42696  2.85457  2.48924  4.31348  3.65936  3.57325  3.60314  2.54578  3.54012  4.47164  3.09229  3.94406  1.21228  2.98028  2.78784  3.02791  3.80945  5.86875  4.33879    618 q x - -
          2.68618  4.42225  2.77519  2.73123  3.46354  2.40513  3.72494  3.29354  2.67741  2.69355  4.24690  2.90347  2.73739  3.18146  2.89801  2.37887  2.77519  2.98518  4.58477  3.61503
          0.00844  5.17494  5.89729  0.61958  0.77255  0.58050  0.82012
    363   2.72523  5.46405  2.71106  2.42943  4.80489  3.67822  3.72088  3.85303  2.50715  3.67294  4.50587  2.39636  3.94719  2.85038  3.02317  1.38946  2.57216  3.79479  5.89922  4.49073    619 s x - -
          2.68618  4.42225  2.77519  2.73123  3.46354  2.40513  3.72494  3.29354  2.67741  2.69355  4.24690  2.90347  2.73739  3.18146  2.89801  2.37887  2.77519  2.98518  4.58477  3.61503
          0.00825  5.19725  5.91959  0.61958  0.77255  0.63330  0.75681
    364   2.95059  4.16939  3.91159  3.44544  3.45739  3.97725  4.39818  0.98321  3.55341  2.19972  3.60585  3.93344  4.32414  3.87048  3.67647  2.96392  3.15224  2.58415  5.10153  3.81000    620 i x - -
          2.68618  4.42225  2.77519  2.73123  3.46354  2.40513  3.72494  3.29354  2.67741  2.69355  4.24690  2.90347  2.73739  3.18146  2.89801  2.37887  2.77519  2.98518  4.58477  3.61503
          0.01507  5.19725  4.66403  0.61958  0.77255  0.63330  0.75681
    365   3.00055  4.56306  3.61653  3.47684  3.45243  3.81076  4.09307  2.83151  3.54056  2.09838  1.18511  3.67505  4.11482  3.48760  3.80394  2.87982  3.19256  2.54208  5.16470  3.95857    621 m x - -
          2.68618  4.42225  2.77519  2.73123  3.46354  2.40513  3.72494  3.29354  2.67741  2.69355  4.24690  2.90347  2.73739  3.18146  2.89801  2.37887  2.77519  2.98518  4.58477  3.61503
          0.01461  5.20106  4.71158  0.61958  0.77255  0.65308  0.73488
    366   2.63495  5.46661  1.71082  1.64176  4.42158  3.02264  3.82187  4.29190  2.61552  3.49934  4.00039  3.04262  3.86119  2.81403  3.11211  2.59230  3.02374  3.85541  5.90131  4.49223    622 e x - -
          2.68618  4.42225  2.77519  2.73123  3.46354  2.40513  3.72494  3.29354  2.67741  2.69355  4.24690  2.90347  2.73739  3.18146  2.89801  2.37887  2.77519  2.98518  4.58477  3.61503
          0.01505  5.19773  4.66637  0.61958  0.77255  0.67133  0.71545
    367   2.81779  5.46120  2.96304  2.20393  4.63069  3.41828  3.76608  4.21725  2.58837  3.76331  4.50410  3.04747  3.84147  1.12978  3.16031  2.79210  3.09670  3.74406  5.89797  4.08510    623 q x - -
          2.68618  4.42225  2.77519  2.73123  3.46354  2.40513  3.72494  3.29354  2.67741  2.69355  4.24690  2.90347  2.73739  3.18146  2.89801  2.37887  2.77519  2.98518  4.58477  3.61503
          0.00830  5.19099  5.91333  0.61958  0.77255  0.69033  0.69597
    368   2.95562  4.47552  4.20491  3.65083  0.99266  4.01562  4.24761  2.60340  3.67374  2.51788  3.33753  4.08835  4.01804  3.91257  3.94017  2.91153  3.01177  2.61861  5.08704  3.89542    624 f x - -
          2.68618  4.42225  2.77519  2.73123  3.46354  2.40513  3.72494  3.29354  2.67741  2.69355  4.24690  2.90347  2.73739  3.18146  2.89801  2.37887  2.77519  2.98518  4.58477  3.61503
          0.01350  5.19099  4.84780  0.61958  0.77255  0.67013  0.71671
    369   2.56325  5.47034  1.98604  2.17727  4.81563  3.46961  3.60686  4.21112  2.58363  3.71661  4.51097  3.15078  3.26837  2.10980  2.71885  2.17278  2.85792  3.77813  5.90285  4.49169    625 d x - -
          2.68618  4.42225  2.77519  2.73123  3.46354  2.40513  3.72494  3.29354  2.67741  2.69355  4.24690  2.90347  2.73739  3.18146  2.89801  2.37887  2.77519  2.98518  4.58477  3.61503
          0.00832  5.18952  5.91187  0.61958  0.77255  0.69440  0.69190
    370   2.55932  5.46817  1.78199  2.11118  4.81157  3.36313  3.10365  4.29657  2.62857  3.50893  4.50938  2.97370  2.34926  2.75998  3.07281  2.68996  3.03473  3.55433  5.90176  4.49147    626 d x - -
          2.68618  4.42225  2.77519  2.73123  3.46354  2.40513  3.72494  3.29354  2.67741  2.69355  4.24690  2.90347  2.73739  3.18146  2.89801  2.37887  2.77519  2.98518  4.58477  3.61503
          0.00832  5.18952  5.91187  0.61958  0.77255  0.69440  0.69190
    371   2.63330  5.39073  2.66673  1.92691  4.27917  2.45738  3.90836  3.78630  2.60455  2.35844  4.02090  3.01430  3.02621  2.89638  3.17717  2.43669  2.99404  3.58993  5.30338  4.18629    627 e x - -
          2.68615  4.42227  2.77518  2.73125  3.46356  2.40514  3.72492  3.29356  2.67743  2.69348  4.24685  2.90349  2.73741  3.18148  2.89800  2.37886  2.77518  2.98520  4.58479  3.61505
          0.07504  3.07504  3.64553  0.31528  1.30779  0.69440  0.69190
    372   2.12656  5.33662  3.12577  2.46684  4.63217  2.54643  3.20332  3.72655  2.65684  3.39073  3.32311  3.00633  3.65465  2.87079  3.07011  2.16332  2.48052  2.77432  5.80014  4.42121    629 a x - -
          2.68618  4.42225  2.77519  2.73123  3.46354  2.40513  3.72494  3.29354  2.67741  2.69355  4.24690  2.90347  2.73739  3.18146  2.89801  2.37887  2.77519  2.98518  4.58477  3.61503
          0.03460  5.17220  3.56360  0.61958  0.77255  0.64172  0.74737
    373   2.50072  4.72943  2.94365  2.27828  4.78233  2.06577  2.93210  3.68170  2.38363  3.28725  4.48640  2.83824  3.71191  2.97133  2.59440  2.49168  2.70317  3.62050  5.88070  4.47383    630 g x - -
          2.68618  4.42225  2.77519  2.73123  3.46354  2.40513  3.72494  3.29354  2.67741  2.69355  4.24690  2.90347  2.73739  3.18146  2.89801  2.37887  2.77519  2.98518  4.58477  3.61503
          0.04543  5.16917  3.25128  0.61958  0.77255  0.69674  0.68957
    374   2.34600  5.22567  2.93029  2.49448  4.74416  1.77346  3.31565  3.97028  2.59243  3.37984  4.45861  2.92514  3.63901  2.84627  3.02832  2.06111  2.94885  3.56652  5.85571  4.45393    631 g x - -
          2.68618  4.42225  2.77519  2.73123  3.46354  2.40513  3.72494  3.29354  2.67741  2.69355  4.24690  2.90347  2.73739  3.18146  2.89801  2.37887  2.77519  2.98518  4.58477  3.61503
          0.02581  5.14600  3.92956  0.61958  0.77255  0.64792  0.74052
    375   2.57814  5.40100  2.58062  2.35052  4.02043  3.39022  3.73320  4.06433  2.35089  2.89644  3.68670  3.05335  1.91252  2.93009  3.05196  2.61684  2.71480  3.71683  5.84807  4.00548    632 p x - -
          2.68618  4.42225  2.77519  2.73123  3.46354  2.40513  3.72494  3.29354  2.67741  2.69355  4.24690  2.90347  2.73739  3.18146  2.89801  2.37887  2.77519  2.98518  4.58477  3.61503
          0.01674  5.16473  4.52062  0.61958  0.77255  0.77636  0.61633
    376   2.51889  5.44761  2.62886  2.31754  4.60882  1.73354  3.56807  4.11090  2.51420  3.75167  4.48904  2.87555  4.02520  2.88217  2.68917  2.31552  2.83457  3.73026  5.88200  4.18799    633 g x - -
          2.68618  4.42225  2.77518  2.73122  3.46354  2.40513  3.72495  3.29354  2.67740  2.69355  4.24690  2.90347  2.73740  3.18146  2.89801  2.37887  2.77520  2.98518  4.58477  3.61503
          0.03243  4.87968  3.71689  0.65228  0.73575  0.67808  0.70844
    377   2.22131  5.43113  3.15471  1.57936  4.76549  3.53845  3.80976  3.90653  2.41071  3.17884  3.91965  3.06759  3.42669  2.18750  2.95169  2.75923  2.91034  3.45035  5.87028  4.46589    637 e x - -
          2.68618  4.42225  2.77519  2.73123  3.46354  2.40513  3.72494  3.29354  2.67741  2.69355  4.24690  2.90347  2.73739  3.18146  2.89801  2.37887  2.77519  2.98518  4.58477  3.61503
          0.01955  5.16175  4.29537  0.61958  0.77255  0.68435  0.70203
    378   2.80727  5.46332  2.40417  1.61055  4.67633  3.17316  3.47488  4.29574  2.33185  3.76893  4.50379  2.92967  3.46278  2.11538  2.96561  2.73755  2.90317  3.68812  5.89550  4.26771    638 e x - -
          2.68618  4.42225  2.77519  2.73123  3.46354  2.40513  3.72494  3.29354  2.67741  2.69355  4.24690  2.90347  2.73739  3.18146  2.89801  2.37887  2.77519  2.98518  4.58477  3.61503
          0.01208  5.17189  5.06121  0.61958  0.77255  0.75412  0.63568
    379   2.68834  4.21014  2.56196  1.41570  4.63967  3.62341  3.59684  4.28089  2.44536  3.06290  4.23013  2.98478  3.37996  2.60307  2.81575  2.68125  3.04745  3.76856  5.88853  4.47915    639 e x - -
          2.68618  4.42225  2.77520  2.73120  3.46354  2.40513  3.72495  3.29354  2.67741  2.69355  4.24690  2.90347  2.73740  3.18146  2.89801  2.37887  2.77520  2.98518  4.58477  3.61503
          0.03199  4.65933  3.81640  0.56898  0.83494  0.73283  0.65498
    380   2.54283  4.60104  3.70818  3.26131  3.55599  3.80659  3.88316  1.39031  2.99893  2.38654  3.70906  3.67898  3.79698  3.56596  3.63077  2.72256  2.97150  2.13580  5.19503  3.97781    641 i x - -
          2.68618  4.42225  2.77519  2.73123  3.46354  2.40513  3.72494  3.29354  2.67741  2.69355  4.24690  2.90347  2.73739  3.18146  2.89801  2.37887  2.77519  2.98518  4.58477  3.61503
          0.01562  5.15820  4.63082  0.61958  0.77255  0.80033  0.59635
    381   2.81188  5.17799  3.16824  2.52676  4.42398  3.66951  3.86426  3.65225  2.59667  3.21267  1.34635  3.09716  3.74501  3.05245  3.06299  2.47260  2.89299  3.38742  5.67496  4.33335    642 m x - -
          2.68618  4.42225  2.77519  2.73123  3.46354  2.40513  3.72494  3.29354  2.67741  2.69355  4.24690  2.90347  2.73739  3.18146  2.89801  2.37887  2.77519  2.98518  4.58477  3.61503
          0.04434  5.15295  3.28093  0.61958  0.77255  0.81696  0.58299
    382   2.80284  5.32208  3.13839  2.52114  4.62070  3.65652  3.50926  3.87817  2.64696  3.38276  4.37556  3.04134  3.45920  2.91122  3.10605  1.10464  2.97550  3.59460  5.78368  4.14979    643 s x - -
          2.68618  4.42225  2.77519  2.73123  3.46354  2.40513  3.72494  3.29354  2.67741  2.69355  4.24690  2.90347  2.73739  3.18146  2.89801  2.37887  2.77519  2.98518  4.58477  3.61503
          0.02747  5.11754  3.85810  0.61958  0.77255  0.58461  0.81491
    383   2.52168  5.37967  2.93281  2.44868  4.57487  3.49753  3.72612  4.09208  2.59730  3.60347  4.42939  3.02742  1.29630  2.94404  3.08069  2.71740  3.08345  3.69889  4.46584  4.44297    644 p x - -
          2.68610  4.42290  2.77531  2.73122  3.46283  2.40549  3.72459  3.29343  2.67776  2.69368  4.24702  2.90338  2.73721  3.18112  2.89813  2.37800  2.77553  2.98570  4.58465  3.61562
          0.25939  1.56579  3.93451  1.77487  0.18573  0.77846  0.61455
    384   2.77887  5.36768  3.19473  2.43651  4.23308  3.63552  3.82657  3.81190  2.62771  3.47358  4.30887  2.99932  3.32580  2.84123  1.23367  2.64044  2.99206  3.51431  5.82204  4.28795    668 r x - -
          2.68618  4.42225  2.77519  2.73123  3.46354  2.40513  3.72494  3.29354  2.67741  2.69355  4.24690  2.90347  2.73739  3.18146  2.89801  2.37887  2.77519  2.98518  4.58477  3.61503
          0.24732  5.15715  1.54480  0.61958  0.77255  0.78032  0.61297
    385   2.79513  4.45065  3.71245  3.22713  2.79375  3.90866  3.57296  2.83292  3.28791  1.16009  3.16266  3.68709  3.87981  3.51428  3.40431  3.03864  3.00017  2.69458  5.04964  3.83978    669 l x - -
          2.68618  4.42225  2.77519  2.73123  3.46354  2.40513  3.72494  3.29354  2.67741  2.69355  4.24690  2.90347  2.73739  3.18146  2.89801  2.37887  2.77519  2.98518  4.58477  3.61503
          0.01079  4.93010  5.65244  0.61958  0.77255  1.21152  0.35346
    386   2.90531  5.51713  2.67534  0.89741  4.84488  3.60125  3.96420  4.32842  2.76806  3.82263  4.58857  3.10058  3.71670  3.08146  3.21254  2.76333  3.05383  3.81057  5.97179  4.40932    670 e x - -
          2.68618  4.42225  2.77519  2.73123  3.46354  2.40513  3.72494  3.29354  2.67741  2.69355  4.24690  2.90347  2.73739  3.18146  2.89801  2.37887  2.77519  2.98518  4.58477  3.61503
          0.02745  4.93010  3.91944  0.61958  0.77255  1.18044  0.36693
    387   2.83143  4.38771  4.18335  3.49040  3.25255  3.86609  4.23281  2.35049  2.90113  1.23333  2.92581  3.79314  4.12827  3.74273  2.81918  3.10293  3.07229  2.64400  4.99372  3.79493    671 l x - -
          2.68618  4.42225  2.77519  2.73123  3.46354  2.40513  3.72494  3.29354  2.67741  2.69355  4.24690  2.90347  2.73739  3.18146  2.89801  2.37887  2.77519  2.98518  4.58477  3.61503
          0.01089  4.92110  5.64344  0.61958  0.77255  1.22286  0.34869
    388   1.26992  5.12201  3.23447  2.70281  4.44882  3.37286  3.84327  3.87984  2.59408  3.40245  4.25404  3.22042  4.02126  2.36907  3.16121  2.49007  2.60991  3.52086  5.67229  4.32447    672 a x - -
          2.68618  4.42225  2.77519  2.73123  3.46354  2.40513  3.72494  3.29354  2.67741  2.69355  4.24690  2.90347  2.73739  3.18146  2.89801  2.37887  2.77519  2.98518  4.58477  3.61503
          0.01089  4.92110  5.64344  0.61958  0.77255  1.15183  0.37988
    389   2.39597  5.36064  2.96242  2.01279  4.70182  2.44149  3.81918  4.18555  2.53179  3.66445  4.40310  2.78685  3.79241  2.27502  2.95269  2.09879  2.69578  3.74935  5.79581  4.38623    673 e x - -
          2.68618  4.42225  2.77519  2.73123  3.46354  2.40513  3.72489  3.29354  2.67741  2.69355  4.24690  2.90347  2.73740  3.18146  2.89801  2.37887  2.77519  2.98518  4.58477  3.61503
          0.07011  4.56388  2.85966  0.58420  0.81543  0.82618  0.57575
    390   2.65435  5.32061  2.92124  2.57228  4.63653  3.57441  3.47450  4.10195  2.58005  3.54417  4.18619  3.08157  1.55549  2.10180  3.09387  2.58351  3.05385  3.62807  5.77229  4.37981    675 p x - -
          2.68585  4.42236  2.77531  2.73124  3.46365  2.40518  3.72506  3.29365  2.67749  2.69356  4.24701  2.90358  2.73690  3.18140  2.89798  2.37892  2.77526  2.98530  4.58488  3.61515
          0.20548  1.72660  4.84636  0.53223  0.88501  1.13156  0.38939
    391   2.48631  4.37996  3.86439  3.46908  2.01573  3.66298  4.29257  2.61065  3.62630  1.90375  2.62793  3.77989  3.19711  3.85102  3.70218  2.87935  2.72892  2.32366  4.99031  3.79703    678 l x - -
          2.68618  4.42225  2.77519  2.73123  3.46354  2.40513  3.72494  3.29354  2.67741  2.69355  4.24690  2.90347  2.73739  3.18146  2.89801  2.37887  2.77519  2.98518  4.58477  3.61503
          0.06785  4.98418  2.83436  0.61958  0.77255  0.98485  0.46760
    392   2.86647  4.44153  4.09342  3.41716  2.32000  3.55977  4.10834  2.76597  3.21856  1.40801  3.01279  3.37530  3.86811  3.69078  2.97211  2.73640  3.03982  2.65801  5.04362  3.83824    679 l x - -
          2.68629  4.42267  2.77509  2.73143  3.46389  2.40343  3.72515  3.29394  2.67783  2.69388  4.24708  2.90371  2.73747  3.18164  2.89830  2.37863  2.77514  2.98551  4.58519  3.61545
          1.30760  0.50049  2.09315  0.56932  0.83450  0.91596  0.51105
    393   2.68523  5.28514  3.08076  2.52010  4.60372  3.21687  3.27765  3.73469  2.51058  3.57903  4.33304  3.04371  2.36302  1.91730  2.96042  2.12851  2.83936  3.49057  5.73407  4.22542    685 q x - -
          2.68555  4.42290  2.77533  2.73151  3.46408  2.40556  3.72510  3.29371  2.67787  2.69344  4.24707  2.90377  2.73647  3.18157  2.89819  2.37845  2.77441  2.98529  4.58542  3.61568
          0.39168  1.22223  3.52317  1.70746  0.20007  0.84100  0.56436
    394   2.50670  5.06607  3.18773  2.68363  4.29964  2.67552  3.09824  2.61535  2.70619  3.29635  3.89186  3.04583  2.55914  2.88710  3.11252  2.29018  2.83369  2.63716  5.57193  4.06991    712 s x - -
          2.68618  4.42225  2.77519  2.73123  3.46354  2.40513  3.72494  3.29354  2.67741  2.69355  4.24690  2.90347  2.73739  3.18146  2.89801  2.37887  2.77519  2.98518  4.58477  3.61503
          0.11872  4.99986  2.25188  0.61958  0.77255  1.05643  0.42724
    395   2.18263  5.20483  3.10968  2.57320  4.49380  3.39401  2.30922  3.81036  2.57407  3.36738  4.17401  3.11249  3.21573  2.17288  2.92741  2.41404  2.94783  3.02861  5.67265  3.78085    713 q x - -
          2.68618  4.42225  2.77519  2.73123  3.46354  2.40513  3.72494  3.29354  2.67741  2.69355  4.24690  2.90347  2.73739  3.18146  2.89801  2.37887  2.77519  2.98518  4.58477  3.61503
          0.01103  4.90882  5.63117  0.61958  0.77255  0.83121  0.57186
    396   2.88116  4.49371  4.06396  3.43603  1.77440  3.95618  2.23346  2.86044  3.40990  2.06634  3.60388  3.80984  2.71660  3.56433  3.50854  3.03435  2.96623  2.75534  5.09002  3.59395    714 f x - -
          2.68618  4.42225  2.77519  2.73123  3.46354  2.40513  3.72494  3.29354  2.67741  2.69355  4.24690  2.90347  2.73739  3.18146  2.89801  2.37887  2.77519  2.98518  4.58477  3.61503
          0.01403  5.02424  4.91181  0.61958  0.77255  1.05632  0.42730
    397   2.92451  5.12312  3.36402  2.85652  4.41801  3.60504  3.97921  3.82311  2.81421  3.24355  4.27166  3.05874  0.98098  3.19996  3.07604  2.88413  3.25625  3.31215  5.69037  4.38201    715 p x - -
          2.68618  4.42225  2.77519  2.73123  3.46354  2.40513  3.72494  3.29354  2.67741  2.69355  4.24690  2.90347  2.73739  3.18146  2.89801  2.37887  2.77519  2.98518  4.58477  3.61503
          0.00980  5.02628  5.74863  0.61958  0.77255  1.06441  0.42302
    398   2.74388  4.49142  3.52739  3.05025  3.89640  3.53361  4.01112  3.35749  2.98657  2.95390  3.56337  3.43257  1.07272  3.29794  3.41959  2.99146  2.96696  3.04352  5.37706  4.11479    716 p x - -
          2.68618  4.42225  2.77519  2.73123  3.46354  2.40513  3.72494  3.29354  2.67741  2.69355  4.24690  2.90347  2.73739  3.18146  2.89801  2.37887  2.77519  2.98518  4.58477  3.61503
          0.08856  5.03000  2.54827  0.61958  0.77255  1.07583  0.41705
    399   3.21751  5.38777  3.82773  3.25397  5.00493  3.72159  4.18930  4.21612  2.58748  3.88351  4.72425  3.65500  3.38744  3.25077  0.64700  3.00416  3.55060  4.00258  5.98435  4.77621    717 R x - -
          2.68618  4.42225  2.77519  2.73123  3.46354  2.40513  3.72494  3.29354  2.67741  2.69355  4.24690  2.90347  2.73739  3.18146  2.89801  2.37887  2.77519  2.98518  4.58477  3.61503
          0.01056  4.95199  5.67434  0.61958  0.77255  1.18993  0.36276
    400   2.69059  5.35764  3.07704  2.52176  4.69870  3.31327  3.38985  4.18078  1.85790  3.59736  4.29096  3.00090  3.83373  2.34714  2.05081  2.29965  2.63674  3.63452  5.79214  4.38515    718 k x - -
          2.68618  4.42225  2.77519  2.73123  3.46354  2.40513  3.72494  3.29354  2.67741  2.69355  4.24690  2.90347  2.73739  3.18146  2.89801  2.37887  2.77519  2.98518  4.58477  3.61503
          0.03927  4.95199  3.45980  0.61958  0.77255  0.95927  0.48317
    401   2.89407  4.91162  3.46711  2.90807  4.02676  3.77691  4.01035  3.46396  2.63171  2.91435  3.83243  3.32270  4.17466  3.16698  3.18932  0.99324  3.10590  3.12349  5.46485  4.17800    719 s x - -
          2.68614  4.42225  2.77520  2.73123  3.46354  2.40513  3.72495  3.29354  2.67741  2.69355  4.24690  2.90347  2.73740  3.18146  2.89801  2.37887  2.77520  2.98518  4.58477  3.61503
          0.02202  4.33855  4.74186  0.55297  0.85623  1.10230  0.40363
    402   2.84254  5.16499  3.11905  2.96412  4.87184  3.22729  4.34087  4.32041  3.22293  3.76040  4.71537  3.43038  3.75837  3.43050  3.68633  0.66679  3.30993  3.86751  6.11946  4.78199    721 S x - -
          2.68618  4.42225  2.77519  2.73123  3.46354  2.40513  3.72494  3.29354  2.67741  2.69355  4.24690  2.90347  2.73739  3.18146  2.89801  2.37887  2.77519  2.98518  4.58477  3.61503
          0.01818  4.98771  4.49262  0.61958  0.77255  0.96325  0.48070
    403   2.73371  4.44517  4.25402  3.46263  3.55284  3.88213  4.29231  2.84367  3.53451  0.86532  3.52251  3.92929  3.84873  3.55035  3.66206  3.22905  3.16032  2.67461  4.65831  3.85382    722 l x - -
          2.68618  4.42225  2.77519  2.73123  3.46354  2.40513  3.72494  3.29354  2.67741  2.69355  4.24690  2.90347  2.73739  3.18146  2.89801  2.37887  2.77519  2.98518  4.58477  3.61503
          0.02163  5.02204  4.21277  0.61958  0.77255  1.08852  0.41055
    404   2.26009  5.34809  2.05324  1.61739  4.67408  3.66278  3.78147  4.00718  2.59781  3.48549  4.09732  3.09574  2.90931  2.95722  3.08753  2.66386  3.08989  3.25503  5.79289  4.39348    723 e x - -
          2.68618  4.42225  2.77519  2.73123  3.46354  2.40513  3.72494  3.29354  2.67741  2.69355  4.24690  2.90347  2.73739  3.18146  2.89801  2.37887  2.77519  2.98518  4.58477  3.61503
          0.01197  5.01037  5.25278  0.61958  0.77255  1.10666  0.40147
    405   2.65131  5.34368  3.01662  2.57882  4.66847  3.41186  2.97971  4.07817  2.51044  3.23340  4.39008  2.98987  1.61528  2.35814  2.83052  2.71946  3.02741  3.72346  5.78832  4.39073    724 p x - -
          2.68618  4.42225  2.77519  2.73123  3.46354  2.40513  3.72494  3.29354  2.67741  2.69355  4.24690  2.90347  2.73739  3.18146  2.89801  2.37887  2.77519  2.98518  4.58477  3.61503
          0.07071  5.00837  2.78725  0.61958  0.77255  1.07466  0.41766
    406   2.49384  4.28780  3.60072  2.95309  3.80094  3.50388  3.79905  2.57658  2.62349  2.04309  3.58369  3.41683  3.39792  3.12345  2.81667  2.56679  2.40400  2.49074  5.26333  4.00894    725 l x - -
          2.68618  4.42225  2.77519  2.73123  3.46354  2.40513  3.72494  3.29354  2.67741  2.69355  4.24690  2.90347  2.73739  3.18146  2.89801  2.37887  2.77519  2.98518  4.58477  3.61503
          0.01051  4.95642  5.67877  0.61958  0.77255  1.14310  0.38394
    407   2.55042  5.36660  2.20432  2.44217  4.70931  3.10162  3.58913  4.19363  2.10564  3.43534  4.05818  2.66111  3.11579  2.86700  2.61878  2.26611  2.96954  3.28096  5.80068  4.39115    726 k x - -
          2.68618  4.42225  2.77519  2.73123  3.46354  2.40513  3.72494  3.29354  2.67741  2.69355  4.24690  2.90347  2.73739  3.18146  2.89801  2.37887  2.77519  2.98518  4.58477  3.61503
          0.04353  4.96589  3.33472  0.61958  0.77255  1.17115  0.37108
    408   2.15080  5.02062  3.09955  2.53532  4.60176  3.47732  3.20738  3.87296  2.06913  3.46515  4.25016  3.06589  3.10571  2.57444  3.05975  1.89905  2.76098  3.50329  5.73712  4.02128    727 s x - -
          2.68618  4.42225  2.77519  2.73123  3.46354  2.40513  3.72494  3.29354  2.67741  2.69355  4.24690  2.90347  2.73739  3.18146  2.89801  2.37887  2.77519  2.98518  4.58477  3.61503
          0.01576  4.93312  4.77516  0.61958  0.77255  1.12161  0.39416
    409   2.20154  5.19715  3.18181  2.56633  4.30689  2.74821  3.58728  3.80408  2.47619  3.30241  4.25547  2.96999  2.45350  2.97891  2.76910  2.21553  2.85614  3.36220  5.67061  3.04829    728 a x - -
          2.68618  4.42225  2.77519  2.73123  3.46354  2.40513  3.72494  3.29354  2.67741  2.69355  4.24690  2.90347  2.73739  3.18146  2.89801  2.37887  2.77519  2.98518  4.58477  3.61503
          0.03173  4.95073  3.72323  0.61958  0.77255  1.09375  0.40790
    410   2.63663  5.05811  2.71110  2.45416  4.22315  2.64953  3.71968  2.92316  2.66765  2.44649  4.07263  3.18688  3.50329  2.85505  3.10253  2.56180  2.53908  2.46711  5.56161  4.22736    729 l x - -
          2.68618  4.42225  2.77519  2.73123  3.46354  2.40513  3.72494  3.29354  2.67741  2.69355  4.24690  2.90347  2.73739  3.18146  2.89801  2.37887  2.77519  2.98518  4.58477  3.61503
          0.01449  4.95357  4.91616  0.61958  0.77255  1.17304  0.37023
    411   2.67718  5.09179  2.91487  2.25529  4.26996  3.37737  3.80214  2.76729  2.67959  2.82150  3.56034  3.07854  2.41297  2.97707  2.94141  2.30503  2.74140  2.94386  5.58832  4.11763    730 e x - -
          2.68618  4.42225  2.77519  2.73123  3.46354  2.40513  3.72494  3.29354  2.67741  2.69355  4.24690  2.90347  2.73739  3.18146  2.89801  2.37887  2.77519  2.98518  4.58477  3.61503
          0.12788  4.95307  2.18052  0.61958  0.77255  1.14650  0.38236
    412   2.56721  5.24653  2.68306  2.44705  4.55948  3.24182  3.65157  3.46943  2.46498  3.42155  3.83450  2.65307  3.32270  2.78817  3.02884  2.04218  2.13715  3.31830  5.69895  4.30824    731 s x - -
          2.68618  4.42225  2.77519  2.73123  3.46354  2.40513  3.72494  3.29354  2.67741  2.69355  4.24690  2.90347  2.73739  3.18146  2.89801  2.37887  2.77519  2.98518  4.58477  3.61503
          0.01536  4.84800  4.90622  0.61958  0.77255  1.13212  0.38912
    413   2.40744  5.18159  3.12705  2.55804  4.46459  3.27691  3.19269  3.14381  2.50518  3.36395  4.23925  3.05012  2.14954  2.57268  3.00050  2.26147  2.68813  3.23320  5.65342  4.28349    732 p x - -
          2.68618  4.42225  2.77519  2.73123  3.46354  2.40513  3.72494  3.29354  2.67741  2.69355  4.24690  2.90347  2.73739  3.18146  2.89801  2.37887  2.77519  2.98518  4.58477  3.61503
          0.02394  4.89378  4.12512  0.61958  0.77255  0.93530  0.49835
    414   2.48318  5.22061  3.18294  2.45253  4.42571  2.65333  3.77394  3.36152  2.40679  2.91082  3.83072  3.12400  3.38622  2.41005  3.03500  2.15612  2.34154  3.41195  5.69070  4.31887    733 s x - -
          2.68618  4.42225  2.77519  2.73123  3.46354  2.40513  3.72494  3.29354  2.67741  2.69355  4.24690  2.90347  2.73739  3.18146  2.89801  2.37887  2.77519  2.98518  4.58477  3.61503
          0.06775  4.97200  2.83749  0.61958  0.77255  1.07914  0.41535
    415   2.12799  5.31126  2.64656  2.42757  4.29475  3.29090  3.73663  3.88288  2.53986  3.49181  4.10557  3.03967  2.47311  2.26065  3.00670  2.47162  2.52336  3.53239  5.75624  4.35779    734 a x - -
          2.68618  4.42225  2.77519  2.73123  3.46354  2.40513  3.72494  3.29354  2.67741  2.69355  4.24690  2.90347  2.73739  3.18146  2.89801  2.37887  2.77519  2.98518  4.58477  3.61503
          0.07389  4.93570  2.74825  0.61958  0.77255  1.08729  0.41118
    416   2.32665  4.43313  2.64486  2.49269  4.65603  2.45752  3.29826  4.06794  2.37919  3.42306  4.36546  2.96304  3.44252  2.26842  2.92581  2.56868  2.44226  3.52908  5.76120  4.35695    735 q x - -
          2.68618  4.42225  2.77519  2.73123  3.46354  2.40513  3.72494  3.29354  2.67741  2.69355  4.24690  2.90347  2.73739  3.18146  2.89801  2.37887  2.77519  2.98518  4.58477  3.61503
          0.04205  4.90538  3.38827  0.61958  0.77255  1.20847  0.35475
    417   2.14091  5.08662  3.09633  2.59412  4.34010  2.87605  3.68343  3.62106  2.58439  2.45277  3.94620  3.16996  2.84177  2.66067  2.99944  2.18798  2.85481  3.07553  5.57843  4.23073    736 a x - -
          2.68618  4.42225  2.77519  2.73123  3.46354  2.40513  3.72494  3.29354  2.67741  2.69355  4.24690  2.90347  2.73739  3.18146  2.89801  2.37887  2.77519  2.98518  4.58477  3.61503
          0.08681  4.88485  2.58245  0.61958  0.77255  1.07424  0.41788
    418   2.50105  5.23256  3.11433  2.25084  4.45528  3.51158  3.66892  3.93819  2.55810  3.26688  4.28403  2.93609  3.27314  2.32550  2.95213  1.76075  2.81480  3.36719  5.69004  3.31034    737 s x - -
          2.68618  4.42225  2.77519  2.73123  3.46354  2.40513  3.72494  3.29354  2.67741  2.69355  4.24690  2.90347  2.73739  3.18146  2.89801  2.37887  2.77519  2.98518  4.58477  3.61503
          0.09124  4.86651  2.53197  0.61958  0.77255  1.26607  0.33120
    419   2.47259  5.24776  2.91682  2.49454  4.43201  3.39731  3.63841  3.64231  2.45658  3.18574  4.29480  2.27058  3.54433  2.64992  2.54036  1.91634  2.81672  3.57825  5.69504  4.17914    738 s x - -
          2.68618  4.42225  2.77519  2.73123  3.46354  2.40513  3.72494  3.29354  2.67741  2.69355  4.24690  2.90347  2.73739  3.18146  2.89801  2.37887  2.77519  2.98518  4.58477  3.61503
          0.04146  4.79514  3.43146  0.61958  0.77255  1.23309  0.34445
    420   2.56556  5.13096  2.55712  2.42254  4.28052  3.49699  3.74316  3.40112  2.51552  2.78977  4.19010  3.06101  3.19831  2.72308  2.71923  2.47882  2.39076  2.52945  5.60640  4.24041    739 t x - -
          2.68618  4.42225  2.77519  2.73123  3.46354  2.40513  3.72494  3.29354  2.67741  2.69355  4.24690  2.90347  2.73739  3.18146  2.89801  2.37887  2.77519  2.98518  4.58477  3.61503
          0.04235  4.80494  3.40290  0.61958  0.77255  1.15827  0.37692
    421   2.69023  5.30264  2.23780  2.37736  4.44475  3.03371  3.52063  4.06192  2.14028  3.44050  4.25020  2.92266  2.92029  2.61988  2.90993  2.27725  2.91371  3.64319  3.65228  4.33343    740 k x - -
          2.68618  4.42225  2.77519  2.73123  3.46354  2.40513  3.72494  3.29354  2.67741  2.69355  4.24690  2.90347  2.73739  3.18146  2.89801  2.37887  2.77519  2.98518  4.58477  3.61503
          0.11934  4.83351  2.25820  0.61958  0.77255  0.98016  0.47041
    422   2.52882  5.27582  2.77976  2.34307  4.60141  3.46828  3.69946  3.22459  2.32489  2.80135  4.32164  2.69538  3.52803  2.47524  2.84905  2.28383  2.38207  3.51334  5.72033  4.32144    741 s x - -
          2.68618  4.42225  2.77519  2.73123  3.46354  2.40513  3.72494  3.29354  2.67741  2.69355  4.24690  2.90347  2.73739  3.18146  2.89801  2.37887  2.77519  2.98518  4.58477  3.61503
          0.13714  4.84016  2.11822  0.61958  0.77255  0.75109  0.63838
    423   2.16049  5.21662  2.72591  2.35567  4.31835  2.93064  3.83428  3.26527  2.58073  3.21942  4.18197  3.08155  3.05016  2.78583  2.77841  2.29101  2.76032  2.80693  5.68251  4.11962    742 a x - -
          2.68608  4.42250  2.77510  2.73100  3.46345  2.40517  3.72451  3.29376  2.67735  2.69367  4.24731  2.90346  2.73750  3.18144  2.89799  2.37883  2.77518  2.98516  4.58519  3.61545
          0.45239  1.18166  2.86255  1.24096  0.34123  1.10855  0.40053
    424   2.52206  5.11623  2.32253  2.41413  4.66567  2.64520  3.66217  3.94254  2.26731  3.63203  4.09480  3.04185  3.13388  2.73697  2.59499  2.18691  2.75334  3.46231  5.75330  4.35595    754 s x - -
          2.68619  4.42275  2.77548  2.73086  3.46393  2.40516  3.72505  3.29346  2.67732  2.69368  4.24655  2.90343  2.73717  3.18155  2.89829  2.37855  2.77491  2.98540  4.58527  3.61553
          0.42828  1.20779  3.00555  1.45013  0.26728  0.76116  0.62947
    425   2.12260  5.30884  2.68135  2.46190  3.39100  3.02393  3.64243  3.87910  2.56026  3.32042  4.13078  2.99935  3.12997  2.54050  2.84015  2.42333  2.46269  3.21582  5.76091  4.19512    760 a x - -
          2.68600  4.42237  2.77527  2.73132  3.46359  2.40493  3.72453  3.29366  2.67748  2.69362  4.24701  2.90351  2.73745  3.18144  2.89798  2.37889  2.77523  2.98522  4.58489  3.61498
          0.59586  1.22756  1.85850  0.09490  2.40199  0.89704  0.52387
    426   2.31222  4.68117  3.49947  2.93135  3.22455  3.11755  3.82631  2.48504  2.91093  2.57771  3.50613  3.19096  3.52912  3.24498  2.84359  2.03132  2.85066  2.54799  5.24680  3.99026    762 s x - -
          2.68618  4.42225  2.77519  2.73123  3.46354  2.40513  3.72494  3.29354  2.67741  2.69355  4.24690  2.90347  2.73739  3.18146  2.89801  2.37887  2.77519  2.98518  4.58477  3.61503
          0.01443  4.89773  4.98144  0.61958  0.77255  1.20283  0.35717
    427   2.63967  4.99760  3.14117  2.63194  2.89803  3.23569  3.52933  3.42731  2.66889  2.85452  4.07209  3.12036  3.37171  2.96622  2.96749  1.86283  2.27586  3.05862  5.50940  4.12718    763 s x - -
          2.68618  4.42225  2.77519  2.73123  3.46354  2.40513  3.72494  3.29354  2.67741  2.69355  4.24690  2.90347  2.73739  3.18146  2.89801  2.37887  2.77519  2.98518  4.58477  3.61503
          0.02871  4.90809  3.86708  0.61958  0.77255  1.08890  0.41036
    428   2.26996  5.25779  3.08445  2.17033  4.37572  3.26447  3.39765  2.78700  2.46738  3.13011  4.12061  2.82535  3.06869  2.65167  2.88570  2.38488  2.84687  3.19761  5.71595  4.22832    764 e x - -
          2.68618  4.42225  2.77519  2.73123  3.46354  2.40513  3.72494  3.29354  2.67741  2.69355  4.24690  2.90347  2.73739  3.18146  2.89801  2.37887  2.77519  2.98518  4.58477  3.61503
          0.19206  4.93797  1.78635  0.61958  0.77255  0.85729  0.55219
    429   2.17377  5.26576  2.58155  2.36083  4.58254  3.38518  3.80046  3.60965  2.53503  3.06707  4.00144  2.94980  3.35672  2.39917  2.96716  2.24994  2.44479  3.34362  5.71577  4.32255    765 a x - -
          2.68608  4.42261  2.77530  2.73142  3.46318  2.40538  3.72487  3.29336  2.67767  2.69252  4.24674  2.90346  2.73769  3.18147  2.89806  2.37892  2.77502  2.98524  4.58512  3.61539
          0.94159  0.51155  4.56326  0.51457  0.91071  0.30923  1.32430
    430   2.59747  5.48140  2.83902  2.17170  4.82657  3.10153  3.51816  4.25278  2.35526  3.48513  4.37382  3.11066  2.82414  2.42014  2.69889  1.83791  2.89796  3.66006  5.91402  4.50301    768 s . - -
          2.68618  4.42225  2.77519  2.73123  3.46354  2.40513  3.72494  3.29354  2.67741  2.69355  4.24690  2.90347  2.73739  3.18146  2.89801  2.37887  2.77519  2.98518  4.58477  3.61503
          0.16353  5.21574  1.92805  0.61958  0.77255  0.69227  0.69402
    431   2.58229  4.94530  3.03177  2.46100  3.27430  3.25158  3.68271  3.00392  2.52482  2.82614  4.01910  2.83138  2.69246  2.94136  2.73848  2.07652  2.92686  3.41142  5.70091  4.15149    769 s . - -
          2.68618  4.42225  2.77519  2.73123  3.46354  2.40513  3.72494  3.29354  2.67741  2.69355  4.24690  2.90347  2.73739  3.18146  2.89801  2.37887  2.77519  2.98518  4.58477  3.61503
          0.19463  5.06166  1.76886  0.61958  0.77255  1.03329  0.43980
    432   2.39054  5.31420  2.38077  2.16248  4.64948  3.08690  3.41720  3.76239  2.45735  3.20375  4.07198  2.84741  3.26569  2.81586  2.91772  2.11591  2.79861  3.56502  5.75278  3.99223    770 s . - -
          2.68618  4.42225  2.77519  2.73123  3.46354  2.40513  3.72494  3.29354  2.67741  2.69355  4.24690  2.90347  2.73739  3.18146  2.89801  2.37887  2.77519  2.98518  4.58477  3.61503
          0.07348  4.87840  2.76089  0.61958  0.77255  1.28829  0.32261
    433   2.55822  4.85971  2.67833  2.32493  4.18364  3.36424  3.58187  3.67003  2.46842  3.04984  3.85882  2.89080  2.63800  2.77121  2.78045  1.99854  2.82725  3.55100  5.68835  4.29724    771 s . - -
          2.68483  4.42327  2.77557  2.73082  3.46404  2.40590  3.72561  3.29371  2.67745  2.69361  4.24681  2.90380  2.73660  3.18238  2.89845  2.37808  2.77441  2.98572  4.58600  3.61585
          0.93791  0.53280  3.83518  1.95734  0.15226  0.56413  0.84131
    434   2.72598  5.40930  2.64474  2.43867  4.62183  3.36791  3.32105  3.93479  2.21301  3.60858  4.37526  2.94606  2.72912  2.67617  2.56198  2.32895  2.43313  3.00553  5.84439  3.84591    798 k x - -
          2.68618  4.42225  2.77519  2.73123  3.46354  2.40513  3.72494  3.29354  2.67741  2.69355  4.24690  2.90347  2.73739  3.18146  2.89801  2.37887  2.77519  2.98518  4.58477  3.61503
          0.19803  5.07695  1.75206  0.61958  0.77255  0.80630  0.59151
    435   2.65561  5.20740  2.69388  2.55874  4.49217  3.45827  3.74215  3.34131  2.57770  3.14442  3.54470  3.00998  3.17325  2.61345  2.81112  1.81337  2.76941  2.90916  5.67796  3.85220    799 s x - -
          2.68618  4.42225  2.77519  2.73123  3.46354  2.40513  3.72494  3.29354  2.67741  2.69355  4.24690  2.90347  2.73739  3.18146  2.89801  2.37887  2.77519  2.98518  4.58477  3.61503
          0.04326  4.94494  3.34614  0.61958  0.77255  1.04155  0.43527
    436   2.43725  5.35172  2.22138  2.39601  4.45903  3.01510  3.41239  4.11832  2.28391  3.14439  3.86029  3.04323  2.86945  2.70585  3.00846  2.17546  2.86011  3.67052  5.78883  4.38235    800 s x - -
          2.68618  4.42225  2.77519  2.73123  3.46354  2.40513  3.72494  3.29354  2.67741  2.69355  4.24690  2.90347  2.73739  3.18146  2.89801  2.37887  2.77519  2.98518  4.58477  3.61503
          0.05094  4.95849  3.15497  0.61958  0.77255  0.92674  0.50392
    437   2.72407  5.25735  2.89948  1.90706  3.59722  3.14154  3.81408  3.02969  2.50542  2.86409  3.94324  3.04112  2.64311  2.80346  2.92077  2.42048  2.88831  3.43301  5.72059  4.34137    801 e x - -
          2.68618  4.42225  2.77519  2.73123  3.46354  2.40513  3.72494  3.29354  2.67741  2.69355  4.24690  2.90347  2.73739  3.18146  2.89801  2.37887  2.77519  2.98518  4.58477  3.61503
          0.01751  4.98936  4.55225  0.61958  0.77255  1.09092  0.40933
    438   2.69313  5.37991  2.79430  2.41159  4.72267  2.31033  3.70295  4.13754  1.96707  3.53527  4.34949  2.94887  2.86616  2.75032  2.93741  2.11676  2.79189  3.76932  5.81394  4.40437    802 k x - -
          2.68618  4.42225  2.77519  2.73123  3.46354  2.40513  3.72494  3.29354  2.67741  2.69355  4.24690  2.90347  2.73739  3.18146  2.89801  2.37887  2.77519  2.98518  4.58477  3.61503
          0.01010  4.99658  5.71892  0.61958  0.77255  1.14410  0.38348
    439   2.46746  5.35914  2.87859  2.40056  4.69314  3.50180  3.61886  4.17138  2.53888  3.54339  4.31266  3.01651  1.95948  2.24140  2.96401  2.39788  2.57630  3.48573  5.79850  4.39429    803 p x - -
          2.68618  4.42225  2.77519  2.73123  3.46354  2.40513  3.72494  3.29354  2.67741  2.69355  4.24690  2.90347  2.73739  3.18146  2.89801  2.37887  2.77519  2.98518  4.58477  3.61503
          0.09218  4.99658  2.50962  0.61958  0.77255  1.14410  0.38348
    440   2.38346  5.30437  2.68105  2.23882  4.62768  3.56763  3.61893  4.09872  2.43644  3.50343  4.25239  2.98825  1.76815  2.92188  3.05209  2.41778  2.99971  3.28515  5.75066  4.35278    804 p x - -
          2.68618  4.42225  2.77519  2.73123  3.46354  2.40513  3.72494  3.29354  2.67741  2.69355  4.24690  2.90347  2.73739  3.18146  2.89801  2.37887  2.77519  2.98518  4.58477  3.61503
          0.01975  4.91535  4.40425  0.61958  0.77255  1.17082  0.37123
    441   1.99598  4.90868  3.23178  2.70373  3.85996  3.22553  3.78594  3.14606  2.57286  2.85909  3.92101  3.25378  3.25812  2.85484  3.14475  2.66644  2.56255  2.07419  5.43866  4.13621    805 a x - -
          2.68618  4.42225  2.77519  2.73123  3.46354  2.40513  3.72494  3.29354  2.67741  2.69355  4.24690  2.90347  2.73739  3.18146  2.89801  2.37887  2.77519  2.98518  4.58477  3.61503
          0.21596  4.92660  1.67675  0.61958  0.77255  0.74787  0.64127
    442   2.48464  5.25370  2.82122  2.40302  4.36229  3.10479  3.54503  3.77402  2.53914  2.77930  4.30392  3.08669  2.44934  2.56462  2.94570  2.05902  2.86571  3.44012  5.70838  4.13027    806 s . - -
          2.68621  4.42234  2.77528  2.73130  3.46358  2.40510  3.72497  3.29344  2.67744  2.69329  4.24641  2.90348  2.73748  3.18148  2.89809  2.37888  2.77520  2.98511  4.58486  3.61512
          0.87509  1.39440  1.09305  0.11991  2.18037  0.70417  0.68224
    443   2.59644  5.10453  2.81223  2.52391  4.24743  3.28634  3.70690  3.74630  2.52561  3.33036  4.10649  2.83106  2.18739  2.81122  2.83626  2.43370  2.67491  2.50140  5.58060  4.21510    808 p x - -
          2.68618  4.42225  2.77519  2.73123  3.46354  2.40513  3.72494  3.29354  2.67741  2.69355  4.24690  2.90347  2.73739  3.18146  2.89801  2.37887  2.77519  2.98518  4.58477  3.61503
          0.11768  4.73781  2.28024  0.61958  0.77255  0.89984  0.52195
    444   2.67919  5.11220  2.95498  2.50222  4.37995  3.31927  3.82025  3.44792  2.51912  3.03689  3.92264  2.99587  2.03590  2.85249  3.01740  2.02625  2.87489  3.05748  5.59430  4.23560    809 s x - -
          2.68618  4.42225  2.77519  2.73123  3.46354  2.40513  3.72494  3.29354  2.67741  2.69355  4.24690  2.90347  2.73739  3.18146  2.89801  2.37887  2.77519  2.98518  4.58477  3.61503
          0.04932  4.83362  3.21468  0.61958  0.77255  0.69755  0.68877
    445   2.68116  5.29885  3.08529  2.51588  4.60540  3.67433  3.75470  3.87109  2.48985  3.48528  4.35049  2.91470  1.50767  2.77671  3.05606  2.23580  2.90314  3.46117  5.75552  4.36949    810 p x - -
          2.68618  4.42225  2.77519  2.73123  3.46354  2.40513  3.72494  3.29354  2.67741  2.69355  4.24690  2.90347  2.73739  3.18146  2.89801  2.37887  2.77519  2.98518  4.58477  3.61503
          0.02742  5.01331  3.89207  0.61958  0.77255  1.03310  0.43990
    446   2.68965  5.36781  3.08724  2.42628  4.54158  3.51033  3.59582  4.05579  1.67645  3.49468  4.34112  2.87549  4.05418  2.85693  2.04676  2.59032  2.39677  3.32086  5.80665  4.40266    811 k x - -
          2.68618  4.42225  2.77519  2.73123  3.46354  2.40513  3.72494  3.29354  2.67741  2.69355  4.24690  2.90347  2.73739  3.18146  2.89801  2.37887  2.77519  2.98518  4.58477  3.61503
          0.16667  5.01550  1.91810  0.61958  0.77255  0.98523  0.46737
    447   2.65804  5.30214  2.33594  2.38912  4.62748  3.43778  3.70590  3.51871  2.49787  3.42315  3.89717  2.77439  2.82484  2.89235  2.94770  2.15705  2.13172  3.68214  5.74683  4.34807    812 t x - -
          2.68618  4.42225  2.77519  2.73123  3.46354  2.40513  3.72494  3.29354  2.67741  2.69355  4.24690  2.90347  2.73739  3.18146  2.89801  2.37887  2.77519  2.98518  4.58477  3.61503
          0.06545  4.90932  2.88282  0.61958  0.77255  0.81772  0.58239
    448   2.34153  5.28294  2.82772  2.46157  4.58797  2.61141  3.85632  3.66404  2.51630  3.44174  4.33458  3.03954  2.80357  2.94597  3.09410  1.87530  2.59882  3.08123  5.74064  4.20383    813 s x - -
          2.68618  4.42225  2.77519  2.73123  3.46354  2.40513  3.72494  3.29354  2.67741  2.69355  4.24690  2.90347  2.73739  3.18146  2.89801  2.37887  2.77519  2.98518  4.58477  3.61503
          0.02217  4.99219  4.19069  0.61958  0.77255  0.67162  0.71514
    449   2.56879  5.42923  2.98879  2.38702  4.77086  3.19561  3.04918  3.97909  2.42057  3.73304  4.37467  2.58877  3.29556  2.70117  2.99490  1.60091  2.92636  3.30378  5.86397  4.45510    814 s x - -
          2.68618  4.42225  2.77519  2.73123  3.46354  2.40513  3.72494  3.29354  2.67741  2.69355  4.24690  2.90347  2.73739  3.18146  2.89801  2.37887  2.77519  2.98518  4.58477  3.61503
          0.00893  5.11911  5.84146  0.61958  0.77255  0.79527  0.60049
    450   2.47378  5.29140  2.40366  2.40111  3.50397  3.28209  3.62563  3.48339  2.52193  2.41740  3.30394  2.80528  3.63648  2.98754  2.95844  2.52133  2.84824  2.88930  5.76401  4.39490    815 e x - -
          2.68618  4.42225  2.77519  2.73123  3.46354  2.40513  3.72494  3.29354  2.67741  2.69355  4.24690  2.90347  2.73739  3.18146  2.89801  2.37887  2.77519  2.98518  4.58477  3.61503
          0.01619  5.15877  4.57433  0.61958  0.77255  0.81986  0.58070
    451   2.73476  5.34412  3.05658  2.58910  3.60728  3.03477  2.83153  3.78825  2.57816  3.42285  4.01853  2.59678  3.24840  2.81287  2.74110  2.62571  2.41201  3.02563  5.80510  2.61112    816 t x - -
          2.68633  4.42248  2.77540  2.73143  3.46373  2.40507  3.72475  3.29377  2.67744  2.69367  4.24701  2.90368  2.73748  3.18162  2.89672  2.37881  2.77484  2.98538  4.58500  3.61523
          0.76067  0.74113  2.88119  0.05296  2.96451  0.79842  0.59791
    452   2.32142  5.40336  3.00435  2.40555  4.16838  3.26170  3.23523  3.60238  2.44799  3.26343  3.68470  2.78278  3.01434  2.55253  2.54330  2.61000  2.89838  2.56777  5.84892  4.45108    818 a x - -
          2.68618  4.42225  2.77519  2.73123  3.46354  2.40513  3.72494  3.29354  2.67741  2.69355  4.24690  2.90347  2.73739  3.18146  2.89801  2.37887  2.77519  2.98518  4.58477  3.61503
          0.27129  5.15658  1.46169  0.61958  0.77255  0.87950  0.53613
    453   2.56980  5.17951  2.86231  2.51144  4.08583  2.40806  3.68915  3.40472  2.36507  3.27433  3.19049  2.94173  3.12212  2.91192  3.03068  2.22866  2.85682  2.92783  5.65537  3.91412    819 s x - -
          2.68620  4.42228  2.77523  2.73120  3.46357  2.40516  3.72498  3.29353  2.67744  2.69354  4.24693  2.90348  2.73730  3.18139  2.89804  2.37889  2.77523  2.98502  4.58480  3.61506
          0.04694  3.27372  4.82953  0.85550  0.55351  1.32326  0.30961
    454   2.30532  5.32128  2.85995  2.30371  4.65122  3.44174  3.81551  3.55807  2.41213  3.45792  4.36596  3.03810  2.64041  2.74133  2.52738  2.37012  2.21482  3.50079  5.76313  4.36151    823 t x - -
          2.68618  4.42225  2.77519  2.73123  3.46354  2.40513  3.72494  3.29354  2.67741  2.69355  4.24690  2.90347  2.73739  3.18146  2.89801  2.37887  2.77519  2.98518  4.58477  3.61503
          0.08681  4.92938  2.57815  0.61958  0.77255  0.43585  1.04047
    455   2.55119  5.46505  2.90565  2.54195  4.79696  2.98745  3.85067  3.45035  2.20768  2.99535  2.94669  2.41490  3.63890  2.53262  2.81684  2.41664  2.80532  3.19343  5.90568  4.43723    824 k . - -
          2.68618  4.42225  2.77519  2.73123  3.46354  2.40513  3.72494  3.29354  2.67741  2.69355  4.24690  2.90347  2.73739  3.18146  2.89801  2.37887  2.77519  2.98518  4.58477  3.61503
          0.03709  5.24710  3.46891  0.61958  0.77255  0.97186  0.47543
    456   2.47144  5.47439  2.65825  2.41340  4.51030  3.00281  3.45849  3.88686  2.30480  3.47837  3.57836  2.91600  3.21888  2.74995  2.74877  2.27927  2.18610  3.67815  5.90911  4.14829    825 t . - -
          2.68618  4.42225  2.77519  2.73123  3.46354  2.40513  3.72494  3.29354  2.67741  2.69355  4.24690  2.90347  2.73739  3.18146  2.89801  2.37887  2.77519  2.98518  4.58477  3.61503
          0.15093  5.21809  2.00489  0.61958  0.77255  1.03341  0.43973
    457   2.57823  5.41416  2.57922  1.85593  4.46242  3.07162  3.68972  3.88453  2.44793  3.39401  4.34318  2.94723  3.52514  2.66994  2.70746  2.15905  2.61615  3.50917  5.84794  4.43810    826 e . - -
          2.68618  4.42225  2.77519  2.73123  3.46354  2.40513  3.72494  3.29354  2.67741  2.69355  4.24690  2.90347  2.73739  3.18146  2.89801  2.37887  2.77519  2.98518  4.58477  3.61503
          0.11877  5.07648  2.24671  0.61958  0.77255  1.27070  0.32939
    458   2.65585  5.32285  2.55435  2.14306  4.09400  3.43933  3.52356  3.24339  2.27362  2.95160  4.25428  2.94338  3.23161  2.64842  3.00332  2.18490  2.95880  3.09206  5.76818  4.03473    827 e . - -
          2.68618  4.42225  2.77519  2.73123  3.46354  2.40513  3.72494  3.29354  2.67741  2.69355  4.24690  2.90347  2.73739  3.18146  2.89801  2.37887  2.77519  2.98518  4.58477  3.61503
          0.04710  4.96809  3.24290  0.61958  0.77255  1.40402  0.28184
    459   2.41809  5.31918  2.65078  2.04819  4.64791  3.50463  3.81701  3.56806  2.40278  2.72534  4.36416  2.78485  3.73257  2.74970  2.49374  2.32254  2.79140  3.31368  4.93876  4.36088    828 e . - -
          2.68618  4.42225  2.77519  2.73123  3.46354  2.40513  3.72494  3.29354  2.67741  2.69355  4.24690  2.90347  2.73739  3.18146  2.89801  2.37887  2.77519  2.98518  4.58477  3.61503
          0.03155  4.93177  3.73642  0.61958  0.77255  1.44217  0.26973
    460   2.55016  5.34618  2.76626  1.96940  4.41089  3.23427  3.73021  4.17429  2.27143  3.19339  4.38729  2.74164  3.35485  2.47163  2.50975  2.36345  2.92014  3.67211  5.77989  3.66750    829 e . - -
          2.68618  4.42225  2.77519  2.73123  3.46354  2.40513  3.72494  3.29354  2.67741  2.69355  4.24690  2.90347  2.73739  3.18146  2.89801  2.37887  2.77519  2.98518  4.58477  3.61503
          0.04156  4.91122  3.40097  0.61958  0.77255  1.46255  0.26350
    461   2.72486  5.32958  2.83003  2.08025  4.67084  2.82951  3.70665  3.71044  2.16099  3.46664  4.37125  2.79183  3.00195  2.60677  2.94950  2.22220  2.58497  3.45471  5.76454  4.30146    830 e . - -
          2.68596  4.42618  2.77436  2.72848  3.46562  2.40758  3.72716  3.29434  2.67705  2.69513  4.24803  2.90325  2.73613  3.17984  2.89944  2.37595  2.77322  2.98657  4.58928  3.61840
          1.13614  0.39665  5.05568  2.94051  0.05429  0.48033  0.96385
    462   2.72221  5.49259  2.46368  2.40345  4.83775  3.02233  3.65399  3.83713  2.39366  3.51190  4.33387  2.75118  3.13415  2.47368  2.81201  1.90290  2.54381  3.88328  5.92521  4.29656    892 s x - -
          2.68618  4.42225  2.77519  2.73123  3.46354  2.40513  3.72494  3.29354  2.67741  2.69355  4.24690  2.90347  2.73739  3.18146  2.89801  2.37887  2.77519  2.98518  4.58477  3.61503
          0.18309  5.23955  1.82012  0.61958  0.77255  0.48170  0.96164
    463   2.70541  5.45319  2.13138  2.38910  3.54083  3.44547  3.70781  3.99566  2.36849  2.87205  4.49588  3.03734  3.26798  2.79189  2.72549  1.98049  2.85955  3.50094  5.89052  4.40403    893 s x - -
          2.68618  4.42225  2.77519  2.73123  3.46354  2.40513  3.72494  3.29354  2.67741  2.69355  4.24690  2.90347  2.73739  3.18146  2.89801  2.37887  2.77519  2.98518  4.58477  3.61503
          0.03922  5.19434  3.41391  0.61958  0.77255  0.66022  0.72719
    464   2.38412  4.90496  2.84310  2.29667  4.35115  3.35547  3.92526  2.88789  2.60929  2.86102  4.40385  2.50261  2.85638  2.54996  3.07612  2.28574  2.78605  3.36784  5.88985  4.49418    894 s x - -
          2.68618  4.42225  2.77519  2.73123  3.46354  2.40513  3.72494  3.29354  2.67741  2.69355  4.24690  2.90347  2.73739  3.18146  2.89801  2.37887  2.77519  2.98518  4.58477  3.61503
          0.02492  5.25745  3.94206  0.61958  0.77255  0.72600  0.66134
    465   2.42874  5.50012  2.98183  1.83625  4.68161  3.17169  3.65463  3.45411  2.33870  3.25185  4.41994  2.88827  3.22084  2.84535  2.88922  2.36560  2.73386  2.81084  5.93628  4.52884    895 e x - -
          2.68618  4.42225  2.77519  2.73123  3.46354  2.40513  3.72494  3.29354  2.67741  2.69355  4.24690  2.90347  2.73739  3.18146  2.89801  2.37887  2.77519  2.98518  4.58477  3.61503
          0.04495  5.28373  3.24717  0.61958  0.77255  0.72176  0.66533
    466   2.58934  5.17640  2.89972  2.03492  4.83770  3.24983  3.96646  3.57269  2.47132  3.32353  4.21298  2.66783  2.32267  2.88029  3.01396  2.10608  2.72680  3.49325  5.93513  4.44755    896 e x - -
          2.68618  4.42225  2.77519  2.73123  3.46354  2.40513  3.72494  3.29354  2.67741  2.69355  4.24690  2.90347  2.73739  3.18146  2.89801  2.37887  2.77519  2.98518  4.58477  3.61503
          0.05654  5.28256  2.99782  0.61958  0.77255  0.78443  0.60950
    467   2.66545  5.18379  2.77651  2.02695  4.45095  3.19536  3.55740  3.45536  2.47535  3.55295  3.42956  3.05728  2.84989  2.78398  2.90520  2.26201  2.46485  3.02210  5.91445  4.51045    897 e x - -
          2.68618  4.42225  2.77519  2.73123  3.46354  2.40513  3.72494  3.29354  2.67741  2.69355  4.24690  2.90347  2.73739  3.18146  2.89801  2.37887  2.77519  2.98518  4.58477  3.61503
          0.02348  5.25879  4.01712  0.61958  0.77255  0.57751  0.82393
    468   2.59183  5.11951  2.93952  2.41242  4.37923  3.42393  3.79627  3.33716  2.63108  3.41190  4.01540  3.18537  2.54477  2.90960  2.49074  1.82617  2.74371  2.91137  5.91475  4.52246    898 s x - -
          2.68618  4.42225  2.77519  2.73123  3.46354  2.40513  3.72494  3.29354  2.67741  2.69355  4.24690  2.90347  2.73739  3.18146  2.89801  2.37887  2.77519  2.98518  4.58477  3.61503
          0.01248  5.32835  4.88630  0.61958  0.77255  0.50821  0.92023
    469   2.25181  5.53798  2.84510  2.36844  4.57113  3.24869  3.71905  4.02714  2.41464  2.95471  4.13273  3.23601  2.24111  2.98491  2.92858  2.03771  2.67757  3.55096  5.97637  4.57120    899 s x - -
          2.68618  4.42225  2.77519  2.73123  3.46354  2.40513  3.72494  3.29354  2.67741  2.69355  4.24690  2.90347  2.73739  3.18146  2.89801  2.37887  2.77519  2.98518  4.58477  3.61503
          0.01419  5.37728  4.65917  0.61958  0.77255  0.49462  0.94110
    470   2.41717  5.52833  2.84388  2.54243  4.85543  3.55583  3.90373  3.56671  2.61350  2.57561  4.12152  2.62334  2.57832  2.95232  2.88887  1.82638  2.95641  3.32868  5.97192  4.43065    900 s x - -
          2.68618  4.42225  2.77519  2.73123  3.46354  2.40513  3.72494  3.29354  2.67741  2.69355  4.24690  2.90347  2.73739  3.18146  2.89801  2.37887  2.77519  2.98518  4.58477  3.61503
          0.00675  5.39808  6.12043  0.61958  0.77255  0.49962  0.93333
    471   2.20696  5.23122  2.96377  2.55904  4.91049  3.25811  3.06319  3.56186  2.37039  3.19218  3.62952  2.96276  2.81998  2.71002  2.71734  2.34219  2.43308  3.40068  6.00799  4.60078    901 a x - -
          2.68618  4.42225  2.77519  2.73123  3.46354  2.40513  3.72494  3.29354  2.67741  2.69355  4.24690  2.90347  2.73739  3.18146  2.89801  2.37887  2.77519  2.98518  4.58477  3.61503
          0.01065  5.42754  5.08307  0.61958  0.77255  0.51381  0.91183
    472   2.14843  5.40332  3.00666  2.43770  4.93320  3.45397  2.75520  3.97833  2.65553  3.13987  3.71335  2.72460  3.23146  2.67478  2.26430  2.29628  2.84036  3.43902  6.02609  4.46668    902 a x - -
          2.68618  4.42225  2.77519  2.73123  3.46354  2.40513  3.72494  3.29354  2.67741  2.69355  4.24690  2.90347  2.73739  3.18146  2.89801  2.37887  2.77519  2.98518  4.58477  3.61503
          0.00639  5.45266  6.17501  0.61958  0.77255  0.48958  0.94904
    473   2.34359  5.58738  2.88185  2.39236  4.08437  2.94984  3.77506  3.87391  2.60967  3.16992  4.25052  2.68058  3.15506  2.99487  2.31280  2.26510  2.45686  3.06628  6.02448  4.47525    903 s x - -
          2.68618  4.42225  2.77519  2.73123  3.46354  2.40513  3.72494  3.29354  2.67741  2.69355  4.24690  2.90347  2.73739  3.18146  2.89801  2.37887  2.77519  2.98518  4.58477  3.61503
          0.01962  5.46271  4.18722  0.61958  0.77255  0.50914  0.91882
    474   2.58573  5.56569  3.11880  2.38581  4.70491  3.28045  4.00675  3.45888  2.67660  3.29383  4.06395  2.83777  2.89801  2.87394  2.89157  1.44880  2.84703  3.37529  6.00688  4.60456    904 s x - -
          2.68618  4.42225  2.77519  2.73123  3.46354  2.40513  3.72494  3.29354  2.67741  2.69355  4.24690  2.90347  2.73739  3.18146  2.89801  2.37887  2.77519  2.98518  4.58477  3.61503
          0.01263  5.45172  4.79670  0.61958  0.77255  0.47372  0.97467
    475   2.62676  5.57577  2.95036  2.56603  4.60466  3.36958  3.58043  2.81106  2.41192  2.63965  4.17038  2.74072  3.08958  2.51827  2.93835  1.98515  2.87568  3.35139  6.01579  4.50642    905 s x - -
          2.68618  4.42225  2.77519  2.73123  3.46354  2.40513  3.72494  3.29354  2.67741  2.69355  4.24690  2.90347  2.73739  3.18146  2.89801  2.37887  2.77519  2.98518  4.58477  3.61503
          0.00633  5.46216  6.18451  0.61958  0.77255  0.53551  0.88037
    476   2.73829  5.54326  3.06786  2.44853  2.90773  3.39686  2.58867  3.74144  2.65522  3.13401  4.59071  2.97202  3.32314  2.92661  2.90124  2.23395  2.27507  3.51868  5.99155  3.00034    906 s x - -
          2.68618  4.42225  2.77519  2.73123  3.46354  2.40513  3.72494  3.29354  2.67741  2.69355  4.24690  2.90347  2.73739  3.18146  2.89801  2.37887  2.77519  2.98518  4.58477  3.61503
          0.00633  5.46216  6.18451  0.61958  0.77255  0.45586  1.00485
    477   2.48220  5.24311  3.09119  2.58334  4.74269  3.66875  3.48458  3.35030  2.20877  3.37985  4.16626  3.00212  2.88658  2.35563  2.29769  2.09257  2.70131  3.74578  6.03942  4.30023    907 s x - -
          2.68618  4.42225  2.77519  2.73123  3.46354  2.40513  3.72494  3.29354  2.67741  2.69355  4.24690  2.90347  2.73739  3.18146  2.89801  2.37887  2.77519  2.98518  4.58477  3.61503
          0.00748  5.47710  5.72396  0.61958  0.77255  0.48576  0.95510
    478   2.61060  5.58269  3.13735  2.40989  4.66160  3.39376  3.60214  3.78897  2.65296  3.46324  4.50418  2.94353  1.79984  2.79700  3.11613  2.32260  2.19716  3.31238  5.60737  4.49077    908 p x - -
          2.68618  4.42225  2.77519  2.73123  3.46354  2.40513  3.72494  3.29354  2.67741  2.69355  4.24690  2.90347  2.73739  3.18146  2.89801  2.37887  2.77519  2.98518  4.58477  3.61503
          0.00624  5.47586  6.19821  0.61958  0.77255  0.49137  0.94621
    479   2.63010  5.43237  2.71992  2.39776  4.35269  3.12165  3.64488  3.45593  2.60784  2.84148  4.41555  2.81684  1.99666  2.83682  2.88453  2.61319  2.98669  2.80899  6.02116  4.46783    909 p x - -
          2.68618  4.42225  2.77519  2.73123  3.46354  2.40513  3.72494  3.29354  2.67741  2.69355  4.24690  2.90347  2.73739  3.18146  2.89801  2.37887  2.77519  2.98518  4.58477  3.61503
          0.01456  5.48012  4.57725  0.61958  0.77255  0.48228  0.96070
    480   2.77384  5.59137  3.17773  2.53922  4.16936  3.18381  3.57981  4.07894  2.50549  3.15598  4.50757  3.02100  1.53180  2.46172  2.90085  2.56145  2.97973  3.47710  6.02917  4.62339    910 p x - -
          2.68618  4.42225  2.77519  2.73123  3.46354  2.40513  3.72494  3.29354  2.67741  2.69355  4.24690  2.90347  2.73739  3.18146  2.89801  2.37887  2.77519  2.98518  4.58477  3.61503
          0.00624  5.47529  6.19763  0.61958  0.77255  0.52271  0.89872
    481   2.87330  5.59368  3.22981  2.52132  4.56271  3.41125  3.85254  3.99914  2.47951  3.66899  4.63644  3.04041  1.29765  2.77982  2.77049  2.57098  2.91758  3.71719  6.03116  4.20112    911 p x - -
          2.68617  4.42225  2.77520  2.73123  3.46354  2.40513  3.72494  3.29354  2.67741  2.69355  4.24690  2.90347  2.73738  3.18146  2.89801  2.37887  2.77520  2.98518  4.58477  3.61503
          0.00740  5.23115  6.19968  0.62322  0.76834  0.52271  0.89872
    482   2.56010  5.30728  3.00783  1.81655  4.94450  3.36124  3.89143  3.36850  2.40680  3.14500  4.38581  3.17769  2.10657  2.81974  2.94863  2.20097  3.21862  3.67897  6.03825  4.62962    914 e x - -
          2.68618  4.42225  2.77519  2.73123  3.46354  2.40513  3.72494  3.29354  2.67741  2.69355  4.24690  2.90347  2.73739  3.18146  2.89801  2.37887  2.77519  2.98518  4.58477  3.61503
          0.00623  5.47733  6.19968  0.61958  0.77255  0.50649  0.92283
    483   2.92895  5.60187  3.06134  2.39391  4.66323  3.24590  3.98253  4.17272  2.41537  3.41831  4.64388  3.08787  1.25984  2.65126  3.19443  2.76951  2.93052  3.83691  6.03759  4.62971    915 p x - -
          2.68618  4.42225  2.77519  2.73123  3.46354  2.40513  3.72494  3.29354  2.67741  2.69355  4.24690  2.90347  2.73739  3.18146  2.89801  2.37887  2.77519  2.98518  4.58477  3.61503
          0.00727  5.47954  5.78573  0.61958  0.77255  0.51297  0.91309
    484   2.80062  5.61390  2.38788  1.27749  4.64348  3.60898  3.85818  4.08095  2.69737  3.62295  4.34464  2.87359  2.99705  2.73922  3.04245  2.57967  2.92708  3.95424  6.04660  4.29793    916 e x - -
          2.68618  4.42225  2.77519  2.73123  3.46354  2.40513  3.72494  3.29354  2.67741  2.69355  4.24690  2.90347  2.73739  3.18146  2.89801  2.37887  2.77519  2.98518  4.58477  3.61503
          0.00621  5.48090  6.20325  0.61958  0.77255  0.47374  0.97463
    485   2.95265  5.60412  2.84749  2.13656  4.60071  3.69219  3.71156  4.19409  2.60994  3.28519  4.64629  3.11774  1.28862  2.86457  3.10187  2.76972  3.00435  3.81431  6.04024  4.23737    917 p x - -
          2.68618  4.42225  2.77519  2.73123  3.46354  2.40513  3.72494  3.29354  2.67741  2.69355  4.24690  2.90347  2.73739  3.18146  2.89801  2.37887  2.77519  2.98518  4.58477  3.61503
          0.00617  5.48693  6.20927  0.61958  0.77255  0.48280  0.95985
    486   2.97838  5.61563  2.53273  1.10253  4.95964  3.71461  3.99108  3.84047  2.66684  3.64417  4.51849  3.08125  2.93025  2.69286  3.06252  2.94295  2.96327  3.64912  6.04894  4.63860    918 e x - -
          2.68618  4.42225  2.77519  2.73123  3.46354  2.40513  3.72494  3.29354  2.67741  2.69355  4.24690  2.90347  2.73739  3.18146  2.89801  2.37887  2.77519  2.98518  4.58477  3.61503
          0.00616  5.48796  6.21031  0.61958  0.77255  0.48576  0.95510
    487   2.78645  5.61566  2.51607  2.16314  4.95972  3.62775  4.06867  4.01409  2.46431  3.57402  4.40687  2.97557  1.56253  2.43075  3.29643  2.59857  2.97451  3.82433  6.04895  4.63859    919 p x - -
          2.68618  4.42225  2.77519  2.73123  3.46354  2.40513  3.72494  3.29354  2.67741  2.69355  4.24690  2.90347  2.73739  3.18146  2.89801  2.37887  2.77519  2.98518  4.58477  3.61503
          0.00616  5.48796  6.21031  0.61958  0.77255  0.48576  0.95510
    488   2.42323  5.61125  1.58704  1.62833  4.95328  3.68113  3.69361  4.13076  2.69091  3.71288  4.41191  3.19650  3.49265  3.07793  3.29822  2.51175  3.06905  3.34172  6.04575  4.63659    920 d x - -
          2.68618  4.42225  2.77519  2.73123  3.46354  2.40513  3.72494  3.29354  2.67741  2.69355  4.24690  2.90347  2.73739  3.18146  2.89801  2.37887  2.77519  2.98518  4.58477  3.61503
          0.00616  5.48796  6.21031  0.61958  0.77255  0.48576  0.95510
    489   2.67810  5.45833  3.18452  2.71380  4.74059  3.66170  4.11071  3.35223  2.65079  1.62690  4.51609  3.02876  2.58225  2.15230  2.92399  2.87603  3.02482  3.18228  5.36164  4.56106    921 l x - -
          2.68618  4.42225  2.77519  2.73123  3.46354  2.40513  3.72494  3.29354  2.67741  2.69355  4.24690  2.90347  2.73739  3.18146  2.89801  2.37887  2.77519  2.98518  4.58477  3.61503
          0.00616  5.48796  6.21031  0.61958  0.77255  0.48576  0.95510
    490   2.88591  5.10579  3.46431  3.05683  3.19160  3.76353  4.24482  3.31105  3.04747  3.26274  4.19369  3.56424  1.04878  2.96182  3.38724  2.95742  2.98991  2.96024  5.64994  3.81456    922 p x - -
          2.68618  4.42225  2.77519  2.73123  3.46354  2.40513  3.72494  3.29354  2.67741  2.69355  4.24690  2.90347  2.73739  3.18146  2.89801  2.37887  2.77519  2.98518  4.58477  3.61503
          0.00616  5.48796  6.21031  0.61958  0.77255  0.48576  0.95510
    491   4.73610  5.90769  4.93998  5.74071  0.33294  5.55984  4.61607  3.97872  5.53574  3.20598  4.97905  5.29754  5.85228  5.38619  5.44484  4.92622  4.37384  4.27256  4.73190  2.13580    923 F x - -
          2.68618  4.42225  2.77519  2.73123  3.46354  2.40513  3.72494  3.29354  2.67741  2.69355  4.24690  2.90347  2.73739  3.18146  2.89801  2.37887  2.77519  2.98518  4.58477  3.61503
          0.00609  5.49987  6.22222  0.61958  0.77255  0.48576  0.95510
    492   4.28949  7.15071  0.31518  2.90136  6.37987  4.09827  4.96999  6.00617  4.21700  5.41495  6.36300  2.61693  4.98874  3.90273  4.40355  3.78140  4.62101  5.50154  7.56439  5.88293    924 D x - -
          2.68618  4.42225  2.77519  2.73123  3.46354  2.40513  3.72494  3.29354  2.67741  2.69355  4.24690  2.90347  2.73739  3.18146  2.89801  2.37887  2.77519  2.98518  4.58477  3.61503
          0.00609  5.49987  6.22222  0.61958  0.77255  0.48576  0.95510
    493   5.67532  6.50616  6.38832  6.41858  0.17296  6.03792  4.60501  5.11266  6.17796  4.00504  5.60535  5.54830  6.28333  5.74389  5.91398  5.47719  5.86631  5.13073  4.66810  2.60064    925 F x - -
          2.68618  4.42225  2.77519  2.73123  3.46354  2.40513  3.72494  3.29354  2.67741  2.69355  4.24690  2.90347  2.73739  3.18146  2.89801  2.37887  2.77519  2.98518  4.58477  3.61503
          0.00609  5.49987  6.22222  0.61958  0.77255  0.48576  0.95510
    494   2.98243  5.65960  3.38627  2.78981  5.00363  3.61329  1.24688  4.48260  2.61023  3.95985  4.70362  2.32593  4.14537  1.99146  3.09545  2.86871  3.33563  4.05034  6.08824  4.68633    926 h x - -
          2.68618  4.42225  2.77519  2.73123  3.46354  2.40513  3.72494  3.29354  2.67741  2.69355  4.24690  2.90347  2.73739  3.18146  2.89801  2.37887  2.77519  2.98518  4.58477  3.61503
          0.00609  5.49987  6.22222  0.61958  0.77255  0.48576  0.95510
    495   2.92397  5.47143  3.45245  2.63744  4.75491  3.27286  4.04534  3.88271  2.26083  2.67448  4.18450  3.42799  4.32140  3.18703  1.08496  2.80749  3.23074  3.62044  5.54444  4.57449    927 r x - -
          2.68618  4.42225  2.77519  2.73123  3.46354  2.40513  3.72494  3.29354  2.67741  2.69355  4.24690  2.90347  2.73739  3.18146  2.89801  2.37887  2.77519  2.98518  4.58477  3.61503
          0.00609  5.49987  6.22222  0.61958  0.77255  0.48576  0.95510
    496   5.47694  6.62799  6.32581  6.34914  0.08815  5.65149  5.43126  5.42400  6.31585  4.53482  5.97086  5.99628  5.30942  6.21542  6.15473  5.59258  5.86051  5.41416  5.53727  3.84299    928 F x - -
          2.68618  4.42225  2.77519  2.73123  3.46354  2.40513  3.72494  3.29354  2.67741  2.69355  4.24690  2.90347  2.73739  3.18146  2.89801  2.37887  2.77519  2.98518  4.58477  3.61503
          0.00609  5.49987  6.22222  0.61958  0.77255  0.48576  0.95510
    497   3.81748  5.37799  6.02174  5.42954  3.94975  5.36630  5.70364  2.50398  5.25119  0.35216  3.41192  5.52444  5.56987  4.86611  5.24153  4.42911  4.16612  2.84917  5.94877  4.90016    929 L x - -
          2.68618  4.42225  2.77519  2.73123  3.46354  2.40513  3.72494  3.29354  2.67741  2.69355  4.24690  2.90347  2.73739  3.18146  2.89801  2.37887  2.77519  2.98518  4.58477  3.61503
          0.00603  5.50940  6.23174  0.61958  0.77255  0.48576  0.95510
    498   2.90032  5.63129  2.45461  1.06079  4.97629  3.52883  4.08104  4.28345  2.23048  3.86105  4.67204  3.14104  4.28729  2.90263  3.22870  2.55936  3.19938  3.93845  5.13100  4.65287    930 e x - -
          2.68618  4.42225  2.77519  2.73123  3.46354  2.40513  3.72494  3.29354  2.67741  2.69355  4.24690  2.90347  2.73739  3.18146  2.89801  2.37887  2.77519  2.98518  4.58477  3.61503
          0.00603  5.50940  6.23174  0.61958  0.77255  0.48576  0.95510
    499   3.09971  5.35414  2.95987  2.91253  4.11755  3.96153  3.68099  3.58992  2.95850  3.39681  4.29897  3.48754  4.35190  0.80564  3.42354  3.09662  3.36648  3.38941  5.85002  4.02910    931 q x - -
          2.68618  4.42225  2.77519  2.73123  3.46354  2.40513  3.72494  3.29354  2.67741  2.69355  4.24690  2.90347  2.73739  3.18146  2.89801  2.37887  2.77519  2.98518  4.58477  3.61503
          0.00603  5.50940  6.23174  0.61958  0.77255  0.48576  0.95510
    500   4.70356  5.88754  6.67453  6.07203  3.15013  6.08955  6.31013  2.82678  5.93072  0.44078  1.83995  6.27391  6.03437  5.67535  5.79994  5.48922  4.88939  3.36525  6.20536  4.23509    932 L x - -
          2.68618  4.42225  2.77519  2.73123  3.46354  2.40513  3.72494  3.29354  2.67741  2.69355  4.24690  2.90347  2.73739  3.18146  2.89801  2.37887  2.77519  2.98518  4.58477  3.61503
          0.02297  5.51671  3.97992  0.61958  0.77255  0.48576  0.95510
    501   4.18233  6.47918  5.32459  4.20148  6.21685  4.96768  4.61061  5.38238  1.50986  4.64172  5.55483  4.45603  5.24883  3.10115  0.50793  3.92295  4.55471  5.09476  6.53715  5.53783    933 R x - -
          2.68618  4.42225  2.77519  2.73123  3.46354  2.40513  3.72494  3.29354  2.67741  2.69355  4.24690  2.90347  2.73739  3.18146  2.89801  2.37887  2.77519  2.98518  4.58477  3.61503
          0.00609  5.49983  6.22218  0.61958  0.77255  0.56190  0.84425
    502   3.06689  4.96162  2.52172  2.76909  4.88960  3.89874  1.35602  4.35921  2.67771  3.21272  4.04505  2.45702  4.29163  3.02446  2.99916  2.52564  2.90265  3.84804  4.51116  4.29221    934 h x - -
          2.68618  4.42225  2.77519  2.73123  3.46354  2.40513  3.72494  3.29354  2.67741  2.69355  4.24690  2.90347  2.73739  3.18146  2.89801  2.37887  2.77519  2.98518  4.58477  3.61503
          0.00609  5.49983  6.22218  0.61958  0.77255  0.44093  1.03124
    503   3.61249  6.09092  4.15738  3.48132  5.58344  4.45040  4.40781  4.94826  1.44330  4.33613  5.15388  3.39300  2.17609  3.37595  0.96720  3.31704  3.96376  4.57207  6.35482  5.13891    935 r x - -
          2.68618  4.42225  2.77519  2.73123  3.46354  2.40513  3.72494  3.29354  2.67741  2.69355  4.24690  2.90347  2.73739  3.18146  2.89801  2.37887  2.77519  2.98518  4.58477  3.61503
          0.00599  5.51671  6.23905  0.61958  0.77255  0.48576  0.95510
    504   3.12408  5.33148  3.29729  2.73741  4.97013  3.26219  3.96042  4.45395  2.19857  3.93171  4.45600  3.05990  3.65701  2.80614  2.60445  1.73662  1.52198  4.01695  6.06187  4.65292    936 t x - -
          2.68618  4.42225  2.77519  2.73123  3.46354  2.40513  3.72494  3.29354  2.67741  2.69355  4.24690  2.90347  2.73739  3.18146  2.89801  2.37887  2.77519  2.98518  4.58477  3.61503
          0.00599  5.51671  6.23905  0.61958  0.77255  0.48576  0.95510
    505   0.28239  3.58514  5.56244  5.27219  5.23536  4.06767  5.76960  4.48149  5.11958  4.32968  4.46971  4.83603  4.87360  5.26759  5.18461  2.99479  3.73089  3.31155  6.69727  5.57700    937 A x - -
          2.68618  4.42225  2.77519  2.73123  3.46354  2.40513  3.72494  3.29354  2.67741  2.69355  4.24690  2.90347  2.73739  3.18146  2.89801  2.37887  2.77519  2.98518  4.58477  3.61503
          0.00599  5.51671  6.23905  0.61958  0.77255  0.48576  0.95510
    506   2.96401  5.62003  1.12920  1.78373  4.95669  3.68967  3.78467  3.81040  2.69976  3.86348  4.21772  3.25281  4.29722  2.99023  3.32320  2.98237  3.17939  3.47756  6.05760  4.65121    938 d x - -
          2.68618  4.42225  2.77519  2.73123  3.46354  2.40513  3.72494  3.29354  2.67741  2.69355  4.24690  2.90347  2.73739  3.18146  2.89801  2.37887  2.77519  2.98518  4.58477  3.61503
          0.00599  5.51671  6.23905  0.61958  0.77255  0.48576  0.95510
    507   3.48477  5.47677  4.14575  4.04910  5.70842  4.00244  3.91349  5.21862  4.29667  4.83871  5.65782  3.91884  0.32470  4.60349  4.61880  2.88552  3.67822  4.40764  6.99510  5.74257    939 P x - -
          2.68618  4.42225  2.77519  2.73123  3.46354  2.40513  3.72494  3.29354  2.67741  2.69355  4.24690  2.90347  2.73739  3.18146  2.89801  2.37887  2.77519  2.98518  4.58477  3.61503
          0.00599  5.51671  6.23905  0.61958  0.77255  0.48576  0.95510
    508   4.01979  5.42638  6.47288  6.05786  4.94321  6.07234  7.07024  1.16027  6.06973  2.68379  4.60917  6.24676  6.23201  6.38380  6.29039  5.56395  4.54133  0.60816  7.25454  5.99289    940 V x - -
          2.68618  4.42225  2.77519  2.73123  3.46354  2.40513  3.72494  3.29354  2.67741  2.69355  4.24690  2.90347  2.73739  3.18146  2.89801  2.37887  2.77519  2.98518  4.58477  3.61503
          0.00599  5.51671  6.23905  0.61958  0.77255  0.48576  0.95510
    509   0.87596  4.75772  4.35380  3.77948  3.87804  4.13032  3.67825  2.97512  3.61046  2.52979  3.87267  3.56353  4.60387  3.96514  3.97102  3.38640  2.67471  2.30905  5.36249  4.15453    941 a x - -
          2.68618  4.42225  2.77519  2.73123  3.46354  2.40513  3.72494  3.29354  2.67741  2.69355  4.24690  2.90347  2.73739  3.18146  2.89801  2.37887  2.77519  2.98518  4.58477  3.61503
          0.00599  5.51671  6.23905  0.61958  0.77255  0.48576  0.95510
    510   4.47106  6.48110  5.15160  3.56621  6.19419  4.42987  4.61185  5.37773  0.71025  4.64355  5.54928  4.22052  5.23005  3.50551  1.09382  4.42243  4.52774  5.08182  6.54608  5.52849    942 k x - -
          2.68618  4.42225  2.77519  2.73123  3.46354  2.40513  3.72494  3.29354  2.67741  2.69355  4.24690  2.90347  2.73739  3.18146  2.89801  2.37887  2.77519  2.98518  4.58477  3.61503
          0.00599  5.51671  6.23905  0.61958  0.77255  0.48576  0.95510
    511   4.68839  6.42665  6.31327  6.29080  0.95046  5.95863  4.40661  5.14096  6.06781  4.28047  5.65324  5.49590  6.22362  5.68833  5.84219  4.17064  5.71344  5.08040  4.66093  0.66969    943 Y x - -
          2.68618  4.42225  2.77519  2.73123  3.46354  2.40513  3.72494  3.29354  2.67741  2.69355  4.24690  2.90347  2.73739  3.18146  2.89801  2.37887  2.77519  2.98518  4.58477  3.61503
          0.00599  5.51671  6.23905  0.61958  0.77255  0.48576  0.95510
    512   3.73603  5.15078  5.79085  5.18545  2.69511  5.06584  5.39107  2.64592  4.99590  0.62476  3.30094  5.22840  5.32756  5.03741  4.98263  4.39744  2.18520  2.63114  5.72236  4.62911    944 L x - -
          2.68618  4.42225  2.77519  2.73123  3.46354  2.40513  3.72494  3.29354  2.67741  2.69355  4.24690  2.90347  2.73739  3.18146  2.89801  2.37887  2.77519  2.98518  4.58477  3.61503
          0.00599  5.51671  6.23905  0.61958  0.77255  0.48576  0.95510
    513   4.39239  6.43157  5.12490  3.63956  6.11343  4.90095  3.93572  5.31933  1.08933  4.24394  5.49557  4.38239  5.18882  3.33778  0.75109  4.34877  4.46141  5.01589  6.51489  4.99016    945 r x - -
          2.68618  4.42225  2.77519  2.73123  3.46354  2.40513  3.72494  3.29354  2.67741  2.69355  4.24690  2.90347  2.73739  3.18146  2.89801  2.37887  2.77519  2.98518  4.58477  3.61503
          0.01239  5.51671  4.79240  0.61958  0.77255  0.48576  0.95510
    514   3.45525  5.45279  3.90795  4.14508  5.93431  3.70075  5.49530  5.44056  4.54061  5.05800  5.84826  4.21688  4.88129  4.75359  4.21403  0.23711  3.67481  4.68445  7.20711  5.98018    946 S x - -
          2.68618  4.42225  2.77519  2.73123  3.46354  2.40513  3.72494  3.29354  2.67741  2.69355  4.24690  2.90347  2.73739  3.18146  2.89801  2.37887  2.77519  2.98518  4.58477  3.61503
          0.00603  5.51035  6.23269  0.61958  0.77255  0.51530  0.90962
    515   5.01193  6.23577  5.95913  5.87807  0.18576  5.60687  4.72432  4.70258  5.64891  3.57221  5.25213  5.40868  6.01022  4.71272  5.57223  4.64697  5.31800  4.70823  4.82593  3.08328    947 F x - -
          2.68618  4.42225  2.77519  2.73123  3.46354  2.40513  3.72494  3.29354  2.67741  2.69355  4.24690  2.90347  2.73739  3.18146  2.89801  2.37887  2.77519  2.98518  4.58477  3.61503
          0.00603  5.51035  6.23269  0.61958  0.77255  0.51530  0.90962
    516   3.83519  5.16504  5.71121  4.06536  3.51307  4.55420  5.38990  2.37996  4.93945  0.40966  3.75574  5.19922  5.33190  5.01484  4.95977  4.39597  4.06083  2.92024  5.74712  4.63794    948 L x - -
          2.68618  4.42225  2.77519  2.73123  3.46354  2.40513  3.72494  3.29354  2.67741  2.69355  4.24690  2.90347  2.73739  3.18146  2.89801  2.37887  2.77519  2.98518  4.58477  3.61503
          0.00603  5.51035  6.23269  0.61958  0.77255  0.51530  0.90962
    517   2.91853  5.60576  3.24796  2.79976  4.75565  3.35541  2.85743  4.19105  2.41318  2.73735  3.90293  2.29640  4.29097  2.41756  2.76202  1.87338  2.44086  3.73726  6.04471  3.98254    949 s x - -
          2.68618  4.42225  2.77519  2.73123  3.46354  2.40513  3.72494  3.29354  2.67741  2.69355  4.24690  2.90347  2.73739  3.18146  2.89801  2.37887  2.77519  2.98518  4.58477  3.61503
          0.00603  5.51035  6.23269  0.61958  0.77255  0.49078  0.94713
    518   2.84484  5.69283  3.19100  1.01485  5.03582  3.24221  4.12776  4.52414  2.73978  3.99717  4.73613  2.09980  4.32788  2.77669  3.16059  2.73422  3.28873  4.08276  6.12487  4.70875    950 e x - -
          2.68618  4.42225  2.77519  2.73123  3.46354  2.40513  3.72494  3.29354  2.67741  2.69355  4.24690  2.90347  2.73739  3.18146  2.89801  2.37887  2.77519  2.98518  4.58477  3.61503
          0.00601  5.51359  6.23594  0.61958  0.77255  0.50036  0.93219
    519   4.71337  4.87912  6.23691  5.92119  0.25599  5.67637  4.93265  3.41140  5.70949  3.03584  4.50638  5.54162  5.93491  5.54489  5.60621  5.07047  4.94897  3.65271  5.02806  3.25386    951 F x - -
          2.68618  4.42225  2.77519  2.73123  3.46354  2.40513  3.72494  3.29354  2.67741  2.69355  4.24690  2.90347  2.73739  3.18146  2.89801  2.37887  2.77519  2.98518  4.58477  3.61503
          0.00601  5.51359  6.23594  0.61958  0.77255  0.50036  0.93219
    520   2.41769  4.81152  2.87716  2.69467  4.74426  1.45356  3.75666  3.94046  2.89430  3.05707  4.07353  3.02611  4.32299  2.96165  3.37293  2.45515  2.60133  3.01780  5.93870  4.20619    952 g x - -
          2.68618  4.42225  2.77519  2.73123  3.46354  2.40513  3.72494  3.29354  2.67741  2.69355  4.24690  2.90347  2.73739  3.18146  2.89801  2.37887  2.77519  2.98518  4.58477  3.61503
          0.00601  5.51359  6.23594  0.61958  0.77255  0.47674  0.96970
    521   3.30786  5.86092  3.77204  3.07347  5.26408  4.18767  4.25893  4.69144  0.76466  3.75638  4.90980  3.55616  4.56076  2.77270  2.16973  3.10670  2.69215  4.28761  6.21015  4.89891    953 k x - -
          2.68631  4.42253  2.77537  2.73121  3.46382  2.40536  3.72485  3.29382  2.67720  2.69380  4.24717  2.90346  2.73750  3.18055  2.89702  2.37883  2.77524  2.98534  4.58505  3.61531
          0.20307  1.72195  5.28584  0.81228  0.58671  0.48576  0.95510
    522   3.03464  5.60831  3.28769  2.68584  4.94189  3.79445  4.09445  4.29347  1.25398  3.42146  4.65257  3.20481  3.99963  3.09371  1.54258  2.88269  3.32820  3.57336  5.19753  4.44599    961 k x - -
          2.68618  4.42225  2.77519  2.73123  3.46354  2.40513  3.72494  3.29354  2.67741  2.69355  4.24690  2.90347  2.73739  3.18146  2.89801  2.37887  2.77519  2.98518  4.58477  3.61503
          0.01666  5.51359  4.38294  0.61958  0.77255  0.47674  0.96970
    523   2.90694  5.46342  3.27891  2.83080  4.00251  3.84145  3.66722  3.75881  2.85774  2.93308  4.21170  3.01171  2.44578  1.25420  3.18785  2.84431  2.71187  3.63600  5.19699  4.46267    962 q x - -
          2.68618  4.42225  2.77519  2.73123  3.46354  2.40513  3.72494  3.29354  2.67741  2.69355  4.24690  2.90347  2.73739  3.18146  2.89801  2.37887  2.77519  2.98518  4.58477  3.61503
          0.01879  5.50615  4.23019  0.61958  0.77255  0.49725  0.93700
    524   3.60902  4.74082  5.39856  4.85271  2.18831  4.71676  4.65407  3.39675  4.64965  2.86052  3.68914  4.76909  5.06643  4.73373  4.65785  3.80905  3.51323  3.10477  0.69096  2.73281    963 W x - -
          2.68618  4.42225  2.77519  2.73123  3.46354  2.40513  3.72494  3.29354  2.67741  2.69355  4.24690  2.90347  2.73739  3.18146  2.89801  2.37887  2.77519  2.98518  4.58477  3.61503
          0.00608  5.50202  6.22437  0.61958  0.77255  0.56762  0.83672
    525   2.59110  5.10477  3.72869  3.16830  4.28862  3.82197  4.26330  3.67280  2.99047  3.16052  1.47197  3.27754  3.89139  3.35532  3.42664  2.51009  1.62113  3.35038  5.65406  4.37232    964 m x - -
          2.68618  4.42225  2.77519  2.73123  3.46354  2.40513  3.72494  3.29354  2.67741  2.69355  4.24690  2.90347  2.73739  3.18146  2.89801  2.37887  2.77519  2.98518  4.58477  3.61503
          0.00608  5.50202  6.22437  0.61958  0.77255  0.47630  0.97043
    526   2.38342  3.91939  4.71218  4.39641  3.56930  4.34698  4.67296  2.79814  4.21524  2.45485  3.55715  4.29610  3.80398  4.12473  4.27952  3.28326  3.02649  0.79614  5.21695  4.03699    965 v x - -
          2.68618  4.42225  2.77519  2.73123  3.46354  2.40513  3.72494  3.29354  2.67741  2.69355  4.24690  2.90347  2.73739  3.18146  2.89801  2.37887  2.77519  2.98518  4.58477  3.61503
          0.00600  5.51457  6.23692  0.61958  0.77255  0.51189  0.91469
    527   2.70653  5.64217  2.95316  2.47863  4.98597  3.81810  1.38507  4.47167  2.55124  3.94683  4.68356  2.02360  4.29719  3.03471  3.20968  2.56208  2.91398  3.95324  6.07517  4.66391    966 h x - -
          2.68618  4.42225  2.77519  2.73123  3.46354  2.40513  3.72494  3.29354  2.67741  2.69355  4.24690  2.90347  2.73739  3.18146  2.89801  2.37887  2.77519  2.98518  4.58477  3.61503
          0.00600  5.51457  6.23692  0.61958  0.77255  0.51189  0.91469
    528   3.88894  6.54698  2.31119  0.44042  5.81764  4.18535  4.69271  5.37373  3.68097  4.52006  5.65153  3.62867  4.79146  2.93058  4.27790  3.76139  4.16783  4.91579  6.95703  4.23440    967 E x - -
          2.68618  4.42225  2.77519  2.73123  3.46354  2.40513  3.72494  3.29354  2.67741  2.69355  4.24690  2.90347  2.73739  3.18146  2.89801  2.37887  2.77519  2.98518  4.58477  3.61503
          0.00600  5.51457  6.23692  0.61958  0.77255  0.51189  0.91469
    529   3.69914  5.92329  3.94628  3.19389  4.85876  4.36918  4.12171  4.67535  2.68623  4.15885  4.12074  3.86762  4.75608  0.47345  3.06270  3.68748  3.89185  4.33847  6.25584  4.99892    968 Q x - -
          2.68618  4.42225  2.77519  2.73123  3.46354  2.40513  3.72494  3.29354  2.67741  2.69355  4.24690  2.90347  2.73739  3.18146  2.89801  2.37887  2.77519  2.98518  4.58477  3.61503
          0.00600  5.51457  6.23692  0.61958  0.77255  0.51189  0.91469
    530   2.89463  4.67905  4.44915  3.66369  3.78509  4.28547  4.58455  1.93459  3.63712  2.87455  3.61637  4.24888  4.65561  3.23183  3.72312  3.41815  3.18023  0.88237  5.29032  4.09660    969 v x - -
          2.68618  4.42225  2.77519  2.73123  3.46354  2.40513  3.72494  3.29354  2.67741  2.69355  4.24690  2.90347  2.73739  3.18146  2.89801  2.37887  2.77519  2.98518  4.58477  3.61503
          0.00600  5.51457  6.23692  0.61958  0.77255  0.51189  0.91469
    531   4.22855  6.42182  5.07199  3.93628  6.10870  4.89793  4.60652  5.31327  0.30160  4.60637  5.50775  4.39396  5.20123  3.59216  2.44174  4.36825  4.03474  4.47494  6.52777  5.49551    970 K x - -
          2.68618  4.42225  2.77519  2.73123  3.46354  2.40513  3.72494  3.29354  2.67741  2.69355  4.24690  2.90347  2.73739  3.18146  2.89801  2.37887  2.77519  2.98518  4.58477  3.61503
          0.00600  5.51457  6.23692  0.61958  0.77255  0.51189  0.91469
    532   3.31341  5.32683  6.13432  5.58982  3.86880  5.51572  5.98005  0.67730  5.45952  1.38005  3.80811  5.68300  5.72934  5.54398  5.49419  4.89233  4.12162  2.37244  6.25146  5.14350    971 I x - -
          2.68618  4.42225  2.77519  2.73123  3.46354  2.40513  3.72494  3.29354  2.67741  2.69355  4.24690  2.90347  2.73739  3.18146  2.89801  2.37887  2.77519  2.98518  4.58477  3.61503
          0.00600  5.51457  6.23692  0.61958  0.77255  0.51189  0.91469
    533   4.31319  5.45906  6.50764  6.09591  4.88908  6.11425  7.11680  0.40449  6.10768  2.88272  4.55661  6.29434  6.25691  6.39640  6.31990  5.61518  4.57758  1.57174  7.23761  6.00050    972 I x - -
          2.68618  4.42225  2.77519  2.73123  3.46354  2.40513  3.72494  3.29354  2.67741  2.69355  4.24690  2.90347  2.73739  3.18146  2.89801  2.37887  2.77519  2.98518  4.58477  3.61503
          0.00600  5.51457  6.23692  0.61958  0.77255  0.51189  0.91469
    534   2.93414  5.11956  3.15367  2.70247  4.28649  2.31897  2.76478  4.28780  2.56947  3.66440  4.66835  2.24644  4.28967  2.53692  2.96006  1.56026  3.21171  4.01657  6.06110  4.65148    973 s x - -
          2.68618  4.42225  2.77519  2.73123  3.46354  2.40513  3.72494  3.29354  2.67741  2.69355  4.24690  2.90347  2.73739  3.18146  2.89801  2.37887  2.77519  2.98518  4.58477  3.61503
          0.00600  5.51457  6.23692  0.61958  0.77255  0.51189  0.91469
    535   4.13181  7.20563  0.24120  2.90077  6.49403  4.04802  5.04112  6.14432  4.35519  5.54798  6.53052  3.43748  5.03301  4.24420  5.18562  3.79486  4.70503  5.61433  7.70049  5.98416    974 D x - -
          2.68618  4.42225  2.77519  2.73123  3.46354  2.40513  3.72494  3.29354  2.67741  2.69355  4.24690  2.90347  2.73739  3.18146  2.89801  2.37887  2.77519  2.98518  4.58477  3.61503
          0.00600  5.51457  6.23692  0.61958  0.77255  0.51189  0.91469
    536   5.49922  6.47121  6.23047  6.24668  0.15298  5.89648  4.65249  5.15220  6.05775  4.25001  5.66984  4.90977  6.22033  5.72734  5.85544  5.37214  5.74725  5.12500  4.72603  2.88138    975 F x - -
          2.68618  4.42225  2.77519  2.73123  3.46354  2.40513  3.72494  3.29354  2.67741  2.69355  4.24690  2.90347  2.73739  3.18146  2.89801  2.37887  2.77519  2.98518  4.58477  3.61503
          0.00600  5.51457  6.23692  0.61958  0.77255  0.51189  0.91469
    537   3.43253  5.38834  4.01124  2.87897  4.61031  4.26373  4.14013  3.67505  2.04974  0.74997  4.47524  3.85325  4.63617  3.30437  3.11155  3.33268  3.64283  3.71394  5.87074  4.62928    976 l x - -
          2.68619  4.42217  2.77519  2.73119  3.46350  2.40514  3.72498  3.29354  2.67742  2.69354  4.24693  2.90347  2.73741  3.18146  2.89799  2.37883  2.77523  2.98516  4.58480  3.61506
          0.01103  4.70933  6.23692  1.18360  0.36554  0.51189  0.91469
    538   1.68424  5.61500  2.25407  1.82948  4.86841  3.58081  4.05370  3.82090  2.62336  3.20818  4.20345  2.70060  4.29194  2.94051  3.24189  2.80250  2.84222  3.24715  6.05216  4.64572    996 a x - -
          2.68618  4.42225  2.77519  2.73123  3.46354  2.40513  3.72494  3.29354  2.67741  2.69355  4.24690  2.90347  2.73739  3.18146  2.89801  2.37887  2.77519  2.98518  4.58477  3.61503
          0.00600  5.51457  6.23692  0.61958  0.77255  0.51189  0.91469
    539   4.54160  6.07327  4.75702  5.39648  0.17318  5.10755  4.91745  5.01357  5.59893  4.33265  5.62084  5.21408  5.72738  5.52726  5.61524  3.91182  4.97608  4.81930  5.08639  3.35283    997 F x - -
          2.68618  4.42225  2.77519  2.73123  3.46354  2.40513  3.72494  3.29354  2.67741  2.69355  4.24690  2.90347  2.73739  3.18146  2.89801  2.37887  2.77519  2.98518  4.58477  3.61503
          0.00600  5.51457  6.23692  0.61958  0.77255  0.51189  0.91469
    540   4.08605  5.40858  6.35593  5.89897  4.71793  5.86944  6.65890  0.30938  5.84356  2.94030  3.89161  6.05320  6.06734  6.07390  5.99373  5.31933  3.72695  2.22204  6.89798  5.71018    998 I x - -
          2.68618  4.42225  2.77519  2.73123  3.46354  2.40513  3.72494  3.29354  2.67741  2.69355  4.24690  2.90347  2.73739  3.18146  2.89801  2.37887  2.77519  2.98518  4.58477  3.61503
          0.00600  5.51457  6.23692  0.61958  0.77255  0.51189  0.91469
    541   2.03075  5.19967  3.58704  2.95217  3.19662  3.73804  3.58822  3.79675  3.07007  3.27570  4.28175  3.36781  4.39665  3.41092  3.23810  1.81291  1.84969  3.51060  5.72950  2.32388    999 s x - -
          2.68618  4.42225  2.77519  2.73123  3.46354  2.40513  3.72494  3.29354  2.67741  2.69355  4.24690  2.90347  2.73739  3.18146  2.89801  2.37887  2.77519  2.98518  4.58477  3.61503
          0.00600  5.51457  6.23692  0.61958  0.77255  0.51189  0.91469
    542   2.75603  5.62930  2.54579  2.28650  4.97312  2.64177  3.99681  3.65219  1.81518  3.51446  4.67029  1.74376  4.03132  3.08174  3.19769  2.88420  3.19164  3.27365  6.06273  4.43316   1000 n x - -
          2.68618  4.42225  2.77519  2.73123  3.46354  2.40513  3.72494  3.29354  2.67741  2.69355  4.24690  2.90347  2.73739  3.18146  2.89801  2.37887  2.77519  2.98518  4.58477  3.61503
          0.00600  5.51457  6.23692  0.61958  0.77255  0.51189  0.91469
    543   4.30297  6.41562  4.37462  3.40304  6.05702  4.80120  4.57978  5.29971  0.37116  4.59721  5.48213  4.27764  5.12899  3.13191  2.24040  4.25065  4.40118  4.97893  6.52888  5.45367   1001 K x - -
          2.68618  4.42225  2.77519  2.73123  3.46354  2.40513  3.72494  3.29354  2.67741  2.69355  4.24690  2.90347  2.73739  3.18146  2.89801  2.37887  2.77519  2.98518  4.58477  3.61503
          0.00600  5.51457  6.23692  0.61958  0.77255  0.51189  0.91469
    544   3.61009  5.14256  5.72664  5.12534  2.47311  5.02082  5.28863  2.92802  4.93347  2.09010  0.59966  5.16371  5.29109  4.98065  4.92705  4.34853  3.81807  3.18939  5.62059  3.73109   1002 M x - -
          2.68618  4.42225  2.77519  2.73123  3.46354  2.40513  3.72494  3.29354  2.67741  2.69355  4.24690  2.90347  2.73739  3.18146  2.89801  2.37887  2.77519  2.98518  4.58477  3.61503
          0.00597  5.51918  6.24153  0.61958  0.77255  0.51189  0.91469
    545   1.37353  5.53712  3.17412  2.55137  4.84209  3.30302  3.87837  4.00163  2.79390  3.03873  3.48840  3.32169  4.06450  3.07376  2.06104  2.58669  2.98763  3.35742  5.99457  4.60919   1003 a x - -
          2.68615  4.42225  2.77520  2.73123  3.46354  2.40513  3.72495  3.29354  2.67741  2.69355  4.24690  2.90347  2.73740  3.18146  2.89801  2.37887  2.77520  2.98518  4.58477  3.61503
          0.00882  4.98598  6.24153  0.56642  0.83829  0.51189  0.91469
    546   2.95471  5.47939  3.11839  1.98114  4.64678  3.68717  3.82731  3.46540  2.69094  2.48538  2.60973  3.30648  4.19961  1.56166  3.27509  2.97804  3.02732  3.27562  5.92820  4.58297   1005 q x - -
          2.68618  4.42225  2.77519  2.73123  3.46354  2.40513  3.72494  3.29354  2.67741  2.69355  4.24690  2.90347  2.73739  3.18146  2.89801  2.37887  2.77519  2.98518  4.58477  3.61503
          0.00597  5.51918  6.24153  0.61958  0.77255  0.51189  0.91469
    547   2.98532  1.00958  5.04912  4.44147  3.22777  4.22582  4.51946  2.73923  4.25062  2.72532  3.65550  3.87446  4.71940  4.40302  4.29859  3.35891  3.00719  2.43472  5.21083  2.31557   1006 c x - -
          2.68619  4.42226  2.77520  2.73124  3.46355  2.40510  3.72495  3.29355  2.67737  2.69356  4.24690  2.90347  2.73740  3.18143  2.89801  2.37886  2.77520  2.98519  4.58478  3.61504
          0.01260  4.54943  6.24153  0.63676  0.75291  0.51189  0.91469
    548   3.30389  5.94598  2.10040  0.75261  4.85211  3.56194  4.31546  4.77629  2.79237  4.24634  5.00342  3.36927  3.18509  3.42885  3.64611  3.23053  3.47563  4.33145  6.37816  4.93642   1009 e x - -
          2.68618  4.42225  2.77519  2.73123  3.46354  2.40513  3.72494  3.29354  2.67741  2.69355  4.24690  2.90347  2.73739  3.18146  2.89801  2.37887  2.77519  2.98518  4.58477  3.61503
          0.01720  5.51918  4.33941  0.61958  0.77255  0.51189  0.91469
    549   3.22795  4.73221  5.15001  4.55731  3.68653  4.53253  4.88059  2.25292  4.38654  2.48811  3.84123  4.63605  1.69344  3.72957  4.46604  3.84419  3.50291  0.99320  5.42256  4.24097   1010 v x - -
          2.68618  4.42225  2.77519  2.73123  3.46354  2.40513  3.72494  3.29354  2.67741  2.69355  4.24690  2.90347  2.73739  3.18146  2.89801  2.37887  2.77519  2.98518  4.58477  3.61503
          0.00604  5.50802  6.23037  0.61958  0.77255  0.56186  0.84432
    550   5.35494  6.34545  6.31338  6.24222  1.44738  5.88947  4.63059  4.52387  5.97917  4.02284  5.40995  5.50150  4.90181  5.66421  5.78067  5.31351  5.57418  4.88572  0.47833  2.95364   1011 W x - -
          2.68618  4.42225  2.77519  2.73123  3.46354  2.40513  3.72494  3.29354  2.67741  2.69355  4.24690  2.90347  2.73739  3.18146  2.89801  2.37887  2.77519  2.98518  4.58477  3.61503
          0.00604  5.50802  6.23037  0.61958  0.77255  0.56186  0.84432
    551   2.60063  4.95109  3.03923  2.82079  4.95216  3.22783  3.80724  3.96382  1.65614  3.52770  4.65649  3.20538  4.29042  2.99027  1.35292  2.74997  3.35209  3.92741  6.05027  4.64441   1012 r x - -
          2.68618  4.42225  2.77519  2.73123  3.46354  2.40513  3.72494  3.29354  2.67741  2.69355  4.24690  2.90347  2.73739  3.18146  2.89801  2.37887  2.77519  2.98518  4.58477  3.61503
          0.02317  5.50802  3.97124  0.61958  0.77255  0.56186  0.84432
    552   3.02112  5.62031  1.95857  2.04871  4.96428  3.47328  3.84830  4.44969  2.78376  3.76078  4.48183  2.31721  4.11704  3.16932  3.18818  1.89364  2.05639  4.01038  6.05356  4.32342   1013 s x - -
          2.68618  4.42225  2.77519  2.73123  3.46354  2.40513  3.72494  3.29354  2.67741  2.69355  4.24690  2.90347  2.73739  3.18146  2.89801  2.37887  2.77519  2.98518  4.58477  3.61503
          0.00615  5.49099  6.21334  0.61958  0.77255  0.63261  0.75759
    553   2.60957  3.82908  4.72572  4.41679  3.66841  3.93911  4.66340  2.77551  4.14104  1.97619  2.56365  4.45831  4.45003  3.32957  4.27808  3.42835  3.09819  1.01773  5.19435  4.01547   1014 v x - -
          2.68618  4.42225  2.77519  2.73123  3.46354  2.40513  3.72494  3.29354  2.67741  2.69355  4.24690  2.90347  2.73739  3.18146  2.89801  2.37887  2.77519  2.98518  4.58477  3.61503
          0.00615  5.49099  6.21334  0.61958  0.77255  0.55059  0.85947
    554   3.08592  5.63364  2.40706  2.71537  4.96648  3.34216  4.11176  4.25334  2.78347  3.60464  4.68055  3.05372  3.83751  3.10462  3.35256  0.92452  3.03029  4.01832  6.07490  4.66841   1015 s x - -
          2.68627  4.42149  2.77477  2.73132  3.46368  2.40518  3.72508  3.29368  2.67755  2.69369  4.24704  2.90337  2.73724  3.18160  2.89788  2.37893  2.77515  2.98525  4.58382  3.61517
          0.06165  2.93058  5.04831  1.23235  0.34476  0.58614  0.81299
    555   2.91462  5.73918  1.10268  1.70499  5.07932  3.55926  4.16020  4.48497  2.75104  4.04253  4.78502  3.22309  3.43466  3.04513  3.37175  2.79907  3.35773  4.07121  6.17115  4.74950   1027 d x - -
          2.68618  4.42225  2.77519  2.73123  3.46354  2.40513  3.72494  3.29354  2.67741  2.69355  4.24690  2.90347  2.73739  3.18146  2.89801  2.37887  2.77519  2.98518  4.58477  3.61503
          0.00610  5.49789  6.22024  0.61958  0.77255  0.60468  0.79021
    556   1.42872  5.58271  3.21424  2.66256  4.91051  2.93800  4.01727  3.75691  2.59668  3.59208  4.62793  2.94851  3.92202  2.33670  3.08299  2.38746  2.96086  2.80337  6.02586  4.44077   1028 a x - -
          2.68618  4.42225  2.77519  2.73123  3.46354  2.40513  3.72494  3.29354  2.67741  2.69355  4.24690  2.90347  2.73739  3.18146  2.89801  2.37887  2.77519  2.98518  4.58477  3.61503
          0.00610  5.49789  6.22024  0.61958  0.77255  0.45434  1.00748
    557   3.25473  5.80343  2.62963  0.73189  4.67337  3.89587  4.03071  4.63390  2.41749  4.10472  4.85137  3.31436  4.40135  2.99653  3.29891  3.12066  3.51262  4.19199  6.23255  4.80897   1029 e x - -
          2.68618  4.42225  2.77519  2.73123  3.46354  2.40513  3.72494  3.29354  2.67741  2.69355  4.24690  2.90347  2.73739  3.18146  2.89801  2.37887  2.77519  2.98518  4.58477  3.61503
          0.00597  5.51918  6.24153  0.61958  0.77255  0.51189  0.91469
    558   3.48945  4.92789  5.50604  4.89743  0.73129  4.77174  5.09113  2.59609  4.32857  1.70793  3.16607  4.92302  5.08388  4.78889  4.51604  4.09176  3.62842  2.97859  5.50559  4.36403   1030 f x - -
          2.68618  4.42225  2.77519  2.73123  3.46354  2.40513  3.72494  3.29354  2.67741  2.69355  4.24690  2.90347  2.73739  3.18146  2.89801  2.37887  2.77519  2.98518  4.58477  3.61503
          0.00597  5.51918  6.24153  0.61958  0.77255  0.51189  0.91469
    559   2.88966  5.63098  1.01299  2.11540  4.80287  3.62220  3.73853  4.45482  2.71158  3.42698  4.45675  3.07039  4.29715  3.15898  2.89451  3.09368  3.21736  3.85235  6.06604  4.65729   1031 d x - -
          2.68618  4.42225  2.77519  2.73123  3.46354  2.40513  3.72494  3.29354  2.67741  2.69355  4.24690  2.90347  2.73739  3.18146  2.89801  2.37887  2.77519  2.98518  4.58477  3.61503
          0.00597  5.51918  6.24153  0.61958  0.77255  0.51189  0.91469
    560   3.48719  5.62079  3.59090  3.25581  4.15884  4.16719  4.06850  4.36344  3.31466  3.57914  4.81017  0.50575  4.65394  3.46004  3.72366  3.24107  3.51754  4.03772  6.06527  4.66609   1032 N x - -
          2.68618  4.42225  2.77519  2.73123  3.46354  2.40513  3.72494  3.29354  2.67741  2.69355  4.24690  2.90347  2.73739  3.18146  2.89801  2.37887  2.77519  2.98518  4.58477  3.61503
          0.00597  5.51918  6.24153  0.61958  0.77255  0.51189  0.91469
    561   0.47456  3.77663  4.87970  4.35829  4.25243  4.12292  4.96104  3.26914  4.24174  3.21604  4.14164  4.45063  4.75146  4.23350  4.43335  2.94711  3.59361  3.02872  5.74816  4.56248   1033 A x - -
          2.68618  4.42225  2.77519  2.73123  3.46354  2.40513  3.72494  3.29354  2.67741  2.69355  4.24690  2.90347  2.73739  3.18146  2.89801  2.37887  2.77519  2.98518  4.58477  3.61503
          0.00597  5.51918  6.24153  0.61958  0.77255  0.51189  0.91469
    562   3.17953  5.51014  3.51149  2.81871  4.79871  3.97635  4.02971  3.92480  1.31884  2.94141  3.12357  3.47495  4.36502  2.79302  1.64573  3.17784  3.08381  3.29023  5.97150  4.50836   1034 k x - -
          2.68618  4.42225  2.77519  2.73123  3.46354  2.40513  3.72494  3.29354  2.67741  2.69355  4.24690  2.90347  2.73739  3.18146  2.89801  2.37887  2.77519  2.98518  4.58477  3.61503
          0.00597  5.51918  6.24153  0.61958  0.77255  0.51189  0.91469
    563   4.34156  7.11181  2.58255  0.24928  6.36549  4.32920  5.03747  6.01214  4.27090  4.71446  6.39838  3.78054  5.04766  4.23618  5.01245  4.14263  4.67724  5.51994  7.54474  5.90942   1035 E x - -
          2.68618  4.42225  2.77519  2.73123  3.46354  2.40513  3.72494  3.29354  2.67741  2.69355  4.24690  2.90347  2.73739  3.18146  2.89801  2.37887  2.77519  2.98518  4.58477  3.61503
          0.00597  5.51918  6.24153  0.61958  0.77255  0.51189  0.91469
    564   2.19418  3.53979  5.82146  5.80841  6.10437  0.30484  6.25799  5.60795  5.67668  5.31295  6.04207  4.96680  4.90318  5.72138  5.61332  3.11329  3.89662  4.65028  7.45245  6.46308   1036 G x - -
          2.68618  4.42225  2.77519  2.73123  3.46354  2.40513  3.72494  3.29354  2.67741  2.69355  4.24690  2.90347  2.73739  3.18146  2.89801  2.37887  2.77519  2.98518  4.58477  3.61503
          0.00597  5.51918  6.24153  0.61958  0.77255  0.51189  0.91469
    565   4.73144  5.89238  6.72771  6.15190  3.66315  6.20464  6.48572  2.31036  6.03657  1.92152  0.45514  6.38813  6.12417  5.79324  5.92726  5.62959  4.92597  3.05852  6.33531  5.42964   1037 M x - -
          2.68618  4.42225  2.77519  2.73123  3.46354  2.40513  3.72494  3.29354  2.67741  2.69355  4.24690  2.90347  2.73739  3.18146  2.89801  2.37887  2.77519  2.98518  4.58477  3.61503
          0.00597  5.51918  6.24153  0.61958  0.77255  0.51189  0.91469
    566   4.33897  7.07968  2.90981  0.22041  6.42279  4.32068  5.06071  6.07718  4.31482  5.49814  6.46626  3.78558  5.05241  4.26359  5.06502  3.85064  4.69104  5.55750  7.60678  5.95578   1038 E x - -
          2.68618  4.42225  2.77519  2.73123  3.46354  2.40513  3.72494  3.29354  2.67741  2.69355  4.24690  2.90347  2.73739  3.18146  2.89801  2.37887  2.77519  2.98518  4.58477  3.61503
          0.00597  5.51918  6.24153  0.61958  0.77255  0.51189  0.91469
    567   4.71792  6.60368  4.98083  4.36747  6.29620  5.02472  4.94547  5.68592  0.17584  4.95224  5.90826  4.66458  5.43872  3.81244  3.19618  4.69348  4.84350  5.37676  6.78110  5.76939   1039 K x - -
          2.68618  4.42225  2.77519  2.73123  3.46354  2.40513  3.72494  3.29354  2.67741  2.69355  4.24690  2.90347  2.73739  3.18146  2.89801  2.37887  2.77519  2.98518  4.58477  3.61503
          0.00597  5.51918  6.24153  0.61958  0.77255  0.51189  0.91469
    568   4.99295  6.12259  6.86849  6.33478  3.94596  6.41373  6.48924  3.20146  6.14036  0.17595  3.73737  6.58527  6.25413  5.86213  6.00192  5.89451  5.17933  3.47587  6.26158  4.55302   1040 L x - -
          2.68618  4.42225  2.77519  2.73123  3.46354  2.40513  3.72494  3.29354  2.67741  2.69355  4.24690  2.90347  2.73739  3.18146  2.89801  2.37887  2.77519  2.98518  4.58477  3.61503
          0.00597  5.51918  6.24153  0.61958  0.77255  0.51189  0.91469
    569   4.30253  5.44900  6.49833  6.08422  4.91045  6.10471  7.10044  1.53583  6.09731  2.63446  4.57703  6.28001  6.25100  6.39388  6.31232  5.60129  4.56638  0.44034  7.24444  5.99980   1041 V x - -
          2.68618  4.42225  2.77519  2.73123  3.46354  2.40513  3.72494  3.29354  2.67741  2.69355  4.24690  2.90347  2.73739  3.18146  2.89801  2.37887  2.77519  2.98518  4.58477  3.61503
          0.00597  5.51918  6.24153  0.61958  0.77255  0.51189  0.91469
    570   3.44232  5.03356  4.86806  4.38546  4.15380  4.37671  3.92236  3.55963  4.01684  3.12700  0.46422  4.52282  4.89276  4.44530  4.17808  3.61073  2.99024  3.30862  5.69919  4.44757   1042 M x - -
          2.68618  4.42225  2.77519  2.73123  3.46354  2.40513  3.72494  3.29354  2.67741  2.69355  4.24690  2.90347  2.73739  3.18146  2.89801  2.37887  2.77519  2.98518  4.58477  3.61503
          0.00597  5.51918  6.24153  0.61958  0.77255  0.51189  0.91469
    571   3.18596  5.40473  3.97984  3.62394  5.28387  2.51102  4.85479  3.90289  3.71677  4.33263  5.13355  0.52529  4.67681  4.03777  3.90392  3.10442  3.06484  4.23226  6.54192  5.24704   1043 N x - -
          2.68618  4.42225  2.77519  2.73123  3.46354  2.40513  3.72494  3.29354  2.67741  2.69355  4.24690  2.90347  2.73739  3.18146  2.89801  2.37887  2.77519  2.98518  4.58477  3.61503
          0.00597  5.51918  6.24153  0.61958  0.77255  0.51189  0.91469
    572   4.54858  5.39546  5.46180  4.26017  6.23812  5.00462  4.63231  5.39825  1.64565  4.65794  5.57458  4.49833  5.28010  3.26203  0.43384  4.31020  4.58768  5.11530  6.55172  5.56036   1044 R x - -
          2.68618  4.42225  2.77519  2.73123  3.46354  2.40513  3.72494  3.29354  2.67741  2.69355  4.24690  2.90347  2.73739  3.18146  2.89801  2.37887  2.77519  2.98518  4.58477  3.61503
          0.00889  5.51918  5.32965  0.61958  0.77255  0.46976  0.98123
    573   4.87841  6.02729  6.81506  6.24688  4.00375  6.33186  6.58783  2.87734  6.07833  0.21351  3.72263  6.52676  6.19857  4.88024  5.95936  5.78590  5.06756  3.07603  6.36415  5.48643   1045 L x - -
          2.68618  4.42225  2.77519  2.73123  3.46354  2.40513  3.72494  3.29354  2.67741  2.69355  4.24690  2.90347  2.73739  3.18146  2.89801  2.37887  2.77519  2.98518  4.58477  3.61503
          0.00596  5.52186  6.24421  0.61958  0.77255  0.49941  0.93366
    574   5.71494  6.52397  6.40329  6.42547  2.71467  4.89422  3.69175  5.26467  6.17807  4.34141  5.75406  5.53859  6.30034  5.74051  5.91561  5.48176  5.89194  5.22560  3.56214  0.20147   1046 Y x - -
          2.68618  4.42225  2.77519  2.73123  3.46354  2.40513  3.72494  3.29354  2.67741  2.69355  4.24690  2.90347  2.73739  3.18146  2.89801  2.37887  2.77519  2.98518  4.58477  3.61503
          0.00596  5.52186  6.24421  0.61958  0.77255  0.49941  0.93366
    575   2.62167  5.62803  2.90562  2.67467  4.64082  3.69067  2.86344  4.27853  2.61981  3.77483  4.41839  2.35317  3.18595  2.87312  3.31645  1.66277  2.06362  3.62697  6.06282  4.42401   1047 s x - -
          2.68618  4.42225  2.77519  2.73123  3.46354  2.40513  3.72494  3.29354  2.67741  2.69355  4.24690  2.90347  2.73739  3.18146  2.89801  2.37887  2.77519  2.98518  4.58477  3.61503
          0.00596  5.52186  6.24421  0.61958  0.77255  0.49941  0.93366
    576   2.79886  5.34826  3.53490  2.92298  3.38060  3.96880  3.69968  3.84451  2.45368  2.85644  4.18850  3.44163  4.35864  1.27918  2.64458  2.93136  3.32491  3.40035  5.84907  2.60227   1048 q x - -
          2.68618  4.42225  2.77519  2.73123  3.46354  2.40513  3.72494  3.29354  2.67741  2.69355  4.24690  2.90347  2.73739  3.18146  2.89801  2.37887  2.77519  2.98518  4.58477  3.61503
          0.00596  5.52186  6.24421  0.61958  0.77255  0.49941  0.93366
    577   3.16788  2.48981  5.22697  4.66675  4.02822  4.47392  5.02313  2.60275  4.50056  2.64075  4.01142  4.69648  4.92037  4.67810  4.58686  3.72562  0.68528  2.65817  5.59653  4.41557   1049 T x - -
          2.68618  4.42225  2.77519  2.73123  3.46354  2.40513  3.72494  3.29354  2.67741  2.69355  4.24690  2.90347  2.73739  3.18146  2.89801  2.37887  2.77519  2.98518  4.58477  3.61503
          0.00596  5.52186  6.24421  0.61958  0.77255  0.49941  0.93366
    578   4.95687  6.46161  6.31001  6.31398  0.16043  5.93391  4.67350  5.00386  6.10457  4.08444  5.52296  5.55565  6.23663  5.74642  5.88540  5.39880  5.73814  5.02524  4.74290  2.82322   1050 F x - -
          2.68618  4.42225  2.77519  2.73123  3.46354  2.40513  3.72494  3.29354  2.67741  2.69355  4.24690  2.90347  2.73739  3.18146  2.89801  2.37887  2.77519  2.98518  4.58477  3.61503
          0.00596  5.52186  6.24421  0.61958  0.77255  0.49941  0.93366
    579   2.98698  3.76545  3.76949  3.14332  4.57728  4.01202  4.36742  3.98112  3.04946  3.62105  4.45258  3.57315  3.45809  3.55479  3.64871  0.78054  2.28474  3.66166  5.88520  4.41579   1051 s x - -
          2.68618  4.42225  2.77519  2.73123  3.46354  2.40513  3.72494  3.29354  2.67741  2.69355  4.24690  2.90347  2.73739  3.18146  2.89801  2.37887  2.77519  2.98518  4.58477  3.61503
          0.04818  5.52186  3.14567  0.61958  0.77255  0.49941  0.93366
    580   3.59342  5.48041  4.81097  4.73255  5.18819  4.24947  5.61776  4.35274  4.59693  4.17795  5.65706  4.44029  0.21982  5.05299  4.76210  3.79027  4.12767  4.44791  6.68998  5.28401   1052 P x - -
          2.68618  4.42225  2.77519  2.73123  3.46354  2.40513  3.72494  3.29354  2.67741  2.69355  4.24690  2.90347  2.73739  3.18146  2.89801  2.37887  2.77519  2.98518  4.58477  3.61503
          0.01208  5.47990  4.84922  0.61958  0.77255  0.67557  0.71104
    581   1.13922  3.47766  3.56093  2.44602  4.34805  3.85802  4.17195  3.62585  2.80179  2.83047  4.26460  3.30893  4.35190  2.72697  3.34143  2.69443  2.98434  3.27423  5.76411  4.21401   1053 a x - -
          2.68618  4.42225  2.77519  2.73123  3.46354  2.40513  3.72494  3.29354  2.67741  2.69355  4.24690  2.90347  2.73739  3.18146  2.89801  2.37887  2.77519  2.98518  4.58477  3.61503
          0.06414  5.47407  2.84845  0.61958  0.77255  0.69723  0.68908
    582   2.99777  4.59969  5.15253  4.54657  3.70188  4.41428  4.75633  0.81701  3.95628  1.86016  3.47720  4.56048  4.77139  4.49054  4.37618  3.55605  3.40825  2.38127  5.25779  3.54560   1054 i x - -
          2.68618  4.42225  2.77519  2.73123  3.46354  2.40513  3.72494  3.29354  2.67741  2.69355  4.24690  2.90347  2.73739  3.18146  2.89801  2.37887  2.77519  2.98518  4.58477  3.61503
          0.01815  5.41655  4.30208  0.61958  0.77255  0.88367  0.53318
    583   2.16260  5.44676  3.06733  2.65183  4.74069  3.73540  3.90516  3.70346  2.51898  3.64367  4.38446  3.32452  1.41187  3.04207  3.20000  2.55053  3.00186  3.11863  5.91134  3.72056   1055 p x - -
          2.68618  4.42225  2.77519  2.73123  3.46354  2.40513  3.72494  3.29354  2.67741  2.69355  4.24690  2.90347  2.73739  3.18146  2.89801  2.37887  2.77519  2.98518  4.58477  3.61503
          0.02543  5.40510  3.88152  0.61958  0.77255  0.89394  0.52601
    584   2.55698  5.54045  3.13414  2.57091  4.54595  3.43867  3.97118  4.35258  2.35250  3.35371  4.32072  2.99114  1.52532  2.92404  2.81283  2.25694  3.06947  3.69858  5.97985  3.87379   1056 p x - -
          2.68618  4.42225  2.77519  2.73123  3.46354  2.40513  3.72494  3.29354  2.67741  2.69355  4.24690  2.90347  2.73739  3.18146  2.89801  2.37887  2.77519  2.98518  4.58477  3.61503
          0.04309  5.38977  3.28048  0.61958  0.77255  0.95684  0.48468
    585   2.45639  5.43324  3.22360  2.55115  4.73194  3.83473  3.96500  4.11311  2.57371  3.06250  3.97323  2.99503  1.48814  3.03936  2.89776  2.53526  2.73890  3.06261  5.89472  4.40097   1057 p x - -
          2.68618  4.42225  2.77519  2.73123  3.46354  2.40513  3.72494  3.29354  2.67741  2.69355  4.24690  2.90347  2.73739  3.18146  2.89801  2.37887  2.77519  2.98518  4.58477  3.61503
          0.11194  5.35374  2.29094  0.61958  0.77255  1.04486  0.43346
    586   2.65878  5.44418  3.07538  2.09756  3.35659  3.24452  3.84709  3.82451  2.51129  2.70883  4.49073  3.07213  2.18892  2.41263  2.73395  2.66031  3.11067  3.28189  5.89039  4.34347   1058 e x - -
          2.68618  4.42225  2.77519  2.73123  3.46354  2.40513  3.72494  3.29354  2.67741  2.69355  4.24690  2.90347  2.73739  3.18146  2.89801  2.37887  2.77519  2.98518  4.58477  3.61503
          0.23837  5.24963  1.57581  0.61958  0.77255  1.00818  0.45395
    587   2.32402  5.36989  3.00836  2.56594  4.38547  2.95787  3.81276  4.16616  2.42392  3.08181  4.41602  2.91582  2.08641  2.83238  2.82460  2.31047  2.46321  3.61932  5.81507  4.41686   1059 p x - -
          2.68618  4.42225  2.77519  2.73123  3.46354  2.40513  3.72494  3.29354  2.67741  2.69355  4.24690  2.90347  2.73739  3.18146  2.89801  2.37887  2.77519  2.98518  4.58477  3.61503
          0.16314  5.07777  1.93589  0.61958  0.77255  0.96574  0.47917
    588   2.58836  5.07533  3.08803  2.75577  4.13787  3.63935  3.88649  1.87698  2.53239  3.19867  3.95859  2.82905  3.46458  2.66270  3.13006  2.33587  2.78632  2.60089  5.58587  4.25989   1060 i . - -
          2.68618  4.42225  2.77519  2.73123  3.46354  2.40513  3.72494  3.29354  2.67741  2.69355  4.24690  2.90347  2.73739  3.18146  2.89801  2.37887  2.77519  2.98518  4.58477  3.61503
          0.07783  5.07410  2.67915  0.61958  0.77255  1.48965  0.25548
    589   2.81514  4.96885  3.17048  2.65644  3.82959  3.68871  3.91180  3.35477  2.74132  2.76343  3.85133  3.25518  1.49833  3.08765  3.10055  2.34368  2.98579  3.01359  5.49408  4.01150   1061 p . - -
          2.68618  4.42225  2.77519  2.73123  3.46354  2.40513  3.72494  3.29354  2.67741  2.69355  4.24690  2.90347  2.73739  3.18146  2.89801  2.37887  2.77519  2.98518  4.58477  3.61503
          0.03927  5.00627  3.44801  0.61958  0.77255  1.56009  0.23587
    590   2.68834  4.29931  3.02155  2.59445  4.61020  2.29925  3.80297  4.07370  2.32522  3.43772  4.34697  3.08231  2.67962  2.87750  1.90353  2.53575  2.92804  3.37722  5.75002  4.35992   1062 r . - -
          2.68618  4.42225  2.77519  2.73123  3.46354  2.40513  3.72494  3.29354  2.67741  2.69355  4.24690  2.90347  2.73739  3.18146  2.89801  2.37887  2.77519  2.98518  4.58477  3.61503
          0.03226  4.97729  3.69482  0.61958  0.77255  1.58739  0.22873
    591   2.08643  5.28426  3.11597  2.59153  4.59891  2.86180  3.84050  3.94067  2.06498  3.42808  4.33742  3.10043  3.85671  2.94926  2.12670  2.01969  2.97294  3.40057  5.74026  4.35219   1063 s . - -
          2.68618  4.42225  2.77519  2.73123  3.46354  2.40513  3.72494  3.29354  2.67741  2.69355  4.24690  2.90347  2.73739  3.18146  2.89801  2.37887  2.77519  2.98518  4.58477  3.61503
          0.01052  4.95555  5.67790  0.61958  0.77255  1.60689  0.22378
    592   2.51006  5.33619  3.07311  2.34978  4.66797  2.81466  3.82512  4.14458  2.01725  3.47088  4.12082  2.84964  3.70501  2.92590  2.27602  2.23691  2.55540  3.07886  5.77693  4.37426   1064 k . - -
          2.68618  4.42225  2.77519  2.73123  3.46354  2.40513  3.72494  3.29354  2.67741  2.69355  4.24690  2.90347  2.73739  3.18146  2.89801  2.37887  2.77519  2.98518  4.58477  3.61503
          0.01279  4.95555  5.17413  0.61958  0.77255  1.60689  0.22378
    593   2.43064  4.92860  3.13527  2.53595  4.63322  2.41965  3.77836  4.10168  2.41110  3.60664  4.35964  2.96456  2.69215  2.91368  2.14220  1.99802  3.09311  3.62851  5.75893  4.36461   1065 s . - -
          2.68618  4.42225  2.77519  2.73123  3.46354  2.40513  3.72494  3.29354  2.67741  2.69355  4.24690  2.90347  2.73739  3.18146  2.89801  2.37887  2.77519  2.98518  4.58477  3.61503
          0.01054  4.95331  5.67566  0.61958  0.77255  1.60886  0.22329
    594   2.88609  5.35884  3.17665  2.49870  4.55008  2.95254  3.85071  4.16455  1.91114  3.59282  4.40854  3.15448  3.86203  2.95452  1.53423  2.23875  2.96436  3.74858  5.79051  4.40645   1066 r . - -
          2.68618  4.42225  2.77519  2.73123  3.46354  2.40513  3.72494  3.29354  2.67741  2.69355  4.24690  2.90347  2.73739  3.18146  2.89801  2.37887  2.77519  2.98518  4.58477  3.61503
          0.01905  4.95331  4.43904  0.61958  0.77255  1.60886  0.22329
    595   2.81130  5.34179  3.00221  2.53354  4.53866  3.00794  3.75356  4.15395  2.29601  3.59942  4.00121  2.98431  3.98882  2.57299  1.67038  1.96493  3.05623  3.72716  5.77946  4.37731   1067 r . - -
          2.68592  4.42502  2.77563  2.73051  3.46557  2.40301  3.72270  3.29584  2.67794  2.69354  4.24207  2.90395  2.73733  3.18196  2.89089  2.38038  2.77745  2.98764  4.58733  3.61698
          1.57639  0.23595  5.66724  2.16790  0.12151  0.99830  0.45966
    596   2.87170  5.18374  3.13125  2.55196  4.43502  3.56557  3.95949  3.24400  2.63256  3.23877  4.03487  3.12376  1.22494  2.97996  3.10719  2.87656  3.13078  3.25821  5.67696  4.26810   1083 p x - -
          2.68618  4.42225  2.77519  2.73123  3.46354  2.40513  3.72494  3.29354  2.67741  2.69355  4.24690  2.90347  2.73739  3.18146  2.89801  2.37887  2.77519  2.98518  4.58477  3.61503
          0.00887  5.12481  5.84715  0.61958  0.77255  0.81556  0.58410
    597   2.90762  5.03286  3.09088  2.77262  4.34539  1.42693  3.67759  3.78167  2.44491  3.45872  4.16990  3.17739  2.85215  3.15113  3.09363  2.79159  3.10611  3.44233  2.88418  4.22449   1084 g x - -
          2.68618  4.42225  2.77519  2.73123  3.46354  2.40513  3.72494  3.29354  2.67741  2.69355  4.24690  2.90347  2.73739  3.18146  2.89801  2.37887  2.77519  2.98518  4.58477  3.61503
          0.05899  5.27619  2.95322  0.61958  0.77255  1.01895  0.44781
    598   2.90887  4.80051  3.65314  3.24864  3.40504  3.75040  4.22195  3.14161  3.16260  2.18167  3.64082  3.67736  4.18292  3.44929  1.08160  3.04179  3.05887  3.00126  5.37420  4.12936   1085 r x - -
          2.68618  4.42225  2.77519  2.73123  3.46354  2.40513  3.72494  3.29354  2.67741  2.69355  4.24690  2.90347  2.73739  3.18146  2.89801  2.37887  2.77519  2.98518  4.58477  3.61503
          0.00775  5.25982  5.98216  0.61958  0.77255  0.65764  0.72996
    599   2.98245  5.54956  2.41052  2.70621  4.88864  3.57182  3.86614  3.96621  2.54270  3.85206  4.59190  3.22504  3.40519  2.66889  1.18375  2.78358  2.98705  3.85501  4.48877  4.57882   1086 r x - -
          2.68618  4.42225  2.77519  2.73123  3.46354  2.40513  3.72494  3.29354  2.67741  2.69355  4.24690  2.90347  2.73739  3.18146  2.89801  2.37887  2.77519  2.98518  4.58477  3.61503
          0.00685  5.38255  6.10490  0.61958  0.77255  0.59668  0.79992
    600   2.89260  5.57681  2.72113  2.51756  4.75013  1.32430  3.97484  4.15159  2.57815  3.79312  4.37250  3.27610  2.25714  3.01089  3.28633  2.67744  3.10347  3.96197  6.01570  4.61072   1087 g x - -
          2.68618  4.42225  2.77519  2.73123  3.46354  2.40513  3.72494  3.29354  2.67741  2.69355  4.24690  2.90347  2.73739  3.18146  2.89801  2.37887  2.77519  2.98518  4.58477  3.61503
          0.00641  5.44882  6.17117  0.61958  0.77255  0.75146  0.63805
    601   2.94957  5.50583  2.93021  2.43577  4.36991  3.07687  3.87297  3.22459  2.76939  3.33660  4.55682  3.27225  4.27448  1.25773  3.31079  2.37922  3.20107  2.95239  5.96229  4.28129   1088 q x - -
          2.68618  4.42225  2.77519  2.73123  3.46354  2.40513  3.72494  3.29354  2.67741  2.69355  4.24690  2.90347  2.73739  3.18146  2.89801  2.37887  2.77519  2.98518  4.58477  3.61503
          0.00638  5.45352  6.17587  0.61958  0.77255  0.49410  0.94192
    602   3.10937  5.28644  3.61126  3.06259  4.51619  4.00619  0.99835  3.92183  3.02373  3.54591  3.97407  3.36360  4.19058  2.93883  3.45983  3.11102  1.99184  3.46461  5.80871  4.30911   1089 h x - -
          2.68618  4.42225  2.77519  2.73123  3.46354  2.40513  3.72494  3.29354  2.67741  2.69355  4.24690  2.90347  2.73739  3.18146  2.89801  2.37887  2.77519  2.98518  4.58477  3.61503
          0.00611  5.49648  6.21882  0.61958  0.77255  0.48953  0.94911
    603   2.81766  5.58898  3.38918  2.38576  4.37415  3.81964  4.02329  4.22197  2.57803  3.38622  3.99919  3.13704  4.23321  1.33423  3.10691  2.55964  1.96522  3.91343  6.03267  4.63302   1090 q x - -
          2.68618  4.42225  2.77519  2.73123  3.46354  2.40513  3.72494  3.29354  2.67741  2.69355  4.24690  2.90347  2.73739  3.18146  2.89801  2.37887  2.77519  2.98518  4.58477  3.61503
          0.00601  5.51341  6.23576  0.61958  0.77255  0.53810  0.87672
    604   3.05396  5.68360  1.67178  1.12472  5.02704  3.71458  3.89274  4.51502  2.69048  3.81634  4.72628  3.15125  4.32167  2.83006  3.12113  3.08868  3.21254  3.93805  6.11538  4.70013   1091 e x - -
          2.68618  4.42225  2.77519  2.73123  3.46354  2.40513  3.72494  3.29354  2.67741  2.69355  4.24690  2.90347  2.73739  3.18146  2.89801  2.37887  2.77519  2.98518  4.58477  3.61503
          0.00601  5.51341  6.23576  0.61958  0.77255  0.53810  0.87672
    605   4.21975  6.85166  0.25059  3.03867  6.08032  4.28619  4.98103  4.27010  4.18005  4.60223  6.15690  3.61386  4.99551  4.18404  4.87345  4.05885  4.55773  5.21652  7.34736  5.73245   1092 D x - -
          2.68618  4.42225  2.77519  2.73123  3.46354  2.40513  3.72494  3.29354  2.67741  2.69355  4.24690  2.90347  2.73739  3.18146  2.89801  2.37887  2.77519  2.98518  4.58477  3.61503
          0.00601  5.51341  6.23576  0.61958  0.77255  0.53810  0.87672
    606   3.00261  4.64374  5.07913  4.47429  3.74963  4.41777  4.74873  2.06728  2.96548  1.46552  3.73045  4.53041  4.77925  4.44920  3.67925  3.57746  3.48574  1.17226  5.28808  4.10816   1093 v x - -
          2.68618  4.42225  2.77519  2.73123  3.46354  2.40513  3.72494  3.29354  2.67741  2.69355  4.24690  2.90347  2.73739  3.18146  2.89801  2.37887  2.77519  2.98518  4.58477  3.61503
          0.00601  5.51341  6.23576  0.61958  0.77255  0.53810  0.87672
    607   2.87253  5.59390  3.14971  0.81512  4.91968  3.90743  4.00759  3.78682  2.66733  3.24241  4.48949  3.10015  4.30206  3.04485  3.33123  2.93856  3.27593  3.83585  6.03802  4.63866   1094 e x - -
          2.68618  4.42225  2.77519  2.73123  3.46354  2.40513  3.72494  3.29354  2.67741  2.69355  4.24690  2.90347  2.73739  3.18146  2.89801  2.37887  2.77519  2.98518  4.58477  3.61503
          0.00601  5.51341  6.23576  0.61958  0.77255  0.49474  0.94091
    608   3.13494  5.66487  2.87214  2.71693  5.01504  3.76225  3.77063  4.49389  2.36219  3.74776  4.43229  3.02332  4.32783  2.69055  0.92257  3.13087  3.39658  3.87197  6.08820  4.68928   1095 r x - -
          2.68618  4.42225  2.77519  2.73123  3.46354  2.40513  3.72494  3.29354  2.67741  2.69355  4.24690  2.90347  2.73739  3.18146  2.89801  2.37887  2.77519  2.98518  4.58477  3.61503
          0.00597  5.51918  6.24153  0.61958  0.77255  0.51189  0.91469
    609   5.54279  7.18856  0.05364  4.62431  6.97276  5.25161  6.30066  7.06910  5.70894  6.36007  7.52840  5.19606  5.95432  5.67363  6.18819  5.48066  5.93326  6.60376  7.65308  6.87197   1096 D x - -
          2.68618  4.42225  2.77519  2.73123  3.46354  2.40513  3.72494  3.29354  2.67741  2.69355  4.24690  2.90347  2.73739  3.18146  2.89801  2.37887  2.77519  2.98518  4.58477  3.61503
          0.00597  5.51918  6.24153  0.61958  0.77255  0.51189  0.91469
    610   2.66604  5.29880  2.24388  1.28315  4.98030  3.71950  3.72888  3.94435  2.46787  3.76813  4.67565  3.09215  4.29115  2.82232  2.33854  3.06367  2.90383  3.96144  5.47393  4.52852   1097 e x - -
          2.68618  4.42225  2.77519  2.73123  3.46354  2.40513  3.72494  3.29354  2.67741  2.69355  4.24690  2.90347  2.73739  3.18146  2.89801  2.37887  2.77519  2.98518  4.58477  3.61503
          0.00597  5.51918  6.24153  0.61958  0.77255  0.51189  0.91469
    611   2.98117  4.63428  4.80081  3.79584  3.66100  4.31825  4.44813  1.55052  3.06489  2.55850  3.45452  4.11948  4.68581  3.55216  4.10336  3.52516  3.25265  1.11139  5.24958  4.06345   1098 v x - -
          2.68618  4.42225  2.77519  2.73123  3.46354  2.40513  3.72494  3.29354  2.67741  2.69355  4.24690  2.90347  2.73739  3.18146  2.89801  2.37887  2.77519  2.98518  4.58477  3.61503
          0.00597  5.51918  6.24153  0.61958  0.77255  0.51189  0.91469
    612   4.56901  5.77765  6.54214  5.94551  2.53956  5.92614  6.15335  2.09405  5.79449  0.41605  3.57425  6.10111  5.94234  5.60184  5.69019  5.31091  4.76436  3.17853  6.13406  4.15754   1099 L x - -
          2.68618  4.42225  2.77520  2.73119  3.46354  2.40513  3.72495  3.29354  2.67741  2.69355  4.24690  2.90347  2.73740  3.18146  2.89801  2.37887  2.77520  2.98518  4.58477  3.61503
          0.01038  4.78247  6.24153  0.54116  0.87244  0.51189  0.91469
    613   1.31833  5.59150  3.27679  2.52904  4.91816  3.80140  3.01711  3.97235  2.53227  3.54570  4.48657  3.11613  4.29953  2.89208  2.89102  2.25128  2.66451  3.80382  4.43844  4.11588   1101 a x - -
          2.68618  4.42225  2.77519  2.73123  3.46354  2.40513  3.72494  3.29354  2.67741  2.69355  4.24690  2.90347  2.73739  3.18146  2.89801  2.37887  2.77519  2.98518  4.58477  3.61503
          0.00597  5.51918  6.24153  0.61958  0.77255  0.51189  0.91469
    614   2.95148  5.63387  3.10209  2.15792  4.97250  3.81002  3.80899  4.45359  2.75996  3.60019  4.16251  3.27152  4.30511  0.90390  3.18981  3.01176  3.26814  4.02117  6.06946  4.66275   1102 q x - -
          2.68618  4.42225  2.77519  2.73123  3.46354  2.40513  3.72494  3.29354  2.67741  2.69355  4.24690  2.90347  2.73739  3.18146  2.89801  2.37887  2.77519  2.98518  4.58477  3.61503
          0.00597  5.51918  6.24153  0.61958  0.77255  0.51189  0.91469
    615   4.29116  6.38341  4.91739  3.98161  6.03072  4.82845  4.56390  5.26706  0.48305  4.56606  4.96052  3.13672  5.13085  3.23130  1.79187  4.24828  4.16009  4.94943  6.49687  5.43150   1103 K x - -
          2.68618  4.42225  2.77519  2.73123  3.46354  2.40513  3.72494  3.29354  2.67741  2.69355  4.24690  2.90347  2.73739  3.18146  2.89801  2.37887  2.77519  2.98518  4.58477  3.61503
          0.00597  5.51918  6.24153  0.61958  0.77255  0.51189  0.91469
    616   3.16659  4.41778  5.25203  4.64284  3.32358  4.47016  4.81465  1.04241  4.43368  2.39535  2.57962  4.63235  4.82821  4.56844  3.82663  3.66172  3.25870  1.56636  5.30378  4.12678   1104 i x - -
          2.68618  4.42225  2.77519  2.73123  3.46354  2.40513  3.72494  3.29354  2.67741  2.69355  4.24690  2.90347  2.73739  3.18146  2.89801  2.37887  2.77519  2.98518  4.58477  3.61503
          0.00597  5.51918  6.24153  0.61958  0.77255  0.51189  0.91469
    617   2.68638  5.63099  3.19670  2.44461  4.97440  3.64485  4.01538  4.45909  2.50722  3.49206  4.14059  2.60104  4.29229  2.69855  1.31790  2.19715  3.35566  3.91702  6.06461  3.96140   1105 r x - -
          2.68618  4.42225  2.77519  2.73123  3.46354  2.40513  3.72494  3.29354  2.67741  2.69355  4.24690  2.90347  2.73739  3.18146  2.89801  2.37887  2.77519  2.98518  4.58477  3.61503
          0.00597  5.51918  6.24153  0.61958  0.77255  0.51189  0.91469
    618   3.19779  4.70942  4.53961  2.62409  3.76145  4.27820  3.97873  0.95855  3.07061  1.87565  3.54344  4.20952  4.64865  3.96173  4.05154  3.55773  3.42932  2.92834  5.31555  3.96582   1106 i x - -
          2.68618  4.42225  2.77519  2.73123  3.46354  2.40513  3.72494  3.29354  2.67741  2.69355  4.24690  2.90347  2.73739  3.18146  2.89801  2.37887  2.77519  2.98518  4.58477  3.61503
          0.00597  5.51918  6.24153  0.61958  0.77255  0.51189  0.91469
    619   5.74443  6.53289  6.42758  6.47072  1.02977  5.06055  4.58515  5.27269  6.22574  4.04466  5.75971  5.54770  6.31131  5.75586  5.94142  5.49838  5.91922  5.23936  3.49510  0.62206   1107 Y x - -
          2.68619  4.42226  2.77521  2.73124  3.46355  2.40514  3.72496  3.29355  2.67742  2.69356  4.24691  2.90348  2.73741  3.18147  2.89802  2.37874  2.77521  2.98519  4.58478  3.61504
          0.02416  3.82009  6.24153  0.38966  1.13098  0.51189  0.91469
    620   2.66659  5.33542  3.22710  2.74190  4.97801  1.80507  3.82469  4.46271  2.25991  3.93849  4.67514  3.07894  4.29425  2.84137  2.10909  1.72641  3.33313  4.02411  6.06701  4.55104   1109 s x - -
          2.68618  4.42225  2.77519  2.73123  3.46354  2.40513  3.72494  3.29354  2.67741  2.69355  4.24690  2.90347  2.73739  3.18146  2.89801  2.37887  2.77519  2.98518  4.58477  3.61503
          0.00597  5.51918  6.24153  0.61958  0.77255  0.51189  0.91469
    621   4.19139  5.79742  5.88273  5.59669  2.06560  4.41420  4.67875  4.13216  5.35311  3.85493  5.02418  5.21420  5.69705  5.32472  5.31346  4.27372  4.75782  4.25953  0.38720  3.11267   1110 W x - -
          2.68618  4.42225  2.77519  2.73123  3.46354  2.40513  3.72494  3.29354  2.67741  2.69355  4.24690  2.90347  2.73739  3.18146  2.89801  2.37887  2.77519  2.98518  4.58477  3.61503
          0.00597  5.51918  6.24153  0.61958  0.77255  0.51189  0.91469
    622   4.28807  5.43796  6.47927  6.05715  4.88938  6.07493  7.02842  0.93409  6.06342  2.49456  4.36171  6.24672  6.22506  6.34889  6.26771  5.56204  4.42722  0.79831  7.19325  5.95838   1111 v x - -
          2.68618  4.42225  2.77519  2.73123  3.46354  2.40513  3.72494  3.29354  2.67741  2.69355  4.24690  2.90347  2.73739  3.18146  2.89801  2.37887  2.77519  2.98518  4.58477  3.61503
          0.00597  5.51918  6.24153  0.61958  0.77255  0.51189  0.91469
    623   3.08370  5.63713  3.14950  2.12147  4.98285  3.67735  4.04240  3.86979  1.82933  3.77648  4.67774  2.95373  4.29270  2.86852  1.49357  2.40719  2.85083  4.02814  6.06915  4.65841   1112 r x - -
          2.68619  4.42226  2.77521  2.73124  3.46355  2.40514  3.72496  3.29355  2.67742  2.69356  4.24691  2.90348  2.73741  3.18147  2.89802  2.37882  2.77510  2.98519  4.58478  3.61504
          0.02351  3.84972  6.24153  0.39486  1.12016  0.51189  0.91469
    624   3.41795  5.97805  2.99883  0.75755  5.30031  2.91525  4.42845  4.78236  3.28264  2.61412  5.07670  3.54580  2.36482  3.55972  3.80863  3.44562  3.75740  4.36623  6.45399  5.02130   1114 e x - -
          2.68618  4.42225  2.77519  2.73123  3.46354  2.40513  3.72494  3.29354  2.67741  2.69355  4.24690  2.90347  2.73739  3.18146  2.89801  2.37887  2.77519  2.98518  4.58477  3.61503
          0.00597  5.51918  6.24153  0.61958  0.77255  0.51189  0.91469
    625   2.65591  5.63572  2.65166  1.17243  4.98113  3.59037  3.94232  4.26190  2.09445  3.87845  4.67631  3.25944  4.29134  2.96044  2.71385  2.79249  3.01197  3.46329  6.06817  4.53899   1115 e x - -
          2.68618  4.42225  2.77519  2.73123  3.46354  2.40513  3.72494  3.29354  2.67741  2.69355  4.24690  2.90347  2.73739  3.18146  2.89801  2.37887  2.77519  2.98518  4.58477  3.61503
          0.00597  5.51918  6.24153  0.61958  0.77255  0.51189  0.91469
    626   3.33309  5.45159  3.57057  3.02829  4.37537  4.11480  0.68736  4.08238  3.11095  3.63716  3.74516  2.80828  4.52575  3.35656  3.52302  3.37798  3.56340  3.78277  5.84858  4.09291   1116 H x - -
          2.68618  4.42225  2.77519  2.73123  3.46354  2.40513  3.72494  3.29354  2.67741  2.69355  4.24690  2.90347  2.73739  3.18146  2.89801  2.37887  2.77519  2.98518  4.58477  3.61503
          0.00597  5.51918  6.24153  0.61958  0.77255  0.51189  0.91469
    627   5.11268  6.19669  7.07483  6.50537  3.99102  6.65542  6.82731  3.08943  6.36574  0.16868  3.46452  6.87972  6.34922  5.95709  6.17046  6.17241  5.28191  3.67202  6.42124  5.58310   1117 L x - -
          2.68618  4.42225  2.77519  2.73123  3.46354  2.40513  3.72494  3.29354  2.67741  2.69355  4.24690  2.90347  2.73739  3.18146  2.89801  2.37887  2.77519  2.98518  4.58477  3.61503
          0.00597  5.51918  6.24153  0.61958  0.77255  0.51189  0.91469
    628   4.40079  7.31403  0.27938  2.26455  6.52743  4.31013  5.05361  6.19519  4.37772  5.58829  6.58402  3.52275  5.05191  4.25778  5.22147  4.16985  4.74828  5.67179  7.72893  6.00356   1118 D x - -
          2.68618  4.42225  2.77519  2.73123  3.46354  2.40513  3.72494  3.29354  2.67741  2.69355  4.24690  2.90347  2.73739  3.18146  2.89801  2.37887  2.77519  2.98518  4.58477  3.61503
          0.00597  5.51918  6.24153  0.61958  0.77255  0.51189  0.91469
    629   4.24076  5.41349  6.39340  5.93692  4.42317  5.92502  6.69753  0.46634  5.90026  2.27006  4.43292  6.09617  6.09759  6.11728  6.04704  5.37576  3.87724  1.73140  6.91004  5.72151   1119 I x - -
          2.68618  4.42225  2.77519  2.73123  3.46354  2.40513  3.72494  3.29354  2.67741  2.69355  4.24690  2.90347  2.73739  3.18146  2.89801  2.37887  2.77519  2.98518  4.58477  3.61503
          0.00597  5.51918  6.24153  0.61958  0.77255  0.51189  0.91469
    630   2.64530  5.62627  2.86302  2.45021  4.96752  3.82366  3.91499  4.17939  2.05668  3.72203  4.66795  3.19151  1.28575  2.97429  3.22326  2.78440  3.05351  3.83773  6.06121  4.18409   1120 p x - -
          2.68618  4.42225  2.77519  2.73123  3.46354  2.40513  3.72494  3.29354  2.67741  2.69355  4.24690  2.90347  2.73739  3.18146  2.89801  2.37887  2.77519  2.98518  4.58477  3.61503
          0.00597  5.51918  6.24153  0.61958  0.77255  0.51189  0.91469
    631   2.76455  5.23640  2.69467  2.21440  3.89901  3.79245  3.63500  3.81269  2.63763  3.18773  4.20485  2.84149  1.63158  3.09634  3.16347  2.47172  3.01046  3.13150  6.02576  4.22197   1121 p x - -
          2.68615  4.42248  2.77505  2.73128  3.46377  2.40491  3.72518  3.29365  2.67729  2.69370  4.24713  2.90355  2.73740  3.18160  2.89812  2.37876  2.77493  2.98526  4.58500  3.61515
          0.47654  1.06376  3.38378  0.05146  2.99263  0.51189  0.91469
    632   2.72732  4.85005  3.36880  2.49905  3.38045  4.02291  3.99450  2.43031  3.39756  2.11153  3.67180  3.64221  3.89490  3.34731  3.65286  3.10620  2.69058  1.45954  5.43466  4.20413   1123 v x - -
          2.68601  4.42271  2.77536  2.73075  3.46413  2.40556  3.72485  3.29389  2.67735  2.69368  4.24731  2.90321  2.73695  3.18181  2.89815  2.37836  2.77490  2.98549  4.58536  3.61546
          0.46788  1.69469  1.66066  1.51413  0.24846  0.46473  0.98969
    633   2.95472  5.49609  3.03704  2.61827  4.55783  1.42472  3.19570  3.86370  2.35566  3.39985  4.33712  2.68816  4.05971  2.96387  2.82173  2.50035  3.01412  3.74018  5.53155  4.31341   1177 g x - -
          2.68618  4.42225  2.77519  2.73123  3.46354  2.40513  3.72494  3.29354  2.67741  2.69355  4.24690  2.90347  2.73739  3.18146  2.89801  2.37887  2.77519  2.98518  4.58477  3.61503
          0.19965  5.31141  1.73700  0.61958  0.77255  0.54906  0.86155
    634   2.71417  5.50660  2.08445  1.60821  4.85200  3.38866  3.84748  4.04792  2.38848  3.81202  4.54723  2.94570  2.71944  2.94194  2.99140  2.38848  2.98117  3.77968  5.93902  4.52769   1178 e x - -
          2.68618  4.42225  2.77519  2.73123  3.46354  2.40513  3.72494  3.29354  2.67741  2.69355  4.24690  2.90347  2.73739  3.18146  2.89801  2.37887  2.77519  2.98518  4.58477  3.61503
          0.00772  5.26419  5.98654  0.61958  0.77255  0.75809  0.63217
    635   2.60111  5.40576  3.05173  2.49625  4.88622  2.97712  2.49705  3.88483  1.81582  3.28724  3.99804  2.45308  4.20861  2.90533  3.17425  1.96465  3.21773  3.85058  5.97850  4.56932   1179 k x - -
          2.68618  4.42225  2.77519  2.73123  3.46354  2.40513  3.72494  3.29354  2.67741  2.69355  4.24690  2.90347  2.73739  3.18146  2.89801  2.37887  2.77519  2.98518  4.58477  3.61503
          0.00701  5.35908  6.08142  0.61958  0.77255  0.33875  1.24710
    636   2.78068  5.40055  3.29736  2.81472  4.39293  1.31597  4.13975  3.90983  2.85423  2.55693  4.46516  2.28561  4.33115  3.14459  3.39378  2.39738  3.20162  3.30455  5.88822  4.53536   1180 g x - -
          2.68618  4.42225  2.77519  2.73123  3.46354  2.40513  3.72494  3.29354  2.67741  2.69355  4.24690  2.90347  2.73739  3.18146  2.89801  2.37887  2.77519  2.98518  4.58477  3.61503
          0.00608  5.50105  6.22339  0.61958  0.77255  0.47062  0.97981
    637   2.84889  5.63629  2.59632  2.01342  4.98241  3.60107  3.46951  4.22559  2.07641  3.72216  4.14645  2.78593  4.29012  2.70226  1.61415  2.63936  3.28210  3.77626  6.06834  4.65679   1181 r x - -
          2.68618  4.42225  2.77519  2.73123  3.46354  2.40513  3.72494  3.29354  2.67741  2.69355  4.24690  2.90347  2.73739  3.18146  2.89801  2.37887  2.77519  2.98518  4.58477  3.61503
          0.00598  5.51790  6.24025  0.61958  0.77255  0.51776  0.90598
    638   2.94840  5.63440  3.22091  2.67855  4.97885  2.56247  4.08705  4.46358  1.66089  3.79563  4.67546  2.97908  4.29409  3.08987  1.57722  2.23952  3.13911  3.91744  6.06697  4.36055   1182 r x - -
          2.68618  4.42225  2.77519  2.73123  3.46354  2.40513  3.72494  3.29354  2.67741  2.69355  4.24690  2.90347  2.73739  3.18146  2.89801  2.37887  2.77519  2.98518  4.58477  3.61503
          0.00598  5.51790  6.24025  0.61958  0.77255  0.51776  0.90598
    639   5.06130  6.15037  6.12024  5.93460  0.24904  5.73411  4.19526  4.76094  5.70331  3.47139  5.32908  4.58497  6.02000  5.50586  5.58373  5.11881  4.22343  4.65836  4.69326  2.50968   1183 F x - -
          2.68618  4.42225  2.77519  2.73123  3.46354  2.40513  3.72494  3.29354  2.67741  2.69355  4.24690  2.90347  2.73739  3.18146  2.89801  2.37887  2.77519  2.98518  4.58477  3.61503
          0.00598  5.51790  6.24025  0.61958  0.77255  0.51776  0.90598
    640   3.16379  4.66980  5.27148  4.65757  2.80575  4.48223  4.81598  2.30029  4.44491  0.78294  2.95190  4.64605  4.83368  4.56508  4.44949  3.61652  3.27259  2.31486  5.28875  3.71582   1184 l x - -
          2.68618  4.42225  2.77519  2.73123  3.46354  2.40513  3.72494  3.29354  2.67741  2.69355  4.24690  2.90347  2.73739  3.18146  2.89801  2.37887  2.77519  2.98518  4.58477  3.61503
          0.00598  5.51790  6.24025  0.61958  0.77255  0.51776  0.90598
    641   2.74501  5.63136  2.86068  2.31072  4.58747  2.79758  3.24805  3.48905  1.94917  3.65787  3.43153  2.32592  4.29095  2.83505  2.90083  2.68911  2.27970  3.70805  6.06471  4.37940   1185 k x - -
          2.68618  4.42225  2.77519  2.73123  3.46354  2.40513  3.72494  3.29354  2.67741  2.69355  4.24690  2.90347  2.73739  3.18146  2.89801  2.37887  2.77519  2.98518  4.58477  3.61503
          0.00598  5.51790  6.24025  0.61958  0.77255  0.51776  0.90598
    642   3.21181  4.59444  5.11752  4.50686  1.82576  4.37438  4.28026  2.95262  4.14321  0.85175  3.27231  4.30124  4.73765  4.44390  4.07168  3.55464  3.44383  2.66980  5.20183  3.65061   1186 l x - -
          2.68618  4.42225  2.77519  2.73123  3.46354  2.40513  3.72494  3.29354  2.67741  2.69355  4.24690  2.90347  2.73739  3.18146  2.89801  2.37887  2.77519  2.98518  4.58477  3.61503
          0.00598  5.51790  6.24025  0.61958  0.77255  0.51776  0.90598
    643   0.25870  5.19169  5.46262  5.26971  3.91177  4.05265  5.88345  4.94570  5.19425  4.70147  5.55444  4.84004  4.89054  5.34420  5.27982  2.52253  3.86934  4.09624  6.93135  5.75114   1187 A x - -
          2.68618  4.42225  2.77519  2.73123  3.46354  2.40513  3.72494  3.29354  2.67741  2.69355  4.24690  2.90347  2.73739  3.18146  2.89801  2.37887  2.77519  2.98518  4.58477  3.61503
          0.00598  5.51790  6.24025  0.61958  0.77255  0.51776  0.90598
    644   2.68842  4.42932  3.39021  2.14624  4.92244  2.83331  4.09414  3.85932  2.50624  3.89235  4.46131  3.18619  4.29833  1.23737  3.24035  2.60147  3.12225  3.28131  6.03731  4.63688   1188 q x - -
          2.68608  4.42231  2.77526  2.73130  3.46352  2.40515  3.72479  3.29360  2.67747  2.69355  4.24678  2.90339  2.73736  3.18149  2.89799  2.37887  2.77515  2.98521  4.58483  3.61506
          0.01232  4.57598  6.24025  1.56015  0.23586  0.51776  0.90598
    645   2.80058  5.62982  3.00242  2.69321  4.97306  3.75014  3.92795  3.88327  2.11530  3.75309  4.36458  2.95913  4.29146  1.18370  2.95334  2.52940  2.96036  3.74547  6.06357  4.65379   1208 q x - -
          2.68618  4.42225  2.77519  2.73123  3.46354  2.40513  3.72494  3.29354  2.67741  2.69355  4.24690  2.90347  2.73739  3.18146  2.89801  2.37887  2.77519  2.98518  4.58477  3.61503
          0.01879  5.51790  4.22680  0.61958  0.77255  0.51776  0.90598
    646   4.12949  6.69535  3.17084  0.27809  6.10082  3.99051  4.90574  5.66331  3.89293  5.11178  6.01474  3.77053  4.95903  3.32206  4.42120  3.99431  4.45009  4.53768  7.22506  5.70376   1209 E x - -
          2.68618  4.42225  2.77519  2.73123  3.46354  2.40513  3.72494  3.29354  2.67741  2.69355  4.24690  2.90347  2.73739  3.18146  2.89801  2.37887  2.77519  2.98518  4.58477  3.61503
          0.01165  5.50517  4.89049  0.61958  0.77255  0.57413  0.82827
    647   5.07886  6.15714  7.06769  6.48118  3.83785  6.65478  6.81878  2.59434  6.39159  0.22153  3.19164  6.86616  6.32411  5.93559  6.17826  6.15377  5.24130  3.63966  6.40514  5.60065   1210 L x - -
          2.68618  4.42225  2.77519  2.73123  3.46354  2.40513  3.72494  3.29354  2.67741  2.69355  4.24690  2.90347  2.73739  3.18146  2.89801  2.37887  2.77519  2.98518  4.58477  3.61503
          0.00609  5.49961  6.22196  0.61958  0.77255  0.59756  0.79884
    648   2.84971  4.41030  3.78228  3.33752  3.55276  3.60110  4.15736  3.19635  3.09434  1.04884  3.71101  2.63368  4.50975  3.56226  3.37906  2.49790  3.18813  3.02743  4.91495  4.23080   1211 l x - -
          2.68618  4.42225  2.77519  2.73123  3.46354  2.40513  3.72494  3.29354  2.67741  2.69355  4.24690  2.90347  2.73739  3.18146  2.89801  2.37887  2.77519  2.98518  4.58477  3.61503
          0.00609  5.49961  6.22196  0.61958  0.77255  0.59756  0.79884
    649   4.32116  6.34990  4.96312  4.05678  6.04685  4.34585  4.60205  5.27942  0.31424  4.15243  5.48290  4.35855  5.16085  3.72688  2.46253  3.59228  4.42677  4.96319  6.51700  5.46886   1212 K x - -
          2.68618  4.42225  2.77519  2.73123  3.46354  2.40513  3.72494  3.29354  2.67741  2.69355  4.24690  2.90347  2.73739  3.18146  2.89801  2.37887  2.77519  2.98518  4.58477  3.61503
          0.00609  5.49961  6.22196  0.61958  0.77255  0.58779  0.81093
    650   4.35941  5.52275  6.49022  6.01524  4.49065  6.02742  6.70260  0.41731  5.96630  2.56739  2.47310  6.20263  6.12728  6.05561  6.05201  5.48269  4.60536  2.16862  6.76084  5.67944   1213 I x - -
          2.68618  4.42225  2.77519  2.73123  3.46354  2.40513  3.72494  3.29354  2.67741  2.69355  4.24690  2.90347  2.73739  3.18146  2.89801  2.37887  2.77519  2.98518  4.58477  3.61503
          0.00608  5.50091  6.22326  0.61958  0.77255  0.59215  0.80551
    651   3.21322  4.96610  3.21998  2.89126  5.03511  3.08873  4.08822  4.50892  1.69395  3.99374  4.74589  1.00446  4.36590  3.26688  3.20457  3.10662  3.31516  4.08255  6.12751  4.73143   1214 n x - -
          2.68618  4.42225  2.77519  2.73123  3.46354  2.40513  3.72494  3.29354  2.67741  2.69355  4.24690  2.90347  2.73739  3.18146  2.89801  2.37887  2.77519  2.98518  4.58477  3.61503
          0.01224  5.50091  4.81813  0.61958  0.77255  0.59215  0.80551
    652   2.95782  5.62186  3.03812  2.64461  4.63050  2.60875  2.47714  4.45302  2.35633  3.92717  4.66252  2.29835  4.27819  2.81531  3.06156  1.66549  2.55493  4.01254  6.05449  4.24342   1215 s x - -
          2.68618  4.42225  2.77519  2.73123  3.46354  2.40513  3.72494  3.29354  2.67741  2.69355  4.24690  2.90347  2.73739  3.18146  2.89801  2.37887  2.77519  2.98518  4.58477  3.61503
          0.00612  5.49480  6.21714  0.61958  0.77255  0.61734  0.77517
    653   5.76553  6.53725  6.39857  6.45381  2.00021  6.06678  4.24835  5.28691  6.20997  4.33156  5.76608  5.53080  6.30179  5.74186  5.92698  5.49406  5.94053  5.26174  4.62780  0.24393   1216 Y x - -
          2.68618  4.42225  2.77519  2.73123  3.46354  2.40513  3.72494  3.29354  2.67741  2.69355  4.24690  2.90347  2.73739  3.18146  2.89801  2.37887  2.77519  2.98518  4.58477  3.61503
          0.00612  5.49480  6.21714  0.61958  0.77255  0.61734  0.77517
    654   4.49439  6.46620  5.34470  4.19241  6.15049  4.96290  3.30049  5.35942  1.08304  4.62264  5.53446  4.44757  5.23847  3.72157  0.72839  4.45056  4.53808  5.07298  6.51278  4.57138   1217 r x - -
          2.68618  4.42225  2.77519  2.73123  3.46354  2.40513  3.72494  3.29354  2.67741  2.69355  4.24690  2.90347  2.73739  3.18146  2.89801  2.37887  2.77519  2.98518  4.58477  3.61503
          0.00612  5.49480  6.21714  0.61958  0.77255  0.57224  0.83070
    655   0.28376  3.83683  5.76699  5.65320  5.88743  4.00459  6.12304  5.31930  5.49545  5.06028  5.83094  4.91762  4.87549  5.58087  5.48322  2.24259  3.54308  4.09069  7.26361  6.23176   1218 A x - -
          2.68618  4.42225  2.77519  2.73123  3.46354  2.40513  3.72494  3.29354  2.67741  2.69355  4.24690  2.90347  2.73739  3.18146  2.89801  2.37887  2.77519  2.98518  4.58477  3.61503
          0.00608  5.50091  6.22326  0.61958  0.77255  0.59215  0.80551
    656   4.08219  5.91645  5.28696  5.33288  6.29800  4.61284  6.34627  6.14811  5.57261  5.72303  6.63462  5.29707  0.10700  5.81944  5.67457  3.90811  4.65476  5.34546  7.40949  6.43406   1219 P x - -
          2.68618  4.42225  2.77519  2.73123  3.46354  2.40513  3.72494  3.29354  2.67741  2.69355  4.24690  2.90347  2.73739  3.18146  2.89801  2.37887  2.77519  2.98518  4.58477  3.61503
          0.00608  5.50091  6.22326  0.61958  0.77255  0.59215  0.80551
    657   4.60760  6.51895  5.27173  4.27664  6.27964  4.99797  4.66824  5.45997  2.56005  4.70960  5.64195  4.12856  5.30793  3.61357  0.25008  4.56601  4.65306  5.17847  6.58698  5.59933   1220 R x - -
          2.68618  4.42225  2.77519  2.73123  3.46354  2.40513  3.72494  3.29354  2.67741  2.69355  4.24690  2.90347  2.73739  3.18146  2.89801  2.37887  2.77519  2.98518  4.58477  3.61503
          0.00608  5.50091  6.22326  0.61958  0.77255  0.59215  0.80551
    658   4.41751  7.16259  0.20123  3.21105  6.34720  4.35352  4.45731  6.16109  4.01681  5.55694  6.55621  3.81721  5.09035  4.31203  5.13402  4.21022  4.76966  5.64800  7.56201  5.91619   1221 D x - -
          2.68618  4.42225  2.77519  2.73123  3.46354  2.40513  3.72494  3.29354  2.67741  2.69355  4.24690  2.90347  2.73739  3.18146  2.89801  2.37887  2.77519  2.98518  4.58477  3.61503
          0.00608  5.50091  6.22326  0.61958  0.77255  0.57500  0.82714
    659   4.46483  6.37932  5.09067  4.31019  6.08659  4.89839  4.80561  5.41891  0.21027  4.74382  5.69595  4.56230  5.30671  3.95019  2.99146  4.47489  4.62323  4.47736  6.64678  5.60062   1222 K x - -
          2.68618  4.42225  2.77519  2.73123  3.46354  2.40513  3.72494  3.29354  2.67741  2.69355  4.24690  2.90347  2.73739  3.18146  2.89801  2.37887  2.77519  2.98518  4.58477  3.61503
          0.00607  5.50320  6.22554  0.61958  0.77255  0.58254  0.81753
    660   3.50363  4.83457  5.49901  4.90947  3.97415  4.75763  5.13872  1.57185  4.37245  1.77705  2.19518  4.91971  5.09387  4.86285  4.74626  3.85638  3.43158  1.14711  5.60542  4.42829   1223 v x - -
          2.68618  4.42225  2.77519  2.73123  3.46354  2.40513  3.72494  3.29354  2.67741  2.69355  4.24690  2.90347  2.73739  3.18146  2.89801  2.37887  2.77519  2.98518  4.58477  3.61503
          0.00607  5.50320  6.22554  0.61958  0.77255  0.58254  0.81753
    661   4.03328  5.25425  5.53309  5.63273  4.25231  4.76870  6.21338  0.43358  5.54566  2.91350  4.42345  5.73940  5.83127  5.77631  5.67072  4.97942  4.28973  1.67609  6.59108  5.36535   1224 I x - -
          2.68618  4.42225  2.77519  2.73123  3.46354  2.40513  3.72494  3.29354  2.67741  2.69355  4.24690  2.90347  2.73739  3.18146  2.89801  2.37887  2.77519  2.98518  4.58477  3.61503
          0.00607  5.50320  6.22554  0.61958  0.77255  0.54041  0.87349
    662   3.40282  0.44894  5.17372  4.64718  3.92914  4.37262  4.91431  3.51046  4.29050  3.15636  4.22500  4.45112  4.89819  4.30773  4.39275  3.62961  3.72568  2.94569  4.97425  4.03417   1225 C x - -
          2.68618  4.42225  2.77519  2.73123  3.46354  2.40513  3.72494  3.29354  2.67741  2.69355  4.24690  2.90347  2.73739  3.18146  2.89801  2.37887  2.77519  2.98518  4.58477  3.61503
          0.00604  5.50886  6.23120  0.61958  0.77255  0.55821  0.84917
    663   3.86761  5.26427  6.13804  5.64044  4.59527  5.57955  6.19869  0.77245  5.54230  2.48192  4.37674  5.74481  5.36054  4.89040  5.65412  4.98140  4.29733  1.06467  6.56036  5.35837   1226 i x - -
          2.68618  4.42225  2.77519  2.73123  3.46354  2.40513  3.72494  3.29354  2.67741  2.69355  4.24690  2.90347  2.73739  3.18146  2.89801  2.37887  2.77519  2.98518  4.58477  3.61503
          0.00604  5.50886  6.23120  0.61958  0.77255  0.55821  0.84917
    664   4.50554  5.87120  6.25795  5.85036  4.04945  5.58612  6.18680  3.34918  5.53666  0.19676  3.67584  5.93282  5.88259  5.60662  5.52900  4.08975  4.80546  3.62096  6.26006  5.17544   1227 L x - -
          2.68618  4.42225  2.77519  2.73123  3.46354  2.40513  3.72494  3.29354  2.67741  2.69355  4.24690  2.90347  2.73739  3.18146  2.89801  2.37887  2.77519  2.98518  4.58477  3.61503
          0.01586  5.50886  4.44964  0.61958  0.77255  0.55821  0.84917
    665   4.31012  6.62640  3.26498  3.49211  5.97239  4.42822  4.91197  6.05700  4.44056  5.48825  6.46480  0.19859  5.16881  4.50417  5.01306  4.22491  4.71677  5.49542  7.25120  5.72356   1228 N x - -
          2.68618  4.42225  2.77519  2.73123  3.46354  2.40513  3.72494  3.29354  2.67741  2.69355  4.24690  2.90347  2.73739  3.18146  2.89801  2.37887  2.77519  2.98518  4.58477  3.61503
          0.00610  5.49909  6.22144  0.61958  0.77255  0.59973  0.79620
    666   2.25016  0.50218  5.65628  5.45352  5.54569  3.86435  5.93708  4.39615  5.30168  4.69135  5.51040  4.86573  4.85986  5.41708  5.32900  2.19128  2.66078  4.31029  6.96242  5.88023   1229 C x - -
          2.68618  4.42225  2.77519  2.73123  3.46354  2.40513  3.72494  3.29354  2.67741  2.69355  4.24690  2.90347  2.73739  3.18146  2.89801  2.37887  2.77519  2.98518  4.58477  3.61503
          0.00610  5.49909  6.22144  0.61958  0.77255  0.55463  0.85399
    667   3.28801  0.47930  5.23517  4.76207  3.82056  4.25390  5.06300  3.49505  4.56450  3.41198  4.36090  4.66282  4.86078  4.76160  4.65817  2.44160  3.71434  3.41973  4.82808  4.32080   1230 C x - -
          2.68618  4.42225  2.77519  2.73123  3.46354  2.40513  3.72494  3.29354  2.67741  2.69355  4.24690  2.90347  2.73739  3.18146  2.89801  2.37887  2.77519  2.98518  4.58477  3.61503
          0.00606  5.50519  6.22753  0.61958  0.77255  0.57408  0.82834
    668   4.15204  6.20961  4.75183  3.68530  5.71331  4.74220  4.53948  3.62916  0.33717  4.39748  5.28253  4.24469  5.06050  3.66902  2.65948  4.13882  4.27037  4.52308  6.39855  4.65554   1231 K x - -
          2.68618  4.42225  2.77519  2.73123  3.46354  2.40513  3.72494  3.29354  2.67741  2.69355  4.24690  2.90347  2.73739  3.18146  2.89801  2.37887  2.77519  2.98518  4.58477  3.61503
          0.00606  5.50519  6.22753  0.61958  0.77255  0.57408  0.82834
    669   3.80660  5.08380  5.82993  5.28663  3.56568  4.42234  5.63486  1.96091  5.14056  2.96262  4.20560  5.33839  5.48524  5.31626  5.20834  4.54207  4.05261  0.43969  6.05848  4.37306   1232 V x - -
          2.68618  4.42225  2.77519  2.73123  3.46354  2.40513  3.72494  3.29354  2.67741  2.69355  4.24690  2.90347  2.73739  3.18146  2.89801  2.37887  2.77519  2.98518  4.58477  3.61503
          0.00606  5.50519  6.22753  0.61958  0.77255  0.57408  0.82834
    670   4.01487  5.38408  6.18620  5.72852  4.56079  5.64690  6.33452  0.34099  5.58956  2.32027  4.33986  4.86740  5.90936  5.82577  5.70715  5.08177  4.41997  2.41235  6.63630  5.43329   1233 I x - -
          2.68618  4.42225  2.77519  2.73123  3.46354  2.40513  3.72494  3.29354  2.67741  2.69355  4.24690  2.90347  2.73739  3.18146  2.89801  2.37887  2.77519  2.98518  4.58477  3.61503
          0.00902  5.50519  5.31565  0.61958  0.77255  0.57408  0.82834
    671   3.66784  5.02779  5.37493  4.84067  0.46473  4.75471  4.64293  3.39882  4.64615  3.13933  3.78505  4.77555  4.54636  4.74062  4.67594  3.85081  3.41297  3.24045  4.58773  2.82703   1234 F x - -
          2.68615  4.42225  2.77520  2.73123  3.46354  2.40513  3.72495  3.29354  2.67741  2.69355  4.24690  2.90347  2.73740  3.18146  2.89801  2.37887  2.77520  2.98518  4.58477  3.61503
          0.01079  4.94096  5.63040  0.56310  0.84266  0.56449  0.84084
    672   2.69542  5.35227  3.70637  4.27080  5.86658  0.37961  5.53193  5.36111  4.63142  4.99365  5.76498  4.04261  4.83712  4.79433  4.97681  2.46427  3.42737  4.39216  7.16099  5.95640   1236 G x - -
          2.68636  4.42113  2.77528  2.73143  3.46276  2.40524  3.72464  3.29306  2.67744  2.69345  4.24683  2.90356  2.73746  3.18160  2.89802  2.37895  2.77524  2.98513  4.58501  3.61506
          0.01833  4.12381  6.22593  2.43236  0.09193  0.55639  0.85161
    673   3.39803  4.76082  5.32987  4.72726  2.07833  4.56526  4.37079  2.59330  4.51707  0.79358  3.31763  4.70821  4.71452  4.62340  4.37496  3.88045  3.62774  2.97762  5.24060  2.54925   1278 l x - -
          2.68619  4.42226  2.77520  2.73124  3.46355  2.40513  3.72495  3.29355  2.67741  2.69351  4.24690  2.90344  2.73738  3.18147  2.89801  2.37886  2.77520  2.98519  4.58478  3.61504
          0.00841  5.05020  6.22920  0.76707  0.62431  0.56693  0.83763
    674   4.37078  5.60587  6.34230  5.75959  3.99873  5.73065  6.05395  1.59048  5.17927  0.47956  3.08750  5.34581  5.83186  5.52209  5.54356  5.10862  4.58308  3.19677  6.14682  5.15100   1284 L x - -
          2.68618  4.42225  2.77519  2.73123  3.46354  2.40513  3.72494  3.29354  2.67741  2.69355  4.24690  2.90347  2.73739  3.18146  2.89801  2.37887  2.77519  2.98518  4.58477  3.61503
          0.00605  5.50685  6.22920  0.61958  0.77255  0.53937  0.87495
    675   4.45501  6.45790  5.22907  4.14893  6.16778  4.93803  4.60146  5.35315  0.85121  4.31422  5.52811  3.65587  5.22244  3.56954  0.92723  4.41122  3.99864  5.05796  6.52857  5.51192   1285 k x - -
          2.68618  4.42225  2.77519  2.73123  3.46354  2.40513  3.72494  3.29354  2.67741  2.69355  4.24690  2.90347  2.73739  3.18146  2.89801  2.37887  2.77519  2.98518  4.58477  3.61503
          0.00603  5.51051  6.23286  0.61958  0.77255  0.55095  0.85897
    676   3.12633  5.59214  3.39299  2.83644  4.92015  3.90627  1.49929  4.04816  2.50275  3.65346  4.63765  1.79119  4.13879  2.56640  3.08261  2.82092  2.65065  3.73897  6.03439  4.35275   1286 h x - -
          2.68618  4.42225  2.77519  2.73123  3.46354  2.40513  3.72494  3.29354  2.67741  2.69355  4.24690  2.90347  2.73739  3.18146  2.89801  2.37887  2.77519  2.98518  4.58477  3.61503
          0.00603  5.51051  6.23286  0.61958  0.77255  0.55095  0.85897
    677   2.03928  4.97149  3.74291  3.33236  3.75738  4.09742  4.14863  3.12854  3.23864  2.46550  3.73550  2.62145  4.47953  3.38271  3.43659  1.52434  2.52290  2.43875  5.54005  4.09680   1287 s x - -
          2.68639  4.42238  2.77490  2.73093  3.46399  2.40470  3.72477  3.29388  2.67686  2.69340  4.24719  2.90342  2.73762  3.18129  2.89817  2.37911  2.77556  2.98550  4.58528  3.61502
          0.63607  0.75786  6.23286  0.48265  0.96010  0.45808  1.00101
    678   2.50430  5.63624  3.06902  2.49030  4.77809  2.57279  4.00494  3.95554  1.32694  3.51554  4.38280  2.79779  4.06022  2.77586  2.92924  2.64529  2.80971  3.97372  6.06906  4.65824   1294 k . - -
          2.68618  4.42225  2.77519  2.73123  3.46354  2.40513  3.72494  3.29354  2.67741  2.69355  4.24690  2.90347  2.73739  3.18146  2.89801  2.37887  2.77519  2.98518  4.58477  3.61503
          0.51639  5.52318  0.91796  0.61958  0.77255  0.49322  0.94329
    679   2.52613  5.37496  3.00630  2.43873  4.70878  3.16799  3.75831  4.05014  2.32134  3.67547  4.41943  2.68282  4.05959  2.86356  3.00024  1.33580  2.85695  3.75972  5.81451  4.40995   1295 s . - -
          2.68619  4.42263  2.77489  2.73100  3.46392  2.40513  3.72532  3.29351  2.67695  2.69374  4.24728  2.90381  2.73749  3.18154  2.89839  2.37838  2.77535  2.98502  4.58515  3.61541
          0.36314  1.19967  5.73903  1.08030  0.41475  0.15715  1.92811
    680   2.89508  5.66363  1.16379  1.80138  5.00637  3.59801  3.96083  4.29606  2.80082  3.96796  4.70593  3.07835  4.31163  2.94939  3.27981  2.67261  2.85366  3.87505  6.09672  4.68354   1316 d x - -
          2.68618  4.42225  2.77519  2.73123  3.46354  2.40513  3.72494  3.29354  2.67741  2.69355  4.24690  2.90347  2.73739  3.18146  2.89801  2.37887  2.77519  2.98518  4.58477  3.61503
          0.00599  5.51702  6.23936  0.61958  0.77255  0.47541  0.97188
    681   2.75125  5.63098  3.26852  1.91407  4.97341  2.64363  4.08863  4.45753  2.59869  3.54330  4.59630  3.00285  4.29469  1.97712  3.31670  2.29351  1.87121  3.85310  5.60557  4.65588   1317 t x - -
          2.68618  4.42225  2.77519  2.73123  3.46354  2.40513  3.72494  3.29354  2.67741  2.69355  4.24690  2.90347  2.73739  3.18146  2.89801  2.37887  2.77519  2.98518  4.58477  3.61503
          0.00595  5.52318  6.24552  0.61958  0.77255  0.49322  0.94329
    682   3.33632  4.97101  3.95430  4.03490  5.71398  1.43897  5.26071  5.20337  4.21249  4.80288  5.56503  2.76894  4.77404  4.46666  4.60541  0.69067  3.39799  4.50703  6.96291  5.70999   1318 S x - -
          2.68618  4.42225  2.77519  2.73123  3.46354  2.40513  3.72494  3.29354  2.67741  2.69355  4.24690  2.90347  2.73739  3.18146  2.89801  2.37887  2.77519  2.98518  4.58477  3.61503
          0.00846  5.52318  5.42014  0.61958  0.77255  0.49322  0.94329
    683   0.07971  5.83522  5.86196  5.90146  6.40646  4.59881  6.58621  5.95312  5.96589  5.65562  6.58101  5.50162  5.43906  6.12869  5.93598  4.23965  4.60250  5.20578  7.50825  6.68499   1319 A x - -
          2.68618  4.42225  2.77519  2.73123  3.46354  2.40513  3.72494  3.29354  2.67741  2.69355  4.24690  2.90347  2.73739  3.18146  2.89801  2.37887  2.77519  2.98518  4.58477  3.61503
          0.00596  5.52069  6.24303  0.61958  0.77255  0.50490  0.92524
    684   5.54544  7.19037  0.05350  4.62708  6.97498  5.25383  6.30319  7.07172  5.71164  6.36239  7.53090  5.19881  5.95650  5.67636  6.19057  5.48343  5.93592  6.60638  7.65481  6.87440   1320 D x - -
          2.68618  4.42225  2.77519  2.73123  3.46354  2.40513  3.72494  3.29354  2.67741  2.69355  4.24690  2.90347  2.73739  3.18146  2.89801  2.37887  2.77519  2.98518  4.58477  3.61503
          0.00596  5.52069  6.24303  0.61958  0.77255  0.50490  0.92524
    685   1.86703  5.24817  2.82729  2.76421  4.91816  3.58590  3.89705  4.05402  2.18249  3.88904  4.30124  3.16700  4.30051  3.19921  3.21313  1.37634  2.75237  3.46235  6.03575  4.44270   1321 s x - -
          2.68618  4.42225  2.77519  2.73123  3.46354  2.40513  3.72494  3.29354  2.67741  2.69355  4.24690  2.90347  2.73739  3.18146  2.89801  2.37887  2.77519  2.98518  4.58477  3.61503
          0.00596  5.52069  6.24303  0.61958  0.77255  0.50490  0.92524
    686   5.40780  6.42719  6.44091  6.37405  0.18035  5.96413  4.95409  4.43243  6.16793  2.93533  4.95935  5.76854  6.25083  5.85664  5.96433  5.52954  5.65359  4.61252  5.01287  3.28729   1322 F x - -
          2.68618  4.42225  2.77519  2.73123  3.46354  2.40513  3.72494  3.29354  2.67741  2.69355  4.24690  2.90347  2.73739  3.18146  2.89801  2.37887  2.77519  2.98518  4.58477  3.61503
          0.00596  5.52069  6.24303  0.61958  0.77255  0.50490  0.92524
    687   4.30842  5.49512  6.41602  5.91082  4.39596  5.88697  6.45499  1.35534  5.83031  1.62676  2.06643  6.06207  6.01637  5.89135  5.88031  5.30974  4.54851  1.06100  6.57805  5.50428   1323 v x - -
          2.68618  4.42225  2.77519  2.73123  3.46354  2.40513  3.72494  3.29354  2.67741  2.69355  4.24690  2.90347  2.73739  3.18146  2.89801  2.37887  2.77519  2.98518  4.58477  3.61503
          0.00596  5.52069  6.24303  0.61958  0.77255  0.50490  0.92524
    688   5.72902  6.95215  6.35834  6.42740  7.07765  5.57202  7.14708  7.27501  6.63041  6.53830  7.75400  6.60512  0.02789  6.93252  6.52664  5.98321  6.24268  6.73637  7.63329  7.26820   1324 P x - -
          2.68618  4.42225  2.77519  2.73123  3.46354  2.40513  3.72494  3.29354  2.67741  2.69355  4.24690  2.90347  2.73739  3.18146  2.89801  2.37887  2.77519  2.98518  4.58477  3.61503
          0.00596  5.52069  6.24303  0.61958  0.77255  0.50490  0.92524
    689   4.09995  5.38071  6.08329  5.48466  3.49330  5.38796  5.32646  1.54333  5.30880  0.60389  3.21866  5.55855  5.58115  5.28971  5.27387  4.73651  3.91010  2.65244  5.93518  4.88862   1325 L x - -
          2.68618  4.42225  2.77519  2.73123  3.46354  2.40513  3.72494  3.29354  2.67741  2.69355  4.24690  2.90347  2.73739  3.18146  2.89801  2.37887  2.77519  2.98518  4.58477  3.61503
          0.00596  5.52069  6.24303  0.61958  0.77255  0.50490  0.92524
    690   5.15999  6.24675  6.96249  6.49053  3.39044  6.49993  6.47898  3.38267  6.37295  0.16263  3.79451  6.72110  6.33362  5.97023  6.17091  6.08628  5.34072  3.80911  6.22643  5.07915   1326 L x - -
          2.68618  4.42225  2.77519  2.73123  3.46354  2.40513  3.72494  3.29354  2.67741  2.69355  4.24690  2.90347  2.73739  3.18146  2.89801  2.37887  2.77519  2.98518  4.58477  3.61503
          0.00596  5.52069  6.24303  0.61958  0.77255  0.50490  0.92524
    691   4.32308  5.50985  6.46692  6.08924  4.82661  5.94609  7.00211  0.25727  6.05776  3.14699  4.53313  6.23240  6.19124  6.32358  6.23194  5.46802  4.60790  2.18371  7.13705  5.90440   1327 I x - -
          2.68618  4.42225  2.77519  2.73123  3.46354  2.40513  3.72494  3.29354  2.67741  2.69355  4.24690  2.90347  2.73739  3.18146  2.89801  2.37887  2.77519  2.98518  4.58477  3.61503
          0.00596  5.52069  6.24303  0.61958  0.77255  0.50490  0.92524
    692   5.02328  4.93819  6.23248  6.04121  1.77194  5.76047  4.64655  4.53644  5.81422  2.43613  5.10969  5.43623  6.02722  5.55423  5.65066  5.14437  4.82794  4.49975  4.73610  0.43998   1328 Y x - -
          2.68618  4.42225  2.77519  2.73123  3.46354  2.40513  3.72494  3.29354  2.67741  2.69355  4.24690  2.90347  2.73739  3.18146  2.89801  2.37887  2.77519  2.98518  4.58477  3.61503
          0.00596  5.52069  6.24303  0.61958  0.77255  0.50490  0.92524
    693   3.17172  4.13208  5.37358  4.80323  4.05055  4.64618  5.11855  2.47953  4.63379  2.89944  4.01862  4.83288  5.03894  4.80324  4.70051  3.41588  1.56911  0.81700  5.64655  4.46100   1329 v x - -
          2.68618  4.42225  2.77519  2.73123  3.46354  2.40513  3.72494  3.29354  2.67741  2.69355  4.24690  2.90347  2.73739  3.18146  2.89801  2.37887  2.77519  2.98518  4.58477  3.61503
          0.00596  5.52069  6.24303  0.61958  0.77255  0.50490  0.92524
    694   4.26913  5.42953  6.44374  6.00809  4.82301  6.00881  6.88574  1.80246  5.99391  2.09710  4.51195  6.18333  6.17221  6.25130  6.17316  5.48062  4.19213  0.45612  7.07530  5.86102   1330 V x - -
          2.68618  4.42225  2.77519  2.73123  3.46354  2.40513  3.72494  3.29354  2.67741  2.69355  4.24690  2.90347  2.73739  3.18146  2.89801  2.37887  2.77519  2.98518  4.58477  3.61503
          0.00596  5.52069  6.24303  0.61958  0.77255  0.50490  0.92524
    695   5.03597  6.12503  7.03632  6.46001  3.69132  6.61042  6.79792  1.96340  6.37196  0.29644  3.61715  6.81561  6.32244  5.95146  6.17863  6.10129  5.20691  3.56159  6.42153  5.58435   1331 L x - -
          2.68618  4.42225  2.77519  2.73123  3.46354  2.40513  3.72494  3.29354  2.67741  2.69355  4.24690  2.90347  2.73739  3.18146  2.89801  2.37887  2.77519  2.98518  4.58477  3.61503
          0.00596  5.52069  6.24303  0.61958  0.77255  0.50490  0.92524
    696   3.83203  6.12527  4.24742  3.52616  5.63035  4.36111  2.49683  4.98456  1.30600  4.07258  5.17822  3.81674  4.83387  1.56516  1.47122  3.63484  3.86922  4.61117  6.36282  5.16148   1332 k x - -
          2.68618  4.42225  2.77519  2.73123  3.46354  2.40513  3.72494  3.29354  2.67741  2.69355  4.24690  2.90347  2.73739  3.18146  2.89801  2.37887  2.77519  2.98518  4.58477  3.61503
          0.00596  5.52069  6.24303  0.61958  0.77255  0.49281  0.94394
    697   0.57567  3.61246  4.80350  4.33194  4.87291  3.11085  5.17884  3.72973  4.26967  3.76597  4.82975  4.04168  4.74965  4.52976  4.55050  1.94440  3.14979  3.86563  6.29476  5.10308   1333 A x - -
          2.68618  4.42225  2.77519  2.73123  3.46354  2.40513  3.72494  3.29354  2.67741  2.69355  4.24690  2.90347  2.73739  3.18146  2.89801  2.37887  2.77519  2.98518  4.58477  3.61503
          0.01120  5.52226  4.94262  0.61958  0.77255  0.49753  0.93657
    698   2.83791  5.66023  2.84798  2.83012  5.00476  3.80417  3.70891  4.49029  2.37818  3.96436  4.70226  0.99693  4.16459  2.66060  2.89017  2.81000  3.31439  4.05083  6.09173  4.68077   1334 n x - -
          2.68618  4.42225  2.77519  2.73123  3.46354  2.40513  3.72494  3.29354  2.67741  2.69355  4.24690  2.90347  2.73739  3.18146  2.89801  2.37887  2.77519  2.98518  4.58477  3.61503
          0.00599  5.51705  6.23940  0.61958  0.77255  0.48229  0.96069
    699   3.24961  4.84981  4.76954  4.21790  3.86316  4.37993  4.83724  2.74674  4.10435  2.93931  4.02651  3.90366  0.66653  4.35246  4.31290  3.70056  3.28922  2.31126  5.58018  4.38139   1335 P x - -
          2.68618  4.42225  2.77519  2.73123  3.46354  2.40513  3.72494  3.29354  2.67741  2.69355  4.24690  2.90347  2.73739  3.18146  2.89801  2.37887  2.77519  2.98518  4.58477  3.61503
          0.01123  5.52226  4.93837  0.61958  0.77255  0.49753  0.93657
    700   2.69941  5.64336  2.37484  1.22114  4.98906  3.59524  3.96355  4.47595  2.39765  3.94888  4.51459  3.11486  2.47427  2.99079  3.03314  2.74346  3.36117  4.03439  6.07539  4.66327   1336 e x - -
          2.68619  4.42234  2.77505  2.73114  3.46354  2.40519  3.72503  3.29363  2.67746  2.69350  4.24699  2.90334  2.73749  3.18155  2.89810  2.37892  2.77515  2.98516  4.58486  3.61468
          0.02776  3.67181  6.23937  1.38007  0.28976  0.52178  0.90008
    701   2.99371  4.74896  3.38976  2.94193  3.82697  3.95259  1.11330  4.07833  2.75411  3.66149  4.46081  2.14307  4.34319  3.18383  3.02776  2.91773  3.20107  3.68526  4.65744  4.01972   1344 h x - -
          2.68618  4.42225  2.77519  2.73123  3.46354  2.40513  3.72494  3.29354  2.67741  2.69355  4.24690  2.90347  2.73739  3.18146  2.89801  2.37887  2.77519  2.98518  4.58477  3.61503
          0.00599  5.51702  6.23937  0.61958  0.77255  0.52178  0.90008
    702   5.08903  6.17006  7.07610  6.48526  3.69581  6.65484  6.81693  2.88239  6.39675  0.21573  3.05163  6.86616  6.32897  5.93842  6.18128  6.14773  5.25029  3.47242  6.41058  5.61061   1345 L x - -
          2.68618  4.42225  2.77519  2.73123  3.46354  2.40513  3.72494  3.29354  2.67741  2.69355  4.24690  2.90347  2.73739  3.18146  2.89801  2.37887  2.77519  2.98518  4.58477  3.61503
          0.00599  5.51702  6.23937  0.61958  0.77255  0.52178  0.90008
    703   2.74990  4.19863  5.15435  4.38795  3.57730  4.37329  4.70696  1.83435  4.32880  2.27282  3.51779  4.10223  4.07899  4.46295  4.34223  3.68426  3.43625  0.92027  4.97327  3.61046   1346 v x - -
          2.68618  4.42225  2.77519  2.73123  3.46354  2.40513  3.72494  3.29354  2.67741  2.69355  4.24690  2.90347  2.73739  3.18146  2.89801  2.37887  2.77519  2.98518  4.58477  3.61503
          0.00599  5.51702  6.23937  0.61958  0.77255  0.52178  0.90008
    704   3.50130  4.84183  5.72960  5.73591  6.09722  4.18642  6.30120  5.74229  5.65157  5.43507  6.22245  5.09665  5.06026  5.78855  5.62844  0.13119  4.09781  4.82842  7.40203  6.35425   1347 S x - -
          2.68618  4.42225  2.77519  2.73123  3.46354  2.40513  3.72494  3.29354  2.67741  2.69355  4.24690  2.90347  2.73739  3.18146  2.89801  2.37887  2.77519  2.98518  4.58477  3.61503
          0.00599  5.51702  6.23937  0.61958  0.77255  0.52178  0.90008
    705   3.80895  5.92840  3.61555  3.66127  5.90921  4.21987  4.82313  5.72242  4.30631  5.24765  6.12454  0.24116  4.99393  4.51761  4.72432  3.44794  3.99652  5.03507  7.20109  5.75191   1348 N x - -
          2.68618  4.42225  2.77519  2.73123  3.46354  2.40513  3.72494  3.29354  2.67741  2.69355  4.24690  2.90347  2.73739  3.18146  2.89801  2.37887  2.77519  2.98518  4.58477  3.61503
          0.00599  5.51702  6.23937  0.61958  0.77255  0.52178  0.90008
    706   3.50741  4.32934  5.66450  5.08925  4.07571  4.94398  5.35557  1.42658  4.91330  1.90178  3.53176  5.10943  5.26482  5.06202  4.94745  4.28294  3.61888  0.88545  5.34697  4.62445   1349 v x - -
          2.68618  4.42225  2.77519  2.73123  3.46354  2.40513  3.72494  3.29354  2.67741  2.69355  4.24690  2.90347  2.73739  3.18146  2.89801  2.37887  2.77519  2.98518  4.58477  3.61503
          0.00599  5.51702  6.23937  0.61958  0.77255  0.46388  0.99112
    707   3.13203  5.64083  3.21090  2.14293  4.98571  3.90456  3.52623  4.34240  2.67969  3.86845  4.33943  2.68247  4.10798  1.02777  2.90582  2.98856  3.07752  4.03142  6.07310  4.66311   1350 q x - -
          2.68619  4.42205  2.77525  2.73129  3.46325  2.40521  3.72485  3.29332  2.67745  2.69341  4.24690  2.90352  2.73745  3.18156  2.89796  2.37892  2.77529  2.98514  4.58486  3.61486
          0.01422  4.40765  6.24710  1.75621  0.18959  0.48576  0.95510
    708   5.69995  6.52312  6.39898  6.41930  2.24041  6.05746  4.59945  5.22527  6.15555  4.04127  5.71727  5.54506  6.29905  5.74239  4.88434  5.48102  5.88301  5.20134  4.66481  0.21528   1376 Y x - -
          2.68618  4.42225  2.77519  2.73123  3.46354  2.40513  3.72494  3.29354  2.67741  2.69355  4.24690  2.90347  2.73739  3.18146  2.89801  2.37887  2.77519  2.98518  4.58477  3.61503
          0.00594  5.52475  6.24710  0.61958  0.77255  0.48576  0.95510
    709   4.20662  5.44243  6.27219  5.83713  4.69455  5.69941  6.53996  0.27093  5.63727  2.99757  4.44019  5.94881  5.99231  5.95467  5.03012  5.16413  4.23393  2.35356  6.84591  5.64039   1377 I x - -
          2.68618  4.42225  2.77519  2.73123  3.46354  2.40513  3.72494  3.29354  2.67741  2.69355  4.24690  2.90347  2.73739  3.18146  2.89801  2.37887  2.77519  2.98518  4.58477  3.61503
          0.00594  5.52475  6.24710  0.61958  0.77255  0.48576  0.95510
    710   3.11394  5.32425  3.39887  2.01768  4.42411  3.97711  4.18225  3.97111  2.98778  1.45374  4.06927  2.87660  4.36664  2.32692  3.44939  2.35137  3.37290  3.48458  3.31820  3.75037   1378 l x - -
          2.68618  4.42225  2.77519  2.73123  3.46354  2.40513  3.72494  3.29354  2.67741  2.69355  4.24690  2.90347  2.73739  3.18146  2.89801  2.37887  2.77519  2.98518  4.58477  3.61503
          0.00594  5.52475  6.24710  0.61958  0.77255  0.48576  0.95510
    711   4.02022  5.15323  4.59682  3.73414  5.68641  4.62621  4.23593  5.00550  2.83876  4.43110  5.30281  3.59782  5.02709  3.75304  0.34157  3.71710  3.71384  4.66524  6.45496  5.32932   1379 R x - -
          2.68618  4.42225  2.77519  2.73123  3.46354  2.40513  3.72494  3.29354  2.67741  2.69355  4.24690  2.90347  2.73739  3.18146  2.89801  2.37887  2.77519  2.98518  4.58477  3.61503
          0.00594  5.52475  6.24710  0.61958  0.77255  0.48576  0.95510
    712   5.45527  6.42781  6.27166  6.25652  0.17039  5.91419  4.62518  5.07395  6.03459  4.20670  5.60520  4.72389  6.21202  5.69783  5.83059  5.34731  5.68771  4.56270  4.69873  2.77459   1380 F x - -
          2.68618  4.42225  2.77519  2.73123  3.46354  2.40513  3.72494  3.29354  2.67741  2.69355  4.24690  2.90347  2.73739  3.18146  2.89801  2.37887  2.77519  2.98518  4.58477  3.61503
          0.00594  5.52475  6.24710  0.61958  0.77255  0.48576  0.95510
    713   4.05178  5.94294  5.01327  4.15936  4.75384  4.70012  4.71224  4.37620  2.86727  4.23417  5.19702  4.42316  5.11358  3.87884  0.30623  4.13797  3.59064  4.12803  6.37998  5.23583   1381 R x - -
          2.68618  4.42225  2.77519  2.73123  3.46354  2.40513  3.72494  3.29354  2.67741  2.69355  4.24690  2.90347  2.73739  3.18146  2.89801  2.37887  2.77519  2.98518  4.58477  3.61503
          0.01101  5.52475  4.96669  0.61958  0.77255  0.48576  0.95510
    714   3.12846  5.56532  2.76356  2.85052  3.70456  3.46978  3.64423  4.34618  2.85181  3.58458  4.40115  1.00789  4.30653  3.00052  3.05672  2.53102  3.26526  3.93989  6.01606  3.72985   1382 n x - -
          2.68618  4.42225  2.77519  2.73123  3.46354  2.40513  3.72494  3.29354  2.67741  2.69355  4.24690  2.90347  2.73739  3.18146  2.89801  2.37887  2.77519  2.98518  4.58477  3.61503
          0.00597  5.51971  6.24205  0.61958  0.77255  0.50945  0.91835
    715   2.58756  5.63473  3.34132  2.37836  4.97320  3.81363  4.03344  4.34951  2.74056  3.85888  4.67826  3.25466  1.80253  1.37508  3.25462  2.55735  3.30919  4.02206  6.07116  4.66415   1383 q x - -
          2.68618  4.42225  2.77519  2.73123  3.46354  2.40513  3.72494  3.29354  2.67741  2.69355  4.24690  2.90347  2.73739  3.18146  2.89801  2.37887  2.77519  2.98518  4.58477  3.61503
          0.00597  5.51971  6.24205  0.61958  0.77255  0.50945  0.91835
    716   2.70825  5.65957  1.48954  1.35804  5.00296  3.72319  4.10539  4.36654  2.65044  3.76638  4.56913  3.12408  4.14256  3.11246  3.28265  2.57051  3.33268  4.04947  6.09248  4.67970   1384 e x - -
          2.68618  4.42225  2.77519  2.73123  3.46354  2.40513  3.72494  3.29354  2.67741  2.69355  4.24690  2.90347  2.73739  3.18146  2.89801  2.37887  2.77519  2.98518  4.58477  3.61503
          0.00597  5.51971  6.24205  0.61958  0.77255  0.50945  0.91835
    717   3.01314  5.35027  3.55011  2.99007  2.57418  3.89696  3.36718  3.90207  0.95191  3.49303  4.31402  3.50824  4.36667  2.93017  2.92057  3.06269  3.38147  3.59754  4.35887  4.18416   1385 k x - -
          2.68618  4.42225  2.77519  2.73123  3.46354  2.40513  3.72494  3.29354  2.67741  2.69355  4.24690  2.90347  2.73739  3.18146  2.89801  2.37887  2.77519  2.98518  4.58477  3.61503
          0.00597  5.51971  6.24205  0.61958  0.77255  0.47123  0.97879
    718   3.65440  5.00856  5.53659  4.92907  3.36200  4.84682  5.16400  2.87749  4.73273  0.42392  3.16678  4.98394  4.82392  4.82569  4.00273  3.98366  3.74131  3.05040  5.57159  4.44974   1386 L x - -
          2.68618  4.42225  2.77519  2.73123  3.46354  2.40513  3.72494  3.29354  2.67741  2.69355  4.24690  2.90347  2.73739  3.18146  2.89801  2.37887  2.77519  2.98518  4.58477  3.61503
          0.00594  5.52475  6.24710  0.61958  0.77255  0.48576  0.95510
    719   2.80834  5.61552  3.38652  2.81511  4.78926  1.50062  3.70557  4.22122  2.61110  3.91660  4.43468  2.85852  4.29905  2.08469  2.61754  2.29472  2.82616  3.63738  6.05398  4.64915   1387 g x - -
          2.68617  4.42228  2.77523  2.73126  3.46347  2.40513  3.72446  3.29357  2.67744  2.69358  4.24693  2.90350  2.73743  3.18149  2.89799  2.37883  2.77518  2.98521  4.58480  3.61506
          0.02805  3.66028  6.24710  0.70159  0.68477  0.48576  0.95510
    720   2.59257  5.32252  4.68638  4.12472  5.91806  0.40312  5.73245  5.40339  4.86640  4.51736  5.83876  4.59902  4.88348  5.04021  5.12012  2.02535  3.92457  4.61167  7.23444  6.08556   1395 G x - -
          2.68618  4.42225  2.77519  2.73123  3.46354  2.40513  3.72494  3.29354  2.67741  2.69355  4.24690  2.90347  2.73739  3.18146  2.89801  2.37887  2.77519  2.98518  4.58477  3.61503
          0.00594  5.52475  6.24710  0.61958  0.77255  0.48576  0.95510
    721   4.04927  6.45104  3.26532  0.24929  6.07064  4.27781  4.99936  5.57695  4.01464  5.08982  6.01006  3.85145  4.49014  4.09869  4.53841  3.97086  4.15043  4.43640  7.25363  5.75604   1396 E x - -
          2.68618  4.42225  2.77519  2.73123  3.46354  2.40513  3.72494  3.29354  2.67741  2.69355  4.24690  2.90347  2.73739  3.18146  2.89801  2.37887  2.77519  2.98518  4.58477  3.61503
          0.00594  5.52475  6.24710  0.61958  0.77255  0.48576  0.95510
    722   0.95510  5.45854  3.43016  2.52182  4.75487  3.69110  4.16190  4.06858  2.93504  3.75597  4.54127  3.00173  4.02231  3.28867  3.34107  2.38334  2.87550  3.14095  5.95823  4.59520   1397 a x - -
          2.68618  4.42225  2.77519  2.73123  3.46354  2.40513  3.72494  3.29354  2.67741  2.69355  4.24690  2.90347  2.73739  3.18146  2.89801  2.37887  2.77519  2.98518  4.58477  3.61503
          0.00594  5.52475  6.24710  0.61958  0.77255  0.48576  0.95510
    723   2.70753  5.43930  3.42739  2.64039  4.70657  0.94729  4.15666  4.13989  2.89973  3.32685  4.27928  3.30976  4.34821  3.18517  3.34125  2.42969  3.33182  3.69862  5.92466  4.23334   1398 g x - -
          2.68618  4.42225  2.77519  2.73123  3.46354  2.40513  3.72494  3.29354  2.67741  2.69355  4.24690  2.90347  2.73739  3.18146  2.89801  2.37887  2.77519  2.98518  4.58477  3.61503
          0.00594  5.52475  6.24710  0.61958  0.77255  0.48576  0.95510
    724   5.50675  6.52490  6.21234  6.21702  3.17403  5.84297  4.76916  4.67112  5.96486  4.36058  5.78483  5.58777  6.22233  5.78047  5.81519  5.41095  5.78377  5.19927  4.85168  0.13148   1399 Y x - -
          2.68618  4.42225  2.77519  2.73123  3.46354  2.40513  3.72494  3.29354  2.67741  2.69355  4.24690  2.90347  2.73739  3.18146  2.89801  2.37887  2.77519  2.98518  4.58477  3.61503
          0.00594  5.52475  6.24710  0.61958  0.77255  0.48576  0.95510
    725   5.71346  6.58239  6.35370  6.39468  3.00505  5.98206  4.71546  5.33280  6.18444  4.39856  5.83410  5.61924  6.29946  5.82687  5.95225  5.52702  5.93960  5.30726  4.78460  0.13029   1400 Y x - -
          2.68618  4.42225  2.77519  2.73123  3.46354  2.40513  3.72494  3.29354  2.67741  2.69355  4.24690  2.90347  2.73739  3.18146  2.89801  2.37887  2.77519  2.98518  4.58477  3.61503
          0.00594  5.52475  6.24710  0.61958  0.77255  0.48576  0.95510
    726   4.35921  5.60579  6.33788  5.73683  3.11788  5.67826  5.96720  2.01953  5.57210  0.47236  2.50737  5.06911  5.78299  5.46397  5.50211  5.04289  4.56522  3.13162  6.06297  5.07350   1401 L x - -
          2.68618  4.42225  2.77519  2.73123  3.46354  2.40513  3.72494  3.29354  2.67741  2.69355  4.24690  2.90347  2.73739  3.18146  2.89801  2.37887  2.77519  2.98518  4.58477  3.61503
          0.00594  5.52475  6.24710  0.61958  0.77255  0.48576  0.95510
    727   3.00505  5.11623  3.93066  3.39161  4.41807  4.06495  4.45630  3.80271  3.36463  3.37981  3.72529  3.42142  4.29680  3.69479  3.76715  0.66321  2.63567  3.51784  5.79646  3.83997   1402 S x - -
          2.68618  4.42225  2.77519  2.73123  3.46354  2.40513  3.72494  3.29354  2.67741  2.69355  4.24690  2.90347  2.73739  3.18146  2.89801  2.37887  2.77519  2.98518  4.58477  3.61503
          0.00912  5.52475  5.27949  0.61958  0.77255  0.48576  0.95510
    728   3.29434  5.28942  4.33313  3.93104  4.66185  4.03809  5.04257  4.69156  3.95170  4.34015  4.69807  2.69491  4.71942  4.26566  4.32652  0.45167  2.53711  4.18777  6.55493  5.28836   1403 S x - -
          2.68618  4.42225  2.77519  2.73123  3.46354  2.40513  3.72494  3.29354  2.67741  2.69355  4.24690  2.90347  2.73739  3.18146  2.89801  2.37887  2.77519  2.98518  4.58477  3.61503
          0.00596  5.52159  6.24393  0.61958  0.77255  0.47653  0.97004
    729   3.99893  5.30909  5.90820  5.30870  3.29117  5.23534  5.51979  2.78479  5.12169  0.34446  3.72367  4.95815  5.46216  4.63448  5.10943  4.57259  4.11031  2.91300  5.79682  4.51471   1404 L x - -
          2.68632  4.42170  2.77522  2.73131  3.46326  2.40526  3.72491  3.29311  2.67745  2.69358  4.24703  2.90353  2.73750  3.18155  2.89794  2.37881  2.77523  2.98506  4.58461  3.61493
          0.02648  3.80993  5.52591  1.78231  0.18422  0.48576  0.95510
    730   2.94618  4.89207  3.60791  2.95724  4.35028  3.94288  4.02625  3.33792  3.06789  2.91342  1.53687  3.22249  4.41588  2.10658  3.54729  1.91606  3.00788  3.36278  5.69771  3.79854   1423 m x - -
          2.68618  4.42225  2.77519  2.73123  3.46354  2.40513  3.72494  3.29354  2.67741  2.69355  4.24690  2.90347  2.73739  3.18146  2.89801  2.37887  2.77519  2.98518  4.58477  3.61503
          0.00595  5.52270  6.24505  0.61958  0.77255  0.49547  0.93978
    731   2.11440  5.19579  5.35662  5.14722  5.63560  0.35217  5.86404  3.85913  5.09409  4.76635  5.58318  4.52545  4.87776  5.26907  5.21617  3.40885  3.71714  3.72124  7.03014  5.92679   1424 G x - -
          2.68618  4.42225  2.77519  2.73123  3.46354  2.40513  3.72494  3.29354  2.67741  2.69355  4.24690  2.90347  2.73739  3.18146  2.89801  2.37887  2.77519  2.98518  4.58477  3.61503
          0.00880  5.52270  5.34605  0.61958  0.77255  0.49547  0.93978
    732   0.25998  5.19509  5.62390  5.51768  5.79672  3.63856  6.07533  5.11293  5.42743  4.93888  5.74554  4.90770  4.89953  5.53236  5.44256  3.21749  3.80325  2.59054  7.19625  6.13837   1425 A x - -
          2.68618  4.42225  2.77519  2.73123  3.46354  2.40513  3.72494  3.29354  2.67741  2.69355  4.24690  2.90347  2.73739  3.18146  2.89801  2.37887  2.77519  2.98518  4.58477  3.61503
          0.00597  5.51987  6.24222  0.61958  0.77255  0.50869  0.91950
    733   3.04088  3.87333  4.93565  4.73270  3.75461  4.57488  4.93428  0.91962  4.53326  2.61365  3.53197  4.73374  4.92782  4.67656  4.55620  3.63415  3.36125  1.40525  5.42371  4.13988   1426 i x - -
          2.68618  4.42225  2.77519  2.73123  3.46354  2.40513  3.72494  3.29354  2.67741  2.69355  4.24690  2.90347  2.73739  3.18146  2.89801  2.37887  2.77519  2.98518  4.58477  3.61503
          0.00597  5.51987  6.24222  0.61958  0.77255  0.50869  0.91950
    734   2.63409  5.62703  3.17243  2.77487  4.50824  3.50157  3.91136  4.44745  2.77224  3.92978  4.66999  2.47462  4.29909  1.37672  3.32493  1.85246  2.48848  4.01438  6.06382  4.65625   1427 q x - -
          2.68618  4.42225  2.77519  2.73123  3.46354  2.40513  3.72494  3.29354  2.67741  2.69355  4.24690  2.90347  2.73739  3.18146  2.89801  2.37887  2.77519  2.98518  4.58477  3.61503
          0.00597  5.51987  6.24222  0.61958  0.77255  0.49297  0.94369
    735   5.56833  6.45784  6.41424  6.39434  0.17526  6.04939  4.66618  4.47710  6.14538  3.61241  5.32699  5.58595  6.27653  5.74492  5.90300  5.47608  5.76223  4.89661  4.72859  2.81768   1428 F x - -
          2.68618  4.42225  2.77519  2.73123  3.46354  2.40513  3.72494  3.29354  2.67741  2.69355  4.24690  2.90347  2.73739  3.18146  2.89801  2.37887  2.77519  2.98518  4.58477  3.61503
          0.00596  5.52192  6.24427  0.61958  0.77255  0.49912  0.93411
    736   4.25178  5.43376  6.41959  6.01503  4.89700  5.92717  6.93604  0.30792  5.98642  3.19981  4.59280  6.16179  6.16038  6.29144  6.18236  4.92233  4.52935  1.90982  7.16053  5.89714   1429 I x - -
          2.68618  4.42225  2.77519  2.73123  3.46354  2.40513  3.72494  3.29354  2.67741  2.69355  4.24690  2.90347  2.73739  3.18146  2.89801  2.37887  2.77519  2.98518  4.58477  3.61503
          0.00596  5.52192  6.24427  0.61958  0.77255  0.49912  0.93411
    737   2.98094  5.42544  3.49230  0.81532  4.68873  3.95450  4.15226  3.43141  2.81723  2.90354  3.81368  3.23821  4.34579  3.01142  3.33109  3.08818  3.29715  3.65507  5.90994  4.55620   1430 e x - -
          2.68618  4.42225  2.77520  2.73123  3.46354  2.40513  3.72495  3.29354  2.67741  2.69352  4.24690  2.90347  2.73740  3.18146  2.89801  2.37887  2.77520  2.98518  4.58477  3.61503
          0.00887  4.97848  6.24427  0.56522  0.83987  0.49912  0.93411
    738   2.92176  5.63673  3.12656  2.55997  4.97861  2.51918  3.65138  4.46271  2.80546  3.94069  4.67860  1.66668  4.16556  3.08178  3.02320  2.48162  1.64287  3.93168  6.07124  4.66153   1432 t x - -
          2.68618  4.42225  2.77519  2.73123  3.46354  2.40513  3.72494  3.29354  2.67741  2.69355  4.24690  2.90347  2.73739  3.18146  2.89801  2.37887  2.77519  2.98518  4.58477  3.61503
          0.00596  5.52192  6.24427  0.61958  0.77255  0.49912  0.93411
    739   4.96198  6.07395  6.96158  6.37512  3.99943  6.49235  6.71404  2.51501  6.27542  0.55280  1.42241  6.69717  6.26228  5.89547  6.09843  5.95627  5.13646  3.08550  6.39601  5.57274   1433 L x - -
          2.68618  4.42225  2.77519  2.73123  3.46354  2.40513  3.72494  3.29354  2.67741  2.69355  4.24690  2.90347  2.73739  3.18146  2.89801  2.37887  2.77519  2.98518  4.58477  3.61503
          0.00596  5.52192  6.24427  0.61958  0.77255  0.49912  0.93411
    740   4.04933  6.78824  0.46926  2.22477  6.05612  3.40440  4.81248  5.62717  3.48078  5.06280  5.91975  2.90832  4.87837  3.80487  4.56307  3.48547  3.68449  5.14895  7.20479  5.62142   1434 D x - -
          2.68618  4.42225  2.77519  2.73123  3.46354  2.40513  3.72494  3.29354  2.67741  2.69355  4.24690  2.90347  2.73739  3.18146  2.89801  2.37887  2.77519  2.98518  4.58477  3.61503
          0.00953  5.52192  5.20597  0.61958  0.77255  0.49912  0.93411
    741   2.23658  4.74465  3.41259  2.50842  4.62318  3.91566  2.82764  4.11751  2.20272  3.64002  4.32919  3.39787  3.93961  3.07474  1.27348  3.10768  3.28259  3.62256  6.00548  3.70361   1435 r x - -
          2.68618  4.42225  2.77519  2.73123  3.46354  2.40513  3.72494  3.29354  2.67741  2.69355  4.24690  2.90347  2.73739  3.18146  2.89801  2.37887  2.77519  2.98518  4.58477  3.61503
          0.00598  5.51838  6.24072  0.61958  0.77255  0.51559  0.90918
    742   2.90754  5.64866  2.86960  2.41780  4.99160  3.61255  4.02777  4.47706  2.34275  3.95302  4.69057  3.00084  4.30349  3.05909  3.23085  1.83975  1.30647  4.03829  6.08213  4.67075   1436 t x - -
          2.68618  4.42225  2.77519  2.73123  3.46354  2.40513  3.72494  3.29354  2.67741  2.69355  4.24690  2.90347  2.73739  3.18146  2.89801  2.37887  2.77519  2.98518  4.58477  3.61503
          0.00598  5.51838  6.24072  0.61958  0.77255  0.51559  0.90918
    743   2.84379  5.31739  3.16828  2.81544  4.87841  3.75732  4.10482  4.28343  2.73169  3.63889  4.61258  2.63772  4.30662  3.00180  3.24155  0.99661  2.43279  3.52719  6.01497  4.62318   1437 s x - -
          2.68618  4.42225  2.77519  2.73123  3.46354  2.40513  3.72494  3.29354  2.67741  2.69355  4.24690  2.90347  2.73739  3.18146  2.89801  2.37887  2.77519  2.98518  4.58477  3.61503
          0.00598  5.51838  6.24072  0.61958  0.77255  0.51559  0.90918
    744   5.13194  6.20317  7.10344  6.52160  3.63741  6.70077  6.80812  3.05584  6.42667  0.17795  3.48068  6.90493  6.35433  5.95695  6.20516  6.20774  5.29146  3.70192  6.39555  5.54483   1438 L x - -
          2.68618  4.42225  2.77519  2.73123  3.46354  2.40513  3.72494  3.29354  2.67741  2.69355  4.24690  2.90347  2.73739  3.18146  2.89801  2.37887  2.77519  2.98518  4.58477  3.61503
          0.00598  5.51838  6.24072  0.61958  0.77255  0.51559  0.90918
    745   3.14302  5.20333  3.75484  3.22822  3.72502  4.05609  3.73210  3.84654  3.14071  3.50189  4.35248  3.59491  4.47979  3.49650  3.52231  1.63679  0.96875  3.56006  5.79463  4.50553   1439 t x - -
          2.68618  4.42225  2.77519  2.73123  3.46354  2.40513  3.72494  3.29354  2.67741  2.69355  4.24690  2.90347  2.73739  3.18146  2.89801  2.37887  2.77519  2.98518  4.58477  3.61503
          0.12936  5.51838  2.14278  0.61958  0.77255  0.51559  0.90918
    746   3.08163  4.63485  4.35798  3.70006  3.74401  3.49380  4.11254  1.21233  3.74887  2.78808  3.74821  2.51865  4.56271  3.91491  3.71144  3.38483  3.20852  1.62764  5.24163  3.96576   1440 i x - -
          2.68618  4.42225  2.77519  2.73123  3.46354  2.40513  3.72494  3.29354  2.67741  2.69355  4.24690  2.90347  2.73739  3.18146  2.89801  2.37887  2.77519  2.98518  4.58477  3.61503
          0.07146  5.39578  2.74219  0.61958  0.77255  0.29112  1.37604
    747   2.97470  5.42842  3.05125  2.58907  4.70430  3.66507  4.00897  1.93208  2.64204  3.54435  4.48812  3.23894  3.43178  3.20790  3.35223  1.50256  2.34253  3.37753  5.90501  4.54016   1441 s x - -
          2.68623  4.42230  2.77515  2.73128  3.46347  2.40517  3.72499  3.29336  2.67719  2.69360  4.24675  2.90351  2.73744  3.18151  2.89805  2.37891  2.77524  2.98505  4.58482  3.61508
          0.64302  3.79605  0.79443  1.02660  0.44351  0.37476  1.16300
    748   2.86196  5.37985  2.08615  2.41996  4.71278  3.59010  3.85262  4.03246  2.53708  3.61371  4.42601  2.70604  3.94178  2.82091  3.09474  1.89717  1.88205  3.76441  5.81967  4.41200   1446 t x - -
          2.68618  4.42225  2.77520  2.73123  3.46354  2.40513  3.72495  3.29354  2.67741  2.69355  4.24690  2.90347  2.73740  3.18146  2.89801  2.37885  2.77517  2.98518  4.58477  3.61503
          0.07802  4.22942  2.80528  0.54087  0.87285  0.14072  2.03051
    749   3.05368  5.62565  1.27155  2.28797  4.97146  3.79215  3.89766  4.45808  2.16311  3.81950  4.66632  3.06331  3.59704  2.17566  3.00096  3.07428  3.22536  3.88531  6.05759  4.31098   1448 d x - -
          2.68618  4.42225  2.77517  2.73123  3.46354  2.40513  3.72495  3.29354  2.67741  2.69355  4.24690  2.90347  2.73740  3.18146  2.89801  2.37885  2.77520  2.98518  4.58477  3.61503
          0.00861  5.02659  6.21089  0.62683  0.76418  0.41629  1.07731
    750   2.75565  5.60037  2.82226  0.84558  4.95597  3.89774  4.01617  4.03822  2.67337  3.76280  4.66126  3.13870  4.20881  2.98607  3.22747  2.87745  3.18183  3.85778  6.01899  4.64587   1451 e x - -
          2.68618  4.42225  2.77519  2.73123  3.46354  2.40513  3.72494  3.29354  2.67741  2.69355  4.24690  2.90347  2.73739  3.18146  2.89801  2.37887  2.77519  2.98518  4.58477  3.61503
          0.00596  5.52192  6.24427  0.61958  0.77255  0.49912  0.93411
    751   2.97036  5.36966  2.13704  0.89070  4.62970  3.66044  3.65688  4.30430  2.81225  3.94472  4.68657  3.38220  4.31157  3.02644  3.34419  3.08720  3.17209  3.82184  6.07989  4.67149   1452 e x - -
          2.68618  4.42225  2.77519  2.73123  3.46354  2.40513  3.72494  3.29354  2.67741  2.69355  4.24690  2.90347  2.73739  3.18146  2.89801  2.37887  2.77519  2.98518  4.58477  3.61503
          0.00596  5.52192  6.24427  0.61958  0.77255  0.47750  0.96846
    752   5.10183  6.49233  6.40510  6.41492  0.22200  6.04801  4.61648  5.08690  6.17125  3.72083  5.58954  5.55448  6.28717  5.74439  5.91312  5.47024  5.83013  5.09377  4.68093  2.24870   1453 F x - -
          2.68618  4.42225  2.77519  2.73123  3.46354  2.40513  3.72494  3.29354  2.67741  2.69355  4.24690  2.90347  2.73739  3.18146  2.89801  2.37887  2.77519  2.98518  4.58477  3.61503
          0.00594  5.52475  6.24710  0.61958  0.77255  0.48576  0.95510
    753   3.69306  6.30969  1.85291  0.64198  5.61979  4.12622  4.33687  5.14294  3.11927  4.59933  5.38792  2.79855  4.67696  3.51564  3.90150  3.59346  3.59858  4.68663  6.73216  4.91580   1454 E x - -
          2.68618  4.42225  2.77519  2.73123  3.46354  2.40513  3.72494  3.29354  2.67741  2.69355  4.24690  2.90347  2.73739  3.18146  2.89801  2.37887  2.77519  2.98518  4.58477  3.61503
          0.00594  5.52475  6.24710  0.61958  0.77255  0.48576  0.95510
    754   2.28091  5.63641  3.29499  2.55469  4.75854  3.82481  3.88421  4.46630  1.63794  3.65618  4.34972  2.92933  4.29489  2.45934  1.71634  2.65093  3.06012  3.95351  6.06938  4.37164   1455 k x - -
          2.68618  4.42225  2.77519  2.73123  3.46354  2.40513  3.72494  3.29354  2.67741  2.69355  4.24690  2.90347  2.73739  3.18146  2.89801  2.37887  2.77519  2.98518  4.58477  3.61503
          0.00830  5.52475  5.45449  0.61958  0.77255  0.48576  0.95510
    755   2.96396  4.86408  3.39376  2.51060  4.81267  3.90919  2.96973  4.40837  2.42503  3.42312  4.11369  1.04718  4.30215  2.84983  2.86355  3.07175  3.36092  3.88666  6.04426  4.30937   1456 n x - -
          2.68618  4.42225  2.77519  2.73123  3.46354  2.40513  3.72494  3.29354  2.67741  2.69355  4.24690  2.90347  2.73739  3.18146  2.89801  2.37887  2.77519  2.98518  4.58477  3.61503
          0.00595  5.52241  6.24475  0.61958  0.77255  0.47889  0.96620
    756   3.29303  4.65839  5.25899  4.64896  3.56592  4.47842  4.60904  2.05077  4.31822  2.31989  3.21415  4.63931  4.83453  4.57024  4.45077  3.79303  3.48382  0.82711  5.30037  2.61142   1457 v x - -
          2.68618  4.42225  2.77519  2.73123  3.46354  2.40513  3.72494  3.29354  2.67741  2.69355  4.24690  2.90347  2.73739  3.18146  2.89801  2.37887  2.77519  2.98518  4.58477  3.61503
          0.00594  5.52475  6.24710  0.61958  0.77255  0.48576  0.95510
    757   2.77184  5.63023  2.89828  0.81491  4.74334  3.90693  3.83204  4.01887  2.73037  3.85323  4.67285  3.17227  4.30191  2.89858  3.28709  3.02554  3.17981  3.95070  6.06661  4.40090   1458 e x - -
          2.68618  4.42225  2.77519  2.73123  3.46354  2.40513  3.72494  3.29354  2.67741  2.69355  4.24690  2.90347  2.73739  3.18146  2.89801  2.37887  2.77519  2.98518  4.58477  3.61503
          0.00594  5.52475  6.24710  0.61958  0.77255  0.48576  0.95510
    758   1.41372  5.63721  2.86540  2.10105  4.98208  3.90091  3.46301  4.17201  2.32955  3.58298  4.67792  2.95239  4.29437  2.39958  2.57619  2.91649  3.20879  3.69275  5.50734  4.65919   1459 a x - -
          2.68618  4.42225  2.77519  2.73123  3.46354  2.40513  3.72494  3.29354  2.67741  2.69355  4.24690  2.90347  2.73739  3.18146  2.89801  2.37887  2.77519  2.98518  4.58477  3.61503
          0.00594  5.52475  6.24710  0.61958  0.77255  0.48576  0.95510
    759   1.01182  4.91827  3.65544  3.03187  4.40155  4.01726  4.01415  3.79656  3.08095  3.44252  4.28400  2.55480  4.40508  3.42200  3.10341  2.72826  2.41433  3.18999  4.32873  4.13389   1460 a x - -
          2.68618  4.42225  2.77519  2.73123  3.46354  2.40513  3.72494  3.29354  2.67741  2.69355  4.24690  2.90347  2.73739  3.18146  2.89801  2.37887  2.77519  2.98518  4.58477  3.61503
          0.00594  5.52475  6.24710  0.61958  0.77255  0.48576  0.95510
    760   3.02189  4.69909  4.55044  3.29232  3.80654  4.27614  4.57018  2.05221  3.02913  2.58957  2.69408  4.02331  4.64702  2.92129  3.79623  3.49597  3.42389  1.07749  5.30718  4.11045   1461 v x - -
          2.68618  4.42225  2.77519  2.73123  3.46354  2.40513  3.72494  3.29354  2.67741  2.69355  4.24690  2.90347  2.73739  3.18146  2.89801  2.37887  2.77519  2.98518  4.58477  3.61503
          0.00594  5.52475  6.24710  0.61958  0.77255  0.48576  0.95510
    761   2.46419  5.60522  3.31270  2.40462  3.79894  3.36917  4.05448  3.77649  2.33481  3.50257  4.64956  3.14067  4.30047  2.32364  3.11028  1.33418  3.07718  3.50052  6.04634  4.64395   1462 s x - -
          2.68618  4.42225  2.77519  2.73123  3.46354  2.40513  3.72494  3.29354  2.67741  2.69355  4.24690  2.90347  2.73739  3.18146  2.89801  2.37887  2.77519  2.98518  4.58477  3.61503
          0.00594  5.52475  6.24710  0.61958  0.77255  0.48576  0.95510
    762   1.40262  5.61736  3.15999  1.87234  4.47000  3.90484  3.94816  4.33422  2.46955  3.45435  4.44860  3.23680  4.29810  2.53954  2.78131  2.68081  3.19268  3.19619  6.05534  4.15231   1463 a x - -
          2.68618  4.42225  2.77519  2.73123  3.46354  2.40513  3.72494  3.29354  2.67741  2.69355  4.24690  2.90347  2.73739  3.18146  2.89801  2.37887  2.77519  2.98518  4.58477  3.61503
          0.00594  5.52475  6.24710  0.61958  0.77255  0.48576  0.95510
    763   3.17596  4.60060  5.12906  3.95168  3.32887  4.38426  4.71537  1.03193  4.21239  1.45200  3.14338  4.52874  4.74681  3.77924  4.17076  3.54499  3.45100  2.57411  5.22297  4.04688   1464 i x - -
          2.68618  4.42225  2.77519  2.73123  3.46354  2.40513  3.72494  3.29354  2.67741  2.69355  4.24690  2.90347  2.73739  3.18146  2.89801  2.37887  2.77519  2.98518  4.58477  3.61503
          0.00594  5.52475  6.24710  0.61958  0.77255  0.48576  0.95510
    764   1.21804  5.62625  3.08361  2.19851  4.82054  3.90309  4.00154  4.26497  2.45446  3.64236  4.54083  3.18523  2.71293  2.83182  3.06848  2.75305  3.10698  3.61009  6.06192  4.65400   1465 a x - -
          2.68618  4.42225  2.77519  2.73123  3.46354  2.40513  3.72494  3.29354  2.67741  2.69355  4.24690  2.90347  2.73739  3.18146  2.89801  2.37887  2.77519  2.98518  4.58477  3.61503
          0.00594  5.52475  6.24710  0.61958  0.77255  0.48576  0.95510
    765   2.58794  5.63882  3.22469  1.23312  4.98432  3.46448  3.69491  4.47059  2.53614  3.50255  4.55173  3.16281  3.24969  2.10354  2.93585  2.65810  3.30937  3.85109  6.07122  4.66002   1466 e x - -
          2.68618  4.42225  2.77519  2.73123  3.46354  2.40513  3.72494  3.29354  2.67741  2.69355  4.24690  2.90347  2.73739  3.18146  2.89801  2.37887  2.77519  2.98518  4.58477  3.61503
          0.00594  5.52475  6.24710  0.61958  0.77255  0.48576  0.95510
    766   3.06670  5.63968  3.20830  1.75811  4.98559  3.00213  4.08757  4.47207  1.84422  3.63414  4.51278  3.30975  4.00855  2.19256  2.12423  2.45352  2.98252  3.87184  6.07181  4.49114   1467 e x - -
          2.68618  4.42225  2.77519  2.73123  3.46354  2.40513  3.72494  3.29354  2.67741  2.69355  4.24690  2.90347  2.73739  3.18146  2.89801  2.37887  2.77519  2.98518  4.58477  3.61503
          0.00594  5.52475  6.24710  0.61958  0.77255  0.48576  0.95510
    767   2.89780  5.64012  3.15031  2.46349  4.98613  3.74204  2.05759  4.21418  2.28465  3.78984  4.68057  1.93411  2.62733  2.65161  2.38984  2.83311  3.23887  4.03127  6.07219  4.66077   1468 n x - -
          2.68618  4.42225  2.77519  2.73123  3.46354  2.40513  3.72494  3.29354  2.67741  2.69355  4.24690  2.90347  2.73739  3.18146  2.89801  2.37887  2.77519  2.98518  4.58477  3.61503
          0.00594  5.52475  6.24710  0.61958  0.77255  0.48576  0.95510
    768   2.48854  5.13168  3.18333  2.10090  4.82043  3.40464  3.94523  3.79339  2.18555  3.36742  4.46471  3.11120  2.51320  2.66641  1.97512  2.52026  3.05260  3.52961  5.47450  4.53441   1469 r x - -
          2.68618  4.42225  2.77519  2.73123  3.46354  2.40513  3.72494  3.29354  2.67741  2.69355  4.24690  2.90347  2.73739  3.18146  2.89801  2.37887  2.77519  2.98518  4.58477  3.61503
          0.00594  5.52475  6.24710  0.61958  0.77255  0.48576  0.95510
    769   2.09701  5.63622  3.12434  1.60788  4.98069  3.80101  3.80684  4.01488  2.25964  3.03330  4.56864  3.05961  2.93783  2.75473  3.02820  2.41585  2.80675  3.74925  6.06927  4.65868   1470 e x - -
          2.68618  4.42225  2.77519  2.73123  3.46354  2.40513  3.72494  3.29354  2.67741  2.69355  4.24690  2.90347  2.73739  3.18146  2.89801  2.37887  2.77519  2.98518  4.58477  3.61503
          0.00723  5.52475  5.73881  0.61958  0.77255  0.48576  0.95510
    770   2.25897  5.62055  2.63199  1.99603  4.16077  3.50985  3.85057  3.38694  2.46386  3.12007  4.32403  3.22431  2.94775  2.83114  2.94287  2.21569  2.63090  3.16018  6.05751  4.48498   1471 e x - -
          2.68618  4.42225  2.77519  2.73123  3.46354  2.40513  3.72494  3.29354  2.67741  2.69355  4.24690  2.90347  2.73739  3.18146  2.89801  2.37887  2.77519  2.98518  4.58477  3.61503
          0.00595  5.52347  6.24581  0.61958  0.77255  0.49186  0.94544
    771   2.51094  5.63699  3.03140  1.33822  4.98209  3.31692  3.77628  4.25870  2.51202  3.52717  4.13138  3.23951  3.02758  2.77873  2.98371  2.25743  2.80851  3.86731  6.06965  4.65867   1472 e x - -
          2.68618  4.42225  2.77519  2.73123  3.46354  2.40513  3.72494  3.29354  2.67741  2.69355  4.24690  2.90347  2.73739  3.18146  2.89801  2.37887  2.77519  2.98518  4.58477  3.61503
          0.02558  5.52347  3.85057  0.61958  0.77255  0.49186  0.94544
    772   2.24626  5.61661  2.98771  2.24139  4.95743  3.27305  3.76549  3.36984  2.54937  3.28163  4.56721  2.92414  2.65561  2.73221  2.93333  2.06249  2.85044  3.50344  6.05184  3.08714   1473 s x - -
          2.68618  4.42225  2.77519  2.73123  3.46354  2.40513  3.72494  3.29354  2.67741  2.69355  4.24690  2.90347  2.73739  3.18146  2.89801  2.37887  2.77519  2.98518  4.58477  3.61503
          0.05771  5.50395  2.95636  0.61958  0.77255  0.52702  0.89248
    773   2.58011  5.57879  2.89748  1.94797  4.11731  3.42691  3.41969  3.10708  2.55486  2.70126  4.11004  3.00436  2.66979  2.92452  2.68962  2.29689  3.01212  3.41964  6.01774  4.61314   1474 e x - -
          2.68618  4.42225  2.77519  2.73123  3.46354  2.40513  3.72494  3.29354  2.67741  2.69355  4.24690  2.90347  2.73739  3.18146  2.89801  2.37887  2.77519  2.98518  4.58477  3.61503
          0.01490  5.46005  4.55251  0.61958  0.77255  0.58539  0.81394
    774   2.10582  5.60215  3.00925  1.97246  4.55418  3.38308  3.69593  3.70998  2.58323  2.96356  4.31236  2.76749  2.70930  2.81495  2.79314  2.39192  2.77021  3.46478  6.03718  4.30677   1475 e x - -
          2.68618  4.42225  2.77519  2.73123  3.46354  2.40513  3.72494  3.29354  2.67741  2.69355  4.24690  2.90347  2.73739  3.18146  2.89801  2.37887  2.77519  2.98518  4.58477  3.61503
          0.02277  5.47561  3.99955  0.61958  0.77255  0.46563  0.98816
    775   2.42232  5.61709  2.74329  2.39202  4.58618  3.47032  3.67811  3.70060  2.17057  3.26029  4.25659  3.05635  2.36238  2.81007  2.64458  2.23743  2.69909  3.34074  6.05072  4.64073   1476 k x - -
          2.68618  4.42225  2.77519  2.73123  3.46354  2.40513  3.72494  3.29354  2.67741  2.69355  4.24690  2.90347  2.73739  3.18146  2.89801  2.37887  2.77519  2.98518  4.58477  3.61503
          0.02988  5.49354  3.67610  0.61958  0.77255  0.52034  0.90218
    776   2.47636  5.61438  3.15310  2.24234  4.77411  3.50408  3.47072  4.07316  2.08929  3.12555  4.00181  3.11666  2.66221  2.43890  2.63118  2.19725  2.71082  3.58353  6.04746  4.63689   1477 k x - -
          2.68618  4.42225  2.77519  2.73123  3.46354  2.40513  3.72494  3.29354  2.67741  2.69355  4.24690  2.90347  2.73739  3.18146  2.89801  2.37887  2.77519  2.98518  4.58477  3.61503
          0.07680  5.48449  2.66247  0.61958  0.77255  0.62995  0.76061
    777   2.32656  5.57902  3.07290  2.27543  4.76229  3.78071  2.84170  3.99866  2.51707  3.43236  4.54678  3.08655  2.73197  2.38194  2.72321  2.20093  2.29896  3.66528  6.01224  4.60183   1478 s x - -
          2.68618  4.42225  2.77519  2.73123  3.46354  2.40513  3.72494  3.29354  2.67741  2.69355  4.24690  2.90347  2.73739  3.18146  2.89801  2.37887  2.77519  2.98518  4.58477  3.61503
          0.12792  5.41843  2.15728  0.61958  0.77255  0.77866  0.61438
    778   2.56659  5.51373  2.97580  2.46559  4.51117  3.21802  3.88105  3.89882  2.25264  3.30887  4.44698  2.82366  2.54188  2.62429  3.03729  2.13342  2.33520  2.97843  5.95030  4.54327   1479 s x - -
          2.68618  4.42225  2.77519  2.73123  3.46354  2.40513  3.72494  3.29354  2.67741  2.69355  4.24690  2.90347  2.73739  3.18146  2.89801  2.37887  2.77519  2.98518  4.58477  3.61503
          0.13792  5.31479  2.08819  0.61958  0.77255  0.79120  0.60385
    779   2.56672  4.95833  2.92898  2.29742  3.50518  3.36389  3.84117  3.00815  2.52419  3.19692  4.25504  3.02925  3.07306  2.77276  2.99263  1.92090  2.85932  2.84093  5.83648  3.95426   1480 s x - -
          2.68618  4.42225  2.77519  2.73123  3.46354  2.40513  3.72494  3.29354  2.67741  2.69355  4.24690  2.90347  2.73739  3.18146  2.89801  2.37887  2.77519  2.98518  4.58477  3.61503
          0.12529  5.25553  2.18446  0.61958  0.77255  1.19469  0.36068
    780   2.52934  5.44032  2.88419  2.38051  3.95568  2.85694  3.66019  3.97615  2.41444  3.56842  4.17331  2.29171  3.26211  2.78565  2.72801  1.96387  2.79425  3.46571  5.87547  4.46701   1481 s x - -
          2.68618  4.42225  2.77519  2.73123  3.46354  2.40513  3.72494  3.29354  2.67741  2.69355  4.24690  2.90347  2.73739  3.18146  2.89801  2.37887  2.77519  2.98518  4.58477  3.61503
          0.17554  5.14764  1.86316  0.61958  0.77255  0.97704  0.47229
    781   2.34429  5.40288  3.11724  2.31873  4.24031  3.18913  3.88102  4.21741  2.40636  3.46751  4.44609  2.67009  3.01849  2.47473  2.87723  2.21535  2.28078  3.57849  5.84142  3.43815   1482 s x - -
          2.68578  4.42276  2.77535  2.73120  3.46399  2.40542  3.72533  3.29384  2.67730  2.69372  4.24720  2.90311  2.73730  3.18082  2.89826  2.37852  2.77483  2.98554  4.58528  3.61554
          1.04000  0.47973  3.59001  0.60781  0.78645  0.34381  1.23465
    782   2.54991  5.55658  3.15386  2.44297  4.06905  3.34814  3.56392  3.73480  2.54462  3.43166  4.13914  2.95288  2.44920  2.34398  2.67993  2.13836  2.84308  3.25183  5.99602  3.29986   1485 s . - -
          2.68618  4.42225  2.77519  2.73123  3.46354  2.40513  3.72494  3.29354  2.67741  2.69355  4.24690  2.90347  2.73739  3.18146  2.89801  2.37887  2.77519  2.98518  4.58477  3.61503
          0.06927  5.42131  2.77249  0.61958  0.77255  0.86988  0.54301
    783   2.53776  5.48675  2.92163  2.19540  3.86131  3.48026  3.78470  3.79294  2.55020  2.29600  4.19289  2.94610  3.30766  2.84995  2.90680  2.00571  2.87485  2.92995  5.93579  4.41729   1486 s . - -
          2.68618  4.42225  2.77519  2.73123  3.46354  2.40513  3.72494  3.29354  2.67741  2.69355  4.24690  2.90347  2.73739  3.18146  2.89801  2.37887  2.77519  2.98518  4.58477  3.61503
          0.10844  5.35905  2.32219  0.61958  0.77255  1.03255  0.44021
    784   2.66868  5.50189  2.84970  2.42347  4.74664  3.18439  2.93630  4.09842  2.33743  3.32917  4.37360  2.62814  2.52728  2.65614  2.50328  2.06376  3.01142  3.83822  5.93442  4.52332   1487 s . - -
          2.68618  4.42225  2.77519  2.73123  3.46354  2.40513  3.72494  3.29354  2.67741  2.69355  4.24690  2.90347  2.73739  3.18146  2.89801  2.37887  2.77519  2.98518  4.58477  3.61503
          0.06377  5.25837  2.87222  0.61958  0.77255  1.23454  0.34386
    785   2.16362  5.45561  3.04703  2.09568  4.79232  2.87427  3.19612  4.06489  2.51240  3.33916  3.70839  2.99855  2.58101  2.78394  3.08117  2.26041  2.80292  3.37449  5.89333  4.48747   1488 e . - -
          2.68618  4.42225  2.77519  2.73123  3.46354  2.40513  3.72494  3.29354  2.67741  2.69355  4.24690  2.90347  2.73739  3.18146  2.89801  2.37887  2.77519  2.98518  4.58477  3.61503
          0.03039  5.20281  3.71185  0.61958  0.77255  1.32376  0.30943
    786   2.55948  5.41656  3.14360  2.56541  4.48880  3.07245  3.06336  4.06944  2.17726  2.97765  3.35292  2.63741  3.06746  2.78523  2.98521  2.23206  2.48572  3.16257  5.86159  4.46321   1489 k . - -
          2.68618  4.42225  2.77519  2.73123  3.46354  2.40513  3.72494  3.29354  2.67741  2.69355  4.24690  2.90347  2.73739  3.18146  2.89801  2.37887  2.77519  2.98518  4.58477  3.61503
          0.03554  5.18081  3.53030  0.61958  0.77255  1.35576  0.29807
    787   2.70217  5.40166  3.06517  2.61231  3.89855  2.73687  2.86582  3.87827  2.55857  3.16832  4.25841  3.07031  2.70599  2.55535  2.64685  2.03914  2.55108  3.61816  5.84733  4.38122   1490 s . - -
          2.68618  4.42225  2.77519  2.73123  3.46354  2.40513  3.72494  3.29354  2.67741  2.69355  4.24690  2.90347  2.73739  3.18146  2.89801  2.37887  2.77519  2.98518  4.58477  3.61503
          0.01344  5.15389  4.88261  0.61958  0.77255  1.39267  0.28557
    788   2.78971  5.13875  3.07499  2.45136  3.82458  2.47667  3.23965  4.08673  2.55077  3.28032  4.12411  3.10332  2.22970  2.68508  2.93891  1.96646  2.93502  3.73322  5.43830  4.44397   1491 s . - -
          2.68618  4.42225  2.77519  2.73123  3.46354  2.40513  3.72494  3.29354  2.67741  2.69355  4.24690  2.90347  2.73739  3.18146  2.89801  2.37887  2.77519  2.98518  4.58477  3.61503
          0.01881  5.14910  4.35616  0.61958  0.77255  1.39899  0.28349
    789   2.64939  5.16701  3.21797  2.53789  3.76884  3.28967  3.65648  3.47583  2.67971  2.51213  3.05369  3.23412  2.83089  2.54502  2.92910  2.05049  2.62882  3.20504  5.17466  4.32412   1492 s . - -
          2.68618  4.42225  2.77519  2.73123  3.46354  2.40513  3.72494  3.29354  2.67741  2.69355  4.24690  2.90347  2.73739  3.18146  2.89801  2.37887  2.77519  2.98518  4.58477  3.61503
          0.13092  5.13904  2.14685  0.61958  0.77255  1.41205  0.27924
    790   2.51422  5.35502  2.96514  2.48025  4.00419  3.03575  3.08167  4.15868  2.49940  3.00147  4.39995  2.73701  2.39337  2.70078  2.76677  2.40644  2.48801  3.48934  5.79749  4.24818   1493 p . - -
          2.68618  4.42225  2.77519  2.73123  3.46354  2.40513  3.72494  3.29354  2.67741  2.69355  4.24690  2.90347  2.73739  3.18146  2.89801  2.37887  2.77519  2.98518  4.58477  3.61503
          0.03935  5.01800  3.44312  0.61958  0.77255  1.54859  0.23895
    791   2.54839  5.36366  3.07276  2.04474  4.58329  3.30330  3.45053  3.98625  2.40303  3.33945  4.30241  2.78336  2.43964  2.73980  2.82894  1.98951  3.01540  3.47880  5.80088  4.39454   1494 s . - -
          2.68675  4.42522  2.77765  2.72995  3.46573  2.40682  3.72080  3.29455  2.67779  2.69248  4.24412  2.90491  2.73480  3.18099  2.89682  2.37694  2.77591  2.98533  4.58774  3.61702
          1.41567  0.39795  2.45873  2.34955  0.10028  1.13753  0.38656
    792   2.60563  5.35020  3.07011  2.26983  4.67541  3.57765  3.26491  3.84719  2.44104  3.46691  4.26278  2.61740  3.53325  2.86342  3.09076  2.48937  1.55017  3.60460  5.79495  4.39631   1541 t x - -
          2.68618  4.42225  2.77519  2.73123  3.46354  2.40513  3.72494  3.29354  2.67741  2.69355  4.24690  2.90347  2.73739  3.18146  2.89801  2.37887  2.77519  2.98518  4.58477  3.61503
          0.07683  5.02750  2.69711  0.61958  0.77255  1.09073  0.40943
    793   2.71406  5.27463  3.11711  2.53720  3.57211  3.43176  3.90646  4.01012  2.63028  3.38666  3.77615  3.09559  1.83693  2.13527  3.09700  2.49096  2.51298  3.53531  5.74315  4.29642   1542 p x - -
          2.68644  4.42287  2.77573  2.73183  3.46416  2.40544  3.72540  3.29411  2.67770  2.69416  4.24752  2.90165  2.73737  3.18199  2.89472  2.37859  2.77505  2.98565  4.58539  3.61565
          0.80925  0.59976  5.13956  0.92577  0.50456  1.44314  0.26943
    794   2.80937  5.30155  3.12358  2.59429  4.59812  2.52871  3.73515  3.83472  2.62645  3.58644  4.08671  2.97898  3.95620  2.89891  3.09807  1.20315  3.04345  3.49813  5.76601  4.38709   1550 s x - -
          2.68618  4.42225  2.77519  2.73123  3.46354  2.40513  3.72494  3.29354  2.67741  2.69355  4.24690  2.90347  2.73739  3.18146  2.89801  2.37887  2.77519  2.98518  4.58477  3.61503
          0.10521  5.08675  2.36779  0.61958  0.77255  1.41021  0.27984
    795   2.58570  5.04497  3.18534  2.06897  4.19490  3.27446  3.88307  3.46372  2.74416  2.47806  2.30215  3.20357  4.02599  2.79529  3.18481  2.40709  2.42813  3.22319  5.55563  4.22977   1551 e x - -
          2.68618  4.42225  2.77519  2.73123  3.46354  2.40513  3.72494  3.29354  2.67741  2.69355  4.24690  2.90347  2.73739  3.18146  2.89801  2.37887  2.77519  2.98518  4.58477  3.61503
          0.01670  5.00639  4.61876  0.61958  0.77255  0.91635  0.51079
    796   2.71148  5.44755  2.27059  1.36828  4.65250  3.23338  3.82113  4.17433  2.55427  3.57296  4.31670  3.20110  3.87055  2.89545  3.00663  2.48000  2.98061  3.02142  5.88465  4.28831   1552 e x - -
          2.68432  4.42333  2.77577  2.73018  3.46462  2.40508  3.72536  3.29455  2.67818  2.69449  4.24798  2.90419  2.73788  3.18012  2.89786  2.37800  2.77489  2.98507  4.58585  3.61592
          0.96018  0.56954  2.96834  1.33551  0.30520  1.16734  0.37280
    797   2.47670  5.38208  3.16964  2.67742  4.69632  2.92989  3.92946  4.16032  2.67769  3.40792  4.43242  3.13779  1.85467  2.57961  2.55779  2.09902  2.67309  3.66430  5.83537  4.14809   1558 p x - -
          2.68618  4.42225  2.77519  2.73123  3.46354  2.40513  3.72494  3.29354  2.67741  2.69355  4.24690  2.90347  2.73739  3.18146  2.89801  2.37887  2.77519  2.98518  4.58477  3.61503
          0.11878  5.16913  2.24143  0.61958  0.77255  1.09743  0.40606
    798   2.02974  5.39039  3.13395  2.55855  4.71507  3.40771  3.86226  3.93076  2.45051  3.53446  4.43657  2.99513  3.22600  2.88331  1.50023  2.66781  2.97663  3.65361  5.83531  4.18914   1559 r x - -
          2.68618  4.42225  2.77519  2.73123  3.46354  2.40513  3.72494  3.29354  2.67741  2.69355  4.24690  2.90347  2.73739  3.18146  2.89801  2.37887  2.77519  2.98518  4.58477  3.61503
          0.22042  5.12275  1.65100  0.61958  0.77255  1.27551  0.32752
    799   2.68726  5.33582  3.01422  2.53443  4.35303  2.64942  3.82462  4.14424  2.38615  3.53249  4.38015  2.95146  3.34876  2.63556  1.65106  2.47969  2.72245  3.58832  5.77642  4.37396   1560 r x - -
          2.68618  4.42225  2.77519  2.73123  3.46354  2.40513  3.72494  3.29354  2.67741  2.69355  4.24690  2.90347  2.73739  3.18146  2.89801  2.37887  2.77519  2.98518  4.58477  3.61503
          0.21528  4.95298  1.67866  0.61958  0.77255  0.54068  0.87312
    800   2.65819  5.44537  3.09717  2.50451  4.78237  3.27147  3.75226  3.98532  2.15349  3.35112  4.09212  2.72609  2.19500  2.73619  2.88536  2.02202  2.81481  3.67883  5.88291  3.70164   1561 s . - -
          2.68618  4.42225  2.77519  2.73123  3.46354  2.40513  3.72494  3.29354  2.67741  2.69355  4.24690  2.90347  2.73739  3.18146  2.89801  2.37887  2.77519  2.98518  4.58477  3.61503
          0.02975  5.17917  3.74310  0.61958  0.77255  1.35807  0.29727
    801   2.58640  5.41186  3.10428  2.43816  4.57239  3.37206  3.71529  4.07144  2.56255  2.54058  4.40656  2.83000  3.42402  2.41421  2.72852  1.99639  2.31109  3.26791  5.85545  4.45559   1562 s . - -
          2.68618  4.42225  2.77519  2.73123  3.46354  2.40513  3.72494  3.29354  2.67741  2.69355  4.24690  2.90347  2.73739  3.18146  2.89801  2.37887  2.77519  2.98518  4.58477  3.61503
          0.02874  5.15800  3.79090  0.61958  0.77255  1.38718  0.28739
    802   2.46077  5.41098  3.09140  2.40964  4.74143  3.37198  3.23800  3.28013  2.55829  3.18684  4.45550  2.90696  3.54818  2.59939  2.54752  1.74998  2.72120  3.36736  5.85251  4.45055   1563 s . - -
          2.68618  4.42225  2.77519  2.73123  3.46354  2.40513  3.72494  3.29354  2.67741  2.69355  4.24690  2.90347  2.73739  3.18146  2.89801  2.37887  2.77519  2.98518  4.58477  3.61503
          0.07053  5.13802  2.77690  0.61958  0.77255  1.41335  0.27882
    803   2.83907  5.38584  2.43612  2.34780  4.47734  3.53272  3.79310  4.10207  2.52134  2.30441  3.88553  2.90664  3.04718  2.29895  2.67339  2.44001  2.79764  3.24610  5.82688  4.42442   1564 q . - -
          2.68618  4.42225  2.77519  2.73123  3.46354  2.40513  3.72494  3.29354  2.67741  2.69355  4.24690  2.90347  2.73739  3.18146  2.89801  2.37887  2.77519  2.98518  4.58477  3.61503
          0.10285  5.07681  2.39142  0.61958  0.77255  1.48663  0.25636
    804   2.61800  5.33607  3.02033  2.52237  4.66302  2.77828  3.76363  3.41281  2.35818  3.31271  4.12253  2.74148  2.90263  2.79408  2.10091  2.25797  2.74345  3.61533  5.77975  4.10679   1565 r . - -
          2.68591  4.42365  2.77597  2.73076  3.46464  2.40541  3.72584  3.29446  2.67796  2.69404  4.24757  2.90276  2.73689  3.18072  2.89712  2.37767  2.77484  2.98578  4.58616  3.61602
          1.05268  0.44275  4.74041  1.65082  0.21306  0.73404  0.65386
    805   2.50608  5.45867  3.05910  2.59868  4.63089  3.31495  3.37426  3.90021  2.48371  2.86755  4.31556  2.88210  3.08470  2.80463  2.12836  2.11453  2.52751  3.14856  5.89992  4.49767   1601 s x - -
          2.68618  4.42225  2.77519  2.73123  3.46354  2.40513  3.72494  3.29354  2.67741  2.69355  4.24690  2.90347  2.73739  3.18146  2.89801  2.37887  2.77519  2.98518  4.58477  3.61503
          0.27495  5.23881  1.44781  0.61958  0.77255  0.76150  0.62917
    806   2.59100  5.40548  2.77327  2.49704  4.73852  3.31986  3.89046  3.71996  2.43090  2.87599  3.77992  3.01054  3.44250  2.56689  2.15323  2.05997  2.59265  3.57641  5.84543  4.44185   1602 s x - -
          2.68629  4.42249  2.77511  2.73055  3.46321  2.40531  3.72514  3.29374  2.67761  2.69370  4.24688  2.90341  2.73756  3.18166  2.89811  2.37872  2.77482  2.98531  4.58501  3.61508
          1.08512  0.62597  2.06046  0.05003  3.02003  1.37317  0.29210
    807   2.39279  5.35124  2.74490  2.20788  4.11170  3.25590  3.67320  3.83244  2.45606  3.11515  4.00586  2.96365  3.28475  2.71128  2.64646  2.17934  2.41431  3.35437  5.79230  4.38984   1604 s x - -
          2.68618  4.42225  2.77519  2.73123  3.46354  2.40513  3.72494  3.29354  2.67741  2.69355  4.24690  2.90347  2.73739  3.18146  2.89801  2.37887  2.77519  2.98518  4.58477  3.61503
          0.05130  4.99550  3.14113  0.61958  0.77255  1.18998  0.36273
    808   2.57236  5.37188  3.04571  2.47338  4.70123  3.18047  3.71786  3.75113  2.47960  3.30552  4.23122  2.79910  2.97287  2.70980  2.78665  1.76605  2.33908  3.47404  5.81409  4.41282   1605 s x - -
          2.68618  4.42225  2.77519  2.73123  3.46354  2.40513  3.72494  3.29354  2.67741  2.69355  4.24690  2.90347  2.73739  3.18146  2.89801  2.37887  2.77519  2.98518  4.58477  3.61503
          0.14978  5.05519  2.01946  0.61958  0.77255  1.09337  0.40810
    809   2.57327  5.37604  2.56151  2.40953  4.33210  2.90775  3.42805  3.75399  2.57435  3.45302  4.29062  2.47330  3.02348  2.51887  3.06535  2.15395  2.69165  3.57204  5.81471  3.44583   1606 s x - -
          2.68618  4.42225  2.77519  2.73123  3.46354  2.40513  3.72494  3.29354  2.67741  2.69355  4.24690  2.90347  2.73739  3.18146  2.89801  2.37887  2.77519  2.98518  4.58477  3.61503
          0.01182  5.03209  5.25454  0.61958  0.77255  0.82494  0.57671
    810   2.41820  5.46649  2.99106  2.15451  4.43552  3.62028  3.86438  4.22197  2.50099  2.96669  4.23739  2.79329  2.77058  2.07096  3.14389  2.34800  2.60605  3.48697  5.90442  3.79091   1607 q x - -
          2.68618  4.42225  2.77519  2.73123  3.46354  2.40513  3.72494  3.29354  2.67741  2.69355  4.24690  2.90347  2.73739  3.18146  2.89801  2.37887  2.77519  2.98518  4.58477  3.61503
          0.01828  5.22782  4.36255  0.61958  0.77255  0.97867  0.47130
    811   2.53419  5.40077  2.95431  2.48908  4.05083  2.62209  3.98858  3.76410  2.74352  2.82052  4.17338  2.82870  3.05979  2.86339  3.08728  1.68822  2.84753  3.17128  5.86107  4.29425   1608 s x - -
          2.68618  4.42225  2.77519  2.73123  3.46354  2.40513  3.72494  3.29354  2.67741  2.69355  4.24690  2.90347  2.73739  3.18146  2.89801  2.37887  2.77519  2.98518  4.58477  3.61503
          0.12042  5.27868  2.22235  0.61958  0.77255  0.75318  0.63652
    812   2.50827  5.36753  2.36460  2.53651  3.92027  2.83431  3.88834  3.25020  2.74973  2.58563  4.26264  2.97486  2.91982  2.84404  3.15665  2.02725  2.92554  3.15820  5.83418  4.33818   1609 s x - -
          2.68618  4.42225  2.77519  2.73123  3.46354  2.40513  3.72494  3.29354  2.67741  2.69355  4.24690  2.90347  2.73739  3.18146  2.89801  2.37887  2.77519  2.98518  4.58477  3.61503
          0.00903  5.26534  5.56767  0.61958  0.77255  0.47906  0.96592
    813   2.39655  5.56674  2.49246  2.57467  4.90220  2.66756  3.81355  3.42094  2.68897  3.01868  4.48749  2.53994  2.18227  3.02687  3.12291  2.19291  2.97145  3.73304  6.00522  4.32499   1610 p x - -
          2.68618  4.42225  2.77519  2.73123  3.46354  2.40513  3.72494  3.29354  2.67741  2.69355  4.24690  2.90347  2.73739  3.18146  2.89801  2.37887  2.77519  2.98518  4.58477  3.61503
          0.00651  5.43360  6.15595  0.61958  0.77255  0.82520  0.57652
    814   2.71245  5.58076  1.81415  1.82669  4.65957  2.96715  3.97076  4.00706  2.67412  3.28500  4.21703  2.95379  3.12466  2.95521  3.21614  2.34030  2.92403  3.46217  6.01575  4.21783   1611 d x - -
          2.68618  4.42225  2.77519  2.73123  3.46354  2.40513  3.72494  3.29354  2.67741  2.69355  4.24690  2.90347  2.73739  3.18146  2.89801  2.37887  2.77519  2.98518  4.58477  3.61503
          0.00650  5.43471  6.15706  0.61958  0.77255  0.45990  0.99790
    815   2.75379  5.61127  1.92032  1.65278  4.06219  3.00205  4.07484  3.80982  2.51962  3.17163  4.53743  2.94198  3.56360  2.99777  3.22199  2.38855  2.99151  3.64252  5.25228  4.49683   1612 e x - -
          2.68494  4.42375  2.77629  2.73222  3.46149  2.40623  3.72544  3.29398  2.67734  2.69162  4.24748  2.90404  2.73753  3.18157  2.89707  2.37864  2.77496  2.98580  4.58331  3.61589
          0.57720  0.82887  6.21833  1.60006  0.22550  0.48026  0.96396
    816   2.83962  5.62801  1.96533  1.61585  3.79681  3.38287  3.88818  4.03753  2.68591  3.52508  3.94249  3.00940  3.10866  2.33829  3.21022  2.75684  2.89395  3.64754  6.06177  4.65189   1619 e x - -
          2.68586  4.42311  2.77595  2.73197  3.46429  2.40464  3.72565  3.29391  2.67703  2.69409  4.24764  2.90400  2.73734  3.18210  2.89728  2.37767  2.77434  2.98525  4.58563  3.61589
          0.59612  0.83098  4.31016  1.04496  0.43341  0.45744  1.00213
    817   2.86021  5.21921  2.58286  2.21046  4.84777  3.08356  3.86691  4.14304  2.42520  3.87473  4.32058  1.75585  4.05294  2.49520  3.23162  2.35916  2.33736  3.89648  6.06486  4.31635   1629 n x - -
          2.67941  4.42344  2.77544  2.73242  3.46473  2.40599  3.72614  3.29399  2.67860  2.69452  4.24431  2.90444  2.73708  3.18265  2.89920  2.37952  2.77512  2.98196  4.58596  3.61622
          0.70900  0.82787  2.64670  1.35862  0.29708  0.48001  0.96437
    818   2.63923  4.90368  3.82624  3.18274  2.76681  1.28611  4.16278  3.07376  3.14944  2.50145  3.55561  3.18224  4.37908  3.29658  3.62020  3.00171  3.02059  3.18273  5.47734  3.18123   1634 g x - -
          2.68618  4.42225  2.77519  2.73123  3.46354  2.40513  3.72494  3.29354  2.67741  2.69355  4.24690  2.90347  2.73739  3.18146  2.89801  2.37887  2.77519  2.98518  4.58477  3.61503
          0.00640  5.45032  6.17266  0.61958  0.77255  0.77980  0.61341
    819   2.02592  4.54090  5.05236  4.44158  3.20832  3.96806  4.39172  2.25721  4.13856  1.05607  3.14042  4.30609  4.26976  4.38498  4.15006  3.05677  3.13421  2.52014  4.70877  3.90356   1635 l x - -
          2.68618  4.42225  2.77519  2.73123  3.46354  2.40513  3.72494  3.29354  2.67741  2.69355  4.24690  2.90347  2.73739  3.18146  2.89801  2.37887  2.77519  2.98518  4.58477  3.61503
          0.04173  5.45032  3.30827  0.61958  0.77255  0.77980  0.61341
    820   2.89946  5.13622  3.59591  2.76897  3.69893  3.65615  3.94547  3.51620  2.76354  1.13947  4.21884  3.33391  4.05443  2.44930  3.18595  2.93238  2.76006  3.26760  5.66753  4.36687   1636 l x - -
          2.68618  4.42225  2.77519  2.73123  3.46354  2.40513  3.72494  3.29354  2.67741  2.69355  4.24690  2.90347  2.73739  3.18146  2.89801  2.37887  2.77519  2.98518  4.58477  3.61503
          0.01136  5.41522  4.98335  0.61958  0.77255  0.66491  0.72220
    821   3.01971  5.59928  2.93306  2.45662  4.94485  3.31398  3.83899  4.42956  2.00757  3.63240  4.64020  3.03912  4.25756  2.71794  1.18161  2.95948  3.27642  3.89722  5.01992  4.62173   1637 r x - -
          2.68618  4.42225  2.77519  2.73123  3.46354  2.40513  3.72494  3.29354  2.67741  2.69355  4.24690  2.90347  2.73739  3.18146  2.89801  2.37887  2.77519  2.98518  4.58477  3.61503
          0.03943  5.44596  3.37117  0.61958  0.77255  0.79404  0.60151
    822   2.47602  5.09325  3.64220  3.08247  4.19579  3.82753  4.19835  3.40180  3.06526  3.08386  3.96581  3.22118  2.87446  3.33516  3.42712  2.20374  1.15300  3.37496  5.63992  4.34931   1638 t x - -
          2.68618  4.42225  2.77519  2.73123  3.46354  2.40513  3.72494  3.29354  2.67741  2.69355  4.24690  2.90347  2.73739  3.18146  2.89801  2.37887  2.77519  2.98518  4.58477  3.61503
          0.00664  5.41317  6.13552  0.61958  0.77255  0.73538  0.65262
    823   2.79572  4.53056  5.06984  4.08018  2.87241  4.31402  4.64542  1.01062  4.25189  2.01468  2.88922  4.24019  4.22951  4.05331  4.09074  3.41628  3.31504  2.28852  5.15201  3.97506   1639 i x - -
          2.68618  4.42225  2.77519  2.73123  3.46354  2.40513  3.72494  3.29354  2.67741  2.69355  4.24690  2.90347  2.73739  3.18146  2.89801  2.37887  2.77519  2.98518  4.58477  3.61503
          0.00648  5.43757  6.15991  0.61958  0.77255  0.50109  0.93107
    824   3.05784  5.61609  2.50571  2.70566  4.73532  3.69703  3.85669  4.44322  2.56302  3.76892  4.65748  3.35246  3.94017  1.10612  3.09809  2.27382  2.81550  3.93259  6.04999  4.64040   1640 q x - -
          2.68618  4.42225  2.77519  2.73123  3.46354  2.40513  3.72494  3.29354  2.67741  2.69355  4.24690  2.90347  2.73739  3.18146  2.89801  2.37887  2.77519  2.98518  4.58477  3.61503
          0.01500  5.48926  4.53205  0.61958  0.77255  0.63949  0.74985
    825   2.90782  5.61800  3.13332  2.41295  4.96404  3.45241  3.87447  4.44964  1.16388  3.68773  4.53873  2.96411  4.05813  2.91233  1.94079  2.95106  3.27228  3.88704  6.04947  4.63942   1641 k x - -
          2.68618  4.42225  2.77519  2.73123  3.46354  2.40513  3.72494  3.29354  2.67741  2.69355  4.24690  2.90347  2.73739  3.18146  2.89801  2.37887  2.77519  2.98518  4.58477  3.61503
          0.00920  5.48047  5.30118  0.61958  0.77255  0.67343  0.71326
    826   2.63169  5.03844  3.63482  3.20030  3.97507  3.40549  4.26944  3.50434  3.17774  3.29568  3.91294  3.58646  0.88641  3.40759  3.51569  2.85521  3.31865  3.06860  5.58905  4.33921   1642 p x - -
          2.68618  4.42225  2.77519  2.73123  3.46354  2.40513  3.72494  3.29354  2.67741  2.69355  4.24690  2.90347  2.73739  3.18146  2.89801  2.37887  2.77519  2.98518  4.58477  3.61503
          0.01835  5.47750  4.26880  0.61958  0.77255  0.68456  0.70181
    827   2.73487  4.58220  4.51098  4.05159  3.32288  4.11495  4.61855  2.53760  3.95622  0.76257  3.49733  4.18293  4.51485  4.28302  4.08992  3.32573  2.78345  2.79261  5.19952  4.01656   1643 l x - -
          2.68618  4.42225  2.77519  2.73123  3.46354  2.40513  3.72494  3.29354  2.67741  2.69355  4.24690  2.90347  2.73739  3.18146  2.89801  2.37887  2.77519  2.98518  4.58477  3.61503
          0.00934  5.46546  5.28608  0.61958  0.77255  0.66481  0.72231
    828   3.06516  5.61080  2.82951  2.73441  4.94876  3.21348  3.86740  4.43060  2.70101  3.76173  4.65434  2.07064  3.95183  3.17592  3.24940  1.14767  2.64931  3.99782  6.04775  4.50805   1644 s x - -
          2.68618  4.42225  2.77519  2.73123  3.46354  2.40513  3.72494  3.29354  2.67741  2.69355  4.24690  2.90347  2.73739  3.18146  2.89801  2.37887  2.77519  2.98518  4.58477  3.61503
          0.01217  5.47140  4.84206  0.61958  0.77255  0.65845  0.72909
    829   2.25169  5.26744  3.34731  2.90054  3.11372  3.64306  3.99046  3.31340  2.76735  3.37574  3.92575  3.39174  4.19426  3.19389  3.12538  1.90393  1.48482  3.44815  5.77935  4.33313   1645 t x - -
          2.68618  4.42225  2.77519  2.73123  3.46354  2.40513  3.72494  3.29354  2.67741  2.69355  4.24690  2.90347  2.73739  3.18146  2.89801  2.37887  2.77519  2.98518  4.58477  3.61503
          0.01485  5.47232  4.55312  0.61958  0.77255  0.63699  0.75265
    830   3.18786  4.56478  4.89247  4.51252  3.33919  4.12887  4.46853  0.85506  4.08803  2.20180  3.23040  4.51118  4.72103  4.44219  4.32385  3.41806  3.34248  1.98012  5.19383  4.01692   1646 i x - -
          2.68618  4.42225  2.77519  2.73123  3.46354  2.40513  3.72494  3.29354  2.67741  2.69355  4.24690  2.90347  2.73739  3.18146  2.89801  2.37887  2.77519  2.98518  4.58477  3.61503
          0.01044  5.47320  5.08557  0.61958  0.77255  0.65505  0.73275
    831   2.72451  5.17958  3.51574  2.80422  3.86306  0.99875  4.20169  3.46046  2.90754  3.03250  4.15232  3.30848  4.37434  3.38805  3.49066  2.68482  2.99106  3.34187  5.70935  4.29235   1647 g x - -
          2.68618  4.42225  2.77519  2.73123  3.46354  2.40513  3.72494  3.29354  2.67741  2.69355  4.24690  2.90347  2.73739  3.18146  2.89801  2.37887  2.77519  2.98518  4.58477  3.61503
          0.00624  5.47536  6.19771  0.61958  0.77255  0.69249  0.69380
    832   3.16764  5.68522  3.50920  2.93514  4.78681  3.51401  3.96717  4.50422  1.75024  3.97553  4.73225  3.10960  4.37915  3.12240  1.04811  2.47777  3.35998  3.89105  6.09169  4.72337   1648 r x - -
          2.68618  4.42225  2.77519  2.73123  3.46354  2.40513  3.72494  3.29354  2.67741  2.69355  4.24690  2.90347  2.73739  3.18146  2.89801  2.37887  2.77519  2.98518  4.58477  3.61503
          0.00624  5.47536  6.19771  0.61958  0.77255  0.48474  0.95675
    833   3.11601  4.59799  4.62477  4.23374  3.23738  4.33358  4.65558  1.03220  2.96171  2.18746  2.08599  4.42519  4.42901  4.22726  4.05229  3.19460  3.39090  2.79017  5.21641  4.03516   1649 i x - -
          2.68618  4.42225  2.77519  2.73123  3.46354  2.40513  3.72494  3.29354  2.67741  2.69355  4.24690  2.90347  2.73739  3.18146  2.89801  2.37887  2.77519  2.98518  4.58477  3.61503
          0.00605  5.50620  6.22855  0.61958  0.77255  0.56972  0.83398
    834   3.17326  4.63147  5.17970  4.29520  0.76735  4.42338  4.74573  2.68678  4.36206  2.11979  3.62140  4.57193  4.51041  4.30697  4.38147  3.73448  3.48666  2.43859  4.76649  3.96566   1650 f x - -
          2.68618  4.42225  2.77519  2.73123  3.46354  2.40513  3.72494  3.29354  2.67741  2.69355  4.24690  2.90347  2.73739  3.18146  2.89801  2.37887  2.77519  2.98518  4.58477  3.61503
          0.00973  5.50620  5.18055  0.61958  0.77255  0.56972  0.83398
    835   2.57748  5.60765  2.87496  2.50352  4.83060  3.21021  4.08039  3.79733  2.81822  3.86048  4.36398  2.62315  4.28577  2.49550  3.25093  1.17807  2.92669  3.99407  5.54152  4.63892   1651 s x - -
          2.68618  4.42225  2.77519  2.73123  3.46354  2.40513  3.72494  3.29354  2.67741  2.69355  4.24690  2.90347  2.73739  3.18146  2.89801  2.37887  2.77519  2.98518  4.58477  3.61503
          0.00607  5.50254  6.22489  0.61958  0.77255  0.58531  0.81403
    836   3.14434  5.74634  1.10925  1.77881  4.81854  2.91655  4.07043  4.57663  2.89794  3.85787  4.79237  2.85013  4.14504  2.97341  3.43170  2.80221  3.31122  4.13472  6.17838  4.75632   1652 d x - -
          2.68618  4.42225  2.77519  2.73123  3.46354  2.40513  3.72494  3.29354  2.67741  2.69355  4.24690  2.90347  2.73739  3.18146  2.89801  2.37887  2.77519  2.98518  4.58477  3.61503
          0.00607  5.50254  6.22489  0.61958  0.77255  0.58531  0.81403
    837   2.71338  5.48485  1.95698  1.86803  3.26963  3.74940  4.11316  3.60795  2.74157  2.40802  3.59708  2.99407  4.20700  2.86041  3.21653  2.73957  2.74351  3.22826  5.15134  4.57844   1653 e x - -
          2.68618  4.42225  2.77519  2.73123  3.46354  2.40513  3.72494  3.29354  2.67741  2.69355  4.24690  2.90347  2.73739  3.18146  2.89801  2.37887  2.77519  2.98518  4.58477  3.61503
          0.00607  5.50254  6.22489  0.61958  0.77255  0.58531  0.81403
    838   2.79946  5.50648  2.44118  2.68275  3.09230  2.62423  4.02928  3.66902  2.86393  2.68913  4.56015  2.60780  2.57016  2.67749  3.32477  2.13738  2.83995  3.41481  5.06894  4.37903   1654 s x - -
          2.68620  4.42227  2.77522  2.73119  3.46339  2.40513  3.72496  3.29356  2.67743  2.69349  4.24692  2.90346  2.73742  3.18148  2.89803  2.37886  2.77519  2.98520  4.58479  3.61505
          0.02551  4.42076  4.33007  0.88082  0.53520  0.58531  0.81403
    839   2.65482  5.61382  2.06669  2.15383  4.35980  3.14113  3.99896  3.68659  2.75057  3.76768  4.52086  2.95793  3.62123  2.86610  3.13908  1.82825  2.19578  3.76384  6.04800  4.63855   1659 s x - -
          2.68618  4.42225  2.77519  2.73123  3.46354  2.40513  3.72494  3.29354  2.67741  2.69355  4.24690  2.90347  2.73739  3.18146  2.89801  2.37887  2.77519  2.98518  4.58477  3.61503
          0.01775  5.49129  4.30729  0.61958  0.77255  0.63143  0.75892
    840   2.67078  5.60790  2.89215  2.29747  4.68543  3.11196  3.34303  4.31161  2.76616  3.12489  4.38206  2.75750  2.62636  2.47911  3.29287  1.65570  2.73417  3.82897  6.04201  4.37698   1660 s x - -
          2.68618  4.42225  2.77519  2.73123  3.46354  2.40513  3.72494  3.29354  2.67741  2.69355  4.24690  2.90347  2.73739  3.18146  2.89801  2.37887  2.77519  2.98518  4.58477  3.61503
          0.12500  5.47976  2.17745  0.61958  0.77255  0.64871  0.73965
    841   2.27142  5.20488  2.91447  2.49553  3.49080  2.69474  3.78251  3.85991  2.57634  3.50201  4.49393  2.91183  2.54492  2.38758  3.18968  2.12716  2.76940  3.47903  5.96492  4.25092   1661 s x - -
          2.68618  4.42225  2.77519  2.73123  3.46354  2.40513  3.72494  3.29354  2.67741  2.69355  4.24690  2.90347  2.73739  3.18146  2.89801  2.37887  2.77519  2.98518  4.58477  3.61503
          0.01178  5.36597  4.95621  0.61958  0.77255  1.00730  0.45445
    842   2.42594  5.55079  2.78265  2.08902  4.89511  3.31685  3.78756  4.10549  2.66437  3.71433  4.48417  2.77374  2.74314  2.42246  3.08061  1.91124  2.61822  3.28847  5.98392  4.44275   1662 s x - -
          2.68618  4.42225  2.77519  2.73123  3.46354  2.40513  3.72494  3.29354  2.67741  2.69355  4.24690  2.90347  2.73739  3.18146  2.89801  2.37887  2.77519  2.98518  4.58477  3.61503
          0.08280  5.36254  2.59327  0.61958  0.77255  0.83428  0.56949
    843   2.40800  5.52618  2.62156  2.07169  4.56924  2.61972  3.92985  4.06297  2.64281  3.69508  3.99273  3.01879  3.23951  2.58666  2.97504  1.93570  2.69734  3.66281  5.96032  3.98652   1663 s x - -
          2.68618  4.42225  2.77519  2.73123  3.46354  2.40513  3.72494  3.29354  2.67741  2.69355  4.24690  2.90347  2.73739  3.18146  2.89801  2.37887  2.77519  2.98518  4.58477  3.61503
          0.02243  5.32097  4.05749  0.61958  0.77255  0.91388  0.51244
    844   2.61059  5.53891  3.02239  2.44407  4.42960  2.68860  3.04510  3.87322  2.43353  3.49921  4.23820  3.07543  2.90406  2.32068  2.68612  1.96937  2.75586  3.85869  5.97237  4.39317   1664 s x - -
          2.68618  4.42225  2.77519  2.73123  3.46354  2.40513  3.72494  3.29354  2.67741  2.69355  4.24690  2.90347  2.73739  3.18146  2.89801  2.37887  2.77519  2.98518  4.58477  3.61503
          0.05628  5.34135  2.99704  0.61958  0.77255  0.52980  0.88849
    845   2.79598  5.56067  3.08279  2.46594  4.60306  2.98046  3.79325  3.95925  2.54763  3.00154  4.25837  3.10104  1.98573  2.37498  2.73724  2.15258  2.72355  3.67686  5.99668  4.58908   1665 p x - -
          2.68618  4.42225  2.77519  2.73123  3.46354  2.40513  3.72494  3.29354  2.67741  2.69355  4.24690  2.90347  2.73739  3.18146  2.89801  2.37887  2.77519  2.98518  4.58477  3.61503
          0.03108  5.40359  3.64581  0.61958  0.77255  0.85322  0.55520
    846   2.69895  5.56028  3.00207  2.14656  4.48259  2.88063  3.92171  3.92627  2.68858  3.70832  4.53198  2.99018  2.87238  2.24654  2.70683  1.95374  2.66327  3.02392  5.99453  4.58515   1666 s x - -
          2.68618  4.42225  2.77519  2.73123  3.46354  2.40513  3.72494  3.29354  2.67741  2.69355  4.24690  2.90347  2.73739  3.18146  2.89801  2.37887  2.77519  2.98518  4.58477  3.61503
          0.01503  5.38964  4.57011  0.61958  0.77255  0.71586  0.67094
    847   2.67703  5.57515  2.59201  2.14590  4.11801  2.63927  3.84768  3.78798  2.64078  3.48132  4.47129  2.76955  2.95809  2.60896  2.77059  2.28135  2.74342  3.08880  6.00977  3.68520   1667 e x - -
          2.68618  4.42225  2.77519  2.73123  3.46354  2.40513  3.72494  3.29354  2.67741  2.69355  4.24690  2.90347  2.73739  3.18146  2.89801  2.37887  2.77519  2.98518  4.58477  3.61503
          0.07476  5.42133  2.69400  0.61958  0.77255  0.81776  0.58235
    848   2.64783  5.51448  2.85324  2.40199  4.87124  2.62402  3.65182  3.88485  2.53043  3.06807  4.33280  3.15173  2.55007  2.72483  2.43325  2.22235  2.42736  3.65825  5.93263  4.43778   1668 s x - -
          2.68618  4.42225  2.77519  2.73123  3.46354  2.40513  3.72494  3.29354  2.67741  2.69355  4.24690  2.90347  2.73739  3.18146  2.89801  2.37887  2.77519  2.98518  4.58477  3.61503
          0.02598  5.36178  3.86529  0.61958  0.77255  1.00607  0.45516
    849   2.62965  5.53825  2.97111  2.50687  4.77799  2.94006  3.77178  4.26398  2.55381  3.50202  4.57953  2.91696  1.96528  2.57478  2.65983  2.01003  2.89324  3.72906  5.49544  4.08564   1669 p x - -
          2.68618  4.42225  2.77519  2.73123  3.46354  2.40513  3.72494  3.29354  2.67741  2.69355  4.24690  2.90347  2.73739  3.18146  2.89801  2.37887  2.77519  2.98518  4.58477  3.61503
          0.26029  5.34506  1.49431  0.61958  0.77255  0.94341  0.49314
    850   2.64727  5.43057  2.94297  2.40698  4.77289  3.08809  3.75639  4.03310  2.43496  3.24518  4.41842  2.80489  2.72351  2.17645  2.65306  2.30789  2.36158  3.60610  5.86489  4.23651   1670 q x - -
          2.68618  4.42225  2.77519  2.73123  3.46354  2.40513  3.72494  3.29354  2.67741  2.69355  4.24690  2.90347  2.73739  3.18146  2.89801  2.37887  2.77519  2.98518  4.58477  3.61503
          0.04898  5.11868  3.17442  0.61958  0.77255  1.24880  0.33806
    851   2.65046  5.42249  2.98208  2.42232  4.40404  3.21521  3.02460  4.03799  2.58063  3.48774  4.46482  2.90264  2.18944  2.16516  2.68768  2.43671  2.81331  3.36724  5.85900  4.21640   1671 q x - -
          2.68618  4.42225  2.77519  2.73123  3.46354  2.40513  3.72494  3.29354  2.67741  2.69355  4.24690  2.90347  2.73739  3.18146  2.89801  2.37887  2.77519  2.98518  4.58477  3.61503
          0.08834  5.11967  2.54368  0.61958  0.77255  0.30158  1.34571
    852   2.44297  5.55691  2.88536  2.42022  4.19173  2.55249  3.94115  3.78446  2.66599  2.77640  4.11599  2.93667  2.56931  2.52011  2.74880  2.16987  2.82684  3.94357  5.99406  4.43166   1672 s . - -
          2.68618  4.42225  2.77519  2.73123  3.46354  2.40513  3.72494  3.29354  2.67741  2.69355  4.24690  2.90347  2.73739  3.18146  2.89801  2.37887  2.77519  2.98518  4.58477  3.61503
          0.17789  5.40478  1.84217  0.61958  0.77255  0.90993  0.51509
    853   2.23505  5.48336  2.87341  2.43167  4.46512  3.29053  3.52629  4.14924  2.26210  3.48485  3.91216  2.76003  2.97514  2.37324  2.81033  2.24868  2.85628  3.04055  5.91780  4.23129   1673 a . - -
          2.68618  4.42225  2.77519  2.73123  3.46354  2.40513  3.72494  3.29354  2.67741  2.69355  4.24690  2.90347  2.73739  3.18146  2.89801  2.37887  2.77519  2.98518  4.58477  3.61503
          0.11252  5.23483  2.29174  0.61958  0.77255  1.26917  0.32998
    854   2.64278  5.41945  2.98310  2.37012  4.50941  3.04304  3.58706  4.02674  2.61949  3.28845  4.26678  2.75608  2.50169  2.31666  2.91856  2.43152  2.13905  3.45614  5.85804  4.28755   1674 t . - -
          2.68618  4.42225  2.77519  2.73123  3.46354  2.40513  3.72494  3.29354  2.67741  2.69355  4.24690  2.90347  2.73739  3.18146  2.89801  2.37887  2.77519  2.98518  4.58477  3.61503
          0.10043  5.13113  2.41188  0.61958  0.77255  1.41800  0.27733
    855   2.38142  5.35710  2.99520  2.38017  4.42853  3.05646  3.48602  3.72418  2.58579  3.51904  4.11343  2.95198  2.61142  2.60801  2.77518  2.33142  2.17649  3.56618  5.80141  3.83146   1675 t . - -
          2.68618  4.42225  2.77519  2.73123  3.46354  2.40513  3.72494  3.29354  2.67741  2.69355  4.24690  2.90347  2.73739  3.18146  2.89801  2.37887  2.77519  2.98518  4.58477  3.61503
          0.07415  5.04036  2.73350  0.61958  0.77255  0.76231  0.62846
    856   2.46867  5.44049  3.07838  2.54064  4.65925  2.65273  3.86851  4.17729  2.63910  3.16202  4.23244  2.82230  2.49320  2.45124  2.56695  1.98101  3.01632  3.73677  5.42179  3.84248   1676 s . - -
          2.68616  4.42514  2.77684  2.73215  3.46572  2.40386  3.72375  3.29501  2.68011  2.69476  4.24847  2.90465  2.73265  3.17703  2.89749  2.37827  2.77477  2.98571  4.58704  3.61585
          1.23443  0.37414  3.85770  2.14752  0.12417  1.07257  0.41875
    857   2.21944  5.40696  2.96859  2.53594  4.17942  2.88564  3.81138  4.08740  2.64944  3.22926  4.22976  2.83032  2.91479  2.89399  2.92519  1.90122  2.89760  3.17566  5.85980  2.99490   1730 s x - -
          2.68618  4.42225  2.77519  2.73123  3.46354  2.40513  3.72494  3.29354  2.67741  2.69355  4.24690  2.90347  2.73739  3.18146  2.89801  2.37887  2.77519  2.98518  4.58477  3.61503
          0.27216  5.22764  1.45715  0.61958  0.77255  1.18574  0.36459
    858   2.68337  5.34920  2.99520  2.45365  4.09015  3.04663  3.83713  4.01629  2.27780  3.43161  4.39331  2.94312  2.98135  2.59670  2.76434  2.10627  2.01323  3.56962  5.78976  4.38681   1731 t x - -
          2.68618  4.42225  2.77519  2.73123  3.46354  2.40513  3.72494  3.29354  2.67741  2.69355  4.24690  2.90347  2.73739  3.18146  2.89801  2.37887  2.77519  2.98518  4.58477  3.61503
          0.06227  4.98568  2.92738  0.61958  0.77255  1.51903  0.24708
[truncated: 168,799 more chars]
