# Supplementary material for: Remote homology clustering identifies lowly conserved families of effector proteins in plant-pathogenic fungi
Source: Microb Genom. 2021 Sep 1;7(9):000637. doi: 10.1099/mgen.0.000637 (PMC8715435; doi:10.1099/mgen.0.000637)
Supplement: Supplementary material 16 [file mgen-7-0637-s0016.zip › hmms/markov-PC_07R7MF.hmm]

HMMER3/f [3.3 | Nov 2019]
NAME  markov-PC_07R7MF
LENG  250
ALPH  amino
RF    yes
MM    no
CONS  yes
CS    no
MAP   yes
DATE  Thu Jul 23 09:42:29 2020
NSEQ  4
EFFN  0.941406
CKSUM 1835852207
STATS LOCAL MSV      -10.8144  0.70292
STATS LOCAL VITERBI  -11.6761  0.70292
STATS LOCAL FORWARD   -5.2980  0.70292
HMM          A        C        D        E        F        G        H        I        K        L        M        N        P        Q        R        S        T        V        W        Y   
            m->m     m->i     m->d     i->m     i->i     d->m     d->d
  COMPO   2.42984  3.82404  2.94737  2.72766  3.36648  2.90400  3.73771  2.90413  2.80299  2.54639  3.71733  2.96374  3.08006  3.12286  2.94849  2.58382  2.68480  2.67902  4.41704  3.78991
          2.68666  4.42273  2.77448  2.73172  3.46402  2.40561  3.72543  3.29402  2.67789  2.69403  4.24477  2.90327  2.73788  3.17925  2.89849  2.37855  2.77448  2.98493  4.58525  3.61413
          0.59939  1.48731  1.49222  2.27541  0.10843  0.00000        *
      1   2.46593  4.30148  3.39387  2.94520  3.62611  3.29174  3.92260  2.92964  2.85078  2.64185  2.55923  3.27797  3.84826  3.22159  3.17426  1.74467  2.80970  2.68190  5.10491  3.82674     14 s x - -
          2.68618  4.42225  2.77519  2.73123  3.46354  2.40513  3.72494  3.29354  2.67741  2.69355  4.24690  2.90347  2.73739  3.18146  2.89801  2.37887  2.77519  2.98518  4.58477  3.61503
          0.03015  3.91245  4.63480  0.61958  0.77255  0.71990  0.66709
      2   1.68782  4.13607  3.33602  3.06936  4.20173  2.91421  4.15453  3.54920  3.12430  3.29984  4.15866  3.24415  3.65788  3.43059  3.43193  1.40761  2.68068  3.05203  5.56603  4.33466     15 s x - -
          2.68618  4.42225  2.77519  2.73123  3.46354  2.40513  3.72494  3.29354  2.67741  2.69355  4.24690  2.90347  2.73739  3.18146  2.89801  2.37887  2.77519  2.98518  4.58477  3.61503
          0.03015  3.91245  4.63480  0.61958  0.77255  0.71990  0.66709
      3   3.14045  4.49034  4.63458  4.12172  3.23138  4.38762  4.77140  1.32809  3.94771  1.42733  3.08122  4.38706  4.65828  4.20270  4.13148  3.76160  3.38837  1.85717  5.23134  4.03681     16 i x - -
          2.68618  4.42225  2.77519  2.73123  3.46354  2.40513  3.72494  3.29354  2.67741  2.69355  4.24690  2.90347  2.73739  3.18146  2.89801  2.37887  2.77519  2.98518  4.58477  3.61503
          0.03015  3.91245  4.63480  0.61958  0.77255  0.71990  0.66709
      4   2.74290  4.30011  4.00963  3.54517  3.50809  3.76458  4.37440  1.45049  3.41078  2.21198  3.40026  3.81363  4.23796  3.75340  3.66782  3.14224  2.30044  1.92051  5.22926  4.00449     17 i x - -
          2.68618  4.42225  2.77519  2.73123  3.46354  2.40513  3.72494  3.29354  2.67741  2.69355  4.24690  2.90347  2.73739  3.18146  2.89801  2.37887  2.77519  2.98518  4.58477  3.61503
          0.03015  3.91245  4.63480  0.61958  0.77255  0.71990  0.66709
      5   2.33451  4.25554  3.24098  3.05841  4.11602  2.98467  4.16726  3.64394  3.13487  3.36102  4.28365  3.27694  3.72673  3.48103  3.41981  1.03236  2.81760  3.17031  5.48527  4.19970     18 s x - -
          2.68618  4.42225  2.77519  2.73123  3.46354  2.40513  3.72494  3.29354  2.67741  2.69355  4.24690  2.90347  2.73739  3.18146  2.89801  2.37887  2.77519  2.98518  4.58477  3.61503
          0.03015  3.91245  4.63480  0.61958  0.77255  0.71990  0.66709
      6   2.87344  5.06700  2.92847  2.52119  4.40574  3.46621  3.61620  3.82868  1.74210  3.32758  4.19557  2.99859  3.90958  1.78052  2.36257  2.86364  3.08897  3.49976  5.44201  4.17257     19 k x - -
          2.68618  4.42225  2.77519  2.73123  3.46354  2.40513  3.72494  3.29354  2.67741  2.69355  4.24690  2.90347  2.73739  3.18146  2.89801  2.37887  2.77519  2.98518  4.58477  3.61503
          0.03015  3.91245  4.63480  0.61958  0.77255  0.71990  0.66709
      7   2.74290  4.30011  4.00963  3.54517  3.50809  3.76458  4.37440  1.45049  3.41078  2.21198  3.40026  3.81363  4.23796  3.75340  3.66782  3.14224  2.30044  1.92051  5.22926  4.00449     20 i x - -
          2.68618  4.42225  2.77519  2.73123  3.46354  2.40513  3.72494  3.29354  2.67741  2.69355  4.24690  2.90347  2.73739  3.18146  2.89801  2.37887  2.77519  2.98518  4.58477  3.61503
          0.03015  3.91245  4.63480  0.61958  0.77255  0.71990  0.66709
      8   2.57113  4.32307  3.50858  3.09833  3.44476  3.41119  3.99718  2.72778  2.97076  1.60975  3.52814  3.40875  3.95294  3.35723  3.25531  2.15874  2.90501  2.54194  5.01243  3.69887     21 l x - -
          2.68618  4.42225  2.77519  2.73123  3.46354  2.40513  3.72494  3.29354  2.67741  2.69355  4.24690  2.90347  2.73739  3.18146  2.89801  2.37887  2.77519  2.98518  4.58477  3.61503
          0.03015  3.91245  4.63480  0.61958  0.77255  0.71990  0.66709
      9   1.68782  4.13607  3.33602  3.06936  4.20173  2.91421  4.15453  3.54920  3.12430  3.29984  4.15866  3.24415  3.65788  3.43059  3.43193  1.40761  2.68068  3.05203  5.56603  4.33466     22 s x - -
          2.68618  4.42225  2.77519  2.73123  3.46354  2.40513  3.72494  3.29354  2.67741  2.69355  4.24690  2.90347  2.73739  3.18146  2.89801  2.37887  2.77519  2.98518  4.58477  3.61503
          0.03015  3.91245  4.63480  0.61958  0.77255  0.71990  0.66709
     10   2.43403  4.27923  3.46335  3.21703  4.00395  3.11724  4.23133  3.13594  3.16079  2.99802  4.04586  3.42012  3.82408  3.55358  3.41766  2.63573  1.10592  2.82665  5.43824  4.22053     23 t x - -
          2.68618  4.42225  2.77519  2.73123  3.46354  2.40513  3.72494  3.29354  2.67741  2.69355  4.24690  2.90347  2.73739  3.18146  2.89801  2.37887  2.77519  2.98518  4.58477  3.61503
          0.03015  3.91245  4.63480  0.61958  0.77255  0.71990  0.66709
     11   2.80432  4.55524  3.41577  3.26042  4.25251  3.24048  4.33475  3.80799  3.32110  3.43059  4.48201  3.56319  0.75655  3.70866  3.56227  2.97302  3.24899  3.44884  5.42831  4.37366     24 p x - -
          2.68618  4.42225  2.77519  2.73123  3.46354  2.40513  3.72494  3.29354  2.67741  2.69355  4.24690  2.90347  2.73739  3.18146  2.89801  2.37887  2.77519  2.98518  4.58477  3.61503
          0.03015  3.91245  4.63480  0.61958  0.77255  0.71990  0.66709
     12   2.44747  4.44983  2.94291  2.66768  4.09970  3.12987  3.88399  3.46614  2.73795  3.18495  4.06023  2.24009  3.75881  3.10812  3.10336  2.56572  1.70499  3.08415  5.43029  4.12806     25 t x - -
          2.68636  4.42244  2.77538  2.73142  3.46253  2.40531  3.72513  3.29373  2.67759  2.69318  4.24708  2.90365  2.73758  3.18075  2.89819  2.37865  2.77478  2.98537  4.58495  3.61522
          0.35441  1.24234  4.63480  1.40571  0.28129  0.71990  0.66709
     13   2.72042  4.36627  3.80177  3.34797  3.39321  3.64517  4.19779  2.38488  3.17473  1.44727  3.32835  3.64797  4.13106  3.55350  3.43642  3.02604  2.27296  2.27503  5.10288  3.86560     31 l x - -
          2.68618  4.42225  2.77519  2.73123  3.46354  2.40513  3.72494  3.29354  2.67741  2.69355  4.24690  2.90347  2.73739  3.18146  2.89801  2.37887  2.77519  2.98518  4.58477  3.61503
          0.03015  3.91245  4.63480  0.61958  0.77255  0.71990  0.66709
     14   2.24659  4.17540  3.32791  3.02121  4.10440  2.97670  4.08966  3.42406  3.02266  3.18638  4.06066  3.23669  3.68931  3.36158  3.33356  1.84761  1.56627  2.98458  5.47710  4.23784     32 t x - -
          2.68618  4.42225  2.77519  2.73123  3.46354  2.40513  3.72494  3.29354  2.67741  2.69355  4.24690  2.90347  2.73739  3.18146  2.89801  2.37887  2.77519  2.98518  4.58477  3.61503
          0.03015  3.91245  4.63480  0.61958  0.77255  0.71990  0.66709
     15   3.07301  4.44290  4.54882  4.03836  2.22779  4.24641  4.43771  1.41939  3.91460  1.72504  3.07334  4.23719  4.54093  4.09114  4.07403  3.60098  3.31730  2.02983  4.82200  3.44810     33 i x - -
          2.68618  4.42225  2.77519  2.73123  3.46354  2.40513  3.72494  3.29354  2.67741  2.69355  4.24690  2.90347  2.73739  3.18146  2.89801  2.37887  2.77519  2.98518  4.58477  3.61503
          0.03015  3.91245  4.63480  0.61958  0.77255  0.71990  0.66709
     16   2.78553  4.70851  3.19315  2.74908  3.62398  3.53974  3.77074  3.07107  2.46963  2.06094  3.66875  3.19470  3.97509  1.88136  2.77059  2.89337  3.03168  2.91583  5.10401  3.76904     34 q x - -
          2.68618  4.42225  2.77519  2.73123  3.46354  2.40513  3.72494  3.29354  2.67741  2.69355  4.24690  2.90347  2.73739  3.18146  2.89801  2.37887  2.77519  2.98518  4.58477  3.61503
          0.03015  3.91245  4.63480  0.61958  0.77255  0.71990  0.66709
     17   1.37802  4.12983  3.49094  3.17210  4.06957  2.98880  4.18421  3.17254  3.15222  3.06818  3.99789  3.32691  3.71184  3.47589  3.44192  2.43883  1.98352  2.79334  5.49304  4.28183     35 a x - -
          2.68618  4.42225  2.77519  2.73123  3.46354  2.40513  3.72494  3.29354  2.67741  2.69355  4.24690  2.90347  2.73739  3.18146  2.89801  2.37887  2.77519  2.98518  4.58477  3.61503
          0.03015  3.91245  4.63480  0.61958  0.77255  0.36306  1.18923
     18   3.21942  4.72791  4.37016  3.99483  3.36764  4.05552  4.66418  2.57345  3.74484  1.92706  0.92013  4.23420  4.52578  4.11229  3.91468  3.59387  3.53464  2.61097  5.24075  4.02371     36 m x - -
          2.68618  4.42225  2.77519  2.73123  3.46354  2.40513  3.72494  3.29354  2.67741  2.69355  4.24690  2.90347  2.73739  3.18146  2.89801  2.37887  2.77519  2.98518  4.58477  3.61503
          0.02352  4.15742  4.87977  0.61958  0.77255  0.48576  0.95510
     19   2.94988  4.70555  3.54196  3.08725  3.10818  3.74930  1.69412  3.12069  2.82118  1.79156  3.72327  3.46313  4.16948  3.30162  3.09913  3.10372  3.19492  2.96562  4.68446  3.16513     37 h x - -
          2.68618  4.42225  2.77519  2.73123  3.46354  2.40513  3.72494  3.29354  2.67741  2.69355  4.24690  2.90347  2.73739  3.18146  2.89801  2.37887  2.77519  2.98518  4.58477  3.61503
          0.02352  4.15742  4.87977  0.61958  0.77255  0.48576  0.95510
     20   3.64540  4.96604  4.63214  4.40918  0.63977  4.25027  4.03786  3.14423  4.31165  2.45198  3.83696  4.35322  4.70872  4.40267  4.36033  3.89447  3.94986  3.15448  4.21816  2.55594     38 F x - -
          2.68618  4.42225  2.77519  2.73123  3.46354  2.40513  3.72494  3.29354  2.67741  2.69355  4.24690  2.90347  2.73739  3.18146  2.89801  2.37887  2.77519  2.98518  4.58477  3.61503
          0.02352  4.15742  4.87977  0.61958  0.77255  0.48576  0.95510
     21   2.34269  4.28062  3.51574  3.19735  4.30114  3.07417  4.25638  3.65989  3.20550  3.39211  4.24389  3.38241  3.80136  3.52556  3.51872  1.57606  1.37846  3.17559  5.65961  4.43141     39 t x - -
          2.68618  4.42225  2.77519  2.73123  3.46354  2.40513  3.72494  3.29354  2.67741  2.69355  4.24690  2.90347  2.73739  3.18146  2.89801  2.37887  2.77519  2.98518  4.58477  3.61503
          0.02352  4.15742  4.87977  0.61958  0.77255  0.48576  0.95510
     22   1.83976  4.83373  3.13332  2.69741  4.35170  3.43002  3.80587  3.68070  1.45220  3.31249  4.17551  3.14130  3.93615  2.97047  2.70801  2.80083  3.03154  3.33305  5.51928  4.24901     40 k x - -
          2.68618  4.42225  2.77519  2.73123  3.46354  2.40513  3.72494  3.29354  2.67741  2.69355  4.24690  2.90347  2.73739  3.18146  2.89801  2.37887  2.77519  2.98518  4.58477  3.61503
          0.02352  4.15742  4.87977  0.61958  0.77255  0.48576  0.95510
     23   3.46490  4.77992  4.94400  4.44238  2.08039  4.61324  4.60173  2.38702  4.29318  0.83484  2.98730  4.60166  4.81448  4.35287  4.37398  3.98962  3.68885  2.54668  4.80634  3.41063     41 l x - -
          2.68618  4.42225  2.77519  2.73123  3.46354  2.40513  3.72494  3.29354  2.67741  2.69355  4.24690  2.90347  2.73739  3.18146  2.89801  2.37887  2.77519  2.98518  4.58477  3.61503
          0.02352  4.15742  4.87977  0.61958  0.77255  0.48576  0.95510
     24   3.42134  4.72784  5.00868  4.48093  3.18857  4.69182  5.02755  1.76253  4.30067  0.83529  2.99528  4.73267  4.87860  4.44559  4.41713  4.07590  3.65373  2.19442  5.30138  4.19307     42 l x - -
          2.68618  4.42225  2.77519  2.73123  3.46354  2.40513  3.72494  3.29354  2.67741  2.69355  4.24690  2.90347  2.73739  3.18146  2.89801  2.37887  2.77519  2.98518  4.58477  3.61503
          0.02352  4.15742  4.87977  0.61958  0.77255  0.48576  0.95510
     25   2.83429  4.52633  3.74919  3.32591  3.50631  3.67992  4.21026  2.77830  3.19384  1.30470  3.49874  3.65610  2.06061  3.56817  3.46854  3.08646  3.14227  2.67662  5.15159  3.90171     43 l x - -
          2.68618  4.42225  2.77519  2.73123  3.46354  2.40513  3.72494  3.29354  2.67741  2.69355  4.24690  2.90347  2.73739  3.18146  2.89801  2.37887  2.77519  2.98518  4.58477  3.61503
          0.02352  4.15742  4.87977  0.61958  0.77255  0.48576  0.95510
     26   3.26244  4.62851  4.80357  4.29627  3.27098  4.46248  4.90022  2.11283  4.12426  0.94335  3.10050  4.53096  4.74946  4.33158  4.27684  3.84797  3.51932  1.69440  5.30324  4.15645     44 l x - -
          2.68618  4.42225  2.77519  2.73123  3.46354  2.40513  3.72494  3.29354  2.67741  2.69355  4.24690  2.90347  2.73739  3.18146  2.89801  2.37887  2.77519  2.98518  4.58477  3.61503
          0.02352  4.15742  4.87977  0.61958  0.77255  0.48576  0.95510
     27   3.17559  4.52885  4.78024  4.27666  3.42009  4.42312  4.91206  1.96772  4.12255  1.38292  3.26046  4.49691  4.73757  4.36529  4.29522  3.80624  3.43831  1.17850  5.38678  4.20090     45 v x - -
          2.68618  4.42225  2.77519  2.73123  3.46354  2.40513  3.72494  3.29354  2.67741  2.69355  4.24690  2.90347  2.73739  3.18146  2.89801  2.37887  2.77519  2.98518  4.58477  3.61503
          0.02352  4.15742  4.87977  0.61958  0.77255  0.48576  0.95510
     28   1.30601  4.62540  3.08426  2.75612  4.18651  3.30766  3.93951  3.55918  2.73023  3.21515  4.10945  3.17160  3.89506  2.26787  3.08447  2.71811  2.96470  3.20706  5.50173  4.21216     46 a x - -
          2.68618  4.42225  2.77519  2.73123  3.46354  2.40513  3.72494  3.29354  2.67741  2.69355  4.24690  2.90347  2.73739  3.18146  2.89801  2.37887  2.77519  2.98518  4.58477  3.61503
          0.02352  4.15742  4.87977  0.61958  0.77255  0.48576  0.95510
     29   0.67005  4.36029  3.77718  3.59338  4.36096  3.17510  4.57805  3.53108  3.61773  3.39858  4.40653  3.66284  3.94224  3.93388  3.84136  2.71203  3.00973  3.13462  5.75859  4.59458     47 A x - -
          2.68618  4.42225  2.77519  2.73123  3.46354  2.40513  3.72494  3.29354  2.67741  2.69355  4.24690  2.90347  2.73739  3.18146  2.89801  2.37887  2.77519  2.98518  4.58477  3.61503
          0.02352  4.15742  4.87977  0.61958  0.77255  0.48576  0.95510
     30   2.23827  4.35393  4.57895  4.05963  3.63388  4.19627  4.75833  1.40264  3.96290  2.30606  3.48235  4.27168  4.57555  4.22542  4.17773  3.55416  3.23487  1.32393  5.41363  4.20860     48 v x - -
          2.68618  4.42225  2.77519  2.73123  3.46354  2.40513  3.72494  3.29354  2.67741  2.69355  4.24690  2.90347  2.73739  3.18146  2.89801  2.37887  2.77519  2.98518  4.58477  3.61503
          0.02352  4.15742  4.87977  0.61958  0.77255  0.48576  0.95510
     31   0.67005  4.36029  3.77718  3.59338  4.36096  3.17510  4.57805  3.53108  3.61773  3.39858  4.40653  3.66284  3.94224  3.93388  3.84136  2.71203  3.00973  3.13462  5.75859  4.59458     49 A x - -
          2.68618  4.42225  2.77519  2.73123  3.46354  2.40513  3.72494  3.29354  2.67741  2.69355  4.24690  2.90347  2.73739  3.18146  2.89801  2.37887  2.77519  2.98518  4.58477  3.61503
          0.02352  4.15742  4.87977  0.61958  0.77255  0.48576  0.95510
     32   2.56545  4.60215  3.00825  2.73369  4.28145  3.23812  3.98134  3.67476  2.83585  3.36261  4.22129  1.89237  3.86467  3.19139  3.22022  2.67007  1.53208  3.27068  5.58881  4.27877     50 t x - -
          2.68618  4.42225  2.77519  2.73123  3.46354  2.40513  3.72494  3.29354  2.67741  2.69355  4.24690  2.90347  2.73739  3.18146  2.89801  2.37887  2.77519  2.98518  4.58477  3.61503
          0.02352  4.15742  4.87977  0.61958  0.77255  0.48576  0.95510
     33   0.67005  4.36029  3.77718  3.59338  4.36096  3.17510  4.57805  3.53108  3.61773  3.39858  4.40653  3.66284  3.94224  3.93388  3.84136  2.71203  3.00973  3.13462  5.75859  4.59458     51 A x - -
          2.68618  4.42225  2.77519  2.73123  3.46354  2.40513  3.72494  3.29354  2.67741  2.69355  4.24690  2.90347  2.73739  3.18146  2.89801  2.37887  2.77519  2.98518  4.58477  3.61503
          0.02352  4.15742  4.87977  0.61958  0.77255  0.48576  0.95510
     34   2.51177  4.32385  3.55017  3.06585  3.75795  3.37247  4.03363  2.24265  3.00909  2.77745  3.70420  3.38556  3.92571  3.33587  3.34553  1.62434  2.33725  2.65595  5.20875  3.97033     52 s x - -
          2.68618  4.42225  2.77519  2.73123  3.46354  2.40513  3.72494  3.29354  2.67741  2.69355  4.24690  2.90347  2.73739  3.18146  2.89801  2.37887  2.77519  2.98518  4.58477  3.61503
          0.02352  4.15742  4.87977  0.61958  0.77255  0.48576  0.95510
     35   1.76508  4.35126  3.44527  3.19545  4.35892  3.11592  4.30415  3.68666  3.25574  3.42293  4.31824  3.40711  1.24074  3.57860  3.56339  2.59410  2.89391  3.22391  5.71115  4.49580     53 p x - -
          2.68618  4.42225  2.77519  2.73123  3.46354  2.40513  3.72494  3.29354  2.67741  2.69355  4.24690  2.90347  2.73739  3.18146  2.89801  2.37887  2.77519  2.98518  4.58477  3.61503
          0.02352  4.15742  4.87977  0.61958  0.77255  0.48576  0.95510
     36   3.28545  4.65721  4.80299  4.30036  3.24582  4.46846  4.90156  2.14669  4.11978  0.87939  3.07698  4.53848  4.75455  4.32705  4.26985  3.85877  3.54336  1.82095  5.29204  4.14646     54 l x - -
          2.68618  4.42225  2.77519  2.73123  3.46354  2.40513  3.72494  3.29354  2.67741  2.69355  4.24690  2.90347  2.73739  3.18146  2.89801  2.37887  2.77519  2.98518  4.58477  3.61503
          0.02352  4.15742  4.87977  0.61958  0.77255  0.48576  0.95510
     37   0.67005  4.36029  3.77718  3.59338  4.36096  3.17510  4.57805  3.53108  3.61773  3.39858  4.40653  3.66284  3.94224  3.93388  3.84136  2.71203  3.00973  3.13462  5.75859  4.59458     55 A x - -
          2.68618  4.42225  2.77519  2.73123  3.46354  2.40513  3.72494  3.29354  2.67741  2.69355  4.24690  2.90347  2.73739  3.18146  2.89801  2.37887  2.77519  2.98518  4.58477  3.61503
          0.02352  4.15742  4.87977  0.61958  0.77255  0.48576  0.95510
     38   2.60715  4.71325  2.49434  2.52108  4.01789  3.39701  3.72898  3.39970  2.57291  2.45207  3.88934  3.01868  3.84876  2.90603  3.02256  2.00495  2.45820  3.08483  5.32553  4.00606     56 s x - -
          2.68618  4.42225  2.77519  2.73123  3.46354  2.40513  3.72494  3.29354  2.67741  2.69355  4.24690  2.90347  2.73739  3.18146  2.89801  2.37887  2.77519  2.98518  4.58477  3.61503
          0.02352  4.15742  4.87977  0.61958  0.77255  0.48576  0.95510
     39   2.68224  4.92947  2.71727  1.97657  4.38461  3.32310  3.76904  3.82817  2.60122  3.40255  4.21601  2.93609  2.31645  2.92425  3.06632  1.89144  2.97518  3.43485  5.60449  4.24030     57 s x - -
          2.68618  4.42225  2.77519  2.73123  3.46354  2.40513  3.72494  3.29354  2.67741  2.69355  4.24690  2.90347  2.73739  3.18146  2.89801  2.37887  2.77519  2.98518  4.58477  3.61503
          0.13414  4.15742  2.20833  0.61958  0.77255  0.48576  0.95510
     40   2.19445  4.94305  1.75479  2.33045  4.43277  3.24862  3.76359  3.86828  2.65891  3.45455  4.27434  2.86093  2.54429  2.92271  3.16255  2.67045  2.97626  3.46088  5.66033  4.27138     58 d x - -
          2.68618  4.42225  2.77519  2.73123  3.46354  2.40513  3.72494  3.29354  2.67741  2.69355  4.24690  2.90347  2.73739  3.18146  2.89801  2.37887  2.77519  2.98518  4.58477  3.61503
          0.02624  4.04952  4.77187  0.61958  0.77255  0.41895  1.07217
     41   2.69840  4.86167  3.05925  2.22406  4.11908  3.48768  3.66191  3.51151  2.34766  3.10990  3.94130  3.02382  3.88337  2.40146  2.27504  2.73327  2.92290  2.26304  5.34055  4.03512     59 e x - -
          2.68618  4.42225  2.77519  2.73123  3.46354  2.40513  3.72494  3.29354  2.67741  2.69355  4.24690  2.90347  2.73739  3.18146  2.89801  2.37887  2.77519  2.98518  4.58477  3.61503
          0.02352  4.15742  4.87977  0.61958  0.77255  0.48576  0.95510
     42   2.68360  4.88613  2.36857  2.41110  4.15405  2.58748  3.71614  3.57858  2.56905  2.19579  4.01817  2.44224  3.85581  2.88160  3.04289  2.70623  2.93792  3.24824  5.43057  4.07852     60 l x - -
          2.68644  4.42251  2.77486  2.73092  3.46380  2.40539  3.72520  3.29380  2.67767  2.69381  4.24716  2.90373  2.73766  3.17992  2.89759  2.37913  2.77486  2.98470  4.58503  3.61529
          0.44324  1.48731  2.02445  1.70326  0.20100  0.48576  0.95510
     43   1.69605  4.86724  1.68455  2.37789  4.42244  3.21235  3.84844  3.78708  2.79889  3.46129  4.32370  2.89449  3.82385  3.03193  3.29768  2.69836  3.01588  3.39651  5.69544  4.31727     68 d x - -
          2.68618  4.42225  2.77519  2.73123  3.46354  2.40513  3.72494  3.29354  2.67741  2.69355  4.24690  2.90347  2.73739  3.18146  2.89801  2.37887  2.77519  2.98518  4.58477  3.61503
          0.02691  4.02450  4.74685  0.61958  0.77255  0.40685  1.09584
     44   2.70132  4.46771  3.61073  3.15980  3.61727  3.54250  4.09965  2.89760  3.03955  2.47077  2.04586  3.50159  1.76287  3.41637  3.34236  2.91911  3.01934  2.73489  5.17855  3.93583     69 p x - -
          2.68618  4.42225  2.77519  2.73123  3.46354  2.40513  3.72494  3.29354  2.67741  2.69355  4.24690  2.90347  2.73739  3.18146  2.89801  2.37887  2.77519  2.98518  4.58477  3.61503
          0.02352  4.15742  4.87977  0.61958  0.77255  0.48576  0.95510
     45   2.73954  5.10014  2.83127  2.39599  4.42503  2.61342  2.87333  3.87748  1.79419  3.39335  4.18630  2.43940  3.86240  2.77527  2.74172  2.71709  2.97245  3.49559  5.54248  4.18398     70 k x - -
          2.68618  4.42225  2.77519  2.73123  3.46354  2.40513  3.72494  3.29354  2.67741  2.69355  4.24690  2.90347  2.73739  3.18146  2.89801  2.37887  2.77519  2.98518  4.58477  3.61503
          0.02352  4.15742  4.87977  0.61958  0.77255  0.48576  0.95510
     46   2.96401  5.28952  1.19496  2.33847  4.83791  1.83444  3.97231  4.37743  3.01678  3.91524  4.77786  2.89765  3.94716  3.16037  3.58486  2.91471  3.30590  3.91884  6.01525  4.60250     71 d x - -
          2.68618  4.42225  2.77519  2.73123  3.46354  2.40513  3.72494  3.29354  2.67741  2.69355  4.24690  2.90347  2.73739  3.18146  2.89801  2.37887  2.77519  2.98518  4.58477  3.61503
          0.02352  4.15742  4.87977  0.61958  0.77255  0.48576  0.95510
     47   2.72594  4.31482  3.87605  3.35016  3.39662  2.26550  4.13721  2.01504  3.24484  1.72787  3.35447  3.66143  4.15672  3.54831  3.51722  3.05485  2.98983  2.30008  4.99613  3.77339     72 l x - -
          2.68618  4.42225  2.77519  2.73123  3.46354  2.40513  3.72494  3.29354  2.67741  2.69355  4.24690  2.90347  2.73739  3.18146  2.89801  2.37887  2.77519  2.98518  4.58477  3.61503
          0.02352  4.15742  4.87977  0.61958  0.77255  0.48576  0.95510
     48   2.71944  5.01162  2.71624  2.40029  4.42062  3.35193  3.73662  3.89129  2.51756  3.43776  4.24580  2.04654  3.86010  2.26226  2.96081  1.91350  2.99615  3.49511  5.60646  4.23366     73 s x - -
          2.68618  4.42225  2.77519  2.73123  3.46354  2.40513  3.72494  3.29354  2.67741  2.69355  4.24690  2.90347  2.73739  3.18146  2.89801  2.37887  2.77519  2.98518  4.58477  3.61503
          0.02352  4.15742  4.87977  0.61958  0.77255  0.48576  0.95510
     49   3.49123  4.87443  4.64642  4.29699  3.27010  4.34089  4.86454  2.49866  4.06244  0.58965  3.22060  4.54517  4.73318  4.36121  4.18796  3.95991  3.77575  2.60823  5.24265  4.02863     74 L x - -
          2.68618  4.42225  2.77519  2.73123  3.46354  2.40513  3.72494  3.29354  2.67741  2.69355  4.24690  2.90347  2.73739  3.18146  2.89801  2.37887  2.77519  2.98518  4.58477  3.61503
          0.02352  4.15742  4.87977  0.61958  0.77255  0.48576  0.95510
     50   2.37327  4.30903  3.47464  3.21069  4.38184  1.70016  4.30570  3.74609  3.27369  3.47389  4.32658  3.39966  3.81863  3.58027  3.58344  2.54960  1.32680  3.24293  5.71939  4.51141     75 t x - -
          2.68622  4.42229  2.77524  2.73094  3.46358  2.40517  3.72499  3.29358  2.67745  2.69359  4.24694  2.90351  2.73744  3.18151  2.89765  2.37891  2.77524  2.98523  4.58481  3.61507
          0.15983  1.96529  4.87977  0.66347  0.72373  0.48576  0.95510
     51   2.70850  4.79973  2.91338  2.09456  3.87629  3.45469  3.72221  3.43191  2.57405  3.05486  3.91459  3.02378  2.44479  2.92939  3.00107  2.76043  2.95288  3.13765  5.22982  2.37663     78 e x - -
          2.68618  4.42225  2.77519  2.73123  3.46354  2.40513  3.72494  3.29354  2.67741  2.69355  4.24690  2.90347  2.73739  3.18146  2.89801  2.37887  2.77519  2.98518  4.58477  3.61503
          0.02352  4.15742  4.87977  0.61958  0.77255  0.48576  0.95510
     52   1.88056  4.53797  3.18537  2.72518  3.95615  3.34598  2.67371  3.35410  2.69202  3.02318  3.87993  3.15204  3.86348  3.06029  3.08087  2.67061  1.98483  3.02997  5.30028  4.01255     79 a x - -
          2.68618  4.42225  2.77519  2.73123  3.46354  2.40513  3.72494  3.29354  2.67741  2.69355  4.24690  2.90347  2.73739  3.18146  2.89801  2.37887  2.77519  2.98518  4.58477  3.61503
          0.02352  4.15742  4.87977  0.61958  0.77255  0.48576  0.95510
     53   3.23071  5.37091  2.64944  0.67849  4.75802  3.48221  4.10701  4.27107  3.02647  3.84620  4.81830  3.13655  4.10353  3.32341  3.45753  3.18982  3.54055  3.92920  5.87486  4.61057     80 E x - -
          2.68618  4.42225  2.77519  2.73123  3.46354  2.40513  3.72494  3.29354  2.67741  2.69355  4.24690  2.90347  2.73739  3.18146  2.89801  2.37887  2.77519  2.98518  4.58477  3.61503
          0.02352  4.15742  4.87977  0.61958  0.77255  0.48576  0.95510
     54   2.22101  4.64635  3.16360  2.63331  3.88350  3.48985  3.73157  3.22034  2.21580  2.90365  3.76803  3.10804  3.89980  2.47225  2.89668  2.74606  2.88892  2.15100  5.21012  3.93001     81 v x - -
          2.68618  4.42225  2.77519  2.73123  3.46354  2.40513  3.72494  3.29354  2.67741  2.69355  4.24690  2.90347  2.73739  3.18146  2.89801  2.37887  2.77519  2.98518  4.58477  3.61503
          0.02352  4.15742  4.87977  0.61958  0.77255  0.48576  0.95510
     55   2.24546  4.57245  3.13475  2.30395  3.83773  3.44376  3.77223  2.51329  2.64849  2.87469  3.74093  3.11314  3.88347  2.98755  3.06557  2.02969  2.86118  2.88379  5.20053  3.91650     82 s x - -
          2.68618  4.42225  2.77519  2.73123  3.46354  2.40513  3.72494  3.29354  2.67741  2.69355  4.24690  2.90347  2.73739  3.18146  2.89801  2.37887  2.77519  2.98518  4.58477  3.61503
          0.02352  4.15742  4.87977  0.61958  0.77255  0.48576  0.95510
     56   3.44405  4.76252  4.85792  4.38916  1.36495  4.52365  4.31808  2.49503  4.23355  1.23380  3.12119  4.46620  4.76738  4.29723  4.31137  3.89864  3.67290  2.60997  4.51850  2.98850     83 l x - -
          2.68618  4.42225  2.77519  2.73123  3.46354  2.40513  3.72494  3.29354  2.67741  2.69355  4.24690  2.90347  2.73739  3.18146  2.89801  2.37887  2.77519  2.98518  4.58477  3.61503
          0.02352  4.15742  4.87977  0.61958  0.77255  0.48576  0.95510
     57   2.63235  4.73197  3.02609  1.97216  3.95322  3.45733  3.69135  3.30937  2.51069  2.97244  3.04420  2.48604  3.86261  2.86670  2.95015  2.69475  2.86829  2.56169  5.26505  3.95067     84 e x - -
          2.68618  4.42225  2.77519  2.73123  3.46354  2.40513  3.72494  3.29354  2.67741  2.69355  4.24690  2.90347  2.73739  3.18146  2.89801  2.37887  2.77519  2.98518  4.58477  3.61503
          0.02352  4.15742  4.87977  0.61958  0.77255  0.48576  0.95510
     58   2.87911  5.01885  3.05021  2.68020  4.56139  2.33260  3.82270  3.98744  1.17667  3.52109  4.37034  3.14319  3.98410  2.98118  2.66652  2.90377  3.15724  3.60629  5.61478  4.36272     85 k x - -
          2.68618  4.42225  2.77519  2.73123  3.46354  2.40513  3.72494  3.29354  2.67741  2.69355  4.24690  2.90347  2.73739  3.18146  2.89801  2.37887  2.77519  2.98518  4.58477  3.61503
          0.02352  4.15742  4.87977  0.61958  0.77255  0.48576  0.95510
     59   2.85379  5.31133  1.70861  2.24066  4.69929  3.29917  3.79233  4.20654  2.72710  3.71845  4.53139  1.85841  3.87683  2.94432  3.27806  2.13678  3.14305  3.77097  5.87849  4.41944     86 d x - -
          2.68618  4.42225  2.77519  2.73123  3.46354  2.40513  3.72494  3.29354  2.67741  2.69355  4.24690  2.90347  2.73739  3.18146  2.89801  2.37887  2.77519  2.98518  4.58477  3.61503
          0.02352  4.15742  4.87977  0.61958  0.77255  0.48576  0.95510
     60   2.76790  4.31658  3.97011  3.43243  2.08465  3.79911  4.07171  2.12935  3.34040  2.17209  3.28348  3.71239  2.31501  3.59659  3.58993  3.10292  3.01829  2.40392  4.76451  3.43504     87 f x - -
          2.68618  4.42225  2.77519  2.73123  3.46354  2.40513  3.72494  3.29354  2.67741  2.69355  4.24690  2.90347  2.73739  3.18146  2.89801  2.37887  2.77519  2.98518  4.58477  3.61503
          0.02352  4.15742  4.87977  0.61958  0.77255  0.48576  0.95510
     61   2.39691  4.37405  3.31787  3.05367  4.40479  3.08937  4.21318  3.87299  3.14311  3.53072  4.36602  3.31204  2.45875  3.45997  3.48504  1.06951  2.86343  3.34024  5.72149  4.46652     88 s x - -
          2.68618  4.42225  2.77519  2.73123  3.46354  2.40513  3.72494  3.29354  2.67741  2.69355  4.24690  2.90347  2.73739  3.18146  2.89801  2.37887  2.77519  2.98518  4.58477  3.61503
          0.02352  4.15742  4.87977  0.61958  0.77255  0.48576  0.95510
     62   2.34179  5.38724  1.94392  1.62564  4.69623  3.32490  3.73901  4.19352  2.63943  3.68748  4.48520  2.26300  3.86680  2.87769  3.18899  2.77418  3.11708  3.76629  5.84462  4.38253     89 e x - -
          2.68618  4.42225  2.77519  2.73123  3.46354  2.40513  3.72494  3.29354  2.67741  2.69355  4.24690  2.90347  2.73739  3.18146  2.89801  2.37887  2.77519  2.98518  4.58477  3.61503
          0.02352  4.15742  4.87977  0.61958  0.77255  0.48576  0.95510
     63   2.92718  4.62560  3.77809  3.41128  3.39970  1.64560  4.12527  3.47836  3.29196  3.09794  4.07614  3.69171  4.16055  3.66879  3.54587  3.12101  3.26860  3.21266  1.35140  3.44143     90 w x - -
          2.68618  4.42225  2.77519  2.73123  3.46354  2.40513  3.72494  3.29354  2.67741  2.69355  4.24690  2.90347  2.73739  3.18146  2.89801  2.37887  2.77519  2.98518  4.58477  3.61503
          0.02352  4.15742  4.87977  0.61958  0.77255  0.48576  0.95510
     64   2.73271  5.12331  2.80507  1.82990  4.44630  3.42337  3.63948  3.89194  2.04446  3.40394  4.19100  2.90716  3.85290  2.37772  2.75890  2.70399  2.39350  3.50526  5.55710  4.19101     91 e x - -
          2.68618  4.42225  2.77519  2.73123  3.46354  2.40513  3.72494  3.29354  2.67741  2.69355  4.24690  2.90347  2.73739  3.18146  2.89801  2.37887  2.77519  2.98518  4.58477  3.61503
          0.02352  4.15742  4.87977  0.61958  0.77255  0.48576  0.95510
     65   2.65729  4.64124  3.19494  2.23289  2.94741  3.52159  3.71443  3.18746  2.52139  2.45124  3.70890  3.11605  3.90774  2.92598  2.16349  2.75631  2.88534  2.93091  5.13134  3.82845     92 r x - -
          2.68618  4.42225  2.77519  2.73123  3.46354  2.40513  3.72494  3.29354  2.67741  2.69355  4.24690  2.90347  2.73739  3.18146  2.89801  2.37887  2.77519  2.98518  4.58477  3.61503
          0.02352  4.15742  4.87977  0.61958  0.77255  0.48576  0.95510
     66   2.65395  4.67060  2.01426  2.61465  4.01427  3.42471  3.84987  3.10848  2.73724  2.99412  3.89775  3.10023  3.91467  3.04778  3.18107  2.75402  2.44087  1.99741  5.38885  4.07673     93 v x - -
          2.68618  4.42225  2.77519  2.73123  3.46354  2.40513  3.72494  3.29354  2.67741  2.69355  4.24690  2.90347  2.73739  3.18146  2.89801  2.37887  2.77519  2.98518  4.58477  3.61503
          0.02352  4.15742  4.87977  0.61958  0.77255  0.48576  0.95510
     67   2.67701  4.91765  2.36604  2.11634  4.18392  3.39825  3.69002  3.57981  2.52360  3.19765  4.01899  2.92541  2.81000  2.84341  3.00242  2.69052  2.92260  2.25832  5.44074  4.08489     94 e x - -
          2.68618  4.42225  2.77519  2.73123  3.46354  2.40513  3.72494  3.29354  2.67741  2.69355  4.24690  2.90347  2.73739  3.18146  2.89801  2.37887  2.77519  2.98518  4.58477  3.61503
          0.02352  4.15742  4.87977  0.61958  0.77255  0.48576  0.95510
     68   1.69723  4.51298  3.12182  2.76141  4.25587  3.20515  3.96472  3.62687  2.83598  3.30460  4.13743  1.92905  3.82189  3.16495  3.24026  2.59444  2.24931  3.20875  5.55903  4.27164     95 a x - -
          2.68618  4.42225  2.77519  2.73123  3.46354  2.40513  3.72494  3.29354  2.67741  2.69355  4.24690  2.90347  2.73739  3.18146  2.89801  2.37887  2.77519  2.98518  4.58477  3.61503
          0.02352  4.15742  4.87977  0.61958  0.77255  0.48576  0.95510
     69   2.68949  4.25672  4.00591  3.49668  1.70055  3.67946  4.04803  2.59753  3.40082  2.35664  3.39342  3.70529  4.13506  3.64621  3.62576  2.43983  2.97477  2.03426  4.69538  3.30944     96 f x - -
          2.68618  4.42225  2.77519  2.73123  3.46354  2.40513  3.72494  3.29354  2.67741  2.69355  4.24690  2.90347  2.73739  3.18146  2.89801  2.37887  2.77519  2.98518  4.58477  3.61503
          0.02352  4.15742  4.87977  0.61958  0.77255  0.48576  0.95510
     70   2.70782  4.73480  3.10501  2.61752  3.95883  3.50664  3.73458  2.28294  2.07600  2.97645  3.84917  2.16839  3.92353  2.92584  2.83770  2.78770  2.94388  3.00454  5.26617  3.97325     97 k x - -
          2.68618  4.42225  2.77519  2.73123  3.46354  2.40513  3.72494  3.29354  2.67741  2.69355  4.24690  2.90347  2.73739  3.18146  2.89801  2.37887  2.77519  2.98518  4.58477  3.61503
          0.02352  4.15742  4.87977  0.61958  0.77255  0.48576  0.95510
     71   1.94199  4.79502  3.02893  2.56674  4.25532  3.37952  3.74707  3.65255  1.81226  3.25179  4.07566  3.04421  2.70286  2.90339  2.84417  2.69039  2.92375  3.28873  5.46629  4.15773     98 k x - -
          2.68618  4.42225  2.77519  2.73123  3.46354  2.40513  3.72494  3.29354  2.67741  2.69355  4.24690  2.90347  2.73739  3.18146  2.89801  2.37887  2.77519  2.98518  4.58477  3.61503
          0.02352  4.15742  4.87977  0.61958  0.77255  0.48576  0.95510
     72   3.04775  5.57174  1.04633  2.19736  4.89009  3.28863  3.89662  4.47239  2.96117  3.97896  4.85040  2.12197  3.93960  3.07718  3.57108  2.93639  3.36081  4.02854  6.09647  4.57708     99 d x - -
          2.68618  4.42225  2.77519  2.73123  3.46354  2.40513  3.72494  3.29354  2.67741  2.69355  4.24690  2.90347  2.73739  3.18146  2.89801  2.37887  2.77519  2.98518  4.58477  3.61503
          0.02352  4.15742  4.87977  0.61958  0.77255  0.48576  0.95510
     73   2.65202  4.74972  3.09751  2.56756  4.03363  2.33807  3.69864  3.42836  2.43329  3.04886  3.88749  3.05417  3.87580  2.42684  2.42782  2.71375  2.89574  2.49343  5.30079  4.00244    100 g x - -
          2.68618  4.42225  2.77519  2.73123  3.46354  2.40513  3.72494  3.29354  2.67741  2.69355  4.24690  2.90347  2.73739  3.18146  2.89801  2.37887  2.77519  2.98518  4.58477  3.61503
          0.02352  4.15742  4.87977  0.61958  0.77255  0.48576  0.95510
     74   1.69959  4.27493  3.65739  3.19637  3.82178  3.31445  4.13923  2.91345  3.15184  2.82141  3.75855  3.45332  2.55258  3.45732  3.47096  2.69352  2.84645  1.81712  5.28634  4.06445    101 a x - -
          2.68618  4.42225  2.77519  2.73123  3.46354  2.40513  3.72494  3.29354  2.67741  2.69355  4.24690  2.90347  2.73739  3.18146  2.89801  2.37887  2.77519  2.98518  4.58477  3.61503
          0.02352  4.15742  4.87977  0.61958  0.77255  0.48576  0.95510
     75   2.03114  5.03001  2.89806  2.06005  4.34387  3.43760  3.63862  3.77599  2.32658  3.31281  4.10910  2.94030  3.85353  2.39394  2.34436  2.69642  2.93599  3.40922  5.48637  4.13936    102 a x - -
          2.68618  4.42225  2.77519  2.73123  3.46354  2.40513  3.72494  3.29354  2.67741  2.69355  4.24690  2.90347  2.73739  3.18146  2.89801  2.37887  2.77519  2.98518  4.58477  3.61503
          0.24633  4.15742  1.59608  0.61958  0.77255  0.48576  0.95510
     76   1.67653  4.58080  2.95107  2.62142  4.07249  3.24683  3.81073  3.43843  2.58308  3.09138  3.99489  3.05529  3.81331  2.17364  2.93696  2.65177  2.89041  3.10553  5.38613  4.08956    103 a x - -
          2.68618  4.42225  2.77519  2.73123  3.46354  2.40513  3.72494  3.29354  2.67741  2.69355  4.24690  2.90347  2.73739  3.18146  2.89801  2.37887  2.77519  2.98518  4.58477  3.61503
          0.02931  3.94040  4.66274  0.61958  0.77255  0.69835  0.68797
     77   2.84322  5.28495  1.52591  2.15952  4.55524  3.23767  3.71441  4.08362  2.63597  3.60381  4.45476  2.72987  3.81818  2.08719  3.15652  2.76768  3.12188  3.68803  5.75294  4.30248    104 d x - -
          2.68618  4.42225  2.77519  2.73123  3.46354  2.40513  3.72494  3.29354  2.67741  2.69355  4.24690  2.90347  2.73739  3.18146  2.89801  2.37887  2.77519  2.98518  4.58477  3.61503
          0.02931  3.94040  4.66274  0.61958  0.77255  0.37264  1.16769
     78   2.76934  5.09730  2.76992  1.81477  4.45812  2.19603  3.69480  3.90059  2.39978  3.42868  4.23461  2.93408  3.87966  2.83101  2.23903  2.75057  3.01609  3.51985  5.58729  4.23423    105 e x - -
          2.68618  4.42225  2.77519  2.73123  3.46354  2.40513  3.72494  3.29354  2.67741  2.69355  4.24690  2.90347  2.73739  3.18146  2.89801  2.37887  2.77519  2.98518  4.58477  3.61503
          0.02352  4.15742  4.87977  0.61958  0.77255  0.48576  0.95510
     79   2.87534  4.52714  3.84383  3.42007  3.44870  3.74168  4.26397  2.71009  3.27569  1.11014  3.42548  3.73551  2.51023  3.64149  3.53309  3.15209  3.17817  2.63627  5.13601  3.89904    106 l x - -
          2.68618  4.42225  2.77519  2.73123  3.46354  2.40513  3.72494  3.29354  2.67741  2.69355  4.24690  2.90347  2.73739  3.18146  2.89801  2.37887  2.77519  2.98518  4.58477  3.61503
          0.02352  4.15742  4.87977  0.61958  0.77255  0.48576  0.95510
     80   1.71075  4.24398  3.55639  3.29383  4.42783  3.01738  4.36025  3.80708  3.35121  3.53732  4.37595  3.41653  3.78168  3.63975  3.64907  1.06133  2.80231  3.25306  5.78020  4.56526    107 s x - -
          2.68618  4.42225  2.77519  2.73123  3.46354  2.40513  3.72494  3.29354  2.67741  2.69355  4.24690  2.90347  2.73739  3.18146  2.89801  2.37887  2.77519  2.98518  4.58477  3.61503
          0.15983  4.15742  2.02445  0.61958  0.77255  0.48576  0.95510
     81   1.43666  4.26626  3.35995  3.06418  4.21082  3.04791  4.16261  3.52972  3.10614  3.26810  4.15402  3.29756  1.87274  3.42801  3.42971  2.50389  2.78979  3.08836  5.56965  4.34446    108 a x - -
          2.68618  4.42225  2.77519  2.73123  3.46354  2.40513  3.72494  3.29354  2.67741  2.69355  4.24690  2.90347  2.73739  3.18146  2.89801  2.37887  2.77519  2.98518  4.58477  3.61503
          0.02691  4.02450  4.74685  0.61958  0.77255  0.62651  0.76455
     82   3.18354  5.00748  3.69034  3.17263  4.40089  3.63933  3.94435  3.95511  2.31233  3.44351  4.44175  3.51969  4.13635  3.15890  0.76929  3.26162  3.44031  3.67299  5.42342  4.29740    109 r x - -
          2.68618  4.42225  2.77519  2.73123  3.46354  2.40513  3.72494  3.29354  2.67741  2.69355  4.24690  2.90347  2.73739  3.18146  2.89801  2.37887  2.77519  2.98518  4.58477  3.61503
          0.02691  4.02450  4.74685  0.61958  0.77255  0.40685  1.09584
     83   2.73403  4.83708  3.00226  2.63970  4.26576  3.40342  3.82452  3.66262  2.50433  3.26092  4.15377  3.10321  3.92674  1.45982  2.84617  2.79066  2.26117  3.32798  5.50818  4.20045    110 q x - -
          2.68618  4.42225  2.77519  2.73123  3.46354  2.40513  3.72494  3.29354  2.67741  2.69355  4.24690  2.90347  2.73739  3.18146  2.89801  2.37887  2.77519  2.98518  4.58477  3.61503
          0.24633  4.15742  1.59608  0.61958  0.77255  0.48576  0.95510
     84   1.83255  4.50413  2.83833  2.61630  4.21806  3.10978  3.90686  3.60983  2.78946  3.31208  4.17866  1.74226  3.75875  3.12301  3.17908  2.56885  2.86145  3.19507  5.53257  4.21242    111 n x - -
          2.68618  4.42225  2.77519  2.73123  3.46354  2.40513  3.72494  3.29354  2.67741  2.69355  4.24690  2.90347  2.73739  3.18146  2.89801  2.37887  2.77519  2.98518  4.58477  3.61503
          0.02931  3.94040  4.66274  0.61958  0.77255  0.69835  0.68797
     85   2.87178  5.33322  1.43121  2.12040  4.65124  3.19102  3.75756  4.20614  2.76907  3.73602  4.59331  1.95384  3.81593  2.93327  3.34200  2.78493  3.17571  3.78268  5.86601  4.37969    112 d x - -
          2.68618  4.42225  2.77519  2.73123  3.46354  2.40513  3.72494  3.29354  2.67741  2.69355  4.24690  2.90347  2.73739  3.18146  2.89801  2.37887  2.77519  2.98518  4.58477  3.61503
          0.02931  3.94040  4.66274  0.61958  0.77255  0.37264  1.16769
     86   2.75987  5.12112  2.04511  2.31004  4.51125  3.32138  3.75738  3.97212  2.63478  3.52599  4.33471  1.94745  3.85746  2.90584  3.14697  2.73196  2.06378  3.56851  5.71147  4.30038    113 n x - -
          2.68618  4.42225  2.77519  2.73123  3.46354  2.40513  3.72494  3.29354  2.67741  2.69355  4.24690  2.90347  2.73739  3.18146  2.89801  2.37887  2.77519  2.98518  4.58477  3.61503
          0.02352  4.15742  4.87977  0.61958  0.77255  0.48576  0.95510
     87   2.78233  4.56912  3.58531  3.20377  3.69955  3.54375  4.16735  3.01830  3.08516  1.92228  3.76158  3.54400  1.36304  3.49188  3.37809  2.98293  3.12377  2.84806  5.25185  3.96452    114 p x - -
          2.68618  4.42225  2.77519  2.73123  3.46354  2.40513  3.72494  3.29354  2.67741  2.69355  4.24690  2.90347  2.73739  3.18146  2.89801  2.37887  2.77519  2.98518  4.58477  3.61503
          0.02352  4.15742  4.87977  0.61958  0.77255  0.48576  0.95510
     88   2.76513  5.08139  2.57186  2.00424  4.49661  3.32546  3.77474  3.96136  2.62733  3.51434  4.33089  2.31441  3.86933  2.92964  3.10787  1.58455  3.05207  3.56087  5.69772  4.30438    115 s x - -
          2.68618  4.42225  2.77519  2.73123  3.46354  2.40513  3.72494  3.29354  2.67741  2.69355  4.24690  2.90347  2.73739  3.18146  2.89801  2.37887  2.77519  2.98518  4.58477  3.61503
          0.02352  4.15742  4.87977  0.61958  0.77255  0.48576  0.95510
     89   2.75770  5.06174  2.78222  2.42169  4.44277  3.40261  3.70600  3.88916  1.99026  3.42380  4.23284  2.02542  2.36205  2.84580  2.81543  2.74689  3.01271  3.50654  5.58328  4.23152    116 k x - -
          2.68618  4.42225  2.77519  2.73123  3.46354  2.40513  3.72494  3.29354  2.67741  2.69355  4.24690  2.90347  2.73739  3.18146  2.89801  2.37887  2.77519  2.98518  4.58477  3.61503
          0.02352  4.15742  4.87977  0.61958  0.77255  0.48576  0.95510
     90   2.64536  4.85097  2.95775  1.93065  3.15347  2.79920  3.65580  3.52298  2.43050  3.11846  3.93681  2.96968  3.84398  2.80841  2.39168  2.67323  2.87996  3.19657  5.34432  4.00534    117 e x - -
          2.68618  4.42225  2.77519  2.73123  3.46354  2.40513  3.72494  3.29354  2.67741  2.69355  4.24690  2.90347  2.73739  3.18146  2.89801  2.37887  2.77519  2.98518  4.58477  3.61503
          0.02352  4.15742  4.87977  0.61958  0.77255  0.48576  0.95510
     91   2.83259  4.65574  3.38939  3.02530  3.26197  3.56130  3.89814  3.34593  2.98262  2.95007  3.94021  3.40213  1.40894  3.35428  3.30657  2.97276  3.13827  3.09878  4.79596  2.22997    118 p x - -
          2.68618  4.42225  2.77519  2.73123  3.46354  2.40513  3.72494  3.29354  2.67741  2.69355  4.24690  2.90347  2.73739  3.18146  2.89801  2.37887  2.77519  2.98518  4.58477  3.61503
          0.02352  4.15742  4.87977  0.61958  0.77255  0.48576  0.95510
     92   3.22007  4.49108  5.03587  4.51089  3.54099  4.64009  5.13631  1.31711  4.40582  1.69489  3.32977  4.71365  4.88267  4.60499  4.56090  4.01484  3.46704  1.25659  5.54195  4.38265    119 v x - -
          2.68618  4.42225  2.77519  2.73123  3.46354  2.40513  3.72494  3.29354  2.67741  2.69355  4.24690  2.90347  2.73739  3.18146  2.89801  2.37887  2.77519  2.98518  4.58477  3.61503
          0.02352  4.15742  4.87977  0.61958  0.77255  0.48576  0.95510
     93   2.86841  5.02134  3.08435  2.66237  4.48273  3.49842  3.77886  3.89791  1.34313  3.43514  4.28864  3.13002  2.17489  2.93260  2.61877  2.88985  3.12682  3.54017  5.55831  4.29571    120 k x - -
          2.68618  4.42225  2.77519  2.73123  3.46354  2.40513  3.72494  3.29354  2.67741  2.69355  4.24690  2.90347  2.73739  3.18146  2.89801  2.37887  2.77519  2.98518  4.58477  3.61503
          0.02352  4.15742  4.87977  0.61958  0.77255  0.48576  0.95510
     94   2.08877  4.57238  3.15498  2.70092  3.97104  3.35662  2.28510  3.37946  2.66162  3.04222  3.89862  3.13709  3.86784  3.04033  3.04983  2.68066  2.03639  3.05535  5.30790  4.01187    121 t x - -
          2.68618  4.42225  2.77519  2.73123  3.46354  2.40513  3.72494  3.29354  2.67741  2.69355  4.24690  2.90347  2.73739  3.18146  2.89801  2.37887  2.77519  2.98518  4.58477  3.61503
          0.02352  4.15742  4.87977  0.61958  0.77255  0.48576  0.95510
     95   2.58746  4.64775  2.95067  2.69058  4.31945  3.24346  3.96577  3.72330  2.81587  3.40048  4.25681  1.57236  3.86713  3.16883  3.20857  2.68025  1.83835  3.31400  5.61475  4.29330    122 n x - -
          2.68618  4.42225  2.77519  2.73123  3.46354  2.40513  3.72494  3.29354  2.67741  2.69355  4.24690  2.90347  2.73739  3.18146  2.89801  2.37887  2.77519  2.98518  4.58477  3.61503
          0.02352  4.15742  4.87977  0.61958  0.77255  0.48576  0.95510
     96   1.91656  4.83159  3.04763  2.57261  4.27334  3.40343  3.73177  3.68675  2.40415  3.26907  4.09144  2.37047  3.87589  2.88548  2.00399  2.71256  2.94308  3.32327  5.46249  4.15632    123 a x - -
          2.68618  4.42225  2.77519  2.73123  3.46354  2.40513  3.72494  3.29354  2.67741  2.69355  4.24690  2.90347  2.73739  3.18146  2.89801  2.37887  2.77519  2.98518  4.58477  3.61503
          0.02352  4.15742  4.87977  0.61958  0.77255  0.48576  0.95510
     97   1.93926  4.26817  4.19241  3.64541  2.15724  3.87415  4.23248  1.91937  3.54085  2.13063  3.25559  3.87262  4.25990  3.77182  3.74837  3.19083  3.03805  2.18765  4.88112  3.62334    124 i x - -
          2.68618  4.42225  2.77519  2.73123  3.46354  2.40513  3.72494  3.29354  2.67741  2.69355  4.24690  2.90347  2.73739  3.18146  2.89801  2.37887  2.77519  2.98518  4.58477  3.61503
          0.02352  4.15742  4.87977  0.61958  0.77255  0.48576  0.95510
     98   2.79336  5.18516  2.51932  1.71170  4.55839  3.33287  3.74988  4.03317  2.60423  3.56355  4.37111  2.21769  3.86693  2.89585  3.10225  1.89665  3.06710  3.62549  5.73464  4.32055    125 e x - -
          2.68618  4.42225  2.77519  2.73123  3.46354  2.40513  3.72494  3.29354  2.67741  2.69355  4.24690  2.90347  2.73739  3.18146  2.89801  2.37887  2.77519  2.98518  4.58477  3.61503
          0.02352  4.15742  4.87977  0.61958  0.77255  0.48576  0.95510
     99   2.66813  4.19336  3.98386  3.42274  2.51901  2.34960  4.07893  2.09545  3.32914  2.27015  3.27844  3.68592  4.12734  3.57858  3.56539  3.03385  2.91607  1.99144  4.82689  3.59712    126 v x - -
          2.68618  4.42225  2.77519  2.73123  3.46354  2.40513  3.72494  3.29354  2.67741  2.69355  4.24690  2.90347  2.73739  3.18146  2.89801  2.37887  2.77519  2.98518  4.58477  3.61503
          0.02352  4.15742  4.87977  0.61958  0.77255  0.48576  0.95510
    100   3.05944  4.79668  3.79075  3.73099  4.84927  0.39946  4.82431  4.52767  3.95048  4.14242  5.12728  3.95631  4.19610  4.25262  4.14616  3.24101  3.56269  4.00076  5.85949  4.96408    127 G x - -
          2.68618  4.42225  2.77519  2.73123  3.46354  2.40513  3.72494  3.29354  2.67741  2.69355  4.24690  2.90347  2.73739  3.18146  2.89801  2.37887  2.77519  2.98518  4.58477  3.61503
          0.02352  4.15742  4.87977  0.61958  0.77255  0.48576  0.95510
    101   2.54690  4.28488  3.65171  3.15551  3.64154  3.45139  4.05942  1.90282  3.08734  2.65007  3.59570  3.46065  3.97573  3.40265  3.40128  1.96774  2.23627  2.50572  5.12348  3.89640    128 i x - -
          2.68618  4.42225  2.77519  2.73123  3.46354  2.40513  3.72494  3.29354  2.67741  2.69355  4.24690  2.90347  2.73739  3.18146  2.89801  2.37887  2.77519  2.98518  4.58477  3.61503
          0.02352  4.15742  4.87977  0.61958  0.77255  0.48576  0.95510
    102   2.63328  4.64986  3.14466  2.62081  3.84040  2.81482  3.72198  3.30194  2.52904  2.94328  3.79552  3.09437  3.88566  2.92881  2.38348  2.33104  2.88103  3.01208  5.17937  2.45514    129 s x - -
          2.68618  4.42225  2.77519  2.73123  3.46354  2.40513  3.72494  3.29354  2.67741  2.69355  4.24690  2.90347  2.73739  3.18146  2.89801  2.37887  2.77519  2.98518  4.58477  3.61503
          0.02352  4.15742  4.87977  0.61958  0.77255  0.48576  0.95510
    103   2.35724  4.31850  3.34484  3.18143  4.55348  1.11217  4.36735  4.04346  3.37734  3.70942  4.53047  3.36905  3.79980  3.64299  3.69158  1.79485  2.86420  3.42161  5.86631  4.64335    130 g x - -
          2.68618  4.42225  2.77519  2.73123  3.46354  2.40513  3.72494  3.29354  2.67741  2.69355  4.24690  2.90347  2.73739  3.18146  2.89801  2.37887  2.77519  2.98518  4.58477  3.61503
          0.02352  4.15742  4.87977  0.61958  0.77255  0.48576  0.95510
    104   3.14397  4.50512  4.74492  4.26111  3.51862  4.38617  4.93514  1.91220  4.10471  1.72005  3.37402  4.47651  4.73479  4.38617  4.29443  3.78216  3.41871  0.97895  5.45976  4.23633    131 v x - -
          2.68618  4.42225  2.77519  2.73123  3.46354  2.40513  3.72494  3.29354  2.67741  2.69355  4.24690  2.90347  2.73739  3.18146  2.89801  2.37887  2.77519  2.98518  4.58477  3.61503
          0.02352  4.15742  4.87977  0.61958  0.77255  0.48576  0.95510
    105   3.53840  4.85570  4.54288  4.14727  1.38795  4.34502  2.23404  3.41263  3.98404  2.83345  3.99300  4.03153  4.66291  4.04676  4.08424  3.67921  3.75680  3.27593  1.85620  2.00929    132 f x - -
          2.68618  4.42225  2.77519  2.73123  3.46354  2.40513  3.72494  3.29354  2.67741  2.69355  4.24690  2.90347  2.73739  3.18146  2.89801  2.37887  2.77519  2.98518  4.58477  3.61503
          0.02352  4.15742  4.87977  0.61958  0.77255  0.48576  0.95510
    106   3.32379  5.46579  0.58218  2.56068  4.88764  3.45205  4.21871  4.54673  3.36217  4.10723  5.10098  3.12796  4.12554  3.46478  3.91012  3.26024  3.67157  4.15836  5.99741  4.72550    133 D x - -
          2.68618  4.42225  2.77519  2.73123  3.46354  2.40513  3.72494  3.29354  2.67741  2.69355  4.24690  2.90347  2.73739  3.18146  2.89801  2.37887  2.77519  2.98518  4.58477  3.61503
          0.02352  4.15742  4.87977  0.61958  0.77255  0.48576  0.95510
    107   2.95622  0.50900  4.52649  4.33801  4.27634  3.51032  4.92371  3.47825  4.17088  3.37555  4.50931  4.25094  4.23824  4.50550  4.24110  3.22703  3.44754  3.20073  5.61990  4.55923    134 C x - -
          2.68618  4.42225  2.77519  2.73123  3.46354  2.40513  3.72494  3.29354  2.67741  2.69355  4.24690  2.90347  2.73739  3.18146  2.89801  2.37887  2.77519  2.98518  4.58477  3.61503
          0.02352  4.15742  4.87977  0.61958  0.77255  0.48576  0.95510
    108   2.61671  4.71160  3.12784  2.66856  4.25519  3.34984  3.80413  3.68012  2.49535  3.27409  4.10355  3.10928  1.89686  2.97414  2.21293  2.24250  2.92813  3.29915  5.47357  4.18339    135 p x - -
          2.68618  4.42225  2.77519  2.73123  3.46354  2.40513  3.72494  3.29354  2.67741  2.69355  4.24690  2.90347  2.73739  3.18146  2.89801  2.37887  2.77519  2.98518  4.58477  3.61503
          0.02352  4.15742  4.87977  0.61958  0.77255  0.48576  0.95510
    109   2.70816  4.85590  2.81817  2.05047  4.12775  3.41597  3.74607  3.46005  2.57611  3.14768  4.00057  2.08430  3.88566  2.92042  3.01930  2.74644  2.96383  2.19730  5.42020  4.08280    136 e x - -
          2.68618  4.42225  2.77519  2.73123  3.46354  2.40513  3.72494  3.29354  2.67741  2.69355  4.24690  2.90347  2.73739  3.18146  2.89801  2.37887  2.77519  2.98518  4.58477  3.61503
          0.02352  4.15742  4.87977  0.61958  0.77255  0.48576  0.95510
    110   2.77738  4.29819  4.01078  3.43329  3.37149  3.87052  4.16498  2.00089  3.27199  1.94859  3.29907  3.74399  4.22436  3.59107  2.60721  3.15726  3.01212  1.66309  4.98060  3.78110    137 v x - -
          2.68618  4.42225  2.77519  2.73123  3.46354  2.40513  3.72494  3.29354  2.67741  2.69355  4.24690  2.90347  2.73739  3.18146  2.89801  2.37887  2.77519  2.98518  4.58477  3.61503
          0.02352  4.15742  4.87977  0.61958  0.77255  0.48576  0.95510
    111   2.64358  4.24427  3.73188  3.16612  2.70590  3.67461  3.95634  1.95461  2.58570  2.36878  3.33080  3.50698  4.05217  3.36715  3.35408  2.94633  2.35741  2.37918  4.85689  3.63407    138 i x - -
          2.68618  4.42225  2.77519  2.73123  3.46354  2.40513  3.72494  3.29354  2.67741  2.69355  4.24690  2.90347  2.73739  3.18146  2.89801  2.37887  2.77519  2.98518  4.58477  3.61503
          0.02352  4.15742  4.87977  0.61958  0.77255  0.48576  0.95510
    112   2.65526  4.74150  2.78635  2.65402  4.56094  1.43107  4.06425  4.09658  2.99773  3.69690  4.53959  1.73848  3.88680  3.27702  3.41966  2.73007  3.06706  3.59520  5.80979  4.48264    139 g x - -
          2.68618  4.42225  2.77519  2.73123  3.46354  2.40513  3.72494  3.29354  2.67741  2.69355  4.24690  2.90347  2.73739  3.18146  2.89801  2.37887  2.77519  2.98518  4.58477  3.61503
          0.02352  4.15742  4.87977  0.61958  0.77255  0.48576  0.95510
    113   3.33536  4.62534  5.01550  4.49509  3.32104  4.66736  5.06750  1.18469  4.33360  1.28430  3.13005  4.72399  4.88219  4.51081  4.46470  4.05243  3.57586  1.94947  5.39153  4.25203    140 i x - -
          2.68618  4.42225  2.77519  2.73123  3.46354  2.40513  3.72494  3.29354  2.67741  2.69355  4.24690  2.90347  2.73739  3.18146  2.89801  2.37887  2.77519  2.98518  4.58477  3.61503
          0.02352  4.15742  4.87977  0.61958  0.77255  0.48576  0.95510
    114   3.02231  5.18443  3.31387  2.75147  4.56088  3.65140  3.69387  3.98498  2.06221  3.44099  4.30818  3.19094  4.05059  1.55022  1.66307  3.01789  3.21656  3.65628  5.51162  4.28359    141 q x - -
          2.68618  4.42225  2.77519  2.73123  3.46354  2.40513  3.72494  3.29354  2.67741  2.69355  4.24690  2.90347  2.73739  3.18146  2.89801  2.37887  2.77519  2.98518  4.58477  3.61503
          0.02352  4.15742  4.87977  0.61958  0.77255  0.48576  0.95510
    115   3.35690  5.15671  3.87942  3.34239  4.58541  3.77721  4.07282  4.15557  2.40842  3.61978  4.62064  3.67592  4.27333  3.28613  0.61873  3.43248  3.60811  3.86913  5.55697  4.45991    142 R x - -
          2.68618  4.42225  2.77519  2.73123  3.46354  2.40513  3.72494  3.29354  2.67741  2.69355  4.24690  2.90347  2.73739  3.18146  2.89801  2.37887  2.77519  2.98518  4.58477  3.61503
          0.02352  4.15742  4.87977  0.61958  0.77255  0.48576  0.95510
    116   2.76867  5.18519  2.07449  2.29014  4.52939  3.34201  3.71839  4.01046  2.56020  3.53300  4.33021  2.84548  3.85317  2.02459  3.06362  1.92519  3.03214  3.60269  5.69898  4.28192    143 s x - -
          2.68618  4.42225  2.77519  2.73123  3.46354  2.40513  3.72494  3.29354  2.67741  2.69355  4.24690  2.90347  2.73739  3.18146  2.89801  2.37887  2.77519  2.98518  4.58477  3.61503
          0.02352  4.15742  4.87977  0.61958  0.77255  0.48576  0.95510
    117   3.06279  4.45932  4.62473  4.10145  3.40331  4.25728  4.73915  2.03640  3.95080  1.94336  2.04434  4.32139  4.60161  4.19762  4.13295  3.61945  3.32652  1.20952  5.29031  4.12007    144 v x - -
          2.68618  4.42225  2.77519  2.73123  3.46354  2.40513  3.72494  3.29354  2.67741  2.69355  4.24690  2.90347  2.73739  3.18146  2.89801  2.37887  2.77519  2.98518  4.58477  3.61503
          0.02352  4.15742  4.87977  0.61958  0.77255  0.48576  0.95510
    118   2.80141  4.37608  3.88129  3.32672  3.55850  3.85674  4.17052  1.98383  2.41015  2.41227  3.47010  3.68033  4.23270  3.52392  3.41900  3.15316  3.04514  1.43148  5.13831  3.91463    145 v x - -
          2.68618  4.42225  2.77519  2.73123  3.46354  2.40513  3.72494  3.29354  2.67741  2.69355  4.24690  2.90347  2.73739  3.18146  2.89801  2.37887  2.77519  2.98518  4.58477  3.61503
          0.02352  4.15742  4.87977  0.61958  0.77255  0.48576  0.95510
    119   1.99082  4.21736  3.84410  3.41522  3.81089  3.31630  4.27420  2.76591  3.35723  2.80252  3.75802  3.58066  3.95330  3.64493  3.62850  2.18732  2.86034  1.38768  5.31069  4.10190    146 v x - -
          2.68618  4.42225  2.77519  2.73123  3.46354  2.40513  3.72494  3.29354  2.67741  2.69355  4.24690  2.90347  2.73739  3.18146  2.89801  2.37887  2.77519  2.98518  4.58477  3.61503
          0.02352  4.15742  4.87977  0.61958  0.77255  0.48576  0.95510
    120   2.95544  4.70606  3.75159  3.15291  3.63840  3.78583  3.94465  2.98598  2.54152  1.45085  3.61177  3.51942  4.17598  3.20840  1.82671  3.14032  3.18375  2.87306  5.14367  3.89507    147 l x - -
          2.68618  4.42225  2.77519  2.73123  3.46354  2.40513  3.72494  3.29354  2.67741  2.69355  4.24690  2.90347  2.73739  3.18146  2.89801  2.37887  2.77519  2.98518  4.58477  3.61503
          0.02352  4.15742  4.87977  0.61958  0.77255  0.48576  0.95510
    121   2.20596  4.34365  4.30150  3.77460  3.47951  3.97919  4.48738  2.11260  3.66252  1.62932  3.36290  4.01721  4.38619  3.93219  3.89166  3.32184  3.13951  1.47434  5.20720  4.01460    148 v x - -
          2.68618  4.42225  2.77519  2.73123  3.46354  2.40513  3.72494  3.29354  2.67741  2.69355  4.24690  2.90347  2.73739  3.18146  2.89801  2.37887  2.77519  2.98518  4.58477  3.61503
          0.02352  4.15742  4.87977  0.61958  0.77255  0.48576  0.95510
    122   2.68513  4.91887  2.65820  1.94084  4.46536  2.03888  3.82423  3.91836  2.69586  3.49151  4.30735  2.93664  3.85296  2.98736  3.17180  1.87776  3.00463  3.49852  5.68937  4.31944    149 s x - -
          2.68618  4.42225  2.77519  2.73123  3.46354  2.40513  3.72494  3.29354  2.67741  2.69355  4.24690  2.90347  2.73739  3.18146  2.89801  2.37887  2.77519  2.98518  4.58477  3.61503
          0.02352  4.15742  4.87977  0.61958  0.77255  0.48576  0.95510
    123   2.84049  4.36926  4.20511  3.73195  3.60570  3.88937  4.51567  1.32656  3.60276  2.32497  3.49595  3.97210  4.35923  3.92392  3.84453  3.26644  1.96797  1.97512  5.32130  4.10577    150 i x - -
          2.68618  4.42225  2.77519  2.73123  3.46354  2.40513  3.72494  3.29354  2.67741  2.69355  4.24690  2.90347  2.73739  3.18146  2.89801  2.37887  2.77519  2.98518  4.58477  3.61503
          0.26602  4.15742  1.52358  0.61958  0.77255  0.48576  0.95510
    124   2.71291  4.74871  3.17508  2.69670  4.19892  3.38537  3.72408  3.63327  2.27463  3.20011  4.08052  3.12201  2.36472  2.90270  1.64663  2.78077  2.99260  3.29782  5.35284  4.11175    151 r x - -
          2.68620  4.42227  2.77522  2.73125  3.46285  2.40515  3.72497  3.29356  2.67743  2.69357  4.24692  2.90349  2.73742  3.18148  2.89803  2.37889  2.77522  2.98520  4.58479  3.61505
          0.20710  1.72914  4.64363  0.30289  1.34200  0.36600  1.18254
    125   2.74598  5.04124  2.90247  2.04821  4.39974  3.44198  3.66939  3.83017  2.32180  3.36204  4.16795  2.96975  3.88022  2.80275  1.96744  2.02365  2.98444  3.45971  5.52163  4.18822    153 r x - -
          2.68618  4.42225  2.77519  2.73123  3.46354  2.40513  3.72494  3.29354  2.67741  2.69355  4.24690  2.90347  2.73739  3.18146  2.89801  2.37887  2.77519  2.98518  4.58477  3.61503
          0.02352  4.15742  4.87977  0.61958  0.77255  0.48576  0.95510
    126   2.65883  4.88643  2.77335  1.78860  4.33365  3.33067  3.75938  3.75431  2.58221  3.34785  4.16279  2.95123  3.84517  2.91429  3.04192  1.94841  2.30602  3.37218  5.56257  4.20738    154 e x - -
          2.68618  4.42225  2.77519  2.73123  3.46354  2.40513  3.72494  3.29354  2.67741  2.69355  4.24690  2.90347  2.73739  3.18146  2.89801  2.37887  2.77519  2.98518  4.58477  3.61503
          0.02352  4.15742  4.87977  0.61958  0.77255  0.48576  0.95510
    127   3.02161  5.54999  1.26647  2.19741  4.86808  3.29211  3.87474  4.43832  2.91377  3.94076  4.79959  1.73246  3.92969  3.04897  3.51349  2.91415  3.32723  3.99572  6.06488  4.55263    155 d x - -
          2.68618  4.42225  2.77519  2.73123  3.46354  2.40513  3.72494  3.29354  2.67741  2.69355  4.24690  2.90347  2.73739  3.18146  2.89801  2.37887  2.77519  2.98518  4.58477  3.61503
          0.02352  4.15742  4.87977  0.61958  0.77255  0.48576  0.95510
    128   2.96401  5.28952  1.19496  2.33847  4.83791  1.83444  3.97231  4.37743  3.01678  3.91524  4.77786  2.89765  3.94716  3.16037  3.58486  2.91471  3.30590  3.91884  6.01525  4.60250    156 d x - -
          2.68618  4.42225  2.77519  2.73123  3.46354  2.40513  3.72494  3.29354  2.67741  2.69355  4.24690  2.90347  2.73739  3.18146  2.89801  2.37887  2.77519  2.98518  4.58477  3.61503
          0.02352  4.15742  4.87977  0.61958  0.77255  0.48576  0.95510
    129   2.61346  4.74943  2.95832  2.56283  4.25081  2.46738  3.79242  3.66841  2.57217  3.27221  4.09800  3.03777  3.85122  2.00510  2.98218  2.67194  2.03420  3.29171  5.49527  4.17785    157 q x - -
          2.68618  4.42225  2.77519  2.73123  3.46354  2.40513  3.72494  3.29354  2.67741  2.69355  4.24690  2.90347  2.73739  3.18146  2.89801  2.37887  2.77519  2.98518  4.58477  3.61503
          0.02352  4.15742  4.87977  0.61958  0.77255  0.48576  0.95510
    130   2.64355  4.77509  3.09127  2.63162  4.31822  2.09833  3.78860  3.74584  2.47394  3.32211  4.14263  3.08883  2.61858  2.94818  1.96388  2.70181  2.94506  3.35709  5.50421  4.21232    158 r x - -
          2.68618  4.42225  2.77519  2.73123  3.46354  2.40513  3.72494  3.29354  2.67741  2.69355  4.24690  2.90347  2.73739  3.18146  2.89801  2.37887  2.77519  2.98518  4.58477  3.61503
          0.02352  4.15742  4.87977  0.61958  0.77255  0.48576  0.95510
    131   2.98966  4.97853  2.91048  2.82986  4.39033  3.39970  4.19327  4.17346  3.12739  3.78979  4.75081  0.73761  4.06970  3.47470  3.48485  3.05100  3.38587  3.76584  5.66327  4.32454    159 n x - -
          2.68618  4.42225  2.77519  2.73123  3.46354  2.40513  3.72494  3.29354  2.67741  2.69355  4.24690  2.90347  2.73739  3.18146  2.89801  2.37887  2.77519  2.98518  4.58477  3.61503
          0.02352  4.15742  4.87977  0.61958  0.77255  0.48576  0.95510
    132   2.75727  4.84261  2.85565  2.65280  4.44807  1.29116  3.96969  3.95742  2.76778  3.53757  4.40524  3.11574  3.93462  2.16047  3.13645  2.81648  3.11349  3.54337  5.67106  4.36576    160 g x - -
          2.68618  4.42225  2.77519  2.73123  3.46354  2.40513  3.72494  3.29354  2.67741  2.69355  4.24690  2.90347  2.73739  3.18146  2.89801  2.37887  2.77519  2.98518  4.58477  3.61503
          0.02352  4.15742  4.87977  0.61958  0.77255  0.48576  0.95510
    133   1.17812  4.26822  3.94140  3.55496  3.92728  3.33367  4.43816  2.67686  3.48585  2.79153  3.84947  3.67729  4.00791  3.78866  3.74693  2.76682  2.92924  1.85098  5.49858  4.28481    161 a x - -
          2.68618  4.42225  2.77519  2.73123  3.46354  2.40513  3.72494  3.29354  2.67741  2.69355  4.24690  2.90347  2.73739  3.18146  2.89801  2.37887  2.77519  2.98518  4.58477  3.61503
          0.02352  4.15742  4.87977  0.61958  0.77255  0.48576  0.95510
    134   2.70245  4.42283  3.78084  3.33309  3.62697  3.57779  4.22564  2.64690  3.18283  1.91600  3.58763  3.62357  4.11673  3.56293  3.46278  2.96471  1.40840  2.48204  5.24159  3.99178    162 t x - -
          2.68618  4.42225  2.77519  2.73123  3.46354  2.40513  3.72494  3.29354  2.67741  2.69355  4.24690  2.90347  2.73739  3.18146  2.89801  2.37887  2.77519  2.98518  4.58477  3.61503
          0.02352  4.15742  4.87977  0.61958  0.77255  0.48576  0.95510
    135   2.69438  4.75608  3.07714  1.95264  2.49436  3.49999  3.70079  3.34939  2.48686  2.96493  3.83781  3.06959  3.90586  2.90102  2.35240  2.76009  2.92596  3.07120  5.18769  3.84098    163 e x - -
          2.68618  4.42225  2.77519  2.73123  3.46354  2.40513  3.72494  3.29354  2.67741  2.69355  4.24690  2.90347  2.73739  3.18146  2.89801  2.37887  2.77519  2.98518  4.58477  3.61503
          0.02352  4.15742  4.87977  0.61958  0.77255  0.48576  0.95510
    136   1.17812  4.26822  3.94140  3.55496  3.92728  3.33367  4.43816  2.67686  3.48585  2.79153  3.84947  3.67729  4.00791  3.78866  3.74693  2.76682  2.92924  1.85098  5.49858  4.28481    164 a x - -
          2.68618  4.42225  2.77519  2.73123  3.46354  2.40513  3.72494  3.29354  2.67741  2.69355  4.24690  2.90347  2.73739  3.18146  2.89801  2.37887  2.77519  2.98518  4.58477  3.61503
          0.02352  4.15742  4.87977  0.61958  0.77255  0.48576  0.95510
    137   2.77413  5.14157  2.57902  1.71327  4.49241  3.35238  3.73104  3.94164  2.55958  3.49076  4.30007  2.01899  3.86488  2.87523  3.04231  2.74283  2.33940  3.55200  5.67369  4.27556    165 e x - -
          2.68618  4.42225  2.77519  2.73123  3.46354  2.40513  3.72494  3.29354  2.67741  2.69355  4.24690  2.90347  2.73739  3.18146  2.89801  2.37887  2.77519  2.98518  4.58477  3.61503
          0.02352  4.15742  4.87977  0.61958  0.77255  0.48576  0.95510
    138   3.85360  5.11827  4.55504  4.33841  3.01845  4.07386  4.29790  3.90083  4.06094  3.24205  4.51948  4.43305  4.61702  4.43322  4.13564  4.05431  4.17061  3.79851  0.46511  3.00724    166 W x - -
          2.68618  4.42225  2.77519  2.73123  3.46354  2.40513  3.72494  3.29354  2.67741  2.69355  4.24690  2.90347  2.73739  3.18146  2.89801  2.37887  2.77519  2.98518  4.58477  3.61503
          0.02352  4.15742  4.87977  0.61958  0.77255  0.48576  0.95510
    139   2.34719  4.27568  3.52957  3.22634  4.28813  3.07701  4.27568  3.63068  3.22973  3.37956  4.24082  3.39933  3.80857  3.55412  3.53177  1.86127  1.18324  3.15648  5.65596  4.42972    167 t x - -
          2.68618  4.42225  2.77519  2.73123  3.46354  2.40513  3.72494  3.29354  2.67741  2.69355  4.24690  2.90347  2.73739  3.18146  2.89801  2.37887  2.77519  2.98518  4.58477  3.61503
          0.02352  4.15742  4.87977  0.61958  0.77255  0.48576  0.95510
    140   2.53567  4.59736  2.93406  2.72505  4.41033  3.16993  4.03377  3.93566  2.92920  3.55718  4.38953  2.18109  3.84164  3.24638  3.32705  1.21478  2.95159  3.44233  5.70329  4.36774    168 s x - -
          2.68618  4.42225  2.77519  2.73123  3.46354  2.40513  3.72494  3.29354  2.67741  2.69355  4.24690  2.90347  2.73739  3.18146  2.89801  2.37887  2.77519  2.98518  4.58477  3.61503
          0.02352  4.15742  4.87977  0.61958  0.77255  0.48576  0.95510
    141   2.18194  4.38549  3.47558  2.95855  3.50004  3.57349  2.45234  2.03212  2.85889  2.57715  3.51877  3.35145  3.99509  3.21650  3.18955  2.86263  2.89948  2.59164  4.97173  3.69699    169 i x - -
          2.68618  4.42225  2.77519  2.73123  3.46354  2.40513  3.72494  3.29354  2.67741  2.69355  4.24690  2.90347  2.73739  3.18146  2.89801  2.37887  2.77519  2.98518  4.58477  3.61503
          0.02352  4.15742  4.87977  0.61958  0.77255  0.48576  0.95510
    142   2.77209  5.01733  2.96360  1.90432  4.29788  3.49030  3.66670  3.68741  1.76538  2.51582  4.08843  3.00085  3.90423  2.80749  2.66898  2.77549  2.99497  3.35956  5.45585  4.13765    170 k x - -
          2.68618  4.42225  2.77519  2.73123  3.46354  2.40513  3.72494  3.29354  2.67741  2.69355  4.24690  2.90347  2.73739  3.18146  2.89801  2.37887  2.77519  2.98518  4.58477  3.61503
          0.02352  4.15742  4.87977  0.61958  0.77255  0.48576  0.95510
    143   2.78750  4.76703  3.05750  2.74860  3.81009  3.46877  3.89928  3.34588  2.74395  2.31943  4.02084  1.38614  3.99901  3.16091  3.09994  2.88156  3.09052  3.09000  5.25206  3.84196    171 n x - -
          2.68618  4.42225  2.77519  2.73123  3.46354  2.40513  3.72494  3.29354  2.67741  2.69355  4.24690  2.90347  2.73739  3.18146  2.89801  2.37887  2.77519  2.98518  4.58477  3.61503
          0.02352  4.15742  4.87977  0.61958  0.77255  0.48576  0.95510
    144   1.70656  4.29292  4.12680  3.72054  3.82117  3.55214  4.54731  2.32232  3.64006  2.61306  3.71899  3.85337  4.17073  3.93615  3.88235  2.97587  3.02572  1.24900  5.47032  4.25704    172 v x - -
          2.68618  4.42225  2.77519  2.73123  3.46354  2.40513  3.72494  3.29354  2.67741  2.69355  4.24690  2.90347  2.73739  3.18146  2.89801  2.37887  2.77519  2.98518  4.58477  3.61503
          0.02352  4.15742  4.87977  0.61958  0.77255  0.48576  0.95510
    145   3.32379  5.46579  0.58218  2.56068  4.88764  3.45205  4.21871  4.54673  3.36217  4.10723  5.10098  3.12796  4.12554  3.46478  3.91012  3.26024  3.67157  4.15836  5.99741  4.72550    173 D x - -
          2.68618  4.42225  2.77519  2.73123  3.46354  2.40513  3.72494  3.29354  2.67741  2.69355  4.24690  2.90347  2.73739  3.18146  2.89801  2.37887  2.77519  2.98518  4.58477  3.61503
          0.02352  4.15742  4.87977  0.61958  0.77255  0.48576  0.95510
    146   2.75104  5.02402  2.93215  2.14909  4.38848  3.44953  3.67512  3.81419  2.31379  3.35020  4.16066  2.98672  3.88798  2.81105  1.90959  1.98043  2.99016  3.44838  5.51123  4.18670    174 r x - -
          2.68618  4.42225  2.77519  2.73123  3.46354  2.40513  3.72494  3.29354  2.67741  2.69355  4.24690  2.90347  2.73739  3.18146  2.89801  2.37887  2.77519  2.98518  4.58477  3.61503
          0.02352  4.15742  4.87977  0.61958  0.77255  0.48576  0.95510
    147   3.64540  4.96604  4.63214  4.40918  0.63977  4.25027  4.03786  3.14423  4.31165  2.45198  3.83696  4.35322  4.70872  4.40267  4.36033  3.89447  3.94986  3.15448  4.21816  2.55594    175 F x - -
          2.68618  4.42225  2.77519  2.73123  3.46354  2.40513  3.72494  3.29354  2.67741  2.69355  4.24690  2.90347  2.73739  3.18146  2.89801  2.37887  2.77519  2.98518  4.58477  3.61503
          0.02352  4.15742  4.87977  0.61958  0.77255  0.48576  0.95510
    148   2.79465  5.24111  2.14110  1.99341  4.56531  3.39151  3.67928  4.03226  2.42618  3.52937  4.32038  2.86607  3.86629  2.80661  1.78827  2.74391  3.03568  3.62860  5.67106  4.27539    176 r x - -
          2.68618  4.42225  2.77519  2.73123  3.46354  2.40513  3.72494  3.29354  2.67741  2.69355  4.24690  2.90347  2.73739  3.18146  2.89801  2.37887  2.77519  2.98518  4.58477  3.61503
          0.02352  4.15742  4.87977  0.61958  0.77255  0.48576  0.95510
    149   3.17618  4.87542  3.81557  3.70255  4.65766  3.54731  4.74809  4.28743  3.78647  3.87850  4.94670  3.97616  0.43525  4.16608  3.99123  3.35465  3.64175  3.89818  5.75555  4.78515    177 P x - -
          2.68618  4.42225  2.77519  2.73123  3.46354  2.40513  3.72494  3.29354  2.67741  2.69355  4.24690  2.90347  2.73739  3.18146  2.89801  2.37887  2.77519  2.98518  4.58477  3.61503
          0.02352  4.15742  4.87977  0.61958  0.77255  0.48576  0.95510
    150   2.68185  4.78480  3.12645  2.57269  4.03331  3.49087  3.68018  3.43702  2.37804  2.45930  3.88643  3.06022  3.88979  2.45145  2.35267  2.05018  2.91211  3.13545  5.28779  3.99133    178 s x - -
          2.68618  4.42225  2.77519  2.73123  3.46354  2.40513  3.72494  3.29354  2.67741  2.69355  4.24690  2.90347  2.73739  3.18146  2.89801  2.37887  2.77519  2.98518  4.58477  3.61503
          0.02352  4.15742  4.87977  0.61958  0.77255  0.48576  0.95510
    151   1.28846  4.29257  3.46297  3.10764  4.31324  3.07158  4.19586  3.71601  3.14531  3.39690  4.22234  3.33100  2.36552  3.44401  3.49223  2.00148  2.79216  3.21239  5.64958  4.41961    179 a x - -
          2.68618  4.42225  2.77519  2.73123  3.46354  2.40513  3.72494  3.29354  2.67741  2.69355  4.24690  2.90347  2.73739  3.18146  2.89801  2.37887  2.77519  2.98518  4.58477  3.61503
          0.02352  4.15742  4.87977  0.61958  0.77255  0.48576  0.95510
    152   2.75755  4.49015  3.44594  3.06187  3.63773  3.62229  4.06648  1.55863  3.01775  2.63656  3.67305  2.09562  4.10575  3.39119  3.34050  2.99197  3.04558  2.43989  5.17284  3.86363    180 i x - -
          2.68618  4.42225  2.77519  2.73123  3.46354  2.40513  3.72494  3.29354  2.67741  2.69355  4.24690  2.90347  2.73739  3.18146  2.89801  2.37887  2.77519  2.98518  4.58477  3.61503
          0.02352  4.15742  4.87977  0.61958  0.77255  0.48576  0.95510
    153   2.64878  4.21397  3.80539  3.24495  3.27437  3.69720  3.97177  1.92044  3.15375  2.36550  3.31906  2.80163  4.07394  3.43319  3.42443  2.97467  2.88492  1.99140  4.79541  2.84405    181 i x - -
          2.68618  4.42225  2.77519  2.73123  3.46354  2.40513  3.72494  3.29354  2.67741  2.69355  4.24690  2.90347  2.73739  3.18146  2.89801  2.37887  2.77519  2.98518  4.58477  3.61503
          0.02352  4.15742  4.87977  0.61958  0.77255  0.48576  0.95510
    154   2.56464  4.68082  2.94590  2.59768  4.29851  3.26393  3.85949  3.72214  2.69346  3.33995  4.16210  1.97962  2.24436  3.03533  3.12034  2.63763  2.22112  3.31236  5.56059  4.23912    182 n x - -
          2.68618  4.42225  2.77519  2.73123  3.46354  2.40513  3.72494  3.29354  2.67741  2.69355  4.24690  2.90347  2.73739  3.18146  2.89801  2.37887  2.77519  2.98518  4.58477  3.61503
          0.02352  4.15742  4.87977  0.61958  0.77255  0.48576  0.95510
    155   3.19435  4.47788  5.00159  4.51503  3.69445  4.60116  5.22335  1.30969  4.41108  2.18271  3.48441  4.71204  4.89941  4.67140  4.59777  4.00226  3.46113  1.01055  5.69161  4.48264    183 v x - -
          2.68618  4.42225  2.77519  2.73123  3.46354  2.40513  3.72494  3.29354  2.67741  2.69355  4.24690  2.90347  2.73739  3.18146  2.89801  2.37887  2.77519  2.98518  4.58477  3.61503
          0.02352  4.15742  4.87977  0.61958  0.77255  0.48576  0.95510
    156   2.85778  5.33058  1.72291  2.23696  4.68796  3.31097  3.77773  4.19192  2.69978  3.70121  4.51177  1.87005  2.57489  2.92657  3.24709  2.78945  3.13803  3.76325  5.85979  4.40361    184 d x - -
          2.68618  4.42225  2.77519  2.73123  3.46354  2.40513  3.72494  3.29354  2.67741  2.69355  4.24690  2.90347  2.73739  3.18146  2.89801  2.37887  2.77519  2.98518  4.58477  3.61503
          0.02352  4.15742  4.87977  0.61958  0.77255  0.48576  0.95510
    157   2.66364  4.62702  3.13293  2.70484  3.67336  2.52062  3.79169  3.34325  2.69345  2.98541  3.86033  2.08259  3.92216  3.05993  3.08012  2.76919  2.94138  3.05032  2.49847  3.69559    185 n x - -
          2.68618  4.42225  2.77519  2.73123  3.46354  2.40513  3.72494  3.29354  2.67741  2.69355  4.24690  2.90347  2.73739  3.18146  2.89801  2.37887  2.77519  2.98518  4.58477  3.61503
          0.02352  4.15742  4.87977  0.61958  0.77255  0.48576  0.95510
    158   2.59078  4.65328  2.94304  2.68681  4.32544  3.24355  3.96604  3.73083  2.81605  3.40730  4.26393  1.53264  3.86802  3.16880  3.20913  2.68237  1.88777  3.32056  5.61966  4.29669    186 n x - -
          2.68618  4.42225  2.77519  2.73123  3.46354  2.40513  3.72494  3.29354  2.67741  2.69355  4.24690  2.90347  2.73739  3.18146  2.89801  2.37887  2.77519  2.98518  4.58477  3.61503
          0.02352  4.15742  4.87977  0.61958  0.77255  0.48576  0.95510
    159   1.76768  4.25261  3.57975  3.19461  4.27768  3.06457  4.23047  3.64131  3.19419  3.35644  4.18876  3.37570  3.78115  3.49179  3.52542  1.58988  1.74546  3.15245  5.62972  4.41328    187 s x - -
          2.68618  4.42225  2.77519  2.73123  3.46354  2.40513  3.72494  3.29354  2.67741  2.69355  4.24690  2.90347  2.73739  3.18146  2.89801  2.37887  2.77519  2.98518  4.58477  3.61503
          0.02352  4.15742  4.87977  0.61958  0.77255  0.48576  0.95510
    160   1.75079  4.24948  3.55651  3.21209  4.32674  1.75623  4.26554  3.69325  3.24351  3.40832  4.23838  3.38146  3.77915  3.53074  3.56983  2.48673  1.72552  3.18441  5.67591  4.46452    188 t x - -
          2.68618  4.42225  2.77519  2.73123  3.46354  2.40513  3.72494  3.29354  2.67741  2.69355  4.24690  2.90347  2.73739  3.18146  2.89801  2.37887  2.77519  2.98518  4.58477  3.61503
          0.02352  4.15742  4.87977  0.61958  0.77255  0.48576  0.95510
    161   1.83746  4.25773  3.48386  3.19491  4.47822  1.70968  4.30389  3.91387  3.28860  3.57972  4.38349  3.36101  3.76162  3.55796  3.62238  1.48246  2.78398  3.31720  5.79804  4.58350    189 s x - -
          2.68618  4.42225  2.77519  2.73123  3.46354  2.40513  3.72494  3.29354  2.67741  2.69355  4.24690  2.90347  2.73739  3.18146  2.89801  2.37887  2.77519  2.98518  4.58477  3.61503
          0.02352  4.15742  4.87977  0.61958  0.77255  0.48576  0.95510
    162   2.93636  4.32850  4.48361  3.92971  3.47953  4.16869  4.57933  1.72478  3.82347  1.86605  3.35251  4.16641  4.50253  4.06828  4.03036  3.49234  2.37927  1.39118  5.22008  4.03071    190 v x - -
          2.68618  4.42225  2.77519  2.73123  3.46354  2.40513  3.72494  3.29354  2.67741  2.69355  4.24690  2.90347  2.73739  3.18146  2.89801  2.37887  2.77519  2.98518  4.58477  3.61503
          0.02352  4.15742  4.87977  0.61958  0.77255  0.48576  0.95510
    163   2.65075  4.89590  1.90797  2.41827  4.43196  3.28151  3.80104  3.87327  2.67361  3.45717  4.26540  2.93297  3.83615  2.95720  3.16369  1.85589  2.27219  3.45510  5.65950  4.28441    191 s x - -
          2.68618  4.42225  2.77519  2.73123  3.46354  2.40513  3.72494  3.29354  2.67741  2.69355  4.24690  2.90347  2.73739  3.18146  2.89801  2.37887  2.77519  2.98518  4.58477  3.61503
          0.02352  4.15742  4.87977  0.61958  0.77255  0.48576  0.95510
    164   2.57014  4.53001  3.18764  2.69309  3.85157  3.40718  3.80385  2.49489  2.68318  2.89927  3.76280  2.17976  3.87509  3.02528  3.09023  2.28701  2.42345  2.90125  5.21569  3.93588    192 n x - -
          2.68618  4.42225  2.77519  2.73123  3.46354  2.40513  3.72494  3.29354  2.67741  2.69355  4.24690  2.90347  2.73739  3.18146  2.89801  2.37887  2.77519  2.98518  4.58477  3.61503
          0.02352  4.15742  4.87977  0.61958  0.77255  0.48576  0.95510
    165   2.77699  4.36387  4.05862  3.58433  3.61553  3.77436  4.40748  1.60304  3.46198  2.37644  3.52083  3.84278  4.26671  3.79178  3.72294  3.14738  1.65346  2.08640  5.28689  4.06588    193 i x - -
          2.68618  4.42225  2.77519  2.73123  3.46354  2.40513  3.72494  3.29354  2.67741  2.69355  4.24690  2.90347  2.73739  3.18146  2.89801  2.37887  2.77519  2.98518  4.58477  3.61503
          0.02352  4.15742  4.87977  0.61958  0.77255  0.48576  0.95510
    166   1.11447  4.25315  3.56474  3.33595  4.46954  1.70069  4.41134  3.84411  3.43613  3.57599  4.41557  3.44766  3.79662  3.70350  3.72572  2.50702  2.82817  3.28263  5.80814  4.62288    194 a x - -
          2.68618  4.42225  2.77519  2.73123  3.46354  2.40513  3.72494  3.29354  2.67741  2.69355  4.24690  2.90347  2.73739  3.18146  2.89801  2.37887  2.77519  2.98518  4.58477  3.61503
          0.02352  4.15742  4.87977  0.61958  0.77255  0.48576  0.95510
    167   3.19808  4.47886  5.01194  4.52500  3.69350  4.61014  5.23132  1.25340  4.42179  2.17880  3.48192  4.72127  4.90506  4.68001  4.60691  4.01140  3.46417  1.05251  5.69390  4.48656    195 v x - -
          2.68618  4.42225  2.77519  2.73123  3.46354  2.40513  3.72494  3.29354  2.67741  2.69355  4.24690  2.90347  2.73739  3.18146  2.89801  2.37887  2.77519  2.98518  4.58477  3.61503
          0.02352  4.15742  4.87977  0.61958  0.77255  0.48576  0.95510
    168   3.36007  5.10928  3.45451  3.25228  3.52584  3.72374  0.66139  4.10816  3.08951  3.56139  4.63428  3.64623  4.29639  3.62496  3.33317  3.43104  3.67712  3.83815  4.98446  3.47060    196 H x - -
          2.68618  4.42225  2.77519  2.73123  3.46354  2.40513  3.72494  3.29354  2.67741  2.69355  4.24690  2.90347  2.73739  3.18146  2.89801  2.37887  2.77519  2.98518  4.58477  3.61503
          0.02352  4.15742  4.87977  0.61958  0.77255  0.48576  0.95510
    169   2.81025  5.30988  2.01432  2.24061  4.63156  2.58343  3.71568  4.12377  2.57694  3.62071  4.41108  2.33774  3.85589  1.96583  3.10320  2.74412  3.06860  3.70073  5.77540  4.33283    197 q x - -
          2.68618  4.42225  2.77519  2.73123  3.46354  2.40513  3.72494  3.29354  2.67741  2.69355  4.24690  2.90347  2.73739  3.18146  2.89801  2.37887  2.77519  2.98518  4.58477  3.61503
          0.02352  4.15742  4.87977  0.61958  0.77255  0.48576  0.95510
    170   3.64540  4.96604  4.63214  4.40918  0.63977  4.25027  4.03786  3.14423  4.31165  2.45198  3.83696  4.35322  4.70872  4.40267  4.36033  3.89447  3.94986  3.15448  4.21816  2.55594    198 F x - -
          2.68618  4.42225  2.77519  2.73123  3.46354  2.40513  3.72494  3.29354  2.67741  2.69355  4.24690  2.90347  2.73739  3.18146  2.89801  2.37887  2.77519  2.98518  4.58477  3.61503
          0.02352  4.15742  4.87977  0.61958  0.77255  0.48576  0.95510
    171   2.95622  0.50900  4.52649  4.33801  4.27634  3.51032  4.92371  3.47825  4.17088  3.37555  4.50931  4.25094  4.23824  4.50550  4.24110  3.22703  3.44754  3.20073  5.61990  4.55923    199 C x - -
          2.68618  4.42225  2.77519  2.73123  3.46354  2.40513  3.72494  3.29354  2.67741  2.69355  4.24690  2.90347  2.73739  3.18146  2.89801  2.37887  2.77519  2.98518  4.58477  3.61503
          0.02352  4.15742  4.87977  0.61958  0.77255  0.48576  0.95510
    172   2.72339  4.45623  3.65053  3.28198  3.65180  1.95046  4.19543  2.94305  3.20495  1.31998  3.69819  3.58216  4.08189  3.56514  3.48082  2.95723  3.06896  2.75559  5.19445  3.93723    200 l x - -
          2.68618  4.42225  2.77519  2.73123  3.46354  2.40513  3.72494  3.29354  2.67741  2.69355  4.24690  2.90347  2.73739  3.18146  2.89801  2.37887  2.77519  2.98518  4.58477  3.61503
          0.02352  4.15742  4.87977  0.61958  0.77255  0.48576  0.95510
    173   2.65186  4.60181  3.23175  2.69954  3.79840  3.50633  3.77372  3.13650  2.58228  2.77449  2.74638  3.16074  3.92223  2.14624  2.95783  2.76964  2.14684  2.89232  5.17933  3.90689    201 q x - -
          2.68618  4.42225  2.77519  2.73123  3.46354  2.40513  3.72494  3.29354  2.67741  2.69355  4.24690  2.90347  2.73739  3.18146  2.89801  2.37887  2.77519  2.98518  4.58477  3.61503
          0.02352  4.15742  4.87977  0.61958  0.77255  0.48576  0.95510
    174   2.72136  4.36750  3.69677  3.19736  3.51886  3.70038  4.08334  2.46279  3.10285  2.12706  3.50130  2.58281  4.12866  3.44450  3.41044  3.01433  2.98727  1.51136  5.07002  3.80821    202 v x - -
          2.68618  4.42225  2.77519  2.73123  3.46354  2.40513  3.72494  3.29354  2.67741  2.69355  4.24690  2.90347  2.73739  3.18146  2.89801  2.37887  2.77519  2.98518  4.58477  3.61503
          0.02352  4.15742  4.87977  0.61958  0.77255  0.48576  0.95510
    175   2.68242  5.02284  2.05899  2.34899  4.29959  3.39028  3.65739  3.74755  2.45469  2.73233  4.10287  2.89110  2.82051  2.38115  2.93528  2.67010  2.92371  3.38274  5.50320  4.12400    203 d x - -
          2.68618  4.42225  2.77519  2.73123  3.46354  2.40513  3.72494  3.29354  2.67741  2.69355  4.24690  2.90347  2.73739  3.18146  2.89801  2.37887  2.77519  2.98518  4.58477  3.61503
          0.02352  4.15742  4.87977  0.61958  0.77255  0.48576  0.95510
    176   2.32037  4.29382  3.43885  3.10778  4.40036  1.81779  4.21992  3.82673  3.16990  3.48977  4.30074  3.32464  3.77203  3.46146  3.51966  1.57371  2.00509  3.27855  5.71918  4.48970    204 s x - -
          2.68618  4.42225  2.77519  2.73123  3.46354  2.40513  3.72494  3.29354  2.67741  2.69355  4.24690  2.90347  2.73739  3.18146  2.89801  2.37887  2.77519  2.98518  4.58477  3.61503
          0.02352  4.15742  4.87977  0.61958  0.77255  0.48576  0.95510
    177   2.38483  4.35970  3.36439  2.98061  4.24482  3.13037  4.09206  3.64247  2.99936  3.31597  4.14790  3.27265  2.01804  3.32325  3.36414  2.05711  1.71903  3.18502  5.57394  4.32477    205 t x - -
          2.68618  4.42225  2.77519  2.73123  3.46354  2.40513  3.72494  3.29354  2.67741  2.69355  4.24690  2.90347  2.73739  3.18146  2.89801  2.37887  2.77519  2.98518  4.58477  3.61503
          0.02352  4.15742  4.87977  0.61958  0.77255  0.48576  0.95510
    178   2.85960  5.35188  2.02813  1.61702  4.67906  3.32018  3.76022  4.17118  2.67221  3.68018  4.48810  2.79898  3.87442  2.90565  3.21826  1.83686  3.13046  3.75050  5.84527  4.38985    206 e x - -
          2.68618  4.42225  2.77519  2.73123  3.46354  2.40513  3.72494  3.29354  2.67741  2.69355  4.24690  2.90347  2.73739  3.18146  2.89801  2.37887  2.77519  2.98518  4.58477  3.61503
          0.02352  4.15742  4.87977  0.61958  0.77255  0.48576  0.95510
    179   2.74644  4.43071  3.76180  3.33182  3.62316  3.63310  4.23606  1.71700  3.23385  2.46575  3.58964  3.64363  1.75051  3.58831  3.52058  3.02479  3.06720  2.41314  5.22490  3.97902    207 i x - -
          2.68618  4.42225  2.77519  2.73123  3.46354  2.40513  3.72494  3.29354  2.67741  2.69355  4.24690  2.90347  2.73739  3.18146  2.89801  2.37887  2.77519  2.98518  4.58477  3.61503
          0.02352  4.15742  4.87977  0.61958  0.77255  0.48576  0.95510
    180   1.48946  4.33129  3.46744  3.18870  4.33636  3.10715  4.28350  3.66696  3.23792  3.40101  4.28293  3.39744  1.48706  3.55407  3.55280  2.57240  2.86790  3.20216  5.68972  4.47322    208 p x - -
          2.68618  4.42225  2.77519  2.73123  3.46354  2.40513  3.72494  3.29354  2.67741  2.69355  4.24690  2.90347  2.73739  3.18146  2.89801  2.37887  2.77519  2.98518  4.58477  3.61503
          0.02352  4.15742  4.87977  0.61958  0.77255  0.48576  0.95510
    181   2.96484  4.38159  4.44284  3.90174  3.44586  4.15588  4.57776  1.34428  3.76802  1.78770  3.31315  4.15202  4.50114  4.03627  3.97974  3.48932  2.37255  1.90595  5.22762  4.04200    209 i x - -
          2.68618  4.42225  2.77519  2.73123  3.46354  2.40513  3.72494  3.29354  2.67741  2.69355  4.24690  2.90347  2.73739  3.18146  2.89801  2.37887  2.77519  2.98518  4.58477  3.61503
          0.02352  4.15742  4.87977  0.61958  0.77255  0.48576  0.95510
    182   2.80810  5.02549  3.19673  2.58935  4.26748  3.56197  2.79595  3.74394  1.68207  3.27002  4.09355  3.07138  3.93534  2.77465  2.07114  2.81526  3.01290  3.41052  5.38320  3.02845    210 k x - -
          2.68618  4.42225  2.77519  2.73123  3.46354  2.40513  3.72494  3.29354  2.67741  2.69355  4.24690  2.90347  2.73739  3.18146  2.89801  2.37887  2.77519  2.98518  4.58477  3.61503
          0.02352  4.15742  4.87977  0.61958  0.77255  0.48576  0.95510
    183   2.95622  0.50900  4.52649  4.33801  4.27634  3.51032  4.92371  3.47825  4.17088  3.37555  4.50931  4.25094  4.23824  4.50550  4.24110  3.22703  3.44754  3.20073  5.61990  4.55923    211 C x - -
          2.68618  4.42225  2.77519  2.73123  3.46354  2.40513  3.72494  3.29354  2.67741  2.69355  4.24690  2.90347  2.73739  3.18146  2.89801  2.37887  2.77519  2.98518  4.58477  3.61503
          0.02352  4.15742  4.87977  0.61958  0.77255  0.48576  0.95510
    184   2.66075  4.70748  2.99119  2.22381  3.97228  3.42815  3.76891  3.34286  2.59815  2.38006  3.88123  3.06450  3.89197  2.96608  3.00936  1.75349  2.92487  3.05220  5.30582  3.99476    212 s x - -
          2.68618  4.42225  2.77519  2.73123  3.46354  2.40513  3.72494  3.29354  2.67741  2.69355  4.24690  2.90347  2.73739  3.18146  2.89801  2.37887  2.77519  2.98518  4.58477  3.61503
          0.02352  4.15742  4.87977  0.61958  0.77255  0.48576  0.95510
    185   3.08364  4.59838  4.12708  3.69764  2.57692  3.98068  3.85370  2.83978  3.53734  2.49715  3.65817  3.85435  4.39680  3.80399  3.74034  3.34406  3.35285  2.14525  4.23624  1.16987    213 y x - -
          2.68618  4.42225  2.77519  2.73123  3.46354  2.40513  3.72494  3.29354  2.67741  2.69355  4.24690  2.90347  2.73739  3.18146  2.89801  2.37887  2.77519  2.98518  4.58477  3.61503
          0.02352  4.15742  4.87977  0.61958  0.77255  0.48576  0.95510
    186   2.81421  5.21252  2.67926  1.78712  4.48927  3.41754  2.27157  3.97979  2.39607  3.48416  4.28890  2.89556  3.88510  2.24432  2.81640  2.77115  3.05007  3.59581  5.61476  4.23043    214 e x - -
          2.68618  4.42225  2.77519  2.73123  3.46354  2.40513  3.72494  3.29354  2.67741  2.69355  4.24690  2.90347  2.73739  3.18146  2.89801  2.37887  2.77519  2.98518  4.58477  3.61503
          0.02352  4.15742  4.87977  0.61958  0.77255  0.48576  0.95510
    187   3.32957  4.71499  4.74068  4.20270  3.13425  4.48203  4.78446  2.29742  3.98555  1.27712  1.35818  4.47580  4.72232  4.20034  4.13647  3.84676  3.56379  2.41597  5.17786  4.04972    215 l x - -
          2.68618  4.42225  2.77519  2.73123  3.46354  2.40513  3.72494  3.29354  2.67741  2.69355  4.24690  2.90347  2.73739  3.18146  2.89801  2.37887  2.77519  2.98518  4.58477  3.61503
          0.02352  4.15742  4.87977  0.61958  0.77255  0.48576  0.95510
    188   2.67659  4.93674  3.00352  1.92997  4.20515  3.46048  2.89356  3.63433  2.32224  3.19609  3.11356  2.97178  3.85289  2.76629  2.29886  2.68708  2.90127  3.29264  5.39163  4.05790    216 e x - -
          2.68618  4.42225  2.77519  2.73123  3.46354  2.40513  3.72494  3.29354  2.67741  2.69355  4.24690  2.90347  2.73739  3.18146  2.89801  2.37887  2.77519  2.98518  4.58477  3.61503
          0.02352  4.15742  4.87977  0.61958  0.77255  0.48576  0.95510
    189   2.78793  4.42323  3.74664  3.20958  3.45082  3.78297  4.07414  2.50522  3.04103  1.96172  3.38800  3.58120  4.16597  2.53890  3.33445  3.07781  3.03102  1.57745  5.04938  3.81747    217 v x - -
          2.68618  4.42225  2.77519  2.73123  3.46354  2.40513  3.72494  3.29354  2.67741  2.69355  4.24690  2.90347  2.73739  3.18146  2.89801  2.37887  2.77519  2.98518  4.58477  3.61503
          0.02352  4.15742  4.87977  0.61958  0.77255  0.48576  0.95510
    190   3.17618  4.87542  3.81557  3.70255  4.65766  3.54731  4.74809  4.28743  3.78647  3.87850  4.94670  3.97616  0.43525  4.16608  3.99123  3.35465  3.64175  3.89818  5.75555  4.78515    218 P x - -
          2.68618  4.42225  2.77519  2.73123  3.46354  2.40513  3.72494  3.29354  2.67741  2.69355  4.24690  2.90347  2.73739  3.18146  2.89801  2.37887  2.77519  2.98518  4.58477  3.61503
          0.02352  4.15742  4.87977  0.61958  0.77255  0.48576  0.95510
    191   3.44405  4.76252  4.85792  4.38916  1.36495  4.52365  4.31808  2.49503  4.23355  1.23380  3.12119  4.46620  4.76738  4.29723  4.31137  3.89864  3.67290  2.60997  4.51850  2.98850    219 l x - -
          2.68618  4.42225  2.77519  2.73123  3.46354  2.40513  3.72494  3.29354  2.67741  2.69355  4.24690  2.90347  2.73739  3.18146  2.89801  2.37887  2.77519  2.98518  4.58477  3.61503
          0.02352  4.15742  4.87977  0.61958  0.77255  0.48576  0.95510
    192   1.82945  4.51791  3.20400  2.74680  3.95144  3.33751  2.86095  3.34510  2.71482  3.01872  3.87721  3.16535  3.86309  3.08024  3.10042  2.66746  1.92802  3.01998  5.30051  4.01709    220 a x - -
          2.68618  4.42225  2.77519  2.73123  3.46354  2.40513  3.72494  3.29354  2.67741  2.69355  4.24690  2.90347  2.73739  3.18146  2.89801  2.37887  2.77519  2.98518  4.58477  3.61503
          0.02352  4.15742  4.87977  0.61958  0.77255  0.48576  0.95510
    193   1.27725  4.38060  3.79868  3.37917  3.68929  3.49263  4.27771  2.69188  3.27408  1.93707  3.65020  3.62956  4.07826  3.62202  3.55326  2.89828  3.00838  2.50718  5.29700  4.05223    221 a x - -
          2.68618  4.42225  2.77519  2.73123  3.46354  2.40513  3.72494  3.29354  2.67741  2.69355  4.24690  2.90347  2.73739  3.18146  2.89801  2.37887  2.77519  2.98518  4.58477  3.61503
          0.02352  4.15742  4.87977  0.61958  0.77255  0.48576  0.95510
    194   2.66066  4.86258  3.01501  2.50449  4.21268  2.62989  3.67915  3.62896  2.38183  3.20608  4.02014  3.00411  3.85803  2.38811  2.39020  2.69060  2.10868  3.28059  5.41324  4.09430    222 t x - -
          2.68618  4.42225  2.77519  2.73123  3.46354  2.40513  3.72494  3.29354  2.67741  2.69355  4.24690  2.90347  2.73739  3.18146  2.89801  2.37887  2.77519  2.98518  4.58477  3.61503
          0.02352  4.15742  4.87977  0.61958  0.77255  0.48576  0.95510
    195   3.73426  4.94014  4.84936  4.54342  1.03052  4.49684  3.60163  3.35619  4.34589  2.64552  3.93012  4.22990  4.80293  4.28620  4.33210  3.88874  3.95660  3.30894  1.85244  2.00888    223 f x - -
          2.68618  4.42225  2.77519  2.73123  3.46354  2.40513  3.72494  3.29354  2.67741  2.69355  4.24690  2.90347  2.73739  3.18146  2.89801  2.37887  2.77519  2.98518  4.58477  3.61503
          0.02352  4.15742  4.87977  0.61958  0.77255  0.48576  0.95510
    196   2.84757  5.32105  1.97972  2.24874  4.55234  3.34330  2.20047  4.11355  2.61613  3.61997  4.42816  1.96323  3.87556  2.88331  3.13783  2.78024  3.10806  3.70563  5.74337  4.28697    224 n x - -
          2.68618  4.42225  2.77519  2.73123  3.46354  2.40513  3.72494  3.29354  2.67741  2.69355  4.24690  2.90347  2.73739  3.18146  2.89801  2.37887  2.77519  2.98518  4.58477  3.61503
          0.02352  4.15742  4.87977  0.61958  0.77255  0.48576  0.95510
    197   2.81102  4.65296  3.59766  3.02063  3.90000  3.62206  3.90222  3.04125  2.48875  2.82550  3.82788  3.39517  4.06916  3.13054  1.54146  2.97146  3.07508  1.92134  5.27090  4.02732    225 r x - -
          2.68618  4.42225  2.77519  2.73123  3.46354  2.40513  3.72494  3.29354  2.67741  2.69355  4.24690  2.90347  2.73739  3.18146  2.89801  2.37887  2.77519  2.98518  4.58477  3.61503
          0.02352  4.15742  4.87977  0.61958  0.77255  0.48576  0.95510
    198   2.37521  4.31304  3.45602  3.24043  4.46002  1.12779  4.35831  3.83472  3.33888  3.56235  4.41577  3.41382  3.82096  3.63873  3.63801  2.55170  1.95350  3.30012  5.78818  4.58743    226 g x - -
          2.68618  4.42225  2.77519  2.73123  3.46354  2.40513  3.72494  3.29354  2.67741  2.69355  4.24690  2.90347  2.73739  3.18146  2.89801  2.37887  2.77519  2.98518  4.58477  3.61503
          0.02352  4.15742  4.87977  0.61958  0.77255  0.48576  0.95510
    199   2.67993  4.85774  3.02226  2.54702  4.26142  3.41580  3.71543  3.67658  2.39340  3.25728  4.07904  2.13751  3.87579  2.86715  2.23140  2.71618  2.05655  3.31983  5.45200  4.13999    227 t x - -
          2.68618  4.42225  2.77519  2.73123  3.46354  2.40513  3.72494  3.29354  2.67741  2.69355  4.24690  2.90347  2.73739  3.18146  2.89801  2.37887  2.77519  2.98518  4.58477  3.61503
          0.02352  4.15742  4.87977  0.61958  0.77255  0.48576  0.95510
    200   2.59670  4.53197  3.22105  2.72580  3.81359  3.43842  3.81513  3.13908  2.68200  2.84733  2.71950  2.22588  3.89914  3.04461  3.07146  2.72834  2.05822  2.86841  5.19496  3.91710    228 t x - -
          2.68618  4.42225  2.77519  2.73123  3.46354  2.40513  3.72494  3.29354  2.67741  2.69355  4.24690  2.90347  2.73739  3.18146  2.89801  2.37887  2.77519  2.98518  4.58477  3.61503
          0.02352  4.15742  4.87977  0.61958  0.77255  0.48576  0.95510
    201   2.67097  4.68294  3.06328  2.61414  3.80750  3.46490  2.72544  3.30350  2.58523  2.96705  3.83579  2.15245  3.90684  2.96854  2.98189  2.75777  2.92390  2.16746  5.17590  3.82705    229 n x - -
          2.68627  4.42234  2.77528  2.73132  3.46363  2.40521  3.72503  3.29303  2.67749  2.69364  4.24698  2.90275  2.73748  3.18155  2.89809  2.37895  2.77528  2.98527  4.58486  3.61430
          0.15983  1.96529  4.87977  1.13688  0.38687  0.48576  0.95510
    202   2.83993  4.52525  3.76372  3.33963  3.49584  3.68971  4.21755  2.76600  3.20597  1.26923  3.48518  3.66775  2.12853  3.57856  3.47819  3.09610  3.14672  2.66884  5.14776  3.90027    234 l x - -
          2.68618  4.42225  2.77519  2.73123  3.46354  2.40513  3.72494  3.29354  2.67741  2.69355  4.24690  2.90347  2.73739  3.18146  2.89801  2.37887  2.77519  2.98518  4.58477  3.61503
          0.02352  4.15742  4.87977  0.61958  0.77255  0.48576  0.95510
    203   2.71878  4.56645  3.45501  2.87673  3.74482  3.58876  3.82119  3.03889  2.53818  1.95403  3.65967  3.29095  3.99570  3.06153  2.05759  2.87532  2.34457  2.82064  5.13805  3.89641    235 l x - -
          2.68618  4.42225  2.77519  2.73123  3.46354  2.40513  3.72494  3.29354  2.67741  2.69355  4.24690  2.90347  2.73739  3.18146  2.89801  2.37887  2.77519  2.98518  4.58477  3.61503
          0.02352  4.15742  4.87977  0.61958  0.77255  0.48576  0.95510
    204   2.67593  4.94014  1.93171  2.39595  4.39561  3.31329  3.77027  3.82696  2.63079  3.41313  4.22547  2.92095  2.65200  2.92334  3.12069  2.68608  2.00826  3.43196  5.62230  4.24695    236 d x - -
          2.68618  4.42225  2.77519  2.73123  3.46354  2.40513  3.72494  3.29354  2.67741  2.69355  4.24690  2.90347  2.73739  3.18146  2.89801  2.37887  2.77519  2.98518  4.58477  3.61503
          0.02352  4.15742  4.87977  0.61958  0.77255  0.48576  0.95510
    205   2.70911  4.25908  3.98839  3.45512  2.11276  3.73767  4.09489  2.49855  3.36321  2.24760  3.31369  3.70951  2.76012  3.61585  3.60218  3.05364  2.97326  1.76856  4.80733  3.50925    237 v x - -
          2.68618  4.42225  2.77519  2.73123  3.46354  2.40513  3.72494  3.29354  2.67741  2.69355  4.24690  2.90347  2.73739  3.18146  2.89801  2.37887  2.77519  2.98518  4.58477  3.61503
          0.02352  4.15742  4.87977  0.61958  0.77255  0.48576  0.95510
    206   2.34412  5.09471  2.77415  1.82306  4.42223  3.40141  3.64882  3.87226  2.38125  3.39514  4.18167  2.35598  3.84186  2.77367  2.38941  2.68678  2.95005  3.48372  5.55863  4.18383    238 e x - -
          2.68618  4.42225  2.77519  2.73123  3.46354  2.40513  3.72494  3.29354  2.67741  2.69355  4.24690  2.90347  2.73739  3.18146  2.89801  2.37887  2.77519  2.98518  4.58477  3.61503
          0.02352  4.15742  4.87977  0.61958  0.77255  0.48576  0.95510
    207   2.37169  4.38154  3.25698  2.95177  4.44255  1.79589  4.14315  3.89418  3.06924  3.52705  4.33217  3.24565  2.36719  3.36166  3.45113  1.64906  2.82492  3.34565  5.73471  4.47710    239 s x - -
          2.68618  4.42225  2.77519  2.73123  3.46354  2.40513  3.72494  3.29354  2.67741  2.69355  4.24690  2.90347  2.73739  3.18146  2.89801  2.37887  2.77519  2.98518  4.58477  3.61503
          0.02352  4.15742  4.87977  0.61958  0.77255  0.48576  0.95510
    208   2.67666  4.90161  2.87739  2.44049  4.18383  2.72877  3.68245  3.61973  2.45208  2.65993  4.02375  2.13331  3.85445  2.32106  2.88727  2.69565  2.92230  3.27945  5.41862  4.07391    240 n x - -
          2.68618  4.42225  2.77519  2.73123  3.46354  2.40513  3.72494  3.29354  2.67741  2.69355  4.24690  2.90347  2.73739  3.18146  2.89801  2.37887  2.77519  2.98518  4.58477  3.61503
          0.02352  4.15742  4.87977  0.61958  0.77255  0.48576  0.95510
    209   1.98001  4.95292  2.97576  2.14491  4.30380  3.45265  3.68480  3.70527  2.33937  3.27391  4.09529  3.00739  3.88814  2.82824  1.95382  2.74535  2.97124  3.35814  5.46496  4.15026    241 r x - -
          2.68618  4.42225  2.77519  2.73123  3.46354  2.40513  3.72494  3.29354  2.67741  2.69355  4.24690  2.90347  2.73739  3.18146  2.89801  2.37887  2.77519  2.98518  4.58477  3.61503
          0.02352  4.15742  4.87977  0.61958  0.77255  0.48576  0.95510
    210   3.17618  4.87542  3.81557  3.70255  4.65766  3.54731  4.74809  4.28743  3.78647  3.87850  4.94670  3.97616  0.43525  4.16608  3.99123  3.35465  3.64175  3.89818  5.75555  4.78515    242 P x - -
          2.68618  4.42225  2.77519  2.73123  3.46354  2.40513  3.72494  3.29354  2.67741  2.69355  4.24690  2.90347  2.73739  3.18146  2.89801  2.37887  2.77519  2.98518  4.58477  3.61503
          0.02352  4.15742  4.87977  0.61958  0.77255  0.48576  0.95510
    211   2.59405  4.43642  3.71219  3.48998  4.25146  3.26324  4.48154  3.41507  3.43872  3.26805  4.30765  3.64426  3.99302  3.82098  3.67669  2.79951  0.76667  3.07767  5.66280  4.47111    243 t x - -
          2.68618  4.42225  2.77519  2.73123  3.46354  2.40513  3.72494  3.29354  2.67741  2.69355  4.24690  2.90347  2.73739  3.18146  2.89801  2.37887  2.77519  2.98518  4.58477  3.61503
          0.02352  4.15742  4.87977  0.61958  0.77255  0.48576  0.95510
    212   3.37391  4.73403  4.83857  4.29076  3.11477  4.55839  4.84955  2.28873  4.08925  1.09774  1.53320  4.56087  4.76594  4.26081  4.22209  3.91983  3.60085  2.43162  5.19008  4.09411    244 l x - -
          2.68618  4.42225  2.77519  2.73123  3.46354  2.40513  3.72494  3.29354  2.67741  2.69355  4.24690  2.90347  2.73739  3.18146  2.89801  2.37887  2.77519  2.98518  4.58477  3.61503
          0.02352  4.15742  4.87977  0.61958  0.77255  0.48576  0.95510
    213   2.82345  5.06332  3.18878  2.58712  4.40520  3.56071  2.66501  3.80696  1.89613  3.31926  4.13714  3.06878  3.93831  2.76600  1.83337  2.82364  2.47749  3.46330  5.45214  4.17533    245 r x - -
          2.68618  4.42225  2.77519  2.73123  3.46354  2.40513  3.72494  3.29354  2.67741  2.69355  4.24690  2.90347  2.73739  3.18146  2.89801  2.37887  2.77519  2.98518  4.58477  3.61503
          0.02352  4.15742  4.87977  0.61958  0.77255  0.48576  0.95510
    214   3.23071  5.37091  2.64944  0.67849  4.75802  3.48221  4.10701  4.27107  3.02647  3.84620  4.81830  3.13655  4.10353  3.32341  3.45753  3.18982  3.54055  3.92920  5.87486  4.61057    246 E x - -
          2.68618  4.42225  2.77519  2.73123  3.46354  2.40513  3.72494  3.29354  2.67741  2.69355  4.24690  2.90347  2.73739  3.18146  2.89801  2.37887  2.77519  2.98518  4.58477  3.61503
          0.02352  4.15742  4.87977  0.61958  0.77255  0.48576  0.95510
    215   2.32132  4.27511  4.24912  3.70863  3.54184  3.92956  4.42421  1.55526  3.61705  2.37195  3.44557  3.95254  4.33813  3.88339  3.85732  3.25953  2.43647  1.60338  5.18443  3.97845    247 i x - -
          2.68618  4.42225  2.77519  2.73123  3.46354  2.40513  3.72494  3.29354  2.67741  2.69355  4.24690  2.90347  2.73739  3.18146  2.89801  2.37887  2.77519  2.98518  4.58477  3.61503
          0.02352  4.15742  4.87977  0.61958  0.77255  0.48576  0.95510
    216   2.95622  0.50900  4.52649  4.33801  4.27634  3.51032  4.92371  3.47825  4.17088  3.37555  4.50931  4.25094  4.23824  4.50550  4.24110  3.22703  3.44754  3.20073  5.61990  4.55923    248 C x - -
          2.68618  4.42225  2.77519  2.73123  3.46354  2.40513  3.72494  3.29354  2.67741  2.69355  4.24690  2.90347  2.73739  3.18146  2.89801  2.37887  2.77519  2.98518  4.58477  3.61503
          0.02352  4.15742  4.87977  0.61958  0.77255  0.48576  0.95510
    217   1.91669  4.33047  4.38012  3.85777  3.60826  4.02946  4.59265  1.65290  3.76576  2.33739  3.47911  4.09020  4.44378  4.03681  4.00345  3.37938  3.15647  1.39872  5.32772  4.12076    249 v x - -
          2.68618  4.42225  2.77519  2.73123  3.46354  2.40513  3.72494  3.29354  2.67741  2.69355  4.24690  2.90347  2.73739  3.18146  2.89801  2.37887  2.77519  2.98518  4.58477  3.61503
          0.02352  4.15742  4.87977  0.61958  0.77255  0.48576  0.95510
    218   2.86666  4.91566  3.33570  2.83429  4.40534  3.52321  3.83364  3.84316  2.33442  3.38435  4.25850  3.25399  2.02802  3.00340  1.39945  2.92542  3.14083  3.49554  5.50227  4.27711    250 r x - -
          2.68618  4.42225  2.77519  2.73123  3.46354  2.40513  3.72494  3.29354  2.67741  2.69355  4.24690  2.90347  2.73739  3.18146  2.89801  2.37887  2.77519  2.98518  4.58477  3.61503
          0.02352  4.15742  4.87977  0.61958  0.77255  0.48576  0.95510
    219   2.22639  4.35697  4.26099  3.71940  2.01470  3.96210  4.24032  2.41557  3.60454  1.49847  3.16899  3.94341  4.32407  3.81807  3.79801  3.28063  3.13004  2.34978  4.80432  3.50091    251 l x - -
          2.68618  4.42225  2.77519  2.73123  3.46354  2.40513  3.72494  3.29354  2.67741  2.69355  4.24690  2.90347  2.73739  3.18146  2.89801  2.37887  2.77519  2.98518  4.58477  3.61503
          0.02352  4.15742  4.87977  0.61958  0.77255  0.48576  0.95510
    220   2.88392  5.45637  1.91390  1.86656  4.75715  3.32399  3.74397  4.26668  2.64647  3.74313  4.54103  1.88404  3.87360  2.34742  3.19788  2.79194  3.14614  3.82973  5.88902  4.41471    252 e x - -
          2.68618  4.42225  2.77519  2.73123  3.46354  2.40513  3.72494  3.29354  2.67741  2.69355  4.24690  2.90347  2.73739  3.18146  2.89801  2.37887  2.77519  2.98518  4.58477  3.61503
          0.02352  4.15742  4.87977  0.61958  0.77255  0.48576  0.95510
    221   2.65641  4.83331  2.77492  2.00037  4.32011  2.14848  3.80656  3.73254  2.65389  3.34351  4.16985  2.97849  3.85492  2.97508  3.10706  2.69486  1.97905  3.35251  5.57124  4.22917    253 t x - -
          2.68628  4.42235  2.77530  2.73133  3.46364  2.40485  3.72505  3.29320  2.67751  2.69365  4.24700  2.90324  2.73750  3.18157  2.89781  2.37897  2.77530  2.98493  4.58487  3.61513
          0.24633  1.55714  4.87977  0.97343  0.47447  0.48576  0.95510
    222   2.95622  0.50900  4.52649  4.33801  4.27634  3.51032  4.92371  3.47825  4.17088  3.37555  4.50931  4.25094  4.23824  4.50550  4.24110  3.22703  3.44754  3.20073  5.61990  4.55923    257 C x - -
          2.68618  4.42225  2.77519  2.73123  3.46354  2.40513  3.72494  3.29354  2.67741  2.69355  4.24690  2.90347  2.73739  3.18146  2.89801  2.37887  2.77519  2.98518  4.58477  3.61503
          0.02352  4.15742  4.87977  0.61958  0.77255  0.48576  0.95510
    223   3.17618  4.87542  3.81557  3.70255  4.65766  3.54731  4.74809  4.28743  3.78647  3.87850  4.94670  3.97616  0.43525  4.16608  3.99123  3.35465  3.64175  3.89818  5.75555  4.78515    258 P x - -
          2.68618  4.42225  2.77519  2.73123  3.46354  2.40513  3.72494  3.29354  2.67741  2.69355  4.24690  2.90347  2.73739  3.18146  2.89801  2.37887  2.77519  2.98518  4.58477  3.61503
          0.02352  4.15742  4.87977  0.61958  0.77255  0.48576  0.95510
    224   2.10697  4.44750  3.32302  2.85771  3.57744  3.43924  3.85991  3.10820  2.83250  2.79803  3.69896  3.25746  2.37325  3.16904  3.19752  2.75834  2.88684  2.84157  5.02669  2.26052    259 a x - -
          2.68618  4.42225  2.77519  2.73123  3.46354  2.40513  3.72494  3.29354  2.67741  2.69355  4.24690  2.90347  2.73739  3.18146  2.89801  2.37887  2.77519  2.98518  4.58477  3.61503
          0.02352  4.15742  4.87977  0.61958  0.77255  0.48576  0.95510
    225   2.65454  4.57295  3.19670  2.77212  3.61933  2.11842  3.82199  3.29767  2.74909  2.94991  3.83289  2.49776  3.93330  3.11500  3.12025  2.77989  2.94189  3.00979  2.38737  3.66106    260 g x - -
          2.68618  4.42225  2.77519  2.73123  3.46354  2.40513  3.72494  3.29354  2.67741  2.69355  4.24690  2.90347  2.73739  3.18146  2.89801  2.37887  2.77519  2.98518  4.58477  3.61503
          0.02352  4.15742  4.87977  0.61958  0.77255  0.48576  0.95510
    226   1.75187  4.56361  3.20871  2.76004  4.22308  2.08408  3.89033  3.62679  2.65745  3.25635  4.08645  3.16043  3.84170  3.07846  2.26532  2.62926  2.87506  3.22663  5.48796  4.21341    261 a x - -
          2.68618  4.42225  2.77519  2.73123  3.46354  2.40513  3.72494  3.29354  2.67741  2.69355  4.24690  2.90347  2.73739  3.18146  2.89801  2.37887  2.77519  2.98518  4.58477  3.61503
          0.02352  4.15742  4.87977  0.61958  0.77255  0.48576  0.95510
    227   2.62761  4.24608  3.85086  3.32917  2.17412  3.60207  4.02451  2.64359  3.25145  2.42159  3.41572  3.59171  4.06366  3.51812  3.51674  2.00603  2.91377  2.00756  4.80764  3.48426    262 s x - -
          2.68621  4.42228  2.77523  2.73127  3.46357  2.40516  3.72498  3.29313  2.67744  2.69358  4.24693  2.90350  2.73743  3.18150  2.89804  2.37890  2.77523  2.98486  4.58480  3.61506
          0.24633  1.55714  4.87977  0.23531  1.56221  0.48576  0.95510
    228   2.67230  4.45256  3.42964  2.86815  2.67828  3.60480  3.80901  2.91342  2.33250  1.94414  3.49632  3.29141  3.98285  2.61745  3.06025  2.85841  2.90046  2.70955  4.94791  3.66794    264 l x - -
          2.68618  4.42225  2.77519  2.73123  3.46354  2.40513  3.72494  3.29354  2.67741  2.69355  4.24690  2.90347  2.73739  3.18146  2.89801  2.37887  2.77519  2.98518  4.58477  3.61503
          0.02352  4.15742  4.87977  0.61958  0.77255  0.48576  0.95510
    229   1.94241  4.58084  3.37556  2.81565  3.82135  3.52675  3.80987  3.12311  2.54074  2.25569  3.73095  3.23994  3.95727  3.03494  2.06763  2.81563  2.93450  2.87803  5.18822  3.93297    265 a x - -
          2.68618  4.42225  2.77519  2.73123  3.46354  2.40513  3.72494  3.29354  2.67741  2.69355  4.24690  2.90347  2.73739  3.18146  2.89801  2.37887  2.77519  2.98518  4.58477  3.61503
          0.02352  4.15742  4.87977  0.61958  0.77255  0.48576  0.95510
    230   2.30050  5.34728  2.06553  1.84045  4.65859  3.32904  3.73291  4.14934  2.62343  3.65102  4.44833  1.92038  3.86344  2.87123  3.16561  2.76409  3.09863  3.72830  5.81256  4.36003    266 e x - -
          2.68618  4.42225  2.77519  2.73123  3.46354  2.40513  3.72494  3.29354  2.67741  2.69355  4.24690  2.90347  2.73739  3.18146  2.89801  2.37887  2.77519  2.98518  4.58477  3.61503
          0.02352  4.15742  4.87977  0.61958  0.77255  0.48576  0.95510
    231   2.84193  1.71652  4.42732  3.93305  3.37158  3.83235  4.48146  2.36645  3.72763  1.47819  3.36050  4.05730  4.32452  4.00772  3.89068  3.24341  3.16141  2.25490  5.09847  3.86349    267 l x - -
          2.68618  4.42225  2.77519  2.73123  3.46354  2.40513  3.72494  3.29354  2.67741  2.69355  4.24690  2.90347  2.73739  3.18146  2.89801  2.37887  2.77519  2.98518  4.58477  3.61503
          0.02352  4.15742  4.87977  0.61958  0.77255  0.48576  0.95510
    232   2.38409  4.36452  3.35800  2.96921  4.25263  3.12991  4.08474  3.65447  2.98924  3.32314  4.15207  3.26565  2.02246  3.31221  3.35812  1.93570  1.81942  3.19340  5.57766  4.32639    268 t x - -
          2.68618  4.42225  2.77519  2.73123  3.46354  2.40513  3.72494  3.29354  2.67741  2.69355  4.24690  2.90347  2.73739  3.18146  2.89801  2.37887  2.77519  2.98518  4.58477  3.61503
          0.02352  4.15742  4.87977  0.61958  0.77255  0.48576  0.95510
    233   1.49694  4.23850  3.68563  3.35160  4.22790  3.09684  4.33941  3.38609  3.32718  3.25095  4.15600  3.47448  3.82923  3.63621  3.61334  2.54506  1.37079  2.97781  5.63901  4.43703    269 t x - -
          2.68618  4.42225  2.77519  2.73123  3.46354  2.40513  3.72494  3.29354  2.67741  2.69355  4.24690  2.90347  2.73739  3.18146  2.89801  2.37887  2.77519  2.98518  4.58477  3.61503
          0.02352  4.15742  4.87977  0.61958  0.77255  0.48576  0.95510
    234   2.95299  5.20566  2.99651  1.77064  4.58452  3.55033  3.71078  3.99867  2.20842  3.48727  4.33087  3.07167  3.99043  2.84916  1.48978  2.93088  3.16921  3.64661  5.58396  4.30986    270 r x - -
          2.68618  4.42225  2.77519  2.73123  3.46354  2.40513  3.72494  3.29354  2.67741  2.69355  4.24690  2.90347  2.73739  3.18146  2.89801  2.37887  2.77519  2.98518  4.58477  3.61503
          0.24633  4.15742  1.59608  0.61958  0.77255  0.48576  0.95510
    235   2.69352  4.76331  3.06578  2.62312  4.20959  3.38519  3.70534  3.51905  1.58573  3.16462  4.04493  3.06753  3.87198  2.87483  2.57093  2.75568  2.19081  3.19936  5.38941  4.12545    271 k x - -
          2.68618  4.42225  2.77519  2.73123  3.46354  2.40513  3.72494  3.29354  2.67741  2.69355  4.24690  2.90347  2.73739  3.18146  2.89801  2.37887  2.77519  2.98518  4.58477  3.61503
          0.02931  3.94040  4.66274  0.61958  0.77255  0.69835  0.68797
    236   3.01875  4.51157  4.05865  3.57853  2.59805  3.97536  3.86695  2.61404  3.38627  1.39457  3.30108  3.79942  4.32659  3.67547  3.59581  3.31431  3.25626  2.56894  4.29588  1.99883    272 l . - -
          2.68618  4.42225  2.77519  2.73123  3.46354  2.40513  3.72494  3.29354  2.67741  2.69355  4.24690  2.90347  2.73739  3.18146  2.89801  2.37887  2.77519  2.98518  4.58477  3.61503
          0.02931  3.94040  4.66274  0.61958  0.77255  0.69835  0.68797
    237   2.75060  4.51925  3.43827  3.34633  4.48730  0.63159  4.46241  4.10347  3.53684  3.74908  4.72541  3.60255  3.91257  3.85562  3.76539  2.92447  3.23712  3.61868  5.56447  4.59151    273 G . - -
          2.68618  4.42225  2.77519  2.73123  3.46354  2.40513  3.72494  3.29354  2.67741  2.69355  4.24690  2.90347  2.73739  3.18146  2.89801  2.37887  2.77519  2.98518  4.58477  3.61503
          0.02931  3.94040  4.66274  0.61958  0.77255  0.69835  0.68797
    238   1.67337  4.15350  3.49629  3.16835  4.06967  3.01547  4.18206  3.17821  3.14393  3.06901  3.99753  3.33565  3.73150  3.47130  3.43751  2.46174  1.57641  2.80415  5.49167  4.27812    274 t x - -
          2.68618  4.42225  2.77519  2.73123  3.46354  2.40513  3.72494  3.29354  2.67741  2.69355  4.24690  2.90347  2.73739  3.18146  2.89801  2.37887  2.77519  2.98518  4.58477  3.61503
          0.02931  3.94040  4.66274  0.61958  0.77255  0.69835  0.68797
    239   2.71672  2.06803  4.32062  3.81985  3.40988  3.76505  4.44237  1.64792  3.65752  2.18537  3.35429  3.96385  4.25225  3.93761  3.84694  3.15652  3.03307  1.91417  5.11900  3.89189    275 i x - -
          2.68618  4.42225  2.77519  2.73123  3.46354  2.40513  3.72494  3.29354  2.67741  2.69355  4.24690  2.90347  2.73739  3.18146  2.89801  2.37887  2.77519  2.98518  4.58477  3.61503
          0.02931  3.94040  4.66274  0.61958  0.77255  0.69835  0.68797
    240   2.69106  4.82273  2.81347  2.49466  4.20134  3.31616  3.72950  3.67887  2.44137  3.23891  4.11936  2.97987  2.43265  1.79194  2.80052  2.72786  2.98064  3.33391  5.42851  4.10947    276 q x - -
          2.68618  4.42225  2.77519  2.73123  3.46354  2.40513  3.72494  3.29354  2.67741  2.69355  4.24690  2.90347  2.73739  3.18146  2.89801  2.37887  2.77519  2.98518  4.58477  3.61503
          0.02931  3.94040  4.66274  0.61958  0.77255  0.69835  0.68797
    241   2.87164  4.93825  3.19852  2.67962  3.96243  3.53521  2.00649  3.68740  2.11956  3.20519  4.09114  3.11779  3.95156  2.82159  1.85257  2.90037  3.08603  3.38465  5.17953  3.82760    277 r x - -
          2.68618  4.42225  2.77519  2.73123  3.46354  2.40513  3.72494  3.29354  2.67741  2.69355  4.24690  2.90347  2.73739  3.18146  2.89801  2.37887  2.77519  2.98518  4.58477  3.61503
          0.02931  3.94040  4.66274  0.61958  0.77255  0.69835  0.68797
    242   2.68932  4.71016  3.16006  2.73207  4.27176  2.15187  3.78325  3.71908  2.35647  3.29460  4.16080  3.14385  3.86973  2.96895  1.56981  2.76719  2.99938  3.34982  5.40934  4.18270    278 r . - -
          2.68618  4.42225  2.77519  2.73123  3.46354  2.40513  3.72494  3.29354  2.67741  2.69355  4.24690  2.90347  2.73739  3.18146  2.89801  2.37887  2.77519  2.98518  4.58477  3.61503
          0.02931  3.94040  4.66274  0.61958  0.77255  0.69835  0.68797
    243   2.77662  4.64709  3.07560  2.07157  3.66310  3.53547  3.85388  2.88619  2.68244  1.70584  3.62796  3.19368  3.98822  3.10122  3.02834  2.91291  3.02810  2.72502  5.16953  3.87564    279 l . - -
          2.68625  4.42232  2.77527  2.73131  3.46361  2.40479  3.72502  3.29361  2.67748  2.69362  4.24697  2.90354  2.73747  3.18154  2.89740  2.37894  2.77527  2.98526  4.58484  3.61510
          0.58848  1.27029  1.80742  0.67212  0.71462  0.37264  1.16769
    244   2.28305  4.25240  3.23462  3.02913  4.40721  1.59949  4.21118  3.88136  3.19187  3.54515  4.36779  3.25128  3.71508  3.47223  3.52437  1.48639  2.77289  3.29765  5.72164  4.48508    282 s x - -
          2.68618  4.42225  2.77519  2.73123  3.46354  2.40513  3.72494  3.29354  2.67741  2.69355  4.24690  2.90347  2.73739  3.18146  2.89801  2.37887  2.77519  2.98518  4.58477  3.61503
          0.02691  4.02450  4.74685  0.61958  0.77255  0.62651  0.76455
    245   3.59988  4.91840  4.33118  4.07649  2.83759  3.90682  4.09917  3.63236  3.79664  2.99998  4.25875  4.19542  4.43773  4.17637  3.89746  3.80203  3.90849  3.52684  0.62747  2.83212    283 W x - -
          2.68618  4.42225  2.77519  2.73123  3.46354  2.40513  3.72494  3.29354  2.67741  2.69355  4.24690  2.90347  2.73739  3.18146  2.89801  2.37887  2.77519  2.98518  4.58477  3.61503
          0.02691  4.02450  4.74685  0.61958  0.77255  0.62651  0.76455
    246   2.76074  4.41376  3.63900  3.15165  2.20579  2.11840  3.71711  2.93486  3.10268  2.57471  3.55641  3.46032  4.08323  3.37316  3.40516  2.97256  3.01433  2.73029  4.33808  2.26490    284 g x - -
          2.68618  4.42225  2.77519  2.73123  3.46354  2.40513  3.72494  3.29354  2.67741  2.69355  4.24690  2.90347  2.73739  3.18146  2.89801  2.37887  2.77519  2.98518  4.58477  3.61503
          0.02691  4.02450  4.74685  0.61958  0.77255  0.62651  0.76455
    247   2.72703  4.91545  2.95950  2.51397  4.30416  2.12546  3.66490  3.72835  2.26924  3.27640  4.10682  2.99992  3.87019  2.32189  2.15376  2.74717  2.97568  3.37577  5.43956  4.14250    285 g x - -
          2.68618  4.42225  2.77519  2.73123  3.46354  2.40513  3.72494  3.29354  2.67741  2.69355  4.24690  2.90347  2.73739  3.18146  2.89801  2.37887  2.77519  2.98518  4.58477  3.61503
          0.02691  4.02450  4.74685  0.61958  0.77255  0.62651  0.76455
    248   1.60048  4.19702  3.72972  3.27796  3.81959  3.25526  4.19469  2.71551  3.21522  2.76301  3.73745  3.48154  3.88805  3.52040  3.51507  2.65234  2.21005  1.96254  5.31860  4.10571    286 a x - -
          2.68618  4.42225  2.77519  2.73123  3.46354  2.40513  3.72494  3.29354  2.67741  2.69355  4.24690  2.90347  2.73739  3.18146  2.89801  2.37887  2.77519  2.98518  4.58477  3.61503
          0.02691  4.02450  4.74685  0.61958  0.77255  0.62651  0.76455
    249   2.73806  4.74511  3.34872  2.81078  4.22655  3.44665  3.75781  3.56781  2.24375  3.17744  4.07478  3.20242  3.93401  2.93412  1.44343  2.82358  2.29631  3.24953  5.38737  4.15688    287 r x - -
          2.68618  4.42225  2.77519  2.73123  3.46354  2.40513  3.72494  3.29354  2.67741  2.69355  4.24690  2.90347  2.73739  3.18146  2.89801  2.37887  2.77519  2.98518  4.58477  3.61503
          0.02691  4.02450  4.74685  0.61958  0.77255  0.62651  0.76455
    250   2.69498  4.26543  3.88077  3.32770  2.57743  3.72906  4.05728  2.46395  3.23288  2.09027  2.52856  3.63352  4.11658  3.50321  3.49839  3.02518  2.01255  2.34197  4.84106  3.59915    288 t x - -
          2.68707  4.42168  2.77713  2.73262  3.45775  2.40725  3.72593  3.29105  2.67723  2.69112  4.24683  2.90464  2.73763  3.18310  2.89851  2.37778  2.77594  2.98255  4.58731  3.61341
          0.30160  1.34567        *  3.88361  0.02079  0.00000        *
//
