# Supplementary material for: Remote homology clustering identifies lowly conserved families of effector proteins in plant-pathogenic fungi
Source: Microb Genom. 2021 Sep 1;7(9):000637. doi: 10.1099/mgen.0.000637 (PMC8715435; doi:10.1099/mgen.0.000637)
Supplement: Supplementary material 16 [file mgen-7-0637-s0016.zip › hmms/markov-PC_001EWQ.hmm]

HMMER3/f [3.3 | Nov 2019]
NAME  markov-PC_001EWQ
LENG  137
ALPH  amino
RF    yes
MM    no
CONS  yes
CS    no
MAP   yes
DATE  Thu Jul 23 06:38:26 2020
NSEQ  36
EFFN  2.852051
CKSUM 1117722606
STATS LOCAL MSV      -10.5593  0.71096
STATS LOCAL VITERBI  -11.2261  0.71096
STATS LOCAL FORWARD   -4.1719  0.71096
HMM          A        C        D        E        F        G        H        I        K        L        M        N        P        Q        R        S        T        V        W        Y   
            m->m     m->i     m->d     i->m     i->i     d->m     d->d
  COMPO   2.54005  3.24296  2.99923  2.64647  3.26115  3.06794  3.76269  3.02819  2.63708  2.63669  3.64645  3.02113  3.50952  2.90912  2.87127  2.66418  2.73336  2.88345  3.86002  3.37692
          2.68620  4.42227  2.77522  2.73126  3.46356  2.40515  3.72497  3.29356  2.67743  2.69357  4.24515  2.90349  2.73742  3.18149  2.89803  2.37889  2.77522  2.98521  4.58479  3.61505
          0.37351  2.57496  1.44593  0.28227  1.40271  0.00000        *
      1   3.65024  4.96270  5.33389  4.80909  3.45828  4.89892  5.30112  1.92381  4.60203  1.81640  0.84968  5.01186  5.11788  4.73820  4.68891  4.29483  3.89298  2.47718  5.56106  4.47170      2 m x - -
          2.68618  4.42225  2.77519  2.73123  3.46354  2.40513  3.72494  3.29354  2.67741  2.69355  4.24690  2.90347  2.73739  3.18146  2.89801  2.37887  2.77519  2.98518  4.58477  3.61503
          0.01469  4.62381  5.34616  0.61958  0.77255  0.39630  1.11720
      2   2.99265  5.25188  3.37739  2.77549  4.55970  3.76937  3.88040  3.96867  1.86578  3.27530  2.29641  3.27533  4.14563  2.09610  1.82823  2.99798  3.20580  3.26733  5.67436  4.36984      3 r x - -
          2.68618  4.42225  2.77519  2.73123  3.46354  2.40513  3.72494  3.29354  2.67741  2.69355  4.24690  2.90347  2.73739  3.18146  2.89801  2.37887  2.77519  2.98518  4.58477  3.61503
          0.01190  4.83313  5.55547  0.61958  0.77255  0.46131  0.99549
      3   2.82953  5.06275  3.21083  2.65291  2.69661  3.65371  3.55213  3.73254  2.18938  2.67498  3.44261  3.04033  3.18889  2.30729  2.64081  2.30548  3.06072  3.21850  5.55845  4.21596      4 k x - -
          2.68618  4.42225  2.77519  2.73123  3.46354  2.40513  3.72494  3.29354  2.67741  2.69355  4.24690  2.90347  2.73739  3.18146  2.89801  2.37887  2.77519  2.98518  4.58477  3.61503
          0.01142  4.87396  5.59631  0.61958  0.77255  0.51934  0.90366
      4   2.65020  4.20059  3.45956  2.89772  3.19585  2.96630  3.96931  3.30231  2.73177  1.95333  3.84315  2.61250  3.52914  3.20359  2.95756  2.09293  2.90594  2.89376  5.30473  4.03178      5 l x - -
          2.68618  4.42225  2.77519  2.73123  3.46354  2.40513  3.72494  3.29354  2.67741  2.69355  4.24690  2.90347  2.73739  3.18146  2.89801  2.37887  2.77519  2.98518  4.58477  3.61503
          0.01142  4.87396  5.59631  0.61958  0.77255  0.51934  0.90366
      5   2.67281  4.26381  4.57271  3.97294  2.73634  3.57021  4.31077  1.80182  3.80772  1.72165  3.38178  3.57153  4.35561  3.98334  3.90018  2.77552  2.39219  2.15789  4.88347  3.70114      6 l x - -
          2.68618  4.42225  2.77519  2.73123  3.46354  2.40513  3.72494  3.29354  2.67741  2.69355  4.24690  2.90347  2.73739  3.18146  2.89801  2.37887  2.77519  2.98518  4.58477  3.61503
          0.01142  4.87396  5.59631  0.61958  0.77255  0.51934  0.90366
      6   2.53842  4.37008  4.15554  3.57594  3.48256  3.91827  4.21619  1.93677  3.47821  1.62332  3.48526  3.84148  2.92071  3.35199  3.70807  2.70836  2.46170  2.52681  4.98059  3.78119      7 l x - -
          2.68618  4.42225  2.77519  2.73123  3.46354  2.40513  3.72494  3.29354  2.67741  2.69355  4.24690  2.90347  2.73739  3.18146  2.89801  2.37887  2.77519  2.98518  4.58477  3.61503
          0.01142  4.87396  5.59631  0.61958  0.77255  0.51934  0.90366
      7   2.48988  3.70900  4.27446  3.19191  2.28738  3.94027  4.24100  2.22818  3.57400  2.21928  3.44347  3.54759  3.29951  3.79893  3.76479  2.67690  2.13877  2.33119  4.93937  3.74604      8 t x - -
          2.68618  4.42225  2.77519  2.73123  3.46354  2.40513  3.72494  3.29354  2.67741  2.69355  4.24690  2.90347  2.73739  3.18146  2.89801  2.37887  2.77519  2.98518  4.58477  3.61503
          0.32934  4.87396  1.29843  0.61958  0.77255  0.51934  0.90366
      8   2.60100  4.21331  4.57130  3.97428  3.27665  3.98082  4.30998  2.00964  3.80897  1.40524  2.90619  4.06891  4.33366  3.97600  3.89471  3.28680  2.61507  2.04609  4.85530  3.24629      9 l x - -
          2.68618  4.42225  2.77519  2.73123  3.46354  2.40513  3.72494  3.29354  2.67741  2.69355  4.24690  2.90347  2.73739  3.18146  2.89801  2.37887  2.77519  2.98518  4.58477  3.61503
          0.01566  4.56028  5.28262  0.61958  0.77255  1.01842  0.44811
      9   2.42439  4.15326  4.37904  3.78311  2.74843  3.85624  4.17021  2.35827  3.63045  2.18048  2.77870  3.91066  4.22215  3.81729  3.74627  2.48023  2.95621  2.30955  2.11714  3.57779     10 w x - -
          2.68618  4.42225  2.77519  2.73123  3.46354  2.40513  3.72494  3.29354  2.67741  2.69355  4.24690  2.90347  2.73739  3.18146  2.89801  2.37887  2.77519  2.98518  4.58477  3.61503
          0.01566  4.56028  5.28262  0.61958  0.77255  1.01842  0.44811
     10   2.38273  4.20694  4.20782  3.62356  2.39288  3.83203  4.15052  2.45148  3.50215  1.70170  3.31587  3.82570  4.20642  3.72137  3.68021  2.68897  2.19748  2.43086  4.82793  3.63584     11 l x - -
          2.68618  4.42225  2.77519  2.73123  3.46354  2.40513  3.72494  3.29354  2.67741  2.69355  4.24690  2.90347  2.73739  3.18146  2.89801  2.37887  2.77519  2.98518  4.58477  3.61503
          0.01566  4.56028  5.28262  0.61958  0.77255  0.28226  1.40275
     11   2.15624  4.28729  4.54429  3.94865  2.38372  3.99670  4.32255  2.27916  3.79227  1.58176  3.39853  4.06485  4.36537  3.97566  3.90053  2.81585  2.19279  2.51288  4.91071  3.72731     12 l x - -
          2.68618  4.42225  2.77519  2.73123  3.46354  2.40513  3.72494  3.29354  2.67741  2.69355  4.24690  2.90347  2.73739  3.18146  2.89801  2.37887  2.77519  2.98518  4.58477  3.61503
          0.01142  4.87396  5.59631  0.61958  0.77255  0.51934  0.90366
     12   2.42661  4.31753  4.41919  3.83125  2.47215  3.97271  4.29871  2.59929  3.69675  1.50416  3.42890  3.99939  4.34733  3.90203  3.84770  2.65506  1.94924  2.55208  4.93963  3.75143     13 l x - -
          2.68618  4.42225  2.77519  2.73123  3.46354  2.40513  3.72494  3.29354  2.67741  2.69355  4.24690  2.90347  2.73739  3.18146  2.89801  2.37887  2.77519  2.98518  4.58477  3.61503
          0.01142  4.87396  5.59631  0.61958  0.77255  0.51934  0.90366
     13   2.87617  4.27295  4.69040  4.08662  1.85445  4.03197  4.36032  2.23117  3.90480  1.52915  3.37167  4.14441  3.46324  4.06293  3.96653  2.87012  2.92793  2.18212  4.89651  3.71790     14 l x - -
          2.68618  4.42225  2.77519  2.73123  3.46354  2.40513  3.72494  3.29354  2.67741  2.69355  4.24690  2.90347  2.73739  3.18146  2.89801  2.37887  2.77519  2.98518  4.58477  3.61503
          0.01142  4.87396  5.59631  0.61958  0.77255  0.51934  0.90366
     14   1.87443  3.54702  4.65731  4.05212  2.23096  3.99845  4.32407  2.21168  3.86975  1.99619  3.36431  4.10925  3.39770  4.02957  3.93196  3.02952  2.65750  2.25569  4.86607  3.41697     15 a x - -
          2.68618  4.42225  2.77519  2.73123  3.46354  2.40513  3.72494  3.29354  2.67741  2.69355  4.24690  2.90347  2.73739  3.18146  2.89801  2.37887  2.77519  2.98518  4.58477  3.61503
          0.01142  4.87396  5.59631  0.61958  0.77255  0.51934  0.90366
     15   2.41753  4.62782  3.60921  3.04442  2.90024  3.78699  3.57676  2.63783  3.00874  2.34917  3.72732  2.50788  4.16866  3.12322  3.38914  2.17120  2.18608  2.90814  5.20005  3.95217     16 s x - -
          2.68618  4.42225  2.77519  2.73123  3.46354  2.40513  3.72494  3.29354  2.67741  2.69355  4.24690  2.90347  2.73739  3.18146  2.89801  2.37887  2.77519  2.98518  4.58477  3.61503
          0.01142  4.87396  5.59631  0.61958  0.77255  0.51934  0.90366
     16   2.92312  4.30986  4.76343  4.16207  1.93967  4.07906  4.36706  2.27810  3.97198  1.35312  3.38067  4.19572  4.43679  4.11540  4.01758  2.97120  2.97836  2.53307  4.85953  2.64430     17 l x - -
          2.68618  4.42225  2.77519  2.73123  3.46354  2.40513  3.72494  3.29354  2.67741  2.69355  4.24690  2.90347  2.73739  3.18146  2.89801  2.37887  2.77519  2.98518  4.58477  3.61503
          0.01142  4.87396  5.59631  0.61958  0.77255  0.51934  0.90366
     17   2.60412  4.27148  4.58744  3.98856  1.92658  3.40709  4.32410  2.47106  3.82275  1.68731  3.38703  4.08261  4.36545  3.99747  3.91379  2.35936  3.08972  2.06887  4.89414  3.71164     18 l x - -
          2.68618  4.42225  2.77519  2.73123  3.46354  2.40513  3.72494  3.29354  2.67741  2.69355  4.24690  2.90347  2.73739  3.18146  2.89801  2.37887  2.77519  2.98518  4.58477  3.61503
          0.01142  4.87396  5.59631  0.61958  0.77255  0.51934  0.90366
     18   2.68296  3.99042  3.51631  2.95411  3.87593  2.27184  3.99707  3.07785  2.92668  2.67122  3.80781  3.41074  2.30697  2.54678  3.33028  2.66396  2.72888  2.37326  5.27361  4.01038     19 g x - -
          2.68618  4.42225  2.77519  2.73123  3.46354  2.40513  3.72494  3.29354  2.67741  2.69355  4.24690  2.90347  2.73739  3.18146  2.89801  2.37887  2.77519  2.98518  4.58477  3.61503
          0.01142  4.87396  5.59631  0.61958  0.77255  0.46533  0.98867
     19   2.29798  4.52186  3.79516  3.03483  2.93237  3.01415  4.10273  2.64998  3.17293  2.29811  3.42554  3.61053  2.31084  2.94994  3.50734  2.82906  2.59791  2.46452  5.10946  3.88306     20 a x - -
          2.68618  4.42225  2.77519  2.73123  3.46354  2.40513  3.72494  3.29354  2.67741  2.69355  4.24690  2.90347  2.73739  3.18146  2.89801  2.37887  2.77519  2.98518  4.58477  3.61503
          0.01126  4.88760  5.60995  0.61958  0.77255  0.48576  0.95510
     20   1.50377  4.44579  4.17583  3.62000  3.66537  3.41487  4.32298  2.46926  3.53512  2.74252  3.65705  3.86629  4.30225  3.78861  3.78550  2.65522  2.21701  1.80703  5.15629  3.95493     21 a x - -
          2.68618  4.42225  2.77519  2.73123  3.46354  2.40513  3.72494  3.29354  2.67741  2.69355  4.24690  2.90347  2.73739  3.18146  2.89801  2.37887  2.77519  2.98518  4.58477  3.61503
          0.01126  4.88760  5.60995  0.61958  0.77255  0.48576  0.95510
     21   2.72601  4.63985  3.24023  2.33657  3.19113  3.79041  4.03269  3.15711  3.00690  1.64013  3.73872  3.47791  4.17210  3.14897  3.38949  2.49022  2.59129  2.92065  4.16154  3.04357     22 l x - -
          2.68618  4.42225  2.77519  2.73123  3.46354  2.40513  3.72494  3.29354  2.67741  2.69355  4.24690  2.90347  2.73739  3.18146  2.89801  2.37887  2.77519  2.98518  4.58477  3.61503
          0.01126  4.88760  5.60995  0.61958  0.77255  0.48576  0.95510
     22   0.81572  3.53250  4.70216  4.38056  5.10258  1.86190  5.18320  4.55004  4.31661  4.23973  5.02786  4.15696  4.28775  4.52506  4.51734  1.72389  3.27362  3.85608  6.46013  5.33670     23 a x - -
          2.68618  4.42225  2.77519  2.73123  3.46354  2.40513  3.72494  3.29354  2.67741  2.69355  4.24690  2.90347  2.73739  3.18146  2.89801  2.37887  2.77519  2.98518  4.58477  3.61503
          0.01126  4.88760  5.60995  0.61958  0.77255  0.48576  0.95510
     23   4.22482  0.10847  5.71812  5.71335  5.69454  4.53716  6.18980  5.19780  5.63608  4.95758  6.13159  5.54070  5.28252  5.93250  5.55201  4.48922  4.76326  4.82446  6.72356  5.94336     24 C x - -
          2.68618  4.42225  2.77519  2.73123  3.46354  2.40513  3.72494  3.29354  2.67741  2.69355  4.24690  2.90347  2.73739  3.18146  2.89801  2.37887  2.77519  2.98518  4.58477  3.61503
          0.01126  4.88760  5.60995  0.61958  0.77255  0.48576  0.95510
     24   2.88708  5.24574  3.20528  2.63778  4.54980  3.67441  3.84389  3.99209  2.09554  3.52338  4.30197  3.16673  4.06259  2.44632  1.82322  2.71431  2.14405  3.34028  5.69427  2.89335     25 r x - -
          2.68618  4.42225  2.77519  2.73123  3.46354  2.40513  3.72494  3.29354  2.67741  2.69355  4.24690  2.90347  2.73739  3.18146  2.89801  2.37887  2.77519  2.98518  4.58477  3.61503
          0.01126  4.88760  5.60995  0.61958  0.77255  0.48576  0.95510
     25   3.43766  5.72448  3.61753  2.68263  5.19645  4.04060  4.03289  4.56063  2.15623  3.95753  4.78924  3.51721  4.42285  0.83820  2.17124  3.39421  3.61179  4.19554  5.98338  4.76613     26 q x - -
          2.68618  4.42225  2.77519  2.73123  3.46354  2.40513  3.72494  3.29354  2.67741  2.69355  4.24690  2.90347  2.73739  3.18146  2.89801  2.37887  2.77519  2.98518  4.58477  3.61503
          0.01126  4.88760  5.60995  0.61958  0.77255  0.48576  0.95510
     26   2.20132  4.91932  3.33825  2.77656  3.41964  3.70847  3.45287  3.52321  2.09516  3.16165  4.00025  3.27625  4.09538  3.09895  1.96086  2.76464  3.07862  3.23371  3.14513  2.98726     27 r x - -
          2.68618  4.42225  2.77519  2.73123  3.46354  2.40513  3.72494  3.29354  2.67741  2.69355  4.24690  2.90347  2.73739  3.18146  2.89801  2.37887  2.77519  2.98518  4.58477  3.61503
          0.01126  4.88760  5.60995  0.61958  0.77255  0.48576  0.95510
     27   2.84673  4.43552  3.98067  3.40581  2.72166  3.47161  4.16355  2.34412  2.64503  2.07110  3.54534  3.73328  4.26159  3.17055  2.83654  2.68449  2.71584  2.69760  4.19955  2.42317     28 l x - -
          2.68618  4.42225  2.77519  2.73123  3.46354  2.40513  3.72494  3.29354  2.67741  2.69355  4.24690  2.90347  2.73739  3.18146  2.89801  2.37887  2.77519  2.98518  4.58477  3.61503
          0.01126  4.88760  5.60995  0.61958  0.77255  0.48576  0.95510
     28   2.27524  4.31161  4.82226  4.21845  2.76162  4.11340  4.44648  1.42336  4.02656  2.43274  3.20443  4.24731  4.47026  4.17314  4.06692  3.42502  3.16822  1.92156  4.95300  2.34011     29 i x - -
          2.68618  4.42225  2.77519  2.73123  3.46354  2.40513  3.72494  3.29354  2.67741  2.69355  4.24690  2.90347  2.73739  3.18146  2.89801  2.37887  2.77519  2.98518  4.58477  3.61503
          0.01126  4.88760  5.60995  0.61958  0.77255  0.48576  0.95510
     29   2.83138  5.26818  2.92020  1.98009  4.09661  2.70433  3.80743  3.48257  2.47396  3.56069  4.31680  2.95994  4.00971  2.46557  2.87517  2.51068  2.17146  2.84039  5.71909  4.32682     30 e x - -
          2.68618  4.42225  2.77519  2.73123  3.46354  2.40513  3.72494  3.29354  2.67741  2.69355  4.24690  2.90347  2.73739  3.18146  2.89801  2.37887  2.77519  2.98518  4.58477  3.61503
          0.01126  4.88760  5.60995  0.61958  0.77255  0.48576  0.95510
     30   4.20067  5.37656  5.47997  5.18933  1.30648  3.36575  4.06509  3.93507  4.98709  2.71571  4.53562  4.74690  5.31420  4.84092  4.90213  4.37649  4.41481  3.80620  2.16199  1.03845     31 y x - -
          2.68618  4.42225  2.77519  2.73123  3.46354  2.40513  3.72494  3.29354  2.67741  2.69355  4.24690  2.90347  2.73739  3.18146  2.89801  2.37887  2.77519  2.98518  4.58477  3.61503
          0.01126  4.88760  5.60995  0.61958  0.77255  0.48576  0.95510
     31   2.47336  5.09467  3.19902  2.46285  4.35022  3.65220  3.59728  3.22700  2.33523  3.36082  4.16014  3.02897  4.04280  2.37266  2.84796  2.27681  2.89112  2.93979  4.63731  2.37764     32 s x - -
          2.68618  4.42225  2.77519  2.73123  3.46354  2.40513  3.72494  3.29354  2.67741  2.69355  4.24690  2.90347  2.73739  3.18146  2.89801  2.37887  2.77519  2.98518  4.58477  3.61503
          0.01126  4.88760  5.60995  0.61958  0.77255  0.48576  0.95510
     32   2.69210  5.17534  3.17500  2.61654  4.46071  3.64605  3.83944  3.37264  1.51759  3.45485  3.89133  2.95905  4.03825  2.96308  2.90067  2.01747  2.39167  3.53441  5.64991  4.28671     33 k x - -
          2.68618  4.42225  2.77519  2.73123  3.46354  2.40513  3.72494  3.29354  2.67741  2.69355  4.24690  2.90347  2.73739  3.18146  2.89801  2.37887  2.77519  2.98518  4.58477  3.61503
          0.01126  4.88760  5.60995  0.61958  0.77255  0.48576  0.95510
     33   2.30453  5.32098  3.08819  1.82149  4.65754  3.60815  3.22925  4.13731  2.08986  3.62248  3.90531  2.89547  3.61799  2.74218  2.57048  2.66519  2.68465  3.70705  5.75865  3.30598     34 e x - -
          2.68618  4.42225  2.77519  2.73123  3.46354  2.40513  3.72494  3.29354  2.67741  2.69355  4.24690  2.90347  2.73739  3.18146  2.89801  2.37887  2.77519  2.98518  4.58477  3.61503
          0.01126  4.88760  5.60995  0.61958  0.77255  0.48576  0.95510
     34   2.35142  4.90938  3.32477  2.36963  3.52775  3.45795  3.91224  3.51218  2.35247  3.15261  3.29082  3.03904  4.08661  2.85288  3.19806  2.58404  3.06791  3.22237  3.91726  1.98659     35 y x - -
          2.68618  4.42225  2.77519  2.73123  3.46354  2.40513  3.72494  3.29354  2.67741  2.69355  4.24690  2.90347  2.73739  3.18146  2.89801  2.37887  2.77519  2.98518  4.58477  3.61503
          0.01126  4.88760  5.60995  0.61958  0.77255  0.48576  0.95510
     35   2.36316  5.32867  2.90090  2.06697  4.66739  3.60736  3.79605  4.14899  2.45908  3.63118  4.37114  2.78556  2.35444  2.19516  2.77526  2.69642  2.80870  3.71592  5.76502  3.36458     36 e x - -
          2.68618  4.42225  2.77519  2.73123  3.46354  2.40513  3.72494  3.29354  2.67741  2.69355  4.24690  2.90347  2.73739  3.18146  2.89801  2.37887  2.77519  2.98518  4.58477  3.61503
          0.01126  4.88760  5.60995  0.61958  0.77255  0.48576  0.95510
     36   2.15503  2.11867  3.31911  2.62070  4.18432  3.43772  3.92985  3.58688  2.76057  3.21910  4.05023  2.06825  4.08850  2.81812  3.20866  2.90524  2.58674  3.05990  5.49194  4.18043     37 n x - -
          2.68618  4.42225  2.77519  2.73123  3.46354  2.40513  3.72494  3.29354  2.67741  2.69355  4.24690  2.90347  2.73739  3.18146  2.89801  2.37887  2.77519  2.98518  4.58477  3.61503
          0.01126  4.88760  5.60995  0.61958  0.77255  0.48576  0.95510
     37   2.66154  1.70215  2.88611  2.68859  4.28057  2.60290  3.56128  3.69679  2.51624  3.08246  4.11600  2.83696  4.06376  3.03606  3.15002  2.73945  2.88495  3.37341  5.54784  4.21414     38 c x - -
          2.68618  4.42225  2.77519  2.73123  3.46354  2.40513  3.72494  3.29354  2.67741  2.69355  4.24690  2.90347  2.73739  3.18146  2.89801  2.37887  2.77519  2.98518  4.58477  3.61503
          0.29194  4.88760  1.40387  0.61958  0.77255  0.48576  0.95510
     38   2.41589  4.99728  3.08793  2.39641  4.25478  3.00514  2.67250  3.68102  2.54902  2.41675  4.06820  2.26960  3.94975  2.90181  3.01755  2.76232  2.52749  3.34113  5.49210  4.14417     39 n x - -
          2.68618  4.42225  2.77519  2.73123  3.46354  2.40513  3.72494  3.29354  2.67741  2.69355  4.24690  2.90347  2.73739  3.18146  2.89801  2.37887  2.77519  2.98518  4.58477  3.61503
          0.01489  4.61055  5.33290  0.61958  0.77255  0.96187  0.48155
     39   2.75640  3.45296  2.57747  1.70699  4.58451  3.04490  3.71530  4.06559  2.18694  3.55063  4.29504  2.50028  3.91598  2.62137  2.95586  2.61916  2.98922  3.63521  5.68760  4.27874     40 e x - -
          2.68618  4.42225  2.77519  2.73123  3.46354  2.40513  3.72494  3.29354  2.67741  2.69355  4.24690  2.90347  2.73739  3.18146  2.89801  2.37887  2.77519  2.98518  4.58477  3.61503
          0.52933  4.61055  0.91366  0.61958  0.77255  0.27315  1.43121
     40   2.16884  5.08443  2.99426  1.82483  4.40194  2.50312  3.72872  3.84945  2.28521  3.39348  4.17079  3.01070  3.91297  2.84975  2.97142  2.72126  2.57936  3.23543  5.57855  4.20422     41 e x - -
          2.68618  4.42225  2.77519  2.73123  3.46354  2.40513  3.72494  3.29354  2.67741  2.69355  4.24690  2.90347  2.73739  3.18146  2.89801  2.37887  2.77519  2.98518  4.58477  3.61503
          0.08375  4.53044  2.66552  0.61958  0.77255  0.63034  0.76016
     41   2.74961  5.03329  3.10169  2.54371  4.29789  3.08400  3.37613  3.72884  2.20936  2.06520  4.09680  2.87032  3.36401  2.38695  2.81577  2.76133  2.79396  3.03220  5.51624  4.16327     42 l x - -
          2.68618  4.42225  2.77519  2.73123  3.46354  2.40513  3.72494  3.29354  2.67741  2.69355  4.24690  2.90347  2.73739  3.18146  2.89801  2.37887  2.77519  2.98518  4.58477  3.61503
          0.19462  4.64130  1.78854  0.61958  0.77255  0.75491  0.63498
     42   2.09904  5.05841  1.95476  2.47208  4.34114  3.50926  3.71007  3.78552  2.47724  3.33759  3.72870  3.00745  3.90500  2.62403  2.80165  2.45690  2.94664  3.41592  5.53166  3.39242     43 d x - -
          2.68625  4.42240  2.77522  2.73128  3.46343  2.40472  3.72510  3.29351  2.67756  2.69370  4.24705  2.90362  2.73717  3.18161  2.89816  2.37902  2.77526  2.98533  4.58128  3.61518
          0.73660  1.17955  1.54251  0.68112  0.70532  0.63034  0.76016
     43   2.69487  4.32511  3.12539  3.16520  2.53204  3.08271  3.98447  2.57130  3.10295  1.94121  3.43329  2.99616  4.09125  3.38426  3.41220  2.97240  2.63593  2.26711  4.91994  3.70167     46 l x - -
          2.68618  4.42225  2.77519  2.73123  3.46354  2.40513  3.72494  3.29354  2.67741  2.69355  4.24690  2.90347  2.73739  3.18146  2.89801  2.37887  2.77519  2.98518  4.58477  3.61503
          0.01659  4.50303  5.22537  0.61958  0.77255  0.23981  1.54540
     44   2.13584  5.33174  2.27434  2.26194  4.67207  3.37234  3.51070  4.15482  1.80969  3.63498  4.37373  2.91742  3.71656  2.65214  3.02360  2.79629  2.93318  3.23142  5.76717  3.74327     47 k x - -
          2.68618  4.42225  2.77519  2.73123  3.46354  2.40513  3.72494  3.29354  2.67741  2.69355  4.24690  2.90347  2.73739  3.18146  2.89801  2.37887  2.77519  2.98518  4.58477  3.61503
          0.01126  4.88760  5.60995  0.61958  0.77255  0.48576  0.95510
     45   2.20341  5.32192  2.81427  2.20085  4.65669  2.31333  3.80050  4.13571  2.54095  3.62303  4.36600  2.93500  3.36006  2.43850  3.03255  2.40735  2.43392  3.70716  5.76117  3.89865     48 e x - -
          2.68618  4.42225  2.77519  2.73123  3.46354  2.40513  3.72494  3.29354  2.67741  2.69355  4.24690  2.90347  2.73739  3.18146  2.89801  2.37887  2.77519  2.98518  4.58477  3.61503
          0.01126  4.88760  5.60995  0.61958  0.77255  0.48576  0.95510
     46   2.22807  5.29946  2.96867  2.32227  4.62723  3.16096  3.35046  4.10111  1.98141  3.10795  4.34471  3.08582  3.18404  2.77565  2.35493  2.80157  2.81197  3.11741  5.74259  3.65288     49 k x - -
          2.68618  4.42225  2.77519  2.73123  3.46354  2.40513  3.72494  3.29354  2.67741  2.69355  4.24690  2.90347  2.73739  3.18146  2.89801  2.37887  2.77519  2.98518  4.58477  3.61503
          0.01126  4.88760  5.60995  0.61958  0.77255  0.48576  0.95510
     47   2.34342  4.23540  4.78277  4.16999  2.47789  4.02080  3.88276  1.97267  3.96288  1.64387  3.02293  4.17125  4.38453  4.10058  3.98373  3.33059  2.90866  2.26700  2.99817  3.31417     50 l x - -
          2.68618  4.42225  2.77519  2.73123  3.46354  2.40513  3.72494  3.29354  2.67741  2.69355  4.24690  2.90347  2.73739  3.18146  2.89801  2.37887  2.77519  2.98518  4.58477  3.61503
          0.01126  4.88760  5.60995  0.61958  0.77255  0.48576  0.95510
     48   2.43873  5.33625  2.30906  2.25713  4.67900  3.16552  3.79286  4.16327  2.11668  3.01641  4.37757  2.65603  3.99901  2.57029  2.35467  2.79453  2.75078  3.45872  5.77023  4.36076     51 k x - -
          2.68618  4.42225  2.77519  2.73123  3.46354  2.40513  3.72494  3.29354  2.67741  2.69355  4.24690  2.90347  2.73739  3.18146  2.89801  2.37887  2.77519  2.98518  4.58477  3.61503
          0.01126  4.88760  5.60995  0.61958  0.77255  0.48576  0.95510
     49   2.51724  5.33620  2.77346  2.26209  4.67851  2.97660  3.79371  4.16251  2.20163  2.84199  4.37769  2.10625  3.99973  2.43128  2.59897  2.69997  2.83670  3.72538  5.77039  4.36112     52 n x - -
          2.68618  4.42225  2.77519  2.73123  3.46354  2.40513  3.72494  3.29354  2.67741  2.69355  4.24690  2.90347  2.73739  3.18146  2.89801  2.37887  2.77519  2.98518  4.58477  3.61503
          0.01126  4.88760  5.60995  0.61958  0.77255  0.48576  0.95510
     50   2.61626  5.32401  2.10075  1.66217  4.66119  3.42693  3.32027  4.14169  2.36739  3.02240  4.36682  3.07817  4.00147  2.71538  2.88397  2.79778  2.83483  3.51999  5.76132  3.81514     53 e x - -
          2.68618  4.42225  2.77519  2.73123  3.46354  2.40513  3.72494  3.29354  2.67741  2.69355  4.24690  2.90347  2.73739  3.18146  2.89801  2.37887  2.77519  2.98518  4.58477  3.61503
          0.01126  4.88760  5.60995  0.61958  0.77255  0.48576  0.95510
     51   4.22482  0.10847  5.71812  5.71335  5.69454  4.53716  6.18980  5.19780  5.63608  4.95758  6.13159  5.54070  5.28252  5.93250  5.55201  4.48922  4.76326  4.82446  6.72356  5.94336     54 C x - -
          2.68618  4.42225  2.77519  2.73123  3.46354  2.40513  3.72494  3.29354  2.67741  2.69355  4.24690  2.90347  2.73739  3.18146  2.89801  2.37887  2.77519  2.98518  4.58477  3.61503
          0.01126  4.88760  5.60995  0.61958  0.77255  0.48576  0.95510
     52   2.08489  5.21156  3.13655  2.37981  4.06073  3.29160  3.82078  3.95754  2.35651  2.91193  4.26594  2.64663  3.74476  2.55333  2.47244  2.67515  2.78104  3.57463  3.21103  3.92863     55 a x - -
          2.68618  4.42225  2.77519  2.73123  3.46354  2.40513  3.72494  3.29354  2.67741  2.69355  4.24690  2.90347  2.73739  3.18146  2.89801  2.37887  2.77519  2.98518  4.58477  3.61503
          0.01126  4.88760  5.60995  0.61958  0.77255  0.48576  0.95510
     53   2.19098  5.33205  2.34941  2.31433  4.67072  3.60812  3.79840  4.15247  1.92338  3.63458  4.37480  2.86449  4.00331  2.51437  3.02870  2.69672  2.30280  3.18097  5.76844  4.36081     56 k x - -
          2.68619  4.42226  2.77520  2.73124  3.46355  2.40513  3.72495  3.29355  2.67741  2.69356  4.24690  2.90332  2.73740  3.18147  2.89801  2.37887  2.77520  2.98519  4.58478  3.61504
          0.03397  3.51541  5.60995  0.44580  1.02252  0.48576  0.95510
     54   3.86410  5.11177  5.83260  5.23815  2.43556  5.19396  5.49824  1.52268  5.08080  0.89348  2.44572  5.36196  5.30817  4.99395  5.02730  4.55894  4.07332  2.48548  5.61112  4.61422     58 l x - -
          2.68618  4.42225  2.77519  2.73123  3.46354  2.40513  3.72494  3.29354  2.67741  2.69355  4.24690  2.90347  2.73739  3.18146  2.89801  2.37887  2.77519  2.98518  4.58477  3.61503
          0.01126  4.88760  5.60995  0.61958  0.77255  0.48576  0.95510
     55   2.00995  5.24632  3.12025  2.28637  4.55340  2.71354  3.52229  4.01335  2.38387  3.31423  3.65640  3.10498  3.47597  2.71953  2.56624  2.71128  2.38418  3.16198  5.70241  4.31574     59 a x - -
          2.68618  4.42225  2.77519  2.73123  3.46354  2.40513  3.72494  3.29354  2.67741  2.69355  4.24690  2.90347  2.73739  3.18146  2.89801  2.37887  2.77519  2.98518  4.58477  3.61503
          0.01126  4.88760  5.60995  0.61958  0.77255  0.48576  0.95510
     56   2.35184  5.30140  2.79819  2.30791  3.64537  3.23696  3.79970  4.10447  2.26175  3.59963  4.34643  2.93512  3.39301  2.00644  2.77499  2.80091  2.62756  3.68315  4.64484  3.23413     60 q x - -
          2.68618  4.42225  2.77519  2.73123  3.46354  2.40513  3.72494  3.29354  2.67741  2.69355  4.24690  2.90347  2.73739  3.18146  2.89801  2.37887  2.77519  2.98518  4.58477  3.61503
          0.01126  4.88760  5.60995  0.61958  0.77255  0.48576  0.95510
     57   2.54879  5.33481  2.82580  2.30264  4.67709  2.99022  3.79282  4.16107  1.84563  3.63887  4.37623  2.44933  3.50881  2.63157  2.81354  2.54788  2.50824  3.72395  3.99314  4.35988     61 k x - -
          2.68618  4.42225  2.77519  2.73123  3.46354  2.40513  3.72494  3.29354  2.67741  2.69355  4.24690  2.90347  2.73739  3.18146  2.89801  2.37887  2.77519  2.98518  4.58477  3.61503
          0.01126  4.88760  5.60995  0.61958  0.77255  0.48576  0.95510
     58   3.15099  4.50517  5.06670  4.46374  1.97007  4.33450  4.60833  2.00115  4.26500  1.82864  2.14268  4.47545  4.65441  4.35680  4.27226  3.65288  3.37847  2.53544  5.01431  1.93081     62 l x - -
          2.68618  4.42225  2.77519  2.73123  3.46354  2.40513  3.72494  3.29354  2.67741  2.69355  4.24690  2.90347  2.73739  3.18146  2.89801  2.37887  2.77519  2.98518  4.58477  3.61503
          0.01126  4.88760  5.60995  0.61958  0.77255  0.48576  0.95510
     59   2.60214  5.12582  3.18547  2.43066  4.39102  2.76819  3.84486  2.81524  2.04192  2.62372  4.18869  2.95713  4.03874  2.84073  2.21485  2.84640  2.92055  3.00156  5.60907  4.25351     63 k x - -
          2.68618  4.42225  2.77519  2.73123  3.46354  2.40513  3.72494  3.29354  2.67741  2.69355  4.24690  2.90347  2.73739  3.18146  2.89801  2.37887  2.77519  2.98518  4.58477  3.61503
          0.01126  4.88760  5.60995  0.61958  0.77255  0.48576  0.95510
     60   2.63560  5.34936  1.73376  2.14590  4.69000  3.60947  3.80450  3.56048  2.14691  3.65266  4.39195  2.91617  4.00825  2.36645  3.03817  2.61089  2.79854  3.73777  5.78393  4.37349     64 d x - -
          2.68618  4.42225  2.77519  2.73123  3.46354  2.40513  3.72494  3.29354  2.67741  2.69355  4.24690  2.90347  2.73739  3.18146  2.89801  2.37887  2.77519  2.98518  4.58477  3.61503
          0.01126  4.88760  5.60995  0.61958  0.77255  0.48576  0.95510
     61   2.64194  4.47951  4.58851  4.02293  2.29879  4.14318  3.62120  2.93357  3.87811  1.82254  3.59824  4.12837  4.50366  3.13324  4.00474  3.44154  3.28299  2.74752  3.80626  1.43275     65 y x - -
          2.68618  4.42225  2.77519  2.73123  3.46354  2.40513  3.72494  3.29354  2.67741  2.69355  4.24690  2.90347  2.73739  3.18146  2.89801  2.37887  2.77519  2.98518  4.58477  3.61503
          0.01126  4.88760  5.60995  0.61958  0.77255  0.48576  0.95510
     62   2.85723  4.95296  3.52868  3.20351  5.01233  2.06908  4.47089  4.48602  3.35193  4.06693  4.84251  1.90227  4.21929  3.64524  3.78447  1.07596  2.70581  3.90478  6.23959  4.93449     66 s x - -
          2.68618  4.42225  2.77519  2.73123  3.46354  2.40513  3.72494  3.29354  2.67741  2.69355  4.24690  2.90347  2.73739  3.18146  2.89801  2.37887  2.77519  2.98518  4.58477  3.61503
          0.10904  4.88760  2.34584  0.61958  0.77255  0.48576  0.95510
     63   1.94066  5.26776  2.69455  2.23256  4.59688  3.57483  3.76401  3.67776  2.23212  2.70293  4.31275  2.51660  3.96834  2.64398  2.77361  2.55405  3.02711  3.64983  5.70994  4.30892     67 a x - -
          2.68618  4.42225  2.77519  2.73123  3.46354  2.40513  3.72494  3.29354  2.67741  2.69355  4.24690  2.90347  2.73739  3.18146  2.89801  2.37887  2.77519  2.98518  4.58477  3.61503
          0.01241  4.79097  5.51332  0.61958  0.77255  0.69449  0.69181
     64   2.32852  5.29297  2.79847  2.40702  4.63206  3.57154  3.75992  4.11355  1.97530  3.59549  4.33553  2.78617  3.96561  2.17778  2.82342  2.05707  2.85969  3.35649  5.72905  4.32206     68 k x - -
          2.68618  4.42225  2.77519  2.73123  3.46354  2.40513  3.72494  3.29354  2.67741  2.69355  4.24690  2.90347  2.73739  3.18146  2.89801  2.37887  2.77519  2.98518  4.58477  3.61503
          0.01241  4.79097  5.51332  0.61958  0.77255  0.69449  0.69181
     65   2.68916  4.98941  3.20950  2.65847  4.23863  3.63041  2.39031  3.27190  2.65011  3.26049  4.07558  1.81465  2.79443  3.00176  3.10961  2.84120  2.67496  2.93187  5.50714  4.17513     69 n x - -
          2.68625  4.42232  2.77527  2.73084  3.46361  2.40520  3.72502  3.29361  2.67748  2.69362  4.24437  2.90354  2.73747  3.18154  2.89808  2.37894  2.77527  2.98512  4.58484  3.61510
          0.13185  2.12448  5.51332  0.67207  0.71468  0.69449  0.69181
     66   2.80790  5.30926  2.73394  2.05736  4.64873  2.67260  3.53038  4.13200  2.42848  3.61203  3.49237  2.63708  3.97140  1.81859  3.00155  2.51263  3.03982  3.69703  5.74449  4.33480     72 q x - -
          2.68618  4.42225  2.77519  2.73123  3.46354  2.40513  3.72494  3.29354  2.67741  2.69355  4.24690  2.90347  2.73739  3.18146  2.89801  2.37887  2.77519  2.98518  4.58477  3.61503
          0.01241  4.79097  5.51332  0.61958  0.77255  0.37439  1.16383
     67   2.64749  5.33659  2.94875  2.45027  4.67901  2.52995  3.79419  4.16278  2.11159  3.64048  4.37816  2.30127  3.33953  2.35606  2.30423  2.69372  3.06414  3.25914  5.77059  4.36169     73 k x - -
          2.68618  4.42225  2.77519  2.73123  3.46354  2.40513  3.72494  3.29354  2.67741  2.69355  4.24690  2.90347  2.73739  3.18146  2.89801  2.37887  2.77519  2.98518  4.58477  3.61503
          0.01126  4.88760  5.60995  0.61958  0.77255  0.48576  0.95510
     68   2.41074  4.75576  3.51800  2.94914  3.92647  3.77392  3.99270  2.13736  2.34077  2.63722  3.84851  3.41026  4.15616  2.69074  2.08790  3.00310  3.09305  2.37041  5.30846  4.04415     74 r x - -
          2.68618  4.42225  2.77519  2.73123  3.46354  2.40513  3.72494  3.29354  2.67741  2.69355  4.24690  2.90347  2.73739  3.18146  2.89801  2.37887  2.77519  2.98518  4.58477  3.61503
          0.01126  4.88760  5.60995  0.61958  0.77255  0.48576  0.95510
     69   3.81122  5.06522  5.39226  4.98655  1.48908  4.79786  4.18316  3.09228  4.77721  1.37234  4.05238  4.68482  5.10217  4.70935  4.71271  4.14185  4.03149  3.36369  2.14705  1.78373     75 l x - -
          2.68618  4.42225  2.77519  2.73123  3.46354  2.40513  3.72494  3.29354  2.67741  2.69355  4.24690  2.90347  2.73739  3.18146  2.89801  2.37887  2.77519  2.98518  4.58477  3.61503
          0.01126  4.88760  5.60995  0.61958  0.77255  0.48576  0.95510
     70   1.97323  4.82365  4.46464  4.42806  5.47244  0.42725  5.42935  4.94887  4.63910  4.65966  5.46085  4.26577  4.42634  4.80410  4.79071  3.11147  3.48047  4.14742  6.75904  5.69850     76 G x - -
          2.68618  4.42225  2.77519  2.73123  3.46354  2.40513  3.72494  3.29354  2.67741  2.69355  4.24690  2.90347  2.73739  3.18146  2.89801  2.37887  2.77519  2.98518  4.58477  3.61503
          0.01126  4.88760  5.60995  0.61958  0.77255  0.48576  0.95510
     71   2.61968  5.31061  3.09293  2.16306  4.64283  2.52387  3.12824  3.51125  2.45059  3.61020  4.35478  3.08293  3.37456  2.50778  2.02426  2.54827  2.93485  3.46531  5.75089  4.34831     77 r x - -
          2.68618  4.42225  2.77519  2.73123  3.46354  2.40513  3.72494  3.29354  2.67741  2.69355  4.24690  2.90347  2.73739  3.18146  2.89801  2.37887  2.77519  2.98518  4.58477  3.61503
          0.01126  4.88760  5.60995  0.61958  0.77255  0.48576  0.95510
     72   2.66035  5.28566  1.54163  2.44442  4.60498  3.35315  3.55408  3.63800  2.55986  3.58041  4.33461  3.09518  3.09656  2.80804  3.04873  2.39084  2.70612  3.40541  5.73508  4.33954     78 d x - -
          2.68618  4.42225  2.77519  2.73123  3.46354  2.40513  3.72494  3.29354  2.67741  2.69355  4.24690  2.90347  2.73739  3.18146  2.89801  2.37887  2.77519  2.98518  4.58477  3.61503
          0.01126  4.88760  5.60995  0.61958  0.77255  0.48576  0.95510
     73   2.63766  4.34526  4.80358  4.20136  2.28117  4.13581  4.46904  1.30250  4.01911  2.20017  2.80669  4.25518  2.85553  4.16870  4.07362  3.44579  3.19472  2.34673  4.98360  3.81149     79 i x - -
          2.68618  4.42225  2.77519  2.73123  3.46354  2.40513  3.72494  3.29354  2.67741  2.69355  4.24690  2.90347  2.73739  3.18146  2.89801  2.37887  2.77519  2.98518  4.58477  3.61503
          0.01126  4.88760  5.60995  0.61958  0.77255  0.48576  0.95510
     74   2.69527  5.23015  2.81518  2.44466  4.53087  3.40637  3.83577  3.98375  2.59692  3.51949  4.29112  3.12350  4.03061  2.68525  2.88909  2.51217  1.35533  3.28816  5.69902  4.31929     80 t x - -
          2.68618  4.42225  2.77519  2.73123  3.46354  2.40513  3.72494  3.29354  2.67741  2.69355  4.24690  2.90347  2.73739  3.18146  2.89801  2.37887  2.77519  2.98518  4.58477  3.61503
          0.01126  4.88760  5.60995  0.61958  0.77255  0.48576  0.95510
     75   1.71601  4.97287  3.27789  2.72054  4.19578  2.80807  3.61886  3.60270  2.71105  3.22546  4.05083  3.02727  3.62100  2.90951  3.02716  2.20304  3.06821  2.59682  5.48984  3.14835     81 a x - -
          2.68618  4.42225  2.77519  2.73123  3.46354  2.40513  3.72494  3.29354  2.67741  2.69355  4.24690  2.90347  2.73739  3.18146  2.89801  2.37887  2.77519  2.98518  4.58477  3.61503
          0.01126  4.88760  5.60995  0.61958  0.77255  0.48576  0.95510
     76   2.83960  5.34710  1.72645  2.03964  4.68998  3.36979  3.45199  4.17499  2.22377  3.65127  4.38880  3.07532  4.00414  2.53227  2.86469  2.60883  2.68656  3.40489  5.78050  4.36982     82 d x - -
          2.68618  4.42225  2.77519  2.73123  3.46354  2.40513  3.72494  3.29354  2.67741  2.69355  4.24690  2.90347  2.73739  3.18146  2.89801  2.37887  2.77519  2.98518  4.58477  3.61503
          0.01126  4.88760  5.60995  0.61958  0.77255  0.48576  0.95510
     77   2.72720  4.38206  4.12706  3.54750  2.80078  3.91756  4.20741  2.84035  3.45505  2.09614  2.57297  2.88800  3.63530  3.70349  3.69427  2.21334  2.28464  2.11863  4.98768  3.78646     83 l x - -
          2.68619  4.42226  2.77521  2.73124  3.46355  2.40514  3.72495  3.29355  2.67742  2.69356  4.24691  2.90348  2.73723  3.18147  2.89802  2.37888  2.77521  2.98519  4.58478  3.61504
          0.47575  3.25117  1.07925  0.40064  1.10834  0.48576  0.95510
     78   2.22791  4.68151  3.03537  2.53539  3.50582  3.57182  3.79238  3.01354  2.55228  2.91648  3.76805  2.97507  3.95816  2.83056  3.09499  2.61985  2.49113  2.24525  5.22229  3.52473     85 a x - -
          2.68618  4.42225  2.77519  2.73123  3.46354  2.40513  3.72494  3.29354  2.67741  2.69355  4.24690  2.90347  2.73739  3.18146  2.89801  2.37887  2.77519  2.98518  4.58477  3.61503
          0.01702  4.47784  5.20019  0.61958  0.77255  0.26695  1.45120
     79   2.48255  4.10247  3.11042  1.99974  3.50385  2.97305  3.90533  3.01460  2.74675  2.99119  3.97940  3.03429  4.07930  2.81354  2.99088  2.41636  3.05982  2.95391  3.40539  3.22484     86 e x - -
          2.68618  4.42225  2.77519  2.73123  3.46354  2.40513  3.72494  3.29354  2.67741  2.69355  4.24690  2.90347  2.73739  3.18146  2.89801  2.37887  2.77519  2.98518  4.58477  3.61503
          0.01148  4.86837  5.59071  0.61958  0.77255  0.53265  0.88442
     80   2.49842  1.30337  4.46780  3.88738  3.46184  3.93887  4.34103  2.77038  3.74284  2.54034  3.07586  4.02460  4.34787  3.94830  3.88491  3.25148  2.24063  2.46944  4.12571  3.79490     87 c x - -
          2.68618  4.42225  2.77519  2.73123  3.46354  2.40513  3.72494  3.29354  2.67741  2.69355  4.24690  2.90347  2.73739  3.18146  2.89801  2.37887  2.77519  2.98518  4.58477  3.61503
          0.01148  4.86837  5.59071  0.61958  0.77255  0.53265  0.88442
     81   2.51391  5.07971  2.04484  2.63773  3.98571  2.85606  3.84644  2.87383  2.63306  2.62659  4.14584  2.70640  4.03650  2.52143  2.93579  2.84587  2.90969  3.21497  5.57160  3.74771     88 d x - -
          2.68618  4.42225  2.77519  2.73123  3.46354  2.40513  3.72494  3.29354  2.67741  2.69355  4.24690  2.90347  2.73739  3.18146  2.89801  2.37887  2.77519  2.98518  4.58477  3.61503
          0.04321  4.86837  3.36376  0.61958  0.77255  0.53265  0.88442
     82   2.58967  5.31645  2.82823  2.01528  4.65129  3.22394  3.79681  4.13013  2.45140  3.61941  4.36520  2.90009  2.42730  2.89899  3.03727  2.13686  2.21591  3.70272  5.75963  4.35330     89 e x - -
          2.68618  4.42225  2.77519  2.73123  3.46354  2.40513  3.72494  3.29354  2.67741  2.69355  4.24690  2.90347  2.73739  3.18146  2.89801  2.37887  2.77519  2.98518  4.58477  3.61503
          0.17537  4.83701  1.87780  0.61958  0.77255  0.60294  0.79230
     83   2.37806  0.77219  4.62447  4.25951  4.34243  3.42228  4.87611  3.52822  4.12033  3.40498  4.30988  4.05182  3.42539  4.33690  4.26156  2.87783  2.63499  2.84110  5.81696  4.66660     90 c x - -
          2.68618  4.42225  2.77519  2.73123  3.46354  2.40513  3.72494  3.29354  2.67741  2.69355  4.24690  2.90347  2.73739  3.18146  2.89801  2.37887  2.77519  2.98518  4.58477  3.61503
          0.34727  4.67558  1.25855  0.61958  0.77255  0.34549  1.23056
     84   2.74716  5.12530  2.17974  2.19456  4.41714  3.27759  3.73271  3.13914  2.49810  2.28716  4.18144  2.60715  3.51728  2.65349  2.98215  2.73524  2.97951  3.48712  5.59048  4.21128     91 d x - -
          2.68617  4.42263  2.77366  2.73133  3.46392  2.40524  3.72533  3.29392  2.67771  2.69393  4.24728  2.90346  2.73638  3.18185  2.89839  2.37894  2.77488  2.98557  4.58515  3.61521
          1.25440  0.34263  5.32867  0.67761  0.70893  0.31129  1.31864
     85   3.05438  5.57882  1.68389  2.43319  4.91841  1.78276  3.97927  4.41452  2.80893  3.89570  4.66269  2.18474  3.61990  3.09920  3.33467  2.69268  2.80710  3.97515  6.03720  4.59586     98 d x - -
          2.68618  4.42225  2.77519  2.73123  3.46354  2.40513  3.72494  3.29354  2.67741  2.69355  4.24690  2.90347  2.73739  3.18146  2.89801  2.37887  2.77519  2.98518  4.58477  3.61503
          0.30457  4.86837  1.36698  0.61958  0.77255  0.53265  0.88442
     86   2.45937  5.10136  2.91334  2.37781  4.39562  3.51741  3.35717  3.84722  2.36791  3.38467  3.64415  2.01631  3.34117  2.60859  2.95140  2.51123  2.84084  3.02818  4.43025  4.18772     99 n x - -
          2.68619  4.42235  2.77529  2.73120  3.46363  2.40522  3.72504  3.29364  2.67750  2.69364  4.24699  2.90356  2.73671  3.18156  2.89810  2.37889  2.77507  2.98528  4.58360  3.61513
          0.47042  0.99351  5.30151  0.11133  2.25041  0.61907  0.77316
     87   2.58685  5.26576  2.76216  2.09691  4.60407  3.54593  3.73453  4.08537  2.32415  3.11109  4.30832  2.08042  3.36132  2.58364  2.84024  2.31039  2.88848  3.41645  5.70242  4.29541    101 n x - -
          2.68618  4.42225  2.77519  2.73123  3.46354  2.40513  3.72494  3.29354  2.67741  2.69355  4.24690  2.90347  2.73739  3.18146  2.89801  2.37887  2.77519  2.98518  4.58477  3.61503
          0.01331  4.72158  5.44393  0.61958  0.77255  0.37450  1.16358
     88   2.45803  2.42630  2.56575  2.43625  3.85819  3.40823  3.82361  3.55366  2.51178  3.44058  4.22182  2.55401  4.01969  2.52692  3.06939  2.43304  2.84371  3.13387  5.63708  4.26910    102 c x - -
          2.68618  4.42225  2.77519  2.73123  3.46354  2.40513  3.72494  3.29354  2.67741  2.69355  4.24690  2.90347  2.73739  3.18146  2.89801  2.37887  2.77519  2.98518  4.58477  3.61503
          0.01148  4.86837  5.59071  0.61958  0.77255  0.53265  0.88442
     89   2.71862  4.63039  3.60342  3.03832  3.78009  3.78396  4.02666  2.01807  2.99997  2.84789  3.28628  3.22335  2.22291  2.96872  2.60451  2.78176  2.83520  2.41970  5.20225  3.95388    103 i x - -
          2.68618  4.42225  2.77519  2.73123  3.46354  2.40513  3.72494  3.29354  2.67741  2.69355  4.24690  2.90347  2.73739  3.18146  2.89801  2.37887  2.77519  2.98518  4.58477  3.61503
          0.01148  4.86837  5.59071  0.61958  0.77255  0.53265  0.88442
     90   2.29041  4.81800  3.39009  2.82916  3.70761  3.71673  3.60427  3.39085  2.08886  2.69491  3.52867  3.31515  4.10273  3.14596  2.15198  2.73508  2.67171  3.11998  4.03715  2.82172    104 k x - -
          2.68618  4.42225  2.77519  2.73123  3.46354  2.40513  3.72494  3.29354  2.67741  2.69355  4.24690  2.90347  2.73739  3.18146  2.89801  2.37887  2.77519  2.98518  4.58477  3.61503
          0.01148  4.86837  5.59071  0.61958  0.77255  0.53265  0.88442
     91   3.15665  1.15298  4.45445  3.90346  3.05570  4.17931  4.16384  3.11723  3.71058  2.79604  3.76292  4.07281  4.54807  2.69289  3.89509  3.47843  3.38984  2.92854  3.25738  2.23676    105 c x - -
          2.68618  4.42225  2.77519  2.73123  3.46354  2.40513  3.72494  3.29354  2.67741  2.69355  4.24690  2.90347  2.73739  3.18146  2.89801  2.37887  2.77519  2.98518  4.58477  3.61503
          0.01148  4.86837  5.59071  0.61958  0.77255  0.53265  0.88442
     92   2.83128  5.19143  3.14461  2.49303  4.48068  3.62879  3.28538  3.65455  2.57571  3.47150  4.24772  3.12291  3.50424  2.25704  2.22502  2.54254  2.46644  3.55191  5.65778  2.25782    106 r x - -
          2.68618  4.42225  2.77519  2.73123  3.46354  2.40513  3.72494  3.29354  2.67741  2.69355  4.24690  2.90347  2.73739  3.18146  2.89801  2.37887  2.77519  2.98518  4.58477  3.61503
          0.01148  4.86837  5.59071  0.61958  0.77255  0.53265  0.88442
     93   3.43239  0.32076  4.86790  4.61277  4.98603  4.05080  5.29097  4.31148  3.07582  4.13499  5.13987  4.60348  4.77971  4.71229  4.26169  3.66502  3.91326  3.95198  6.28648  5.18160    107 C x - -
          2.68618  4.42225  2.77519  2.73123  3.46354  2.40513  3.72494  3.29354  2.67741  2.69355  4.24690  2.90347  2.73739  3.18146  2.89801  2.37887  2.77519  2.98518  4.58477  3.61503
          0.01148  4.86837  5.59071  0.61958  0.77255  0.53265  0.88442
     94   2.82722  5.03244  3.22515  2.53802  4.27184  3.01008  3.62044  3.68935  2.47502  2.54695  3.26180  3.04975  4.04739  2.75359  2.65219  2.49360  2.03161  2.68860  5.53401  4.19796    108 t x - -
          2.68618  4.42225  2.77519  2.73123  3.46354  2.40513  3.72494  3.29354  2.67741  2.69355  4.24690  2.90347  2.73739  3.18146  2.89801  2.37887  2.77519  2.98518  4.58477  3.61503
          0.01148  4.86837  5.59071  0.61958  0.77255  0.53265  0.88442
     95   3.42681  4.70964  5.37304  4.83135  3.90134  4.80562  5.28544  1.56814  4.70006  1.91755  3.74785  4.93680  3.68579  4.88615  4.79900  4.16530  3.67322  0.86385  5.72686  4.54640    109 v x - -
          2.68618  4.42225  2.77519  2.73123  3.46354  2.40513  3.72494  3.29354  2.67741  2.69355  4.24690  2.90347  2.73739  3.18146  2.89801  2.37887  2.77519  2.98518  4.58477  3.61503
          0.01148  4.86837  5.59071  0.61958  0.77255  0.53265  0.88442
     96   2.73787  5.11995  3.17959  2.62260  4.38806  3.33086  3.56687  3.52072  2.61227  3.39242  4.18516  2.90012  4.03278  2.74086  2.30438  2.46079  1.59738  3.12235  5.60488  4.24957    110 t x - -
          2.68618  4.42225  2.77519  2.73123  3.46354  2.40513  3.72494  3.29354  2.67741  2.69355  4.24690  2.90347  2.73739  3.18146  2.89801  2.37887  2.77519  2.98518  4.58477  3.61503
          0.01148  4.86837  5.59071  0.61958  0.77255  0.53265  0.88442
     97   0.96963  4.57078  4.23779  3.80051  1.88138  3.04717  4.60599  3.54874  3.76269  3.27506  4.16124  3.92929  4.27732  4.01260  4.02513  2.38895  3.19881  3.21797  5.59769  4.37303    111 a x - -
          2.68618  4.42225  2.77519  2.73123  3.46354  2.40513  3.72494  3.29354  2.67741  2.69355  4.24690  2.90347  2.73739  3.18146  2.89801  2.37887  2.77519  2.98518  4.58477  3.61503
          0.01148  4.86837  5.59071  0.61958  0.77255  0.53265  0.88442
     98   3.92783  5.32458  4.91758  4.48020  2.72726  4.71512  3.13289  3.84355  4.01130  3.24612  3.48123  4.46391  5.07183  4.37809  4.13785  4.09241  4.15851  3.72145  0.58216  2.68662    112 W x - -
          2.68618  4.42225  2.77519  2.73123  3.46354  2.40513  3.72494  3.29354  2.67741  2.69355  4.24690  2.90347  2.73739  3.18146  2.89801  2.37887  2.77519  2.98518  4.58477  3.61503
          0.01148  4.86837  5.59071  0.61958  0.77255  0.53265  0.88442
     99   3.93063  5.90599  4.16427  2.95971  5.50370  4.34277  4.31869  4.86600  2.50150  4.22766  5.15249  3.95388  4.75820  3.46723  0.42275  3.91624  4.08488  4.55354  6.14785  5.07881    113 R x - -
          2.68618  4.42225  2.77519  2.73123  3.46354  2.40513  3.72494  3.29354  2.67741  2.69355  4.24690  2.90347  2.73739  3.18146  2.89801  2.37887  2.77519  2.98518  4.58477  3.61503
          0.01148  4.86837  5.59071  0.61958  0.77255  0.53265  0.88442
    100   3.58634  4.91415  5.08032  4.60744  1.14049  4.59609  4.16374  3.04407  4.41915  2.28056  3.96013  4.49223  4.92235  4.47558  3.41097  3.92178  3.81060  3.20079  4.38811  1.32983    114 f x - -
          2.68618  4.42225  2.77519  2.73123  3.46354  2.40513  3.72494  3.29354  2.67741  2.69355  4.24690  2.90347  2.73739  3.18146  2.89801  2.37887  2.77519  2.98518  4.58477  3.61503
          0.01148  4.86837  5.59071  0.61958  0.77255  0.53265  0.88442
    101   3.29663  5.49398  3.73001  3.06046  4.89203  3.99707  3.00414  4.26638  2.14055  3.73878  4.57245  3.50549  4.35752  3.11514  0.86235  2.87687  3.47985  3.28840  5.82400  4.60018    115 r x - -
          2.68618  4.42225  2.77519  2.73123  3.46354  2.40513  3.72494  3.29354  2.67741  2.69355  4.24690  2.90347  2.73739  3.18146  2.89801  2.37887  2.77519  2.98518  4.58477  3.61503
          0.01148  4.86837  5.59071  0.61958  0.77255  0.45752  1.00199
    102   3.72650  6.46393  1.77538  0.55498  5.73779  3.78873  4.45141  5.34337  3.62448  4.77817  5.69119  3.23857  4.48076  3.63782  4.33003  3.54621  4.04522  4.86120  6.89449  5.29729    116 E x - -
          2.68618  4.42225  2.77519  2.73123  3.46354  2.40513  3.72494  3.29354  2.67741  2.69355  4.24690  2.90347  2.73739  3.18146  2.89801  2.37887  2.77519  2.98518  4.58477  3.61503
          0.01126  4.88760  5.60995  0.61958  0.77255  0.48576  0.95510
    103   4.03923  5.38963  5.17004  4.84486  2.38489  4.78239  4.24725  3.92580  4.62796  3.29022  4.51341  4.68240  3.48551  4.72653  4.68589  4.22448  4.31344  3.82327  0.51341  2.72601    117 W x - -
          2.68618  4.42225  2.77519  2.73123  3.46354  2.40513  3.72494  3.29354  2.67741  2.69355  4.24690  2.90347  2.73739  3.18146  2.89801  2.37887  2.77519  2.98518  4.58477  3.61503
          0.01126  4.88760  5.60995  0.61958  0.77255  0.48576  0.95510
    104   2.84658  4.84687  3.39108  2.32859  4.03382  3.72702  3.94510  3.06641  2.80579  2.75133  2.03111  3.01961  4.11333  1.84717  3.23493  2.94490  3.07774  2.85262  5.38568  4.09617    118 q x - -
          2.68618  4.42225  2.77519  2.73123  3.46354  2.40513  3.72494  3.29354  2.67741  2.69355  4.24690  2.90347  2.73739  3.18146  2.89801  2.37887  2.77519  2.98518  4.58477  3.61503
          0.01126  4.88760  5.60995  0.61958  0.77255  0.48576  0.95510
    105   2.57107  5.07260  3.21251  2.65582  4.32436  2.38181  3.20754  3.74789  2.65083  3.14353  4.14283  2.65782  2.84319  3.00232  3.11910  2.56031  2.06909  3.23633  5.57019  3.25382    119 t x - -
          2.68618  4.42225  2.77519  2.73123  3.46354  2.40513  3.72494  3.29354  2.67741  2.69355  4.24690  2.90347  2.73739  3.18146  2.89801  2.37887  2.77519  2.98518  4.58477  3.61503
          0.01126  4.88760  5.60995  0.61958  0.77255  0.48576  0.95510
    106   2.83522  5.33820  2.65477  1.78817  4.67966  3.24492  3.79649  4.16334  2.37467  3.64183  4.38007  2.17199  4.00194  2.78427  2.74959  2.69851  2.21478  3.72695  4.64247  4.36351    120 e x - -
          2.68618  4.42225  2.77519  2.73123  3.46354  2.40513  3.72494  3.29354  2.67741  2.69355  4.24690  2.90347  2.73739  3.18146  2.89801  2.37887  2.77519  2.98518  4.58477  3.61503
          0.04237  4.88760  3.38299  0.61958  0.77255  0.48576  0.95510
    107   2.82649  4.72943  2.98141  2.53721  3.56840  3.73863  3.96827  2.94357  2.88103  2.81462  2.46431  3.37243  2.15082  3.07827  3.29326  2.73878  2.57277  2.72484  5.28494  3.44094    121 p x - -
          2.68618  4.42225  2.77519  2.73123  3.46354  2.40513  3.72494  3.29354  2.67741  2.69355  4.24690  2.90347  2.73739  3.18146  2.89801  2.37887  2.77519  2.98518  4.58477  3.61503
          0.08407  4.85685  2.61925  0.61958  0.77255  0.55931  0.84771
    108   2.30584  5.00292  2.86623  2.06639  3.74426  2.71336  3.82835  2.66016  2.62713  3.09483  4.07332  2.99959  2.66758  2.97688  3.09201  2.82721  3.02637  2.97601  5.50451  4.16758    122 e x - -
          2.68620  4.42227  2.77496  2.73126  3.46356  2.40515  3.72497  3.29356  2.67731  2.69357  4.24692  2.90349  2.73742  3.18149  2.89803  2.37889  2.77522  2.98521  4.58479  3.61505
          0.29707  3.41307  1.49581  0.81207  0.58688  0.70500  0.68143
    109   2.70803  4.99600  2.89438  2.50130  3.85918  3.22963  3.09315  3.28272  2.08911  3.05066  3.65545  2.27955  3.91203  2.85142  2.97118  2.45379  2.81341  3.34218  5.48058  3.44482    126 k x - -
          2.68618  4.42225  2.77519  2.73123  3.46354  2.40513  3.72494  3.29354  2.67741  2.69355  4.24690  2.90347  2.73739  3.18146  2.89801  2.37887  2.77519  2.98518  4.58477  3.61503
          0.01604  4.53679  5.25913  0.61958  0.77255  1.04288  0.43454
    110   2.62160  5.01214  2.81540  2.49460  3.10663  3.51902  3.71586  3.71622  1.97673  3.28403  4.07385  3.02539  3.91013  2.62852  2.50926  2.24078  2.79396  3.36119  4.48708  3.62668    127 k x - -
          2.68618  4.42225  2.77519  2.73123  3.46354  2.40513  3.72494  3.29354  2.67741  2.69355  4.24690  2.90347  2.73739  3.18146  2.89801  2.37887  2.77519  2.98518  4.58477  3.61503
          0.01604  4.53679  5.25913  0.61958  0.77255  0.30672  1.33128
    111   2.25760  5.31172  2.63887  2.34638  4.64903  3.59558  3.49887  3.69597  2.44692  3.61366  4.35446  2.61776  2.27113  2.50945  2.81097  2.44531  3.05067  3.69819  5.74901  3.67799    128 a x - -
          2.68618  4.42225  2.77519  2.73123  3.46354  2.40513  3.72494  3.29354  2.67741  2.69355  4.24690  2.90347  2.73739  3.18146  2.89801  2.37887  2.77519  2.98518  4.58477  3.61503
          0.01162  4.85685  5.57919  0.61958  0.77255  0.55931  0.84771
    112   2.71510  4.87087  2.74505  2.53566  3.45388  3.69358  3.61186  3.24336  2.49701  2.09399  3.95359  3.27048  3.21521  3.09915  2.79941  2.90630  2.57133  3.18032  3.12532  3.35943    129 l x - -
          2.68618  4.42225  2.77519  2.73123  3.46354  2.40513  3.72494  3.29354  2.67741  2.69355  4.24690  2.90347  2.73739  3.18146  2.89801  2.37887  2.77519  2.98518  4.58477  3.61503
          0.01162  4.85685  5.57919  0.61958  0.77255  0.55931  0.84771
    113   2.86495  4.31315  4.42794  3.83808  2.13145  3.98250  4.27677  2.47774  3.70038  2.14755  3.17591  4.00112  1.66399  3.90106  3.84548  2.90832  3.09697  2.55676  4.89530  3.12996    130 p x - -
          2.68618  4.42225  2.77519  2.73123  3.46354  2.40513  3.72494  3.29354  2.67741  2.69355  4.24690  2.90347  2.73739  3.18146  2.89801  2.37887  2.77519  2.98518  4.58477  3.61503
          0.21699  4.85685  1.67512  0.61958  0.77255  0.55931  0.84771
    114   2.53204  5.27438  2.42296  2.00606  4.61414  3.52407  3.72592  4.09892  2.37899  3.57753  4.31800  2.65343  3.28444  2.51969  2.96593  2.04957  2.70350  3.66247  5.70930  4.29720    131 e x - -
          2.68618  4.42225  2.77519  2.73123  3.46354  2.40513  3.72494  3.29354  2.67741  2.69355  4.24690  2.90347  2.73739  3.18146  2.89801  2.37887  2.77519  2.98518  4.58477  3.61503
          0.01425  4.65411  5.37645  0.61958  0.77255  0.36011  1.19600
    115   2.71904  5.00626  2.48756  2.67513  3.01914  3.39528  3.10423  3.65372  2.28701  2.83386  3.70977  3.06149  4.04701  2.90948  3.12955  2.33115  2.66633  2.67025  5.51226  3.35551    132 k x - -
          2.68636  4.42262  2.77556  2.73081  3.46391  2.40531  3.72397  3.29391  2.67777  2.69341  4.24359  2.90383  2.73663  3.18183  2.89805  2.37906  2.77540  2.98523  4.58340  3.61474
          0.34255  1.25083  5.57919  1.24021  0.34154  0.55931  0.84771
    116   2.65192  5.33572  2.43202  2.43378  4.67428  2.56354  3.80652  4.15555  2.55390  3.64087  4.38488  1.92550  3.17184  2.90799  2.92031  2.50772  2.39917  3.72431  5.77796  4.36919    140 n x - -
          2.68618  4.42225  2.77519  2.73123  3.46354  2.40513  3.72494  3.29354  2.67741  2.69355  4.24690  2.90347  2.73739  3.18146  2.89801  2.37887  2.77519  2.98518  4.58477  3.61503
          0.01162  4.85685  5.57919  0.61958  0.77255  0.55931  0.84771
    117   2.82313  5.17864  2.77363  2.58045  4.46541  1.73612  3.45904  3.13849  2.39152  3.45924  4.23655  2.70869  3.61627  2.93767  3.06210  2.57663  2.80820  2.99924  5.64936  4.27702    141 g x - -
          2.68618  4.42225  2.77519  2.73123  3.46354  2.40513  3.72494  3.29354  2.67741  2.69355  4.24690  2.90347  2.73739  3.18146  2.89801  2.37887  2.77519  2.98518  4.58477  3.61503
          0.01162  4.85685  5.57919  0.61958  0.77255  0.55931  0.84771
    118   3.10004  4.53108  4.61168  4.03638  2.75554  4.19696  4.31411  2.57146  3.02647  2.09127  3.52420  4.17457  4.54462  4.06241  3.98650  3.49767  3.32891  2.73789  1.13612  3.41035    142 w x - -
          2.68618  4.42225  2.77519  2.73123  3.46354  2.40513  3.72494  3.29354  2.67741  2.69355  4.24690  2.90347  2.73739  3.18146  2.89801  2.37887  2.77519  2.98518  4.58477  3.61503
          0.01162  4.85685  5.57919  0.61958  0.77255  0.55931  0.84771
    119   2.50683  5.21421  2.78581  2.11124  3.69554  3.40414  3.45070  3.96895  2.41768  2.90896  3.51657  2.97266  4.00492  2.78742  2.27245  2.71712  2.67399  2.77970  5.67510  4.29337    143 e x - -
          2.68618  4.42225  2.77519  2.73123  3.46354  2.40513  3.72494  3.29354  2.67741  2.69355  4.24690  2.90347  2.73739  3.18146  2.89801  2.37887  2.77519  2.98518  4.58477  3.61503
          0.01162  4.85685  5.57919  0.61958  0.77255  0.55931  0.84771
    120   2.83524  4.33149  3.30201  3.64516  2.53981  3.32723  4.22368  2.15708  3.53605  2.13011  3.18686  3.87971  3.79722  3.76681  2.96589  3.20751  2.70406  2.36861  4.94060  2.25374    144 l x - -
          2.68618  4.42225  2.77519  2.73123  3.46354  2.40513  3.72494  3.29354  2.67741  2.69355  4.24690  2.90347  2.73739  3.18146  2.89801  2.37887  2.77519  2.98518  4.58477  3.61503
          0.01162  4.85685  5.57919  0.61958  0.77255  0.55931  0.84771
    121   2.62419  5.30947  2.30389  2.41799  4.64445  3.10523  3.55431  4.12356  2.15858  3.61037  4.35299  2.42545  3.99178  2.66552  2.85397  2.70383  2.92223  2.22621  5.74801  4.34286    145 k x - -
          2.68618  4.42225  2.77519  2.73123  3.46354  2.40513  3.72494  3.29354  2.67741  2.69355  4.24690  2.90347  2.73739  3.18146  2.89801  2.37887  2.77519  2.98518  4.58477  3.61503
          0.01162  4.85685  5.57919  0.61958  0.77255  0.55931  0.84771
    122   2.81882  5.31825  2.23414  2.21338  4.04742  2.85573  2.89738  4.14123  2.35254  3.62151  4.36017  2.81957  3.68894  2.66948  2.90143  2.22391  2.88251  3.17327  5.75377  3.90055    146 e x - -
          2.68650  4.42118  2.77464  2.73119  3.46379  2.40493  3.72482  3.29351  2.67766  2.69376  4.24730  2.90284  2.73723  3.18159  2.89812  2.37892  2.77540  2.98536  4.58518  3.61523
          0.96369  1.10374  1.24867  1.20244  0.35733  0.44237  1.02865
    123   2.72103  5.18757  2.71511  2.13854  4.51420  2.70466  3.69010  3.98761  2.31740  3.11821  4.23347  2.68622  3.37915  2.61005  2.92333  2.19511  2.82270  3.04601  5.63143  4.23137    152 e x - -
          2.68618  4.42225  2.77519  2.73123  3.46354  2.40513  3.72494  3.29354  2.67741  2.69355  4.24690  2.90347  2.73739  3.18146  2.89801  2.37887  2.77519  2.98518  4.58477  3.61503
          0.08523  4.56666  2.64082  0.61958  0.77255  1.01157  0.45200
    124   2.69968  5.11424  2.55053  2.42920  4.42090  3.48650  3.32421  3.57437  2.43118  3.20172  4.16554  1.99553  3.31250  2.79002  2.70640  2.33325  2.93102  3.48441  5.57007  3.71179    153 n x - -
          2.68618  4.42225  2.77519  2.73123  3.46354  2.40513  3.72494  3.29354  2.67741  2.69355  4.24690  2.90347  2.73739  3.18146  2.89801  2.37887  2.77519  2.98518  4.58477  3.61503
          0.07775  4.49810  2.75403  0.61958  0.77255  0.83825  0.56645
    125   2.62879  5.08719  2.86413  2.29093  4.38084  2.22066  3.70495  3.83094  2.46621  3.37136  3.32994  2.62273  2.67155  2.82264  2.76062  2.70576  2.94729  3.26690  5.55506  4.17847    154 g x - -
          2.68618  4.42225  2.77519  2.73123  3.46354  2.40513  3.72494  3.29354  2.67741  2.69355  4.24690  2.90347  2.73739  3.18146  2.89801  2.37887  2.77519  2.98518  4.58477  3.61503
          0.01602  4.53793  5.26027  0.61958  0.77255  1.04172  0.43517
    126   2.36682  3.22995  4.28598  3.69619  2.62298  3.83795  4.13617  2.61069  3.55476  2.34809  2.98599  3.85855  4.20699  3.31374  3.70048  3.13151  2.95632  2.42282  1.83498  3.54625    155 w x - -
          2.68618  4.42225  2.77519  2.73123  3.46354  2.40513  3.72494  3.29354  2.67741  2.69355  4.24690  2.90347  2.73739  3.18146  2.89801  2.37887  2.77519  2.98518  4.58477  3.61503
          0.01602  4.53793  5.26027  0.61958  0.77255  0.42647  1.05788
    127   2.34417  4.85426  3.30305  2.35949  4.05492  2.83020  3.48178  2.98578  2.72943  3.09555  3.93654  3.24194  4.05493  3.07028  2.63201  2.62902  2.45068  2.39714  5.38461  3.02184    156 a x - -
          2.68618  4.42225  2.77519  2.73123  3.46354  2.40513  3.72494  3.29354  2.67741  2.69355  4.24690  2.90347  2.73739  3.18146  2.89801  2.37887  2.77519  2.98518  4.58477  3.61503
          0.01235  4.79599  5.51834  0.61958  0.77255  0.68510  0.70126
    128   2.65941  5.10363  2.16649  2.58151  2.91315  3.60706  3.80430  3.80909  2.26632  3.37604  4.16504  3.11280  3.30096  2.59807  2.50429  2.68557  3.02887  2.95301  3.91944  3.56315    157 d x - -
          2.68618  4.42225  2.77519  2.73123  3.46354  2.40513  3.72494  3.29354  2.67741  2.69355  4.24690  2.90347  2.73739  3.18146  2.89801  2.37887  2.77519  2.98518  4.58477  3.61503
          0.01235  4.79599  5.51834  0.61958  0.77255  0.68510  0.70126
    129   2.81066  4.25696  4.39329  3.80056  2.83122  3.93158  4.24119  2.12538  3.38808  1.96165  3.37297  3.32634  4.29945  3.86054  3.43706  3.22429  2.04661  2.50846  4.09623  2.30027    158 l x - -
          2.68618  4.42225  2.77519  2.73123  3.46354  2.40513  3.72494  3.29354  2.67741  2.69355  4.24690  2.90347  2.73739  3.18146  2.89801  2.37887  2.77519  2.98518  4.58477  3.61503
          0.01235  4.79599  5.51834  0.61958  0.77255  0.53524  0.88075
    130   2.36977  5.12981  2.55505  2.59541  4.40859  2.11948  3.82219  3.84692  2.59464  3.40977  3.53088  2.87550  3.50211  2.94908  2.91704  2.28887  3.04741  2.57667  5.61399  4.25136    159 g x - -
          2.68618  4.42225  2.77519  2.73123  3.46354  2.40513  3.72494  3.29354  2.67741  2.69355  4.24690  2.90347  2.73739  3.18146  2.89801  2.37887  2.77519  2.98518  4.58477  3.61503
          0.01184  4.83834  5.56069  0.61958  0.77255  0.60010  0.79575
    131   2.55760  5.30875  2.78339  2.43385  4.64781  3.03468  2.33933  3.45048  2.14534  3.61136  4.35107  3.05803  3.06170  2.41778  2.71269  2.43836  3.04386  3.69618  5.74491  4.33779    160 k x - -
          2.68618  4.42225  2.77519  2.73123  3.46354  2.40513  3.72494  3.29354  2.67741  2.69355  4.24690  2.90347  2.73739  3.18146  2.89801  2.37887  2.77519  2.98518  4.58477  3.61503
          0.16859  4.83834  1.91579  0.61958  0.77255  0.60010  0.79575
    132   2.55907  5.25428  2.82688  2.22673  4.58642  2.88050  3.73790  4.06185  1.48915  3.24334  4.30049  3.01597  3.94242  2.58239  2.96090  2.74524  2.78872  3.63837  5.69323  4.29180    161 k x - -
          2.68634  4.42106  2.77535  2.73139  3.46370  2.40502  3.72443  3.29370  2.67757  2.69347  4.24706  2.90333  2.73755  3.18162  2.89745  2.37903  2.77535  2.98470  4.58493  3.61519
          0.18612  1.79976  5.40593  1.10972  0.39996  0.42359  1.06332
    133   2.82172  5.29360  2.74731  2.52458  4.62522  3.59559  3.78790  4.10008  1.93821  3.59358  4.34085  2.17565  3.64382  2.89013  2.83664  2.62210  1.87511  3.37704  5.73650  4.33561    170 t x - -
          2.68618  4.42225  2.77519  2.73123  3.46354  2.40513  3.72494  3.29354  2.67741  2.69355  4.24690  2.90347  2.73739  3.18146  2.89801  2.37887  2.77519  2.98518  4.58477  3.61503
          0.01184  4.83834  5.56069  0.61958  0.77255  0.60010  0.79575
    134   2.82110  4.90623  2.88964  2.73844  4.11512  3.29610  3.89101  2.35442  2.30072  3.15116  3.98680  2.77068  3.60675  3.06990  2.87094  2.89007  3.05261  1.79398  5.43095  4.12235    171 v x - -
          2.68618  4.42225  2.77519  2.73123  3.46354  2.40513  3.72494  3.29354  2.67741  2.69355  4.24690  2.90347  2.73739  3.18146  2.89801  2.37887  2.77519  2.98518  4.58477  3.61503
          0.01184  4.83834  5.56069  0.61958  0.77255  0.60010  0.79575
    135   2.81813  5.27500  1.77974  2.52787  4.59772  2.82834  3.03591  2.99207  2.18834  3.57057  4.32195  2.71133  3.99127  2.89279  2.91601  2.65631  3.04955  3.65369  5.72084  3.70983    172 d x - -
          2.68618  4.42225  2.77519  2.73123  3.46354  2.40513  3.72494  3.29354  2.67741  2.69355  4.24690  2.90347  2.73739  3.18146  2.89801  2.37887  2.77519  2.98518  4.58477  3.61503
          0.01184  4.83834  5.56069  0.61958  0.77255  0.60010  0.79575
    136   2.94302  0.85956  4.81736  4.36980  3.99996  3.85297  4.88966  2.95997  4.15794  2.22999  3.97133  4.30661  4.48985  4.41743  4.28806  3.28080  2.35440  2.75545  5.61213  4.42053    173 c x - -
          2.68618  4.42225  2.77519  2.73123  3.46354  2.40513  3.72494  3.29354  2.67741  2.69355  4.24690  2.90347  2.73739  3.18146  2.89801  2.37887  2.77519  2.98518  4.58477  3.61503
          0.20052  4.83834  1.75001  0.61958  0.77255  0.60010  0.79575
    137   2.86522  5.11961  1.33597  2.57484  3.27441  3.58493  3.31781  3.81291  2.70469  3.39636  4.21806  3.10825  4.03138  3.02348  3.18540  2.87320  2.30622  3.47379  5.56146  4.16336    174 d x - -
          2.68615  4.42291  2.77511  2.73189  3.46226  2.40537  3.72560  3.29338  2.67718  2.69262  4.24543  2.90357  2.73805  3.18212  2.89756  2.37935  2.77471  2.98464  4.58543  3.61569
          0.25444  1.49321        *  2.18034  0.11991  0.00000        *
//
