# Supplementary material for: Remote homology clustering identifies lowly conserved families of effector proteins in plant-pathogenic fungi
Source: Microb Genom. 2021 Sep 1;7(9):000637. doi: 10.1099/mgen.0.000637 (PMC8715435; doi:10.1099/mgen.0.000637)
Supplement: Supplementary material 16 [file mgen-7-0637-s0016.zip › hmms/markov-PC_009H7U.hmm]

HMMER3/f [3.3 | Nov 2019]
NAME  markov-PC_009H7U
LENG  183
ALPH  amino
RF    yes
MM    no
CONS  yes
CS    no
MAP   yes
DATE  Thu Jul 23 08:18:01 2020
NSEQ  53
EFFN  6.479431
CKSUM 2081319246
STATS LOCAL MSV      -10.0169  0.70648
STATS LOCAL VITERBI  -10.8618  0.70648
STATS LOCAL FORWARD   -4.7605  0.70648
HMM          A        C        D        E        F        G        H        I        K        L        M        N        P        Q        R        S        T        V        W        Y   
            m->m     m->i     m->d     i->m     i->i     d->m     d->d
  COMPO   2.49711  4.56357  3.05339  2.66387  3.17055  3.00996  3.30594  2.96767  2.95887  2.36888  3.66830  3.17504  3.02807  3.02452  2.69560  2.66435  2.83883  2.75738  4.39595  3.51250
          2.68358  4.41207  2.77633  2.73393  3.46017  2.40680  3.72652  3.29206  2.67861  2.69235  4.23011  2.90660  2.74112  3.18260  2.89601  2.37838  2.77434  2.98393  4.58507  3.61785
          1.06187  1.09810  1.13729  2.85163  0.05948  0.00000        *
      1   2.99457  5.14807  3.42649  2.86487  4.38025  2.77486  4.03105  3.45591  2.33186  3.40197  1.55260  2.80126  4.22020  3.19083  2.64588  3.04127  2.24853  3.47716  5.65565  4.33556     45 m x - -
          2.68646  4.42253  2.77548  2.73151  3.46229  2.40541  3.72523  3.29382  2.67740  2.69297  4.24250  2.90375  2.73756  3.18144  2.89760  2.37915  2.77523  2.98531  4.58505  3.61500
          1.16847  0.74625  1.53703  0.21924  1.62521  0.69857  0.68775
      2   2.75142  4.40537  4.76649  4.16381  3.16131  4.14490  4.46785  1.63976  3.98985  2.19349  1.85286  3.34435  3.24579  4.15741  3.60846  3.44731  2.62276  2.30285  5.02444  3.84350     51 i x - -
          2.68618  4.42225  2.77519  2.73123  3.46354  2.40513  3.72494  3.29354  2.67741  2.69355  4.24690  2.90347  2.73739  3.18146  2.89801  2.37887  2.77519  2.98518  4.58477  3.61503
          0.35607  5.17586  1.22443  0.61958  0.77255  0.67559  0.71101
      3   2.95505  2.61359  4.62487  4.02778  2.49965  2.24349  4.40593  2.41303  3.87244  1.80541  3.49934  4.14876  2.63894  4.05771  3.13389  3.38584  2.98956  2.51744  4.99942  3.81542     52 l x - -
          2.68618  4.42225  2.77519  2.73123  3.46354  2.40513  3.72494  3.29354  2.67741  2.69355  4.24690  2.90347  2.73739  3.18146  2.89801  2.37887  2.77519  2.98518  4.58477  3.61503
          0.03094  5.09787  3.71505  0.61958  0.77255  0.59469  0.80236
      4   3.04559  5.38426  3.37005  2.81295  3.94203  3.84848  3.12934  4.10740  1.88257  1.77397  4.44259  3.07511  3.69256  2.86760  2.50831  2.30272  2.93265  3.16468  5.85732  4.48967     53 l x - -
          2.68618  4.42225  2.77519  2.73123  3.46354  2.40513  3.72494  3.29354  2.67741  2.69355  4.24690  2.90347  2.73739  3.18146  2.89801  2.37887  2.77519  2.98518  4.58477  3.61503
          0.04783  5.35515  3.17053  0.61958  0.77255  1.07105  0.41954
      5   2.70393  5.21222  3.21464  2.89622  3.84918  3.22639  3.20078  3.26008  2.50533  2.33234  3.42037  3.41265  2.56126  3.23658  2.10053  2.72340  2.41138  3.53989  5.72005  3.85441     54 r x - -
          2.68618  4.42225  2.77519  2.73123  3.46354  2.40513  3.72494  3.29354  2.67741  2.69355  4.24690  2.90347  2.73739  3.18146  2.89801  2.37887  2.77519  2.98518  4.58477  3.61503
          0.25259  5.33062  1.52156  0.61958  0.77255  0.88701  0.53083
      6   2.97810  4.57988  4.08196  3.50810  2.00188  2.77918  3.23374  2.63259  2.82890  1.86783  2.63481  3.51282  4.38697  2.97352  3.72886  3.03646  2.99573  2.84299  5.17681  3.96393     55 l x - -
          2.68618  4.42225  2.77519  2.73123  3.46354  2.40513  3.72494  3.29354  2.67741  2.69355  4.24690  2.90347  2.73739  3.18146  2.89801  2.37887  2.77519  2.98518  4.58477  3.61503
          0.08386  5.16212  2.59414  0.61958  0.77255  1.34418  0.30212
      7   2.77135  4.13561  3.39109  2.29867  4.26643  3.78589  3.36048  2.88802  2.43859  2.30183  3.25505  3.34041  4.17431  3.16614  2.05801  2.40838  2.64167  3.36984  5.56967  4.25391     56 r x - -
          2.68618  4.42225  2.77519  2.73123  3.46354  2.40513  3.72494  3.29354  2.67741  2.69355  4.24690  2.90347  2.73739  3.18146  2.89801  2.37887  2.77519  2.98518  4.58477  3.61503
          0.11521  5.11452  2.27489  0.61958  0.77255  0.51857  0.90479
      8   2.59954  5.12823  3.21822  2.95923  3.89930  3.89944  4.11200  3.73667  2.79237  1.35873  4.20819  2.67613  2.75746  3.29027  2.96088  2.44997  3.12722  3.07711  5.65278  4.34343     57 l x - -
          2.68618  4.42225  2.77519  2.73123  3.46354  2.40513  3.72494  3.29354  2.67741  2.69355  4.24690  2.90347  2.73739  3.18146  2.89801  2.37887  2.77519  2.98518  4.58477  3.61503
          0.00723  5.32944  6.05178  0.61958  0.77255  0.56222  0.84383
      9   2.80306  4.62084  4.67019  4.08071  3.72269  3.82673  2.42779  2.51364  3.48883  1.49218  2.45444  4.26825  2.60077  4.16448  3.45018  3.55638  3.01890  2.19805  5.23351  4.04374     58 l x - -
          2.68618  4.42225  2.77519  2.73123  3.46354  2.40513  3.72494  3.29354  2.67741  2.69355  4.24690  2.90347  2.73739  3.18146  2.89801  2.37887  2.77519  2.98518  4.58477  3.61503
          0.15263  5.46514  1.98544  0.61958  0.77255  0.89744  0.52359
     10   3.07578  3.70498  4.79369  3.68820  2.52706  4.21583  2.35050  2.77270  4.02965  1.50048  3.61032  4.29345  3.34688  4.20616  3.63444  2.63720  2.86818  2.38688  4.14510  3.00869     59 l x - -
          2.68618  4.42225  2.77519  2.73123  3.46354  2.40513  3.72494  3.29354  2.67741  2.69355  4.24690  2.90347  2.73739  3.18146  2.89801  2.37887  2.77519  2.98518  4.58477  3.61503
          0.07794  5.31980  2.65797  0.61958  0.77255  0.78178  0.61174
     11   2.76261  4.47655  5.02925  4.41641  1.96367  2.88657  4.59535  2.14684  4.20847  1.29931  3.59308  4.41559  4.62728  4.34546  4.22790  3.27141  3.32950  2.37583  5.09758  3.06862     60 l x - -
          2.68618  4.42225  2.77519  2.73123  3.46354  2.40513  3.72494  3.29354  2.67741  2.69355  4.24690  2.90347  2.73739  3.18146  2.89801  2.37887  2.77519  2.98518  4.58477  3.61503
          0.00713  5.34283  6.06518  0.61958  0.77255  0.99757  0.46009
     12   3.11980  4.51836  4.93482  4.32981  1.78287  4.27210  2.97679  2.69612  4.14564  1.10398  3.62973  4.38452  3.96511  4.30435  4.20590  3.30045  2.93621  2.58708  5.13405  3.95214     61 l x - -
          2.68627  4.42234  2.77528  2.73132  3.46363  2.40522  3.72503  3.29293  2.67750  2.69352  4.24699  2.90355  2.73717  3.18107  2.89810  2.37896  2.77528  2.98512  4.58404  3.61512
          0.11675  2.22614  6.09786  0.42510  1.06046  0.31522  1.30795
     13   2.31904  2.42277  5.09960  4.48964  2.19390  2.63206  4.70512  2.61578  4.29184  2.06820  3.43534  4.51178  4.23122  4.43798  4.32806  2.03958  2.75954  2.61108  5.22298  3.35308     64 s x - -
          2.68618  4.42225  2.77519  2.73123  3.46354  2.40513  3.72494  3.29354  2.67741  2.69355  4.24690  2.90347  2.73739  3.18146  2.89801  2.37887  2.77519  2.98518  4.58477  3.61503
          0.00581  5.54679  6.26913  0.61958  0.77255  0.50529  0.92465
     14   1.94858  4.64345  5.22678  4.61519  2.43791  4.44839  4.78692  1.91781  4.40554  1.24481  3.75300  4.60749  4.80911  4.53935  4.41963  3.43967  2.86263  2.27266  5.28025  4.10468     65 l x - -
          2.68618  4.42225  2.77519  2.73123  3.46354  2.40513  3.72494  3.29354  2.67741  2.69355  4.24690  2.90347  2.73739  3.18146  2.89801  2.37887  2.77519  2.98518  4.58477  3.61503
          0.00573  5.56003  6.28238  0.61958  0.77255  0.44968  1.01565
     15   2.09241  4.62086  5.10286  4.49375  2.25679  4.39059  4.71924  2.23392  4.29869  1.58446  3.45093  4.52218  4.08214  3.96503  2.63298  3.37687  2.98379  1.96450  5.24124  4.06308     66 l x - -
          2.68618  4.42225  2.77519  2.73123  3.46354  2.40513  3.72494  3.29354  2.67741  2.69355  4.24690  2.90347  2.73739  3.18146  2.89801  2.37887  2.77519  2.98518  4.58477  3.61503
          0.00566  5.57260  6.29494  0.61958  0.77255  0.48576  0.95510
     16   2.84434  4.68066  4.80922  4.21829  2.64240  4.35065  3.09328  3.12297  3.69339  0.91904  3.79560  4.37779  4.72008  4.27934  4.21723  2.13667  3.46519  2.67351  5.29224  4.10212     67 l x - -
          2.68618  4.42225  2.77519  2.73123  3.46354  2.40513  3.72494  3.29354  2.67741  2.69355  4.24690  2.90347  2.73739  3.18146  2.89801  2.37887  2.77519  2.98518  4.58477  3.61503
          0.00566  5.57260  6.29494  0.61958  0.77255  0.48576  0.95510
     17   2.29316  4.61033  5.17802  4.56395  2.69120  4.40005  4.09057  2.60041  4.35288  1.16299  3.00862  4.55644  3.98459  4.48754  4.36753  2.32149  3.46490  2.28476  4.19173  3.58040     68 l x - -
          2.68618  4.42225  2.77519  2.73123  3.46354  2.40513  3.72494  3.29354  2.67741  2.69355  4.24690  2.90347  2.73739  3.18146  2.89801  2.37887  2.77519  2.98518  4.58477  3.61503
          0.00566  5.57260  6.29494  0.61958  0.77255  0.48576  0.95510
     18   2.84617  3.30248  4.77161  4.18057  3.25502  3.86158  3.64783  3.12375  2.93432  1.38855  3.03234  3.89295  4.15623  4.25297  3.44176  2.54877  2.47542  2.43121  3.07337  3.81031     69 l x - -
          2.68618  4.42225  2.77519  2.73123  3.46354  2.40513  3.72494  3.29354  2.67741  2.69355  4.24690  2.90347  2.73739  3.18146  2.89801  2.37887  2.77519  2.98518  4.58477  3.61503
          0.04592  5.57260  3.19232  0.61958  0.77255  0.48576  0.95510
     19   2.32699  4.62581  4.89079  4.29257  3.42605  4.33863  3.96022  2.74311  4.13398  1.32555  3.74285  4.40544  4.70528  3.84182  4.23864  2.33395  2.01608  2.51397  5.24267  2.75500     70 l x - -
          2.68618  4.42225  2.77519  2.73123  3.46354  2.40513  3.72494  3.29354  2.67741  2.69355  4.24690  2.90347  2.73739  3.18146  2.89801  2.37887  2.77519  2.98518  4.58477  3.61503
          0.00589  5.53257  6.25492  0.61958  0.77255  0.48984  0.94862
     20   1.54191  4.70342  4.61559  4.03089  2.16533  4.30306  4.08075  2.86199  3.92014  2.49699  3.81757  2.99714  3.98206  3.82763  3.71902  2.13951  3.23932  2.32247  3.62573  3.62278     71 a x - -
          2.68618  4.42225  2.77519  2.73123  3.46354  2.40513  3.72494  3.29354  2.67741  2.69355  4.24690  2.90347  2.73739  3.18146  2.89801  2.37887  2.77519  2.98518  4.58477  3.61503
          0.00575  5.55678  6.27912  0.61958  0.77255  0.44127  1.03063
     21   2.25810  5.20471  3.70208  2.88827  4.39912  3.16567  4.26951  3.11711  2.56560  2.63370  3.93770  3.63584  3.35396  3.19713  3.32677  2.57651  1.65205  2.22628  5.73973  4.44353     72 t x - -
          2.68618  4.42225  2.77519  2.73123  3.46354  2.40513  3.72494  3.29354  2.67741  2.69355  4.24690  2.90347  2.73739  3.18146  2.89801  2.37887  2.77519  2.98518  4.58477  3.61503
          0.00566  5.57260  6.29494  0.61958  0.77255  0.48576  0.95510
     22   3.09541  1.28703  5.01576  4.41197  2.84307  2.71439  4.70238  2.90573  3.72333  1.97788  3.21802  4.48052  4.09872  4.39876  3.83789  2.60917  3.46188  2.52473  5.25288  4.07243     73 c x - -
          2.68562  4.42186  2.77586  2.73145  3.46421  2.40569  3.72561  3.29179  2.67808  2.69151  4.24757  2.90414  2.73663  3.18213  2.89868  2.37836  2.77546  2.98541  4.58420  3.61570
          0.20564  1.69267  6.29494  1.55815  0.23639  0.48576  0.95510
     23   2.74182  2.26604  4.14225  4.09453  3.04756  3.60005  2.55469  2.47554  3.97534  2.33625  2.43287  4.30348  4.69326  3.22441  2.60958  2.99126  2.78860  2.68068  5.31058  3.26526     83 c x - -
          2.68618  4.42225  2.77519  2.73123  3.46354  2.40513  3.72494  3.29354  2.67741  2.69355  4.24690  2.90347  2.73739  3.18146  2.89801  2.37887  2.77519  2.98518  4.58477  3.61503
          0.07622  5.57260  2.66519  0.61958  0.77255  0.48576  0.95510
     24   1.38018  3.19410  2.48767  2.77344  3.45256  2.60560  4.24006  3.39418  3.10715  3.17095  4.22733  3.61309  4.40678  3.44379  3.29210  2.82265  2.70271  2.87241  5.68071  4.38983     84 a x - -
          2.68618  4.42225  2.77519  2.73123  3.46354  2.40513  3.72494  3.29354  2.67741  2.69355  4.24690  2.90347  2.73739  3.18146  2.89801  2.37887  2.77519  2.98518  4.58477  3.61503
          0.00607  5.50245  6.22480  0.61958  0.77255  0.77742  0.61543
     25   1.53648  5.60473  3.03877  2.30369  4.94073  3.65161  3.78803  4.42035  2.81922  3.50989  4.15662  2.46220  4.28622  2.72524  2.10625  2.94147  3.14658  2.71287  6.04287  4.63746     85 a x - -
          2.68618  4.42225  2.77519  2.73123  3.46354  2.40513  3.72494  3.29354  2.67741  2.69355  4.24690  2.90347  2.73739  3.18146  2.89801  2.37887  2.77519  2.98518  4.58477  3.61503
          0.04006  5.50245  3.34706  0.61958  0.77255  0.41920  1.07169
     26   2.75294  5.58847  2.75411  2.23253  4.91240  3.31395  4.10091  2.56975  2.70354  2.54791  3.70424  3.38758  3.31879  2.19326  2.20094  2.70896  2.94222  3.46599  6.03402  4.63619     86 q x - -
          2.68618  4.42225  2.77519  2.73123  3.46354  2.40513  3.72494  3.29354  2.67741  2.69355  4.24690  2.90347  2.73739  3.18146  2.89801  2.37887  2.77519  2.98518  4.58477  3.61503
          0.11071  5.52584  2.29442  0.61958  0.77255  0.47358  0.97490
     27   2.68150  5.40030  2.01011  2.88387  3.52127  2.15736  3.70449  2.62627  2.88081  3.20375  4.46206  3.14972  2.68961  3.10626  2.81403  2.52738  3.32929  3.17234  5.88190  4.52270     87 d x - -
          2.68618  4.42225  2.77519  2.73123  3.46354  2.40513  3.72494  3.29354  2.67741  2.69355  4.24690  2.90347  2.73739  3.18146  2.89801  2.37887  2.77519  2.98518  4.58477  3.61503
          0.27846  5.45596  1.43221  0.61958  0.77255  0.92425  0.50555
     28   2.33482  5.43223  1.42974  2.34066  4.76098  3.31855  3.08804  3.68147  2.67145  3.73064  4.47758  3.21278  3.67951  3.03128  2.94204  2.54416  3.19223  3.15099  5.87497  4.47376     88 d x - -
          2.68618  4.42225  2.77519  2.73123  3.46354  2.40513  3.72494  3.29354  2.67741  2.69355  4.24690  2.90347  2.73739  3.18146  2.89801  2.37887  2.77519  2.98518  4.58477  3.61503
          0.17601  5.18585  1.85922  0.61958  0.77255  1.05512  0.42794
     29   2.21799  5.39970  2.10824  2.19314  4.03892  3.30347  3.89806  4.20236  2.64060  2.86553  4.44518  3.18154  4.10169  1.87002  3.13078  2.67173  2.78798  3.78133  5.84273  4.44178     89 q x - -
          2.68618  4.42225  2.77519  2.73123  3.46354  2.40513  3.72494  3.29354  2.67741  2.69355  4.24690  2.90347  2.73739  3.18146  2.89801  2.37887  2.77519  2.98518  4.58477  3.61503
          0.00895  5.11614  5.83848  0.61958  0.77255  0.14603  1.99610
     30   2.95101  5.60605  2.39193  2.87301  4.23667  2.70147  3.51818  4.39552  2.87419  3.41608  4.65327  2.66639  1.59658  2.93623  2.96385  2.95756  2.87856  2.56520  6.05376  4.65813     90 p x - -
          2.68610  4.42319  2.77618  2.73155  3.46433  2.40459  3.72473  3.29372  2.67912  2.69091  4.24729  2.90366  2.73401  3.18137  2.89821  2.37967  2.77659  2.98499  4.58568  3.61615
          1.32272  0.59508  1.70335  1.52358  0.24581  0.48576  0.95510
     31   2.34062  4.98484  3.70381  2.82204  3.32126  2.48853  4.21036  3.08316  3.11840  2.41976  4.07676  3.14317  2.06583  3.25988  3.07106  2.45815  3.30414  2.52895  5.53887  3.80640    112 p x - -
          2.68618  4.42225  2.77519  2.73123  3.46354  2.40513  3.72494  3.29354  2.67741  2.69355  4.24690  2.90347  2.73739  3.18146  2.89801  2.37887  2.77519  2.98518  4.58477  3.61503
          0.00691  5.37387  6.09622  0.61958  0.77255  1.12812  0.39103
     32   2.42243  5.46896  2.05557  2.64322  3.19918  3.13085  2.36485  3.77920  2.78199  3.75844  4.51952  2.69142  2.58374  3.14068  3.26781  2.85083  2.72558  3.01163  5.92436  4.53674    113 d x - -
          2.68618  4.42225  2.77519  2.73123  3.46354  2.40513  3.72494  3.29354  2.67741  2.69355  4.24690  2.90347  2.73739  3.18146  2.89801  2.37887  2.77519  2.98518  4.58477  3.61503
          0.09363  5.37387  2.46815  0.61958  0.77255  1.12812  0.39103
     33   2.47405  4.79520  3.50288  2.57851  2.68134  2.55995  3.39511  3.30290  3.24656  2.02725  3.40615  3.70857  3.21367  3.34469  3.61607  3.23780  2.37683  2.86210  3.37356  3.46630    114 l x - -
          2.68618  4.42225  2.77519  2.73123  3.46354  2.40513  3.72494  3.29354  2.67741  2.69355  4.24690  2.90347  2.73739  3.18146  2.89801  2.37887  2.77519  2.98518  4.58477  3.61503
          0.04298  5.28778  3.29628  0.61958  0.77255  0.38984  1.13062
     34   2.42011  5.45731  2.53899  2.74361  3.01612  2.96759  3.32885  3.41784  2.86569  2.55960  4.51444  2.05324  2.53834  2.98174  3.34568  2.81030  3.33711  3.81496  5.92806  3.33574    115 n x - -
          2.68618  4.42225  2.77519  2.73123  3.46354  2.40513  3.72494  3.29354  2.67741  2.69355  4.24690  2.90347  2.73739  3.18146  2.89801  2.37887  2.77519  2.98518  4.58477  3.61503
          0.03375  5.47430  3.54074  0.61958  0.77255  0.75656  0.63352
     35   2.44069  5.37901  3.46034  2.57536  3.73710  3.91876  3.68575  3.69185  2.89908  3.10296  3.91820  2.62638  2.55995  3.10089  1.66681  2.40808  2.97202  3.46175  4.63444  3.84425    116 r x - -
          2.68618  4.42225  2.77519  2.73123  3.46354  2.40513  3.72494  3.29354  2.67741  2.69355  4.24690  2.90347  2.73739  3.18146  2.89801  2.37887  2.77519  2.98518  4.58477  3.61503
          0.08887  5.46355  2.51586  0.61958  0.77255  0.49638  0.93836
     36   2.15744  5.59414  3.16837  2.15151  4.93610  2.55776  4.05480  4.41962  2.79170  3.58682  4.63668  2.14502  2.55124  3.15252  3.09511  2.00437  2.79912  3.98334  6.02978  4.62080    117 s x - -
          2.68618  4.42225  2.77519  2.73123  3.46354  2.40513  3.72494  3.29354  2.67741  2.69355  4.24690  2.90347  2.73739  3.18146  2.89801  2.37887  2.77519  2.98518  4.58477  3.61503
          0.00638  5.45345  6.17579  0.61958  0.77255  0.93142  0.50086
     37   2.95100  5.10927  3.66204  2.91542  4.29715  3.99502  3.50520  3.37531  3.08384  2.39003  4.19555  3.30174  1.27077  3.42048  3.11403  2.61463  2.60804  3.19394  5.64937  3.60755    118 p x - -
          2.68618  4.42225  2.77519  2.73123  3.46354  2.40513  3.72494  3.29354  2.67741  2.69355  4.24690  2.90347  2.73739  3.18146  2.89801  2.37887  2.77519  2.98518  4.58477  3.61503
          0.00638  5.45345  6.17579  0.61958  0.77255  0.47801  0.96762
     38   2.98233  5.60691  1.66705  2.61739  4.29096  3.60405  3.26256  3.58011  2.83957  2.74566  4.65139  2.90056  3.80651  3.01230  3.00469  1.78122  2.77989  3.64212  6.04834  4.64625    119 d x - -
          2.68618  4.42225  2.77519  2.73123  3.46354  2.40513  3.72494  3.29354  2.67741  2.69355  4.24690  2.90347  2.73739  3.18146  2.89801  2.37887  2.77519  2.98518  4.58477  3.61503
          0.04030  5.52998  3.33732  0.61958  0.77255  0.67521  0.71141
     39   3.21834  4.63947  4.89646  3.11623  3.74739  4.36054  4.68492  1.29101  4.14829  1.94762  3.75934  4.42346  2.23674  4.33508  4.25966  3.40978  2.77985  2.01532  5.27564  4.09106    120 i x - -
          2.68618  4.42225  2.77519  2.73123  3.46354  2.40513  3.72494  3.29354  2.67741  2.69355  4.24690  2.90347  2.73739  3.18146  2.89801  2.37887  2.77519  2.98518  4.58477  3.61503
          0.02424  5.49579  3.91992  0.61958  0.77255  0.64993  0.73832
     40   2.15011  5.62061  2.38486  1.74757  4.96422  3.57239  2.92056  3.96035  2.81016  3.92527  3.61124  3.15384  3.31886  2.84327  2.22098  2.83620  3.14992  3.65248  6.05416  3.76246    121 e x - -
          2.68618  4.42225  2.77519  2.73123  3.46354  2.40513  3.72494  3.29354  2.67741  2.69355  4.24690  2.90347  2.73739  3.18146  2.89801  2.37887  2.77519  2.98518  4.58477  3.61503
          0.00609  5.49949  6.22184  0.61958  0.77255  0.42406  1.06243
     41   2.63545  5.64964  2.34361  2.01870  3.84663  3.41183  2.78031  4.47688  2.84170  3.29818  4.69088  2.19734  2.51802  3.03239  2.74893  2.83225  3.14559  3.24108  6.08366  4.09993    122 e x - -
          2.68622  4.42229  2.77502  2.73127  3.46358  2.40502  3.72498  3.29358  2.67745  2.69359  4.24694  2.90350  2.73743  3.18150  2.89805  2.37891  2.77523  2.98496  4.58481  3.61507
          0.02454  3.80030  6.27827  0.86939  0.54336  0.56516  0.83995
     42   2.69964  5.65494  2.42813  1.90074  4.24699  3.91810  2.78828  4.48579  2.84018  3.96017  4.69565  2.99739  2.61675  2.20517  3.33300  2.20576  2.60598  4.04551  6.08770  3.67393    126 e x - -
          2.68618  4.42225  2.77519  2.73123  3.46354  2.40513  3.72494  3.29354  2.67741  2.69355  4.24690  2.90347  2.73739  3.18146  2.89801  2.37887  2.77519  2.98518  4.58477  3.61503
          0.00576  5.55593  6.27827  0.61958  0.77255  0.56516  0.83995
     43   3.07156  4.62256  5.01000  3.58014  3.03406  4.36859  4.69266  1.66167  4.22747  2.04216  2.42006  3.90920  2.75768  3.53833  3.75570  2.54984  3.45134  2.09193  3.51199  4.06116    127 i x - -
          2.68621  4.42277  2.77398  2.73161  3.46406  2.40539  3.72546  3.29406  2.67793  2.69393  4.24742  2.90156  2.73791  3.18147  2.89778  2.37928  2.77554  2.98395  4.58529  3.61431
          0.20803  1.68233  6.27827  1.32200  0.31007  0.56516  0.83995
     44   2.12316  5.63572  3.40136  2.33660  4.97253  3.19764  3.80051  3.55977  2.71739  3.58333  4.67855  2.46202  3.48777  2.48985  2.82920  2.23788  2.13756  3.10506  6.07338  4.16575    133 a x - -
          2.68618  4.42225  2.77519  2.73123  3.46354  2.40513  3.72494  3.29354  2.67741  2.69355  4.24690  2.90347  2.73739  3.18146  2.89801  2.37887  2.77519  2.98518  4.58477  3.61503
          0.02004  5.55593  4.13695  0.61958  0.77255  0.56516  0.83995
     45   2.38123  5.64875  2.20427  1.47417  4.99436  2.63083  3.74262  4.48074  2.83180  3.95426  4.01280  2.81836  3.89630  2.89369  2.62579  2.61104  3.36789  3.59672  6.08109  4.66975    134 e x - -
          2.68618  4.42225  2.77519  2.73123  3.46354  2.40513  3.72494  3.29354  2.67741  2.69355  4.24690  2.90347  2.73739  3.18146  2.89801  2.37887  2.77519  2.98518  4.58477  3.61503
          0.00584  5.54173  6.26408  0.61958  0.77255  0.52047  0.90199
     46   1.86008  5.40952  3.52443  2.67301  4.66297  3.65189  3.73733  3.47108  2.96220  3.15071  3.95735  3.49286  2.72750  2.41228  3.22341  2.83787  1.59680  3.27427  5.90132  4.55360    135 t x - -
          2.68618  4.42225  2.77519  2.73123  3.46354  2.40513  3.72494  3.29354  2.67741  2.69355  4.24690  2.90347  2.73739  3.18146  2.89801  2.37887  2.77519  2.98518  4.58477  3.61503
          0.00576  5.55593  6.27827  0.61958  0.77255  0.43913  1.03450
     47   1.63360  5.66275  2.99509  1.78038  5.00727  3.24852  3.25020  3.98001  2.74043  3.96780  4.04304  2.76768  4.32082  2.59674  3.15964  2.23992  3.15519  3.68546  6.09576  4.68513    136 a x - -
          2.68618  4.42225  2.77519  2.73123  3.46354  2.40513  3.72494  3.29354  2.67741  2.69355  4.24690  2.90347  2.73739  3.18146  2.89801  2.37887  2.77519  2.98518  4.58477  3.61503
          0.00566  5.57260  6.29494  0.61958  0.77255  0.48576  0.95510
     48   2.24386  5.11492  3.08202  2.64564  2.54642  4.08669  4.31329  2.67198  2.66440  2.41903  3.27913  3.49450  4.47160  2.43994  2.85178  3.30863  3.06224  3.00214  2.85698  3.91322    137 a x - -
          2.68618  4.42225  2.77519  2.73123  3.46354  2.40513  3.72494  3.29354  2.67741  2.69355  4.24690  2.90347  2.73739  3.18146  2.89801  2.37887  2.77519  2.98518  4.58477  3.61503
          0.00566  5.57260  6.29494  0.61958  0.77255  0.48576  0.95510
     49   1.18267  4.72771  4.57672  3.99425  3.83577  4.30282  4.59960  2.81369  3.89064  2.25852  3.84206  4.24267  4.03216  3.73939  4.10534  2.33898  2.16696  2.41875  5.33655  3.60126    138 a x - -
          2.68618  4.42225  2.77519  2.73123  3.46354  2.40513  3.72494  3.29354  2.67741  2.69355  4.24690  2.90347  2.73739  3.18146  2.89801  2.37887  2.77519  2.98518  4.58477  3.61503
          0.00566  5.57260  6.29494  0.61958  0.77255  0.48576  0.95510
     50   2.99623  5.66397  2.68812  2.40058  5.00890  3.56719  2.63383  3.99528  2.72737  3.32743  4.70468  3.02309  4.32094  1.33570  2.33092  2.80815  3.38487  3.70329  6.09670  4.68587    139 q x - -
          2.68618  4.42225  2.77519  2.73123  3.46354  2.40513  3.72494  3.29354  2.67741  2.69355  4.24690  2.90347  2.73739  3.18146  2.89801  2.37887  2.77519  2.98518  4.58477  3.61503
          0.00566  5.57260  6.29494  0.61958  0.77255  0.48576  0.95510
     51   2.46765  5.65806  3.00672  2.21821  2.73655  3.92828  3.49067  4.05476  2.44562  3.96224  4.16403  3.39673  3.22716  2.06931  2.12597  2.42289  2.89421  3.66211  6.09230  4.68291    140 q x - -
          2.68618  4.42225  2.77519  2.73123  3.46354  2.40513  3.72494  3.29354  2.67741  2.69355  4.24690  2.90347  2.73739  3.18146  2.89801  2.37887  2.77519  2.98518  4.58477  3.61503
          0.00566  5.57260  6.29494  0.61958  0.77255  0.48576  0.95510
     52   1.86792  5.39376  3.33296  2.89049  4.63939  3.40252  1.66787  3.72033  2.98709  3.39824  2.75123  3.22893  4.38186  3.18242  2.66891  2.91194  2.99935  3.24417  5.89102  3.28712    141 h x - -
          2.68618  4.42225  2.77519  2.73123  3.46354  2.40513  3.72494  3.29354  2.67741  2.69355  4.24690  2.90347  2.73739  3.18146  2.89801  2.37887  2.77519  2.98518  4.58477  3.61503
          0.00566  5.57260  6.29494  0.61958  0.77255  0.48576  0.95510
     53   1.19147  4.72807  4.59992  4.01680  3.83748  4.31141  4.61105  2.13882  3.90805  2.48431  3.84372  3.72804  3.99136  4.14449  2.50563  3.59272  2.86080  2.06868  5.34015  4.14403    142 a x - -
          2.68618  4.42225  2.77519  2.73123  3.46354  2.40513  3.72494  3.29354  2.67741  2.69355  4.24690  2.90347  2.73739  3.18146  2.89801  2.37887  2.77519  2.98518  4.58477  3.61503
          0.00566  5.57260  6.29494  0.61958  0.77255  0.48576  0.95510
     54   2.62274  5.65326  2.79780  2.47018  4.99365  3.22219  1.95329  3.93701  2.85330  3.17137  4.13309  2.69718  4.32262  2.79799  2.41329  2.50170  2.66201  4.04138  6.08876  2.95507    143 h x - -
          2.68618  4.42225  2.77519  2.73123  3.46354  2.40513  3.72494  3.29354  2.67741  2.69355  4.24690  2.90347  2.73739  3.18146  2.89801  2.37887  2.77519  2.98518  4.58477  3.61503
          0.00566  5.57260  6.29494  0.61958  0.77255  0.48576  0.95510
     55   2.21901  5.39461  3.54990  2.43904  3.23544  3.37993  3.04858  2.96908  2.98655  2.70777  4.46291  3.26641  3.23006  2.03744  3.03438  2.79880  3.19895  3.43762  5.89169  2.56176    144 q x - -
          2.68618  4.42225  2.77519  2.73123  3.46354  2.40513  3.72494  3.29354  2.67741  2.69355  4.24690  2.90347  2.73739  3.18146  2.89801  2.37887  2.77519  2.98518  4.58477  3.61503
          0.00566  5.57260  6.29494  0.61958  0.77255  0.48576  0.95510
     56   2.49375  4.61262  5.20296  4.58785  2.91285  4.40877  4.74279  1.78905  4.37286  1.66818  2.29130  4.00354  4.77203  4.50393  4.38097  3.72027  2.20789  2.01729  5.23588  3.71541    145 l x - -
          2.68618  4.42225  2.77519  2.73123  3.46354  2.40513  3.72494  3.29354  2.67741  2.69355  4.24690  2.90347  2.73739  3.18146  2.89801  2.37887  2.77519  2.98518  4.58477  3.61503
          0.00566  5.57260  6.29494  0.61958  0.77255  0.48576  0.95510
     57   2.82063  6.00057  3.30047  0.62455  5.29446  4.11780  4.46181  4.78623  3.30013  4.29855  5.09064  3.25534  4.61566  3.29157  3.80925  3.23601  3.79638  4.38111  6.45658  2.47573    146 E x - -
          2.68618  4.42225  2.77519  2.73123  3.46354  2.40513  3.72494  3.29354  2.67741  2.69355  4.24690  2.90347  2.73739  3.18146  2.89801  2.37887  2.77519  2.98518  4.58477  3.61503
          0.00566  5.57260  6.29494  0.61958  0.77255  0.48576  0.95510
     58   3.15419  5.66741  2.66438  2.19773  5.01371  3.18165  3.73624  4.50041  2.19393  3.97312  4.70780  3.02038  4.32085  2.28682  1.48224  2.66271  2.89535  4.05872  4.77518  4.68775    147 r x - -
          2.68618  4.42225  2.77519  2.73123  3.46354  2.40513  3.72494  3.29354  2.67741  2.69355  4.24690  2.90347  2.73739  3.18146  2.89801  2.37887  2.77519  2.98518  4.58477  3.61503
          0.00566  5.57260  6.29494  0.61958  0.77255  0.48576  0.95510
     59   2.89608  4.95489  4.01618  3.26766  3.71009  3.37388  1.83606  2.80875  3.04088  2.10221  2.57086  3.87187  4.54095  2.36991  3.43280  2.95497  3.09438  3.04519  5.53162  2.98597    148 h x - -
          2.68618  4.42225  2.77519  2.73123  3.46354  2.40513  3.72494  3.29354  2.67741  2.69355  4.24690  2.90347  2.73739  3.18146  2.89801  2.37887  2.77519  2.98518  4.58477  3.61503
          0.00566  5.57260  6.29494  0.61958  0.77255  0.48576  0.95510
     60   3.07355  4.64910  5.08809  4.48400  1.58205  4.40833  2.70391  2.79864  4.29485  1.11501  3.76406  3.90078  4.77242  4.44791  4.34660  3.71460  3.08197  2.89697  5.23361  3.43234    149 l x - -
          2.68618  4.42225  2.77519  2.73123  3.46354  2.40513  3.72494  3.29354  2.67741  2.69355  4.24690  2.90347  2.73739  3.18146  2.89801  2.37887  2.77519  2.98518  4.58477  3.61503
          0.00566  5.57260  6.29494  0.61958  0.77255  0.48576  0.95510
     61   2.86599  5.66316  2.25267  2.71800  5.00784  2.68529  3.18952  4.49352  2.56379  2.42460  4.06368  2.30398  4.32082  2.86793  2.22642  2.19335  3.21283  4.05359  6.09607  4.68536    150 s x - -
          2.68618  4.42225  2.77519  2.73123  3.46354  2.40513  3.72494  3.29354  2.67741  2.69355  4.24690  2.90347  2.73739  3.18146  2.89801  2.37887  2.77519  2.98518  4.58477  3.61503
          0.00566  5.57260  6.29494  0.61958  0.77255  0.48576  0.95510
     62   4.11996  5.40712  6.08094  5.48280  2.85071  5.39801  5.71333  2.19257  3.75621  0.46316  3.78378  5.55995  5.59878  5.29841  5.27741  4.74418  4.33786  2.65023  5.95195  4.89179    151 L x - -
          2.68618  4.42225  2.77519  2.73123  3.46354  2.40513  3.72494  3.29354  2.67741  2.69355  4.24690  2.90347  2.73739  3.18146  2.89801  2.37887  2.77519  2.98518  4.58477  3.61503
          0.05457  5.57260  3.00978  0.61958  0.77255  0.48576  0.95510
     63   3.44107  5.92251  3.07363  2.59944  5.25953  3.24025  3.79730  4.74299  3.19110  4.23983  5.01499  3.52651  0.81367  3.49701  3.35670  2.10039  3.69200  4.31934  6.39186  4.96667    152 p x - -
          2.68618  4.42225  2.77519  2.73123  3.46354  2.40513  3.72494  3.29354  2.67741  2.69355  4.24690  2.90347  2.73739  3.18146  2.89801  2.37887  2.77519  2.98518  4.58477  3.61503
          0.00595  5.52398  6.24632  0.61958  0.77255  0.37250  1.16798
     64   2.54528  5.66497  3.40375  2.05768  5.01017  3.39432  3.76546  4.49586  2.28712  3.97008  4.70570  3.39602  2.71279  2.54318  1.56242  2.46497  3.22669  3.54738  6.09737  4.68686    153 r x - -
          2.68618  4.42225  2.77519  2.73123  3.46354  2.40513  3.72494  3.29354  2.67741  2.69355  4.24690  2.90347  2.73739  3.18146  2.89801  2.37887  2.77519  2.98518  4.58477  3.61503
          0.00566  5.57260  6.29494  0.61958  0.77255  0.48576  0.95510
     65   3.32123  5.82998  1.94760  2.91825  5.15760  1.32428  2.84288  4.64714  3.03866  4.12986  4.88326  1.90783  4.44656  3.37022  3.21077  3.07230  3.55985  4.21462  6.26655  3.61593    154 g x - -
          2.68618  4.42225  2.77519  2.73123  3.46354  2.40513  3.72494  3.29354  2.67741  2.69355  4.24690  2.90347  2.73739  3.18146  2.89801  2.37887  2.77519  2.98518  4.58477  3.61503
          0.00566  5.57260  6.29494  0.61958  0.77255  0.48576  0.95510
     66   3.21358  5.13356  2.43540  3.27086  2.96167  3.73399  1.62591  3.68775  3.24831  3.17495  4.22564  3.73986  4.50082  2.92700  3.66412  2.98673  3.44499  3.19513  2.40687  2.22326    155 h x - -
          2.68618  4.42225  2.77519  2.73123  3.46354  2.40513  3.72494  3.29354  2.67741  2.69355  4.24690  2.90347  2.73739  3.18146  2.89801  2.37887  2.77519  2.98518  4.58477  3.61503
          0.00566  5.57260  6.29494  0.61958  0.77255  0.48576  0.95510
     67   4.65563  5.83834  6.66726  6.09227  1.46345  6.09443  6.37730  2.41556  5.96529  0.73489  3.80550  6.27600  6.08166  5.77125  5.87089  5.50159  4.85715  2.06814  6.31021  5.34511    156 l x - -
          2.68618  4.42225  2.77519  2.73123  3.46354  2.40513  3.72494  3.29354  2.67741  2.69355  4.24690  2.90347  2.73739  3.18146  2.89801  2.37887  2.77519  2.98518  4.58477  3.61503
          0.00566  5.57260  6.29494  0.61958  0.77255  0.48576  0.95510
     68   2.05391  5.62833  3.41863  2.86265  4.14485  2.93147  2.60525  4.43327  2.64395  3.57827  4.67306  3.22054  4.32773  2.42949  2.21668  2.24267  2.11440  4.01069  6.07029  4.04375    157 a x - -
          2.68618  4.42225  2.77519  2.73123  3.46354  2.40513  3.72494  3.29354  2.67741  2.69355  4.24690  2.90347  2.73739  3.18146  2.89801  2.37887  2.77519  2.98518  4.58477  3.61503
          0.00566  5.57260  6.29494  0.61958  0.77255  0.48576  0.95510
     69   3.20394  5.70912  2.99270  2.64858  5.04869  3.51622  3.48234  4.53316  2.90414  4.01187  4.75361  3.22502  1.08356  3.08193  2.71203  2.12478  3.25450  4.09728  6.14375  4.73177    158 p x - -
          2.68618  4.42225  2.77519  2.73123  3.46354  2.40513  3.72494  3.29354  2.67741  2.69355  4.24690  2.90347  2.73739  3.18146  2.89801  2.37887  2.77519  2.98518  4.58477  3.61503
          0.00566  5.57260  6.29494  0.61958  0.77255  0.48576  0.95510
     70   2.02365  4.73866  5.32763  4.72699  3.21842  3.79559  4.93955  1.53801  4.53026  2.63930  3.87128  4.73563  4.93768  4.67594  4.55907  3.89954  2.75203  1.14076  5.43649  4.25611    159 v x - -
          2.68618  4.42225  2.77519  2.73123  3.46354  2.40513  3.72494  3.29354  2.67741  2.69355  4.24690  2.90347  2.73739  3.18146  2.89801  2.37887  2.77519  2.98518  4.58477  3.61503
          0.00566  5.57260  6.29494  0.61958  0.77255  0.48576  0.95510
     71   3.19909  4.93277  3.18403  2.08683  3.21112  4.17312  3.43924  2.35165  3.44572  3.14493  4.03525  3.90064  4.55286  3.74973  2.99596  3.16214  3.43080  2.28585  4.30419  1.52937    160 y x - -
          2.68618  4.42225  2.77519  2.73123  3.46354  2.40513  3.72494  3.29354  2.67741  2.69355  4.24690  2.90347  2.73739  3.18146  2.89801  2.37887  2.77519  2.98518  4.58477  3.61503
          0.00566  5.57260  6.29494  0.61958  0.77255  0.48576  0.95510
     72   2.52772  5.39321  3.30811  2.99394  4.01369  1.56148  4.19462  4.06022  2.85074  2.74423  3.69035  3.51667  2.28383  3.33902  2.17745  2.89057  3.02867  3.72940  5.89095  4.54975    161 g x - -
          2.68618  4.42225  2.77519  2.73123  3.46354  2.40513  3.72494  3.29354  2.67741  2.69355  4.24690  2.90347  2.73739  3.18146  2.89801  2.37887  2.77519  2.98518  4.58477  3.61503
          0.00566  5.57260  6.29494  0.61958  0.77255  0.48576  0.95510
     73   3.18988  5.03422  3.50189  3.33301  3.34690  4.12189  2.16645  2.96539  3.30335  3.25533  4.13037  3.05126  3.18124  3.62399  3.24701  2.86882  2.32276  3.09487  4.34012  1.56033    162 y x - -
          2.68618  4.42225  2.77519  2.73123  3.46354  2.40513  3.72494  3.29354  2.67741  2.69355  4.24690  2.90347  2.73739  3.18146  2.89801  2.37887  2.77519  2.98518  4.58477  3.61503
          0.00566  5.57260  6.29494  0.61958  0.77255  0.48576  0.95510
     74   2.59292  5.66664  1.88263  2.37474  5.01246  3.39787  3.49947  4.49901  2.84899  3.97224  4.70713  2.09273  3.52915  2.72197  3.03882  2.50047  2.09193  4.05769  6.09885  4.01913    163 d x - -
          2.68618  4.42225  2.77519  2.73123  3.46354  2.40513  3.72494  3.29354  2.67741  2.69355  4.24690  2.90347  2.73739  3.18146  2.89801  2.37887  2.77519  2.98518  4.58477  3.61503
          0.00566  5.57260  6.29494  0.61958  0.77255  0.48576  0.95510
     75   2.83583  5.65893  2.10706  2.39218  3.76482  3.92820  3.34757  4.48612  2.60608  2.65771  4.70019  2.92149  2.07534  2.14237  2.73297  3.11696  3.38480  3.47190  6.09296  4.68338    164 p x - -
          2.68618  4.42225  2.77519  2.73123  3.46354  2.40513  3.72494  3.29354  2.67741  2.69355  4.24690  2.90347  2.73739  3.18146  2.89801  2.37887  2.77519  2.98518  4.58477  3.61503
          0.03054  5.57260  3.63904  0.61958  0.77255  0.48576  0.95510
     76   2.99957  5.65362  1.61644  2.13722  4.99986  3.40573  3.44227  4.00204  2.34142  3.95939  4.69399  2.38527  4.30683  2.52872  2.43404  2.64901  3.37131  3.65612  6.08556  4.67387    165 d x - -
          2.68618  4.42225  2.77519  2.73123  3.46354  2.40513  3.72494  3.29354  2.67741  2.69355  4.24690  2.90347  2.73739  3.18146  2.89801  2.37887  2.77519  2.98518  4.58477  3.61503
          0.00580  5.54786  6.27021  0.61958  0.77255  0.41991  1.07034
     77   2.64777  4.93717  3.42172  3.47970  3.71231  2.47382  4.42030  2.82942  3.43717  2.58271  3.66936  3.89363  4.54966  1.92956  3.10343  3.41183  2.22569  2.42325  5.51654  2.39810    166 q x - -
          2.68629  4.42236  2.77497  2.73117  3.46365  2.40524  3.72393  3.29365  2.67752  2.69366  4.24701  2.90337  2.73750  3.18116  2.89812  2.37885  2.77530  2.98529  4.58488  3.61471
          0.13463  2.08653  6.29494  0.30038  1.34915  0.48576  0.95510
     78   2.07481  5.36233  3.16461  2.62828  3.36310  4.00072  3.08627  3.70211  3.00728  2.76821  4.43352  3.27967  4.39040  2.71496  2.75505  2.78297  2.66402  2.40432  5.86627  2.26897    170 a x - -
          2.68618  4.42225  2.77519  2.73123  3.46354  2.40513  3.72494  3.29354  2.67741  2.69355  4.24690  2.90347  2.73739  3.18146  2.89801  2.37887  2.77519  2.98518  4.58477  3.61503
          0.00566  5.57260  6.29494  0.61958  0.77255  0.48576  0.95510
     79   2.42354  4.52947  2.01076  1.95251  3.85158  2.98139  3.26882  4.48589  2.85100  3.31444  4.70000  3.20782  3.82489  2.04652  2.63318  2.95124  3.20141  3.42676  6.09280  4.68323    171 e x - -
          2.68618  4.42225  2.77519  2.73123  3.46354  2.40513  3.72494  3.29354  2.67741  2.69355  4.24690  2.90347  2.73739  3.18146  2.89801  2.37887  2.77519  2.98518  4.58477  3.61503
          0.00566  5.57260  6.29494  0.61958  0.77255  0.48576  0.95510
     80   1.71323  5.17733  3.72950  3.16897  3.84863  3.60025  2.69730  3.49991  3.15134  3.01904  3.85228  3.39126  3.58822  3.48793  1.38969  3.27908  2.99662  3.09987  5.71741  4.42763    172 r x - -
          2.68618  4.42225  2.77519  2.73123  3.46354  2.40513  3.72494  3.29354  2.67741  2.69355  4.24690  2.90347  2.73739  3.18146  2.89801  2.37887  2.77519  2.98518  4.58477  3.61503
          0.00566  5.57260  6.29494  0.61958  0.77255  0.48576  0.95510
     81   1.67408  4.60874  5.19684  4.58161  1.98414  4.40317  4.73641  1.97566  4.36661  2.22557  3.72750  4.56532  4.76682  4.49789  4.37500  3.13653  3.21726  2.15809  3.60166  2.57841    173 a x - -
          2.68618  4.42225  2.77519  2.73123  3.46354  2.40513  3.72494  3.29354  2.67741  2.69355  4.24690  2.90347  2.73739  3.18146  2.89801  2.37887  2.77519  2.98518  4.58477  3.61503
          0.00566  5.57260  6.29494  0.61958  0.77255  0.48576  0.95510
     82   2.50493  5.36882  3.56787  2.03367  3.62514  3.99894  4.20277  3.41579  3.00304  2.34209  3.56083  3.25030  4.38871  2.65494  1.53396  2.89141  3.00116  3.70062  5.87139  4.03361    174 r x - -
          2.68618  4.42225  2.77519  2.73123  3.46354  2.40513  3.72494  3.29354  2.67741  2.69355  4.24690  2.90347  2.73739  3.18146  2.89801  2.37887  2.77519  2.98518  4.58477  3.61503
          0.00566  5.57260  6.29494  0.61958  0.77255  0.48576  0.95510
     83   2.74304  5.65197  2.58546  2.50416  4.30653  3.56146  3.49341  4.47408  2.85386  2.25796  4.13017  2.18851  4.32287  2.25885  2.18220  2.46118  3.19509  3.42304  6.08780  4.68003    175 r x - -
          2.68618  4.42225  2.77519  2.73123  3.46354  2.40513  3.72494  3.29354  2.67741  2.69355  4.24690  2.90347  2.73739  3.18146  2.89801  2.37887  2.77519  2.98518  4.58477  3.61503
          0.00566  5.57260  6.29494  0.61958  0.77255  0.48576  0.95510
     84   3.67952  5.56081  4.32174  3.69165  4.24762  4.49582  0.57934  3.60680  3.14032  3.35104  4.65219  4.09281  4.85684  3.00694  2.91190  3.78024  3.88186  3.90404  5.66324  3.30633    176 H x - -
          2.68618  4.42225  2.77519  2.73123  3.46354  2.40513  3.72494  3.29354  2.67741  2.69355  4.24690  2.90347  2.73739  3.18146  2.89801  2.37887  2.77519  2.98518  4.58477  3.61503
          0.00566  5.57260  6.29494  0.61958  0.77255  0.48576  0.95510
     85   3.40053  4.76206  5.36220  4.75204  3.00789  4.58819  4.09466  1.26212  4.54333  1.40604  3.77088  4.74836  4.93358  3.98780  4.55172  3.90416  3.63185  1.63057  5.38633  4.21777    177 i x - -
          2.68618  4.42225  2.77519  2.73123  3.46354  2.40513  3.72494  3.29354  2.67741  2.69355  4.24690  2.90347  2.73739  3.18146  2.89801  2.37887  2.77519  2.98518  4.58477  3.61503
          0.00566  5.57260  6.29494  0.61958  0.77255  0.48576  0.95510
     86   2.62047  5.66561  2.43009  2.63747  5.01039  3.35428  2.17163  4.49614  2.85090  3.15988  4.70644  2.62798  4.32242  2.35403  1.68931  3.11790  2.99488  4.05611  6.09833  4.68754    178 r x - -
          2.68618  4.42225  2.77519  2.73123  3.46354  2.40513  3.72494  3.29354  2.67741  2.69355  4.24690  2.90347  2.73739  3.18146  2.89801  2.37887  2.77519  2.98518  4.58477  3.61503
          0.00566  5.57260  6.29494  0.61958  0.77255  0.48576  0.95510
     87   3.15369  5.66545  2.90025  1.96523  5.01102  3.92714  3.42376  4.49732  2.72354  3.42776  4.70600  1.87123  4.32068  2.79849  2.19996  1.83276  3.22035  3.71991  6.09781  4.12624    179 s x - -
          2.68618  4.42225  2.77519  2.73123  3.46354  2.40513  3.72494  3.29354  2.67741  2.69355  4.24690  2.90347  2.73739  3.18146  2.89801  2.37887  2.77519  2.98518  4.58477  3.61503
          0.00566  5.57260  6.29494  0.61958  0.77255  0.48576  0.95510
     88   2.94193  5.65962  3.00131  2.61861  5.00192  2.76914  3.87744  4.48592  2.73061  3.96366  4.70110  3.39799  1.43122  2.94425  2.14036  2.62647  2.58488  4.04879  6.09387  4.11625    180 p x - -
          2.68618  4.42225  2.77519  2.73123  3.46354  2.40513  3.72494  3.29354  2.67741  2.69355  4.24690  2.90347  2.73739  3.18146  2.89801  2.37887  2.77519  2.98518  4.58477  3.61503
          0.00566  5.57260  6.29494  0.61958  0.77255  0.48576  0.95510
     89   2.99422  5.66933  1.67954  2.64349  5.01477  2.15726  2.68946  4.50127  2.72650  3.97477  4.71001  2.46927  4.32310  2.88110  3.11293  2.24704  2.89895  4.06019  6.10165  4.15753    181 d x - -
          2.68618  4.42225  2.77519  2.73123  3.46354  2.40513  3.72494  3.29354  2.67741  2.69355  4.24690  2.90347  2.73739  3.18146  2.89801  2.37887  2.77519  2.98518  4.58477  3.61503
          0.00566  5.57260  6.29494  0.61958  0.77255  0.48576  0.95510
     90   1.17399  5.26711  5.41718  5.17705  5.95234  4.06458  5.95587  5.43621  5.12862  5.11352  5.86610  4.83097  3.86222  5.30513  5.28601  0.97660  1.58092  4.60355  7.28369  6.19956    182 s x - -
          2.68618  4.42225  2.77519  2.73123  3.46354  2.40513  3.72494  3.29354  2.67741  2.69355  4.24690  2.90347  2.73739  3.18146  2.89801  2.37887  2.77519  2.98518  4.58477  3.61503
          0.00566  5.57260  6.29494  0.61958  0.77255  0.48576  0.95510
     91   4.62512  6.56307  5.49957  4.31705  6.31941  5.06310  4.68406  5.46867  2.10634  4.71993  5.64023  4.55279  5.33857  2.80124  0.36117  4.58040  3.82136  5.18875  6.60834  5.62329    183 R x - -
          2.68618  4.42225  2.77519  2.73123  3.46354  2.40513  3.72494  3.29354  2.67741  2.69355  4.24690  2.90347  2.73739  3.18146  2.89801  2.37887  2.77519  2.98518  4.58477  3.61503
          0.00566  5.57260  6.29494  0.61958  0.77255  0.48576  0.95510
     92   5.26394  6.27800  6.37679  6.23896  0.53807  5.94249  4.71914  3.34385  6.01181  3.76992  3.90494  5.56314  6.17773  5.68462  5.81178  5.33826  5.46124  4.64334  4.79474  1.29582    184 F x - -
          2.68618  4.42225  2.77519  2.73123  3.46354  2.40513  3.72494  3.29354  2.67741  2.69355  4.24690  2.90347  2.73739  3.18146  2.89801  2.37887  2.77519  2.98518  4.58477  3.61503
          0.00566  5.57260  6.29494  0.61958  0.77255  0.48576  0.95510
     93   2.24640  4.61688  5.12932  4.51848  2.88690  4.39383  3.27222  2.32572  4.31786  2.26048  1.68511  3.87554  4.75818  4.46155  4.34944  2.50026  3.25535  2.25060  5.23762  2.58154    185 m x - -
          2.68618  4.42225  2.77519  2.73123  3.46354  2.40513  3.72494  3.29354  2.67741  2.69355  4.24690  2.90347  2.73739  3.18146  2.89801  2.37887  2.77519  2.98518  4.58477  3.61503
          0.00566  5.57260  6.29494  0.61958  0.77255  0.48576  0.95510
     94   3.21337  4.79590  4.36252  2.74582  3.91271  4.25652  4.53361  2.83591  2.96145  1.16924  3.29724  3.67825  4.63076  3.14295  3.14714  3.52187  3.44514  1.85140  4.08289  4.18552    186 l x - -
          2.68618  4.42225  2.77519  2.73123  3.46354  2.40513  3.72494  3.29354  2.67741  2.69355  4.24690  2.90347  2.73739  3.18146  2.89801  2.37887  2.77519  2.98518  4.58477  3.61503
          0.00566  5.57260  6.29494  0.61958  0.77255  0.48576  0.95510
     95   3.22492  4.67461  2.94563  4.20168  3.27123  2.64209  4.05412  2.63627  4.06447  1.10117  3.79057  4.36605  4.71204  4.26683  3.50846  3.28794  3.45699  2.02628  5.28860  3.17972    187 l x - -
          2.68618  4.42225  2.77519  2.73123  3.46354  2.40513  3.72494  3.29354  2.67741  2.69355  4.24690  2.90347  2.73739  3.18146  2.89801  2.37887  2.77519  2.98518  4.58477  3.61503
          0.00566  5.57260  6.29494  0.61958  0.77255  0.48576  0.95510
     96   2.41339  2.31408  3.77324  2.87414  3.11503  3.44501  2.88841  2.98185  2.96716  2.33429  3.61750  3.65104  3.46856  3.87114  3.29887  3.19137  3.43759  2.29994  3.97925  2.69920    188 v x - -
          2.68618  4.42225  2.77519  2.73123  3.46354  2.40513  3.72494  3.29354  2.67741  2.69355  4.24690  2.90347  2.73739  3.18146  2.89801  2.37887  2.77519  2.98518  4.58477  3.61503
          0.24400  5.57260  1.54780  0.61958  0.77255  0.48576  0.95510
     97   2.74068  5.51658  3.08410  2.61347  4.04519  3.35698  3.03442  4.33114  2.61012  3.81772  4.55979  2.94153  1.81630  2.98947  2.52107  2.06763  2.63802  3.56806  5.95511  4.02058    189 p x - -
          2.68618  4.42225  2.77519  2.73123  3.46354  2.40513  3.72494  3.29354  2.67741  2.69355  4.24690  2.90347  2.73739  3.18146  2.89801  2.37887  2.77519  2.98518  4.58477  3.61503
          0.03807  5.33577  3.42532  0.61958  0.77255  0.39282  1.12439
     98   3.10851  5.62104  2.12352  1.94075  4.96681  3.16321  2.85531  4.45335  2.80347  3.92661  4.66155  2.35752  2.55114  2.87127  2.68279  2.40661  3.33970  3.29012  6.05326  4.04566    190 e x - -
          2.68618  4.42225  2.77519  2.73123  3.46354  2.40513  3.72494  3.29354  2.67741  2.69355  4.24690  2.90347  2.73739  3.18146  2.89801  2.37887  2.77519  2.98518  4.58477  3.61503
          0.16567  5.48884  1.90689  0.61958  0.77255  0.64641  0.74218
     99   2.77563  3.72291  3.11515  2.65475  2.70152  2.61605  3.70987  4.14055  2.80167  3.22358  4.46213  3.15053  1.92162  2.89855  2.77617  2.08103  3.27699  3.76511  5.87463  4.50139    191 p x - -
          2.68622  4.42229  2.77524  2.73128  3.46358  2.40517  3.72499  3.29358  2.67745  2.69359  4.24694  2.90351  2.73692  3.18151  2.89805  2.37891  2.77524  2.98523  4.58481  3.61460
          0.22313  2.49455  2.14166  0.19576  1.72714  0.94395  0.49280
    100   2.60937  5.50336  1.93714  1.93041  4.84519  2.79387  3.96272  3.78716  2.49446  3.38072  4.54487  3.24400  3.29749  2.91339  2.82828  2.26658  3.00666  3.23670  5.93798  4.52898    193 e x - -
          2.68618  4.42225  2.77519  2.73123  3.46354  2.40513  3.72494  3.29354  2.67741  2.69355  4.24690  2.90347  2.73739  3.18146  2.89801  2.37887  2.77519  2.98518  4.58477  3.61503
          0.02858  5.27791  3.76908  0.61958  0.77255  0.30563  1.33432
    101   3.12162  5.62179  1.95849  2.50036  3.29701  2.22538  2.90922  4.44526  2.82100  3.51597  4.66366  2.06519  4.29018  3.18223  2.39005  2.70184  3.18061  4.01003  6.05712  4.10627    194 d x - -
          2.68618  4.42225  2.77519  2.73123  3.46354  2.40513  3.72494  3.29354  2.67741  2.69355  4.24690  2.90347  2.73739  3.18146  2.89801  2.37887  2.77519  2.98518  4.58477  3.61503
          0.00601  5.51257  6.23492  0.61958  0.77255  0.35380  1.21071
    102   2.65357  5.66160  3.18820  2.59742  5.00560  2.62785  3.08503  4.49081  2.84990  3.66499  4.70254  3.17670  2.18364  2.47650  2.27646  2.07306  2.64751  4.05166  6.09492  3.70103    195 s x - -
          2.68618  4.42225  2.77519  2.73123  3.46354  2.40513  3.72494  3.29354  2.67741  2.69355  4.24690  2.90347  2.73739  3.18146  2.89801  2.37887  2.77519  2.98518  4.58477  3.61503
          0.00566  5.57260  6.29494  0.61958  0.77255  0.48576  0.95510
    103   2.66166  5.66583  3.20643  2.00304  5.01171  2.15742  3.44065  4.49825  2.71068  3.97146  4.70628  3.09117  3.46827  2.13741  2.26984  2.42622  2.77809  3.70508  6.09803  4.12470    196 e x - -
          2.68618  4.42225  2.77519  2.73123  3.46354  2.40513  3.72494  3.29354  2.67741  2.69355  4.24690  2.90347  2.73739  3.18146  2.89801  2.37887  2.77519  2.98518  4.58477  3.61503
          0.00566  5.57260  6.29494  0.61958  0.77255  0.48576  0.95510
    104   2.69743  5.63387  3.09384  2.13204  3.88229  1.83232  3.21520  4.44285  2.36242  3.93360  4.67796  3.22804  3.92576  3.05855  3.18903  2.70570  2.53491  3.08871  3.10789  3.66411    197 g x - -
          2.68618  4.42225  2.77519  2.73123  3.46354  2.40513  3.72494  3.29354  2.67741  2.69355  4.24690  2.90347  2.73739  3.18146  2.89801  2.37887  2.77519  2.98518  4.58477  3.61503
          0.00566  5.57260  6.29494  0.61958  0.77255  0.48576  0.95510
    105   2.09666  2.21565  3.63643  2.93218  4.49195  2.66125  3.30113  3.26595  3.06650  3.52587  4.35718  3.17359  2.93058  2.98048  3.51759  2.41880  2.15517  3.37188  4.05244  4.48622    198 a x - -
          2.68618  4.42225  2.77519  2.73123  3.46354  2.40513  3.72494  3.29354  2.67741  2.69355  4.24690  2.90347  2.73739  3.18146  2.89801  2.37887  2.77519  2.98518  4.58477  3.61503
          0.00566  5.57260  6.29494  0.61958  0.77255  0.48576  0.95510
    106   3.25877  4.63086  4.06944  4.61217  2.38171  4.43164  4.76612  1.69744  4.39719  1.37382  2.98980  4.59531  4.79277  4.52615  4.40394  3.74382  2.98595  1.91286  5.25493  3.10944    199 l x - -
          2.68618  4.42225  2.77519  2.73123  3.46354  2.40513  3.72494  3.29354  2.67741  2.69355  4.24690  2.90347  2.73739  3.18146  2.89801  2.37887  2.77519  2.98518  4.58477  3.61503
          0.00566  5.57260  6.29494  0.61958  0.77255  0.48576  0.95510
    107   1.78731  4.62599  5.15857  4.54725  1.74533  4.40882  4.73627  3.05052  3.70314  2.24707  2.98343  4.55440  4.77204  4.48240  4.36809  3.71829  3.47661  2.11365  5.24086  1.84284    200 f x - -
          2.68618  4.42225  2.77519  2.73123  3.46354  2.40513  3.72494  3.29354  2.67741  2.69355  4.24690  2.90347  2.73739  3.18146  2.89801  2.37887  2.77519  2.98518  4.58477  3.61503
          0.00566  5.57260  6.29494  0.61958  0.77255  0.48576  0.95510
    108   1.65735  4.63048  5.18133  4.56976  3.27016  3.45636  4.75310  1.42024  4.36346  2.13349  3.74541  4.57141  4.78355  4.50133  4.38474  3.73126  3.48462  2.54895  5.25494  2.05001    201 i x - -
          2.68618  4.42225  2.77519  2.73123  3.46354  2.40513  3.72494  3.29354  2.67741  2.69355  4.24690  2.90347  2.73739  3.18146  2.89801  2.37887  2.77519  2.98518  4.58477  3.61503
          0.00566  5.57260  6.29494  0.61958  0.77255  0.48576  0.95510
    109   2.58109  5.18234  5.05452  4.64208  4.06793  4.09601  5.46025  4.54827  4.57775  4.28864  5.14156  4.61295  4.84575  4.81833  4.82354  0.61751  1.53779  3.49199  6.60241  5.42815    202 S x - -
          2.68618  4.42225  2.77519  2.73123  3.46354  2.40513  3.72494  3.29354  2.67741  2.69355  4.24690  2.90347  2.73739  3.18146  2.89801  2.37887  2.77519  2.98518  4.58477  3.61503
          0.00566  5.57260  6.29494  0.61958  0.77255  0.48576  0.95510
    110   2.92062  4.97550  4.43509  3.93410  4.25313  4.21855  4.75686  3.58787  3.85490  3.33335  4.23934  4.22058  0.67668  3.70961  4.13820  3.55238  2.93767  2.31218  5.71990  3.73313    203 P x - -
          2.68618  4.42225  2.77519  2.73123  3.46354  2.40513  3.72494  3.29354  2.67741  2.69355  4.24690  2.90347  2.73739  3.18146  2.89801  2.37887  2.77519  2.98518  4.58477  3.61503
          0.01870  5.57260  4.21814  0.61958  0.77255  0.48576  0.95510
    111   2.85288  4.62002  5.17422  4.56308  2.04551  4.40683  4.72329  2.76795  4.35398  2.64232  3.73751  4.55698  4.77017  4.48848  3.90536  3.71728  3.15176  2.29209  1.62866  1.71113    204 w x - -
          2.68618  4.42225  2.77519  2.73123  3.46354  2.40513  3.72494  3.29354  2.67741  2.69355  4.24690  2.90347  2.73739  3.18146  2.89801  2.37887  2.77519  2.98518  4.58477  3.61503
          0.00574  5.55963  6.28198  0.61958  0.77255  0.54817  0.86277
    112   2.72267  4.88148  4.12833  2.93932  3.44498  3.80526  3.84823  2.86777  3.29443  2.92383  3.34418  3.94912  3.83842  3.80316  2.93542  2.14410  2.03895  1.85256  5.46778  2.59435    205 v x - -
          2.68618  4.42225  2.77519  2.73123  3.46354  2.40513  3.72494  3.29354  2.67741  2.69355  4.24690  2.90347  2.73739  3.18146  2.89801  2.37887  2.77519  2.98518  4.58477  3.61503
          0.04334  5.55963  3.25553  0.61958  0.77255  0.54817  0.86277
    113   2.74772  4.60094  4.99209  3.85650  2.22343  3.76220  4.67219  2.16257  4.20874  2.40962  3.15496  2.89863  4.71337  4.37156  2.35968  3.38187  3.16004  2.03266  2.72550  2.98219    206 v x - -
          2.68618  4.42225  2.77519  2.73123  3.46354  2.40513  3.72494  3.29354  2.67741  2.69355  4.24690  2.90347  2.73739  3.18146  2.89801  2.37887  2.77519  2.98518  4.58477  3.61503
          0.00596  5.52225  6.24460  0.61958  0.77255  0.70526  0.68118
    114   2.70691  5.60692  3.38776  1.85228  4.93933  3.90543  2.90558  3.91131  2.33442  3.32393  4.65093  3.37790  3.60186  2.59353  2.30876  2.93931  2.14445  2.68949  6.04724  3.98342    207 e x - -
          2.68618  4.42225  2.77519  2.73123  3.46354  2.40513  3.72494  3.29354  2.67741  2.69355  4.24690  2.90347  2.73739  3.18146  2.89801  2.37887  2.77519  2.98518  4.58477  3.61503
          0.00596  5.52225  6.24460  0.61958  0.77255  0.70526  0.68118
    115   2.72170  5.62373  3.13471  2.40003  4.96330  3.59990  2.13622  3.99431  2.68891  3.92664  3.75461  3.37167  3.60880  2.87883  1.40276  2.66083  3.16804  3.60823  6.05969  4.65214    208 r x - -
          2.68601  4.42264  2.77348  2.73143  3.46393  2.40541  3.72481  3.29393  2.67780  2.69379  4.24729  2.90386  2.73779  3.18186  2.89694  2.37926  2.77559  2.98520  4.57731  3.61542
          0.23836  1.64233  3.98712  1.05772  0.42656  0.70526  0.68118
    116   2.31343  5.55153  3.40372  2.31940  4.86391  3.57926  4.10508  4.32642  2.85456  3.84341  4.60313  2.97854  1.34479  2.88979  3.13389  2.83315  3.09156  3.92496  2.70616  4.61710    212 p x - -
          2.68618  4.42225  2.77519  2.73123  3.46354  2.40513  3.72494  3.29354  2.67741  2.69355  4.24690  2.90347  2.73739  3.18146  2.89801  2.37887  2.77519  2.98518  4.58477  3.61503
          0.02047  5.50550  4.12268  0.61958  0.77255  0.64597  0.74266
    117   2.76756  5.62347  2.74197  1.84250  4.96605  1.52414  4.08059  4.01987  2.81630  3.57150  4.66481  2.89157  3.55061  2.71907  2.55863  3.08206  3.34984  3.72215  6.05763  3.97940    213 g x - -
          2.68618  4.42225  2.77519  2.73123  3.46354  2.40513  3.72494  3.29354  2.67741  2.69355  4.24690  2.90347  2.73739  3.18146  2.89801  2.37887  2.77519  2.98518  4.58477  3.61503
          0.00604  5.50816  6.23051  0.61958  0.77255  0.65463  0.73321
    118   3.12581  5.63215  3.17271  1.85071  4.13835  2.98257  3.75425  4.46011  2.59879  3.58023  3.78168  3.36840  3.79975  2.46943  2.08453  2.49282  1.90614  4.02182  6.06591  4.65606    214 e x - -
          2.68618  4.42225  2.77519  2.73123  3.46354  2.40513  3.72494  3.29354  2.67741  2.69355  4.24690  2.90347  2.73739  3.18146  2.89801  2.37887  2.77519  2.98518  4.58477  3.61503
          0.05285  5.52225  3.04746  0.61958  0.77255  0.70526  0.68118
    119   2.48393  5.38922  3.24751  2.66629  4.65039  2.51120  2.99901  3.70023  2.79436  2.25166  4.45304  3.43604  3.74090  2.60322  2.63854  3.12293  2.97703  2.44024  5.87567  2.60382    215 l x - -
          2.68618  4.42225  2.77519  2.73123  3.46354  2.40513  3.72494  3.29354  2.67741  2.69355  4.24690  2.90347  2.73739  3.18146  2.89801  2.37887  2.77519  2.98518  4.58477  3.61503
          0.00624  5.47564  6.19799  0.61958  0.77255  0.52995  0.88827
    120   2.79129  5.61228  2.87553  2.26907  4.94557  3.90819  3.73745  2.74182  2.71569  3.91253  4.12704  2.96789  3.16802  2.97991  1.81710  2.16075  2.63399  3.16368  4.43944  4.64833    216 r x - -
          2.68618  4.42225  2.77519  2.73123  3.46354  2.40513  3.72494  3.29354  2.67741  2.69355  4.24690  2.90347  2.73739  3.18146  2.89801  2.37887  2.77519  2.98518  4.58477  3.61503
          0.00592  5.52830  6.25064  0.61958  0.77255  0.38019  1.15117
    121   3.15820  5.56304  3.21088  2.66901  4.10368  3.59223  4.14114  4.32405  2.75050  2.83839  4.61490  3.43502  2.10822  3.02850  1.72716  2.20494  3.01894  3.93112  2.65600  4.63720    217 r x - -
          2.68618  4.42225  2.77519  2.73123  3.46354  2.40513  3.72494  3.29354  2.67741  2.69355  4.24690  2.90347  2.73739  3.18146  2.89801  2.37887  2.77519  2.98518  4.58477  3.61503
          0.00566  5.57260  6.29494  0.61958  0.77255  0.48576  0.95510
    122   2.84175  5.66496  3.15342  1.64147  5.01041  3.92714  4.11411  4.05495  2.09255  3.65773  4.70553  3.03374  3.92543  2.67441  1.83121  2.93477  2.32354  3.73037  6.09738  4.68627    218 e x - -
          2.68618  4.42225  2.77519  2.73123  3.46354  2.40513  3.72494  3.29354  2.67741  2.69355  4.24690  2.90347  2.73739  3.18146  2.89801  2.37887  2.77519  2.98518  4.58477  3.61503
          0.00566  5.57260  6.29494  0.61958  0.77255  0.48576  0.95510
    123   2.84830  5.65272  3.22064  2.85210  4.30823  3.92999  2.44215  3.70154  1.78368  3.39187  4.69473  2.84739  2.78215  2.32639  1.89411  3.11903  3.38550  4.04067  6.08833  3.94177    219 k x - -
          2.68618  4.42225  2.77519  2.73123  3.46354  2.40513  3.72494  3.29354  2.67741  2.69355  4.24690  2.90347  2.73739  3.18146  2.89801  2.37887  2.77519  2.98518  4.58477  3.61503
          0.00566  5.57260  6.29494  0.61958  0.77255  0.48576  0.95510
    124   1.89004  4.33168  3.76687  2.36090  4.32040  1.99950  3.89400  3.70430  3.18597  3.14781  3.44546  3.39235  4.46184  3.51886  3.42392  2.39915  3.02310  2.04288  5.68729  3.55435    220 a x - -
          2.68618  4.42225  2.77519  2.73123  3.46354  2.40513  3.72494  3.29354  2.67741  2.69355  4.24690  2.90347  2.73739  3.18146  2.89801  2.37887  2.77519  2.98518  4.58477  3.61503
          0.00566  5.57260  6.29494  0.61958  0.77255  0.48576  0.95510
    125   2.91396  5.06286  5.80681  5.24187  3.74265  5.10851  5.54184  1.29490  5.07735  1.67488  3.56479  5.27409  5.41565  5.22871  5.11876  4.45545  3.58177  1.10717  5.97254  4.79517    221 v x - -
          2.68618  4.42225  2.77519  2.73123  3.46354  2.40513  3.72494  3.29354  2.67741  2.69355  4.24690  2.90347  2.73739  3.18146  2.89801  2.37887  2.77519  2.98518  4.58477  3.61503
          0.00566  5.57260  6.29494  0.61958  0.77255  0.48576  0.95510
    126   2.95270  4.69167  5.26674  4.65510  3.40498  3.62679  4.83265  2.83702  4.44755  1.12776  1.47060  4.65382  4.85223  4.57613  4.46200  3.81029  3.24409  2.19533  5.31784  4.14830    222 l x - -
          2.68618  4.42225  2.77519  2.73123  3.46354  2.40513  3.72494  3.29354  2.67741  2.69355  4.24690  2.90347  2.73739  3.18146  2.89801  2.37887  2.77519  2.98518  4.58477  3.61503
          0.00566  5.57260  6.29494  0.61958  0.77255  0.48576  0.95510
    127   2.91071  4.65403  5.24043  4.62709  1.70104  4.45649  4.79165  2.88749  4.41539  1.88414  1.46451  4.61697  4.81553  4.54491  4.42588  3.45727  3.06230  2.06205  5.28000  4.10708    223 m x - -
          2.68618  4.42225  2.77519  2.73123  3.46354  2.40513  3.72494  3.29354  2.67741  2.69355  4.24690  2.90347  2.73739  3.18146  2.89801  2.37887  2.77519  2.98518  4.58477  3.61503
          0.00566  5.57260  6.29494  0.61958  0.77255  0.48576  0.95510
    128   4.60519  5.79101  6.63236  6.06421  1.86209  6.05961  6.38406  1.73414  5.94139  0.73594  3.83685  6.24243  6.06875  5.77855  5.86401  5.46673  4.81239  2.16110  6.34032  5.37622    224 l x - -
          2.68618  4.42225  2.77519  2.73123  3.46354  2.40513  3.72494  3.29354  2.67741  2.69355  4.24690  2.90347  2.73739  3.18146  2.89801  2.37887  2.77519  2.98518  4.58477  3.61503
          0.00566  5.57260  6.29494  0.61958  0.77255  0.48576  0.95510
    129   3.00385  5.63375  3.06184  2.85990  3.54621  3.54730  3.44767  3.84301  1.86154  3.19656  4.67785  2.16421  4.32646  2.26397  2.60130  2.62404  3.02909  2.43572  6.07432  4.67137    225 k x - -
          2.68618  4.42225  2.77519  2.73123  3.46354  2.40513  3.72494  3.29354  2.67741  2.69355  4.24690  2.90347  2.73739  3.18146  2.89801  2.37887  2.77519  2.98518  4.58477  3.61503
          0.00566  5.57260  6.29494  0.61958  0.77255  0.48576  0.95510
    130   1.81380  4.62643  5.18788  4.57489  2.30913  4.41808  4.75108  2.10097  4.36605  1.91243  3.43095  4.57205  4.78050  3.53451  3.84565  3.72877  3.48141  1.47048  5.25029  4.07458    226 v x - -
          2.68618  4.42225  2.77519  2.73123  3.46354  2.40513  3.72494  3.29354  2.67741  2.69355  4.24690  2.90347  2.73739  3.18146  2.89801  2.37887  2.77519  2.98518  4.58477  3.61503
          0.00566  5.57260  6.29494  0.61958  0.77255  0.48576  0.95510
    131   2.85386  5.61182  2.54891  2.22531  3.42052  3.63012  2.70183  3.94670  2.01661  3.23651  4.10844  3.16688  4.33085  3.23134  2.48661  2.83019  2.77490  3.43744  2.76355  3.75016    227 k x - -
          2.68618  4.42225  2.77519  2.73123  3.46354  2.40513  3.72494  3.29354  2.67741  2.69355  4.24690  2.90347  2.73739  3.18146  2.89801  2.37887  2.77519  2.98518  4.58477  3.61503
          0.00566  5.57260  6.29494  0.61958  0.77255  0.48576  0.95510
    132   3.15389  5.65759  2.71720  2.39695  4.99981  3.92870  4.11596  2.76774  2.10585  3.64840  4.69902  3.22747  2.16058  2.49631  1.90415  2.66660  3.38503  4.04670  4.79000  3.96562    228 r x - -
          2.68618  4.42225  2.77519  2.73123  3.46354  2.40513  3.72494  3.29354  2.67741  2.69355  4.24690  2.90347  2.73739  3.18146  2.89801  2.37887  2.77519  2.98518  4.58477  3.61503
          0.01805  5.57260  4.26261  0.61958  0.77255  0.48576  0.95510
    133   3.14658  5.65447  2.58996  2.20882  2.68307  2.41731  2.96566  4.48353  2.60751  3.95926  4.09866  2.09253  3.93905  2.98042  2.70418  2.71925  2.65631  4.04449  4.17122  4.67760    229 n x - -
          2.68618  4.42225  2.77519  2.73123  3.46354  2.40513  3.72494  3.29354  2.67741  2.69355  4.24690  2.90347  2.73739  3.18146  2.89801  2.37887  2.77519  2.98518  4.58477  3.61503
          0.11795  5.56028  2.23107  0.61958  0.77255  0.45034  1.01449
    134   3.09826  5.58818  3.35410  1.96392  4.92544  1.56234  3.59335  4.40511  2.79715  3.39619  3.73315  3.11056  4.26765  2.53494  2.11163  2.74450  3.06567  3.97467  6.02508  4.62006    230 g x - -
          2.68626  4.42233  2.77484  2.73116  3.46362  2.40521  3.72502  3.29362  2.67723  2.69363  4.24576  2.90355  2.73748  3.18154  2.89791  2.37895  2.77528  2.98526  4.58485  3.61511
          0.04897  3.08508  6.18484  0.94978  0.48910  0.29162  1.37458
    135   3.15411  5.64438  2.75011  1.66040  4.25741  3.29892  3.70997  3.78621  2.45318  3.59207  4.68728  3.40185  3.51230  3.21814  1.99748  2.28286  2.81408  2.87795  4.38795  4.67643    234 e x - -
          2.68618  4.42225  2.77519  2.73123  3.46354  2.40513  3.72494  3.29354  2.67741  2.69355  4.24690  2.90347  2.73739  3.18146  2.89801  2.37887  2.77519  2.98518  4.58477  3.61503
          0.00566  5.57260  6.29494  0.61958  0.77255  0.48576  0.95510
    136   3.04953  4.63564  5.02521  4.42159  3.73208  2.19654  4.70790  2.25830  4.24299  2.48516  3.75457  4.48681  4.01500  4.40627  4.31170  2.86081  2.89556  1.20831  5.25642  2.48593    235 v x - -
          2.68618  4.42225  2.77519  2.73123  3.46354  2.40513  3.72494  3.29354  2.67741  2.69355  4.24690  2.90347  2.73739  3.18146  2.89801  2.37887  2.77519  2.98518  4.58477  3.61503
          0.00566  5.57260  6.29494  0.61958  0.77255  0.48576  0.95510
    137   3.15433  5.65007  3.40887  1.61590  4.98898  3.63788  4.11795  3.36888  2.15109  3.95266  4.69237  2.39163  4.32367  2.30426  2.91622  2.96247  2.36362  2.65202  6.08640  4.12158    236 e x - -
          2.68618  4.42225  2.77519  2.73123  3.46354  2.40513  3.72494  3.29354  2.67741  2.69355  4.24690  2.90347  2.73739  3.18146  2.89801  2.37887  2.77519  2.98518  4.58477  3.61503
          0.00566  5.57260  6.29494  0.61958  0.77255  0.48576  0.95510
    138   3.64542  5.00431  5.49676  4.90725  3.31904  4.85302  5.20967  2.55508  4.73613  1.85893  3.86695  4.98049  0.75484  4.86572  4.79065  4.17706  3.48479  2.41182  5.66712  4.51629    237 p x - -
          2.68618  4.42225  2.77519  2.73123  3.46354  2.40513  3.72494  3.29354  2.67741  2.69355  4.24690  2.90347  2.73739  3.18146  2.89801  2.37887  2.77519  2.98518  4.58477  3.61503
          0.00566  5.57260  6.29494  0.61958  0.77255  0.48576  0.95510
    139   2.07349  4.66648  5.25664  4.64594  3.76196  4.47938  4.81924  1.32067  4.43698  1.94321  2.37145  4.63861  4.83824  4.57089  4.45106  3.79290  2.49017  2.16080  5.31052  3.61926    238 i x - -
          2.68618  4.42225  2.77519  2.73123  3.46354  2.40513  3.72494  3.29354  2.67741  2.69355  4.24690  2.90347  2.73739  3.18146  2.89801  2.37887  2.77519  2.98518  4.58477  3.61503
          0.00566  5.57260  6.29494  0.61958  0.77255  0.48576  0.95510
    140   2.75735  4.72985  3.72125  4.20396  2.81559  0.99501  4.70252  1.97250  4.08506  2.35670  3.84629  4.38686  4.74951  4.29395  4.24725  3.66886  3.50362  2.93758  5.35735  4.16440    239 g x - -
          2.68618  4.42225  2.77519  2.73123  3.46354  2.40513  3.72494  3.29354  2.67741  2.69355  4.24690  2.90347  2.73739  3.18146  2.89801  2.37887  2.77519  2.98518  4.58477  3.61503
          0.00566  5.57260  6.29494  0.61958  0.77255  0.48576  0.95510
    141   3.37226  4.89921  4.61423  1.86406  2.06639  4.42321  1.66361  3.14634  3.95370  1.97268  4.00367  4.30513  4.79097  4.19179  4.18985  3.69983  3.60328  2.99554  5.23955  2.44967    240 h x - -
          2.68618  4.42225  2.77519  2.73123  3.46354  2.40513  3.72494  3.29354  2.67741  2.69355  4.24690  2.90347  2.73739  3.18146  2.89801  2.37887  2.77519  2.98518  4.58477  3.61503
          0.00566  5.57260  6.29494  0.61958  0.77255  0.48576  0.95510
    142   1.03137  4.88576  4.82631  4.29386  4.20349  3.57846  4.91160  3.52599  4.19137  2.68436  4.20229  4.42789  4.76122  4.41963  4.39467  2.50323  2.22653  1.67511  5.69683  4.50787    241 a x - -
          2.68618  4.42225  2.77519  2.73123  3.46354  2.40513  3.72494  3.29354  2.67741  2.69355  4.24690  2.90347  2.73739  3.18146  2.89801  2.37887  2.77519  2.98518  4.58477  3.61503
          0.00566  5.57260  6.29494  0.61958  0.77255  0.48576  0.95510
    143   3.15664  5.58961  2.90722  2.75477  4.90350  1.83982  1.68641  4.36803  2.66775  3.56978  4.63860  3.42355  3.82126  3.06468  2.74471  2.96528  3.04254  3.04277  4.16506  3.32001    242 h x - -
          2.68618  4.42225  2.77519  2.73123  3.46354  2.40513  3.72494  3.29354  2.67741  2.69355  4.24690  2.90347  2.73739  3.18146  2.89801  2.37887  2.77519  2.98518  4.58477  3.61503
          0.00566  5.57260  6.29494  0.61958  0.77255  0.48576  0.95510
    144   2.48861  4.62690  5.20629  3.97530  1.41576  4.42372  4.75792  2.35644  4.38082  1.56615  3.73890  4.58259  4.78589  4.51370  4.39317  3.73522  3.19881  1.95992  5.25262  3.61035    243 f x - -
          2.68618  4.42225  2.77519  2.73123  3.46354  2.40513  3.72494  3.29354  2.67741  2.69355  4.24690  2.90347  2.73739  3.18146  2.89801  2.37887  2.77519  2.98518  4.58477  3.61503
          0.00566  5.57260  6.29494  0.61958  0.77255  0.48576  0.95510
    145   3.05165  5.72439  3.49724  2.64823  5.07828  3.68603  4.17556  4.54803  2.38364  4.02093  4.77058  3.48006  1.27870  2.92588  1.67269  2.89997  3.21986  4.12148  6.14195  4.75666    244 p x - -
          2.68618  4.42225  2.77519  2.73123  3.46354  2.40513  3.72494  3.29354  2.67741  2.69355  4.24690  2.90347  2.73739  3.18146  2.89801  2.37887  2.77519  2.98518  4.58477  3.61503
          0.00566  5.57260  6.29494  0.61958  0.77255  0.48576  0.95510
    146   2.32683  5.65952  2.73459  1.45605  4.20503  3.01277  3.63238  3.71617  2.72139  3.63122  4.70069  3.39620  3.34040  2.07781  3.14588  2.91972  2.85763  3.70459  6.09337  4.68360    245 e x - -
          2.68618  4.42225  2.77519  2.73123  3.46354  2.40513  3.72494  3.29354  2.67741  2.69355  4.24690  2.90347  2.73739  3.18146  2.89801  2.37887  2.77519  2.98518  4.58477  3.61503
          0.23497  5.57260  1.58178  0.61958  0.77255  0.48576  0.95510
    147   2.92438  5.54668  2.05330  2.29959  4.88802  1.59096  3.34509  4.37198  2.74291  3.85056  4.58906  3.04455  3.75463  3.10235  3.05895  2.48916  2.64118  3.54733  5.98169  4.57183    246 g x - -
          2.68618  4.42225  2.77519  2.73123  3.46354  2.40513  3.72494  3.29354  2.67741  2.69355  4.24690  2.90347  2.73739  3.18146  2.89801  2.37887  2.77519  2.98518  4.58477  3.61503
          0.00712  5.34474  6.06708  0.61958  0.77255  1.18818  0.36352
    148   1.96842  4.58495  3.89529  3.87621  3.10109  4.17097  4.46734  2.18448  3.76979  1.63620  2.95803  3.25039  3.17523  3.46510  3.53494  2.97102  3.09938  2.36778  5.19349  3.99754    247 l x - -
          2.68618  4.42225  2.77519  2.73123  3.46354  2.40513  3.72494  3.29354  2.67741  2.69355  4.24690  2.90347  2.73739  3.18146  2.89801  2.37887  2.77519  2.98518  4.58477  3.61503
          0.00712  5.34474  6.06708  0.61958  0.77255  1.18818  0.36352
    149   2.75775  5.09788  3.15575  2.66490  4.29691  3.31317  4.13500  3.41139  2.81348  2.28904  3.41794  3.16304  2.49900  3.07730  3.42629  2.13240  2.93263  2.18015  4.26931  3.76297    248 s x - -
          2.68618  4.42225  2.77519  2.73123  3.46354  2.40513  3.72494  3.29354  2.67741  2.69355  4.24690  2.90347  2.73739  3.18146  2.89801  2.37887  2.77519  2.98518  4.58477  3.61503
          0.06642  5.34474  2.82196  0.61958  0.77255  1.18818  0.36352
    150   2.72061  5.49251  3.26234  2.36512  3.97879  3.42000  3.59393  4.30741  2.70843  3.49784  3.97076  2.24416  1.97172  2.18671  2.71685  2.48549  3.02397  3.87805  5.93091  4.52577    249 p x - -
          2.68618  4.42225  2.77519  2.73123  3.46354  2.40513  3.72494  3.29354  2.67741  2.69355  4.24690  2.90347  2.73739  3.18146  2.89801  2.37887  2.77519  2.98518  4.58477  3.61503
          0.00755  5.28587  6.00821  0.61958  0.77255  0.39304  1.12394
    151   2.49657  5.62721  2.21911  2.51388  4.97068  1.42785  3.38637  3.97696  2.81642  3.93181  4.66850  3.16214  3.82537  2.89753  2.81891  2.38284  3.35069  4.01703  6.06070  4.65015    250 g x - -
          2.68618  4.42225  2.77519  2.73123  3.46354  2.40513  3.72494  3.29354  2.67741  2.69355  4.24690  2.90347  2.73739  3.18146  2.89801  2.37887  2.77519  2.98518  4.58477  3.61503
          0.00608  5.50104  6.22338  0.61958  0.77255  0.78233  0.61127
    152   2.78296  5.62089  1.73247  2.36029  4.14360  2.94717  2.57732  3.88675  2.69866  3.59584  4.66200  3.35679  4.28211  2.64626  2.14854  2.63700  3.01021  4.01062  6.05459  4.09230    251 d x - -
          2.68618  4.42225  2.77519  2.73123  3.46354  2.40513  3.72494  3.29354  2.67741  2.69355  4.24690  2.90347  2.73739  3.18146  2.89801  2.37887  2.77519  2.98518  4.58477  3.61503
          0.02280  5.50104  3.99221  0.61958  0.77255  0.64445  0.74434
    153   2.18792  5.61849  3.14716  2.56949  4.96009  2.25669  3.69154  4.44363  2.60987  3.20293  4.18625  3.14046  2.69920  2.56416  2.59059  2.20667  2.75253  3.25438  6.05325  4.64439    252 a x - -
          2.68618  4.42225  2.77519  2.73123  3.46354  2.40513  3.72494  3.29354  2.67741  2.69355  4.24690  2.90347  2.73739  3.18146  2.89801  2.37887  2.77519  2.98518  4.58477  3.61503
          0.00606  5.50410  6.22645  0.61958  0.77255  0.59666  0.79995
    154   2.80813  5.61555  3.00326  1.63583  4.95007  3.42454  2.75639  3.86817  2.54652  3.09807  2.93075  3.37958  4.30121  2.20384  2.38340  2.97200  3.36140  3.62205  4.44043  4.13025    253 e x - -
          2.68618  4.42225  2.77519  2.73123  3.46354  2.40513  3.72494  3.29354  2.67741  2.69355  4.24690  2.90347  2.73739  3.18146  2.89801  2.37887  2.77519  2.98518  4.58477  3.61503
          0.00592  5.52899  6.25134  0.61958  0.77255  0.67910  0.70739
    155   2.91745  5.64200  1.89542  2.16830  4.98720  2.84189  3.70434  4.47335  2.82616  3.94733  4.68267  2.35704  3.82670  3.03891  2.00793  2.80955  3.03505  4.03272  2.90609  4.66335    254 d x - -
          2.68618  4.42225  2.77519  2.73123  3.46354  2.40513  3.72494  3.29354  2.67741  2.69355  4.24690  2.90347  2.73739  3.18146  2.89801  2.37887  2.77519  2.98518  4.58477  3.61503
          0.01978  5.52899  4.15920  0.61958  0.77255  0.67910  0.70739
    156   1.68307  4.58510  3.82535  4.45383  2.01693  4.35373  4.68215  2.13617  3.68779  1.90326  3.24988  3.99266  3.39829  4.40886  4.30173  3.66076  3.42728  2.33126  4.04651  3.38329    255 a x - -
          2.68618  4.42225  2.77519  2.73123  3.46354  2.40513  3.72494  3.29354  2.67741  2.69355  4.24690  2.90347  2.73739  3.18146  2.89801  2.37887  2.77519  2.98518  4.58477  3.61503
          0.00600  5.51521  6.23755  0.61958  0.77255  0.43405  1.04378
    157   3.02694  4.70585  4.76601  4.17804  3.11983  3.42995  3.97389  3.15312  4.03400  1.92905  3.82174  4.35382  4.72258  3.51419  3.76825  3.64574  3.47925  2.96071  0.95300  3.61971    256 w x - -
          2.68618  4.42225  2.77519  2.73123  3.46354  2.40513  3.72494  3.29354  2.67741  2.69355  4.24690  2.90347  2.73739  3.18146  2.89801  2.37887  2.77519  2.98518  4.58477  3.61503
          0.00580  5.54833  6.27068  0.61958  0.77255  0.54923  0.86131
    158   3.14048  5.65141  1.77225  1.79716  4.99655  3.16036  3.76613  4.48261  2.69913  3.08797  4.69207  2.91789  4.30754  2.22291  2.82404  2.79857  3.01263  2.90030  6.08402  4.67296    257 d x - -
          2.68618  4.42225  2.77519  2.73123  3.46354  2.40513  3.72494  3.29354  2.67741  2.69355  4.24690  2.90347  2.73739  3.18146  2.89801  2.37887  2.77519  2.98518  4.58477  3.61503
          0.00580  5.54833  6.27068  0.61958  0.77255  0.54923  0.86131
    159   2.96836  5.09926  3.78308  2.53212  3.52480  4.07316  3.06407  3.34443  3.19934  2.94492  3.82674  2.98986  4.45803  3.52950  2.33674  2.95507  2.34761  3.39423  2.35395  2.02072    258 y x - -
          2.68618  4.42225  2.77519  2.73123  3.46354  2.40513  3.72494  3.29354  2.67741  2.69355  4.24690  2.90347  2.73739  3.18146  2.89801  2.37887  2.77519  2.98518  4.58477  3.61503
          0.00580  5.54833  6.27068  0.61958  0.77255  0.54923  0.86131
    160   4.50179  5.70476  6.52838  5.95459  2.74116  5.92894  6.27113  1.72299  5.82220  0.71878  3.32991  6.11196  5.97792  5.69338  5.75623  5.32351  4.71197  1.73773  6.28243  5.31683    259 l x - -
          2.68618  4.42225  2.77519  2.73123  3.46354  2.40513  3.72494  3.29354  2.67741  2.69355  4.24690  2.90347  2.73739  3.18146  2.89801  2.37887  2.77519  2.98518  4.58477  3.61503
          0.00580  5.54833  6.27068  0.61958  0.77255  0.54923  0.86131
    161   2.95272  5.65161  2.97500  1.98477  4.99711  3.13495  3.79511  4.48339  2.35046  3.66332  4.69216  1.57892  4.30702  2.28548  2.97218  2.95915  2.99937  3.17060  6.08402  3.76662    260 n x - -
          2.68618  4.42225  2.77519  2.73123  3.46354  2.40513  3.72494  3.29354  2.67741  2.69355  4.24690  2.90347  2.73739  3.18146  2.89801  2.37887  2.77519  2.98518  4.58477  3.61503
          0.00580  5.54833  6.27068  0.61958  0.77255  0.54923  0.86131
    162   2.70489  5.65625  3.21042  2.44945  5.00149  2.87465  2.43678  4.48752  2.83947  3.96142  4.69712  3.03881  4.31114  2.16705  1.47975  2.51584  3.19134  4.04703  6.08854  4.67750    261 r x - -
          2.68618  4.42225  2.77519  2.73123  3.46354  2.40513  3.72494  3.29354  2.67741  2.69355  4.24690  2.90347  2.73739  3.18146  2.89801  2.37887  2.77519  2.98518  4.58477  3.61503
          0.00580  5.54833  6.27068  0.61958  0.77255  0.54923  0.86131
    163   1.91294  4.83373  3.78738  3.36216  2.24352  4.20554  2.49401  2.06733  3.57766  2.89855  3.32238  3.57471  4.58223  3.31577  2.78452  3.26632  3.42317  2.65437  5.42572  2.88148    262 a x - -
          2.68618  4.42225  2.77519  2.73123  3.46354  2.40513  3.72494  3.29354  2.67741  2.69355  4.24690  2.90347  2.73739  3.18146  2.89801  2.37887  2.77519  2.98518  4.58477  3.61503
          0.00580  5.54833  6.27068  0.61958  0.77255  0.54923  0.86131
    164   0.29393  5.14887  5.29317  4.95295  3.87484  4.10515  5.61532  4.43144  4.86038  4.22262  5.11908  4.74654  3.35313  5.05835  5.01467  3.56496  3.33726  3.52514  6.60302  5.44515    263 A x - -
          2.68618  4.42225  2.77519  2.73123  3.46354  2.40513  3.72494  3.29354  2.67741  2.69355  4.24690  2.90347  2.73739  3.18146  2.89801  2.37887  2.77519  2.98518  4.58477  3.61503
          0.00580  5.54833  6.27068  0.61958  0.77255  0.54923  0.86131
    165   3.00262  5.59887  3.07254  2.52930  4.19049  3.55215  4.11392  4.39270  2.85777  3.59740  4.64538  3.18295  3.32996  2.44188  2.70193  2.52881  1.41517  2.43278  6.04496  4.64766    264 t x - -
          2.68618  4.42225  2.77519  2.73123  3.46354  2.40513  3.72494  3.29354  2.67741  2.69355  4.24690  2.90347  2.73739  3.18146  2.89801  2.37887  2.77519  2.98518  4.58477  3.61503
          0.00580  5.54833  6.27068  0.61958  0.77255  0.54923  0.86131
    166   3.16654  5.14200  3.42637  2.01379  3.89538  4.05617  3.52880  2.10786  2.99700  2.41904  3.14296  3.40297  4.44202  2.96142  3.29511  2.44654  2.43022  2.99178  3.11228  4.40073    265 e x - -
          2.68618  4.42225  2.77519  2.73123  3.46354  2.40513  3.72494  3.29354  2.67741  2.69355  4.24690  2.90347  2.73739  3.18146  2.89801  2.37887  2.77519  2.98518  4.58477  3.61503
          0.00580  5.54833  6.27068  0.61958  0.77255  0.54923  0.86131
    167   2.98825  5.60405  3.05893  2.72234  4.92922  3.40902  4.11269  4.40139  2.72008  3.28504  4.65001  2.79064  2.84788  3.21578  3.06675  1.73912  1.53513  3.54334  6.04885  3.76976    266 t x - -
          2.68618  4.42225  2.77519  2.73123  3.46354  2.40513  3.72494  3.29354  2.67741  2.69355  4.24690  2.90347  2.73739  3.18146  2.89801  2.37887  2.77519  2.98518  4.58477  3.61503
          0.02163  5.54833  4.04560  0.61958  0.77255  0.54923  0.86131
    168   3.13241  5.63938  2.63462  2.82674  4.98318  3.90660  3.66434  3.99239  1.77173  3.61378  4.03580  3.11015  2.36236  2.07888  1.97326  3.09536  2.95793  3.71363  6.07267  4.66287    267 k x - -
          2.68618  4.42225  2.77519  2.73123  3.46354  2.40513  3.72494  3.29354  2.67741  2.69355  4.24690  2.90347  2.73739  3.18146  2.89801  2.37887  2.77519  2.98518  4.58477  3.61503
          0.00589  5.53260  6.25495  0.61958  0.77255  0.50157  0.93034
    169   2.51014  5.64967  1.55951  1.86983  4.99420  3.60778  3.80990  4.47980  2.83623  3.95472  4.69048  3.38173  3.15102  2.55832  2.63133  2.66667  3.10982  4.04002  3.94068  3.95657    268 d x - -
          2.68618  4.42225  2.77519  2.73123  3.46354  2.40513  3.72494  3.29354  2.67741  2.69355  4.24690  2.90347  2.73739  3.18146  2.89801  2.37887  2.77519  2.98518  4.58477  3.61503
          0.00580  5.54833  6.27068  0.61958  0.77255  0.54923  0.86131
    170   3.14108  5.64636  2.08123  1.71769  4.98911  3.36104  3.79647  3.01837  2.72401  3.59956  4.68766  3.38354  4.30887  2.07353  3.11531  1.93808  3.37226  3.62856  6.08039  4.67077    269 e x - -
          2.68618  4.42225  2.77519  2.73123  3.46354  2.40513  3.72494  3.29354  2.67741  2.69355  4.24690  2.90347  2.73739  3.18146  2.89801  2.37887  2.77519  2.98518  4.58477  3.61503
          0.00580  5.54833  6.27068  0.61958  0.77255  0.54923  0.86131
    171   3.28106  4.65192  5.24494  4.62988  2.58761  4.45418  4.78594  1.77783  3.80807  0.94810  3.15940  4.61685  4.81020  4.53948  3.79450  3.76676  3.51240  2.55792  3.75971  4.09679    270 l x - -
          2.68618  4.42225  2.77519  2.73123  3.46354  2.40513  3.72494  3.29354  2.67741  2.69355  4.24690  2.90347  2.73739  3.18146  2.89801  2.37887  2.77519  2.98518  4.58477  3.61503
          0.00580  5.54833  6.27068  0.61958  0.77255  0.54923  0.86131
    172   2.89193  4.61637  5.02598  2.69912  3.13275  4.36847  4.69371  2.33912  4.23864  1.59915  2.77301  4.47865  4.73359  4.39866  2.41471  3.67285  3.05384  1.62364  5.23598  3.76804    271 l x - -
          2.68618  4.42225  2.77519  2.73123  3.46354  2.40513  3.72494  3.29354  2.67741  2.69355  4.24690  2.90347  2.73739  3.18146  2.89801  2.37887  2.77519  2.98518  4.58477  3.61503
          0.00580  5.54833  6.27068  0.61958  0.77255  0.54923  0.86131
    173   2.84847  5.64994  3.39067  2.12964  4.99420  3.54743  3.29823  4.47932  2.83692  3.95470  4.19277  1.92448  4.30912  2.79500  1.62837  2.24105  2.86621  4.04018  6.08295  4.67287    272 r x - -
          2.68618  4.42225  2.77519  2.73123  3.46354  2.40513  3.72494  3.29354  2.67741  2.69355  4.24690  2.90347  2.73739  3.18146  2.89801  2.37887  2.77519  2.98518  4.58477  3.61503
          0.00580  5.54833  6.27068  0.61958  0.77255  0.54923  0.86131
    174   2.57293  5.63799  2.68544  2.51196  4.97750  3.91664  2.82267  3.68710  2.35390  2.70764  4.12321  3.38628  4.30996  2.77176  1.43127  2.78190  3.18573  4.02564  6.07394  4.66652    273 r x - -
          2.68618  4.42225  2.77519  2.73123  3.46354  2.40513  3.72494  3.29354  2.67741  2.69355  4.24690  2.90347  2.73739  3.18146  2.89801  2.37887  2.77519  2.98518  4.58477  3.61503
          0.00580  5.54833  6.27068  0.61958  0.77255  0.54923  0.86131
    175   3.24072  4.71228  4.70851  3.64772  1.59146  4.34109  3.54665  3.16175  4.00131  2.27649  3.82784  3.79133  4.70964  3.76286  4.17654  2.75828  3.25450  2.96781  2.48194  1.71950    274 f x - -
          2.68618  4.42225  2.77519  2.73123  3.46354  2.40513  3.72494  3.29354  2.67741  2.69355  4.24690  2.90347  2.73739  3.18146  2.89801  2.37887  2.77519  2.98518  4.58477  3.61503
          0.00580  5.54833  6.27068  0.61958  0.77255  0.54923  0.86131
    176   3.15534  5.47928  3.48544  2.54568  4.75605  1.05786  4.15429  3.73390  2.79038  3.43604  4.53919  3.46132  2.57880  3.11659  2.85407  2.97702  3.38624  3.55095  5.95455  3.95093    275 g x - -
          2.68660  4.42267  2.77546  2.73154  3.46369  2.40555  3.72386  3.29200  2.67783  2.69288  4.24732  2.90350  2.73781  3.18154  2.89723  2.37929  2.77517  2.98395  4.58519  3.61545
          0.15161  1.97485  6.27068  1.38977  0.28653  0.44802  1.01857
    177   2.44385  5.62231  2.71025  2.55861  4.95207  3.00490  2.40979  3.91241  2.85792  2.95166  4.10193  3.40188  1.92140  3.03043  2.60288  2.75154  2.73231  4.00470  6.06426  3.84037    281 p x - -
          2.68618  4.42225  2.77519  2.73123  3.46354  2.40513  3.72494  3.29354  2.67741  2.69355  4.24690  2.90347  2.73739  3.18146  2.89801  2.37887  2.77519  2.98518  4.58477  3.61503
          0.02081  5.56167  4.08913  0.61958  0.77255  0.48576  0.95510
    178   3.01665  4.76251  3.78121  3.81236  3.58642  2.83969  3.97649  2.88397  3.73145  1.61642  3.50506  2.74045  2.14876  3.99234  3.63705  3.51782  2.96611  2.08977  5.36382  3.02291    282 l x - -
          2.68618  4.42225  2.77519  2.73123  3.46354  2.40513  3.72494  3.29354  2.67741  2.69355  4.24690  2.90347  2.73739  3.18146  2.89801  2.37887  2.77519  2.98518  4.58477  3.61503
          0.00581  5.54667  6.26902  0.61958  0.77255  0.55680  0.85107
    179   1.66908  4.83204  4.20999  3.34718  3.59425  3.44679  3.92774  2.96282  3.57809  2.32016  3.93931  4.00274  3.25539  3.86245  1.65945  3.46073  3.42237  2.19863  5.42413  3.51515    283 r x - -
          2.68618  4.42225  2.77519  2.73123  3.46354  2.40513  3.72494  3.29354  2.67741  2.69355  4.24690  2.90347  2.73739  3.18146  2.89801  2.37887  2.77519  2.98518  4.58477  3.61503
          0.01853  5.54667  4.23668  0.61958  0.77255  0.55680  0.85107
    180   2.86765  4.58594  5.16053  4.54607  1.34595  4.37728  3.98258  2.81400  4.33365  1.48341  3.44558  4.53560  4.74101  4.46711  3.77316  3.68805  3.00546  2.07782  4.28604  3.65381    284 f x - -
          2.68618  4.42225  2.77519  2.73123  3.46354  2.40513  3.72494  3.29354  2.67741  2.69355  4.24690  2.90347  2.73739  3.18146  2.89801  2.37887  2.77519  2.98518  4.58477  3.61503
          0.25598  5.53403  1.50557  0.61958  0.77255  0.61223  0.78120
    181   2.37924  5.45880  2.02354  2.60432  4.78052  3.78840  3.17035  2.97039  2.72243  3.08067  4.02516  2.44980  4.18130  2.80358  2.08052  2.97913  2.80633  3.46927  5.90570  4.50930    285 d x - -
          2.68618  4.42225  2.77519  2.73123  3.46354  2.40513  3.72494  3.29354  2.67741  2.69355  4.24690  2.90347  2.73739  3.18146  2.89801  2.37887  2.77519  2.98518  4.58477  3.61503
          0.04652  5.28561  3.20905  0.61958  0.77255  1.27097  0.32928
    182   3.04371  4.44713  4.83420  4.23068  1.50398  3.01188  4.51782  2.68417  4.05087  1.54360  3.56133  4.29711  4.55850  4.21533  3.33217  3.00370  3.27625  2.12636  5.06567  3.88438    286 f x - -
          2.68618  4.42225  2.77519  2.73123  3.46354  2.40513  3.72494  3.29354  2.67741  2.69355  4.24690  2.90347  2.73739  3.18146  2.89801  2.37887  2.77519  2.98518  4.58477  3.61503
          0.15778  5.24693  1.96111  0.61958  0.77255  1.33386  0.30579
    183   2.61561  5.15070  3.31055  2.40973  4.39607  3.40209  3.55225  3.81702  2.58473  2.57951  3.27933  3.27519  1.92216  3.09706  2.28193  2.79260  3.15619  2.85825  5.64800  4.30725    287 p x - -
          2.68353  4.41944  2.77538  2.73326  3.46449  2.40704  3.72737  3.29244  2.67923  2.69407  4.24499  2.90581  2.73273  3.18079  2.89796  2.38009  2.77583  2.98013  4.57973  3.61784
          0.72109  0.66596        *  2.44699  0.09053  0.00000        *
//
