# Supplementary material for: Remote homology clustering identifies lowly conserved families of effector proteins in plant-pathogenic fungi
Source: Microb Genom. 2021 Sep 1;7(9):000637. doi: 10.1099/mgen.0.000637 (PMC8715435; doi:10.1099/mgen.0.000637)
Supplement: Supplementary material 16 [file mgen-7-0637-s0016.zip › hmms/markov-PC_02VR38.hmm]

HMMER3/f [3.3 | Nov 2019]
NAME  markov-PC_02VR38
LENG  196
ALPH  amino
RF    yes
MM    no
CONS  yes
CS    no
MAP   yes
DATE  Thu Jul 23 08:24:25 2020
NSEQ  22
EFFN  2.430420
CKSUM 3695130044
STATS LOCAL MSV      -10.8345  0.70561
STATS LOCAL VITERBI  -11.6877  0.70561
STATS LOCAL FORWARD   -4.7468  0.70561
HMM          A        C        D        E        F        G        H        I        K        L        M        N        P        Q        R        S        T        V        W        Y   
            m->m     m->i     m->d     i->m     i->i     d->m     d->d
  COMPO   2.48189  3.47530  2.88233  2.71185  3.36395  2.80739  3.64664  3.06513  2.57756  2.73010  3.76204  2.99815  3.26170  3.05325  3.06032  2.56307  2.74142  2.84692  4.29510  3.33919
          2.68552  4.42297  2.77592  2.73195  3.46326  2.40550  3.72567  3.29257  2.67813  2.69427  4.24542  2.90361  2.73715  3.18219  2.89702  2.37891  2.77541  2.98404  4.58549  3.61225
          0.65493  1.65827  1.23769  2.77370  0.06446  0.00000        *
      1   3.25075  4.64162  4.64072  4.09582  3.07548  4.40870  4.70104  2.23079  3.89682  1.12908  1.73346  4.38137  4.64462  4.10805  4.05840  3.76221  3.48161  2.34493  5.11394  3.99265     24 l x - -
          2.68618  4.42225  2.77519  2.73123  3.46354  2.40513  3.72494  3.29354  2.67741  2.69355  4.24690  2.90347  2.73739  3.18146  2.89801  2.37887  2.77519  2.98518  4.58477  3.61503
          0.02690  4.02505  4.74740  0.61958  0.77255  0.78369  0.61013
      2   2.60310  4.36462  3.40449  2.87228  3.24210  2.40923  3.75012  2.91815  2.81302  2.60359  3.50656  3.26853  3.93493  3.13539  3.16410  2.45927  2.85034  2.68288  3.33372  2.77731     25 g x - -
          2.68624  4.42231  2.77525  2.73129  3.46360  2.40518  3.72500  3.29241  2.67746  2.69361  4.24695  2.90352  2.73745  3.18152  2.89781  2.37892  2.77525  2.98524  4.58483  3.61509
          0.51096  0.93800  4.74740  0.16613  1.87689  0.78369  0.61013
      3   2.62596  4.43656  3.29114  2.45800  2.77433  3.53487  3.72089  2.95738  2.74698  2.63013  3.53599  3.20554  3.09630  3.06750  3.12504  2.79025  2.86025  2.72424  4.78074  2.39620     27 y x - -
          2.68618  4.42225  2.77519  2.73123  3.46354  2.40513  3.72494  3.29354  2.67741  2.69355  4.24690  2.90347  2.73739  3.18146  2.89801  2.37887  2.77519  2.98518  4.58477  3.61503
          0.02690  4.02505  4.74740  0.61958  0.77255  0.78369  0.61013
      4   2.85439  2.37938  4.44145  3.88423  3.26882  4.02013  4.43834  1.84878  3.73627  1.56250  3.17939  4.07640  4.37834  3.96485  3.90583  3.35444  3.10952  1.96139  5.02034  3.82949     28 l x - -
          2.68618  4.42225  2.77519  2.73123  3.46354  2.40513  3.72494  3.29354  2.67741  2.69355  4.24690  2.90347  2.73739  3.18146  2.89801  2.37887  2.77519  2.98518  4.58477  3.61503
          0.02690  4.02505  4.74740  0.61958  0.77255  0.78369  0.61013
      5   1.70939  2.88389  3.89707  3.40108  3.64064  3.27345  4.17897  2.68258  3.31458  2.65292  3.59431  3.54375  3.88779  3.58166  3.57246  2.66065  2.28034  2.08231  5.13886  3.94181     29 a x - -
          2.68618  4.42225  2.77519  2.73123  3.46354  2.40513  3.72494  3.29354  2.67741  2.69355  4.24690  2.90347  2.73739  3.18146  2.89801  2.37887  2.77519  2.98518  4.58477  3.61503
          0.02690  4.02505  4.74740  0.61958  0.77255  0.78369  0.61013
      6   2.22357  4.36340  3.26648  2.80396  3.69202  2.74156  3.85034  2.13233  2.79853  2.74511  3.63446  2.65033  3.86376  3.12497  3.16987  2.68879  2.81143  2.70876  5.10550  3.85183     30 i x - -
          2.68618  4.42225  2.77519  2.73123  3.46354  2.40513  3.72494  3.29354  2.67741  2.69355  4.24690  2.90347  2.73739  3.18146  2.89801  2.37887  2.77519  2.98518  4.58477  3.61503
          0.02690  4.02505  4.74740  0.61958  0.77255  0.78369  0.61013
      7   2.86641  4.35773  4.25003  3.79642  3.55499  3.94615  4.58006  1.18583  3.65179  2.20320  3.42826  4.03431  4.40127  3.98562  3.88291  3.33774  2.54836  1.85026  5.34003  4.12097     31 i x - -
          2.68618  4.42225  2.77519  2.73123  3.46354  2.40513  3.72494  3.29354  2.67741  2.69355  4.24690  2.90347  2.73739  3.18146  2.89801  2.37887  2.77519  2.98518  4.58477  3.61503
          0.02690  4.02505  4.74740  0.61958  0.77255  0.78369  0.61013
      8   2.86440  4.48138  3.67241  2.60263  1.91826  3.77683  3.66839  2.95241  3.13862  2.55756  3.56987  3.49811  4.15304  3.40507  3.43246  3.06810  3.09624  2.76731  4.21503  1.86515     32 y x - -
          2.68618  4.42225  2.77519  2.73123  3.46354  2.40513  3.72494  3.29354  2.67741  2.69355  4.24690  2.90347  2.73739  3.18146  2.89801  2.37887  2.77519  2.98518  4.58477  3.61503
          0.02690  4.02505  4.74740  0.61958  0.77255  0.64558  0.74309
      9   2.76279  4.32877  3.95241  3.40727  3.27091  3.79007  4.14023  2.48374  3.26120  1.35856  2.66540  3.70848  4.17972  3.56589  3.51099  2.57571  3.01632  2.38584  4.93028  3.72031     33 l x - -
          2.68618  4.42225  2.77519  2.73123  3.46354  2.40513  3.72494  3.29354  2.67741  2.69355  4.24690  2.90347  2.73739  3.18146  2.89801  2.37887  2.77519  2.98518  4.58477  3.61503
          0.02475  4.10724  4.82959  0.61958  0.77255  0.71365  0.67305
     10   2.77657  5.18204  2.79250  1.71144  4.52809  3.43084  3.62948  3.97270  2.03024  3.45758  4.24803  2.49583  3.86468  2.75034  2.33646  2.73725  3.00195  3.57920  5.58266  4.22871     34 e x - -
          2.68618  4.42225  2.77519  2.73123  3.46354  2.40513  3.72494  3.29354  2.67741  2.69355  4.24690  2.90347  2.73739  3.18146  2.89801  2.37887  2.77519  2.98518  4.58477  3.61503
          0.02475  4.10724  4.82959  0.61958  0.77255  0.71365  0.67305
     11   2.31561  4.28851  4.10915  3.62305  3.60631  3.76769  4.41227  1.33485  3.52149  2.39919  3.50061  3.85855  4.25339  3.82297  3.77341  3.13362  2.48816  1.97381  5.25750  4.04964     35 i x - -
          2.68618  4.42225  2.77519  2.73123  3.46354  2.40513  3.72494  3.29354  2.67741  2.69355  4.24690  2.90347  2.73739  3.18146  2.89801  2.37887  2.77519  2.98518  4.58477  3.61503
          0.11352  4.10724  2.39845  0.61958  0.77255  0.71365  0.67305
     12   2.67913  4.92370  2.71819  2.39560  4.34771  3.31626  3.69738  3.79523  2.13268  3.35509  4.17376  2.04781  3.82504  2.85043  2.85253  2.03133  2.95686  3.41219  5.53154  4.18261     36 s x - -
          2.68618  4.42225  2.77519  2.73123  3.46354  2.40513  3.72494  3.29354  2.67741  2.69355  4.24690  2.90347  2.73739  3.18146  2.89801  2.37887  2.77519  2.98518  4.58477  3.61503
          0.02701  4.02074  4.74308  0.61958  0.77255  0.64251  0.74648
     13   2.30093  4.26958  3.40959  3.07029  4.33300  2.37474  4.17521  3.75068  3.12072  3.42049  4.23755  3.29455  3.74913  3.41875  3.46917  1.43678  1.87981  3.22363  5.65795  4.42707     37 s x - -
          2.68618  4.42225  2.77519  2.73123  3.46354  2.40513  3.72494  3.29354  2.67741  2.69355  4.24690  2.90347  2.73739  3.18146  2.89801  2.37887  2.77519  2.98518  4.58477  3.61503
          0.10480  4.10724  2.48843  0.61958  0.77255  0.71365  0.67305
     14   2.58377  4.69788  2.86077  2.52786  4.21118  3.26472  3.77901  3.65445  2.56840  3.25585  4.09330  2.99690  1.98003  2.45460  2.96575  2.23893  2.90361  3.27383  5.46874  4.14815     38 p x - -
          2.68618  4.42225  2.77519  2.73123  3.46354  2.40513  3.72494  3.29354  2.67741  2.69355  4.24690  2.90347  2.73739  3.18146  2.89801  2.37887  2.77519  2.98518  4.58477  3.61503
          0.02678  4.02922  4.75157  0.61958  0.77255  0.78038  0.61292
     15   2.73330  5.09399  2.09274  2.24743  4.51870  3.24554  3.73996  4.00815  2.64952  3.55028  4.36512  1.94218  3.81313  2.89616  3.17153  1.96265  3.02960  3.58778  5.72443  4.30017     39 n x - -
          2.68618  4.42225  2.77519  2.73123  3.46354  2.40513  3.72494  3.29354  2.67741  2.69355  4.24690  2.90347  2.73739  3.18146  2.89801  2.37887  2.77519  2.98518  4.58477  3.61503
          0.02678  4.02922  4.75157  0.61958  0.77255  0.78038  0.61292
     16   2.63004  4.82202  2.87406  2.47544  4.27291  3.32323  3.70130  3.72270  2.41642  3.29165  4.10965  2.09086  3.82163  2.85660  2.39678  2.01107  2.91426  3.34135  5.46829  4.13830     40 s x - -
          2.68622  4.42229  2.77524  2.73079  3.46358  2.40517  3.72499  3.29358  2.67745  2.69359  4.24694  2.90351  2.73744  3.18151  2.89805  2.37891  2.77502  2.98523  4.58481  3.61507
          0.37540  1.18958  4.75157  0.19946  1.71020  0.78038  0.61292
     17   2.70864  4.91726  2.98008  2.50002  4.28218  3.42168  3.64561  3.71079  2.25650  3.25784  4.08165  2.99020  3.86045  2.04967  2.27557  2.07594  2.95128  3.35823  5.42274  4.11616     42 q x - -
          2.68618  4.42225  2.77519  2.73123  3.46354  2.40513  3.72494  3.29354  2.67741  2.69355  4.24690  2.90347  2.73739  3.18146  2.89801  2.37887  2.77519  2.98518  4.58477  3.61503
          0.02678  4.02922  4.75157  0.61958  0.77255  0.78038  0.61292
     18   2.69212  4.26877  3.77714  3.21677  2.96095  3.70594  2.98337  2.33534  3.09276  1.80856  3.31509  3.52175  4.07102  3.38467  3.36002  2.98015  2.92199  2.49848  4.53078  2.61562     43 l x - -
          2.68618  4.42225  2.77519  2.73123  3.46354  2.40513  3.72494  3.29354  2.67741  2.69355  4.24690  2.90347  2.73739  3.18146  2.89801  2.37887  2.77519  2.98518  4.58477  3.61503
          0.02678  4.02922  4.75157  0.61958  0.77255  0.78038  0.61292
     19   1.92317  4.31058  3.31026  3.06580  4.24730  3.06755  4.19214  3.56543  3.12574  3.30320  4.21637  3.31030  1.34230  3.46294  3.43769  2.54849  2.84203  3.13090  5.60351  4.37766     44 p x - -
          2.68618  4.42225  2.77519  2.73123  3.46354  2.40513  3.72494  3.29354  2.67741  2.69355  4.24690  2.90347  2.73739  3.18146  2.89801  2.37887  2.77519  2.98518  4.58477  3.61503
          0.02678  4.02922  4.75157  0.61958  0.77255  0.78038  0.61292
     20   2.60918  4.38327  3.38632  2.86918  2.36752  3.51771  3.81160  2.86083  2.39646  2.57172  3.51005  3.27287  3.93970  3.13062  3.09521  2.80475  2.19558  2.63991  4.92546  3.62915     45 t x - -
          2.68636  4.42243  2.77537  2.73093  3.46372  2.40530  3.72512  3.29334  2.67758  2.69373  4.24707  2.90364  2.73736  3.18164  2.89818  2.37840  2.77442  2.98536  4.58495  3.61521
          0.52207  0.92112  4.75157  1.01656  0.44916  0.78038  0.61292
     21   2.57049  4.72487  2.08263  2.44670  4.13238  2.73765  3.72177  3.49975  2.57522  3.15580  3.98540  2.94785  3.79844  2.88924  3.04014  2.62102  2.44694  2.63150  5.41405  4.07779     49 d x - -
          2.68618  4.42225  2.77519  2.73123  3.46354  2.40513  3.72494  3.29354  2.67741  2.69355  4.24690  2.90347  2.73739  3.18146  2.89801  2.37887  2.77519  2.98518  4.58477  3.61503
          0.02678  4.02922  4.75157  0.61958  0.77255  0.64859  0.73978
     22   2.35557  4.36388  3.21929  2.91021  4.38593  2.38210  4.09931  3.83385  3.01949  3.46986  4.27978  3.21280  2.07322  3.31839  3.40056  1.54778  2.80263  3.30242  5.68164  4.42190     50 s x - -
          2.68618  4.42225  2.77519  2.73123  3.46354  2.40513  3.72494  3.29354  2.67741  2.69355  4.24690  2.90347  2.73739  3.18146  2.89801  2.37887  2.77519  2.98518  4.58477  3.61503
          0.02475  4.10724  4.82959  0.61958  0.77255  0.71365  0.67305
     23   2.58620  4.69206  3.03026  2.52450  4.00690  2.85019  3.69792  3.40359  2.26619  3.03503  3.86578  2.61364  3.83185  2.87068  2.93411  2.65159  2.18406  2.67547  5.29645  3.98639     51 t x - -
          2.68618  4.42225  2.77519  2.73123  3.46354  2.40513  3.72494  3.29354  2.67741  2.69355  4.24690  2.90347  2.73739  3.18146  2.89801  2.37887  2.77519  2.98518  4.58477  3.61503
          0.02475  4.10724  4.82959  0.61958  0.77255  0.71365  0.67305
     24   2.67878  4.90271  2.93783  2.49659  4.33459  3.38301  3.69627  3.77900  2.36752  3.32990  4.14134  2.14452  3.85534  2.84102  2.10085  2.08842  2.94649  3.39828  5.49359  4.16715     52 s x - -
          2.68618  4.42225  2.77519  2.73123  3.46354  2.40513  3.72494  3.29354  2.67741  2.69355  4.24690  2.90347  2.73739  3.18146  2.89801  2.37887  2.77519  2.98518  4.58477  3.61503
          0.02475  4.10724  4.82959  0.61958  0.77255  0.71365  0.67305
     25   2.59538  4.23527  3.68032  3.13045  2.82521  3.58785  3.93587  2.65219  3.05490  1.94682  3.35367  3.46283  4.00313  3.34434  3.35360  2.49357  2.14787  2.45413  4.84780  3.60339     53 l x - -
          2.68618  4.42225  2.77519  2.73123  3.46354  2.40513  3.72494  3.29354  2.67741  2.69355  4.24690  2.90347  2.73739  3.18146  2.89801  2.37887  2.77519  2.98518  4.58477  3.61503
          0.02475  4.10724  4.82959  0.61958  0.77255  0.71365  0.67305
     26   2.57400  4.55220  3.16528  2.65121  3.84313  3.41410  3.75763  2.75161  2.60395  2.88188  3.74601  3.10941  3.86207  2.56626  3.00515  1.89855  2.47842  2.91598  5.19484  3.91313     54 s x - -
          2.68618  4.42225  2.77519  2.73123  3.46354  2.40513  3.72494  3.29354  2.67741  2.69355  4.24690  2.90347  2.73739  3.18146  2.89801  2.37887  2.77519  2.98518  4.58477  3.61503
          0.02475  4.10724  4.82959  0.61958  0.77255  0.71365  0.67305
     27   2.41937  4.37898  3.24668  3.03520  4.34432  3.08796  4.20633  3.81964  3.13575  3.49328  4.35836  3.30094  1.21030  3.47153  3.45689  2.08525  2.88697  3.31542  5.67453  4.41362     55 p x - -
          2.68618  4.42225  2.77519  2.73123  3.46354  2.40513  3.72494  3.29354  2.67741  2.69355  4.24690  2.90347  2.73739  3.18146  2.89801  2.37887  2.77519  2.98518  4.58477  3.61503
          0.11352  4.10724  2.39845  0.61958  0.77255  0.71365  0.67305
     28   2.79262  5.09758  2.83493  2.42362  4.38603  3.43741  2.87349  3.86589  1.72142  3.37252  4.19082  2.18385  3.87470  2.76124  2.56769  2.77021  3.01641  3.50338  5.48165  4.14551     56 k x - -
          2.68618  4.42225  2.77519  2.73123  3.46354  2.40513  3.72494  3.29354  2.67741  2.69355  4.24690  2.90347  2.73739  3.18146  2.89801  2.37887  2.77519  2.98518  4.58477  3.61503
          0.02701  4.02074  4.74308  0.61958  0.77255  0.64251  0.74648
     29   2.65924  4.48694  3.33869  2.78919  3.38583  3.56688  2.53465  2.34155  2.67994  2.67648  3.57864  3.22330  3.94993  2.63386  3.03954  2.81541  2.88820  2.77632  4.84638  2.90911     57 i x - -
          2.68638  4.42134  2.77489  2.73143  3.46373  2.40532  3.72514  3.29374  2.67741  2.69374  4.24709  2.90309  2.73662  3.18166  2.89820  2.37872  2.77539  2.98512  4.58496  3.61523
          0.34178  1.26760  4.82959  1.32165  0.31019  0.71365  0.67305
     30   2.64899  4.33514  3.57451  3.02765  3.47269  3.62816  3.92810  1.89347  2.94027  2.45603  3.42400  3.41238  2.84323  2.80264  3.26691  2.90073  2.89245  2.21190  4.96535  3.73728     63 i x - -
          2.68618  4.42225  2.77519  2.73123  3.46354  2.40513  3.72494  3.29354  2.67741  2.69355  4.24690  2.90347  2.73739  3.18146  2.89801  2.37887  2.77519  2.98518  4.58477  3.61503
          0.16265  4.16080  2.00610  0.61958  0.77255  0.71365  0.67305
     31   2.63543  4.68428  2.59698  2.52060  3.66956  3.45026  3.65694  3.27204  2.53242  2.55827  3.76674  3.01788  3.85858  2.51758  2.96126  2.70528  2.86940  2.99468  5.06108  2.51604     64 y x - -
          2.68618  4.42225  2.77519  2.73123  3.46354  2.40513  3.72494  3.29354  2.67741  2.69355  4.24690  2.90347  2.73739  3.18146  2.89801  2.37887  2.77519  2.98518  4.58477  3.61503
          0.12387  4.02505  2.31626  0.61958  0.77255  0.69167  0.69462
     32   2.57913  4.60976  3.07647  2.56044  3.08065  3.40899  3.68224  3.26535  2.51289  2.90856  3.75906  2.62124  3.83496  2.88635  2.57333  2.07603  2.83030  2.97214  5.14937  3.82715     65 s x - -
          2.68618  4.42225  2.77519  2.73123  3.46354  2.40513  3.72494  3.29354  2.67741  2.69355  4.24690  2.90347  2.73739  3.18146  2.89801  2.37887  2.77519  2.98518  4.58477  3.61503
          0.02701  4.02074  4.74308  0.61958  0.77255  0.83302  0.57046
     33   2.63611  4.86328  2.88251  2.41905  4.17243  3.37987  2.97028  3.60775  2.14285  3.18246  3.99617  2.93204  3.03352  2.78311  2.78464  2.04747  2.88139  3.26044  5.38387  4.04741     66 s x - -
          2.68618  4.42225  2.77519  2.73123  3.46354  2.40513  3.72494  3.29354  2.67741  2.69355  4.24690  2.90347  2.73739  3.18146  2.89801  2.37887  2.77519  2.98518  4.58477  3.61503
          0.02701  4.02074  4.74308  0.61958  0.77255  0.68845  0.69787
     34   2.63597  4.35073  3.50084  2.94569  2.74815  3.59153  3.78526  2.86073  2.51957  2.55332  3.46374  3.33203  3.97812  3.18265  3.18386  2.23715  2.87115  2.63850  2.73078  3.37614     67 s x - -
          2.68618  4.42225  2.77519  2.73123  3.46354  2.40513  3.72494  3.29354  2.67741  2.69355  4.24690  2.90347  2.73739  3.18146  2.89801  2.37887  2.77519  2.98518  4.58477  3.61503
          0.02475  4.10724  4.82959  0.61958  0.77255  0.66472  0.72240
     35   2.62160  4.76494  2.40869  2.48066  3.98877  3.44591  3.11389  2.52328  2.47397  3.01763  3.84571  2.99306  3.84463  2.82950  2.69398  2.67019  2.54709  3.08775  5.27751  3.95443     68 d x - -
          2.68618  4.42225  2.77519  2.73123  3.46354  2.40513  3.72494  3.29354  2.67741  2.69355  4.24690  2.90347  2.73739  3.18146  2.89801  2.37887  2.77519  2.98518  4.58477  3.61503
          0.02344  4.16080  4.88315  0.61958  0.77255  0.71365  0.67305
     36   2.67805  4.87412  3.08086  2.50645  4.14032  3.48222  3.19285  3.54940  2.12571  2.71833  3.94855  3.01047  3.86772  2.78723  2.14783  2.44142  2.55977  3.22489  5.34489  4.03311     69 k x - -
          2.68618  4.42225  2.77519  2.73123  3.46354  2.40513  3.72494  3.29354  2.67741  2.69355  4.24690  2.90347  2.73739  3.18146  2.89801  2.37887  2.77519  2.98518  4.58477  3.61503
          0.02344  4.16080  4.88315  0.61958  0.77255  0.71365  0.67305
     37   2.53432  3.50334  3.42810  2.88250  3.64664  3.43479  3.86598  2.99181  2.82956  2.71046  3.59167  3.27232  3.90074  2.71364  3.19617  2.38822  1.94546  2.39385  5.06335  3.82022     70 t x - -
          2.68618  4.42225  2.77519  2.73123  3.46354  2.40513  3.72494  3.29354  2.67741  2.69355  4.24690  2.90347  2.73739  3.18146  2.89801  2.37887  2.77519  2.98518  4.58477  3.61503
          0.02344  4.16080  4.88315  0.61958  0.77255  0.71365  0.67305
     38   2.61390  4.29693  3.54874  2.99734  2.19835  3.59246  3.86178  2.77528  2.92499  2.23048  3.40164  3.37483  3.98430  2.80111  3.25016  2.52734  2.61245  2.56318  4.84907  3.58778     71 f x - -
          2.68618  4.42225  2.77519  2.73123  3.46354  2.40513  3.72494  3.29354  2.67741  2.69355  4.24690  2.90347  2.73739  3.18146  2.89801  2.37887  2.77519  2.98518  4.58477  3.61503
          0.02344  4.16080  4.88315  0.61958  0.77255  0.71365  0.67305
     39   2.71757  5.17112  2.47418  2.34803  4.51286  3.41688  3.61820  3.97584  1.73588  3.45774  4.22573  2.53166  3.83762  2.44295  2.51909  2.67786  2.94643  3.56310  5.58621  4.20531     72 k x - -
          2.68618  4.42225  2.77519  2.73123  3.46354  2.40513  3.72494  3.29354  2.67741  2.69355  4.24690  2.90347  2.73739  3.18146  2.89801  2.37887  2.77519  2.98518  4.58477  3.61503
          0.02344  4.16080  4.88315  0.61958  0.77255  0.71365  0.67305
     40   2.88497  5.22931  2.71190  2.41356  4.56778  3.44560  3.71349  4.02247  2.08729  3.52384  4.34762  1.55440  3.92939  2.40647  2.72599  2.84557  3.12294  3.64651  5.64962  4.30134     73 n x - -
          2.68618  4.42225  2.77519  2.73123  3.46354  2.40513  3.72494  3.29354  2.67741  2.69355  4.24690  2.90347  2.73739  3.18146  2.89801  2.37887  2.77519  2.98518  4.58477  3.61503
          0.02344  4.16080  4.88315  0.61958  0.77255  0.71365  0.67305
     41   2.64072  4.68406  3.02151  2.62367  4.00733  3.39201  3.81513  2.78794  2.64933  3.07012  3.94761  1.59899  3.20816  3.01651  3.05599  2.72698  2.93187  3.06957  5.34894  4.02430     74 n x - -
          2.68618  4.42225  2.77519  2.73123  3.46354  2.40513  3.72494  3.29354  2.67741  2.69355  4.24690  2.90347  2.73739  3.18146  2.89801  2.37887  2.77519  2.98518  4.58477  3.61503
          0.02344  4.16080  4.88315  0.61958  0.77255  0.71365  0.67305
     42   2.68998  4.89417  2.87783  2.46667  4.19549  3.40735  2.96702  3.65389  2.46764  3.23543  4.05780  2.97824  2.02857  2.59228  2.88703  2.37261  2.94552  3.30792  5.43220  4.08781     75 p x - -
          2.68618  4.42225  2.77519  2.73123  3.46354  2.40513  3.72494  3.29354  2.67741  2.69355  4.24690  2.90347  2.73739  3.18146  2.89801  2.37887  2.77519  2.98518  4.58477  3.61503
          0.02344  4.16080  4.88315  0.61958  0.77255  0.71365  0.67305
     43   1.18404  4.40249  3.92314  3.46616  3.72748  3.54686  4.32454  2.81111  3.35889  2.56365  2.25527  3.69846  4.12401  3.68262  3.63252  2.93579  3.03529  2.62177  5.31514  4.10313     76 a x - -
          2.68618  4.42225  2.77519  2.73123  3.46354  2.40513  3.72494  3.29354  2.67741  2.69355  4.24690  2.90347  2.73739  3.18146  2.89801  2.37887  2.77519  2.98518  4.58477  3.61503
          0.01987  4.32432  5.04666  0.61958  0.77255  0.36580  1.18299
     44   2.81262  4.70546  4.97008  4.42299  3.61765  4.47468  4.94989  2.45402  4.26320  2.09048  0.93321  4.58792  4.82651  4.46190  4.40082  3.82651  3.56406  1.96542  5.46132  4.32387     77 m x - -
          2.68618  4.42225  2.77519  2.73123  3.46354  2.40513  3.72494  3.29354  2.67741  2.69355  4.24690  2.90347  2.73739  3.18146  2.89801  2.37887  2.77519  2.98518  4.58477  3.61503
          0.01273  4.76617  5.48852  0.61958  0.77255  0.48576  0.95510
     45   3.24291  5.42096  3.71050  3.02587  4.82246  3.94940  3.93749  4.16505  0.83065  3.32668  4.50236  3.46529  4.30850  3.06674  2.17256  3.24500  3.17858  3.24654  5.76345  4.54622     78 k x - -
          2.68618  4.42225  2.77519  2.73123  3.46354  2.40513  3.72494  3.29354  2.67741  2.69355  4.24690  2.90347  2.73739  3.18146  2.89801  2.37887  2.77519  2.98518  4.58477  3.61503
          0.23341  4.76617  1.61116  0.61958  0.77255  0.48576  0.95510
     46   3.03689  4.41598  4.76722  4.17562  2.41396  4.21877  4.53383  2.26967  4.02044  1.10825  3.18876  4.29834  3.28313  4.15560  4.10363  3.53228  3.26565  2.04041  5.00745  3.85697     79 l x - -
          2.68610  4.42237  2.77532  2.73135  3.46366  2.40525  3.72506  3.29366  2.67753  2.69367  4.24702  2.90359  2.73752  3.18158  2.89813  2.37899  2.77375  2.98530  4.58489  3.61477
          1.02864  0.75063  1.76937  0.09288  2.42250  0.31181  1.31722
     47   2.46581  4.18756  4.32422  3.73150  1.85115  3.86291  4.17355  2.50454  3.32229  1.86267  3.30078  3.89017  4.23047  3.79143  3.45364  3.15581  2.59728  2.24892  4.80151  3.23579     81 f x - -
          2.68618  4.42225  2.77519  2.73123  3.46354  2.40513  3.72494  3.29354  2.67741  2.69355  4.24690  2.90347  2.73739  3.18146  2.89801  2.37887  2.77519  2.98518  4.58477  3.61503
          0.01469  4.62347  5.34582  0.61958  0.77255  0.35199  1.21500
     48   2.26001  4.76114  3.17579  2.80430  3.12499  3.67830  3.90564  3.09610  2.78585  2.75576  3.85310  2.91768  3.52519  3.11977  3.21330  2.10296  1.93595  3.06414  5.30942  4.02514     82 t x - -
          2.68618  4.42225  2.77519  2.73123  3.46354  2.40513  3.72494  3.29354  2.67741  2.69355  4.24690  2.90347  2.73739  3.18146  2.89801  2.37887  2.77519  2.98518  4.58477  3.61503
          0.01273  4.76617  5.48852  0.61958  0.77255  0.48576  0.95510
     49   2.52336  4.28441  4.25735  3.67334  2.81574  3.28830  4.21380  2.62203  3.55552  1.37222  3.40351  3.88229  4.27201  3.77768  3.74003  2.26156  2.84606  2.39480  4.90408  3.71181     83 l x - -
          2.68618  4.42225  2.77519  2.73123  3.46354  2.40513  3.72494  3.29354  2.67741  2.69355  4.24690  2.90347  2.73739  3.18146  2.89801  2.37887  2.77519  2.98518  4.58477  3.61503
          0.41226  4.76617  1.11069  0.61958  0.77255  0.48576  0.95510
     50   2.32342  3.62897  4.46091  3.86061  2.17002  3.84466  4.16556  2.25059  3.68857  1.77418  3.17395  3.93980  4.20454  3.85274  3.76552  3.14912  2.92299  2.12665  4.70957  3.07150     84 l x - -
          2.68618  4.42225  2.77519  2.73123  3.46354  2.40513  3.72494  3.29354  2.67741  2.69355  4.24690  2.90347  2.73739  3.18146  2.89801  2.37887  2.77519  2.98518  4.58477  3.61503
          0.01892  4.37283  5.09518  0.61958  0.77255  1.03145  0.44082
     51   2.09497  4.23431  4.30163  3.72363  2.50437  3.90296  4.24445  2.43184  3.60047  1.54444  3.24670  3.91810  4.26810  3.80961  3.76927  3.20473  2.77602  2.06684  4.88071  3.69593     85 l x - -
          2.68618  4.42225  2.77519  2.73123  3.46354  2.40513  3.72494  3.29354  2.67741  2.69355  4.24690  2.90347  2.73739  3.18146  2.89801  2.37887  2.77519  2.98518  4.58477  3.61503
          0.01892  4.37283  5.09518  0.61958  0.77255  0.25226  1.50079
     52   2.07110  4.31243  4.45000  3.86785  3.43422  3.98240  4.34006  2.06406  3.73225  1.34060  3.42879  4.02859  4.36283  3.93919  3.88170  2.88512  2.71960  2.33131  4.97582  3.78931     86 l x - -
          2.68618  4.42225  2.77519  2.73123  3.46354  2.40513  3.72494  3.29354  2.67741  2.69355  4.24690  2.90347  2.73739  3.18146  2.89801  2.37887  2.77519  2.98518  4.58477  3.61503
          0.01273  4.76617  5.48852  0.61958  0.77255  0.48576  0.95510
     53   1.70518  4.29343  4.23606  3.65523  2.76346  3.20519  4.21541  2.74220  3.54194  2.11706  3.42230  3.87023  4.26704  3.76809  3.73480  2.80132  2.78077  1.81055  4.92088  3.72741     87 a x - -
          2.68618  4.42225  2.77519  2.73123  3.46354  2.40513  3.72494  3.29354  2.67741  2.69355  4.24690  2.90347  2.73739  3.18146  2.89801  2.37887  2.77519  2.98518  4.58477  3.61503
          0.04036  4.76617  3.47228  0.61958  0.77255  0.48576  0.95510
     54   1.58564  4.36054  4.29538  3.73644  2.71915  3.90117  4.29845  2.76609  3.62264  1.44291  3.46392  3.93577  4.31644  3.84941  3.81427  2.77719  3.10457  2.58942  4.99021  3.77707     88 l x - -
          2.68618  4.42225  2.77519  2.73123  3.46354  2.40513  3.72494  3.29354  2.67741  2.69355  4.24690  2.90347  2.73739  3.18146  2.89801  2.37887  2.77519  2.98518  4.58477  3.61503
          0.01308  4.73889  5.46123  0.61958  0.77255  0.45094  1.01343
     55   2.28333  4.30016  4.16805  3.58505  2.83396  3.37821  4.18054  2.46117  3.47945  2.19413  2.63181  3.82815  3.72729  3.71390  3.68967  1.77810  3.02891  2.41609  4.90983  3.71363     89 s x - -
          2.68618  4.42225  2.77519  2.73123  3.46354  2.40513  3.72494  3.29354  2.67741  2.69355  4.24690  2.90347  2.73739  3.18146  2.89801  2.37887  2.77519  2.98518  4.58477  3.61503
          0.01273  4.76617  5.48852  0.61958  0.77255  0.48576  0.95510
     56   2.21189  4.31656  4.18663  3.60725  3.42350  3.32380  4.20448  2.55084  3.49700  1.29743  2.66850  3.21781  4.27070  3.73518  3.70603  3.17957  3.04702  2.55304  4.93350  3.73836     90 l x - -
          2.68618  4.42225  2.77519  2.73123  3.46354  2.40513  3.72494  3.29354  2.67741  2.69355  4.24690  2.90347  2.73739  3.18146  2.89801  2.37887  2.77519  2.98518  4.58477  3.61503
          0.01273  4.76617  5.48852  0.61958  0.77255  0.48576  0.95510
     57   1.24969  4.39552  4.17306  3.60932  3.57502  3.88771  4.29191  2.16245  3.51647  2.25630  3.55729  3.86629  4.30539  3.77106  3.75870  2.77413  2.81202  2.42445  5.09018  3.88879     91 a x - -
          2.68618  4.42225  2.77519  2.73123  3.46354  2.40513  3.72494  3.29354  2.67741  2.69355  4.24690  2.90347  2.73739  3.18146  2.89801  2.37887  2.77519  2.98518  4.58477  3.61503
          0.01273  4.76617  5.48852  0.61958  0.77255  0.48576  0.95510
     58   1.32175  4.54365  4.10279  3.62747  4.26083  3.10386  4.52597  3.61264  3.58039  3.34543  4.21097  3.79673  4.17712  3.85526  3.88657  2.48179  1.52581  2.21143  5.67967  4.47526     92 a x - -
          2.68618  4.42225  2.77519  2.73123  3.46354  2.40513  3.72494  3.29354  2.67741  2.69355  4.24690  2.90347  2.73739  3.18146  2.89801  2.37887  2.77519  2.98518  4.58477  3.61503
          0.01273  4.76617  5.48852  0.61958  0.77255  0.48576  0.95510
     59   2.16003  4.67194  3.48859  2.93140  3.88389  3.68863  3.97978  3.25710  2.90131  2.35502  3.81177  3.15970  4.09975  3.22834  3.11357  1.66728  2.37921  2.67274  5.27573  4.01193     93 s x - -
          2.68618  4.42225  2.77519  2.73123  3.46354  2.40513  3.72494  3.29354  2.67741  2.69355  4.24690  2.90347  2.73739  3.18146  2.89801  2.37887  2.77519  2.98518  4.58477  3.61503
          0.01273  4.76617  5.48852  0.61958  0.77255  0.48576  0.95510
     60   2.30966  4.47160  4.43747  4.02287  4.12613  3.13837  4.71437  3.26775  3.94612  3.18353  4.09870  4.02262  4.26598  4.17333  4.14098  2.53322  2.75304  0.79015  5.61465  4.43785     94 v x - -
          2.68618  4.42225  2.77519  2.73123  3.46354  2.40513  3.72494  3.29354  2.67741  2.69355  4.24690  2.90347  2.73739  3.18146  2.89801  2.37887  2.77519  2.98518  4.58477  3.61503
          0.01273  4.76617  5.48852  0.61958  0.77255  0.48576  0.95510
     61   2.50299  4.80249  3.39199  2.85139  4.12640  3.62409  3.97789  3.12177  2.83463  3.16927  3.56356  2.53042  4.07269  3.17463  3.26363  1.24311  2.84430  3.20049  5.46178  4.17013     95 s x - -
          2.68618  4.42225  2.77519  2.73123  3.46354  2.40513  3.72494  3.29354  2.67741  2.69355  4.24690  2.90347  2.73739  3.18146  2.89801  2.37887  2.77519  2.98518  4.58477  3.61503
          0.01273  4.76617  5.48852  0.61958  0.77255  0.48576  0.95510
     62   0.61471  4.59136  4.35810  4.17900  5.15272  1.84045  5.12329  4.61355  4.26450  4.30201  5.08079  4.02804  4.20561  4.45651  4.47053  2.48233  3.21609  3.85756  6.49130  5.36721     96 A x - -
          2.68619  4.42226  2.77520  2.73124  3.46355  2.40514  3.72495  3.29355  2.67726  2.69356  4.24691  2.90348  2.73740  3.18147  2.89802  2.37888  2.77520  2.98519  4.58478  3.61504
          0.04557  3.20848  5.48852  0.41431  1.08115  0.48576  0.95510
     63   2.13416  5.31260  2.29591  2.41199  4.65344  2.76890  3.22399  4.13842  1.95284  3.61598  4.35557  2.65172  3.96573  2.67447  2.99987  2.52970  3.03805  3.70120  5.74672  4.33492     98 k x - -
          2.68618  4.42225  2.77519  2.73123  3.46354  2.40513  3.72494  3.29354  2.67741  2.69355  4.24690  2.90347  2.73739  3.18146  2.89801  2.37887  2.77519  2.98518  4.58477  3.61503
          0.01273  4.76617  5.48852  0.61958  0.77255  0.48576  0.95510
     64   1.98906  5.18976  3.10846  2.55364  4.52467  3.58505  3.79068  3.98041  1.93663  3.50434  4.27043  3.08777  2.86709  2.90348  2.57040  2.17912  2.58725  3.58288  5.67087  4.29330     99 k x - -
          2.68618  4.42225  2.77519  2.73123  3.46354  2.40513  3.72494  3.29354  2.67741  2.69355  4.24690  2.90347  2.73739  3.18146  2.89801  2.37887  2.77519  2.98518  4.58477  3.61503
          0.01273  4.76617  5.48852  0.61958  0.77255  0.48576  0.95510
     65   4.67670  5.71083  5.41178  5.23659  2.02498  5.19353  1.66697  4.39565  5.04456  3.57591  4.91111  4.72698  5.46424  4.85843  4.97516  4.58180  4.87394  4.31875  4.01731  0.65365    100 Y x - -
          2.68618  4.42225  2.77519  2.73123  3.46354  2.40513  3.72494  3.29354  2.67741  2.69355  4.24690  2.90347  2.73739  3.18146  2.89801  2.37887  2.77519  2.98518  4.58477  3.61503
          0.01273  4.76617  5.48852  0.61958  0.77255  0.48576  0.95510
     66   2.64611  5.31042  2.41032  1.84607  4.65540  3.57205  3.75972  4.13772  2.12761  3.25042  4.35273  3.04005  3.96876  2.44881  2.08612  2.77002  3.03853  3.70135  5.73991  4.33383    101 e x - -
          2.68618  4.42225  2.77519  2.73123  3.46354  2.40513  3.72494  3.29354  2.67741  2.69355  4.24690  2.90347  2.73739  3.18146  2.89801  2.37887  2.77519  2.98518  4.58477  3.61503
          0.01273  4.76617  5.48852  0.61958  0.77255  0.48576  0.95510
     67   3.90165  5.19937  5.30306  4.86159  3.07664  4.95370  4.74772  2.94013  4.61272  0.49053  3.48298  4.91968  5.18968  4.72187  4.66198  4.36201  4.12623  3.10737  4.93321  2.50255    102 L x - -
          2.68618  4.42225  2.77519  2.73123  3.46354  2.40513  3.72494  3.29354  2.67741  2.69355  4.24690  2.90347  2.73739  3.18146  2.89801  2.37887  2.77519  2.98518  4.58477  3.61503
          0.01273  4.76617  5.48852  0.61958  0.77255  0.48576  0.95510
     68   3.99844  0.13879  5.52629  5.49784  5.45346  4.35557  5.98471  4.89116  5.39865  4.68508  5.85307  5.32300  5.10216  5.70183  5.33846  4.26340  4.53210  4.53734  6.54307  5.70876    103 C x - -
          2.68618  4.42225  2.77519  2.73123  3.46354  2.40513  3.72494  3.29354  2.67741  2.69355  4.24690  2.90347  2.73739  3.18146  2.89801  2.37887  2.77519  2.98518  4.58477  3.61503
          0.01273  4.76617  5.48852  0.61958  0.77255  0.48576  0.95510
     69   1.34591  0.78838  4.95951  4.76965  4.86721  3.47447  5.31881  4.00160  4.60986  3.93753  4.85548  4.28924  4.30542  4.79237  4.66234  2.97449  3.28441  3.51379  6.31687  5.21212    104 c x - -
          2.68618  4.42225  2.77519  2.73123  3.46354  2.40513  3.72494  3.29354  2.67741  2.69355  4.24690  2.90347  2.73739  3.18146  2.89801  2.37887  2.77519  2.98518  4.58477  3.61503
          0.01273  4.76617  5.48852  0.61958  0.77255  0.48576  0.95510
     70   3.99844  0.13879  5.52629  5.49784  5.45346  4.35557  5.98471  4.89116  5.39865  4.68508  5.85307  5.32300  5.10216  5.70183  5.33846  4.26340  4.53210  4.53734  6.54307  5.70876    105 C x - -
          2.68618  4.42225  2.77519  2.73123  3.46354  2.40513  3.72494  3.29354  2.67741  2.69355  4.24690  2.90347  2.73739  3.18146  2.89801  2.37887  2.77519  2.98518  4.58477  3.61503
          0.01273  4.76617  5.48852  0.61958  0.77255  0.48576  0.95510
     71   2.36395  4.48399  3.71929  2.73095  3.30002  3.78472  4.04274  2.52947  3.10004  2.46351  3.58873  3.54239  4.16312  3.11250  3.09998  2.73613  1.92519  2.27168  5.06978  3.31162    106 t x - -
          2.68618  4.42225  2.77519  2.73123  3.46354  2.40513  3.72494  3.29354  2.67741  2.69355  4.24690  2.90347  2.73739  3.18146  2.89801  2.37887  2.77519  2.98518  4.58477  3.61503
          0.01273  4.76617  5.48852  0.61958  0.77255  0.48576  0.95510
     72   2.80199  5.26098  2.83580  2.51048  4.59189  3.57686  3.76554  4.06246  1.50742  3.55934  4.31030  2.77520  3.97195  2.86926  2.66224  2.34567  2.34322  3.32126  5.70416  4.30908    107 k x - -
          2.68618  4.42225  2.77519  2.73123  3.46354  2.40513  3.72494  3.29354  2.67741  2.69355  4.24690  2.90347  2.73739  3.18146  2.89801  2.37887  2.77519  2.98518  4.58477  3.61503
          0.01273  4.76617  5.48852  0.61958  0.77255  0.48576  0.95510
     73   2.63909  5.21440  2.43276  2.51208  3.73616  3.22976  3.11458  3.98992  2.20286  3.08798  4.26407  2.93617  2.77940  2.87222  2.99986  2.50480  2.21117  3.58728  5.66748  4.27731    108 k x - -
          2.68618  4.42225  2.77519  2.73123  3.46354  2.40513  3.72494  3.29354  2.67741  2.69355  4.24690  2.90347  2.73739  3.18146  2.89801  2.37887  2.77519  2.98518  4.58477  3.61503
          0.04975  4.76617  3.21838  0.61958  0.77255  0.48576  0.95510
     74   2.55953  5.26450  2.56450  2.47390  4.60131  3.00827  3.73838  3.60054  2.18884  3.56613  4.30763  2.77722  3.94375  1.98941  2.63794  2.59828  2.46771  3.65076  5.70209  4.29646    109 q x - -
          2.68618  4.42225  2.77519  2.73123  3.46354  2.40513  3.72494  3.29354  2.67741  2.69355  4.24690  2.90347  2.73739  3.18146  2.89801  2.37887  2.77519  2.98518  4.58477  3.61503
          0.01320  4.72962  5.45197  0.61958  0.77255  0.44043  1.03215
     75   2.44978  5.29314  2.84609  2.06018  4.63448  2.77584  3.75183  4.11814  2.12875  3.59691  4.33537  2.61078  2.62367  2.84980  2.77769  2.53509  2.73552  3.68190  5.72809  4.31874    110 e x - -
          2.68618  4.42225  2.77519  2.73123  3.46354  2.40513  3.72494  3.29354  2.67741  2.69355  4.24690  2.90347  2.73739  3.18146  2.89801  2.37887  2.77519  2.98518  4.58477  3.61503
          0.03786  4.76617  3.55303  0.61958  0.77255  0.48576  0.95510
     76   2.58859  5.26450  2.35799  2.35174  4.59469  2.68752  3.75760  4.07042  2.50425  3.34632  4.31267  3.03263  2.36218  2.44828  2.99602  2.49316  2.56860  3.64787  5.70892  4.30585    111 e x - -
          2.68618  4.42225  2.77519  2.73123  3.46354  2.40513  3.72494  3.29354  2.67741  2.69355  4.24690  2.90347  2.73739  3.18146  2.89801  2.37887  2.77519  2.98518  4.58477  3.61503
          0.43421  4.74136  1.06858  0.61958  0.77255  0.53901  0.87545
     77   2.78231  5.14218  2.98492  2.48485  4.50464  3.50210  3.68958  3.94473  1.67341  3.44865  4.23496  3.00529  3.56841  2.17663  2.71955  2.07086  3.01228  3.55546  5.58824  4.24380    112 k . - -
          2.68590  4.42355  2.77369  2.73205  3.46218  2.40537  3.72570  3.29380  2.67792  2.69306  4.24600  2.90371  2.73675  3.18140  2.89706  2.37993  2.77620  2.98511  4.58607  3.61350
          0.50668  0.93881  5.04932  2.64161  0.07391  0.72658  0.66080
     78   2.58437  4.89024  2.50930  2.53790  4.12860  2.55564  3.17796  3.29205  2.53185  3.01403  3.48175  3.05702  2.57043  2.88127  2.99515  2.72858  2.92500  2.91236  5.39499  4.06059    136 d x - -
          2.68618  4.42225  2.77519  2.73123  3.46354  2.40513  3.72494  3.29354  2.67741  2.69355  4.24690  2.90347  2.73739  3.18146  2.89801  2.37887  2.77519  2.98518  4.58477  3.61503
          0.01684  4.48836  5.21070  0.61958  0.77255  0.91843  0.50940
     79   2.52854  4.75801  3.00747  2.63387  3.97077  2.94500  3.78035  3.36630  2.38904  3.01020  3.84995  3.13235  3.94791  2.96597  3.06595  2.77250  1.80968  2.75362  5.29598  3.13729    137 t x - -
          2.68618  4.42225  2.77519  2.73123  3.46354  2.40513  3.72494  3.29354  2.67741  2.69355  4.24690  2.90347  2.73739  3.18146  2.89801  2.37887  2.77519  2.98518  4.58477  3.61503
          0.01684  4.48836  5.21070  0.61958  0.77255  0.91843  0.50940
     80   2.69031  4.48291  3.46229  2.32427  3.07368  3.64099  3.88327  2.99854  2.43109  2.69919  3.09915  3.33158  2.94780  3.17504  3.24091  2.87689  2.92193  2.32638  4.33778  2.83953    138 e x - -
          2.68618  4.42225  2.77519  2.73123  3.46354  2.40513  3.72494  3.29354  2.67741  2.69355  4.24690  2.90347  2.73739  3.18146  2.89801  2.37887  2.77519  2.98518  4.58477  3.61503
          0.01684  4.48836  5.21070  0.61958  0.77255  0.33563  1.25487
     81   2.51337  5.17796  3.07643  2.33496  4.48030  2.93542  3.76497  3.62923  2.08676  3.46453  4.23182  3.06064  3.96583  1.82739  2.99616  2.76800  2.54349  2.98274  5.63789  4.25687    139 q x - -
          2.68618  4.42225  2.77519  2.73123  3.46354  2.40513  3.72494  3.29354  2.67741  2.69355  4.24690  2.90347  2.73739  3.18146  2.89801  2.37887  2.77519  2.98518  4.58477  3.61503
          0.01305  4.74136  5.46371  0.61958  0.77255  0.45385  1.00835
     82   3.18147  1.18985  5.04879  4.49825  3.75270  4.42633  4.93540  1.68118  4.35022  2.36981  3.65436  4.58624  4.79508  4.54797  4.45904  3.77834  2.99416  1.93871  5.46080  4.27413    140 c x - -
          2.68618  4.42225  2.77519  2.73123  3.46354  2.40513  3.72494  3.29354  2.67741  2.69355  4.24690  2.90347  2.73739  3.18146  2.89801  2.37887  2.77519  2.98518  4.58477  3.61503
          0.01273  4.76617  5.48852  0.61958  0.77255  0.48576  0.95510
     83   3.24084  5.84024  1.07243  2.50243  5.15608  3.62994  4.09358  4.68109  3.03383  4.14756  4.95197  2.02325  4.20444  2.44896  3.60766  2.41347  3.51318  4.22909  6.28913  4.79315    141 d x - -
          2.68618  4.42225  2.77519  2.73123  3.46354  2.40513  3.72494  3.29354  2.67741  2.69355  4.24690  2.90347  2.73739  3.18146  2.89801  2.37887  2.77519  2.98518  4.58477  3.61503
          0.01273  4.76617  5.48852  0.61958  0.77255  0.48576  0.95510
     84   2.80519  5.25762  2.16615  2.14772  4.57731  3.57368  1.93319  3.47686  2.34058  3.55169  4.30623  3.05027  3.48220  2.87966  3.01130  2.77726  3.03733  3.21561  5.70454  4.30719    142 h x - -
          2.68618  4.42225  2.77519  2.73123  3.46354  2.40513  3.72494  3.29354  2.67741  2.69355  4.24690  2.90347  2.73739  3.18146  2.89801  2.37887  2.77519  2.98518  4.58477  3.61503
          0.01273  4.76617  5.48852  0.61958  0.77255  0.48576  0.95510
     85   2.82733  5.66407  1.06206  2.03630  4.97980  3.61702  3.99724  4.48085  2.42824  3.96015  4.74411  3.07512  4.13969  3.12731  3.40440  3.03260  2.73348  4.04389  6.10440  4.64528    143 d x - -
          2.68618  4.42225  2.77519  2.73123  3.46354  2.40513  3.72494  3.29354  2.67741  2.69355  4.24690  2.90347  2.73739  3.18146  2.89801  2.37887  2.77519  2.98518  4.58477  3.61503
          0.01273  4.76617  5.48852  0.61958  0.77255  0.48576  0.95510
     86   1.51179  4.91125  3.24964  2.69233  4.13840  3.63852  3.85580  3.54285  2.53498  2.97798  3.99790  3.19901  3.35690  3.02504  2.87973  2.23123  2.73333  3.23929  5.43730  3.55867    144 a x - -
          2.68618  4.42225  2.77519  2.73123  3.46354  2.40513  3.72494  3.29354  2.67741  2.69355  4.24690  2.90347  2.73739  3.18146  2.89801  2.37887  2.77519  2.98518  4.58477  3.61503
          0.01273  4.76617  5.48852  0.61958  0.77255  0.48576  0.95510
     87   2.69126  4.61963  4.20752  4.01420  5.03494  2.66518  5.00769  4.47071  4.08627  4.16955  4.97292  3.97073  4.21438  4.32772  4.31975  2.47314  0.54116  3.79874  6.37980  5.22602    145 T x - -
          2.68618  4.42225  2.77519  2.73123  3.46354  2.40513  3.72494  3.29354  2.67741  2.69355  4.24690  2.90347  2.73739  3.18146  2.89801  2.37887  2.77519  2.98518  4.58477  3.61503
          0.01273  4.76617  5.48852  0.61958  0.77255  0.48576  0.95510
     88   2.92829  5.36743  3.12690  2.49106  4.72121  3.10176  3.82031  4.17640  1.21291  3.22918  4.41889  2.61921  4.05917  2.38745  2.87422  2.89381  3.15127  3.76572  5.77265  4.40790    146 k x - -
          2.68618  4.42225  2.77519  2.73123  3.46354  2.40513  3.72494  3.29354  2.67741  2.69355  4.24690  2.90347  2.73739  3.18146  2.89801  2.37887  2.77519  2.98518  4.58477  3.61503
          0.01273  4.76617  5.48852  0.61958  0.77255  0.48576  0.95510
     89   1.62343  5.27964  2.84027  2.31994  4.60762  3.57599  3.78773  4.07942  1.87203  3.58068  4.33529  2.84441  3.98428  2.89477  3.02873  2.49403  2.75496  3.66324  5.73074  4.33081    147 a x - -
          2.68618  4.42225  2.77519  2.73123  3.46354  2.40513  3.72494  3.29354  2.67741  2.69355  4.24690  2.90347  2.73739  3.18146  2.89801  2.37887  2.77519  2.98518  4.58477  3.61503
          0.01273  4.76617  5.48852  0.61958  0.77255  0.48576  0.95510
     90   2.54307  4.72188  5.46697  4.96002  4.07107  4.95732  5.55509  1.43704  4.86722  2.32874  3.86646  5.09364  5.23174  5.09809  5.00919  4.34568  3.73033  0.82671  5.98918  4.77943    148 v x - -
          2.68618  4.42225  2.77519  2.73123  3.46354  2.40513  3.72494  3.29354  2.67741  2.69355  4.24690  2.90347  2.73739  3.18146  2.89801  2.37887  2.77519  2.98518  4.58477  3.61503
          0.01273  4.76617  5.48852  0.61958  0.77255  0.48576  0.95510
     91   2.26931  4.69011  5.32300  4.80431  4.00877  4.82260  5.38756  1.77184  4.70198  2.33190  3.82755  4.94656  5.12470  4.93210  4.85110  4.19741  3.66766  0.76631  5.87116  4.66588    149 v x - -
          2.68618  4.42225  2.77519  2.73123  3.46354  2.40513  3.72494  3.29354  2.67741  2.69355  4.24690  2.90347  2.73739  3.18146  2.89801  2.37887  2.77519  2.98518  4.58477  3.61503
          0.01273  4.76617  5.48852  0.61958  0.77255  0.48576  0.95510
     92   2.61861  5.21415  1.62951  2.51737  4.52291  3.57625  3.77322  3.98415  2.31231  3.50426  3.50249  2.58628  3.97270  2.88361  3.01304  2.54102  2.65135  3.58544  5.67008  3.66507    150 d x - -
          2.68618  4.42225  2.77519  2.73123  3.46354  2.40513  3.72494  3.29354  2.67741  2.69355  4.24690  2.90347  2.73739  3.18146  2.89801  2.37887  2.77519  2.98518  4.58477  3.61503
          0.01273  4.76617  5.48852  0.61958  0.77255  0.48576  0.95510
     93   2.34900  5.21682  2.56621  2.51109  4.53009  2.72985  3.43904  3.99408  2.16822  3.09002  3.60979  2.86535  3.96530  2.87128  2.99889  2.18226  2.43549  3.59034  5.66940  4.27863    151 k x - -
          2.68615  4.42239  2.77498  2.73138  3.46368  2.40527  3.72478  3.29368  2.67706  2.69352  4.24704  2.90318  2.73754  3.18161  2.89815  2.37901  2.77515  2.98489  4.58491  3.61517
          0.15111  1.99430  5.48852  1.11391  0.39790  0.48576  0.95510
     94   2.48538  4.68036  3.44780  2.88515  3.32955  3.70787  3.93890  3.22235  1.89479  2.69880  2.97558  3.34849  4.09197  3.18482  3.26504  1.97523  2.79534  2.97059  5.23772  3.13245    157 k x - -
          2.68618  4.42225  2.77519  2.73123  3.46354  2.40513  3.72494  3.29354  2.67741  2.69355  4.24690  2.90347  2.73739  3.18146  2.89801  2.37887  2.77519  2.98518  4.58477  3.61503
          0.01273  4.76617  5.48852  0.61958  0.77255  0.48576  0.95510
     95   2.82170  5.32177  2.14372  2.33610  4.65739  2.66458  3.77773  4.14056  2.12775  3.62308  4.36713  2.69182  2.35950  2.87950  3.02403  2.60230  3.05519  3.70776  5.75843  3.52708    158 k x - -
          2.68618  4.42225  2.77519  2.73123  3.46354  2.40513  3.72494  3.29354  2.67741  2.69355  4.24690  2.90347  2.73739  3.18146  2.89801  2.37887  2.77519  2.98518  4.58477  3.61503
          0.01273  4.76617  5.48852  0.61958  0.77255  0.48576  0.95510
     96   3.24619  5.04268  4.27539  4.08239  4.60183  0.50369  5.02747  4.04381  4.07636  2.11954  4.78707  4.25440  4.59573  4.43297  4.29884  3.45512  3.70923  3.74095  6.04560  4.81567    159 G x - -
          2.68618  4.42225  2.77519  2.73123  3.46354  2.40513  3.72494  3.29354  2.67741  2.69355  4.24690  2.90347  2.73739  3.18146  2.89801  2.37887  2.77519  2.98518  4.58477  3.61503
          0.01273  4.76617  5.48852  0.61958  0.77255  0.48576  0.95510
     97   2.78620  5.27475  2.57949  2.48740  3.73184  3.56299  2.91143  4.09028  2.26935  3.57603  4.31786  2.87445  3.43965  2.26303  2.20328  2.31777  3.01731  3.24516  5.71267  4.30753    160 r x - -
          2.68618  4.42225  2.77519  2.73123  3.46354  2.40513  3.72494  3.29354  2.67741  2.69355  4.24690  2.90347  2.73739  3.18146  2.89801  2.37887  2.77519  2.98518  4.58477  3.61503
          0.01273  4.76617  5.48852  0.61958  0.77255  0.48576  0.95510
     98   4.72039  5.67489  5.64927  5.56663  0.76955  5.26042  3.93120  4.31321  5.33783  2.94555  4.84303  4.81661  5.51321  4.98568  5.12862  4.65854  4.91315  4.25190  2.07991  1.45788    161 f x - -
          2.68618  4.42225  2.77519  2.73123  3.46354  2.40513  3.72494  3.29354  2.67741  2.69355  4.24690  2.90347  2.73739  3.18146  2.89801  2.37887  2.77519  2.98518  4.58477  3.61503
          0.01273  4.76617  5.48852  0.61958  0.77255  0.48576  0.95510
     99   1.98314  4.68504  3.45215  2.68468  3.85227  3.71216  3.94146  2.80888  2.05970  2.90847  2.92479  3.35205  4.09593  2.88535  3.25826  2.93909  3.02778  2.11343  5.24314  3.97665    162 a x - -
          2.68618  4.42225  2.77519  2.73123  3.46354  2.40513  3.72494  3.29354  2.67741  2.69355  4.24690  2.90347  2.73739  3.18146  2.89801  2.37887  2.77519  2.98518  4.58477  3.61503
          0.01273  4.76617  5.48852  0.61958  0.77255  0.48576  0.95510
    100   3.55046  4.84119  5.16832  4.72130  1.00251  4.56773  4.08422  2.43730  4.51903  2.82624  3.91725  4.49243  4.89165  4.50692  4.48791  3.90212  3.77461  2.73091  2.90964  1.75209    163 f x - -
          2.68618  4.42225  2.77519  2.73123  3.46354  2.40513  3.72494  3.29354  2.67741  2.69355  4.24690  2.90347  2.73739  3.18146  2.89801  2.37887  2.77519  2.98518  4.58477  3.61503
          0.01273  4.76617  5.48852  0.61958  0.77255  0.48576  0.95510
    101   2.67170  4.93352  2.90336  2.73736  3.50565  3.59975  3.93402  3.69230  2.76309  3.31098  4.13120  3.06200  4.04908  3.09959  3.21864  1.39263  1.99707  3.35533  5.56306  4.23990    164 s x - -
          2.68618  4.42225  2.77519  2.73123  3.46354  2.40513  3.72494  3.29354  2.67741  2.69355  4.24690  2.90347  2.73739  3.18146  2.89801  2.37887  2.77519  2.98518  4.58477  3.61503
          0.01273  4.76617  5.48852  0.61958  0.77255  0.48576  0.95510
    102   2.55588  5.27476  2.52553  2.40909  4.60912  3.06620  3.75408  4.08791  2.32168  3.57554  4.31861  2.85018  2.79680  2.67113  2.98570  2.07539  2.34589  3.65971  5.71391  3.80153    165 s x - -
          2.68627  4.42234  2.77528  2.73087  3.46362  2.40505  3.72503  3.29363  2.67728  2.69363  4.24698  2.90355  2.73748  3.18155  2.89809  2.37864  2.77528  2.98527  4.58485  3.61512
          0.05883  2.93747  5.48852  1.35102  0.29972  0.48576  0.95510
    103   2.68190  4.95227  3.21705  2.41369  2.99431  2.70507  2.04251  3.22806  2.56069  3.20540  4.02629  3.17269  4.02036  2.99561  2.43211  2.83738  3.02283  3.27835  5.46090  3.64364    172 h x - -
          2.68618  4.42225  2.77519  2.73123  3.46354  2.40513  3.72494  3.29354  2.67741  2.69355  4.24690  2.90347  2.73739  3.18146  2.89801  2.37887  2.77519  2.98518  4.58477  3.61503
          0.01273  4.76617  5.48852  0.61958  0.77255  0.48576  0.95510
    104   2.79266  4.52978  3.64433  2.55619  2.18277  3.76522  4.01556  2.90114  2.53805  2.74219  3.63207  3.27162  3.50448  3.33901  3.39421  3.00767  2.61253  2.61147  4.29215  2.31748    173 f x - -
          2.68618  4.42225  2.77519  2.73123  3.46354  2.40513  3.72494  3.29354  2.67741  2.69355  4.24690  2.90347  2.73739  3.18146  2.89801  2.37887  2.77519  2.98518  4.58477  3.61503
          0.01273  4.76617  5.48852  0.61958  0.77255  0.48576  0.95510
    105   4.61129  5.69948  5.40635  5.23489  2.51160  5.07803  4.07376  4.34491  4.89470  3.54435  4.88236  4.80542  5.42310  4.90265  4.85248  4.60403  4.84153  4.28390  0.45015  2.13261    174 W x - -
          2.68618  4.42225  2.77519  2.73123  3.46354  2.40513  3.72494  3.29354  2.67741  2.69355  4.24690  2.90347  2.73739  3.18146  2.89801  2.37887  2.77519  2.98518  4.58477  3.61503
          0.01273  4.76617  5.48852  0.61958  0.77255  0.48576  0.95510
    106   2.60396  4.64962  2.79555  2.64457  2.99829  3.24965  3.95195  2.43581  2.43975  2.87201  3.74487  3.37208  3.66239  3.21086  3.28933  2.94603  2.39332  2.39645  3.80144  3.62371    175 t x - -
          2.68618  4.42225  2.77519  2.73123  3.46354  2.40513  3.72494  3.29354  2.67741  2.69355  4.24690  2.90347  2.73739  3.18146  2.89801  2.37887  2.77519  2.98518  4.58477  3.61503
          0.01273  4.76617  5.48852  0.61958  0.77255  0.48576  0.95510
    107   2.50994  5.03146  3.16354  2.60604  4.28376  2.09004  3.81131  3.21535  2.14594  3.29694  3.55971  2.74342  4.00034  2.95207  2.87223  2.31334  2.87689  3.03648  5.52655  4.18154    176 g x - -
          2.68618  4.42225  2.77519  2.73123  3.46354  2.40513  3.72494  3.29354  2.67741  2.69355  4.24690  2.90347  2.73739  3.18146  2.89801  2.37887  2.77519  2.98518  4.58477  3.61503
          0.01273  4.76617  5.48852  0.61958  0.77255  0.48576  0.95510
    108   2.61373  5.10547  2.12561  2.33163  4.37912  3.59343  2.61716  3.27771  2.45691  3.02965  4.16571  3.09638  3.98488  2.91637  2.84044  2.64085  3.01791  2.75456  5.58339  3.22077    177 d x - -
          2.68618  4.42225  2.77519  2.73123  3.46354  2.40513  3.72494  3.29354  2.67741  2.69355  4.24690  2.90347  2.73739  3.18146  2.89801  2.37887  2.77519  2.98518  4.58477  3.61503
          0.32185  4.76617  1.32171  0.61958  0.77255  0.48576  0.95510
    109   2.68190  4.55335  3.04930  2.66936  2.61271  2.62758  3.83721  3.09060  2.76698  2.65170  3.64790  3.25271  3.09399  2.94164  3.17110  2.83194  2.64008  2.84186  3.69413  3.21554    178 f x - -
          2.68635  4.42254  2.77501  2.73140  3.46383  2.40500  3.72466  3.29365  2.67717  2.69357  4.24719  2.90321  2.73732  3.18156  2.89830  2.37901  2.77510  2.98532  4.58506  3.61438
          0.51043  0.93101  5.18397  1.09463  0.40746  0.27788  1.41629
    110   2.79615  5.26321  2.35613  2.36486  4.58932  2.85591  2.35820  4.06291  2.22907  3.56026  4.30957  3.04307  2.48795  2.86685  2.99835  2.76605  3.02789  3.17174  5.70678  3.81766    196 k x - -
          2.68618  4.42225  2.77519  2.73123  3.46354  2.40513  3.72494  3.29354  2.67741  2.69355  4.24690  2.90347  2.73739  3.18146  2.89801  2.37887  2.77519  2.98518  4.58477  3.61503
          0.01273  4.76617  5.48852  0.61958  0.77255  0.48576  0.95510
    111   2.58854  5.27771  2.51196  2.19304  4.60669  2.05248  3.76679  4.08284  2.33397  3.57640  4.32414  2.90399  3.35761  2.86971  3.00571  2.76947  2.31178  3.65998  5.72007  3.73267    197 g x - -
          2.68618  4.42225  2.77519  2.73123  3.46354  2.40513  3.72494  3.29354  2.67741  2.69355  4.24690  2.90347  2.73739  3.18146  2.89801  2.37887  2.77519  2.98518  4.58477  3.61503
          0.04975  4.76617  3.21838  0.61958  0.77255  0.48576  0.95510
    112   1.42126  4.55670  3.88632  3.35957  3.83547  3.74547  4.26654  2.62423  3.29288  2.49180  3.78273  3.69199  1.79912  3.60301  3.61898  3.06404  3.12348  2.78249  5.32722  4.10137    198 a x - -
          2.68618  4.42225  2.77519  2.73123  3.46354  2.40513  3.72494  3.29354  2.67741  2.69355  4.24690  2.90347  2.73739  3.18146  2.89801  2.37887  2.77519  2.98518  4.58477  3.61503
          0.01320  4.72962  5.45197  0.61958  0.77255  0.56281  0.84305
    113   2.90786  5.26258  3.22228  2.46595  4.59319  3.67249  3.38359  3.36123  2.07477  3.53447  4.31851  3.16115  1.87104  2.92157  1.88888  2.89289  3.12615  3.64814  5.67846  4.34194    199 p x - -
          2.68618  4.42225  2.77519  2.73123  3.46354  2.40513  3.72494  3.29354  2.67741  2.69355  4.24690  2.90347  2.73739  3.18146  2.89801  2.37887  2.77519  2.98518  4.58477  3.61503
          0.01320  4.72962  5.45197  0.61958  0.77255  0.56281  0.84305
    114   2.49929  4.61763  4.75032  4.23159  2.01094  4.28481  2.76649  3.08977  4.07542  2.08910  3.74439  4.22251  4.63251  4.18513  4.15805  3.59556  3.46588  2.91353  2.89537  1.42366    200 y x - -
          2.68618  4.42225  2.77519  2.73123  3.46354  2.40513  3.72494  3.29354  2.67741  2.69355  4.24690  2.90347  2.73739  3.18146  2.89801  2.37887  2.77519  2.98518  4.58477  3.61503
          0.01320  4.72962  5.45197  0.61958  0.77255  0.56281  0.84305
    115   2.30899  5.27641  2.52071  1.96653  4.61696  3.10660  3.73804  4.09971  2.19915  3.57956  4.31859  3.01798  3.94362  2.61856  2.29911  2.54217  3.00770  3.17972  5.71150  4.30323    201 e x - -
          2.68618  4.42225  2.77519  2.73123  3.46354  2.40513  3.72494  3.29354  2.67741  2.69355  4.24690  2.90347  2.73739  3.18146  2.89801  2.37887  2.77519  2.98518  4.58477  3.61503
          0.01320  4.72962  5.45197  0.61958  0.77255  0.56281  0.84305
    116   2.93617  5.00825  3.22417  3.07905  4.98278  0.74740  4.44670  4.47831  3.32383  4.06621  4.89367  3.48609  4.22336  2.56449  3.70667  2.52342  3.36806  3.93580  6.22331  4.91377    202 g x - -
          2.68618  4.42225  2.77519  2.73123  3.46354  2.40513  3.72494  3.29354  2.67741  2.69355  4.24690  2.90347  2.73739  3.18146  2.89801  2.37887  2.77519  2.98518  4.58477  3.61503
          0.01320  4.72962  5.45197  0.61958  0.77255  0.56281  0.84305
    117   2.68083  5.27036  2.41293  2.47110  4.60950  3.54867  3.21654  4.09126  2.24324  3.57303  4.31276  2.80590  3.39649  2.36536  2.79079  1.93513  2.79362  3.28464  5.70651  4.29918    203 s x - -
          2.68618  4.42225  2.77519  2.73123  3.46354  2.40513  3.72494  3.29354  2.67741  2.69355  4.24690  2.90347  2.73739  3.18146  2.89801  2.37887  2.77519  2.98518  4.58477  3.61503
          0.40493  4.72962  1.12657  0.61958  0.77255  0.56281  0.84305
    118   3.04064  5.64008  1.45030  2.04764  4.94319  3.39571  3.88289  4.46674  2.85086  3.94063  4.75669  1.74007  3.98453  3.03232  3.43710  2.45979  3.31703  4.02107  6.09083  4.58792    204 d x - -
          2.68618  4.42225  2.77519  2.73123  3.46354  2.40513  3.72494  3.29354  2.67741  2.69355  4.24690  2.90347  2.73739  3.18146  2.89801  2.37887  2.77519  2.98518  4.58477  3.61503
          0.01947  4.34417  5.06652  0.61958  0.77255  0.30501  1.33605
    119   3.95014  5.57459  2.91981  3.75348  2.94914  4.37356  4.20734  4.30457  4.10713  3.71207  4.88354  4.07998  4.90494  4.25918  4.40000  3.97203  4.24397  4.11389  4.58952  0.43491    205 Y x - -
          2.68618  4.42225  2.77519  2.73123  3.46354  2.40513  3.72494  3.29354  2.67741  2.69355  4.24690  2.90347  2.73739  3.18146  2.89801  2.37887  2.77519  2.98518  4.58477  3.61503
          0.01320  4.72962  5.45197  0.61958  0.77255  0.44043  1.03215
    120   2.59557  4.18886  4.68784  4.07804  2.55097  3.96340  4.29166  1.59530  3.31171  2.37134  2.53639  4.09961  4.32732  4.02547  3.91561  3.27142  3.03446  2.13698  3.19310  3.01765    206 i x - -
          2.68618  4.42225  2.77519  2.73123  3.46354  2.40513  3.72494  3.29354  2.67741  2.69355  4.24690  2.90347  2.73739  3.18146  2.89801  2.37887  2.77519  2.98518  4.58477  3.61503
          0.01273  4.76617  5.48852  0.61958  0.77255  0.48576  0.95510
    121   3.03551  5.23912  4.72896  4.29260  2.53740  4.64293  1.52144  3.81855  4.13043  3.27675  4.39418  4.31374  4.97536  4.28860  4.30125  3.96073  4.05017  3.65758  2.72657  1.03949    207 y x - -
          2.68618  4.42225  2.77519  2.73123  3.46354  2.40513  3.72494  3.29354  2.67741  2.69355  4.24690  2.90347  2.73739  3.18146  2.89801  2.37887  2.77519  2.98518  4.58477  3.61503
          0.01273  4.76617  5.48852  0.61958  0.77255  0.48576  0.95510
    122   0.84985  4.53585  4.19366  3.69764  3.98875  3.72178  4.52063  2.67487  3.62300  2.96508  3.93434  3.90276  3.35004  3.90381  3.90134  3.09475  3.18152  2.28838  5.50127  4.29556    208 a x - -
          2.68618  4.42225  2.77519  2.73123  3.46354  2.40513  3.72494  3.29354  2.67741  2.69355  4.24690  2.90347  2.73739  3.18146  2.89801  2.37887  2.77519  2.98518  4.58477  3.61503
          0.01273  4.76617  5.48852  0.61958  0.77255  0.48576  0.95510
    123   2.80966  4.35289  4.06050  3.47844  3.45244  3.87042  3.46819  1.92401  3.35646  2.40900  3.46301  3.76361  4.24274  3.63207  3.19329  3.14491  1.49353  2.60925  3.77886  3.73616    209 t x - -
          2.68618  4.42225  2.77519  2.73123  3.46354  2.40513  3.72494  3.29354  2.67741  2.69355  4.24690  2.90347  2.73739  3.18146  2.89801  2.37887  2.77519  2.98518  4.58477  3.61503
          0.47920  4.76617  0.98830  0.61958  0.77255  0.48576  0.95510
    124   2.47220  5.16847  2.29864  1.72018  4.48402  2.89729  3.66825  3.95571  2.45103  3.46428  3.61642  2.64076  3.85113  2.78301  2.95109  2.67688  2.95139  3.54525  5.62288  4.21603    210 e x - -
          2.68618  4.42225  2.77519  2.73123  3.46354  2.40513  3.72494  3.29354  2.67741  2.69355  4.24690  2.90347  2.73739  3.18146  2.89801  2.37887  2.77519  2.98518  4.58477  3.61503
          0.02022  4.30718  5.02953  0.61958  0.77255  1.08542  0.41213
    125   2.70698  3.62816  3.13951  2.58463  4.14652  1.90527  3.71717  3.55080  2.24814  3.14840  3.97345  3.07868  3.91558  2.58088  2.48116  2.75166  2.94297  3.22972  5.37751  4.07351    211 g x - -
          2.68618  4.42225  2.77519  2.73123  3.46354  2.40513  3.72494  3.29354  2.67741  2.69355  4.24690  2.90347  2.73739  3.18146  2.89801  2.37887  2.77519  2.98518  4.58477  3.61503
          0.02022  4.30718  5.02953  0.61958  0.77255  1.08542  0.41213
    126   2.67724  5.04466  2.46164  2.39646  4.38392  2.90240  3.68043  3.83881  2.45869  3.37600  4.15300  2.67275  3.85070  2.80300  2.65117  2.46052  1.95975  3.44616  5.55624  4.17457    212 t . - -
          2.68618  4.42225  2.77519  2.73123  3.46354  2.40513  3.72494  3.29354  2.67741  2.69355  4.24690  2.90347  2.73739  3.18146  2.89801  2.37887  2.77519  2.98518  4.58477  3.61503
          0.02022  4.30718  5.02953  0.61958  0.77255  1.08542  0.41213
    127   2.38909  4.26801  3.72442  3.16587  3.44847  3.62871  3.98612  2.12669  3.10073  2.51131  3.42522  3.10635  4.04249  3.38388  3.40486  2.54297  2.37239  1.96582  4.92667  3.70995    213 v . - -
          2.68612  4.42156  2.77548  2.73134  3.46382  2.40502  3.72523  3.29383  2.67711  2.69384  4.24718  2.90361  2.73736  3.18118  2.89808  2.37889  2.77486  2.98532  4.58317  3.61488
          0.37775  1.17747  5.02953  1.42248  0.27591  0.23729  1.55475
    128   2.89784  5.09672  3.10480  2.71170  4.47010  1.46826  3.98356  3.90530  2.79559  2.71674  4.31399  1.96247  4.09806  2.90823  3.24635  2.67149  3.17142  3.54597  5.71839  4.37505    219 g x - -
          2.68618  4.42225  2.77519  2.73123  3.46354  2.40513  3.72494  3.29354  2.67741  2.69355  4.24690  2.90347  2.73739  3.18146  2.89801  2.37887  2.77519  2.98518  4.58477  3.61503
          0.23341  4.76617  1.61116  0.61958  0.77255  0.48576  0.95510
    129   2.30819  4.66510  3.32553  2.76390  3.85132  3.61674  3.84603  2.71430  1.90292  2.38533  3.76085  3.23808  3.38955  3.06836  3.13580  2.84232  2.36777  2.95096  5.22155  3.94469    220 k x - -
          2.68618  4.42225  2.77519  2.73123  3.46354  2.40513  3.72494  3.29354  2.67741  2.69355  4.24690  2.90347  2.73739  3.18146  2.89801  2.37887  2.77519  2.98518  4.58477  3.61503
          0.43623  4.54861  1.07018  0.61958  0.77255  0.31181  1.31722
    130   2.77644  5.22998  2.85005  2.24950  4.55889  2.09002  3.71564  4.02802  2.02286  3.52695  4.29253  2.66041  3.91024  2.59641  2.93716  2.23912  3.01254  3.61564  5.67473  4.27728    221 k x - -
          2.68618  4.42225  2.77519  2.73123  3.46354  2.40513  3.72494  3.29354  2.67741  2.69355  4.24690  2.90347  2.73739  3.18146  2.89801  2.37887  2.77519  2.98518  4.58477  3.61503
          0.01752  4.44904  5.17139  0.61958  0.77255  0.27379  1.42917
    131   2.08012  5.31116  2.49967  2.49214  4.65041  3.21053  3.77557  4.13176  1.93149  3.61523  4.35973  1.99662  3.97587  2.87725  2.79048  2.64013  3.05114  3.70002  5.75062  4.34211    222 k x - -
          2.68618  4.42225  2.77519  2.73123  3.46354  2.40513  3.72494  3.29354  2.67741  2.69355  4.24690  2.90347  2.73739  3.18146  2.89801  2.37887  2.77519  2.98518  4.58477  3.61503
          0.01273  4.76617  5.48852  0.61958  0.77255  0.48576  0.95510
    132   2.59576  5.27684  2.65447  2.35843  4.60880  2.11660  3.35531  4.08653  2.29926  3.57654  4.32159  2.30028  3.96272  2.86096  2.99430  2.61673  2.58370  3.66054  5.71706  3.58845    223 g x - -
          2.68618  4.42225  2.77519  2.73123  3.46354  2.40513  3.72494  3.29354  2.67741  2.69355  4.24690  2.90347  2.73739  3.18146  2.89801  2.37887  2.77519  2.98518  4.58477  3.61503
          0.01273  4.76617  5.48852  0.61958  0.77255  0.48576  0.95510
    133   2.91730  5.44648  1.67247  1.71685  4.77716  3.58380  3.29363  4.27088  2.63367  3.74579  4.49788  2.55363  4.03047  2.45009  3.14372  2.86356  3.15719  3.83137  5.87828  3.46445    224 d x - -
          2.68618  4.42225  2.77519  2.73123  3.46354  2.40513  3.72494  3.29354  2.67741  2.69355  4.24690  2.90347  2.73739  3.18146  2.89801  2.37887  2.77519  2.98518  4.58477  3.61503
          0.01273  4.76617  5.48852  0.61958  0.77255  0.48576  0.95510
    134   4.24191  6.24742  0.20354  3.33937  5.81565  4.16892  5.06599  5.67212  4.35192  5.12062  6.19122  3.91569  4.87452  4.35561  4.92345  4.15469  4.61704  5.23424  6.75316  5.64242    225 D x - -
          2.68618  4.42225  2.77519  2.73123  3.46354  2.40513  3.72494  3.29354  2.67741  2.69355  4.24690  2.90347  2.73739  3.18146  2.89801  2.37887  2.77519  2.98518  4.58477  3.61503
          0.01273  4.76617  5.48852  0.61958  0.77255  0.48576  0.95510
    135   2.83503  5.05160  3.15875  2.67360  4.38509  1.85524  3.90173  3.81074  2.69355  2.94140  4.20930  2.24711  4.04892  2.76376  3.14879  2.86539  1.95180  3.45947  5.62637  4.28555    226 g x - -
          2.68618  4.42225  2.77519  2.73123  3.46354  2.40513  3.72494  3.29354  2.67741  2.69355  4.24690  2.90347  2.73739  3.18146  2.89801  2.37887  2.77519  2.98518  4.58477  3.61503
          0.01273  4.76617  5.48852  0.61958  0.77255  0.48576  0.95510
    136   2.80981  4.56103  3.63851  3.07030  3.35681  3.77317  4.01042  3.06255  1.86186  2.22781  3.65998  2.65646  4.15266  3.32872  3.36430  3.01581  3.04081  2.36507  2.56523  3.86114    227 k x - -
          2.68618  4.42225  2.77519  2.73123  3.46354  2.40513  3.72494  3.29354  2.67741  2.69355  4.24690  2.90347  2.73739  3.18146  2.89801  2.37887  2.77519  2.98518  4.58477  3.61503
          0.01273  4.76617  5.48852  0.61958  0.77255  0.48576  0.95510
    137   3.69114  4.88324  5.76196  5.30031  4.12966  5.31478  6.05030  0.61697  5.23528  2.35824  3.85858  5.47381  5.51076  5.46359  5.39168  4.75919  3.95059  1.50205  6.30201  5.10877    228 I x - -
          2.68618  4.42225  2.77519  2.73123  3.46354  2.40513  3.72494  3.29354  2.67741  2.69355  4.24690  2.90347  2.73739  3.18146  2.89801  2.37887  2.77519  2.98518  4.58477  3.61503
          0.01273  4.76617  5.48852  0.61958  0.77255  0.48576  0.95510
    138   4.09271  5.69569  4.92401  4.95301  5.92716  0.11477  5.92171  5.82753  5.23667  5.31667  6.35603  5.09217  5.09426  5.49338  5.29653  4.29996  4.62985  5.19153  6.71000  6.08441    229 G x - -
          2.68618  4.42225  2.77519  2.73123  3.46354  2.40513  3.72494  3.29354  2.67741  2.69355  4.24690  2.90347  2.73739  3.18146  2.89801  2.37887  2.77519  2.98518  4.58477  3.61503
          0.01273  4.76617  5.48852  0.61958  0.77255  0.48576  0.95510
    139   2.02889  5.07176  3.14894  2.60220  4.37310  2.24535  3.82263  3.80705  2.39844  3.37880  4.17088  3.12670  2.65076  2.53986  3.07010  2.55489  3.03132  2.84129  5.59007  4.23539    230 a x - -
          2.68618  4.42225  2.77519  2.73123  3.46354  2.40513  3.72494  3.29354  2.67741  2.69355  4.24690  2.90347  2.73739  3.18146  2.89801  2.37887  2.77519  2.98518  4.58477  3.61503
          0.01273  4.76617  5.48852  0.61958  0.77255  0.48576  0.95510
    140   2.72673  5.48316  2.18884  2.13997  4.81646  3.07379  3.87063  4.31047  1.32470  3.78273  4.53841  2.64450  4.04912  2.98198  3.16872  2.89126  3.19058  3.86970  5.91415  4.48208    231 k x - -
          2.68618  4.42225  2.77519  2.73123  3.46354  2.40513  3.72494  3.29354  2.67741  2.69355  4.24690  2.90347  2.73739  3.18146  2.89801  2.37887  2.77519  2.98518  4.58477  3.61503
          0.01273  4.76617  5.48852  0.61958  0.77255  0.48576  0.95510
    141   3.52479  6.02807  2.69143  0.54161  5.33834  3.74978  4.28608  4.89770  3.18766  4.35613  5.25101  3.23441  4.38038  2.85910  3.66698  3.40598  3.81528  4.47923  6.45358  4.99833    232 E x - -
          2.68618  4.42225  2.77519  2.73123  3.46354  2.40513  3.72494  3.29354  2.67741  2.69355  4.24690  2.90347  2.73739  3.18146  2.89801  2.37887  2.77519  2.98518  4.58477  3.61503
          0.01273  4.76617  5.48852  0.61958  0.77255  0.48576  0.95510
    142   2.26158  4.25167  4.60673  4.00824  2.70946  3.99993  4.33121  1.97577  3.83941  2.38515  1.66434  4.09375  4.36304  4.00891  3.92267  2.81726  3.08049  2.21953  4.88650  3.70664    233 m x - -
          2.68618  4.42225  2.77519  2.73123  3.46354  2.40513  3.72494  3.29354  2.67741  2.69355  4.24690  2.90347  2.73739  3.18146  2.89801  2.37887  2.77519  2.98518  4.58477  3.61503
          0.01273  4.76617  5.48852  0.61958  0.77255  0.48576  0.95510
    143   2.25798  5.25830  3.04999  2.39819  4.14629  3.11556  2.94091  4.06243  2.14277  3.55675  4.30337  2.51971  3.95924  2.85641  2.52410  2.20810  2.62862  3.64057  5.70043  4.29964    234 k x - -
          2.68618  4.42225  2.77519  2.73123  3.46354  2.40513  3.72494  3.29354  2.67741  2.69355  4.24690  2.90347  2.73739  3.18146  2.89801  2.37887  2.77519  2.98518  4.58477  3.61503
          0.01273  4.76617  5.48852  0.61958  0.77255  0.48576  0.95510
    144   2.80460  5.31166  2.74417  2.21608  4.65320  1.86923  3.24004  4.13807  2.19903  3.61505  4.35433  2.74632  3.33794  2.67208  2.82783  2.59439  3.03673  3.70061  5.74513  4.33383    235 g x - -
          2.68618  4.42225  2.77519  2.73123  3.46354  2.40513  3.72494  3.29354  2.67741  2.69355  4.24690  2.90347  2.73739  3.18146  2.89801  2.37887  2.77519  2.98518  4.58477  3.61503
          0.01273  4.76617  5.48852  0.61958  0.77255  0.48576  0.95510
    145   2.42114  4.25533  4.39011  3.79875  2.96000  3.92936  4.22619  2.69714  3.28034  1.37524  3.36907  3.95439  3.40819  3.85659  3.79600  3.22256  3.04201  2.50691  3.09185  2.61054    236 l x - -
          2.68618  4.42225  2.77519  2.73123  3.46354  2.40513  3.72494  3.29354  2.67741  2.69355  4.24690  2.90347  2.73739  3.18146  2.89801  2.37887  2.77519  2.98518  4.58477  3.61503
          0.01273  4.76617  5.48852  0.61958  0.77255  0.48576  0.95510
    146   3.99844  0.13879  5.52629  5.49784  5.45346  4.35557  5.98471  4.89116  5.39865  4.68508  5.85307  5.32300  5.10216  5.70183  5.33846  4.26340  4.53210  4.53734  6.54307  5.70876    237 C x - -
          2.68618  4.42225  2.77519  2.73123  3.46354  2.40513  3.72494  3.29354  2.67741  2.69355  4.24690  2.90347  2.73739  3.18146  2.89801  2.37887  2.77519  2.98518  4.58477  3.61503
          0.01273  4.76617  5.48852  0.61958  0.77255  0.48576  0.95510
    147   2.78832  5.26642  2.43202  2.49276  4.59871  2.65287  3.75423  3.67486  1.69522  3.26962  4.31087  2.58104  3.48870  2.85513  2.64961  2.75674  3.01942  3.35637  5.70661  4.30437    238 k x - -
          2.68618  4.42225  2.77519  2.73123  3.46354  2.40513  3.72494  3.29354  2.67741  2.69355  4.24690  2.90347  2.73739  3.18146  2.89801  2.37887  2.77519  2.98518  4.58477  3.61503
          0.01273  4.76617  5.48852  0.61958  0.77255  0.48576  0.95510
    148   2.31843  5.30540  2.85553  2.30151  4.64945  3.39325  3.76112  4.12904  1.55373  3.60633  4.34844  3.04567  3.48190  2.61837  2.28004  2.77410  3.04069  3.69595  5.73482  4.33230    239 k x - -
          2.68618  4.42225  2.77519  2.73123  3.46354  2.40513  3.72494  3.29354  2.67741  2.69355  4.24690  2.90347  2.73739  3.18146  2.89801  2.37887  2.77519  2.98518  4.58477  3.61503
          0.04531  4.76617  3.33032  0.61958  0.77255  0.48576  0.95510
    149   2.49687  4.56634  3.55981  2.81336  2.95128  3.73259  3.63357  3.08074  2.65496  2.59263  3.66585  3.42666  4.11384  1.95867  3.33479  2.96917  3.01128  2.33152  3.27473  3.25710    240 q x - -
          2.68618  4.42225  2.77519  2.73123  3.46354  2.40513  3.72494  3.29354  2.67741  2.69355  4.24690  2.90347  2.73739  3.18146  2.89801  2.37887  2.77519  2.98518  4.58477  3.61503
          0.01315  4.73401  5.45636  0.61958  0.77255  0.55401  0.85482
    150   2.80888  5.24876  3.03765  2.51104  4.00937  2.01123  3.77330  4.04109  2.06945  3.54685  4.30514  2.35804  3.97517  2.19890  2.98965  2.54357  3.04155  3.63157  5.69905  4.30746    241 g x - -
          2.68599  4.42241  2.77536  2.73124  3.46300  2.40506  3.72468  3.29370  2.67725  2.69356  4.24706  2.90363  2.73740  3.18163  2.89817  2.37892  2.77536  2.98488  4.58493  3.61519
          0.26249  1.48457  5.45636  0.83417  0.56957  0.55401  0.85482
    151   1.28439  4.16613  3.27286  2.54154  4.22493  2.85885  3.90697  3.63490  2.51363  3.25618  4.07813  3.22536  3.58289  3.07416  3.17483  2.83426  2.71782  3.30440  5.51357  4.19781    249 a x - -
          2.68625  4.42232  2.77487  2.73130  3.46361  2.40520  3.72501  3.29361  2.67748  2.69362  4.24697  2.90313  2.73747  3.18153  2.89808  2.37894  2.77526  2.98477  4.58484  3.61510
          0.17565  1.85265  5.45636  0.47318  0.97556  0.44533  1.02335
    152   2.81662  5.28951  2.43288  2.25265  3.74735  1.74429  3.13036  4.09034  2.53186  3.58640  4.33722  2.81716  3.97758  2.78287  2.90488  2.54111  3.04976  3.66992  5.73262  4.32835    252 g x - -
          2.68618  4.42225  2.77519  2.73123  3.46354  2.40513  3.72494  3.29354  2.67741  2.69355  4.24690  2.90347  2.73739  3.18146  2.89801  2.37887  2.77519  2.98518  4.58477  3.61503
          0.01273  4.76617  5.48852  0.61958  0.77255  0.48576  0.95510
    153   2.42986  4.05865  3.08654  2.52968  4.48236  3.30213  3.25286  3.93706  2.34006  3.46760  4.23514  3.06865  3.97296  2.31789  2.20751  2.06682  2.83591  3.54848  5.64221  3.51530    253 s x - -
          2.68618  4.42225  2.77519  2.73123  3.46354  2.40513  3.72494  3.29354  2.67741  2.69355  4.24690  2.90347  2.73739  3.18146  2.89801  2.37887  2.77519  2.98518  4.58477  3.61503
          0.01273  4.76617  5.48852  0.61958  0.77255  0.48576  0.95510
    154   2.26608  5.01919  2.89124  2.61697  4.26542  3.61512  3.81899  3.68672  2.31008  3.06232  4.08881  3.13965  4.00694  2.68330  3.07601  2.70042  2.26345  3.35595  5.51660  2.08461    254 y x - -
          2.68618  4.42225  2.77519  2.73123  3.46354  2.40513  3.72494  3.29354  2.67741  2.69355  4.24690  2.90347  2.73739  3.18146  2.89801  2.37887  2.77519  2.98518  4.58477  3.61503
          0.01273  4.76617  5.48852  0.61958  0.77255  0.48576  0.95510
    155   3.99844  0.13879  5.52629  5.49784  5.45346  4.35557  5.98471  4.89116  5.39865  4.68508  5.85307  5.32300  5.10216  5.70183  5.33846  4.26340  4.53210  4.53734  6.54307  5.70876    255 C x - -
          2.68618  4.42225  2.77519  2.73123  3.46354  2.40513  3.72494  3.29354  2.67741  2.69355  4.24690  2.90347  2.73739  3.18146  2.89801  2.37887  2.77519  2.98518  4.58477  3.61503
          0.01273  4.76617  5.48852  0.61958  0.77255  0.48576  0.95510
    156   4.70065  5.68921  5.62510  5.52304  0.79097  5.22687  4.00366  4.21964  5.28765  3.36680  4.74402  4.85494  5.50419  5.00281  5.11322  4.67551  4.90867  4.21062  1.24851  2.33431    256 f x - -
          2.68618  4.42225  2.77519  2.73123  3.46354  2.40513  3.72494  3.29354  2.67741  2.69355  4.24690  2.90347  2.73739  3.18146  2.89801  2.37887  2.77519  2.98518  4.58477  3.61503
          0.01273  4.76617  5.48852  0.61958  0.77255  0.48576  0.95510
    157   2.89338  5.20604  2.69391  2.65319  4.71329  3.56693  3.99664  4.17814  2.82116  3.71930  4.50156  2.17623  4.07927  3.13191  3.31238  1.50430  1.79995  3.74526  5.89635  4.51225    257 s x - -
          2.68618  4.42225  2.77519  2.73123  3.46354  2.40513  3.72494  3.29354  2.67741  2.69355  4.24690  2.90347  2.73739  3.18146  2.89801  2.37887  2.77519  2.98518  4.58477  3.61503
          0.01273  4.76617  5.48852  0.61958  0.77255  0.48576  0.95510
    158   2.74473  5.01674  3.48059  2.94311  4.33385  3.76513  3.99180  3.70871  2.42240  2.84044  4.18426  3.39756  1.13694  3.17173  2.64595  3.05898  3.22635  3.41054  5.57271  4.30975    258 p x - -
          2.68618  4.42225  2.77519  2.73123  3.46354  2.40513  3.72494  3.29354  2.67741  2.69355  4.24690  2.90347  2.73739  3.18146  2.89801  2.37887  2.77519  2.98518  4.58477  3.61503
          0.01273  4.76617  5.48852  0.61958  0.77255  0.48576  0.95510
    159   2.78898  5.20051  2.50772  2.52066  4.50713  1.82087  3.76974  3.48662  2.38594  3.12490  4.25248  2.70572  3.58188  2.88060  2.62496  2.66019  3.02036  3.35138  5.65760  4.27171    259 g x - -
          2.68618  4.42225  2.77519  2.73123  3.46354  2.40513  3.72494  3.29354  2.67741  2.69355  4.24690  2.90347  2.73739  3.18146  2.89801  2.37887  2.77519  2.98518  4.58477  3.61503
          0.01273  4.76617  5.48852  0.61958  0.77255  0.48576  0.95510
    160   2.78578  5.25704  2.10121  2.41635  3.66318  3.56541  3.75441  4.06055  2.23641  3.21889  4.30205  2.55912  3.48642  2.85622  2.54446  2.21986  2.78209  3.34874  5.69953  4.29859    260 d x - -
          2.68618  4.42225  2.77519  2.73123  3.46354  2.40513  3.72494  3.29354  2.67741  2.69355  4.24690  2.90347  2.73739  3.18146  2.89801  2.37887  2.77519  2.98518  4.58477  3.61503
          0.01273  4.76617  5.48852  0.61958  0.77255  0.48576  0.95510
    161   2.31693  5.15186  2.25158  2.54040  4.44136  3.23361  3.77806  3.88992  2.40252  3.27573  3.80665  3.07733  3.97600  2.66757  2.74202  2.09364  2.75121  3.30446  4.30826  3.48710    261 s x - -
          2.68611  4.42233  2.77515  2.73131  3.46362  2.40504  3.72502  3.29341  2.67733  2.69363  4.24697  2.90354  2.73747  3.18154  2.89808  2.37875  2.77511  2.98526  4.58485  3.61511
          0.09904  2.76076  3.47228  1.17270  0.37038  0.48576  0.95510
    162   2.93504  4.40603  4.33053  3.76381  1.59006  4.00781  3.44125  2.86648  3.64694  2.58460  3.52455  3.94561  3.05597  3.85172  3.82783  2.60832  3.16607  2.46560  3.54439  2.14341    267 f x - -
          2.68618  4.42225  2.77519  2.73123  3.46354  2.40513  3.72494  3.29354  2.67741  2.69355  4.24690  2.90347  2.73739  3.18146  2.89801  2.37887  2.77519  2.98518  4.58477  3.61503
          0.04659  4.73889  3.30304  0.61958  0.77255  0.54409  0.86838
    163   2.76546  5.04928  2.42363  2.56070  4.31258  3.57864  3.77814  2.81218  2.55738  2.77459  4.11349  2.58968  3.42841  2.91102  2.73173  2.01910  2.73923  3.20235  5.53547  4.18068    268 s x - -
          2.68618  4.42225  2.77519  2.73123  3.46354  2.40513  3.72494  3.29354  2.67741  2.69355  4.24690  2.90347  2.73739  3.18146  2.89801  2.37887  2.77519  2.98518  4.58477  3.61503
          0.01352  4.70582  5.42817  0.61958  0.77255  0.60860  0.78551
    164   2.93018  4.34623  4.53731  3.96664  2.40436  4.03430  4.14970  2.79575  3.81262  2.51880  3.46606  4.05031  3.47360  3.97652  3.91910  2.95280  3.16155  2.09017  2.45682  1.63828    269 y x - -
          2.68618  4.42225  2.77519  2.73123  3.46354  2.40513  3.72494  3.29354  2.67741  2.69355  4.24690  2.90347  2.73739  3.18146  2.89801  2.37887  2.77519  2.98518  4.58477  3.61503
          0.01352  4.70582  5.42817  0.61958  0.77255  0.41597  1.07793
    165   2.79598  5.29298  2.30420  2.48671  4.63240  3.56488  3.75610  4.11415  2.38020  3.59527  3.83746  1.91261  2.85883  2.49081  2.54253  2.59174  3.02739  3.68076  5.72822  4.32082    270 n x - -
          2.68618  4.42225  2.77519  2.73123  3.46354  2.40513  3.72494  3.29354  2.67741  2.69355  4.24690  2.90347  2.73739  3.18146  2.89801  2.37887  2.77519  2.98518  4.58477  3.61503
          0.01273  4.76617  5.48852  0.61958  0.77255  0.48576  0.95510
    166   2.79038  3.91354  2.83302  2.73175  3.36430  3.20474  3.29992  3.44298  2.71823  3.08754  3.92849  3.09429  2.85571  3.05922  2.82930  2.86928  3.02191  3.15713  5.37254  1.84539    271 y x - -
          2.68618  4.42225  2.77519  2.73123  3.46354  2.40513  3.72494  3.29354  2.67741  2.69355  4.24690  2.90347  2.73739  3.18146  2.89801  2.37887  2.77519  2.98518  4.58477  3.61503
          0.01273  4.76617  5.48852  0.61958  0.77255  0.48576  0.95510
    167   2.81381  2.01113  2.82029  2.67952  4.35814  3.20566  3.88554  3.77829  1.68893  3.37143  4.17829  3.18859  4.03759  3.03219  3.11784  2.84807  2.43747  3.42888  5.59838  4.26233    272 k x - -
          2.68618  4.42225  2.77519  2.73123  3.46354  2.40513  3.72494  3.29354  2.67741  2.69355  4.24690  2.90347  2.73739  3.18146  2.89801  2.37887  2.77519  2.98518  4.58477  3.61503
          0.01273  4.76617  5.48852  0.61958  0.77255  0.48576  0.95510
    168   2.77698  4.73471  3.89424  3.79908  5.22084  0.63942  4.99224  4.73081  4.07221  4.38016  5.17243  3.89819  2.05339  4.28597  4.35335  2.71737  3.31738  3.98275  6.51705  5.34205    273 G x - -
          2.68618  4.42225  2.77519  2.73123  3.46354  2.40513  3.72494  3.29354  2.67741  2.69355  4.24690  2.90347  2.73739  3.18146  2.89801  2.37887  2.77519  2.98518  4.58477  3.61503
          0.01273  4.76617  5.48852  0.61958  0.77255  0.48576  0.95510
    169   2.52387  5.35702  2.13712  1.63104  4.69456  3.16115  3.79273  4.18198  2.37925  3.65923  4.40296  2.58519  2.96985  2.89518  3.05051  2.79964  3.07826  3.74424  5.79122  3.98549    274 e x - -
          2.68618  4.42225  2.77519  2.73123  3.46354  2.40513  3.72494  3.29354  2.67741  2.69355  4.24690  2.90347  2.73739  3.18146  2.89801  2.37887  2.77519  2.98518  4.58477  3.61503
          0.01273  4.76617  5.48852  0.61958  0.77255  0.48576  0.95510
    170   2.78628  5.13831  2.75970  2.35825  3.58749  2.49269  2.84663  3.86854  2.16510  3.02640  4.19539  2.85705  3.97865  2.90205  3.02562  2.57472  3.01751  3.49610  4.26259  2.84866    275 k x - -
          2.68611  4.42251  2.77510  2.73131  3.46380  2.40539  3.72520  3.29348  2.67734  2.69381  4.24643  2.90351  2.73729  3.18144  2.89724  2.37877  2.77526  2.98521  4.58503  3.61529
          0.30474  2.18014  1.89939  1.76557  0.18764  0.48576  0.95510
    171   2.46031  3.21005  2.71237  2.69957  3.95408  3.60739  3.82559  2.52343  2.50868  2.99755  3.84385  3.19261  3.41010  3.02181  2.13465  2.82247  2.96463  2.74652  5.29473  3.99919    284 r x - -
          2.68618  4.42225  2.77519  2.73123  3.46354  2.40513  3.72494  3.29354  2.67741  2.69355  4.24690  2.90347  2.73739  3.18146  2.89801  2.37887  2.77519  2.98518  4.58477  3.61503
          0.01491  4.60890  5.33125  0.61958  0.77255  0.44177  1.02973
    172   2.79810  5.25352  2.58587  2.38758  4.57508  1.94625  3.75663  4.04515  2.41436  3.54689  4.30360  2.71194  3.95715  2.86437  2.14782  2.76740  3.03067  3.63229  5.69698  3.20108    285 g x - -
          2.68618  4.42225  2.77519  2.73123  3.46354  2.40513  3.72494  3.29354  2.67741  2.69355  4.24690  2.90347  2.73739  3.18146  2.89801  2.37887  2.77519  2.98518  4.58477  3.61503
          0.01388  4.68012  5.40247  0.61958  0.77255  0.43626  1.03973
    173   2.32001  5.17612  2.55138  2.42639  3.63237  2.61677  3.75445  3.93804  2.43531  3.46429  4.22888  2.62272  3.51598  2.86625  2.99322  2.38060  2.39759  3.13945  5.63536  4.25086    286 a x - -
          2.68618  4.42225  2.77519  2.73123  3.46354  2.40513  3.72494  3.29354  2.67741  2.69355  4.24690  2.90347  2.73739  3.18146  2.89801  2.37887  2.77519  2.98518  4.58477  3.61503
          0.01330  4.72235  5.44469  0.61958  0.77255  0.48576  0.95510
    174   2.81439  1.71091  2.37255  2.74879  4.47648  2.23452  4.01626  3.90875  2.86279  3.50732  4.31672  2.82035  2.78182  3.17743  3.32892  2.86669  3.11934  3.52160  5.73577  4.39919    287 c x - -
          2.68618  4.42225  2.77519  2.73123  3.46354  2.40513  3.72494  3.29354  2.67741  2.69355  4.24690  2.90347  2.73739  3.18146  2.89801  2.37887  2.77519  2.98518  4.58477  3.61503
          0.01330  4.72235  5.44469  0.61958  0.77255  0.48576  0.95510
    175   2.77433  4.71026  3.38148  2.81978  2.61015  2.86614  3.90068  3.26679  2.41565  2.93949  3.80068  2.58669  3.35588  3.12826  2.69764  2.89735  3.00578  2.78015  3.51306  2.75163    288 k x - -
          2.68618  4.42225  2.77519  2.73123  3.46354  2.40513  3.72494  3.29354  2.67741  2.69355  4.24690  2.90347  2.73739  3.18146  2.89801  2.37887  2.77519  2.98518  4.58477  3.61503
          0.01330  4.72235  5.44469  0.61958  0.77255  0.48576  0.95510
    176   2.77304  4.91420  2.91463  2.65292  2.93741  3.15645  3.82718  3.54526  2.45451  2.62944  3.99146  2.94552  3.53567  2.99147  3.10159  2.42353  1.84997  3.23814  5.43001  4.10844    289 t x - -
          2.68618  4.42225  2.77519  2.73123  3.46354  2.40513  3.72494  3.29354  2.67741  2.69355  4.24690  2.90347  2.73739  3.18146  2.89801  2.37887  2.77519  2.98518  4.58477  3.61503
          0.01330  4.72235  5.44469  0.61958  0.77255  0.48576  0.95510
    177   2.59971  5.06655  3.11228  2.27324  4.34814  2.32385  3.80072  2.93352  2.46906  3.35431  4.14799  3.10240  2.80663  2.93388  3.05445  1.93502  3.01782  3.42711  5.56781  4.21174    290 s x - -
          2.68618  4.42225  2.77519  2.73123  3.46354  2.40513  3.72494  3.29354  2.67741  2.69355  4.24690  2.90347  2.73739  3.18146  2.89801  2.37887  2.77519  2.98518  4.58477  3.61503
          0.43538  4.72235  1.06686  0.61958  0.77255  0.48576  0.95510
    178   2.86979  4.60312  3.65565  3.08404  3.04243  3.77751  3.77454  3.12808  1.87790  2.54613  3.70251  3.45337  4.14586  3.26690  3.15088  3.04027  3.09297  2.91041  2.48507  2.21663    291 k x - -
          2.68618  4.42225  2.77519  2.73123  3.46354  2.40513  3.72494  3.29354  2.67741  2.69355  4.24690  2.90347  2.73739  3.18146  2.89801  2.37887  2.77519  2.98518  4.58477  3.61503
          0.02022  4.30718  5.02953  0.61958  0.77255  1.03145  0.44082
    179   1.88638  4.47829  3.34151  2.78354  3.18300  3.19033  3.80797  3.01540  2.75461  2.50469  3.58296  2.80457  3.31747  3.07579  3.14978  2.79615  2.86868  2.77001  5.04481  3.21530    292 a x - -
          2.68618  4.42225  2.77519  2.73123  3.46354  2.40513  3.72494  3.29354  2.67741  2.69355  4.24690  2.90347  2.73739  3.18146  2.89801  2.37887  2.77519  2.98518  4.58477  3.61503
          0.02022  4.30718  5.02953  0.61958  0.77255  1.03145  0.44082
    180   2.22443  5.03549  2.77520  2.27861  4.33827  3.43492  3.63864  3.79143  2.31224  3.32583  4.09687  2.92754  3.19302  2.75476  2.62748  2.23429  2.47835  3.40512  5.50396  4.12434    293 a x - -
          2.68618  4.42225  2.77519  2.73123  3.46354  2.40513  3.72494  3.29354  2.67741  2.69355  4.24690  2.90347  2.73739  3.18146  2.89801  2.37887  2.77519  2.98518  4.58477  3.61503
          0.02022  4.30718  5.02953  0.61958  0.77255  1.03145  0.44082
    181   2.44635  5.02563  2.46568  2.39056  4.32160  3.43822  3.63131  3.77344  2.06597  3.30950  4.08037  2.76052  3.29944  2.74689  2.58041  2.63333  2.69137  3.05480  4.41222  4.11117    294 k x - -
          2.68618  4.42225  2.77519  2.73123  3.46354  2.40513  3.72494  3.29354  2.67741  2.69355  4.24690  2.90347  2.73739  3.18146  2.89801  2.37887  2.77519  2.98518  4.58477  3.61503
          0.02022  4.30718  5.02953  0.61958  0.77255  1.03145  0.44082
    182   2.67592  5.05985  2.70149  2.39449  4.36872  3.43986  3.65101  3.82122  2.23231  3.35216  4.12608  2.68957  2.86960  2.76870  2.60940  2.66082  2.02057  3.43414  5.52634  4.14845    295 t x - -
          2.68618  4.42225  2.77519  2.73123  3.46354  2.40513  3.72494  3.29354  2.67741  2.69355  4.24690  2.90347  2.73739  3.18146  2.89801  2.37887  2.77519  2.98518  4.58477  3.61503
          0.02022  4.30718  5.02953  0.61958  0.77255  1.03145  0.44082
    183   2.40492  4.96529  2.02832  2.42352  4.23872  2.79033  3.21335  3.68084  2.45848  3.24905  4.04245  2.95619  3.85398  2.80439  2.93601  2.45423  2.90047  3.32376  3.96733  4.09208    296 d x - -
          2.68618  4.42225  2.77519  2.73123  3.46354  2.40513  3.72494  3.29354  2.67741  2.69355  4.24690  2.90347  2.73739  3.18146  2.89801  2.37887  2.77519  2.98518  4.58477  3.61503
          0.02022  4.30718  5.02953  0.61958  0.77255  1.03145  0.44082
    184   2.65123  5.02198  2.74821  2.25202  4.31279  2.36064  3.63961  3.76262  2.31895  3.30413  3.68476  2.73251  3.29278  2.75820  2.88607  2.40192  2.88335  3.38348  5.48909  3.49978    297 e x - -
          2.68618  4.42225  2.77519  2.73123  3.46354  2.40513  3.72494  3.29354  2.67741  2.69355  4.24690  2.90347  2.73739  3.18146  2.89801  2.37887  2.77519  2.98518  4.58477  3.61503
          0.02022  4.30718  5.02953  0.61958  0.77255  1.03145  0.44082
    185   2.43862  4.27207  3.57409  3.01461  2.52380  2.83759  3.87017  2.77038  2.95941  2.27346  3.39415  3.38545  3.98080  3.25091  3.28580  2.29578  2.83917  2.55100  4.84574  3.28697    298 l x - -
          2.68630  4.42237  2.77512  2.73135  3.46366  2.40471  3.72506  3.29366  2.67753  2.69367  4.24702  2.90358  2.73696  3.18158  2.89791  2.37899  2.77531  2.98506  4.58489  3.61515
          0.09158  2.52341  4.91605  1.68794  0.20444  0.25226  1.50079
    186   2.58831  5.07913  3.04121  2.51750  4.36274  2.03230  2.75913  3.21767  2.52164  3.36219  4.15044  2.39832  3.94693  2.43583  2.99113  2.76025  2.99334  3.44028  5.56092  4.19737    309 g x - -
          2.68618  4.42225  2.77519  2.73123  3.46354  2.40513  3.72494  3.29354  2.67741  2.69355  4.24690  2.90347  2.73739  3.18146  2.89801  2.37887  2.77519  2.98518  4.58477  3.61503
          0.06493  4.60424  2.94010  0.61958  0.77255  0.48576  0.95510
    187   2.71677  5.17165  2.42742  2.42976  4.49399  3.49740  3.38048  3.17383  2.19458  3.46706  4.21860  2.52273  2.96690  2.38919  2.92055  2.68984  2.55550  3.32184  5.61799  4.22117    310 k x - -
          2.68618  4.42225  2.77519  2.73123  3.46354  2.40513  3.72494  3.29354  2.67741  2.69355  4.24690  2.90347  2.73739  3.18146  2.89801  2.37887  2.77519  2.98518  4.58477  3.61503
          0.14454  4.55505  2.08697  0.61958  0.77255  0.57296  0.82978
    188   2.63927  4.60417  3.26916  2.75964  3.90734  3.47692  3.06837  3.29426  2.71593  2.96691  3.82944  3.20632  1.87984  3.07642  3.11359  2.75971  2.31783  2.60320  5.26682  3.98302    311 p x - -
          2.68618  4.42225  2.77519  2.73123  3.46354  2.40513  3.72494  3.29354  2.67741  2.69355  4.24690  2.90347  2.73739  3.18146  2.89801  2.37887  2.77519  2.98518  4.58477  3.61503
          0.01950  4.34274  5.06509  0.61958  0.77255  0.75279  0.63686
    189   2.35206  4.32641  3.52607  2.95969  3.47258  3.08638  3.86838  2.63486  2.90639  1.99078  3.44023  3.35527  3.41825  3.20941  2.99263  2.84776  2.53896  2.40410  4.92200  3.69073    312 l x - -
          2.68618  4.42225  2.77519  2.73123  3.46354  2.40513  3.72494  3.29354  2.67741  2.69355  4.24690  2.90347  2.73739  3.18146  2.89801  2.37887  2.77519  2.98518  4.58477  3.61503
          0.02114  4.26305  4.98540  0.61958  0.77255  0.75279  0.63686
    190   2.67864  4.83344  2.90808  2.54607  4.34167  2.73328  3.77923  3.76677  1.98808  3.34633  4.17435  3.02694  1.88404  2.94250  2.87489  2.72076  2.97606  3.38487  5.53238  4.22541    313 p x - -
          2.68618  4.42225  2.77519  2.73123  3.46354  2.40513  3.72494  3.29354  2.67741  2.69355  4.24690  2.90347  2.73739  3.18146  2.89801  2.37887  2.77519  2.98518  4.58477  3.61503
          0.02456  4.11452  4.83687  0.61958  0.77255  0.75279  0.63686
    191   2.62216  4.23904  3.68501  3.12311  2.74006  3.62850  3.84749  2.72038  3.04438  2.27469  3.35193  3.45324  3.51004  3.32463  3.33807  2.18884  2.85952  2.51364  2.80135  3.32517    314 s x - -
          2.68618  4.42225  2.77519  2.73123  3.46354  2.40513  3.72494  3.29354  2.67741  2.69355  4.24690  2.90347  2.73739  3.18146  2.89801  2.37887  2.77519  2.98518  4.58477  3.61503
          0.02456  4.11452  4.83687  0.61958  0.77255  0.75279  0.63686
    192   1.90501  4.27731  3.29904  2.95107  4.25684  3.02996  4.07846  3.66443  3.00312  3.33503  4.16023  3.22065  2.20122  3.31192  3.36534  1.62205  2.74518  3.16981  5.58064  4.33479    315 s x - -
          2.68618  4.42225  2.77519  2.73123  3.46354  2.40513  3.72494  3.29354  2.67741  2.69355  4.24690  2.90347  2.73739  3.18146  2.89801  2.37887  2.77519  2.98518  4.58477  3.61503
          0.12215  4.03683  2.32965  0.61958  0.77255  0.75279  0.63686
    193   2.62720  4.72117  3.01726  2.50745  3.90999  2.88606  3.62918  3.38705  2.35860  2.99814  3.84110  2.72787  3.83186  2.81143  2.17413  2.68356  2.86354  3.08334  5.19582  3.02138    316 r x - -
          2.68618  4.42225  2.77519  2.73123  3.46354  2.40513  3.72494  3.29354  2.67741  2.69355  4.24690  2.90347  2.73739  3.18146  2.89801  2.37887  2.77519  2.98518  4.58477  3.61503
          0.02920  3.94388  4.66623  0.61958  0.77255  0.82338  0.57794
    194   2.30674  4.28208  3.19145  2.84198  4.14507  2.42997  3.98065  3.53593  2.88935  3.21306  4.05123  3.15272  2.30252  3.21278  3.25558  2.45569  1.89416  3.08837  5.47178  4.22184    317 t x - -
          2.68618  4.42225  2.77519  2.73123  3.46354  2.40513  3.72494  3.29354  2.67741  2.69355  4.24690  2.90347  2.73739  3.18146  2.89801  2.37887  2.77519  2.98518  4.58477  3.61503
          0.02920  3.94388  4.66623  0.61958  0.77255  0.82338  0.57794
    195   2.50247  4.61743  2.75436  2.49115  4.26303  3.14974  3.80648  3.72700  2.66355  3.33446  4.16257  2.06173  2.28788  2.99301  3.08729  2.30297  2.86089  3.29849  5.52967  4.19469    318 n x - -
          2.68618  4.42225  2.77519  2.73123  3.46354  2.40513  3.72494  3.29354  2.67741  2.69355  4.24690  2.90347  2.73739  3.18146  2.89801  2.37887  2.77519  2.98518  4.58477  3.61503
          0.02920  3.94388  4.66623  0.61958  0.77255  0.82338  0.57794
    196   2.62950  4.37216  3.44484  3.03418  3.39925  3.44343  3.96696  2.65745  2.89439  1.62790  3.43399  3.38532  2.76963  3.30022  3.18369  2.85230  2.94280  2.52024  4.99846  3.71247    319 l x - -
          2.68637  4.42319  2.77613  2.73061  3.46366  2.40606  3.72117  3.29379  2.67780  2.69336  4.24783  2.90347  2.73717  3.18056  2.89805  2.37898  2.77409  2.98612  4.58073  3.61597
          0.40995  1.08971        *  2.90398  0.05636  0.00000        *
//
