# Supplementary material for: Remote homology clustering identifies lowly conserved families of effector proteins in plant-pathogenic fungi
Source: Microb Genom. 2021 Sep 1;7(9):000637. doi: 10.1099/mgen.0.000637 (PMC8715435; doi:10.1099/mgen.0.000637)
Supplement: Supplementary material 16 [file mgen-7-0637-s0016.zip › hmms/markov-PC_00DXJA.hmm]

HMMER3/f [3.3 | Nov 2019]
NAME  markov-PC_00DXJA
LENG  420
ALPH  amino
RF    yes
MM    no
CONS  yes
CS    no
MAP   yes
DATE  Thu Jul 23 06:42:24 2020
NSEQ  205
EFFN  7.460403
CKSUM 2620306960
STATS LOCAL MSV      -12.0896  0.69896
STATS LOCAL VITERBI  -13.1735  0.69896
STATS LOCAL FORWARD   -5.6771  0.69896
HMM          A        C        D        E        F        G        H        I        K        L        M        N        P        Q        R        S        T        V        W        Y   
            m->m     m->i     m->d     i->m     i->i     d->m     d->d
  COMPO   2.28659  3.68155  3.07449  2.80804  3.64964  2.58289  3.90939  3.11060  2.81212  2.69887  3.72941  3.09790  3.36422  3.04836  3.18469  2.27438  2.41359  2.78516  5.22826  3.85747
          2.68618  4.42225  2.77519  2.73123  3.46354  2.40513  3.72494  3.29354  2.67741  2.69355  4.24690  2.90347  2.73739  3.18146  2.89801  2.37887  2.77519  2.98518  4.58477  3.61503
          0.20442  4.15157  1.77701  0.61958  0.77255  0.00000        *
      1   3.16818  4.59529  4.48318  3.94839  3.08264  4.28654  4.59001  2.22485  3.73647  1.30732  1.62419  4.24240  4.56050  3.99632  3.92138  3.64125  3.40718  2.30793  5.07728  3.91839      1 l x - -
          2.68618  4.42225  2.77519  2.73123  3.46354  2.40513  3.72494  3.29354  2.67741  2.69355  4.24690  2.90347  2.73739  3.18146  2.89801  2.37887  2.77519  2.98518  4.58477  3.61503
          0.02828  3.97543  4.69778  0.61958  0.77255  0.66387  0.72331
      2   1.83377  4.26048  3.21202  2.90495  4.24810  2.14323  4.06033  3.65279  2.99745  3.32582  4.15516  3.18341  2.04304  3.29778  3.35977  2.43732  2.73286  3.15726  5.56905  4.32693      2 a x - -
          2.68618  4.42225  2.77519  2.73123  3.46354  2.40513  3.72494  3.29354  2.67741  2.69355  4.24690  2.90347  2.73739  3.18146  2.89801  2.37887  2.77519  2.98518  4.58477  3.61503
          0.02828  3.97543  4.69778  0.61958  0.77255  0.66387  0.72331
      3   2.23862  4.33363  3.41482  2.87288  3.45516  3.51812  2.90333  2.75978  2.78003  2.26013  3.44961  3.27582  3.92754  3.12910  3.12323  2.79034  2.82854  2.16770  4.92105  3.65503      3 v x - -
          2.68618  4.42225  2.77519  2.73123  3.46354  2.40513  3.72494  3.29354  2.67741  2.69355  4.24690  2.90347  2.73739  3.18146  2.89801  2.37887  2.77519  2.98518  4.58477  3.61503
          0.02828  3.97543  4.69778  0.61958  0.77255  0.40364  1.10227
      4   2.61855  4.20635  3.80234  3.24351  3.35542  2.88373  4.00492  2.00969  3.15320  2.35907  2.46226  3.55204  4.05206  3.43482  3.42748  2.93795  2.39093  2.33535  4.87273  3.66495      4 i x - -
          2.68582  4.42245  2.77509  2.73121  3.46374  2.40533  3.72514  3.29374  2.67761  2.69375  4.24710  2.90367  2.73737  3.18091  2.89821  2.37853  2.77539  2.98538  4.58169  3.61523
          0.78959  0.99431  1.73733  1.08447  0.41261  0.49778  0.93619
      5   2.54867  4.70176  2.23074  2.41151  4.31859  1.93351  3.80338  3.73921  2.71921  3.36284  4.19340  2.90161  3.76279  2.98495  3.19253  2.59867  2.32723  3.32347  5.58634  4.23762     11 g x - -
          2.68618  4.42225  2.77519  2.73123  3.46354  2.40513  3.72494  3.29354  2.67741  2.69355  4.24690  2.90347  2.73739  3.18146  2.89801  2.37887  2.77519  2.98518  4.58477  3.61503
          0.02881  3.95726  4.67961  0.61958  0.77255  0.67900  0.70749
      6   2.44783  2.77279  3.32281  2.84930  3.68915  2.18987  2.82903  3.13880  2.77912  2.82809  3.70414  3.20826  3.81144  3.13673  3.12614  2.61784  2.77958  2.83317  5.09209  3.81329     12 g x - -
          2.68618  4.42225  2.77519  2.73123  3.46354  2.40513  3.72494  3.29354  2.67741  2.69355  4.24690  2.90347  2.73739  3.18146  2.89801  2.37887  2.77519  2.98518  4.58477  3.61503
          0.02881  3.95726  4.67961  0.61958  0.77255  0.67900  0.70749
      7   2.53465  4.58599  3.11809  2.64095  4.11764  2.54386  3.74182  3.50812  2.43084  3.13020  3.97132  3.06724  3.80294  2.92198  2.03761  2.62440  2.24493  3.14751  5.35634  4.08429     13 r x - -
          2.68601  4.42236  2.77530  2.73105  3.46365  2.40487  3.72505  3.29365  2.67751  2.69366  4.24700  2.90357  2.73750  3.18157  2.89811  2.37897  2.77500  2.98492  4.58488  3.61514
          0.60534  1.34379  1.64373  0.99453  0.46187  0.39620  1.11741
      8   2.30096  4.84486  2.76194  2.39340  4.27142  2.61495  3.67277  3.70011  2.04161  3.27331  4.08689  2.37075  3.79380  2.82410  2.86000  2.63737  2.89410  3.32327  5.47322  4.13210     18 k x - -
          2.68618  4.42225  2.77519  2.73123  3.46354  2.40513  3.72494  3.29354  2.67741  2.69355  4.24690  2.90347  2.73739  3.18146  2.89801  2.37887  2.77519  2.98518  4.58477  3.61503
          0.02828  3.97543  4.69778  0.61958  0.77255  0.40364  1.10227
      9   2.64360  4.99859  2.45948  2.36579  4.29318  2.84791  3.61345  3.73903  2.35786  2.81618  4.06366  2.90098  3.81311  2.39544  2.33391  2.63338  2.87592  3.36482  5.46234  4.09359     19 r x - -
          2.68618  4.42225  2.77519  2.73123  3.46354  2.40513  3.72494  3.29354  2.67741  2.69355  4.24690  2.90347  2.73739  3.18146  2.89801  2.37887  2.77519  2.98518  4.58477  3.61503
          0.02390  4.14151  4.86386  0.61958  0.77255  0.49778  0.93619
     10   2.36569  5.02081  2.44736  2.34761  4.33135  2.75598  3.08069  3.78479  2.37971  3.31911  4.09811  2.88649  3.80928  2.74234  2.27748  2.63039  2.88309  3.39958  5.49563  4.11711     20 r x - -
          2.68618  4.42225  2.77519  2.73123  3.46354  2.40513  3.72494  3.29354  2.67741  2.69355  4.24690  2.90347  2.73739  3.18146  2.89801  2.37887  2.77519  2.98518  4.58477  3.61503
          0.02390  4.14151  4.86386  0.61958  0.77255  0.49778  0.93619
     11   2.60563  4.46181  3.31401  2.75203  3.64505  2.88238  3.76743  2.55547  2.65414  2.32321  3.57837  3.19495  3.91298  3.02402  2.38771  2.49110  2.84392  2.75424  5.03948  3.78269     21 l x - -
          2.68618  4.42225  2.77519  2.73123  3.46354  2.40513  3.72494  3.29354  2.67741  2.69355  4.24690  2.90347  2.73739  3.18146  2.89801  2.37887  2.77519  2.98518  4.58477  3.61503
          0.09805  4.14151  2.55755  0.61958  0.77255  0.49778  0.93619
     12   2.23323  4.46924  3.24506  2.69425  3.68422  2.85703  3.14676  3.06033  2.66483  2.74323  3.19204  3.14718  3.87604  2.99611  3.06942  2.36027  2.81625  2.47243  5.07047  3.80302     22 a x - -
          2.68618  4.42225  2.77519  2.73123  3.46354  2.40513  3.72494  3.29354  2.67741  2.69355  4.24690  2.90347  2.73739  3.18146  2.89801  2.37887  2.77519  2.98518  4.58477  3.61503
          0.02439  4.12143  4.84378  0.61958  0.77255  0.57695  0.82465
     13   2.61181  4.76148  3.02601  2.28205  4.00521  3.43729  3.65057  3.41078  2.43449  2.56199  3.85019  2.98927  3.13215  2.81161  2.50999  2.48637  2.47434  3.09865  5.27863  3.95997     23 e x - -
          2.68618  4.42225  2.77519  2.73123  3.46354  2.40513  3.72494  3.29354  2.67741  2.69355  4.24690  2.90347  2.73739  3.18146  2.89801  2.37887  2.77519  2.98518  4.58477  3.61503
          0.02439  4.12143  4.84378  0.61958  0.77255  0.57695  0.82465
     14   2.09887  1.91689  3.60304  3.11449  3.60902  3.35312  2.80153  3.00483  2.99308  2.74015  3.64365  3.39839  3.90560  3.34372  3.29009  2.71171  2.83033  2.72874  5.05962  3.80075     24 c x - -
          2.68618  4.42225  2.77519  2.73123  3.46354  2.40513  3.72494  3.29354  2.67741  2.69355  4.24690  2.90347  2.73739  3.18146  2.89801  2.37887  2.77519  2.98518  4.58477  3.61503
          0.02439  4.12143  4.84378  0.61958  0.77255  0.57695  0.82465
     15   2.22080  4.22820  3.82558  3.29807  3.44872  3.07627  4.08836  2.50914  3.20988  1.69271  3.40482  3.58217  4.05526  3.49959  3.48510  2.91724  2.89241  1.97154  4.98589  3.77592     25 l x - -
          2.68618  4.42225  2.77519  2.73123  3.46354  2.40513  3.72494  3.29354  2.67741  2.69355  4.24690  2.90347  2.73739  3.18146  2.89801  2.37887  2.77519  2.98518  4.58477  3.61503
          0.02439  4.12143  4.84378  0.61958  0.77255  0.44985  1.01535
     16   2.64092  4.64371  3.15483  2.61973  3.84846  3.49196  3.04835  3.23572  2.54246  2.89311  3.75180  3.10024  3.89538  2.31194  2.94271  2.73600  2.32354  2.28573  5.18668  3.89574     26 v x - -
          2.68618  4.42225  2.77519  2.73123  3.46354  2.40513  3.72494  3.29354  2.67741  2.69355  4.24690  2.90347  2.73739  3.18146  2.89801  2.37887  2.77519  2.98518  4.58477  3.61503
          0.02275  4.19020  4.91255  0.61958  0.77255  0.49778  0.93619
     17   2.62092  4.77428  2.78497  2.47888  3.99590  3.44869  3.14469  2.87571  2.48130  2.66936  3.85335  2.35503  3.84561  2.82904  2.93684  2.36167  2.85389  3.10040  5.28414  3.95669     27 n x - -
          2.68618  4.42225  2.77519  2.73123  3.46354  2.40513  3.72494  3.29354  2.67741  2.69355  4.24690  2.90347  2.73739  3.18146  2.89801  2.37887  2.77519  2.98518  4.58477  3.61503
          0.02275  4.19020  4.91255  0.61958  0.77255  0.49778  0.93619
     18   2.47566  4.40756  3.43818  3.16982  4.33605  3.17261  4.27509  3.66244  3.18612  3.39085  4.29708  3.41148  1.17688  3.54197  3.49375  2.64508  2.11813  3.22787  5.68759  4.46279     28 p x - -
          2.68618  4.42225  2.77519  2.73123  3.46354  2.40513  3.72494  3.29354  2.67741  2.69355  4.24690  2.90347  2.73739  3.18146  2.89801  2.37887  2.77519  2.98518  4.58477  3.61503
          0.14674  4.19020  2.10920  0.61958  0.77255  0.49778  0.93619
     19   2.58923  3.09696  3.61270  3.04009  3.34947  3.59462  3.86321  2.72028  2.94644  2.44426  2.90426  3.39909  3.97717  3.25382  2.70831  2.56094  2.82403  2.50560  4.81768  2.55541     29 l x - -
          2.68618  4.42225  2.77519  2.73123  3.46354  2.40513  3.72494  3.29354  2.67741  2.69355  4.24690  2.90347  2.73739  3.18146  2.89801  2.37887  2.77519  2.98518  4.58477  3.61503
          0.22501  4.14105  1.68425  0.61958  0.77255  0.50285  0.92838
     20   2.59682  4.50518  3.22943  2.66405  3.66251  3.49946  3.71496  2.71722  2.58917  2.51538  3.59432  3.12869  3.05094  2.59320  2.66555  2.72903  2.82663  2.79814  5.04382  3.03229     30 l x - -
          2.68618  4.42225  2.77519  2.73123  3.46354  2.40513  3.72494  3.29354  2.67741  2.69355  4.24690  2.90347  2.73739  3.18146  2.89801  2.37887  2.77519  2.98518  4.58477  3.61503
          0.02525  4.08746  4.80980  0.61958  0.77255  0.54509  0.86700
     21   2.62200  4.57944  3.15918  2.40222  3.82462  3.46710  3.78082  3.17519  2.65028  2.16572  3.73454  3.13331  3.90157  3.00161  3.05602  2.03793  2.45366  2.90321  5.18996  3.91013     31 s x - -
          2.68618  4.42225  2.77519  2.73123  3.46354  2.40513  3.72494  3.29354  2.67741  2.69355  4.24690  2.90347  2.73739  3.18146  2.89801  2.37887  2.77519  2.98518  4.58477  3.61503
          0.02263  4.19561  4.91796  0.61958  0.77255  0.62973  0.76086
     22   1.90185  4.36989  3.53418  3.01974  3.72689  3.43999  3.99999  2.89648  2.96528  2.44065  3.65962  3.37446  2.14509  3.29033  3.31775  2.76346  2.87515  2.33506  5.18498  3.94538     32 a x - -
          2.68618  4.42225  2.77519  2.73123  3.46354  2.40513  3.72494  3.29354  2.67741  2.69355  4.24690  2.90347  2.73739  3.18146  2.89801  2.37887  2.77519  2.98518  4.58477  3.61503
          0.02263  4.19561  4.91796  0.61958  0.77255  0.62973  0.76086
     23   2.49725  2.54844  3.63480  3.10016  3.58838  2.84215  3.98245  2.44946  3.04320  2.66748  3.55710  3.40594  2.89359  3.33460  3.36531  2.15999  2.81339  2.67518  5.03499  3.81488     33 s x - -
          2.68618  4.42225  2.77519  2.73123  3.46354  2.40513  3.72494  3.29354  2.67741  2.69355  4.24690  2.90347  2.73739  3.18146  2.89801  2.37887  2.77519  2.98518  4.58477  3.61503
          0.02263  4.19561  4.91796  0.61958  0.77255  0.62973  0.76086
     24   2.66962  4.92433  3.00166  2.46154  4.20953  3.45500  2.64596  3.63559  2.35902  3.20333  4.00781  2.97784  3.85505  2.51502  2.51129  2.35071  2.27134  3.29049  5.40471  4.06981     34 t x - -
          2.68618  4.42225  2.77519  2.73123  3.46354  2.40513  3.72494  3.29354  2.67741  2.69355  4.24690  2.90347  2.73739  3.18146  2.89801  2.37887  2.77519  2.98518  4.58477  3.61503
          0.09216  4.19561  2.61762  0.61958  0.77255  0.62973  0.76086
     25   1.93292  4.38538  3.43173  2.96912  3.78590  3.36249  3.98742  3.02565  2.91542  2.21966  3.72661  3.32203  2.07789  3.26235  3.26330  2.71485  2.86805  2.76428  5.23412  3.98395     35 a x - -
          2.68618  4.42225  2.77519  2.73123  3.46354  2.40513  3.72494  3.29354  2.67741  2.69355  4.24690  2.90347  2.73739  3.18146  2.89801  2.37887  2.77519  2.98518  4.58477  3.61503
          0.02424  4.12769  4.85004  0.61958  0.77255  0.57269  0.83013
     26   2.31184  4.62281  3.20091  2.63646  3.81765  3.51625  3.73233  2.71939  2.36459  2.86000  3.21234  3.11803  3.90370  2.93904  2.41600  2.27917  2.86808  2.92682  5.16451  3.88105     36 s x - -
          2.68618  4.42225  2.77519  2.73123  3.46354  2.40513  3.72494  3.29354  2.67741  2.69355  4.24690  2.90347  2.73739  3.18146  2.89801  2.37887  2.77519  2.98518  4.58477  3.61503
          0.02135  4.25321  4.97556  0.61958  0.77255  0.62973  0.76086
     27   2.61194  3.21977  3.25765  2.70638  3.75794  3.49765  3.77821  3.14331  2.42702  2.81730  3.67933  3.16606  3.09684  3.00941  3.07198  1.91197  2.85983  2.87477  5.13218  3.26846     37 s x - -
          2.68620  4.42005  2.77522  2.73126  3.46356  2.40515  3.72497  3.29356  2.67743  2.69357  4.24692  2.90349  2.73742  3.18149  2.89803  2.37889  2.77522  2.98521  4.58479  3.61506
          0.17194  1.89005  4.97556  0.27377  1.42924  0.62973  0.76086
     28   2.46059  4.72261  3.19076  2.61624  3.93648  3.52898  3.71108  3.32051  2.23346  2.31024  3.80500  3.10234  3.91236  2.50619  2.39467  2.75536  2.90325  2.62196  5.23525  3.94873     39 k x - -
          2.68618  4.42225  2.77519  2.73123  3.46354  2.40513  3.72494  3.29354  2.67741  2.69355  4.24690  2.90347  2.73739  3.18146  2.89801  2.37887  2.77519  2.98518  4.58477  3.61503
          0.08722  4.25321  2.66926  0.61958  0.77255  0.62973  0.76086
     29   2.35681  4.18288  3.93130  2.93149  2.16303  3.73266  4.02442  2.52357  3.26150  2.12705  2.96603  3.63744  4.10008  3.51223  3.50251  3.01011  2.88895  2.05886  4.79635  3.59405     40 v x - -
          2.68636  4.42243  2.77537  2.73141  3.46337  2.40530  3.72452  3.29372  2.67758  2.69328  4.24707  2.90338  2.73757  3.18164  2.89738  2.37889  2.77537  2.98536  4.58202  3.61450
          0.29345  1.39740  4.95171  1.23713  0.34280  0.69944  0.68689
     30   2.33840  4.45914  3.27068  2.63025  1.78102  3.54079  3.86649  2.99362  2.88373  2.70499  3.61054  2.84190  3.98406  3.19536  3.24797  2.85341  2.92713  2.75677  4.98832  3.67555     45 f x - -
          2.68618  4.42225  2.77519  2.73123  3.46354  2.40513  3.72494  3.29354  2.67741  2.69355  4.24690  2.90347  2.73739  3.18146  2.89801  2.37887  2.77519  2.98518  4.58477  3.61503
          0.02187  4.22937  4.95171  0.61958  0.77255  0.69944  0.68689
     31   2.40133  4.37854  3.44321  2.87622  3.12195  3.58520  3.05366  2.70042  2.51726  2.31043  2.69879  3.29692  3.96528  2.82363  3.19250  2.82582  2.85289  2.65422  4.95338  3.71200     46 l x - -
          2.68618  4.42225  2.77519  2.73123  3.46354  2.40513  3.72494  3.29354  2.67741  2.69355  4.24690  2.90347  2.73739  3.18146  2.89801  2.37887  2.77519  2.98518  4.58477  3.61503
          0.02123  4.25888  4.98123  0.61958  0.77255  0.69944  0.68689
     32   2.63321  4.58359  2.61748  2.66491  2.89217  3.52984  3.75465  2.75715  2.64355  2.68823  3.33463  3.14320  3.07180  2.97650  2.64947  2.55730  2.86483  2.87986  5.13119  3.85101     47 s x - -
          2.68618  4.42225  2.77519  2.73123  3.46354  2.40513  3.72494  3.29354  2.67741  2.69355  4.24690  2.90347  2.73739  3.18146  2.89801  2.37887  2.77519  2.98518  4.58477  3.61503
          0.02046  4.29546  5.01781  0.61958  0.77255  0.69944  0.68689
     33   2.25642  4.80224  2.78365  2.50587  4.03107  3.47816  3.68581  3.44025  2.27837  2.45780  3.19462  3.02003  3.86906  2.50622  2.94785  2.50901  2.87326  3.12838  5.31248  3.98730     48 a x - -
          2.68618  4.42225  2.77519  2.73123  3.46354  2.40513  3.72494  3.29354  2.67741  2.69355  4.24690  2.90347  2.73739  3.18146  2.89801  2.37887  2.77519  2.98518  4.58477  3.61503
          0.02046  4.29546  5.01781  0.61958  0.77255  0.69944  0.68689
     34   2.64077  4.35574  3.52153  2.95581  2.59818  3.61867  3.05765  2.39970  2.89973  2.38466  3.45691  3.35713  3.99800  2.68299  3.24762  2.36459  2.87246  2.62796  4.90559  3.64875     49 s x - -
          2.68618  4.42225  2.77519  2.73123  3.46354  2.40513  3.72494  3.29354  2.67741  2.69355  4.24690  2.90347  2.73739  3.18146  2.89801  2.37887  2.77519  2.98518  4.58477  3.61503
          0.02046  4.29546  5.01781  0.61958  0.77255  0.57235  0.83057
     35   2.15737  4.56917  3.28537  2.73419  3.81766  3.50579  3.81738  3.19694  2.71254  2.36918  3.73028  2.85222  3.26847  3.04342  3.12847  2.29029  2.36672  2.73284  5.18851  3.91362     50 a x - -
          2.68618  4.42225  2.77519  2.73123  3.46354  2.40513  3.72494  3.29354  2.67741  2.69355  4.24690  2.90347  2.73739  3.18146  2.89801  2.37887  2.77519  2.98518  4.58477  3.61503
          0.01929  4.35356  5.07590  0.61958  0.77255  0.50299  0.92817
     36   2.29585  4.27543  3.77475  3.20096  2.40480  3.70576  3.97925  2.74599  2.53331  2.07890  3.10994  3.53866  4.08105  3.40362  3.41970  2.67473  2.72214  2.53733  4.87122  3.17923     51 l x - -
          2.68618  4.42225  2.77519  2.73123  3.46354  2.40513  3.72494  3.29354  2.67741  2.69355  4.24690  2.90347  2.73739  3.18146  2.89801  2.37887  2.77519  2.98518  4.58477  3.61503
          0.01768  4.44020  5.16255  0.61958  0.77255  0.55502  0.85346
     37   2.26008  4.30681  3.82615  3.26295  3.47408  3.71168  4.05745  2.08019  3.19126  2.38209  3.45006  3.58969  2.20981  3.47034  3.48477  2.72265  2.94293  2.19554  4.96524  3.75146     52 i x - -
          2.68618  4.42225  2.77519  2.73123  3.46354  2.40513  3.72494  3.29354  2.67741  2.69355  4.24690  2.90347  2.73739  3.18146  2.89801  2.37887  2.77519  2.98518  4.58477  3.61503
          0.07163  4.44020  2.85891  0.61958  0.77255  0.55502  0.85346
     38   1.88385  4.56103  3.34473  2.79635  3.75431  3.57177  3.84721  3.10199  2.74641  2.12651  3.67645  3.24867  3.50057  2.36673  3.14015  2.81907  2.91783  2.67830  5.15291  3.88957     53 a x - -
          2.68618  4.42225  2.77519  2.73123  3.46354  2.40513  3.72494  3.29354  2.67741  2.69355  4.24690  2.90347  2.73739  3.18146  2.89801  2.37887  2.77519  2.98518  4.58477  3.61503
          0.05295  4.38722  3.24061  0.61958  0.77255  0.50299  0.92817
     39   2.67313  5.01991  2.81447  2.43498  4.30395  3.47275  2.73882  3.24540  2.42958  3.29845  4.07797  2.96987  3.10125  2.25790  2.65700  2.39718  2.90427  3.00415  5.49084  4.12146     54 q x - -
          2.68618  4.42225  2.77519  2.73123  3.46354  2.40513  3.72494  3.29354  2.67741  2.69355  4.24690  2.90347  2.73739  3.18146  2.89801  2.37887  2.77519  2.98518  4.58477  3.61503
          0.18538  4.40830  1.85127  0.61958  0.77255  0.60113  0.79449
     40   2.37635  3.01981  3.74048  3.28291  4.09328  3.16819  4.23026  3.46329  3.22800  3.17747  4.02978  3.45864  1.52413  3.52610  3.54439  2.19839  2.21359  3.05046  5.48442  4.27397     55 p x - -
          2.68618  4.42225  2.77519  2.73123  3.46354  2.40513  3.72494  3.29354  2.67741  2.69355  4.24690  2.90347  2.73739  3.18146  2.89801  2.37887  2.77519  2.98518  4.58477  3.61503
          0.02154  4.24446  4.96681  0.61958  0.77255  0.79186  0.60331
     41   2.61121  3.38351  3.75719  3.18193  2.95737  3.65349  3.55610  2.66254  3.10359  2.13729  3.02615  3.50459  2.82551  3.37271  2.94189  2.91872  2.84306  2.45618  4.78593  2.85644     56 l x - -
          2.68618  4.42225  2.77519  2.73123  3.46354  2.40513  3.72494  3.29354  2.67741  2.69355  4.24690  2.90347  2.73739  3.18146  2.89801  2.37887  2.77519  2.98518  4.58477  3.61503
          0.02154  4.24446  4.96681  0.61958  0.77255  0.60639  0.78815
     42   2.16232  4.24411  3.77398  3.20701  3.39158  3.13864  3.98271  2.70858  3.13214  1.81220  2.92676  3.52946  4.05249  3.40715  3.41912  2.51469  2.88000  2.28747  4.87474  3.66344     57 l . - -
          2.68618  4.42225  2.77519  2.73123  3.46354  2.40513  3.72494  3.29354  2.67741  2.69355  4.24690  2.90347  2.73739  3.18146  2.89801  2.37887  2.77519  2.98518  4.58477  3.61503
          0.01966  4.33489  5.05724  0.61958  0.77255  0.69500  0.69130
     43   2.34691  4.84742  3.05374  2.33341  3.51419  3.48224  3.68453  3.50109  2.30439  2.64453  3.91867  3.01410  3.29665  2.68073  2.57946  2.68658  2.49001  3.17923  5.34957  4.01653     58 k . - -
          2.68618  4.42225  2.77519  2.73123  3.46354  2.40513  3.72494  3.29354  2.67741  2.69355  4.24690  2.90347  2.73739  3.18146  2.89801  2.37887  2.77519  2.98518  4.58477  3.61503
          0.01966  4.33489  5.05724  0.61958  0.77255  0.69500  0.69130
     44   2.34774  5.03911  2.95445  2.09754  4.33628  3.45064  3.64295  3.78658  2.24525  2.83370  4.09481  2.94131  3.20508  2.53468  2.70362  2.30723  2.89241  3.40416  5.50060  4.12538     59 e . - -
          2.68618  4.42225  2.77519  2.73123  3.46354  2.40513  3.72494  3.29354  2.67741  2.69355  4.24690  2.90347  2.73739  3.18146  2.89801  2.37887  2.77519  2.98518  4.58477  3.61503
          0.05684  4.33489  3.16646  0.61958  0.77255  0.69500  0.69130
     45   2.23740  4.91098  3.11038  2.53536  4.17409  3.51598  3.67837  3.58545  2.03790  3.16764  3.98298  3.04219  3.90087  2.55636  2.27023  2.57735  2.93153  3.25951  3.23658  4.06718     60 k . - -
          2.68618  4.42225  2.77519  2.73123  3.46354  2.40513  3.72494  3.29354  2.67741  2.69355  4.24690  2.90347  2.73739  3.18146  2.89801  2.37887  2.77519  2.98518  4.58477  3.61503
          0.10992  4.29845  2.40233  0.61958  0.77255  0.73623  0.65184
     46   2.66225  4.76688  3.07983  2.32817  2.68749  3.48625  3.68924  3.39317  2.46201  3.01634  3.85326  2.73956  3.88279  2.86305  2.09145  2.71999  2.74415  3.09472  5.26832  3.95628     61 r . - -
          2.68618  4.42225  2.77519  2.73123  3.46354  2.40513  3.72494  3.29354  2.67741  2.69355  4.24690  2.90347  2.73739  3.18146  2.89801  2.37887  2.77519  2.98518  4.58477  3.61503
          0.02228  4.21081  4.93316  0.61958  0.77255  0.82362  0.57775
     47   2.66829  5.13480  2.16039  2.32717  4.46303  3.40106  3.61614  3.93551  2.15182  3.43023  4.18713  2.87449  3.21188  2.39213  2.59254  2.40790  2.90176  3.51790  5.57444  4.17446     62 k . - -
          2.68512  4.42286  2.77491  2.73184  3.46321  2.40477  3.72477  3.29331  2.67751  2.69344  4.24750  2.90376  2.73771  3.18148  2.89752  2.37927  2.77561  2.98542  4.58352  3.61564
          0.60306  0.80820  4.93316  1.89010  0.16376  0.82362  0.57775
     48   2.63374  4.94226  2.64037  2.40059  4.22988  2.68349  3.63855  3.66704  2.41067  2.86309  4.02096  2.64614  3.82518  2.76846  2.51372  2.63798  2.36949  3.30591  5.43455  4.07326     80 t x - -
          2.68618  4.42225  2.77519  2.73123  3.46354  2.40513  3.72494  3.29354  2.67741  2.69355  4.24690  2.90347  2.73739  3.18146  2.89801  2.37887  2.77519  2.98518  4.58477  3.61503
          0.05398  4.21081  3.27758  0.61958  0.77255  0.82362  0.57775
     49   2.69625  4.89373  2.85872  2.48680  4.28083  3.38588  3.74985  3.70963  2.51286  3.29774  4.12317  2.29508  3.87618  2.36549  2.92873  2.72371  1.79854  3.35005  5.50570  4.16828     81 t x - -
          2.68618  4.42225  2.77519  2.73123  3.46354  2.40513  3.72494  3.29354  2.67741  2.69355  4.24690  2.90347  2.73739  3.18146  2.89801  2.37887  2.77519  2.98518  4.58477  3.61503
          0.02299  4.17982  4.90216  0.61958  0.77255  0.77212  0.61996
     50   2.63420  4.24914  3.70119  3.12943  2.84784  3.65282  3.89319  2.71852  3.03882  1.91446  3.34950  3.47008  4.02865  3.33019  2.89090  2.15655  2.86648  2.51341  3.88165  3.49334     82 l x - -
          2.68618  4.42225  2.77519  2.73123  3.46354  2.40513  3.72494  3.29354  2.67741  2.69355  4.24690  2.90347  2.73739  3.18146  2.89801  2.37887  2.77519  2.98518  4.58477  3.61503
          0.13410  4.21974  2.20004  0.61958  0.77255  0.63907  0.75032
     51   2.18817  5.00562  2.33791  2.37545  4.40479  2.37664  3.71458  3.86093  2.53555  3.40838  4.19718  2.91005  3.83847  2.57579  3.02851  2.20081  2.94321  3.45990  5.59719  4.21321     83 a x - -
          2.68618  4.42225  2.77519  2.73123  3.46354  2.40513  3.72494  3.29354  2.67741  2.69355  4.24690  2.90347  2.73739  3.18146  2.89801  2.37887  2.77519  2.98518  4.58477  3.61503
          0.02235  4.20781  4.93016  0.61958  0.77255  0.82635  0.57562
     52   2.30489  4.25807  3.73090  3.19059  3.53279  3.54067  4.03645  2.66776  3.12202  2.31554  3.49398  3.50112  4.01259  3.41380  3.42840  2.44829  2.24593  1.78576  5.01815  3.80071     84 v x - -
          2.68618  4.42225  2.77519  2.73123  3.46354  2.40513  3.72494  3.29354  2.67741  2.69355  4.24690  2.90347  2.73739  3.18146  2.89801  2.37887  2.77519  2.98518  4.58477  3.61503
          0.02235  4.20781  4.93016  0.61958  0.77255  0.82635  0.57562
     53   2.48365  4.80414  3.03149  2.48079  3.35793  3.44876  3.66269  3.46845  2.45035  3.07408  3.89131  2.99405  2.84619  2.39313  2.49672  2.35877  2.85850  3.14730  5.31819  3.98985     85 s x - -
          2.68618  4.42225  2.77519  2.73123  3.46354  2.40513  3.72494  3.29354  2.67741  2.69355  4.24690  2.90347  2.73739  3.18146  2.89801  2.37887  2.77519  2.98518  4.58477  3.61503
          0.02235  4.20781  4.93016  0.61958  0.77255  0.55278  0.85648
     54   2.19952  4.20506  3.86517  3.28857  2.84097  3.70750  3.99462  2.32535  2.85874  2.03322  3.31488  3.58899  4.08134  3.46274  3.46205  2.43069  2.88225  2.24554  4.81369  3.60824     86 l x - -
          2.68618  4.42225  2.77519  2.73123  3.46354  2.40513  3.72494  3.29354  2.67741  2.69355  4.24690  2.90347  2.73739  3.18146  2.89801  2.37887  2.77519  2.98518  4.58477  3.61503
          0.01938  4.34896  5.07131  0.61958  0.77255  0.67820  0.70832
     55   2.46944  2.84497  4.17495  3.58601  2.85347  3.75766  4.07149  2.35643  3.45322  1.66248  3.21976  3.76728  4.12848  3.66515  3.25445  2.71132  2.88001  2.34293  4.72486  3.53516     87 l x - -
          2.68618  4.42225  2.77519  2.73123  3.46354  2.40513  3.72494  3.29354  2.67741  2.69355  4.24690  2.90347  2.73739  3.18146  2.89801  2.37887  2.77519  2.98518  4.58477  3.61503
          0.16983  4.34896  1.94300  0.61958  0.77255  0.67820  0.70832
     56   2.64319  4.24424  3.87797  3.33504  3.43140  3.65114  4.09802  2.52593  3.23536  1.62967  3.39287  3.61966  4.09136  3.52338  3.50298  2.57805  2.40081  2.00650  4.96839  3.76043     88 l x - -
          2.68657  4.42192  2.77539  2.73140  3.46238  2.40552  3.72407  3.29239  2.67759  2.69373  4.24729  2.90321  2.73779  3.18127  2.89827  2.37838  2.77545  2.98484  4.58516  3.61543
          0.29192  1.40284  4.92397  1.98525  0.14774  0.83194  0.57129
     57   2.54433  4.17223  4.35032  3.77259  1.93242  3.87332  4.06760  2.48673  3.62256  1.93252  3.17225  3.89507  4.22427  3.79559  3.74189  3.17580  2.98433  2.04216  3.03264  3.23296    100 f x - -
          2.68618  4.42225  2.77519  2.73123  3.46354  2.40513  3.72494  3.29354  2.67741  2.69355  4.24690  2.90347  2.73739  3.18146  2.89801  2.37887  2.77519  2.98518  4.58477  3.61503
          0.02249  4.20162  4.92397  0.61958  0.77255  0.83194  0.57129
     58   2.28291  4.98075  2.90131  2.41898  4.32918  2.78627  3.66220  3.76908  2.10113  3.31532  4.10517  2.94364  3.84197  2.11817  2.84089  2.43408  2.91167  3.39090  5.49895  4.14199    101 k x - -
          2.68618  4.42225  2.77519  2.73123  3.46354  2.40513  3.72494  3.29354  2.67741  2.69355  4.24690  2.90347  2.73739  3.18146  2.89801  2.37887  2.77519  2.98518  4.58477  3.61503
          0.12238  4.20162  2.30045  0.61958  0.77255  0.77035  0.62148
     59   2.68608  4.90539  3.00412  2.31510  4.16132  3.46362  2.18735  3.59040  2.33268  2.90755  3.98153  2.98559  3.18507  2.78609  2.48116  2.70532  2.91164  3.25994  5.36531  4.03953    102 h x - -
          2.68639  4.42080  2.77551  2.73145  3.46282  2.40546  3.72444  3.29307  2.67780  2.69302  4.24750  2.90318  2.73696  3.18186  2.89817  2.37837  2.77543  2.98555  4.58537  3.61564
          0.64298  0.76244  4.85981  1.91154  0.16000  0.88623  0.53138
     60   2.58486  4.40343  3.34030  2.78505  3.57973  3.51544  3.79019  2.64079  2.74443  2.27638  3.52464  2.82429  2.82653  3.06866  3.12707  2.44925  2.82655  2.49582  4.99803  3.74502    116 l x - -
          2.68618  4.42225  2.77519  2.73123  3.46354  2.40513  3.72494  3.29354  2.67741  2.69355  4.24690  2.90347  2.73739  3.18146  2.89801  2.37887  2.77519  2.98518  4.58477  3.61503
          0.02400  4.13746  4.85981  0.61958  0.77255  0.71083  0.67577
     61   2.21234  4.86978  3.00282  2.46213  4.18898  3.42304  3.66804  3.61646  2.43444  3.19533  3.99483  2.97780  3.42273  2.35058  2.60329  2.33628  2.39296  3.26227  5.41121  4.06828    117 a x - -
          2.68618  4.42225  2.77519  2.73123  3.46354  2.40513  3.72494  3.29354  2.67741  2.69355  4.24690  2.90347  2.73739  3.18146  2.89801  2.37887  2.77519  2.98518  4.58477  3.61503
          0.10272  4.23195  2.48771  0.61958  0.77255  0.80391  0.59344
     62   2.68881  4.13240  4.20800  3.62907  2.66693  3.80323  4.03603  1.85632  3.49478  1.86613  3.17805  3.79782  4.16037  3.69410  3.64816  2.82593  2.92059  2.29605  4.60578  2.66756    118 i x - -
          2.68618  4.42225  2.77519  2.73123  3.46354  2.40513  3.72494  3.29354  2.67741  2.69355  4.24690  2.90347  2.73739  3.18146  2.89801  2.37887  2.77519  2.98518  4.58477  3.61503
          0.02363  4.15286  4.87521  0.61958  0.77255  0.87378  0.54021
     63   2.41626  4.73660  3.05384  2.21106  3.51512  3.45325  3.65873  3.36089  2.36946  2.76354  3.81519  3.00507  3.84305  2.82589  2.52864  2.66611  2.37012  3.05812  5.25108  3.93584    119 e x - -
          2.68618  4.42225  2.77519  2.73123  3.46354  2.40513  3.72494  3.29354  2.67741  2.69355  4.24690  2.90347  2.73739  3.18146  2.89801  2.37887  2.77519  2.98518  4.58477  3.61503
          0.02363  4.15286  4.87521  0.61958  0.77255  0.87378  0.54021
     64   2.44109  4.77907  2.71858  2.46854  4.04510  3.42228  3.65925  3.45457  2.45815  2.73491  3.88408  2.98043  3.82965  2.81503  2.52170  2.41710  2.24211  3.13116  5.31420  3.98574    120 t x - -
          2.68618  4.42225  2.77519  2.73123  3.46354  2.40513  3.72494  3.29354  2.67741  2.69355  4.24690  2.90347  2.73739  3.18146  2.89801  2.37887  2.77519  2.98518  4.58477  3.61503
          0.02363  4.15286  4.87521  0.61958  0.77255  0.72390  0.66332
     65   2.61010  3.65860  3.64542  3.07424  2.96526  3.62648  2.46448  2.46722  3.00893  2.30099  3.35233  3.43267  3.20099  3.29355  3.31948  2.88466  2.56266  2.50585  4.83515  3.61226    121 l x - -
          2.68618  4.42225  2.77519  2.73123  3.46354  2.40513  3.72494  3.29354  2.67741  2.69355  4.24690  2.90347  2.73739  3.18146  2.89801  2.37887  2.77519  2.98518  4.58477  3.61503
          0.06952  4.23195  2.94441  0.61958  0.77255  0.80391  0.59344
     66   2.61109  4.60397  3.16299  2.60270  3.40197  3.49185  3.70937  3.17900  2.56714  2.36144  3.69086  2.76153  3.17569  2.53625  2.68934  2.71168  2.84229  2.65253  5.14163  3.85317    122 l x - -
          2.68618  4.42225  2.77519  2.73123  3.46354  2.40513  3.72494  3.29354  2.67741  2.69355  4.24690  2.90347  2.73739  3.18146  2.89801  2.37887  2.77519  2.98518  4.58477  3.61503
          0.02287  4.18530  4.90765  0.61958  0.77255  0.84637  0.56031
     67   2.17867  4.63798  2.72372  2.58652  3.96360  3.40236  3.74760  2.91801  2.59806  3.00023  3.83873  3.06623  3.85125  2.93310  3.03923  2.12345  2.30477  3.02569  5.28483  3.98161    123 s x - -
          2.68618  4.42225  2.77519  2.73123  3.46354  2.40513  3.72494  3.29354  2.67741  2.69355  4.24690  2.90347  2.73739  3.18146  2.89801  2.37887  2.77519  2.98518  4.58477  3.61503
          0.02287  4.18530  4.90765  0.61958  0.77255  0.84637  0.56031
     68   2.67441  4.91748  3.00195  2.47953  4.22659  3.44359  2.45750  3.66697  2.36491  3.23107  4.03770  2.98911  3.08785  2.80273  2.34795  2.14242  2.91369  3.31490  5.41920  4.08391    124 s x - -
          2.68618  4.42225  2.77519  2.73123  3.46354  2.40513  3.72494  3.29354  2.67741  2.69355  4.24690  2.90347  2.73739  3.18146  2.89801  2.37887  2.77519  2.98518  4.58477  3.61503
          0.02287  4.18530  4.90765  0.61958  0.77255  0.84637  0.56031
     69   2.69076  5.10759  2.63458  2.38259  4.44016  3.43605  2.91644  3.89493  1.88449  3.39245  4.16205  2.91585  3.83656  2.72156  2.22393  2.42096  2.91675  3.49482  5.53188  4.16331    125 k x - -
          2.68618  4.42225  2.77519  2.73123  3.46354  2.40513  3.72494  3.29354  2.67741  2.69355  4.24690  2.90347  2.73739  3.18146  2.89801  2.37887  2.77519  2.98518  4.58477  3.61503
          0.02287  4.18530  4.90765  0.61958  0.77255  0.56310  0.84267
     70   2.64490  4.40927  3.46169  2.89693  2.91824  3.60324  3.85604  2.91709  2.84945  2.39972  3.04484  3.31800  2.68041  3.16417  2.97190  2.08386  2.87887  2.68762  4.98460  3.73903    126 s x - -
          2.68618  4.42225  2.77519  2.73123  3.46354  2.40513  3.72494  3.29354  2.67741  2.69355  4.24690  2.90347  2.73739  3.18146  2.89801  2.37887  2.77519  2.98518  4.58477  3.61503
          0.01966  4.33489  5.05724  0.61958  0.77255  0.60250  0.79284
     71   2.37482  4.39347  3.54773  2.99674  3.63894  3.54708  3.94669  2.96906  2.95241  2.34631  3.59403  3.38008  3.41411  3.25942  3.31061  2.26717  1.98540  2.26232  5.07418  3.83788    127 t x - -
          2.68618  4.42225  2.77519  2.73123  3.46354  2.40513  3.72494  3.29354  2.67741  2.69355  4.24690  2.90347  2.73739  3.18146  2.89801  2.37887  2.77519  2.98518  4.58477  3.61503
          0.07069  4.37519  2.88851  0.61958  0.77255  0.47961  0.96503
     72   2.45008  4.53742  3.34000  2.77784  3.34958  3.58731  2.53203  2.52050  2.74454  2.52090  3.63069  3.23613  2.95973  2.58769  3.14594  2.81619  2.89786  2.82466  5.09397  3.82835    128 a x - -
          2.68618  4.42225  2.77519  2.73123  3.46354  2.40513  3.72494  3.29354  2.67741  2.69355  4.24690  2.90347  2.73739  3.18146  2.89801  2.37887  2.77519  2.98518  4.58477  3.61503
          0.06340  4.39886  3.01305  0.61958  0.77255  0.53588  0.87985
     73   2.65852  4.46792  3.41978  2.86008  3.63395  3.59755  3.85955  2.63571  2.82373  2.28441  3.58011  2.62283  3.17810  3.14235  3.20710  2.13264  2.89613  2.38060  5.05420  3.80318    129 s x - -
          2.68618  4.42225  2.77519  2.73123  3.46354  2.40513  3.72494  3.29354  2.67741  2.69355  4.24690  2.90347  2.73739  3.18146  2.89801  2.37887  2.77519  2.98518  4.58477  3.61503
          0.01863  4.38802  5.11037  0.61958  0.77255  0.52569  0.89441
     74   2.68184  5.02940  2.99444  2.33702  4.31582  3.47928  3.19831  3.76023  2.43679  3.30969  4.08912  2.39288  3.31720  2.79709  2.55354  2.25648  2.61728  2.73250  5.50128  4.13184    130 s x - -
          2.68618  4.42225  2.77519  2.73123  3.46354  2.40513  3.72494  3.29354  2.67741  2.69355  4.24690  2.90347  2.73739  3.18146  2.89801  2.37887  2.77519  2.98518  4.58477  3.61503
          0.01785  4.43074  5.15308  0.61958  0.77255  0.56908  0.83482
     75   2.67362  4.60169  3.28815  2.50325  3.02731  3.57717  3.25419  2.67386  2.56455  2.56492  3.69255  3.19959  3.19724  2.47085  3.11860  2.79977  2.90504  2.89664  5.15124  2.95496    131 q x - -
          2.68618  4.42225  2.77519  2.73123  3.46354  2.40513  3.72494  3.29354  2.67741  2.69355  4.24690  2.90347  2.73739  3.18146  2.89801  2.37887  2.77519  2.98518  4.58477  3.61503
          0.04309  4.43074  3.49751  0.61958  0.77255  0.45434  1.00749
     76   2.07405  4.71879  3.19988  2.64140  3.41878  3.55192  3.16447  3.31278  2.32614  2.71566  3.80647  3.13567  3.94127  2.96483  3.05880  2.30195  2.37378  3.03043  5.25494  3.95698    132 a x - -
          2.68618  4.42225  2.77519  2.73123  3.46354  2.40513  3.72494  3.29354  2.67741  2.69355  4.24690  2.90347  2.73739  3.18146  2.89801  2.37887  2.77519  2.98518  4.58477  3.61503
          0.01745  4.45287  5.17522  0.61958  0.77255  0.53567  0.88015
     77   2.67746  4.39781  3.55558  2.98805  2.88971  3.19213  3.90994  2.35387  2.94098  2.43898  3.50096  3.39359  3.36462  2.50121  3.05085  2.90157  2.50263  2.67107  4.97921  3.04229    133 i x - -
          2.68618  4.42225  2.77519  2.73123  3.46354  2.40513  3.72494  3.29354  2.67741  2.69355  4.24690  2.90347  2.73739  3.18146  2.89801  2.37887  2.77519  2.98518  4.58477  3.61503
          0.07070  4.45287  2.87158  0.61958  0.77255  0.53567  0.88015
     78   2.74761  5.19321  2.11077  2.38201  4.52523  2.84232  3.70892  3.99688  2.48869  3.50513  4.27167  2.93176  2.20982  2.65166  2.69751  2.51044  2.98981  3.58419  5.66272  4.25847    134 d x - -
          2.68618  4.42225  2.77519  2.73123  3.46354  2.40513  3.72494  3.29354  2.67741  2.69355  4.24690  2.90347  2.73739  3.18146  2.89801  2.37887  2.77519  2.98518  4.58477  3.61503
          0.01840  4.40057  5.12292  0.61958  0.77255  0.55019  0.86000
     79   2.66885  3.79197  3.48982  2.92350  2.95164  3.63292  3.88055  2.51895  2.40300  2.24310  3.52812  3.09024  3.35276  3.19110  2.82823  2.63376  2.67913  2.70370  5.00363  3.76239    135 l x - -
          2.68618  4.42225  2.77519  2.73123  3.46354  2.40513  3.72494  3.29354  2.67741  2.69355  4.24690  2.90347  2.73739  3.18146  2.89801  2.37887  2.77519  2.98518  4.58477  3.61503
          0.01794  4.42550  5.14785  0.61958  0.77255  0.57672  0.82494
     80   2.67408  4.60610  3.28549  2.72282  3.40906  3.57583  3.79998  2.43489  2.51363  2.83487  3.69673  2.88784  3.96047  2.22404  2.74240  2.62156  2.90524  2.73612  3.81027  3.87984    136 q x - -
          2.68618  4.42225  2.77519  2.73123  3.46354  2.40513  3.72494  3.29354  2.67741  2.69355  4.24690  2.90347  2.73739  3.18146  2.89801  2.37887  2.77519  2.98518  4.58477  3.61503
          0.01794  4.42550  5.14785  0.61958  0.77255  0.57672  0.82494
     81   2.67378  4.57320  3.31687  2.75615  3.74280  3.58456  3.08779  2.71303  2.72434  2.12513  3.66770  3.22152  3.25043  2.75532  3.13214  2.30037  2.56398  2.86616  5.12986  3.86100    137 l x - -
          2.68618  4.42225  2.77519  2.73123  3.46354  2.40513  3.72494  3.29354  2.67741  2.69355  4.24690  2.90347  2.73739  3.18146  2.89801  2.37887  2.77519  2.98518  4.58477  3.61503
          0.01794  4.42550  5.14785  0.61958  0.77255  0.57672  0.82494
     82   2.69996  4.84977  3.13255  2.39263  4.08142  3.53485  3.72722  2.69908  2.31948  2.42859  3.92443  3.07745  3.92206  2.55574  2.41092  2.34816  2.92847  3.17800  5.35216  4.03537    138 k x - -
          2.68618  4.42225  2.77519  2.73123  3.46354  2.40513  3.72494  3.29354  2.67741  2.69355  4.24690  2.90347  2.73739  3.18146  2.89801  2.37887  2.77519  2.98518  4.58477  3.61503
          0.01794  4.42550  5.14785  0.61958  0.77255  0.44998  1.01513
     83   2.70716  4.88271  3.12257  2.56269  4.11713  3.54050  3.74006  2.93271  2.09078  2.63688  3.69169  2.16919  3.92936  2.55767  2.97859  2.74770  2.60860  3.21046  5.38635  4.05985    139 k x - -
          2.68618  4.42225  2.77519  2.73123  3.46354  2.40513  3.72494  3.29354  2.67741  2.69355  4.24690  2.90347  2.73739  3.18146  2.89801  2.37887  2.77519  2.98518  4.58477  3.61503
          0.01673  4.49476  5.21711  0.61958  0.77255  0.49778  0.93619
     84   2.52036  4.14975  4.34636  3.75171  2.69619  3.84462  4.16035  2.02090  3.60411  2.11860  2.83143  3.89031  3.66919  3.79622  3.72899  2.53217  2.42607  2.05970  4.76896  3.58364    140 i x - -
          2.68618  4.42225  2.77519  2.73123  3.46354  2.40513  3.72494  3.29354  2.67741  2.69355  4.24690  2.90347  2.73739  3.18146  2.89801  2.37887  2.77519  2.98518  4.58477  3.61503
          0.01582  4.55037  5.27272  0.61958  0.77255  0.49778  0.93619
     85   2.56891  4.17881  4.25087  3.66305  2.39199  3.83286  4.14818  1.91536  3.33699  2.36992  3.29689  3.84349  3.25245  3.74309  3.69181  2.68471  2.95336  1.82261  4.80106  3.61137    141 v x - -
          2.68618  4.42225  2.77519  2.73123  3.46354  2.40513  3.72494  3.29354  2.67741  2.69355  4.24690  2.90347  2.73739  3.18146  2.89801  2.37887  2.77519  2.98518  4.58477  3.61503
          0.01582  4.55037  5.27272  0.61958  0.77255  0.49778  0.93619
     86   2.73028  5.00472  3.08620  2.53118  3.54714  3.01937  3.74409  3.70112  1.62763  3.27808  3.53163  2.55300  3.93549  2.87854  2.98658  2.57152  2.54966  3.35390  5.49506  4.14349    142 k x - -
          2.68618  4.42225  2.77519  2.73123  3.46354  2.40513  3.72494  3.29354  2.67741  2.69355  4.24690  2.90347  2.73739  3.18146  2.89801  2.37887  2.77519  2.98518  4.58477  3.61503
          0.01523  4.58768  5.31003  0.61958  0.77255  0.47832  0.96712
     87   4.76725  6.06192  6.72450  6.28525  4.25277  5.96811  6.61628  3.08079  5.99612  2.50987  0.24882  6.36781  6.18989  5.96826  5.95347  5.46940  5.05835  3.39449  6.54676  5.50021    143 M x - -
          2.68618  4.42225  2.77519  2.73123  3.46354  2.40513  3.72494  3.29354  2.67741  2.69355  4.24690  2.90347  2.73739  3.18146  2.89801  2.37887  2.77519  2.98518  4.58477  3.61503
          0.00509  5.67893  6.40128  0.61958  0.77255  0.48576  0.95510
     88   4.51397  6.55972  4.92582  4.16355  6.25225  4.97807  4.76693  5.48185  0.24839  4.77838  5.67896  3.83640  5.32237  3.59885  2.92559  3.93618  4.61537  4.62000  6.70226  5.65092    144 K x - -
          2.68618  4.42225  2.77519  2.73123  3.46354  2.40513  3.72494  3.29354  2.67741  2.69355  4.24690  2.90347  2.73739  3.18146  2.89801  2.37887  2.77519  2.98518  4.58477  3.61503
          0.04924  5.67893  3.10932  0.61958  0.77255  0.48576  0.95510
     89   2.05533  4.48992  4.22731  3.65704  3.42115  4.24928  4.51287  3.17042  3.34496  3.01098  4.00930  3.33487  4.24694  3.88929  3.78659  1.27338  2.04086  2.58956  5.49277  3.33138    145 s x - -
          2.68618  4.42225  2.77519  2.73123  3.46354  2.40513  3.72494  3.29354  2.67741  2.69355  4.24690  2.90347  2.73739  3.18146  2.89801  2.37887  2.77519  2.98518  4.58477  3.61503
          0.02211  5.63501  4.00077  0.61958  0.77255  0.43632  1.03963
     90   2.15312  4.70449  4.97749  4.37973  2.26201  4.07884  4.73961  2.61738  4.22011  2.72875  3.82369  4.19299  4.63618  4.40078  4.32267  1.57351  2.06302  1.92924  5.32394  4.14077    146 s x - -
          2.68618  4.42225  2.77519  2.73123  3.46354  2.40513  3.72494  3.29354  2.67741  2.69355  4.24690  2.90347  2.73739  3.18146  2.89801  2.37887  2.77519  2.98518  4.58477  3.61503
          0.00748  5.65316  5.53613  0.61958  0.77255  0.41112  1.08740
     91   1.65715  4.68655  5.18192  4.57206  2.99767  4.45946  4.78874  2.20398  4.37458  2.05289  3.48076  4.34424  4.82396  3.88569  3.97182  2.50046  2.74998  1.60520  5.30709  3.90816    147 v x - -
          2.68618  4.42225  2.77519  2.73123  3.46354  2.40513  3.72494  3.29354  2.67741  2.69355  4.24690  2.90347  2.73739  3.18146  2.89801  2.37887  2.77519  2.98518  4.58477  3.61503
          0.01986  5.67675  4.12020  0.61958  0.77255  0.47830  0.96716
     92   2.41973  4.66696  5.25996  4.64436  2.50626  4.21853  4.79617  1.69041  4.26739  1.57178  3.22812  4.47852  3.42840  4.55891  4.43528  3.69915  3.00624  1.76474  4.75684  4.11300    148 l x - -
          2.68618  4.42225  2.77519  2.73123  3.46354  2.40513  3.72494  3.29354  2.67741  2.69355  4.24690  2.90347  2.73739  3.18146  2.89801  2.37887  2.77519  2.98518  4.58477  3.61503
          0.03605  5.66428  3.44404  0.61958  0.77255  0.56354  0.84209
     93   1.72158  4.66524  5.10519  4.49836  2.88675  4.16155  4.31626  2.68172  4.31085  1.56727  3.78341  4.54386  3.92965  4.23210  4.36432  2.72442  2.17142  2.15103  5.28495  3.26670    149 l x - -
          2.68618  4.42225  2.77519  2.73123  3.46354  2.40513  3.72494  3.29354  2.67741  2.69355  4.24690  2.90347  2.73739  3.18146  2.89801  2.37887  2.77519  2.98518  4.58477  3.61503
          0.08935  5.63356  2.50222  0.61958  0.77255  0.36911  1.17554
     94   1.91012  4.43785  5.17065  4.55878  3.02104  3.98204  4.74892  2.08084  4.35387  1.68368  3.75288  4.56444  4.47208  4.49378  4.37827  2.13162  3.07961  1.77930  5.25627  4.07922    150 l x - -
          2.68618  4.42225  2.77519  2.73123  3.46354  2.40513  3.72494  3.29354  2.67741  2.69355  4.24690  2.90347  2.73739  3.18146  2.89801  2.37887  2.77519  2.98518  4.58477  3.61503
          0.01630  5.59923  4.38463  0.61958  0.77255  0.40034  1.10894
     95   2.01774  3.57448  5.20617  4.59375  2.49347  2.23151  4.78068  2.57354  4.38790  1.95565  3.13463  4.59782  4.22909  4.52706  4.41096  2.30488  2.84052  2.08641  5.28699  4.11006    151 l x - -
          2.68618  4.42225  2.77519  2.73123  3.46354  2.40513  3.72494  3.29354  2.67741  2.69355  4.24690  2.90347  2.73739  3.18146  2.89801  2.37887  2.77519  2.98518  4.58477  3.61503
          0.01133  5.65335  4.85935  0.61958  0.77255  0.41157  1.08652
     96   1.43671  4.71530  4.98475  4.38643  3.72653  2.03728  4.74775  2.93441  4.22718  1.89217  3.83264  4.49752  4.79585  4.40831  4.33060  2.58767  2.65913  2.21342  4.66679  3.81227    152 a x - -
          2.68618  4.42225  2.77519  2.73123  3.46354  2.40513  3.72494  3.29354  2.67741  2.69355  4.24690  2.90347  2.73739  3.18146  2.89801  2.37887  2.77519  2.98518  4.58477  3.61503
          0.02252  5.67302  3.97237  0.61958  0.77255  0.51804  0.90556
     97   1.88686  4.67542  5.19459  4.58394  3.06810  3.04768  4.78658  2.84941  4.38258  1.24573  3.55438  4.59740  4.81900  4.52540  4.41262  2.68754  3.45466  1.75810  5.29847  4.12115    153 l x - -
          2.68618  4.42225  2.77519  2.73123  3.46354  2.40513  3.72494  3.29354  2.67741  2.69355  4.24690  2.90347  2.73739  3.18146  2.89801  2.37887  2.77519  2.98518  4.58477  3.61503
          0.00889  5.65571  5.23021  0.61958  0.77255  0.48189  0.96132
     98   1.23651  3.81686  5.25006  4.63567  2.08633  3.36807  4.79890  2.85929  4.42305  1.88022  3.08982  4.62443  4.82905  4.55632  4.43509  3.67765  3.24368  2.18280  5.29564  4.11945    154 a x - -
          2.68618  4.42225  2.77519  2.73123  3.46354  2.40513  3.72494  3.29354  2.67741  2.69355  4.24690  2.90347  2.73739  3.18146  2.89801  2.37887  2.77519  2.98518  4.58477  3.61503
          0.16632  5.66694  1.89865  0.61958  0.77255  0.48848  0.95077
     99   0.87623  4.64444  4.82756  4.23591  3.60341  3.30953  4.65553  2.88074  4.09072  2.10100  3.63584  4.37566  4.69864  4.28515  4.21997  3.35670  2.87168  2.37286  5.27136  4.08567    155 a x - -
          2.68618  4.42225  2.77519  2.73123  3.46354  2.40513  3.72494  3.29354  2.67741  2.69355  4.24690  2.90347  2.73739  3.18146  2.89801  2.37887  2.77519  2.98518  4.58477  3.61503
          0.11855  5.51496  2.22776  0.61958  0.77255  0.30183  1.34502
    100   1.17074  4.63844  4.96029  4.35948  3.36978  3.55510  4.68801  2.67203  4.19194  2.28760  3.41550  4.45108  4.16168  4.36530  4.28026  2.24474  2.78613  2.08669  4.94683  4.07457    156 a x - -
          2.68618  4.42225  2.77519  2.73123  3.46354  2.40513  3.72494  3.29354  2.67741  2.69355  4.24690  2.90347  2.73739  3.18146  2.89801  2.37887  2.77519  2.98518  4.58477  3.61503
          0.31070  5.56591  1.33468  0.61958  0.77255  0.37210  1.16887
    101   1.58226  4.51817  4.91582  4.21587  2.54673  3.16058  4.59159  2.70133  4.13112  2.14021  2.94945  4.37359  4.05608  4.29296  4.19722  2.67936  2.84798  1.78822  5.13745  3.95737    157 a . - -
          2.68618  4.42225  2.77519  2.73123  3.46354  2.40513  3.72494  3.29354  2.67741  2.69355  4.24690  2.90347  2.73739  3.18146  2.89801  2.37887  2.77519  2.98518  4.58477  3.61503
          0.30764  5.38679  1.34613  0.61958  0.77255  1.36479  0.29496
    102   1.99598  4.93018  3.50634  2.95106  4.16782  1.84255  4.06739  3.55866  2.93480  2.57571  4.06303  3.28333  3.94483  3.07061  3.36651  2.39694  2.22517  2.93334  5.51511  4.22544    158 g . - -
          2.68556  4.42224  2.77531  2.73130  3.46353  2.40518  3.72506  3.29358  2.67753  2.69340  4.24701  2.90358  2.73751  3.18113  2.89812  2.37895  2.77524  2.98515  4.58489  3.61515
          0.22423  2.25195  2.34682  0.90048  0.52151  0.19401  1.73527
    103   1.25933  4.88034  3.99899  3.34557  4.00952  3.51717  4.47188  3.24010  3.54839  2.48415  3.18571  3.68619  4.58811  3.60325  3.48268  2.82402  2.98159  1.70810  5.46878  4.24358    184 a x - -
          2.68618  4.42225  2.77519  2.73123  3.46354  2.40513  3.72494  3.29354  2.67741  2.69355  4.24690  2.90347  2.73739  3.18146  2.89801  2.37887  2.77519  2.98518  4.58477  3.61503
          0.12414  5.58186  2.18055  0.61958  0.77255  0.65442  0.73344
    104   1.29260  5.01427  3.82630  3.14174  3.87613  3.22648  4.30427  3.44640  3.23593  2.64272  3.89101  3.54158  4.00530  2.63255  3.36228  2.83846  2.73962  2.09516  5.57525  4.31244    185 a x - -
          2.68618  4.42225  2.77519  2.73123  3.46354  2.40513  3.72494  3.29354  2.67741  2.69355  4.24690  2.90347  2.73739  3.18146  2.89801  2.37887  2.77519  2.98518  4.58477  3.61503
          0.03109  5.50164  3.62939  0.61958  0.77255  0.40782  1.09391
    105   0.97805  4.93506  3.47497  2.93828  4.66784  3.03146  4.08552  4.09011  3.00630  3.56891  3.31308  3.16044  4.00693  2.89606  3.33477  2.57616  3.10600  3.16336  5.91697  4.57434    186 a x - -
          2.68618  4.42225  2.77519  2.73123  3.46354  2.40513  3.72494  3.29354  2.67741  2.69355  4.24690  2.90347  2.73739  3.18146  2.89801  2.37887  2.77519  2.98518  4.58477  3.61503
          0.01106  5.61065  4.91419  0.61958  0.77255  0.43785  1.03684
    106   1.86716  5.38393  3.64507  2.92389  4.61461  4.05923  4.26762  3.88207  3.07754  3.22634  4.11055  3.50657  4.44951  1.08664  3.53598  2.75425  2.64316  3.19494  5.89601  4.56950    187 q x - -
          2.68618  4.42225  2.77519  2.73123  3.46354  2.40513  3.72494  3.29354  2.67741  2.69355  4.24690  2.90347  2.73739  3.18146  2.89801  2.37887  2.77519  2.98518  4.58477  3.61503
          0.10495  5.65549  2.34201  0.61958  0.77255  0.58482  0.81465
    107   2.37310  5.65176  1.69620  2.51527  4.99440  2.77700  4.10870  4.23289  2.84451  3.29615  4.69313  2.64113  4.03569  2.59903  3.33697  2.14746  2.47208  3.76493  6.08594  4.67638    188 d x - -
          2.68631  4.42241  2.77506  2.73133  3.46139  2.40528  3.72510  3.29370  2.67756  2.69356  4.24705  2.90355  2.73728  3.18146  2.89816  2.37895  2.77520  2.98527  4.58457  3.61519
          0.41319  1.50632  2.14783  0.07423  2.63749  0.39370  1.12257
    108   2.37833  4.76010  3.92329  3.56655  3.23323  3.90136  4.52808  2.36378  3.50294  1.69700  3.70067  4.11668  2.25680  2.85188  3.99344  2.47339  2.81674  2.54100  4.38934  4.15466    190 l x - -
          2.68618  4.42225  2.77519  2.73123  3.46354  2.40513  3.72494  3.29354  2.67741  2.69355  4.24690  2.90347  2.73739  3.18146  2.89801  2.37887  2.77519  2.98518  4.58477  3.61503
          0.02527  5.54199  3.86160  0.61958  0.77255  0.29742  1.35764
    109   1.87629  5.68298  2.29061  2.71663  4.44369  2.86251  4.16567  4.09253  2.90485  3.69976  3.82469  2.77213  3.56080  2.33053  3.39572  1.87923  2.96458  3.30733  6.12246  4.71839    191 a x - -
          2.68618  4.42225  2.77519  2.73123  3.46354  2.40513  3.72494  3.29354  2.67741  2.69355  4.24690  2.90347  2.73739  3.18146  2.89801  2.37887  2.77519  2.98518  4.58477  3.61503
          0.00523  5.65190  6.37424  0.61958  0.77255  0.49606  0.93885
    110   2.34554  5.77283  1.88610  2.61033  5.11600  2.29132  4.21106  4.60398  2.85093  4.07762  4.81615  2.27156  4.41161  3.18231  3.37739  1.61039  3.11237  4.16288  6.20569  4.79016    192 s x - -
          2.68618  4.42225  2.77519  2.73123  3.46354  2.40513  3.72494  3.29354  2.67741  2.69355  4.24690  2.90347  2.73739  3.18146  2.89801  2.37887  2.77519  2.98518  4.58477  3.61503
          0.00515  5.66730  6.38965  0.61958  0.77255  0.54809  0.86288
    111   2.93143  4.67741  5.25936  4.26144  2.21452  4.27453  4.80543  2.54934  4.43144  0.86342  3.30160  4.63204  4.24348  4.56362  4.44206  3.52297  3.53441  2.18876  5.30019  4.12448    193 l x - -
          2.68618  4.42225  2.77519  2.73123  3.46354  2.40513  3.72494  3.29354  2.67741  2.69355  4.24690  2.90347  2.73739  3.18146  2.89801  2.37887  2.77519  2.98518  4.58477  3.61503
          0.00515  5.66730  6.38965  0.61958  0.77255  0.50704  0.92199
    112   1.81622  5.38016  3.94679  3.34412  4.85156  3.49565  4.56825  4.26483  3.40648  3.77166  4.15956  3.86762  1.11287  3.61310  3.84519  1.83384  2.88285  3.90532  6.14836  4.84530    194 p x - -
          2.68618  4.42225  2.77519  2.73123  3.46354  2.40513  3.72494  3.29354  2.67741  2.69355  4.24690  2.90347  2.73739  3.18146  2.89801  2.37887  2.77519  2.98518  4.58477  3.61503
          0.00508  5.68150  6.40384  0.61958  0.77255  0.52357  0.89748
    113   2.10594  5.73051  2.33906  1.89953  5.07634  3.31637  4.17775  4.56300  2.72996  3.76139  4.77106  3.30878  3.89579  1.67016  3.32314  2.25379  2.98347  4.12158  6.16268  4.75101    195 q x - -
          2.68618  4.42225  2.77519  2.73123  3.46354  2.40513  3.72494  3.29354  2.67741  2.69355  4.24690  2.90347  2.73739  3.18146  2.89801  2.37887  2.77519  2.98518  4.58477  3.61503
          0.00508  5.68150  6.40384  0.61958  0.77255  0.52357  0.89748
    114   4.72303  0.06044  6.54708  6.59485  6.82408  5.15947  7.06929  6.57775  6.54157  6.17621  7.18101  6.19237  4.36642  6.75661  6.41932  4.96160  5.30288  5.87435  7.72322  7.08008    196 C x - -
          2.68618  4.42225  2.77519  2.73123  3.46354  2.40513  3.72494  3.29354  2.67741  2.69355  4.24690  2.90347  2.73739  3.18146  2.89801  2.37887  2.77519  2.98518  4.58477  3.61503
          0.00508  5.68150  6.40384  0.61958  0.77255  0.52357  0.89748
    115   1.46701  5.37634  5.63603  5.53505  6.18727  0.49366  6.23956  5.68907  5.53026  4.61713  6.11355  5.01857  4.16661  5.63915  5.59564  2.77047  3.86692  4.77874  7.52468  6.48658    197 G x - -
          2.68612  4.42153  2.77537  2.73136  3.46366  2.40523  3.72453  3.29362  2.67758  2.69349  4.24707  2.90349  2.73739  3.18120  2.89792  2.37879  2.77528  2.98497  4.58462  3.61521
          0.03028  3.93489  4.57780  1.96675  0.15072  0.52357  0.89748
    116   2.94870  5.70433  3.42864  2.87501  5.04122  3.99312  4.17957  4.10644  2.30325  4.00535  4.62239  3.10160  4.38614  1.12926  2.22895  2.75853  2.63148  3.32030  6.14127  4.73718    236 q x - -
          2.68618  4.42225  2.77519  2.73123  3.46354  2.40513  3.72494  3.29354  2.67741  2.69355  4.24690  2.90347  2.73739  3.18146  2.89801  2.37887  2.77519  2.98518  4.58477  3.61503
          0.00783  5.67284  5.43521  0.61958  0.77255  0.49359  0.94272
    117   2.95871  4.80735  4.00284  4.02409  3.76851  2.95798  4.65623  2.85821  3.80184  2.37140  2.15494  3.70688  4.73600  3.49604  3.95584  3.37194  1.18397  2.63367  3.88405  4.21484    237 t x - -
          2.68618  4.42225  2.77519  2.73123  3.46354  2.40513  3.72494  3.29354  2.67741  2.69355  4.24690  2.90347  2.73739  3.18146  2.89801  2.37887  2.77519  2.98518  4.58477  3.61503
          0.00507  5.68234  6.40469  0.61958  0.77255  0.53778  0.87717
    118   4.01893  0.10393  6.26954  6.29231  6.34755  4.65364  6.71764  5.72314  6.11266  5.55897  6.52520  5.62222  5.50541  6.28873  6.03346  4.25296  3.93590  5.07893  7.59188  6.65383    238 C x - -
          2.68618  4.42225  2.77519  2.73123  3.46354  2.40513  3.72494  3.29354  2.67741  2.69355  4.24690  2.90347  2.73739  3.18146  2.89801  2.37887  2.77519  2.98518  4.58477  3.61503
          0.00507  5.68234  6.40469  0.61958  0.77255  0.51390  0.91169
    119   1.51865  4.68781  5.25949  4.64566  3.27437  3.66069  4.81354  1.44822  4.43441  2.09398  3.72123  4.31575  4.84361  4.56890  4.44851  3.71557  3.43408  1.83401  5.31178  3.63219    239 i x - -
          2.68618  4.42225  2.77519  2.73123  3.46354  2.40513  3.72494  3.29354  2.67741  2.69355  4.24690  2.90347  2.73739  3.18146  2.89801  2.37887  2.77519  2.98518  4.58477  3.61503
          0.00506  5.68501  6.40735  0.61958  0.77255  0.52357  0.89748
    120   3.04723  5.73878  2.71985  2.63811  5.08436  2.66206  4.18472  4.57121  2.73615  4.04429  4.77960  1.46471  4.14513  2.55183  3.18675  1.98523  2.41613  4.12975  6.17094  4.75880    240 n x - -
          2.68618  4.42225  2.77519  2.73123  3.46354  2.40513  3.72494  3.29354  2.67741  2.69355  4.24690  2.90347  2.73739  3.18146  2.89801  2.37887  2.77519  2.98518  4.58477  3.61503
          0.00506  5.68501  6.40735  0.61958  0.77255  0.52357  0.89748
    121   3.19209  5.80972  2.87318  2.89843  5.14511  4.05910  4.28547  4.62287  3.01067  4.11411  4.57274  0.75443  4.47882  3.39247  2.89111  2.38636  3.56714  3.86533  6.25643  4.84931    241 n x - -
          2.68618  4.42225  2.77519  2.73123  3.46354  2.40513  3.72494  3.29354  2.67741  2.69355  4.24690  2.90347  2.73739  3.18146  2.89801  2.37887  2.77519  2.98518  4.58477  3.61503
          0.00504  5.68919  6.41153  0.61958  0.77255  0.52357  0.89748
    122   4.80058  6.02819  6.74624  6.21795  3.73991  6.12110  6.46230  3.33319  6.03682  2.35146  0.27875  6.36565  6.19533  5.89000  5.96618  5.56184  4.59784  3.24010  6.39705  5.33363    242 M x - -
          2.68618  4.42225  2.77519  2.73123  3.46354  2.40513  3.72494  3.29354  2.67741  2.69355  4.24690  2.90347  2.73739  3.18146  2.89801  2.37887  2.77519  2.98518  4.58477  3.61503
          0.00503  5.69163  6.41397  0.61958  0.77255  0.52357  0.89748
    123   3.14868  4.72965  4.98202  4.38435  3.43295  4.22985  4.41848  2.62746  3.65191  1.06824  2.44163  2.86723  4.80565  2.74678  4.01148  3.49171  3.43224  2.22546  4.88377  4.16257    243 l x - -
          2.68618  4.42225  2.77519  2.73123  3.46354  2.40513  3.72494  3.29354  2.67741  2.69355  4.24690  2.90347  2.73739  3.18146  2.89801  2.37887  2.77519  2.98518  4.58477  3.61503
          0.01449  5.69163  4.50862  0.61958  0.77255  0.52357  0.89748
    124   1.47730  5.77608  2.94009  2.66792  5.11872  1.89509  4.21897  4.60570  2.67033  4.08094  4.82014  2.53866  4.41954  3.04723  3.46121  1.96820  3.32941  4.16598  6.21017  4.79572    244 a x - -
          2.68310  4.42287  2.77515  2.73116  3.46415  2.40543  3.72556  3.29415  2.67766  2.69385  4.24733  2.90367  2.73718  3.18065  2.89862  2.37879  2.77577  2.98580  4.58538  3.61565
          0.58005  0.82445  6.40455  0.55471  0.85388  0.57315  0.82953
    125   2.43225  5.52016  3.58807  2.98619  4.48506  3.70216  3.61939  4.21584  1.08207  1.94312  4.19357  3.55802  4.12782  2.61343  3.48355  3.24712  3.46623  3.86678  6.00333  4.33023    247 k x - -
          2.68618  4.42225  2.77519  2.73123  3.46354  2.40513  3.72494  3.29354  2.67741  2.69355  4.24690  2.90347  2.73739  3.18146  2.89801  2.37887  2.77519  2.98518  4.58477  3.61503
          0.14408  5.68221  2.03425  0.61958  0.77255  0.57315  0.82953
    126   0.30701  5.22843  5.64720  5.52375  5.97287  3.51843  6.12059  5.43721  5.43865  5.15052  5.90819  4.91800  4.91151  5.54485  5.47495  2.11332  3.69546  3.54292  7.33119  6.29218    248 A x - -
          2.68618  4.42225  2.77519  2.73123  3.46354  2.40513  3.72494  3.29354  2.67741  2.69355  4.24690  2.90347  2.73739  3.18146  2.89801  2.37887  2.77519  2.98518  4.58477  3.61503
          0.00583  5.54395  6.26630  0.61958  0.77255  0.26613  1.45388
    127   2.21352  5.73387  3.00319  2.40986  5.07976  3.15990  4.01446  4.56631  2.11331  4.03950  3.96675  3.09014  2.45470  2.23787  3.35319  1.78738  3.18286  3.86824  6.16607  4.75462    249 s x - -
          2.68618  4.42225  2.77519  2.73123  3.46354  2.40513  3.72494  3.29354  2.67741  2.69355  4.24690  2.90347  2.73739  3.18146  2.89801  2.37887  2.77519  2.98518  4.58477  3.61503
          0.00503  5.69163  6.41397  0.61958  0.77255  0.46283  0.99291
    128   2.79454  5.77104  2.66404  1.02954  5.11567  3.92942  3.83982  4.60345  2.87347  4.07617  4.81277  2.97683  4.12430  2.70595  3.44776  2.13376  2.81241  4.16163  6.20302  4.78883    250 e x - -
          2.68618  4.42225  2.77519  2.73123  3.46354  2.40513  3.72494  3.29354  2.67741  2.69355  4.24690  2.90347  2.73739  3.18146  2.89801  2.37887  2.77519  2.98518  4.58477  3.61503
          0.00499  5.69844  6.42079  0.61958  0.77255  0.48576  0.95510
    129   4.03324  5.92820  6.48981  6.01489  2.79270  5.79437  6.05222  3.48831  5.84616  0.23158  3.97907  6.04139  6.00829  5.72738  5.77598  4.48962  4.88445  3.74598  6.11109  4.85749    251 L x - -
          2.68618  4.42225  2.77520  2.73123  3.46354  2.40513  3.72495  3.29354  2.67741  2.69355  4.24690  2.90347  2.73740  3.18147  2.89801  2.37883  2.77520  2.98519  4.58477  3.61503
          0.00940  4.86259  6.42079  0.52786  0.89127  0.48576  0.95510
    130   4.14391  6.65006  3.12111  3.21551  5.98812  0.33494  4.36436  5.49689  3.68285  4.22602  5.87125  3.16631  4.35292  4.14742  4.54314  4.03442  4.44603  5.07588  7.17519  5.68356    253 G x - -
          2.68618  4.42225  2.77519  2.73123  3.46354  2.40513  3.72494  3.29354  2.67741  2.69355  4.24690  2.90347  2.73739  3.18146  2.89801  2.37887  2.77519  2.98518  4.58477  3.61503
          0.00499  5.69844  6.42079  0.61958  0.77255  0.48576  0.95510
    131   3.41497  0.22907  5.88989  5.64000  4.65480  4.50402  5.77274  4.24286  5.27168  4.01209  4.42959  5.20021  5.26696  5.53677  5.30067  3.98853  4.21388  3.98394  6.30821  3.96509    254 C x - -
          2.68618  4.42225  2.77519  2.73123  3.46354  2.40513  3.72494  3.29354  2.67741  2.69355  4.24690  2.90347  2.73739  3.18146  2.89801  2.37887  2.77519  2.98518  4.58477  3.61503
          0.00499  5.69844  6.42079  0.61958  0.77255  0.48576  0.95510
    132   2.33626  5.73875  2.31455  2.77916  5.08494  2.81798  4.18571  4.57171  2.02595  3.92398  4.77912  2.60668  3.19145  2.42655  3.21601  1.98958  2.53772  4.02408  6.17076  4.75911    255 s x - -
          2.68618  4.42225  2.77519  2.73123  3.46354  2.40513  3.72494  3.29354  2.67741  2.69355  4.24690  2.90347  2.73739  3.18146  2.89801  2.37887  2.77519  2.98518  4.58477  3.61503
          0.02546  5.69844  3.82620  0.61958  0.77255  0.48576  0.95510
    133   1.63384  5.72410  2.43612  2.59622  5.06916  2.87052  4.08982  4.55512  2.74852  4.02938  4.53123  3.08880  3.22770  2.33755  3.27605  2.01428  2.77806  3.52252  6.15680  4.61048    256 a x - -
          2.68616  4.42249  2.77520  2.73131  3.46378  2.40477  3.72519  3.29378  2.67754  2.69377  4.24680  2.90338  2.73753  3.18111  2.89825  2.37874  2.77508  2.98490  4.58501  3.61527
          0.09464  2.42318  6.40042  1.17321  0.37015  0.42357  1.06335
    134   2.75897  5.72093  2.56679  2.62292  5.05932  1.50784  3.63657  3.60984  2.84384  3.68869  4.76335  2.07219  3.35585  3.20852  3.33634  2.83755  2.66939  3.33217  6.15763  4.75071    264 g x - -
          2.68618  4.42225  2.77519  2.73123  3.46354  2.40513  3.72494  3.29354  2.67741  2.69355  4.24690  2.90347  2.73739  3.18146  2.89801  2.37887  2.77519  2.98518  4.58477  3.61503
          0.00499  5.69844  6.42079  0.61958  0.77255  0.48576  0.95510
    135   3.82863  6.55155  0.36499  3.15606  5.88951  4.33616  4.86682  5.40386  3.85522  4.89631  5.73203  3.69779  4.94737  4.02790  3.73267  3.58616  2.77624  4.96726  7.05993  4.74650    265 D x - -
          2.68618  4.42225  2.77519  2.73123  3.46354  2.40513  3.72494  3.29354  2.67741  2.69355  4.24690  2.90347  2.73739  3.18146  2.89801  2.37887  2.77519  2.98518  4.58477  3.61503
          0.00499  5.69844  6.42079  0.61958  0.77255  0.48576  0.95510
    136   2.07315  4.87151  3.89897  3.49566  3.89162  3.75490  4.18303  2.09661  3.09331  1.63698  3.19876  3.81787  2.97398  3.83963  3.91214  3.25190  2.75985  2.17756  5.02567  4.08479    266 l x - -
          2.68618  4.42225  2.77519  2.73123  3.46354  2.40513  3.72494  3.29354  2.67741  2.69355  4.24690  2.90347  2.73739  3.18146  2.89801  2.37887  2.77519  2.98518  4.58477  3.61503
          0.00499  5.69844  6.42079  0.61958  0.77255  0.48576  0.95510
    137   1.53600  5.65371  3.17770  2.56020  5.03659  2.93697  4.04980  4.53933  1.81317  3.79077  4.74382  3.12004  3.57608  2.87337  3.08755  2.20190  3.10440  3.37205  6.04523  4.27995    267 a x - -
          2.68618  4.42225  2.77519  2.73123  3.46354  2.40513  3.72494  3.29354  2.67741  2.69355  4.24690  2.90347  2.73739  3.18146  2.89801  2.37887  2.77519  2.98518  4.58477  3.61503
          0.00499  5.69844  6.42079  0.61958  0.77255  0.48576  0.95510
    138   4.70179  0.06391  6.55111  6.59855  6.83447  5.15121  7.07359  6.58414  6.54291  6.18348  7.17708  6.18051  4.16809  6.75321  6.42228  4.93945  5.28289  5.86700  7.74088  7.09307    268 C x - -
          2.68618  4.42225  2.77519  2.73123  3.46354  2.40513  3.72494  3.29354  2.67741  2.69355  4.24690  2.90347  2.73739  3.18146  2.89801  2.37887  2.77519  2.98518  4.58477  3.61503
          0.00499  5.69844  6.42079  0.61958  0.77255  0.48576  0.95510
    139   4.50122  6.18450  7.00422  6.41823  4.12857  6.50293  6.71685  3.31983  6.27957  0.17748  3.49998  6.69600  6.34528  5.97178  6.13390  5.94703  5.22440  3.38146  6.48237  4.75082    269 L x - -
          2.68618  4.42225  2.77519  2.73123  3.46354  2.40513  3.72494  3.29354  2.67741  2.69355  4.24690  2.90347  2.73739  3.18146  2.89801  2.37887  2.77519  2.98518  4.58477  3.61503
          0.00499  5.69844  6.42079  0.61958  0.77255  0.48576  0.95510
    140   4.70179  0.06391  6.55111  6.59855  6.83447  5.15121  7.07359  6.58414  6.54291  6.18348  7.17708  6.18051  4.16809  6.75321  6.42228  4.93945  5.28289  5.86700  7.74088  7.09307    270 C x - -
          2.68618  4.42225  2.77519  2.73123  3.46354  2.40513  3.72494  3.29354  2.67741  2.69355  4.24690  2.90347  2.73739  3.18146  2.89801  2.37887  2.77519  2.98518  4.58477  3.61503
          0.00499  5.69844  6.42079  0.61958  0.77255  0.48576  0.95510
    141   2.02627  5.73804  3.01313  2.73097  5.08400  3.24975  4.11267  4.57057  2.15641  3.84314  4.57943  2.65758  4.39229  2.65866  2.20652  2.14507  2.07865  4.12916  6.17019  4.75873    271 a x - -
          2.68618  4.42225  2.77519  2.73123  3.46354  2.40513  3.72494  3.29354  2.67741  2.69355  4.24690  2.90347  2.73739  3.18146  2.89801  2.37887  2.77519  2.98518  4.58477  3.61503
          0.00499  5.69844  6.42079  0.61958  0.77255  0.48576  0.95510
    142   2.96730  5.75679  3.27206  2.70227  5.10152  3.67314  3.46319  4.58759  2.10402  4.06144  4.79829  0.94515  4.40801  3.12946  3.19794  2.70929  3.17633  4.14740  6.18870  4.77718    272 n x - -
          2.68613  4.42226  2.77520  2.73124  3.46354  2.40513  3.72495  3.29355  2.67741  2.69355  4.24690  2.90340  2.73740  3.18147  2.89801  2.37887  2.77520  2.98519  4.58477  3.61504
          0.02197  4.84216  4.28033  0.63439  0.75558  0.48576  0.95510
    143   2.38909  5.70876  2.95391  2.64391  5.04509  3.99610  4.18408  3.73731  2.35735  4.01031  3.65440  3.26506  2.05408  1.86622  3.01095  2.82204  2.97030  2.43963  6.14671  4.74110    275 q x - -
          2.68618  4.42225  2.77519  2.73123  3.46354  2.40513  3.72494  3.29354  2.67741  2.69355  4.24690  2.90347  2.73739  3.18146  2.89801  2.37887  2.77519  2.98518  4.58477  3.61503
          0.00505  5.68616  6.40850  0.61958  0.77255  0.55270  0.85659
    144   4.35909  7.09884  1.09742  3.27276  6.42423  4.42010  5.09492  6.03534  4.25207  5.45571  6.37109  0.72640  5.12170  4.28160  3.42471  3.90612  4.68789  5.53152  7.58618  5.96263    276 n x - -
          2.68618  4.42225  2.77519  2.73123  3.46354  2.40513  3.72494  3.29354  2.67741  2.69355  4.24690  2.90347  2.73739  3.18146  2.89801  2.37887  2.77519  2.98518  4.58477  3.61503
          0.00505  5.68616  6.40850  0.61958  0.77255  0.55270  0.85659
    145   5.94313  6.71029  6.59728  6.65354  0.23835  6.25342  4.74371  4.74963  6.40707  4.48359  5.91861  5.71362  6.48243  5.92374  6.11446  5.67642  6.11506  5.42136  4.22344  1.99333    277 F x - -
          2.68618  4.42225  2.77519  2.73123  3.46354  2.40513  3.72494  3.29354  2.67741  2.69355  4.24690  2.90347  2.73739  3.18146  2.89801  2.37887  2.77519  2.98518  4.58477  3.61503
          0.00505  5.68616  6.40850  0.61958  0.77255  0.55270  0.85659
    146   2.14894  5.07362  4.00810  3.21776  3.30802  2.16225  4.26597  2.39795  2.73831  2.16357  2.84125  3.39093  4.58715  3.48682  3.25211  2.57137  2.53090  3.23709  5.64278  4.39098    278 a x - -
          2.68618  4.42225  2.77519  2.73123  3.46354  2.40513  3.72494  3.29354  2.67741  2.69355  4.24690  2.90347  2.73739  3.18146  2.89801  2.37887  2.77519  2.98518  4.58477  3.61503
          0.00505  5.68616  6.40850  0.61958  0.77255  0.55270  0.85659
    147   5.86298  6.67372  6.55678  6.57642  2.09011  6.21612  3.42936  5.41275  6.33705  4.09341  5.90318  3.22399  6.45190  5.89286  6.07292  5.63256  6.03954  5.37267  3.93456  0.31093    279 Y x - -
          2.68618  4.42225  2.77519  2.73123  3.46354  2.40513  3.72494  3.29354  2.67741  2.69355  4.24690  2.90347  2.73739  3.18146  2.89801  2.37887  2.77519  2.98518  4.58477  3.61503
          0.00505  5.68616  6.40850  0.61958  0.77255  0.44607  1.02204
    148   4.00427  5.87457  5.61509  5.67939  6.61946  0.10117  6.59710  6.27010  5.93856  5.90545  6.72195  5.41549  5.46555  6.06453  5.97600  4.21527  3.79844  5.34662  7.72905  6.86582    280 G x - -
          2.68618  4.42225  2.77519  2.73123  3.46354  2.40513  3.72494  3.29354  2.67741  2.69355  4.24690  2.90347  2.73739  3.18146  2.89801  2.37887  2.77519  2.98518  4.58477  3.61503
          0.00499  5.69844  6.42079  0.61958  0.77255  0.48576  0.95510
    149   4.58033  5.74114  6.70258  6.21056  3.78889  6.22277  6.81669  0.99348  6.15404  1.12437  4.24883  6.40216  6.28642  6.16424  6.19458  5.67264  4.81794  1.50199  6.81709  5.78139    281 i x - -
          2.68618  4.42225  2.77519  2.73123  3.46354  2.40513  3.72494  3.29354  2.67741  2.69355  4.24690  2.90347  2.73739  3.18146  2.89801  2.37887  2.77519  2.98518  4.58477  3.61503
          0.00499  5.69844  6.42079  0.61958  0.77255  0.48576  0.95510
    150   4.14739  6.26123  4.66869  3.89403  5.72271  4.77996  2.82452  4.08723  2.82516  4.46979  5.33247  3.53880  5.11226  3.62925  0.39973  4.13643  3.75214  4.73647  6.49490  4.91532    282 R x - -
          2.68618  4.42225  2.77519  2.73123  3.46354  2.40513  3.72494  3.29354  2.67741  2.69355  4.24690  2.90347  2.73739  3.18146  2.89801  2.37887  2.77519  2.98518  4.58477  3.61503
          0.00499  5.69844  6.42079  0.61958  0.77255  0.48576  0.95510
    151   4.81259  7.43677  0.13668  3.23300  6.82787  4.68921  5.48376  6.58096  4.82572  5.96046  6.99382  4.18922  5.42986  4.70846  5.62547  4.60271  5.17148  6.06145  7.89074  6.38517    283 D x - -
          2.68618  4.42225  2.77519  2.73123  3.46354  2.40513  3.72494  3.29354  2.67741  2.69355  4.24690  2.90347  2.73739  3.18146  2.89801  2.37887  2.77519  2.98518  4.58477  3.61503
          0.00499  5.69844  6.42079  0.61958  0.77255  0.48576  0.95510
    152   3.49417  0.10552  6.29090  6.32377  6.41278  4.65286  6.74960  5.79410  6.17501  5.62772  6.56821  5.62929  5.50804  6.31907  6.08347  4.24905  4.60869  5.11524  7.63776  6.72810    284 C x - -
          2.68618  4.42225  2.77519  2.73123  3.46354  2.40513  3.72494  3.29354  2.67741  2.69355  4.24690  2.90347  2.73739  3.18146  2.89801  2.37887  2.77519  2.98518  4.58477  3.61503
          0.00499  5.69844  6.42079  0.61958  0.77255  0.48576  0.95510
    153   1.91589  5.38176  5.79512  5.66764  6.19450  4.18576  6.28191  5.67881  5.57765  5.37989  6.12112  5.06284  5.05692  5.69114  5.62245  0.66535  1.33993  4.51930  7.53640  6.50586    285 S x - -
          2.68618  4.42225  2.77519  2.73123  3.46354  2.40513  3.72494  3.29354  2.67741  2.69355  4.24690  2.90347  2.73739  3.18146  2.89801  2.37887  2.77519  2.98518  4.58477  3.61503
          0.00714  5.69844  5.58141  0.61958  0.77255  0.48576  0.95510
    154   2.02330  5.60314  3.27829  2.95124  3.34549  3.76799  2.91732  3.51571  2.70364  3.43565  4.65821  2.21106  4.41952  3.08538  2.35637  2.84953  2.10745  2.70451  6.06910  4.37440    286 a x - -
          2.68618  4.42225  2.77519  2.73123  3.46354  2.40513  3.72494  3.29354  2.67741  2.69355  4.24690  2.90347  2.73739  3.18146  2.89801  2.37887  2.77519  2.98518  4.58477  3.61503
          0.00500  5.69630  6.41865  0.61958  0.77255  0.49782  0.93612
    155   1.30087  6.05772  3.03734  1.36058  5.39818  3.86933  4.44902  4.89524  3.26014  4.36979  5.12959  3.60663  4.61461  1.74396  3.77951  3.39212  3.45585  4.45204  6.50464  5.06587    287 a x - -
          2.68618  4.42225  2.77519  2.73123  3.46354  2.40513  3.72494  3.29354  2.67741  2.69355  4.24690  2.90347  2.73739  3.18146  2.89801  2.37887  2.77519  2.98518  4.58477  3.61503
          0.01738  5.69630  4.27818  0.61958  0.77255  0.49782  0.93612
    156   1.24377  4.71988  5.02616  4.42652  3.81759  4.44382  4.54430  1.59890  3.97091  2.74856  3.83804  4.52396  4.81070  4.43745  4.35417  2.29881  3.34736  2.15821  5.33923  3.38662    288 a x - -
          2.68618  4.42225  2.77519  2.73123  3.46354  2.40513  3.72494  3.29354  2.67741  2.69355  4.24690  2.90347  2.73739  3.18146  2.89801  2.37887  2.77519  2.98518  4.58477  3.61503
          0.00506  5.68399  6.40634  0.61958  0.77255  0.56398  0.84150
    157   5.70976  0.02553  6.83690  6.90814  7.12156  5.69381  7.37391  7.09631  6.97245  6.55399  7.76709  6.86962  6.40797  7.24453  6.77820  5.98436  6.24820  6.60364  7.78366  7.34541    289 C x - -
          2.68618  4.42225  2.77519  2.73123  3.46354  2.40513  3.72494  3.29354  2.67741  2.69355  4.24690  2.90347  2.73739  3.18146  2.89801  2.37887  2.77519  2.98518  4.58477  3.61503
          0.00506  5.68399  6.40634  0.61958  0.77255  0.56398  0.84150
    158   2.85006  5.72862  3.31987  2.82855  5.07037  1.88981  4.18790  4.55402  2.81757  4.03285  4.77132  2.51910  1.70712  2.71073  3.24653  1.96204  3.31883  3.92080  6.16407  4.75474    290 p x - -
          2.68618  4.42225  2.77519  2.73123  3.46354  2.40513  3.72494  3.29354  2.67741  2.69355  4.24690  2.90347  2.73739  3.18146  2.89801  2.37887  2.77519  2.98518  4.58477  3.61503
          0.00506  5.68399  6.40634  0.61958  0.77255  0.54446  0.86787
    159   2.31984  5.73183  2.19461  2.00104  5.07789  2.37179  4.17897  4.56461  2.79543  4.03754  4.77225  2.64022  3.17222  2.40482  3.32855  2.13140  3.10211  3.84139  6.16390  4.35582    291 e x - -
          2.68618  4.42225  2.77519  2.73123  3.46354  2.40513  3.72494  3.29354  2.67741  2.69355  4.24690  2.90347  2.73739  3.18146  2.89801  2.37887  2.77519  2.98518  4.58477  3.61503
          0.00878  5.68616  5.23131  0.61958  0.77255  0.55270  0.85659
    160   2.70970  5.72715  2.02555  1.59146  4.65864  3.26951  4.17672  3.93561  2.84096  4.03253  4.76776  3.13441  3.71149  1.80500  3.22847  2.63038  3.12436  3.64853  6.15971  4.47105    292 e x - -
          2.68618  4.42251  2.77494  2.73088  3.46379  2.40501  3.72520  3.29380  2.67759  2.69380  4.24715  2.90350  2.73765  3.18172  2.89826  2.37858  2.77457  2.98520  4.58502  3.61529
          0.33823  1.32389  3.86956  0.21871  1.62735  0.53877  0.87578
    161   2.53011  5.69805  1.22856  2.71037  4.76581  3.72329  3.96978  4.09416  2.87412  3.67271  4.74103  2.52257  3.85306  2.31547  3.40278  3.06485  2.95885  2.88318  6.13599  4.73031    300 d x - -
          2.68618  4.42225  2.77519  2.73123  3.46354  2.40513  3.72494  3.29354  2.67741  2.69355  4.24690  2.90347  2.73739  3.18146  2.89801  2.37887  2.77519  2.98518  4.58477  3.61503
          0.00515  5.66683  6.38918  0.61958  0.77255  0.48762  0.95214
    162   0.79539  4.77479  4.87168  4.28702  3.89583  3.72886  4.75876  2.78887  4.06004  2.38855  3.90974  4.33774  4.35017  4.35973  4.30600  3.06229  3.19191  2.15421  5.40824  4.22044    301 a x - -
          2.68618  4.42225  2.77519  2.73123  3.46354  2.40513  3.72494  3.29354  2.67741  2.69355  4.24690  2.90347  2.73739  3.18146  2.89801  2.37887  2.77519  2.98518  4.58477  3.61503
          0.00505  5.68616  6.40850  0.61958  0.77255  0.55270  0.85659
    163   1.85816  5.72912  2.71536  2.50375  5.07436  3.52319  4.17885  3.53009  2.67619  3.80512  4.76974  2.12419  2.84751  2.09918  3.02377  2.51788  3.06729  3.72871  6.16171  4.52020    302 a x - -
          2.68618  4.42225  2.77519  2.73123  3.46354  2.40513  3.72494  3.29354  2.67741  2.69355  4.24690  2.90347  2.73739  3.18146  2.89801  2.37887  2.77519  2.98518  4.58477  3.61503
          0.00505  5.68616  6.40850  0.61958  0.77255  0.55270  0.85659
    164   2.11924  5.71921  2.90460  2.74028  4.55198  3.65373  4.18136  3.87874  1.71649  3.74707  4.76097  3.46295  2.75948  1.85342  3.14357  2.54623  2.85913  3.61119  4.94154  4.74601    303 k x - -
          2.68618  4.42225  2.77519  2.73123  3.46354  2.40513  3.72494  3.29354  2.67741  2.69355  4.24690  2.90347  2.73739  3.18146  2.89801  2.37887  2.77519  2.98518  4.58477  3.61503
          0.00505  5.68616  6.40850  0.61958  0.77255  0.55270  0.85659
    165   1.96487  5.18779  5.91154  5.37176  4.50414  5.24678  5.76934  1.89263  5.23089  3.16905  4.15048  5.42373  5.57882  5.42399  5.31232  3.92090  3.73987  0.60868  6.23964  5.03814    304 V x - -
          2.68618  4.42225  2.77519  2.73123  3.46354  2.40513  3.72494  3.29354  2.67741  2.69355  4.24690  2.90347  2.73739  3.18146  2.89801  2.37887  2.77519  2.98518  4.58477  3.61503
          0.00505  5.68616  6.40850  0.61958  0.77255  0.55270  0.85659
    166   3.11351  4.78077  5.33033  3.91039  3.89823  4.60018  4.94505  1.28789  4.27984  1.91411  3.79090  4.74398  4.95773  3.99179  4.56197  3.91407  3.46930  1.16761  5.45093  4.27174    305 v x - -
          2.68618  4.42225  2.77519  2.73123  3.46354  2.40513  3.72494  3.29354  2.67741  2.69355  4.24690  2.90347  2.73739  3.18146  2.89801  2.37887  2.77519  2.98518  4.58477  3.61503
          0.00505  5.68616  6.40850  0.61958  0.77255  0.55270  0.85659
    167   1.42168  5.73247  2.56659  2.08961  5.07845  3.29823  4.17961  4.56514  2.64525  4.03813  4.42689  2.70754  4.38600  2.23147  3.09151  2.43805  3.23758  4.12361  6.16456  4.75292    306 a x - -
          2.68618  4.42225  2.77519  2.73123  3.46354  2.40513  3.72494  3.29354  2.67741  2.69355  4.24690  2.90347  2.73739  3.18146  2.89801  2.37887  2.77519  2.98518  4.58477  3.61503
          0.00505  5.68616  6.40850  0.61958  0.77255  0.55270  0.85659
    168   2.44833  4.71824  5.02335  3.94503  2.49841  4.27393  4.76218  2.92599  3.81671  2.84029  3.27376  4.17403  4.80853  4.08531  4.17100  3.14694  3.53386  2.68371  3.35949  0.99133    307 y x - -
          2.68618  4.42225  2.77519  2.73123  3.46354  2.40513  3.72494  3.29354  2.67741  2.69355  4.24690  2.90347  2.73739  3.18146  2.89801  2.37887  2.77519  2.98518  4.58477  3.61503
          0.00505  5.68616  6.40850  0.61958  0.77255  0.55270  0.85659
    169   1.47602  5.33808  5.53318  5.28514  5.75827  0.49316  5.98330  4.60183  5.18904  4.89142  5.70391  4.93953  5.01932  5.38284  4.69074  3.54413  3.77069  3.43665  7.14752  6.04308    308 G x - -
          2.68618  4.42225  2.77519  2.73123  3.46354  2.40513  3.72494  3.29354  2.67741  2.69355  4.24690  2.90347  2.73739  3.18146  2.89801  2.37887  2.77519  2.98518  4.58477  3.61503
          0.00505  5.68616  6.40850  0.61958  0.77255  0.55270  0.85659
    170   2.79360  4.96274  4.20071  3.26579  3.71601  3.76311  4.52308  2.56083  2.95086  1.83278  2.62994  2.99248  4.64324  2.80811  3.45748  2.50066  2.86571  1.89124  5.54862  4.31989    309 l x - -
          2.68618  4.42225  2.77519  2.73123  3.46354  2.40513  3.72494  3.29354  2.67741  2.69355  4.24690  2.90347  2.73739  3.18146  2.89801  2.37887  2.77519  2.98518  4.58477  3.61503
          0.00505  5.68616  6.40850  0.61958  0.77255  0.55270  0.85659
    171   2.04357  5.73213  2.86311  2.21000  5.07830  3.59235  4.17897  4.56508  1.96835  3.97819  4.77253  2.81261  4.38546  1.98290  3.27973  1.94801  2.92284  3.95480  6.16413  4.75245    310 s x - -
          2.68618  4.42225  2.77519  2.73123  3.46354  2.40513  3.72494  3.29354  2.67741  2.69355  4.24690  2.90347  2.73739  3.18146  2.89801  2.37887  2.77519  2.98518  4.58477  3.61503
          0.00505  5.68616  6.40850  0.61958  0.77255  0.55270  0.85659
    172   2.40004  4.69615  4.84436  4.00338  2.55491  4.01778  4.16802  1.84429  3.39172  2.06707  3.72505  4.58974  4.82710  3.95763  4.40817  3.28764  3.39578  2.30363  3.62469  1.75136    311 y x - -
          2.68618  4.42225  2.77519  2.73123  3.46354  2.40513  3.72494  3.29354  2.67741  2.69355  4.24690  2.90347  2.73739  3.18146  2.89801  2.37887  2.77519  2.98518  4.58477  3.61503
          0.00505  5.68616  6.40850  0.61958  0.77255  0.55270  0.85659
    173   4.88193  0.07226  6.48682  6.47881  5.36522  5.29805  6.48783  5.90555  6.29765  5.45687  6.67871  6.16432  6.04706  6.55382  6.22572  5.11803  5.42030  5.54733  6.83429  4.23174    312 C x - -
          2.68618  4.42225  2.77519  2.73123  3.46354  2.40513  3.72494  3.29354  2.67741  2.69355  4.24690  2.90347  2.73739  3.18146  2.89801  2.37887  2.77519  2.98518  4.58477  3.61503
          0.00505  5.68616  6.40850  0.61958  0.77255  0.55270  0.85659
    174   1.67057  5.73177  3.23824  2.65455  5.07782  3.24244  3.58531  4.56442  2.18279  4.03741  4.77221  3.29518  2.42091  2.45195  2.26241  2.29681  3.40705  4.12294  6.16379  4.75233    313 a x - -
          2.68618  4.42225  2.77519  2.73123  3.46354  2.40513  3.72494  3.29354  2.67741  2.69355  4.24690  2.90347  2.73739  3.18146  2.89801  2.37887  2.77519  2.98518  4.58477  3.61503
          0.00505  5.68616  6.40850  0.61958  0.77255  0.55270  0.85659
    175   2.51776  5.73868  2.46817  2.62990  5.08420  1.85295  4.18506  4.57096  2.83937  4.04418  4.77952  2.76984  4.19362  2.46592  2.94767  1.59572  3.17674  4.12962  6.17092  4.75889    314 s x - -
          2.68618  4.42225  2.77519  2.73123  3.46354  2.40513  3.72494  3.29354  2.67741  2.69355  4.24690  2.90347  2.73739  3.18146  2.89801  2.37887  2.77519  2.98518  4.58477  3.61503
          0.00505  5.68616  6.40850  0.61958  0.77255  0.55270  0.85659
    176   1.14982  5.61065  3.23588  2.66653  4.90745  2.65259  3.91899  3.82988  2.89267  3.89511  3.77019  3.12339  4.19820  2.98900  3.16899  2.91851  3.32082  2.30690  6.07337  4.69358    315 a x - -
          2.68618  4.42225  2.77519  2.73123  3.46354  2.40513  3.72494  3.29354  2.67741  2.69355  4.24690  2.90347  2.73739  3.18146  2.89801  2.37887  2.77519  2.98518  4.58477  3.61503
          0.00505  5.68616  6.40850  0.61958  0.77255  0.55270  0.85659
    177   2.69692  4.93922  3.85952  3.23323  4.14806  1.00464  4.38076  3.63389  3.19029  2.99713  4.18022  3.27685  4.36739  3.60748  3.50350  2.35760  2.65310  2.99211  5.74101  4.46402    316 g x - -
          2.68618  4.42225  2.77519  2.73123  3.46354  2.40513  3.72494  3.29354  2.67741  2.69355  4.24690  2.90347  2.73739  3.18146  2.89801  2.37887  2.77519  2.98518  4.58477  3.61503
          0.00505  5.68616  6.40850  0.61958  0.77255  0.55270  0.85659
    178   2.28381  4.96152  4.08909  3.53138  4.10160  2.27081  4.54618  3.02147  3.53904  3.13887  4.07629  3.83963  2.93114  3.90733  3.94970  2.69519  3.31906  1.07378  5.55807  4.33155    317 v x - -
          2.68618  4.42225  2.77519  2.73123  3.46354  2.40513  3.72494  3.29354  2.67741  2.69355  4.24690  2.90347  2.73739  3.18146  2.89801  2.37887  2.77519  2.98518  4.58477  3.61503
          0.00505  5.68616  6.40850  0.61958  0.77255  0.55270  0.85659
    179   1.59111  5.68488  3.20360  2.48464  4.66297  2.22140  4.19036  3.97180  2.78612  3.98209  4.43942  3.36108  3.76488  2.47999  3.42226  2.19150  2.70739  2.81809  6.12903  4.57195    318 a x - -
          2.68618  4.42225  2.77519  2.73123  3.46354  2.40513  3.72494  3.29354  2.67741  2.69355  4.24690  2.90347  2.73739  3.18146  2.89801  2.37887  2.77519  2.98518  4.58477  3.61503
          0.00505  5.68616  6.40850  0.61958  0.77255  0.55270  0.85659
    180   2.34833  4.91795  3.79044  3.61585  4.04270  2.35188  4.40706  1.68141  3.42276  2.73718  3.60114  3.42388  3.83144  3.95030  3.98149  2.48169  3.13102  1.74423  5.51018  4.29041    319 i x - -
          2.68618  4.42225  2.77519  2.73123  3.46354  2.40513  3.72494  3.29354  2.67741  2.69355  4.24690  2.90347  2.73739  3.18146  2.89801  2.37887  2.77519  2.98518  4.58477  3.61503
          0.00505  5.68616  6.40850  0.61958  0.77255  0.55270  0.85659
    181   2.68693  5.71586  2.86588  2.50826  5.05518  2.46962  4.18248  3.95997  2.91947  3.63140  4.75807  2.80919  3.89485  2.79877  3.41132  1.66249  1.73145  3.85557  6.15203  4.46822    320 s x - -
          2.68618  4.42225  2.77519  2.73123  3.46354  2.40513  3.72494  3.29354  2.67741  2.69355  4.24690  2.90347  2.73739  3.18146  2.89801  2.37887  2.77519  2.98518  4.58477  3.61503
          0.00505  5.68616  6.40850  0.61958  0.77255  0.55270  0.85659
    182   2.51200  5.58771  3.25360  2.98171  4.87657  1.80892  4.21864  3.59534  2.94215  3.67402  4.64432  3.17868  2.69761  3.16947  3.31630  1.95178  1.96328  3.14405  6.05650  4.68267    321 g x - -
          2.68618  4.42225  2.77519  2.73123  3.46354  2.40513  3.72494  3.29354  2.67741  2.69355  4.24690  2.90347  2.73739  3.18146  2.89801  2.37887  2.77519  2.98518  4.58477  3.61503
          0.01925  5.68616  4.15599  0.61958  0.77255  0.55270  0.85659
    183   2.54018  5.27846  3.18405  3.04542  3.98754  1.54792  4.32176  3.01073  3.06298  2.80688  4.36144  3.39247  3.98634  3.37126  3.61396  1.88698  2.59903  2.87567  5.01142  4.51109    322 g x - -
          2.68618  4.42225  2.77519  2.73123  3.46354  2.40513  3.72494  3.29354  2.67741  2.69355  4.24690  2.90347  2.73739  3.18146  2.89801  2.37887  2.77519  2.98518  4.58477  3.61503
          0.06140  5.67204  2.88037  0.61958  0.77255  0.50344  0.92747
    184   2.34641  5.62467  3.41779  2.91514  4.94163  2.42155  4.07103  4.21725  2.89250  3.66991  4.67578  2.60413  2.28745  2.96913  3.40328  1.59718  2.34347  3.66277  6.07828  4.68651    323 s x - -
          2.68618  4.42225  2.77519  2.73123  3.46354  2.40513  3.72494  3.29354  2.67741  2.69355  4.24690  2.90347  2.73739  3.18146  2.89801  2.37887  2.77519  2.98518  4.58477  3.61503
          0.01640  5.63098  4.36734  0.61958  0.77255  0.80047  0.59624
    185   2.13293  5.63105  3.19971  2.72565  4.95191  1.85805  4.15854  4.27058  2.77408  3.77541  4.68003  3.11901  3.66330  3.26382  3.39249  1.62560  2.32989  3.29532  6.08082  4.68583    324 s x - -
          2.68618  4.42225  2.77519  2.73123  3.46354  2.40513  3.72494  3.29354  2.67741  2.69355  4.24690  2.90347  2.73739  3.18146  2.89801  2.37887  2.77519  2.98518  4.58477  3.61503
          0.03138  5.61998  3.60217  0.61958  0.77255  0.48899  0.94996
    186   1.87545  5.61260  3.12849  2.93318  4.92247  1.56150  4.08501  4.27150  2.93398  3.73482  4.66657  2.88520  3.43940  3.22517  3.34856  2.22313  2.40710  3.24415  6.07184  4.68524    325 g x - -
          2.68618  4.42225  2.77519  2.73123  3.46354  2.40513  3.72494  3.29354  2.67741  2.69355  4.24690  2.90347  2.73739  3.18146  2.89801  2.37887  2.77519  2.98518  4.58477  3.61503
          0.02785  5.64387  3.73258  0.61958  0.77255  0.74901  0.64024
    187   2.14224  5.59402  3.41559  2.66761  4.91566  2.35442  4.15853  4.17869  2.91072  3.68932  4.65531  2.82102  2.72084  3.22316  3.26930  1.89040  1.88517  3.30679  6.03713  4.66864    326 t x - -
          2.68618  4.42225  2.77519  2.73123  3.46354  2.40513  3.72494  3.29354  2.67741  2.69355  4.24690  2.90347  2.73739  3.18146  2.89801  2.37887  2.77519  2.98518  4.58477  3.61503
          0.01213  5.62140  4.77561  0.61958  0.77255  0.72545  0.66186
    188   2.35804  5.61360  3.04527  2.63009  4.92445  2.05945  4.16733  3.64460  2.85215  3.46476  4.66344  2.92834  3.16634  3.09460  3.40334  1.96715  2.44885  2.35199  6.06737  4.67805    327 s x - -
          2.68618  4.42225  2.77519  2.73123  3.46354  2.40513  3.72494  3.29354  2.67741  2.69355  4.24690  2.90347  2.73739  3.18146  2.89801  2.37887  2.77519  2.98518  4.58477  3.61503
          0.01322  5.62849  4.65257  0.61958  0.77255  0.79397  0.60156
    189   2.44385  5.67303  3.20671  2.56727  5.00961  2.08929  3.94618  4.21111  2.88620  3.97478  4.71614  3.16927  3.53161  2.59365  3.37759  1.69427  2.00958  3.34777  6.11105  4.70530    328 s x - -
          2.68618  4.42225  2.77519  2.73123  3.46354  2.40513  3.72494  3.29354  2.67741  2.69355  4.24690  2.90347  2.73739  3.18146  2.89801  2.37887  2.77519  2.98518  4.58477  3.61503
          0.01408  5.62257  4.56914  0.61958  0.77255  0.73191  0.65583
    190   1.77060  5.67584  3.26603  2.58194  5.01286  2.43066  4.14916  3.76404  2.78409  3.64801  4.71864  2.67125  3.49300  2.58647  3.37849  1.95766  2.36104  3.63095  6.11340  4.70735    329 a x - -
          2.68618  4.42225  2.77519  2.73123  3.46354  2.40513  3.72494  3.29354  2.67741  2.69355  4.24690  2.90347  2.73739  3.18146  2.89801  2.37887  2.77519  2.98518  4.58477  3.61503
          0.14248  5.62632  2.04644  0.61958  0.77255  0.65191  0.73616
    191   2.19064  5.31370  3.43685  2.99383  4.09394  2.39279  4.17928  3.54558  2.98620  3.49499  4.38805  3.18113  2.64203  3.26994  3.34641  1.82428  1.92400  3.03596  5.82264  4.49274    330 s x - -
          2.68618  4.42225  2.77519  2.73123  3.46354  2.40513  3.72494  3.29354  2.67741  2.69355  4.24690  2.90347  2.73739  3.18146  2.89801  2.37887  2.77519  2.98518  4.58477  3.61503
          0.12774  5.51390  2.15516  0.61958  0.77255  0.91937  0.50878
    192   2.07944  5.55287  3.18245  2.53640  4.88292  2.30277  4.04692  4.14859  2.69425  3.38870  4.59758  3.00484  3.58973  2.65555  3.27794  2.08953  1.93147  3.44720  5.99474  4.59305    331 t x - -
          2.68618  4.42225  2.77519  2.73123  3.46354  2.40513  3.72494  3.29354  2.67741  2.69355  4.24690  2.90347  2.73739  3.18146  2.89801  2.37887  2.77519  2.98518  4.58477  3.61503
          0.05327  5.43158  3.04699  0.61958  0.77255  0.90381  0.51923
    193   2.66854  5.55361  3.14784  2.78024  4.87764  2.23985  3.89104  4.15362  2.73857  3.60347  4.60017  2.44194  3.92875  3.17020  3.04973  1.76896  1.82454  3.53023  5.99946  4.60171    332 s x - -
          2.68618  4.42225  2.77519  2.73123  3.46354  2.40513  3.72494  3.29354  2.67741  2.69355  4.24690  2.90347  2.73739  3.18146  2.89801  2.37887  2.77519  2.98518  4.58477  3.61503
          0.09740  5.46122  2.42406  0.61958  0.77255  1.08259  0.41357
    194   2.10329  5.26637  3.26644  2.93837  4.52229  1.71292  4.12849  3.25549  2.93170  3.54414  4.09965  3.18572  3.26317  3.28040  3.39408  2.29790  1.99116  3.36459  5.78973  4.45689    333 g x - -
          2.68618  4.42225  2.77519  2.73123  3.46354  2.40513  3.72494  3.29354  2.67741  2.69355  4.24690  2.90347  2.73739  3.18146  2.89801  2.37887  2.77519  2.98518  4.58477  3.61503
          0.05650  5.40185  2.98724  0.61958  0.77255  1.00534  0.45558
    195   2.27373  5.55157  2.77181  2.23554  4.31289  2.20410  3.95067  4.36019  2.71935  3.85123  4.34176  3.17231  3.58599  3.14080  3.27065  1.90227  2.08601  3.61836  5.99228  4.25599    334 s x - -
          2.68618  4.42225  2.77519  2.73123  3.46354  2.40513  3.72494  3.29354  2.67741  2.69355  4.24690  2.90347  2.73739  3.18146  2.89801  2.37887  2.77519  2.98518  4.58477  3.61503
          0.28733  5.42062  1.40522  0.61958  0.77255  1.21470  0.35211
    196   1.90835  5.25834  3.01134  2.76064  4.56684  2.18171  3.98501  3.79371  2.75910  3.56947  4.06021  3.05947  3.90433  3.11292  3.23435  1.97632  2.07280  3.49583  5.77339  4.41290    335 a x - -
          2.68618  4.42225  2.77519  2.73123  3.46354  2.40513  3.72494  3.29354  2.67741  2.69355  4.24690  2.90347  2.73739  3.18146  2.89801  2.37887  2.77519  2.98518  4.58477  3.61503
          0.10646  5.16925  2.35070  0.61958  0.77255  0.84232  0.56336
    197   1.95946  5.05817  3.49502  3.09883  4.34597  2.09251  4.21962  3.42822  3.08392  3.39303  4.23637  3.42534  4.03856  3.41906  3.51632  1.98309  1.84008  2.58835  5.68636  4.39558    336 t x - -
          2.68618  4.42225  2.77519  2.73123  3.46354  2.40513  3.72494  3.29354  2.67741  2.69355  4.24690  2.90347  2.73739  3.18146  2.89801  2.37887  2.77519  2.98518  4.58477  3.61503
          0.24624  5.31132  1.54493  0.61958  0.77255  1.26437  0.33187
    198   2.45990  5.38333  2.96282  2.54968  4.70363  2.59572  3.90812  3.56706  2.61963  3.61344  4.43108  3.04912  3.76643  2.27493  3.14186  2.22335  1.77720  3.58086  5.83169  4.43633    337 t . - -
          2.68548  4.42244  2.77522  2.73143  3.46373  2.40495  3.72514  3.29348  2.67753  2.69374  4.24709  2.90354  2.73749  3.18166  2.89820  2.37903  2.77534  2.98425  4.58496  3.61522
          0.73861  0.86348  2.29730  0.06108  2.82600  0.93350  0.49952
    199   2.31741  5.35682  3.13383  2.35355  4.64542  2.77192  3.98786  4.09319  2.69347  3.17282  4.41334  3.10720  3.59754  3.10657  3.14314  1.91919  2.30916  2.22138  5.82553  4.45173    339 s x - -
          2.68618  4.42225  2.77519  2.73123  3.46354  2.40513  3.72494  3.29354  2.67741  2.69355  4.24690  2.90347  2.73739  3.18146  2.89801  2.37887  2.77519  2.98518  4.58477  3.61503
          0.19041  5.25696  1.78277  0.61958  0.77255  1.34989  0.30012
    200   1.93496  5.40544  3.10215  2.64441  4.73622  1.92883  3.46891  4.21059  2.64728  3.70589  4.45318  2.83611  3.39710  2.88359  2.25559  2.65703  2.69215  3.78909  5.85037  4.44985    340 g x - -
          2.68618  4.42225  2.77519  2.73123  3.46354  2.40513  3.72494  3.29354  2.67741  2.69355  4.24690  2.90347  2.73739  3.18146  2.89801  2.37887  2.77519  2.98518  4.58477  3.61503
          0.08750  5.12984  2.55282  0.61958  0.77255  1.28440  0.32409
    201   2.45778  5.29468  3.00841  2.70871  4.64142  2.32391  3.99849  4.08923  2.76936  3.52500  4.41585  3.00234  4.16755  3.12126  3.24851  1.93769  1.56929  3.45303  5.82801  4.45858    341 t . - -
          2.68462  4.42255  2.77543  2.73154  3.46384  2.40462  3.72525  3.29377  2.67771  2.69385  4.24720  2.90342  2.73756  3.18177  2.89831  2.37900  2.77538  2.98456  4.58507  3.61533
          1.26575  0.45561  2.47796  0.04075  3.22061  1.49079  0.25514
    202   2.44498  4.92491  3.54167  2.98812  4.15264  2.91251  4.09303  3.54021  2.97073  2.31710  4.05540  3.22310  4.23019  3.21696  3.39720  1.30425  2.50710  3.18317  5.50987  4.04870    343 s x - -
          2.68618  4.42225  2.77519  2.73123  3.46354  2.40513  3.72494  3.29354  2.67741  2.69355  4.24690  2.90347  2.73739  3.18146  2.89801  2.37887  2.77519  2.98518  4.58477  3.61503
          0.10754  5.12157  2.34346  0.61958  0.77255  1.37337  0.29203
    203   2.29801  5.30146  3.25100  2.70243  4.64135  2.10021  3.94579  4.09591  2.70532  3.24028  4.39933  2.95296  2.31773  2.50345  3.18678  2.05063  2.80704  3.70126  5.80751  4.42978    344 s x - -
          2.68618  4.42225  2.77519  2.73123  3.46354  2.40513  3.72494  3.29354  2.67741  2.69355  4.24690  2.90347  2.73739  3.18146  2.89801  2.37887  2.77519  2.98518  4.58477  3.61503
          0.01313  5.11241  4.95793  0.61958  0.77255  0.35509  1.20769
    204   2.58936  5.58575  3.06492  2.82061  4.89859  2.37767  4.01184  3.96594  2.82232  3.87763  4.63600  3.21039  3.36080  3.13855  3.37156  2.05169  1.33951  3.42218  6.03936  4.64908    345 t . - -
          2.68618  4.42225  2.77519  2.73123  3.46354  2.40513  3.72494  3.29354  2.67741  2.69355  4.24690  2.90347  2.73739  3.18146  2.89801  2.37887  2.77519  2.98518  4.58477  3.61503
          0.01160  5.57097  4.86314  0.61958  0.77255  1.00369  0.45654
    205   2.11091  5.16193  3.41620  2.98172  4.34736  1.68845  4.16744  3.41348  3.15700  2.59765  3.86886  3.42794  3.49688  3.49229  3.51322  2.25475  2.49942  2.55622  5.13848  4.41655    346 g . - -
          2.68618  4.42225  2.77519  2.73123  3.46354  2.40513  3.72494  3.29354  2.67741  2.69355  4.24690  2.90347  2.73739  3.18146  2.89801  2.37887  2.77519  2.98518  4.58477  3.61503
          0.01871  5.56508  4.21966  0.61958  0.77255  1.02101  0.44665
    206   2.26543  5.39330  3.40715  2.99195  4.66299  2.00360  4.19631  3.84801  2.96249  3.67758  4.36389  2.94659  3.51565  3.33816  3.45506  1.77152  1.98394  2.68962  5.90777  4.56408    347 s . - -
          2.68618  4.42225  2.77519  2.73123  3.46354  2.40513  3.72494  3.29354  2.67741  2.69355  4.24690  2.90347  2.73739  3.18146  2.89801  2.37887  2.77519  2.98518  4.58477  3.61503
          0.01763  5.55215  4.29786  0.61958  0.77255  1.05765  0.42659
    207   2.19331  5.61569  2.89381  2.45687  4.94760  1.89126  3.08760  4.23892  2.84459  3.42512  4.66003  3.24974  2.93836  3.20522  3.33512  1.98716  2.53452  3.52647  6.05656  4.65373    348 g . - -
          2.68618  4.42225  2.77519  2.73123  3.46354  2.40513  3.72494  3.29354  2.67741  2.69355  4.24690  2.90347  2.73739  3.18146  2.89801  2.37887  2.77519  2.98518  4.58477  3.61503
          0.10105  5.54037  2.38398  0.61958  0.77255  1.08952  0.41004
    208   1.94544  5.47110  3.19937  2.83811  4.76738  2.29413  3.99082  3.73665  2.63172  3.68778  4.52677  3.11043  4.27790  3.06949  3.32041  1.72210  2.05947  3.39010  5.93644  4.55801    349 s . - -
          2.68618  4.42225  2.77519  2.73123  3.46354  2.40513  3.72494  3.29354  2.67741  2.69355  4.24690  2.90347  2.73739  3.18146  2.89801  2.37887  2.77519  2.98518  4.58477  3.61503
          0.09834  5.44575  2.41524  0.61958  0.77255  1.30376  0.31678
    209   2.42395  5.51637  2.34318  2.57369  4.84770  1.98212  4.00655  3.89592  2.74685  3.43344  4.28267  2.77480  3.80886  2.88307  3.23727  1.95618  2.56324  3.52494  5.95745  4.55494    350 s . - -
          2.68618  4.42225  2.77519  2.73123  3.46354  2.40513  3.72494  3.29354  2.67741  2.69355  4.24690  2.90347  2.73739  3.18146  2.89801  2.37887  2.77519  2.98518  4.58477  3.61503
          0.02127  5.35446  4.11535  0.61958  0.77255  1.46039  0.26416
    210   2.34802  5.34076  3.29592  2.89520  4.71538  2.22821  4.12125  4.07777  2.89715  3.65269  4.50153  3.41310  4.27247  2.78712  3.37074  1.41463  1.98576  3.54140  5.91738  4.55805    351 s . - -
          2.68618  4.42225  2.77519  2.73123  3.46354  2.40513  3.72494  3.29354  2.67741  2.69355  4.24690  2.90347  2.73739  3.18146  2.89801  2.37887  2.77519  2.98518  4.58477  3.61503
          0.16424  5.34033  1.91960  0.61958  0.77255  1.48144  0.25788
    211   2.30782  5.32036  3.11845  2.72109  4.61358  2.39830  3.61462  4.06121  2.68132  3.29139  4.38235  2.80388  3.95218  3.07746  3.20192  2.05296  1.72713  3.36017  5.79461  4.42135    352 t . - -
          2.68618  4.42225  2.77519  2.73123  3.46354  2.40513  3.72494  3.29354  2.67741  2.69355  4.24690  2.90347  2.73739  3.18146  2.89801  2.37887  2.77519  2.98518  4.58477  3.61503
          0.07701  5.18446  2.68069  0.61958  0.77255  1.67316  0.20783
    212   2.21777  5.20691  2.91850  2.63639  4.46812  2.17241  3.94665  2.45981  2.69766  3.29902  4.27232  3.01360  3.32161  3.08111  3.20065  2.23437  2.48587  3.40734  5.69536  4.34248    353 g . - -
          2.68226  4.42615  2.77706  2.73470  3.46728  2.39777  3.72865  3.29428  2.68124  2.69658  4.25080  2.90505  2.74023  3.18396  2.90191  2.37357  2.76791  2.98528  4.58867  3.61884
          1.59152  0.24362  4.37387  2.34778  0.10046  1.11258  0.39855
    213   1.35982  5.38527  3.14900  2.64801  4.68431  2.63653  3.88658  3.94260  2.74468  3.53345  4.44124  3.06144  3.35547  2.97119  3.22790  2.53398  2.24700  3.61093  5.85010  4.47018    393 a x - -
          2.68618  4.42225  2.77519  2.73123  3.46354  2.40513  3.72494  3.29354  2.67741  2.69355  4.24690  2.90347  2.73739  3.18146  2.89801  2.37887  2.77519  2.98518  4.58477  3.61503
          0.09542  5.26434  2.45529  0.61958  0.77255  1.18951  0.36294
    214   2.65139  5.20796  2.88556  2.85194  4.46152  3.16178  4.04699  3.18305  2.84651  3.27116  4.29176  3.12707  4.02685  3.19588  3.31083  1.35970  2.00932  3.16358  5.72280  4.38655    394 s x - -
          2.68618  4.42225  2.77519  2.73123  3.46354  2.40513  3.72494  3.29354  2.67741  2.69355  4.24690  2.90347  2.73739  3.18146  2.89801  2.37887  2.77519  2.98518  4.58477  3.61503
          0.12775  5.26183  2.16505  0.61958  0.77255  0.51608  0.90846
    215   2.47246  5.54357  3.23386  2.77421  4.86578  1.67333  3.82320  4.33554  2.80824  3.45542  4.59113  3.35087  3.22696  2.06266  3.15239  2.08618  2.68304  3.57971  5.99116  4.59485    395 g . - -
          2.68618  4.42225  2.77519  2.73123  3.46354  2.40513  3.72494  3.29354  2.67741  2.69355  4.24690  2.90347  2.73739  3.18146  2.89801  2.37887  2.77519  2.98518  4.58477  3.61503
          0.03291  5.45205  3.57252  0.61958  0.77255  1.29141  0.32142
    216   2.57485  5.41775  2.92619  2.79568  4.70801  2.49086  4.08995  3.69577  2.85821  3.70567  4.48711  3.39124  4.03327  3.17854  3.25593  1.49422  1.75602  3.32713  5.90233  4.53503    396 s . - -
          2.68618  4.42225  2.77519  2.73123  3.46354  2.40513  3.72494  3.29354  2.67741  2.69355  4.24690  2.90347  2.73739  3.18146  2.89801  2.37887  2.77519  2.98518  4.58477  3.61503
          0.07362  5.42570  2.70945  0.61958  0.77255  1.34161  0.30303
    217   2.47517  5.51858  3.25148  2.40483  4.58779  1.73000  3.77878  4.32600  2.58285  3.81792  4.13287  2.91079  3.97363  2.94455  3.23987  1.86685  2.42229  3.90172  5.95970  4.22711    397 g . - -
          2.68618  4.42225  2.77519  2.73123  3.46354  2.40513  3.72494  3.29354  2.67741  2.69355  4.24690  2.90347  2.73739  3.18146  2.89801  2.37887  2.77519  2.98518  4.58477  3.61503
          0.04295  5.35910  3.28787  0.61958  0.77255  1.45331  0.26630
    218   2.30668  5.41316  3.04079  2.63410  4.71987  2.10532  4.02312  4.02146  2.78129  3.56917  4.47710  3.07477  3.91842  3.13812  3.26438  2.19819  1.58968  3.44675  5.88587  4.50626    398 t . - -
          2.68417  4.42355  2.77579  2.73186  3.46484  2.40361  3.72593  3.29434  2.67864  2.69463  4.24717  2.90364  2.73808  3.18263  2.89931  2.37665  2.77346  2.98553  4.58607  3.61622
          1.63468  0.48629  1.66030  1.29809  0.31890  0.76075  0.62982
    219   2.42128  5.46960  3.04975  2.60167  4.81343  1.53075  4.02517  4.28194  2.77719  3.63554  4.54597  3.05441  3.15303  3.13272  3.26572  1.87251  2.67567  3.78544  5.94633  4.55225    413 g x - -
          2.68606  4.42262  2.77530  2.73121  3.46391  2.40494  3.72532  3.29383  2.67778  2.69386  4.24727  2.90375  2.73773  3.18183  2.89838  2.37792  2.77399  2.98534  4.58514  3.61540
          1.85687  0.57026  1.27848  0.19243  1.74271  0.76995  0.62182
    220   2.06652  5.44050  2.93269  2.44571  4.76959  2.12576  3.93731  3.72200  2.59679  3.73897  3.99753  2.32116  3.90132  2.78906  3.16856  2.36958  2.58184  3.33027  5.88292  4.48180    416 a x - -
          2.68618  4.42225  2.77519  2.73123  3.46354  2.40513  3.72494  3.29354  2.67741  2.69355  4.24690  2.90347  2.73739  3.18146  2.89801  2.37887  2.77519  2.98518  4.58477  3.61503
          0.10613  5.20932  2.35152  0.61958  0.77255  1.22180  0.34913
    221   2.56275  5.30037  3.06527  2.69908  4.58274  2.36160  3.74748  3.85267  2.75129  3.58218  4.36624  3.00509  3.94667  3.10602  3.22894  1.58607  2.18664  2.73402  5.78282  4.41779    417 s x - -
          2.68618  4.42225  2.77519  2.73123  3.46354  2.40513  3.72494  3.29354  2.67741  2.69355  4.24690  2.90347  2.73739  3.18146  2.89801  2.37887  2.77519  2.98518  4.58477  3.61503
          0.01214  5.21047  5.02002  0.61958  0.77255  1.22052  0.34967
    222   1.88658  5.38812  3.20545  2.56374  4.68167  1.60714  4.00674  3.76453  2.69082  3.67214  4.44498  3.24000  4.11220  2.73050  3.24897  2.65718  2.45317  3.21157  5.85564  4.47915    418 g x - -
          2.68618  4.42225  2.77519  2.73123  3.46354  2.40513  3.72494  3.29354  2.67741  2.69355  4.24690  2.90347  2.73739  3.18146  2.89801  2.37887  2.77519  2.98518  4.58477  3.61503
          0.05630  5.29634  3.00113  0.61958  0.77255  1.19495  0.36057
    223   2.44670  5.45651  3.09739  2.74487  4.77178  2.44749  3.83136  4.10068  2.74577  3.34160  4.15188  2.36911  3.82636  2.87183  3.23295  1.50917  2.52224  3.69735  5.90827  4.51636    419 s x - -
          2.68618  4.42225  2.77519  2.73123  3.46354  2.40513  3.72494  3.29354  2.67741  2.69355  4.24690  2.90347  2.73739  3.18146  2.89801  2.37887  2.77519  2.98518  4.58477  3.61503
          0.06673  5.31627  2.81936  0.61958  0.77255  1.24648  0.33900
    224   2.17364  5.44638  3.18663  2.33673  4.76562  1.93300  4.00528  3.80349  2.75617  3.65844  4.50447  3.29303  3.22121  3.04362  3.24279  1.71434  2.65108  3.82531  5.90784  4.51811    420 s x - -
          2.68618  4.42225  2.77519  2.73123  3.46354  2.40513  3.72494  3.29354  2.67741  2.69355  4.24690  2.90347  2.73739  3.18146  2.89801  2.37887  2.77519  2.98518  4.58477  3.61503
          0.01829  5.30810  4.32973  0.61958  0.77255  1.33553  0.30519
    225   2.83452  5.41605  2.53838  2.78937  4.72902  1.89749  4.03391  4.04054  2.74651  3.71763  4.48708  3.32613  3.48983  3.06338  3.27609  1.77980  2.14892  2.94345  5.89583  4.51667    421 s x - -
          2.68618  4.42225  2.77519  2.73123  3.46354  2.40513  3.72494  3.29354  2.67741  2.69355  4.24690  2.90347  2.73739  3.18146  2.89801  2.37887  2.77519  2.98518  4.58477  3.61503
          0.02167  5.33087  4.09830  0.61958  0.77255  0.92295  0.50641
    226   1.44467  5.50259  2.55076  2.64347  4.51416  2.62983  4.06477  4.08071  2.81582  3.79626  4.55666  3.20313  2.38105  3.17420  3.30190  2.47567  2.91791  3.26332  5.96104  4.57278    422 a x - -
          2.68618  4.42225  2.77519  2.73123  3.46354  2.40513  3.72494  3.29354  2.67741  2.69355  4.24690  2.90347  2.73739  3.18146  2.89801  2.37887  2.77519  2.98518  4.58477  3.61503
          0.01752  5.43231  4.34292  0.61958  0.77255  1.22412  0.34816
    227   2.50529  4.93425  3.84784  3.09703  4.08761  2.95583  4.00034  1.99163  3.01480  2.76131  3.91780  3.48982  3.31753  2.92208  3.64157  2.57686  2.17954  2.10184  5.50207  3.62311    423 i x - -
          2.68618  4.42225  2.77519  2.73123  3.46354  2.40513  3.72494  3.29354  2.67741  2.69355  4.24690  2.90347  2.73739  3.18146  2.89801  2.37887  2.77519  2.98518  4.58477  3.61503
          0.02120  5.43714  4.09683  0.61958  0.77255  1.22108  0.34943
    228   2.44190  5.27106  3.40475  2.90543  4.50662  2.40010  4.14021  3.61818  2.94767  3.42352  4.34782  3.31947  4.12678  2.91033  3.40846  2.10962  1.48304  2.59530  5.78247  4.45292    424 t x - -
          2.68618  4.42225  2.77519  2.73123  3.46354  2.40513  3.72494  3.29354  2.67741  2.69355  4.24690  2.90347  2.73739  3.18146  2.89801  2.37887  2.77519  2.98518  4.58477  3.61503
          0.18224  5.43733  1.81861  0.61958  0.77255  1.27122  0.32918
    229   2.83769  5.17281  3.26713  2.86052  4.43718  2.94014  4.10450  3.84744  2.92442  3.46587  4.28787  3.42702  4.26403  2.83904  3.38134  2.20979  1.30886  2.25569  5.72405  4.40073    425 t x - -
          2.68618  4.42225  2.77519  2.73123  3.46354  2.40513  3.72494  3.29354  2.67741  2.69355  4.24690  2.90347  2.73739  3.18146  2.89801  2.37887  2.77519  2.98518  4.58477  3.61503
          0.00766  5.27115  5.99349  0.61958  0.77255  0.67744  0.70910
    230   2.73049  5.59221  2.94322  2.27727  4.92587  2.28883  3.62435  4.40365  2.81676  3.89298  4.43671  3.08371  3.93853  3.17716  3.30768  1.42931  2.33328  3.12176  6.03264  4.62879    426 s x - -
          2.68618  4.42225  2.77519  2.73123  3.46354  2.40513  3.72494  3.29354  2.67741  2.69355  4.24690  2.90347  2.73739  3.18146  2.89801  2.37887  2.77519  2.98518  4.58477  3.61503
          0.00617  5.48767  6.21002  0.61958  0.77255  0.93732  0.49705
    231   1.77392  5.57520  3.25679  2.34948  4.89352  2.43001  3.89842  4.18551  2.85492  3.86952  4.31730  3.22553  3.01073  3.21437  3.34267  2.24970  1.85173  3.48136  6.02559  4.63190    427 a x - -
          2.68618  4.42225  2.77520  2.73123  3.46354  2.40513  3.72495  3.29354  2.67741  2.69355  4.24690  2.90347  2.73740  3.18146  2.89801  2.37887  2.77520  2.98514  4.58477  3.61503
          0.18420  4.92431  1.82659  0.55775  0.84979  1.04127  0.43542
    232   2.61222  4.53666  4.52147  4.14445  3.47561  3.07481  4.54632  1.59649  3.99524  1.98176  3.65330  3.25214  3.81472  3.91716  4.11732  2.92951  3.09432  1.96547  5.15245  2.58786    429 i x - -
          2.68618  4.42225  2.77519  2.73123  3.46354  2.40513  3.72494  3.29354  2.67741  2.69355  4.24690  2.90347  2.73739  3.18146  2.89801  2.37887  2.77519  2.98518  4.58477  3.61503
          0.00695  5.36864  6.09098  0.61958  0.77255  1.26367  0.33214
    233   2.43457  4.59009  4.06492  3.49067  2.40808  3.41713  4.28013  2.87813  3.81182  2.15143  3.46323  4.20404  4.58896  4.09716  3.87265  2.47791  2.12981  1.79280  5.20160  2.90704    430 v x - -
          2.68618  4.42225  2.77519  2.73123  3.46354  2.40513  3.72494  3.29354  2.67741  2.69355  4.24690  2.90347  2.73739  3.18146  2.89801  2.37887  2.77519  2.98518  4.58477  3.61503
          0.02460  5.39706  3.92382  0.61958  0.77255  0.90714  0.51698
    234   2.63042  5.55691  3.38351  2.69544  4.89955  3.25953  4.10223  4.36885  2.40083  3.76109  4.62843  2.99120  4.07772  3.20864  3.33665  1.20697  1.89486  3.95278  6.02760  4.63308    431 s x - -
          2.68615  4.42226  2.77520  2.73124  3.46355  2.40507  3.72495  3.29355  2.67741  2.69356  4.24690  2.90347  2.73740  3.18147  2.89801  2.37887  2.77520  2.98519  4.58478  3.61504
          0.09652  4.78364  2.48117  0.70767  0.67883  1.11295  0.39837
    235   2.91820  4.79260  4.03909  3.27984  3.92491  2.86504  4.35839  3.08579  3.26379  2.75727  3.89827  3.70426  4.47733  3.71441  3.75820  2.37863  1.29378  1.95837  5.37960  3.54243    435 t x - -
          2.68618  4.42225  2.77519  2.73123  3.46354  2.40513  3.72494  3.29354  2.67741  2.69355  4.24690  2.90347  2.73739  3.18146  2.89801  2.37887  2.77519  2.98518  4.58477  3.61503
          0.03117  5.40629  3.64203  0.61958  0.77255  1.37627  0.29105
    236   2.64143  4.51323  4.92389  3.47924  2.25155  3.44439  4.59045  1.83493  4.13621  1.97746  3.05498  3.52317  4.63050  4.29601  4.19842  2.55856  2.80502  2.01342  5.13252  3.65108    436 i x - -
          2.68626  4.42233  2.77528  2.73131  3.46362  2.40521  3.72503  3.29362  2.67749  2.69363  4.24698  2.90355  2.73748  3.18155  2.89809  2.37895  2.77393  2.98527  4.58485  3.61511
          0.18138  1.93856  3.81814  0.12528  2.13920  1.30187  0.31749
    237   2.72214  5.37080  3.35873  2.86359  4.67365  2.42714  4.08999  3.99033  2.76076  3.67598  4.46231  2.45280  4.06330  3.17115  3.33976  2.34685  1.30356  3.14114  5.87992  4.51884    438 t x - -
          2.68618  4.42225  2.77519  2.73123  3.46354  2.40513  3.72494  3.29354  2.67741  2.69355  4.24690  2.90347  2.73739  3.18146  2.89801  2.37887  2.77519  2.98518  4.58477  3.61503
          0.02985  5.38044  3.69663  0.61958  0.77255  1.35273  0.29912
    238   2.83521  5.49000  2.96082  2.61734  3.54320  2.91303  3.63246  4.26739  2.78868  3.78252  4.54145  3.01093  4.23626  3.08354  3.27647  1.18022  2.25241  3.86393  5.94412  4.55261    439 s x - -
          2.68618  4.42225  2.77519  2.73123  3.46354  2.40513  3.72494  3.29354  2.67741  2.69355  4.24690  2.90347  2.73739  3.18146  2.89801  2.37887  2.77519  2.98518  4.58477  3.61503
          0.06864  5.36811  2.78593  0.61958  0.77255  1.40947  0.28007
    239   2.66806  5.47902  1.69273  2.45073  4.80271  1.60782  4.02491  3.76890  2.78039  3.78160  4.19153  3.30083  4.21952  3.13396  3.26970  2.62191  2.70696  3.86102  5.94119  4.54742    440 g x - -
          2.68618  4.42225  2.77519  2.73123  3.46354  2.40513  3.72494  3.29354  2.67741  2.69355  4.24690  2.90347  2.73739  3.18146  2.89801  2.37887  2.77519  2.98518  4.58477  3.61503
          0.03001  5.31172  3.70390  0.61958  0.77255  1.19512  0.36049
    240   2.72554  5.52456  2.47314  2.67681  4.85515  1.47189  3.54106  4.33074  2.72496  3.82491  4.57223  3.29718  3.81791  2.99511  3.25510  2.07712  2.43470  3.61787  5.96883  4.56632    441 g x - -
          2.68619  4.42226  2.77521  2.73120  3.46355  2.40514  3.72496  3.29348  2.67742  2.69356  4.24691  2.90348  2.73741  3.18147  2.89802  2.37885  2.77516  2.98514  4.58478  3.61504
          0.18676  4.68739  1.82544  0.83789  0.56673  1.38703  0.28744
    241   2.87044  5.49379  2.29220  2.26213  4.83692  3.29987  3.93983  4.32331  2.25485  3.79837  4.53618  3.15434  3.87850  2.71525  3.17581  1.46454  2.50317  3.88363  5.92704  4.51417    447 s x - -
          2.68618  4.42225  2.77519  2.73123  3.46354  2.40513  3.72494  3.29354  2.67741  2.69355  4.24690  2.90347  2.73739  3.18146  2.89801  2.37887  2.77519  2.98518  4.58477  3.61503
          0.03673  5.19248  3.48977  0.61958  0.77255  1.60441  0.22440
    242   2.50577  5.14137  3.37835  2.33044  4.38099  3.66499  4.01440  3.70249  2.82300  3.40519  4.22274  2.93225  3.91924  3.02521  3.28355  2.70775  1.48519  2.08708  5.65712  4.32770    448 t x - -
          2.68618  4.42225  2.77519  2.73123  3.46354  2.40513  3.72494  3.29354  2.67741  2.69355  4.24690  2.90347  2.73739  3.18146  2.89801  2.37887  2.77519  2.98518  4.58477  3.61503
          0.00843  5.17573  5.89808  0.61958  0.77255  0.69927  0.68706
    243   2.76502  4.72625  3.39757  3.22878  2.79848  3.37481  4.29800  1.64555  3.60843  2.59859  3.50914  3.70686  3.33313  3.71826  3.58524  2.77069  2.50972  1.95970  5.32421  3.90427    449 i x - -
          2.68544  4.42427  2.77630  2.73249  3.46574  2.40267  3.72682  3.29172  2.67900  2.69484  4.24813  2.90424  2.73878  3.18373  2.90033  2.37814  2.76887  2.98395  4.58709  3.61437
          0.50519  0.93906  5.18211  2.18819  0.11892  1.30964  0.31460
    244   2.76661  4.89184  3.91569  3.16202  3.74449  3.63773  4.32204  3.08140  3.23642  3.10804  3.99292  3.45975  4.15089  3.62360  3.68719  2.21851  1.08835  2.48195  5.46723  3.74980    474 t x - -
          2.68618  4.42225  2.77519  2.73123  3.46354  2.40513  3.72494  3.29354  2.67741  2.69355  4.24690  2.90347  2.73739  3.18146  2.89801  2.37887  2.77519  2.98518  4.58477  3.61503
          0.21157  5.43919  1.68017  0.61958  0.77255  0.95609  0.48514
    245   2.89360  5.10668  3.51592  2.95675  3.29296  3.58589  4.10509  3.60052  2.72140  3.35077  4.18766  3.26573  4.27954  2.62143  3.39023  1.81397  1.46583  3.14176  5.63333  3.40851    475 t x - -
          2.68618  4.42225  2.77519  2.73123  3.46354  2.40513  3.72494  3.29354  2.67741  2.69355  4.24690  2.90347  2.73739  3.18146  2.89801  2.37887  2.77519  2.98518  4.58477  3.61503
          0.01895  5.30768  4.28189  0.61958  0.77255  1.49832  0.25297
    246   2.42966  5.23411  3.21035  2.82332  4.48778  3.02530  4.06322  3.80318  2.86093  3.18545  4.31569  3.13698  3.12839  3.21068  3.32607  2.38345  1.28490  3.03887  5.74597  4.40816    476 t x - -
          2.68618  4.42225  2.77519  2.73123  3.46354  2.40513  3.72494  3.29354  2.67741  2.69355  4.24690  2.90347  2.73739  3.18146  2.89801  2.37887  2.77519  2.98518  4.58477  3.61503
          0.01705  5.30098  4.42958  0.61958  0.77255  1.44937  0.26751
    247   2.95682  4.56303  4.17098  3.77457  3.28709  2.77820  4.44582  1.83114  3.74861  2.56849  3.43093  3.78375  4.26669  3.98203  3.25565  2.30713  2.45846  1.65209  5.17164  3.97572    477 v x - -
          2.68618  4.42225  2.77519  2.73123  3.46354  2.40513  3.72494  3.29354  2.67741  2.69355  4.24690  2.90347  2.73739  3.18146  2.89801  2.37887  2.77519  2.98518  4.58477  3.61503
          0.00740  5.30615  6.02850  0.61958  0.77255  1.47864  0.25870
    248   2.25222  5.33235  3.13310  2.94344  4.91349  0.88153  4.34206  4.36187  3.16102  3.93260  4.71963  3.56571  3.29312  3.48612  3.63120  2.61993  3.17308  3.58127  6.13168  4.78330    478 g x - -
          2.68618  4.42225  2.77519  2.73123  3.46354  2.40513  3.72494  3.29354  2.67741  2.69355  4.24690  2.90347  2.73739  3.18146  2.89801  2.37887  2.77519  2.98518  4.58477  3.61503
          0.01574  5.31449  4.53793  0.61958  0.77255  1.25443  0.33581
    249   2.61123  5.49512  3.20017  2.33104  4.52477  2.51716  4.01208  4.28846  2.75633  3.41801  4.54223  3.05722  4.06119  3.01431  3.04978  1.54531  1.94497  3.72892  5.94195  4.54497    479 s x - -
          2.68618  4.42225  2.77519  2.73123  3.46354  2.40513  3.72494  3.29354  2.67741  2.69355  4.24690  2.90347  2.73739  3.18146  2.89801  2.37887  2.77519  2.98518  4.58477  3.61503
          0.00705  5.35348  6.07583  0.61958  0.77255  0.85157  0.55643
    250   2.56637  5.46791  3.51083  2.92008  4.90639  3.26888  3.97110  4.36071  3.01547  3.90435  4.67680  3.01274  3.13420  3.36400  3.49318  1.38315  1.42444  3.94963  6.08529  4.71622    480 s x - -
          2.68618  4.42225  2.77519  2.73123  3.46354  2.40513  3.72494  3.29354  2.67741  2.69355  4.24690  2.90347  2.73739  3.18146  2.89801  2.37887  2.77519  2.98518  4.58477  3.61503
          0.05578  5.47468  2.99454  0.61958  0.77255  1.06963  0.42028
    251   3.03593  5.21377  3.58007  2.87992  4.42973  3.14068  4.17798  3.50839  3.00297  3.38642  3.45698  3.52667  4.35510  2.94719  3.08853  2.67416  0.93286  3.53377  5.73725  4.42563    481 t x - -
          2.68618  4.42225  2.77519  2.73123  3.46354  2.40513  3.72494  3.29354  2.67741  2.69355  4.24690  2.90347  2.73739  3.18146  2.89801  2.37887  2.77519  2.98518  4.58477  3.61503
          0.02328  5.45244  3.97796  0.61958  0.77255  1.29065  0.32171
    252   2.46490  4.61338  3.86603  3.83655  3.71738  3.53788  4.55058  1.12729  3.90977  2.10209  3.72922  3.71659  4.61494  4.12711  4.08529  3.04614  2.79637  2.21037  5.22648  4.03521    482 i x - -
          2.68618  4.42225  2.77519  2.73123  3.46354  2.40513  3.72494  3.29354  2.67741  2.69355  4.24690  2.90347  2.73739  3.18146  2.89801  2.37887  2.77519  2.98518  4.58477  3.61503
          0.17474  5.43565  1.85811  0.61958  0.77255  1.26236  0.33266
    253   2.69794  4.67031  3.62300  3.28030  2.52801  3.44687  4.32487  2.50431  3.44121  2.83779  3.77804  3.47619  3.58183  3.72300  3.75168  2.52854  2.06278  2.47825  5.26355  1.99100    483 y x - -
          2.68618  4.42225  2.77519  2.73123  3.46354  2.40513  3.72494  3.29354  2.67741  2.69355  4.24690  2.90347  2.73739  3.18146  2.89801  2.37887  2.77519  2.98518  4.58477  3.61503
          0.01877  5.27898  4.30546  0.61958  0.77255  0.80491  0.59263
    254   2.55545  5.56495  3.28113  2.31936  4.70821  1.94491  3.86589  4.13536  2.79031  3.86504  4.27589  3.24845  2.96156  2.83897  3.10699  1.80936  2.22526  3.94902  6.00511  4.60167    484 s x - -
          2.68618  4.42225  2.77519  2.73123  3.46354  2.40513  3.72494  3.29354  2.67741  2.69355  4.24690  2.90347  2.73739  3.18146  2.89801  2.37887  2.77519  2.98518  4.58477  3.61503
          0.05807  5.44186  2.95480  0.61958  0.77255  0.77295  0.61925
    255   2.14964  5.58715  2.95646  2.54882  4.91841  2.17125  4.07763  4.08795  2.79013  3.61321  4.63157  2.85642  3.14036  3.11107  3.23971  2.00949  2.03393  3.35772  6.02831  4.62586    485 s x - -
          2.68618  4.42225  2.77519  2.73123  3.46354  2.40513  3.72494  3.29354  2.67741  2.69355  4.24690  2.90347  2.73739  3.18146  2.89801  2.37887  2.77519  2.98518  4.58477  3.61503
          0.17486  5.49069  1.85598  0.61958  0.77255  0.85978  0.55035
    256   2.06535  5.33365  3.10737  2.53402  4.59210  2.06526  4.07915  3.15545  2.82130  2.94734  4.39835  2.93703  3.41436  3.14903  3.33364  2.33720  2.96048  2.34023  5.82209  4.47047    486 g x - -
          2.68618  4.42225  2.77519  2.73123  3.46354  2.40513  3.72494  3.29354  2.67741  2.69355  4.24690  2.90347  2.73739  3.18146  2.89801  2.37887  2.77519  2.98518  4.58477  3.61503
          0.01044  5.38728  5.14710  0.61958  0.77255  0.76822  0.62332
    257   2.33984  5.57382  3.39300  2.27395  4.89622  2.05397  3.90791  4.16627  2.83940  3.59749  4.62177  3.17680  3.79724  2.99551  3.32793  1.63370  2.16242  3.73549  6.02186  4.62560    487 s x - -
          2.68618  4.42225  2.77519  2.73123  3.46354  2.40513  3.72494  3.29354  2.67741  2.69355  4.24690  2.90347  2.73739  3.18146  2.89801  2.37887  2.77519  2.98518  4.58477  3.61503
          0.16440  5.50885  1.91360  0.61958  0.77255  0.92794  0.50313
    258   2.04744  5.50146  2.80589  2.59255  4.81896  2.17518  4.03452  3.81367  2.78104  3.65928  4.35605  2.93628  3.15902  3.04939  3.26876  2.11553  2.19381  3.13562  5.95128  4.55768    488 a x - -
          2.68618  4.42225  2.77519  2.73123  3.46354  2.40513  3.72494  3.29354  2.67741  2.69355  4.24690  2.90347  2.73739  3.18146  2.89801  2.37887  2.77519  2.98518  4.58477  3.61503
          0.12090  5.39240  2.21341  0.61958  0.77255  1.31956  0.31096
    259   2.35658  5.27261  3.40497  2.56535  4.56454  1.81510  4.06185  3.67370  2.84772  3.45384  4.37356  3.30431  3.65037  3.19945  3.31756  1.84641  2.06630  3.40903  5.79761  4.44923    489 g x - -
          2.68618  4.42225  2.77519  2.73123  3.46354  2.40513  3.72494  3.29354  2.67741  2.69355  4.24690  2.90347  2.73739  3.18146  2.89801  2.37887  2.77519  2.98518  4.58477  3.61503
          0.22579  5.29283  1.62410  0.61958  0.77255  1.23384  0.34414
    260   2.33109  5.43320  2.47079  2.54705  4.76793  1.77621  3.91555  4.01396  2.65772  3.63927  4.47925  2.87576  3.86920  2.74730  3.14947  2.03777  2.79091  3.81884  5.87458  4.46969    490 g x - -
          2.68618  4.42225  2.77519  2.73123  3.46354  2.40513  3.72494  3.29354  2.67741  2.69355  4.24690  2.90347  2.73739  3.18146  2.89801  2.37887  2.77519  2.98518  4.58477  3.61503
          0.06156  5.14809  2.92075  0.61958  0.77255  1.59161  0.22765
    261   1.84773  5.36617  2.67409  2.43110  4.68289  2.43910  3.90574  3.79453  2.65329  3.57697  4.12041  2.97989  3.73521  3.01251  3.14067  1.91740  2.66831  3.55053  5.81813  4.42568    491 a x - -
          2.68618  4.42225  2.77519  2.73123  3.46354  2.40513  3.72494  3.29354  2.67741  2.69355  4.24690  2.90347  2.73739  3.18146  2.89801  2.37887  2.77519  2.98518  4.58477  3.61503
          0.09632  5.12016  2.45516  0.61958  0.77255  0.26695  1.45120
    262   2.11665  5.63296  2.91384  2.49851  4.96579  2.24301  4.02308  3.96165  2.75252  3.84216  4.47787  2.74921  4.32337  3.17567  3.34896  1.78198  2.06854  3.42881  6.07309  4.66963    492 s . - -
          2.68618  4.42225  2.77519  2.73123  3.46354  2.40513  3.72494  3.29354  2.67741  2.69355  4.24690  2.90347  2.73739  3.18146  2.89801  2.37887  2.77519  2.98518  4.58477  3.61503
          0.11929  5.56735  2.21980  0.61958  0.77255  1.01438  0.45040
    263   2.32767  5.56900  2.95250  2.67440  4.90077  2.27077  3.54499  3.84469  2.69008  3.75797  4.28081  3.12415  3.95877  2.90990  3.23194  1.68457  2.04113  3.62435  6.00973  4.60693    493 s . - -
          2.68618  4.42225  2.77519  2.73123  3.46354  2.40513  3.72494  3.29354  2.67741  2.69355  4.24690  2.90347  2.73739  3.18146  2.89801  2.37887  2.77519  2.98518  4.58477  3.61503
          0.10217  5.45443  2.37682  0.61958  0.77255  1.28668  0.32322
    264   2.33128  5.51217  3.06983  2.34733  4.84075  2.14891  3.84249  3.41147  2.71204  3.52943  4.55720  2.87722  3.91300  2.72467  3.24177  1.78579  2.60576  3.47436  5.95485  4.16321    494 s . - -
          2.68452  4.42425  2.77612  2.73226  3.46529  2.40222  3.72694  3.29487  2.67937  2.69538  4.24870  2.90386  2.73878  3.18322  2.89993  2.37446  2.77243  2.98532  4.58676  3.61703
          1.09196  0.66556  1.89410  1.85676  0.16981  0.90105  0.52112
    265   2.04217  5.48867  3.13408  2.26557  4.39006  2.31287  3.92392  4.28811  2.70186  3.78607  4.20479  3.10721  3.40458  2.98386  3.22578  2.01638  2.04789  3.67126  5.93287  4.53347    518 s x - -
          2.68618  4.42225  2.77519  2.73123  3.46354  2.40513  3.72494  3.29354  2.67741  2.69355  4.24690  2.90347  2.73739  3.18146  2.89801  2.37887  2.77519  2.98518  4.58477  3.61503
          0.10459  5.32267  2.35991  0.61958  0.77255  0.98728  0.46615
    266   2.79281  5.36748  3.27535  2.70595  4.64606  1.83966  3.90574  3.39044  2.73930  3.64441  4.42738  2.83110  3.66779  3.16120  3.23427  2.02006  1.93901  3.04738  5.84350  4.47724    519 g x - -
          2.68618  4.42225  2.77519  2.73123  3.46354  2.40513  3.72494  3.29354  2.67741  2.69355  4.24690  2.90347  2.73739  3.18146  2.89801  2.37887  2.77519  2.98518  4.58477  3.61503
          0.07462  5.33812  2.70155  0.61958  0.77255  0.99082  0.46406
    267   2.00674  5.49134  2.78189  2.37114  4.45367  1.71890  4.02391  3.78506  2.77034  3.50549  4.53943  3.15453  3.29479  3.12988  2.92063  2.46175  2.88556  3.22834  5.94099  4.54731    520 g x - -
          2.68618  4.42225  2.77519  2.73123  3.46354  2.40513  3.72494  3.29354  2.67741  2.69355  4.24690  2.90347  2.73739  3.18146  2.89801  2.37887  2.77519  2.98518  4.58477  3.61503
          0.13528  5.37213  2.10466  0.61958  0.77255  1.09400  0.40778
    268   2.21927  5.49321  2.71714  2.44338  4.54166  2.60666  3.84829  4.29944  2.53004  3.72625  4.53785  2.81046  4.06756  3.08718  3.21700  1.85937  2.33236  2.64130  5.93484  4.53285    521 s x - -
          2.68618  4.42225  2.77519  2.73123  3.46354  2.40513  3.72494  3.29354  2.67741  2.69355  4.24690  2.90347  2.73739  3.18146  2.89801  2.37887  2.77519  2.98518  4.58477  3.61503
          0.01327  5.31137  4.79774  0.61958  0.77255  1.24478  0.33968
    269   2.29197  5.49430  2.94859  2.43086  4.21350  2.56401  4.01403  4.28630  2.71519  3.70576  4.54179  2.87814  2.74775  3.11848  3.24746  1.54250  3.04146  2.97300  5.94181  4.54536    522 s x - -
          2.68618  4.42225  2.77519  2.73123  3.46354  2.40513  3.72494  3.29354  2.67741  2.69355  4.24690  2.90347  2.73739  3.18146  2.89801  2.37887  2.77519  2.98518  4.58477  3.61503
          0.01142  5.35566  5.01595  0.61958  0.77255  0.66155  0.72578
    270   2.63810  5.37077  3.39685  2.74405  4.41317  2.56775  4.16407  3.37260  2.95598  3.33024  4.43873  2.75502  4.03390  3.14655  3.42376  1.51263  2.07665  2.83857  5.86698  3.73601    523 s x - -
          2.68618  4.42225  2.77519  2.73123  3.46354  2.40513  3.72494  3.29354  2.67741  2.69355  4.24690  2.90347  2.73739  3.18146  2.89801  2.37887  2.77519  2.98518  4.58477  3.61503
          0.00595  5.52288  6.24522  0.61958  0.77255  0.90372  0.51930
    271   2.05103  5.57338  2.77389  2.82701  4.88697  2.41096  4.12855  4.12644  2.85181  3.79133  4.45994  3.11213  1.83264  3.23711  3.36469  2.13951  2.51002  3.34632  6.02944  4.63999    524 p x - -
          2.68618  4.42225  2.77519  2.73123  3.46354  2.40513  3.72494  3.29354  2.67741  2.69355  4.24690  2.90347  2.73739  3.18146  2.89801  2.37887  2.77519  2.98518  4.58477  3.61503
          0.07356  5.55588  2.70228  0.61958  0.77255  1.00026  0.45852
    272   1.86155  4.87664  3.72664  3.09618  3.80661  2.47383  4.38432  1.94186  3.41387  3.08815  3.97970  3.49171  4.51078  3.56166  3.76900  2.54744  2.73714  2.32418  5.45817  2.65930    525 a x - -
          2.68618  4.42225  2.77519  2.73123  3.46354  2.40513  3.72494  3.29354  2.67741  2.69355  4.24690  2.90347  2.73739  3.18146  2.89801  2.37887  2.77519  2.98518  4.58477  3.61503
          0.01021  5.49491  5.10821  0.61958  0.77255  0.84453  0.56170
    273   2.51253  5.60575  3.13498  2.75791  4.93293  3.01586  3.41617  4.40647  2.68643  3.74976  4.65115  3.27464  3.99031  2.31643  3.29308  2.04852  1.54494  2.89939  4.97209  4.64940    526 t x - -
          2.68618  4.42225  2.77519  2.73123  3.46354  2.40513  3.72494  3.29354  2.67741  2.69355  4.24690  2.90347  2.73739  3.18146  2.89801  2.37887  2.77519  2.98518  4.58477  3.61503
          0.00583  5.54289  6.26524  0.61958  0.77255  0.77376  0.61855
    274   2.66750  5.27546  3.56122  2.43714  4.48630  3.26807  4.25173  3.68610  3.08514  3.31036  4.18484  3.33163  4.42746  3.33230  3.53426  2.58944  1.25358  1.99389  5.79961  4.48889    527 t x - -
          2.68618  4.42225  2.77519  2.73123  3.46354  2.40513  3.72494  3.29354  2.67741  2.69355  4.24690  2.90347  2.73739  3.18146  2.89801  2.37887  2.77519  2.98518  4.58477  3.61503
          0.00921  5.58622  5.21840  0.61958  0.77255  0.68103  0.70541
    275   2.70881  5.68721  3.10111  2.19154  5.02690  2.87083  4.03224  4.50876  2.89485  3.99121  4.73178  3.43248  4.35871  2.55661  3.38740  1.34678  1.92623  3.67557  6.12543  4.71752    528 s x - -
          2.68618  4.42225  2.77519  2.73123  3.46354  2.40513  3.72494  3.29354  2.67741  2.69355  4.24690  2.90347  2.73739  3.18146  2.89801  2.37887  2.77519  2.98518  4.58477  3.61503
          0.05031  5.61894  3.09146  0.61958  0.77255  0.79907  0.59738
    276   1.87405  5.62178  3.21082  2.39997  4.94789  2.97886  4.13879  3.89020  2.79212  3.92099  4.67197  3.27612  3.23774  3.24307  3.37351  2.46682  1.33964  4.00316  6.07122  4.67355    529 t x - -
          2.68618  4.42225  2.77519  2.73123  3.46354  2.40513  3.72494  3.29354  2.67741  2.69355  4.24690  2.90347  2.73739  3.18146  2.89801  2.37887  2.77519  2.98518  4.58477  3.61503
          0.01083  5.57861  4.96300  0.61958  0.77255  0.94214  0.49396
    277   2.67214  4.66011  4.44738  3.14303  2.17060  3.36231  4.67646  1.62433  3.75564  2.20538  3.64073  3.84731  4.20489  3.81920  4.25098  3.11838  3.12278  1.89529  3.97128  3.82677    530 i x - -
          2.68596  4.42226  2.77521  2.73125  3.46355  2.40514  3.72496  3.29355  2.67742  2.69356  4.24691  2.90348  2.73741  3.18148  2.89802  2.37888  2.77521  2.98520  4.58478  3.61504
          0.02743  3.68015  6.29927  0.35475  1.20847  0.80936  0.58905
    278   2.76567  4.85385  3.78062  2.80852  3.46264  3.99442  4.51169  3.09449  3.63021  2.74643  3.77295  3.75547  4.27641  3.91148  3.93953  2.54199  1.71808  1.62394  5.44732  2.40605    532 v x - -
          2.68618  4.42225  2.77519  2.73123  3.46354  2.40513  3.72494  3.29354  2.67741  2.69355  4.24690  2.90347  2.73739  3.18146  2.89801  2.37887  2.77519  2.98518  4.58477  3.61503
          0.00552  5.59880  6.32115  0.61958  0.77255  0.75769  0.63252
    279   2.95007  5.54085  3.45540  2.94446  4.89607  3.21915  4.26830  4.34207  2.99511  3.89535  4.43066  3.48488  3.75851  3.39356  3.43480  1.03872  1.61546  3.95752  6.08817  4.72192    533 s x - -
          2.68618  4.42225  2.77519  2.73123  3.46354  2.40513  3.72494  3.29354  2.67741  2.69355  4.24690  2.90347  2.73739  3.18146  2.89801  2.37887  2.77519  2.98518  4.58477  3.61503
          0.00942  5.61763  5.15908  0.61958  0.77255  0.53882  0.87572
    280   2.73554  4.89161  4.31337  3.74240  4.02101  3.68486  4.55798  3.29115  3.54442  3.10276  3.81427  4.09533  4.28454  3.95932  3.82700  2.48111  0.92082  2.09414  5.49145  3.74947    534 t x - -
          2.68618  4.42225  2.77519  2.73123  3.46354  2.40513  3.72494  3.29354  2.67741  2.69355  4.24690  2.90347  2.73739  3.18146  2.89801  2.37887  2.77519  2.98518  4.58477  3.61503
          0.01102  5.65409  4.89927  0.61958  0.77255  0.69182  0.69447
    281   2.64853  4.72183  4.11658  2.70287  2.33137  3.14359  4.48234  1.63117  4.11641  2.37442  3.23450  3.87052  4.02925  4.31797  4.26013  3.25090  2.56048  2.00838  4.93981  4.04365    535 i x - -
          2.68618  4.42225  2.77519  2.73123  3.46354  2.40513  3.72494  3.29354  2.67741  2.69355  4.24690  2.90347  2.73739  3.18146  2.89801  2.37887  2.77519  2.98518  4.58477  3.61503
          0.01705  5.64832  4.31410  0.61958  0.77255  0.69482  0.69148
    282   2.76332  5.21169  4.04148  3.39176  4.57469  3.48474  4.36980  3.76348  3.48804  3.56373  4.48913  3.81078  4.61211  3.81332  3.89402  1.98287  0.74907  3.31316  5.94531  4.67831    536 t x - -
          2.68618  4.42225  2.77519  2.73123  3.46354  2.40513  3.72494  3.29354  2.67741  2.69355  4.24690  2.90347  2.73739  3.18146  2.89801  2.37887  2.77519  2.98518  4.58477  3.61503
          0.07638  5.63916  2.65952  0.61958  0.77255  0.65833  0.72923
    283   3.05286  5.65889  3.02478  2.55180  4.99615  2.03155  3.97234  4.47636  2.87383  3.96171  4.39303  2.82958  4.11871  3.23317  3.26460  1.20869  2.47218  3.93984  6.09826  4.69188    537 s x - -
          2.68632  4.42239  2.77533  2.73126  3.46368  2.40527  3.72508  3.29368  2.67750  2.69369  4.24704  2.90360  2.73749  3.18160  2.89815  2.37854  2.77400  2.98532  4.58491  3.61517
          0.24613  1.64129  3.71106  0.08206  2.54100  0.57798  0.82332
    284   2.80421  5.82077  1.49387  2.80543  5.16519  1.47649  4.28284  4.64989  3.00478  3.82567  4.88997  3.22251  4.46366  3.39167  3.56362  2.09585  2.91123  4.21708  6.27779  4.86007    539 g x - -
          2.68619  4.42226  2.77521  2.73125  3.46355  2.40506  3.72496  3.29355  2.67742  2.69356  4.24691  2.90334  2.73741  3.18148  2.89802  2.37888  2.77521  2.98520  4.58478  3.61504
          0.01527  4.31347  6.33738  0.64402  0.74481  0.53153  0.88602
    285   2.56267  5.67578  2.38777  2.67966  5.00463  1.35263  4.17680  4.26043  2.91933  3.73260  4.11553  3.06278  4.38012  3.27913  3.34593  2.01423  2.57555  4.05802  6.12011  4.71958    542 g x - -
          2.68618  4.42225  2.77519  2.73123  3.46354  2.40513  3.72494  3.29354  2.67741  2.69355  4.24690  2.90347  2.73739  3.18146  2.89801  2.37887  2.77519  2.98518  4.58477  3.61503
          0.00520  5.65801  6.38036  0.61958  0.77255  0.64679  0.74176
    286   2.70773  5.71307  3.06013  2.57011  5.05762  2.52077  4.02811  4.20644  2.28394  4.01813  3.81986  3.14456  3.53792  2.33380  3.39234  1.56440  2.29098  3.84814  6.14607  4.73543    543 s x - -
          2.68618  4.42225  2.77519  2.73123  3.46354  2.40513  3.72494  3.29354  2.67741  2.69355  4.24690  2.90347  2.73739  3.18146  2.89801  2.37887  2.77519  2.98518  4.58477  3.61503
          0.11417  5.66116  2.25939  0.61958  0.77255  0.66000  0.72743
    287   2.33524  5.10182  3.64650  2.59421  4.02763  3.38814  4.30268  3.28950  2.99674  2.91077  4.19273  3.69782  3.47058  3.53229  3.62069  2.52954  1.71644  1.67601  5.65322  4.37774    544 v x - -
          2.68618  4.42225  2.77519  2.73123  3.46354  2.40513  3.72494  3.29354  2.67741  2.69355  4.24690  2.90347  2.73739  3.18146  2.89801  2.37887  2.77519  2.98518  4.58477  3.61503
          0.01084  5.55277  4.97594  0.61958  0.77255  0.60067  0.79505
    288   2.69539  4.68688  4.89839  3.70697  2.88712  3.83965  3.81726  1.33880  3.90855  2.55936  3.70743  4.43477  3.98695  4.06702  4.10770  2.48517  2.67728  1.79077  5.30280  3.90957    545 i x - -
          2.68618  4.42225  2.77519  2.73123  3.46354  2.40513  3.72494  3.29354  2.67741  2.69355  4.24690  2.90347  2.73739  3.18146  2.89801  2.37887  2.77519  2.98518  4.58477  3.61503
          0.43985  5.61616  1.04347  0.61958  0.77255  0.71751  0.66936
    289   2.68395  4.64120  4.02619  2.85803  3.40831  3.57388  4.28594  3.01515  3.39438  2.73184  3.47212  3.81753  4.39410  3.67813  3.70876  2.66568  1.24480  2.05437  5.23558  4.01604    546 t x - -
          2.68618  4.42225  2.77519  2.73123  3.46354  2.40513  3.72494  3.29354  2.67741  2.69355  4.24690  2.90347  2.73739  3.18146  2.89801  2.37887  2.77519  2.98518  4.58477  3.61503
          0.40602  5.20881  1.11403  0.61958  0.77255  0.31038  1.32114
    290   2.65772  5.42855  3.17940  2.73008  4.72376  3.53122  4.03559  3.87911  2.59606  3.49109  4.17152  3.33264  3.60531  3.15105  2.53903  1.90627  1.40530  3.52501  5.89258  4.51412    547 t x - -
          2.68591  4.42293  2.77547  2.73064  3.46421  2.40558  3.72562  3.29409  2.67785  2.69331  4.24708  2.90414  2.73788  3.18214  2.89868  2.37855  2.77203  2.98482  4.58544  3.61571
          0.16437  2.14175  3.37790  2.14722  0.12421  0.78186  0.61166
    291   2.56416  5.35199  2.60817  2.92459  4.60387  3.58722  4.13084  3.36355  2.91972  3.48241  3.84978  3.27929  3.58633  3.12905  3.38884  2.20427  1.22327  3.34829  5.84681  4.50127    562 t x - -
          2.68618  4.42225  2.77519  2.73123  3.46354  2.40513  3.72494  3.29354  2.67741  2.69355  4.24690  2.90347  2.73739  3.18146  2.89801  2.37887  2.77519  2.98518  4.58477  3.61503
          0.15528  5.46755  1.96897  0.61958  0.77255  0.41120  1.08723
    292   2.43527  5.51586  3.18138  2.55475  4.42841  2.79942  4.10927  3.86882  2.75261  3.62568  4.56906  3.40467  2.43549  3.09153  3.34877  2.08417  1.61001  3.21721  5.97731  4.59604    563 t x - -
          2.68618  4.42225  2.77519  2.73123  3.46354  2.40513  3.72494  3.29354  2.67741  2.69355  4.24690  2.90347  2.73739  3.18146  2.89801  2.37887  2.77519  2.98518  4.58477  3.61503
          0.04586  5.50933  3.19961  0.61958  0.77255  1.07298  0.41853
    293   2.87190  4.90984  3.24882  2.84703  4.05411  4.10293  4.34948  2.25161  3.34498  2.89517  3.55987  3.80876  3.43556  3.16624  3.71710  2.85572  1.85502  1.53781  5.48546  4.24228    564 v x - -
          2.68618  4.42225  2.77519  2.73123  3.46354  2.40513  3.72494  3.29354  2.67741  2.69355  4.24690  2.90347  2.73739  3.18146  2.89801  2.37887  2.77519  2.98518  4.58477  3.61503
          0.07924  5.48186  2.63083  0.61958  0.77255  0.79636  0.59960
    294   1.85956  5.16566  3.56591  2.79272  4.36936  1.29416  4.22277  3.39685  3.07666  3.23254  4.25603  3.58444  3.89235  3.29030  3.51632  2.99089  2.63277  2.78685  5.70573  4.40755    565 g x - -
          2.68618  4.42225  2.77519  2.73123  3.46354  2.40513  3.72494  3.29354  2.67741  2.69355  4.24690  2.90347  2.73739  3.18146  2.89801  2.37887  2.77519  2.98518  4.58477  3.61503
          0.02123  5.48325  4.08352  0.61958  0.77255  1.21841  0.35055
    295   2.54753  5.15955  3.64443  2.34620  4.36945  3.67147  4.21888  3.22930  3.07159  3.31043  4.11293  3.57948  4.38259  3.41100  3.51132  1.55176  1.51640  2.94972  5.70490  4.40642    566 t x - -
          2.68618  4.42225  2.77519  2.73123  3.46354  2.40513  3.72494  3.29354  2.67741  2.69355  4.24690  2.90347  2.73739  3.18146  2.89801  2.37887  2.77519  2.98518  4.58477  3.61503
          0.02902  5.46831  3.71387  0.61958  0.77255  0.67714  0.70942
    296   2.53796  5.42323  3.43428  2.80603  4.70293  3.38015  4.18556  3.83046  2.96864  3.71222  4.22440  3.41364  3.89152  3.32105  3.37928  1.45275  1.35109  3.72567  5.93140  4.58006    567 t x - -
          2.68618  4.42225  2.77519  2.73123  3.46354  2.40513  3.72494  3.29354  2.67741  2.69355  4.24690  2.90347  2.73739  3.18146  2.89801  2.37887  2.77519  2.98518  4.58477  3.61503
          0.09468  5.54842  2.44830  0.61958  0.77255  0.90681  0.51719
    297   2.75706  5.18215  4.25014  3.41641  4.93955  3.53536  4.86011  4.34594  3.78343  4.00960  4.46092  4.09651  4.30880  4.09357  4.16528  2.35900  0.53452  3.76133  6.28503  5.03636    568 T x - -
          2.68618  4.42225  2.77519  2.73123  3.46354  2.40513  3.72494  3.29354  2.67741  2.69355  4.24690  2.90347  2.73739  3.18146  2.89801  2.37887  2.77519  2.98518  4.58477  3.61503
          0.04034  5.48235  3.34171  0.61958  0.77255  1.22037  0.34973
    298   2.79220  4.54312  5.03555  3.52274  3.40303  4.11336  4.64493  1.47835  4.22913  1.66973  3.22816  4.45023  4.30272  4.37612  4.26692  2.78761  2.76621  1.83444  5.16411  3.88167    569 i x - -
          2.68618  4.42225  2.77519  2.73123  3.46354  2.40513  3.72494  3.29354  2.67741  2.69355  4.24690  2.90347  2.73739  3.18146  2.89801  2.37887  2.77519  2.98518  4.58477  3.61503
          0.04766  5.44843  3.16452  0.61958  0.77255  1.06964  0.42027
    299   2.87742  4.97525  3.55635  2.19208  1.99302  2.92076  4.11584  3.00790  3.20886  2.95906  4.07034  3.40964  3.93593  3.53161  3.61048  2.47708  2.54144  2.67445  5.53708  2.44347    570 f x - -
          2.68618  4.42225  2.77519  2.73123  3.46354  2.40513  3.72494  3.29354  2.67741  2.69355  4.24690  2.90347  2.73739  3.18146  2.89801  2.37887  2.77519  2.98518  4.58477  3.61503
          0.04945  5.44278  3.12533  0.61958  0.77255  1.30197  0.31745
    300   2.51920  5.47760  3.23154  2.76768  4.94708  1.25025  4.26475  4.40514  3.05838  3.94786  4.72319  3.50031  4.37560  3.29856  3.54148  1.62798  2.50750  3.87434  6.12792  4.75411    571 g x - -
          2.68618  4.42225  2.77519  2.73123  3.46354  2.40513  3.72494  3.29354  2.67741  2.69355  4.24690  2.90347  2.73739  3.18146  2.89801  2.37887  2.77519  2.98518  4.58477  3.61503
          0.02563  5.40005  3.87345  0.61958  0.77255  1.16143  0.37548
    301   2.16902  5.20912  3.42228  2.89843  4.42684  2.22053  4.14425  2.76503  2.91960  3.17553  4.28623  3.28498  3.12870  2.98217  3.42123  2.13576  2.19932  2.59488  5.72689  4.40931    572 s x - -
          2.68618  4.42225  2.77519  2.73123  3.46354  2.40513  3.72494  3.29354  2.67741  2.69355  4.24690  2.90347  2.73739  3.18146  2.89801  2.37887  2.77519  2.98518  4.58477  3.61503
          0.01187  5.41705  4.91182  0.61958  0.77255  0.86560  0.54610
    302   2.49398  5.48447  3.27442  2.74413  4.77476  2.45182  4.11132  3.75855  2.87265  3.63046  4.54102  2.06635  3.55242  3.13634  3.35397  1.78474  2.58685  2.37013  5.95274  4.57804    573 s x - -
          2.68618  4.42225  2.77519  2.73123  3.46354  2.40513  3.72494  3.29354  2.67741  2.69355  4.24690  2.90347  2.73739  3.18146  2.89801  2.37887  2.77519  2.98518  4.58477  3.61503
          0.04125  5.49810  3.31543  0.61958  0.77255  1.12030  0.39480
    303   2.23892  5.49726  3.17461  2.77018  4.80198  1.50759  4.09880  4.25649  2.78918  3.69702  4.23884  3.16701  4.29516  3.16718  3.33979  1.70480  2.67453  3.61538  5.96575  4.58497    574 g x - -
          2.68618  4.42225  2.77519  2.73123  3.46354  2.40513  3.72494  3.29354  2.67741  2.69355  4.24690  2.90347  2.73739  3.18146  2.89801  2.37887  2.77519  2.98518  4.58477  3.61503
          0.14176  5.47230  2.05598  0.61958  0.77255  1.24206  0.34079
    304   1.97138  5.47238  2.89914  2.13737  4.79128  2.17794  4.02105  4.25610  2.77216  3.77003  4.52793  2.98273  3.87234  3.12928  3.25982  2.45283  2.79322  2.12692  5.93036  4.53865    575 a x - -
          2.68618  4.42225  2.77519  2.73123  3.46354  2.40513  3.72494  3.29354  2.67741  2.69355  4.24690  2.90347  2.73739  3.18146  2.89801  2.37887  2.77519  2.98518  4.58477  3.61503
          0.01752  5.33770  4.37734  0.61958  0.77255  1.30642  0.31579
    305   2.22406  5.50829  3.17680  2.57499  4.83585  2.47886  4.00978  4.05309  2.61454  3.54612  4.55364  2.76525  2.82633  3.03092  3.08508  1.90753  2.18521  3.22358  5.95166  4.55153    576 s x - -
          2.68618  4.42225  2.77519  2.73123  3.46354  2.40513  3.72494  3.29354  2.67741  2.69355  4.24690  2.90347  2.73739  3.18146  2.89801  2.37887  2.77519  2.98518  4.58477  3.61503
          0.11515  5.35661  2.26287  0.61958  0.77255  0.81667  0.58322
    306   2.46107  5.45107  3.20000  2.64232  4.74998  1.48674  4.04641  4.00524  2.80257  3.62929  4.50479  2.83493  3.57198  3.01663  3.28612  2.26908  2.32580  3.22576  5.31580  4.53225    577 g x - -
          2.68561  4.42250  2.77541  2.73145  3.46378  2.40476  3.72519  3.29379  2.67765  2.69358  4.24714  2.90365  2.73764  3.18171  2.89796  2.37820  2.77525  2.98539  4.58502  3.61528
          0.70612  0.88798  2.35430  0.04930  3.03429  1.35032  0.29997
    307   2.20127  5.30828  3.12077  2.78864  4.57721  2.07105  3.95777  3.72240  2.81068  3.50204  4.37551  3.19848  3.96456  3.16424  3.28463  1.81378  1.94541  3.48453  5.79670  4.06939    579 s x - -
          2.68618  4.42225  2.77519  2.73123  3.46354  2.40513  3.72494  3.29354  2.67741  2.69355  4.24690  2.90347  2.73739  3.18146  2.89801  2.37887  2.77519  2.98518  4.58477  3.61503
          0.10049  5.30007  2.40113  0.61958  0.77255  0.99615  0.46092
    308   2.03117  5.29169  3.26004  2.81435  4.15187  2.68245  4.04889  3.97540  2.83357  3.49764  3.88961  3.36462  3.34342  2.79439  3.30453  1.69299  2.04214  3.34400  5.78245  4.15221    580 s . - -
          2.68560  4.42309  2.77563  2.73153  3.46405  2.40440  3.72578  3.29388  2.67818  2.69391  4.24773  2.90418  2.73705  3.18200  2.89869  2.37769  2.77374  2.98519  4.58561  3.61587
          1.21599  0.49202  2.38390  0.87522  0.53917  1.49583  0.25368
    309   2.66693  5.37740  2.76863  2.72700  4.68836  2.68587  3.97338  4.14476  2.72924  3.29684  4.25390  3.08842  3.88659  2.97550  3.21326  1.43538  2.01328  3.65153  5.84755  4.46513    584 s x - -
          2.68618  4.42225  2.77519  2.73123  3.46354  2.40513  3.72494  3.29354  2.67741  2.69355  4.24690  2.90347  2.73739  3.18146  2.89801  2.37887  2.77519  2.98518  4.58477  3.61503
          0.07653  5.22848  2.68365  0.61958  0.77255  1.61571  0.22158
    310   2.10939  5.34303  2.92907  2.42305  4.64379  2.16438  3.68024  4.09944  2.68725  3.25028  4.39637  3.00830  4.13112  2.99151  3.17136  2.04490  2.54571  2.71847  5.80401  4.42166    585 s x - -
          2.68618  4.42225  2.77519  2.73123  3.46354  2.40513  3.72494  3.29354  2.67741  2.69355  4.24690  2.90347  2.73739  3.18146  2.89801  2.37887  2.77519  2.98518  4.58477  3.61503
          0.01485  5.15443  4.71468  0.61958  0.77255  0.46358  0.99164
    311   2.38016  5.42752  3.16193  2.86214  4.28500  2.32801  4.14407  3.59119  2.88478  3.62806  4.49011  3.34832  3.23591  2.98067  3.33538  1.56566  2.35348  2.58933  5.91104  4.37057    586 s . - -
          2.68618  4.42225  2.77519  2.73123  3.46354  2.40513  3.72494  3.29354  2.67741  2.69355  4.24690  2.90347  2.73739  3.18146  2.89801  2.37887  2.77519  2.98518  4.58477  3.61503
          0.06844  5.52123  2.77821  0.61958  0.77255  1.11181  0.39893
    312   2.05879  5.58411  2.99383  2.36103  4.41770  2.12429  4.05717  4.24268  2.76240  3.49489  4.62689  2.77424  3.60277  2.81578  3.28649  1.90040  2.49122  3.64332  6.02162  4.61551    587 s . - -
          2.68618  4.42225  2.77519  2.73123  3.46354  2.40513  3.72494  3.29354  2.67741  2.69355  4.24690  2.90347  2.73739  3.18146  2.89801  2.37887  2.77519  2.98518  4.58477  3.61503
          0.01234  5.45914  4.82766  0.61958  0.77255  1.25407  0.33595
    313   1.95948  5.34296  3.33772  2.89458  4.59421  2.05179  4.12306  3.74287  2.91220  3.53631  4.15097  2.91048  3.59297  3.20203  3.38119  2.09480  1.97831  2.98159  5.83773  4.26533    588 a . - -
          2.68618  4.42225  2.77519  2.73123  3.46354  2.40513  3.72494  3.29354  2.67741  2.69355  4.24690  2.90347  2.73739  3.18146  2.89801  2.37887  2.77519  2.98518  4.58477  3.61503
          0.09584  5.45318  2.44066  0.61958  0.77255  1.26629  0.33111
    314   2.02159  5.49718  2.99753  2.40687  4.81856  2.12797  4.01752  3.94171  2.72035  3.04402  4.54417  3.14922  3.32693  2.96145  3.22472  2.27860  2.10183  3.68753  5.94435  4.41096    589 a . - -
          2.68618  4.42225  2.77519  2.73123  3.46354  2.40513  3.72494  3.29354  2.67741  2.69355  4.24690  2.90347  2.73739  3.18146  2.89801  2.37887  2.77519  2.98518  4.58477  3.61503
          0.03593  5.36432  3.48637  0.61958  0.77255  0.78181  0.61171
    315   2.24524  5.42775  3.19412  2.37552  4.70719  2.74950  4.09120  3.40792  2.77801  3.58946  4.27961  3.24733  3.13225  3.21441  3.33727  1.70063  2.48768  2.38651  5.90209  4.53472    590 s . - -
          2.68476  4.42546  2.77656  2.73204  3.46614  2.40505  3.72742  3.29261  2.68046  2.69541  4.24988  2.90632  2.73947  3.18431  2.90109  2.37394  2.76881  2.97734  4.58798  3.61824
          1.97439  0.29698  2.13629  1.88513  0.16465  1.14409  0.38348
    316   2.66651  5.27917  3.31190  2.51190  4.52844  3.43861  3.59828  3.41891  2.85350  2.93023  4.34653  3.24550  4.07341  3.06250  3.23581  1.71110  1.72907  2.72369  5.77393  4.42955    644 s x - -
          2.68618  4.42225  2.77519  2.73123  3.46354  2.40513  3.72494  3.29354  2.67741  2.69355  4.24690  2.90347  2.73739  3.18146  2.89801  2.37887  2.77519  2.98518  4.58477  3.61503
          0.22555  5.33865  1.62392  0.61958  0.77255  1.42985  0.27358
    317   2.82307  5.15975  3.12683  2.98442  4.65786  3.42071  4.22200  4.08650  2.95267  3.68766  4.49626  3.34529  3.17624  3.38299  3.51532  2.84561  0.82543  3.55015  5.91901  4.58995    645 t x - -
          2.68645  4.42261  2.77556  2.73145  3.46225  2.40549  3.72518  3.29170  2.67753  2.69388  4.24726  2.90358  2.73764  3.18182  2.89837  2.37915  2.77514  2.98441  4.58513  3.61241
          1.77007  0.24646  3.03410  0.03469  3.37851  1.06379  0.42334
    318   2.80271  5.10985  3.67425  3.07928  4.64114  3.38713  4.36510  3.74245  3.22007  3.68544  4.50796  3.11855  3.80535  3.54911  3.65428  2.52936  0.75967  3.68262  5.94255  4.64394    647 t x - -
          2.68618  4.42225  2.77519  2.73123  3.46354  2.40513  3.72494  3.29354  2.67741  2.69355  4.24690  2.90347  2.73739  3.18146  2.89801  2.37887  2.77519  2.98518  4.58477  3.61503
          0.01134  5.23857  5.12153  0.61958  0.77255  1.56663  0.23414
    319   2.62333  5.37852  3.06079  2.67799  4.69989  3.34406  4.01712  3.91642  2.69304  3.69167  4.46536  3.12544  4.19998  3.13621  3.26813  1.40796  1.61624  3.76476  5.87401  4.49626    648 s x - -
          2.68618  4.42225  2.77519  2.73123  3.46354  2.40513  3.72494  3.29354  2.67741  2.69355  4.24690  2.90347  2.73739  3.18146  2.89801  2.37887  2.77519  2.98518  4.58477  3.61503
          0.14664  5.23518  2.03201  0.61958  0.77255  1.42719  0.27441
    320   2.74844  5.51153  1.81899  2.41316  4.85011  2.36106  3.84908  4.33695  2.71005  3.81537  4.55947  1.90576  4.14676  3.00025  3.21006  2.33836  2.88086  3.72747  5.94822  4.53124    649 d x - -
          2.68618  4.42225  2.77519  2.73123  3.46354  2.40513  3.72494  3.29354  2.67741  2.69355  4.24690  2.90347  2.73739  3.18146  2.89801  2.37887  2.77519  2.98518  4.58477  3.61503
          0.02623  5.12774  3.91393  0.61958  0.77255  1.15637  0.37779
    321   3.22793  5.61973  2.69208  2.62017  5.01861  0.94984  4.23240  4.48954  2.99083  4.01548  4.79972  3.38690  4.19728  3.36465  3.57784  2.00414  3.27885  3.63837  6.18881  4.78205    650 g x - -
          2.68618  4.42225  2.77519  2.73123  3.46354  2.40513  3.72494  3.29354  2.67741  2.69355  4.24690  2.90347  2.73739  3.18146  2.89801  2.37887  2.77519  2.98518  4.58477  3.61503
          0.05145  5.23856  3.10463  0.61958  0.77255  1.41853  0.27717
    322   2.76088  5.48622  2.56576  2.74883  4.86069  2.68371  4.04664  4.33452  2.75316  3.83945  4.59659  3.29137  4.21822  2.81906  3.30863  1.17904  2.28896  3.90931  5.99182  4.59122    651 s x - -
          2.68618  4.42225  2.77519  2.73123  3.46354  2.40513  3.72494  3.29354  2.67741  2.69355  4.24690  2.90347  2.73739  3.18146  2.89801  2.37887  2.77519  2.98518  4.58477  3.61503
          0.04612  5.22362  3.22683  0.61958  0.77255  1.58449  0.22948
    323   2.24557  5.47267  2.73527  1.94175  4.81290  3.73768  3.93209  4.29630  2.63662  3.77620  4.51587  3.06508  4.13575  2.15183  3.16584  2.34029  1.86269  3.70833  5.90852  4.49883    652 t x - -
          2.68645  4.42252  2.77547  2.73151  3.46381  2.40527  3.72522  3.29253  2.67768  2.69367  4.24717  2.90374  2.73767  3.18174  2.89828  2.37914  2.77488  2.98212  4.58504  3.61530
          0.82568  0.58099  5.90820  0.04478  3.12836  1.56998  0.23326
    324   2.75256  4.40728  4.83002  3.54419  2.38788  3.56283  4.48865  1.88992  4.03981  2.11713  3.52543  4.27678  4.52777  3.90609  4.09855  2.87952  3.05705  1.41460  5.02728  3.76903    654 v x - -
          2.68618  4.42225  2.77519  2.73123  3.46354  2.40513  3.72494  3.29354  2.67741  2.69355  4.24690  2.90347  2.73739  3.18146  2.89801  2.37887  2.77519  2.98518  4.58477  3.61503
          0.02070  5.19645  4.20324  0.61958  0.77255  1.61551  0.22163
    325   2.83179  5.22309  3.33508  2.25794  4.47823  3.78565  3.98434  3.90424  2.48649  3.41218  3.65391  3.30263  4.17603  3.02099  2.36570  2.66000  1.77203  2.04072  5.71332  4.36601    655 t x - -
          2.68618  4.42225  2.77519  2.73123  3.46354  2.40513  3.72494  3.29354  2.67741  2.69355  4.24690  2.90347  2.73739  3.18146  2.89801  2.37887  2.77519  2.98518  4.58477  3.61503
          0.01323  5.18412  4.88781  0.61958  0.77255  1.62901  0.21831
    326   2.50999  4.90756  4.74537  4.39359  5.25668  3.40458  5.28501  4.69377  4.35807  4.37761  5.17472  4.31322  4.06097  4.59598  4.61021  1.67315  0.62522  3.59208  6.60871  5.45561    656 T x - -
          2.68618  4.42225  2.77519  2.73123  3.46354  2.40513  3.72494  3.29354  2.67741  2.69355  4.24690  2.90347  2.73739  3.18146  2.89801  2.37887  2.77519  2.98518  4.58477  3.61503
          0.01381  5.17929  4.81852  0.61958  0.77255  1.63420  0.21705
    327   2.74470  4.54238  4.25608  3.68109  3.67059  3.68042  4.36184  2.92191  3.59148  1.41203  3.54436  3.73694  4.43043  3.84461  3.83860  2.25503  1.68786  2.58847  5.16271  3.96031    657 l x - -
          2.68618  4.42225  2.77519  2.73123  3.46354  2.40513  3.72494  3.29354  2.67741  2.69355  4.24690  2.90347  2.73739  3.18146  2.89801  2.37887  2.77519  2.98518  4.58477  3.61503
          0.01371  5.17393  4.83422  0.61958  0.77255  1.61102  0.22275
    328   2.39662  4.49450  4.36171  3.62915  3.49564  3.56800  3.96733  1.93089  3.67328  2.58625  3.60924  4.02202  4.44827  3.90786  3.88361  2.21100  1.89195  1.88742  5.10425  3.90799    658 v x - -
          2.68618  4.42225  2.77519  2.73123  3.46354  2.40513  3.72494  3.29354  2.67741  2.69355  4.24690  2.90347  2.73739  3.18146  2.89801  2.37887  2.77519  2.98518  4.58477  3.61503
          0.01501  5.17410  4.68451  0.61958  0.77255  1.63972  0.21571
    329   2.54728  5.19705  3.34278  2.93004  4.74235  1.95106  4.22635  4.18254  3.04087  3.76426  4.55708  3.47358  3.37188  3.28540  3.50423  2.36836  1.19224  3.77149  5.97469  4.63564    659 t x - -
          2.68618  4.42225  2.77519  2.73123  3.46354  2.40513  3.72494  3.29354  2.67741  2.69355  4.24690  2.90347  2.73739  3.18146  2.89801  2.37887  2.77519  2.98518  4.58477  3.61503
          0.01762  5.16759  4.44249  0.61958  0.77255  1.64656  0.21407
    330   2.36687  5.19411  3.32645  2.37883  4.44429  3.77330  3.97439  3.62091  2.50235  3.10003  3.37844  3.29353  4.01753  2.52478  3.13929  2.03152  2.04244  2.58962  5.68819  4.34312    660 s x - -
          2.68618  4.42225  2.77519  2.73123  3.46354  2.40513  3.72494  3.29354  2.67741  2.69355  4.24690  2.90347  2.73739  3.18146  2.89801  2.37887  2.77519  2.98518  4.58477  3.61503
          0.00858  5.15855  5.88090  0.61958  0.77255  1.65592  0.21185
    331   2.82421  4.66663  3.89784  3.32976  3.80186  3.04389  3.61422  3.10972  3.19909  2.80674  2.45454  3.72152  4.34254  3.50704  3.61943  2.68556  1.29095  2.45032  5.25462  4.02551    661 t x - -
          2.68618  4.42225  2.77519  2.73123  3.46354  2.40513  3.72494  3.29354  2.67741  2.69355  4.24690  2.90347  2.73739  3.18146  2.89801  2.37887  2.77519  2.98518  4.58477  3.61503
          0.00858  5.15855  5.88090  0.61958  0.77255  1.65592  0.21185
    332   2.65302  4.97000  3.49854  2.81702  3.84351  2.88060  4.05863  3.55315  2.78903  3.04924  3.90541  3.42888  4.22509  3.25955  3.24734  1.68190  1.68836  2.71503  5.51002  4.21741    662 s x - -
          2.68618  4.42225  2.77519  2.73123  3.46354  2.40513  3.72494  3.29354  2.67741  2.69355  4.24690  2.90347  2.73739  3.18146  2.89801  2.37887  2.77519  2.98518  4.58477  3.61503
          0.00858  5.15855  5.88090  0.61958  0.77255  1.65592  0.21185
    333   2.73368  4.91236  3.55240  2.99118  3.65908  2.43949  4.08181  2.80617  2.81340  2.86520  4.00187  3.41700  2.56812  2.36480  3.39421  2.27460  2.64409  2.37763  5.46023  4.18012    663 s x - -
          2.68618  4.42225  2.77519  2.73123  3.46354  2.40513  3.72494  3.29354  2.67741  2.69355  4.24690  2.90347  2.73739  3.18146  2.89801  2.37887  2.77519  2.98518  4.58477  3.61503
          0.00858  5.15855  5.88090  0.61958  0.77255  1.54514  0.23989
    334   2.07530  4.93809  3.44187  2.92984  3.33093  3.29407  4.08520  3.50452  2.91831  2.66782  4.02642  3.28363  2.42889  3.06227  3.39388  2.17918  2.38150  2.44852  5.48324  3.97474    664 a x - -
          2.68618  4.42225  2.77519  2.73123  3.46354  2.40513  3.72494  3.29354  2.67741  2.69355  4.24690  2.90347  2.73739  3.18146  2.89801  2.37887  2.77519  2.98518  4.58477  3.61503
          0.27380  5.18013  1.45292  0.61958  0.77255  0.63268  0.75750
    335   2.56291  5.46298  3.09047  2.13539  4.79130  2.34123  3.89466  3.97770  2.71242  3.76243  4.51113  3.25153  4.17095  2.77412  3.20230  1.55904  2.25841  3.68808  5.90918  4.50934    665 s . - -
          2.68618  4.42225  2.77519  2.73123  3.46354  2.40513  3.72494  3.29354  2.67741  2.69355  4.24690  2.90347  2.73739  3.18146  2.89801  2.37887  2.77519  2.98518  4.58477  3.61503
          0.00775  5.25918  5.98152  0.61958  0.77255  1.54102  0.24101
    336   2.44300  5.33214  2.72803  2.62638  4.61171  2.39588  3.92657  3.73790  2.72643  3.28035  4.08891  3.24465  4.04184  3.11897  3.24185  1.55821  2.36189  3.06182  5.80663  4.43927    666 s . - -
          2.68618  4.42225  2.77519  2.73123  3.46354  2.40513  3.72494  3.29354  2.67741  2.69355  4.24690  2.90347  2.73739  3.18146  2.89801  2.37887  2.77519  2.98518  4.58477  3.61503
          0.02940  5.25918  3.73943  0.61958  0.77255  1.54102  0.24101
    337   2.46974  5.43560  2.97340  2.22917  4.75715  2.33631  3.95653  4.22669  2.70156  2.73012  4.48309  3.12560  3.80507  2.79468  3.19014  1.93854  2.18589  3.47783  5.88325  4.48706    667 s . - -
          2.68618  4.42225  2.77519  2.73123  3.46354  2.40513  3.72494  3.29354  2.67741  2.69355  4.24690  2.90347  2.73739  3.18146  2.89801  2.37887  2.77519  2.98518  4.58477  3.61503
          0.05143  5.23770  3.10506  0.61958  0.77255  1.56768  0.23386
    338   2.12543  5.43155  3.04202  2.20785  4.75951  2.59122  3.93583  4.08888  2.64095  3.62710  4.47877  2.99304  4.13874  2.96701  3.16900  1.81645  2.05445  3.68773  5.87682  4.47688    668 s . - -
          2.68618  4.42225  2.77519  2.73123  3.46354  2.40513  3.72494  3.29354  2.67741  2.69355  4.24690  2.90347  2.73739  3.18146  2.89801  2.37887  2.77519  2.98518  4.58477  3.61503
          0.02146  5.19454  4.15521  0.61958  0.77255  1.61762  0.22111
    339   2.34129  5.37141  2.90463  2.28638  4.67848  2.00229  3.79769  3.67804  2.67206  3.66085  4.42340  3.23201  4.01447  3.00874  3.17816  2.02051  2.26367  3.12114  5.82885  4.44243    669 g . - -
          2.68618  4.42225  2.77519  2.73123  3.46354  2.40513  3.72494  3.29354  2.67741  2.69355  4.24690  2.90347  2.73739  3.18146  2.89801  2.37887  2.77519  2.98518  4.58477  3.61503
          0.01269  5.18147  4.96304  0.61958  0.77255  0.68912  0.69719
    340   2.34583  5.52201  2.95224  2.41644  4.60472  2.74863  4.05345  4.15113  2.79975  3.67620  4.24566  3.13350  4.13573  3.07825  3.28760  1.25332  2.52451  3.51486  5.97163  4.57767    670 s . - -
          2.67708  4.42727  2.77584  2.73015  3.46824  2.40373  3.72989  3.29769  2.68220  2.69720  4.25170  2.90756  2.74201  3.18463  2.90301  2.36776  2.76734  2.98650  4.58979  3.62005
          1.03988  0.52523  2.89889  2.56982  0.07964  1.22584  0.34745
    341   2.65296  5.54821  3.04072  2.54585  4.88654  2.32018  4.01918  4.36754  2.75737  3.85101  4.59158  3.01749  3.77509  2.73595  3.04494  1.59627  1.95615  3.61087  5.98590  4.57916    704 s x - -
          2.68618  4.42225  2.77519  2.73123  3.46354  2.40513  3.72494  3.29354  2.67741  2.69355  4.24690  2.90347  2.73739  3.18146  2.89801  2.37887  2.77519  2.98518  4.58477  3.61503
          0.12190  5.38176  2.20577  0.61958  0.77255  0.75708  0.63306
    342   2.18736  5.53626  3.04182  2.36871  4.72681  2.68793  3.59682  3.98769  2.74302  3.25287  4.58074  3.14759  4.13522  2.47420  3.19645  1.96351  2.04081  3.23990  5.97768  4.57559    705 s . - -
          2.68618  4.42225  2.77519  2.73123  3.46354  2.40513  3.72494  3.29354  2.67741  2.69355  4.24690  2.90347  2.73739  3.18146  2.89801  2.37887  2.77519  2.98518  4.58477  3.61503
          0.10934  5.39686  2.31220  0.61958  0.77255  1.33306  0.30608
    343   2.34288  5.48619  3.22158  2.11796  4.86367  1.73973  4.04574  4.33821  2.80071  3.83911  4.59031  3.19438  2.98497  3.15255  3.29141  2.00716  2.35610  3.90981  5.98712  4.58843    706 g . - -
          2.68540  4.42353  2.77571  2.73061  3.46482  2.40379  3.72622  3.29473  2.67856  2.69483  4.24818  2.90384  2.73864  3.18253  2.89922  2.37510  2.77371  2.98617  4.58605  3.61631
          1.06884  0.64528  2.02435  1.46309  0.26334  0.93649  0.49758
    344   2.53283  5.41661  3.25076  2.58526  4.48322  1.57411  4.00384  4.18802  2.73850  3.71449  4.47938  3.11004  3.85204  2.94498  3.24445  1.76300  2.52442  3.62013  5.88550  4.50112    722 g x - -
          2.68618  4.42225  2.77519  2.73123  3.46354  2.40513  3.72494  3.29354  2.67741  2.69355  4.24690  2.90347  2.73739  3.18146  2.89801  2.37887  2.77519  2.98518  4.58477  3.61503
          0.33655  5.28642  1.27042  0.61958  0.77255  0.60364  0.79146
    345   2.10979  5.46405  3.13179  1.94215  4.22477  2.31606  3.95517  4.27149  2.62384  3.76363  4.50884  3.07015  3.82906  2.89742  3.18634  1.93949  2.49137  3.52943  5.90560  4.50320    723 s . - -
          2.68618  4.42225  2.77519  2.73123  3.46354  2.40513  3.72494  3.29354  2.67741  2.69355  4.24690  2.90347  2.73739  3.18146  2.89801  2.37887  2.77519  2.98518  4.58477  3.61503
          0.10139  5.24720  2.39516  0.61958  0.77255  1.55604  0.23695
    346   1.66873  5.04618  3.30310  2.68341  4.25865  2.34308  4.02514  3.59400  2.85880  2.84089  3.50115  3.31503  4.07556  3.20197  3.30772  2.20104  2.35684  3.10819  5.57220  4.26172    724 a . - -
          2.68618  4.42225  2.77519  2.73123  3.46354  2.40513  3.72494  3.29354  2.67741  2.69355  4.24690  2.90347  2.73739  3.18146  2.89801  2.37887  2.77519  2.98518  4.58477  3.61503
          0.04642  5.15443  3.22932  0.61958  0.77255  1.66013  0.21086
    347   2.08303  5.39043  2.90930  2.51183  4.71794  2.44558  3.89311  4.19154  2.59271  3.16309  4.43687  2.67154  3.80209  2.85471  3.12632  1.91020  2.33895  3.77184  5.83483  4.43466    725 s . - -
          2.68505  4.42363  2.77651  2.73091  3.46492  2.40373  3.72627  3.29476  2.67873  2.69444  4.24828  2.90426  2.73863  3.18187  2.89927  2.37561  2.77237  2.98620  4.58615  3.61641
          1.20071  0.39424  3.69593  1.47990  0.25833  0.97322  0.47460
    348   2.19748  5.49669  2.64860  2.59046  4.83511  1.95789  3.58246  4.31641  2.70449  3.70739  4.53985  3.15745  3.37293  2.63962  3.19647  1.87735  2.68649  3.77186  5.93398  4.52686    734 s x - -
          2.68618  4.42225  2.77519  2.73123  3.46354  2.40513  3.72494  3.29354  2.67741  2.69355  4.24690  2.90347  2.73739  3.18146  2.89801  2.37887  2.77519  2.98518  4.58477  3.61503
          0.13323  5.27346  2.12354  0.61958  0.77255  1.12571  0.39219
    349   1.94795  5.49873  2.63845  2.57371  4.87193  2.43821  4.03953  4.34892  2.80484  3.84786  4.60122  3.03633  4.21470  3.14829  3.30001  1.46801  2.49163  3.91941  5.99542  4.59151    735 s x - -
          2.68618  4.42225  2.77519  2.73123  3.46354  2.40513  3.72494  3.29354  2.67741  2.69355  4.24690  2.90347  2.73739  3.18146  2.89801  2.37887  2.77519  2.98518  4.58477  3.61503
          0.24427  5.23214  1.55408  0.61958  0.77255  1.03358  0.43964
    350   2.34775  5.44241  3.06691  1.98184  4.78494  2.30142  3.65536  4.26925  2.61412  3.74663  4.48390  2.42249  4.10481  2.51610  2.99791  2.23721  2.58496  3.61296  5.87660  4.46693    736 e . - -
          2.68569  4.42254  2.77549  2.73100  3.46383  2.40472  3.72524  3.29383  2.67770  2.69384  4.24719  2.90363  2.73760  3.18169  2.89830  2.37832  2.77475  2.98540  4.58506  3.61532
          1.30251  0.50186  2.09765  0.06874  2.71157  0.66028  0.72713
    351   2.14721  5.52121  2.82803  2.57982  4.85846  2.52167  3.77584  4.10661  2.73328  3.82353  4.56491  3.14816  3.99923  2.52461  3.22514  1.53615  2.40765  3.90785  5.95940  4.55293    739 s x - -
          2.68618  4.42225  2.77519  2.73123  3.46354  2.40513  3.72494  3.29354  2.67741  2.69355  4.24690  2.90347  2.73739  3.18146  2.89801  2.37887  2.77519  2.98518  4.58477  3.61503
          0.03551  5.32666  3.50578  0.61958  0.77255  0.83481  0.56908
    352   2.29253  5.57325  3.15897  2.44284  4.91091  2.63912  4.04396  4.39180  2.68632  3.75364  4.61683  3.02711  4.24836  2.80906  3.22403  1.71873  1.70348  3.96011  6.01100  4.60408    740 t x - -
          2.68618  4.42225  2.77519  2.73123  3.46354  2.40513  3.72494  3.29354  2.67741  2.69355  4.24690  2.90347  2.73739  3.18146  2.89801  2.37887  2.77519  2.98518  4.58477  3.61503
          0.11572  5.42215  2.25515  0.61958  0.77255  1.11441  0.39766
    353   2.38311  5.52798  3.19359  2.19180  4.86713  2.69301  3.99825  4.34839  2.73637  3.75418  4.57178  3.27911  3.40708  2.47880  3.06759  1.73978  1.99427  3.91578  5.96591  4.55895    741 s x - -
          2.68618  4.42225  2.77519  2.73123  3.46354  2.40513  3.72494  3.29354  2.67741  2.69355  4.24690  2.90347  2.73739  3.18146  2.89801  2.37887  2.77519  2.98518  4.58477  3.61503
          0.01729  5.33919  4.39495  0.61958  0.77255  0.73601  0.65205
    354   2.25009  5.48287  3.27861  2.43128  4.77827  2.67542  3.90428  3.03061  2.85656  3.76802  4.53988  3.39252  3.91171  3.10629  3.33905  1.74493  1.68700  3.84714  5.94998  4.57238    742 t x - -
          2.68618  4.42225  2.77519  2.73123  3.46354  2.40513  3.72494  3.29354  2.67741  2.69355  4.24690  2.90347  2.73739  3.18146  2.89801  2.37887  2.77519  2.98518  4.58477  3.61503
          0.06330  5.46982  2.86253  0.61958  0.77255  1.07876  0.41554
    355   2.45202  5.58460  2.61551  2.54432  4.92696  2.38961  4.04429  4.41077  2.78230  3.88952  4.62786  3.15370  3.37923  2.57651  3.27515  1.67391  2.07938  3.80520  6.02068  4.61121    743 s x - -
          2.68618  4.42225  2.77519  2.73123  3.46354  2.40513  3.72494  3.29354  2.67741  2.69355  4.24690  2.90347  2.73739  3.18146  2.89801  2.37887  2.77519  2.98518  4.58477  3.61503
          0.07185  5.42573  2.73450  0.61958  0.77255  1.22034  0.34974
    356   2.14425  5.54658  3.05202  2.46896  4.88700  2.44331  4.03216  4.36608  2.77661  3.85458  4.59897  3.12748  2.79563  3.00816  3.26903  1.77919  1.99965  3.93699  5.99374  4.58816    744 s x - -
          2.68618  4.42225  2.77519  2.73123  3.46354  2.40513  3.72494  3.29354  2.67741  2.69355  4.24690  2.90347  2.73739  3.18146  2.89801  2.37887  2.77519  2.98518  4.58477  3.61503
          0.09841  5.36655  2.41855  0.61958  0.77255  1.10905  0.40029
    357   2.26945  5.47730  2.97724  2.64202  4.81298  1.61594  4.01490  4.16387  2.76282  3.78818  4.54095  2.53028  3.84138  3.12061  3.25145  2.02923  2.59333  3.50440  5.94092  4.54534    745 g x - -
          2.68618  4.42225  2.77519  2.73123  3.46354  2.40513  3.72494  3.29354  2.67741  2.69355  4.24690  2.90347  2.73739  3.18146  2.89801  2.37887  2.77519  2.98518  4.58477  3.61503
          0.01295  5.32306  4.82938  0.61958  0.77255  0.70338  0.68302
    358   1.85548  5.62243  2.73988  2.59784  4.96460  2.27463  4.07921  4.44893  2.77604  3.92738  4.66630  2.74748  3.47441  3.04319  3.31343  1.71832  2.49309  4.01203  6.05854  4.64801    746 s x - -
          2.68618  4.42225  2.77519  2.73123  3.46354  2.40513  3.72494  3.29354  2.67741  2.69355  4.24690  2.90347  2.73739  3.18146  2.89801  2.37887  2.77519  2.98518  4.58477  3.61503
          0.05116  5.47552  3.08602  0.61958  0.77255  0.83241  0.57093
    359   1.56143  5.59007  3.06382  2.53392  4.93365  2.05601  4.09568  4.41004  2.84046  3.90350  4.64996  3.14559  2.87898  3.19815  3.26979  1.93016  2.99362  3.77322  6.04633  4.64411    747 a x - -
          2.68618  4.42225  2.77519  2.73123  3.46354  2.40513  3.72494  3.29354  2.67741  2.69355  4.24690  2.90347  2.73739  3.18146  2.89801  2.37887  2.77519  2.98518  4.58477  3.61503
          0.04439  5.48245  3.23761  0.61958  0.77255  0.87277  0.54093
    360   1.67701  5.58412  3.04619  2.62931  4.91530  2.71587  3.82821  4.39067  2.82249  3.88461  4.63098  3.30562  2.98949  3.01117  3.31287  1.74971  2.23233  3.63726  6.02808  4.62639    748 a x - -
          2.68618  4.42225  2.77519  2.73123  3.46354  2.40513  3.72494  3.29354  2.67741  2.69355  4.24690  2.90347  2.73739  3.18146  2.89801  2.37887  2.77519  2.98518  4.58477  3.61503
          0.02516  5.48527  3.87789  0.61958  0.77255  0.74431  0.64447
    361   1.89954  5.62170  3.27523  2.76138  4.95877  3.22409  3.18750  4.43908  2.69527  3.77979  4.66459  3.28636  3.30949  2.98614  2.97814  1.45362  2.23485  4.00806  6.05926  4.65325    749 s x - -
          2.68618  4.42225  2.77519  2.73123  3.46354  2.40513  3.72494  3.29354  2.67741  2.69355  4.24690  2.90347  2.73739  3.18146  2.89801  2.37887  2.77519  2.98518  4.58477  3.61503
          0.01168  5.52814  4.87499  0.61958  0.77255  0.76768  0.62379
    362   2.34994  5.50403  3.62281  2.76350  5.00662  3.85709  4.37693  4.45846  3.16435  4.01229  4.78993  3.63197  2.71320  3.33991  3.63697  1.45254  1.29437  4.03897  6.19938  4.83954    750 t x - -
          2.68618  4.42225  2.77519  2.73123  3.46354  2.40513  3.72494  3.29354  2.67741  2.69355  4.24690  2.90347  2.73739  3.18146  2.89801  2.37887  2.77519  2.98518  4.58477  3.61503
          0.00575  5.55802  6.28037  0.61958  0.77255  0.53178  0.88566
    363   2.55206  5.55512  3.20146  2.92878  4.57715  3.87610  4.14415  4.36139  3.10644  3.92309  4.70989  3.58631  4.32325  3.44830  3.58494  0.96037  1.72491  3.98055  6.12380  4.76019    751 s x - -
          2.68618  4.42225  2.77519  2.73123  3.46354  2.40513  3.72494  3.29354  2.67741  2.69355  4.24690  2.90347  2.73739  3.18146  2.89801  2.37887  2.77519  2.98518  4.58477  3.61503
          0.00542  5.61649  6.33883  0.61958  0.77255  0.68645  0.69988
    364   2.84936  5.68673  3.23768  2.47651  5.02570  3.63247  3.94366  4.50758  2.89229  3.98974  4.73009  3.26138  2.91197  3.08281  3.07842  1.49386  1.46092  4.07432  6.12369  4.71582    752 t x - -
          2.68618  4.42225  2.77519  2.73123  3.46354  2.40513  3.72494  3.29354  2.67741  2.69355  4.24690  2.90347  2.73739  3.18146  2.89801  2.37887  2.77519  2.98518  4.58477  3.61503
          0.00540  5.61967  6.34201  0.61958  0.77255  0.60751  0.78681
    365   2.74242  5.70688  3.11956  2.55781  5.04589  3.15954  3.40814  4.52786  2.85602  4.01091  4.75268  3.28396  3.42120  3.27361  3.41022  1.05137  2.15842  4.09501  6.14588  4.73717    753 s x - -
          2.68618  4.42225  2.77519  2.73123  3.46354  2.40513  3.72494  3.29354  2.67741  2.69355  4.24690  2.90347  2.73739  3.18146  2.89801  2.37887  2.77519  2.98518  4.58477  3.61503
          0.00534  5.63095  6.35330  0.61958  0.77255  0.65059  0.73760
    366   2.53931  5.70043  2.89423  2.46423  5.04620  2.23462  4.14812  4.53276  2.24475  4.00602  4.74100  2.91364  3.89233  2.73435  3.32022  1.75706  2.06209  4.02607  6.13268  4.72113    754 s x - -
          2.68619  4.42245  2.77534  2.73143  3.46349  2.40376  3.72515  3.29374  2.67761  2.69371  4.24710  2.90306  2.73760  3.18166  2.89821  2.37907  2.77540  2.98538  4.58497  3.61523
          0.30908  1.33129  6.35330  0.05938  2.85328  0.65059  0.73760
    367   1.68373  5.31452  2.71172  3.11481  2.59632  1.82439  4.13538  3.93010  3.10623  2.79536  4.39395  2.17601  4.17220  3.44961  3.55724  3.27316  3.44195  3.43118  5.83621  4.23155    756 a x - -
          2.68484  4.42249  2.77504  2.73147  3.46378  2.40494  3.72518  3.29378  2.67765  2.69379  4.24714  2.90243  2.73763  3.18170  2.89825  2.37911  2.77543  2.98542  4.58501  3.61527
          0.25482  1.84148  2.71269  0.68501  0.70135  0.65059  0.73760
    368   1.18050  4.73912  4.50733  3.92696  2.69012  2.29934  4.17729  3.07808  3.83213  2.48121  3.27199  3.97876  3.24048  3.93686  4.06595  2.63772  3.44358  2.93600  4.84374  3.83333    759 a x - -
          2.68618  4.42225  2.77519  2.73123  3.46354  2.40513  3.72494  3.29354  2.67741  2.69355  4.24690  2.90347  2.73739  3.18146  2.89801  2.37887  2.77519  2.98518  4.58477  3.61503
          0.01256  5.56416  4.74990  0.61958  0.77255  0.78382  0.61001
    369   1.11113  5.11307  3.80330  3.24188  4.28782  2.38646  3.24745  3.66824  3.21803  3.34306  3.81728  3.71443  3.20097  3.40168  3.24916  3.16363  3.41816  2.28847  5.66602  3.97230    760 a x - -
          2.68618  4.42225  2.77519  2.73123  3.46354  2.40513  3.72494  3.29354  2.67741  2.69355  4.24690  2.90347  2.73739  3.18146  2.89801  2.37887  2.77519  2.98518  4.58477  3.61503
          0.00566  5.57339  6.29573  0.61958  0.77255  0.52665  0.89301
    370   1.43428  5.47503  3.54613  2.98890  4.73725  3.35279  3.27571  3.93905  2.92003  3.74427  4.17120  3.51780  1.89890  2.59641  3.33234  2.56612  2.88121  3.07475  5.96097  4.34331    761 a x - -
          2.68618  4.42225  2.77519  2.73123  3.46354  2.40513  3.72494  3.29354  2.67741  2.69355  4.24690  2.90347  2.73739  3.18146  2.89801  2.37887  2.77519  2.98518  4.58477  3.61503
          0.02623  5.62334  3.80410  0.61958  0.77255  0.56078  0.84575
    371   2.84409  5.07406  3.90715  3.34388  3.85883  3.89757  3.69414  2.74374  2.43931  2.27616  2.24977  3.79897  4.27096  1.63142  2.57141  3.22190  3.44784  3.03341  5.63644  3.79860    762 q x - -
          2.68618  4.42225  2.77519  2.73123  3.46354  2.40513  3.72494  3.29354  2.67741  2.69355  4.24690  2.90347  2.73739  3.18146  2.89801  2.37887  2.77519  2.98518  4.58477  3.61503
          0.15321  5.61816  1.97748  0.61958  0.77255  0.49901  0.93428
    372   1.98856  5.52331  3.41205  2.85567  4.27884  3.91007  3.51037  3.31969  2.15361  3.81057  2.37548  3.08744  3.37364  1.99047  2.71377  2.73615  2.96124  3.66786  5.98186  4.59768    763 a x - -
          2.68618  4.42225  2.77519  2.73123  3.46354  2.40513  3.72494  3.29354  2.67741  2.69355  4.24690  2.90347  2.73739  3.18146  2.89801  2.37887  2.77519  2.98518  4.58477  3.61503
          0.00608  5.50208  6.22443  0.61958  0.77255  1.02154  0.44635
    373   2.23359  4.85977  4.37428  3.82091  4.08397  4.17122  4.61946  3.42531  3.74367  2.48017  4.06722  3.98494  3.07367  4.02576  3.79859  3.47387  0.83802  2.72004  5.55396  4.34266    764 t x - -
          2.68618  4.42225  2.77519  2.73123  3.46354  2.40513  3.72494  3.29354  2.67741  2.69355  4.24690  2.90347  2.73739  3.18146  2.89801  2.37887  2.77519  2.98518  4.58477  3.61503
          0.00603  5.51064  6.23299  0.61958  0.77255  0.29123  1.37572
    374   1.14109  3.98779  3.69881  4.04210  3.56751  2.83333  4.64848  2.94214  3.93887  2.51816  3.89177  4.03411  4.53535  4.17563  4.15402  3.63052  1.88360  2.38547  5.38624  4.18924    765 a x - -
          2.68618  4.42225  2.77519  2.73123  3.46354  2.40513  3.72494  3.29354  2.67741  2.69355  4.24690  2.90347  2.73739  3.18146  2.89801  2.37887  2.77519  2.98518  4.58477  3.61503
          0.00524  5.64912  6.37147  0.61958  0.77255  0.54868  0.86207
    375   1.24008  5.06110  3.83369  3.40586  3.13174  1.91229  4.41622  3.50021  3.37402  3.16254  3.91115  3.38433  3.23345  3.42332  3.61158  2.98357  3.25596  2.74369  5.62866  3.53232    766 a x - -
          2.68618  4.42225  2.77519  2.73123  3.46354  2.40513  3.72494  3.29354  2.67741  2.69355  4.24690  2.90347  2.73739  3.18146  2.89801  2.37887  2.77519  2.98518  4.58477  3.61503
          0.00524  5.64912  6.37147  0.61958  0.77255  0.49785  0.93607
    376   1.94218  5.27493  3.74035  3.18149  4.48150  3.75241  4.16963  3.50042  3.16721  2.97357  4.36482  3.53328  1.29863  2.98163  3.60849  2.16513  2.91155  3.30104  5.81336  4.51295    767 p x - -
          2.68618  4.42225  2.77519  2.73123  3.46354  2.40513  3.72494  3.29354  2.67741  2.69355  4.24690  2.90347  2.73739  3.18146  2.89801  2.37887  2.77519  2.98518  4.58477  3.61503
          0.00965  5.65505  5.09809  0.61958  0.77255  0.51810  0.90548
    377   1.87828  4.72525  4.97032  4.37585  3.83193  1.38165  4.75957  2.43974  4.22208  2.56002  3.40199  4.49585  2.75826  4.40831  4.33481  3.72953  3.22904  1.95696  5.35462  4.17035    768 g x - -
          2.68565  4.42235  2.77530  2.73133  3.46293  2.40514  3.72504  3.29349  2.67751  2.69341  4.24700  2.90349  2.73750  3.18156  2.89811  2.37897  2.77530  2.98523  4.58487  3.61513
          0.69910  2.02790  0.99060  0.10791  2.27996  0.45271  1.01034
    378   2.48068  5.07915  3.12995  2.90163  4.05364  1.10296  4.05627  3.69120  2.88915  3.26626  4.16114  3.40560  4.23267  2.86079  3.15909  3.05602  3.22106  3.39685  3.72281  3.98713    770 g x - -
          2.68618  4.42225  2.77519  2.73123  3.46354  2.40513  3.72494  3.29354  2.67741  2.69355  4.24690  2.90347  2.73739  3.18146  2.89801  2.37887  2.77519  2.98518  4.58477  3.61503
          0.00818  5.20569  5.92803  0.61958  0.77255  0.13737  2.05300
    379   2.13607  4.66555  5.25487  3.91688  2.59674  4.06662  4.79380  1.83958  4.42425  1.67426  2.85715  4.62276  4.82386  4.55536  3.61154  3.77152  3.52299  1.65824  4.08067  4.11147    771 v x - -
          2.68619  4.42226  2.77520  2.73124  3.46355  2.40514  3.72495  3.29355  2.67742  2.69356  4.24691  2.90348  2.73740  3.18147  2.89802  2.37888  2.77520  2.98498  4.58478  3.61504
          0.01862  4.08912  6.38343  0.41184  1.08598  0.48576  0.95510
    380   1.71624  4.69542  5.28175  4.66743  3.00704  4.49426  4.82815  1.98778  4.45438  1.35851  2.18565  4.65519  4.85474  4.58413  3.82257  3.63690  3.55427  2.46651  5.31816  4.14457    773 l x - -
          2.68618  4.42225  2.77519  2.73123  3.46354  2.40513  3.72494  3.29354  2.67741  2.69355  4.24690  2.90347  2.73739  3.18146  2.89801  2.37887  2.77519  2.98518  4.58477  3.61503
          0.01251  5.66108  4.71555  0.61958  0.77255  0.48576  0.95510
    381   0.87320  5.08990  4.24853  3.70585  4.09273  1.63039  4.66512  3.23364  3.44882  3.37203  4.34588  4.07501  3.58227  3.97098  4.02507  3.18284  3.58190  3.41445  5.81761  4.58129    774 a x - -
          2.68613  4.42226  2.77520  2.73124  3.46355  2.40509  3.72495  3.29355  2.67741  2.69356  4.24690  2.90347  2.73740  3.18147  2.89801  2.37887  2.77520  2.98519  4.58478  3.61504
          0.01045  4.74476  6.37614  0.63548  0.75435  0.46217  0.99402
    382   0.73093  4.76702  4.84910  3.91690  3.74855  3.76995  4.74747  2.49395  4.13363  2.80225  3.89395  4.43792  3.75143  4.34304  4.29131  3.70958  3.45637  2.20727  5.40002  4.21095    777 a x - -
          2.68618  4.42256  2.77551  2.73058  3.46251  2.40544  3.72351  3.29385  2.67742  2.69386  4.24721  2.90378  2.73706  3.18127  2.89832  2.37918  2.77517  2.98466  4.58508  3.61534
          0.03675  3.51286  5.07205  2.24324  0.11218  0.48576  0.95510
    383   0.95081  4.71570  3.83328  4.44492  3.64733  4.45136  4.77417  2.52022  3.72279  1.87133  2.81584  4.53645  4.81580  4.45045  4.36545  3.75303  3.53721  2.40216  5.33954  4.15828    793 a x - -
          2.68618  4.42225  2.77519  2.73123  3.46354  2.40513  3.72494  3.29354  2.67741  2.69355  4.24690  2.90347  2.73739  3.18146  2.89801  2.37887  2.77519  2.98518  4.58477  3.61503
          0.01681  5.65649  4.32935  0.61958  0.77255  0.47062  0.97981
    384   3.17007  5.40381  5.38365  5.44241  6.32678  0.19632  6.30758  5.87321  5.68396  5.55500  6.28148  4.99850  5.05302  5.72648  5.71343  2.79497  4.07632  4.86866  7.64854  6.62870    794 G x - -
          2.68618  4.42225  2.77519  2.73123  3.46354  2.40513  3.72494  3.29354  2.67741  2.69355  4.24690  2.90347  2.73739  3.18146  2.89801  2.37887  2.77519  2.98518  4.58477  3.61503
          0.00524  5.64959  6.37194  0.61958  0.77255  0.49435  0.94152
    385   3.09062  4.66397  5.23883  3.68951  2.93821  4.45544  4.39043  1.99465  3.79837  1.00180  3.07512  4.61386  4.81917  4.54539  4.42439  3.76622  3.29893  2.06789  5.28560  3.38724    795 l x - -
          2.68618  4.42225  2.77519  2.73123  3.46354  2.40513  3.72494  3.29354  2.67741  2.69355  4.24690  2.90347  2.73739  3.18146  2.89801  2.37887  2.77519  2.98518  4.58477  3.61503
          0.00521  5.65565  6.37799  0.61958  0.77255  0.51494  0.91016
    386   0.71459  4.77801  4.66046  4.07929  3.89207  3.90721  3.93279  2.73006  3.97067  2.68767  3.77402  3.95516  4.73367  4.20482  4.17717  3.13472  3.50912  2.41412  5.39445  4.19888    796 a x - -
          2.68618  4.42225  2.77519  2.73123  3.46354  2.40513  3.72494  3.29354  2.67741  2.69355  4.24690  2.90347  2.73739  3.18146  2.89801  2.37887  2.77519  2.98518  4.58477  3.61503
          0.00524  5.64943  6.37178  0.61958  0.77255  0.51494  0.91016
    387   0.72653  4.72966  4.84705  4.25577  3.16970  4.12422  4.71020  3.05495  3.81294  2.68500  2.58498  3.60700  4.76627  4.32149  4.26370  3.68954  3.51181  2.69852  5.34597  4.15823    797 a x - -
          2.68618  4.42225  2.77519  2.73123  3.46354  2.40513  3.72494  3.29354  2.67741  2.69355  4.24690  2.90347  2.73739  3.18146  2.89801  2.37887  2.77519  2.98518  4.58477  3.61503
          0.00524  5.64943  6.37178  0.61958  0.77255  0.51494  0.91016
    388   2.64439  4.71042  5.29914  4.68437  2.55134  4.51107  4.84342  2.33273  4.47113  0.95544  2.48405  4.67264  4.86828  4.59667  3.10817  3.82335  3.57006  2.50280  5.32698  3.73659    798 l x - -
          2.68610  4.42227  2.77521  2.73125  3.46356  2.40515  3.72496  3.29356  2.67743  2.69357  4.24692  2.90336  2.73742  3.18148  2.89803  2.37889  2.77510  2.98520  4.58479  3.61505
          0.01426  4.38574  6.37178  0.79535  0.60043  0.51494  0.91016
    389   3.39827  4.76434  5.36921  4.75509  2.51664  4.57358  4.18833  2.53696  4.53997  0.78363  2.44797  4.73761  4.92344  4.65412  4.53978  3.88766  3.62886  2.52406  4.52369  3.46410    802 l x - -
          2.68618  4.42225  2.77519  2.73123  3.46354  2.40513  3.72494  3.29354  2.67741  2.69355  4.24690  2.90347  2.73739  3.18146  2.89801  2.37887  2.77519  2.98518  4.58477  3.61503
          0.00527  5.64334  6.36568  0.61958  0.77255  0.51494  0.91016
    390   1.82252  4.33523  4.63797  4.03901  3.18944  4.06396  4.38506  2.57109  3.87593  1.76144  2.61835  4.14097  4.42782  3.14264  3.97123  3.36458  2.84762  1.75519  4.95710  3.77612    803 v x - -
          2.68618  4.42225  2.77519  2.73123  3.46354  2.40513  3.72494  3.29354  2.67741  2.69355  4.24690  2.90347  2.73739  3.18146  2.89801  2.37887  2.77519  2.98518  4.58477  3.61503
          0.08403  4.98183  2.60726  0.61958  0.77255  0.46794  0.98427
    391   2.63210  4.46410  2.95208  2.74982  3.43256  2.88957  3.75578  2.99346  2.75278  2.23383  3.57839  3.19278  3.92818  3.07211  3.13766  2.79027  2.87269  2.75379  4.89152  2.29653    804 l x - -
          2.68618  4.42225  2.77519  2.73123  3.46354  2.40513  3.72494  3.29354  2.67741  2.69355  4.24690  2.90347  2.73739  3.18146  2.89801  2.37887  2.77519  2.98518  4.58477  3.61503
          0.02526  4.08709  4.80943  0.61958  0.77255  0.66387  0.72331
    392   2.40682  4.33902  3.43041  2.86549  2.71983  3.53970  3.80492  2.82868  2.78374  2.45817  3.45026  3.27530  3.93189  3.11889  2.35697  2.61745  2.82376  2.40045  4.91988  3.67094    805 r x - -
          2.68618  4.42225  2.77519  2.73123  3.46354  2.40513  3.72494  3.29354  2.67741  2.69355  4.24690  2.90347  2.73739  3.18146  2.89801  2.37887  2.77519  2.98518  4.58477  3.61503
          0.02526  4.08709  4.80943  0.61958  0.77255  0.66387  0.72331
    393   2.49199  4.35606  3.37399  2.81717  2.72771  3.52734  3.77614  2.87825  2.77051  2.57865  3.46703  3.23928  3.21981  3.08866  2.90586  2.37731  2.81627  2.64419  4.89962  2.87838    806 s x - -
          2.68618  4.42225  2.77519  2.73123  3.46354  2.40513  3.72494  3.29354  2.67741  2.69355  4.24690  2.90347  2.73739  3.18146  2.89801  2.37887  2.77519  2.98518  4.58477  3.61503
          0.08911  4.08709  2.68134  0.61958  0.77255  0.66387  0.72331
    394   2.49071  4.62598  3.06500  2.53222  3.85622  3.42247  3.66669  3.25225  2.17777  2.89633  3.74051  3.02162  3.40327  2.85668  2.90514  2.47312  2.52632  2.96220  5.17708  2.89824    807 k x - -
          2.68618  4.42225  2.77519  2.73123  3.46354  2.40513  3.72494  3.29354  2.67741  2.69355  4.24690  2.90347  2.73739  3.18146  2.89801  2.37887  2.77519  2.98518  4.58477  3.61503
          0.02690  4.02487  4.74722  0.61958  0.77255  0.71942  0.66754
    395   2.51116  4.30915  3.40745  2.89026  3.57085  3.40611  3.86096  2.84472  2.82354  2.09328  3.52868  3.26783  2.72251  3.16006  3.17242  2.37480  2.80200  2.37729  5.02335  3.77476    808 l x - -
          2.68618  4.42225  2.77519  2.73123  3.46354  2.40513  3.72494  3.29354  2.67741  2.69355  4.24690  2.90347  2.73739  3.18146  2.89801  2.37887  2.77519  2.98518  4.58477  3.61503
          0.02820  3.97846  4.70081  0.61958  0.77255  0.71942  0.66754
    396   2.72938  4.40062  3.61857  3.05812  3.12767  3.68009  3.81630  2.76942  2.82692  1.68512  3.35519  3.42325  4.04856  2.52606  3.11028  2.96032  2.95723  2.62885  3.55107  3.31955    809 l x - -
          2.68618  4.42225  2.77519  2.73123  3.46354  2.40513  3.72494  3.29354  2.67741  2.69355  4.24690  2.90347  2.73739  3.18146  2.89801  2.37887  2.77519  2.98518  4.58477  3.61503
          0.02820  3.97846  4.70081  0.61958  0.77255  0.71942  0.66754
    397   2.65326  4.31673  3.69306  3.17566  3.41470  3.61836  4.05470  2.44713  3.07076  1.84074  3.35099  3.51916  2.68436  3.40264  3.37506  2.93823  2.93243  1.93036  5.02450  3.79187    810 l x - -
          2.68618  4.42225  2.77519  2.73123  3.46354  2.40513  3.72494  3.29354  2.67741  2.69355  4.24690  2.90347  2.73739  3.18146  2.89801  2.37887  2.77519  2.98518  4.58477  3.61503
          0.02906  3.94887  4.67122  0.61958  0.77255  0.71942  0.66754
    398   2.61895  4.68832  2.96813  2.31105  3.86419  3.41731  2.73733  3.29980  2.43324  2.43972  3.78255  2.98691  3.11244  2.83357  2.83539  2.68373  2.85305  3.01248  5.17990  3.86143    811 e x - -
          2.68618  4.42225  2.77519  2.73123  3.46354  2.40513  3.72494  3.29354  2.67741  2.69355  4.24690  2.90347  2.73739  3.18146  2.89801  2.37887  2.77519  2.98518  4.58477  3.61503
          0.02906  3.94887  4.67122  0.61958  0.77255  0.71942  0.66754
    399   2.58571  4.37401  3.42045  3.05500  3.62899  1.94518  4.02862  2.93086  2.98703  1.70146  3.69491  3.38229  3.92850  3.36349  3.28550  2.79036  2.93618  2.71024  5.12822  3.84973    812 l x - -
          2.68618  4.42225  2.77519  2.73123  3.46354  2.40513  3.72494  3.29354  2.67741  2.69355  4.24690  2.90347  2.73739  3.18146  2.89801  2.37887  2.77519  2.98518  4.58477  3.61503
          0.02906  3.94887  4.67122  0.61958  0.77255  0.61420  0.77887
    400   2.61215  4.28904  3.82836  3.43899  3.66662  3.49082  4.31122  2.42192  3.34778  2.51656  3.62138  3.66454  3.09006  3.68747  3.60669  2.91653  2.97818  1.18044  5.27251  4.03766    813 v x - -
          2.68618  4.42225  2.77519  2.73123  3.46354  2.40513  3.72494  3.29354  2.67741  2.69355  4.24690  2.90347  2.73739  3.18146  2.89801  2.37887  2.77519  2.98518  4.58477  3.61503
          0.02715  4.01584  4.73818  0.61958  0.77255  0.66387  0.72331
    401   2.64715  3.18261  3.80273  3.24393  3.34477  3.64521  3.99405  2.52188  2.68570  1.56328  3.32111  3.54893  4.05652  3.39897  3.27107  2.95589  2.90335  2.35209  4.88973  3.66925    814 l x - -
          2.68627  4.42234  2.77479  2.73117  3.46363  2.40522  3.72504  3.29363  2.67720  2.69346  4.24699  2.90318  2.73749  3.18156  2.89810  2.37896  2.77529  2.98528  4.58486  3.61512
          0.45579  1.20423  2.71612  0.74603  0.64292  0.66387  0.72331
    402   2.71546  4.32212  3.71037  3.14984  2.80879  3.68782  3.70770  2.79993  2.60351  2.16950  3.41747  3.45612  4.05426  3.30859  3.24095  2.96190  2.94285  2.60382  2.91148  2.26227    818 l x - -
          2.68618  4.42225  2.77519  2.73123  3.46354  2.40513  3.72494  3.29354  2.67741  2.69355  4.24690  2.90347  2.73739  3.18146  2.89801  2.37887  2.77519  2.98518  4.58477  3.61503
          0.10218  3.95675  2.55100  0.61958  0.77255  0.71323  0.67346
    403   2.54299  4.61896  2.72387  2.50862  4.19915  3.14377  3.82441  3.70642  2.68178  3.32927  4.19178  2.06022  2.00851  3.03350  3.07700  2.61531  2.90774  3.29713  5.47867  4.14561    819 p x - -
          2.68618  4.42225  2.77519  2.73123  3.46354  2.40513  3.72494  3.29354  2.67741  2.69355  4.24690  2.90347  2.73739  3.18146  2.89801  2.37887  2.77519  2.98518  4.58477  3.61503
          0.03098  3.88556  4.60790  0.61958  0.77255  0.66096  0.72641
    404   2.56141  4.56078  3.06209  2.57634  3.82465  3.37824  3.69925  3.22043  2.52227  2.37972  3.73582  3.04410  3.07623  2.60135  2.91652  2.19830  2.82300  2.93310  5.16592  3.87464    820 s x - -
          2.68618  4.42225  2.77519  2.73123  3.46354  2.40513  3.72494  3.29354  2.67741  2.69355  4.24690  2.90347  2.73739  3.18146  2.89801  2.37887  2.77519  2.98518  4.58477  3.61503
          0.02882  3.95675  4.67910  0.61958  0.77255  0.61948  0.77268
    405   2.75020  4.35452  3.77435  3.21042  3.33800  3.78736  4.05739  2.04308  3.08991  1.82713  3.24601  3.58202  4.14198  2.55979  3.39026  3.06152  2.98353  2.06074  4.97375  3.76743    821 l x - -
          2.68618  4.42225  2.77519  2.73123  3.46354  2.40513  3.72494  3.29354  2.67741  2.69355  4.24690  2.90347  2.73739  3.18146  2.89801  2.37887  2.77519  2.98518  4.58477  3.61503
          0.02715  4.01584  4.73818  0.61958  0.77255  0.66387  0.72331
    406   2.13429  4.42931  3.21772  2.71502  3.72387  3.36942  2.73236  3.10170  2.67453  2.79822  3.66950  3.14184  3.84119  3.02464  3.05956  2.35722  2.80301  2.33892  5.10902  3.83393    822 a x - -
          2.68618  4.42225  2.77519  2.73123  3.46354  2.40513  3.72494  3.29354  2.67741  2.69355  4.24690  2.90347  2.73739  3.18146  2.89801  2.37887  2.77519  2.98518  4.58477  3.61503
          0.02715  4.01584  4.73818  0.61958  0.77255  0.66387  0.72331
    407   3.14165  4.47089  4.79084  4.22686  2.63762  4.41100  4.72341  1.67235  4.11087  1.24843  2.97621  4.44041  4.64111  4.23114  4.23362  3.74733  3.36936  1.87053  5.09755  3.95651    823 l x - -
          2.68618  4.42225  2.77519  2.73123  3.46354  2.40513  3.72494  3.29354  2.67741  2.69355  4.24690  2.90347  2.73739  3.18146  2.89801  2.37887  2.77519  2.98518  4.58477  3.61503
          0.11366  4.01584  2.41449  0.61958  0.77255  0.66387  0.72331
    408   2.52671  4.44043  3.15474  2.71492  3.65881  3.33279  3.78028  3.12370  2.67531  2.80557  3.71258  3.13246  2.14933  3.04500  3.04302  2.66638  2.48581  2.84603  5.07622  3.10445    824 p x - -
          2.68618  4.42225  2.77519  2.73123  3.46354  2.40513  3.72494  3.29354  2.67741  2.69355  4.24690  2.90347  2.73739  3.18146  2.89801  2.37887  2.77519  2.98518  4.58477  3.61503
          0.02956  3.93174  4.65409  0.61958  0.77255  0.60317  0.79203
    409   2.66357  5.05459  2.06714  2.28682  4.34430  3.34360  2.79405  3.81698  2.39039  3.34631  4.13404  2.83297  3.08611  2.73996  2.61193  2.63650  2.90445  3.43085  5.51258  4.12065    825 d x - -
          2.68618  4.42225  2.77519  2.73123  3.46354  2.40513  3.72494  3.29354  2.67741  2.69355  4.24690  2.90347  2.73739  3.18146  2.89801  2.37887  2.77519  2.98518  4.58477  3.61503
          0.02715  4.01584  4.73818  0.61958  0.77255  0.66387  0.72331
    410   2.52504  4.60719  2.84627  2.23941  4.12535  3.22648  3.77129  3.50821  2.61354  3.16021  4.00245  2.97953  3.77934  2.95979  3.03110  1.87716  2.19091  3.14481  5.41561  4.10525    826 s x - -
          2.68618  4.42225  2.77519  2.73123  3.46354  2.40513  3.72494  3.29354  2.67741  2.69355  4.24690  2.90347  2.73739  3.18146  2.89801  2.37887  2.77519  2.98518  4.58477  3.61503
          0.02882  3.95675  4.67910  0.61958  0.77255  0.66387  0.72331
    411   2.10800  4.53806  3.02598  2.33922  3.84876  3.35034  3.72886  3.18776  2.58507  2.50931  3.75124  3.04344  3.81941  2.93950  2.99241  2.22447  2.82085  2.89812  5.19806  3.90996    827 a x - -
          2.68618  4.42225  2.77519  2.73123  3.46354  2.40513  3.72494  3.29354  2.67741  2.69355  4.24690  2.90347  2.73739  3.18146  2.89801  2.37887  2.77519  2.98518  4.58477  3.61503
          0.02882  3.95675  4.67910  0.61958  0.77255  0.66387  0.72331
    412   2.56769  4.38378  3.29916  2.76912  2.72237  3.47717  3.75271  2.89715  2.71323  2.58217  3.50080  3.19509  3.88947  2.44811  3.08239  2.43515  2.81586  2.42890  4.91035  3.60603    828 v x - -
          2.68618  4.42225  2.77519  2.73123  3.46354  2.40513  3.72494  3.29354  2.67741  2.69355  4.24690  2.90347  2.73739  3.18146  2.89801  2.37887  2.77519  2.98518  4.58477  3.61503
          0.02882  3.95675  4.67910  0.61958  0.77255  0.66387  0.72331
    413   2.83116  5.05753  2.80176  2.46550  4.43398  3.40485  3.65793  3.88158  1.49668  3.40543  4.25402  2.19873  3.88838  2.81006  2.52157  2.82021  3.07489  3.52327  5.50699  4.20208    829 k x - -
          2.68618  4.42225  2.77519  2.73123  3.46354  2.40513  3.72494  3.29354  2.67741  2.69355  4.24690  2.90347  2.73739  3.18146  2.89801  2.37887  2.77519  2.98518  4.58477  3.61503
          0.02882  3.95675  4.67910  0.61958  0.77255  0.66387  0.72331
    414   2.42602  4.44110  2.82833  2.57635  4.06075  3.08827  3.81775  3.43200  2.66377  3.15166  4.03382  2.08705  3.71492  3.03945  3.03026  2.53469  2.08087  3.05519  5.38852  4.07380    830 t x - -
          2.68618  4.42225  2.77519  2.73123  3.46354  2.40513  3.72494  3.29354  2.67741  2.69355  4.24690  2.90347  2.73739  3.18146  2.89801  2.37887  2.77519  2.98518  4.58477  3.61503
          0.03417  3.78918  4.51152  0.61958  0.77255  0.66387  0.72331
    415   2.45419  4.18858  3.68111  3.26773  3.65041  3.32075  4.18848  2.36722  3.16022  2.46226  3.56911  3.49799  3.92584  3.51564  3.44066  2.73202  2.03422  1.72621  5.25597  4.01988    831 v x - -
          2.68618  4.42225  2.77519  2.73123  3.46354  2.40513  3.72494  3.29354  2.67741  2.69355  4.24690  2.90347  2.73739  3.18146  2.89801  2.37887  2.77519  2.98518  4.58477  3.61503
          0.03417  3.78918  4.51152  0.61958  0.77255  0.66387  0.72331
    416   2.61989  4.68377  2.79520  2.50756  4.21320  2.12467  3.71847  3.63510  1.83205  3.24365  4.11270  2.96544  3.77790  2.90864  2.72324  2.67908  2.93523  3.27025  5.39705  4.12954    832 k x - -
          2.68618  4.42225  2.77519  2.73123  3.46354  2.40513  3.72494  3.29354  2.67741  2.69355  4.24690  2.90347  2.73739  3.18146  2.89801  2.37887  2.77519  2.98518  4.58477  3.61503
          0.03417  3.78918  4.51152  0.61958  0.77255  0.66387  0.72331
    417   2.61049  4.63367  2.99613  2.59391  4.07580  3.30297  3.68953  3.36089  1.81215  3.04770  3.94733  3.02924  3.81322  2.87585  2.60130  2.69298  2.20453  3.05403  5.31100  4.04581    833 k x - -
          2.68618  4.42225  2.77519  2.73123  3.46354  2.40513  3.72494  3.29354  2.67741  2.69355  4.24690  2.90347  2.73739  3.18146  2.89801  2.37887  2.77519  2.98518  4.58477  3.61503
          0.03417  3.78918  4.51152  0.61958  0.77255  0.66387  0.72331
    418   2.75334  4.63538  3.25736  2.76373  3.70832  3.51612  3.71686  2.98682  1.82795  2.07530  3.68726  3.18532  3.94132  2.94203  2.58100  2.87714  2.99086  2.79722  5.10414  3.82082    834 k x - -
          2.68618  4.42225  2.77519  2.73123  3.46354  2.40513  3.72494  3.29354  2.67741  2.69355  4.24690  2.90347  2.73739  3.18146  2.89801  2.37887  2.77519  2.98518  4.58477  3.61503
          0.03417  3.78918  4.51152  0.61958  0.77255  0.66387  0.72331
    419   3.06582  4.46358  4.42497  3.91263  3.14039  4.24394  4.59566  1.59282  3.72807  1.32687  3.01518  4.20420  4.53544  4.01114  3.93353  3.61014  3.31518  1.91391  5.11529  3.90058    835 l x - -
          2.68618  4.42225  2.77519  2.73123  3.46354  2.40513  3.72494  3.29354  2.67741  2.69355  4.24690  2.90347  2.73739  3.18146  2.89801  2.37887  2.77519  2.98518  4.58477  3.61503
          0.03417  3.78918  4.51152  0.61958  0.77255  0.66387  0.72331
    420   2.51892  4.46626  2.62888  2.49740  3.78612  3.01457  3.75505  3.45716  2.64750  3.14641  4.12353  1.76711  3.66457  3.04907  2.97391  2.61070  2.90444  3.10955  5.12988  3.76937    836 n x - -
          2.68620  4.42227  2.77521  2.73125  3.46297  2.40514  3.72496  3.29356  2.67742  2.69357  4.24691  2.90348  2.73741  3.18148  2.89802  2.37888  2.77521  2.98520  4.58479  3.61505
          0.23616  1.55899        *  0.33137  1.26563  0.00000        *
//
