# Supplementary material for: Remote homology clustering identifies lowly conserved families of effector proteins in plant-pathogenic fungi
Source: Microb Genom. 2021 Sep 1;7(9):000637. doi: 10.1099/mgen.0.000637 (PMC8715435; doi:10.1099/mgen.0.000637)
Supplement: Supplementary material 16 [file mgen-7-0637-s0016.zip › hmms/markov-PC_04SK9M.hmm]

HMMER3/f [3.3 | Nov 2019]
NAME  markov-PC_04SK9M
LENG  118
ALPH  amino
RF    yes
MM    no
CONS  yes
CS    no
MAP   yes
DATE  Thu Jul 23 07:32:28 2020
NSEQ  39
EFFN  2.594604
CKSUM 292981945
STATS LOCAL MSV       -9.7727  0.71381
STATS LOCAL VITERBI  -10.4166  0.71381
STATS LOCAL FORWARD   -4.2765  0.71381
HMM          A        C        D        E        F        G        H        I        K        L        M        N        P        Q        R        S        T        V        W        Y   
            m->m     m->i     m->d     i->m     i->i     d->m     d->d
  COMPO   2.53043  4.04805  3.16329  2.71411  3.01828  3.07383  3.75232  2.88283  2.71249  2.57847  3.53431  3.07322  3.23510  3.04663  2.99463  2.58204  2.83725  2.61222  4.22005  3.14928
          2.68618  4.42225  2.77519  2.73123  3.46354  2.40513  3.72494  3.29354  2.67741  2.69355  4.24690  2.90347  2.73739  3.18146  2.89801  2.37887  2.77519  2.98518  4.58477  3.61503
          0.08630  4.81522  2.59599  0.61958  0.77255  0.00000        *
      1   3.95850  5.39788  5.17400  4.92052  3.98068  4.62347  5.45866  3.27246  4.64644  2.50663  0.35474  5.06984  5.15168  4.99299  4.73054  4.35484  4.31628  3.36936  5.86646  4.69388      1 M x - -
          2.68618  4.42225  2.77519  2.73123  3.46354  2.40513  3.72494  3.29354  2.67741  2.69355  4.24690  2.90347  2.73739  3.18146  2.89801  2.37887  2.77519  2.98518  4.58477  3.61503
          0.01304  4.74197  5.46431  0.61958  0.77255  0.63898  0.75042
      2   3.79723  5.81965  4.44390  3.50442  5.47003  4.29908  4.03773  4.71228  0.74019  4.01864  4.91862  3.80800  4.61119  3.16275  1.40398  3.76404  3.88508  4.40878  5.94286  4.89640      2 k x - -
          2.68618  4.42225  2.77519  2.73123  3.46354  2.40513  3.72494  3.29354  2.67741  2.69355  4.24690  2.90347  2.73739  3.18146  2.89801  2.37887  2.77519  2.98518  4.58477  3.61503
          0.01304  4.74197  5.46431  0.61958  0.77255  0.46990  0.98100
      3   2.88755  4.33082  4.45653  3.86579  2.67209  4.01274  4.32334  2.52117  3.72948  1.61478  2.85190  4.03510  2.23918  3.92509  3.87327  3.30719  2.07136  2.53508  4.93876  3.75997      3 l x - -
          2.68618  4.42225  2.77519  2.73123  3.46354  2.40513  3.72494  3.29354  2.67741  2.69355  4.24690  2.90347  2.73739  3.18146  2.89801  2.37887  2.77519  2.98518  4.58477  3.61503
          0.01239  4.79268  5.51503  0.61958  0.77255  0.53669  0.87871
      4   3.05827  4.50308  4.48994  3.93876  1.03654  4.12381  4.15142  2.76513  3.80628  2.39307  3.61909  3.42364  4.48634  3.99111  3.95891  2.82441  3.28998  2.77100  4.60660  2.64931      4 f x - -
          2.68618  4.42225  2.77519  2.73123  3.46354  2.40513  3.72494  3.29354  2.67741  2.69355  4.24690  2.90347  2.73739  3.18146  2.89801  2.37887  2.77519  2.98518  4.58477  3.61503
          0.01239  4.79268  5.51503  0.61958  0.77255  0.53669  0.87871
      5   2.85499  5.25084  3.14195  2.58361  4.56963  3.63053  3.16408  4.02088  2.03728  3.05230  4.30519  3.11614  4.02195  1.51797  2.94118  2.45248  2.70531  3.62921  5.69084  4.32254      5 q x - -
          2.68618  4.42225  2.77519  2.73123  3.46354  2.40513  3.72494  3.29354  2.67741  2.69355  4.24690  2.90347  2.73739  3.18146  2.89801  2.37887  2.77519  2.98518  4.58477  3.61503
          0.01239  4.79268  5.51503  0.61958  0.77255  0.53669  0.87871
      6   2.50399  4.30704  4.71562  4.11700  2.71560  4.08980  4.42288  1.65795  3.14514  1.49548  3.37040  4.19256  4.44317  4.10538  4.01546  3.39812  3.15078  2.07927  4.95612  3.78074      6 l x - -
          2.68618  4.42225  2.77519  2.73123  3.46354  2.40513  3.72494  3.29354  2.67741  2.69355  4.24690  2.90347  2.73739  3.18146  2.89801  2.37887  2.77519  2.98518  4.58477  3.61503
          0.01239  4.79268  5.51503  0.61958  0.77255  0.53669  0.87871
      7   1.71695  4.32294  4.17213  3.59197  2.92688  3.88806  4.20034  2.58147  3.48852  1.65657  3.44158  3.83773  3.80455  3.72575  3.70374  2.60840  2.61784  2.57548  4.93975  3.74292      7 l x - -
          2.68618  4.42225  2.77519  2.73123  3.46354  2.40513  3.72494  3.29354  2.67741  2.69355  4.24690  2.90347  2.73739  3.18146  2.89801  2.37887  2.77519  2.98518  4.58477  3.61503
          0.01239  4.79268  5.51503  0.61958  0.77255  0.53669  0.87871
      8   2.02947  4.81470  3.57897  3.18756  4.66793  3.51416  3.63840  4.11346  3.23682  3.73803  4.54848  3.54434  3.21232  3.56104  3.63778  0.83846  3.18526  3.63768  5.95802  4.67649      8 s x - -
          2.68618  4.42225  2.77519  2.73123  3.46354  2.40513  3.72494  3.29354  2.67741  2.69355  4.24690  2.90347  2.73739  3.18146  2.89801  2.37887  2.77519  2.98518  4.58477  3.61503
          0.01239  4.79268  5.51503  0.61958  0.77255  0.53669  0.87871
      9   1.58721  4.40282  4.50516  3.93339  3.25094  4.08391  4.47164  1.69839  3.81559  2.54535  3.53797  4.11947  4.46714  4.03598  3.99113  3.39314  2.03931  2.11877  5.13381  3.94095      9 a x - -
          2.68618  4.42225  2.77519  2.73123  3.46354  2.40513  3.72494  3.29354  2.67741  2.69355  4.24690  2.90347  2.73739  3.18146  2.89801  2.37887  2.77519  2.98518  4.58477  3.61503
          0.01239  4.79268  5.51503  0.61958  0.77255  0.53669  0.87871
     10   3.10782  4.45246  4.96755  4.39257  2.99864  4.36199  4.75113  1.04350  4.23571  2.43195  3.57488  3.84354  4.70027  4.41586  4.32170  3.68877  3.01444  1.52131  5.26765  4.07624     10 i x - -
          2.68618  4.42225  2.77519  2.73123  3.46354  2.40513  3.72494  3.29354  2.67741  2.69355  4.24690  2.90347  2.73739  3.18146  2.89801  2.37887  2.77519  2.98518  4.58477  3.61503
          0.01239  4.79268  5.51503  0.61958  0.77255  0.53669  0.87871
     11   1.26349  4.52678  3.75302  3.20049  3.29632  3.74519  4.11296  3.08559  3.15317  2.27834  3.69996  3.23489  4.17580  3.45230  3.49698  2.60840  2.57049  2.84863  5.17788  3.94659     11 a x - -
          2.68618  4.42225  2.77519  2.73123  3.46354  2.40513  3.72494  3.29354  2.67741  2.69355  4.24690  2.90347  2.73739  3.18146  2.89801  2.37887  2.77519  2.98518  4.58477  3.61503
          0.01239  4.79268  5.51503  0.61958  0.77255  0.53669  0.87871
     12   1.77036  4.33104  4.39269  3.81119  3.09032  2.20168  4.32778  2.13898  3.68866  2.39954  3.45539  4.00096  4.36380  3.90517  3.85973  3.28539  3.10953  1.80657  4.99177  3.79991     12 a x - -
          2.68618  4.42225  2.77519  2.73123  3.46354  2.40513  3.72494  3.29354  2.67741  2.69355  4.24690  2.90347  2.73739  3.18146  2.89801  2.37887  2.77519  2.98518  4.58477  3.61503
          0.01239  4.79268  5.51503  0.61958  0.77255  0.53669  0.87871
     13   2.69161  4.32218  4.69975  4.10723  1.78409  4.07552  4.41357  2.60446  3.93579  1.47577  3.37044  4.18319  4.43821  4.09728  4.01194  2.90045  3.15871  1.89646  4.94395  3.75399     13 l x - -
          2.68618  4.42225  2.77519  2.73123  3.46354  2.40513  3.72494  3.29354  2.67741  2.69355  4.24690  2.90347  2.73739  3.18146  2.89801  2.37887  2.77519  2.98518  4.58477  3.61503
          0.01239  4.79268  5.51503  0.61958  0.77255  0.53669  0.87871
     14   2.79637  3.49456  3.75865  3.19980  3.69817  2.87448  4.10065  2.04798  3.14915  2.57124  3.66780  2.76874  4.17741  3.44687  3.48971  1.61086  3.05088  2.81758  5.14799  3.91905     14 s x - -
          2.68618  4.42225  2.77519  2.73123  3.46354  2.40513  3.72494  3.29354  2.67741  2.69355  4.24690  2.90347  2.73739  3.18146  2.89801  2.37887  2.77519  2.98518  4.58477  3.61503
          0.01239  4.79268  5.51503  0.61958  0.77255  0.53669  0.87871
     15   2.50089  3.71224  4.38903  3.79657  2.01128  3.42896  4.24062  2.22821  3.65736  2.13761  2.88771  3.17227  4.29706  3.85781  3.79876  2.21014  3.04054  2.50627  4.87044  3.68325     15 f x - -
          2.68618  4.42225  2.77519  2.73123  3.46354  2.40513  3.72494  3.29354  2.67741  2.69355  4.24690  2.90347  2.73739  3.18146  2.89801  2.37887  2.77519  2.98518  4.58477  3.61503
          0.01239  4.79268  5.51503  0.61958  0.77255  0.53669  0.87871
     16   4.04601  5.25705  5.96609  5.37183  1.98892  5.40255  5.63017  2.27798  5.22996  0.64041  2.49577  5.55816  5.40929  5.04878  5.14517  4.78708  4.24017  2.97300  5.60967  4.63910     16 L x - -
          2.68618  4.42225  2.77519  2.73123  3.46354  2.40513  3.72494  3.29354  2.67741  2.69355  4.24690  2.90347  2.73739  3.18146  2.89801  2.37887  2.77519  2.98518  4.58477  3.61503
          0.01239  4.79268  5.51503  0.61958  0.77255  0.53669  0.87871
     17   2.67282  5.30986  3.04124  1.74473  4.64903  3.25160  3.77408  4.12890  1.73064  3.61106  4.35433  2.81053  3.97994  2.34416  2.99361  2.63972  3.04917  3.23836  5.74452  4.33940     17 k x - -
          2.68618  4.42225  2.77519  2.73123  3.46354  2.40513  3.72494  3.29354  2.67741  2.69355  4.24690  2.90347  2.73739  3.18146  2.89801  2.37887  2.77519  2.98518  4.58477  3.61503
          0.01239  4.79268  5.51503  0.61958  0.77255  0.53669  0.87871
     18   2.71443  4.81527  3.36555  2.81875  4.05397  3.66884  3.93876  2.53665  2.79571  3.09768  3.94669  3.29896  2.51470  2.28290  3.22288  2.69723  1.75048  3.15305  5.39732  4.10721     18 t x - -
          2.68618  4.42225  2.77519  2.73123  3.46354  2.40513  3.72494  3.29354  2.67741  2.69355  4.24690  2.90347  2.73739  3.18146  2.89801  2.37887  2.77519  2.98518  4.58477  3.61503
          0.01239  4.79268  5.51503  0.61958  0.77255  0.53669  0.87871
     19   2.82739  3.46415  3.85484  3.91143  3.35345  3.96755  4.28839  2.06943  3.75617  1.95732  3.07175  3.52621  4.33315  3.94111  3.86600  3.26643  2.08835  1.68148  4.87823  3.69394     19 v x - -
          2.68618  4.42225  2.77519  2.73123  3.46354  2.40513  3.72494  3.29354  2.67741  2.69355  4.24690  2.90347  2.73739  3.18146  2.89801  2.37887  2.77519  2.98518  4.58477  3.61503
          0.01239  4.79268  5.51503  0.61958  0.77255  0.45519  1.00602
     20   2.03015  4.72484  2.80440  2.38311  3.89836  3.11544  3.95613  2.59516  2.86497  2.95151  3.47371  3.35492  4.10983  3.19277  3.27941  2.94986  3.04770  1.86209  5.28444  4.01244     20 v x - -
          2.68618  4.42225  2.77519  2.73123  3.46354  2.40513  3.72494  3.29354  2.67741  2.69355  4.24690  2.90347  2.73739  3.18146  2.89801  2.37887  2.77519  2.98518  4.58477  3.61503
          0.01211  4.81522  5.53757  0.61958  0.77255  0.48576  0.95510
     21   0.78518  4.59003  4.26958  3.84077  4.54949  2.62036  4.73614  3.92346  3.79790  3.64466  4.48951  3.91154  4.21465  4.05900  4.08409  2.50959  2.48964  2.49665  5.94763  4.75967     21 a x - -
          2.68618  4.42225  2.77519  2.73123  3.46354  2.40513  3.72494  3.29354  2.67741  2.69355  4.24690  2.90347  2.73739  3.18146  2.89801  2.37887  2.77519  2.98518  4.58477  3.61503
          0.01211  4.81522  5.53757  0.61958  0.77255  0.48576  0.95510
     22   1.59845  5.25745  2.59572  2.18298  4.57560  3.58970  3.42456  4.04350  2.40146  3.11046  4.30603  2.82907  3.98576  2.89066  3.02127  2.43955  3.04343  3.34989  5.70654  4.31140     22 a x - -
          2.68622  4.42229  2.77498  2.73127  3.46358  2.40491  3.72498  3.29358  2.67744  2.69359  4.24693  2.90350  2.73743  3.18150  2.89804  2.37890  2.77523  2.98522  4.58481  3.61507
          0.18889  2.59403  2.32888  0.56493  0.84025  0.48576  0.95510
     23   2.08910  5.22756  2.61787  2.30436  4.55126  2.49154  3.74262  4.02212  2.48755  3.52423  4.27526  3.02746  3.48042  2.39573  2.83131  2.56719  2.74694  3.01289  5.67457  4.27700     25 a x - -
          2.68618  4.42225  2.77519  2.73123  3.46354  2.40513  3.72494  3.29354  2.67741  2.69355  4.24690  2.90347  2.73739  3.18146  2.89801  2.37887  2.77519  2.98518  4.58477  3.61503
          0.01337  4.71709  5.43944  0.61958  0.77255  0.37924  1.15321
     24   2.81075  4.65910  3.51268  2.61290  3.49526  3.14355  3.62506  3.01811  2.76343  2.60530  3.38177  3.40142  4.12416  3.24068  2.81881  2.64591  3.04231  2.77567  5.22268  1.75684     26 y x - -
          2.68618  4.42225  2.77519  2.73123  3.46354  2.40513  3.72494  3.29354  2.67741  2.69355  4.24690  2.90347  2.73739  3.18146  2.89801  2.37887  2.77519  2.98518  4.58477  3.61503
          0.01211  4.81522  5.53757  0.61958  0.77255  0.48576  0.95510
     25   3.25432  4.59189  5.02306  4.49589  1.77865  4.35068  4.19747  2.31687  4.29302  2.64665  3.67396  4.38123  4.69246  4.35409  4.28989  3.67286  3.48267  2.16335  1.79542  1.94593     27 f x - -
          2.68618  4.42225  2.77519  2.73123  3.46354  2.40513  3.72494  3.29354  2.67741  2.69355  4.24690  2.90347  2.73739  3.18146  2.89801  2.37887  2.77519  2.98518  4.58477  3.61503
          0.01211  4.81522  5.53757  0.61958  0.77255  0.48576  0.95510
     26   2.70542  5.31004  2.36853  2.22932  3.95286  3.57793  3.76609  4.13718  2.20860  3.61430  4.35142  2.20286  3.42144  2.64624  2.77449  2.40338  2.48698  3.69943  5.74405  4.33430     28 n x - -
          2.68618  4.42225  2.77519  2.73123  3.46354  2.40513  3.72494  3.29354  2.67741  2.69355  4.24690  2.90347  2.73739  3.18146  2.89801  2.37887  2.77519  2.98518  4.58477  3.61503
          0.01211  4.81522  5.53757  0.61958  0.77255  0.48576  0.95510
     27   3.37743  0.45123  5.22817  4.93554  4.22042  4.14339  5.33785  3.27605  4.63701  2.45788  4.37577  4.77233  4.82882  4.95448  4.70929  3.70950  3.82807  3.12063  5.90306  4.62308     29 C x - -
          2.68618  4.42225  2.77519  2.73123  3.46354  2.40513  3.72494  3.29354  2.67741  2.69355  4.24690  2.90347  2.73739  3.18146  2.89801  2.37887  2.77519  2.98518  4.58477  3.61503
          0.01211  4.81522  5.53757  0.61958  0.77255  0.48576  0.95510
     28   2.69939  5.28725  2.46831  2.50869  4.61993  2.22829  3.77222  4.09724  2.19721  2.81612  4.33140  2.37016  3.42502  2.60030  2.83631  2.77416  3.03759  3.67126  5.72719  3.80090     30 k x - -
          2.68619  4.42227  2.77508  2.73125  3.46355  2.40514  3.72496  3.29355  2.67742  2.69356  4.24691  2.90333  2.73741  3.18148  2.89802  2.37888  2.77521  2.98520  4.58478  3.61505
          0.06229  2.87432  5.53757  0.34694  1.22706  0.48576  0.95510
     29   2.81095  4.65210  3.09189  2.95758  3.50129  1.70226  3.57497  2.68815  2.92724  2.34265  3.01962  3.19342  4.12670  3.24787  3.07942  2.83310  3.04258  2.93733  5.21688  3.95928     32 g x - -
          2.68618  4.42225  2.77519  2.73123  3.46354  2.40513  3.72494  3.29354  2.67741  2.69355  4.24690  2.90347  2.73739  3.18146  2.89801  2.37887  2.77519  2.98518  4.58477  3.61503
          0.01211  4.81522  5.53757  0.61958  0.77255  0.48576  0.95510
     30   2.68848  5.01259  3.00643  2.49688  3.80574  3.02171  3.17886  3.27666  2.63838  3.27166  4.08278  2.70212  4.02584  2.53878  3.10304  2.83846  2.17552  2.21851  5.51409  3.76050     33 t x - -
          2.68618  4.42225  2.77519  2.73123  3.46354  2.40513  3.72494  3.29354  2.67741  2.69355  4.24690  2.90347  2.73739  3.18146  2.89801  2.37887  2.77519  2.98518  4.58477  3.61503
          0.01211  4.81522  5.53757  0.61958  0.77255  0.48576  0.95510
     31   2.72954  5.14884  3.12682  2.39173  4.43101  3.60712  3.80206  3.05336  2.30661  3.25046  4.20676  2.94538  2.77032  2.79484  2.74295  2.13374  2.20274  3.11604  5.62109  4.25203     34 s x - -
          2.68618  4.42225  2.77519  2.73123  3.46354  2.40513  3.72494  3.29354  2.67741  2.69355  4.24690  2.90347  2.73739  3.18146  2.89801  2.37887  2.77519  2.98518  4.58477  3.61503
          0.01211  4.81522  5.53757  0.61958  0.77255  0.48576  0.95510
     32   3.30706  4.63365  5.15481  4.59472  1.48628  4.51132  4.64240  1.22764  4.41626  2.29143  3.49454  4.60173  4.81731  4.50883  4.44412  3.84194  3.53810  2.19692  4.97656  3.10206     35 i x - -
          2.68618  4.42225  2.77519  2.73123  3.46354  2.40513  3.72494  3.29354  2.67741  2.69355  4.24690  2.90347  2.73739  3.18146  2.89801  2.37887  2.77519  2.98518  4.58477  3.61503
          0.01211  4.81522  5.53757  0.61958  0.77255  0.48576  0.95510
     33   2.80560  5.20733  2.65111  2.44889  4.50961  3.59617  3.45336  3.96642  2.44221  2.84010  4.25966  3.08246  2.60356  2.90124  2.88928  2.17586  2.02463  3.57480  5.66643  3.85842     36 t x - -
          2.68618  4.42225  2.77519  2.73123  3.46354  2.40513  3.72494  3.29354  2.67741  2.69355  4.24690  2.90347  2.73739  3.18146  2.89801  2.37887  2.77519  2.98518  4.58477  3.61503
          0.01211  4.81522  5.53757  0.61958  0.77255  0.48576  0.95510
     34   2.33955  4.93728  2.49451  2.23890  3.57301  3.65438  3.51794  3.56245  2.55643  2.85003  3.24303  3.05399  4.04307  3.03001  2.87171  2.70183  3.03788  2.38246  4.47866  3.42429     37 e x - -
          2.68618  4.42225  2.77519  2.73123  3.46354  2.40513  3.72494  3.29354  2.67741  2.69355  4.24690  2.90347  2.73739  3.18146  2.89801  2.37887  2.77519  2.98518  4.58477  3.61503
          0.01211  4.81522  5.53757  0.61958  0.77255  0.48576  0.95510
     35   2.67867  5.31647  2.09998  1.89573  4.66034  3.13071  3.51228  4.14591  2.41393  3.62122  4.35767  2.45829  3.65278  2.72912  2.70449  2.56935  2.89779  3.37288  5.74963  4.33865     38 e x - -
          2.68618  4.42225  2.77519  2.73123  3.46354  2.40513  3.72494  3.29354  2.67741  2.69355  4.24690  2.90347  2.73739  3.18146  2.89801  2.37887  2.77519  2.98518  4.58477  3.61503
          0.01211  4.81522  5.53757  0.61958  0.77255  0.48576  0.95510
     36   2.80499  5.18458  2.92437  2.41949  4.47894  3.60014  2.72028  3.52533  2.42285  3.46788  4.23900  2.29683  3.99240  2.90929  2.81778  2.50925  2.81268  3.15110  5.64873  2.28278     39 y x - -
          2.68618  4.42225  2.77519  2.73123  3.46354  2.40513  3.72494  3.29354  2.67741  2.69355  4.24690  2.90347  2.73739  3.18146  2.89801  2.37887  2.77519  2.98518  4.58477  3.61503
          0.01211  4.81522  5.53757  0.61958  0.77255  0.48576  0.95510
     37   2.83897  4.81272  5.63505  5.17083  4.26167  5.11899  5.89004  1.30833  5.10453  2.75314  4.01093  5.30454  5.40179  5.37077  5.27327  4.54502  3.85268  0.72605  6.29278  5.06074     40 v x - -
          2.68618  4.42225  2.77519  2.73123  3.46354  2.40513  3.72494  3.29354  2.67741  2.69355  4.24690  2.90347  2.73739  3.18146  2.89801  2.37887  2.77519  2.98518  4.58477  3.61503
          0.01211  4.81522  5.53757  0.61958  0.77255  0.48576  0.95510
     38   2.68632  5.14310  2.97599  2.57618  4.42311  3.61063  2.66661  3.86484  2.28043  2.76841  4.20173  2.65312  4.00203  2.92808  2.01400  2.80701  2.87183  2.77266  5.61622  3.48240     41 r x - -
          2.68618  4.42225  2.77519  2.73123  3.46354  2.40513  3.72494  3.29354  2.67741  2.69355  4.24690  2.90347  2.73739  3.18146  2.89801  2.37887  2.77519  2.98518  4.58477  3.61503
          0.01211  4.81522  5.53757  0.61958  0.77255  0.48576  0.95510
     39   2.42687  5.29282  2.41616  2.34542  4.62874  3.28789  3.76923  4.10826  2.50766  3.37221  4.33608  2.86556  3.97433  2.53771  2.07352  2.35895  2.54609  3.31826  5.73108  4.32572     42 r x - -
          2.68618  4.42225  2.77519  2.73123  3.46354  2.40513  3.72494  3.29354  2.67741  2.69355  4.24690  2.90347  2.73739  3.18146  2.89801  2.37887  2.77519  2.98518  4.58477  3.61503
          0.01211  4.81522  5.53757  0.61958  0.77255  0.48576  0.95510
     40   1.59719  4.53510  4.71859  4.18105  3.83354  4.20849  4.78045  2.12060  4.07351  2.71136  3.75665  4.33919  4.64481  4.30886  4.26116  3.55706  2.37188  1.20219  5.46102  4.26198     43 v x - -
          2.68618  4.42225  2.77519  2.73123  3.46354  2.40513  3.72494  3.29354  2.67741  2.69355  4.24690  2.90347  2.73739  3.18146  2.89801  2.37887  2.77519  2.98518  4.58477  3.61503
          0.01211  4.81522  5.53757  0.61958  0.77255  0.48576  0.95510
     41   0.96777  4.59309  4.57277  4.03449  3.79383  4.16301  4.71308  2.51674  3.92414  2.43493  3.23690  4.24603  4.60369  4.18123  4.14602  3.50551  3.37003  1.77671  5.45031  4.25776     44 a x - -
          2.68618  4.42225  2.77519  2.73123  3.46354  2.40513  3.72494  3.29354  2.67741  2.69355  4.24690  2.90347  2.73739  3.18146  2.89801  2.37887  2.77519  2.98518  4.58477  3.61503
          0.01211  4.81522  5.53757  0.61958  0.77255  0.48576  0.95510
     42   2.39996  5.28575  2.78110  2.11652  4.07005  3.15266  3.76977  4.09685  2.29178  3.58600  4.32952  2.26475  3.97465  2.68595  2.45985  2.77111  2.89730  3.08083  5.72549  3.29323     45 e x - -
          2.68618  4.42225  2.77519  2.73123  3.46354  2.40513  3.72494  3.29354  2.67741  2.69355  4.24690  2.90347  2.73739  3.18146  2.89801  2.37887  2.77519  2.98518  4.58477  3.61503
          0.01211  4.81522  5.53757  0.61958  0.77255  0.48576  0.95510
     43   2.41949  4.90516  2.81740  2.71733  3.25930  3.12635  3.28985  3.51750  2.57294  2.26541  3.98406  2.75475  4.05107  2.89923  3.15593  2.49317  3.03839  2.83523  5.42751  2.85549     46 l x - -
          2.68618  4.42225  2.77519  2.73123  3.46354  2.40513  3.72494  3.29354  2.67741  2.69355  4.24690  2.90347  2.73739  3.18146  2.89801  2.37887  2.77519  2.98518  4.58477  3.61503
          0.01211  4.81522  5.53757  0.61958  0.77255  0.48576  0.95510
     44   1.41380  3.34998  4.27795  3.69299  3.41469  3.91845  4.23352  2.74628  3.57380  2.03928  2.68167  3.90302  4.29375  3.38014  3.75846  2.92550  3.05739  2.28450  4.92411  3.73197     47 a x - -
          2.68618  4.42225  2.77519  2.73123  3.46354  2.40513  3.72494  3.29354  2.67741  2.69355  4.24690  2.90347  2.73739  3.18146  2.89801  2.37887  2.77519  2.98518  4.58477  3.61503
          0.01211  4.81522  5.53757  0.61958  0.77255  0.48576  0.95510
     45   3.18172  4.61515  4.59818  4.03992  1.50491  4.22728  4.15351  3.06167  3.24815  2.39734  3.70798  4.14577  4.58022  4.04474  3.41358  3.53183  3.40902  2.89057  1.48882  3.04900     48 w x - -
          2.68618  4.42225  2.77519  2.73123  3.46354  2.40513  3.72494  3.29354  2.67741  2.69355  4.24690  2.90347  2.73739  3.18146  2.89801  2.37887  2.77519  2.98518  4.58477  3.61503
          0.01211  4.81522  5.53757  0.61958  0.77255  0.48576  0.95510
     46   2.80415  5.27745  2.72971  2.42459  4.60708  3.14222  3.46521  4.08230  2.51330  3.57610  4.32227  2.52352  3.97658  2.73313  2.44043  2.11325  2.19173  3.34600  5.71944  3.35570     49 s x - -
          2.68618  4.42225  2.77519  2.73123  3.46354  2.40513  3.72494  3.29354  2.67741  2.69355  4.24690  2.90347  2.73739  3.18146  2.89801  2.37887  2.77519  2.98518  4.58477  3.61503
          0.01211  4.81522  5.53757  0.61958  0.77255  0.48576  0.95510
     47   2.81854  3.82066  4.54743  3.94695  2.72874  3.96003  3.79005  2.22539  3.16425  2.08217  2.20709  3.35925  4.32620  3.95521  3.87126  2.94391  2.86028  2.21335  4.85130  2.50659     50 l x - -
          2.68618  4.42225  2.77519  2.73123  3.46354  2.40513  3.72494  3.29354  2.67741  2.69355  4.24690  2.90347  2.73739  3.18146  2.89801  2.37887  2.77519  2.98518  4.58477  3.61503
          0.01211  4.81522  5.53757  0.61958  0.77255  0.48576  0.95510
     48   2.55927  5.31370  2.52215  1.79198  4.65738  3.35187  3.76654  4.14250  2.21288  3.61832  4.35492  3.04585  3.38332  2.34877  2.65699  2.39982  3.03714  3.32136  5.74704  4.33666     51 e x - -
          2.68618  4.42225  2.77519  2.73123  3.46354  2.40513  3.72494  3.29354  2.67741  2.69355  4.24690  2.90347  2.73739  3.18146  2.89801  2.37887  2.77519  2.98518  4.58477  3.61503
          0.01211  4.81522  5.53757  0.61958  0.77255  0.48576  0.95510
     49   2.55916  4.43378  3.88160  2.86139  3.20572  3.84055  4.11123  2.63390  2.63716  1.70074  3.05453  3.65822  2.52686  3.52102  3.54448  3.09973  3.04695  2.69768  5.02856  2.97821     52 l x - -
          2.68618  4.42225  2.77519  2.73123  3.46354  2.40513  3.72494  3.29354  2.67741  2.69355  4.24690  2.90347  2.73739  3.18146  2.89801  2.37887  2.77519  2.98518  4.58477  3.61503
          0.01211  4.81522  5.53757  0.61958  0.77255  0.48576  0.95510
     50   2.88190  5.37168  2.80394  2.02791  4.69656  1.90938  3.39803  4.17786  2.59868  3.66841  4.42164  2.11452  4.02295  2.68043  3.09788  2.84116  3.11785  3.75271  5.81127  3.03981     53 g x - -
          2.68618  4.42225  2.77519  2.73123  3.46354  2.40513  3.72494  3.29354  2.67741  2.69355  4.24690  2.90347  2.73739  3.18146  2.89801  2.37887  2.77519  2.98518  4.58477  3.61503
          0.01211  4.81522  5.53757  0.61958  0.77255  0.48576  0.95510
     51   2.68832  4.88902  3.30687  2.76736  3.76406  3.66141  3.91969  3.53554  2.75986  3.17433  4.01130  2.98313  4.07216  2.92854  3.20178  1.23230  2.50481  3.23643  5.44992  3.68256     54 s x - -
          2.68618  4.42225  2.77519  2.73123  3.46354  2.40513  3.72494  3.29354  2.67741  2.69355  4.24690  2.90347  2.73739  3.18146  2.89801  2.37887  2.77519  2.98518  4.58477  3.61503
          0.01211  4.81522  5.53757  0.61958  0.77255  0.48576  0.95510
     52   2.82004  3.82274  4.64902  4.04269  2.34493  3.97408  3.28738  2.05452  3.85631  2.11633  3.33444  4.09098  4.33908  4.01271  3.30397  2.97794  3.05219  1.71059  4.83461  2.77190     55 v x - -
          2.68618  4.42225  2.77519  2.73123  3.46354  2.40513  3.72494  3.29354  2.67741  2.69355  4.24690  2.90347  2.73739  3.18146  2.89801  2.37887  2.77519  2.98518  4.58477  3.61503
          0.01211  4.81522  5.53757  0.61958  0.77255  0.48576  0.95510
     53   2.66606  5.28221  2.87945  2.41774  4.00606  2.76379  2.36151  4.09074  2.23679  3.24990  4.32640  2.73691  3.20875  2.63766  3.00127  2.24234  3.03470  3.66571  5.72289  3.93917     56 k x - -
          2.68618  4.42225  2.77519  2.73123  3.46354  2.40513  3.72494  3.29354  2.67741  2.69355  4.24690  2.90347  2.73739  3.18146  2.89801  2.37887  2.77519  2.98518  4.58477  3.61503
          0.01211  4.81522  5.53757  0.61958  0.77255  0.48576  0.95510
     54   2.67845  5.31773  2.71159  2.35426  4.65509  2.04133  3.39600  4.13710  2.39267  3.61981  4.36179  2.46898  3.98381  2.88135  2.85274  2.03767  2.86205  3.70450  5.75459  4.34567     57 s x - -
          2.68646  4.42267  2.77496  2.73136  3.46375  2.40493  3.72417  3.29396  2.67770  2.69363  4.24662  2.90266  2.73782  3.18154  2.89817  2.37883  2.77553  2.98515  4.58519  3.61344
          0.29477  1.38086  5.53757  1.52456  0.24554  0.48576  0.95510
     55   4.98754  5.84183  5.75040  5.74210  1.21145  5.39600  3.95972  4.54177  5.50515  3.65077  5.04358  4.89411  5.63658  5.08684  5.25640  4.80858  5.16973  4.49980  3.30114  0.63275     65 Y x - -
          2.68618  4.42225  2.77519  2.73123  3.46354  2.40513  3.72494  3.29354  2.67741  2.69355  4.24690  2.90347  2.73739  3.18146  2.89801  2.37887  2.77519  2.98518  4.58477  3.61503
          0.01211  4.81522  5.53757  0.61958  0.77255  0.48576  0.95510
     56   4.39915  5.89590  5.09154  5.09891  5.89457  4.53768  6.00117  5.80695  5.25671  5.25765  6.39627  5.29166  0.10285  5.59993  5.31162  4.61178  4.91004  5.32134  6.71681  6.05056     66 P x - -
          2.68618  4.42225  2.77519  2.73123  3.46354  2.40513  3.72494  3.29354  2.67741  2.69355  4.24690  2.90347  2.73739  3.18146  2.89801  2.37887  2.77519  2.98518  4.58477  3.61503
          0.01211  4.81522  5.53757  0.61958  0.77255  0.48576  0.95510
     57   2.46493  3.87361  3.19059  2.63277  4.27906  3.63151  3.55651  3.00821  1.91033  3.29508  3.65412  2.92052  4.02164  2.73972  2.71688  2.14851  2.73785  3.01680  5.53053  4.18924     67 k x - -
          2.68618  4.42225  2.77519  2.73123  3.46354  2.40513  3.72494  3.29354  2.67741  2.69355  4.24690  2.90347  2.73739  3.18146  2.89801  2.37887  2.77519  2.98518  4.58477  3.61503
          0.01211  4.81522  5.53757  0.61958  0.77255  0.48576  0.95510
     58   2.69602  4.95167  3.24290  2.31828  3.40325  3.65080  3.85858  2.75995  2.24184  2.84937  4.02689  2.77436  3.12372  3.02170  2.80323  2.53248  2.61133  2.60861  5.46519  4.14281     68 k x - -
          2.68618  4.42225  2.77519  2.73123  3.46354  2.40513  3.72494  3.29354  2.67741  2.69355  4.24690  2.90347  2.73739  3.18146  2.89801  2.37887  2.77519  2.98518  4.58477  3.61503
          0.01211  4.81522  5.53757  0.61958  0.77255  0.48576  0.95510
     59   2.59650  2.90767  4.65107  4.04463  2.68326  3.52047  3.64305  2.39895  3.85789  2.31330  3.33401  4.09173  4.33904  4.01372  3.91267  2.98708  3.05195  2.12487  4.02186  1.77015     69 y x - -
          2.68618  4.42225  2.77519  2.73123  3.46354  2.40513  3.72494  3.29354  2.67741  2.69355  4.24690  2.90347  2.73739  3.18146  2.89801  2.37887  2.77519  2.98518  4.58477  3.61503
          0.01211  4.81522  5.53757  0.61958  0.77255  0.48576  0.95510
     60   2.80363  4.40018  2.61203  2.16048  3.69977  2.97952  3.49147  3.33689  2.43285  3.29705  3.75094  2.79190  3.98521  2.69163  2.20543  2.53570  3.03483  3.07145  5.67624  4.28893     70 e x - -
          2.68618  4.42225  2.77519  2.73123  3.46354  2.40513  3.72494  3.29354  2.67741  2.69355  4.24690  2.90347  2.73739  3.18146  2.89801  2.37887  2.77519  2.98518  4.58477  3.61503
          0.01211  4.81522  5.53757  0.61958  0.77255  0.48576  0.95510
     61   2.63979  5.02707  3.02456  2.24181  3.86462  3.16153  3.83499  3.35394  2.62989  2.32937  4.09599  2.55851  3.31911  2.75081  2.88322  2.73138  2.58627  3.06884  3.66110  4.18556     71 e x - -
          2.68618  4.42225  2.77519  2.73123  3.46354  2.40513  3.72494  3.29354  2.67741  2.69355  4.24690  2.90347  2.73739  3.18146  2.89801  2.37887  2.77519  2.98518  4.58477  3.61503
          0.01211  4.81522  5.53757  0.61958  0.77255  0.48576  0.95510
     62   2.39430  5.21122  2.90045  2.17271  4.51556  2.89847  3.78643  3.12011  2.53940  3.23507  4.26289  2.80590  3.56412  2.79101  2.82610  2.23220  2.38286  3.14600  5.66916  4.28422     72 e x - -
          2.68618  4.42225  2.77519  2.73123  3.46354  2.40513  3.72494  3.29354  2.67741  2.69355  4.24690  2.90347  2.73739  3.18146  2.89801  2.37887  2.77519  2.98518  4.58477  3.61503
          0.01211  4.81522  5.53757  0.61958  0.77255  0.48576  0.95510
     63   2.66893  5.29240  2.68567  2.33764  4.62682  2.95490  3.77172  4.10561  2.51172  3.59318  4.33617  2.74941  2.31776  2.59466  2.84886  2.17019  2.73717  3.67737  5.73148  3.34267     73 s x - -
          2.68618  4.42225  2.77519  2.73123  3.46354  2.40513  3.72494  3.29354  2.67741  2.69355  4.24690  2.90347  2.73739  3.18146  2.89801  2.37887  2.77519  2.98518  4.58477  3.61503
          0.28522  4.81522  1.42693  0.61958  0.77255  0.48576  0.95510
     64   2.59421  5.01496  3.06346  2.36374  4.28389  3.52735  3.72176  3.71727  2.37832  2.53434  3.67824  3.03479  2.48125  2.39401  2.59348  2.61571  2.75808  3.36413  5.49495  4.13901     74 e x - -
          2.68618  4.42225  2.77519  2.73123  3.46354  2.40513  3.72494  3.29354  2.67741  2.69355  4.24690  2.90347  2.73739  3.18146  2.89801  2.37887  2.77519  2.98518  4.58477  3.61503
          0.01589  4.54589  5.26824  0.61958  0.77255  0.62599  0.76515
     65   2.39570  4.95420  3.14717  2.58924  3.66052  2.61468  3.35965  3.61105  2.45068  2.82591  4.02458  2.90861  3.96946  2.81014  2.80386  1.95040  2.83575  3.28670  4.50783  4.11986     75 s x - -
          2.68618  4.42225  2.77519  2.73123  3.46354  2.40513  3.72494  3.29354  2.67741  2.69355  4.24690  2.90347  2.73739  3.18146  2.89801  2.37887  2.77519  2.98518  4.58477  3.61503
          0.01417  4.65951  5.38186  0.61958  0.77255  0.69000  0.69631
     66   2.59527  5.12809  3.06703  2.43130  4.41923  2.84064  3.74905  3.49019  2.29830  3.41008  4.18353  2.73822  3.08798  2.86641  2.55263  2.09526  2.76582  3.15433  5.59461  3.37034     76 s x - -
          2.68618  4.42225  2.77519  2.73123  3.46354  2.40513  3.72494  3.29354  2.67741  2.69355  4.24690  2.90347  2.73739  3.18146  2.89801  2.37887  2.77519  2.98518  4.58477  3.61503
          0.01378  4.68699  5.40933  0.61958  0.77255  0.73427  0.65364
     67   2.63418  5.20086  2.74296  2.27422  4.51207  1.76028  3.75716  3.36381  2.51453  3.49362  4.25711  2.80972  3.95334  2.86891  2.58066  2.49374  3.01445  3.57450  5.65942  4.26955     77 g x - -
          2.68618  4.42225  2.77519  2.73123  3.46354  2.40513  3.72494  3.29354  2.67741  2.69355  4.24690  2.90347  2.73739  3.18146  2.89801  2.37887  2.77519  2.98518  4.58477  3.61503
          0.01378  4.68699  5.40933  0.61958  0.77255  0.35683  1.20361
     68   2.80421  3.71243  2.72662  2.20076  3.75539  3.11025  3.28237  3.88730  2.56348  2.77326  4.21380  3.10076  3.49248  2.66317  2.46770  2.34899  3.03545  3.22900  5.62728  3.17242     78 e x - -
          2.68618  4.42225  2.77519  2.73123  3.46354  2.40513  3.72494  3.29354  2.67741  2.69355  4.24690  2.90347  2.73739  3.18146  2.89801  2.37887  2.77519  2.98518  4.58477  3.61503
          0.01211  4.81522  5.53757  0.61958  0.77255  0.48576  0.95510
     69   2.78546  5.55423  2.11413  1.78539  4.88066  1.64474  3.92795  4.37793  2.41613  3.85258  4.61458  3.07911  4.09512  2.87159  3.26511  2.74604  3.25872  3.93766  5.98852  4.54737     79 g x - -
          2.68618  4.42225  2.77519  2.73123  3.46354  2.40513  3.72494  3.29354  2.67741  2.69355  4.24690  2.90347  2.73739  3.18146  2.89801  2.37887  2.77519  2.98518  4.58477  3.61503
          0.01211  4.81522  5.53757  0.61958  0.77255  0.48576  0.95510
     70   2.56869  5.19443  3.10337  2.05278  4.49286  2.79564  3.79078  3.35034  2.54705  3.47978  3.60690  2.87902  2.48431  2.32511  3.03044  2.54781  2.81972  3.28459  5.65661  4.27593     80 e x - -
          2.68618  4.42225  2.77519  2.73123  3.46354  2.40513  3.72494  3.29354  2.67741  2.69355  4.24690  2.90347  2.73739  3.18146  2.89801  2.37887  2.77519  2.98518  4.58477  3.61503
          0.01211  4.81522  5.53757  0.61958  0.77255  0.48576  0.95510
     71   2.29089  3.64317  4.63927  4.03359  2.22017  3.97372  4.29941  2.52776  3.84954  1.71978  3.33604  4.08711  4.33875  4.00786  3.36882  3.27856  2.61203  2.21153  4.83842  2.55702     81 l x - -
          2.68618  4.42225  2.77519  2.73123  3.46354  2.40513  3.72494  3.29354  2.67741  2.69355  4.24690  2.90347  2.73739  3.18146  2.89801  2.37887  2.77519  2.98518  4.58477  3.61503
          0.01211  4.81522  5.53757  0.61958  0.77255  0.48576  0.95510
     72   3.16004  4.85804  4.09137  3.43006  3.76329  4.07128  4.14352  2.51877  2.82683  2.61864  3.85730  3.77886  4.42461  3.46393  0.93499  3.36926  3.36957  3.08222  4.02825  3.93286     82 r x - -
          2.68618  4.42225  2.77519  2.73123  3.46354  2.40513  3.72494  3.29354  2.67741  2.69355  4.24690  2.90347  2.73739  3.18146  2.89801  2.37887  2.77519  2.98518  4.58477  3.61503
          0.01211  4.81522  5.53757  0.61958  0.77255  0.48576  0.95510
     73   2.80751  5.27164  3.07497  2.09177  4.59910  3.28623  3.77495  3.64848  1.97583  3.36527  3.40086  3.06267  3.98044  1.96135  2.65294  2.48506  2.82271  3.65286  5.71418  4.31621     83 q x - -
          2.68618  4.42225  2.77519  2.73123  3.46354  2.40513  3.72494  3.29354  2.67741  2.69355  4.24690  2.90347  2.73739  3.18146  2.89801  2.37887  2.77519  2.98518  4.58477  3.61503
          0.01211  4.81522  5.53757  0.61958  0.77255  0.48576  0.95510
     74   4.87895  5.80011  5.68540  5.63799  0.46742  5.34067  3.99052  4.40676  5.41655  3.53638  4.92828  4.88636  5.59862  5.06183  5.20928  4.76437  5.07600  4.38296  4.06301  1.55113     84 F x - -
          2.68618  4.42225  2.77519  2.73123  3.46354  2.40513  3.72494  3.29354  2.67741  2.69355  4.24690  2.90347  2.73739  3.18146  2.89801  2.37887  2.77519  2.98518  4.58477  3.61503
          0.01211  4.81522  5.53757  0.61958  0.77255  0.48576  0.95510
     75   4.39915  5.89590  5.09154  5.09891  5.89457  4.53768  6.00117  5.80695  5.25671  5.25765  6.39627  5.29166  0.10285  5.59993  5.31162  4.61178  4.91004  5.32134  6.71681  6.05056     85 P x - -
          2.68618  4.42225  2.77519  2.73123  3.46354  2.40513  3.72494  3.29354  2.67741  2.69355  4.24690  2.90347  2.73739  3.18146  2.89801  2.37887  2.77519  2.98518  4.58477  3.61503
          0.01211  4.81522  5.53757  0.61958  0.77255  0.48576  0.95510
     76   3.75225  5.00379  5.71937  5.13593  2.76317  5.09793  5.43256  1.82475  4.98588  0.79768  2.99067  5.25785  5.23950  4.94307  4.95915  4.46267  3.96839  1.90291  5.58831  4.56643     86 l x - -
          2.68618  4.42225  2.77519  2.73123  3.46354  2.40513  3.72494  3.29354  2.67741  2.69355  4.24690  2.90347  2.73739  3.18146  2.89801  2.37887  2.77519  2.98518  4.58477  3.61503
          0.01211  4.81522  5.53757  0.61958  0.77255  0.48576  0.95510
     77   2.80928  4.74276  3.19326  2.68987  3.52475  3.71153  3.93796  2.92357  2.64453  1.84216  3.83332  2.54356  4.09655  2.99671  3.25481  2.53301  2.54277  2.53859  5.29342  4.01715     87 l x - -
          2.68618  4.42225  2.77519  2.73123  3.46354  2.40513  3.72494  3.29354  2.67741  2.69355  4.24690  2.90347  2.73739  3.18146  2.89801  2.37887  2.77519  2.98518  4.58477  3.61503
          0.01211  4.81522  5.53757  0.61958  0.77255  0.48576  0.95510
     78   2.12489  4.19846  2.63581  2.67921  4.18767  3.28422  3.85677  3.59722  2.67066  2.92381  4.03669  2.93726  3.10341  3.01764  3.12859  2.51786  2.30158  3.09075  5.47394  2.77289     88 a x - -
          2.68618  4.42225  2.77519  2.73123  3.46354  2.40513  3.72494  3.29354  2.67741  2.69355  4.24690  2.90347  2.73739  3.18146  2.89801  2.37887  2.77519  2.98518  4.58477  3.61503
          0.01211  4.81522  5.53757  0.61958  0.77255  0.48576  0.95510
     79   2.73341  5.32594  2.69516  2.41363  4.65749  2.89199  3.42418  4.13436  2.57552  3.63003  4.38235  2.35448  4.00804  2.92208  3.07138  1.57337  2.48140  3.71187  5.77636  4.36965     89 s x - -
          2.68618  4.42225  2.77519  2.73123  3.46354  2.40513  3.72494  3.29354  2.67741  2.69355  4.24690  2.90347  2.73739  3.18146  2.89801  2.37887  2.77519  2.98518  4.58477  3.61503
          0.01211  4.81522  5.53757  0.61958  0.77255  0.48576  0.95510
     80   2.80689  5.21898  2.70381  2.32918  3.88108  1.73567  3.30622  3.52977  2.54093  3.26147  4.27042  2.75672  3.98810  2.73827  3.02646  2.51162  2.90465  3.58836  5.67587  4.28952     90 g x - -
          2.68618  4.42225  2.77519  2.73123  3.46354  2.40513  3.72494  3.29354  2.67741  2.69355  4.24690  2.90347  2.73739  3.18146  2.89801  2.37887  2.77519  2.98518  4.58477  3.61503
          0.01211  4.81522  5.53757  0.61958  0.77255  0.48576  0.95510
     81   2.28832  5.30964  2.58320  1.92923  4.65282  3.25751  3.47708  4.13738  2.10857  3.18919  3.92987  2.89749  3.97131  2.39889  2.66023  2.63425  3.03478  3.69927  5.74337  4.33366     91 e x - -
          2.68618  4.42225  2.77519  2.73123  3.46354  2.40513  3.72494  3.29354  2.67741  2.69355  4.24690  2.90347  2.73739  3.18146  2.89801  2.37887  2.77519  2.98518  4.58477  3.61503
          0.01211  4.81522  5.53757  0.61958  0.77255  0.48576  0.95510
     82   2.80421  5.24180  2.43708  2.21585  4.55740  3.58928  3.49031  2.23988  2.37885  3.34181  4.29035  2.59612  3.22347  2.88668  2.79670  2.52780  2.85084  3.34796  5.69247  4.30000     92 e x - -
          2.68618  4.42225  2.77519  2.73123  3.46354  2.40513  3.72494  3.29354  2.67741  2.69355  4.24690  2.90347  2.73739  3.18146  2.89801  2.37887  2.77519  2.98518  4.58477  3.61503
          0.01211  4.81522  5.53757  0.61958  0.77255  0.48576  0.95510
     83   4.67496  5.76431  5.45180  5.28971  2.59645  5.10888  4.15512  4.41881  4.93541  3.60976  4.95537  4.87503  5.47012  4.97008  4.89582  4.67157  4.91232  4.36214  0.40095  2.27121     93 W x - -
          2.68618  4.42225  2.77519  2.73123  3.46354  2.40513  3.72494  3.29354  2.67741  2.69355  4.24690  2.90347  2.73739  3.18146  2.89801  2.37887  2.77519  2.98518  4.58477  3.61503
          0.01211  4.81522  5.53757  0.61958  0.77255  0.48576  0.95510
     84   2.67821  5.29981  2.90463  2.31509  4.63719  3.30174  3.77092  4.11769  2.50890  3.29618  4.34296  2.24359  3.97602  1.96048  2.54134  2.55199  2.38773  3.68641  5.73697  4.33068     94 q x - -
          2.68618  4.42225  2.77519  2.73123  3.46354  2.40513  3.72494  3.29354  2.67741  2.69355  4.24690  2.90347  2.73739  3.18146  2.89801  2.37887  2.77519  2.98518  4.58477  3.61503
          0.01211  4.81522  5.53757  0.61958  0.77255  0.48576  0.95510
     85   2.85484  5.11689  2.92980  2.63985  3.88068  1.39211  3.24826  3.84656  2.67893  3.42498  4.22655  3.16541  4.05219  3.02546  2.95983  2.17454  3.09923  3.49404  5.63628  4.27882     95 g x - -
          2.68619  4.42226  2.77520  2.73124  3.46355  2.40513  3.72495  3.29355  2.67741  2.69356  4.24690  2.90347  2.73727  3.18147  2.89801  2.37888  2.77520  2.98519  4.58478  3.61504
          0.03877  3.37859  5.53757  0.43499  1.04205  0.48576  0.95510
     86   2.64889  4.81245  3.36518  2.32855  4.02334  1.46588  3.93257  3.16519  2.79974  3.07070  3.92137  3.29926  4.08550  3.13774  3.22993  2.54740  3.05221  2.78745  4.51644  4.08386     97 g x - -
          2.68618  4.42225  2.77519  2.73123  3.46354  2.40513  3.72494  3.29354  2.67741  2.69355  4.24690  2.90347  2.73739  3.18146  2.89801  2.37887  2.77519  2.98518  4.58477  3.61503
          0.01211  4.81522  5.53757  0.61958  0.77255  0.48576  0.95510
     87   2.33253  5.03295  2.89001  2.55933  3.26753  2.91001  3.52168  3.39602  2.62667  2.71535  4.10136  2.86087  3.17115  2.83933  3.09380  2.10709  2.89268  3.36892  5.53026  3.36866     98 s x - -
          2.68618  4.42225  2.77519  2.73123  3.46354  2.40513  3.72494  3.29354  2.67741  2.69355  4.24690  2.90347  2.73739  3.18146  2.89801  2.37887  2.77519  2.98518  4.58477  3.61503
          0.03557  4.81522  3.61805  0.61958  0.77255  0.48576  0.95510
     88   2.69155  3.83230  4.66514  4.06149  1.55239  3.54362  4.30744  2.45084  3.87491  2.40542  3.34192  4.10553  4.35184  4.02969  3.92913  3.29394  3.06431  1.76692  4.83295  2.69102     99 f x - -
          2.68621  4.42228  2.77523  2.73126  3.46357  2.40516  3.72498  3.29342  2.67744  2.69341  4.24693  2.90350  2.73743  3.18150  2.89804  2.37878  2.77523  2.98522  4.58480  3.61485
          0.02972  3.67883  5.51440  1.08815  0.41074  0.53805  0.87680
     89   2.61562  5.12624  2.40103  2.56735  4.40368  3.40700  3.52957  3.10093  2.33745  3.40218  2.73776  2.57179  3.99206  2.65521  3.04318  2.56541  2.71736  3.31785  5.60167  3.13265    106 k x - -
          2.68618  4.42225  2.77519  2.73123  3.46354  2.40513  3.72494  3.29354  2.67741  2.69355  4.24690  2.90347  2.73739  3.18146  2.89801  2.37887  2.77519  2.98518  4.58477  3.61503
          0.03577  4.79206  3.61795  0.61958  0.77255  0.53805  0.87680
     90   4.08081  5.36307  5.02398  4.67345  1.79545  4.84094  2.87325  3.96219  4.54166  3.35780  4.53501  4.50121  5.15719  4.54766  4.61907  2.78933  4.29956  3.82335  4.11355  0.68068    107 Y x - -
          2.68618  4.42225  2.77519  2.73123  3.46354  2.40513  3.72494  3.29354  2.67741  2.69355  4.24690  2.90347  2.73739  3.18146  2.89801  2.37887  2.77519  2.98518  4.58477  3.61503
          0.01269  4.76898  5.49133  0.61958  0.77255  0.58644  0.81262
     91   2.81067  4.23445  4.48808  3.89182  2.40371  3.94401  3.75722  2.26901  3.73311  2.10445  3.35056  4.00519  4.31018  3.91564  3.13529  2.99295  3.04268  2.15551  4.82401  1.83575    108 y x - -
          2.68618  4.42225  2.77519  2.73123  3.46354  2.40513  3.72494  3.29354  2.67741  2.69355  4.24690  2.90347  2.73739  3.18146  2.89801  2.37887  2.77519  2.98518  4.58477  3.61503
          0.01269  4.76898  5.49133  0.61958  0.77255  0.58644  0.81262
     92   2.52244  3.55994  4.67869  4.07949  3.11063  4.02776  4.36871  2.15698  3.90230  2.19436  3.37415  4.14093  3.65938  4.06628  3.96953  3.15150  3.09372  1.16717  4.90871  3.72724    109 v x - -
          2.68618  4.42225  2.77519  2.73123  3.46354  2.40513  3.72494  3.29354  2.67741  2.69355  4.24690  2.90347  2.73739  3.18146  2.89801  2.37887  2.77519  2.98518  4.58477  3.61503
          0.01269  4.76898  5.49133  0.61958  0.77255  0.58644  0.81262
     93   2.50066  4.40269  3.89801  2.67734  3.52394  3.83278  4.10735  2.49362  3.25519  1.88794  3.28967  3.02501  3.39298  3.52961  3.54838  3.09465  2.91006  1.77241  5.00242  3.78899    110 v x - -
          2.68618  4.42225  2.77519  2.73123  3.46354  2.40513  3.72494  3.29354  2.67741  2.69355  4.24690  2.90347  2.73739  3.18146  2.89801  2.37887  2.77519  2.98518  4.58477  3.61503
          0.01269  4.76898  5.49133  0.61958  0.77255  0.58644  0.81262
     94   2.30691  4.48631  3.77370  3.20998  3.28144  3.77442  4.09095  2.99041  3.15592  2.57571  2.72933  3.58342  4.17814  3.44980  3.48945  1.48057  2.38604  2.76757  5.10758  3.88127    111 s x - -
          2.68618  4.42225  2.77519  2.73123  3.46354  2.40513  3.72494  3.29354  2.67741  2.69355  4.24690  2.90347  2.73739  3.18146  2.89801  2.37887  2.77519  2.98518  4.58477  3.61503
          0.01269  4.76898  5.49133  0.61958  0.77255  0.58644  0.81262
     95   2.86641  5.33942  2.61490  2.51047  4.68510  3.24198  3.82908  4.16439  2.30902  3.65851  4.41392  1.65180  4.01125  2.93867  3.09710  2.00700  2.53116  3.73765  5.80393  4.39361    112 n x - -
          2.68618  4.42225  2.77519  2.73123  3.46354  2.40513  3.72494  3.29354  2.67741  2.69355  4.24690  2.90347  2.73739  3.18146  2.89801  2.37887  2.77519  2.98518  4.58477  3.61503
          0.01269  4.76898  5.49133  0.61958  0.77255  0.58644  0.81262
     96   2.71261  5.26719  3.05728  2.22892  4.59949  3.57184  3.75738  3.22754  2.03528  3.56540  4.31197  3.04518  2.89252  2.31022  2.29957  2.34538  2.82713  3.65111  5.70614  4.30689    113 k x - -
          2.68618  4.42225  2.77519  2.73123  3.46354  2.40513  3.72494  3.29354  2.67741  2.69355  4.24690  2.90347  2.73739  3.18146  2.89801  2.37887  2.77519  2.98518  4.58477  3.61503
          0.01269  4.76898  5.49133  0.61958  0.77255  0.58644  0.81262
     97   2.43077  4.12114  2.06430  2.14619  4.60046  3.13817  3.75375  4.07778  2.49366  3.27389  4.31188  2.57672  3.95837  2.68532  2.64573  2.41731  3.01827  3.34762  5.70806  4.30464    114 d x - -
          2.68618  4.42225  2.77519  2.73123  3.46354  2.40513  3.72494  3.29354  2.67741  2.69355  4.24690  2.90347  2.73739  3.18146  2.89801  2.37887  2.77519  2.98518  4.58477  3.61503
          0.07502  4.76898  2.75226  0.61958  0.77255  0.58644  0.81262
     98   2.68920  4.89364  3.23842  2.67656  3.57800  2.58767  3.83153  3.51440  2.54702  2.43440  3.71083  3.18249  4.01560  2.55654  1.84186  2.83852  2.87979  3.21443  5.40898  4.09642    115 r x - -
          2.68618  4.42225  2.77519  2.73123  3.46354  2.40513  3.72494  3.29354  2.67741  2.69355  4.24690  2.90347  2.73739  3.18146  2.89801  2.37887  2.77519  2.98518  4.58477  3.61503
          0.01350  4.70747  5.42982  0.61958  0.77255  0.70043  0.68592
     99   2.79234  5.28514  2.32874  2.46901  4.62156  3.54759  3.75017  4.10238  2.25529  3.58668  4.33117  2.57252  3.95160  2.55877  2.85998  1.78570  2.43938  3.67177  5.72277  4.31474    116 s x - -
          2.68618  4.42225  2.77519  2.73123  3.46354  2.40513  3.72494  3.29354  2.67741  2.69355  4.24690  2.90347  2.73739  3.18146  2.89801  2.37887  2.77519  2.98518  4.58477  3.61503
          0.01350  4.70747  5.42982  0.61958  0.77255  0.70043  0.68592
    100   2.77329  4.26127  4.19510  3.60953  2.62050  3.86843  3.76387  2.53356  3.23503  2.45658  3.37553  3.83286  4.23844  3.72150  3.16468  3.15190  2.27418  1.73019  4.86784  2.37843    117 v x - -
          2.68618  4.42225  2.77519  2.73123  3.46354  2.40513  3.72494  3.29354  2.67741  2.69355  4.24690  2.90347  2.73739  3.18146  2.89801  2.37887  2.77519  2.98518  4.58477  3.61503
          0.01350  4.70747  5.42982  0.61958  0.77255  0.70043  0.68592
    101   2.86237  3.26757  4.74316  4.14003  2.99651  4.04432  4.38363  1.65743  3.13090  1.70912  3.12701  4.17586  4.39933  4.09978  3.99525  3.35613  3.09547  1.79287  4.89432  3.71842    118 i x - -
          2.68618  4.42225  2.77519  2.73123  3.46354  2.40513  3.72494  3.29354  2.67741  2.69355  4.24690  2.90347  2.73739  3.18146  2.89801  2.37887  2.77519  2.98518  4.58477  3.61503
          0.01350  4.70747  5.42982  0.61958  0.77255  0.70043  0.68592
    102   2.78804  5.28857  2.78301  1.95740  4.63500  3.55389  3.73754  4.11624  1.71340  3.59040  3.78602  2.53925  3.94894  2.60986  2.35471  2.75047  3.01798  3.68034  5.71635  4.31249    119 k x - -
          2.68618  4.42225  2.77519  2.73123  3.46354  2.40513  3.72494  3.29354  2.67741  2.69355  4.24690  2.90347  2.73739  3.18146  2.89801  2.37887  2.77519  2.98518  4.58477  3.61503
          0.01350  4.70747  5.42982  0.61958  0.77255  0.70043  0.68592
    103   3.62505  4.88603  5.52103  5.02932  3.76211  5.01735  5.57383  2.17735  4.88810  1.24287  3.55155  5.18498  5.26054  5.04453  4.98653  4.43388  3.88223  0.87938  5.84749  4.70775    120 v x - -
          2.68618  4.42225  2.77519  2.73123  3.46354  2.40513  3.72494  3.29354  2.67741  2.69355  4.24690  2.90347  2.73739  3.18146  2.89801  2.37887  2.77519  2.98518  4.58477  3.61503
          0.01350  4.70747  5.42982  0.61958  0.77255  0.70043  0.68592
    104   3.65969  5.01017  4.84643  4.40354  1.07330  4.56547  3.08266  3.53676  4.24025  3.06642  4.15054  4.33481  4.89444  4.32864  3.45121  3.88717  3.88173  2.99130  4.17010  1.30473    121 f x - -
          2.68618  4.42225  2.77519  2.73123  3.46354  2.40513  3.72494  3.29354  2.67741  2.69355  4.24690  2.90347  2.73739  3.18146  2.89801  2.37887  2.77519  2.98518  4.58477  3.61503
          0.01350  4.70747  5.42982  0.61958  0.77255  0.70043  0.68592
    105   2.56432  4.81835  3.27012  2.35175  3.62349  3.40338  3.85749  3.41431  2.70841  3.06142  3.90440  3.21585  4.02755  2.85760  3.14908  1.94714  3.00492  2.99042  5.34989  2.05042    122 s x - -
          2.68618  4.42225  2.77519  2.73123  3.46354  2.40513  3.72494  3.29354  2.67741  2.69355  4.24690  2.90347  2.73739  3.18146  2.89801  2.37887  2.77519  2.98518  4.58477  3.61503
          0.01350  4.70747  5.42982  0.61958  0.77255  0.70043  0.68592
    106   2.76503  5.09590  2.64145  2.10738  3.64878  3.56970  3.49415  3.19875  2.53422  3.37191  4.15499  2.65909  3.96123  2.75219  2.83663  2.54110  2.18802  3.27129  4.52020  3.43712    123 e x - -
          2.68618  4.42225  2.77519  2.73123  3.46354  2.40513  3.72494  3.29354  2.67741  2.69355  4.24690  2.90347  2.73739  3.18146  2.89801  2.37887  2.77519  2.98518  4.58477  3.61503
          0.01350  4.70747  5.42982  0.61958  0.77255  0.70043  0.68592
    107   2.55295  4.77975  2.73951  2.48524  3.26780  2.53270  3.86428  2.96711  2.64142  2.37497  3.86494  3.23440  4.03219  3.06470  3.00111  2.45781  2.99834  2.54030  5.31730  4.02421    124 l x - -
          2.68618  4.42225  2.77519  2.73123  3.46354  2.40513  3.72494  3.29354  2.67741  2.69355  4.24690  2.90347  2.73739  3.18146  2.89801  2.37887  2.77519  2.98518  4.58477  3.61503
          0.01350  4.70747  5.42982  0.61958  0.77255  0.70043  0.68592
    108   2.42475  5.20751  2.38613  2.48599  4.52484  2.28979  3.74113  3.44879  2.36455  3.50102  4.25610  2.57669  3.94343  2.71643  2.68914  2.74235  2.60177  3.23772  5.65756  4.26415    125 g x - -
          2.68618  4.42225  2.77519  2.73123  3.46354  2.40513  3.72494  3.29354  2.67741  2.69355  4.24690  2.90347  2.73739  3.18146  2.89801  2.37887  2.77519  2.98518  4.58477  3.61503
          0.01350  4.70747  5.42982  0.61958  0.77255  0.70043  0.68592
    109   2.65893  5.21203  2.70536  2.30837  3.58476  2.36931  3.73960  3.99892  2.39811  3.02943  4.25981  2.44303  3.94227  2.84512  2.53517  2.39612  2.78696  3.58858  5.66071  4.26601    126 e x - -
          2.68618  4.42225  2.77519  2.73123  3.46354  2.40513  3.72494  3.29354  2.67741  2.69355  4.24690  2.90347  2.73739  3.18146  2.89801  2.37887  2.77519  2.98518  4.58477  3.61503
          0.01350  4.70747  5.42982  0.61958  0.77255  0.70043  0.68592
    110   2.76928  4.98694  2.77959  2.59912  3.37993  1.78992  3.39155  3.65130  2.59760  3.24925  4.05838  2.84026  3.98594  2.94699  3.06386  2.48209  2.64852  3.15204  5.48724  3.67004    127 g x - -
          2.68618  4.42225  2.77519  2.73123  3.46354  2.40513  3.72494  3.29354  2.67741  2.69355  4.24690  2.90347  2.73739  3.18146  2.89801  2.37887  2.77519  2.98518  4.58477  3.61503
          0.10850  4.70747  2.36662  0.61958  0.77255  0.61893  0.77332
    111   2.45071  4.60226  2.77660  2.86864  3.22984  3.36811  3.32382  3.13604  2.72955  2.54855  3.41074  3.05052  4.05283  2.93065  3.24146  2.89828  2.83957  2.60264  3.57365  2.50240    128 a x - -
          2.68618  4.42225  2.77519  2.73123  3.46354  2.40513  3.72494  3.29354  2.67741  2.69355  4.24690  2.90347  2.73739  3.18146  2.89801  2.37887  2.77519  2.98518  4.58477  3.61503
          0.01444  4.64070  5.36305  0.61958  0.77255  0.53763  0.87739
    112   2.65879  4.27072  2.87033  1.64817  4.52898  3.55857  3.18187  3.99512  2.36097  3.08956  3.88040  2.76618  3.95132  2.55074  2.78147  2.74989  3.00453  3.15011  5.66289  3.67634    129 e x - -
          2.68618  4.42225  2.77519  2.73123  3.46354  2.40513  3.72494  3.29354  2.67741  2.69355  4.24690  2.90347  2.73739  3.18146  2.89801  2.37887  2.77519  2.98518  4.58477  3.61503
          0.01317  4.73199  5.45434  0.61958  0.77255  0.65737  0.73026
    113   2.78034  1.99317  2.85133  1.99357  3.48942  3.63475  3.85223  3.47477  2.68968  2.74509  3.94846  2.98564  3.67678  3.03139  3.13780  2.84910  2.83102  3.18166  5.39281  4.08334    130 c x - -
          2.68618  4.42225  2.77519  2.73123  3.46354  2.40513  3.72494  3.29354  2.67741  2.69355  4.24690  2.90347  2.73739  3.18146  2.89801  2.37887  2.77519  2.98518  4.58477  3.61503
          0.01317  4.73199  5.45434  0.61958  0.77255  0.65737  0.73026
    114   2.64112  1.87300  2.75937  2.74648  4.06855  3.38665  3.88855  3.46416  2.73711  3.10967  3.94938  2.61604  4.03735  3.07671  2.97281  2.85659  2.44014  2.77371  5.39627  4.09530    131 c x - -
          2.68618  4.42225  2.77519  2.73123  3.46354  2.40513  3.72494  3.29354  2.67741  2.69355  4.24690  2.90347  2.73739  3.18146  2.89801  2.37887  2.77519  2.98518  4.58477  3.61503
          0.01317  4.73199  5.45434  0.61958  0.77255  0.65737  0.73026
    115   2.62617  4.70198  3.16845  2.68757  2.97979  3.68149  3.33817  3.04021  2.70705  2.41448  3.42735  3.30527  2.81372  3.13992  2.67614  2.37866  3.00808  2.71429  5.25392  3.26513    132 s x - -
          2.68618  4.42225  2.77519  2.73123  3.46354  2.40513  3.72494  3.29354  2.67741  2.69355  4.24690  2.90347  2.73739  3.18146  2.89801  2.37887  2.77519  2.98518  4.58477  3.61503
          0.01317  4.73199  5.45434  0.61958  0.77255  0.65737  0.73026
    116   2.40013  4.22562  4.39774  3.80387  3.15748  3.08940  4.22621  2.17465  3.04297  1.92315  3.34170  3.95072  4.27998  3.85488  3.79040  3.20717  3.01858  1.69046  4.84296  2.88152    133 v x - -
          2.68618  4.42225  2.77519  2.73123  3.46354  2.40513  3.72494  3.29354  2.67741  2.69355  4.24690  2.90347  2.73739  3.18146  2.89801  2.37887  2.77519  2.98518  4.58477  3.61503
          0.06706  4.73199  2.88150  0.61958  0.77255  0.65737  0.73026
    117   2.58784  5.13847  2.72602  2.16387  4.43390  3.54999  3.74353  3.88633  2.50149  3.08409  4.19261  2.75106  3.11854  2.52315  2.98435  2.60665  2.41996  2.63269  5.60208  3.38655    134 e x - -
          2.68618  4.42225  2.77519  2.73123  3.46354  2.40513  3.72494  3.29354  2.67741  2.69355  4.24690  2.90347  2.73739  3.18146  2.89801  2.37887  2.77519  2.98518  4.58477  3.61503
          0.11666  4.67883  2.29440  0.61958  0.77255  0.74726  0.64181
    118   2.72356  5.16756  2.66155  2.44170  4.48632  2.34936  3.69739  3.60605  2.34154  3.46168  4.21605  2.63444  3.89995  2.65463  2.52747  2.36977  2.53960  3.27085  5.61687  4.22286    135 k x - -
          2.68633  4.42240  2.77498  2.73103  3.46369  2.40519  3.72509  3.29335  2.67756  2.69362  4.24705  2.90362  2.73709  3.18161  2.89816  2.37885  2.77524  2.98510  4.58492  3.61457
          0.50473  0.92550        *  0.40857  1.09243  0.00000        *
//
