# Supplementary material for: Remote homology clustering identifies lowly conserved families of effector proteins in plant-pathogenic fungi
Source: Microb Genom. 2021 Sep 1;7(9):000637. doi: 10.1099/mgen.0.000637 (PMC8715435; doi:10.1099/mgen.0.000637)
Supplement: Supplementary material 16 [file mgen-7-0637-s0016.zip › hmms/cluster-PC_01ZZX9.hmm]

HMMER3/f [3.3 | Nov 2019]
NAME  cluster-PC_01ZZX9
LENG  57
ALPH  amino
RF    yes
MM    no
CONS  yes
CS    no
MAP   yes
DATE  Wed Jul 22 12:45:08 2020
NSEQ  3
EFFN  0.799805
CKSUM 2295625727
STATS LOCAL MSV       -8.8125  0.71907
STATS LOCAL VITERBI   -9.1318  0.71907
STATS LOCAL FORWARD   -4.1039  0.71907
HMM          A        C        D        E        F        G        H        I        K        L        M        N        P        Q        R        S        T        V        W        Y   
            m->m     m->i     m->d     i->m     i->i     d->m     d->d
  COMPO   2.38613  2.75595  3.31698  3.10802  3.33491  2.49621  4.16590  3.08677  3.01845  2.34897  3.72334  3.22249  3.13955  3.06311  3.00265  2.72847  2.74695  2.78622  4.72734  3.31492
          2.68618  4.42225  2.77519  2.73123  3.46354  2.40513  3.72494  3.29354  2.67741  2.69355  4.24690  2.90347  2.73739  3.18146  2.89801  2.37887  2.77519  2.98518  4.58477  3.61503
          0.02558  4.07437  4.79671  0.61958  0.77255  0.00000        *
      1   3.13972  4.65905  4.27236  3.88566  3.31237  3.98813  4.57420  2.50888  3.64136  1.88050  1.03774  4.13683  4.45380  4.01219  3.82203  3.50779  3.45108  2.53753  5.17743  3.95489      1 m x - -
          2.68618  4.42225  2.77519  2.73123  3.46354  2.40513  3.72494  3.29354  2.67741  2.69355  4.24690  2.90347  2.73739  3.18146  2.89801  2.37887  2.77519  2.98518  4.58477  3.61503
          0.02558  4.07437  4.79671  0.61958  0.77255  0.48576  0.95510
      2   3.16776  5.12912  3.35647  2.94605  4.56206  3.63002  3.88736  4.00528  0.79165  3.52858  4.48362  3.35987  4.11978  3.07060  2.49138  3.19916  3.40819  3.70331  5.53697  4.38106      2 k x - -
          2.68618  4.42225  2.77519  2.73123  3.46354  2.40513  3.72494  3.29354  2.67741  2.69355  4.24690  2.90347  2.73739  3.18146  2.89801  2.37887  2.77519  2.98518  4.58477  3.61503
          0.02558  4.07437  4.79671  0.61958  0.77255  0.48576  0.95510
      3   2.77319  4.48715  3.65260  3.22811  3.49368  3.61072  4.13475  2.76527  3.09953  1.41975  3.49559  3.56884  2.10956  3.48070  3.38384  3.01254  3.08164  2.64784  5.11654  3.85690      3 l x - -
          2.68618  4.42225  2.77519  2.73123  3.46354  2.40513  3.72494  3.29354  2.67741  2.69355  4.24690  2.90347  2.73739  3.18146  2.89801  2.37887  2.77519  2.98518  4.58477  3.61503
          0.02558  4.07437  4.79671  0.61958  0.77255  0.48576  0.95510
      4   3.36956  4.70891  4.71237  4.25457  1.33305  4.41416  4.18730  2.48846  4.10052  1.38146  3.14464  4.33591  4.68485  4.19448  4.20043  3.78913  3.60390  2.57460  4.40719  2.84836      4 f x - -
          2.68618  4.42225  2.77519  2.73123  3.46354  2.40513  3.72494  3.29354  2.67741  2.69355  4.24690  2.90347  2.73739  3.18146  2.89801  2.37887  2.77519  2.98518  4.58477  3.61503
          0.02558  4.07437  4.79671  0.61958  0.77255  0.48576  0.95510
      5   1.33015  4.19641  3.62145  3.28686  4.17090  3.05548  4.28101  3.31870  3.26412  3.18926  4.09814  3.42023  3.78411  3.57557  3.55326  2.50250  1.69562  2.91747  5.58390  4.37922      5 a x - -
          2.68618  4.42225  2.77519  2.73123  3.46354  2.40513  3.72494  3.29354  2.67741  2.69355  4.24690  2.90347  2.73739  3.18146  2.89801  2.37887  2.77519  2.98518  4.58477  3.61503
          0.02558  4.07437  4.79671  0.61958  0.77255  0.48576  0.95510
      6   3.13796  4.43971  4.88708  4.39594  3.62305  4.50913  5.10739  1.29988  4.28691  2.12006  3.42229  4.60475  4.81724  4.54987  4.48025  3.90340  3.40504  1.10012  5.60262  4.39564      6 v x - -
          2.68618  4.42225  2.77519  2.73123  3.46354  2.40513  3.72494  3.29354  2.67741  2.69355  4.24690  2.90347  2.73739  3.18146  2.89801  2.37887  2.77519  2.98518  4.58477  3.61503
          0.02558  4.07437  4.79671  0.61958  0.77255  0.48576  0.95510
      7   3.38896  4.79399  4.51289  4.15823  3.22454  4.23638  4.75105  2.44422  3.92408  0.66125  3.19256  4.41411  4.63994  4.24365  4.06524  3.83780  3.67564  2.53311  5.17228  3.94068      7 L x - -
          2.68618  4.42225  2.77519  2.73123  3.46354  2.40513  3.72494  3.29354  2.67741  2.69355  4.24690  2.90347  2.73739  3.18146  2.89801  2.37887  2.77519  2.98518  4.58477  3.61503
          0.02558  4.07437  4.79671  0.61958  0.77255  0.48576  0.95510
      8   1.51482  4.20219  3.61185  3.27626  4.16329  3.06236  4.27346  3.30739  3.25229  3.17942  4.09068  3.41720  3.78780  3.56685  3.54287  2.50851  1.48871  2.91116  5.57714  4.37074      8 t x - -
          2.68618  4.42225  2.77519  2.73123  3.46354  2.40513  3.72494  3.29354  2.67741  2.69355  4.24690  2.90347  2.73739  3.18146  2.89801  2.37887  2.77519  2.98518  4.58477  3.61503
          0.02558  4.07437  4.79671  0.61958  0.77255  0.48576  0.95510
      9   1.33015  4.19641  3.62145  3.28686  4.17090  3.05548  4.28101  3.31870  3.26412  3.18926  4.09814  3.42023  3.78411  3.57557  3.55326  2.50250  1.69562  2.91747  5.58390  4.37922      9 a x - -
          2.68618  4.42225  2.77519  2.73123  3.46354  2.40513  3.72494  3.29354  2.67741  2.69355  4.24690  2.90347  2.73739  3.18146  2.89801  2.37887  2.77519  2.98518  4.58477  3.61503
          0.02558  4.07437  4.79671  0.61958  0.77255  0.48576  0.95510
     10   1.60363  4.36245  3.81537  3.37723  3.55004  3.56127  4.24852  2.54326  3.26249  1.63469  3.49406  3.64623  4.10339  3.60566  3.53551  2.95261  3.01174  2.39207  5.20158  3.96676     10 a x - -
          2.68618  4.42225  2.77519  2.73123  3.46354  2.40513  3.72494  3.29354  2.67741  2.69355  4.24690  2.90347  2.73739  3.18146  2.89801  2.37887  2.77519  2.98518  4.58477  3.61503
          0.02558  4.07437  4.79671  0.61958  0.77255  0.48576  0.95510
     11   3.38896  4.79399  4.51289  4.15823  3.22454  4.23638  4.75105  2.44422  3.92408  0.66125  3.19256  4.41411  4.63994  4.24365  4.06524  3.83780  3.67564  2.53311  5.17228  3.94068     11 L x - -
          2.68618  4.42225  2.77519  2.73123  3.46354  2.40513  3.72494  3.29354  2.67741  2.69355  4.24690  2.90347  2.73739  3.18146  2.89801  2.37887  2.77519  2.98518  4.58477  3.61503
          0.02558  4.07437  4.79671  0.61958  0.77255  0.48576  0.95510
     12   2.30278  4.24567  3.43792  3.12023  4.25407  3.03228  4.19181  3.61305  3.13264  3.34356  4.19602  3.32048  3.75502  3.45593  3.45116  1.40171  1.70322  3.13183  5.60965  4.37620     12 s x - -
          2.68618  4.42225  2.77519  2.73123  3.46354  2.40513  3.72494  3.29354  2.67741  2.69355  4.24690  2.90347  2.73739  3.18146  2.89801  2.37887  2.77519  2.98518  4.58477  3.61503
          0.02558  4.07437  4.79671  0.61958  0.77255  0.48576  0.95510
     13   3.12649  4.43822  4.85313  4.36403  3.62411  4.47945  5.08239  1.42347  4.25215  2.12942  3.42865  4.57515  4.79857  4.52180  4.45016  3.87392  3.39622  1.01738  5.59482  4.38280     13 v x - -
          2.68618  4.42225  2.77519  2.73123  3.46354  2.40513  3.72494  3.29354  2.67741  2.69355  4.24690  2.90347  2.73739  3.18146  2.89801  2.37887  2.77519  2.98518  4.58477  3.61503
          0.02558  4.07437  4.79671  0.61958  0.77255  0.48576  0.95510
     14   0.75779  4.30486  3.67881  3.48497  4.26435  3.12295  4.48157  3.42090  3.50673  3.29274  4.30616  3.57994  3.88176  3.83011  3.74002  2.65535  2.94698  3.03989  5.67106  4.49546     14 a x - -
          2.68618  4.42225  2.77519  2.73123  3.46354  2.40513  3.72494  3.29354  2.67741  2.69355  4.24690  2.90347  2.73739  3.18146  2.89801  2.37887  2.77519  2.98518  4.58477  3.61503
          0.02558  4.07437  4.79671  0.61958  0.77255  0.48576  0.95510
     15   2.93558  4.68628  3.65033  3.57769  4.70736  0.47598  4.68127  4.36039  3.78616  3.98772  4.96834  3.81528  4.08359  4.09468  3.99584  3.11401  3.43253  3.84970  5.74471  4.81762     15 G x - -
          2.68618  4.42225  2.77519  2.73123  3.46354  2.40513  3.72494  3.29354  2.67741  2.69355  4.24690  2.90347  2.73739  3.18146  2.89801  2.37887  2.77519  2.98518  4.58477  3.61503
          0.02558  4.07437  4.79671  0.61958  0.77255  0.48576  0.95510
     16   3.10362  4.46788  4.66753  4.11789  1.95578  4.29397  4.49390  2.19455  3.98967  1.40715  3.04139  4.30103  4.56694  4.12785  4.11997  3.62636  3.33635  1.74328  4.87411  3.57232     16 l x - -
          2.68618  4.42225  2.77519  2.73123  3.46354  2.40513  3.72494  3.29354  2.67741  2.69355  4.24690  2.90347  2.73739  3.18146  2.89801  2.37887  2.77519  2.98518  4.58477  3.61503
          0.02558  4.07437  4.79671  0.61958  0.77255  0.48576  0.95510
     17   1.33015  4.19641  3.62145  3.28686  4.17090  3.05548  4.28101  3.31870  3.26412  3.18926  4.09814  3.42023  3.78411  3.57557  3.55326  2.50250  1.69562  2.91747  5.58390  4.37922     17 a x - -
          2.68618  4.42225  2.77519  2.73123  3.46354  2.40513  3.72494  3.29354  2.67741  2.69355  4.24690  2.90347  2.73739  3.18146  2.89801  2.37887  2.77519  2.98518  4.58477  3.61503
          0.02558  4.07437  4.79671  0.61958  0.77255  0.48576  0.95510
     18   1.62381  4.20061  3.64099  3.20632  3.90779  3.16447  4.15276  3.06933  3.16703  2.94416  3.84880  3.40801  3.82284  3.46552  3.47814  1.92014  2.77136  2.01432  5.34536  4.12759     18 a x - -
          2.68618  4.42225  2.77519  2.73123  3.46354  2.40513  3.72494  3.29354  2.67741  2.69355  4.24690  2.90347  2.73739  3.18146  2.89801  2.37887  2.77519  2.98518  4.58477  3.61503
          0.02558  4.07437  4.79671  0.61958  0.77255  0.48576  0.95510
     19   0.75779  4.30486  3.67881  3.48497  4.26435  3.12295  4.48157  3.42090  3.50673  3.29274  4.30616  3.57994  3.88176  3.83011  3.74002  2.65535  2.94698  3.03989  5.67106  4.49546     19 a x - -
          2.68618  4.42225  2.77519  2.73123  3.46354  2.40513  3.72494  3.29354  2.67741  2.69355  4.24690  2.90347  2.73739  3.18146  2.89801  2.37887  2.77519  2.98518  4.58477  3.61503
          0.26492  4.07437  1.53372  0.61958  0.77255  0.48576  0.95510
     20   2.85738  4.84131  2.88366  2.63843  4.00568  3.34631  3.79629  3.63219  2.46146  3.13755  4.16677  3.09770  3.89965  1.28955  2.74603  2.90665  3.15460  3.36393  5.28337  3.97525     20 q . - -
          2.68618  4.42225  2.77519  2.73123  3.46354  2.40513  3.72494  3.29354  2.67741  2.69355  4.24690  2.90347  2.73739  3.18146  2.89801  2.37887  2.77519  2.98518  4.58477  3.61503
          0.03239  3.84183  4.56418  0.61958  0.77255  0.37449  1.16361
     21   3.05747  5.03936  3.05255  2.81539  4.23392  3.50984  3.97376  3.90059  2.62319  3.38225  4.40917  3.27512  4.06922  0.91340  2.90132  3.09888  3.35651  3.61907  5.47202  4.18125     21 q x - -
          2.68618  4.42225  2.77519  2.73123  3.46354  2.40513  3.72494  3.29354  2.67741  2.69355  4.24690  2.90347  2.73739  3.18146  2.89801  2.37887  2.77519  2.98518  4.58477  3.61503
          0.02558  4.07437  4.79671  0.61958  0.77255  0.48576  0.95510
     22   2.55255  4.65256  2.78982  2.58654  4.36902  3.16514  3.93069  3.89432  2.81423  3.50533  4.34025  1.64903  3.81229  3.13197  3.22909  1.72548  2.94342  3.42634  5.65010  4.29538     22 n x - -
          2.68618  4.42225  2.77519  2.73123  3.46354  2.40513  3.72494  3.29354  2.67741  2.69355  4.24690  2.90347  2.73739  3.18146  2.89801  2.37887  2.77519  2.98518  4.58477  3.61503
          0.02558  4.07437  4.79671  0.61958  0.77255  0.48576  0.95510
     23   2.83769  0.60900  4.39713  4.18614  4.13656  3.41393  4.78934  3.31859  4.01597  3.22269  4.35215  4.11990  4.13625  4.35399  4.10290  3.10906  3.32179  3.04831  5.50461  4.42155     23 C x - -
          2.68618  4.42225  2.77519  2.73123  3.46354  2.40513  3.72494  3.29354  2.67741  2.69355  4.24690  2.90347  2.73739  3.18146  2.89801  2.37887  2.77519  2.98518  4.58477  3.61503
          0.02558  4.07437  4.79671  0.61958  0.77255  0.48576  0.95510
     24   3.24656  5.06250  3.75910  3.23365  4.46897  3.68977  3.99005  4.02865  2.34523  3.50802  4.50688  3.57585  4.18610  3.20379  0.70961  3.32345  3.50104  3.74484  5.47224  4.35675     24 r x - -
          2.68618  4.42225  2.77519  2.73123  3.46354  2.40513  3.72494  3.29354  2.67741  2.69355  4.24690  2.90347  2.73739  3.18146  2.89801  2.37887  2.77519  2.98518  4.58477  3.61503
          0.02558  4.07437  4.79671  0.61958  0.77255  0.48576  0.95510
     25   3.05747  5.03936  3.05255  2.81539  4.23392  3.50984  3.97376  3.90059  2.62319  3.38225  4.40917  3.27512  4.06922  0.91340  2.90132  3.09888  3.35651  3.61907  5.47202  4.18125     25 q x - -
          2.68618  4.42225  2.77519  2.73123  3.46354  2.40513  3.72494  3.29354  2.67741  2.69355  4.24690  2.90347  2.73739  3.18146  2.89801  2.37887  2.77519  2.98518  4.58477  3.61503
          0.02558  4.07437  4.79671  0.61958  0.77255  0.48576  0.95510
     26   3.38896  4.79399  4.51289  4.15823  3.22454  4.23638  4.75105  2.44422  3.92408  0.66125  3.19256  4.41411  4.63994  4.24365  4.06524  3.83780  3.67564  2.53311  5.17228  3.94068     26 L x - -
          2.68618  4.42225  2.77519  2.73123  3.46354  2.40513  3.72494  3.29354  2.67741  2.69355  4.24690  2.90347  2.73739  3.18146  2.89801  2.37887  2.77519  2.98518  4.58477  3.61503
          0.02558  4.07437  4.79671  0.61958  0.77255  0.48576  0.95510
     27   2.55255  4.65256  2.78982  2.58654  4.36902  3.16514  3.93069  3.89432  2.81423  3.50533  4.34025  1.64903  3.81229  3.13197  3.22909  1.72548  2.94342  3.42634  5.65010  4.29538     27 n x - -
          2.68618  4.42225  2.77519  2.73123  3.46354  2.40513  3.72494  3.29354  2.67741  2.69355  4.24690  2.90347  2.73739  3.18146  2.89801  2.37887  2.77519  2.98518  4.58477  3.61503
          0.02558  4.07437  4.79671  0.61958  0.77255  0.48576  0.95510
     28   1.84406  4.91045  2.63520  1.54007  4.36921  3.29889  3.81385  3.70494  2.67002  3.37208  4.23865  2.93577  3.86310  2.98834  3.11915  2.74241  3.02831  3.35034  5.62459  4.26959     28 e x - -
          2.68618  4.42225  2.77519  2.73123  3.46354  2.40513  3.72494  3.29354  2.67741  2.69355  4.24690  2.90347  2.73739  3.18146  2.89801  2.37887  2.77519  2.98518  4.58477  3.61503
          0.02558  4.07437  4.79671  0.61958  0.77255  0.48576  0.95510
     29   2.88667  5.34261  1.66478  2.22337  4.62390  3.30423  3.75753  4.15129  2.65421  3.66058  4.49933  2.79257  3.87208  1.69824  3.16694  2.81165  3.16006  3.74820  5.80198  4.35545     29 d x - -
          2.68618  4.42225  2.77519  2.73123  3.46354  2.40513  3.72494  3.29354  2.67741  2.69355  4.24690  2.90347  2.73739  3.18146  2.89801  2.37887  2.77519  2.98518  4.58477  3.61503
          0.02558  4.07437  4.79671  0.61958  0.77255  0.48576  0.95510
     30   3.72501  4.93792  4.69996  4.40492  1.27472  4.45408  3.49412  3.40261  4.24653  2.71925  3.99426  4.12380  4.75883  4.19114  4.26275  3.82739  3.94539  3.33017  3.62567  1.08932     30 y x - -
          2.68618  4.42225  2.77519  2.73123  3.46354  2.40513  3.72494  3.29354  2.67741  2.69355  4.24690  2.90347  2.73739  3.18146  2.89801  2.37887  2.77519  2.98518  4.58477  3.61503
          0.02558  4.07437  4.79671  0.61958  0.77255  0.48576  0.95510
     31   2.83769  0.60900  4.39713  4.18614  4.13656  3.41393  4.78934  3.31859  4.01597  3.22269  4.35215  4.11990  4.13625  4.35399  4.10290  3.10906  3.32179  3.04831  5.50461  4.42155     31 C x - -
          2.68618  4.42225  2.77519  2.73123  3.46354  2.40513  3.72494  3.29354  2.67741  2.69355  4.24690  2.90347  2.73739  3.18146  2.89801  2.37887  2.77519  2.98518  4.58477  3.61503
          0.02558  4.07437  4.79671  0.61958  0.77255  0.48576  0.95510
     32   2.88467  5.28133  2.50277  1.50506  4.58212  3.36311  3.72161  4.05605  2.47692  3.56151  4.40316  2.85153  3.89050  1.92219  2.89874  2.82537  3.13744  3.67727  5.70902  4.31909     32 e x - -
          2.68618  4.42225  2.77519  2.73123  3.46354  2.40513  3.72494  3.29354  2.67741  2.69355  4.24690  2.90347  2.73739  3.18146  2.89801  2.37887  2.77519  2.98518  4.58477  3.61503
          0.02558  4.07437  4.79671  0.61958  0.77255  0.48576  0.95510
     33   2.83769  0.60900  4.39713  4.18614  4.13656  3.41393  4.78934  3.31859  4.01597  3.22269  4.35215  4.11990  4.13625  4.35399  4.10290  3.10906  3.32179  3.04831  5.50461  4.42155     33 C x - -
          2.68618  4.42225  2.77519  2.73123  3.46354  2.40513  3.72494  3.29354  2.67741  2.69355  4.24690  2.90347  2.73739  3.18146  2.89801  2.37887  2.77519  2.98518  4.58477  3.61503
          0.02558  4.07437  4.79671  0.61958  0.77255  0.48576  0.95510
     34   2.30543  4.27559  3.28261  3.07274  4.45054  1.69840  4.24968  3.92679  3.23173  3.58788  4.40676  3.28712  3.74198  3.50993  3.56384  1.32903  2.79760  3.33347  5.76264  4.52887     34 s x - -
          2.68618  4.42225  2.77519  2.73123  3.46354  2.40513  3.72494  3.29354  2.67741  2.69355  4.24690  2.90347  2.73739  3.18146  2.89801  2.37887  2.77519  2.98518  4.58477  3.61503
          0.02558  4.07437  4.79671  0.61958  0.77255  0.48576  0.95510
     35   2.33016  4.26933  3.38917  3.13416  4.33531  1.48843  4.24429  3.69753  3.20707  3.42625  4.28134  3.33595  3.76915  3.51591  3.52000  2.50383  1.65529  3.19685  5.67104  4.45864     35 g x - -
          2.68618  4.42225  2.77519  2.73123  3.46354  2.40513  3.72494  3.29354  2.67741  2.69355  4.24690  2.90347  2.73739  3.18146  2.89801  2.37887  2.77519  2.98518  4.58477  3.61503
          0.02558  4.07437  4.79671  0.61958  0.77255  0.48576  0.95510
     36   2.75049  4.46572  3.57198  3.15257  2.99226  3.58718  3.83812  2.98862  3.04417  2.66874  3.68259  3.46261  4.07435  3.39859  3.33036  2.95107  2.18434  2.77712  4.57195  1.57529     36 y x - -
          2.68618  4.42225  2.77519  2.73123  3.46354  2.40513  3.72494  3.29354  2.67741  2.69355  4.24690  2.90347  2.73739  3.18146  2.89801  2.37887  2.77519  2.98518  4.58477  3.61503
          0.02558  4.07437  4.79671  0.61958  0.77255  0.48576  0.95510
     37   2.83769  0.60900  4.39713  4.18614  4.13656  3.41393  4.78934  3.31859  4.01597  3.22269  4.35215  4.11990  4.13625  4.35399  4.10290  3.10906  3.32179  3.04831  5.50461  4.42155     37 C x - -
          2.68618  4.42225  2.77519  2.73123  3.46354  2.40513  3.72494  3.29354  2.67741  2.69355  4.24690  2.90347  2.73739  3.18146  2.89801  2.37887  2.77519  2.98518  4.58477  3.61503
          0.02558  4.07437  4.79671  0.61958  0.77255  0.48576  0.95510
     38   3.55129  4.95796  4.14238  3.91371  2.32980  4.07010  3.73170  3.53384  3.76573  2.93448  4.18859  3.98081  4.54113  4.02240  3.90614  3.66612  3.84002  3.41447  3.97987  0.68635     38 Y x - -
          2.68618  4.42225  2.77519  2.73123  3.46354  2.40513  3.72494  3.29354  2.67741  2.69355  4.24690  2.90347  2.73739  3.18146  2.89801  2.37887  2.77519  2.98518  4.58477  3.61503
          0.02558  4.07437  4.79671  0.61958  0.77255  0.48576  0.95510
     39   2.74003  4.80406  3.17827  2.63267  4.02016  3.51442  3.67689  3.44355  2.28897  2.35892  3.91747  2.37685  3.91951  2.85425  1.94018  2.79930  2.96694  3.15544  5.26394  3.97072     39 r x - -
          2.68618  4.42225  2.77519  2.73123  3.46354  2.40513  3.72494  3.29354  2.67741  2.69355  4.24690  2.90347  2.73739  3.18146  2.89801  2.37887  2.77519  2.98518  4.58477  3.61503
          0.02558  4.07437  4.79671  0.61958  0.77255  0.48576  0.95510
     40   2.53411  4.37797  3.62121  3.38856  4.16086  3.20910  4.38870  3.31324  3.33554  3.16943  4.21068  3.56131  3.93054  3.72121  3.58125  2.73813  0.87042  2.98593  5.58052  4.37897     40 t x - -
          2.68618  4.42225  2.77519  2.73123  3.46354  2.40513  3.72494  3.29354  2.67741  2.69355  4.24690  2.90347  2.73739  3.18146  2.89801  2.37887  2.77519  2.98518  4.58477  3.61503
          0.02558  4.07437  4.79671  0.61958  0.77255  0.48576  0.95510
     41   3.24656  5.06250  3.75910  3.23365  4.46897  3.68977  3.99005  4.02865  2.34523  3.50802  4.50688  3.57585  4.18610  3.20379  0.70961  3.32345  3.50104  3.74484  5.47224  4.35675     41 r x - -
          2.68618  4.42225  2.77519  2.73123  3.46354  2.40513  3.72494  3.29354  2.67741  2.69355  4.24690  2.90347  2.73739  3.18146  2.89801  2.37887  2.77519  2.98518  4.58477  3.61503
          0.02558  4.07437  4.79671  0.61958  0.77255  0.48576  0.95510
     42   2.97231  5.47898  1.22337  2.16206  4.79639  3.24911  3.83387  4.36458  2.87172  3.87717  4.73888  1.97228  3.88667  3.01027  3.46609  2.86993  3.27934  3.92802  6.00172  4.49546     42 d x - -
          2.68618  4.42225  2.77519  2.73123  3.46354  2.40513  3.72494  3.29354  2.67741  2.69355  4.24690  2.90347  2.73739  3.18146  2.89801  2.37887  2.77519  2.98518  4.58477  3.61503
          0.02558  4.07437  4.79671  0.61958  0.77255  0.48576  0.95510
     43   2.93558  4.68628  3.65033  3.57769  4.70736  0.47598  4.68127  4.36039  3.78616  3.98772  4.96834  3.81528  4.08359  4.09468  3.99584  3.11401  3.43253  3.84970  5.74471  4.81762     43 G x - -
          2.68618  4.42225  2.77519  2.73123  3.46354  2.40513  3.72494  3.29354  2.67741  2.69355  4.24690  2.90347  2.73739  3.18146  2.89801  2.37887  2.77519  2.98518  4.58477  3.61503
          0.02558  4.07437  4.79671  0.61958  0.77255  0.48576  0.95510
     44   2.93558  4.68628  3.65033  3.57769  4.70736  0.47598  4.68127  4.36039  3.78616  3.98772  4.96834  3.81528  4.08359  4.09468  3.99584  3.11401  3.43253  3.84970  5.74471  4.81762     44 G x - -
          2.68618  4.42225  2.77519  2.73123  3.46354  2.40513  3.72494  3.29354  2.67741  2.69355  4.24690  2.90347  2.73739  3.18146  2.89801  2.37887  2.77519  2.98518  4.58477  3.61503
          0.02558  4.07437  4.79671  0.61958  0.77255  0.48576  0.95510
     45   2.83769  0.60900  4.39713  4.18614  4.13656  3.41393  4.78934  3.31859  4.01597  3.22269  4.35215  4.11990  4.13625  4.35399  4.10290  3.10906  3.32179  3.04831  5.50461  4.42155     45 C x - -
          2.68618  4.42225  2.77519  2.73123  3.46354  2.40513  3.72494  3.29354  2.67741  2.69355  4.24690  2.90347  2.73739  3.18146  2.89801  2.37887  2.77519  2.98518  4.58477  3.61503
          0.02558  4.07437  4.79671  0.61958  0.77255  0.48576  0.95510
     46   2.57464  4.67956  2.75574  2.57103  4.37616  3.17070  3.93157  3.91309  2.81779  3.52401  4.36406  1.47091  3.82041  3.13510  3.23220  1.94266  2.96473  3.44738  5.65901  4.29625     46 n x - -
          2.68618  4.42225  2.77519  2.73123  3.46354  2.40513  3.72494  3.29354  2.67741  2.69355  4.24690  2.90347  2.73739  3.18146  2.89801  2.37887  2.77519  2.98518  4.58477  3.61503
          0.02558  4.07437  4.79671  0.61958  0.77255  0.48576  0.95510
     47   3.04176  4.76050  3.67151  3.54303  4.51335  3.43681  4.60004  4.11560  3.61858  3.71849  4.77994  3.82726  0.52529  4.00109  3.83733  3.21656  3.50006  3.73707  5.63983  4.63820     47 P x - -
          2.68618  4.42225  2.77519  2.73123  3.46354  2.40513  3.72494  3.29354  2.67741  2.69355  4.24690  2.90347  2.73739  3.18146  2.89801  2.37887  2.77519  2.98518  4.58477  3.61503
          0.02558  4.07437  4.79671  0.61958  0.77255  0.48576  0.95510
     48   1.51161  4.29358  3.39211  3.10551  4.25920  3.07060  4.20592  3.58251  3.15174  3.31879  4.20455  3.33239  1.64129  3.47272  3.47229  2.53121  2.82117  3.13307  5.61533  4.39265     48 a x - -
          2.68618  4.42225  2.77519  2.73123  3.46354  2.40513  3.72494  3.29354  2.67741  2.69355  4.24690  2.90347  2.73739  3.18146  2.89801  2.37887  2.77519  2.98518  4.58477  3.61503
          0.02558  4.07437  4.79671  0.61958  0.77255  0.48576  0.95510
     49   2.62227  4.44786  3.44852  3.11457  3.80780  1.40951  4.12180  3.14830  3.07125  1.96151  3.89311  3.43027  3.96380  3.44618  3.37282  2.81195  2.99948  2.89165  5.27317  3.99344     49 g x - -
          2.68618  4.42225  2.77519  2.73123  3.46354  2.40513  3.72494  3.29354  2.67741  2.69355  4.24690  2.90347  2.73739  3.18146  2.89801  2.37887  2.77519  2.98518  4.58477  3.61503
          0.02558  4.07437  4.79671  0.61958  0.77255  0.48576  0.95510
     50   2.54243  4.58858  3.18291  2.68453  4.11210  3.31311  3.78579  3.50563  2.51060  3.13551  3.97337  3.10901  3.83094  2.96880  2.21023  2.07928  1.99687  3.14618  5.37406  4.09651     50 t x - -
          2.68618  4.42225  2.77519  2.73123  3.46354  2.40513  3.72494  3.29354  2.67741  2.69355  4.24690  2.90347  2.73739  3.18146  2.89801  2.37887  2.77519  2.98518  4.58477  3.61503
          0.02558  4.07437  4.79671  0.61958  0.77255  0.48576  0.95510
     51   3.58991  4.84036  4.70551  4.36388  1.33076  4.37988  3.57465  3.23748  4.17331  2.54971  3.82033  4.13475  4.69647  4.16842  4.19876  3.76651  3.81607  3.18446  1.57575  2.00858     51 f x - -
          2.68618  4.42225  2.77519  2.73123  3.46354  2.40513  3.72494  3.29354  2.67741  2.69355  4.24690  2.90347  2.73739  3.18146  2.89801  2.37887  2.77519  2.98518  4.58477  3.61503
          0.02558  4.07437  4.79671  0.61958  0.77255  0.48576  0.95510
     52   2.86861  4.37954  4.05684  3.57158  2.89345  3.87178  4.00651  2.46741  3.42969  2.30920  3.42930  3.79307  4.27477  3.71076  3.64967  3.21107  3.12926  1.50698  4.54043  1.97536     52 v x - -
          2.68618  4.42225  2.77519  2.73123  3.46354  2.40513  3.72494  3.29354  2.67741  2.69355  4.24690  2.90347  2.73739  3.18146  2.89801  2.37887  2.77519  2.98518  4.58477  3.61503
          0.02558  4.07437  4.79671  0.61958  0.77255  0.48576  0.95510
     53   2.93558  4.68628  3.65033  3.57769  4.70736  0.47598  4.68127  4.36039  3.78616  3.98772  4.96834  3.81528  4.08359  4.09468  3.99584  3.11401  3.43253  3.84970  5.74471  4.81762     53 G x - -
          2.68618  4.42225  2.77519  2.73123  3.46354  2.40513  3.72494  3.29354  2.67741  2.69355  4.24690  2.90347  2.73739  3.18146  2.89801  2.37887  2.77519  2.98518  4.58477  3.61503
          0.02558  4.07437  4.79671  0.61958  0.77255  0.48576  0.95510
     54   2.90658  4.62321  3.73415  3.16132  3.52139  3.75834  3.95382  2.86048  2.61729  1.37776  3.50762  3.52249  4.15380  3.24158  2.10785  3.11492  3.14245  2.76078  5.07369  3.81911     54 l x - -
          2.68618  4.42225  2.77519  2.73123  3.46354  2.40513  3.72494  3.29354  2.67741  2.69355  4.24690  2.90347  2.73739  3.18146  2.89801  2.37887  2.77519  2.98518  4.58477  3.61503
          0.02558  4.07437  4.79671  0.61958  0.77255  0.48576  0.95510
     55   2.83769  0.60900  4.39713  4.18614  4.13656  3.41393  4.78934  3.31859  4.01597  3.22269  4.35215  4.11990  4.13625  4.35399  4.10290  3.10906  3.32179  3.04831  5.50461  4.42155     55 C x - -
          2.68618  4.42225  2.77519  2.73123  3.46354  2.40513  3.72494  3.29354  2.67741  2.69355  4.24690  2.90347  2.73739  3.18146  2.89801  2.37887  2.77519  2.98518  4.58477  3.61503
          0.02558  4.07437  4.79671  0.61958  0.77255  0.48576  0.95510
     56   3.04176  4.76050  3.67151  3.54303  4.51335  3.43681  4.60004  4.11560  3.61858  3.71849  4.77994  3.82726  0.52529  4.00109  3.83733  3.21656  3.50006  3.73707  5.63983  4.63820     56 P x - -
          2.68618  4.42225  2.77519  2.73123  3.46354  2.40513  3.72494  3.29354  2.67741  2.69355  4.24690  2.90347  2.73739  3.18146  2.89801  2.37887  2.77519  2.98518  4.58477  3.61503
          0.02558  4.07437  4.79671  0.61958  0.77255  0.48576  0.95510
     57   3.38896  4.79399  4.51289  4.15823  3.22454  4.23638  4.75105  2.44422  3.92408  0.66125  3.19256  4.41411  4.63994  4.24365  4.06524  3.83780  3.67564  2.53311  5.17228  3.94068     57 L x - -
          2.68595  4.42252  2.77547  2.73046  3.46273  2.40540  3.72521  3.29381  2.67718  2.69382  4.24717  2.90374  2.73767  3.18173  2.89766  2.37914  2.77438  2.98545  4.58504  3.61530
          0.25663  1.48568        *  1.80384  0.17992  0.00000        *
//
