# Supplementary material for: Remote homology clustering identifies lowly conserved families of effector proteins in plant-pathogenic fungi
Source: Microb Genom. 2021 Sep 1;7(9):000637. doi: 10.1099/mgen.0.000637 (PMC8715435; doi:10.1099/mgen.0.000637)
Supplement: Supplementary material 16 [file mgen-7-0637-s0016.zip › hmms/cluster-PC_048H5Z.hmm]

HMMER3/f [3.3 | Nov 2019]
NAME  cluster-PC_048H5Z
LENG  74
ALPH  amino
RF    yes
MM    no
CONS  yes
CS    no
MAP   yes
DATE  Wed Jul 22 12:47:13 2020
NSEQ  1
EFFN  0.488281
CKSUM 1579928005
STATS LOCAL MSV       -8.9206  0.71863
STATS LOCAL VITERBI   -9.5685  0.71863
STATS LOCAL FORWARD   -4.3392  0.71863
HMM          A        C        D        E        F        G        H        I        K        L        M        N        P        Q        R        S        T        V        W        Y   
            m->m     m->i     m->d     i->m     i->i     d->m     d->d
  COMPO   2.61764  3.50694  3.04979  2.90874  3.26442  3.17089  3.45030  2.82853  2.83015  2.31871  3.75425  3.16052  2.95495  3.38055  2.74109  2.49886  2.93533  2.55784  4.49603  3.63629
          2.68618  4.42225  2.77519  2.73123  3.46354  2.40513  3.72494  3.29354  2.67741  2.69355  4.24690  2.90347  2.73739  3.18146  2.89801  2.37887  2.77519  2.98518  4.58477  3.61503
          0.03170  3.86298  4.58533  0.61958  0.77255  0.00000        *
      1   2.96181  4.51209  4.03926  3.63205  3.20368  3.82700  4.36939  2.37833  3.40063  1.79982  1.39622  3.91070  4.28759  3.78315  3.60705  3.30991  3.26695  2.38334  5.04321  3.80412      1 m x - -
          2.68618  4.42225  2.77519  2.73123  3.46354  2.40513  3.72494  3.29354  2.67741  2.69355  4.24690  2.90347  2.73739  3.18146  2.89801  2.37887  2.77519  2.98518  4.58477  3.61503
          0.03170  3.86298  4.58533  0.61958  0.77255  0.48576  0.95510
      2   2.71565  4.71182  2.70320  2.58774  4.07386  3.17767  3.91347  3.78224  2.81640  3.43020  4.38554  1.17495  3.82909  3.18625  3.17070  2.78322  3.09722  3.40541  5.38087  4.02291      2 n x - -
          2.68618  4.42225  2.77519  2.73123  3.46354  2.40513  3.72494  3.29354  2.67741  2.69355  4.24690  2.90347  2.73739  3.18146  2.89801  2.37887  2.77519  2.98518  4.58477  3.61503
          0.03170  3.86298  4.58533  0.61958  0.77255  0.48576  0.95510
      3   3.24636  4.65093  4.22570  3.93843  1.02737  3.93827  3.87316  2.77126  3.84571  2.14352  3.50285  4.00852  4.39710  4.01631  3.96778  3.51675  3.54750  2.76125  4.12511  2.49334      3 f x - -
          2.68618  4.42225  2.77519  2.73123  3.46354  2.40513  3.72494  3.29354  2.67741  2.69355  4.24690  2.90347  2.73739  3.18146  2.89801  2.37887  2.77519  2.98518  4.58477  3.61503
          0.03170  3.86298  4.58533  0.61958  0.77255  0.48576  0.95510
      4   2.73904  4.49792  3.34519  3.18289  4.17881  3.18597  4.26109  3.72182  3.23938  3.34967  4.39915  3.49053  0.84545  3.62845  3.48596  2.90624  3.17986  3.36827  5.36793  4.29936      4 p x - -
          2.68618  4.42225  2.77519  2.73123  3.46354  2.40513  3.72494  3.29354  2.67741  2.69355  4.24690  2.90347  2.73739  3.18146  2.89801  2.37887  2.77519  2.98518  4.58477  3.61503
          0.03170  3.86298  4.58533  0.61958  0.77255  0.48576  0.95510
      5   3.24636  4.65093  4.22570  3.93843  1.02737  3.93827  3.87316  2.77126  3.84571  2.14352  3.50285  4.00852  4.39710  4.01631  3.96778  3.51675  3.54750  2.76125  4.12511  2.49334      5 f x - -
          2.68618  4.42225  2.77519  2.73123  3.46354  2.40513  3.72494  3.29354  2.67741  2.69355  4.24690  2.90347  2.73739  3.18146  2.89801  2.37887  2.77519  2.98518  4.58477  3.61503
          0.03170  3.86298  4.58533  0.61958  0.77255  0.48576  0.95510
      6   2.96353  4.92684  3.13888  2.76218  4.31110  3.45396  3.75407  3.73978  1.05132  3.30696  4.26896  3.18705  3.95500  2.94612  2.43001  3.00616  3.21752  3.44812  5.36968  4.18110      6 k x - -
          2.68618  4.42225  2.77519  2.73123  3.46354  2.40513  3.72494  3.29354  2.67741  2.69355  4.24690  2.90347  2.73739  3.18146  2.89801  2.37887  2.77519  2.98518  4.58477  3.61503
          0.03170  3.86298  4.58533  0.61958  0.77255  0.48576  0.95510
      7   2.99485  4.83455  3.48454  2.99765  4.18673  3.48461  3.81755  3.72783  2.23377  3.24549  4.24596  3.35809  3.98769  3.03839  0.99297  3.07951  3.26148  3.45220  5.27365  4.11620      7 r x - -
          2.68618  4.42225  2.77519  2.73123  3.46354  2.40513  3.72494  3.29354  2.67741  2.69355  4.24690  2.90347  2.73739  3.18146  2.89801  2.37887  2.77519  2.98518  4.58477  3.61503
          0.03170  3.86298  4.58533  0.61958  0.77255  0.48576  0.95510
      8   2.99485  4.83455  3.48454  2.99765  4.18673  3.48461  3.81755  3.72783  2.23377  3.24549  4.24596  3.35809  3.98769  3.03839  0.99297  3.07951  3.26148  3.45220  5.27365  4.11620      8 r x - -
          2.68618  4.42225  2.77519  2.73123  3.46354  2.40513  3.72494  3.29354  2.67741  2.69355  4.24690  2.90347  2.73739  3.18146  2.89801  2.37887  2.77519  2.98518  4.58477  3.61503
          0.03170  3.86298  4.58533  0.61958  0.77255  0.48576  0.95510
      9   2.31041  4.23066  3.19825  3.01363  4.06686  2.96072  4.12372  3.58821  3.08676  3.30919  4.23610  3.23990  3.69875  3.43682  3.37305  1.10544  2.78984  3.12539  5.44012  4.15035      9 s x - -
          2.68618  4.42225  2.77519  2.73123  3.46354  2.40513  3.72494  3.29354  2.67741  2.69355  4.24690  2.90347  2.73739  3.18146  2.89801  2.37887  2.77519  2.98518  4.58477  3.61503
          0.03170  3.86298  4.58533  0.61958  0.77255  0.48576  0.95510
     10   2.99485  4.83455  3.48454  2.99765  4.18673  3.48461  3.81755  3.72783  2.23377  3.24549  4.24596  3.35809  3.98769  3.03839  0.99297  3.07951  3.26148  3.45220  5.27365  4.11620     10 r x - -
          2.68618  4.42225  2.77519  2.73123  3.46354  2.40513  3.72494  3.29354  2.67741  2.69355  4.24690  2.90347  2.73739  3.18146  2.89801  2.37887  2.77519  2.98518  4.58477  3.61503
          0.03170  3.86298  4.58533  0.61958  0.77255  0.48576  0.95510
     11   3.14468  4.60979  4.17425  3.81410  3.13218  3.97006  4.47282  2.33577  3.58194  0.88696  3.15819  4.09049  4.40708  3.95254  3.75954  3.53989  3.43938  2.37063  5.00797  3.72908     11 l x - -
          2.68618  4.42225  2.77519  2.73123  3.46354  2.40513  3.72494  3.29354  2.67741  2.69355  4.24690  2.90347  2.73739  3.18146  2.89801  2.37887  2.77519  2.98518  4.58477  3.61503
          0.03170  3.86298  4.58533  0.61958  0.77255  0.48576  0.95510
     12   2.80061  4.34589  4.11215  3.77504  3.54320  3.71402  4.57841  2.05091  3.64267  2.23191  3.50983  3.96638  4.27509  4.00318  3.85608  3.21700  3.16241  1.03694  5.32603  4.05703     12 v x - -
          2.68618  4.42225  2.77519  2.73123  3.46354  2.40513  3.72494  3.29354  2.67741  2.69355  4.24690  2.90347  2.73739  3.18146  2.89801  2.37887  2.77519  2.98518  4.58477  3.61503
          0.03170  3.86298  4.58533  0.61958  0.77255  0.48576  0.95510
     13   3.14468  4.60979  4.17425  3.81410  3.13218  3.97006  4.47282  2.33577  3.58194  0.88696  3.15819  4.09049  4.40708  3.95254  3.75954  3.53989  3.43938  2.37063  5.00797  3.72908     13 l x - -
          2.68618  4.42225  2.77519  2.73123  3.46354  2.40513  3.72494  3.29354  2.67741  2.69355  4.24690  2.90347  2.73739  3.18146  2.89801  2.37887  2.77519  2.98518  4.58477  3.61503
          0.03170  3.86298  4.58533  0.61958  0.77255  0.48576  0.95510
     14   3.02372  4.44516  4.32211  3.93759  3.36785  4.05622  4.66751  1.08972  3.76554  1.95588  3.30473  4.18427  4.48838  4.11483  3.96320  3.55064  3.32307  1.84577  5.25668  3.99413     14 i x - -
          2.68618  4.42225  2.77519  2.73123  3.46354  2.40513  3.72494  3.29354  2.67741  2.69355  4.24690  2.90347  2.73739  3.18146  2.89801  2.37887  2.77519  2.98518  4.58477  3.61503
          0.03170  3.86298  4.58533  0.61958  0.77255  0.48576  0.95510
     15   3.14468  4.60979  4.17425  3.81410  3.13218  3.97006  4.47282  2.33577  3.58194  0.88696  3.15819  4.09049  4.40708  3.95254  3.75954  3.53989  3.43938  2.37063  5.00797  3.72908     15 l x - -
          2.68618  4.42225  2.77519  2.73123  3.46354  2.40513  3.72494  3.29354  2.67741  2.69355  4.24690  2.90347  2.73739  3.18146  2.89801  2.37887  2.77519  2.98518  4.58477  3.61503
          0.03170  3.86298  4.58533  0.61958  0.77255  0.48576  0.95510
     16   3.14468  4.60979  4.17425  3.81410  3.13218  3.97006  4.47282  2.33577  3.58194  0.88696  3.15819  4.09049  4.40708  3.95254  3.75954  3.53989  3.43938  2.37063  5.00797  3.72908     16 l x - -
          2.68618  4.42225  2.77519  2.73123  3.46354  2.40513  3.72494  3.29354  2.67741  2.69355  4.24690  2.90347  2.73739  3.18146  2.89801  2.37887  2.77519  2.98518  4.58477  3.61503
          0.03170  3.86298  4.58533  0.61958  0.77255  0.48576  0.95510
     17   3.24636  4.65093  4.22570  3.93843  1.02737  3.93827  3.87316  2.77126  3.84571  2.14352  3.50285  4.00852  4.39710  4.01631  3.96778  3.51675  3.54750  2.76125  4.12511  2.49334     17 f x - -
          2.68618  4.42225  2.77519  2.73123  3.46354  2.40513  3.72494  3.29354  2.67741  2.69355  4.24690  2.90347  2.73739  3.18146  2.89801  2.37887  2.77519  2.98518  4.58477  3.61503
          0.03170  3.86298  4.58533  0.61958  0.77255  0.48576  0.95510
     18   2.31041  4.23066  3.19825  3.01363  4.06686  2.96072  4.12372  3.58821  3.08676  3.30919  4.23610  3.23990  3.69875  3.43682  3.37305  1.10544  2.78984  3.12539  5.44012  4.15035     18 s x - -
          2.68618  4.42225  2.77519  2.73123  3.46354  2.40513  3.72494  3.29354  2.67741  2.69355  4.24690  2.90347  2.73739  3.18146  2.89801  2.37887  2.77519  2.98518  4.58477  3.61503
          0.03170  3.86298  4.58533  0.61958  0.77255  0.48576  0.95510
     19   2.57566  0.95988  4.09234  3.82986  3.82343  3.20058  4.47903  2.96582  3.65676  2.88170  4.00270  3.81937  3.90679  4.00325  3.78280  2.84728  3.04163  2.71102  5.24150  4.11117     19 c x - -
          2.68618  4.42225  2.77519  2.73123  3.46354  2.40513  3.72494  3.29354  2.67741  2.69355  4.24690  2.90347  2.73739  3.18146  2.89801  2.37887  2.77519  2.98518  4.58477  3.61503
          0.03170  3.86298  4.58533  0.61958  0.77255  0.48576  0.95510
     20   2.57566  0.95988  4.09234  3.82986  3.82343  3.20058  4.47903  2.96582  3.65676  2.88170  4.00270  3.81937  3.90679  4.00325  3.78280  2.84728  3.04163  2.71102  5.24150  4.11117     20 c x - -
          2.68618  4.42225  2.77519  2.73123  3.46354  2.40513  3.72494  3.29354  2.67741  2.69355  4.24690  2.90347  2.73739  3.18146  2.89801  2.37887  2.77519  2.98518  4.58477  3.61503
          0.03170  3.86298  4.58533  0.61958  0.77255  0.48576  0.95510
     21   3.31998  4.69802  4.07675  3.78053  2.65679  3.71960  3.88834  3.34322  3.50297  2.73973  3.97745  3.93152  4.23655  3.89108  3.63297  3.52377  3.61991  3.23329  0.90464  2.65939     21 w x - -
          2.68618  4.42225  2.77519  2.73123  3.46354  2.40513  3.72494  3.29354  2.67741  2.69355  4.24690  2.90347  2.73739  3.18146  2.89801  2.37887  2.77519  2.98518  4.58477  3.61503
          0.03170  3.86298  4.58533  0.61958  0.77255  0.48576  0.95510
     22   2.31041  4.23066  3.19825  3.01363  4.06686  2.96072  4.12372  3.58821  3.08676  3.30919  4.23610  3.23990  3.69875  3.43682  3.37305  1.10544  2.78984  3.12539  5.44012  4.15035     22 s x - -
          2.68618  4.42225  2.77519  2.73123  3.46354  2.40513  3.72494  3.29354  2.67741  2.69355  4.24690  2.90347  2.73739  3.18146  2.89801  2.37887  2.77519  2.98518  4.58477  3.61503
          0.03170  3.86298  4.58533  0.61958  0.77255  0.48576  0.95510
     23   3.14468  4.60979  4.17425  3.81410  3.13218  3.97006  4.47282  2.33577  3.58194  0.88696  3.15819  4.09049  4.40708  3.95254  3.75954  3.53989  3.43938  2.37063  5.00797  3.72908     23 l x - -
          2.68618  4.42225  2.77519  2.73123  3.46354  2.40513  3.72494  3.29354  2.67741  2.69355  4.24690  2.90347  2.73739  3.18146  2.89801  2.37887  2.77519  2.98518  4.58477  3.61503
          0.03170  3.86298  4.58533  0.61958  0.77255  0.48576  0.95510
     24   3.23348  4.72631  3.82428  3.55192  2.29373  3.81912  3.61424  3.24403  3.40972  2.70039  3.92006  3.71184  4.29321  3.71803  3.59535  3.37110  3.52013  3.11414  3.93712  0.98170     24 y x - -
          2.68618  4.42225  2.77519  2.73123  3.46354  2.40513  3.72494  3.29354  2.67741  2.69355  4.24690  2.90347  2.73739  3.18146  2.89801  2.37887  2.77519  2.98518  4.58477  3.61503
          0.03170  3.86298  4.58533  0.61958  0.77255  0.48576  0.95510
     25   2.40769  4.25274  3.41975  3.17137  3.96058  3.09231  4.18941  3.08656  3.11416  2.95039  4.00155  3.38224  3.79534  3.50947  3.37328  2.60886  1.18809  2.78255  5.39922  4.17722     25 t x - -
          2.68618  4.42225  2.77519  2.73123  3.46354  2.40513  3.72494  3.29354  2.67741  2.69355  4.24690  2.90347  2.73739  3.18146  2.89801  2.37887  2.77519  2.98518  4.58477  3.61503
          0.03170  3.86298  4.58533  0.61958  0.77255  0.48576  0.95510
     26   2.98462  4.80366  3.11659  2.87562  3.27820  3.43958  1.16266  3.68607  2.71894  3.18121  4.22345  3.28532  3.99161  3.24175  2.98519  3.05541  3.28768  3.42138  4.74336  3.22933     26 h x - -
          2.68618  4.42225  2.77519  2.73123  3.46354  2.40513  3.72494  3.29354  2.67741  2.69355  4.24690  2.90347  2.73739  3.18146  2.89801  2.37887  2.77519  2.98518  4.58477  3.61503
          0.03170  3.86298  4.58533  0.61958  0.77255  0.48576  0.95510
     27   2.98462  4.80366  3.11659  2.87562  3.27820  3.43958  1.16266  3.68607  2.71894  3.18121  4.22345  3.28532  3.99161  3.24175  2.98519  3.05541  3.28768  3.42138  4.74336  3.22933     27 h x - -
          2.68618  4.42225  2.77519  2.73123  3.46354  2.40513  3.72494  3.29354  2.67741  2.69355  4.24690  2.90347  2.73739  3.18146  2.89801  2.37887  2.77519  2.98518  4.58477  3.61503
          0.03170  3.86298  4.58533  0.61958  0.77255  0.48576  0.95510
     28   3.14468  4.60979  4.17425  3.81410  3.13218  3.97006  4.47282  2.33577  3.58194  0.88696  3.15819  4.09049  4.40708  3.95254  3.75954  3.53989  3.43938  2.37063  5.00797  3.72908     28 l x - -
          2.68618  4.42225  2.77519  2.73123  3.46354  2.40513  3.72494  3.29354  2.67741  2.69355  4.24690  2.90347  2.73739  3.18146  2.89801  2.37887  2.77519  2.98518  4.58477  3.61503
          0.03170  3.86298  4.58533  0.61958  0.77255  0.48576  0.95510
     29   2.40769  4.25274  3.41975  3.17137  3.96058  3.09231  4.18941  3.08656  3.11416  2.95039  4.00155  3.38224  3.79534  3.50947  3.37328  2.60886  1.18809  2.78255  5.39922  4.17722     29 t x - -
          2.68618  4.42225  2.77519  2.73123  3.46354  2.40513  3.72494  3.29354  2.67741  2.69355  4.24690  2.90347  2.73739  3.18146  2.89801  2.37887  2.77519  2.98518  4.58477  3.61503
          0.03170  3.86298  4.58533  0.61958  0.77255  0.48576  0.95510
     30   2.80061  4.34589  4.11215  3.77504  3.54320  3.71402  4.57841  2.05091  3.64267  2.23191  3.50983  3.96638  4.27509  4.00318  3.85608  3.21700  3.16241  1.03694  5.32603  4.05703     30 v x - -
          2.68618  4.42225  2.77519  2.73123  3.46354  2.40513  3.72494  3.29354  2.67741  2.69355  4.24690  2.90347  2.73739  3.18146  2.89801  2.37887  2.77519  2.98518  4.58477  3.61503
          0.03170  3.86298  4.58533  0.61958  0.77255  0.48576  0.95510
     31   2.97949  5.10619  0.93175  2.32917  4.48194  3.20355  3.92281  4.06798  3.00515  3.67801  4.65596  2.88504  3.85568  3.16197  3.52005  2.94295  3.31788  3.70818  5.65239  4.35647     31 d x - -
          2.68618  4.42225  2.77519  2.73123  3.46354  2.40513  3.72494  3.29354  2.67741  2.69355  4.24690  2.90347  2.73739  3.18146  2.89801  2.37887  2.77519  2.98518  4.58477  3.61503
          0.03170  3.86298  4.58533  0.61958  0.77255  0.48576  0.95510
     32   2.31041  4.23066  3.19825  3.01363  4.06686  2.96072  4.12372  3.58821  3.08676  3.30919  4.23610  3.23990  3.69875  3.43682  3.37305  1.10544  2.78984  3.12539  5.44012  4.15035     32 s x - -
          2.68618  4.42225  2.77519  2.73123  3.46354  2.40513  3.72494  3.29354  2.67741  2.69355  4.24690  2.90347  2.73739  3.18146  2.89801  2.37887  2.77519  2.98518  4.58477  3.61503
          0.03170  3.86298  4.58533  0.61958  0.77255  0.48576  0.95510
     33   2.98462  4.80366  3.11659  2.87562  3.27820  3.43958  1.16266  3.68607  2.71894  3.18121  4.22345  3.28532  3.99161  3.24175  2.98519  3.05541  3.28768  3.42138  4.74336  3.22933     33 h x - -
          2.68618  4.42225  2.77519  2.73123  3.46354  2.40513  3.72494  3.29354  2.67741  2.69355  4.24690  2.90347  2.73739  3.18146  2.89801  2.37887  2.77519  2.98518  4.58477  3.61503
          0.03170  3.86298  4.58533  0.61958  0.77255  0.48576  0.95510
     34   2.57566  0.95988  4.09234  3.82986  3.82343  3.20058  4.47903  2.96582  3.65676  2.88170  4.00270  3.81937  3.90679  4.00325  3.78280  2.84728  3.04163  2.71102  5.24150  4.11117     34 c x - -
          2.68618  4.42225  2.77519  2.73123  3.46354  2.40513  3.72494  3.29354  2.67741  2.69355  4.24690  2.90347  2.73739  3.18146  2.89801  2.37887  2.77519  2.98518  4.58477  3.61503
          0.03170  3.86298  4.58533  0.61958  0.77255  0.48576  0.95510
     35   2.73904  4.49792  3.34519  3.18289  4.17881  3.18597  4.26109  3.72182  3.23938  3.34967  4.39915  3.49053  0.84545  3.62845  3.48596  2.90624  3.17986  3.36827  5.36793  4.29936     35 p x - -
          2.68618  4.42225  2.77519  2.73123  3.46354  2.40513  3.72494  3.29354  2.67741  2.69355  4.24690  2.90347  2.73739  3.18146  2.89801  2.37887  2.77519  2.98518  4.58477  3.61503
          0.03170  3.86298  4.58533  0.61958  0.77255  0.48576  0.95510
     36   2.31041  4.23066  3.19825  3.01363  4.06686  2.96072  4.12372  3.58821  3.08676  3.30919  4.23610  3.23990  3.69875  3.43682  3.37305  1.10544  2.78984  3.12539  5.44012  4.15035     36 s x - -
          2.68618  4.42225  2.77519  2.73123  3.46354  2.40513  3.72494  3.29354  2.67741  2.69355  4.24690  2.90347  2.73739  3.18146  2.89801  2.37887  2.77519  2.98518  4.58477  3.61503
          0.03170  3.86298  4.58533  0.61958  0.77255  0.48576  0.95510
     37   3.14468  4.60979  4.17425  3.81410  3.13218  3.97006  4.47282  2.33577  3.58194  0.88696  3.15819  4.09049  4.40708  3.95254  3.75954  3.53989  3.43938  2.37063  5.00797  3.72908     37 l x - -
          2.68618  4.42225  2.77519  2.73123  3.46354  2.40513  3.72494  3.29354  2.67741  2.69355  4.24690  2.90347  2.73739  3.18146  2.89801  2.37887  2.77519  2.98518  4.58477  3.61503
          0.03170  3.86298  4.58533  0.61958  0.77255  0.48576  0.95510
     38   2.99485  4.83455  3.48454  2.99765  4.18673  3.48461  3.81755  3.72783  2.23377  3.24549  4.24596  3.35809  3.98769  3.03839  0.99297  3.07951  3.26148  3.45220  5.27365  4.11620     38 r x - -
          2.68618  4.42225  2.77519  2.73123  3.46354  2.40513  3.72494  3.29354  2.67741  2.69355  4.24690  2.90347  2.73739  3.18146  2.89801  2.37887  2.77519  2.98518  4.58477  3.61503
          0.03170  3.86298  4.58533  0.61958  0.77255  0.48576  0.95510
     39   2.31041  4.23066  3.19825  3.01363  4.06686  2.96072  4.12372  3.58821  3.08676  3.30919  4.23610  3.23990  3.69875  3.43682  3.37305  1.10544  2.78984  3.12539  5.44012  4.15035     39 s x - -
          2.68618  4.42225  2.77519  2.73123  3.46354  2.40513  3.72494  3.29354  2.67741  2.69355  4.24690  2.90347  2.73739  3.18146  2.89801  2.37887  2.77519  2.98518  4.58477  3.61503
          0.03170  3.86298  4.58533  0.61958  0.77255  0.48576  0.95510
     40   1.02752  4.18740  3.45304  3.24396  4.04301  3.01219  4.26711  3.16710  3.25997  3.04915  4.08206  3.39594  3.75052  3.60202  3.51113  2.53780  2.81450  2.82315  5.47111  4.27032     40 a x - -
          2.68618  4.42225  2.77519  2.73123  3.46354  2.40513  3.72494  3.29354  2.67741  2.69355  4.24690  2.90347  2.73739  3.18146  2.89801  2.37887  2.77519  2.98518  4.58477  3.61503
          0.03170  3.86298  4.58533  0.61958  0.77255  0.48576  0.95510
     41   2.80061  4.34589  4.11215  3.77504  3.54320  3.71402  4.57841  2.05091  3.64267  2.23191  3.50983  3.96638  4.27509  4.00318  3.85608  3.21700  3.16241  1.03694  5.32603  4.05703     41 v x - -
          2.68618  4.42225  2.77519  2.73123  3.46354  2.40513  3.72494  3.29354  2.67741  2.69355  4.24690  2.90347  2.73739  3.18146  2.89801  2.37887  2.77519  2.98518  4.58477  3.61503
          0.03170  3.86298  4.58533  0.61958  0.77255  0.48576  0.95510
     42   1.02752  4.18740  3.45304  3.24396  4.04301  3.01219  4.26711  3.16710  3.25997  3.04915  4.08206  3.39594  3.75052  3.60202  3.51113  2.53780  2.81450  2.82315  5.47111  4.27032     42 a x - -
          2.68618  4.42225  2.77519  2.73123  3.46354  2.40513  3.72494  3.29354  2.67741  2.69355  4.24690  2.90347  2.73739  3.18146  2.89801  2.37887  2.77519  2.98518  4.58477  3.61503
          0.03170  3.86298  4.58533  0.61958  0.77255  0.48576  0.95510
     43   2.31041  4.23066  3.19825  3.01363  4.06686  2.96072  4.12372  3.58821  3.08676  3.30919  4.23610  3.23990  3.69875  3.43682  3.37305  1.10544  2.78984  3.12539  5.44012  4.15035     43 s x - -
          2.68618  4.42225  2.77519  2.73123  3.46354  2.40513  3.72494  3.29354  2.67741  2.69355  4.24690  2.90347  2.73739  3.18146  2.89801  2.37887  2.77519  2.98518  4.58477  3.61503
          0.03170  3.86298  4.58533  0.61958  0.77255  0.48576  0.95510
     44   2.99485  4.83455  3.48454  2.99765  4.18673  3.48461  3.81755  3.72783  2.23377  3.24549  4.24596  3.35809  3.98769  3.03839  0.99297  3.07951  3.26148  3.45220  5.27365  4.11620     44 r x - -
          2.68618  4.42225  2.77519  2.73123  3.46354  2.40513  3.72494  3.29354  2.67741  2.69355  4.24690  2.90347  2.73739  3.18146  2.89801  2.37887  2.77519  2.98518  4.58477  3.61503
          0.03170  3.86298  4.58533  0.61958  0.77255  0.48576  0.95510
     45   2.73904  4.49792  3.34519  3.18289  4.17881  3.18597  4.26109  3.72182  3.23938  3.34967  4.39915  3.49053  0.84545  3.62845  3.48596  2.90624  3.17986  3.36827  5.36793  4.29936     45 p x - -
          2.68618  4.42225  2.77519  2.73123  3.46354  2.40513  3.72494  3.29354  2.67741  2.69355  4.24690  2.90347  2.73739  3.18146  2.89801  2.37887  2.77519  2.98518  4.58477  3.61503
          0.03170  3.86298  4.58533  0.61958  0.77255  0.48576  0.95510
     46   2.65325  4.42957  3.32508  3.22331  4.36568  0.74389  4.34412  3.96303  3.40329  3.61834  4.59405  3.48939  3.82040  3.72820  3.64033  2.82490  3.13375  3.49318  5.46328  4.46727     46 g x - -
          2.68618  4.42225  2.77519  2.73123  3.46354  2.40513  3.72494  3.29354  2.67741  2.69355  4.24690  2.90347  2.73739  3.18146  2.89801  2.37887  2.77519  2.98518  4.58477  3.61503
          0.03170  3.86298  4.58533  0.61958  0.77255  0.48576  0.95510
     47   2.99485  4.83455  3.48454  2.99765  4.18673  3.48461  3.81755  3.72783  2.23377  3.24549  4.24596  3.35809  3.98769  3.03839  0.99297  3.07951  3.26148  3.45220  5.27365  4.11620     47 r x - -
          2.68618  4.42225  2.77519  2.73123  3.46354  2.40513  3.72494  3.29354  2.67741  2.69355  4.24690  2.90347  2.73739  3.18146  2.89801  2.37887  2.77519  2.98518  4.58477  3.61503
          0.03170  3.86298  4.58533  0.61958  0.77255  0.48576  0.95510
     48   2.87333  4.85867  2.89677  2.65142  4.02596  3.35982  3.80962  3.65532  2.47288  3.15861  4.18679  3.11105  3.91318  1.25100  2.75721  2.92151  3.17034  3.38560  5.29968  3.99282     48 q x - -
          2.68618  4.42225  2.77519  2.73123  3.46354  2.40513  3.72494  3.29354  2.67741  2.69355  4.24690  2.90347  2.73739  3.18146  2.89801  2.37887  2.77519  2.98518  4.58477  3.61503
          0.03170  3.86298  4.58533  0.61958  0.77255  0.48576  0.95510
     49   2.94424  5.05321  2.48376  1.03893  4.39825  3.26802  3.85407  3.85027  2.73341  3.46894  4.44344  2.92768  3.87217  3.06996  3.14123  2.92763  3.24842  3.53511  5.57161  4.29391     49 e x - -
          2.68618  4.42225  2.77519  2.73123  3.46354  2.40513  3.72494  3.29354  2.67741  2.69355  4.24690  2.90347  2.73739  3.18146  2.89801  2.37887  2.77519  2.98518  4.58477  3.61503
          0.03170  3.86298  4.58533  0.61958  0.77255  0.48576  0.95510
     50   2.80061  4.34589  4.11215  3.77504  3.54320  3.71402  4.57841  2.05091  3.64267  2.23191  3.50983  3.96638  4.27509  4.00318  3.85608  3.21700  3.16241  1.03694  5.32603  4.05703     50 v x - -
          2.68618  4.42225  2.77519  2.73123  3.46354  2.40513  3.72494  3.29354  2.67741  2.69355  4.24690  2.90347  2.73739  3.18146  2.89801  2.37887  2.77519  2.98518  4.58477  3.61503
          0.03170  3.86298  4.58533  0.61958  0.77255  0.48576  0.95510
     51   3.14468  4.60979  4.17425  3.81410  3.13218  3.97006  4.47282  2.33577  3.58194  0.88696  3.15819  4.09049  4.40708  3.95254  3.75954  3.53989  3.43938  2.37063  5.00797  3.72908     51 l x - -
          2.68618  4.42225  2.77519  2.73123  3.46354  2.40513  3.72494  3.29354  2.67741  2.69355  4.24690  2.90347  2.73739  3.18146  2.89801  2.37887  2.77519  2.98518  4.58477  3.61503
          0.03170  3.86298  4.58533  0.61958  0.77255  0.48576  0.95510
     52   2.94424  5.05321  2.48376  1.03893  4.39825  3.26802  3.85407  3.85027  2.73341  3.46894  4.44344  2.92768  3.87217  3.06996  3.14123  2.92763  3.24842  3.53511  5.57161  4.29391     52 e x - -
          2.68618  4.42225  2.77519  2.73123  3.46354  2.40513  3.72494  3.29354  2.67741  2.69355  4.24690  2.90347  2.73739  3.18146  2.89801  2.37887  2.77519  2.98518  4.58477  3.61503
          0.03170  3.86298  4.58533  0.61958  0.77255  0.48576  0.95510
     53   2.98462  4.80366  3.11659  2.87562  3.27820  3.43958  1.16266  3.68607  2.71894  3.18121  4.22345  3.28532  3.99161  3.24175  2.98519  3.05541  3.28768  3.42138  4.74336  3.22933     53 h x - -
          2.68618  4.42225  2.77519  2.73123  3.46354  2.40513  3.72494  3.29354  2.67741  2.69355  4.24690  2.90347  2.73739  3.18146  2.89801  2.37887  2.77519  2.98518  4.58477  3.61503
          0.03170  3.86298  4.58533  0.61958  0.77255  0.48576  0.95510
     54   2.97949  5.10619  0.93175  2.32917  4.48194  3.20355  3.92281  4.06798  3.00515  3.67801  4.65596  2.88504  3.85568  3.16197  3.52005  2.94295  3.31788  3.70818  5.65239  4.35647     54 d x - -
          2.68618  4.42225  2.77519  2.73123  3.46354  2.40513  3.72494  3.29354  2.67741  2.69355  4.24690  2.90347  2.73739  3.18146  2.89801  2.37887  2.77519  2.98518  4.58477  3.61503
          0.03170  3.86298  4.58533  0.61958  0.77255  0.48576  0.95510
     55   2.73904  4.49792  3.34519  3.18289  4.17881  3.18597  4.26109  3.72182  3.23938  3.34967  4.39915  3.49053  0.84545  3.62845  3.48596  2.90624  3.17986  3.36827  5.36793  4.29936     55 p x - -
          2.68618  4.42225  2.77519  2.73123  3.46354  2.40513  3.72494  3.29354  2.67741  2.69355  4.24690  2.90347  2.73739  3.18146  2.89801  2.37887  2.77519  2.98518  4.58477  3.61503
          0.03170  3.86298  4.58533  0.61958  0.77255  0.48576  0.95510
     56   2.57566  0.95988  4.09234  3.82986  3.82343  3.20058  4.47903  2.96582  3.65676  2.88170  4.00270  3.81937  3.90679  4.00325  3.78280  2.84728  3.04163  2.71102  5.24150  4.11117     56 c x - -
          2.68618  4.42225  2.77519  2.73123  3.46354  2.40513  3.72494  3.29354  2.67741  2.69355  4.24690  2.90347  2.73739  3.18146  2.89801  2.37887  2.77519  2.98518  4.58477  3.61503
          0.03170  3.86298  4.58533  0.61958  0.77255  0.48576  0.95510
     57   2.99485  4.83455  3.48454  2.99765  4.18673  3.48461  3.81755  3.72783  2.23377  3.24549  4.24596  3.35809  3.98769  3.03839  0.99297  3.07951  3.26148  3.45220  5.27365  4.11620     57 r x - -
          2.68618  4.42225  2.77519  2.73123  3.46354  2.40513  3.72494  3.29354  2.67741  2.69355  4.24690  2.90347  2.73739  3.18146  2.89801  2.37887  2.77519  2.98518  4.58477  3.61503
          0.03170  3.86298  4.58533  0.61958  0.77255  0.48576  0.95510
     58   2.96353  4.92684  3.13888  2.76218  4.31110  3.45396  3.75407  3.73978  1.05132  3.30696  4.26896  3.18705  3.95500  2.94612  2.43001  3.00616  3.21752  3.44812  5.36968  4.18110     58 k x - -
          2.68618  4.42225  2.77519  2.73123  3.46354  2.40513  3.72494  3.29354  2.67741  2.69355  4.24690  2.90347  2.73739  3.18146  2.89801  2.37887  2.77519  2.98518  4.58477  3.61503
          0.03170  3.86298  4.58533  0.61958  0.77255  0.48576  0.95510
     59   2.31041  4.23066  3.19825  3.01363  4.06686  2.96072  4.12372  3.58821  3.08676  3.30919  4.23610  3.23990  3.69875  3.43682  3.37305  1.10544  2.78984  3.12539  5.44012  4.15035     59 s x - -
          2.68618  4.42225  2.77519  2.73123  3.46354  2.40513  3.72494  3.29354  2.67741  2.69355  4.24690  2.90347  2.73739  3.18146  2.89801  2.37887  2.77519  2.98518  4.58477  3.61503
          0.03170  3.86298  4.58533  0.61958  0.77255  0.48576  0.95510
     60   2.97949  5.10619  0.93175  2.32917  4.48194  3.20355  3.92281  4.06798  3.00515  3.67801  4.65596  2.88504  3.85568  3.16197  3.52005  2.94295  3.31788  3.70818  5.65239  4.35647     60 d x - -
          2.68618  4.42225  2.77519  2.73123  3.46354  2.40513  3.72494  3.29354  2.67741  2.69355  4.24690  2.90347  2.73739  3.18146  2.89801  2.37887  2.77519  2.98518  4.58477  3.61503
          0.03170  3.86298  4.58533  0.61958  0.77255  0.48576  0.95510
     61   1.02752  4.18740  3.45304  3.24396  4.04301  3.01219  4.26711  3.16710  3.25997  3.04915  4.08206  3.39594  3.75052  3.60202  3.51113  2.53780  2.81450  2.82315  5.47111  4.27032     61 a x - -
          2.68618  4.42225  2.77519  2.73123  3.46354  2.40513  3.72494  3.29354  2.67741  2.69355  4.24690  2.90347  2.73739  3.18146  2.89801  2.37887  2.77519  2.98518  4.58477  3.61503
          0.03170  3.86298  4.58533  0.61958  0.77255  0.48576  0.95510
     62   3.14468  4.60979  4.17425  3.81410  3.13218  3.97006  4.47282  2.33577  3.58194  0.88696  3.15819  4.09049  4.40708  3.95254  3.75954  3.53989  3.43938  2.37063  5.00797  3.72908     62 l x - -
          2.68618  4.42225  2.77519  2.73123  3.46354  2.40513  3.72494  3.29354  2.67741  2.69355  4.24690  2.90347  2.73739  3.18146  2.89801  2.37887  2.77519  2.98518  4.58477  3.61503
          0.03170  3.86298  4.58533  0.61958  0.77255  0.48576  0.95510
     63   2.80061  4.34589  4.11215  3.77504  3.54320  3.71402  4.57841  2.05091  3.64267  2.23191  3.50983  3.96638  4.27509  4.00318  3.85608  3.21700  3.16241  1.03694  5.32603  4.05703     63 v x - -
          2.68618  4.42225  2.77519  2.73123  3.46354  2.40513  3.72494  3.29354  2.67741  2.69355  4.24690  2.90347  2.73739  3.18146  2.89801  2.37887  2.77519  2.98518  4.58477  3.61503
          0.03170  3.86298  4.58533  0.61958  0.77255  0.48576  0.95510
     64   3.02372  4.44516  4.32211  3.93759  3.36785  4.05622  4.66751  1.08972  3.76554  1.95588  3.30473  4.18427  4.48838  4.11483  3.96320  3.55064  3.32307  1.84577  5.25668  3.99413     64 i x - -
          2.68618  4.42225  2.77519  2.73123  3.46354  2.40513  3.72494  3.29354  2.67741  2.69355  4.24690  2.90347  2.73739  3.18146  2.89801  2.37887  2.77519  2.98518  4.58477  3.61503
          0.03170  3.86298  4.58533  0.61958  0.77255  0.48576  0.95510
     65   3.02372  4.44516  4.32211  3.93759  3.36785  4.05622  4.66751  1.08972  3.76554  1.95588  3.30473  4.18427  4.48838  4.11483  3.96320  3.55064  3.32307  1.84577  5.25668  3.99413     65 i x - -
          2.68618  4.42225  2.77519  2.73123  3.46354  2.40513  3.72494  3.29354  2.67741  2.69355  4.24690  2.90347  2.73739  3.18146  2.89801  2.37887  2.77519  2.98518  4.58477  3.61503
          0.03170  3.86298  4.58533  0.61958  0.77255  0.48576  0.95510
     66   2.40769  4.25274  3.41975  3.17137  3.96058  3.09231  4.18941  3.08656  3.11416  2.95039  4.00155  3.38224  3.79534  3.50947  3.37328  2.60886  1.18809  2.78255  5.39922  4.17722     66 t x - -
          2.68618  4.42225  2.77519  2.73123  3.46354  2.40513  3.72494  3.29354  2.67741  2.69355  4.24690  2.90347  2.73739  3.18146  2.89801  2.37887  2.77519  2.98518  4.58477  3.61503
          0.03170  3.86298  4.58533  0.61958  0.77255  0.48576  0.95510
     67   2.96353  4.92684  3.13888  2.76218  4.31110  3.45396  3.75407  3.73978  1.05132  3.30696  4.26896  3.18705  3.95500  2.94612  2.43001  3.00616  3.21752  3.44812  5.36968  4.18110     67 k x - -
          2.68618  4.42225  2.77519  2.73123  3.46354  2.40513  3.72494  3.29354  2.67741  2.69355  4.24690  2.90347  2.73739  3.18146  2.89801  2.37887  2.77519  2.98518  4.58477  3.61503
          0.03170  3.86298  4.58533  0.61958  0.77255  0.48576  0.95510
     68   2.71565  4.71182  2.70320  2.58774  4.07386  3.17767  3.91347  3.78224  2.81640  3.43020  4.38554  1.17495  3.82909  3.18625  3.17070  2.78322  3.09722  3.40541  5.38087  4.02291     68 n x - -
          2.68618  4.42225  2.77519  2.73123  3.46354  2.40513  3.72494  3.29354  2.67741  2.69355  4.24690  2.90347  2.73739  3.18146  2.89801  2.37887  2.77519  2.98518  4.58477  3.61503
          0.03170  3.86298  4.58533  0.61958  0.77255  0.48576  0.95510
     69   2.71565  4.71182  2.70320  2.58774  4.07386  3.17767  3.91347  3.78224  2.81640  3.43020  4.38554  1.17495  3.82909  3.18625  3.17070  2.78322  3.09722  3.40541  5.38087  4.02291     69 n x - -
          2.68618  4.42225  2.77519  2.73123  3.46354  2.40513  3.72494  3.29354  2.67741  2.69355  4.24690  2.90347  2.73739  3.18146  2.89801  2.37887  2.77519  2.98518  4.58477  3.61503
          0.03170  3.86298  4.58533  0.61958  0.77255  0.48576  0.95510
     70   2.94424  5.05321  2.48376  1.03893  4.39825  3.26802  3.85407  3.85027  2.73341  3.46894  4.44344  2.92768  3.87217  3.06996  3.14123  2.92763  3.24842  3.53511  5.57161  4.29391     70 e x - -
          2.68618  4.42225  2.77519  2.73123  3.46354  2.40513  3.72494  3.29354  2.67741  2.69355  4.24690  2.90347  2.73739  3.18146  2.89801  2.37887  2.77519  2.98518  4.58477  3.61503
          0.03170  3.86298  4.58533  0.61958  0.77255  0.48576  0.95510
     71   2.31041  4.23066  3.19825  3.01363  4.06686  2.96072  4.12372  3.58821  3.08676  3.30919  4.23610  3.23990  3.69875  3.43682  3.37305  1.10544  2.78984  3.12539  5.44012  4.15035     71 s x - -
          2.68618  4.42225  2.77519  2.73123  3.46354  2.40513  3.72494  3.29354  2.67741  2.69355  4.24690  2.90347  2.73739  3.18146  2.89801  2.37887  2.77519  2.98518  4.58477  3.61503
          0.03170  3.86298  4.58533  0.61958  0.77255  0.48576  0.95510
     72   2.80061  4.34589  4.11215  3.77504  3.54320  3.71402  4.57841  2.05091  3.64267  2.23191  3.50983  3.96638  4.27509  4.00318  3.85608  3.21700  3.16241  1.03694  5.32603  4.05703     72 v x - -
          2.68618  4.42225  2.77519  2.73123  3.46354  2.40513  3.72494  3.29354  2.67741  2.69355  4.24690  2.90347  2.73739  3.18146  2.89801  2.37887  2.77519  2.98518  4.58477  3.61503
          0.03170  3.86298  4.58533  0.61958  0.77255  0.48576  0.95510
     73   2.73904  4.49792  3.34519  3.18289  4.17881  3.18597  4.26109  3.72182  3.23938  3.34967  4.39915  3.49053  0.84545  3.62845  3.48596  2.90624  3.17986  3.36827  5.36793  4.29936     73 p x - -
          2.68618  4.42225  2.77519  2.73123  3.46354  2.40513  3.72494  3.29354  2.67741  2.69355  4.24690  2.90347  2.73739  3.18146  2.89801  2.37887  2.77519  2.98518  4.58477  3.61503
          0.03170  3.86298  4.58533  0.61958  0.77255  0.48576  0.95510
     74   2.73904  4.49792  3.34519  3.18289  4.17881  3.18597  4.26109  3.72182  3.23938  3.34967  4.39915  3.49053  0.84545  3.62845  3.48596  2.90624  3.17986  3.36827  5.36793  4.29936     74 p x - -
          2.68618  4.42225  2.77519  2.73123  3.46354  2.40513  3.72494  3.29354  2.67741  2.69355  4.24690  2.90347  2.73739  3.18146  2.89801  2.37887  2.77519  2.98518  4.58477  3.61503
          0.02145  3.85273        *  0.61958  0.77255  0.00000        *
//
