# Supplementary material for: Remote homology clustering identifies lowly conserved families of effector proteins in plant-pathogenic fungi
Source: Microb Genom. 2021 Sep 1;7(9):000637. doi: 10.1099/mgen.0.000637 (PMC8715435; doi:10.1099/mgen.0.000637)
Supplement: Supplementary material 16 [file mgen-7-0637-s0016.zip › hmms/markov-PC_022BD9.hmm]

HMMER3/f [3.3 | Nov 2019]
NAME  markov-PC_022BD9
LENG  113
ALPH  amino
RF    yes
MM    no
CONS  yes
CS    no
MAP   yes
DATE  Thu Jul 23 07:06:45 2020
NSEQ  5
EFFN  0.551758
CKSUM 2750298469
STATS LOCAL MSV       -9.6244  0.71471
STATS LOCAL VITERBI  -10.4858  0.71471
STATS LOCAL FORWARD   -4.2432  0.71471
HMM          A        C        D        E        F        G        H        I        K        L        M        N        P        Q        R        S        T        V        W        Y   
            m->m     m->i     m->d     i->m     i->i     d->m     d->d
  COMPO   2.59096  4.00126  2.88799  2.78359  3.04383  2.72519  3.82284  2.79911  2.77903  2.45883  3.59909  3.08275  3.34874  3.20879  2.91987  2.73143  2.86095  2.63371  3.98964  3.49359
          2.68618  4.42225  2.77519  2.73123  3.46354  2.40513  3.72494  3.29354  2.67741  2.69355  4.24690  2.90347  2.73739  3.18146  2.89801  2.37887  2.77519  2.98518  4.58477  3.61503
          0.03023  3.90983  4.63218  0.61958  0.77255  0.00000        *
      1   2.99848  4.54134  4.08942  3.68560  3.22395  3.86191  4.41210  2.40327  3.45168  1.81292  1.30816  3.95851  4.32264  3.83105  3.65263  3.35153  3.30447  2.41373  5.06980  3.83491      1 m x - -
          2.68618  4.42225  2.77519  2.73123  3.46354  2.40513  3.72494  3.29354  2.67741  2.69355  4.24690  2.90347  2.73739  3.18146  2.89801  2.37887  2.77519  2.98518  4.58477  3.61503
          0.03023  3.90983  4.63218  0.61958  0.77255  0.48576  0.95510
      2   3.04732  4.88422  3.54175  3.04479  4.24825  3.52840  3.85093  3.79238  2.25189  3.30151  4.30053  3.40177  4.02900  3.06924  0.92283  3.12958  3.31062  3.51467  5.31605  4.16731      2 r x - -
          2.68618  4.42225  2.77519  2.73123  3.46354  2.40513  3.72494  3.29354  2.67741  2.69355  4.24690  2.90347  2.73739  3.18146  2.89801  2.37887  2.77519  2.98518  4.58477  3.61503
          0.03023  3.90983  4.63218  0.61958  0.77255  0.48576  0.95510
      3   2.88784  4.32744  4.20542  3.66746  1.95653  3.95087  3.90433  2.47031  3.54770  1.77090  3.16991  3.84120  4.27832  3.72848  3.72654  3.25368  3.11710  2.13860  4.31442  2.44393      3 l x - -
          2.68618  4.42225  2.77519  2.73123  3.46354  2.40513  3.72494  3.29354  2.67741  2.69355  4.24690  2.90347  2.73739  3.18146  2.89801  2.37887  2.77519  2.98518  4.58477  3.61503
          0.03023  3.90983  4.63218  0.61958  0.77255  0.48576  0.95510
      4   2.08479  4.17418  3.62253  3.18951  3.80713  3.19889  4.13759  2.69672  3.11949  2.72855  3.71971  3.40899  3.83598  3.44561  3.42283  2.60136  1.75128  2.09053  5.30721  4.08824      4 t x - -
          2.68618  4.42225  2.77519  2.73123  3.46354  2.40513  3.72494  3.29354  2.67741  2.69355  4.24690  2.90347  2.73739  3.18146  2.89801  2.37887  2.77519  2.98518  4.58477  3.61503
          0.03023  3.90983  4.63218  0.61958  0.77255  0.48576  0.95510
      5   2.24739  4.17413  3.32798  3.02387  4.09871  2.97720  4.09069  3.41300  3.02346  3.18012  4.05726  3.23822  3.69010  3.36419  3.33232  1.89798  1.53369  2.97689  5.47370  4.23423      5 t x - -
          2.68618  4.42225  2.77519  2.73123  3.46354  2.40513  3.72494  3.29354  2.67741  2.69355  4.24690  2.90347  2.73739  3.18146  2.89801  2.37887  2.77519  2.98518  4.58477  3.61503
          0.03023  3.90983  4.63218  0.61958  0.77255  0.48576  0.95510
      6   3.30571  4.69646  4.28994  4.01139  0.95253  3.98702  3.89355  2.82463  3.91745  2.18601  3.54918  4.06119  4.44466  4.07509  4.02795  3.57382  3.60680  2.81810  4.13130  2.49353      6 f x - -
          2.68618  4.42225  2.77519  2.73123  3.46354  2.40513  3.72494  3.29354  2.67741  2.69355  4.24690  2.90347  2.73739  3.18146  2.89801  2.37887  2.77519  2.98518  4.58477  3.61503
          0.03023  3.90983  4.63218  0.61958  0.77255  0.48576  0.95510
      7   2.81352  5.10743  2.35744  1.98163  4.44104  3.23488  3.73395  3.93670  2.59414  3.51288  4.38238  1.54712  3.82454  2.91490  3.03946  2.77583  3.10767  3.56201  5.65561  4.25232      7 n x - -
          2.68618  4.42225  2.77519  2.73123  3.46354  2.40513  3.72494  3.29354  2.67741  2.69355  4.24690  2.90347  2.73739  3.18146  2.89801  2.37887  2.77519  2.98518  4.58477  3.61503
          0.03023  3.90983  4.63218  0.61958  0.77255  0.48576  0.95510
      8   1.42948  4.13098  3.48655  3.16367  4.06299  2.99112  4.17635  3.16815  3.14275  3.06214  3.99074  3.32292  3.71162  3.46701  3.43429  2.43949  1.91256  2.79044  5.48572  4.27373      8 a x - -
          2.68618  4.42225  2.77519  2.73123  3.46354  2.40513  3.72494  3.29354  2.67741  2.69355  4.24690  2.90347  2.73739  3.18146  2.89801  2.37887  2.77519  2.98518  4.58477  3.61503
          0.03023  3.90983  4.63218  0.61958  0.77255  0.48576  0.95510
      9   3.00705  4.46139  4.32223  3.86428  1.54229  4.01888  4.11613  2.33334  3.74524  1.87647  3.19872  4.01615  4.40442  3.93438  3.91924  3.39314  3.28193  1.97968  4.48318  2.95994      9 f x - -
          2.68618  4.42225  2.77519  2.73123  3.46354  2.40513  3.72494  3.29354  2.67741  2.69355  4.24690  2.90347  2.73739  3.18146  2.89801  2.37887  2.77519  2.98518  4.58477  3.61503
          0.03023  3.90983  4.63218  0.61958  0.77255  0.48576  0.95510
     10   3.23370  4.61959  4.44294  4.00772  1.37582  4.21139  3.98776  2.47587  3.85849  1.60729  3.18370  4.11113  4.53184  4.00759  3.99757  3.59438  3.48137  2.51642  4.24378  2.64913     10 f x - -
          2.68618  4.42225  2.77519  2.73123  3.46354  2.40513  3.72494  3.29354  2.67741  2.69355  4.24690  2.90347  2.73739  3.18146  2.89801  2.37887  2.77519  2.98518  4.58477  3.61503
          0.03023  3.90983  4.63218  0.61958  0.77255  0.48576  0.95510
     11   3.19700  4.64810  4.24950  3.88935  3.14972  4.02967  4.53335  2.35562  3.65673  0.83055  3.16069  4.16121  4.45849  4.01613  3.82676  3.60463  3.48949  2.40269  5.04275  3.77475     11 l x - -
          2.68618  4.42225  2.77519  2.73123  3.46354  2.40513  3.72494  3.29354  2.67741  2.69355  4.24690  2.90347  2.73739  3.18146  2.89801  2.37887  2.77519  2.98518  4.58477  3.61503
          0.03023  3.90983  4.63218  0.61958  0.77255  0.48576  0.95510
     12   2.42561  4.24187  3.45480  2.99260  3.69574  3.27176  3.96532  2.44743  2.91412  2.69787  3.64516  3.30409  3.83975  3.26357  3.23954  2.34784  1.80764  2.54585  5.15515  3.91089     12 t x - -
          2.68618  4.42225  2.77519  2.73123  3.46354  2.40513  3.72494  3.29354  2.67741  2.69355  4.24690  2.90347  2.73739  3.18146  2.89801  2.37887  2.77519  2.98518  4.58477  3.61503
          0.03023  3.90983  4.63218  0.61958  0.77255  0.48576  0.95510
     13   3.19700  4.64810  4.24950  3.88935  3.14972  4.02967  4.53335  2.35562  3.65673  0.83055  3.16069  4.16121  4.45849  4.01613  3.82676  3.60463  3.48949  2.40269  5.04275  3.77475     13 l x - -
          2.68618  4.42225  2.77519  2.73123  3.46354  2.40513  3.72494  3.29354  2.67741  2.69355  4.24690  2.90347  2.73739  3.18146  2.89801  2.37887  2.77519  2.98518  4.58477  3.61503
          0.03023  3.90983  4.63218  0.61958  0.77255  0.48576  0.95510
     14   2.71127  4.48323  3.39271  3.29674  4.43879  0.67372  4.41493  4.04731  3.48312  3.69681  4.67270  3.55695  3.87557  3.80429  3.71525  2.88421  3.19540  3.56840  5.52427  4.54188     14 G x - -
          2.68618  4.42225  2.77519  2.73123  3.46354  2.40513  3.72494  3.29354  2.67741  2.69355  4.24690  2.90347  2.73739  3.18146  2.89801  2.37887  2.77519  2.98518  4.58477  3.61503
          0.03023  3.90983  4.63218  0.61958  0.77255  0.48576  0.95510
     15   2.43259  4.27779  3.46100  3.21453  4.00161  3.11588  4.22904  3.13328  3.15825  2.99545  4.04344  3.41805  3.82252  3.55116  3.41524  2.63425  1.11014  2.82427  5.43612  4.21819     15 t x - -
          2.68618  4.42225  2.77519  2.73123  3.46354  2.40513  3.72494  3.29354  2.67741  2.69355  4.24690  2.90347  2.73739  3.18146  2.89801  2.37887  2.77519  2.98518  4.58477  3.61503
          0.03023  3.90983  4.63218  0.61958  0.77255  0.48576  0.95510
     16   3.03533  4.40197  4.60041  4.11777  3.44306  4.28358  4.84807  1.17590  3.97970  1.94734  3.27561  4.35527  4.63140  4.26550  4.18810  3.67576  3.31106  1.51953  5.40308  4.18965     16 i x - -
          2.68618  4.42225  2.77519  2.73123  3.46354  2.40513  3.72494  3.29354  2.67741  2.69355  4.24690  2.90347  2.73739  3.18146  2.89801  2.37887  2.77519  2.98518  4.58477  3.61503
          0.03023  3.90983  4.63218  0.61958  0.77255  0.48576  0.95510
     17   1.22584  4.11400  3.38825  3.13044  4.16585  2.91403  4.18654  3.46767  3.17229  3.25719  4.13218  3.27643  3.66330  3.47888  3.46245  1.97575  2.68002  2.99345  5.54917  4.32478     17 a x - -
          2.68618  4.42225  2.77519  2.73123  3.46354  2.40513  3.72494  3.29354  2.67741  2.69355  4.24690  2.90347  2.73739  3.18146  2.89801  2.37887  2.77519  2.98518  4.58477  3.61503
          0.03023  3.90983  4.63218  0.61958  0.77255  0.48576  0.95510
     18   2.66125  4.27511  3.87120  3.35731  3.52667  3.66614  4.22819  1.94282  3.25499  2.29444  3.41859  3.66017  4.13460  3.57903  3.55004  3.00845  1.94732  1.83061  5.17507  3.95313     18 v x - -
          2.68618  4.42225  2.77519  2.73123  3.46354  2.40513  3.72494  3.29354  2.67741  2.69355  4.24690  2.90347  2.73739  3.18146  2.89801  2.37887  2.77519  2.98518  4.58477  3.61503
          0.03023  3.90983  4.63218  0.61958  0.77255  0.48576  0.95510
     19   2.83749  4.36957  4.17711  3.84122  3.57723  3.76263  4.63643  2.04812  3.70957  2.25766  3.53654  4.02510  4.32093  4.06660  3.91850  3.26837  3.19805  0.97910  5.36803  4.10205     19 v x - -
          2.68618  4.42225  2.77519  2.73123  3.46354  2.40513  3.72494  3.29354  2.67741  2.69355  4.24690  2.90347  2.73739  3.18146  2.89801  2.37887  2.77519  2.98518  4.58477  3.61503
          0.03023  3.90983  4.63218  0.61958  0.77255  0.48576  0.95510
     20   2.80014  5.14111  1.99623  2.18537  4.48137  3.18871  3.75416  4.03600  2.72454  3.60254  4.46440  1.50974  3.80340  2.93844  3.24770  2.75123  3.11134  3.63152  5.72342  4.27713     20 n x - -
          2.68618  4.42225  2.77519  2.73123  3.46354  2.40513  3.72494  3.29354  2.67741  2.69355  4.24690  2.90347  2.73739  3.18146  2.89801  2.37887  2.77519  2.98518  4.58477  3.61503
          0.03023  3.90983  4.63218  0.61958  0.77255  0.48576  0.95510
     21   1.16329  4.13703  3.35164  3.12006  4.21925  2.34068  4.20409  3.53494  3.20189  3.30990  4.18176  3.27998  3.67082  3.49744  3.49436  2.40236  2.70684  3.04748  5.57460  4.37423     21 a x - -
          2.68618  4.42225  2.77519  2.73123  3.46354  2.40513  3.72494  3.29354  2.67741  2.69355  4.24690  2.90347  2.73739  3.18146  2.89801  2.37887  2.77519  2.98518  4.58477  3.61503
          0.03023  3.90983  4.63218  0.61958  0.77255  0.48576  0.95510
     22   2.82468  5.10367  3.00119  2.24185  4.48108  3.48389  3.56287  3.87520  1.64570  3.35043  4.17311  2.97360  3.88186  2.35845  2.12545  2.80177  3.02370  3.52074  5.45071  4.18196     22 k x - -
          2.68618  4.42225  2.77519  2.73123  3.46354  2.40513  3.72494  3.29354  2.67741  2.69355  4.24690  2.90347  2.73739  3.18146  2.89801  2.37887  2.77519  2.98518  4.58477  3.61503
          0.03023  3.90983  4.63218  0.61958  0.77255  0.48576  0.95510
     23   2.58227  4.46119  3.18011  2.67860  3.67977  3.44673  3.72909  2.27523  2.36434  2.70962  3.60290  2.72013  3.86838  2.97165  2.92393  2.72859  2.54957  2.70109  5.06357  3.80116     23 i x - -
          2.68618  4.42225  2.77519  2.73123  3.46354  2.40513  3.72494  3.29354  2.67741  2.69355  4.24690  2.90347  2.73739  3.18146  2.89801  2.37887  2.77519  2.98518  4.58477  3.61503
          0.03023  3.90983  4.63218  0.61958  0.77255  0.48576  0.95510
     24   2.82102  5.29086  2.00001  1.45881  4.61218  2.65883  3.70186  4.10047  2.65923  3.62621  4.46066  2.69015  3.79326  2.86269  3.21337  2.74029  3.10279  3.69168  5.79822  4.34059     24 e x - -
          2.68618  4.42225  2.77519  2.73123  3.46354  2.40513  3.72494  3.29354  2.67741  2.69355  4.24690  2.90347  2.73739  3.18146  2.89801  2.37887  2.77519  2.98518  4.58477  3.61503
          0.03023  3.90983  4.63218  0.61958  0.77255  0.48576  0.95510
     25   2.73879  4.74626  2.87920  2.57797  3.31604  3.40110  3.66644  3.43501  2.63094  3.03545  3.96942  1.72935  3.90216  3.01083  3.00804  2.79586  3.01513  3.15154  4.81277  2.64598     25 n x - -
          2.68618  4.42225  2.77519  2.73123  3.46354  2.40513  3.72494  3.29354  2.67741  2.69355  4.24690  2.90347  2.73739  3.18146  2.89801  2.37887  2.77519  2.98518  4.58477  3.61503
          0.03023  3.90983  4.63218  0.61958  0.77255  0.48576  0.95510
     26   2.08865  4.65504  2.98130  2.32232  3.90047  3.40722  3.66185  3.23086  2.22892  2.56819  3.77633  3.00338  3.83410  2.85156  2.80723  2.69341  2.85764  2.95152  5.20736  3.91682     26 a x - -
          2.68618  4.42225  2.77519  2.73123  3.46354  2.40513  3.72494  3.29354  2.67741  2.69355  4.24690  2.90347  2.73739  3.18146  2.89801  2.37887  2.77519  2.98518  4.58477  3.61503
          0.03023  3.90983  4.63218  0.61958  0.77255  0.48576  0.95510
     27   2.63065  4.37535  2.82314  2.83813  3.34062  3.55405  3.80268  1.97247  2.83448  2.47702  3.45261  3.26187  3.95636  3.14790  3.19679  2.83840  2.87103  2.48180  4.85224  3.00114     27 i x - -
          2.68618  4.42225  2.77519  2.73123  3.46354  2.40513  3.72494  3.29354  2.67741  2.69355  4.24690  2.90347  2.73739  3.18146  2.89801  2.37887  2.77519  2.98518  4.58477  3.61503
          0.03023  3.90983  4.63218  0.61958  0.77255  0.48576  0.95510
     28   2.41891  4.26193  4.14214  3.58617  3.32952  3.93110  4.31785  1.87576  3.48738  2.02411  2.45995  3.87430  4.28666  3.74970  3.73418  3.24091  3.03899  1.67722  5.05061  3.86727     28 v x - -
          2.68618  4.42225  2.77519  2.73123  3.46354  2.40513  3.72494  3.29354  2.67741  2.69355  4.24690  2.90347  2.73739  3.18146  2.89801  2.37887  2.77519  2.98518  4.58477  3.61503
          0.03023  3.90983  4.63218  0.61958  0.77255  0.48576  0.95510
     29   2.71560  4.98503  2.92123  2.21752  4.31634  3.42281  3.57455  3.72681  1.97165  3.25333  4.06817  2.93011  2.88729  2.70781  2.11621  2.70986  2.93424  3.37627  5.40754  4.10212     29 k x - -
          2.68618  4.42225  2.77519  2.73123  3.46354  2.40513  3.72494  3.29354  2.67741  2.69355  4.24690  2.90347  2.73739  3.18146  2.89801  2.37887  2.77519  2.98518  4.58477  3.61503
          0.03023  3.90983  4.63218  0.61958  0.77255  0.48576  0.95510
     30   2.69430  4.79515  2.86383  2.54390  4.32089  2.08844  3.74010  3.74531  1.64663  3.32785  4.18541  3.00855  3.83768  2.91599  2.70337  2.73921  2.99489  3.37414  5.46705  4.19790     30 k x - -
          2.68618  4.42225  2.77519  2.73123  3.46354  2.40513  3.72494  3.29354  2.67741  2.69355  4.24690  2.90347  2.73739  3.18146  2.89801  2.37887  2.77519  2.98518  4.58477  3.61503
          0.03023  3.90983  4.63218  0.61958  0.77255  0.48576  0.95510
     31   2.57867  4.59358  3.05386  2.53033  2.94175  3.04000  3.08320  3.19699  2.47324  2.84009  3.69527  2.72439  3.82326  2.85052  2.61729  2.66556  2.81329  2.91777  5.06085  3.72549     31 k x - -
          2.68618  4.42225  2.77519  2.73123  3.46354  2.40513  3.72494  3.29354  2.67741  2.69355  4.24690  2.90347  2.73739  3.18146  2.89801  2.37887  2.77519  2.98518  4.58477  3.61503
          0.03023  3.90983  4.63218  0.61958  0.77255  0.48576  0.95510
     32   2.33732  4.56596  3.07761  2.56887  3.81939  2.61114  3.67112  3.23825  2.46162  2.88552  3.74111  3.03434  3.81500  2.87539  2.40641  2.65353  2.81552  2.94541  5.14641  3.21771     32 a x - -
          2.68618  4.42225  2.77519  2.73123  3.46354  2.40513  3.72494  3.29354  2.67741  2.69355  4.24690  2.90347  2.73739  3.18146  2.89801  2.37887  2.77519  2.98518  4.58477  3.61503
          0.03023  3.90983  4.63218  0.61958  0.77255  0.48576  0.95510
     33   3.06014  4.46830  4.38897  4.00606  3.39923  4.10701  4.72713  1.03283  3.83492  1.97746  3.32861  4.24614  4.53450  4.17927  4.02720  3.60579  3.35859  1.84694  5.29789  4.03951     33 i x - -
          2.68618  4.42225  2.77519  2.73123  3.46354  2.40513  3.72494  3.29354  2.67741  2.69355  4.24690  2.90347  2.73739  3.18146  2.89801  2.37887  2.77519  2.98518  4.58477  3.61503
          0.03023  3.90983  4.63218  0.61958  0.77255  0.48576  0.95510
     34   3.02951  5.16390  0.86593  2.35798  4.54587  3.23877  3.96365  4.14250  3.05479  3.74410  4.72286  2.91629  3.89418  3.20274  3.57622  2.98754  3.36882  3.77765  5.70724  4.41239     34 d x - -
          2.68618  4.42225  2.77519  2.73123  3.46354  2.40513  3.72494  3.29354  2.67741  2.69355  4.24690  2.90347  2.73739  3.18146  2.89801  2.37887  2.77519  2.98518  4.58477  3.61503
          0.03023  3.90983  4.63218  0.61958  0.77255  0.48576  0.95510
     35   3.19700  4.64810  4.24950  3.88935  3.14972  4.02967  4.53335  2.35562  3.65673  0.83055  3.16069  4.16121  4.45849  4.01613  3.82676  3.60463  3.48949  2.40269  5.04275  3.77475     35 l x - -
          2.68618  4.42225  2.77519  2.73123  3.46354  2.40513  3.72494  3.29354  2.67741  2.69355  4.24690  2.90347  2.73739  3.18146  2.89801  2.37887  2.77519  2.98518  4.58477  3.61503
          0.03023  3.90983  4.63218  0.61958  0.77255  0.48576  0.95510
     36   2.33319  4.25419  3.23867  3.05597  4.11339  2.98336  4.16490  3.64096  3.13225  3.35824  4.28108  3.27492  3.72520  3.47862  3.41728  1.03611  2.81608  3.16790  5.48286  4.19706     36 s x - -
          2.68618  4.42225  2.77519  2.73123  3.46354  2.40513  3.72494  3.29354  2.67741  2.69355  4.24690  2.90347  2.73739  3.18146  2.89801  2.37887  2.77519  2.98518  4.58477  3.61503
          0.03023  3.90983  4.63218  0.61958  0.77255  0.48576  0.95510
     37   3.04732  4.88422  3.54175  3.04479  4.24825  3.52840  3.85093  3.79238  2.25189  3.30151  4.30053  3.40177  4.02900  3.06924  0.92283  3.12958  3.31062  3.51467  5.31605  4.16731     37 r x - -
          2.68618  4.42225  2.77519  2.73123  3.46354  2.40513  3.72494  3.29354  2.67741  2.69355  4.24690  2.90347  2.73739  3.18146  2.89801  2.37887  2.77519  2.98518  4.58477  3.61503
          0.03023  3.90983  4.63218  0.61958  0.77255  0.48576  0.95510
     38   2.98413  5.10326  2.50297  0.97343  4.45411  3.29794  3.88773  3.91541  2.77293  3.52644  4.49863  2.95372  3.90423  3.10247  3.18579  2.96261  3.28858  3.59532  5.61864  4.34067     38 e x - -
          2.68618  4.42225  2.77519  2.73123  3.46354  2.40513  3.72494  3.29354  2.67741  2.69355  4.24690  2.90347  2.73739  3.18146  2.89801  2.37887  2.77519  2.98518  4.58477  3.61503
          0.03023  3.90983  4.63218  0.61958  0.77255  0.48576  0.95510
     39   2.67170  4.68821  3.13750  2.69618  4.14825  3.34291  3.75317  3.59060  2.35784  3.17404  4.06009  3.11926  1.96725  2.94343  1.94538  2.75133  2.96890  3.25345  5.34131  4.09420     39 r x - -
          2.68618  4.42225  2.77519  2.73123  3.46354  2.40513  3.72494  3.29354  2.67741  2.69355  4.24690  2.90347  2.73739  3.18146  2.89801  2.37887  2.77519  2.98518  4.58477  3.61503
          0.03023  3.90983  4.63218  0.61958  0.77255  0.48576  0.95510
     40   2.32465  5.09244  1.71874  2.17823  4.49530  3.19403  3.70999  3.96146  2.64957  3.52652  4.35686  2.19325  3.77716  2.87311  3.18330  2.68560  3.02445  3.55395  5.71383  4.28094     40 d x - -
          2.68618  4.42225  2.77519  2.73123  3.46354  2.40513  3.72494  3.29354  2.67741  2.69355  4.24690  2.90347  2.73739  3.18146  2.89801  2.37887  2.77519  2.98518  4.58477  3.61503
          0.03023  3.90983  4.63218  0.61958  0.77255  0.48576  0.95510
     41   2.80078  4.55214  3.41194  3.25620  4.24854  3.23753  4.33076  3.80334  3.31666  3.42622  4.47752  3.55924  0.76102  3.70430  3.55813  2.96939  3.24524  3.44448  5.42506  4.36965     41 p x - -
          2.68618  4.42225  2.77519  2.73123  3.46354  2.40513  3.72494  3.29354  2.67741  2.69355  4.24690  2.90347  2.73739  3.18146  2.89801  2.37887  2.77519  2.98518  4.58477  3.61503
          0.03023  3.90983  4.63218  0.61958  0.77255  0.48576  0.95510
     42   2.53842  4.48113  3.04033  2.71690  3.83586  3.26732  3.86923  3.08977  2.74033  2.93552  3.88771  1.82138  3.83998  3.11944  3.10217  2.67333  2.88171  2.21670  5.25953  3.91648     42 n x - -
          2.68618  4.42225  2.77519  2.73123  3.46354  2.40513  3.72494  3.29354  2.67741  2.69355  4.24690  2.90347  2.73739  3.18146  2.89801  2.37887  2.77519  2.98518  4.58477  3.61503
          0.03023  3.90983  4.63218  0.61958  0.77255  0.48576  0.95510
     43   2.97852  4.42827  4.32790  3.85388  1.67440  4.01932  4.17031  2.27076  3.73726  1.87069  3.18123  4.02164  4.39813  3.93198  3.91583  3.38589  3.24941  1.82910  4.56701  3.07866     43 f x - -
          2.68618  4.42225  2.77519  2.73123  3.46354  2.40513  3.72494  3.29354  2.67741  2.69355  4.24690  2.90347  2.73739  3.18146  2.89801  2.37887  2.77519  2.98518  4.58477  3.61503
          0.03023  3.90983  4.63218  0.61958  0.77255  0.48576  0.95510
     44   2.76296  4.21080  4.16041  3.59961  2.54357  3.87171  4.02890  1.94247  3.48478  1.99559  3.13429  3.80867  4.21076  3.69031  3.67290  3.16983  2.99522  1.97928  4.55970  2.52074     44 i x - -
          2.68618  4.42225  2.77519  2.73123  3.46354  2.40513  3.72494  3.29354  2.67741  2.69355  4.24690  2.90347  2.73739  3.18146  2.89801  2.37887  2.77519  2.98518  4.58477  3.61503
          0.03023  3.90983  4.63218  0.61958  0.77255  0.48576  0.95510
     45   3.02951  5.16390  0.86593  2.35798  4.54587  3.23877  3.96365  4.14250  3.05479  3.74410  4.72286  2.91629  3.89418  3.20274  3.57622  2.98754  3.36882  3.77765  5.70724  4.41239     45 d x - -
          2.68618  4.42225  2.77519  2.73123  3.46354  2.40513  3.72494  3.29354  2.67741  2.69355  4.24690  2.90347  2.73739  3.18146  2.89801  2.37887  2.77519  2.98518  4.58477  3.61503
          0.03023  3.90983  4.63218  0.61958  0.77255  0.48576  0.95510
     46   2.09549  4.59328  2.97677  2.64447  3.74045  3.29590  1.94871  3.41077  2.57927  3.04525  3.95522  3.07560  3.84115  3.02209  2.91942  2.70218  2.92330  3.09633  5.13438  3.73657     46 h x - -
          2.68618  4.42225  2.77519  2.73123  3.46354  2.40513  3.72494  3.29354  2.67741  2.69355  4.24690  2.90347  2.73739  3.18146  2.89801  2.37887  2.77519  2.98518  4.58477  3.61503
          0.03023  3.90983  4.63218  0.61958  0.77255  0.48576  0.95510
     47   2.01499  4.27577  3.20019  2.95931  4.14546  3.02695  4.09668  3.45857  3.01579  3.19567  4.12605  3.22925  1.49505  3.36574  3.32982  2.51111  2.79847  3.04884  5.50635  4.27178     47 p x - -
          2.68618  4.42225  2.77519  2.73123  3.46354  2.40513  3.72494  3.29354  2.67741  2.69355  4.24690  2.90347  2.73739  3.18146  2.89801  2.37887  2.77519  2.98518  4.58477  3.61503
          0.03023  3.90983  4.63218  0.61958  0.77255  0.48576  0.95510
     48   2.71127  4.48323  3.39271  3.29674  4.43879  0.67372  4.41493  4.04731  3.48312  3.69681  4.67270  3.55695  3.87557  3.80429  3.71525  2.88421  3.19540  3.56840  5.52427  4.54188     48 G x - -
          2.68618  4.42225  2.77519  2.73123  3.46354  2.40513  3.72494  3.29354  2.67741  2.69355  4.24690  2.90347  2.73739  3.18146  2.89801  2.37887  2.77519  2.98518  4.58477  3.61503
          0.03023  3.90983  4.63218  0.61958  0.77255  0.48576  0.95510
     49   2.49702  4.21488  3.59409  3.12183  3.55847  3.40331  4.02316  1.84566  3.03552  2.52294  3.51126  3.42120  3.93054  3.36972  3.33653  2.24925  2.49786  2.32439  5.07175  3.83881     49 i x - -
          2.68618  4.42225  2.77519  2.73123  3.46354  2.40513  3.72494  3.29354  2.67741  2.69355  4.24690  2.90347  2.73739  3.18146  2.89801  2.37887  2.77519  2.98518  4.58477  3.61503
          0.03023  3.90983  4.63218  0.61958  0.77255  0.48576  0.95510
     50   2.80078  4.55214  3.41194  3.25620  4.24854  3.23753  4.33076  3.80334  3.31666  3.42622  4.47752  3.55924  0.76102  3.70430  3.55813  2.96939  3.24524  3.44448  5.42506  4.36965     50 p x - -
          2.68618  4.42225  2.77519  2.73123  3.46354  2.40513  3.72494  3.29354  2.67741  2.69355  4.24690  2.90347  2.73739  3.18146  2.89801  2.37887  2.77519  2.98518  4.58477  3.61503
          0.03023  3.90983  4.63218  0.61958  0.77255  0.48576  0.95510
     51   2.55394  4.44785  3.19581  2.72146  3.74915  3.38349  3.77831  2.98722  2.34245  2.75681  3.67091  3.14607  2.70678  3.01723  2.94776  2.70220  2.83475  2.08431  5.13621  3.87350     51 v x - -
          2.68618  4.42225  2.77519  2.73123  3.46354  2.40513  3.72494  3.29354  2.67741  2.69355  4.24690  2.90347  2.73739  3.18146  2.89801  2.37887  2.77519  2.98518  4.58477  3.61503
          0.03023  3.90983  4.63218  0.61958  0.77255  0.48576  0.95510
     52   2.28195  4.62338  2.87817  2.48425  4.11110  3.23668  3.71058  3.52712  2.51366  3.14053  3.96971  2.95568  2.67051  2.36016  2.92865  2.27602  2.81807  3.15899  5.37705  4.06375     52 s x - -
          2.68618  4.42225  2.77519  2.73123  3.46354  2.40513  3.72494  3.29354  2.67741  2.69355  4.24690  2.90347  2.73739  3.18146  2.89801  2.37887  2.77519  2.98518  4.58477  3.61503
          0.03023  3.90983  4.63218  0.61958  0.77255  0.48576  0.95510
     53   2.88849  5.37592  1.88282  1.30490  4.66808  3.20196  3.72997  4.16146  2.71419  3.69592  4.55574  2.68335  3.81121  2.89937  3.27489  2.79131  3.17464  3.75930  5.85218  4.38556     53 e x - -
          2.68618  4.42225  2.77519  2.73123  3.46354  2.40513  3.72494  3.29354  2.67741  2.69355  4.24690  2.90347  2.73739  3.18146  2.89801  2.37887  2.77519  2.98518  4.58477  3.61503
          0.03023  3.90983  4.63218  0.61958  0.77255  0.48576  0.95510
     54   2.62851  0.86772  4.15652  3.90452  3.88708  3.24376  4.54337  3.03699  3.73160  2.95089  4.07332  3.88153  3.95368  4.07614  3.84943  2.90027  3.09839  2.77910  5.29555  4.17456     54 c x - -
          2.68618  4.42225  2.77519  2.73123  3.46354  2.40513  3.72494  3.29354  2.67741  2.69355  4.24690  2.90347  2.73739  3.18146  2.89801  2.37887  2.77519  2.98518  4.58477  3.61503
          0.03023  3.90983  4.63218  0.61958  0.77255  0.48576  0.95510
     55   3.30571  4.69646  4.28994  4.01139  0.95253  3.98702  3.89355  2.82463  3.91745  2.18601  3.54918  4.06119  4.44466  4.07509  4.02795  3.57382  3.60680  2.81810  4.13130  2.49353     55 f x - -
          2.68618  4.42225  2.77519  2.73123  3.46354  2.40513  3.72494  3.29354  2.67741  2.69355  4.24690  2.90347  2.73739  3.18146  2.89801  2.37887  2.77519  2.98518  4.58477  3.61503
          0.03023  3.90983  4.63218  0.61958  0.77255  0.48576  0.95510
     56   3.39754  4.75898  4.14822  3.86339  2.70434  3.77193  3.94562  3.42253  3.58471  2.81105  4.05462  4.00486  4.29274  3.97039  3.70656  3.60090  3.69978  3.31390  0.81321  2.70446     56 w x - -
          2.68618  4.42225  2.77519  2.73123  3.46354  2.40513  3.72494  3.29354  2.67741  2.69355  4.24690  2.90347  2.73739  3.18146  2.89801  2.37887  2.77519  2.98518  4.58477  3.61503
          0.03023  3.90983  4.63218  0.61958  0.77255  0.48576  0.95510
     57   3.30571  4.69646  4.28994  4.01139  0.95253  3.98702  3.89355  2.82463  3.91745  2.18601  3.54918  4.06119  4.44466  4.07509  4.02795  3.57382  3.60680  2.81810  4.13130  2.49353     57 f x - -
          2.68618  4.42225  2.77519  2.73123  3.46354  2.40513  3.72494  3.29354  2.67741  2.69355  4.24690  2.90347  2.73739  3.18146  2.89801  2.37887  2.77519  2.98518  4.58477  3.61503
          0.03023  3.90983  4.63218  0.61958  0.77255  0.48576  0.95510
     58   3.09469  4.55323  4.34692  3.82184  3.08072  4.17928  4.49440  2.21496  3.60061  1.40348  1.66275  4.12350  4.48301  3.89639  3.80227  3.53681  3.34090  2.27491  5.04125  3.85336     58 l x - -
          2.68618  4.42225  2.77519  2.73123  3.46354  2.40513  3.72494  3.29354  2.67741  2.69355  4.24690  2.90347  2.73739  3.18146  2.89801  2.37887  2.77519  2.98518  4.58477  3.61503
          0.03023  3.90983  4.63218  0.61958  0.77255  0.48576  0.95510
     59   3.42941  4.73608  4.42629  4.06740  1.23978  4.23079  3.46254  3.12538  3.92714  2.48818  3.73956  3.94680  4.55378  3.96833  4.01408  3.59091  3.65718  3.05113  3.63450  1.46938     59 f x - -
          2.68618  4.42225  2.77519  2.73123  3.46354  2.40513  3.72494  3.29354  2.67741  2.69355  4.24690  2.90347  2.73739  3.18146  2.89801  2.37887  2.77519  2.98518  4.58477  3.61503
          0.03023  3.90983  4.63218  0.61958  0.77255  0.48576  0.95510
     60   2.73825  4.73776  3.13583  2.62661  3.43505  3.51475  3.01389  3.35796  1.94561  2.94577  3.83603  3.08310  3.91111  2.87213  2.67340  2.80203  2.95838  3.08642  4.85501  2.40385     60 k x - -
          2.68618  4.42225  2.77519  2.73123  3.46354  2.40513  3.72494  3.29354  2.67741  2.69355  4.24690  2.90347  2.73739  3.18146  2.89801  2.37887  2.77519  2.98518  4.58477  3.61503
          0.03023  3.90983  4.63218  0.61958  0.77255  0.48576  0.95510
     61   2.80014  5.14111  1.99623  2.18537  4.48137  3.18871  3.75416  4.03600  2.72454  3.60254  4.46440  1.50974  3.80340  2.93844  3.24770  2.75123  3.11134  3.63152  5.72342  4.27713     61 n x - -
          2.68618  4.42225  2.77519  2.73123  3.46354  2.40513  3.72494  3.29354  2.67741  2.69355  4.24690  2.90347  2.73739  3.18146  2.89801  2.37887  2.77519  2.98518  4.58477  3.61503
          0.03023  3.90983  4.63218  0.61958  0.77255  0.48576  0.95510
     62   2.57875  4.59089  2.87919  2.54218  3.71706  2.07997  3.72168  3.36273  2.62519  3.00338  3.87495  2.59982  3.81546  2.97223  3.02710  2.66585  2.87447  3.04907  5.11459  2.93968     62 g x - -
          2.68618  4.42225  2.77519  2.73123  3.46354  2.40513  3.72494  3.29354  2.67741  2.69355  4.24690  2.90347  2.73739  3.18146  2.89801  2.37887  2.77519  2.98518  4.58477  3.61503
          0.03023  3.90983  4.63218  0.61958  0.77255  0.48576  0.95510
     63   2.66352  4.57358  3.17582  2.74463  3.72992  3.44615  3.80910  2.96872  2.56713  2.66592  3.70047  3.17834  3.92119  1.97854  2.89281  2.79742  2.94156  2.13499  5.17698  3.87587     63 q x - -
          2.68618  4.42225  2.77519  2.73123  3.46354  2.40513  3.72494  3.29354  2.67741  2.69355  4.24690  2.90347  2.73739  3.18146  2.89801  2.37887  2.77519  2.98518  4.58477  3.61503
          0.03023  3.90983  4.63218  0.61958  0.77255  0.48576  0.95510
     64   3.04732  4.88422  3.54175  3.04479  4.24825  3.52840  3.85093  3.79238  2.25189  3.30151  4.30053  3.40177  4.02900  3.06924  0.92283  3.12958  3.31062  3.51467  5.31605  4.16731     64 r x - -
          2.68618  4.42225  2.77519  2.73123  3.46354  2.40513  3.72494  3.29354  2.67741  2.69355  4.24690  2.90347  2.73739  3.18146  2.89801  2.37887  2.77519  2.98518  4.58477  3.61503
          0.03023  3.90983  4.63218  0.61958  0.77255  0.48576  0.95510
     65   2.67596  4.39784  3.50216  2.97291  3.47937  3.62515  3.92425  2.30055  2.82875  2.32628  3.40705  3.37891  4.02518  2.44692  3.15522  2.91423  2.92477  1.88367  5.03573  3.78699     65 v x - -
          2.68618  4.42225  2.77519  2.73123  3.46354  2.40513  3.72494  3.29354  2.67741  2.69355  4.24690  2.90347  2.73739  3.18146  2.89801  2.37887  2.77519  2.98518  4.58477  3.61503
          0.03023  3.90983  4.63218  0.61958  0.77255  0.48576  0.95510
     66   2.92874  5.43351  1.25152  1.83792  4.72402  3.18373  3.75603  4.22943  2.79119  3.76581  4.64302  2.66608  3.81720  2.93371  3.37993  2.81922  3.22570  3.82272  5.91816  4.43307     66 d x - -
          2.68618  4.42225  2.77519  2.73123  3.46354  2.40513  3.72494  3.29354  2.67741  2.69355  4.24690  2.90347  2.73739  3.18146  2.89801  2.37887  2.77519  2.98518  4.58477  3.61503
          0.03023  3.90983  4.63218  0.61958  0.77255  0.48576  0.95510
     67   0.96124  4.21050  3.50033  3.29314  4.08938  3.03408  4.31080  3.22047  3.31035  3.10038  4.12796  3.43337  3.77681  3.64806  3.55842  2.56040  2.84033  2.86841  5.51281  4.31716     67 a x - -
          2.68618  4.42225  2.77519  2.73123  3.46354  2.40513  3.72494  3.29354  2.67741  2.69355  4.24690  2.90347  2.73739  3.18146  2.89801  2.37887  2.77519  2.98518  4.58477  3.61503
          0.03023  3.90983  4.63218  0.61958  0.77255  0.48576  0.95510
     68   2.60029  4.59178  3.08931  2.73547  4.21137  1.62966  3.84413  3.67427  2.52081  3.27859  4.14951  3.13521  3.82268  3.05216  2.08499  2.69913  2.94867  3.28812  5.40742  4.17540     68 g x - -
          2.68618  4.42225  2.77519  2.73123  3.46354  2.40513  3.72494  3.29354  2.67741  2.69355  4.24690  2.90347  2.73739  3.18146  2.89801  2.37887  2.77519  2.98518  4.58477  3.61503
          0.03023  3.90983  4.63218  0.61958  0.77255  0.48576  0.95510
     69   1.92055  4.16630  3.61762  3.17810  3.80924  3.18545  4.12558  2.72658  3.11356  2.74651  3.72334  3.39705  3.82326  3.43346  3.42028  2.58544  1.88009  2.10825  5.29896  4.08095     69 t x - -
          2.68618  4.42225  2.77519  2.73123  3.46354  2.40513  3.72494  3.29354  2.67741  2.69355  4.24690  2.90347  2.73739  3.18146  2.89801  2.37887  2.77519  2.98518  4.58477  3.61503
          0.03023  3.90983  4.63218  0.61958  0.77255  0.48576  0.95510
     70   2.62851  0.86772  4.15652  3.90452  3.88708  3.24376  4.54337  3.03699  3.73160  2.95089  4.07332  3.88153  3.95368  4.07614  3.84943  2.90027  3.09839  2.77910  5.29555  4.17456     70 c x - -
          2.68618  4.42225  2.77519  2.73123  3.46354  2.40513  3.72494  3.29354  2.67741  2.69355  4.24690  2.90347  2.73739  3.18146  2.89801  2.37887  2.77519  2.98518  4.58477  3.61503
          0.03023  3.90983  4.63218  0.61958  0.77255  0.48576  0.95510
     71   2.78971  4.70971  3.17941  2.71534  2.98479  3.56763  2.67735  3.31463  2.55516  2.88142  3.81685  3.14950  3.96925  2.54817  2.89387  2.86281  3.01663  3.06418  4.51736  2.09449     71 y x - -
          2.68618  4.42225  2.77519  2.73123  3.46354  2.40513  3.72494  3.29354  2.67741  2.69355  4.24690  2.90347  2.73739  3.18146  2.89801  2.37887  2.77519  2.98518  4.58477  3.61503
          0.03023  3.90983  4.63218  0.61958  0.77255  0.48576  0.95510
     72   2.33319  4.25419  3.23867  3.05597  4.11339  2.98336  4.16490  3.64096  3.13225  3.35824  4.28108  3.27492  3.72520  3.47862  3.41728  1.03611  2.81608  3.16790  5.48286  4.19706     72 s x - -
          2.68618  4.42225  2.77519  2.73123  3.46354  2.40513  3.72494  3.29354  2.67741  2.69355  4.24690  2.90347  2.73739  3.18146  2.89801  2.37887  2.77519  2.98518  4.58477  3.61503
          0.03023  3.90983  4.63218  0.61958  0.77255  0.48576  0.95510
     73   2.32575  4.84433  2.23487  2.29362  4.34031  2.49777  3.69964  3.79360  2.58531  3.36424  4.17467  2.47630  3.74811  2.85783  3.08321  2.30819  2.89212  3.38278  5.56963  4.19070     73 d x - -
          2.68618  4.42225  2.77519  2.73123  3.46354  2.40513  3.72494  3.29354  2.67741  2.69355  4.24690  2.90347  2.73739  3.18146  2.89801  2.37887  2.77519  2.98518  4.58477  3.61503
          0.03023  3.90983  4.63218  0.61958  0.77255  0.48576  0.95510
     74   3.39754  4.75898  4.14822  3.86339  2.70434  3.77193  3.94562  3.42253  3.58471  2.81105  4.05462  4.00486  4.29274  3.97039  3.70656  3.60090  3.69978  3.31390  0.81321  2.70446     74 w x - -
          2.68618  4.42225  2.77519  2.73123  3.46354  2.40513  3.72494  3.29354  2.67741  2.69355  4.24690  2.90347  2.73739  3.18146  2.89801  2.37887  2.77519  2.98518  4.58477  3.61503
          0.03023  3.90983  4.63218  0.61958  0.77255  0.48576  0.95510
     75   2.68583  4.90222  2.65203  2.13228  4.26453  3.30530  3.66221  3.68245  2.16813  3.26474  4.10116  2.87360  3.80872  2.82426  2.80518  1.84696  2.95130  3.33099  5.46579  4.12885     75 s x - -
          2.68618  4.42225  2.77519  2.73123  3.46354  2.40513  3.72494  3.29354  2.67741  2.69355  4.24690  2.90347  2.73739  3.18146  2.89801  2.37887  2.77519  2.98518  4.58477  3.61503
          0.03023  3.90983  4.63218  0.61958  0.77255  0.48576  0.95510
     76   3.10201  4.52371  4.38932  3.89443  1.52149  4.14610  4.13217  2.38504  3.75367  1.69832  2.54223  4.07432  4.45977  3.92822  3.91837  3.49581  3.34546  2.42957  4.47463  2.97965     76 f x - -
          2.68618  4.42225  2.77519  2.73123  3.46354  2.40513  3.72494  3.29354  2.67741  2.69355  4.24690  2.90347  2.73739  3.18146  2.89801  2.37887  2.77519  2.98518  4.58477  3.61503
          0.03023  3.90983  4.63218  0.61958  0.77255  0.48576  0.95510
     77   2.73088  4.94462  1.72878  2.29237  4.51945  1.70119  3.83922  4.02443  2.84098  3.60836  4.46920  2.82624  3.79316  3.03457  3.35843  2.72730  3.07978  3.59142  5.72867  4.36586     77 g x - -
          2.68618  4.42225  2.77519  2.73123  3.46354  2.40513  3.72494  3.29354  2.67741  2.69355  4.24690  2.90347  2.73739  3.18146  2.89801  2.37887  2.77519  2.98518  4.58477  3.61503
          0.03023  3.90983  4.63218  0.61958  0.77255  0.48576  0.95510
     78   3.14662  4.57022  4.46021  3.92019  3.05344  4.27539  4.57008  2.18940  3.71953  1.19120  1.90095  4.22082  4.53937  3.97014  3.90721  3.62410  3.38226  2.27511  5.05513  3.90518     78 l x - -
          2.68618  4.42225  2.77519  2.73123  3.46354  2.40513  3.72494  3.29354  2.67741  2.69355  4.24690  2.90347  2.73739  3.18146  2.89801  2.37887  2.77519  2.98518  4.58477  3.61503
          0.03023  3.90983  4.63218  0.61958  0.77255  0.48576  0.95510
     79   2.88783  5.08271  2.97908  2.54194  4.43816  3.48594  3.60477  3.85022  1.54989  3.33845  4.20309  3.01270  3.91745  1.99496  2.31170  2.87599  3.09590  3.51993  5.44154  4.18436     79 k x - -
          2.68618  4.42225  2.77519  2.73123  3.46354  2.40513  3.72494  3.29354  2.67741  2.69355  4.24690  2.90347  2.73739  3.18146  2.89801  2.37887  2.77519  2.98518  4.58477  3.61503
          0.03023  3.90983  4.63218  0.61958  0.77255  0.48576  0.95510
     80   2.98911  4.37260  4.53987  4.05416  3.49727  4.22284  4.80785  1.58951  3.92577  2.03951  3.33604  4.29353  4.59178  4.22255  4.14879  3.61020  3.26959  1.11587  5.41771  4.19127     80 v x - -
          2.68618  4.42225  2.77519  2.73123  3.46354  2.40513  3.72494  3.29354  2.67741  2.69355  4.24690  2.90347  2.73739  3.18146  2.89801  2.37887  2.77519  2.98518  4.58477  3.61503
          0.03023  3.90983  4.63218  0.61958  0.77255  0.48576  0.95510
     81   2.71127  4.48323  3.39271  3.29674  4.43879  0.67372  4.41493  4.04731  3.48312  3.69681  4.67270  3.55695  3.87557  3.80429  3.71525  2.88421  3.19540  3.56840  5.52427  4.54188     81 G x - -
          2.68618  4.42225  2.77519  2.73123  3.46354  2.40513  3.72494  3.29354  2.67741  2.69355  4.24690  2.90347  2.73739  3.18146  2.89801  2.37887  2.77519  2.98518  4.58477  3.61503
          0.03023  3.90983  4.63218  0.61958  0.77255  0.48576  0.95510
     82   2.65605  4.88965  2.82780  2.39738  4.22983  3.35915  3.60986  3.65110  1.99673  3.21090  4.03004  2.90677  2.76109  2.43720  2.67158  2.42936  2.89943  3.30038  5.39918  4.07557     82 k x - -
          2.68618  4.42225  2.77519  2.73123  3.46354  2.40513  3.72494  3.29354  2.67741  2.69355  4.24690  2.90347  2.73739  3.18146  2.89801  2.37887  2.77519  2.98518  4.58477  3.61503
          0.03023  3.90983  4.63218  0.61958  0.77255  0.48576  0.95510
     83   2.60194  4.69004  3.00306  2.49591  3.87819  3.39824  3.62477  3.35650  2.37812  2.97320  3.81626  2.67319  3.81628  2.81013  2.36821  2.25902  2.84195  3.05311  5.17679  3.15564     83 s x - -
          2.68618  4.42225  2.77519  2.73123  3.46354  2.40513  3.72494  3.29354  2.67741  2.69355  4.24690  2.90347  2.73739  3.18146  2.89801  2.37887  2.77519  2.98518  4.58477  3.61503
          0.03023  3.90983  4.63218  0.61958  0.77255  0.48576  0.95510
     84   3.36511  4.67510  4.47985  4.09219  1.43943  4.19603  3.51607  3.04720  3.91440  2.39207  3.64122  3.97248  4.52353  3.97482  3.98999  3.56906  3.59465  2.98544  1.88322  1.99576     84 f x - -
          2.68618  4.42225  2.77519  2.73123  3.46354  2.40513  3.72494  3.29354  2.67741  2.69355  4.24690  2.90347  2.73739  3.18146  2.89801  2.37887  2.77519  2.98518  4.58477  3.61503
          0.03023  3.90983  4.63218  0.61958  0.77255  0.48576  0.95510
     85   2.83749  4.36957  4.17711  3.84122  3.57723  3.76263  4.63643  2.04812  3.70957  2.25766  3.53654  4.02510  4.32093  4.06660  3.91850  3.26837  3.19805  0.97910  5.36803  4.10205     85 v x - -
          2.68618  4.42225  2.77519  2.73123  3.46354  2.40513  3.72494  3.29354  2.67741  2.69355  4.24690  2.90347  2.73739  3.18146  2.89801  2.37887  2.77519  2.98518  4.58477  3.61503
          0.03023  3.90983  4.63218  0.61958  0.77255  0.48576  0.95510
     86   2.63449  4.92559  2.46214  2.30412  4.19290  3.32782  3.07295  3.64247  2.39398  3.21010  4.02124  2.84015  3.77856  2.34719  2.85188  2.63053  2.33341  3.29029  5.41028  4.04395     86 e x - -
          2.68618  4.42225  2.77519  2.73123  3.46354  2.40513  3.72494  3.29354  2.67741  2.69355  4.24690  2.90347  2.73739  3.18146  2.89801  2.37887  2.77519  2.98518  4.58477  3.61503
          0.03023  3.90983  4.63218  0.61958  0.77255  0.48576  0.95510
     87   3.06014  4.46830  4.38897  4.00606  3.39923  4.10701  4.72713  1.03283  3.83492  1.97746  3.32861  4.24614  4.53450  4.17927  4.02720  3.60579  3.35859  1.84694  5.29789  4.03951     87 i x - -
          2.68618  4.42225  2.77519  2.73123  3.46354  2.40513  3.72494  3.29354  2.67741  2.69355  4.24690  2.90347  2.73739  3.18146  2.89801  2.37887  2.77519  2.98518  4.58477  3.61503
          0.03023  3.90983  4.63218  0.61958  0.77255  0.48576  0.95510
     88   2.84610  5.06587  3.00787  2.51985  4.36790  3.49251  2.88198  3.81768  1.53021  3.30981  4.15106  2.99714  3.89946  2.41040  2.32148  2.83404  3.04688  3.48186  5.39868  4.12020     88 k x - -
          2.68618  4.42225  2.77519  2.73123  3.46354  2.40513  3.72494  3.29354  2.67741  2.69355  4.24690  2.90347  2.73739  3.18146  2.89801  2.37887  2.77519  2.98518  4.58477  3.61503
          0.03023  3.90983  4.63218  0.61958  0.77255  0.48576  0.95510
     89   2.24479  4.17458  3.32487  3.01730  4.10481  2.97491  4.08687  3.42650  3.01963  3.18695  4.06022  3.23375  3.68726  3.35800  3.33149  1.82217  1.59081  2.98584  5.47655  4.23716     89 t x - -
          2.68618  4.42225  2.77519  2.73123  3.46354  2.40513  3.72494  3.29354  2.67741  2.69355  4.24690  2.90347  2.73739  3.18146  2.89801  2.37887  2.77519  2.98518  4.58477  3.61503
          0.03023  3.90983  4.63218  0.61958  0.77255  0.48576  0.95510
     90   3.02951  5.16390  0.86593  2.35798  4.54587  3.23877  3.96365  4.14250  3.05479  3.74410  4.72286  2.91629  3.89418  3.20274  3.57622  2.98754  3.36882  3.77765  5.70724  4.41239     90 d x - -
          2.68618  4.42225  2.77519  2.73123  3.46354  2.40513  3.72494  3.29354  2.67741  2.69355  4.24690  2.90347  2.73739  3.18146  2.89801  2.37887  2.77519  2.98518  4.58477  3.61503
          0.03023  3.90983  4.63218  0.61958  0.77255  0.48576  0.95510
     91   2.78471  5.26119  2.10535  1.64304  4.56058  3.25691  3.64619  4.03477  2.07597  3.54368  4.35753  2.72420  3.79224  2.79001  2.98554  2.71209  3.04133  3.63282  5.70249  4.27234     91 e x - -
          2.68618  4.42225  2.77519  2.73123  3.46354  2.40513  3.72494  3.29354  2.67741  2.69355  4.24690  2.90347  2.73739  3.18146  2.89801  2.37887  2.77519  2.98518  4.58477  3.61503
          0.03023  3.90983  4.63218  0.61958  0.77255  0.48576  0.95510
     92   2.66570  5.06760  2.36090  2.23581  4.36486  2.81619  3.05689  3.82751  2.07804  3.35494  4.14803  2.50549  3.76977  2.72797  2.86433  2.63066  2.90897  3.44097  5.52709  4.13258     92 k x - -
          2.68618  4.42225  2.77519  2.73123  3.46354  2.40513  3.72494  3.29354  2.67741  2.69355  4.24690  2.90347  2.73739  3.18146  2.89801  2.37887  2.77519  2.98518  4.58477  3.61503
          0.03023  3.90983  4.63218  0.61958  0.77255  0.48576  0.95510
     93   2.66613  1.92315  4.15914  3.67748  2.26279  3.61162  4.10145  2.45119  3.54155  2.20058  3.34099  3.79198  4.11709  3.77446  3.71940  3.01136  2.98748  2.30468  4.64747  3.23261     93 c x - -
          2.68618  4.42225  2.77519  2.73123  3.46354  2.40513  3.72494  3.29354  2.67741  2.69355  4.24690  2.90347  2.73739  3.18146  2.89801  2.37887  2.77519  2.98518  4.58477  3.61503
          0.03023  3.90983  4.63218  0.61958  0.77255  0.48576  0.95510
     94   2.72843  4.86515  2.81543  2.49816  4.21631  3.32953  3.69516  3.74263  2.33450  3.30754  4.17197  1.67944  3.84920  2.87431  2.25827  2.75578  3.00949  3.38646  5.40787  4.07921     94 n x - -
          2.68618  4.42225  2.77519  2.73123  3.46354  2.40513  3.72494  3.29354  2.67741  2.69355  4.24690  2.90347  2.73739  3.18146  2.89801  2.37887  2.77519  2.98518  4.58477  3.61503
          0.03023  3.90983  4.63218  0.61958  0.77255  0.48576  0.95510
     95   3.19700  4.64810  4.24950  3.88935  3.14972  4.02967  4.53335  2.35562  3.65673  0.83055  3.16069  4.16121  4.45849  4.01613  3.82676  3.60463  3.48949  2.40269  5.04275  3.77475     95 l x - -
          2.68618  4.42225  2.77519  2.73123  3.46354  2.40513  3.72494  3.29354  2.67741  2.69355  4.24690  2.90347  2.73739  3.18146  2.89801  2.37887  2.77519  2.98518  4.58477  3.61503
          0.03023  3.90983  4.63218  0.61958  0.77255  0.48576  0.95510
     96   2.62086  4.50985  3.20415  2.68266  3.30036  3.48717  2.84591  3.07859  2.59933  2.47318  3.62297  3.12736  3.88708  2.97152  2.97364  2.24702  2.85733  2.82775  4.77052  2.93855     96 s x - -
          2.68618  4.42225  2.77519  2.73123  3.46354  2.40513  3.72494  3.29354  2.67741  2.69355  4.24690  2.90347  2.73739  3.18146  2.89801  2.37887  2.77519  2.98518  4.58477  3.61503
          0.03023  3.90983  4.63218  0.61958  0.77255  0.48576  0.95510
     97   2.71127  4.48323  3.39271  3.29674  4.43879  0.67372  4.41493  4.04731  3.48312  3.69681  4.67270  3.55695  3.87557  3.80429  3.71525  2.88421  3.19540  3.56840  5.52427  4.54188     97 G x - -
          2.68618  4.42225  2.77519  2.73123  3.46354  2.40513  3.72494  3.29354  2.67741  2.69355  4.24690  2.90347  2.73739  3.18146  2.89801  2.37887  2.77519  2.98518  4.58477  3.61503
          0.03023  3.90983  4.63218  0.61958  0.77255  0.48576  0.95510
     98   2.55871  4.48702  2.69869  2.64243  3.77190  3.38439  3.78656  2.53944  2.68192  2.76198  3.68670  3.10054  3.85520  3.01374  3.09098  2.69519  2.01345  2.66006  5.18350  3.89484     98 t x - -
          2.68618  4.42225  2.77519  2.73123  3.46354  2.40513  3.72494  3.29354  2.67741  2.69355  4.24690  2.90347  2.73739  3.18146  2.89801  2.37887  2.77519  2.98518  4.58477  3.61503
          0.03023  3.90983  4.63218  0.61958  0.77255  0.48576  0.95510
     99   3.00918  4.44080  4.19471  3.69831  2.07444  3.99817  3.70555  2.25280  3.57540  2.19626  3.37428  3.81709  4.33150  3.74248  3.75278  3.30863  3.23875  2.57034  4.02773  1.61185     99 y x - -
          2.68618  4.42225  2.77519  2.73123  3.46354  2.40513  3.72494  3.29354  2.67741  2.69355  4.24690  2.90347  2.73739  3.18146  2.89801  2.37887  2.77519  2.98518  4.58477  3.61503
          0.03023  3.90983  4.63218  0.61958  0.77255  0.48576  0.95510
    100   1.66157  4.20293  3.30746  2.94001  4.07277  3.01379  4.02141  3.37334  2.94858  3.11854  3.98406  3.20143  2.33337  3.27282  3.29191  2.43225  2.30049  2.95621  5.43584  4.20147    100 a x - -
          2.68618  4.42225  2.77519  2.73123  3.46354  2.40513  3.72494  3.29354  2.67741  2.69355  4.24690  2.90347  2.73739  3.18146  2.89801  2.37887  2.77519  2.98518  4.58477  3.61503
          0.03023  3.90983  4.63218  0.61958  0.77255  0.48576  0.95510
    101   1.93625  4.26296  3.21131  2.95901  4.14339  3.02033  4.09132  3.45236  3.01319  3.19235  4.11344  3.22539  1.56324  3.35809  3.33064  2.49692  2.78302  3.03870  5.50473  4.27044    101 p x - -
          2.68618  4.42225  2.77519  2.73123  3.46354  2.40513  3.72494  3.29354  2.67741  2.69355  4.24690  2.90347  2.73739  3.18146  2.89801  2.37887  2.77519  2.98518  4.58477  3.61503
          0.03023  3.90983  4.63218  0.61958  0.77255  0.48576  0.95510
    102   2.71127  4.48323  3.39271  3.29674  4.43879  0.67372  4.41493  4.04731  3.48312  3.69681  4.67270  3.55695  3.87557  3.80429  3.71525  2.88421  3.19540  3.56840  5.52427  4.54188    102 G x - -
          2.68618  4.42225  2.77519  2.73123  3.46354  2.40513  3.72494  3.29354  2.67741  2.69355  4.24690  2.90347  2.73739  3.18146  2.89801  2.37887  2.77519  2.98518  4.58477  3.61503
          0.03023  3.90983  4.63218  0.61958  0.77255  0.48576  0.95510
    103   3.39754  4.75898  4.14822  3.86339  2.70434  3.77193  3.94562  3.42253  3.58471  2.81105  4.05462  4.00486  4.29274  3.97039  3.70656  3.60090  3.69978  3.31390  0.81321  2.70446    103 w x - -
          2.68618  4.42225  2.77519  2.73123  3.46354  2.40513  3.72494  3.29354  2.67741  2.69355  4.24690  2.90347  2.73739  3.18146  2.89801  2.37887  2.77519  2.98518  4.58477  3.61503
          0.03023  3.90983  4.63218  0.61958  0.77255  0.48576  0.95510
    104   3.12058  4.47036  4.64587  4.09116  3.17972  4.38374  4.72665  1.41238  3.94960  1.45673  2.54637  4.36268  4.62170  4.14960  4.12536  3.72389  3.35352  1.93555  5.17799  4.05175    104 i x - -
          2.68618  4.42225  2.77519  2.73123  3.46354  2.40513  3.72494  3.29354  2.67741  2.69355  4.24690  2.90347  2.73739  3.18146  2.89801  2.37887  2.77519  2.98518  4.58477  3.61503
          0.03023  3.90983  4.63218  0.61958  0.77255  0.48576  0.95510
    105   2.98911  4.37260  4.53987  4.05416  3.49727  4.22284  4.80785  1.58951  3.92577  2.03951  3.33604  4.29353  4.59178  4.22255  4.14879  3.61020  3.26959  1.11587  5.41771  4.19127    105 v x - -
          2.68618  4.42225  2.77519  2.73123  3.46354  2.40513  3.72494  3.29354  2.67741  2.69355  4.24690  2.90347  2.73739  3.18146  2.89801  2.37887  2.77519  2.98518  4.58477  3.61503
          0.03023  3.90983  4.63218  0.61958  0.77255  0.48576  0.95510
    106   3.19700  4.64810  4.24950  3.88935  3.14972  4.02967  4.53335  2.35562  3.65673  0.83055  3.16069  4.16121  4.45849  4.01613  3.82676  3.60463  3.48949  2.40269  5.04275  3.77475    106 l x - -
          2.68618  4.42225  2.77519  2.73123  3.46354  2.40513  3.72494  3.29354  2.67741  2.69355  4.24690  2.90347  2.73739  3.18146  2.89801  2.37887  2.77519  2.98518  4.58477  3.61503
          0.03023  3.90983  4.63218  0.61958  0.77255  0.48576  0.95510
    107   2.71127  4.48323  3.39271  3.29674  4.43879  0.67372  4.41493  4.04731  3.48312  3.69681  4.67270  3.55695  3.87557  3.80429  3.71525  2.88421  3.19540  3.56840  5.52427  4.54188    107 G x - -
          2.68618  4.42225  2.77519  2.73123  3.46354  2.40513  3.72494  3.29354  2.67741  2.69355  4.24690  2.90347  2.73739  3.18146  2.89801  2.37887  2.77519  2.98518  4.58477  3.61503
          0.03023  3.90983  4.63218  0.61958  0.77255  0.48576  0.95510
    108   2.77105  4.82074  3.27003  2.65326  4.09458  3.53499  3.60914  2.84659  1.67738  3.03039  3.90904  3.09773  3.91220  2.77232  2.03466  2.82541  2.97586  3.15268  5.25342  4.01109    108 k x - -
          2.68618  4.42225  2.77519  2.73123  3.46354  2.40513  3.72494  3.29354  2.67741  2.69355  4.24690  2.90347  2.73739  3.18146  2.89801  2.37887  2.77519  2.98518  4.58477  3.61503
          0.03023  3.90983  4.63218  0.61958  0.77255  0.48576  0.95510
    109   2.86313  5.12655  2.72330  1.99277  4.48397  3.40552  3.63140  3.88111  1.49219  3.40136  4.25546  2.91844  3.88058  2.77843  2.49862  2.83319  3.08990  3.53572  5.52466  4.22870    109 k x - -
          2.68618  4.42225  2.77519  2.73123  3.46354  2.40513  3.72494  3.29354  2.67741  2.69355  4.24690  2.90347  2.73739  3.18146  2.89801  2.37887  2.77519  2.98518  4.58477  3.61503
          0.03023  3.90983  4.63218  0.61958  0.77255  0.48576  0.95510
    110   3.04732  4.88422  3.54175  3.04479  4.24825  3.52840  3.85093  3.79238  2.25189  3.30151  4.30053  3.40177  4.02900  3.06924  0.92283  3.12958  3.31062  3.51467  5.31605  4.16731    110 r x - -
          2.68618  4.42225  2.77519  2.73123  3.46354  2.40513  3.72494  3.29354  2.67741  2.69355  4.24690  2.90347  2.73739  3.18146  2.89801  2.37887  2.77519  2.98518  4.58477  3.61503
          0.03023  3.90983  4.63218  0.61958  0.77255  0.48576  0.95510
    111   2.61277  4.75347  2.28084  2.40018  4.02138  3.30918  3.68920  3.41688  2.54861  2.62024  3.93536  2.91330  2.43648  2.87048  3.00247  2.65541  2.88409  3.10699  5.33749  3.98823    111 d x - -
          2.68618  4.42225  2.77519  2.73123  3.46354  2.40513  3.72494  3.29354  2.67741  2.69355  4.24690  2.90347  2.73739  3.18146  2.89801  2.37887  2.77519  2.98518  4.58477  3.61503
          0.03023  3.90983  4.63218  0.61958  0.77255  0.48576  0.95510
    112   2.71093  4.88959  1.85572  2.32925  4.49247  1.57741  3.85846  3.99515  2.85919  3.58909  4.45256  2.85347  3.79246  3.05947  3.36391  2.72113  3.06808  3.56166  5.70638  4.36037    112 g x - -
          2.68618  4.42225  2.77519  2.73123  3.46354  2.40513  3.72494  3.29354  2.67741  2.69355  4.24690  2.90347  2.73739  3.18146  2.89801  2.37887  2.77519  2.98518  4.58477  3.61503
          0.03023  3.90983  4.63218  0.61958  0.77255  0.48576  0.95510
    113   3.22033  4.60137  4.48055  4.01923  1.52931  4.24336  4.07917  2.40886  3.87274  1.43946  3.10272  4.15069  4.54155  4.01805  4.01327  3.61355  3.46095  2.46544  4.34800  2.79153    113 l x - -
          2.68648  4.42255  2.77550  2.73129  3.46384  2.40507  3.72525  3.29341  2.67724  2.69385  4.24608  2.90260  2.73770  3.18060  2.89773  2.37917  2.77472  2.98549  4.58507  3.61533
          0.14799  1.98370        *  2.36015  0.09916  0.00000        *
//
