# Supplementary material for: Remote homology clustering identifies lowly conserved families of effector proteins in plant-pathogenic fungi
Source: Microb Genom. 2021 Sep 1;7(9):000637. doi: 10.1099/mgen.0.000637 (PMC8715435; doi:10.1099/mgen.0.000637)
Supplement: Supplementary material 16 [file mgen-7-0637-s0016.zip › hmms/cluster-PC_039XF3.hmm]

HMMER3/f [3.3 | Nov 2019]
NAME  cluster-PC_039XF3
LENG  115
ALPH  amino
RF    yes
MM    no
CONS  yes
CS    no
MAP   yes
DATE  Wed Jul 22 12:46:29 2020
NSEQ  2
EFFN  0.378906
CKSUM 3428021422
STATS LOCAL MSV       -9.5779  0.71418
STATS LOCAL VITERBI  -10.6095  0.71418
STATS LOCAL FORWARD   -4.1003  0.71418
HMM          A        C        D        E        F        G        H        I        K        L        M        N        P        Q        R        S        T        V        W        Y   
            m->m     m->i     m->d     i->m     i->i     d->m     d->d
  COMPO   2.53148  3.39224  2.73846  2.66193  3.42660  2.73861  3.96683  2.88266  2.74745  2.48886  3.82221  3.08628  3.17736  3.24817  3.07476  2.71223  2.84872  2.64862  5.05410  3.28504
          2.68618  4.42225  2.77519  2.73123  3.46354  2.40513  3.72494  3.29354  2.67741  2.69355  4.24690  2.90347  2.73739  3.18146  2.89801  2.37887  2.77519  2.98518  4.58477  3.61503
          0.03461  3.77673  4.49907  0.61958  0.77255  0.00000        *
      1   2.89749  4.46272  3.94768  3.53638  3.17194  3.76237  4.29385  2.33825  3.30869  1.78359  1.57508  3.82494  4.22470  3.69835  3.52477  3.23543  3.20211  2.33255  4.99846  3.75025      1 m x - -
          2.68618  4.42225  2.77519  2.73123  3.46354  2.40513  3.72494  3.29354  2.67741  2.69355  4.24690  2.90347  2.73739  3.18146  2.89801  2.37887  2.77519  2.98518  4.58477  3.61503
          0.03461  3.77673  4.49907  0.61958  0.77255  0.48576  0.95510
      2   3.05024  4.54260  4.03392  3.67645  3.10418  3.85738  4.36228  2.30688  3.44499  1.00320  3.16272  3.96078  4.31135  3.83644  3.63551  3.42143  3.35009  2.31873  4.94563  3.64590      2 l x - -
          2.68618  4.42225  2.77519  2.73123  3.46354  2.40513  3.72494  3.29354  2.67741  2.69355  4.24690  2.90347  2.73739  3.18146  2.89801  2.37887  2.77519  2.98518  4.58477  3.61503
          0.03461  3.77673  4.49907  0.61958  0.77255  0.48576  0.95510
      3   2.63387  4.40391  3.23126  3.05887  4.05692  3.09698  4.14202  3.58020  3.10839  3.21656  4.26443  3.37378  1.02669  3.50027  3.36243  2.79906  3.06862  3.23630  5.26731  4.17728      3 p x - -
          2.68618  4.42225  2.77519  2.73123  3.46354  2.40513  3.72494  3.29354  2.67741  2.69355  4.24690  2.90347  2.73739  3.18146  2.89801  2.37887  2.77519  2.98518  4.58477  3.61503
          0.03461  3.77673  4.49907  0.61958  0.77255  0.48576  0.95510
      4   2.88830  4.84233  3.05768  2.70097  4.20673  3.38500  3.71358  3.63066  1.17805  3.21831  4.18778  3.12865  3.89451  2.91266  2.42429  2.93828  3.15027  3.34484  5.30319  4.10314      4 k x - -
          2.68618  4.42225  2.77519  2.73123  3.46354  2.40513  3.72494  3.29354  2.67741  2.69355  4.24690  2.90347  2.73739  3.18146  2.89801  2.37887  2.77519  2.98518  4.58477  3.61503
          0.03461  3.77673  4.49907  0.61958  0.77255  0.48576  0.95510
      5   2.36643  4.21026  3.34789  3.09898  3.88882  3.05177  4.12297  3.00451  3.04000  2.87121  3.93049  3.32182  3.74906  3.44046  3.30154  2.56696  1.34562  2.70982  5.33534  4.10633      5 t x - -
          2.68618  4.42225  2.77519  2.73123  3.46354  2.40513  3.72494  3.29354  2.67741  2.69355  4.24690  2.90347  2.73739  3.18146  2.89801  2.37887  2.77519  2.98518  4.58477  3.61503
          0.03461  3.77673  4.49907  0.61958  0.77255  0.48576  0.95510
      6   3.05024  4.54260  4.03392  3.67645  3.10418  3.85738  4.36228  2.30688  3.44499  1.00320  3.16272  3.96078  4.31135  3.83644  3.63551  3.42143  3.35009  2.31873  4.94563  3.64590      6 l x - -
          2.68618  4.42225  2.77519  2.73123  3.46354  2.40513  3.72494  3.29354  2.67741  2.69355  4.24690  2.90347  2.73739  3.18146  2.89801  2.37887  2.77519  2.98518  4.58477  3.61503
          0.03461  3.77673  4.49907  0.61958  0.77255  0.48576  0.95510
      7   2.95654  4.40587  4.19331  3.80795  3.31273  3.95770  4.55578  1.20547  3.63392  1.92212  3.26677  4.06679  4.40087  3.99395  3.84160  3.44623  3.25864  1.85263  5.18147  3.90935      7 i x - -
          2.68618  4.42225  2.77519  2.73123  3.46354  2.40513  3.72494  3.29354  2.67741  2.69355  4.24690  2.90347  2.73739  3.18146  2.89801  2.37887  2.77519  2.98518  4.58477  3.61503
          0.03461  3.77673  4.49907  0.61958  0.77255  0.48576  0.95510
      8   2.95654  4.40587  4.19331  3.80795  3.31273  3.95770  4.55578  1.20547  3.63392  1.92212  3.26677  4.06679  4.40087  3.99395  3.84160  3.44623  3.25864  1.85263  5.18147  3.90935      8 i x - -
          2.68618  4.42225  2.77519  2.73123  3.46354  2.40513  3.72494  3.29354  2.67741  2.69355  4.24690  2.90347  2.73739  3.18146  2.89801  2.37887  2.77519  2.98518  4.58477  3.61503
          0.03461  3.77673  4.49907  0.61958  0.77255  0.48576  0.95510
      9   2.48643  1.15770  3.97923  3.69924  3.71532  3.12702  4.36773  2.84563  3.52631  2.76425  3.88366  3.71182  3.82638  3.87674  3.66674  2.75740  2.94556  2.59612  5.14886  4.00291      9 c x - -
          2.68618  4.42225  2.77519  2.73123  3.46354  2.40513  3.72494  3.29354  2.67741  2.69355  4.24690  2.90347  2.73739  3.18146  2.89801  2.37887  2.77519  2.98518  4.58477  3.61503
          0.03461  3.77673  4.49907  0.61958  0.77255  0.48576  0.95510
     10   3.05024  4.54260  4.03392  3.67645  3.10418  3.85738  4.36228  2.30688  3.44499  1.00320  3.16272  3.96078  4.31135  3.83644  3.63551  3.42143  3.35009  2.31873  4.94563  3.64590     10 l x - -
          2.68618  4.42225  2.77519  2.73123  3.46354  2.40513  3.72494  3.29354  2.67741  2.69355  4.24690  2.90347  2.73739  3.18146  2.89801  2.37887  2.77519  2.98518  4.58477  3.61503
          0.03461  3.77673  4.49907  0.61958  0.77255  0.48576  0.95510
     11   3.05024  4.54260  4.03392  3.67645  3.10418  3.85738  4.36228  2.30688  3.44499  1.00320  3.16272  3.96078  4.31135  3.83644  3.63551  3.42143  3.35009  2.31873  4.94563  3.64590     11 l x - -
          2.68618  4.42225  2.77519  2.73123  3.46354  2.40513  3.72494  3.29354  2.67741  2.69355  4.24690  2.90347  2.73739  3.18146  2.89801  2.37887  2.77519  2.98518  4.58477  3.61503
          0.03461  3.77673  4.49907  0.61958  0.77255  0.48576  0.95510
     12   1.16144  4.14942  3.36909  3.15927  3.96028  2.97579  4.19211  3.07195  3.17307  2.95748  4.00260  3.33193  3.70624  3.52388  3.42842  2.50191  2.77276  2.74326  5.39725  4.18738     12 a x - -
          2.68618  4.42225  2.77519  2.73123  3.46354  2.40513  3.72494  3.29354  2.67741  2.69355  4.24690  2.90347  2.73739  3.18146  2.89801  2.37887  2.77519  2.98518  4.58477  3.61503
          0.03461  3.77673  4.49907  0.61958  0.77255  0.48576  0.95510
     13   2.36643  4.21026  3.34789  3.09898  3.88882  3.05177  4.12297  3.00451  3.04000  2.87121  3.93049  3.32182  3.74906  3.44046  3.30154  2.56696  1.34562  2.70982  5.33534  4.10633     13 t x - -
          2.68618  4.42225  2.77519  2.73123  3.46354  2.40513  3.72494  3.29354  2.67741  2.69355  4.24690  2.90347  2.73739  3.18146  2.89801  2.37887  2.77519  2.98518  4.58477  3.61503
          0.03461  3.77673  4.49907  0.61958  0.77255  0.48576  0.95510
     14   2.36643  4.21026  3.34789  3.09898  3.88882  3.05177  4.12297  3.00451  3.04000  2.87121  3.93049  3.32182  3.74906  3.44046  3.30154  2.56696  1.34562  2.70982  5.33534  4.10633     14 t x - -
          2.68618  4.42225  2.77519  2.73123  3.46354  2.40513  3.72494  3.29354  2.67741  2.69355  4.24690  2.90347  2.73739  3.18146  2.89801  2.37887  2.77519  2.98518  4.58477  3.61503
          0.03461  3.77673  4.49907  0.61958  0.77255  0.48576  0.95510
     15   1.16144  4.14942  3.36909  3.15927  3.96028  2.97579  4.19211  3.07195  3.17307  2.95748  4.00260  3.33193  3.70624  3.52388  3.42842  2.50191  2.77276  2.74326  5.39725  4.18738     15 a x - -
          2.68618  4.42225  2.77519  2.73123  3.46354  2.40513  3.72494  3.29354  2.67741  2.69355  4.24690  2.90347  2.73739  3.18146  2.89801  2.37887  2.77519  2.98518  4.58477  3.61503
          0.03461  3.77673  4.49907  0.61958  0.77255  0.48576  0.95510
     16   2.81043  4.78761  2.84581  2.60235  3.94242  3.30568  3.75867  3.56135  2.43074  3.07300  4.10684  3.05998  3.85986  1.41525  2.71548  2.86378  3.10904  3.29803  5.23325  3.92150     16 q x - -
          2.68618  4.42225  2.77519  2.73123  3.46354  2.40513  3.72494  3.29354  2.67741  2.69355  4.24690  2.90347  2.73739  3.18146  2.89801  2.37887  2.77519  2.98518  4.58477  3.61503
          0.03461  3.77673  4.49907  0.61958  0.77255  0.48576  0.95510
     17   1.16144  4.14942  3.36909  3.15927  3.96028  2.97579  4.19211  3.07195  3.17307  2.95748  4.00260  3.33193  3.70624  3.52388  3.42842  2.50191  2.77276  2.74326  5.39725  4.18738     17 a x - -
          2.68618  4.42225  2.77519  2.73123  3.46354  2.40513  3.72494  3.29354  2.67741  2.69355  4.24690  2.90347  2.73739  3.18146  2.89801  2.37887  2.77519  2.98518  4.58477  3.61503
          0.03461  3.77673  4.49907  0.61958  0.77255  0.48576  0.95510
     18   1.16144  4.14942  3.36909  3.15927  3.96028  2.97579  4.19211  3.07195  3.17307  2.95748  4.00260  3.33193  3.70624  3.52388  3.42842  2.50191  2.77276  2.74326  5.39725  4.18738     18 a x - -
          2.68618  4.42225  2.77519  2.73123  3.46354  2.40513  3.72494  3.29354  2.67741  2.69355  4.24690  2.90347  2.73739  3.18146  2.89801  2.37887  2.77519  2.98518  4.58477  3.61503
          0.03461  3.77673  4.49907  0.61958  0.77255  0.48576  0.95510
     19   2.48643  1.15770  3.97923  3.69924  3.71532  3.12702  4.36773  2.84563  3.52631  2.76425  3.88366  3.71182  3.82638  3.87674  3.66674  2.75740  2.94556  2.59612  5.14886  4.00291     19 c x - -
          2.68618  4.42225  2.77519  2.73123  3.46354  2.40513  3.72494  3.29354  2.67741  2.69355  4.24690  2.90347  2.73739  3.18146  2.89801  2.37887  2.77519  2.98518  4.58477  3.61503
          0.03461  3.77673  4.49907  0.61958  0.77255  0.48576  0.95510
     20   2.55408  4.33562  3.20784  3.09680  4.23451  0.89356  4.22026  3.81324  3.26463  3.47897  4.45627  3.37290  3.72367  3.59694  3.50856  2.72378  3.02800  3.36041  5.35230  4.33416     20 g x - -
          2.68618  4.42225  2.77519  2.73123  3.46354  2.40513  3.72494  3.29354  2.67741  2.69355  4.24690  2.90347  2.73739  3.18146  2.89801  2.37887  2.77519  2.98518  4.58477  3.61503
          0.03461  3.77673  4.49907  0.61958  0.77255  0.48576  0.95510
     21   2.89119  4.99618  1.06597  2.28568  4.36159  3.14207  3.85418  3.92897  2.92145  3.55591  4.53483  2.83593  3.78851  3.09537  3.42210  2.86658  3.22882  3.57945  5.54867  4.25414     21 d x - -
          2.68618  4.42225  2.77519  2.73123  3.46354  2.40513  3.72494  3.29354  2.67741  2.69355  4.24690  2.90347  2.73739  3.18146  2.89801  2.37887  2.77519  2.98518  4.58477  3.61503
          0.03461  3.77673  4.49907  0.61958  0.77255  0.48576  0.95510
     22   2.73300  4.30517  3.98992  3.65306  3.48320  3.62136  4.47225  2.06588  3.51919  2.18924  3.46613  3.85734  4.18932  3.88727  3.74032  3.12123  3.09827  1.15573  5.25035  3.97461     22 v x - -
          2.68618  4.42225  2.77519  2.73123  3.46354  2.40513  3.72494  3.29354  2.67741  2.69355  4.24690  2.90347  2.73739  3.18146  2.89801  2.37887  2.77519  2.98518  4.58477  3.61503
          0.03461  3.77673  4.49907  0.61958  0.77255  0.48576  0.95510
     23   3.11415  4.64195  3.69890  3.41295  2.30689  3.72010  3.58249  3.13717  3.27320  2.61522  3.82311  3.60928  4.19757  3.60236  3.47549  3.25950  3.40117  3.00361  3.94606  1.14147     23 y x - -
          2.68618  4.42225  2.77519  2.73123  3.46354  2.40513  3.72494  3.29354  2.67741  2.69355  4.24690  2.90347  2.73739  3.18146  2.89801  2.37887  2.77519  2.98518  4.58477  3.61503
          0.03461  3.77673  4.49907  0.61958  0.77255  0.48576  0.95510
     24   2.36643  4.21026  3.34789  3.09898  3.88882  3.05177  4.12297  3.00451  3.04000  2.87121  3.93049  3.32182  3.74906  3.44046  3.30154  2.56696  1.34562  2.70982  5.33534  4.10633     24 t x - -
          2.68618  4.42225  2.77519  2.73123  3.46354  2.40513  3.72494  3.29354  2.67741  2.69355  4.24690  2.90347  2.73739  3.18146  2.89801  2.37887  2.77519  2.98518  4.58477  3.61503
          0.03461  3.77673  4.49907  0.61958  0.77255  0.48576  0.95510
     25   2.92911  4.33858  4.39450  3.90310  3.39164  4.12643  4.67109  1.47271  3.77092  1.92924  3.23788  4.16491  4.49544  4.07094  4.00341  3.50499  3.20727  1.38363  5.30636  4.08428     25 v x - -
          2.68618  4.42225  2.77519  2.73123  3.46354  2.40513  3.72494  3.29354  2.67741  2.69355  4.24690  2.90347  2.73739  3.18146  2.89801  2.37887  2.77519  2.98518  4.58477  3.61503
          0.03461  3.77673  4.49907  0.61958  0.77255  0.48576  0.95510
     26   2.81043  4.78761  2.84581  2.60235  3.94242  3.30568  3.75867  3.56135  2.43074  3.07300  4.10684  3.05998  3.85986  1.41525  2.71548  2.86378  3.10904  3.29803  5.23325  3.92150     26 q x - -
          2.68618  4.42225  2.77519  2.73123  3.46354  2.40513  3.72494  3.29354  2.67741  2.69355  4.24690  2.90347  2.73739  3.18146  2.89801  2.37887  2.77519  2.98518  4.58477  3.61503
          0.03461  3.77673  4.49907  0.61958  0.77255  0.48576  0.95510
     27   2.55408  4.33562  3.20784  3.09680  4.23451  0.89356  4.22026  3.81324  3.26463  3.47897  4.45627  3.37290  3.72367  3.59694  3.50856  2.72378  3.02800  3.36041  5.35230  4.33416     27 g x - -
          2.68618  4.42225  2.77519  2.73123  3.46354  2.40513  3.72494  3.29354  2.67741  2.69355  4.24690  2.90347  2.73739  3.18146  2.89801  2.37887  2.77519  2.98518  4.58477  3.61503
          0.03461  3.77673  4.49907  0.61958  0.77255  0.48576  0.95510
     28   2.64850  4.63703  2.66442  2.54171  3.98589  3.12309  3.85174  3.67836  2.74894  3.33717  4.29527  1.33997  3.77165  3.12679  3.09818  2.72096  3.02872  3.31033  5.30336  3.94300     28 n x - -
          2.68618  4.42225  2.77519  2.73123  3.46354  2.40513  3.72494  3.29354  2.67741  2.69355  4.24690  2.90347  2.73739  3.18146  2.89801  2.37887  2.77519  2.98518  4.58477  3.61503
          0.03461  3.77673  4.49907  0.61958  0.77255  0.48576  0.95510
     29   2.48643  1.15770  3.97923  3.69924  3.71532  3.12702  4.36773  2.84563  3.52631  2.76425  3.88366  3.71182  3.82638  3.87674  3.66674  2.75740  2.94556  2.59612  5.14886  4.00291     29 c x - -
          2.68618  4.42225  2.77519  2.73123  3.46354  2.40513  3.72494  3.29354  2.67741  2.69355  4.24690  2.90347  2.73739  3.18146  2.89801  2.37887  2.77519  2.98518  4.58477  3.61503
          0.03461  3.77673  4.49907  0.61958  0.77255  0.48576  0.95510
     30   2.36643  4.21026  3.34789  3.09898  3.88882  3.05177  4.12297  3.00451  3.04000  2.87121  3.93049  3.32182  3.74906  3.44046  3.30154  2.56696  1.34562  2.70982  5.33534  4.10633     30 t x - -
          2.68618  4.42225  2.77519  2.73123  3.46354  2.40513  3.72494  3.29354  2.67741  2.69355  4.24690  2.90347  2.73739  3.18146  2.89801  2.37887  2.77519  2.98518  4.58477  3.61503
          0.03461  3.77673  4.49907  0.61958  0.77255  0.48576  0.95510
     31   2.95654  4.40587  4.19331  3.80795  3.31273  3.95770  4.55578  1.20547  3.63392  1.92212  3.26677  4.06679  4.40087  3.99395  3.84160  3.44623  3.25864  1.85263  5.18147  3.90935     31 i x - -
          2.68618  4.42225  2.77519  2.73123  3.46354  2.40513  3.72494  3.29354  2.67741  2.69355  4.24690  2.90347  2.73739  3.18146  2.89801  2.37887  2.77519  2.98518  4.58477  3.61503
          0.03461  3.77673  4.49907  0.61958  0.77255  0.48576  0.95510
     32   2.90215  4.74242  3.38352  2.91871  4.07273  3.40476  3.76364  3.61018  2.21186  3.14384  4.14938  3.28437  3.91457  2.99124  1.13588  2.99260  3.17636  3.33899  5.19639  4.02372     32 r x - -
          2.68618  4.42225  2.77519  2.73123  3.46354  2.40513  3.72494  3.29354  2.67741  2.69355  4.24690  2.90347  2.73739  3.18146  2.89801  2.37887  2.77519  2.98518  4.58477  3.61503
          0.03461  3.77673  4.49907  0.61958  0.77255  0.48576  0.95510
     33   2.89119  4.99618  1.06597  2.28568  4.36159  3.14207  3.85418  3.92897  2.92145  3.55591  4.53483  2.83593  3.78851  3.09537  3.42210  2.86658  3.22882  3.57945  5.54867  4.25414     33 d x - -
          2.68618  4.42225  2.77519  2.73123  3.46354  2.40513  3.72494  3.29354  2.67741  2.69355  4.24690  2.90347  2.73739  3.18146  2.89801  2.37887  2.77519  2.98518  4.58477  3.61503
          0.03461  3.77673  4.49907  0.61958  0.77255  0.48576  0.95510
     34   3.11415  4.64195  3.69890  3.41295  2.30689  3.72010  3.58249  3.13717  3.27320  2.61522  3.82311  3.60928  4.19757  3.60236  3.47549  3.25950  3.40117  3.00361  3.94606  1.14147     34 y x - -
          2.68618  4.42225  2.77519  2.73123  3.46354  2.40513  3.72494  3.29354  2.67741  2.69355  4.24690  2.90347  2.73739  3.18146  2.89801  2.37887  2.77519  2.98518  4.58477  3.61503
          0.03461  3.77673  4.49907  0.61958  0.77255  0.48576  0.95510
     35   2.89346  4.96671  3.25468  2.67456  4.35758  3.52062  3.55386  3.72955  1.55411  3.22991  4.11262  3.08893  3.91984  2.70387  1.70544  2.91112  3.08540  3.42407  5.32025  4.12418     35 k x - -
          2.68618  4.42225  2.77519  2.73123  3.46354  2.40513  3.72494  3.29354  2.67741  2.69355  4.24690  2.90347  2.73739  3.18146  2.89801  2.37887  2.77519  2.98518  4.58477  3.61503
          0.03461  3.77673  4.49907  0.61958  0.77255  0.48576  0.95510
     36   2.48643  1.15770  3.97923  3.69924  3.71532  3.12702  4.36773  2.84563  3.52631  2.76425  3.88366  3.71182  3.82638  3.87674  3.66674  2.75740  2.94556  2.59612  5.14886  4.00291     36 c x - -
          2.68618  4.42225  2.77519  2.73123  3.46354  2.40513  3.72494  3.29354  2.67741  2.69355  4.24690  2.90347  2.73739  3.18146  2.89801  2.37887  2.77519  2.98518  4.58477  3.61503
          0.03461  3.77673  4.49907  0.61958  0.77255  0.48576  0.95510
     37   2.88830  4.84233  3.05768  2.70097  4.20673  3.38500  3.71358  3.63066  1.17805  3.21831  4.18778  3.12865  3.89451  2.91266  2.42429  2.93828  3.15027  3.34484  5.30319  4.10314     37 k x - -
          2.68618  4.42225  2.77519  2.73123  3.46354  2.40513  3.72494  3.29354  2.67741  2.69355  4.24690  2.90347  2.73739  3.18146  2.89801  2.37887  2.77519  2.98518  4.58477  3.61503
          0.03461  3.77673  4.49907  0.61958  0.77255  0.48576  0.95510
     38   3.11415  4.64195  3.69890  3.41295  2.30689  3.72010  3.58249  3.13717  3.27320  2.61522  3.82311  3.60928  4.19757  3.60236  3.47549  3.25950  3.40117  3.00361  3.94606  1.14147     38 y x - -
          2.68618  4.42225  2.77519  2.73123  3.46354  2.40513  3.72494  3.29354  2.67741  2.69355  4.24690  2.90347  2.73739  3.18146  2.89801  2.37887  2.77519  2.98518  4.58477  3.61503
          0.03461  3.77673  4.49907  0.61958  0.77255  0.48576  0.95510
     39   2.63387  4.40391  3.23126  3.05887  4.05692  3.09698  4.14202  3.58020  3.10839  3.21656  4.26443  3.37378  1.02669  3.50027  3.36243  2.79906  3.06862  3.23630  5.26731  4.17728     39 p x - -
          2.68618  4.42225  2.77519  2.73123  3.46354  2.40513  3.72494  3.29354  2.67741  2.69355  4.24690  2.90347  2.73739  3.18146  2.89801  2.37887  2.77519  2.98518  4.58477  3.61503
          0.03461  3.77673  4.49907  0.61958  0.77255  0.48576  0.95510
     40   2.90215  4.74242  3.38352  2.91871  4.07273  3.40476  3.76364  3.61018  2.21186  3.14384  4.14938  3.28437  3.91457  2.99124  1.13588  2.99260  3.17636  3.33899  5.19639  4.02372     40 r x - -
          2.68618  4.42225  2.77519  2.73123  3.46354  2.40513  3.72494  3.29354  2.67741  2.69355  4.24690  2.90347  2.73739  3.18146  2.89801  2.37887  2.77519  2.98518  4.58477  3.61503
          0.03461  3.77673  4.49907  0.61958  0.77255  0.48576  0.95510
     41   2.73300  4.30517  3.98992  3.65306  3.48320  3.62136  4.47225  2.06588  3.51919  2.18924  3.46613  3.85734  4.18932  3.88727  3.74032  3.12123  3.09827  1.15573  5.25035  3.97461     41 v x - -
          2.68618  4.42225  2.77519  2.73123  3.46354  2.40513  3.72494  3.29354  2.67741  2.69355  4.24690  2.90347  2.73739  3.18146  2.89801  2.37887  2.77519  2.98518  4.58477  3.61503
          0.03461  3.77673  4.49907  0.61958  0.77255  0.48576  0.95510
     42   2.63387  4.40391  3.23126  3.05887  4.05692  3.09698  4.14202  3.58020  3.10839  3.21656  4.26443  3.37378  1.02669  3.50027  3.36243  2.79906  3.06862  3.23630  5.26731  4.17728     42 p x - -
          2.68618  4.42225  2.77519  2.73123  3.46354  2.40513  3.72494  3.29354  2.67741  2.69355  4.24690  2.90347  2.73739  3.18146  2.89801  2.37887  2.77519  2.98518  4.58477  3.61503
          0.03461  3.77673  4.49907  0.61958  0.77255  0.48576  0.95510
     43   2.27294  4.19044  3.12785  2.94209  3.98201  2.92230  4.05319  3.49296  3.00917  3.22179  4.15813  3.18047  3.65381  3.36680  3.29620  1.24540  2.74641  3.04931  5.36292  4.06569     43 s x - -
          2.68618  4.42225  2.77519  2.73123  3.46354  2.40513  3.72494  3.29354  2.67741  2.69355  4.24690  2.90347  2.73739  3.18146  2.89801  2.37887  2.77519  2.98518  4.58477  3.61503
          0.03461  3.77673  4.49907  0.61958  0.77255  0.48576  0.95510
     44   2.48643  1.15770  3.97923  3.69924  3.71532  3.12702  4.36773  2.84563  3.52631  2.76425  3.88366  3.71182  3.82638  3.87674  3.66674  2.75740  2.94556  2.59612  5.14886  4.00291     44 c x - -
          2.68618  4.42225  2.77519  2.73123  3.46354  2.40513  3.72494  3.29354  2.67741  2.69355  4.24690  2.90347  2.73739  3.18146  2.89801  2.37887  2.77519  2.98518  4.58477  3.61503
          0.03461  3.77673  4.49907  0.61958  0.77255  0.48576  0.95510
     45   2.75653  5.13077  1.70761  2.09822  4.45158  3.12868  3.68676  3.99420  2.67105  3.55751  4.41860  1.98389  3.74310  2.86822  3.21092  2.69658  3.06244  3.59181  5.69153  4.23460     45 d x - -
          2.68618  4.42225  2.77519  2.73123  3.46354  2.40513  3.72494  3.29354  2.67741  2.69355  4.24690  2.90347  2.73739  3.18146  2.89801  2.37887  2.77519  2.98518  4.58477  3.61503
          0.03461  3.77673  4.49907  0.61958  0.77255  0.48576  0.95510
     46   1.61699  4.08020  3.23983  2.98309  4.08450  2.86622  4.07073  3.39763  3.03420  3.17579  4.05317  3.17273  3.60292  3.35181  3.33778  1.71865  2.62712  2.93468  5.46253  4.22431     46 a x - -
          2.68618  4.42225  2.77519  2.73123  3.46354  2.40513  3.72494  3.29354  2.67741  2.69355  4.24690  2.90347  2.73739  3.18146  2.89801  2.37887  2.77519  2.98518  4.58477  3.61503
          0.03461  3.77673  4.49907  0.61958  0.77255  0.48576  0.95510
     47   2.88830  4.84233  3.05768  2.70097  4.20673  3.38500  3.71358  3.63066  1.17805  3.21831  4.18778  3.12865  3.89451  2.91266  2.42429  2.93828  3.15027  3.34484  5.30319  4.10314     47 k x - -
          2.68618  4.42225  2.77519  2.73123  3.46354  2.40513  3.72494  3.29354  2.67741  2.69355  4.24690  2.90347  2.73739  3.18146  2.89801  2.37887  2.77519  2.98518  4.58477  3.61503
          0.03461  3.77673  4.49907  0.61958  0.77255  0.48576  0.95510
     48   2.55408  4.33562  3.20784  3.09680  4.23451  0.89356  4.22026  3.81324  3.26463  3.47897  4.45627  3.37290  3.72367  3.59694  3.50856  2.72378  3.02800  3.36041  5.35230  4.33416     48 g x - -
          2.68618  4.42225  2.77519  2.73123  3.46354  2.40513  3.72494  3.29354  2.67741  2.69355  4.24690  2.90347  2.73739  3.18146  2.89801  2.37887  2.77519  2.98518  4.58477  3.61503
          0.03461  3.77673  4.49907  0.61958  0.77255  0.48576  0.95510
     49   1.16144  4.14942  3.36909  3.15927  3.96028  2.97579  4.19211  3.07195  3.17307  2.95748  4.00260  3.33193  3.70624  3.52388  3.42842  2.50191  2.77276  2.74326  5.39725  4.18738     49 a x - -
          2.68618  4.42225  2.77519  2.73123  3.46354  2.40513  3.72494  3.29354  2.67741  2.69355  4.24690  2.90347  2.73739  3.18146  2.89801  2.37887  2.77519  2.98518  4.58477  3.61503
          0.03461  3.77673  4.49907  0.61958  0.77255  0.48576  0.95510
     50   2.48643  1.15770  3.97923  3.69924  3.71532  3.12702  4.36773  2.84563  3.52631  2.76425  3.88366  3.71182  3.82638  3.87674  3.66674  2.75740  2.94556  2.59612  5.14886  4.00291     50 c x - -
          2.68618  4.42225  2.77519  2.73123  3.46354  2.40513  3.72494  3.29354  2.67741  2.69355  4.24690  2.90347  2.73739  3.18146  2.89801  2.37887  2.77519  2.98518  4.58477  3.61503
          0.03461  3.77673  4.49907  0.61958  0.77255  0.48576  0.95510
     51   2.63387  4.40391  3.23126  3.05887  4.05692  3.09698  4.14202  3.58020  3.10839  3.21656  4.26443  3.37378  1.02669  3.50027  3.36243  2.79906  3.06862  3.23630  5.26731  4.17728     51 p x - -
          2.68618  4.42225  2.77519  2.73123  3.46354  2.40513  3.72494  3.29354  2.67741  2.69355  4.24690  2.90347  2.73739  3.18146  2.89801  2.37887  2.77519  2.98518  4.58477  3.61503
          0.03461  3.77673  4.49907  0.61958  0.77255  0.48576  0.95510
     52   3.11415  4.64195  3.69890  3.41295  2.30689  3.72010  3.58249  3.13717  3.27320  2.61522  3.82311  3.60928  4.19757  3.60236  3.47549  3.25950  3.40117  3.00361  3.94606  1.14147     52 y x - -
          2.68618  4.42225  2.77519  2.73123  3.46354  2.40513  3.72494  3.29354  2.67741  2.69355  4.24690  2.90347  2.73739  3.18146  2.89801  2.37887  2.77519  2.98518  4.58477  3.61503
          0.03461  3.77673  4.49907  0.61958  0.77255  0.48576  0.95510
     53   3.05024  4.54260  4.03392  3.67645  3.10418  3.85738  4.36228  2.30688  3.44499  1.00320  3.16272  3.96078  4.31135  3.83644  3.63551  3.42143  3.35009  2.31873  4.94563  3.64590     53 l x - -
          2.68618  4.42225  2.77519  2.73123  3.46354  2.40513  3.72494  3.29354  2.67741  2.69355  4.24690  2.90347  2.73739  3.18146  2.89801  2.37887  2.77519  2.98518  4.58477  3.61503
          0.03461  3.77673  4.49907  0.61958  0.77255  0.48576  0.95510
     54   2.76352  4.88581  2.79892  2.45451  3.80758  3.37876  2.47562  3.60694  2.24555  3.13738  4.03288  2.94002  3.84636  2.14426  2.56077  2.77721  3.00174  3.30186  5.11898  3.69934     54 q x - -
          2.68618  4.42225  2.77519  2.73123  3.46354  2.40513  3.72494  3.29354  2.67741  2.69355  4.24690  2.90347  2.73739  3.18146  2.89801  2.37887  2.77519  2.98518  4.58477  3.61503
          0.03461  3.77673  4.49907  0.61958  0.77255  0.48576  0.95510
     55   3.05024  4.54260  4.03392  3.67645  3.10418  3.85738  4.36228  2.30688  3.44499  1.00320  3.16272  3.96078  4.31135  3.83644  3.63551  3.42143  3.35009  2.31873  4.94563  3.64590     55 l x - -
          2.68618  4.42225  2.77519  2.73123  3.46354  2.40513  3.72494  3.29354  2.67741  2.69355  4.24690  2.90347  2.73739  3.18146  2.89801  2.37887  2.77519  2.98518  4.58477  3.61503
          0.03461  3.77673  4.49907  0.61958  0.77255  0.48576  0.95510
     56   3.14044  4.57164  4.10604  3.80485  1.18286  3.84766  3.84204  2.67882  3.71483  2.07264  3.42524  3.91273  4.31052  3.91016  3.85820  3.41372  3.44263  2.66192  4.12441  2.50543     56 f x - -
          2.68618  4.42225  2.77519  2.73123  3.46354  2.40513  3.72494  3.29354  2.67741  2.69355  4.24690  2.90347  2.73739  3.18146  2.89801  2.37887  2.77519  2.98518  4.58477  3.61503
          0.03461  3.77673  4.49907  0.61958  0.77255  0.48576  0.95510
     57   2.89119  4.99618  1.06597  2.28568  4.36159  3.14207  3.85418  3.92897  2.92145  3.55591  4.53483  2.83593  3.78851  3.09537  3.42210  2.86658  3.22882  3.57945  5.54867  4.25414     57 d x - -
          2.68618  4.42225  2.77519  2.73123  3.46354  2.40513  3.72494  3.29354  2.67741  2.69355  4.24690  2.90347  2.73739  3.18146  2.89801  2.37887  2.77519  2.98518  4.58477  3.61503
          0.03461  3.77673  4.49907  0.61958  0.77255  0.48576  0.95510
     58   2.73300  4.30517  3.98992  3.65306  3.48320  3.62136  4.47225  2.06588  3.51919  2.18924  3.46613  3.85734  4.18932  3.88727  3.74032  3.12123  3.09827  1.15573  5.25035  3.97461     58 v x - -
          2.68618  4.42225  2.77519  2.73123  3.46354  2.40513  3.72494  3.29354  2.67741  2.69355  4.24690  2.90347  2.73739  3.18146  2.89801  2.37887  2.77519  2.98518  4.58477  3.61503
          0.03461  3.77673  4.49907  0.61958  0.77255  0.48576  0.95510
     59   2.63387  4.40391  3.23126  3.05887  4.05692  3.09698  4.14202  3.58020  3.10839  3.21656  4.26443  3.37378  1.02669  3.50027  3.36243  2.79906  3.06862  3.23630  5.26731  4.17728     59 p x - -
          2.68618  4.42225  2.77519  2.73123  3.46354  2.40513  3.72494  3.29354  2.67741  2.69355  4.24690  2.90347  2.73739  3.18146  2.89801  2.37887  2.77519  2.98518  4.58477  3.61503
          0.03461  3.77673  4.49907  0.61958  0.77255  0.48576  0.95510
     60   2.95654  4.40587  4.19331  3.80795  3.31273  3.95770  4.55578  1.20547  3.63392  1.92212  3.26677  4.06679  4.40087  3.99395  3.84160  3.44623  3.25864  1.85263  5.18147  3.90935     60 i x - -
          2.68618  4.42225  2.77519  2.73123  3.46354  2.40513  3.72494  3.29354  2.67741  2.69355  4.24690  2.90347  2.73739  3.18146  2.89801  2.37887  2.77519  2.98518  4.58477  3.61503
          0.03461  3.77673  4.49907  0.61958  0.77255  0.48576  0.95510
     61   3.10210  4.52194  4.31592  3.83685  1.96245  4.13721  4.11088  2.28997  3.69762  1.32901  3.01401  4.04248  4.44376  3.88923  3.87653  3.49977  3.34532  2.33769  4.45253  2.94962     61 l x - -
          2.68618  4.42225  2.77519  2.73123  3.46354  2.40513  3.72494  3.29354  2.67741  2.69355  4.24690  2.90347  2.73739  3.18146  2.89801  2.37887  2.77519  2.98518  4.58477  3.61503
          0.03461  3.77673  4.49907  0.61958  0.77255  0.48576  0.95510
     62   2.48643  1.15770  3.97923  3.69924  3.71532  3.12702  4.36773  2.84563  3.52631  2.76425  3.88366  3.71182  3.82638  3.87674  3.66674  2.75740  2.94556  2.59612  5.14886  4.00291     62 c x - -
          2.68618  4.42225  2.77519  2.73123  3.46354  2.40513  3.72494  3.29354  2.67741  2.69355  4.24690  2.90347  2.73739  3.18146  2.89801  2.37887  2.77519  2.98518  4.58477  3.61503
          0.03461  3.77673  4.49907  0.61958  0.77255  0.48576  0.95510
     63   2.57103  4.71545  1.93136  2.31905  4.19069  3.14221  3.73833  3.51615  2.66266  3.22919  4.11396  2.82768  3.73486  2.93022  3.13182  2.61071  2.13788  3.16642  5.49405  4.13263     63 d x - -
          2.68618  4.42225  2.77519  2.73123  3.46354  2.40513  3.72494  3.29354  2.67741  2.69355  4.24690  2.90347  2.73739  3.18146  2.89801  2.37887  2.77519  2.98518  4.58477  3.61503
          0.03461  3.77673  4.49907  0.61958  0.77255  0.48576  0.95510
     64   2.74921  4.65016  3.08492  2.68111  3.09376  3.48688  3.59512  3.21131  2.51068  2.76314  3.75172  3.11448  3.92316  2.23906  2.82903  2.83670  2.99112  2.98589  4.61447  2.28565     64 q x - -
          2.68618  4.42225  2.77519  2.73123  3.46354  2.40513  3.72494  3.29354  2.67741  2.69355  4.24690  2.90347  2.73739  3.18146  2.89801  2.37887  2.77519  2.98518  4.58477  3.61503
          0.03461  3.77673  4.49907  0.61958  0.77255  0.48576  0.95510
     65   2.75653  5.13077  1.70761  2.09822  4.45158  3.12868  3.68676  3.99420  2.67105  3.55751  4.41860  1.98389  3.74310  2.86822  3.21092  2.69658  3.06244  3.59181  5.69153  4.23460     65 d x - -
          2.68618  4.42225  2.77519  2.73123  3.46354  2.40513  3.72494  3.29354  2.67741  2.69355  4.24690  2.90347  2.73739  3.18146  2.89801  2.37887  2.77519  2.98518  4.58477  3.61503
          0.03461  3.77673  4.49907  0.61958  0.77255  0.48576  0.95510
     66   2.58327  4.65311  2.85341  2.51699  4.13567  3.23399  3.68152  3.54836  1.85401  3.16935  4.03681  2.96443  3.77536  2.86729  2.64735  2.03812  2.89139  3.19487  5.35273  4.05930     66 k x - -
          2.68618  4.42225  2.77519  2.73123  3.46354  2.40513  3.72494  3.29354  2.67741  2.69355  4.24690  2.90347  2.73739  3.18146  2.89801  2.37887  2.77519  2.98518  4.58477  3.61503
          0.03461  3.77673  4.49907  0.61958  0.77255  0.48576  0.95510
     67   2.89119  4.99618  1.06597  2.28568  4.36159  3.14207  3.85418  3.92897  2.92145  3.55591  4.53483  2.83593  3.78851  3.09537  3.42210  2.86658  3.22882  3.57945  5.54867  4.25414     67 d x - -
          2.68618  4.42225  2.77519  2.73123  3.46354  2.40513  3.72494  3.29354  2.67741  2.69355  4.24690  2.90347  2.73739  3.18146  2.89801  2.37887  2.77519  2.98518  4.58477  3.61503
          0.03461  3.77673  4.49907  0.61958  0.77255  0.48576  0.95510
     68   2.48643  1.15770  3.97923  3.69924  3.71532  3.12702  4.36773  2.84563  3.52631  2.76425  3.88366  3.71182  3.82638  3.87674  3.66674  2.75740  2.94556  2.59612  5.14886  4.00291     68 c x - -
          2.68618  4.42225  2.77519  2.73123  3.46354  2.40513  3.72494  3.29354  2.67741  2.69355  4.24690  2.90347  2.73739  3.18146  2.89801  2.37887  2.77519  2.98518  4.58477  3.61503
          0.03461  3.77673  4.49907  0.61958  0.77255  0.48576  0.95510
     69   2.73300  4.30517  3.98992  3.65306  3.48320  3.62136  4.47225  2.06588  3.51919  2.18924  3.46613  3.85734  4.18932  3.88727  3.74032  3.12123  3.09827  1.15573  5.25035  3.97461     69 v x - -
          2.68618  4.42225  2.77519  2.73123  3.46354  2.40513  3.72494  3.29354  2.67741  2.69355  4.24690  2.90347  2.73739  3.18146  2.89801  2.37887  2.77519  2.98518  4.58477  3.61503
          0.03461  3.77673  4.49907  0.61958  0.77255  0.48576  0.95510
     70   2.36643  4.21026  3.34789  3.09898  3.88882  3.05177  4.12297  3.00451  3.04000  2.87121  3.93049  3.32182  3.74906  3.44046  3.30154  2.56696  1.34562  2.70982  5.33534  4.10633     70 t x - -
          2.68618  4.42225  2.77519  2.73123  3.46354  2.40513  3.72494  3.29354  2.67741  2.69355  4.24690  2.90347  2.73739  3.18146  2.89801  2.37887  2.77519  2.98518  4.58477  3.61503
          0.03461  3.77673  4.49907  0.61958  0.77255  0.48576  0.95510
     71   2.27294  4.19044  3.12785  2.94209  3.98201  2.92230  4.05319  3.49296  3.00917  3.22179  4.15813  3.18047  3.65381  3.36680  3.29620  1.24540  2.74641  3.04931  5.36292  4.06569     71 s x - -
          2.68618  4.42225  2.77519  2.73123  3.46354  2.40513  3.72494  3.29354  2.67741  2.69355  4.24690  2.90347  2.73739  3.18146  2.89801  2.37887  2.77519  2.98518  4.58477  3.61503
          0.03461  3.77673  4.49907  0.61958  0.77255  0.48576  0.95510
     72   3.11415  4.64195  3.69890  3.41295  2.30689  3.72010  3.58249  3.13717  3.27320  2.61522  3.82311  3.60928  4.19757  3.60236  3.47549  3.25950  3.40117  3.00361  3.94606  1.14147     72 y x - -
          2.68618  4.42225  2.77519  2.73123  3.46354  2.40513  3.72494  3.29354  2.67741  2.69355  4.24690  2.90347  2.73739  3.18146  2.89801  2.37887  2.77519  2.98518  4.58477  3.61503
          0.03461  3.77673  4.49907  0.61958  0.77255  0.48576  0.95510
     73   2.88830  4.84233  3.05768  2.70097  4.20673  3.38500  3.71358  3.63066  1.17805  3.21831  4.18778  3.12865  3.89451  2.91266  2.42429  2.93828  3.15027  3.34484  5.30319  4.10314     73 k x - -
          2.68618  4.42225  2.77519  2.73123  3.46354  2.40513  3.72494  3.29354  2.67741  2.69355  4.24690  2.90347  2.73739  3.18146  2.89801  2.37887  2.77519  2.98518  4.58477  3.61503
          0.03461  3.77673  4.49907  0.61958  0.77255  0.48576  0.95510
     74   2.48643  1.15770  3.97923  3.69924  3.71532  3.12702  4.36773  2.84563  3.52631  2.76425  3.88366  3.71182  3.82638  3.87674  3.66674  2.75740  2.94556  2.59612  5.14886  4.00291     74 c x - -
          2.68618  4.42225  2.77519  2.73123  3.46354  2.40513  3.72494  3.29354  2.67741  2.69355  4.24690  2.90347  2.73739  3.18146  2.89801  2.37887  2.77519  2.98518  4.58477  3.61503
          0.03461  3.77673  4.49907  0.61958  0.77255  0.48576  0.95510
     75   2.64850  4.63703  2.66442  2.54171  3.98589  3.12309  3.85174  3.67836  2.74894  3.33717  4.29527  1.33997  3.77165  3.12679  3.09818  2.72096  3.02872  3.31033  5.30336  3.94300     75 n x - -
          2.68618  4.42225  2.77519  2.73123  3.46354  2.40513  3.72494  3.29354  2.67741  2.69355  4.24690  2.90347  2.73739  3.18146  2.89801  2.37887  2.77519  2.98518  4.58477  3.61503
          0.03461  3.77673  4.49907  0.61958  0.77255  0.48576  0.95510
     76   2.88830  4.84233  3.05768  2.70097  4.20673  3.38500  3.71358  3.63066  1.17805  3.21831  4.18778  3.12865  3.89451  2.91266  2.42429  2.93828  3.15027  3.34484  5.30319  4.10314     76 k x - -
          2.68618  4.42225  2.77519  2.73123  3.46354  2.40513  3.72494  3.29354  2.67741  2.69355  4.24690  2.90347  2.73739  3.18146  2.89801  2.37887  2.77519  2.98518  4.58477  3.61503
          0.03461  3.77673  4.49907  0.61958  0.77255  0.48576  0.95510
     77   2.64850  4.63703  2.66442  2.54171  3.98589  3.12309  3.85174  3.67836  2.74894  3.33717  4.29527  1.33997  3.77165  3.12679  3.09818  2.72096  3.02872  3.31033  5.30336  3.94300     77 n x - -
          2.68618  4.42225  2.77519  2.73123  3.46354  2.40513  3.72494  3.29354  2.67741  2.69355  4.24690  2.90347  2.73739  3.18146  2.89801  2.37887  2.77519  2.98518  4.58477  3.61503
          0.03461  3.77673  4.49907  0.61958  0.77255  0.48576  0.95510
     78   3.11415  4.64195  3.69890  3.41295  2.30689  3.72010  3.58249  3.13717  3.27320  2.61522  3.82311  3.60928  4.19757  3.60236  3.47549  3.25950  3.40117  3.00361  3.94606  1.14147     78 y x - -
          2.68618  4.42225  2.77519  2.73123  3.46354  2.40513  3.72494  3.29354  2.67741  2.69355  4.24690  2.90347  2.73739  3.18146  2.89801  2.37887  2.77519  2.98518  4.58477  3.61503
          0.03461  3.77673  4.49907  0.61958  0.77255  0.48576  0.95510
     79   2.88830  4.84233  3.05768  2.70097  4.20673  3.38500  3.71358  3.63066  1.17805  3.21831  4.18778  3.12865  3.89451  2.91266  2.42429  2.93828  3.15027  3.34484  5.30319  4.10314     79 k x - -
          2.68618  4.42225  2.77519  2.73123  3.46354  2.40513  3.72494  3.29354  2.67741  2.69355  4.24690  2.90347  2.73739  3.18146  2.89801  2.37887  2.77519  2.98518  4.58477  3.61503
          0.03461  3.77673  4.49907  0.61958  0.77255  0.48576  0.95510
     80   2.90215  4.74242  3.38352  2.91871  4.07273  3.40476  3.76364  3.61018  2.21186  3.14384  4.14938  3.28437  3.91457  2.99124  1.13588  2.99260  3.17636  3.33899  5.19639  4.02372     80 r x - -
          2.68618  4.42225  2.77519  2.73123  3.46354  2.40513  3.72494  3.29354  2.67741  2.69355  4.24690  2.90347  2.73739  3.18146  2.89801  2.37887  2.77519  2.98518  4.58477  3.61503
          0.03461  3.77673  4.49907  0.61958  0.77255  0.48576  0.95510
     81   2.27294  4.19044  3.12785  2.94209  3.98201  2.92230  4.05319  3.49296  3.00917  3.22179  4.15813  3.18047  3.65381  3.36680  3.29620  1.24540  2.74641  3.04931  5.36292  4.06569     81 s x - -
          2.68618  4.42225  2.77519  2.73123  3.46354  2.40513  3.72494  3.29354  2.67741  2.69355  4.24690  2.90347  2.73739  3.18146  2.89801  2.37887  2.77519  2.98518  4.58477  3.61503
          0.03461  3.77673  4.49907  0.61958  0.77255  0.48576  0.95510
     82   2.63387  4.40391  3.23126  3.05887  4.05692  3.09698  4.14202  3.58020  3.10839  3.21656  4.26443  3.37378  1.02669  3.50027  3.36243  2.79906  3.06862  3.23630  5.26731  4.17728     82 p x - -
          2.68618  4.42225  2.77519  2.73123  3.46354  2.40513  3.72494  3.29354  2.67741  2.69355  4.24690  2.90347  2.73739  3.18146  2.89801  2.37887  2.77519  2.98518  4.58477  3.61503
          0.03461  3.77673  4.49907  0.61958  0.77255  0.48576  0.95510
     83   2.91705  4.39349  4.21584  3.73020  3.23374  4.00532  4.47788  1.97459  3.55567  1.47764  3.13794  4.01129  4.39174  3.87932  3.78725  3.38431  3.19740  1.55211  5.12907  3.88336     83 l x - -
          2.68618  4.42225  2.77519  2.73123  3.46354  2.40513  3.72494  3.29354  2.67741  2.69355  4.24690  2.90347  2.73739  3.18146  2.89801  2.37887  2.77519  2.98518  4.58477  3.61503
          0.03461  3.77673  4.49907  0.61958  0.77255  0.48576  0.95510
     84   2.64850  4.63703  2.66442  2.54171  3.98589  3.12309  3.85174  3.67836  2.74894  3.33717  4.29527  1.33997  3.77165  3.12679  3.09818  2.72096  3.02872  3.31033  5.30336  3.94300     84 n x - -
          2.68618  4.42225  2.77519  2.73123  3.46354  2.40513  3.72494  3.29354  2.67741  2.69355  4.24690  2.90347  2.73739  3.18146  2.89801  2.37887  2.77519  2.98518  4.58477  3.61503
          0.03461  3.77673  4.49907  0.61958  0.77255  0.48576  0.95510
     85   3.05024  4.54260  4.03392  3.67645  3.10418  3.85738  4.36228  2.30688  3.44499  1.00320  3.16272  3.96078  4.31135  3.83644  3.63551  3.42143  3.35009  2.31873  4.94563  3.64590     85 l x - -
          2.68618  4.42225  2.77519  2.73123  3.46354  2.40513  3.72494  3.29354  2.67741  2.69355  4.24690  2.90347  2.73739  3.18146  2.89801  2.37887  2.77519  2.98518  4.58477  3.61503
          0.03461  3.77673  4.49907  0.61958  0.77255  0.48576  0.95510
     86   1.59015  4.10211  3.17373  2.95459  4.14777  1.91713  4.08414  3.47526  3.06355  3.23744  4.11128  3.16248  3.60316  3.36522  3.37206  2.34679  2.65156  2.99495  5.49525  4.28061     86 a x - -
          2.68618  4.42225  2.77519  2.73123  3.46354  2.40513  3.72494  3.29354  2.67741  2.69355  4.24690  2.90347  2.73739  3.18146  2.89801  2.37887  2.77519  2.98518  4.58477  3.61503
          0.03461  3.77673  4.49907  0.61958  0.77255  0.48576  0.95510
     87   2.63387  4.40391  3.23126  3.05887  4.05692  3.09698  4.14202  3.58020  3.10839  3.21656  4.26443  3.37378  1.02669  3.50027  3.36243  2.79906  3.06862  3.23630  5.26731  4.17728     87 p x - -
          2.68618  4.42225  2.77519  2.73123  3.46354  2.40513  3.72494  3.29354  2.67741  2.69355  4.24690  2.90347  2.73739  3.18146  2.89801  2.37887  2.77519  2.98518  4.58477  3.61503
          0.03461  3.77673  4.49907  0.61958  0.77255  0.48576  0.95510
     88   3.14044  4.57164  4.10604  3.80485  1.18286  3.84766  3.84204  2.67882  3.71483  2.07264  3.42524  3.91273  4.31052  3.91016  3.85820  3.41372  3.44263  2.66192  4.12441  2.50543     88 f x - -
          2.68618  4.42225  2.77519  2.73123  3.46354  2.40513  3.72494  3.29354  2.67741  2.69355  4.24690  2.90347  2.73739  3.18146  2.89801  2.37887  2.77519  2.98518  4.58477  3.61503
          0.03461  3.77673  4.49907  0.61958  0.77255  0.48576  0.95510
     89   3.11415  4.64195  3.69890  3.41295  2.30689  3.72010  3.58249  3.13717  3.27320  2.61522  3.82311  3.60928  4.19757  3.60236  3.47549  3.25950  3.40117  3.00361  3.94606  1.14147     89 y x - -
          2.68618  4.42225  2.77519  2.73123  3.46354  2.40513  3.72494  3.29354  2.67741  2.69355  4.24690  2.90347  2.73739  3.18146  2.89801  2.37887  2.77519  2.98518  4.58477  3.61503
          0.03461  3.77673  4.49907  0.61958  0.77255  0.48576  0.95510
     90   2.87512  4.95831  2.45664  1.17032  4.29341  3.21592  3.79842  3.72831  2.66718  3.36240  4.34384  2.88749  3.81691  3.01818  3.06358  2.86939  3.17972  3.42329  5.48344  4.20908     90 e x - -
          2.68618  4.42225  2.77519  2.73123  3.46354  2.40513  3.72494  3.29354  2.67741  2.69355  4.24690  2.90347  2.73739  3.18146  2.89801  2.37887  2.77519  2.98518  4.58477  3.61503
          0.03461  3.77673  4.49907  0.61958  0.77255  0.48576  0.95510
     91   2.89119  4.99618  1.06597  2.28568  4.36159  3.14207  3.85418  3.92897  2.92145  3.55591  4.53483  2.83593  3.78851  3.09537  3.42210  2.86658  3.22882  3.57945  5.54867  4.25414     91 d x - -
          2.68618  4.42225  2.77519  2.73123  3.46354  2.40513  3.72494  3.29354  2.67741  2.69355  4.24690  2.90347  2.73739  3.18146  2.89801  2.37887  2.77519  2.98518  4.58477  3.61503
          0.03461  3.77673  4.49907  0.61958  0.77255  0.48576  0.95510
     92   2.55408  4.33562  3.20784  3.09680  4.23451  0.89356  4.22026  3.81324  3.26463  3.47897  4.45627  3.37290  3.72367  3.59694  3.50856  2.72378  3.02800  3.36041  5.35230  4.33416     92 g x - -
          2.68618  4.42225  2.77519  2.73123  3.46354  2.40513  3.72494  3.29354  2.67741  2.69355  4.24690  2.90347  2.73739  3.18146  2.89801  2.37887  2.77519  2.98518  4.58477  3.61503
          0.03461  3.77673  4.49907  0.61958  0.77255  0.48576  0.95510
     93   2.89119  4.99618  1.06597  2.28568  4.36159  3.14207  3.85418  3.92897  2.92145  3.55591  4.53483  2.83593  3.78851  3.09537  3.42210  2.86658  3.22882  3.57945  5.54867  4.25414     93 d x - -
          2.68618  4.42225  2.77519  2.73123  3.46354  2.40513  3.72494  3.29354  2.67741  2.69355  4.24690  2.90347  2.73739  3.18146  2.89801  2.37887  2.77519  2.98518  4.58477  3.61503
          0.03461  3.77673  4.49907  0.61958  0.77255  0.48576  0.95510
     94   3.05024  4.54260  4.03392  3.67645  3.10418  3.85738  4.36228  2.30688  3.44499  1.00320  3.16272  3.96078  4.31135  3.83644  3.63551  3.42143  3.35009  2.31873  4.94563  3.64590     94 l x - -
          2.68618  4.42225  2.77519  2.73123  3.46354  2.40513  3.72494  3.29354  2.67741  2.69355  4.24690  2.90347  2.73739  3.18146  2.89801  2.37887  2.77519  2.98518  4.58477  3.61503
          0.03461  3.77673  4.49907  0.61958  0.77255  0.48576  0.95510
     95   2.73300  4.30517  3.98992  3.65306  3.48320  3.62136  4.47225  2.06588  3.51919  2.18924  3.46613  3.85734  4.18932  3.88727  3.74032  3.12123  3.09827  1.15573  5.25035  3.97461     95 v x - -
          2.68618  4.42225  2.77519  2.73123  3.46354  2.40513  3.72494  3.29354  2.67741  2.69355  4.24690  2.90347  2.73739  3.18146  2.89801  2.37887  2.77519  2.98518  4.58477  3.61503
          0.03461  3.77673  4.49907  0.61958  0.77255  0.48576  0.95510
     96   1.16144  4.14942  3.36909  3.15927  3.96028  2.97579  4.19211  3.07195  3.17307  2.95748  4.00260  3.33193  3.70624  3.52388  3.42842  2.50191  2.77276  2.74326  5.39725  4.18738     96 a x - -
          2.68618  4.42225  2.77519  2.73123  3.46354  2.40513  3.72494  3.29354  2.67741  2.69355  4.24690  2.90347  2.73739  3.18146  2.89801  2.37887  2.77519  2.98518  4.58477  3.61503
          0.03461  3.77673  4.49907  0.61958  0.77255  0.48576  0.95510
     97   2.59758  4.61258  2.99129  2.59523  4.05650  3.29168  3.69339  3.33758  1.85676  3.03181  3.93416  3.02834  3.80677  2.88306  2.61706  2.68432  2.17879  3.03214  5.30219  4.03670     97 k x - -
          2.68618  4.42225  2.77519  2.73123  3.46354  2.40513  3.72494  3.29354  2.67741  2.69355  4.24690  2.90347  2.73739  3.18146  2.89801  2.37887  2.77519  2.98518  4.58477  3.61503
          0.03461  3.77673  4.49907  0.61958  0.77255  0.48576  0.95510
     98   2.87512  4.95831  2.45664  1.17032  4.29341  3.21592  3.79842  3.72831  2.66718  3.36240  4.34384  2.88749  3.81691  3.01818  3.06358  2.86939  3.17972  3.42329  5.48344  4.20908     98 e x - -
          2.68618  4.42225  2.77519  2.73123  3.46354  2.40513  3.72494  3.29354  2.67741  2.69355  4.24690  2.90347  2.73739  3.18146  2.89801  2.37887  2.77519  2.98518  4.58477  3.61503
          0.03461  3.77673  4.49907  0.61958  0.77255  0.48576  0.95510
     99   2.87512  4.95831  2.45664  1.17032  4.29341  3.21592  3.79842  3.72831  2.66718  3.36240  4.34384  2.88749  3.81691  3.01818  3.06358  2.86939  3.17972  3.42329  5.48344  4.20908     99 e x - -
          2.68618  4.42225  2.77519  2.73123  3.46354  2.40513  3.72494  3.29354  2.67741  2.69355  4.24690  2.90347  2.73739  3.18146  2.89801  2.37887  2.77519  2.98518  4.58477  3.61503
          0.03461  3.77673  4.49907  0.61958  0.77255  0.48576  0.95510
    100   2.55408  4.33562  3.20784  3.09680  4.23451  0.89356  4.22026  3.81324  3.26463  3.47897  4.45627  3.37290  3.72367  3.59694  3.50856  2.72378  3.02800  3.36041  5.35230  4.33416    100 g x - -
          2.68618  4.42225  2.77519  2.73123  3.46354  2.40513  3.72494  3.29354  2.67741  2.69355  4.24690  2.90347  2.73739  3.18146  2.89801  2.37887  2.77519  2.98518  4.58477  3.61503
          0.03461  3.77673  4.49907  0.61958  0.77255  0.48576  0.95510
    101   2.87512  4.95831  2.45664  1.17032  4.29341  3.21592  3.79842  3.72831  2.66718  3.36240  4.34384  2.88749  3.81691  3.01818  3.06358  2.86939  3.17972  3.42329  5.48344  4.20908    101 e x - -
          2.68618  4.42225  2.77519  2.73123  3.46354  2.40513  3.72494  3.29354  2.67741  2.69355  4.24690  2.90347  2.73739  3.18146  2.89801  2.37887  2.77519  2.98518  4.58477  3.61503
          0.03461  3.77673  4.49907  0.61958  0.77255  0.48576  0.95510
    102   2.55408  4.33562  3.20784  3.09680  4.23451  0.89356  4.22026  3.81324  3.26463  3.47897  4.45627  3.37290  3.72367  3.59694  3.50856  2.72378  3.02800  3.36041  5.35230  4.33416    102 g x - -
          2.68618  4.42225  2.77519  2.73123  3.46354  2.40513  3.72494  3.29354  2.67741  2.69355  4.24690  2.90347  2.73739  3.18146  2.89801  2.37887  2.77519  2.98518  4.58477  3.61503
          0.03461  3.77673  4.49907  0.61958  0.77255  0.48576  0.95510
    103   2.55408  4.33562  3.20784  3.09680  4.23451  0.89356  4.22026  3.81324  3.26463  3.47897  4.45627  3.37290  3.72367  3.59694  3.50856  2.72378  3.02800  3.36041  5.35230  4.33416    103 g x - -
          2.68618  4.42225  2.77519  2.73123  3.46354  2.40513  3.72494  3.29354  2.67741  2.69355  4.24690  2.90347  2.73739  3.18146  2.89801  2.37887  2.77519  2.98518  4.58477  3.61503
          0.03461  3.77673  4.49907  0.61958  0.77255  0.48576  0.95510
    104   2.87512  4.95831  2.45664  1.17032  4.29341  3.21592  3.79842  3.72831  2.66718  3.36240  4.34384  2.88749  3.81691  3.01818  3.06358  2.86939  3.17972  3.42329  5.48344  4.20908    104 e x - -
          2.68618  4.42225  2.77519  2.73123  3.46354  2.40513  3.72494  3.29354  2.67741  2.69355  4.24690  2.90347  2.73739  3.18146  2.89801  2.37887  2.77519  2.98518  4.58477  3.61503
          0.03461  3.77673  4.49907  0.61958  0.77255  0.48576  0.95510
    105   2.55408  4.33562  3.20784  3.09680  4.23451  0.89356  4.22026  3.81324  3.26463  3.47897  4.45627  3.37290  3.72367  3.59694  3.50856  2.72378  3.02800  3.36041  5.35230  4.33416    105 g x - -
          2.68618  4.42225  2.77519  2.73123  3.46354  2.40513  3.72494  3.29354  2.67741  2.69355  4.24690  2.90347  2.73739  3.18146  2.89801  2.37887  2.77519  2.98518  4.58477  3.61503
          0.03461  3.77673  4.49907  0.61958  0.77255  0.48576  0.95510
    106   2.89119  4.99618  1.06597  2.28568  4.36159  3.14207  3.85418  3.92897  2.92145  3.55591  4.53483  2.83593  3.78851  3.09537  3.42210  2.86658  3.22882  3.57945  5.54867  4.25414    106 d x - -
          2.68618  4.42225  2.77519  2.73123  3.46354  2.40513  3.72494  3.29354  2.67741  2.69355  4.24690  2.90347  2.73739  3.18146  2.89801  2.37887  2.77519  2.98518  4.58477  3.61503
          0.03461  3.77673  4.49907  0.61958  0.77255  0.48576  0.95510
    107   2.27294  4.19044  3.12785  2.94209  3.98201  2.92230  4.05319  3.49296  3.00917  3.22179  4.15813  3.18047  3.65381  3.36680  3.29620  1.24540  2.74641  3.04931  5.36292  4.06569    107 s x - -
          2.68618  4.42225  2.77519  2.73123  3.46354  2.40513  3.72494  3.29354  2.67741  2.69355  4.24690  2.90347  2.73739  3.18146  2.89801  2.37887  2.77519  2.98518  4.58477  3.61503
          0.03461  3.77673  4.49907  0.61958  0.77255  0.48576  0.95510
    108   2.87512  4.95831  2.45664  1.17032  4.29341  3.21592  3.79842  3.72831  2.66718  3.36240  4.34384  2.88749  3.81691  3.01818  3.06358  2.86939  3.17972  3.42329  5.48344  4.20908    108 e x - -
          2.68618  4.42225  2.77519  2.73123  3.46354  2.40513  3.72494  3.29354  2.67741  2.69355  4.24690  2.90347  2.73739  3.18146  2.89801  2.37887  2.77519  2.98518  4.58477  3.61503
          0.03461  3.77673  4.49907  0.61958  0.77255  0.48576  0.95510
    109   3.05024  4.54260  4.03392  3.67645  3.10418  3.85738  4.36228  2.30688  3.44499  1.00320  3.16272  3.96078  4.31135  3.83644  3.63551  3.42143  3.35009  2.31873  4.94563  3.64590    109 l x - -
          2.68618  4.42225  2.77519  2.73123  3.46354  2.40513  3.72494  3.29354  2.67741  2.69355  4.24690  2.90347  2.73739  3.18146  2.89801  2.37887  2.77519  2.98518  4.58477  3.61503
          0.03461  3.77673  4.49907  0.61958  0.77255  0.48576  0.95510
    110   2.73300  4.30517  3.98992  3.65306  3.48320  3.62136  4.47225  2.06588  3.51919  2.18924  3.46613  3.85734  4.18932  3.88727  3.74032  3.12123  3.09827  1.15573  5.25035  3.97461    110 v x - -
          2.68618  4.42225  2.77519  2.73123  3.46354  2.40513  3.72494  3.29354  2.67741  2.69355  4.24690  2.90347  2.73739  3.18146  2.89801  2.37887  2.77519  2.98518  4.58477  3.61503
          0.03461  3.77673  4.49907  0.61958  0.77255  0.48576  0.95510
    111   2.87512  4.95831  2.45664  1.17032  4.29341  3.21592  3.79842  3.72831  2.66718  3.36240  4.34384  2.88749  3.81691  3.01818  3.06358  2.86939  3.17972  3.42329  5.48344  4.20908    111 e x - -
          2.68618  4.42225  2.77519  2.73123  3.46354  2.40513  3.72494  3.29354  2.67741  2.69355  4.24690  2.90347  2.73739  3.18146  2.89801  2.37887  2.77519  2.98518  4.58477  3.61503
          0.03461  3.77673  4.49907  0.61958  0.77255  0.48576  0.95510
    112   2.87512  4.95831  2.45664  1.17032  4.29341  3.21592  3.79842  3.72831  2.66718  3.36240  4.34384  2.88749  3.81691  3.01818  3.06358  2.86939  3.17972  3.42329  5.48344  4.20908    112 e x - -
          2.68618  4.42225  2.77519  2.73123  3.46354  2.40513  3.72494  3.29354  2.67741  2.69355  4.24690  2.90347  2.73739  3.18146  2.89801  2.37887  2.77519  2.98518  4.58477  3.61503
          0.03461  3.77673  4.49907  0.61958  0.77255  0.48576  0.95510
    113   2.89119  4.99618  1.06597  2.28568  4.36159  3.14207  3.85418  3.92897  2.92145  3.55591  4.53483  2.83593  3.78851  3.09537  3.42210  2.86658  3.22882  3.57945  5.54867  4.25414    113 d x - -
          2.68618  4.42225  2.77519  2.73123  3.46354  2.40513  3.72494  3.29354  2.67741  2.69355  4.24690  2.90347  2.73739  3.18146  2.89801  2.37887  2.77519  2.98518  4.58477  3.61503
          0.03461  3.77673  4.49907  0.61958  0.77255  0.48576  0.95510
    114   2.89119  4.99618  1.06597  2.28568  4.36159  3.14207  3.85418  3.92897  2.92145  3.55591  4.53483  2.83593  3.78851  3.09537  3.42210  2.86658  3.22882  3.57945  5.54867  4.25414    114 d x - -
          2.68618  4.42225  2.77519  2.73123  3.46354  2.40513  3.72494  3.29354  2.67741  2.69355  4.24690  2.90347  2.73739  3.18146  2.89801  2.37887  2.77519  2.98518  4.58477  3.61503
          0.03461  3.77673  4.49907  0.61958  0.77255  0.48576  0.95510
    115   2.87512  4.95831  2.45664  1.17032  4.29341  3.21592  3.79842  3.72831  2.66718  3.36240  4.34384  2.88749  3.81691  3.01818  3.06358  2.86939  3.17972  3.42329  5.48344  4.20908    115 e x - -
          2.68618  4.42225  2.77519  2.73123  3.46354  2.40513  3.72494  3.29354  2.67741  2.69355  4.24690  2.90347  2.73739  3.18146  2.89801  2.37887  2.77519  2.98518  4.58477  3.61503
          0.02343  3.76555        *  0.61958  0.77255  0.00000        *
//
