# Supplementary material for: Remote homology clustering identifies lowly conserved families of effector proteins in plant-pathogenic fungi
Source: Microb Genom. 2021 Sep 1;7(9):000637. doi: 10.1099/mgen.0.000637 (PMC8715435; doi:10.1099/mgen.0.000637)
Supplement: Supplementary material 16 [file mgen-7-0637-s0016.zip › hmms/markov-PC_03HV2H.hmm]

HMMER3/f [3.3 | Nov 2019]
NAME  markov-PC_03HV2H
LENG  355
ALPH  amino
RF    yes
MM    no
CONS  yes
CS    no
MAP   yes
DATE  Thu Jul 23 08:13:18 2020
NSEQ  105
EFFN  0.720978
CKSUM 3334868920
STATS LOCAL MSV      -11.4527  0.70001
STATS LOCAL VITERBI  -12.1376  0.70001
STATS LOCAL FORWARD   -5.8231  0.70001
HMM          A        C        D        E        F        G        H        I        K        L        M        N        P        Q        R        S        T        V        W        Y   
            m->m     m->i     m->d     i->m     i->i     d->m     d->d
  COMPO   2.44037  3.98456  2.98401  2.74792  3.46679  2.46771  3.90446  2.73278  2.86542  2.56587  3.73991  2.91755  3.68919  3.19183  3.00975  2.57257  2.77079  2.54657  4.95861  3.60883
          2.68573  4.42112  2.77531  2.73200  3.46341  2.40529  3.72459  3.29340  2.67820  2.69289  4.24525  2.90427  2.73750  3.18136  2.89723  2.37876  2.77509  2.98556  4.58303  3.61555
          0.24546  1.66752  3.54262  3.41533  0.03342  0.00000        *
      1   2.66422  4.25824  3.78711  3.22385  3.29153  3.68897  4.00344  2.38837  3.08513  2.08821  1.89999  3.55343  3.73905  3.38609  3.32007  2.93806  2.87167  2.32965  4.87717  3.67332    130 m x - -
          2.68618  4.42225  2.77519  2.73123  3.46354  2.40513  3.72494  3.29354  2.67741  2.69355  4.24690  2.90347  2.73739  3.18146  2.89801  2.37887  2.77519  2.98518  4.58477  3.61503
          0.02746  4.00448  4.72683  0.61958  0.77255  0.47730  0.96879
      2   2.20504  4.34773  3.33462  2.77179  3.41886  3.43550  3.48663  2.84655  2.68436  2.53334  3.32602  3.18701  3.85221  2.95325  3.10258  2.66195  2.64310  2.22244  4.92585  3.67881    131 a x - -
          2.68618  4.42225  2.77519  2.73123  3.46354  2.40513  3.72494  3.29354  2.67741  2.69355  4.24690  2.90347  2.73739  3.18146  2.89801  2.37887  2.77519  2.98518  4.58477  3.61503
          0.02697  4.02218  4.74452  0.61958  0.77255  0.48393  0.95805
      3   2.56756  4.93317  2.99475  2.42073  4.22786  3.43136  3.28981  3.61975  2.03038  3.14428  3.95853  2.92519  3.73546  2.45847  2.22202  2.55420  2.79277  3.28069  5.37922  3.91084    132 k x - -
          2.68618  4.42225  2.77519  2.73123  3.46354  2.40513  3.72494  3.29354  2.67741  2.69355  4.24690  2.90347  2.73739  3.18146  2.89801  2.37887  2.77519  2.98518  4.58477  3.61503
          0.02690  4.02495  4.74730  0.61958  0.77255  0.48576  0.95510
      4   2.47999  4.24641  3.47891  2.91319  2.67494  3.51648  3.77066  2.65451  2.85823  2.21691  3.35487  3.13832  3.29684  3.09842  3.18137  2.64578  2.70734  2.48900  4.83303  3.57699    133 l x - -
          2.68618  4.42225  2.77519  2.73123  3.46354  2.40513  3.72494  3.29354  2.67741  2.69355  4.24690  2.90347  2.73739  3.18146  2.89801  2.37887  2.77519  2.98518  4.58477  3.61503
          0.03284  4.02495  4.23775  0.61958  0.77255  0.48576  0.95510
      5   2.50313  4.26765  3.45029  2.88729  2.85105  3.52895  3.76590  2.67772  2.83614  2.40846  3.37985  3.28442  3.66240  3.13951  3.18351  2.21157  2.56444  2.54188  4.84829  3.37780    134 s x - -
          2.68618  4.42225  2.77520  2.73123  3.46354  2.40513  3.72495  3.29354  2.67741  2.69355  4.24690  2.90347  2.73740  3.18146  2.89801  2.37884  2.77520  2.98518  4.58477  3.61503
          0.04209  3.42688  4.74152  0.55938  0.84762  0.48196  0.96121
      6   2.48389  4.04238  3.74648  3.17086  2.83282  3.35229  3.88905  2.12734  3.04457  2.16775  3.22888  3.35771  3.93818  3.34956  3.25716  2.75850  2.70392  2.28809  4.72182  3.51491    136 i x - -
          2.68618  4.42225  2.77519  2.73123  3.46354  2.40513  3.72494  3.29354  2.67741  2.69355  4.24690  2.90347  2.73739  3.18146  2.89801  2.37887  2.77519  2.98518  4.58477  3.61503
          0.02690  4.02495  4.74730  0.61958  0.77255  0.48576  0.95510
      7   2.51537  4.13874  3.82814  3.25489  2.98669  3.65683  3.95181  2.37714  3.16090  1.67878  3.21324  3.52302  3.78167  3.42262  3.41403  2.87120  2.72780  2.25372  4.75059  3.44543    137 l x - -
          2.68618  4.42225  2.77519  2.73123  3.46354  2.40513  3.72494  3.29354  2.67741  2.69355  4.24690  2.90347  2.73739  3.18146  2.89801  2.37887  2.77519  2.98518  4.58477  3.61503
          0.04022  4.02495  3.83704  0.61958  0.77255  0.48576  0.95510
      8   2.14366  4.31178  3.40506  2.85853  3.42570  3.43274  3.83263  2.83196  2.80790  2.55212  3.25792  3.25190  3.79616  3.12795  3.17202  2.58717  2.03710  2.60207  5.00058  3.75756    138 t x - -
          2.68618  4.42225  2.77519  2.73123  3.46354  2.40513  3.72494  3.29354  2.67741  2.69355  4.24690  2.90347  2.73739  3.18146  2.89801  2.37887  2.77519  2.98518  4.58477  3.61503
          0.03048  4.01199  4.42944  0.61958  0.77255  0.47735  0.96871
      9   1.89200  4.32478  3.36428  2.81857  3.53796  3.23482  3.81577  2.95227  2.77888  2.63122  3.29156  3.21585  3.71712  3.09643  3.15445  2.39179  2.57769  2.54189  5.02901  3.78257    139 a x - -
          2.68618  4.42225  2.77519  2.73123  3.46354  2.40513  3.72494  3.29354  2.67741  2.69355  4.24690  2.90347  2.73739  3.18146  2.89801  2.37887  2.77519  2.98518  4.58477  3.61503
          0.02698  4.02185  4.74420  0.61958  0.77255  0.48372  0.95839
     10   2.17726  4.20714  3.60456  2.99663  3.28312  3.36346  3.87983  2.51917  2.97299  2.25849  3.30280  3.39770  3.82786  3.24361  3.28694  2.82585  2.77940  1.95756  4.83939  3.61885    140 v x - -
          2.68618  4.42225  2.77519  2.73123  3.46354  2.40513  3.72494  3.29354  2.67741  2.69355  4.24690  2.90347  2.73739  3.18146  2.89801  2.37887  2.77519  2.98518  4.58477  3.61503
          0.05115  4.02495  3.44201  0.61958  0.77255  0.48576  0.95510
     11   2.49129  4.09337  3.79003  3.22540  2.89637  3.47999  3.94648  2.48647  3.13158  1.66196  3.24329  3.52197  3.75186  3.40248  3.39383  2.82997  2.82271  2.28578  4.77101  3.55222    141 l x - -
          2.68618  4.42225  2.77519  2.73123  3.46354  2.40513  3.72494  3.29354  2.67741  2.69355  4.24690  2.90347  2.73739  3.18146  2.89801  2.37887  2.77519  2.98518  4.58477  3.61503
          0.02755  4.00135  4.72370  0.61958  0.77255  0.47074  0.97961
     12   1.69165  4.17515  3.53875  2.99986  3.47389  3.42931  3.92235  2.75231  2.92464  2.27014  3.50808  3.34678  3.91154  3.24565  3.19437  2.66578  2.69634  2.45027  5.02093  3.78790    142 a x - -
          2.68618  4.42225  2.77519  2.73123  3.46354  2.40513  3.72494  3.29354  2.67741  2.69355  4.24690  2.90347  2.73739  3.18146  2.89801  2.37887  2.77519  2.98518  4.58477  3.61503
          0.02690  4.02495  4.74730  0.61958  0.77255  0.48576  0.95510
     13   2.26936  3.98086  3.76423  3.20562  3.18894  3.54961  3.97039  2.53147  3.10803  1.65825  3.30600  3.50757  4.00238  3.39494  3.31510  2.82971  2.74560  2.31800  4.84807  3.63505    143 l x - -
          2.68618  4.42225  2.77519  2.73123  3.46354  2.40513  3.72494  3.29354  2.67741  2.69355  4.24690  2.90347  2.73739  3.18146  2.89801  2.37887  2.77519  2.98518  4.58477  3.61503
          0.22783  4.02495  1.68265  0.61958  0.77255  0.48576  0.95510
     14   2.29228  4.23345  3.48077  2.92591  3.32845  3.46211  3.82639  2.26836  2.84722  2.22216  3.33274  3.31024  3.74771  3.01329  3.17886  2.79154  2.77324  2.33532  4.86483  3.63497    144 l x - -
          2.68618  4.42225  2.77519  2.73123  3.46354  2.40513  3.72494  3.29354  2.67741  2.69355  4.24690  2.90347  2.73739  3.18146  2.89801  2.37887  2.77519  2.98518  4.58477  3.61503
          0.03279  3.82990  4.55225  0.61958  0.77255  0.39120  1.12776
     15   1.99223  4.30857  3.39847  2.85650  3.62445  3.32101  3.84404  2.72909  2.81313  2.66739  3.48300  3.23998  3.68140  3.12996  3.18229  2.17406  2.63988  2.45093  5.04494  3.80191    145 a x - -
          2.68618  4.42225  2.77519  2.73123  3.46354  2.40513  3.72494  3.29354  2.67741  2.69355  4.24690  2.90347  2.73739  3.18146  2.89801  2.37887  2.77519  2.98518  4.58477  3.61503
          0.02690  4.02495  4.74730  0.61958  0.77255  0.48576  0.95510
     16   2.51818  4.34975  3.33985  2.78242  3.26431  3.41738  3.77048  2.74766  2.69841  2.46802  3.47662  3.20836  3.83264  3.05968  3.11535  2.08690  2.47372  2.60840  4.94998  3.66446    146 s x - -
          2.68618  4.42225  2.77519  2.73123  3.46354  2.40513  3.72494  3.29354  2.67741  2.69355  4.24690  2.90347  2.73739  3.18146  2.89801  2.37887  2.77519  2.98518  4.58477  3.61503
          0.03083  4.02495  4.38221  0.61958  0.77255  0.48576  0.95510
     17   2.09504  4.03209  3.49040  2.92942  3.34700  3.35380  3.78883  2.74977  2.87570  2.33733  3.39266  3.21421  3.90827  3.17508  3.21564  2.55256  2.66282  2.22712  4.87486  3.62296    147 a x - -
          2.68618  4.42225  2.77519  2.73123  3.46354  2.40513  3.72494  3.29354  2.67741  2.69355  4.24690  2.90347  2.73739  3.18146  2.89801  2.37887  2.77519  2.98518  4.58477  3.61503
          0.20459  4.02112  1.78925  0.61958  0.77255  0.48323  0.95916
     18   2.07018  4.20358  3.30698  2.81535  3.63553  3.20251  3.78578  2.95100  2.76123  2.67801  3.57994  2.99111  3.79193  3.02016  3.11401  2.53937  2.68560  2.13069  5.04614  3.80318    148 a x - -
          2.68618  4.42225  2.77519  2.73123  3.46354  2.40513  3.72494  3.29354  2.67741  2.69355  4.24690  2.90347  2.73739  3.18146  2.89801  2.37887  2.77519  2.98518  4.58477  3.61503
          0.04279  3.85325  3.87866  0.61958  0.77255  0.39971  1.11022
     19   2.29980  4.70944  2.98595  2.43017  3.93402  3.41258  3.45777  3.34114  2.43584  2.94747  3.79495  2.77923  3.81212  2.69036  2.84838  2.20899  2.77864  3.02173  5.22763  3.37261    149 s x - -
          2.68618  4.42225  2.77519  2.73123  3.46354  2.40513  3.72494  3.29354  2.67741  2.69355  4.24690  2.90347  2.73739  3.18146  2.89801  2.37887  2.77519  2.98518  4.58477  3.61503
          0.02714  4.01617  4.73852  0.61958  0.77255  0.48002  0.96435
     20   1.24606  4.37939  3.07445  2.72023  4.15576  2.84249  3.99561  3.52146  2.90771  3.22084  4.07407  3.04122  3.77436  3.19322  3.27146  2.55230  2.75694  3.10976  5.49441  4.23418    150 a x - -
          2.68618  4.42225  2.77519  2.73123  3.46354  2.40513  3.72494  3.29354  2.67741  2.69355  4.24690  2.90347  2.73739  3.18146  2.89801  2.37887  2.77519  2.98518  4.58477  3.61503
          0.02690  4.02495  4.74730  0.61958  0.77255  0.48576  0.95510
     21   2.54771  4.60385  2.72467  2.33451  4.21142  3.16616  3.65714  3.63332  2.42479  3.21678  4.03281  2.91235  3.81353  1.74344  2.85877  2.64315  2.89715  3.28117  5.42944  4.08598    151 q x - -
          2.68618  4.42225  2.77519  2.73123  3.46354  2.40513  3.72494  3.29354  2.67741  2.69355  4.24690  2.90347  2.73739  3.18146  2.89801  2.37887  2.77519  2.98518  4.58477  3.61503
          0.02690  4.02495  4.74730  0.61958  0.77255  0.48576  0.95510
     22   2.55979  0.85166  4.17994  3.91072  4.00728  3.23319  4.57933  3.19883  3.73363  3.08430  4.13870  3.84986  3.64764  4.06963  3.86789  2.81659  3.04180  2.89440  5.42456  4.28805    152 c x - -
          2.68618  4.42225  2.77519  2.73123  3.46354  2.40513  3.72494  3.29354  2.67741  2.69355  4.24690  2.90347  2.73739  3.18146  2.89801  2.37887  2.77519  2.98518  4.58477  3.61503
          0.02690  4.02495  4.74730  0.61958  0.77255  0.48576  0.95510
     23   2.86508  4.62299  3.56989  3.48987  4.62482  0.52831  4.59865  4.26365  3.69173  3.89798  4.87662  3.73452  4.01890  4.00402  3.90893  3.04174  3.35820  3.76255  5.67747  4.73265    153 G x - -
          2.68618  4.42225  2.77519  2.73123  3.46354  2.40513  3.72494  3.29354  2.67741  2.69355  4.24690  2.90347  2.73739  3.18146  2.89801  2.37887  2.77519  2.98518  4.58477  3.61503
          0.02690  4.02495  4.74730  0.61958  0.77255  0.48576  0.95510
     24   2.18537  4.52853  2.78152  2.57656  4.18832  2.96622  3.85206  3.60377  2.74077  3.18162  4.06444  3.03182  3.63621  3.04500  3.17384  1.53424  2.80737  3.19375  5.48478  4.18114    154 s x - -
          2.68618  4.42225  2.77519  2.73123  3.46354  2.40513  3.72494  3.29354  2.67741  2.69355  4.24690  2.90347  2.73739  3.18146  2.89801  2.37887  2.77519  2.98518  4.58477  3.61503
          0.03446  4.02495  4.13446  0.61958  0.77255  0.48576  0.95510
     25   2.42929  4.39272  3.04281  2.87669  4.18308  1.19415  4.07554  3.64940  2.99599  3.35961  3.96216  3.10516  3.78846  3.34004  3.33138  2.57353  2.87031  3.20506  5.53547  4.23519    155 g x - -
          2.68618  4.42225  2.77519  2.73123  3.46354  2.40513  3.72494  3.29354  2.67741  2.69355  4.24690  2.90347  2.73739  3.18146  2.89801  2.37887  2.77519  2.98518  4.58477  3.61503
          0.02710  4.01759  4.73993  0.61958  0.77255  0.48093  0.96287
     26   2.49417  4.57613  2.99342  2.54344  4.02880  3.29027  3.77534  3.42597  2.60123  3.06911  3.91260  2.93268  3.81198  2.88499  2.94488  2.21418  1.79460  3.08551  5.33450  4.04441    156 t x - -
          2.68618  4.42225  2.77519  2.73123  3.46354  2.40513  3.72494  3.29354  2.67741  2.69355  4.24690  2.90347  2.73739  3.18146  2.89801  2.37887  2.77519  2.98518  4.58477  3.61503
          0.02690  4.02495  4.74730  0.61958  0.77255  0.48576  0.95510
     27   2.66514  4.55740  3.13990  3.00810  4.13456  3.25482  4.16234  3.61193  3.07543  3.14920  4.28440  3.35539  1.01169  3.45969  3.38293  2.81025  3.08304  3.26035  5.47069  4.21575    157 p x - -
          2.68618  4.42225  2.77519  2.73123  3.46354  2.40513  3.72494  3.29354  2.67741  2.69355  4.24690  2.90347  2.73739  3.18146  2.89801  2.37887  2.77519  2.98518  4.58477  3.61503
          0.02690  4.02495  4.74730  0.61958  0.77255  0.48576  0.95510
     28   2.63325  5.23453  1.69046  2.10943  4.52933  3.30335  3.22616  4.01062  2.50128  3.51782  4.31072  2.68558  3.75009  2.51122  2.96295  2.69302  3.00515  3.60341  5.68092  4.25056    158 d x - -
          2.68618  4.42225  2.77519  2.73123  3.46354  2.40513  3.72494  3.29354  2.67741  2.69355  4.24690  2.90347  2.73739  3.18146  2.89801  2.37887  2.77519  2.98518  4.58477  3.61503
          0.02690  4.02495  4.74730  0.61958  0.77255  0.48576  0.95510
     29   1.21260  4.19917  3.64850  3.23796  3.92142  3.03206  4.18776  2.84475  3.17227  2.90173  3.85687  3.42606  3.83035  3.49596  3.46992  2.57634  2.75211  2.43751  5.38866  4.16572    159 a x - -
          2.68618  4.42225  2.77519  2.73123  3.46354  2.40513  3.72494  3.29354  2.67741  2.69355  4.24690  2.90347  2.73739  3.18146  2.89801  2.37887  2.77519  2.98518  4.58477  3.61503
          0.02690  4.02495  4.74730  0.61958  0.77255  0.48576  0.95510
     30   2.57796  4.62557  3.14235  2.56920  3.86045  3.45368  3.66862  3.11054  2.32717  2.88586  3.73695  3.05709  3.85167  2.83173  2.44471  2.63672  2.10263  2.80244  5.16889  3.88736    160 t x - -
          2.68618  4.42225  2.77519  2.73123  3.46354  2.40513  3.72494  3.29354  2.67741  2.69355  4.24690  2.90347  2.73739  3.18146  2.89801  2.37887  2.77519  2.98518  4.58477  3.61503
          0.03092  4.02495  4.37512  0.61958  0.77255  0.48576  0.95510
     31   2.81759  4.38271  4.10930  3.73382  3.60650  3.75343  4.52544  2.16918  3.54897  2.35325  3.57347  3.93930  4.29876  3.94008  3.60045  3.21199  3.16525  0.97908  5.33463  4.06763    161 v x - -
          2.68618  4.42225  2.77519  2.73123  3.46354  2.40513  3.72494  3.29354  2.67741  2.69355  4.24690  2.90347  2.73739  3.18146  2.89801  2.37887  2.77519  2.98518  4.58477  3.61503
          0.02700  4.02103  4.74338  0.61958  0.77255  0.48992  0.94850
     32   2.58722  4.71329  2.42232  2.45900  4.16927  3.26516  3.76647  3.57175  2.61641  3.20907  4.04640  2.93482  3.80590  2.94861  3.01805  2.51248  1.67534  3.21207  5.45584  4.12416    162 t x - -
          2.68618  4.42225  2.77519  2.73123  3.46354  2.40513  3.72494  3.29354  2.67741  2.69355  4.24690  2.90347  2.73739  3.18146  2.89801  2.37887  2.77519  2.98518  4.58477  3.61503
          0.03452  4.02103  4.13541  0.61958  0.77255  0.48318  0.95925
     33   2.39134  4.38079  2.99703  2.82129  4.28641  1.26724  3.83933  3.80409  3.00611  3.45165  4.29766  3.14853  3.75588  3.32508  3.35534  2.29181  2.80575  3.29838  5.61715  4.31987    163 g x - -
          2.68618  4.42225  2.77519  2.73123  3.46354  2.40513  3.72494  3.29354  2.67741  2.69355  4.24690  2.90347  2.73738  3.18146  2.89801  2.37887  2.77519  2.98518  4.58477  3.61503
          0.03774  3.71754  4.36258  0.59194  0.80576  0.48098  0.96279
     34   2.45426  4.65924  2.74740  2.32559  4.24641  3.10084  3.81563  3.66648  2.68848  3.28659  4.11767  2.93243  3.65717  3.00173  3.12558  1.48589  2.84358  3.26956  5.52258  4.20015    165 s x - -
          2.68618  4.42225  2.77519  2.73123  3.46354  2.40513  3.72494  3.29354  2.67741  2.69355  4.24690  2.90347  2.73739  3.18146  2.89801  2.37887  2.77519  2.98518  4.58477  3.61503
          0.02701  4.02097  4.74331  0.61958  0.77255  0.48313  0.95932
     35   2.64877  4.89232  2.49905  2.12646  4.34351  1.99110  3.73966  3.78660  2.62162  3.36729  4.18683  2.86487  3.72492  2.90287  3.10970  2.18907  2.85912  3.39609  5.58336  4.21222    166 g x - -
          2.68618  4.42225  2.77519  2.73123  3.46354  2.40513  3.72494  3.29354  2.67741  2.69355  4.24690  2.90347  2.73739  3.18146  2.89801  2.37887  2.77519  2.98518  4.58477  3.61503
          0.04060  4.02495  3.82008  0.61958  0.77255  0.48576  0.95510
     36   2.38343  4.42490  2.94651  2.70701  4.36183  1.86195  3.98910  3.82134  2.90758  3.44575  4.26257  2.61116  3.73332  3.19937  3.31111  1.72280  2.79070  3.31037  5.64901  4.35642    167 s x - -
          2.68618  4.42225  2.77519  2.73123  3.46354  2.40513  3.72494  3.29354  2.67741  2.69355  4.24690  2.90347  2.73739  3.18146  2.89801  2.37887  2.77519  2.98518  4.58477  3.61503
          0.02726  4.01161  4.73396  0.61958  0.77255  0.47711  0.96910
     37   2.05244  4.35235  3.18093  2.81412  4.20590  3.08443  3.97571  3.61037  2.87226  3.27098  4.09538  2.70003  3.73730  3.19139  3.25869  1.55395  2.33643  3.15471  5.51834  4.25348    168 s x - -
          2.68618  4.42225  2.77519  2.73123  3.46354  2.40513  3.72494  3.29354  2.67741  2.69355  4.24690  2.90347  2.73739  3.18146  2.89801  2.37887  2.77519  2.98518  4.58477  3.61503
          0.02690  4.02495  4.74730  0.61958  0.77255  0.48576  0.95510
     38   3.63668  4.87544  4.62425  4.30969  1.22938  4.38881  3.47878  3.32068  4.15634  2.65189  3.91827  4.07215  4.69814  4.12711  4.19162  3.75775  3.85893  3.24684  3.61976  1.21287    169 y x - -
          2.68618  4.42225  2.77519  2.73123  3.46354  2.40513  3.72494  3.29354  2.67741  2.69355  4.24690  2.90347  2.73739  3.18146  2.89801  2.37887  2.77519  2.98518  4.58477  3.61503
          0.02690  4.02495  4.74730  0.61958  0.77255  0.48576  0.95510
     39   2.61228  4.60735  3.12152  2.53154  3.83041  3.45606  3.68281  3.17967  2.36672  2.85940  3.71786  3.06464  3.85952  2.72045  2.77579  2.70820  2.01403  2.58847  5.15452  3.87591    170 t x - -
          2.68618  4.42225  2.77519  2.73123  3.46354  2.40513  3.72494  3.29354  2.67741  2.69355  4.24690  2.90347  2.73739  3.18146  2.89801  2.37887  2.77519  2.98518  4.58477  3.61503
          0.02690  4.02495  4.74730  0.61958  0.77255  0.48576  0.95510
     40   1.04355  4.15872  3.62838  3.32931  4.15356  3.02216  4.31132  3.22667  3.29930  3.14845  4.08975  3.42747  3.76614  3.61729  3.56784  2.46438  2.51156  2.76985  5.59424  4.38710    171 a x - -
          2.68618  4.42225  2.77519  2.73123  3.46354  2.40513  3.72494  3.29354  2.67741  2.69355  4.24690  2.90347  2.73739  3.18146  2.89801  2.37887  2.77519  2.98518  4.58477  3.61503
          0.02690  4.02495  4.74730  0.61958  0.77255  0.48576  0.95510
     41   2.47432  4.53578  3.15074  2.63491  3.88345  3.36482  3.73618  3.25698  2.40445  2.90643  3.73419  3.08443  3.82875  2.92331  2.86533  2.33193  1.91691  2.86978  5.21011  3.93298    172 t x - -
          2.68618  4.42225  2.77519  2.73123  3.46354  2.40513  3.72494  3.29354  2.67741  2.69355  4.24690  2.90347  2.73739  3.18146  2.89801  2.37887  2.77519  2.98518  4.58477  3.61503
          0.02690  4.02495  4.74730  0.61958  0.77255  0.48576  0.95510
     42   2.62698  4.76911  3.10913  2.52698  4.02073  3.46697  3.62515  3.25390  1.91443  2.96597  3.82070  2.94855  3.85100  2.76974  2.27182  2.60526  2.87126  2.73046  5.25539  3.96273    173 k x - -
          2.68618  4.42225  2.77520  2.73123  3.46354  2.40513  3.72495  3.29354  2.67738  2.69355  4.24690  2.90347  2.73740  3.18146  2.89801  2.37886  2.77520  2.98518  4.58477  3.61503
          0.04400  3.37056  4.74730  0.55172  0.85793  0.48576  0.95510
     43   2.49415  4.55664  2.84075  2.60067  4.21700  1.44339  3.80433  3.69038  2.78951  3.19805  4.17560  2.81653  3.79947  3.13165  3.17429  2.53509  2.90231  3.27208  5.52718  4.21012    175 g x - -
          2.68618  4.42225  2.77519  2.73123  3.46354  2.40513  3.72494  3.29354  2.67741  2.69355  4.24690  2.90347  2.73739  3.18146  2.89801  2.37887  2.77519  2.98518  4.58477  3.61503
          0.02690  4.02495  4.74730  0.61958  0.77255  0.48576  0.95510
     44   2.26725  4.24516  3.24432  2.99453  4.37912  1.89773  4.16365  3.82186  3.12236  3.48426  4.29936  3.19160  3.70455  3.41032  3.46721  1.39331  2.61590  3.25583  5.69530  4.45600    176 s x - -
          2.68618  4.42225  2.77519  2.73123  3.46354  2.40513  3.72494  3.29354  2.67741  2.69355  4.24690  2.90347  2.73739  3.18146  2.89801  2.37887  2.77519  2.98518  4.58477  3.61503
          0.02690  4.02495  4.74730  0.61958  0.77255  0.48576  0.95510
     45   2.48369  4.75840  2.86893  2.34888  4.09265  3.32795  3.67772  3.50546  2.40957  3.11378  3.93898  2.87555  3.80962  2.76029  2.91881  1.96998  2.36074  3.16936  5.35657  4.03135    177 s x - -
          2.68618  4.42225  2.77519  2.73123  3.46354  2.40513  3.72494  3.29354  2.67741  2.69355  4.24690  2.90347  2.73739  3.18146  2.89801  2.37887  2.77519  2.98518  4.58477  3.61503
          0.02690  4.02495  4.74730  0.61958  0.77255  0.48576  0.95510
     46   2.59293  4.99198  2.72585  2.02765  4.29063  3.30641  3.60986  3.73723  2.37991  3.28360  4.07383  2.54769  3.78964  2.44274  2.85337  2.45597  2.46455  3.32691  5.47313  4.09705    178 e x - -
          2.68618  4.42225  2.77519  2.73123  3.46354  2.40513  3.72494  3.29354  2.67741  2.69355  4.24690  2.90347  2.73739  3.18146  2.89801  2.37887  2.77519  2.98518  4.58477  3.61503
          0.02690  4.02495  4.74730  0.61958  0.77255  0.48576  0.95510
     47   2.99556  4.41827  4.62699  4.09195  3.37045  4.33520  4.77357  1.81078  3.97359  1.60073  3.23940  4.34402  4.63448  4.21587  4.17730  3.68435  3.31116  1.21388  5.32133  4.13883    179 v x - -
          2.68618  4.42225  2.77519  2.73123  3.46354  2.40513  3.72494  3.29354  2.67741  2.69355  4.24690  2.90347  2.73739  3.18146  2.89801  2.37887  2.77519  2.98518  4.58477  3.61503
          0.02690  4.02495  4.74730  0.61958  0.77255  0.48576  0.95510
     48   3.47393  4.90091  4.06640  3.82650  2.31407  4.01015  3.69976  3.46260  3.67976  2.87659  4.12222  3.91578  4.48144  3.94881  3.83125  3.59457  3.76192  3.34065  3.96293  0.74555    180 y x - -
          2.68618  4.42225  2.77519  2.73123  3.46354  2.40513  3.72494  3.29354  2.67741  2.69355  4.24690  2.90347  2.73739  3.18146  2.89801  2.37887  2.77519  2.98518  4.58477  3.61503
          0.02690  4.02495  4.74730  0.61958  0.77255  0.48576  0.95510
     49   2.26458  4.30069  3.25650  2.91352  4.18611  3.06452  4.03797  3.57478  2.94183  3.26114  4.09973  3.13896  3.74145  3.20654  3.29502  1.43975  2.03396  3.12120  5.51848  4.26866    181 s x - -
          2.68618  4.42225  2.77519  2.73123  3.46354  2.40513  3.72494  3.29354  2.67741  2.69355  4.24690  2.90347  2.73739  3.18146  2.89801  2.37887  2.77519  2.98518  4.58477  3.61503
          0.02690  4.02495  4.74730  0.61958  0.77255  0.48576  0.95510
     50   2.86508  4.62299  3.56989  3.48987  4.62482  0.52831  4.59865  4.26365  3.69173  3.89798  4.87662  3.73452  4.01890  4.00402  3.90893  3.04174  3.35820  3.76255  5.67747  4.73265    182 G x - -
          2.68618  4.42225  2.77519  2.73123  3.46354  2.40513  3.72494  3.29354  2.67741  2.69355  4.24690  2.90347  2.73739  3.18146  2.89801  2.37887  2.77519  2.98518  4.58477  3.61503
          0.03557  4.02495  4.06968  0.61958  0.77255  0.48576  0.95510
     51   2.40154  4.58908  2.69868  2.53510  4.23561  3.02915  3.81690  3.66551  2.69425  3.27869  4.09545  2.85159  3.51637  2.99668  3.14223  1.56668  2.61769  3.24676  5.51047  4.19130    183 s x - -
          2.68618  4.42225  2.77519  2.73123  3.46354  2.40513  3.72494  3.29354  2.67741  2.69355  4.24690  2.90347  2.73739  3.18146  2.89801  2.37887  2.77519  2.98518  4.58477  3.61503
          0.02713  4.01651  4.73885  0.61958  0.77255  0.48024  0.96400
     52   2.82243  5.20842  1.26180  2.20480  4.26069  3.24056  3.77041  4.05797  2.74542  3.62092  4.46665  2.57217  3.83919  2.94495  3.29272  2.64049  3.12273  3.65418  5.76570  4.29845    184 d x - -
          2.68618  4.42225  2.77519  2.73123  3.46354  2.40513  3.72494  3.29354  2.67741  2.69355  4.24690  2.90347  2.73739  3.18146  2.89801  2.37887  2.77519  2.98518  4.58477  3.61503
          0.02690  4.02495  4.74730  0.61958  0.77255  0.48576  0.95510
     53   3.42183  4.85517  4.14627  3.84080  2.13381  4.11082  3.58180  3.29723  3.66694  2.67158  3.95935  3.88058  4.52088  3.89194  3.82417  3.54431  3.68736  3.19105  3.82008  0.87191    185 y x - -
          2.68618  4.42225  2.77519  2.73123  3.46354  2.40513  3.72494  3.29354  2.67741  2.69355  4.24690  2.90347  2.73739  3.18146  2.89801  2.37887  2.77519  2.98518  4.58477  3.61503
          0.02690  4.02495  4.74730  0.61958  0.77255  0.48576  0.95510
     54   2.61317  4.48158  3.31344  2.74339  3.19197  3.51475  3.54877  3.01985  2.59965  2.37171  3.57572  3.13517  3.91491  2.99552  2.11145  2.77700  2.85747  2.77766  4.86645  3.06660    186 r x - -
          2.68618  4.42225  2.77519  2.73123  3.46354  2.40513  3.72494  3.29354  2.67741  2.69355  4.24690  2.90347  2.73739  3.18146  2.89801  2.37887  2.77519  2.98518  4.58477  3.61503
          0.02690  4.02495  4.74730  0.61958  0.77255  0.48576  0.95510
     55   1.93782  4.43443  3.23065  2.63602  3.66204  3.44469  3.75888  3.00567  2.63124  2.28999  3.59109  3.15416  3.87250  2.96137  2.99728  2.61698  2.66460  2.73237  5.05375  3.79619    187 a x - -
          2.68618  4.42225  2.77519  2.73123  3.46354  2.40513  3.72494  3.29354  2.67741  2.69355  4.24690  2.90347  2.73739  3.18146  2.89801  2.37887  2.77519  2.98518  4.58477  3.61503
          0.02690  4.02495  4.74730  0.61958  0.77255  0.48576  0.95510
     56   0.81451  4.27436  3.62300  3.42417  4.20960  3.09427  4.42742  3.35835  3.44449  3.23268  4.24978  3.53344  3.84817  3.77211  3.68283  2.62438  2.91244  2.98621  5.62146  4.43947    188 a x - -
          2.68618  4.42225  2.77519  2.73123  3.46354  2.40513  3.72494  3.29354  2.67741  2.69355  4.24690  2.90347  2.73739  3.18146  2.89801  2.37887  2.77519  2.98518  4.58477  3.61503
          0.02690  4.02495  4.74730  0.61958  0.77255  0.48576  0.95510
     57   3.13433  4.50283  4.63199  4.19619  3.42470  4.33381  4.88327  0.98946  4.00919  1.92694  3.31061  4.42308  4.69637  4.32889  4.19739  3.76046  3.41666  1.77560  5.39456  4.13623    189 i x - -
          2.68618  4.42225  2.77519  2.73123  3.46354  2.40513  3.72494  3.29354  2.67741  2.69355  4.24690  2.90347  2.73739  3.18146  2.89801  2.37887  2.77519  2.98518  4.58477  3.61503
          0.02690  4.02495  4.74730  0.61958  0.77255  0.48576  0.95510
     58   2.69987  4.98350  2.60519  2.33487  4.31315  3.34588  3.66594  3.74936  2.43191  3.31358  4.13087  2.69183  3.82608  1.73046  2.86555  2.67816  2.66293  3.34791  5.50644  4.14715    190 q x - -
          2.68618  4.42225  2.77519  2.73123  3.46354  2.40513  3.72494  3.29354  2.67741  2.69355  4.24690  2.90347  2.73739  3.18146  2.89801  2.37887  2.77519  2.98518  4.58477  3.61503
          0.02690  4.02495  4.74730  0.61958  0.77255  0.48576  0.95510
     59   1.76716  4.48991  3.17727  2.67133  3.97645  3.24843  3.79216  3.35462  2.58603  3.01490  3.86014  3.10725  3.80633  2.99616  2.55754  2.49218  2.32858  3.01563  5.29050  4.01932    191 a x - -
          2.68618  4.42225  2.77519  2.73123  3.46354  2.40513  3.72494  3.29354  2.67741  2.69355  4.24690  2.90347  2.73739  3.18146  2.89801  2.37887  2.77519  2.98518  4.58477  3.61503
          0.02690  4.02495  4.74730  0.61958  0.77255  0.48576  0.95510
     60   0.94313  4.19145  3.49041  3.27151  4.30895  2.59038  4.32845  3.61071  3.34213  3.40338  4.28233  3.39180  3.74454  3.63568  3.61549  2.47291  2.78112  3.11745  5.66687  4.47969    192 a x - -
          2.68618  4.42225  2.77519  2.73123  3.46354  2.40513  3.72494  3.29354  2.67741  2.69355  4.24690  2.90347  2.73739  3.18146  2.89801  2.37887  2.77519  2.98518  4.58477  3.61503
          0.02690  4.02495  4.74730  0.61958  0.77255  0.48576  0.95510
     61   3.17585  4.49769  4.80574  4.26171  3.28963  4.48543  4.88527  1.66785  4.13862  1.22587  3.08977  4.50810  4.72474  4.32025  4.30116  3.83948  3.41508  1.59120  5.30275  4.17743    193 l x - -
          2.68618  4.42225  2.77519  2.73123  3.46354  2.40513  3.72494  3.29354  2.67741  2.69355  4.24690  2.90347  2.73739  3.18146  2.89801  2.37887  2.77519  2.98518  4.58477  3.61503
          0.02690  4.02495  4.74730  0.61958  0.77255  0.48576  0.95510
     62   2.88634  5.37039  1.25384  2.09049  4.72326  2.92662  3.77414  4.22127  2.77305  3.74340  4.58469  2.55487  3.84314  2.94034  3.35105  2.79935  3.00993  3.79751  5.92027  4.43933    194 d x - -
          2.68618  4.42225  2.77519  2.73123  3.46354  2.40513  3.72494  3.29354  2.67741  2.69355  4.24690  2.90347  2.73739  3.18146  2.89801  2.37887  2.77519  2.98518  4.58477  3.61503
          0.02690  4.02495  4.74730  0.61958  0.77255  0.48576  0.95510
     63   2.03973  4.42081  3.12481  2.72846  4.19011  2.24678  3.90219  3.61244  2.76595  3.24525  4.06476  2.99600  3.74715  3.10161  2.93618  1.79805  2.75837  3.17360  5.48456  4.20643    195 s x - -
          2.68618  4.42225  2.77519  2.73123  3.46354  2.40513  3.72494  3.29354  2.67741  2.69355  4.24690  2.90347  2.73739  3.18146  2.89801  2.37887  2.77519  2.98518  4.58477  3.61503
          0.02690  4.02495  4.74730  0.61958  0.77255  0.48576  0.95510
     64   2.86896  4.38757  4.52509  4.02995  3.54383  4.20336  4.77440  1.09903  3.88733  2.06720  3.37235  4.26673  4.57902  4.19055  4.10552  3.57908  3.11279  1.67148  5.42068  4.22078    196 i x - -
          2.68618  4.42225  2.77519  2.73123  3.46354  2.40513  3.72494  3.29354  2.67741  2.69355  4.24690  2.90347  2.73739  3.18146  2.89801  2.37887  2.77519  2.98518  4.58477  3.61503
          0.02690  4.02495  4.74730  0.61958  0.77255  0.48576  0.95510
     65   2.12057  4.25156  3.26460  2.94533  4.32004  2.46173  4.12566  3.73210  3.07272  3.40403  4.22395  3.22328  3.71040  3.36751  3.42489  1.27264  2.59904  3.20373  5.64066  4.40430    197 s x - -
          2.68618  4.42225  2.77519  2.73123  3.46354  2.40513  3.72494  3.29354  2.67741  2.69355  4.24690  2.90347  2.73739  3.18146  2.89801  2.37887  2.77519  2.98518  4.58477  3.61503
          0.02690  4.02495  4.74730  0.61958  0.77255  0.48576  0.95510
     66   2.50415  4.64865  2.86600  2.44875  4.04987  3.22628  3.74327  3.46325  2.58188  3.09561  3.93356  2.89386  3.81046  2.93066  3.00617  1.59263  2.80390  3.12363  5.17793  3.97263    198 s x - -
          2.68618  4.42225  2.77519  2.73123  3.46354  2.40513  3.72494  3.29354  2.67741  2.69355  4.24690  2.90347  2.73739  3.18146  2.89801  2.37887  2.77519  2.98518  4.58477  3.61503
          0.02690  4.02495  4.74730  0.61958  0.77255  0.48576  0.95510
     67   2.43130  4.36814  3.16051  3.05489  4.39415  0.94060  4.27730  3.94297  3.27384  3.63687  4.51594  3.22598  3.79760  3.57978  3.57217  2.54500  2.92611  3.39457  5.69677  4.45487    199 g x - -
          2.68618  4.42225  2.77519  2.73123  3.46354  2.40513  3.72494  3.29354  2.67741  2.69355  4.24690  2.90347  2.73739  3.18146  2.89801  2.37887  2.77519  2.98518  4.58477  3.61503
          0.02690  4.02495  4.74730  0.61958  0.77255  0.48576  0.95510
     68   2.81081  5.11422  2.64851  2.22184  4.42484  3.39019  3.71498  3.86344  2.37685  3.40221  4.27869  2.92566  3.90447  1.45111  2.72738  2.84372  3.11794  3.52472  5.57560  4.23735    200 q x - -
          2.68618  4.42225  2.77519  2.73123  3.46354  2.40513  3.72494  3.29354  2.67741  2.69355  4.24690  2.90347  2.73739  3.18146  2.89801  2.37887  2.77519  2.98518  4.58477  3.61503
          0.02690  4.02495  4.74730  0.61958  0.77255  0.48576  0.95510
     69   3.00689  4.96822  3.51854  2.96004  4.37154  3.59611  3.76217  3.80455  2.07352  3.32217  4.27034  3.31934  4.05859  2.93886  1.02828  3.06662  3.19225  3.50994  5.41120  4.21571    201 r x - -
          2.68618  4.42225  2.77519  2.73123  3.46354  2.40513  3.72494  3.29354  2.67741  2.69355  4.24690  2.90347  2.73739  3.18146  2.89801  2.37887  2.77519  2.98518  4.58477  3.61503
          0.02690  4.02495  4.74730  0.61958  0.77255  0.48576  0.95510
     70   3.08278  4.43872  4.65821  4.14342  3.46299  4.35940  4.84830  1.78084  4.00339  1.77217  3.30163  4.39051  4.67669  4.27910  4.21241  3.72846  3.34482  1.07248  5.40040  4.18867    202 v x - -
          2.68618  4.42225  2.77519  2.73123  3.46354  2.40513  3.72494  3.29354  2.67741  2.69355  4.24690  2.90347  2.73739  3.18146  2.89801  2.37887  2.77519  2.98518  4.58477  3.61503
          0.02690  4.02495  4.74730  0.61958  0.77255  0.48576  0.95510
     71   1.62831  4.18058  3.53438  3.13894  4.12356  3.02455  4.15243  3.41598  3.12068  3.18666  4.04453  3.32292  3.72965  3.42496  3.44448  1.53055  2.59596  2.71420  5.50104  4.28302    203 s x - -
          2.68618  4.42225  2.77519  2.73123  3.46354  2.40513  3.72494  3.29354  2.67741  2.69355  4.24690  2.90347  2.73739  3.18146  2.89801  2.37887  2.77519  2.98518  4.58477  3.61503
          0.02690  4.02495  4.74730  0.61958  0.77255  0.48576  0.95510
     72   2.94508  4.37742  4.42229  3.93145  3.52688  4.10814  4.67041  1.78545  3.77019  2.15532  3.40222  4.16913  4.51065  4.09569  3.86358  3.48590  3.22975  1.04177  5.35508  4.12006    204 v x - -
          2.68618  4.42225  2.77519  2.73123  3.46354  2.40513  3.72494  3.29354  2.67741  2.69355  4.24690  2.90347  2.73739  3.18146  2.89801  2.37887  2.77519  2.98518  4.58477  3.61503
          0.02690  4.02495  4.74730  0.61958  0.77255  0.48576  0.95510
     73   2.62910  4.14646  3.97426  3.34421  3.17159  3.73663  3.95537  1.85470  3.26610  1.98654  2.47908  3.66095  4.09646  3.52795  3.40677  2.98947  2.82579  2.23970  4.76927  3.57623    205 i x - -
          2.68618  4.42225  2.77519  2.73123  3.46354  2.40513  3.72494  3.29354  2.67741  2.69355  4.24690  2.90347  2.73739  3.18146  2.89801  2.37887  2.77519  2.98518  4.58477  3.61503
          0.02690  4.02495  4.74730  0.61958  0.77255  0.48576  0.95510
     74   0.97375  4.26324  3.24454  3.13355  4.18820  3.05411  4.24719  3.39359  3.23540  3.26129  4.19058  3.34330  3.78880  3.54464  3.53457  2.51732  2.82919  2.98992  5.59367  4.34946    206 a x - -
          2.68618  4.42225  2.77519  2.73123  3.46354  2.40513  3.72494  3.29354  2.67741  2.69355  4.24690  2.90347  2.73739  3.18146  2.89801  2.37887  2.77519  2.98518  4.58477  3.61503
          0.02690  4.02495  4.74730  0.61958  0.77255  0.48576  0.95510
     75   2.39536  4.34739  3.14288  2.97694  4.14485  3.06856  4.12801  3.64417  3.06848  3.26647  4.25984  3.25329  3.78431  3.40985  3.38994  1.04218  2.85390  3.19005  5.52617  4.20789    207 s x - -
          2.68618  4.42225  2.77519  2.73123  3.46354  2.40513  3.72494  3.29354  2.67741  2.69355  4.24690  2.90347  2.73739  3.18146  2.89801  2.37887  2.77519  2.98518  4.58477  3.61503
          0.03297  4.02495  4.22878  0.61958  0.77255  0.48576  0.95510
     76   2.76205  4.56802  3.51321  3.26254  4.07698  0.76862  4.26665  3.80748  3.24101  3.42806  4.38928  3.55526  3.97687  3.63406  3.50868  2.92708  3.18493  3.42660  4.54686  4.14498    208 g x - -
          2.68618  4.42225  2.77519  2.73123  3.46354  2.40513  3.72494  3.29354  2.67741  2.69355  4.24690  2.90347  2.73739  3.18146  2.89801  2.37887  2.77519  2.98518  4.58477  3.61503
          0.02706  4.01904  4.74139  0.61958  0.77255  0.49201  0.94519
     77   2.53202  4.62957  2.64349  2.53097  4.31504  3.14702  3.89120  3.80318  2.80123  3.42379  4.25995  2.53828  3.78538  3.09329  3.23283  1.34658  2.91331  3.35817  5.60567  4.25920    209 s x - -
          2.68618  4.42225  2.77519  2.73123  3.46354  2.40513  3.72494  3.29354  2.67741  2.69355  4.24690  2.90347  2.73739  3.18146  2.89801  2.37887  2.77519  2.98518  4.58477  3.61503
          0.02706  4.01904  4.74139  0.61958  0.77255  0.49201  0.94519
     78   3.15545  4.51192  4.64959  4.20184  3.40017  4.36525  4.87512  1.00239  4.00974  1.86895  3.28716  4.43722  4.70778  4.32498  4.19572  3.79126  3.42959  1.79383  5.37136  4.11726    210 i x - -
          2.68618  4.42225  2.77519  2.73123  3.46354  2.40513  3.72494  3.29354  2.67741  2.69355  4.24690  2.90347  2.73739  3.18146  2.89801  2.37887  2.77519  2.98518  4.58477  3.61503
          0.02706  4.01904  4.74139  0.61958  0.77255  0.49201  0.94519
     79   2.85682  4.61555  3.56043  3.47954  4.61505  0.53495  4.58890  4.25222  3.68062  3.88737  4.86581  3.72503  4.01128  3.99335  3.89867  3.03327  3.34948  3.75226  5.66948  4.72260    211 G x - -
          2.68618  4.42225  2.77519  2.73123  3.46354  2.40513  3.72494  3.29354  2.67741  2.69355  4.24690  2.90347  2.73739  3.18146  2.89801  2.37887  2.77519  2.98518  4.58477  3.61503
          0.02706  4.01904  4.74139  0.61958  0.77255  0.49201  0.94519
     80   1.53118  4.46640  2.88608  2.60920  4.06094  3.19754  3.85719  3.44293  2.75609  3.11256  3.95372  3.07547  3.57041  3.06769  3.17201  2.38999  2.49353  3.07073  5.38973  4.10551    212 a x - -
          2.68618  4.42225  2.77519  2.73123  3.46354  2.40513  3.72494  3.29354  2.67741  2.69355  4.24690  2.90347  2.73739  3.18146  2.89801  2.37887  2.77519  2.98518  4.58477  3.61503
          0.02706  4.01904  4.74139  0.61958  0.77255  0.49201  0.94519
     81   2.55656  4.71837  2.74333  2.46052  4.33274  2.70375  3.79153  3.77839  2.60232  3.36713  4.18370  1.83317  3.78317  2.96212  3.04596  2.12429  2.81742  3.35485  5.57276  4.23316    213 n x - -
          2.68618  4.42225  2.77519  2.73123  3.46354  2.40513  3.72494  3.29354  2.67741  2.69355  4.24690  2.90347  2.73739  3.18146  2.89801  2.37887  2.77519  2.98518  4.58477  3.61503
          0.02706  4.01904  4.74139  0.61958  0.77255  0.49201  0.94519
     82   2.48646  4.29786  3.48660  2.97789  3.68759  3.35741  3.94108  2.71664  2.87749  2.70010  3.62895  3.31737  3.88414  3.23369  3.12091  2.55899  1.65607  2.39283  5.13186  3.89200    214 t x - -
          2.68618  4.42225  2.77519  2.73123  3.46354  2.40513  3.72494  3.29354  2.67741  2.69355  4.24690  2.90347  2.73739  3.18146  2.89801  2.37887  2.77519  2.98518  4.58477  3.61503
          0.02706  4.01904  4.74139  0.61958  0.77255  0.49201  0.94519
     83   3.18312  4.50067  4.80748  4.28873  3.36094  4.50249  4.94142  1.13764  4.13743  1.60931  3.18001  4.53355  4.76260  4.37331  4.31417  3.87678  3.43298  1.73387  5.37806  4.20124    215 i x - -
          2.68618  4.42225  2.77519  2.73123  3.46354  2.40513  3.72494  3.29354  2.67741  2.69355  4.24690  2.90347  2.73739  3.18146  2.89801  2.37887  2.77519  2.98518  4.58477  3.61503
          0.02706  4.01904  4.74139  0.61958  0.77255  0.49201  0.94519
     84   2.55016  4.63652  2.92870  2.50690  3.87282  3.40941  3.45187  3.09723  2.48164  2.89377  3.75004  2.97346  3.81759  2.84258  2.84393  2.23372  2.22208  2.94016  5.19039  3.88617    216 t x - -
          2.68618  4.42225  2.77519  2.73123  3.46354  2.40513  3.72494  3.29354  2.67741  2.69355  4.24690  2.90347  2.73739  3.18146  2.89801  2.37887  2.77519  2.98518  4.58477  3.61503
          0.02706  4.01904  4.74139  0.61958  0.77255  0.49201  0.94519
     85   3.14803  4.47159  4.78552  4.28186  3.44967  4.46717  4.97066  1.06492  4.13567  1.85161  3.26967  4.51903  4.75886  4.39865  4.32633  3.85111  3.40848  1.61113  5.44955  4.25100    217 i x - -
          2.68618  4.42225  2.77519  2.73123  3.46354  2.40513  3.72494  3.29354  2.67741  2.69355  4.24690  2.90347  2.73739  3.18146  2.89801  2.37887  2.77519  2.98518  4.58477  3.61503
          0.02706  4.01904  4.74139  0.61958  0.77255  0.49201  0.94519
     86   2.60270  4.95600  2.36062  2.30995  4.29286  2.64500  3.63046  3.74266  2.41789  3.29528  4.08664  2.78843  3.46809  2.64264  2.93116  2.37690  2.49910  3.36050  5.49100  4.11123    218 e x - -
          2.68618  4.42225  2.77519  2.73123  3.46354  2.40513  3.72494  3.29354  2.67741  2.69355  4.24690  2.90347  2.73739  3.18146  2.89801  2.37887  2.77519  2.98518  4.58477  3.61503
          0.02706  4.01904  4.74139  0.61958  0.77255  0.49201  0.94519
     87   2.11339  4.21779  3.31142  3.07704  4.32897  2.93406  4.20401  3.72202  3.15775  3.44393  4.28466  3.22425  3.71324  3.47096  3.46906  1.08741  2.68690  3.18810  5.67215  4.43367    219 s x - -
          2.68618  4.42225  2.77519  2.73123  3.46354  2.40513  3.72494  3.29354  2.67741  2.69355  4.24690  2.90347  2.73739  3.18146  2.89801  2.37887  2.77519  2.98518  4.58477  3.61503
          0.02706  4.01904  4.74139  0.61958  0.77255  0.49201  0.94519
     88   2.53209  4.44716  3.17081  3.06879  4.43059  0.86125  4.29822  4.01182  3.29816  3.68414  4.57589  3.14478  3.84376  3.60828  3.59602  2.68500  3.01751  3.47812  5.67788  4.48313    220 g x - -
          2.68618  4.42225  2.77519  2.73123  3.46354  2.40513  3.72494  3.29354  2.67741  2.69355  4.24690  2.90347  2.73739  3.18146  2.89801  2.37887  2.77519  2.98518  4.58477  3.61503
          0.02706  4.01904  4.74139  0.61958  0.77255  0.49201  0.94519
     89   2.78767  4.85430  3.26626  2.67242  4.10928  3.55111  3.66070  3.17766  1.37704  3.03430  3.81940  3.12392  3.94111  2.80389  2.43425  2.84169  3.00339  3.07003  5.30498  4.04313    221 k x - -
          2.68618  4.42225  2.77519  2.73123  3.46354  2.40513  3.72494  3.29354  2.67741  2.69355  4.24690  2.90347  2.73739  3.18146  2.89801  2.37887  2.77519  2.98518  4.58477  3.61503
          0.02706  4.01904  4.74139  0.61958  0.77255  0.49201  0.94519
     90   2.75154  4.31502  4.04335  3.55711  3.54416  3.77889  4.37669  1.51799  3.43260  2.27787  3.43762  3.82399  4.24927  3.76053  3.69443  3.14308  2.00311  1.96089  5.23791  4.01847    222 i x - -
          2.68618  4.42225  2.77519  2.73123  3.46354  2.40513  3.72494  3.29354  2.67741  2.69355  4.24690  2.90347  2.73739  3.18146  2.89801  2.37887  2.77519  2.98518  4.58477  3.61503
          0.02706  4.01904  4.74139  0.61958  0.77255  0.49201  0.94519
     91   3.38741  4.76367  4.47513  4.15465  0.95375  4.19540  3.89097  2.78609  4.01793  2.07013  3.49693  4.15102  4.59277  4.14090  4.11885  3.66793  3.66796  2.80193  4.09734  2.43863    223 f x - -
          2.68618  4.42225  2.77519  2.73123  3.46354  2.40513  3.72494  3.29354  2.67741  2.69355  4.24690  2.90347  2.73739  3.18146  2.89801  2.37887  2.77519  2.98518  4.58477  3.61503
          0.02706  4.01904  4.74139  0.61958  0.77255  0.48187  0.96135
     92   2.91844  5.41484  2.02202  1.18663  4.70769  3.26127  3.76256  4.20501  2.71724  3.72583  4.57318  2.73705  3.85790  2.92590  3.19391  2.82437  3.19887  3.79837  5.88342  4.41758    224 e x - -
          2.68618  4.42225  2.77519  2.73123  3.46354  2.40513  3.72494  3.29354  2.67741  2.69355  4.24690  2.90347  2.73739  3.18146  2.89801  2.37887  2.77519  2.98518  4.58477  3.61503
          0.02690  4.02495  4.74730  0.61958  0.77255  0.48576  0.95510
     93   2.37415  4.26532  3.45916  3.19718  4.11178  1.19667  4.24410  3.37024  3.22535  3.19455  4.13927  3.39044  3.80578  3.55237  3.51494  2.56452  2.84000  2.41904  5.52197  4.28108    225 g x - -
          2.68618  4.42225  2.77519  2.73123  3.46354  2.40513  3.72494  3.29354  2.67741  2.69355  4.24690  2.90347  2.73739  3.18146  2.89801  2.37887  2.77519  2.98518  4.58477  3.61503
          0.02690  4.02495  4.74730  0.61958  0.77255  0.48576  0.95510
     94   2.62161  0.91302  4.24396  3.94869  3.81778  3.32728  4.56649  2.92581  3.73454  2.77252  3.98884  3.90439  4.03500  4.08388  3.87046  2.89975  3.08474  2.68618  5.33521  4.11582    226 c x - -
          2.68618  4.42225  2.77519  2.73123  3.46354  2.40513  3.72494  3.29354  2.67741  2.69355  4.24690  2.90347  2.73739  3.18146  2.89801  2.37887  2.77519  2.98518  4.58477  3.61503
          0.02690  4.02495  4.74730  0.61958  0.77255  0.48576  0.95510
     95   2.68884  4.53895  3.35618  3.23592  4.48832  0.70992  4.39552  4.07633  3.38218  3.71919  4.65234  3.51141  3.93081  3.73137  3.44522  2.84940  3.16602  3.58037  5.65403  4.56447    227 g x - -
          2.68618  4.42225  2.77519  2.73123  3.46354  2.40513  3.72494  3.29354  2.67741  2.69355  4.24690  2.90347  2.73739  3.18146  2.89801  2.37887  2.77519  2.98518  4.58477  3.61503
          0.02690  4.02495  4.74730  0.61958  0.77255  0.48576  0.95510
     96   2.44563  4.33276  3.37955  3.06598  3.91956  3.18021  3.91687  3.24144  2.97732  3.00396  3.97621  3.33143  3.84501  3.38615  3.26627  2.62681  1.20703  2.85566  5.36209  4.06895    228 t x - -
          2.68618  4.42225  2.77519  2.73123  3.46354  2.40513  3.72494  3.29354  2.67741  2.69355  4.24690  2.90347  2.73739  3.18146  2.89801  2.37887  2.77519  2.98518  4.58477  3.61503
          0.02690  4.02495  4.74730  0.61958  0.77255  0.48576  0.95510
     97   2.97624  4.42033  4.31624  3.81026  3.27396  4.09724  4.25838  1.16206  3.58809  1.95120  3.12459  4.06853  4.45534  3.92714  3.79336  3.45366  3.23441  1.99532  5.08144  3.80806    229 i x - -
          2.68618  4.42225  2.77519  2.73123  3.46354  2.40513  3.72494  3.29354  2.67741  2.69355  4.24690  2.90347  2.73739  3.18146  2.89801  2.37887  2.77519  2.98518  4.58477  3.61503
          0.02690  4.02495  4.74730  0.61958  0.77255  0.48576  0.95510
     98   2.77887  5.21647  1.79050  2.18014  4.55001  3.27352  3.70375  4.02640  2.59955  3.55611  4.36769  1.95949  3.81893  2.85160  3.07699  2.72168  2.65926  3.62040  5.73242  4.29694    230 d x - -
          2.68618  4.42225  2.77519  2.73123  3.46354  2.40513  3.72494  3.29354  2.67741  2.69355  4.24690  2.90347  2.73739  3.18146  2.89801  2.37887  2.77519  2.98518  4.58477  3.61503
          0.02690  4.02495  4.74730  0.61958  0.77255  0.48576  0.95510
     99   2.21615  4.24316  3.92156  3.39346  3.53459  3.67342  4.21357  2.19484  3.30271  2.29589  3.44871  3.67739  4.00684  3.60308  3.58580  3.00585  2.70373  1.45965  5.12249  3.90853    231 v x - -
          2.68618  4.42225  2.77519  2.73123  3.46354  2.40513  3.72494  3.29354  2.67741  2.69355  4.24690  2.90347  2.73739  3.18146  2.89801  2.37887  2.77519  2.98518  4.58477  3.61503
          0.02690  4.02495  4.74730  0.61958  0.77255  0.48576  0.95510
    100   1.96719  4.56169  2.99009  2.49764  4.05297  2.25336  3.77759  3.45626  2.63203  3.09473  3.92836  3.03028  3.78970  2.79684  3.05674  2.46178  2.67283  3.03334  5.35812  4.05962    232 a x - -
          2.68618  4.42225  2.77519  2.73123  3.46354  2.40513  3.72494  3.29354  2.67741  2.69355  4.24690  2.90347  2.73739  3.18146  2.89801  2.37887  2.77519  2.98518  4.58477  3.61503
          0.02690  4.02495  4.74730  0.61958  0.77255  0.48576  0.95510
    101   2.43828  4.55216  3.12207  2.50647  3.57079  3.44920  3.67237  3.05976  2.54349  2.68458  3.64152  2.41486  3.55035  2.88172  2.97191  2.54988  2.70520  2.83020  4.97689  3.35053    233 n x - -
          2.68618  4.42225  2.77519  2.73123  3.46354  2.40513  3.72494  3.29354  2.67741  2.69355  4.24690  2.90347  2.73739  3.18146  2.89801  2.37887  2.77519  2.98518  4.58477  3.61503
          0.04011  4.02495  3.84182  0.61958  0.77255  0.48576  0.95510
    102   2.63167  5.02850  3.14834  2.57699  4.40068  3.52440  3.56800  3.78954  1.83579  3.29815  4.12709  2.74123  3.91543  2.73943  1.67488  2.82261  3.02549  3.40677  5.42271  4.16467    234 r x - -
          2.68618  4.42225  2.77519  2.73122  3.46354  2.40513  3.72494  3.29354  2.67741  2.69355  4.24690  2.90347  2.73739  3.18146  2.89801  2.37887  2.77519  2.98518  4.58477  3.61503
          0.03276  3.75342  4.73444  0.59610  0.80063  0.47741  0.96860
    103   2.11149  4.58596  3.04071  2.56595  4.05758  3.15921  3.74115  3.46838  2.54717  3.04391  3.91843  2.72035  3.72245  2.91933  2.80440  1.90370  2.79526  3.06546  5.34397  4.04156    236 s x - -
          2.68618  4.42225  2.77519  2.73123  3.46354  2.40513  3.72494  3.29354  2.67741  2.69355  4.24690  2.90347  2.73739  3.18146  2.89801  2.37887  2.77519  2.98518  4.58477  3.61503
          0.02690  4.02495  4.74730  0.61958  0.77255  0.48576  0.95510
    104   2.43429  4.54843  2.88033  2.62391  4.18638  1.49433  3.88862  3.60988  2.68404  3.25658  4.10527  2.91083  3.63525  3.10218  3.14218  2.61729  2.84758  3.21344  5.49288  3.99359    237 g x - -
          2.68618  4.42225  2.77519  2.73123  3.46354  2.40513  3.72494  3.29354  2.67741  2.69355  4.24690  2.90347  2.73739  3.18146  2.89801  2.37887  2.77519  2.98518  4.58477  3.61503
          0.02690  4.02495  4.74730  0.61958  0.77255  0.48576  0.95510
    105   2.85243  5.03729  3.21781  2.63680  4.39642  3.37717  3.12059  3.78845  1.93833  3.29547  4.13691  3.09110  3.95083  2.75649  1.48150  2.80078  3.07080  3.46179  5.40890  4.16813    238 r x - -
          2.68618  4.42225  2.77519  2.73123  3.46354  2.40513  3.72494  3.29354  2.67741  2.69355  4.24690  2.90347  2.73739  3.18146  2.89801  2.37887  2.77519  2.98518  4.58477  3.61503
          0.02690  4.02495  4.74730  0.61958  0.77255  0.48576  0.95510
    106   2.86508  4.62299  3.56989  3.48987  4.62482  0.52831  4.59865  4.26365  3.69173  3.89798  4.87662  3.73452  4.01890  4.00402  3.90893  3.04174  3.35820  3.76255  5.67747  4.73265    239 G x - -
          2.68618  4.42225  2.77519  2.73123  3.46354  2.40513  3.72494  3.29354  2.67741  2.69355  4.24690  2.90347  2.73739  3.18146  2.89801  2.37887  2.77519  2.98518  4.58477  3.61503
          0.02690  4.02495  4.74730  0.61958  0.77255  0.48576  0.95510
    107   1.29534  4.32511  3.13755  2.85372  4.25028  2.77701  4.04444  3.66518  2.97891  3.33151  4.16072  2.61915  3.73541  3.27853  3.35155  2.30301  2.77602  3.18625  5.57400  4.31619    240 a x - -
          2.68618  4.42225  2.77519  2.73123  3.46354  2.40513  3.72494  3.29354  2.67741  2.69355  4.24690  2.90347  2.73739  3.18146  2.89801  2.37887  2.77519  2.98518  4.58477  3.61503
          0.02690  4.02495  4.74730  0.61958  0.77255  0.48576  0.95510
    108   3.15103  4.53071  4.54719  4.17074  3.48086  4.22710  4.87271  0.90686  4.00180  2.03842  3.39526  4.39502  4.64592  4.33593  4.18124  3.73926  3.44842  1.86185  5.40149  4.15131    241 i x - -
          2.68618  4.42225  2.77519  2.73123  3.46354  2.40513  3.72494  3.29354  2.67741  2.69355  4.24690  2.90347  2.73739  3.18146  2.89801  2.37887  2.77519  2.98518  4.58477  3.61503
          0.02690  4.02495  4.74730  0.61958  0.77255  0.48576  0.95510
    109   2.89459  5.17042  2.57488  1.19453  4.49415  3.36772  3.75499  3.95234  2.48769  3.49647  4.36996  2.91027  3.90472  2.92064  2.61994  2.86048  3.15729  3.59913  5.63776  4.29228    242 e x - -
          2.68618  4.42225  2.77519  2.73123  3.46354  2.40513  3.72494  3.29354  2.67741  2.69355  4.24690  2.90347  2.73739  3.18146  2.89801  2.37887  2.77519  2.98518  4.58477  3.61503
          0.02690  4.02495  4.74730  0.61958  0.77255  0.48576  0.95510
    110   2.29429  4.25777  3.53680  3.06731  3.79782  3.25696  4.04321  2.77570  3.01013  2.80199  3.73899  3.35289  3.85394  3.33647  3.34347  1.56672  2.79479  2.16662  5.25155  4.01076    243 s x - -
          2.68618  4.42225  2.77519  2.73123  3.46354  2.40513  3.72494  3.29354  2.67741  2.69355  4.24690  2.90347  2.73739  3.18146  2.89801  2.37887  2.77519  2.98518  4.58477  3.61503
          0.02690  4.02495  4.74730  0.61958  0.77255  0.48576  0.95510
    111   2.72425  4.27454  3.89992  3.33506  3.25977  3.79491  4.10536  2.19877  3.23948  1.71870  3.22675  3.66221  4.15737  3.48743  3.51483  3.07879  2.16626  2.09966  4.92808  3.64430    244 l x - -
          2.68618  4.42225  2.77519  2.73123  3.46354  2.40513  3.72494  3.29354  2.67741  2.69355  4.24690  2.90347  2.73739  3.18146  2.89801  2.37887  2.77519  2.98518  4.58477  3.61503
          0.02690  4.02495  4.74730  0.61958  0.77255  0.48576  0.95510
    112   2.81341  5.25626  1.79595  2.18056  4.65461  2.42569  3.75423  4.15874  2.71082  3.67766  4.50017  1.88183  3.82554  2.91262  3.26722  2.72813  3.10948  3.72569  5.84444  4.38481    245 d x - -
          2.68618  4.42225  2.77519  2.73123  3.46354  2.40513  3.72494  3.29354  2.67741  2.69355  4.24690  2.90347  2.73739  3.18146  2.89801  2.37887  2.77519  2.98518  4.58477  3.61503
          0.02690  4.02495  4.74730  0.61958  0.77255  0.48576  0.95510
    113   2.24219  4.43114  3.22250  2.77330  3.91056  3.28579  3.86299  3.20214  2.71143  2.92723  3.81706  3.16781  3.82976  2.70657  3.07597  2.63263  1.69363  2.76666  5.27768  4.01588    246 t x - -
          2.68618  4.42225  2.77519  2.73123  3.46354  2.40513  3.72494  3.29354  2.67741  2.69355  4.24690  2.90347  2.73739  3.18146  2.89801  2.37887  2.77519  2.98518  4.58477  3.61503
          0.02690  4.02495  4.74730  0.61958  0.77255  0.48576  0.95510
    114   2.48748  4.83971  2.78611  2.32522  4.11266  3.37372  3.61875  3.53760  2.38274  3.12565  3.93320  2.65188  3.79250  2.60957  2.88141  2.36328  2.29614  3.06045  5.35361  4.00628    247 t x - -
          2.68618  4.42225  2.77519  2.73123  3.46354  2.40513  3.72494  3.29354  2.67741  2.69355  4.24690  2.90347  2.73739  3.18146  2.89801  2.37887  2.77519  2.98518  4.58477  3.61503
          0.02690  4.02495  4.74730  0.61958  0.77255  0.48576  0.95510
    115   2.80252  5.20051  1.79140  2.20148  4.63852  1.91239  3.77721  4.14134  2.74630  3.67269  4.50173  2.30455  3.82723  2.94211  3.29928  2.74931  3.11045  3.70714  5.84187  4.39218    248 d x - -
          2.68618  4.42225  2.77519  2.73123  3.46354  2.40513  3.72494  3.29354  2.67741  2.69355  4.24690  2.90347  2.73739  3.18146  2.89801  2.37887  2.77519  2.98518  4.58477  3.61503
          0.02690  4.02495  4.74730  0.61958  0.77255  0.48576  0.95510
    116   2.23171  4.24026  4.04786  3.62650  3.74750  3.54337  4.46731  2.19964  3.53679  2.52649  3.62968  3.79236  4.13652  3.84654  3.78730  2.95572  2.72502  1.19075  5.39933  4.18853    249 v x - -
          2.68618  4.42225  2.77519  2.73123  3.46354  2.40513  3.72494  3.29354  2.67741  2.69355  4.24690  2.90347  2.73739  3.18146  2.89801  2.37887  2.77519  2.98518  4.58477  3.61503
          0.02690  4.02495  4.74730  0.61958  0.77255  0.48576  0.95510
    117   2.64639  5.03244  2.92478  2.37768  4.35947  3.42660  3.51197  3.79099  1.98121  3.30506  4.09577  2.72397  3.82564  2.21886  2.40394  2.40180  2.86870  3.41742  5.45475  4.11776    250 k x - -
          2.68618  4.42225  2.77519  2.73123  3.46354  2.40513  3.72494  3.29354  2.67741  2.69355  4.24690  2.90347  2.73739  3.18146  2.89801  2.37887  2.77519  2.98518  4.58477  3.61503
          0.02690  4.02495  4.74730  0.61958  0.77255  0.48576  0.95510
    118   3.12601  4.49076  4.66173  4.21070  3.34904  4.34494  4.88075  0.99972  4.05505  1.93900  3.29480  4.43267  4.69807  4.34059  4.24462  3.75725  3.40573  1.75594  5.37234  4.11027    251 i x - -
          2.68618  4.42225  2.77519  2.73123  3.46354  2.40513  3.72494  3.29354  2.67741  2.69355  4.24690  2.90347  2.73739  3.18146  2.89801  2.37887  2.77519  2.98518  4.58477  3.61503
          0.02690  4.02495  4.74730  0.61958  0.77255  0.48576  0.95510
    119   2.65278  4.73173  2.88302  2.59951  4.17849  3.30609  3.82005  3.64406  2.55360  3.23204  4.12472  3.05481  1.58239  2.59642  2.84653  2.74164  2.99385  3.29665  5.45072  4.14141    252 p x - -
          2.68618  4.42225  2.77519  2.73123  3.46354  2.40513  3.72494  3.29354  2.67741  2.69355  4.24690  2.90347  2.73739  3.18146  2.89801  2.37887  2.77519  2.98518  4.58477  3.61503
          0.02690  4.02495  4.74730  0.61958  0.77255  0.48576  0.95510
    120   3.53788  4.87570  4.36180  4.02117  1.84406  4.27016  3.38738  3.39398  3.87594  2.75627  3.98270  3.94195  4.61016  3.96813  3.99637  3.63448  3.76888  3.28483  3.65621  0.88970    253 y x - -
          2.68618  4.42225  2.77519  2.73123  3.46354  2.40513  3.72494  3.29354  2.67741  2.69355  4.24690  2.90347  2.73739  3.18146  2.89801  2.37887  2.77519  2.98518  4.58477  3.61503
          0.02690  4.02495  4.74730  0.61958  0.77255  0.48576  0.95510
    121   3.32985  4.74829  4.43372  4.07664  3.19991  4.17441  4.68471  2.41478  3.84289  0.70793  3.17951  4.33727  4.58508  4.17458  3.99305  3.76663  3.61803  2.49125  5.13204  3.88977    254 l x - -
          2.68618  4.42225  2.77519  2.73123  3.46354  2.40513  3.72494  3.29354  2.67741  2.69355  4.24690  2.90347  2.73739  3.18146  2.89801  2.37887  2.77519  2.98518  4.58477  3.61503
          0.02690  4.02495  4.74730  0.61958  0.77255  0.48576  0.95510
    122   2.48707  4.48837  3.09268  2.69660  4.05900  3.23434  3.84385  3.44794  2.53484  3.10734  3.95415  3.02481  3.80202  3.05389  2.99299  2.10805  1.69824  3.08441  5.36939  4.09537    255 t x - -
          2.68618  4.42225  2.77519  2.73123  3.46354  2.40513  3.72494  3.29354  2.67741  2.69355  4.24690  2.90347  2.73739  3.18146  2.89801  2.37887  2.77519  2.98518  4.58477  3.61503
          0.02690  4.02495  4.74730  0.61958  0.77255  0.48576  0.95510
    123   3.22051  4.62327  4.59923  4.05323  3.08802  4.37300  4.67177  2.22703  3.85488  1.22620  1.63226  4.34001  4.62114  4.07799  4.02513  3.72134  3.45413  2.31096  5.11138  3.98189    256 l x - -
          2.68618  4.42225  2.77519  2.73123  3.46354  2.40513  3.72494  3.29354  2.67741  2.69355  4.24690  2.90347  2.73739  3.18146  2.89801  2.37887  2.77519  2.98518  4.58477  3.61503
          0.02690  4.02495  4.74730  0.61958  0.77255  0.48576  0.95510
    124   2.03264  4.20065  3.52256  3.22361  4.14023  3.05064  4.24352  3.25610  3.19687  3.14843  4.07850  3.38244  3.77639  3.53577  3.48012  2.48358  1.22343  2.87345  5.56127  4.34404    257 t x - -
          2.68618  4.42225  2.77519  2.73123  3.46354  2.40513  3.72494  3.29354  2.67741  2.69355  4.24690  2.90347  2.73739  3.18146  2.89801  2.37887  2.77519  2.98518  4.58477  3.61503
          0.02690  4.02495  4.74730  0.61958  0.77255  0.48576  0.95510
    125   2.86508  4.62299  3.56989  3.48987  4.62482  0.52831  4.59865  4.26365  3.69173  3.89798  4.87662  3.73452  4.01890  4.00402  3.90893  3.04174  3.35820  3.76255  5.67747  4.73265    258 G x - -
          2.68618  4.42225  2.77519  2.73123  3.46354  2.40513  3.72494  3.29354  2.67741  2.69355  4.24690  2.90347  2.73739  3.18146  2.89801  2.37887  2.77519  2.98518  4.58477  3.61503
          0.02690  4.02495  4.74730  0.61958  0.77255  0.48576  0.95510
    126   2.27152  4.76988  2.65461  2.38557  4.28871  3.23984  3.75728  3.72288  2.61853  3.31913  4.13679  2.07209  3.78976  2.92375  3.08364  1.95881  2.87529  3.32552  5.53813  4.18862    259 s x - -
          2.68618  4.42225  2.77519  2.73123  3.46354  2.40513  3.72494  3.29354  2.67741  2.69355  4.24690  2.90347  2.73739  3.18146  2.89801  2.37887  2.77519  2.98518  4.58477  3.61503
          0.02690  4.02495  4.74730  0.61958  0.77255  0.48576  0.95510
    127   2.34706  4.29234  3.33987  3.03002  4.11641  3.09342  4.11393  3.37577  3.00833  3.14285  4.06822  3.28570  1.41272  3.37576  3.32187  2.51526  2.57382  2.83573  5.51225  4.25985    260 p x - -
          2.68618  4.42225  2.77519  2.73123  3.46354  2.40513  3.72494  3.29354  2.67741  2.69355  4.24690  2.90347  2.73739  3.18146  2.89801  2.37887  2.77519  2.98518  4.58477  3.61503
          0.02690  4.02495  4.74730  0.61958  0.77255  0.48576  0.95510
    128   2.90069  4.63405  3.05324  3.02515  2.71121  3.66911  3.68758  3.14817  3.05434  2.76784  3.79792  3.38325  4.12523  3.35591  3.37666  3.03896  3.16652  2.83203  4.31848  1.32474    261 y x - -
          2.68618  4.42225  2.77519  2.73123  3.46354  2.40513  3.72494  3.29354  2.67741  2.69355  4.24690  2.90347  2.73739  3.18146  2.89801  2.37887  2.77519  2.98518  4.58477  3.61503
          0.02690  4.02495  4.74730  0.61958  0.77255  0.48576  0.95510
    129   3.40657  4.77914  4.33053  4.00304  0.93427  4.19319  3.47807  3.12322  3.86404  2.46387  3.73753  3.97225  4.56167  3.98586  3.98099  3.58720  3.65741  3.06703  3.81244  2.07449    262 f x - -
          2.68618  4.42225  2.77519  2.73123  3.46354  2.40513  3.72494  3.29354  2.67741  2.69355  4.24690  2.90347  2.73739  3.18146  2.89801  2.37887  2.77519  2.98518  4.58477  3.61503
          0.02690  4.02495  4.74730  0.61958  0.77255  0.48576  0.95510
    130   2.13664  4.29008  3.28894  3.15302  4.43479  0.99987  4.32779  3.83587  3.33598  3.56911  4.45172  3.34957  3.77204  3.62629  3.62484  2.53541  2.86578  3.29816  5.74141  4.55231    263 g x - -
          2.68618  4.42225  2.77519  2.73123  3.46354  2.40513  3.72494  3.29354  2.67741  2.69355  4.24690  2.90347  2.73739  3.18146  2.89801  2.37887  2.77519  2.98518  4.58477  3.61503
          0.02690  4.02495  4.74730  0.61958  0.77255  0.48576  0.95510
    131   3.30017  4.65564  4.76945  4.20553  3.02388  4.51833  4.79382  2.15743  4.05434  0.90298  2.32832  4.49257  4.70768  4.19564  4.20143  3.85907  3.52161  2.27764  5.14084  4.05384    264 l x - -
          2.68618  4.42225  2.77519  2.73123  3.46354  2.40513  3.72494  3.29354  2.67741  2.69355  4.24690  2.90347  2.73739  3.18146  2.89801  2.37887  2.77519  2.98518  4.58477  3.61503
          0.02690  4.02495  4.74730  0.61958  0.77255  0.48576  0.95510
    132   2.81270  4.84826  3.33323  2.70357  3.94227  3.58643  3.02192  3.49035  2.15005  2.64893  3.92865  3.14406  3.95528  2.78203  1.61801  2.86758  3.01391  3.21136  5.01883  3.86418    265 r x - -
          2.68618  4.42225  2.77519  2.73123  3.46354  2.40513  3.72494  3.29354  2.67741  2.69355  4.24690  2.90347  2.73739  3.18146  2.89801  2.37887  2.77519  2.98518  4.58477  3.61503
          0.02690  4.02495  4.74730  0.61958  0.77255  0.48576  0.95510
    133   2.85823  4.12087  3.98989  3.46992  1.45371  3.83027  3.06154  2.71407  3.34044  2.37904  3.44231  3.67256  4.20730  3.58165  3.56565  3.13291  3.10063  2.57389  4.20456  2.63032    266 f x - -
          2.68618  4.42225  2.77519  2.73123  3.46354  2.40513  3.72494  3.29354  2.67741  2.69355  4.24690  2.90347  2.73739  3.18146  2.89801  2.37887  2.77519  2.98518  4.58477  3.61503
          0.02690  4.02495  4.74730  0.61958  0.77255  0.48576  0.95510
    134   2.82785  4.50506  3.61698  3.14426  2.50882  3.70051  3.59789  3.06765  3.08111  2.67840  3.66610  3.45109  4.11436  3.36653  3.38714  2.23310  3.08190  2.85550  4.23264  1.61832    267 y x - -
          2.68618  4.42225  2.77519  2.73123  3.46354  2.40513  3.72494  3.29354  2.67741  2.69355  4.24690  2.90347  2.73739  3.18146  2.89801  2.37887  2.77519  2.98518  4.58477  3.61503
          0.02690  4.02495  4.74730  0.61958  0.77255  0.48576  0.95510
    135   2.64129  4.77673  2.35880  2.43898  4.47134  1.33133  3.92603  3.96882  2.90709  3.57651  4.42648  2.68914  3.81620  3.13278  3.37874  2.68706  3.02595  3.51258  5.74128  4.38005    268 g x - -
          2.68618  4.42225  2.77519  2.73123  3.46354  2.40513  3.72494  3.29354  2.67741  2.69355  4.24690  2.90347  2.73739  3.18146  2.89801  2.37887  2.77519  2.98518  4.58477  3.61503
          0.02690  4.02495  4.74730  0.61958  0.77255  0.48576  0.95510
    136   2.39082  4.23605  3.68516  3.23276  3.79103  3.30166  4.16073  2.69539  3.14127  2.72363  3.66810  3.46965  3.91328  3.47794  3.44135  2.64546  1.53161  2.04541  5.29612  4.07158    269 t x - -
          2.68618  4.42225  2.77519  2.73123  3.46354  2.40513  3.72494  3.29354  2.67741  2.69355  4.24690  2.90347  2.73739  3.18146  2.89801  2.37887  2.77519  2.98518  4.58477  3.61503
          0.02690  4.02495  4.74730  0.61958  0.77255  0.48576  0.95510
    137   2.68325  4.92933  3.01007  2.44970  4.24036  3.44545  3.50086  3.65363  2.03767  3.20339  4.01373  2.89128  3.84185  2.71676  2.11807  2.31443  2.56251  3.30932  5.38303  4.07116    270 k x - -
          2.68618  4.42225  2.77519  2.73123  3.46354  2.40513  3.72494  3.29354  2.67741  2.69355  4.24690  2.90347  2.73739  3.18146  2.89801  2.37887  2.77519  2.98518  4.58477  3.61503
          0.02690  4.02495  4.74730  0.61958  0.77255  0.48576  0.95510
    138   2.80378  5.23528  1.66681  2.18991  4.62352  2.16719  3.74624  4.12145  2.68945  3.64413  4.46519  2.36113  3.82468  2.90347  3.15876  2.74313  3.09560  3.69586  5.81427  4.36374    271 d x - -
          2.68618  4.42225  2.77519  2.73123  3.46354  2.40513  3.72494  3.29354  2.67741  2.69355  4.24690  2.90347  2.73739  3.18146  2.89801  2.37887  2.77519  2.98518  4.58477  3.61503
          0.02690  4.02495  4.74730  0.61958  0.77255  0.48576  0.95510
    139   3.32985  4.74829  4.43372  4.07664  3.19991  4.17441  4.68471  2.41478  3.84289  0.70793  3.17951  4.33727  4.58508  4.17458  3.99305  3.76663  3.61803  2.49125  5.13204  3.88977    272 l x - -
          2.68618  4.42225  2.77519  2.73123  3.46354  2.40513  3.72494  3.29354  2.67741  2.69355  4.24690  2.90347  2.73739  3.18146  2.89801  2.37887  2.77519  2.98518  4.58477  3.61503
          0.02690  4.02495  4.74730  0.61958  0.77255  0.48576  0.95510
    140   2.49974  4.58618  3.09624  2.47801  3.73662  3.40915  3.62821  3.17493  2.49640  2.82860  3.67698  2.99398  3.83236  2.83365  2.78788  2.31823  2.39200  2.76266  5.12579  3.33884    273 s x - -
          2.68618  4.42225  2.77519  2.73123  3.46354  2.40513  3.72494  3.29354  2.67741  2.69355  4.24690  2.90347  2.73739  3.18146  2.89801  2.37887  2.77519  2.98518  4.58477  3.61503
          0.02690  4.02495  4.74730  0.61958  0.77255  0.48576  0.95510
    141   3.30933  4.71630  4.55254  4.11876  2.96036  4.32937  4.64761  2.29435  3.91449  0.78447  3.03174  4.37302  4.65196  4.16653  4.07155  3.78281  3.57276  2.39032  5.02344  3.72804    274 l x - -
          2.68618  4.42225  2.77519  2.73123  3.46354  2.40513  3.72494  3.29354  2.67741  2.69355  4.24690  2.90347  2.73739  3.18146  2.89801  2.37887  2.77519  2.98518  4.58477  3.61503
          0.02690  4.02495  4.74730  0.61958  0.77255  0.48576  0.95510
    142   2.86508  4.62299  3.56989  3.48987  4.62482  0.52831  4.59865  4.26365  3.69173  3.89798  4.87662  3.73452  4.01890  4.00402  3.90893  3.04174  3.35820  3.76255  5.67747  4.73265    275 G x - -
          2.68618  4.42225  2.77519  2.73123  3.46354  2.40513  3.72494  3.29354  2.67741  2.69355  4.24690  2.90347  2.73739  3.18146  2.89801  2.37887  2.77519  2.98518  4.58477  3.61503
          0.02690  4.02495  4.74730  0.61958  0.77255  0.48576  0.95510
    143   2.56589  5.02215  2.73176  2.11424  4.33435  3.37314  3.56949  3.78954  2.04891  3.30705  4.07707  2.79478  3.77675  2.45239  2.59433  2.55495  2.67372  3.27959  5.46852  4.08985    276 k x - -
          2.68618  4.42225  2.77519  2.73123  3.46354  2.40513  3.72494  3.29354  2.67741  2.69355  4.24690  2.90347  2.73739  3.18146  2.89801  2.37887  2.77519  2.98518  4.58477  3.61503
          0.02690  4.02495  4.74730  0.61958  0.77255  0.48576  0.95510
    144   3.14907  4.49333  4.72424  4.24601  3.42425  4.41617  4.92756  1.02172  4.07008  1.86525  3.27558  4.47922  4.73589  4.36219  4.25914  3.81524  3.41830  1.71650  5.41641  4.18741    277 i x - -
          2.68618  4.42225  2.77519  2.73123  3.46354  2.40513  3.72494  3.29354  2.67741  2.69355  4.24690  2.90347  2.73739  3.18146  2.89801  2.37887  2.77519  2.98518  4.58477  3.61503
          0.02690  4.02495  4.74730  0.61958  0.77255  0.48576  0.95510
    145   2.58140  4.67201  2.82976  2.45585  4.07471  3.30771  3.74931  3.44749  2.58791  3.11007  3.95433  2.31582  3.81745  2.93473  3.01460  2.65056  1.85863  2.97691  5.37356  4.05751    278 t x - -
          2.68618  4.42225  2.77519  2.73123  3.46354  2.40513  3.72494  3.29354  2.67741  2.69355  4.24690  2.90347  2.73739  3.18146  2.89801  2.37887  2.77519  2.98518  4.58477  3.61503
          0.02690  4.02495  4.74730  0.61958  0.77255  0.48576  0.95510
    146   3.17339  4.57302  4.56663  4.01128  2.64967  4.32791  4.53433  2.25742  3.87414  1.45012  1.51104  4.27601  4.57373  4.04036  4.04224  3.65449  3.39985  2.36403  4.94517  3.71677    279 l x - -
          2.68618  4.42225  2.77519  2.73123  3.46354  2.40513  3.72494  3.29354  2.67741  2.69355  4.24690  2.90347  2.73739  3.18146  2.89801  2.37887  2.77519  2.98518  4.58477  3.61503
          0.02690  4.02495  4.74730  0.61958  0.77255  0.48576  0.95510
    147   2.73290  5.08343  2.32919  2.26717  4.42011  3.29388  3.71603  3.88313  2.55311  3.44501  4.27358  1.54519  3.83282  2.84818  2.96446  2.73119  3.00630  3.41391  5.63179  4.23449    280 n x - -
          2.68618  4.42225  2.77519  2.73123  3.46354  2.40513  3.72494  3.29354  2.67741  2.69355  4.24690  2.90347  2.73739  3.18146  2.89801  2.37887  2.77519  2.98518  4.58477  3.61503
          0.02690  4.02495  4.74730  0.61958  0.77255  0.48576  0.95510
    148   3.31506  4.69917  4.68013  4.16624  2.96298  4.46171  4.71132  2.19895  3.95591  0.81595  2.87333  4.43800  4.70397  4.17349  4.11549  3.83489  3.55579  2.32050  5.07003  3.83875    281 l x - -
          2.68618  4.42225  2.77519  2.73123  3.46354  2.40513  3.72494  3.29354  2.67741  2.69355  4.24690  2.90347  2.73739  3.18146  2.89801  2.37887  2.77519  2.98518  4.58477  3.61503
          0.02690  4.02495  4.74730  0.61958  0.77255  0.48576  0.95510
    149   2.57256  4.65183  2.99203  2.54752  3.99524  3.32002  3.70678  3.40294  2.40408  3.03104  3.87106  2.97999  3.82632  2.84590  2.84454  1.66859  2.72604  3.08199  5.02836  3.98546    282 s x - -
          2.68617  4.42225  2.77520  2.73124  3.46354  2.40512  3.72495  3.29354  2.67741  2.69355  4.24690  2.90347  2.73738  3.18147  2.89801  2.37886  2.77518  2.98519  4.58477  3.61503
          0.03446  3.68084  4.74730  0.72929  0.65827  0.48576  0.95510
    150   2.26885  4.64185  2.65691  2.44811  4.22829  1.75565  3.82443  3.64921  2.72386  3.22397  4.10502  2.94759  3.78757  2.99236  3.17399  2.39518  2.86195  3.25336  5.51710  4.19383    288 g x - -
          2.68618  4.42225  2.77520  2.73122  3.46354  2.40513  3.72495  3.29354  2.67740  2.69355  4.24690  2.90347  2.73740  3.18146  2.89801  2.37887  2.77518  2.98518  4.58477  3.61503
          0.03602  3.62283  4.74730  0.60953  0.78440  0.48576  0.95510
    151   2.50699  4.40520  3.28757  3.18696  4.43969  0.81612  4.37039  3.99027  3.39300  3.68190  4.58949  3.41818  3.84475  3.69856  3.66771  2.60593  3.00690  3.45322  5.69479  4.52267    291 g x - -
          2.68618  4.42225  2.77519  2.73123  3.46354  2.40513  3.72494  3.29354  2.67741  2.69355  4.24690  2.90347  2.73739  3.18146  2.89801  2.37887  2.77519  2.98518  4.58477  3.61503
          0.02690  4.02495  4.74730  0.61958  0.77255  0.48576  0.95510
    152   3.25536  4.58974  4.82138  4.25209  3.09887  4.51008  4.81361  1.82996  4.11340  1.10810  2.08831  4.51309  4.70164  4.23563  4.24288  3.84929  3.47645  2.20416  5.15725  4.09114    292 l x - -
          2.68618  4.42225  2.77519  2.73123  3.46354  2.40513  3.72494  3.29354  2.67741  2.69355  4.24690  2.90347  2.73739  3.18146  2.89801  2.37887  2.77519  2.98518  4.58477  3.61503
          0.02690  4.02495  4.74730  0.61958  0.77255  0.48576  0.95510
    153   2.28181  4.33984  3.28897  3.17038  4.44697  0.90935  4.35154  3.88419  3.36369  3.60628  4.50640  3.38156  3.80515  3.66125  3.64550  2.59624  2.92750  3.35400  5.73025  4.55644    293 g x - -
          2.68618  4.42225  2.77519  2.73123  3.46354  2.40513  3.72494  3.29354  2.67741  2.69355  4.24690  2.90347  2.73739  3.18146  2.89801  2.37887  2.77519  2.98518  4.58477  3.61503
          0.02690  4.02495  4.74730  0.61958  0.77255  0.48576  0.95510
    154   3.11095  4.48929  4.62252  4.19671  3.45971  4.29524  4.90107  0.98093  4.02459  1.98205  3.33504  4.41395  4.67942  4.34021  4.21418  3.72923  3.40164  1.74683  5.42697  4.17754    294 i x - -
          2.68618  4.42225  2.77519  2.73123  3.46354  2.40513  3.72494  3.29354  2.67741  2.69355  4.24690  2.90347  2.73739  3.18146  2.89801  2.37887  2.77519  2.98518  4.58477  3.61503
          0.02690  4.02495  4.74730  0.61958  0.77255  0.48576  0.95510
    155   3.18410  5.00798  3.69095  3.17316  4.40150  3.63978  3.94475  3.95577  2.31261  3.44409  4.44233  3.52018  4.13679  3.15929  0.76873  3.26217  3.44085  3.67364  5.42385  4.29792    295 r x - -
          2.68618  4.42225  2.77519  2.73123  3.46354  2.40513  3.72494  3.29354  2.67741  2.69355  4.24690  2.90347  2.73739  3.18146  2.89801  2.37887  2.77519  2.98518  4.58477  3.61503
          0.02690  4.02495  4.74730  0.61958  0.77255  0.48576  0.95510
    156   3.45806  4.81588  4.44793  4.19352  0.79171  4.10772  3.95332  2.96541  4.09729  2.30133  3.67439  4.19386  4.56452  4.22376  4.17924  3.71868  3.76010  2.96693  4.16122  2.51077    296 f x - -
          2.68618  4.42225  2.77519  2.73123  3.46354  2.40513  3.72494  3.29354  2.67741  2.69355  4.24690  2.90347  2.73739  3.18146  2.89801  2.37887  2.77519  2.98518  4.58477  3.61503
          0.02690  4.02495  4.74730  0.61958  0.77255  0.48576  0.95510
    157   2.87660  5.41536  1.47504  1.82046  4.67485  3.26394  2.92667  4.20137  2.66213  3.69766  4.52059  2.72227  3.83804  2.87564  3.21825  2.78160  3.14607  3.78364  5.84678  4.36834    297 d x - -
          2.68618  4.42225  2.77519  2.73123  3.46354  2.40513  3.72494  3.29354  2.67741  2.69355  4.24690  2.90347  2.73739  3.18146  2.89801  2.37887  2.77519  2.98518  4.58477  3.61503
          0.02690  4.02495  4.74730  0.61958  0.77255  0.48576  0.95510
    158   2.90628  4.89226  3.49179  2.89287  4.23150  3.57377  3.72735  3.64779  2.10426  3.18274  3.93017  3.26816  3.82939  2.90288  1.16458  2.97408  3.14713  3.36559  5.35393  4.12518    298 r x - -
          2.68618  4.42225  2.77519  2.73123  3.46354  2.40513  3.72494  3.29354  2.67741  2.69355  4.24690  2.90347  2.73739  3.18146  2.89801  2.37887  2.77519  2.98518  4.58477  3.61503
          0.02690  4.02495  4.74730  0.61958  0.77255  0.48576  0.95510
    159   2.89694  5.27056  0.91139  2.29107  4.65413  3.25286  3.94412  4.16909  3.02522  3.79009  4.73755  2.85467  3.91667  3.15562  3.58621  2.93288  3.33161  3.78526  5.89257  4.47555    299 d x - -
          2.68618  4.42225  2.77519  2.73123  3.46354  2.40513  3.72494  3.29354  2.67741  2.69355  4.24690  2.90347  2.73739  3.18146  2.89801  2.37887  2.77519  2.98518  4.58477  3.61503
          0.02690  4.02495  4.74730  0.61958  0.77255  0.48576  0.95510
    160   2.50568  4.99111  2.86015  1.91984  4.22659  3.23204  3.58110  3.73521  2.22664  3.21167  4.05164  2.82620  3.79319  2.47615  2.48616  2.61975  2.86149  3.36001  5.44075  4.00669    300 e x - -
          2.68618  4.42225  2.77519  2.73123  3.46354  2.40513  3.72494  3.29354  2.67741  2.69355  4.24690  2.90347  2.73739  3.18146  2.89801  2.37887  2.77519  2.98518  4.58477  3.61503
          0.02690  4.02495  4.74730  0.61958  0.77255  0.48576  0.95510
    161   1.23469  4.34818  3.15319  2.80424  4.14973  3.10415  4.02032  3.50580  2.93221  3.21796  4.07551  3.05167  3.04823  3.26358  3.28818  2.53685  2.80461  3.09037  5.49433  4.23782    301 a x - -
          2.68618  4.42225  2.77519  2.73123  3.46354  2.40513  3.72494  3.29354  2.67741  2.69355  4.24690  2.90347  2.73739  3.18146  2.89801  2.37887  2.77519  2.98518  4.58477  3.61503
          0.02690  4.02495  4.74730  0.61958  0.77255  0.48576  0.95510
    162   1.69615  4.45368  3.19936  2.68973  3.69601  3.41482  3.68955  3.08841  2.62613  2.76448  3.56686  3.13121  3.39529  2.94980  2.97564  2.63566  2.80718  2.81697  4.63157  3.80398    302 a x - -
          2.68618  4.42225  2.77519  2.73123  3.46354  2.40513  3.72494  3.29354  2.67741  2.69355  4.24690  2.90347  2.73739  3.18146  2.89801  2.37887  2.77519  2.98518  4.58477  3.61503
          0.02690  4.02495  4.74730  0.61958  0.77255  0.48576  0.95510
    163   2.74066  4.87023  2.59510  2.47854  4.24358  3.23339  3.87637  3.92209  2.73729  3.52476  4.42543  1.21706  3.87234  3.02483  3.12405  2.73415  3.10203  3.51801  5.56376  4.13745    303 n x - -
          2.68618  4.42225  2.77519  2.73123  3.46354  2.40513  3.72494  3.29354  2.67741  2.69355  4.24690  2.90347  2.73739  3.18146  2.89801  2.37887  2.77519  2.98518  4.58477  3.61503
          0.02690  4.02495  4.74730  0.61958  0.77255  0.48576  0.95510
    164   2.51835  4.52186  3.15242  2.61165  3.65177  3.44448  3.69854  3.11157  2.45139  2.78026  3.64081  3.08182  3.84932  2.92103  2.90458  2.16552  2.44721  2.84260  5.08496  3.01015    304 s x - -
          2.68618  4.42225  2.77519  2.73123  3.46354  2.40513  3.72494  3.29354  2.67741  2.69355  4.24690  2.90347  2.73739  3.18146  2.89801  2.37887  2.77519  2.98518  4.58477  3.61503
          0.02690  4.02495  4.74730  0.61958  0.77255  0.48576  0.95510
    165   2.87880  5.34633  1.82199  2.14254  4.69399  3.10689  3.77289  4.21093  2.75465  3.73227  4.57257  1.51634  3.84455  2.93932  3.31791  2.79695  3.17459  3.78672  5.89051  4.41615    305 n x - -
          2.68618  4.42225  2.77519  2.73123  3.46354  2.40513  3.72494  3.29354  2.67741  2.69355  4.24690  2.90347  2.73739  3.18146  2.89801  2.37887  2.77519  2.98518  4.58477  3.61503
          0.02690  4.02495  4.74730  0.61958  0.77255  0.48576  0.95510
    166   2.92975  4.43283  4.33433  4.00450  3.66566  3.87925  4.78118  2.05457  3.87461  2.32770  3.60989  4.16920  4.43296  4.22449  4.07208  3.39421  3.28866  0.85240  5.47509  4.21517    306 v x - -
          2.68618  4.42225  2.77519  2.73123  3.46354  2.40513  3.72494  3.29354  2.67741  2.69355  4.24690  2.90347  2.73739  3.18146  2.89801  2.37887  2.77519  2.98518  4.58477  3.61503
          0.02690  4.02495  4.74730  0.61958  0.77255  0.48576  0.95510
    167   2.55889  4.83528  3.00589  2.43336  4.11007  3.42676  3.60841  3.52087  1.93404  3.08459  3.91868  2.93010  3.82105  2.66047  2.53662  2.35474  2.76476  2.87790  5.32075  4.00173    307 k x - -
          2.68618  4.42225  2.77519  2.73123  3.46354  2.40513  3.72494  3.29354  2.67741  2.69355  4.24690  2.90347  2.73739  3.18146  2.89801  2.37887  2.77519  2.98518  4.58477  3.61503
          0.02690  4.02495  4.74730  0.61958  0.77255  0.48576  0.95510
    168   3.09998  4.57385  4.38834  3.88641  3.17413  4.16039  4.56039  2.15457  3.65926  1.66403  1.36741  4.16271  4.50900  3.96727  3.85620  3.53782  3.36615  2.28228  5.12256  3.92732    308 m x - -
          2.68618  4.42225  2.77519  2.73123  3.46354  2.40513  3.72494  3.29354  2.67741  2.69355  4.24690  2.90347  2.73739  3.18146  2.89801  2.37887  2.77519  2.98518  4.58477  3.61503
          0.02690  4.02495  4.74730  0.61958  0.77255  0.48576  0.95510
    169   2.83118  5.24801  1.43985  2.17394  4.65612  2.21330  3.77776  4.15756  2.75421  3.68873  4.52368  2.66955  3.83442  2.94427  3.23476  2.76859  3.13533  3.72978  5.85990  4.40309    309 d x - -
          2.68618  4.42225  2.77519  2.73123  3.46354  2.40513  3.72494  3.29354  2.67741  2.69355  4.24690  2.90347  2.73739  3.18146  2.89801  2.37887  2.77519  2.98518  4.58477  3.61503
          0.02690  4.02495  4.74730  0.61958  0.77255  0.48576  0.95510
    170   2.47322  4.33942  3.26034  2.80929  3.72646  3.32767  3.86200  2.99498  2.80429  2.78106  3.66097  3.14209  3.84100  3.13037  3.17680  2.19208  2.08705  2.18564  5.13119  3.88079    310 t x - -
          2.68618  4.42225  2.77519  2.73123  3.46354  2.40513  3.72494  3.29354  2.67741  2.69355  4.24690  2.90347  2.73739  3.18146  2.89801  2.37887  2.77519  2.98518  4.58477  3.61503
          0.02690  4.02495  4.74730  0.61958  0.77255  0.48576  0.95510
    171   3.11524  4.45714  4.75010  4.27582  3.50895  4.39680  4.98745  1.03487  4.13586  1.99606  3.33283  4.49525  4.73502  4.41442  4.33001  3.80004  3.39137  1.55842  5.49614  4.28463    311 i x - -
          2.68618  4.42225  2.77519  2.73123  3.46354  2.40513  3.72494  3.29354  2.67741  2.69355  4.24690  2.90347  2.73739  3.18146  2.89801  2.37887  2.77519  2.98518  4.58477  3.61503
          0.02690  4.02495  4.74730  0.61958  0.77255  0.48576  0.95510
    172   2.58464  4.77458  2.88092  2.43962  4.10301  3.36305  3.64654  3.52091  2.40128  3.11712  3.93159  2.56044  3.79986  2.79936  2.56962  2.32565  2.20734  3.12317  5.34673  4.01734    312 t x - -
          2.68618  4.42225  2.77519  2.73123  3.46354  2.40513  3.72494  3.29354  2.67741  2.69355  4.24690  2.90347  2.73739  3.18146  2.89801  2.37887  2.77519  2.98518  4.58477  3.61503
          0.02690  4.02495  4.74730  0.61958  0.77255  0.48576  0.95510
    173   2.84946  3.34558  4.53666  4.02458  3.56292  4.01661  4.68332  1.81314  3.89937  2.25877  3.43769  4.18354  4.45445  4.16471  4.09768  3.39464  3.14804  1.06118  5.33351  4.11692    313 v x - -
          2.68618  4.42225  2.77519  2.73123  3.46354  2.40513  3.72494  3.29354  2.67741  2.69355  4.24690  2.90347  2.73739  3.18146  2.89801  2.37887  2.77519  2.98518  4.58477  3.61503
          0.02690  4.02495  4.74730  0.61958  0.77255  0.48576  0.95510
    174   2.63451  4.72140  3.02742  2.52832  3.99531  3.42324  3.38002  3.39712  2.31950  3.01570  3.85624  2.83744  3.84683  2.84100  2.64161  2.64624  1.88470  3.04378  5.26231  3.96659    314 t x - -
          2.68618  4.42225  2.77519  2.73123  3.46354  2.40513  3.72494  3.29354  2.67741  2.69355  4.24690  2.90347  2.73739  3.18146  2.89801  2.37887  2.77519  2.98518  4.58477  3.61503
          0.02690  4.02495  4.74730  0.61958  0.77255  0.48576  0.95510
    175   2.59477  4.50829  3.17516  3.02793  4.40265  0.89111  4.23044  3.93682  3.09201  3.58802  4.49234  3.34312  3.87453  3.51874  3.24426  2.73939  3.05179  3.45778  5.63383  4.45032    315 g x - -
          2.68618  4.42225  2.77519  2.73123  3.46354  2.40513  3.72494  3.29354  2.67741  2.69355  4.24690  2.90347  2.73739  3.18146  2.89801  2.37887  2.77519  2.98518  4.58477  3.61503
          0.02690  4.02495  4.74730  0.61958  0.77255  0.48576  0.95510
    176   1.01387  4.15642  3.49951  3.24914  4.27969  2.63578  4.29416  3.55427  3.29689  3.35367  4.22034  3.36362  3.72073  3.59061  3.57798  2.43111  2.60327  3.06430  5.65530  4.45667    316 a x - -
          2.68618  4.42225  2.77519  2.73123  3.46354  2.40513  3.72494  3.29354  2.67741  2.69355  4.24690  2.90347  2.73739  3.18146  2.89801  2.37887  2.77519  2.98518  4.58477  3.61503
          0.02690  4.02495  4.74730  0.61958  0.77255  0.48576  0.95510
    177   2.25360  4.22155  3.31257  3.03620  4.34720  1.57700  4.17166  3.77004  3.13330  3.44306  4.26073  3.25041  3.70197  3.42251  3.47226  1.79035  2.31358  3.21732  5.67066  4.44228    317 g x - -
          2.68618  4.42225  2.77519  2.73123  3.46354  2.40513  3.72494  3.29354  2.67741  2.69355  4.24690  2.90347  2.73739  3.18146  2.89801  2.37887  2.77519  2.98518  4.58477  3.61503
          0.02690  4.02495  4.74730  0.61958  0.77255  0.48576  0.95510
    178   2.44026  4.40306  3.10159  2.83341  4.24325  3.08570  4.11747  3.71526  3.03075  3.41803  4.30914  3.22426  3.79758  3.38389  3.35548  1.02379  2.89317  3.25520  5.58551  4.29301    318 s x - -
          2.68618  4.42225  2.77519  2.73123  3.46354  2.40513  3.72494  3.29354  2.67741  2.69355  4.24690  2.90347  2.73739  3.18146  2.89801  2.37887  2.77519  2.98518  4.58477  3.61503
          0.02690  4.02495  4.74730  0.61958  0.77255  0.48576  0.95510
    179   3.17472  4.96100  3.28669  3.06429  3.40104  3.58462  0.85770  3.90123  2.90362  3.37498  4.43171  3.46651  4.14673  3.43318  3.15898  3.24471  3.48425  3.63357  4.86358  3.34809    319 h x - -
          2.68618  4.42225  2.77519  2.73123  3.46354  2.40513  3.72494  3.29354  2.67741  2.69355  4.24690  2.90347  2.73739  3.18146  2.89801  2.37887  2.77519  2.98518  4.58477  3.61503
          0.02690  4.02495  4.74730  0.61958  0.77255  0.48576  0.95510
    180   1.03912  3.04912  3.92125  3.55111  4.05338  2.91388  4.36850  3.21929  3.45587  3.11056  4.01572  3.51936  3.74930  3.73285  3.68257  2.45243  2.71253  2.81822  5.49341  4.31537    320 a x - -
          2.68618  4.42225  2.77519  2.73123  3.46354  2.40513  3.72494  3.29354  2.67741  2.69355  4.24690  2.90347  2.73739  3.18146  2.89801  2.37887  2.77519  2.98518  4.58477  3.61503
          0.02690  4.02495  4.74730  0.61958  0.77255  0.48576  0.95510
    181   3.00707  4.41616  4.56778  4.11668  3.57929  4.18781  4.86726  1.76349  3.97133  2.14776  3.44126  4.32408  4.60939  4.28981  4.18673  3.60071  3.30917  0.94815  5.49035  4.23845    321 v x - -
          2.68618  4.42225  2.77519  2.73123  3.46354  2.40513  3.72494  3.29354  2.67741  2.69355  4.24690  2.90347  2.73739  3.18146  2.89801  2.37887  2.77519  2.98518  4.58477  3.61503
          0.02690  4.02495  4.74730  0.61958  0.77255  0.48576  0.95510
    182   3.09075  5.22577  2.56194  0.82651  4.59224  3.37764  3.98087  4.07681  2.88116  3.67051  4.64038  3.02941  3.99024  3.19498  3.30393  3.05914  3.39699  3.74587  5.73508  4.46044    322 e x - -
          2.68618  4.42225  2.77519  2.73123  3.46354  2.40513  3.72494  3.29354  2.67741  2.69355  4.24690  2.90347  2.73739  3.18146  2.89801  2.37887  2.77519  2.98518  4.58477  3.61503
          0.02690  4.02495  4.74730  0.61958  0.77255  0.48576  0.95510
    183   2.42031  4.25842  3.64859  3.30438  3.93155  3.19530  4.26266  2.90993  3.20289  2.84619  3.89838  3.48206  3.88186  3.57388  3.47427  2.64235  1.20572  2.45480  5.45240  4.20827    323 t x - -
          2.68618  4.42225  2.77519  2.73123  3.46354  2.40513  3.72494  3.29354  2.67741  2.69355  4.24690  2.90347  2.73739  3.18146  2.89801  2.37887  2.77519  2.98518  4.58477  3.61503
          0.02690  4.02495  4.74730  0.61958  0.77255  0.48576  0.95510
    184   3.39050  4.78853  4.33899  3.97614  2.23191  4.07137  3.73313  3.20393  3.72518  2.56524  3.82829  4.00091  4.49390  3.97311  3.85512  3.58170  3.65919  3.13238  1.05490  2.30623    324 w x - -
          2.68618  4.42225  2.77519  2.73123  3.46354  2.40513  3.72494  3.29354  2.67741  2.69355  4.24690  2.90347  2.73739  3.18146  2.89801  2.37887  2.77519  2.98518  4.58477  3.61503
          0.02690  4.02495  4.74730  0.61958  0.77255  0.48576  0.95510
    185   2.81064  4.94646  2.61012  2.47907  4.33371  3.28169  3.86807  3.92600  2.57078  3.53374  4.43239  1.19124  3.89846  3.08024  3.05563  2.83101  3.14855  3.54209  5.59375  4.21191    325 n x - -
          2.68618  4.42225  2.77519  2.73123  3.46354  2.40513  3.72494  3.29354  2.67741  2.69355  4.24690  2.90347  2.73739  3.18146  2.89801  2.37887  2.77519  2.98518  4.58477  3.61503
          0.02690  4.02495  4.74730  0.61958  0.77255  0.48576  0.95510
    186   3.11951  4.49703  4.61808  4.18504  3.43269  4.30876  4.87851  0.98580  3.99657  1.95814  3.28444  4.40769  4.68230  4.31936  4.18549  3.73523  3.40604  1.77921  5.40080  4.14528    326 i x - -
          2.68618  4.42225  2.77519  2.73123  3.46354  2.40513  3.72494  3.29354  2.67741  2.69355  4.24690  2.90347  2.73739  3.18146  2.89801  2.37887  2.77519  2.98518  4.58477  3.61503
          0.02690  4.02495  4.74730  0.61958  0.77255  0.48576  0.95510
    187   2.81860  5.38711  1.29921  2.14517  4.73382  3.22268  3.79267  4.26272  2.80810  3.78995  4.64229  2.07763  3.84984  2.96448  3.39027  2.81438  3.20925  3.83224  5.94231  4.44684    327 d x - -
          2.68618  4.42225  2.77519  2.73123  3.46354  2.40513  3.72494  3.29354  2.67741  2.69355  4.24690  2.90347  2.73739  3.18146  2.89801  2.37887  2.77519  2.98518  4.58477  3.61503
          0.02690  4.02495  4.74730  0.61958  0.77255  0.48576  0.95510
    188   2.65898  4.72963  2.88166  2.58135  4.23588  1.54704  3.79266  3.66331  2.39289  3.26611  4.12308  3.03692  3.85847  2.89734  2.66062  2.72581  2.97416  3.27372  5.46734  4.17548    328 g x - -
          2.68618  4.42225  2.77519  2.73123  3.46354  2.40513  3.72494  3.29354  2.67741  2.69355  4.24690  2.90347  2.73739  3.18146  2.89801  2.37887  2.77519  2.98518  4.58477  3.61503
          0.02690  4.02495  4.74730  0.61958  0.77255  0.48576  0.95510
    189   3.31671  4.71449  4.58687  4.13754  2.89832  4.36467  4.64056  2.28341  3.94540  0.79279  3.00916  4.38988  4.66677  4.17418  4.10084  3.79890  3.57357  2.38541  4.99651  3.69208    329 l x - -
          2.68618  4.42225  2.77519  2.73123  3.46354  2.40513  3.72494  3.29354  2.67741  2.69355  4.24690  2.90347  2.73739  3.18146  2.89801  2.37887  2.77519  2.98518  4.58477  3.61503
          0.02690  4.02495  4.74730  0.61958  0.77255  0.48576  0.95510
    190   2.65857  4.97237  2.68724  2.11345  4.25894  3.36336  3.63162  3.69220  2.23257  3.25551  4.06242  2.62164  3.81038  2.73477  2.86118  2.64547  2.07313  3.31334  5.45851  4.09737    330 t x - -
          2.68618  4.42225  2.77519  2.73123  3.46354  2.40513  3.72494  3.29354  2.67741  2.69355  4.24690  2.90347  2.73739  3.18146  2.89801  2.37887  2.77519  2.98518  4.58477  3.61503
          0.02690  4.02495  4.74730  0.61958  0.77255  0.48576  0.95510
    191   3.13095  4.48618  4.69786  4.23409  3.44577  4.37722  4.92701  1.00815  4.06089  1.92271  3.30037  4.46029  4.71927  4.36047  4.25170  3.78473  3.40782  1.70478  5.43136  4.19663    331 i x - -
          2.68618  4.42225  2.77519  2.73123  3.46354  2.40513  3.72494  3.29354  2.67741  2.69355  4.24690  2.90347  2.73739  3.18146  2.89801  2.37887  2.77519  2.98518  4.58477  3.61503
          0.02690  4.02495  4.74730  0.61958  0.77255  0.48576  0.95510
    192   2.77933  5.18133  2.04792  2.20960  4.58237  2.60856  3.74255  4.06782  2.65077  3.60107  4.42096  1.69205  3.82102  2.89954  3.20710  2.72947  2.99623  3.64804  5.77868  4.34085    332 n x - -
          2.68618  4.42225  2.77519  2.73123  3.46354  2.40513  3.72494  3.29354  2.67741  2.69355  4.24690  2.90347  2.73739  3.18146  2.89801  2.37887  2.77519  2.98518  4.58477  3.61503
          0.02690  4.02495  4.74730  0.61958  0.77255  0.48576  0.95510
    193   2.66089  5.03396  2.71042  2.00016  4.34574  3.36333  3.62668  3.78719  2.34104  3.32644  4.12664  2.86379  3.81418  2.18631  2.77111  2.18502  2.85979  3.41512  5.50586  4.13985    333 e x - -
          2.68618  4.42225  2.77519  2.73123  3.46354  2.40513  3.72494  3.29354  2.67741  2.69355  4.24690  2.90347  2.73739  3.18146  2.89801  2.37887  2.77519  2.98518  4.58477  3.61503
          0.02690  4.02495  4.74730  0.61958  0.77255  0.48576  0.95510
    194   2.96488  4.41214  4.46874  4.03415  3.38916  4.08302  4.74936  1.90238  3.90341  2.14649  3.43637  4.23106  4.53520  4.20887  4.11906  3.49844  3.27796  0.95893  5.36709  4.06719    334 v x - -
          2.68618  4.42225  2.77519  2.73123  3.46354  2.40513  3.72494  3.29354  2.67741  2.69355  4.24690  2.90347  2.73739  3.18146  2.89801  2.37887  2.77519  2.98518  4.58477  3.61503
          0.02690  4.02495  4.74730  0.61958  0.77255  0.48576  0.95510
    195   2.77831  4.26417  4.07303  3.52957  3.31525  3.89186  4.23220  1.34911  3.29192  2.18594  3.31859  3.70682  4.26056  3.69158  3.61699  3.20360  2.97319  1.92470  4.99322  3.64800    335 i x - -
          2.68618  4.42225  2.77519  2.73123  3.46354  2.40513  3.72494  3.29354  2.67741  2.69355  4.24690  2.90347  2.73739  3.18146  2.89801  2.37887  2.77519  2.98518  4.58477  3.61503
          0.02690  4.02495  4.74730  0.61958  0.77255  0.48576  0.95510
    196   0.95129  4.19011  3.48684  3.26661  4.31068  2.55971  4.32533  3.61724  3.33911  3.40567  4.28191  3.38806  3.74222  3.63128  3.61410  2.46959  2.77817  3.12095  5.66771  4.48009    336 a x - -
          2.68618  4.42225  2.77519  2.73123  3.46354  2.40513  3.72494  3.29354  2.67741  2.69355  4.24690  2.90347  2.73739  3.18146  2.89801  2.37887  2.77519  2.98518  4.58477  3.61503
          0.02690  4.02495  4.74730  0.61958  0.77255  0.48576  0.95510
    197   2.97381  5.12258  3.33609  2.65482  4.54373  3.62666  3.61275  3.89325  1.72776  3.36523  4.21755  3.14486  4.00019  2.70555  1.39308  2.92129  3.02971  3.56972  5.44652  4.24890    337 r x - -
          2.68618  4.42225  2.77519  2.73123  3.46354  2.40513  3.72494  3.29354  2.67741  2.69355  4.24690  2.90347  2.73739  3.18146  2.89801  2.37887  2.77519  2.98518  4.58477  3.61503
          0.02690  4.02495  4.74730  0.61958  0.77255  0.48576  0.95510
    198   2.89671  5.37469  1.59172  2.15311  4.70205  3.22934  3.78473  4.25051  2.78570  3.77230  4.62067  1.64500  3.84920  2.95557  3.35838  2.78607  3.19821  3.82112  5.91091  4.41944    338 d x - -
          2.68618  4.42225  2.77519  2.73123  3.46354  2.40513  3.72494  3.29354  2.67741  2.69355  4.24690  2.90347  2.73739  3.18146  2.89801  2.37887  2.77519  2.98518  4.58477  3.61503
          0.02690  4.02495  4.74730  0.61958  0.77255  0.48576  0.95510
    199   2.76966  2.94102  4.47440  3.97360  3.55622  3.87178  4.61418  1.92799  3.83791  2.29883  3.45376  4.09718  4.35868  4.10323  4.02844  3.26053  3.08894  1.12001  5.28864  4.07090    339 v x - -
          2.68618  4.42225  2.77519  2.73123  3.46354  2.40513  3.72494  3.29354  2.67741  2.69355  4.24690  2.90347  2.73739  3.18146  2.89801  2.37887  2.77519  2.98518  4.58477  3.61503
          0.02690  4.02495  4.74730  0.61958  0.77255  0.48576  0.95510
    200   2.41606  4.39877  3.32078  3.21444  4.46606  0.81510  4.39025  3.94994  3.41284  3.65573  4.57418  3.43689  3.84763  3.71630  3.68452  2.67669  3.00698  3.42757  5.71296  4.56994    340 g x - -
          2.68618  4.42225  2.77519  2.73123  3.46354  2.40513  3.72494  3.29354  2.67741  2.69355  4.24690  2.90347  2.73739  3.18146  2.89801  2.37887  2.77519  2.98518  4.58477  3.61503
          0.02690  4.02495  4.74730  0.61958  0.77255  0.48576  0.95510
    201   2.95857  5.26829  2.39734  1.05977  4.55292  3.31663  3.81825  4.04362  2.67535  3.59437  4.51110  2.85726  3.91234  2.89502  3.11462  2.90217  3.24681  3.69198  5.75271  4.35927    341 e x - -
          2.68618  4.42225  2.77519  2.73123  3.46354  2.40513  3.72494  3.29354  2.67741  2.69355  4.24690  2.90347  2.73739  3.18146  2.89801  2.37887  2.77519  2.98518  4.58477  3.61503
          0.02690  4.02495  4.74730  0.61958  0.77255  0.48576  0.95510
    202   2.02979  1.52101  3.95740  3.59895  3.97820  2.98796  4.36191  3.22989  3.48593  3.06826  3.96164  3.52883  3.74052  3.75779  3.68766  1.97413  2.69381  2.82325  5.42678  4.24499    342 c x - -
          2.68618  4.42225  2.77519  2.73123  3.46354  2.40513  3.72494  3.29354  2.67741  2.69355  4.24690  2.90347  2.73739  3.18146  2.89801  2.37887  2.77519  2.98518  4.58477  3.61503
          0.02690  4.02495  4.74730  0.61958  0.77255  0.48576  0.95510
    203   2.86508  4.62299  3.56989  3.48987  4.62482  0.52831  4.59865  4.26365  3.69173  3.89798  4.87662  3.73452  4.01890  4.00402  3.90893  3.04174  3.35820  3.76255  5.67747  4.73265    343 G x - -
          2.68618  4.42225  2.77519  2.73123  3.46354  2.40513  3.72494  3.29354  2.67741  2.69355  4.24690  2.90347  2.73739  3.18146  2.89801  2.37887  2.77519  2.98518  4.58477  3.61503
          0.02690  4.02495  4.74730  0.61958  0.77255  0.48576  0.95510
    204   3.32985  4.74829  4.43372  4.07664  3.19991  4.17441  4.68471  2.41478  3.84289  0.70793  3.17951  4.33727  4.58508  4.17458  3.99305  3.76663  3.61803  2.49125  5.13204  3.88977    344 l x - -
          2.68618  4.42225  2.77519  2.73123  3.46354  2.40513  3.72494  3.29354  2.67741  2.69355  4.24690  2.90347  2.73739  3.18146  2.89801  2.37887  2.77519  2.98518  4.58477  3.61503
          0.02690  4.02495  4.74730  0.61958  0.77255  0.48576  0.95510
    205   3.32985  4.74829  4.43372  4.07664  3.19991  4.17441  4.68471  2.41478  3.84289  0.70793  3.17951  4.33727  4.58508  4.17458  3.99305  3.76663  3.61803  2.49125  5.13204  3.88977    345 l x - -
          2.68618  4.42225  2.77519  2.73123  3.46354  2.40513  3.72494  3.29354  2.67741  2.69355  4.24690  2.90347  2.73739  3.18146  2.89801  2.37887  2.77519  2.98518  4.58477  3.61503
          0.02690  4.02495  4.74730  0.61958  0.77255  0.48576  0.95510
    206   3.28086  4.60742  4.84118  4.28758  3.15675  4.55629  4.88619  1.72894  4.13402  0.98363  2.86855  4.55728  4.75375  4.29249  4.28015  3.91000  3.50998  2.05471  5.23489  4.13912    346 l x - -
          2.68618  4.42225  2.77519  2.73123  3.46354  2.40513  3.72494  3.29354  2.67741  2.69355  4.24690  2.90347  2.73739  3.18146  2.89801  2.37887  2.77519  2.98518  4.58477  3.61503
          0.02690  4.02495  4.74730  0.61958  0.77255  0.48576  0.95510
    207   3.00996  4.99522  3.01180  2.77140  4.18351  3.47181  3.93020  3.84006  2.58218  3.32699  4.35296  3.23158  4.02899  0.98545  2.86233  3.05238  3.30794  3.56097  5.42955  4.13438    347 q x - -
          2.68618  4.42225  2.77519  2.73123  3.46354  2.40513  3.72494  3.29354  2.67741  2.69355  4.24690  2.90347  2.73739  3.18146  2.89801  2.37887  2.77519  2.98518  4.58477  3.61503
          0.02690  4.02495  4.74730  0.61958  0.77255  0.48576  0.95510
    208   2.33796  4.81915  2.96778  2.36435  4.08876  3.41043  3.61407  3.49932  1.93160  3.09187  3.61108  2.77908  3.81161  2.75049  2.76682  2.62553  2.56461  3.17028  5.31837  3.99198    348 k x - -
          2.68618  4.42225  2.77519  2.73123  3.46354  2.40513  3.72494  3.29354  2.67741  2.69355  4.24690  2.90347  2.73739  3.18146  2.89801  2.37887  2.77519  2.98518  4.58477  3.61503
          0.02690  4.02495  4.74730  0.61958  0.77255  0.48576  0.95510
    209   2.38072  4.21415  3.60240  3.17550  3.86019  3.19581  4.12638  2.93943  3.10503  2.86531  3.80379  3.39924  3.83883  3.43585  3.40929  2.38408  1.50830  2.17780  5.31669  4.08932    349 t x - -
          2.68618  4.42225  2.77519  2.73123  3.46354  2.40513  3.72494  3.29354  2.67741  2.69355  4.24690  2.90347  2.73739  3.18146  2.89801  2.37887  2.77519  2.98518  4.58477  3.61503
          0.02690  4.02495  4.74730  0.61958  0.77255  0.48576  0.95510
    210   2.56124  4.44496  3.28931  2.74941  3.71199  3.43228  3.77255  2.94602  2.61608  2.75081  3.63661  3.08460  3.87486  2.97580  2.73127  2.71290  1.85226  2.51796  5.09366  3.83585    350 t x - -
          2.68618  4.42225  2.77519  2.73123  3.46354  2.40513  3.72494  3.29354  2.67741  2.69355  4.24690  2.90347  2.73739  3.18146  2.89801  2.37887  2.77519  2.98518  4.58477  3.61503
          0.02690  4.02495  4.74730  0.61958  0.77255  0.48576  0.95510
    211   2.87907  5.26764  1.94784  2.20967  4.60863  3.23853  3.80747  4.17000  2.79315  3.71741  4.57614  1.36073  3.85850  2.98774  3.33537  2.81476  3.18871  3.75348  5.83583  4.37423    351 n x - -
          2.68618  4.42225  2.77519  2.73123  3.46354  2.40513  3.72494  3.29354  2.67741  2.69355  4.24690  2.90347  2.73739  3.18146  2.89801  2.37887  2.77519  2.98518  4.58477  3.61503
          0.02690  4.02495  4.74730  0.61958  0.77255  0.48576  0.95510
    212   1.07794  4.17496  3.68101  3.35334  4.04530  3.03868  4.30714  3.04734  3.30579  3.01448  3.99393  3.46476  3.80777  3.62490  3.57483  2.53465  2.76335  2.45784  5.52374  4.30478    352 a x - -
          2.68618  4.42225  2.77519  2.73123  3.46354  2.40513  3.72494  3.29354  2.67741  2.69355  4.24690  2.90347  2.73739  3.18146  2.89801  2.37887  2.77519  2.98518  4.58477  3.61503
          0.02690  4.02495  4.74730  0.61958  0.77255  0.48576  0.95510
    213   2.63842  4.94113  2.97566  2.37691  4.23605  3.42339  3.21405  3.66396  2.06916  3.20808  4.00228  2.73632  3.80981  2.32634  2.43355  2.63900  2.63494  3.30667  4.59637  4.05028    353 k x - -
          2.68618  4.42225  2.77519  2.73123  3.46354  2.40513  3.72494  3.29354  2.67741  2.69355  4.24690  2.90347  2.73739  3.18146  2.89801  2.37887  2.77519  2.98518  4.58477  3.61503
          0.02690  4.02495  4.74730  0.61958  0.77255  0.48576  0.95510
    214   3.05490  4.41783  4.67399  4.19660  3.57986  4.31654  4.93752  1.63140  4.06804  2.11567  3.41189  4.41638  4.68426  4.36291  4.28085  3.71409  3.33771  0.97768  5.51674  4.28695    354 v x - -
          2.68618  4.42225  2.77519  2.73123  3.46354  2.40513  3.72494  3.29354  2.67741  2.69355  4.24690  2.90347  2.73739  3.18146  2.89801  2.37887  2.77519  2.98518  4.58477  3.61503
          0.02690  4.02495  4.74730  0.61958  0.77255  0.48576  0.95510
    215   2.59442  4.64828  2.77828  2.59888  4.31143  1.36255  3.89861  3.76660  2.60209  3.38917  4.24442  2.95441  3.82860  3.10812  2.94479  2.67709  2.96623  3.35168  5.57363  4.27018    355 g x - -
          2.68618  4.42225  2.77519  2.73123  3.46354  2.40513  3.72494  3.29354  2.67741  2.69355  4.24690  2.90347  2.73739  3.18146  2.89801  2.37887  2.77519  2.98518  4.58477  3.61503
          0.02690  4.02495  4.74730  0.61958  0.77255  0.48576  0.95510
    216   2.65647  4.26110  3.74028  3.19454  3.20629  3.66561  3.96180  2.53130  3.07614  1.55606  3.28960  3.52344  4.05818  3.38843  3.35530  2.85562  2.50095  2.38305  4.81703  3.30800    356 l x - -
          2.68618  4.42225  2.77519  2.73123  3.46354  2.40513  3.72494  3.29354  2.67741  2.69355  4.24690  2.90347  2.73739  3.18146  2.89801  2.37887  2.77519  2.98518  4.58477  3.61503
          0.02690  4.02495  4.74730  0.61958  0.77255  0.48576  0.95510
    217   2.92746  4.40897  4.40826  4.02360  3.60255  3.97940  4.78797  1.92719  3.87191  2.23041  3.51691  4.19825  4.48901  4.21691  4.08115  3.43105  3.26681  0.91971  5.46699  4.18785    357 v x - -
          2.68618  4.42225  2.77519  2.73123  3.46354  2.40513  3.72494  3.29354  2.67741  2.69355  4.24690  2.90347  2.73739  3.18146  2.89801  2.37887  2.77519  2.98518  4.58477  3.61503
          0.02690  4.02495  4.74730  0.61958  0.77255  0.48576  0.95510
    218   2.89576  5.39149  1.25031  2.05430  4.68377  3.25187  3.75269  4.17670  2.65277  3.70008  4.54050  2.69919  3.84761  2.85647  3.27922  2.71326  3.17663  3.64264  5.87598  4.40305    358 d x - -
          2.68618  4.42225  2.77519  2.73123  3.46354  2.40513  3.72494  3.29354  2.67741  2.69355  4.24690  2.90347  2.73739  3.18146  2.89801  2.37887  2.77519  2.98518  4.58477  3.61503
          0.02690  4.02495  4.74730  0.61958  0.77255  0.48576  0.95510
    219   1.98473  2.92868  3.79582  3.44781  4.16296  1.29172  4.33634  3.47795  3.39356  3.25842  4.11800  3.45094  3.70956  3.66997  3.64351  2.40490  2.69154  2.99676  5.55875  4.38111    359 g x - -
          2.68618  4.42225  2.77519  2.73123  3.46354  2.40513  3.72494  3.29354  2.67741  2.69355  4.24690  2.90347  2.73739  3.18146  2.89801  2.37887  2.77519  2.98518  4.58477  3.61503
          0.02690  4.02495  4.74730  0.61958  0.77255  0.48576  0.95510
    220   2.71848  5.15799  1.84550  2.12868  4.45316  3.31062  3.64656  3.85174  2.48839  3.44800  4.24096  2.25903  3.80090  2.72717  3.00108  2.66004  2.76100  3.45931  5.62337  4.10756    360 d x - -
          2.68618  4.42225  2.77519  2.73123  3.46354  2.40513  3.72494  3.29354  2.67741  2.69355  4.24690  2.90347  2.73739  3.18146  2.89801  2.37887  2.77519  2.98518  4.58477  3.61503
          0.02690  4.02495  4.74730  0.61958  0.77255  0.48576  0.95510
    221   2.78039  4.97440  2.39047  2.37753  4.38171  3.22626  3.87013  3.98906  2.80547  3.60000  4.48182  1.21071  3.86479  3.08062  3.25781  2.76004  3.13024  3.57915  5.67239  4.24621    361 n x - -
          2.68618  4.42225  2.77519  2.73123  3.46354  2.40513  3.72494  3.29354  2.67741  2.69355  4.24690  2.90347  2.73739  3.18146  2.89801  2.37887  2.77519  2.98518  4.58477  3.61503
          0.02690  4.02495  4.74730  0.61958  0.77255  0.48576  0.95510
    222   2.37673  3.38344  4.31295  3.82760  3.62694  3.66086  4.52063  2.07410  3.70806  2.42577  3.52510  3.93682  4.21227  3.97695  3.91713  3.05767  2.99270  1.15535  5.29512  4.08992    362 v x - -
          2.68618  4.42225  2.77519  2.73123  3.46354  2.40513  3.72494  3.29354  2.67741  2.69355  4.24690  2.90347  2.73739  3.18146  2.89801  2.37887  2.77519  2.98518  4.58477  3.61503
          0.02690  4.02495  4.74730  0.61958  0.77255  0.48576  0.95510
    223   1.29603  4.19280  3.41881  3.18601  4.34839  1.71125  4.28216  3.70974  3.28902  3.44778  4.29605  3.33669  3.72044  3.56737  3.58996  2.44062  2.75558  3.17653  5.68924  4.49191    363 a x - -
          2.68618  4.42225  2.77519  2.73123  3.46354  2.40513  3.72494  3.29354  2.67741  2.69355  4.24690  2.90347  2.73739  3.18146  2.89801  2.37887  2.77519  2.98518  4.58477  3.61503
          0.02690  4.02495  4.74730  0.61958  0.77255  0.48576  0.95510
    224   1.48049  4.28174  3.31839  2.90788  4.06080  3.02490  4.01301  3.41319  2.86306  3.12505  3.97381  3.22552  3.75632  3.26285  3.29015  2.31751  2.07982  3.00913  5.41710  4.17789    364 a x - -
          2.68618  4.42225  2.77519  2.73123  3.46354  2.40513  3.72494  3.29354  2.67741  2.69355  4.24690  2.90347  2.73739  3.18146  2.89801  2.37887  2.77519  2.98518  4.58477  3.61503
          0.02690  4.02495  4.74730  0.61958  0.77255  0.48576  0.95510
    225   2.38645  4.38038  2.89337  2.82042  4.39811  1.16534  4.12921  3.86754  3.10349  3.54612  4.39140  3.06258  3.75295  3.38289  3.46169  2.45164  2.79968  3.33406  5.72196  4.43331    365 g x - -
          2.68618  4.42225  2.77519  2.73123  3.46354  2.40513  3.72494  3.29354  2.67741  2.69355  4.24690  2.90347  2.73739  3.18146  2.89801  2.37887  2.77519  2.98518  4.58477  3.61503
          0.02690  4.02495  4.74730  0.61958  0.77255  0.48576  0.95510
    226   2.44036  4.42435  3.09996  2.77534  4.11362  3.16008  3.94420  3.47391  2.80970  3.18984  4.05025  2.44814  3.78939  3.17179  3.17344  2.51800  1.49761  3.02346  5.45065  4.16714    366 t x - -
          2.68618  4.42225  2.77519  2.73123  3.46354  2.40513  3.72494  3.29354  2.67741  2.69355  4.24690  2.90347  2.73739  3.18146  2.89801  2.37887  2.77519  2.98518  4.58477  3.61503
          0.02690  4.02495  4.74730  0.61958  0.77255  0.48576  0.95510
    227   2.86508  4.62299  3.56989  3.48987  4.62482  0.52831  4.59865  4.26365  3.69173  3.89798  4.87662  3.73452  4.01890  4.00402  3.90893  3.04174  3.35820  3.76255  5.67747  4.73265    367 G x - -
          2.68618  4.42225  2.77519  2.73123  3.46354  2.40513  3.72494  3.29354  2.67741  2.69355  4.24690  2.90347  2.73739  3.18146  2.89801  2.37887  2.77519  2.98518  4.58477  3.61503
          0.02690  4.02495  4.74730  0.61958  0.77255  0.48576  0.95510
    228   3.47393  4.90091  4.06640  3.82650  2.31407  4.01015  3.69976  3.46260  3.67976  2.87659  4.12222  3.91578  4.48144  3.94881  3.83125  3.59457  3.76192  3.34065  3.96293  0.74555    368 y x - -
          2.68618  4.42225  2.77519  2.73123  3.46354  2.40513  3.72494  3.29354  2.67741  2.69355  4.24690  2.90347  2.73739  3.18146  2.89801  2.37887  2.77519  2.98518  4.58477  3.61503
          0.02690  4.02495  4.74730  0.61958  0.77255  0.48576  0.95510
    229   0.98849  4.18644  3.47340  3.24773  4.31690  2.42671  4.31338  3.64030  3.32698  3.41353  4.28050  3.37439  3.73436  3.61432  3.60841  2.45845  2.76828  3.13353  5.67060  4.48103    369 a x - -
          2.68618  4.42225  2.77519  2.73123  3.46354  2.40513  3.72494  3.29354  2.67741  2.69355  4.24690  2.90347  2.73739  3.18146  2.89801  2.37887  2.77519  2.98518  4.58477  3.61503
          0.02690  4.02495  4.74730  0.61958  0.77255  0.48576  0.95510
    230   1.89206  3.76033  3.76842  3.35699  4.03046  3.05379  4.26025  3.13499  3.26904  3.04417  3.96073  3.44882  3.76949  3.57725  3.54405  2.48517  1.32883  2.76827  5.46867  4.27147    370 t x - -
          2.68618  4.42225  2.77519  2.73123  3.46354  2.40513  3.72494  3.29354  2.67741  2.69355  4.24690  2.90347  2.73739  3.18146  2.89801  2.37887  2.77519  2.98518  4.58477  3.61503
          0.02690  4.02495  4.74730  0.61958  0.77255  0.48576  0.95510
    231   3.31990  4.66597  4.71720  4.22321  1.84629  4.42575  4.36879  2.35986  4.07730  1.05892  2.99819  4.37823  4.66899  4.17996  4.18904  3.79155  3.54926  2.47362  4.61793  3.15954    371 l x - -
          2.68618  4.42225  2.77519  2.73123  3.46354  2.40513  3.72494  3.29354  2.67741  2.69355  4.24690  2.90347  2.73739  3.18146  2.89801  2.37887  2.77519  2.98518  4.58477  3.61503
          0.02690  4.02495  4.74730  0.61958  0.77255  0.48576  0.95510
    232   3.18410  5.00798  3.69095  3.17316  4.40150  3.63978  3.94475  3.95577  2.31261  3.44409  4.44233  3.52018  4.13679  3.15929  0.76873  3.26217  3.44085  3.67364  5.42385  4.29792    372 r x - -
          2.68618  4.42225  2.77519  2.73123  3.46354  2.40513  3.72494  3.29354  2.67741  2.69355  4.24690  2.90347  2.73739  3.18146  2.89801  2.37887  2.77519  2.98518  4.58477  3.61503
          0.02690  4.02495  4.74730  0.61958  0.77255  0.48576  0.95510
    233   3.14678  4.54462  4.54143  4.02141  1.68873  4.24139  4.30560  2.38133  3.88033  1.64327  1.96170  4.20448  4.52822  4.02811  4.02221  3.58406  3.38193  2.45251  4.64941  3.23678    373 l x - -
          2.68618  4.42225  2.77519  2.73123  3.46354  2.40513  3.72494  3.29354  2.67741  2.69355  4.24690  2.90347  2.73739  3.18146  2.89801  2.37887  2.77519  2.98518  4.58477  3.61503
          0.02690  4.02495  4.74730  0.61958  0.77255  0.48576  0.95510
    234   0.81451  4.27436  3.62300  3.42417  4.20960  3.09427  4.42742  3.35835  3.44449  3.23268  4.24978  3.53344  3.84817  3.77211  3.68283  2.62438  2.91244  2.98621  5.62146  4.43947    374 a x - -
          2.68618  4.42225  2.77519  2.73123  3.46354  2.40513  3.72494  3.29354  2.67741  2.69355  4.24690  2.90347  2.73739  3.18146  2.89801  2.37887  2.77519  2.98518  4.58477  3.61503
          0.02690  4.02495  4.74730  0.61958  0.77255  0.48576  0.95510
    235   2.85646  4.85387  2.80337  2.70550  4.24202  3.29153  4.05398  3.98784  2.97191  3.61803  4.57421  0.91395  3.95196  3.32901  3.33003  2.91909  3.24459  3.59450  5.53059  4.18096    375 n x - -
          2.68618  4.42225  2.77519  2.73123  3.46354  2.40513  3.72494  3.29354  2.67741  2.69355  4.24690  2.90347  2.73739  3.18146  2.89801  2.37887  2.77519  2.98518  4.58477  3.61503
          0.02690  4.02495  4.74730  0.61958  0.77255  0.48576  0.95510
    236   2.63730  5.08310  2.78487  2.01712  4.40738  3.38871  3.59381  3.85404  2.25558  3.36197  4.14700  2.40424  3.81266  2.37058  2.38179  2.66208  2.83982  3.46628  5.51123  4.14756    376 e x - -
          2.68618  4.42225  2.77519  2.73123  3.46354  2.40513  3.72494  3.29354  2.67741  2.69355  4.24690  2.90347  2.73739  3.18146  2.89801  2.37887  2.77519  2.98518  4.58477  3.61503
          0.02690  4.02495  4.74730  0.61958  0.77255  0.48576  0.95510
    237   2.28784  4.65068  2.77692  2.59133  4.26557  3.18391  3.92145  3.69950  2.78749  3.33985  4.27944  1.35654  3.82668  3.13636  3.17642  2.66482  2.96667  3.29816  5.58214  4.22563    377 n x - -
          2.68618  4.42225  2.77519  2.73123  3.46354  2.40513  3.72494  3.29354  2.67741  2.69355  4.24690  2.90347  2.73739  3.18146  2.89801  2.37887  2.77519  2.98518  4.58477  3.61503
          0.02690  4.02495  4.74730  0.61958  0.77255  0.48576  0.95510
    238   2.86508  4.62299  3.56989  3.48987  4.62482  0.52831  4.59865  4.26365  3.69173  3.89798  4.87662  3.73452  4.01890  4.00402  3.90893  3.04174  3.35820  3.76255  5.67747  4.73265    378 G x - -
          2.68618  4.42225  2.77519  2.73123  3.46354  2.40513  3.72494  3.29354  2.67741  2.69355  4.24690  2.90347  2.73739  3.18146  2.89801  2.37887  2.77519  2.98518  4.58477  3.61503
          0.02690  4.02495  4.74730  0.61958  0.77255  0.48576  0.95510
    239   2.73975  5.04079  3.17268  2.57028  4.39390  3.53977  3.59053  3.78312  1.83555  3.23531  3.86947  3.04448  3.91076  2.25969  1.80142  2.80741  3.00691  3.44287  5.41326  4.15020    379 r x - -
          2.68618  4.42225  2.77519  2.73123  3.46354  2.40513  3.72494  3.29354  2.67741  2.69355  4.24690  2.90347  2.73739  3.18146  2.89801  2.37887  2.77519  2.98518  4.58477  3.61503
          0.02690  4.02495  4.74730  0.61958  0.77255  0.48576  0.95510
    240   2.59145  4.52953  3.13980  2.62315  3.71320  3.35529  3.69090  3.02199  2.49117  2.09526  3.62561  2.74790  3.86313  2.90437  2.62916  2.66351  2.81245  2.79635  5.07233  3.73162    380 l x - -
          2.68618  4.42225  2.77519  2.73123  3.46354  2.40513  3.72494  3.29354  2.67741  2.69355  4.24690  2.90347  2.73739  3.18146  2.89801  2.37887  2.77519  2.98518  4.58477  3.61503
          0.09475  4.02495  2.62370  0.61958  0.77255  0.48576  0.95510
    241   1.85304  4.44923  3.00299  2.60749  4.15856  2.77459  3.83885  3.58239  2.71668  3.21018  4.02917  2.66764  3.10626  3.03128  3.14026  2.07604  2.76434  3.15693  5.45192  4.15848    381 a x - -
          2.68618  4.42225  2.77519  2.73123  3.46354  2.40513  3.72494  3.29354  2.67741  2.69355  4.24690  2.90347  2.73739  3.18146  2.89801  2.37887  2.77519  2.98518  4.58477  3.61503
          0.03121  3.95896  4.45296  0.61958  0.77255  0.44676  1.02081
    242   2.59529  5.17497  1.74766  2.20647  4.58436  2.77126  3.72616  4.07006  2.64587  3.59440  4.40355  2.09993  3.81015  2.87656  3.18682  2.54386  3.04553  3.64257  5.76977  4.33054    382 d x - -
          2.68618  4.42225  2.77519  2.73123  3.46354  2.40513  3.72494  3.29354  2.67741  2.69355  4.24690  2.90347  2.73739  3.18146  2.89801  2.37887  2.77519  2.98518  4.58477  3.61503
          0.03125  4.02272  4.35335  0.61958  0.77255  0.48429  0.95747
    243   2.27698  4.44186  2.73639  2.69291  4.38966  1.33341  4.03785  3.82893  3.01093  3.48190  4.31541  2.99695  3.75050  3.26552  3.41755  2.39851  2.85433  3.32470  5.69814  4.40304    383 g x - -
          2.68618  4.42225  2.77519  2.73123  3.46354  2.40513  3.72494  3.29354  2.67741  2.69355  4.24690  2.90347  2.73739  3.18146  2.89801  2.37887  2.77519  2.98518  4.58477  3.61503
          0.08876  4.02078  2.70309  0.61958  0.77255  0.48301  0.95952
    244   2.54119  4.88402  2.61351  2.31723  4.22111  2.96432  3.64129  3.65964  2.46363  3.23394  4.04127  2.48355  3.77809  2.60016  2.94011  2.04087  2.85394  3.26032  5.44777  4.02587    384 s x - -
          2.68618  4.42225  2.77519  2.73123  3.46354  2.40513  3.72494  3.29354  2.67741  2.69355  4.24690  2.90347  2.73739  3.18146  2.89801  2.37887  2.77519  2.98518  4.58477  3.61503
          0.02858  3.96515  4.68750  0.61958  0.77255  0.45005  1.01500
    245   3.45842  4.82715  4.34532  3.95466  2.01225  4.22594  3.49211  3.33646  3.74781  2.72052  3.92400  3.91289  4.56511  3.90419  3.88468  3.57822  3.61196  3.22091  3.42064  0.90073    385 y x - -
          2.68618  4.42225  2.77519  2.73123  3.46354  2.40513  3.72494  3.29354  2.67741  2.69355  4.24690  2.90347  2.73739  3.18146  2.89801  2.37887  2.77519  2.98518  4.58477  3.61503
          0.02690  4.02495  4.74730  0.61958  0.77255  0.48576  0.95510
    246   2.54257  4.97938  2.64320  2.12672  4.28024  3.26828  3.60781  3.72955  2.37311  3.27755  4.06465  2.50249  2.99020  2.72774  2.88962  2.50180  2.51142  3.32944  5.46974  4.08920    386 e x - -
          2.68618  4.42225  2.77519  2.73123  3.46354  2.40513  3.72494  3.29354  2.67741  2.69355  4.24690  2.90347  2.73739  3.18146  2.89801  2.37887  2.77519  2.98518  4.58477  3.61503
          0.02690  4.02495  4.74730  0.61958  0.77255  0.48576  0.95510
    247   2.36342  4.42027  3.07627  2.74286  4.05250  3.19394  3.92204  3.38761  2.74943  3.10158  3.96423  3.08135  3.45932  3.15441  3.15741  2.59565  1.43886  3.02581  5.39503  4.13213    387 t x - -
          2.68619  4.42226  2.77520  2.73124  3.46354  2.40509  3.72495  3.29355  2.67741  2.69355  4.24690  2.90347  2.73740  3.18147  2.89801  2.37887  2.77515  2.98519  4.58477  3.61504
          0.07509  2.75409  4.74730  0.46245  0.99355  0.48576  0.95510
    248   2.85646  4.85387  2.80337  2.70550  4.24202  3.29153  4.05398  3.98784  2.97191  3.61803  4.57421  0.91395  3.95196  3.32901  3.33003  2.91909  3.24459  3.59450  5.53059  4.18096    389 n x - -
          2.68618  4.42225  2.77519  2.73123  3.46354  2.40513  3.72494  3.29354  2.67741  2.69355  4.24690  2.90347  2.73739  3.18146  2.89801  2.37887  2.77519  2.98518  4.58477  3.61503
          0.02690  4.02495  4.74730  0.61958  0.77255  0.48576  0.95510
    249   3.09876  4.41750  4.79980  4.30731  3.58391  4.43928  5.02680  1.37082  4.19439  2.09074  3.39137  4.52506  4.75910  4.46335  4.39500  3.82970  3.36750  1.10154  5.54848  4.33929    390 v x - -
          2.68618  4.42225  2.77519  2.73123  3.46354  2.40513  3.72494  3.29354  2.67741  2.69355  4.24690  2.90347  2.73739  3.18146  2.89801  2.37887  2.77519  2.98518  4.58477  3.61503
          0.02690  4.02495  4.74730  0.61958  0.77255  0.48576  0.95510
    250   2.59122  4.21215  3.63259  3.06317  2.46359  3.60343  3.81040  2.59872  2.92152  2.40580  3.32008  3.13432  3.97743  3.26790  2.86577  2.86422  2.82231  2.41859  4.33610  2.62986    391 l x - -
          2.68618  4.42225  2.77519  2.73123  3.46354  2.40513  3.72494  3.29354  2.67741  2.69355  4.24690  2.90347  2.73739  3.18146  2.89801  2.37887  2.77519  2.98518  4.58477  3.61503
          0.02690  4.02495  4.74730  0.61958  0.77255  0.48576  0.95510
    251   3.10339  4.41868  4.81184  4.31875  3.58203  4.44973  5.03543  1.31937  4.20647  2.08519  3.38764  4.53568  4.76570  4.47293  4.40524  3.84018  3.37123  1.14023  5.55039  4.34328    392 v x - -
          2.68618  4.42225  2.77519  2.73123  3.46354  2.40513  3.72494  3.29354  2.67741  2.69355  4.24690  2.90347  2.73739  3.18146  2.89801  2.37887  2.77519  2.98518  4.58477  3.61503
          0.02690  4.02495  4.74730  0.61958  0.77255  0.48576  0.95510
    252   2.86152  5.39408  1.46751  1.98498  4.69256  3.25702  3.72367  4.19310  2.63550  3.69339  4.51247  2.35248  3.83220  2.87489  3.20394  2.57202  3.04880  3.77183  5.85955  4.38508    393 d x - -
          2.68618  4.42225  2.77519  2.73123  3.46354  2.40513  3.72494  3.29354  2.67741  2.69355  4.24690  2.90347  2.73739  3.18146  2.89801  2.37887  2.77519  2.98518  4.58477  3.61503
          0.02690  4.02495  4.74730  0.61958  0.77255  0.48576  0.95510
    253   2.82915  5.10669  3.08541  2.48830  4.48676  3.51896  3.59497  3.88369  1.59006  3.36491  4.18120  2.69603  3.90852  2.68151  1.96347  2.67524  3.00527  3.52625  5.47035  4.19830    394 k x - -
          2.68618  4.42225  2.77519  2.73123  3.46354  2.40513  3.72494  3.29354  2.67741  2.69355  4.24690  2.90347  2.73739  3.18146  2.89801  2.37887  2.77519  2.98518  4.58477  3.61503
          0.02690  4.02495  4.74730  0.61958  0.77255  0.48576  0.95510
    254   2.97464  4.42673  4.44295  4.02634  3.54889  4.06865  4.77169  1.92576  3.86045  2.08754  3.46189  4.22813  4.53309  4.20452  4.07196  3.50392  3.29234  0.95171  5.42324  4.14553    395 v x - -
          2.68618  4.42225  2.77519  2.73123  3.46354  2.40513  3.72494  3.29354  2.67741  2.69355  4.24690  2.90347  2.73739  3.18146  2.89801  2.37887  2.77519  2.98518  4.58477  3.61503
          0.02690  4.02495  4.74730  0.61958  0.77255  0.48576  0.95510
    255   2.60484  4.26687  3.56829  2.99727  3.33982  3.60577  3.85904  2.25976  2.43529  2.41432  3.35578  3.37619  3.98104  3.21754  3.11890  2.86577  2.83669  1.96298  4.86429  3.40649    396 v x - -
          2.68618  4.42225  2.77519  2.73123  3.46354  2.40513  3.72494  3.29354  2.67741  2.69355  4.24690  2.90347  2.73739  3.18146  2.89801  2.37887  2.77519  2.98518  4.58477  3.61503
          0.02690  4.02495  4.74730  0.61958  0.77255  0.48576  0.95510
    256   1.73955  4.17958  3.45432  3.16697  4.27617  2.96452  4.23104  3.62647  3.20451  3.37247  4.22393  3.32027  3.71179  3.50643  3.51066  1.23369  2.72730  3.06899  5.63911  4.41370    397 s x - -
          2.68618  4.42225  2.77519  2.73123  3.46354  2.40513  3.72494  3.29354  2.67741  2.69355  4.24690  2.90347  2.73739  3.18146  2.89801  2.37887  2.77519  2.98518  4.58477  3.61503
          0.02690  4.02495  4.74730  0.61958  0.77255  0.48576  0.95510
    257   2.83506  4.89194  3.34043  2.74363  4.29621  3.54556  3.66586  3.55354  2.02991  3.20990  4.07811  3.16182  3.96121  2.82298  1.38587  2.83472  2.76579  3.33226  5.37186  4.15077    398 r x - -
          2.68618  4.42225  2.77519  2.73123  3.46354  2.40513  3.72494  3.29354  2.67741  2.69355  4.24690  2.90347  2.73739  3.18146  2.89801  2.37887  2.77519  2.98518  4.58477  3.61503
          0.02690  4.02495  4.74730  0.61958  0.77255  0.48576  0.95510
    258   2.69303  4.54055  3.36265  3.24420  4.49249  0.70306  4.40267  4.08223  3.39337  3.72519  4.65973  3.51820  3.93316  3.74076  3.46225  2.85419  3.17111  3.58559  5.65535  4.56984    399 g x - -
          2.68618  4.42225  2.77519  2.73123  3.46354  2.40513  3.72494  3.29354  2.67741  2.69355  4.24690  2.90347  2.73739  3.18146  2.89801  2.37887  2.77519  2.98518  4.58477  3.61503
          0.02690  4.02495  4.74730  0.61958  0.77255  0.48576  0.95510
    259   2.86508  4.62299  3.56989  3.48987  4.62482  0.52831  4.59865  4.26365  3.69173  3.89798  4.87662  3.73452  4.01890  4.00402  3.90893  3.04174  3.35820  3.76255  5.67747  4.73265    400 G x - -
          2.68618  4.42225  2.77519  2.73123  3.46354  2.40513  3.72494  3.29354  2.67741  2.69355  4.24690  2.90347  2.73739  3.18146  2.89801  2.37887  2.77519  2.98518  4.58477  3.61503
          0.02690  4.02495  4.74730  0.61958  0.77255  0.48576  0.95510
    260   2.86508  4.62299  3.56989  3.48987  4.62482  0.52831  4.59865  4.26365  3.69173  3.89798  4.87662  3.73452  4.01890  4.00402  3.90893  3.04174  3.35820  3.76255  5.67747  4.73265    401 G x - -
          2.68618  4.42225  2.77519  2.73123  3.46354  2.40513  3.72494  3.29354  2.67741  2.69355  4.24690  2.90347  2.73739  3.18146  2.89801  2.37887  2.77519  2.98518  4.58477  3.61503
          0.02690  4.02495  4.74730  0.61958  0.77255  0.48576  0.95510
    261   3.18410  5.00798  3.69095  3.17316  4.40150  3.63978  3.94475  3.95577  2.31261  3.44409  4.44233  3.52018  4.13679  3.15929  0.76873  3.26217  3.44085  3.67364  5.42385  4.29792    402 r x - -
          2.68618  4.42225  2.77519  2.73123  3.46354  2.40513  3.72494  3.29354  2.67741  2.69355  4.24690  2.90347  2.73739  3.18146  2.89801  2.37887  2.77519  2.98518  4.58477  3.61503
          0.02690  4.02495  4.74730  0.61958  0.77255  0.48576  0.95510
    262   2.86508  4.62299  3.56989  3.48987  4.62482  0.52831  4.59865  4.26365  3.69173  3.89798  4.87662  3.73452  4.01890  4.00402  3.90893  3.04174  3.35820  3.76255  5.67747  4.73265    403 G x - -
          2.68618  4.42225  2.77519  2.73123  3.46354  2.40513  3.72494  3.29354  2.67741  2.69355  4.24690  2.90347  2.73739  3.18146  2.89801  2.37887  2.77519  2.98518  4.58477  3.61503
          0.02690  4.02495  4.74730  0.61958  0.77255  0.48576  0.95510
    263   3.09940  4.40721  4.80251  4.26558  3.19006  4.45135  4.88413  1.40651  4.16603  1.84308  3.24563  4.48617  4.71641  4.36894  4.33954  3.80518  3.34389  1.27810  5.35011  4.16603    404 v x - -
          2.68618  4.42225  2.77519  2.73123  3.46354  2.40513  3.72494  3.29354  2.67741  2.69355  4.24690  2.90347  2.73739  3.18146  2.89801  2.37887  2.77519  2.98518  4.58477  3.61503
          0.02690  4.02495  4.74730  0.61958  0.77255  0.48576  0.95510
    264   3.45806  4.81588  4.44793  4.19352  0.79171  4.10772  3.95332  2.96541  4.09729  2.30133  3.67439  4.19386  4.56452  4.22376  4.17924  3.71868  3.76010  2.96693  4.16122  2.51077    405 f x - -
          2.68618  4.42225  2.77519  2.73123  3.46354  2.40513  3.72494  3.29354  2.67741  2.69355  4.24690  2.90347  2.73739  3.18146  2.89801  2.37887  2.77519  2.98518  4.58477  3.61503
          0.02690  4.02495  4.74730  0.61958  0.77255  0.48576  0.95510
    265   2.77115  0.67740  4.32251  4.09862  4.05760  3.35983  4.71242  3.22900  3.92721  3.13653  4.26363  4.04518  4.07858  4.26720  4.02374  3.04275  3.25093  2.96271  5.43890  4.34357    406 C x - -
          2.68618  4.42225  2.77519  2.73123  3.46354  2.40513  3.72494  3.29354  2.67741  2.69355  4.24690  2.90347  2.73739  3.18146  2.89801  2.37887  2.77519  2.98518  4.58477  3.61503
          0.02690  4.02495  4.74730  0.61958  0.77255  0.48576  0.95510
    266   2.92975  4.43283  4.33433  4.00450  3.66566  3.87925  4.78118  2.05457  3.87461  2.32770  3.60989  4.16920  4.43296  4.22449  4.07208  3.39421  3.28866  0.85240  5.47509  4.21517    407 v x - -
          2.68618  4.42225  2.77519  2.73123  3.46354  2.40513  3.72494  3.29354  2.67741  2.69355  4.24690  2.90347  2.73739  3.18146  2.89801  2.37887  2.77519  2.98518  4.58477  3.61503
          0.02690  4.02495  4.74730  0.61958  0.77255  0.48576  0.95510
    267   2.39603  4.31716  3.34545  3.17075  4.23139  3.04453  4.27516  3.77582  3.25487  3.48511  4.39997  3.36931  3.79644  3.59265  3.53450  0.88233  2.88803  3.27726  5.59211  4.31639    408 s x - -
          2.68618  4.42225  2.77519  2.73123  3.46354  2.40513  3.72494  3.29354  2.67741  2.69355  4.24690  2.90347  2.73739  3.18146  2.89801  2.37887  2.77519  2.98518  4.58477  3.61503
          0.02690  4.02495  4.74730  0.61958  0.77255  0.48576  0.95510
    268   2.54977  4.98677  2.79529  1.84094  4.27832  3.38801  3.61946  3.70320  2.34099  3.25571  3.79460  2.89310  3.81990  2.13906  2.74247  2.67117  2.91341  3.34901  5.45257  4.10025    409 e x - -
          2.68618  4.42225  2.77519  2.73123  3.46354  2.40513  3.72494  3.29354  2.67741  2.69355  4.24690  2.90347  2.73739  3.18146  2.89801  2.37887  2.77519  2.98518  4.58477  3.61503
          0.02690  4.02495  4.74730  0.61958  0.77255  0.48576  0.95510
    269   2.39603  4.31716  3.34545  3.17075  4.23139  3.04453  4.27516  3.77582  3.25487  3.48511  4.39997  3.36931  3.79644  3.59265  3.53450  0.88233  2.88803  3.27726  5.59211  4.31639    410 s x - -
          2.68618  4.42225  2.77519  2.73123  3.46354  2.40513  3.72494  3.29354  2.67741  2.69355  4.24690  2.90347  2.73739  3.18146  2.89801  2.37887  2.77519  2.98518  4.58477  3.61503
          0.02690  4.02495  4.74730  0.61958  0.77255  0.48576  0.95510
    270   2.86508  4.62299  3.56989  3.48987  4.62482  0.52831  4.59865  4.26365  3.69173  3.89798  4.87662  3.73452  4.01890  4.00402  3.90893  3.04174  3.35820  3.76255  5.67747  4.73265    411 G x - -
          2.68618  4.42225  2.77519  2.73123  3.46354  2.40513  3.72494  3.29354  2.67741  2.69355  4.24690  2.90347  2.73739  3.18146  2.89801  2.37887  2.77519  2.98518  4.58477  3.61503
          0.02690  4.02495  4.74730  0.61958  0.77255  0.48576  0.95510
    271   1.99119  4.25501  3.31014  3.15416  4.42220  1.08366  4.31464  3.80377  3.32261  3.54156  4.41081  3.33668  3.75071  3.60689  3.61590  2.49677  2.82494  3.26124  5.74150  4.54709    412 g x - -
          2.68618  4.42225  2.77519  2.73123  3.46354  2.40513  3.72494  3.29354  2.67741  2.69355  4.24690  2.90347  2.73739  3.18146  2.89801  2.37887  2.77519  2.98518  4.58477  3.61503
          0.02690  4.02495  4.74730  0.61958  0.77255  0.48576  0.95510
    272   1.32139  4.21333  3.78530  3.36513  3.84808  3.26879  4.28008  2.62171  3.28966  2.72521  3.76000  3.54068  3.92079  3.60629  3.57431  2.68335  2.75667  2.01390  5.39323  4.17704    413 a x - -
          2.68618  4.42225  2.77519  2.73123  3.46354  2.40513  3.72494  3.29354  2.67741  2.69355  4.24690  2.90347  2.73739  3.18146  2.89801  2.37887  2.77519  2.98518  4.58477  3.61503
          0.02690  4.02495  4.74730  0.61958  0.77255  0.48576  0.95510
    273   2.64105  4.79342  2.81101  1.85276  4.04677  3.39134  3.66916  3.40643  2.48059  3.05808  3.90142  2.94362  3.83094  2.67041  2.92156  2.68041  2.70395  2.44451  5.33025  4.00231    414 e x - -
          2.68618  4.42225  2.77519  2.73123  3.46354  2.40513  3.72494  3.29354  2.67741  2.69355  4.24690  2.90347  2.73739  3.18146  2.89801  2.37887  2.77519  2.98518  4.58477  3.61503
          0.02690  4.02495  4.74730  0.61958  0.77255  0.48576  0.95510
    274   3.11060  4.48715  4.63134  4.20165  3.46163  4.30142  4.90630  0.98384  4.03069  1.98073  3.33313  4.41876  4.68273  4.34397  4.22065  3.73250  3.40046  1.73744  5.43114  4.18423    415 i x - -
          2.68618  4.42225  2.77519  2.73123  3.46354  2.40513  3.72494  3.29354  2.67741  2.69355  4.24690  2.90347  2.73739  3.18146  2.89801  2.37887  2.77519  2.98518  4.58477  3.61503
          0.02690  4.02495  4.74730  0.61958  0.77255  0.48576  0.95510
    275   2.50061  5.03134  2.48296  2.21300  4.33010  2.53829  3.59871  3.78653  2.25618  3.31898  4.09940  2.73110  3.78089  2.63333  2.78656  2.55733  2.71801  3.39982  5.49769  4.10867    416 e x - -
          2.68618  4.42225  2.77519  2.73123  3.46354  2.40513  3.72494  3.29354  2.67741  2.69355  4.24690  2.90347  2.73739  3.18146  2.89801  2.37887  2.77519  2.98518  4.58477  3.61503
          0.02690  4.02495  4.74730  0.61958  0.77255  0.48576  0.95510
    276   2.64099  4.96169  2.71203  2.18653  4.24913  3.35609  3.59572  3.68699  2.35480  3.25011  4.05344  2.20081  3.80180  2.73597  2.88524  2.38327  2.44771  3.32817  5.45467  4.03255    417 e x - -
          2.68618  4.42225  2.77519  2.73123  3.46354  2.40513  3.72494  3.29354  2.67741  2.69355  4.24690  2.90347  2.73739  3.18146  2.89801  2.37887  2.77519  2.98518  4.58477  3.61503
          0.02690  4.02495  4.74730  0.61958  0.77255  0.48576  0.95510
    277   3.04002  4.40563  4.78744  4.28215  3.58151  4.43846  4.99807  1.34611  4.17149  2.07159  3.38561  4.50568  4.74820  4.43685  4.37395  3.81770  3.35199  1.14696  5.53049  4.32874    418 v x - -
          2.68618  4.42225  2.77519  2.73123  3.46354  2.40513  3.72494  3.29354  2.67741  2.69355  4.24690  2.90347  2.73739  3.18146  2.89801  2.37887  2.77519  2.98518  4.58477  3.61503
          0.02690  4.02495  4.74730  0.61958  0.77255  0.48576  0.95510
    278   2.94659  5.51842  1.09448  2.00206  4.80571  3.22502  3.80638  4.32377  2.85410  3.84936  4.72402  2.67575  3.86755  2.93756  3.45365  2.86598  3.28286  3.90626  6.01521  4.50002    419 d x - -
          2.68618  4.42225  2.77519  2.73123  3.46354  2.40513  3.72494  3.29354  2.67741  2.69355  4.24690  2.90347  2.73739  3.18146  2.89801  2.37887  2.77519  2.98518  4.58477  3.61503
          0.02690  4.02495  4.74730  0.61958  0.77255  0.48576  0.95510
    279   3.25739  4.58752  4.81989  4.26598  3.00291  4.52589  4.83690  1.81651  4.14381  0.98384  2.94954  4.52700  4.72882  4.27534  4.28806  3.87285  3.48561  2.00568  5.18313  4.06081    420 l x - -
          2.68618  4.42225  2.77519  2.73123  3.46354  2.40513  3.72494  3.29354  2.67741  2.69355  4.24690  2.90347  2.73739  3.18146  2.89801  2.37887  2.77519  2.98518  4.58477  3.61503
          0.02690  4.02495  4.74730  0.61958  0.77255  0.48576  0.95510
    280   1.38281  4.32953  3.21130  2.79545  4.11010  3.11099  3.99702  3.47350  2.90358  3.17215  4.02198  3.18922  3.76232  3.20221  3.22265  2.04507  2.66966  3.06310  5.45423  4.20373    421 a x - -
          2.68618  4.42225  2.77518  2.73123  3.46354  2.40513  3.72494  3.29354  2.67741  2.69355  4.24690  2.90347  2.73740  3.18146  2.89801  2.37887  2.77519  2.98518  4.58477  3.61503
          0.03446  3.68084  4.74730  0.58740  0.81141  0.48576  0.95510
    281   2.74932  5.16529  1.83313  2.21161  4.50481  3.27766  3.68173  3.99474  2.56370  3.52028  4.31860  2.11244  3.80515  2.75393  3.08660  2.28518  3.01554  3.58904  5.66112  4.25608    423 d x - -
          2.68618  4.42225  2.77519  2.73123  3.46354  2.40513  3.72494  3.29354  2.67741  2.69355  4.24690  2.90347  2.73739  3.18146  2.89801  2.37887  2.77519  2.98518  4.58477  3.61503
          0.02690  4.02495  4.74730  0.61958  0.77255  0.48576  0.95510
    282   2.49746  4.56709  2.97927  2.63202  4.14389  3.22749  3.84525  3.49717  2.66765  3.19715  3.97072  1.66877  3.80602  3.04190  3.05850  2.59708  2.28880  3.06437  5.45064  4.13846    424 n x - -
          2.68618  4.42225  2.77519  2.73123  3.46354  2.40513  3.72494  3.29354  2.67741  2.69355  4.24690  2.90347  2.73739  3.18146  2.89801  2.37887  2.77519  2.98518  4.58477  3.61503
          0.02690  4.02495  4.74730  0.61958  0.77255  0.48576  0.95510
    283   2.67096  4.77580  2.64344  2.13444  4.37136  1.41415  3.89134  3.79121  2.77820  3.43258  4.30270  2.97395  3.84365  3.09455  3.19631  2.72363  3.02748  3.31360  5.63583  4.30756    425 g x - -
          2.68618  4.42225  2.77519  2.73123  3.46354  2.40513  3.72494  3.29354  2.67741  2.69355  4.24690  2.90347  2.73739  3.18146  2.89801  2.37887  2.77519  2.98518  4.58477  3.61503
          0.02690  4.02495  4.74730  0.61958  0.77255  0.48576  0.95510
    284   2.59983  4.72125  2.68388  2.49774  4.34379  2.87805  3.86718  3.84319  2.73311  3.35418  4.30028  1.38440  3.66320  3.06464  3.14710  2.61614  2.96636  3.41100  5.61575  4.25778    426 n x - -
          2.68618  4.42225  2.77519  2.73123  3.46354  2.40513  3.72494  3.29354  2.67741  2.69355  4.24690  2.90347  2.73739  3.18146  2.89801  2.37887  2.77519  2.98518  4.58477  3.61503
          0.02690  4.02495  4.74730  0.61958  0.77255  0.48576  0.95510
    285   2.84760  5.15456  2.28639  2.23180  4.49839  3.25606  3.79862  4.03218  2.71364  3.60214  4.46757  1.30314  3.86448  2.94021  3.19042  2.80885  3.15556  3.64060  5.74027  4.30984    427 n x - -
          2.68618  4.42225  2.77519  2.73123  3.46354  2.40513  3.72494  3.29354  2.67741  2.69355  4.24690  2.90347  2.73739  3.18146  2.89801  2.37887  2.77519  2.98518  4.58477  3.61503
          0.02690  4.02495  4.74730  0.61958  0.77255  0.48576  0.95510
    286   1.07052  4.16205  3.47642  3.20944  4.26094  2.96075  4.25888  3.60081  3.25269  3.35496  4.20951  3.34123  3.55571  3.54914  3.54391  2.06546  2.72762  3.09725  5.63119  4.41986    428 a x - -
          2.68618  4.42225  2.77519  2.73123  3.46354  2.40513  3.72494  3.29354  2.67741  2.69355  4.24690  2.90347  2.73739  3.18146  2.89801  2.37887  2.77519  2.98518  4.58477  3.61503
          0.02690  4.02495  4.74730  0.61958  0.77255  0.48576  0.95510
    287   3.11572  4.45344  4.76145  4.28381  3.51578  4.40691  4.99589  1.04447  4.14775  2.00185  3.33593  4.50335  4.74073  4.42320  4.34216  3.80810  3.39039  1.53144  5.50308  4.29409    429 i x - -
          2.68618  4.42225  2.77519  2.73123  3.46354  2.40513  3.72494  3.29354  2.67741  2.69355  4.24690  2.90347  2.73739  3.18146  2.89801  2.37887  2.77519  2.98518  4.58477  3.61503
          0.02690  4.02495  4.74730  0.61958  0.77255  0.48576  0.95510
    288   3.30433  4.71900  4.51975  4.10205  3.01485  4.29372  4.65314  2.31011  3.88707  0.77473  3.05666  4.35754  4.63653  4.16059  4.04460  3.76889  3.57405  2.40077  5.04791  3.76143    430 l x - -
          2.68618  4.42225  2.77519  2.73123  3.46354  2.40513  3.72494  3.29354  2.67741  2.69355  4.24690  2.90347  2.73739  3.18146  2.89801  2.37887  2.77519  2.98518  4.58477  3.61503
          0.02690  4.02495  4.74730  0.61958  0.77255  0.48576  0.95510
    289   3.18094  4.50942  4.76820  4.26277  3.37093  4.47697  4.91929  1.06154  4.08312  1.73064  3.18311  4.50730  4.75591  4.35449  4.26547  3.85977  3.43643  1.76872  5.37675  4.16785    431 i x - -
          2.68618  4.42225  2.77519  2.73123  3.46354  2.40513  3.72494  3.29354  2.67741  2.69355  4.24690  2.90347  2.73739  3.18146  2.89801  2.37887  2.77519  2.98518  4.58477  3.61503
          0.02690  4.02495  4.74730  0.61958  0.77255  0.48576  0.95510
    290   3.09075  5.22577  2.56194  0.82651  4.59224  3.37764  3.98087  4.07681  2.88116  3.67051  4.64038  3.02941  3.99024  3.19498  3.30393  3.05914  3.39699  3.74587  5.73508  4.46044    432 e x - -
          2.68618  4.42225  2.77519  2.73123  3.46354  2.40513  3.72494  3.29354  2.67741  2.69355  4.24690  2.90347  2.73739  3.18146  2.89801  2.37887  2.77519  2.98518  4.58477  3.61503
          0.02690  4.02495  4.74730  0.61958  0.77255  0.48576  0.95510
    291   2.85646  4.85387  2.80337  2.70550  4.24202  3.29153  4.05398  3.98784  2.97191  3.61803  4.57421  0.91395  3.95196  3.32901  3.33003  2.91909  3.24459  3.59450  5.53059  4.18096    433 n x - -
          2.68618  4.42225  2.77519  2.73123  3.46354  2.40513  3.72494  3.29354  2.67741  2.69355  4.24690  2.90347  2.73739  3.18146  2.89801  2.37887  2.77519  2.98518  4.58477  3.61503
          0.02690  4.02495  4.74730  0.61958  0.77255  0.48576  0.95510
    292   2.77115  0.67740  4.32251  4.09862  4.05760  3.35983  4.71242  3.22900  3.92721  3.13653  4.26363  4.04518  4.07858  4.26720  4.02374  3.04275  3.25093  2.96271  5.43890  4.34357    434 C x - -
          2.68618  4.42225  2.77519  2.73123  3.46354  2.40513  3.72494  3.29354  2.67741  2.69355  4.24690  2.90347  2.73739  3.18146  2.89801  2.37887  2.77519  2.98518  4.58477  3.61503
          0.02690  4.02495  4.74730  0.61958  0.77255  0.48576  0.95510
    293   3.03779  4.73562  3.49374  3.13014  2.44402  3.78800  3.41076  3.34576  3.05886  2.87072  3.90521  2.82513  4.20934  3.39040  3.35097  3.13979  3.28436  3.13568  4.08316  1.25962    435 y x - -
          2.68618  4.42225  2.77519  2.73123  3.46354  2.40513  3.72494  3.29354  2.67741  2.69355  4.24690  2.90347  2.73739  3.18146  2.89801  2.37887  2.77519  2.98518  4.58477  3.61503
          0.02690  4.02495  4.74730  0.61958  0.77255  0.48576  0.95510
    294   2.63785  4.81212  2.51883  2.41176  4.46104  2.32114  3.86680  3.96246  2.78784  3.55156  4.38887  1.50018  3.80939  3.05674  3.24878  2.64744  3.00314  3.51006  5.71356  4.33764    436 n x - -
          2.68618  4.42225  2.77519  2.73123  3.46354  2.40513  3.72494  3.29354  2.67741  2.69355  4.24690  2.90347  2.73739  3.18146  2.89801  2.37887  2.77519  2.98518  4.58477  3.61503
          0.02690  4.02495  4.74730  0.61958  0.77255  0.48576  0.95510
    295   3.07610  4.41347  4.68941  4.14569  3.07980  4.37449  4.76173  1.77012  4.04218  1.70343  3.19774  4.38238  4.64923  4.24659  4.22582  3.71690  3.31854  1.18819  5.25191  4.05654    437 v x - -
          2.68618  4.42225  2.77519  2.73123  3.46354  2.40513  3.72494  3.29354  2.67741  2.69355  4.24690  2.90347  2.73739  3.18146  2.89801  2.37887  2.77519  2.98518  4.58477  3.61503
          0.02690  4.02495  4.74730  0.61958  0.77255  0.48576  0.95510
    296   2.45187  4.94139  2.79215  2.29306  4.23587  3.36875  3.60771  3.67329  2.24676  3.23060  4.02613  2.39939  3.79349  2.63455  2.77815  2.22474  2.70824  3.31065  5.42852  4.06723    438 s x - -
          2.68618  4.42225  2.77519  2.73123  3.46354  2.40513  3.72494  3.29354  2.67741  2.69355  4.24690  2.90347  2.73739  3.18146  2.89801  2.37887  2.77519  2.98518  4.58477  3.61503
          0.02690  4.02495  4.74730  0.61958  0.77255  0.48576  0.95510
    297   3.05913  4.44709  4.60170  4.15062  3.50830  4.26336  4.88283  1.01879  3.98824  2.02480  3.35090  4.37016  4.64882  4.30126  4.18898  3.67185  3.25596  1.69446  5.45858  4.23580    439 i x - -
          2.68618  4.42225  2.77519  2.73123  3.46354  2.40513  3.72494  3.29354  2.67741  2.69355  4.24690  2.90347  2.73739  3.18146  2.89801  2.37887  2.77519  2.98518  4.58477  3.61503
          0.02690  4.02495  4.74730  0.61958  0.77255  0.48576  0.95510
    298   2.69723  4.83370  3.12853  2.54618  4.10769  3.42377  3.62008  3.50129  1.98008  2.54459  3.91849  2.92545  3.87168  2.74242  2.09254  2.55672  2.91426  3.14865  5.29464  4.01202    440 k x - -
          2.68618  4.42225  2.77519  2.73123  3.46354  2.40513  3.72494  3.29354  2.67741  2.69355  4.24690  2.90347  2.73739  3.18146  2.89801  2.37887  2.77519  2.98518  4.58477  3.61503
          0.02690  4.02495  4.74730  0.61958  0.77255  0.48576  0.95510
    299   2.27666  4.56500  2.63232  2.56102  4.31344  1.69895  3.89376  3.74511  2.76780  3.36871  4.19300  3.00196  3.76583  3.08866  3.25852  2.14788  2.86099  3.29906  5.59866  4.28192    441 g x - -
          2.68618  4.42225  2.77519  2.73123  3.46354  2.40513  3.72494  3.29354  2.67741  2.69355  4.24690  2.90347  2.73739  3.18146  2.89801  2.37887  2.77519  2.98518  4.58477  3.61503
          0.02690  4.02495  4.74730  0.61958  0.77255  0.48576  0.95510
    300   2.86508  4.62299  3.56989  3.48987  4.62482  0.52831  4.59865  4.26365  3.69173  3.89798  4.87662  3.73452  4.01890  4.00402  3.90893  3.04174  3.35820  3.76255  5.67747  4.73265    442 G x - -
          2.68618  4.42225  2.77519  2.73123  3.46354  2.40513  3.72494  3.29354  2.67741  2.69355  4.24690  2.90347  2.73739  3.18146  2.89801  2.37887  2.77519  2.98518  4.58477  3.61503
          0.02690  4.02495  4.74730  0.61958  0.77255  0.48576  0.95510
    301   2.50206  4.40426  3.29641  2.84967  3.88535  3.29887  3.88986  3.15213  2.58952  2.91399  3.80901  3.21788  3.85065  3.13542  2.97869  2.60693  1.52990  2.66738  5.25701  4.00575    443 t x - -
          2.68618  4.42225  2.77519  2.73123  3.46354  2.40513  3.72494  3.29354  2.67741  2.69355  4.24690  2.90347  2.73739  3.18146  2.89801  2.37887  2.77519  2.98518  4.58477  3.61503
          0.02690  4.02495  4.74730  0.61958  0.77255  0.48576  0.95510
    302   2.98845  4.41451  4.53146  4.09277  3.58138  4.13993  4.84567  1.80260  3.94277  2.16294  3.45512  4.29324  4.58183  4.26882  4.15755  3.55994  3.29858  0.94189  5.48265  4.22301    444 v x - -
          2.68618  4.42225  2.77519  2.73123  3.46354  2.40513  3.72494  3.29354  2.67741  2.69355  4.24690  2.90347  2.73739  3.18146  2.89801  2.37887  2.77519  2.98518  4.58477  3.61503
          0.02690  4.02495  4.74730  0.61958  0.77255  0.48576  0.95510
    303   2.65642  4.93042  2.74821  2.32139  4.22626  3.36682  3.59175  3.65660  2.29871  3.22595  4.03569  2.05119  3.81144  2.75026  2.81348  2.51944  2.45324  3.27623  5.43347  4.08168    445 n x - -
          2.68618  4.42225  2.77519  2.73123  3.46354  2.40513  3.72494  3.29354  2.67741  2.69355  4.24690  2.90347  2.73739  3.18146  2.89801  2.37887  2.77519  2.98518  4.58477  3.61503
          0.02690  4.02495  4.74730  0.61958  0.77255  0.48576  0.95510
    304   2.51588  4.46850  3.05361  2.91947  4.37480  1.00132  4.16698  3.89862  3.01665  3.56456  4.44676  3.17954  3.82802  3.43996  3.32270  2.65411  2.97508  3.40366  5.65118  4.40632    446 g x - -
          2.68618  4.42225  2.77519  2.73123  3.46354  2.40511  3.72494  3.29354  2.67741  2.69355  4.24690  2.90347  2.73740  3.18146  2.89801  2.37887  2.77519  2.98518  4.58477  3.61503
          0.03408  3.69564  4.74730  0.58894  0.80948  0.48576  0.95510
    305   2.42848  4.37424  3.12067  3.01391  4.38985  0.96925  4.25128  3.94138  3.24030  3.62960  4.50305  3.15385  3.79253  3.54649  3.54673  2.54781  2.91940  3.39325  5.69617  4.44241    448 g x - -
          2.68618  4.42225  2.77519  2.73123  3.46354  2.40513  3.72494  3.29354  2.67741  2.69355  4.24690  2.90347  2.73739  3.18146  2.89801  2.37887  2.77519  2.98518  4.58477  3.61503
          0.02690  4.02495  4.74730  0.61958  0.77255  0.48576  0.95510
    306   2.70873  4.54694  3.38585  3.27343  4.50730  0.67948  4.42754  4.10302  3.43208  3.74615  4.68567  3.54242  3.94178  3.77350  3.52090  2.87199  3.18972  3.60434  5.65960  4.58876    449 G x - -
          2.68618  4.42225  2.77519  2.73123  3.46354  2.40513  3.72494  3.29354  2.67741  2.69355  4.24690  2.90347  2.73739  3.18146  2.89801  2.37887  2.77519  2.98518  4.58477  3.61503
          0.02690  4.02495  4.74730  0.61958  0.77255  0.48576  0.95510
    307   2.89158  5.37689  2.17517  1.21590  4.66991  3.26562  3.74139  4.16357  2.66793  3.67962  4.51717  2.67009  3.79464  2.78771  3.19732  2.77169  3.16688  3.75936  5.84626  4.38687    450 e x - -
          2.68618  4.42225  2.77519  2.73123  3.46354  2.40513  3.72494  3.29354  2.67741  2.69355  4.24690  2.90347  2.73739  3.18146  2.89801  2.37887  2.77519  2.98518  4.58477  3.61503
          0.02690  4.02495  4.74730  0.61958  0.77255  0.48576  0.95510
    308   3.02614  4.41735  4.60712  4.14457  3.57851  4.23796  4.89231  1.71834  4.00526  2.13376  3.42844  4.35812  4.63833  4.31506  4.22052  3.64418  3.32028  0.95647  5.49965  4.25626    451 v x - -
          2.68618  4.42225  2.77519  2.73123  3.46354  2.40513  3.72494  3.29354  2.67741  2.69355  4.24690  2.90347  2.73739  3.18146  2.89801  2.37887  2.77519  2.98518  4.58477  3.61503
          0.02690  4.02495  4.74730  0.61958  0.77255  0.48576  0.95510
    309   3.18410  5.00798  3.69095  3.17316  4.40150  3.63978  3.94475  3.95577  2.31261  3.44409  4.44233  3.52018  4.13679  3.15929  0.76873  3.26217  3.44085  3.67364  5.42385  4.29792    452 r x - -
          2.68618  4.42225  2.77519  2.73123  3.46354  2.40513  3.72494  3.29354  2.67741  2.69355  4.24690  2.90347  2.73739  3.18146  2.89801  2.37887  2.77519  2.98518  4.58477  3.61503
          0.02690  4.02495  4.74730  0.61958  0.77255  0.48576  0.95510
    310   3.21202  4.53313  4.82850  4.28396  3.24811  4.51388  4.89887  1.62002  4.15301  1.14205  3.04534  4.53543  4.74050  4.32437  4.30839  3.87027  3.44918  1.76992  5.28794  4.17331    453 l x - -
          2.68618  4.42225  2.77519  2.73123  3.46354  2.40513  3.72494  3.29354  2.67741  2.69355  4.24690  2.90347  2.73739  3.18146  2.89801  2.37887  2.77519  2.98518  4.58477  3.61503
          0.02690  4.02495  4.74730  0.61958  0.77255  0.48576  0.95510
    311   1.33361  4.16807  3.47286  3.19085  4.27755  2.95813  4.24741  3.63068  3.23507  3.37593  4.22449  3.33095  3.70947  3.52882  3.53669  1.56126  2.72372  3.11633  5.64094  4.42354    454 a x - -
          2.68618  4.42225  2.77519  2.73123  3.46354  2.40513  3.72494  3.29354  2.67741  2.69355  4.24690  2.90347  2.73739  3.18146  2.89801  2.37887  2.77519  2.98518  4.58477  3.61503
          0.02690  4.02495  4.74730  0.61958  0.77255  0.48576  0.95510
    312   1.08650  4.25469  3.30545  3.04277  4.19516  2.97104  4.14693  3.50597  2.95873  3.27435  4.14267  3.27684  3.75603  3.41889  3.38381  2.37679  2.78328  3.06434  5.55795  4.32385    455 a x - -
          2.68618  4.42225  2.77519  2.73123  3.46354  2.40513  3.72494  3.29354  2.67741  2.69355  4.24690  2.90347  2.73739  3.18146  2.89801  2.37887  2.77519  2.98518  4.58477  3.61503
          0.02690  4.02495  4.74730  0.61958  0.77255  0.48576  0.95510
    313   3.18410  5.00798  3.69095  3.17316  4.40150  3.63978  3.94475  3.95577  2.31261  3.44409  4.44233  3.52018  4.13679  3.15929  0.76873  3.26217  3.44085  3.67364  5.42385  4.29792    456 r x - -
          2.68618  4.42225  2.77519  2.73123  3.46354  2.40513  3.72494  3.29354  2.67741  2.69355  4.24690  2.90347  2.73739  3.18146  2.89801  2.37887  2.77519  2.98518  4.58477  3.61503
          0.02690  4.02495  4.74730  0.61958  0.77255  0.48576  0.95510
    314   2.58710  4.91155  2.10500  2.31669  4.30155  3.28947  3.69131  3.73948  2.51298  3.31728  4.12679  2.80347  3.79549  2.84259  3.03107  2.24447  2.17114  3.35958  5.52960  4.15667    457 d x - -
          2.68618  4.42225  2.77519  2.73123  3.46354  2.40513  3.72494  3.29354  2.67741  2.69355  4.24690  2.90347  2.73739  3.18146  2.89801  2.37887  2.77519  2.98518  4.58477  3.61503
          0.02690  4.02495  4.74730  0.61958  0.77255  0.48576  0.95510
    315   2.91952  5.22900  2.35571  1.06718  4.56552  3.28667  3.82549  4.02281  2.72278  3.62692  4.52557  2.83965  3.89530  3.01033  3.18686  2.80636  3.22133  3.65628  5.77955  4.36919    458 e x - -
          2.68618  4.42225  2.77519  2.73123  3.46354  2.40513  3.72494  3.29354  2.67741  2.69355  4.24690  2.90347  2.73739  3.18146  2.89801  2.37887  2.77519  2.98518  4.58477  3.61503
          0.02690  4.02495  4.74730  0.61958  0.77255  0.48576  0.95510
    316   3.45806  4.81588  4.44793  4.19352  0.79171  4.10772  3.95332  2.96541  4.09729  2.30133  3.67439  4.19386  4.56452  4.22376  4.17924  3.71868  3.76010  2.96693  4.16122  2.51077    459 f x - -
          2.68618  4.42225  2.77519  2.73123  3.46354  2.40513  3.72494  3.29354  2.67741  2.69355  4.24690  2.90347  2.73739  3.18146  2.89801  2.37887  2.77519  2.98518  4.58477  3.61503
          0.02690  4.02495  4.74730  0.61958  0.77255  0.48576  0.95510
    317   1.82884  4.74668  2.76348  2.16073  4.16349  3.29460  3.73818  3.55917  2.56609  3.18861  4.02370  2.94582  2.67258  2.91272  3.02532  2.65121  2.89519  3.20858  5.43789  4.10799    460 a x - -
          2.68618  4.42225  2.77519  2.73123  3.46354  2.40513  3.72494  3.29354  2.67741  2.69355  4.24690  2.90347  2.73739  3.18146  2.89801  2.37887  2.77519  2.98518  4.58477  3.61503
          0.02690  4.02495  4.74730  0.61958  0.77255  0.48576  0.95510
    318   2.60182  4.59266  3.09329  2.66340  3.84454  3.31767  3.79300  2.97718  2.61893  2.84258  3.85299  1.68128  3.87581  3.01387  3.00080  2.71039  2.89486  2.75056  5.23326  3.89045    461 n x - -
          2.68618  4.42225  2.77519  2.73123  3.46354  2.40513  3.72494  3.29354  2.67741  2.69355  4.24690  2.90347  2.73739  3.18146  2.89801  2.37887  2.77519  2.98518  4.58477  3.61503
          0.02690  4.02495  4.74730  0.61958  0.77255  0.48576  0.95510
    319   2.47193  4.53817  2.93724  2.62054  4.23268  3.16659  3.87010  3.65121  2.72657  3.29263  4.12245  1.93279  3.77450  3.06403  3.13519  2.24258  2.00733  3.22951  5.51840  4.21137    462 n x - -
          2.68618  4.42225  2.77519  2.73123  3.46354  2.40513  3.72494  3.29354  2.67741  2.69355  4.24690  2.90347  2.73739  3.18146  2.89801  2.37887  2.77519  2.98518  4.58477  3.61503
          0.02690  4.02495  4.74730  0.61958  0.77255  0.48576  0.95510
    320   2.75083  5.01929  2.84085  2.41494  4.35251  3.45482  3.57458  3.76582  2.06258  3.29196  4.10665  2.96404  3.86721  2.74555  1.72910  2.44480  2.97076  3.41424  5.44491  4.13861    463 r x - -
          2.68618  4.42225  2.77519  2.73123  3.46354  2.40513  3.72494  3.29354  2.67741  2.69355  4.24690  2.90347  2.73739  3.18146  2.89801  2.37887  2.77519  2.98518  4.58477  3.61503
          0.02690  4.02495  4.74730  0.61958  0.77255  0.48576  0.95510
    321   2.94048  5.28551  1.01430  2.23676  4.64337  2.99637  3.87477  4.20860  2.92373  3.78092  4.67298  2.80398  3.88585  3.07146  3.48800  2.87542  3.26605  3.79951  5.87489  4.28434    464 d x - -
          2.68618  4.42225  2.77519  2.73123  3.46354  2.40513  3.72494  3.29354  2.67741  2.69355  4.24690  2.90347  2.73739  3.18146  2.89801  2.37887  2.77519  2.98518  4.58477  3.61503
          0.02690  4.02495  4.74730  0.61958  0.77255  0.48576  0.95510
    322   2.92172  4.32665  4.41348  3.86535  3.38039  4.12912  4.37250  1.29598  3.72539  1.95604  3.23248  4.11473  4.46193  3.99405  3.93386  3.45837  3.06075  1.66280  5.16059  3.96453    465 i x - -
          2.68618  4.42225  2.77519  2.73123  3.46354  2.40513  3.72494  3.29354  2.67741  2.69355  4.24690  2.90347  2.73739  3.18146  2.89801  2.37887  2.77519  2.98518  4.58477  3.61503
          0.02690  4.02495  4.74730  0.61958  0.77255  0.48576  0.95510
    323   2.42763  4.42914  3.23869  2.60149  3.50832  3.47163  3.72742  2.98292  2.65219  2.66995  3.54348  3.09848  3.86923  2.98632  3.04631  2.00604  2.68073  2.73185  3.77076  3.61533    466 s x - -
          2.68618  4.42225  2.77519  2.73123  3.46354  2.40513  3.72494  3.29354  2.67741  2.69355  4.24690  2.90347  2.73739  3.18146  2.89801  2.37887  2.77519  2.98518  4.58477  3.61503
          0.02690  4.02495  4.74730  0.61958  0.77255  0.48576  0.95510
    324   3.18272  4.48954  4.84844  4.31151  3.29133  4.52250  4.93701  1.25525  4.19241  1.48916  3.13875  4.55158  4.76029  4.38090  4.35673  3.88304  3.42422  1.69053  5.34733  4.19985    467 i x - -
          2.68618  4.42225  2.77519  2.73123  3.46354  2.40513  3.72494  3.29354  2.67741  2.69355  4.24690  2.90347  2.73739  3.18146  2.89801  2.37887  2.77519  2.98518  4.58477  3.61503
          0.02690  4.02495  4.74730  0.61958  0.77255  0.48576  0.95510
    325   2.45084  4.70116  2.95577  2.46176  3.99855  3.37785  3.48355  3.40312  2.38981  3.02566  3.85945  2.84636  3.81964  2.84994  2.86445  2.35562  2.03657  3.08675  5.28362  3.97391    468 t x - -
          2.68618  4.42225  2.77519  2.73123  3.46354  2.40513  3.72494  3.29354  2.67741  2.69355  4.24690  2.90347  2.73739  3.18146  2.89801  2.37887  2.77519  2.98518  4.58477  3.61503
          0.02690  4.02495  4.74730  0.61958  0.77255  0.48576  0.95510
    326   2.69743  4.46659  4.37842  3.83581  3.25676  4.15032  4.54609  2.05861  3.68329  1.10193  3.05145  4.12217  4.47796  3.94652  3.90077  3.48656  3.26689  2.03969  5.15902  4.00779    469 l x - -
          2.68618  4.42225  2.77519  2.73123  3.46354  2.40513  3.72494  3.29354  2.67741  2.69355  4.24690  2.90347  2.73739  3.18146  2.89801  2.37887  2.77519  2.98518  4.58477  3.61503
          0.02690  4.02495  4.74730  0.61958  0.77255  0.48576  0.95510
    327   2.70409  5.03224  2.94181  2.10430  4.35947  3.43804  3.58655  3.78472  2.03561  3.30047  4.09656  2.93084  3.83643  2.50533  2.21547  2.67469  2.47096  3.41702  5.45002  4.12185    470 k x - -
          2.68618  4.42225  2.77519  2.73123  3.46354  2.40513  3.72494  3.29354  2.67741  2.69355  4.24690  2.90347  2.73739  3.18146  2.89801  2.37887  2.77519  2.98518  4.58477  3.61503
          0.02690  4.02495  4.74730  0.61958  0.77255  0.48576  0.95510
    328   2.64551  4.33452  4.30019  3.88682  3.68777  3.84999  4.69885  1.94487  3.75972  2.32942  3.54952  4.06383  4.38083  4.09229  3.98908  3.27064  3.11370  0.99849  5.49123  4.25776    471 v x - -
          2.68618  4.42225  2.77519  2.73123  3.46354  2.40513  3.72494  3.29354  2.67741  2.69355  4.24690  2.90347  2.73739  3.18146  2.89801  2.37887  2.77519  2.98518  4.58477  3.61503
          0.02690  4.02495  4.74730  0.61958  0.77255  0.48576  0.95510
    329   2.85718  5.35079  1.56699  2.12533  4.68999  3.24185  3.74742  4.19515  2.71176  3.70727  4.53441  1.93087  3.83417  2.90538  3.27707  2.53714  3.10614  3.76947  5.87385  4.39934    472 d x - -
          2.68618  4.42225  2.77519  2.73123  3.46354  2.40513  3.72494  3.29354  2.67741  2.69355  4.24690  2.90347  2.73739  3.18146  2.89801  2.37887  2.77519  2.98518  4.58477  3.61503
          0.02690  4.02495  4.74730  0.61958  0.77255  0.48576  0.95510
    330   2.69875  5.02555  2.14981  2.26802  4.50907  2.02092  3.75177  3.98547  2.66668  3.53276  4.34570  2.28549  3.80332  2.90955  3.18769  2.36104  3.00573  3.55821  5.71944  4.30772    473 g x - -
          2.68618  4.42225  2.77519  2.73123  3.46354  2.40513  3.72494  3.29354  2.67741  2.69355  4.24690  2.90347  2.73739  3.18146  2.89801  2.37887  2.77519  2.98518  4.58477  3.61503
          0.03066  4.02495  4.39530  0.61958  0.77255  0.48576  0.95510
    331   2.41184  4.35081  3.20085  2.75822  3.99903  3.22657  3.87678  3.29461  2.73601  3.04032  3.90521  2.19314  3.79754  3.09380  3.11946  2.58046  1.83535  2.74775  5.34717  4.07008    474 t x - -
          2.68618  4.42225  2.77519  2.73123  3.46354  2.40513  3.72494  3.29354  2.67741  2.69355  4.24690  2.90347  2.73739  3.18146  2.89801  2.37887  2.77519  2.98518  4.58477  3.61503
          0.02700  4.02129  4.74363  0.61958  0.77255  0.48334  0.95899
    332   2.40410  4.51981  2.89490  2.59421  4.12403  3.17048  3.82505  3.53593  2.69774  3.17188  3.99879  2.93082  3.53483  3.01715  3.12547  1.81945  2.03310  3.14504  5.42502  4.12688    475 s x - -
          2.68618  4.42225  2.77519  2.73123  3.46354  2.40513  3.72494  3.29354  2.67741  2.69355  4.24690  2.90347  2.73739  3.18146  2.89801  2.37887  2.77519  2.98518  4.58477  3.61503
          0.02690  4.02495  4.74730  0.61958  0.77255  0.48576  0.95510
    333   2.74257  4.36888  4.27314  3.92257  3.68730  3.81751  4.73619  2.01495  3.80020  2.33548  3.58746  4.08167  4.38033  4.14456  4.01456  3.27865  3.19456  0.93406  5.50341  4.24818    476 v x - -
          2.68618  4.42225  2.77519  2.73123  3.46354  2.40513  3.72494  3.29354  2.67741  2.69355  4.24690  2.90347  2.73739  3.18146  2.89801  2.37887  2.77519  2.98518  4.58477  3.61503
          0.02690  4.02495  4.74730  0.61958  0.77255  0.48576  0.95510
    334   2.60627  4.70599  3.24363  2.64637  3.94318  3.51117  3.52762  3.27766  2.28647  2.78599  3.72659  3.10463  3.89824  2.83070  1.73039  2.76977  2.79393  2.93063  5.20288  3.93811    477 r x - -
          2.68618  4.42225  2.77519  2.73123  3.46354  2.40513  3.72494  3.29354  2.67741  2.69355  4.24690  2.90347  2.73739  3.18146  2.89801  2.37887  2.77519  2.98518  4.58477  3.61503
          0.02690  4.02495  4.74730  0.61958  0.77255  0.48576  0.95510
    335   3.09075  5.22577  2.56194  0.82651  4.59224  3.37764  3.98087  4.07681  2.88116  3.67051  4.64038  3.02941  3.99024  3.19498  3.30393  3.05914  3.39699  3.74587  5.73508  4.46044    478 e x - -
          2.68618  4.42225  2.77519  2.73123  3.46354  2.40513  3.72494  3.29354  2.67741  2.69355  4.24690  2.90347  2.73739  3.18146  2.89801  2.37887  2.77519  2.98518  4.58477  3.61503
          0.02690  4.02495  4.74730  0.61958  0.77255  0.48576  0.95510
    336   2.64458  4.82601  2.67538  2.42116  4.24276  3.30009  3.72611  3.68198  2.48109  3.27171  4.10032  2.64728  3.82036  2.85511  2.83660  1.57964  2.93300  3.31548  5.48239  4.14271    479 s x - -
          2.68618  4.42225  2.77519  2.73123  3.46354  2.40513  3.72494  3.29354  2.67741  2.69355  4.24690  2.90347  2.73739  3.18146  2.89801  2.37887  2.77519  2.98518  4.58477  3.61503
          0.02690  4.02495  4.74730  0.61958  0.77255  0.48576  0.95510
    337   2.76143  4.58252  3.43657  3.24952  4.18731  3.29920  4.32476  3.70066  3.26484  3.20812  4.39478  3.54455  0.81131  3.66845  3.52586  2.92765  3.20229  3.36056  5.49223  4.30844    480 p x - -
          2.68618  4.42225  2.77519  2.73123  3.46354  2.40513  3.72494  3.29354  2.67741  2.69355  4.24690  2.90347  2.73739  3.18146  2.89801  2.37887  2.77519  2.98518  4.58477  3.61503
          0.02690  4.02495  4.74730  0.61958  0.77255  0.48576  0.95510
    338   2.64016  0.86842  4.11054  3.62398  3.94200  3.31516  4.53051  3.06779  3.63868  3.00344  4.07576  3.85163  4.01672  4.00959  3.79237  2.90481  3.09654  2.80031  5.37633  4.21858    481 c x - -
          2.68618  4.42225  2.77519  2.73123  3.46354  2.40513  3.72494  3.29354  2.67741  2.69355  4.24690  2.90347  2.73739  3.18146  2.89801  2.37887  2.77519  2.98518  4.58477  3.61503
          0.02690  4.02495  4.74730  0.61958  0.77255  0.48576  0.95510
    339   1.90509  4.02560  3.54017  3.22967  4.31147  1.33714  4.26024  3.67981  3.24991  3.40348  4.22984  3.34044  3.69077  3.53844  3.54895  2.30777  2.44604  3.13509  5.66034  4.46287    482 g x - -
          2.68618  4.42225  2.77519  2.73123  3.46354  2.40513  3.72494  3.29354  2.67741  2.69355  4.24690  2.90347  2.73739  3.18146  2.89801  2.37887  2.77519  2.98518  4.58477  3.61503
          0.02690  4.02495  4.74730  0.61958  0.77255  0.48576  0.95510
    340   2.50234  4.88155  2.58815  1.98330  4.14753  3.37537  3.60459  3.50896  2.39639  3.15381  3.95495  2.88735  3.78722  2.65616  2.87045  2.60835  2.53969  2.88405  5.37415  3.94479    483 e x - -
          2.68618  4.42225  2.77519  2.73123  3.46354  2.40513  3.72494  3.29354  2.67741  2.69355  4.24690  2.90347  2.73739  3.18146  2.89801  2.37887  2.77519  2.98518  4.58477  3.61503
          0.02690  4.02495  4.74730  0.61958  0.77255  0.48576  0.95510
    341   2.76432  4.82132  2.88821  2.61112  3.85823  3.37101  3.79570  3.66353  2.56767  3.25902  4.16991  1.29750  3.91636  3.04556  2.94800  2.81691  3.06878  3.33486  4.81335  3.79488    484 n x - -
          2.68619  4.42226  2.77520  2.73124  3.46354  2.40513  3.72495  3.29355  2.67733  2.69355  4.24690  2.90347  2.73739  3.18145  2.89801  2.37887  2.77520  2.98519  4.58477  3.61504
          0.07591  2.74232  4.74730  0.46054  0.99681  0.48576  0.95510
    342   2.56316  4.19145  3.64172  3.07444  3.33453  3.57747  3.88823  2.07119  2.99572  2.38209  3.16683  3.41898  3.86889  3.28672  3.29764  2.43116  2.41600  2.31461  4.64854  3.60324    486 i x - -
          2.68618  4.42225  2.77519  2.73123  3.46354  2.40513  3.72494  3.29354  2.67741  2.69355  4.24690  2.90347  2.73739  3.18146  2.89801  2.37887  2.77519  2.98518  4.58477  3.61503
          0.03258  4.02495  4.25488  0.61958  0.77255  0.48576  0.95510
    343   2.57146  4.63571  3.06270  2.50454  3.50812  3.43220  3.58111  3.20324  2.29957  2.87887  3.71851  2.67628  3.82055  2.81514  2.77555  2.49294  2.46632  2.84997  5.16138  3.51327    487 k x - -
          2.68618  4.42225  2.77519  2.73123  3.46354  2.40513  3.72494  3.29354  2.67741  2.69355  4.24690  2.90347  2.73739  3.18146  2.89801  2.37887  2.77519  2.98518  4.58477  3.61503
          0.02705  4.01942  4.74176  0.61958  0.77255  0.48212  0.96095
    344   3.30211  4.64637  4.50793  4.06359  1.80144  4.22715  3.65561  2.89253  3.88696  2.12074  3.52719  4.01653  4.53893  3.97913  3.98677  3.56133  3.52706  2.87644  1.59585  2.19114    488 w x - -
          2.68618  4.42225  2.77519  2.73123  3.46354  2.40513  3.72494  3.29354  2.67741  2.69355  4.24690  2.90347  2.73739  3.18146  2.89801  2.37887  2.77519  2.98518  4.58477  3.61503
          0.02690  4.02495  4.74730  0.61958  0.77255  0.48576  0.95510
    345   2.37380  4.92809  2.50234  2.28638  4.22563  3.24414  3.61241  3.66714  2.38976  3.22941  4.02254  2.47348  3.78223  2.74611  2.89499  2.38465  2.52000  3.25759  5.43386  3.97154    489 e x - -
          2.68618  4.42225  2.77519  2.73123  3.46354  2.40513  3.72494  3.29354  2.67741  2.69355  4.24690  2.90347  2.73739  3.18146  2.89801  2.37887  2.77519  2.98518  4.58477  3.61503
          0.02690  4.02495  4.74730  0.61958  0.77255  0.48576  0.95510
    346   3.04649  4.43101  4.30458  3.97583  3.30944  4.25955  4.63262  1.35740  3.82959  1.47188  3.18442  4.23809  4.56552  4.09119  4.02816  3.60783  3.29248  1.89558  5.19148  3.98830    490 i x - -
          2.68618  4.42225  2.77519  2.73123  3.46354  2.40513  3.72494  3.29354  2.67741  2.69355  4.24690  2.90347  2.73739  3.18146  2.89801  2.37887  2.77519  2.98518  4.58477  3.61503
          0.02690  4.02495  4.74730  0.61958  0.77255  0.48576  0.95510
    347   2.45931  4.46658  3.14220  2.68114  3.86236  3.28303  3.70499  3.26313  2.64430  2.92774  3.73526  3.10823  3.81201  2.98937  3.03876  1.80301  2.18469  2.94577  4.95993  3.93131    491 s x - -
          2.68618  4.42225  2.77519  2.73123  3.46354  2.40513  3.72494  3.29354  2.67741  2.69355  4.24690  2.90347  2.73739  3.18146  2.89801  2.37887  2.77519  2.98518  4.58477  3.61503
          0.02690  4.02495  4.74730  0.61958  0.77255  0.48576  0.95510
    348   2.65852  4.50237  3.41161  3.28933  4.40318  0.71833  4.41700  3.96190  3.43727  3.45956  4.60648  3.53656  3.92679  3.77090  3.69468  2.82864  3.14237  3.49331  5.62347  4.49893    492 g x - -
          2.68618  4.42225  2.77519  2.73123  3.46354  2.40513  3.72494  3.29354  2.67741  2.69355  4.24690  2.90347  2.73739  3.18146  2.89801  2.37887  2.77519  2.98518  4.58477  3.61503
          0.02690  4.02495  4.74730  0.61958  0.77255  0.48576  0.95510
    349   2.74621  5.13404  2.10626  2.23044  4.50178  3.23658  3.62837  3.98275  2.60722  3.51970  4.33187  1.75213  3.81388  2.86404  3.12784  2.38111  2.90580  3.57618  5.69938  4.27647    493 n x - -
          2.68618  4.42225  2.77519  2.73123  3.46354  2.40513  3.72494  3.29354  2.67741  2.69355  4.24690  2.90347  2.73739  3.18146  2.89801  2.37887  2.77519  2.98518  4.58477  3.61503
          0.02690  4.02495  4.74730  0.61958  0.77255  0.48576  0.95510
    350   1.24516  4.20010  3.41783  3.14384  4.25463  1.96890  4.22330  3.59098  3.20751  3.25274  4.20026  3.31949  3.72797  3.50294  3.51734  2.45027  2.74919  3.10364  5.61539  4.39929    494 a x - -
          2.68618  4.42225  2.77519  2.73123  3.46354  2.40513  3.72494  3.29354  2.67741  2.69355  4.24690  2.90347  2.73739  3.18146  2.89801  2.37887  2.77519  2.98518  4.58477  3.61503
          0.02690  4.02495  4.74730  0.61958  0.77255  0.48576  0.95510
    351   2.27111  4.78654  2.90234  2.41964  4.07033  3.27570  3.62027  3.48954  2.31395  3.08443  3.89502  2.93445  3.68922  2.67519  2.63279  2.24897  2.59169  3.10935  5.31740  3.98297    495 s x - -
          2.68618  4.42225  2.77519  2.73123  3.46354  2.40513  3.72494  3.29354  2.67741  2.69355  4.24690  2.90347  2.73739  3.18146  2.89801  2.37887  2.77519  2.98518  4.58477  3.61503
          0.02690  4.02495  4.74730  0.61958  0.77255  0.48576  0.95510
    352   2.64343  4.65217  3.19025  2.60402  3.80614  3.49551  3.65954  3.23171  2.24901  2.35294  3.56783  3.07768  3.87455  2.55675  2.25359  2.73087  2.86519  2.81837  5.15646  3.88315    496 k x - -
          2.68618  4.42225  2.77519  2.73123  3.46354  2.40513  3.72494  3.29354  2.67741  2.69355  4.24690  2.90347  2.73739  3.18146  2.89801  2.37887  2.77519  2.98518  4.58477  3.61503
          0.02690  4.02495  4.74730  0.61958  0.77255  0.48576  0.95510
    353   2.69221  5.15686  2.06436  2.21563  4.46065  3.30740  3.59412  3.93035  2.44310  3.45480  4.24960  2.02641  3.72372  2.72102  3.00702  2.63536  2.63064  3.53352  5.63103  4.21507    497 n x - -
          2.68618  4.42225  2.77519  2.73123  3.46354  2.40513  3.72494  3.29354  2.67741  2.69355  4.24690  2.90347  2.73739  3.18146  2.89801  2.37887  2.77519  2.98518  4.58477  3.61503
          0.03258  4.02495  4.25488  0.61958  0.77255  0.48576  0.95510
    354   3.08487  4.40981  4.74762  4.23186  3.51301  4.41624  4.92304  1.16486  4.10858  1.96425  3.33272  4.46245  4.71764  4.36966  4.30689  3.73154  3.34308  1.42318  5.45068  4.25003    498 i x - -
          2.68618  4.42225  2.77519  2.73123  3.46354  2.40513  3.72494  3.29354  2.67741  2.69355  4.24690  2.90347  2.73739  3.18146  2.89801  2.37887  2.77519  2.98518  4.58477  3.61503
          0.02705  4.01942  4.74176  0.61958  0.77255  0.49162  0.94581
    355   2.76389  0.68552  4.31427  4.08896  4.04896  3.35393  4.70395  3.21923  3.91744  3.12711  4.25396  4.03697  4.07227  4.25764  4.01503  3.03551  3.24319  2.95337  5.43169  4.33503    499 C x - -
          2.68623  4.41847  2.77552  2.73164  3.46408  2.40433  3.72549  3.29408  2.67760  2.69383  4.24744  2.90362  2.73707  3.18125  2.89845  2.37878  2.77481  2.98555  4.58405  3.61476
          0.16672  1.87363        *  2.75560  0.06568  0.00000        *
//
