# Supplementary material for: Remote homology clustering identifies lowly conserved families of effector proteins in plant-pathogenic fungi
Source: Microb Genom. 2021 Sep 1;7(9):000637. doi: 10.1099/mgen.0.000637 (PMC8715435; doi:10.1099/mgen.0.000637)
Supplement: Supplementary material 16 [file mgen-7-0637-s0016.zip › hmms/markov-PC_04NETZ.hmm]

HMMER3/f [3.3 | Nov 2019]
NAME  markov-PC_04NETZ
LENG  174
ALPH  amino
RF    yes
MM    no
CONS  yes
CS    no
MAP   yes
DATE  Thu Jul 23 09:28:32 2020
NSEQ  5
EFFN  1.000977
CKSUM 2639818282
STATS LOCAL MSV      -10.2667  0.70713
STATS LOCAL VITERBI  -11.0481  0.70713
STATS LOCAL FORWARD   -4.8165  0.70713
HMM          A        C        D        E        F        G        H        I        K        L        M        N        P        Q        R        S        T        V        W        Y   
            m->m     m->i     m->d     i->m     i->i     d->m     d->d
  COMPO   2.57256  4.30082  2.85087  2.52574  3.28113  2.95853  3.63906  2.86723  2.59698  2.58091  3.63294  3.05959  3.47911  3.09719  2.82506  2.67885  2.85307  2.63529  4.25998  3.55085
          2.68618  4.42225  2.77519  2.73123  3.46354  2.40513  3.72494  3.29354  2.67741  2.69355  4.24690  2.90347  2.73739  3.18146  2.89801  2.37887  2.77519  2.98518  4.58477  3.61503
          0.11508  4.19040  2.36907  0.61958  0.77255  0.00000        *
      1   3.16391  4.67981  4.30240  3.91905  3.32881  4.00881  4.60162  2.52816  3.67299  1.89411  0.99988  4.16660  4.47578  4.04272  3.85033  3.53405  3.47640  2.55958  5.19649  3.97569      1 m x - -
          2.68618  4.42225  2.77519  2.73123  3.46354  2.40513  3.72494  3.29354  2.67741  2.69355  4.24690  2.90347  2.73739  3.18146  2.89801  2.37887  2.77519  2.98518  4.58477  3.61503
          0.02492  4.10024  4.82259  0.61958  0.77255  0.58849  0.81005
      2   3.07590  5.24868  3.46659  2.78745  4.70991  3.70595  3.62940  4.05162  1.65086  3.47197  4.32468  3.20427  4.06047  2.24530  1.38399  3.05677  3.23531  3.72058  5.50783  4.33164      2 r x - -
          2.68618  4.42225  2.77519  2.73123  3.46354  2.40513  3.72494  3.29354  2.67741  2.69355  4.24690  2.90347  2.73739  3.18146  2.89801  2.37887  2.77519  2.98518  4.58477  3.61503
          0.02492  4.10024  4.82259  0.61958  0.77255  0.58849  0.81005
      3   3.40329  4.73830  4.72637  4.28325  1.22149  4.42622  4.15008  2.53807  4.12595  1.47435  3.19903  4.34023  4.70450  4.21510  4.22041  3.80715  3.63979  2.61854  4.35922  2.77739      3 f x - -
          2.68618  4.42225  2.77519  2.73123  3.46354  2.40513  3.72494  3.29354  2.67741  2.69355  4.24690  2.90347  2.73739  3.18146  2.89801  2.37887  2.77519  2.98518  4.58477  3.61503
          0.02492  4.10024  4.82259  0.61958  0.77255  0.58849  0.81005
      4   2.29316  4.26529  3.39114  3.06720  4.35977  1.81258  4.18369  3.78322  3.13378  3.44903  4.26272  3.28878  3.74206  3.42650  3.48286  1.63429  2.05693  3.24126  5.68061  4.45010      4 s x - -
          2.68618  4.42225  2.77519  2.73123  3.46354  2.40513  3.72494  3.29354  2.67741  2.69355  4.24690  2.90347  2.73739  3.18146  2.89801  2.37887  2.77519  2.98518  4.58477  3.61503
          0.02492  4.10024  4.82259  0.61958  0.77255  0.58849  0.81005
      5   2.17183  4.28257  3.67754  3.14221  3.54011  3.56502  4.03385  2.16572  3.07904  2.49659  3.47712  3.48111  2.46772  3.38266  3.40192  2.87270  2.88302  2.02956  5.05414  3.83042      5 v x - -
          2.68618  4.42225  2.77519  2.73123  3.46354  2.40513  3.72494  3.29354  2.67741  2.69355  4.24690  2.90347  2.73739  3.18146  2.89801  2.37887  2.77519  2.98518  4.58477  3.61503
          0.02492  4.10024  4.82259  0.61958  0.77255  0.58849  0.81005
      6   3.21224  4.57580  4.64744  4.27678  3.53782  4.30351  4.96818  0.83322  4.10944  2.08365  3.44432  4.49114  4.71836  4.43803  4.28083  3.82617  3.50961  1.87972  5.47155  4.22563      6 i x - -
          2.68618  4.42225  2.77519  2.73123  3.46354  2.40513  3.72494  3.29354  2.67741  2.69355  4.24690  2.90347  2.73739  3.18146  2.89801  2.37887  2.77519  2.98518  4.58477  3.61503
          0.02492  4.10024  4.82259  0.61958  0.77255  0.58849  0.81005
      7   3.39200  4.71969  4.83289  4.33876  1.78453  4.51114  4.43625  2.39522  4.18992  1.00838  3.01297  4.47580  4.73835  4.26591  4.28095  3.88052  3.61850  2.52666  4.65831  3.20417      7 l x - -
          2.68618  4.42225  2.77519  2.73123  3.46354  2.40513  3.72494  3.29354  2.67741  2.69355  4.24690  2.90347  2.73739  3.18146  2.89801  2.37887  2.77519  2.98518  4.58477  3.61503
          0.02492  4.10024  4.82259  0.61958  0.77255  0.58849  0.81005
      8   2.57629  4.38677  3.51015  3.09498  3.63419  3.39332  4.04428  2.96353  3.00290  1.82299  3.70435  3.40975  3.96116  3.37398  3.31029  1.59529  2.92747  2.73421  5.15136  3.84410      8 s x - -
          2.68618  4.42225  2.77519  2.73123  3.46354  2.40513  3.72494  3.29354  2.67741  2.69355  4.24690  2.90347  2.73739  3.18146  2.89801  2.37887  2.77519  2.98518  4.58477  3.61503
          0.02492  4.10024  4.82259  0.61958  0.77255  0.58849  0.81005
      9   1.98865  4.30026  4.09164  3.54070  3.35439  3.86802  4.26819  1.91723  3.43248  2.10118  2.20460  3.82380  4.25225  3.70252  3.67895  3.17992  3.03993  2.13076  5.03072  3.84484      9 i x - -
          2.68618  4.42225  2.77519  2.73123  3.46354  2.40513  3.72494  3.29354  2.67741  2.69355  4.24690  2.90347  2.73739  3.18146  2.89801  2.37887  2.77519  2.98518  4.58477  3.61503
          0.02492  4.10024  4.82259  0.61958  0.77255  0.58849  0.81005
     10   3.29401  4.59582  4.93488  4.41335  3.28611  4.60693  4.99758  1.24932  4.24995  1.27138  3.10107  4.65047  4.83007  4.43847  4.39044  3.98773  3.53472  1.93996  5.34476  4.19930     10 i x - -
          2.68618  4.42225  2.77519  2.73123  3.46354  2.40513  3.72494  3.29354  2.67741  2.69355  4.24690  2.90347  2.73739  3.18146  2.89801  2.37887  2.77519  2.98518  4.58477  3.61503
          0.02492  4.10024  4.82259  0.61958  0.77255  0.58849  0.81005
     11   3.40329  4.73830  4.72637  4.28325  1.22149  4.42622  4.15008  2.53807  4.12595  1.47435  3.19903  4.34023  4.70450  4.21510  4.22041  3.80715  3.63979  2.61854  4.35922  2.77739     11 f x - -
          2.68618  4.42225  2.77519  2.73123  3.46354  2.40513  3.72494  3.29354  2.67741  2.69355  4.24690  2.90347  2.73739  3.18146  2.89801  2.37887  2.77519  2.98518  4.58477  3.61503
          0.02492  4.10024  4.82259  0.61958  0.77255  0.58849  0.81005
     12   3.74947  4.95351  4.74231  4.45336  1.05502  4.48087  3.51441  3.40915  4.29137  2.71962  3.99936  4.15417  4.78343  4.22437  4.29646  3.85611  3.96945  3.34185  3.64265  1.29138     12 f x - -
          2.68618  4.42225  2.77519  2.73123  3.46354  2.40513  3.72494  3.29354  2.67741  2.69355  4.24690  2.90347  2.73739  3.18146  2.89801  2.37887  2.77519  2.98518  4.58477  3.61503
          0.02492  4.10024  4.82259  0.61958  0.77255  0.58849  0.81005
     13   2.65674  4.27130  3.86973  3.37044  3.49809  2.64602  4.17705  2.39442  3.27157  2.05263  3.45655  3.64995  4.11584  3.58098  3.54372  2.98419  2.95409  1.48906  5.07430  3.84543     13 v x - -
          2.68618  4.42225  2.77519  2.73123  3.46354  2.40513  3.72494  3.29354  2.67741  2.69355  4.24690  2.90347  2.73739  3.18146  2.89801  2.37887  2.77519  2.98518  4.58477  3.61503
          0.02492  4.10024  4.82259  0.61958  0.77255  0.58849  0.81005
     14   2.31322  4.25717  3.45811  3.14147  4.27917  3.04202  4.21264  3.64185  3.15503  3.36997  4.22036  3.33728  3.76738  3.47666  3.47306  1.34540  1.72407  3.15440  5.63314  4.40080     14 s x - -
          2.68618  4.42225  2.77519  2.73123  3.46354  2.40513  3.72494  3.29354  2.67741  2.69355  4.24690  2.90347  2.73739  3.18146  2.89801  2.37887  2.77519  2.98518  4.58477  3.61503
          0.02492  4.10024  4.82259  0.61958  0.77255  0.58849  0.81005
     15   2.74676  4.34438  4.00117  3.52697  3.59382  3.73621  4.36288  1.64134  3.40528  2.35754  3.50049  3.79377  4.22948  3.73930  3.67159  3.10767  1.71104  2.08059  5.26011  4.03680     15 i x - -
          2.68618  4.42225  2.77519  2.73123  3.46354  2.40513  3.72494  3.29354  2.67741  2.69355  4.24690  2.90347  2.73739  3.18146  2.89801  2.37887  2.77519  2.98518  4.58477  3.61503
          0.02492  4.10024  4.82259  0.61958  0.77255  0.58849  0.81005
     16   2.61269  4.45909  3.36688  2.82520  3.69106  3.49119  3.81200  2.18689  2.64280  2.72885  3.63348  3.23934  3.92701  3.07101  2.43246  2.06125  2.87377  2.74971  5.08823  3.83257     16 s x - -
          2.68618  4.42225  2.77519  2.73123  3.46354  2.40513  3.72494  3.29354  2.67741  2.69355  4.24690  2.90347  2.73739  3.18146  2.89801  2.37887  2.77519  2.98518  4.58477  3.61503
          0.02492  4.10024  4.82259  0.61958  0.77255  0.58849  0.81005
     17   3.27677  5.04304  3.37885  3.16748  3.46909  3.66136  0.74090  4.01534  3.00546  3.47777  4.54327  3.56520  4.22929  3.53838  3.25444  3.34716  3.59037  3.74636  4.92964  3.41475     17 h x - -
          2.68618  4.42225  2.77519  2.73123  3.46354  2.40513  3.72494  3.29354  2.67741  2.69355  4.24690  2.90347  2.73739  3.18146  2.89801  2.37887  2.77519  2.98518  4.58477  3.61503
          0.02492  4.10024  4.82259  0.61958  0.77255  0.58849  0.81005
     18   3.16458  4.45805  4.93588  4.44640  3.63209  4.54924  5.15190  1.14559  4.33746  2.11685  3.42669  4.65100  4.84980  4.59532  4.52512  3.94667  3.43086  1.22126  5.62644  4.42344     18 i x - -
          2.68618  4.42225  2.77519  2.73123  3.46354  2.40513  3.72494  3.29354  2.67741  2.69355  4.24690  2.90347  2.73739  3.18146  2.89801  2.37887  2.77519  2.98518  4.58477  3.61503
          0.02492  4.10024  4.82259  0.61958  0.77255  0.58849  0.81005
     19   2.71522  4.61515  3.36464  2.76090  3.68767  3.58053  3.70727  3.16990  2.41181  2.37857  3.69325  3.19840  3.95317  2.48726  2.07581  2.83673  2.93209  2.92441  3.17834  3.74816     19 r x - -
          2.68618  4.42225  2.77519  2.73123  3.46354  2.40513  3.72494  3.29354  2.67741  2.69355  4.24690  2.90347  2.73739  3.18146  2.89801  2.37887  2.77519  2.98518  4.58477  3.61503
          0.02492  4.10024  4.82259  0.61958  0.77255  0.58849  0.81005
     20   2.87375  0.57593  4.43694  4.23286  4.17920  3.44325  4.83057  3.36714  4.06350  3.26926  4.40003  4.16003  4.16737  4.40049  4.14530  3.14496  3.36010  3.09468  5.53992  4.46359     20 C x - -
          2.68618  4.42225  2.77519  2.73123  3.46354  2.40513  3.72494  3.29354  2.67741  2.69355  4.24690  2.90347  2.73739  3.18146  2.89801  2.37887  2.77519  2.98518  4.58477  3.61503
          0.02492  4.10024  4.82259  0.61958  0.77255  0.58849  0.81005
     21   2.00207  4.55381  2.90918  2.66116  4.40472  1.90003  3.97159  3.84437  2.87456  3.46894  4.28773  1.94924  3.79198  3.16755  3.29910  2.57672  2.88278  3.36287  5.67840  4.36921     21 g x - -
          2.68618  4.42225  2.77519  2.73123  3.46354  2.40513  3.72494  3.29354  2.67741  2.69355  4.24690  2.90347  2.73739  3.18146  2.89801  2.37887  2.77519  2.98518  4.58477  3.61503
          0.02492  4.10024  4.82259  0.61958  0.77255  0.58849  0.81005
     22   2.56198  4.49036  3.29233  3.10715  4.50895  2.09296  4.30577  4.00497  3.27030  3.64953  4.51740  3.39734  1.07554  3.58225  3.59300  2.71335  3.02782  3.48695  5.73189  4.57591     22 p x - -
          2.68618  4.42225  2.77519  2.73123  3.46354  2.40513  3.72494  3.29354  2.67741  2.69355  4.24690  2.90347  2.73739  3.18146  2.89801  2.37887  2.77519  2.98518  4.58477  3.61503
          0.02492  4.10024  4.82259  0.61958  0.77255  0.58849  0.81005
     23   2.64332  4.85746  2.43294  2.39952  4.08193  3.39028  3.66370  3.53700  2.49511  3.13879  3.95994  2.48886  3.82806  2.82421  2.96510  2.66567  2.19874  3.20714  5.35788  2.97553     23 t x - -
          2.68624  4.42231  2.77526  2.73129  3.46360  2.40519  3.72501  3.29360  2.67747  2.69361  4.24696  2.90353  2.73746  3.18153  2.89807  2.37893  2.77474  2.98461  4.58483  3.61509
          0.24212  1.57508  4.82259  0.66970  0.71716  0.58849  0.81005
     24   2.86927  5.32533  1.60810  2.20450  4.73424  2.04777  3.80326  4.24650  2.77990  3.75971  4.58654  2.20136  3.86494  2.96430  3.34778  2.79795  3.17054  3.80536  5.92174  4.45248     26 d x - -
          2.68618  4.42225  2.77519  2.73123  3.46354  2.40513  3.72494  3.29354  2.67741  2.69355  4.24690  2.90347  2.73739  3.18146  2.89801  2.37887  2.77519  2.98518  4.58477  3.61503
          0.02492  4.10024  4.82259  0.61958  0.77255  0.58849  0.81005
     25   3.25114  5.39551  0.63924  2.50691  4.80707  3.39846  4.15418  4.45070  3.28481  4.02052  5.00949  3.07254  4.06780  3.39780  3.82754  3.19177  3.59657  4.06745  5.92951  4.64991     27 D x - -
          2.68618  4.42225  2.77519  2.73123  3.46354  2.40513  3.72494  3.29354  2.67741  2.69355  4.24690  2.90347  2.73739  3.18146  2.89801  2.37887  2.77519  2.98518  4.58477  3.61503
          0.02492  4.10024  4.82259  0.61958  0.77255  0.58849  0.81005
     26   3.20210  4.48529  4.96389  4.43568  3.47052  4.59516  5.06911  1.21717  4.32420  1.64139  3.26204  4.65363  4.83747  4.52325  4.48475  3.96614  3.44803  1.45810  5.47982  4.32714     28 i x - -
          2.68618  4.42225  2.77519  2.73123  3.46354  2.40513  3.72494  3.29354  2.67741  2.69355  4.24690  2.90347  2.73739  3.18146  2.89801  2.37887  2.77519  2.98518  4.58477  3.61503
          0.02492  4.10024  4.82259  0.61958  0.77255  0.42650  1.05783
     27   2.68702  5.10361  2.36626  1.73370  4.40479  3.39663  3.63921  3.86152  2.15182  3.38662  3.18998  2.87704  3.82746  2.75928  2.89383  2.65844  2.92341  3.46938  5.55747  4.16497     29 e x - -
          2.68618  4.42225  2.77519  2.73123  3.46354  2.40513  3.72494  3.29354  2.67741  2.69355  4.24690  2.90347  2.73739  3.18146  2.89801  2.37887  2.77519  2.98518  4.58477  3.61503
          0.02275  4.19040  4.91275  0.61958  0.77255  0.48576  0.95510
     28   2.72560  5.15896  2.33222  2.32067  4.49874  2.67864  3.67076  3.96991  2.44950  3.47868  4.25635  2.13846  3.84222  2.79369  2.19088  2.68860  2.97231  3.55995  5.63422  4.23245     30 n x - -
          2.68618  4.42225  2.77519  2.73123  3.46354  2.40513  3.72494  3.29354  2.67741  2.69355  4.24690  2.90347  2.73739  3.18146  2.89801  2.37887  2.77519  2.98518  4.58477  3.61503
          0.02275  4.19040  4.91275  0.61958  0.77255  0.48576  0.95510
     29   2.63927  4.39580  3.45771  2.88425  3.49797  3.59258  3.81422  2.88638  2.75747  2.05789  3.48089  3.29923  3.97027  2.66826  2.63932  2.84043  2.86825  2.33419  4.93814  2.89197     31 l x - -
          2.68618  4.42225  2.77519  2.73123  3.46354  2.40513  3.72494  3.29354  2.67741  2.69355  4.24690  2.90347  2.73739  3.18146  2.89801  2.37887  2.77519  2.98518  4.58477  3.61503
          0.02275  4.19040  4.91275  0.61958  0.77255  0.48576  0.95510
     30   3.21795  5.32638  3.67389  2.94633  4.83363  3.80649  3.69464  4.15884  1.09684  3.55898  4.43327  3.32769  4.15917  2.82432  1.56606  3.20219  3.36534  3.83865  5.56304  4.42605     32 k x - -
          2.68618  4.42225  2.77519  2.73123  3.46354  2.40513  3.72494  3.29354  2.67741  2.69355  4.24690  2.90347  2.73739  3.18146  2.89801  2.37887  2.77519  2.98518  4.58477  3.61503
          0.02275  4.19040  4.91275  0.61958  0.77255  0.48576  0.95510
     31   1.49333  4.29657  4.09804  3.69191  3.85524  3.50511  4.52660  2.42413  3.61476  2.67244  3.76050  3.81936  4.13843  3.90872  3.86138  2.92953  3.01021  1.38432  5.47973  4.26826     33 v x - -
          2.68618  4.42225  2.77519  2.73123  3.46354  2.40513  3.72494  3.29354  2.67741  2.69355  4.24690  2.90347  2.73739  3.18146  2.89801  2.37887  2.77519  2.98518  4.58477  3.61503
          0.02275  4.19040  4.91275  0.61958  0.77255  0.48576  0.95510
     32   3.21065  4.53277  4.90630  4.33741  3.24911  4.49536  4.84778  1.79569  4.21245  1.48799  1.72867  4.54414  4.72429  4.33382  4.32564  3.83388  3.43869  1.79860  5.22592  4.13670     34 l x - -
          2.68618  4.42225  2.77519  2.73123  3.46354  2.40513  3.72494  3.29354  2.67741  2.69355  4.24690  2.90347  2.73739  3.18146  2.89801  2.37887  2.77519  2.98518  4.58477  3.61503
          0.02275  4.19040  4.91275  0.61958  0.77255  0.48576  0.95510
     33   2.00211  4.34890  4.46168  3.94179  3.63848  4.08963  4.66360  1.67716  3.84806  2.35393  3.50296  4.16328  4.49814  4.11667  4.07762  3.44401  3.19372  1.26495  5.37442  4.16698     35 v x - -
          2.68618  4.42225  2.77519  2.73123  3.46354  2.40513  3.72494  3.29354  2.67741  2.69355  4.24690  2.90347  2.73739  3.18146  2.89801  2.37887  2.77519  2.98518  4.58477  3.61503
          0.02275  4.19040  4.91275  0.61958  0.77255  0.48576  0.95510
     34   3.33012  4.61745  5.02013  4.51614  3.41142  4.67516  5.11449  0.99462  4.34949  1.55139  3.23131  4.73980  4.91187  4.56403  4.49467  4.07153  3.57823  1.87284  5.46711  4.29335     36 i x - -
          2.68618  4.42225  2.77519  2.73123  3.46354  2.40513  3.72494  3.29354  2.67741  2.69355  4.24690  2.90347  2.73739  3.18146  2.89801  2.37887  2.77519  2.98518  4.58477  3.61503
          0.02275  4.19040  4.91275  0.61958  0.77255  0.48576  0.95510
     35   1.70249  4.31315  3.59683  3.15742  3.98061  3.24900  4.15386  3.15415  3.12432  2.99249  3.90856  3.41411  1.87640  3.43874  3.45768  2.64083  2.84605  2.24818  5.41013  4.18134     37 a x - -
          2.68618  4.42225  2.77519  2.73123  3.46354  2.40513  3.72494  3.29354  2.67741  2.69355  4.24690  2.90347  2.73739  3.18146  2.89801  2.37887  2.77519  2.98518  4.58477  3.61503
          0.02275  4.19040  4.91275  0.61958  0.77255  0.48576  0.95510
     36   3.88995  5.07576  4.80468  4.54042  1.61977  4.57009  3.55629  3.56416  4.37670  2.85633  4.15161  4.22105  4.87532  4.30333  4.37934  3.95587  4.11103  3.49571  3.67909  0.76783     38 y x - -
          2.68618  4.42225  2.77519  2.73123  3.46354  2.40513  3.72494  3.29354  2.67741  2.69355  4.24690  2.90347  2.73739  3.18146  2.89801  2.37887  2.77519  2.98518  4.58477  3.61503
          0.02275  4.19040  4.91275  0.61958  0.77255  0.48576  0.95510
     37   2.94564  5.01646  3.46898  2.79727  4.33141  3.68164  3.68981  3.68419  1.83603  3.22063  2.96557  3.22597  4.04299  2.84062  1.40170  2.98245  3.13409  3.39645  5.39700  4.18093     39 r x - -
          2.68618  4.42225  2.77519  2.73123  3.46354  2.40513  3.72494  3.29354  2.67741  2.69355  4.24690  2.90347  2.73739  3.18146  2.89801  2.37887  2.77519  2.98518  4.58477  3.61503
          0.02275  4.19040  4.91275  0.61958  0.77255  0.48576  0.95510
     38   2.79444  5.30257  1.91447  1.98337  4.61348  3.36987  2.42041  4.10216  2.16616  3.58974  4.36921  2.83200  3.85827  2.81613  3.00607  2.73148  3.04075  3.68006  5.73344  4.30295     40 d x - -
          2.68618  4.42225  2.77519  2.73123  3.46354  2.40513  3.72494  3.29354  2.67741  2.69355  4.24690  2.90347  2.73739  3.18146  2.89801  2.37887  2.77519  2.98518  4.58477  3.61503
          0.13407  4.19040  2.20426  0.61958  0.77255  0.48576  0.95510
     39   2.75203  4.32741  3.91673  3.37821  2.55336  3.77291  4.09352  2.47075  3.28085  1.84459  3.26819  3.68094  4.16948  3.55754  3.54840  3.07905  1.84735  2.35230  4.84956  3.55301     41 l x - -
          2.68618  4.42225  2.77519  2.73123  3.46354  2.40513  3.72494  3.29354  2.67741  2.69355  4.24690  2.90347  2.73739  3.18146  2.89801  2.37887  2.77519  2.98518  4.58477  3.61503
          0.02539  4.08173  4.80407  0.61958  0.77255  0.60730  0.78706
     40   2.73029  4.99831  1.71922  2.33577  4.54237  3.22553  3.84810  4.03873  2.80391  3.61733  4.45290  2.86722  3.84214  3.02424  3.32167  1.55501  3.06870  3.60032  5.78379  4.36911     42 s x - -
          2.68618  4.42225  2.77519  2.73123  3.46354  2.40513  3.72494  3.29354  2.67741  2.69355  4.24690  2.90347  2.73739  3.18146  2.89801  2.37887  2.77519  2.98518  4.58477  3.61503
          0.02539  4.08173  4.80407  0.61958  0.77255  0.60730  0.78706
     41   2.88026  5.43368  1.68358  1.86365  4.72675  3.29323  3.73009  4.23233  2.63963  3.71810  4.52963  2.74954  3.85467  1.97199  3.18422  2.78690  3.14553  3.80573  5.86937  4.39823     43 d x - -
          2.68618  4.42225  2.77519  2.73123  3.46354  2.40513  3.72494  3.29354  2.67741  2.69355  4.24690  2.90347  2.73739  3.18146  2.89801  2.37887  2.77519  2.98518  4.58477  3.61503
          0.02539  4.08173  4.80407  0.61958  0.77255  0.60730  0.78706
     42   2.94630  4.69587  3.66253  3.59101  4.71979  0.46864  4.69375  4.37499  3.80046  4.00125  4.98220  3.82752  4.09338  4.10841  4.00896  3.12500  3.44381  3.86287  5.75481  4.83043     44 G x - -
          2.68618  4.42225  2.77519  2.73123  3.46354  2.40513  3.72494  3.29354  2.67741  2.69355  4.24690  2.90347  2.73739  3.18146  2.89801  2.37887  2.77519  2.98518  4.58477  3.61503
          0.02539  4.08173  4.80407  0.61958  0.77255  0.41664  1.07664
     43   2.65951  4.96477  2.94454  2.42580  4.28599  3.42667  3.64354  3.72143  2.36561  3.27174  4.06349  2.49679  3.83933  2.42518  2.45541  2.33539  2.24618  3.35376  5.45881  4.10833     45 t x - -
          2.68621  4.42228  2.77523  2.73126  3.46357  2.40516  3.72498  3.29357  2.67744  2.69358  4.24693  2.90350  2.73743  3.18108  2.89804  2.37890  2.77496  2.98522  4.58480  3.61506
          0.22870  1.62414  4.91275  0.24066  1.54228  0.48576  0.95510
     44   2.86128  5.06151  3.22374  2.64708  4.44038  3.57485  3.67754  3.83196  2.15593  3.34590  4.17908  3.11476  3.97256  2.06186  1.63851  2.87014  2.50098  3.49153  5.48255  4.22016     47 r x - -
          2.68618  4.42225  2.77519  2.73123  3.46354  2.40513  3.72494  3.29354  2.67741  2.69355  4.24690  2.90347  2.73739  3.18146  2.89801  2.37887  2.77519  2.98518  4.58477  3.61503
          0.02275  4.19040  4.91275  0.61958  0.77255  0.48576  0.95510
     45   3.21507  4.49407  5.03856  4.55444  3.72254  4.63112  5.26391  1.34395  4.45177  2.20850  3.50998  4.74775  4.92803  4.71278  4.63716  4.03503  3.48235  0.95937  5.72539  4.51457     48 v x - -
          2.68618  4.42225  2.77519  2.73123  3.46354  2.40513  3.72494  3.29354  2.67741  2.69355  4.24690  2.90347  2.73739  3.18146  2.89801  2.37887  2.77519  2.98518  4.58477  3.61503
          0.02275  4.19040  4.91275  0.61958  0.77255  0.48576  0.95510
     46   3.53286  4.90759  4.69961  4.35262  3.28962  4.38255  4.91030  2.52191  4.11804  0.56339  3.23374  4.59787  4.77059  4.40836  4.23719  4.00927  3.81661  2.63961  5.27156  4.06442     49 L x - -
          2.68618  4.42225  2.77519  2.73123  3.46354  2.40513  3.72494  3.29354  2.67741  2.69355  4.24690  2.90347  2.73739  3.18146  2.89801  2.37887  2.77519  2.98518  4.58477  3.61503
          0.02275  4.19040  4.91275  0.61958  0.77255  0.48576  0.95510
     47   3.53286  4.90759  4.69961  4.35262  3.28962  4.38255  4.91030  2.52191  4.11804  0.56339  3.23374  4.59787  4.77059  4.40836  4.23719  4.00927  3.81661  2.63961  5.27156  4.06442     50 L x - -
          2.68618  4.42225  2.77519  2.73123  3.46354  2.40513  3.72494  3.29354  2.67741  2.69355  4.24690  2.90347  2.73739  3.18146  2.89801  2.37887  2.77519  2.98518  4.58477  3.61503
          0.02275  4.19040  4.91275  0.61958  0.77255  0.48576  0.95510
     48   1.93592  4.26712  3.66338  3.25078  4.10870  3.15694  4.23567  3.33386  3.22308  3.15883  4.04226  3.43882  3.84561  3.52440  3.54199  1.28264  2.81697  2.28588  5.51659  4.29590     51 s x - -
          2.68618  4.42225  2.77519  2.73123  3.46354  2.40513  3.72494  3.29354  2.67741  2.69355  4.24690  2.90347  2.73739  3.18146  2.89801  2.37887  2.77519  2.98518  4.58477  3.61503
          0.02275  4.19040  4.91275  0.61958  0.77255  0.48576  0.95510
     49   2.63657  4.25350  3.68805  3.11933  2.38288  3.65278  3.88212  2.71128  2.56675  2.16069  3.34932  3.46256  4.02723  3.32247  3.32518  2.91601  2.47478  2.50820  4.74905  2.76522     52 l x - -
          2.68618  4.42225  2.77519  2.73123  3.46354  2.40513  3.72494  3.29354  2.67741  2.69355  4.24690  2.90347  2.73739  3.18146  2.89801  2.37887  2.77519  2.98518  4.58477  3.61503
          0.02275  4.19040  4.91275  0.61958  0.77255  0.48576  0.95510
     50   2.71548  4.48929  3.62250  3.17747  3.65185  3.54778  4.12218  2.93461  3.05676  2.50859  2.13918  3.51693  1.61534  3.43662  3.35930  2.93010  3.03868  2.76837  5.21007  3.96527     53 p x - -
          2.68618  4.42225  2.77519  2.73123  3.46354  2.40513  3.72494  3.29354  2.67741  2.69355  4.24690  2.90347  2.73739  3.18146  2.89801  2.37887  2.77519  2.98518  4.58477  3.61503
          0.02275  4.19040  4.91275  0.61958  0.77255  0.48576  0.95510
     51   2.91994  5.30277  2.12224  2.39069  4.65237  3.43038  3.76867  4.11936  1.23986  3.62720  4.45302  2.93468  3.94302  2.91234  2.89424  2.86829  3.17125  3.72811  5.74219  4.37186     54 k x - -
          2.68601  4.42236  2.77531  2.73134  3.46365  2.40524  3.72506  3.29365  2.67724  2.69338  4.24701  2.90289  2.73722  3.18158  2.89812  2.37898  2.77531  2.98530  4.58488  3.61514
          0.13407  2.13605  4.91275  1.41914  0.27697  0.48576  0.95510
     52   2.80732  5.22263  2.22141  2.33421  4.58269  2.64771  3.72370  4.05085  1.48452  3.56021  4.35723  2.88387  3.88247  2.85776  2.96064  2.76330  3.06241  3.64347  5.70808  4.31187     61 k x - -
          2.68618  4.42225  2.77519  2.73123  3.46354  2.40513  3.72494  3.29354  2.67741  2.69355  4.24690  2.90347  2.73739  3.18146  2.89801  2.37887  2.77519  2.98518  4.58477  3.61503
          0.02275  4.19040  4.91275  0.61958  0.77255  0.48576  0.95510
     53   2.56499  4.62540  3.07278  2.63581  4.07777  2.59432  3.82265  3.49483  2.67302  2.54137  3.96793  2.53483  3.85167  3.01361  3.09808  1.77765  2.87505  3.14427  5.38849  4.08266     62 s x - -
          2.68618  4.42225  2.77519  2.73123  3.46354  2.40513  3.72494  3.29354  2.67741  2.69355  4.24690  2.90347  2.73739  3.18146  2.89801  2.37887  2.77519  2.98518  4.58477  3.61503
          0.11845  4.19040  2.33755  0.61958  0.77255  0.48576  0.95510
     54   1.45650  4.23449  3.46767  3.25335  4.43815  1.36484  4.35625  3.81207  3.37266  3.54395  4.38761  3.39059  3.76310  3.64384  3.66864  2.48049  2.80287  3.25518  5.77238  4.58106     63 g x - -
          2.68618  4.42225  2.77519  2.73123  3.46354  2.40513  3.72494  3.29354  2.67741  2.69355  4.24690  2.90347  2.73739  3.18146  2.89801  2.37887  2.77519  2.98518  4.58477  3.61503
          0.02501  4.09696  4.81931  0.61958  0.77255  0.42470  1.06122
     55   2.82543  5.36696  2.13050  1.74967  4.68397  3.35830  3.70891  4.18038  1.92334  3.65694  4.43753  2.30461  3.86552  2.83552  3.05980  2.75132  3.07630  3.74682  5.79593  4.34980     64 e x - -
          2.68618  4.42225  2.77519  2.73123  3.46354  2.40513  3.72494  3.29354  2.67741  2.69355  4.24690  2.90347  2.73739  3.18146  2.89801  2.37887  2.77519  2.98518  4.58477  3.61503
          0.02275  4.19040  4.91275  0.61958  0.77255  0.48576  0.95510
     56   2.97203  5.53211  1.93211  1.25759  4.84776  2.44361  3.82376  4.36248  2.79844  3.85211  4.67743  2.78678  3.91661  2.97849  3.37954  2.86983  3.25309  3.92630  6.00743  4.51595     65 e x - -
          2.68618  4.42225  2.77519  2.73123  3.46354  2.40513  3.72494  3.29354  2.67741  2.69355  4.24690  2.90347  2.73739  3.18146  2.89801  2.37887  2.77519  2.98518  4.58477  3.61503
          0.02275  4.19040  4.91275  0.61958  0.77255  0.48576  0.95510
     57   3.02158  5.14279  3.50850  2.81400  4.50875  3.71554  3.67606  3.86129  1.36737  2.63327  4.21702  3.23643  4.06938  2.81352  1.71453  3.03217  3.19627  3.55628  5.46376  4.26122     66 k x - -
          2.68618  4.42225  2.77519  2.73123  3.46354  2.40513  3.72494  3.29354  2.67741  2.69355  4.24690  2.90347  2.73739  3.18146  2.89801  2.37887  2.77519  2.98518  4.58477  3.61503
          0.02275  4.19040  4.91275  0.61958  0.77255  0.48576  0.95510
     58   2.59491  4.43993  3.53370  3.16230  3.90263  1.24428  4.16321  3.22260  3.10517  2.92042  2.53928  3.45835  3.97465  3.46973  3.41277  2.78615  2.97976  2.94495  5.35766  4.10401     67 g x - -
          2.68618  4.42225  2.77519  2.73123  3.46354  2.40513  3.72494  3.29354  2.67741  2.69355  4.24690  2.90347  2.73739  3.18146  2.89801  2.37887  2.77519  2.98518  4.58477  3.61503
          0.02275  4.19040  4.91275  0.61958  0.77255  0.48576  0.95510
     59   2.76648  4.38274  3.74866  3.19503  2.88019  3.74516  2.90351  2.87915  3.10581  2.15343  3.49445  3.51181  3.00663  3.38526  3.40048  3.01005  2.99618  2.67320  3.07587  2.14449     68 y x - -
          2.68618  4.42225  2.77519  2.73123  3.46354  2.40513  3.72494  3.29354  2.67741  2.69355  4.24690  2.90347  2.73739  3.18146  2.89801  2.37887  2.77519  2.98518  4.58477  3.61503
          0.02275  4.19040  4.91275  0.61958  0.77255  0.48576  0.95510
     60   2.52639  2.01139  3.98108  3.46220  3.46522  2.68861  4.14161  2.72093  3.33518  2.50632  2.21533  3.63554  4.00420  3.60935  3.55925  2.83088  2.85589  2.49491  4.97525  3.77382     69 c x - -
          2.68618  4.42225  2.77519  2.73123  3.46354  2.40513  3.72494  3.29354  2.67741  2.69355  4.24690  2.90347  2.73739  3.18146  2.89801  2.37887  2.77519  2.98518  4.58477  3.61503
          0.02275  4.19040  4.91275  0.61958  0.77255  0.48576  0.95510
     61   3.69399  5.00537  4.67852  4.46385  0.60659  4.28648  4.06136  3.19148  4.36623  2.49231  3.88029  4.39402  4.74567  4.44846  4.40656  3.93974  3.99921  3.20383  4.23571  2.57093     70 F x - -
          2.68618  4.42225  2.77519  2.73123  3.46354  2.40513  3.72494  3.29354  2.67741  2.69355  4.24690  2.90347  2.73739  3.18146  2.89801  2.37887  2.77519  2.98518  4.58477  3.61503
          0.02275  4.19040  4.91275  0.61958  0.77255  0.48576  0.95510
     62   2.60359  4.39206  3.71134  3.33341  3.87655  3.40807  4.28828  2.87170  3.26958  2.79933  3.85095  3.58121  1.50096  3.61581  3.55995  2.83764  2.99689  1.74573  5.40287  4.16112     71 p x - -
          2.68618  4.42225  2.77519  2.73123  3.46354  2.40513  3.72494  3.29354  2.67741  2.69355  4.24690  2.90347  2.73739  3.18146  2.89801  2.37887  2.77519  2.98518  4.58477  3.61503
          0.02275  4.19040  4.91275  0.61958  0.77255  0.48576  0.95510
     63   3.40258  5.19508  3.92920  3.38796  4.63281  3.81317  4.10796  4.20759  2.43633  3.66571  4.66768  3.71787  4.30948  3.32136  0.58543  3.47785  3.65266  3.92015  5.59185  4.50243     72 R x - -
          2.68618  4.42225  2.77519  2.73123  3.46354  2.40513  3.72494  3.29354  2.67741  2.69355  4.24690  2.90347  2.73739  3.18146  2.89801  2.37887  2.77519  2.98518  4.58477  3.61503
          0.02275  4.19040  4.91275  0.61958  0.77255  0.48576  0.95510
     64   3.11031  4.84180  3.84813  3.79358  4.90657  0.37264  4.88233  4.59553  4.01741  4.20499  5.19181  4.01393  4.24194  4.31700  4.20710  3.29318  3.61600  4.06216  5.90556  5.02332     73 G x - -
          2.68618  4.42225  2.77519  2.73123  3.46354  2.40513  3.72494  3.29354  2.67741  2.69355  4.24690  2.90347  2.73739  3.18146  2.89801  2.37887  2.77519  2.98518  4.58477  3.61503
          0.02275  4.19040  4.91275  0.61958  0.77255  0.48576  0.95510
     65   2.38532  5.03711  3.05695  2.55694  4.35223  3.51739  2.38426  3.79161  1.57684  3.32743  4.15183  3.04987  3.93425  2.82227  2.58859  2.81332  3.03295  3.44619  5.46971  4.16205     74 k x - -
          2.68618  4.42225  2.77519  2.73123  3.46354  2.40513  3.72494  3.29354  2.67741  2.69355  4.24690  2.90347  2.73739  3.18146  2.89801  2.37887  2.77519  2.98518  4.58477  3.61503
          0.02275  4.19040  4.91275  0.61958  0.77255  0.48576  0.95510
     66   2.79439  4.33425  4.06437  3.53206  3.41786  3.84971  4.27672  2.32572  3.41679  1.71376  3.34366  3.81511  2.88384  3.70631  3.66795  3.17246  3.06040  1.50838  5.07023  3.86491     75 v x - -
          2.68618  4.42225  2.77519  2.73123  3.46354  2.40513  3.72494  3.29354  2.67741  2.69355  4.24690  2.90347  2.73739  3.18146  2.89801  2.37887  2.77519  2.98518  4.58477  3.61503
          0.02275  4.19040  4.91275  0.61958  0.77255  0.48576  0.95510
     67   2.73823  5.20193  2.11957  2.33599  4.53933  3.41088  3.64192  4.00816  1.85273  3.49228  4.26226  2.47843  3.84787  2.75623  2.40311  2.69422  2.97172  3.59286  5.62444  4.23260     76 k x - -
          2.68618  4.42225  2.77519  2.73123  3.46354  2.40513  3.72494  3.29354  2.67741  2.69355  4.24690  2.90347  2.73739  3.18146  2.89801  2.37887  2.77519  2.98518  4.58477  3.61503
          0.02275  4.19040  4.91275  0.61958  0.77255  0.48576  0.95510
     68   2.67324  4.71350  3.12189  2.02694  3.91638  3.51161  3.72128  3.23364  2.21554  2.24554  3.78858  3.08563  3.90687  2.90761  2.90674  2.75335  2.90328  2.56350  5.24261  3.94905     77 e x - -
          2.68618  4.42225  2.77519  2.73123  3.46354  2.40513  3.72494  3.29354  2.67741  2.69355  4.24690  2.90347  2.73739  3.18146  2.89801  2.37887  2.77519  2.98518  4.58477  3.61503
          0.02275  4.19040  4.91275  0.61958  0.77255  0.48576  0.95510
     69   2.36034  4.98381  2.52512  1.97248  4.26965  3.41253  3.62235  3.71150  2.38754  3.26265  3.10900  2.90928  3.81624  2.74609  2.51766  2.62960  2.86880  3.34139  5.45557  4.08487     78 e x - -
          2.68618  4.42225  2.77519  2.73123  3.46354  2.40513  3.72494  3.29354  2.67741  2.69355  4.24690  2.90347  2.73739  3.18146  2.89801  2.37887  2.77519  2.98518  4.58477  3.61503
          0.02275  4.19040  4.91275  0.61958  0.77255  0.48576  0.95510
     70   3.09261  5.71865  1.32945  1.33801  5.00168  3.31507  3.88547  4.54217  2.93681  4.02215  4.88301  2.77123  3.95360  3.05436  3.55889  2.95767  3.38680  4.09808  6.16441  4.63385     79 d x - -
          2.68618  4.42225  2.77519  2.73123  3.46354  2.40513  3.72494  3.29354  2.67741  2.69355  4.24690  2.90347  2.73739  3.18146  2.89801  2.37887  2.77519  2.98518  4.58477  3.61503
          0.02275  4.19040  4.91275  0.61958  0.77255  0.48576  0.95510
     71   2.29219  4.69248  3.03788  1.74738  4.00865  3.46183  3.83851  3.12092  2.69076  2.97982  3.88418  3.11661  3.93195  3.03362  3.11631  2.77625  2.94943  2.11596  5.37348  4.06951     80 e x - -
          2.68618  4.42225  2.77519  2.73123  3.46354  2.40513  3.72494  3.29354  2.67741  2.69355  4.24690  2.90347  2.73739  3.18146  2.89801  2.37887  2.77519  2.98518  4.58477  3.61503
          0.21877  4.19040  1.70729  0.61958  0.77255  0.48576  0.95510
     72   1.93941  4.43498  2.99313  2.67305  4.28056  2.27560  3.91764  3.71600  2.81353  3.34041  4.15329  2.35904  3.72761  3.11405  3.23253  2.02413  2.78278  3.24214  5.56504  4.27289     81 a x - -
          2.68618  4.42225  2.77519  2.73123  3.46354  2.40513  3.72494  3.29354  2.67741  2.69355  4.24690  2.90347  2.73739  3.18146  2.89801  2.37887  2.77519  2.98518  4.58477  3.61503
          0.02761  3.99924  4.72159  0.61958  0.77255  0.37952  1.15261
     73   3.02329  5.53209  1.55650  2.22692  4.85760  3.31286  3.88866  4.42665  2.91404  3.93280  4.78820  1.37619  3.94515  3.06202  3.50315  2.92274  3.32826  3.98615  6.05476  4.55182     82 n x - -
          2.68618  4.42225  2.77519  2.73123  3.46354  2.40513  3.72494  3.29354  2.67741  2.69355  4.24690  2.90347  2.73739  3.18146  2.89801  2.37887  2.77519  2.98518  4.58477  3.61503
          0.02275  4.19040  4.91275  0.61958  0.77255  0.48576  0.95510
     74   2.74859  5.17376  1.99338  2.02991  4.49394  3.36364  3.69938  3.95899  2.53531  3.48743  4.27653  2.85306  2.91264  2.83129  3.04658  2.70893  2.13550  3.55914  5.66409  4.25172     83 d x - -
          2.68618  4.42225  2.77519  2.73123  3.46354  2.40513  3.72494  3.29354  2.67741  2.69355  4.24690  2.90347  2.73739  3.18146  2.89801  2.37887  2.77519  2.98518  4.58477  3.61503
          0.02275  4.19040  4.91275  0.61958  0.77255  0.48576  0.95510
     75   2.64722  4.52760  3.31150  2.73843  3.67886  2.88754  3.75145  3.07436  2.59090  2.16499  3.62180  3.18989  3.93126  2.59011  2.49950  2.78848  2.87486  2.82479  3.43257  3.78935     84 l x - -
          2.68618  4.42225  2.77519  2.73123  3.46354  2.40513  3.72494  3.29354  2.67741  2.69355  4.24690  2.90347  2.73739  3.18146  2.89801  2.37887  2.77519  2.98518  4.58477  3.61503
          0.02275  4.19040  4.91275  0.61958  0.77255  0.48576  0.95510
     76   2.09656  4.58648  3.18153  2.64142  3.79496  3.48927  3.74263  3.15231  2.60302  2.48376  3.69985  2.66120  3.89328  2.50682  3.01569  2.72879  2.85818  2.49525  5.15580  3.87288     85 a x - -
          2.68618  4.42225  2.77519  2.73123  3.46354  2.40513  3.72494  3.29354  2.67741  2.69355  4.24690  2.90347  2.73739  3.18146  2.89801  2.37887  2.77519  2.98518  4.58477  3.61503
          0.02275  4.19040  4.91275  0.61958  0.77255  0.48576  0.95510
     77   1.57416  4.25559  3.71407  3.38509  4.25641  3.11281  4.37011  3.41406  3.36031  3.27990  4.18539  3.50017  3.84868  3.66881  3.64314  2.56320  1.25954  3.00269  5.66784  4.46762     86 t x - -
          2.68618  4.42225  2.77519  2.73123  3.46354  2.40513  3.72494  3.29354  2.67741  2.69355  4.24690  2.90347  2.73739  3.18146  2.89801  2.37887  2.77519  2.98518  4.58477  3.61503
          0.02275  4.19040  4.91275  0.61958  0.77255  0.48576  0.95510
     78   0.63770  4.38374  3.81784  3.63855  4.40095  3.19720  4.61821  3.57665  3.66398  3.44235  4.44833  3.69737  3.96763  3.97721  3.88340  2.73610  3.03623  3.17382  5.79479  4.63569     87 A x - -
          2.68618  4.42225  2.77519  2.73123  3.46354  2.40513  3.72494  3.29354  2.67741  2.69355  4.24690  2.90347  2.73739  3.18146  2.89801  2.37887  2.77519  2.98518  4.58477  3.61503
          0.02275  4.19040  4.91275  0.61958  0.77255  0.48576  0.95510
     79   2.07497  3.29701  3.32916  2.77595  3.63664  3.51036  3.79742  2.55815  2.73176  2.69602  3.57433  2.71427  3.91785  2.56617  3.11852  2.75961  2.84053  2.73969  5.04280  3.78670     88 a x - -
          2.68618  4.42225  2.77519  2.73123  3.46354  2.40513  3.72494  3.29354  2.67741  2.69355  4.24690  2.90347  2.73739  3.18146  2.89801  2.37887  2.77519  2.98518  4.58477  3.61503
          0.02275  4.19040  4.91275  0.61958  0.77255  0.48576  0.95510
     80   3.40258  5.19508  3.92920  3.38796  4.63281  3.81317  4.10796  4.20759  2.43633  3.66571  4.66768  3.71787  4.30948  3.32136  0.58543  3.47785  3.65266  3.92015  5.59185  4.50243     89 R x - -
          2.68618  4.42225  2.77519  2.73123  3.46354  2.40513  3.72494  3.29354  2.67741  2.69355  4.24690  2.90347  2.73739  3.18146  2.89801  2.37887  2.77519  2.98518  4.58477  3.61503
          0.02275  4.19040  4.91275  0.61958  0.77255  0.48576  0.95510
     81   3.26865  5.40823  2.67445  0.64482  4.80098  3.51060  4.14165  4.32154  3.06625  3.89214  4.86550  3.16656  4.13428  3.35905  3.49899  3.22573  3.57960  3.97712  5.91104  4.65038     90 E x - -
          2.68618  4.42225  2.77519  2.73123  3.46354  2.40513  3.72494  3.29354  2.67741  2.69355  4.24690  2.90347  2.73739  3.18146  2.89801  2.37887  2.77519  2.98518  4.58477  3.61503
          0.02275  4.19040  4.91275  0.61958  0.77255  0.48576  0.95510
     82   2.85490  4.45834  4.05138  3.58433  3.44851  3.81071  4.37103  2.47815  3.41508  1.21758  3.36376  3.85361  4.28381  3.75889  3.65512  3.18905  2.03728  2.38853  5.18633  3.97896     91 l x - -
          2.68618  4.42225  2.77519  2.73123  3.46354  2.40513  3.72494  3.29354  2.67741  2.69355  4.24690  2.90347  2.73739  3.18146  2.89801  2.37887  2.77519  2.98518  4.58477  3.61503
          0.02275  4.19040  4.91275  0.61958  0.77255  0.48576  0.95510
     83   2.93785  5.28661  2.93624  2.14227  4.67323  3.54303  3.67842  4.08640  1.34211  3.54220  4.35891  3.02147  3.97161  2.31695  2.49497  2.89506  3.14634  3.71013  5.63012  4.33292     92 k x - -
          2.68618  4.42225  2.77519  2.73123  3.46354  2.40513  3.72494  3.29354  2.67741  2.69355  4.24690  2.90347  2.73739  3.18146  2.89801  2.37887  2.77519  2.98518  4.58477  3.61503
          0.02275  4.19040  4.91275  0.61958  0.77255  0.48576  0.95510
     84   3.26865  5.40823  2.67445  0.64482  4.80098  3.51060  4.14165  4.32154  3.06625  3.89214  4.86550  3.16656  4.13428  3.35905  3.49899  3.22573  3.57960  3.97712  5.91104  4.65038     93 E x - -
          2.68618  4.42225  2.77519  2.73123  3.46354  2.40513  3.72494  3.29354  2.67741  2.69355  4.24690  2.90347  2.73739  3.18146  2.89801  2.37887  2.77519  2.98518  4.58477  3.61503
          0.02275  4.19040  4.91275  0.61958  0.77255  0.48576  0.95510
     85   3.26865  5.40823  2.67445  0.64482  4.80098  3.51060  4.14165  4.32154  3.06625  3.89214  4.86550  3.16656  4.13428  3.35905  3.49899  3.22573  3.57960  3.97712  5.91104  4.65038     94 E x - -
          2.68618  4.42225  2.77519  2.73123  3.46354  2.40513  3.72494  3.29354  2.67741  2.69355  4.24690  2.90347  2.73739  3.18146  2.89801  2.37887  2.77519  2.98518  4.58477  3.61503
          0.02275  4.19040  4.91275  0.61958  0.77255  0.48576  0.95510
     86   2.36461  4.28981  3.56433  3.27041  4.31493  3.09268  4.31391  3.65358  3.27251  3.40825  4.27195  3.43110  3.82968  3.59711  3.56793  1.94883  1.09592  3.17694  5.68560  4.46168     95 t x - -
          2.68618  4.42225  2.77519  2.73123  3.46354  2.40513  3.72494  3.29354  2.67741  2.69355  4.24690  2.90347  2.73739  3.18146  2.89801  2.37887  2.77519  2.98518  4.58477  3.61503
          0.02275  4.19040  4.91275  0.61958  0.77255  0.48576  0.95510
     87   2.90913  5.06419  2.63464  1.92144  4.67126  1.12745  4.02854  4.14663  2.95537  3.73711  4.60961  3.05327  3.98312  3.22950  3.40399  2.92306  3.26012  3.72775  5.86098  4.54269     96 g x - -
          2.68618  4.42225  2.77519  2.73123  3.46354  2.40513  3.72494  3.29354  2.67741  2.69355  4.24690  2.90347  2.73739  3.18146  2.89801  2.37887  2.77519  2.98518  4.58477  3.61503
          0.02275  4.19040  4.91275  0.61958  0.77255  0.48576  0.95510
     88   3.14298  4.61045  4.20231  3.74329  1.63995  4.05015  3.67783  3.12498  3.64509  2.68999  3.74899  3.84164  4.41971  3.80762  3.83492  2.40865  3.38284  2.95327  3.98606  1.43479     97 y x - -
          2.68618  4.42225  2.77519  2.73123  3.46354  2.40513  3.72494  3.29354  2.67741  2.69355  4.24690  2.90347  2.73739  3.18146  2.89801  2.37887  2.77519  2.98518  4.58477  3.61503
          0.02275  4.19040  4.91275  0.61958  0.77255  0.48576  0.95510
     89   2.73419  5.02575  2.89325  1.73782  4.35928  3.44362  3.67851  3.77764  2.36820  3.33041  4.13887  2.96755  3.87922  2.81362  2.32765  2.73130  2.19000  3.41652  5.51262  4.17195     98 e x - -
          2.68618  4.42225  2.77519  2.73123  3.46354  2.40513  3.72494  3.29354  2.67741  2.69355  4.24690  2.90347  2.73739  3.18146  2.89801  2.37887  2.77519  2.98518  4.58477  3.61503
          0.02275  4.19040  4.91275  0.61958  0.77255  0.48576  0.95510
     90   2.56905  4.69648  2.83875  2.61416  4.52841  2.01149  3.97792  4.00457  2.87629  3.59208  4.40107  1.69554  3.84168  3.16033  3.32308  2.08196  2.96112  3.50522  5.77450  4.43611     99 n x - -
          2.68618  4.42225  2.77519  2.73123  3.46354  2.40513  3.72494  3.29354  2.67741  2.69355  4.24690  2.90347  2.73739  3.18146  2.89801  2.37887  2.77519  2.98518  4.58477  3.61503
          0.02275  4.19040  4.91275  0.61958  0.77255  0.48576  0.95510
     91   2.09655  4.50816  3.35683  2.79137  3.66674  3.57031  3.80373  2.95992  2.09704  2.28994  2.88476  3.23646  3.95834  3.05406  3.02766  2.81690  2.89125  2.73488  5.08134  3.82880    100 a x - -
          2.68618  4.42225  2.77519  2.73123  3.46354  2.40513  3.72494  3.29354  2.67741  2.69355  4.24690  2.90347  2.73739  3.18146  2.89801  2.37887  2.77519  2.98518  4.58477  3.61503
          0.02275  4.19040  4.91275  0.61958  0.77255  0.48576  0.95510
     92   2.73362  4.29165  3.88669  3.33387  3.32779  3.78290  2.53732  1.87169  3.20273  2.33518  3.35927  3.64867  4.16082  3.51519  3.46790  3.07306  2.97428  1.78693  4.89170  3.63056    101 v x - -
          2.68618  4.42225  2.77519  2.73123  3.46354  2.40513  3.72494  3.29354  2.67741  2.69355  4.24690  2.90347  2.73739  3.18146  2.89801  2.37887  2.77519  2.98518  4.58477  3.61503
          0.02275  4.19040  4.91275  0.61958  0.77255  0.48576  0.95510
     93   2.61346  4.44527  3.32555  2.77496  2.55882  2.90630  3.78571  2.97688  2.38410  2.36371  3.55196  3.21704  3.01258  3.06043  3.10552  2.78076  2.84962  2.73519  5.00634  3.74183    102 l x - -
          2.68618  4.42225  2.77519  2.73123  3.46354  2.40513  3.72494  3.29354  2.67741  2.69355  4.24690  2.90347  2.73739  3.18146  2.89801  2.37887  2.77519  2.98518  4.58477  3.61503
          0.02275  4.19040  4.91275  0.61958  0.77255  0.48576  0.95510
     94   2.66695  5.02728  2.83849  2.37050  4.33532  3.40518  2.95070  3.78950  2.39992  3.32771  4.11118  2.52773  2.95931  2.40809  2.86608  2.10974  2.90544  3.40845  5.50546  4.13020    103 s x - -
          2.68618  4.42225  2.77519  2.73123  3.46354  2.40513  3.72494  3.29354  2.67741  2.69355  4.24690  2.90347  2.73739  3.18146  2.89801  2.37887  2.77519  2.98518  4.58477  3.61503
          0.02275  4.19040  4.91275  0.61958  0.77255  0.48576  0.95510
     95   2.61277  4.42267  3.36433  2.82958  2.79727  3.53227  3.81692  2.53852  2.79952  2.66204  3.55715  2.38473  3.94379  3.11837  3.17758  2.14336  2.86107  2.70835  4.97271  3.67924    104 s x - -
          2.68618  4.42225  2.77519  2.73123  3.46354  2.40513  3.72494  3.29354  2.67741  2.69355  4.24690  2.90347  2.73739  3.18146  2.89801  2.37887  2.77519  2.98518  4.58477  3.61503
          0.02275  4.19040  4.91275  0.61958  0.77255  0.48576  0.95510
     96   2.84009  5.36738  2.06410  1.73562  4.67809  2.22400  3.72786  4.17218  2.21094  3.66094  4.45023  2.81232  3.87182  2.86044  3.12071  2.76594  3.09587  3.74566  5.81163  4.36209    105 e x - -
          2.68618  4.42225  2.77519  2.73123  3.46354  2.40513  3.72494  3.29354  2.67741  2.69355  4.24690  2.90347  2.73739  3.18146  2.89801  2.37887  2.77519  2.98518  4.58477  3.61503
          0.02275  4.19040  4.91275  0.61958  0.77255  0.48576  0.95510
     97   2.31026  4.47583  3.33766  2.17162  3.64986  3.56542  3.83826  2.86191  2.76557  2.64289  2.51383  3.24830  3.96362  3.09918  3.15355  2.81730  2.88475  2.27598  5.08599  3.82994    106 e x - -
          2.68618  4.42225  2.77519  2.73123  3.46354  2.40513  3.72494  3.29354  2.67741  2.69355  4.24690  2.90347  2.73739  3.18146  2.89801  2.37887  2.77519  2.98518  4.58477  3.61503
          0.02275  4.19040  4.91275  0.61958  0.77255  0.48576  0.95510
     98   2.62719  4.74365  3.01095  2.20102  3.97620  3.44504  3.69190  3.38631  2.51963  3.01409  3.84631  3.01317  3.05095  2.86565  2.96721  2.37943  2.50024  3.08129  5.27841  2.68520    107 e x - -
          2.68618  4.42225  2.77519  2.73123  3.46354  2.40513  3.72494  3.29354  2.67741  2.69355  4.24690  2.90347  2.73739  3.18146  2.89801  2.37887  2.77519  2.98518  4.58477  3.61503
          0.34341  4.19040  1.28913  0.61958  0.77255  0.48576  0.95510
     99   2.73092  4.86986  2.88610  2.51204  4.22144  3.35651  3.65486  3.72015  2.23936  3.27454  4.13375  1.92810  3.84821  2.82474  2.00549  2.75655  2.99512  3.37095  5.37926  4.06950    108 n . - -
          2.68618  4.42225  2.77519  2.73123  3.46354  2.40513  3.72494  3.29354  2.67741  2.69355  4.24690  2.90347  2.73739  3.18146  2.89801  2.37887  2.77519  2.98518  4.58477  3.61503
          0.03122  3.87821  4.60056  0.61958  0.77255  0.61383  0.77930
    100   3.44507  4.74661  4.54230  4.16671  1.58174  4.25501  3.55878  3.12233  3.98161  2.45622  3.71517  4.03235  4.58546  4.03994  4.05149  3.63923  3.67622  3.06446  1.51624  2.02929    109 w x - -
          2.68618  4.42225  2.77519  2.73123  3.46354  2.40513  3.72494  3.29354  2.67741  2.69355  4.24690  2.90347  2.73739  3.18146  2.89801  2.37887  2.77519  2.98518  4.58477  3.61503
          0.14258  3.98958  2.16824  0.61958  0.77255  0.69141  0.69489
    101   2.05519  4.81428  2.55963  1.64793  4.25267  3.22721  3.74895  3.55694  2.60064  3.25172  4.13949  2.87176  3.79645  2.93221  3.03331  2.68704  2.96668  3.22176  5.52608  4.17975    110 e . - -
          2.68620  4.42098  2.77519  2.73095  3.46324  2.40522  3.72446  3.29333  2.67771  2.69329  4.24720  2.90377  2.73770  3.18131  2.89831  2.37896  2.77519  2.98548  4.58322  3.61463
          0.52629  1.82386  1.39510  2.26461  0.10967  0.46020  0.99738
    102   3.19844  4.58356  4.46739  3.99627  1.64429  4.23608  4.11231  2.37215  3.85209  1.37105  3.06498  4.14708  4.52921  4.00268  3.99831  3.60211  3.43765  2.43265  4.39453  2.85890    127 l x - -
          2.68618  4.42225  2.77519  2.73123  3.46354  2.40513  3.72494  3.29354  2.67741  2.69355  4.24690  2.90347  2.73739  3.18146  2.89801  2.37887  2.77519  2.98518  4.58477  3.61503
          0.03088  3.88900  4.61135  0.61958  0.77255  0.34257  1.23768
    103   2.67842  4.98528  2.37062  1.91854  4.27432  3.39976  3.67671  3.67786  2.48733  3.27504  4.07988  2.91277  3.84190  2.81512  2.97195  2.67662  2.21623  2.75638  5.49484  4.12386    128 e x - -
          2.68618  4.42225  2.77519  2.73123  3.46354  2.40513  3.72494  3.29354  2.67741  2.69355  4.24690  2.90347  2.73739  3.18146  2.89801  2.37887  2.77519  2.98518  4.58477  3.61503
          0.02275  4.19040  4.91275  0.61958  0.77255  0.48576  0.95510
    104   2.83917  5.25905  2.55109  1.39486  4.58718  3.37781  3.73918  4.05823  2.54373  3.57369  4.38230  2.86754  3.89221  2.36313  3.01346  2.32197  3.09583  3.66011  5.73369  4.32645    129 e x - -
          2.68618  4.42225  2.77519  2.73123  3.46354  2.40513  3.72494  3.29354  2.67741  2.69355  4.24690  2.90347  2.73739  3.18146  2.89801  2.37887  2.77519  2.98518  4.58477  3.61503
          0.02275  4.19040  4.91275  0.61958  0.77255  0.48576  0.95510
    105   2.66843  4.86618  3.02676  2.48818  3.07462  3.46785  3.65790  3.53380  1.95637  3.12070  3.94328  2.99957  3.04450  2.20143  2.80911  2.69745  2.89754  3.21132  5.33959  4.00738    130 k x - -
          2.68618  4.42225  2.77519  2.73123  3.46354  2.40513  3.72494  3.29354  2.67741  2.69355  4.24690  2.90347  2.73739  3.18146  2.89801  2.37887  2.77519  2.98518  4.58477  3.61503
          0.02275  4.19040  4.91275  0.61958  0.77255  0.48576  0.95510
    106   2.83325  5.14314  2.63205  1.99584  4.41172  2.62862  1.77277  3.91318  2.55619  3.46204  4.28961  2.92021  3.91053  2.91520  2.99947  2.80860  3.09064  3.54768  5.61725  4.23113    131 h x - -
          2.68618  4.42225  2.77519  2.73123  3.46354  2.40513  3.72494  3.29354  2.67741  2.69355  4.24690  2.90347  2.73739  3.18146  2.89801  2.37887  2.77519  2.98518  4.58477  3.61503
          0.02275  4.19040  4.91275  0.61958  0.77255  0.48576  0.95510
    107   1.97435  4.49370  3.24519  2.74653  3.81891  3.39301  3.83315  3.22816  2.73862  2.90250  3.76287  3.17611  2.49809  3.07015  3.14068  2.29719  2.84689  2.93029  5.19575  2.88027    132 a x - -
          2.68618  4.42225  2.77519  2.73123  3.46354  2.40513  3.72494  3.29354  2.67741  2.69355  4.24690  2.90347  2.73739  3.18146  2.89801  2.37887  2.77519  2.98518  4.58477  3.61503
          0.02275  4.19040  4.91275  0.61958  0.77255  0.48576  0.95510
    108   2.73565  5.01074  3.05625  1.99172  4.31485  3.50000  3.63872  2.88029  1.82746  3.26875  4.07575  3.00418  3.88810  2.76850  2.31483  2.73751  2.95374  3.37621  5.44330  4.12571    133 k x - -
          2.68618  4.42225  2.77519  2.73123  3.46354  2.40513  3.72494  3.29354  2.67741  2.69355  4.24690  2.90347  2.73739  3.18146  2.89801  2.37887  2.77519  2.98518  4.58477  3.61503
          0.02275  4.19040  4.91275  0.61958  0.77255  0.48576  0.95510
    109   2.66885  5.10435  2.42589  1.91480  4.41280  3.39330  3.62494  3.87756  2.14754  3.39240  3.10491  2.51193  3.81614  2.74004  2.87980  2.63864  2.90418  3.47588  5.55479  4.15812    134 e x - -
          2.68618  4.42225  2.77519  2.73123  3.46354  2.40513  3.72494  3.29354  2.67741  2.69355  4.24690  2.90347  2.73739  3.18146  2.89801  2.37887  2.77519  2.98518  4.58477  3.61503
          0.02275  4.19040  4.91275  0.61958  0.77255  0.48576  0.95510
    110   2.35301  4.81227  3.01058  2.18881  4.04904  3.45273  3.66320  3.46534  2.44559  3.07222  3.89341  2.99262  3.06504  2.82043  2.52246  2.67734  2.87081  3.14847  5.31496  2.71491    135 e x - -
          2.68618  4.42225  2.77519  2.73123  3.46354  2.40513  3.72494  3.29354  2.67741  2.69355  4.24690  2.90347  2.73739  3.18146  2.89801  2.37887  2.77519  2.98518  4.58477  3.61503
          0.02275  4.19040  4.91275  0.61958  0.77255  0.48576  0.95510
    111   2.78425  4.35428  3.85398  3.30706  2.40107  3.78513  3.83565  2.78858  3.21377  2.43810  3.42786  3.59380  4.15232  2.71352  3.48174  3.06101  3.01554  2.18081  4.45518  1.89421    136 y x - -
          2.68619  4.42227  2.77521  2.73125  3.46355  2.40514  3.72496  3.29356  2.67742  2.69356  4.24691  2.90348  2.73741  3.18148  2.89771  2.37888  2.77521  2.98520  4.58478  3.61505
          0.12242  2.22683  4.91275  0.34293  1.23679  0.48576  0.95510
    112   2.69386  4.97159  1.91328  2.42376  4.26577  3.42064  3.68669  3.66813  2.45128  3.26502  4.08352  2.95113  3.86074  2.82757  2.19356  2.69931  2.93900  2.71563  5.48098  4.12148    138 d x - -
          2.68618  4.42225  2.77519  2.73123  3.46354  2.40513  3.72494  3.29354  2.67741  2.69355  4.24690  2.90347  2.73739  3.18146  2.89801  2.37887  2.77519  2.98518  4.58477  3.61503
          0.02275  4.19040  4.91275  0.61958  0.77255  0.48576  0.95510
    113   2.85004  4.40297  2.79478  3.38250  3.61696  3.93058  4.30336  1.50942  3.36575  2.42805  3.51332  3.75568  4.31256  3.65932  3.69163  3.23630  3.10106  1.57951  5.24853  4.01086    139 i x - -
          2.68618  4.42225  2.77519  2.73123  3.46354  2.40513  3.72494  3.29354  2.67741  2.69355  4.24690  2.90347  2.73739  3.18146  2.89801  2.37887  2.77519  2.98518  4.58477  3.61503
          0.02275  4.19040  4.91275  0.61958  0.77255  0.48576  0.95510
    114   2.87549  5.06803  3.27219  2.66895  4.45810  3.59295  3.67344  3.83441  1.51487  3.35045  4.18206  3.13048  3.98213  2.80758  2.04162  2.88498  2.15105  3.49577  5.48021  4.22896    140 k x - -
          2.68618  4.42225  2.77519  2.73123  3.46354  2.40513  3.72494  3.29354  2.67741  2.69355  4.24690  2.90347  2.73739  3.18146  2.89801  2.37887  2.77519  2.98518  4.58477  3.61503
          0.02275  4.19040  4.91275  0.61958  0.77255  0.48576  0.95510
    115   2.76735  4.24231  4.16390  3.58889  2.65049  3.88171  4.19412  2.06396  3.48104  2.07023  2.60747  3.83703  4.23309  3.70762  3.68752  3.17490  1.89866  2.24841  4.86874  3.67893    141 t x - -
          2.68618  4.42225  2.77519  2.73123  3.46354  2.40513  3.72494  3.29354  2.67741  2.69355  4.24690  2.90347  2.73739  3.18146  2.89801  2.37887  2.77519  2.98518  4.58477  3.61503
          0.02275  4.19040  4.91275  0.61958  0.77255  0.48576  0.95510
    116   2.65993  4.58998  3.23505  2.69144  2.54780  3.53419  2.54392  3.15476  2.24803  2.81408  3.68820  3.15565  3.92649  2.98117  2.97777  2.77795  2.50852  2.89616  5.04562  3.71590    142 k x - -
          2.68618  4.42225  2.77519  2.73123  3.46354  2.40513  3.72494  3.29354  2.67741  2.69355  4.24690  2.90347  2.73739  3.18146  2.89801  2.37887  2.77519  2.98518  4.58477  3.61503
          0.02275  4.19040  4.91275  0.61958  0.77255  0.48576  0.95510
    117   2.26776  4.30467  3.72060  3.18461  3.52757  3.60468  4.05450  2.59155  3.11245  2.10972  3.47194  3.51882  2.47410  3.41615  3.42544  2.91111  2.91284  1.86122  5.04629  3.82602    143 v x - -
          2.68618  4.42225  2.77519  2.73123  3.46354  2.40513  3.72494  3.29354  2.67741  2.69355  4.24690  2.90347  2.73739  3.18146  2.89801  2.37887  2.77519  2.98518  4.58477  3.61503
          0.02275  4.19040  4.91275  0.61958  0.77255  0.48576  0.95510
    118   3.76540  5.01735  4.65555  4.31907  1.33733  4.48733  2.38547  3.61677  4.17453  2.96467  4.17732  4.11423  4.79184  4.16634  4.24261  3.83392  3.97852  3.49347  3.67203  1.13409    144 y x - -
          2.68618  4.42225  2.77519  2.73123  3.46354  2.40513  3.72494  3.29354  2.67741  2.69355  4.24690  2.90347  2.73739  3.18146  2.89801  2.37887  2.77519  2.98518  4.58477  3.61503
          0.02275  4.19040  4.91275  0.61958  0.77255  0.48576  0.95510
    119   2.98253  4.36745  4.55693  3.99717  3.39646  4.20986  4.59995  1.77632  3.88076  1.42015  3.25872  4.22114  4.52757  4.09956  4.06319  3.53387  2.55421  1.66301  5.18211  4.01761    145 l x - -
          2.68618  4.42225  2.77519  2.73123  3.46354  2.40513  3.72494  3.29354  2.67741  2.69355  4.24690  2.90347  2.73739  3.18146  2.89801  2.37887  2.77519  2.98518  4.58477  3.61503
          0.02275  4.19040  4.91275  0.61958  0.77255  0.48576  0.95510
    120   1.28316  4.28776  4.02329  3.62465  3.89682  3.41839  4.48285  2.56404  3.55192  2.74175  3.81135  3.74879  4.07384  3.84889  3.80664  2.84647  2.97235  1.62633  5.49104  4.27941    146 a x - -
          2.68618  4.42225  2.77519  2.73123  3.46354  2.40513  3.72494  3.29354  2.67741  2.69355  4.24690  2.90347  2.73739  3.18146  2.89801  2.37887  2.77519  2.98518  4.58477  3.61503
          0.02275  4.19040  4.91275  0.61958  0.77255  0.48576  0.95510
    121   2.78511  5.21328  2.80251  1.70014  4.55209  3.44661  2.88997  4.00769  2.00449  3.48948  4.27283  2.91896  3.87917  2.35821  2.71392  2.74323  3.01180  3.60686  5.61357  4.24714    147 e x - -
          2.68618  4.42225  2.77519  2.73123  3.46354  2.40513  3.72494  3.29354  2.67741  2.69355  4.24690  2.90347  2.73739  3.18146  2.89801  2.37887  2.77519  2.98518  4.58477  3.61503
          0.02275  4.19040  4.91275  0.61958  0.77255  0.48576  0.95510
    122   3.23369  4.52297  5.02199  4.54416  3.66191  4.61773  5.24441  0.93222  4.42678  2.12402  3.45445  4.74050  4.91899  4.68320  4.60564  4.02706  3.50341  1.43961  5.68681  4.48559    148 i x - -
          2.68618  4.42225  2.77519  2.73123  3.46354  2.40513  3.72494  3.29354  2.67741  2.69355  4.24690  2.90347  2.73739  3.18146  2.89801  2.37887  2.77519  2.98518  4.58477  3.61503
          0.02275  4.19040  4.91275  0.61958  0.77255  0.48576  0.95510
    123   2.71266  5.09268  2.74318  1.71466  4.41098  3.39594  3.66817  3.86237  2.43924  3.39530  4.18414  2.89312  2.90282  2.39467  2.90839  2.68911  2.51253  3.47646  5.57219  4.18905    149 e x - -
          2.68618  4.42225  2.77519  2.73123  3.46354  2.40513  3.72494  3.29354  2.67741  2.69355  4.24690  2.90347  2.73739  3.18146  2.89801  2.37887  2.77519  2.98518  4.58477  3.61503
          0.02275  4.19040  4.91275  0.61958  0.77255  0.48576  0.95510
    124   2.82237  5.12814  2.54911  1.34026  4.57734  3.33183  3.83817  4.04224  2.70712  3.60725  4.44144  2.91288  3.90645  3.00148  3.18370  1.88082  3.12524  3.63543  5.78069  4.38063    150 e x - -
          2.68618  4.42225  2.77519  2.73123  3.46354  2.40513  3.72494  3.29354  2.67741  2.69355  4.24690  2.90347  2.73739  3.18146  2.89801  2.37887  2.77519  2.98518  4.58477  3.61503
          0.02275  4.19040  4.91275  0.61958  0.77255  0.48576  0.95510
    125   1.74589  4.59964  2.97137  2.70332  4.43958  2.45591  4.00293  3.87743  2.89819  3.50003  4.31574  1.67452  3.83434  3.19481  3.32535  2.61630  2.91891  3.39881  5.71014  4.40036    151 n x - -
          2.68618  4.42225  2.77519  2.73123  3.46354  2.40513  3.72494  3.29354  2.67741  2.69355  4.24690  2.90347  2.73739  3.18146  2.89801  2.37887  2.77519  2.98518  4.58477  3.61503
          0.02275  4.19040  4.91275  0.61958  0.77255  0.48576  0.95510
    126   1.22203  4.23759  3.74357  3.32927  4.04973  3.16769  4.26852  3.24043  3.29040  3.09617  3.99076  3.48428  3.85827  3.58252  3.59020  2.06503  2.81657  2.24604  5.47807  4.26767    152 a x - -
          2.68618  4.42225  2.77519  2.73123  3.46354  2.40513  3.72494  3.29354  2.67741  2.69355  4.24690  2.90347  2.73739  3.18146  2.89801  2.37887  2.77519  2.98518  4.58477  3.61503
          0.11845  4.19040  2.33755  0.61958  0.77255  0.48576  0.95510
    127   2.82274  4.92460  3.16664  2.69997  4.39804  3.48748  3.74507  3.71600  1.25067  3.31775  4.19384  3.14089  3.96034  2.90154  2.50986  2.86565  2.43378  3.38564  5.49545  4.24553    153 k x - -
          2.68618  4.42225  2.77519  2.73123  3.46354  2.40513  3.72494  3.29354  2.67741  2.69355  4.24690  2.90347  2.73739  3.18146  2.89801  2.37887  2.77519  2.98518  4.58477  3.61503
          0.02501  4.09696  4.81931  0.61958  0.77255  0.42470  1.06122
    128   1.87330  4.33959  3.42121  3.07464  4.37507  3.09266  4.19339  3.78991  3.12636  3.45703  4.27612  3.32168  1.75767  3.42895  3.48416  1.68560  2.81918  3.27238  5.69602  4.45653    154 s x - -
          2.68618  4.42225  2.77519  2.73123  3.46354  2.40513  3.72494  3.29354  2.67741  2.69355  4.24690  2.90347  2.73739  3.18146  2.89801  2.37887  2.77519  2.98518  4.58477  3.61503
          0.02275  4.19040  4.91275  0.61958  0.77255  0.48576  0.95510
    129   2.64892  4.64452  3.18836  2.70235  3.99202  2.34406  3.80628  3.30078  1.94162  3.01055  3.87841  3.15360  3.91495  3.00676  2.93613  2.75298  2.92401  2.12744  5.30823  4.03104    155 k x - -
          2.68618  4.42225  2.77519  2.73123  3.46354  2.40513  3.72494  3.29354  2.67741  2.69355  4.24690  2.90347  2.73739  3.18146  2.89801  2.37887  2.77519  2.98518  4.58477  3.61503
          0.02275  4.19040  4.91275  0.61958  0.77255  0.48576  0.95510
    130   3.03810  5.55122  1.07598  2.23464  4.82345  3.33510  3.87223  4.38251  2.85940  3.87958  4.74328  2.81592  3.95229  2.26751  3.42093  2.93433  3.32905  3.96419  6.01288  4.52515    156 d x - -
          2.68618  4.42225  2.77519  2.73123  3.46354  2.40513  3.72494  3.29354  2.67741  2.69355  4.24690  2.90347  2.73739  3.18146  2.89801  2.37887  2.77519  2.98518  4.58477  3.61503
          0.02275  4.19040  4.91275  0.61958  0.77255  0.48576  0.95510
    131   2.65234  4.79368  2.81753  2.14131  4.33159  1.83987  3.85767  3.73922  2.71511  3.36116  4.19257  3.02079  3.87061  3.03480  3.15887  2.70529  2.03014  3.35326  5.59439  4.26297    157 g x - -
          2.68618  4.42225  2.77519  2.73123  3.46354  2.40513  3.72494  3.29354  2.67741  2.69355  4.24690  2.90347  2.73739  3.18146  2.89801  2.37887  2.77519  2.98518  4.58477  3.61503
          0.02275  4.19040  4.91275  0.61958  0.77255  0.48576  0.95510
    132   2.30624  4.90487  2.98331  2.18746  4.19408  3.45581  3.67005  3.57224  1.77144  3.18238  4.00109  2.98984  3.86738  2.81405  2.80964  2.70331  2.91613  2.71642  5.40815  4.07878    158 k x - -
          2.68618  4.42225  2.77519  2.73123  3.46354  2.40513  3.72494  3.29354  2.67741  2.69355  4.24690  2.90347  2.73739  3.18146  2.89801  2.37887  2.77519  2.98518  4.58477  3.61503
          0.02275  4.19040  4.91275  0.61958  0.77255  0.48576  0.95510
    133   3.36697  5.50664  0.55133  2.59345  4.93472  3.48416  4.25738  4.60302  3.40839  4.15812  5.15491  3.16161  4.16001  3.50505  3.95915  3.30119  3.71617  4.21174  6.03693  4.77008    159 D x - -
          2.68618  4.42225  2.77519  2.73123  3.46354  2.40513  3.72494  3.29354  2.67741  2.69355  4.24690  2.90347  2.73739  3.18146  2.89801  2.37887  2.77519  2.98518  4.58477  3.61503
          0.02275  4.19040  4.91275  0.61958  0.77255  0.48576  0.95510
    134   2.64168  4.47846  3.41495  2.89688  3.77563  3.51836  3.90517  2.91106  2.33854  2.77022  3.69234  3.30441  3.97623  3.16159  3.09372  2.82091  1.84907  2.01701  5.18879  3.94023    160 t x - -
          2.68618  4.42225  2.77519  2.73123  3.46354  2.40513  3.72494  3.29354  2.67741  2.69355  4.24690  2.90347  2.73739  3.18146  2.89801  2.37887  2.77519  2.98518  4.58477  3.61503
          0.02275  4.19040  4.91275  0.61958  0.77255  0.48576  0.95510
    135   2.66617  4.77812  3.04935  2.54723  4.03599  2.17206  2.86663  3.44968  2.18837  3.06868  3.90470  3.04296  3.88191  2.87739  2.86699  2.72165  2.90833  2.62613  5.31151  4.00005    161 g x - -
          2.68618  4.42225  2.77519  2.73123  3.46354  2.40513  3.72494  3.29354  2.67741  2.69355  4.24690  2.90347  2.73739  3.18146  2.89801  2.37887  2.77519  2.98518  4.58477  3.61503
          0.02275  4.19040  4.91275  0.61958  0.77255  0.48576  0.95510
    136   2.73950  5.19480  2.29800  2.30223  4.52749  3.37476  3.67473  4.00272  1.91674  3.50667  4.28355  2.37856  3.84371  2.79766  2.95831  2.06345  2.98634  3.58882  5.66059  4.24960    162 k x - -
          2.68618  4.42225  2.77519  2.73123  3.46354  2.40513  3.72494  3.29354  2.67741  2.69355  4.24690  2.90347  2.73739  3.18146  2.89801  2.37887  2.77519  2.98518  4.58477  3.61503
          0.02275  4.19040  4.91275  0.61958  0.77255  0.48576  0.95510
    137   3.40258  5.19508  3.92920  3.38796  4.63281  3.81317  4.10796  4.20759  2.43633  3.66571  4.66768  3.71787  4.30948  3.32136  0.58543  3.47785  3.65266  3.92015  5.59185  4.50243    163 R x - -
          2.68618  4.42225  2.77519  2.73123  3.46354  2.40513  3.72494  3.29354  2.67741  2.69355  4.24690  2.90347  2.73739  3.18146  2.89801  2.37887  2.77519  2.98518  4.58477  3.61503
          0.02275  4.19040  4.91275  0.61958  0.77255  0.48576  0.95510
    138   2.70076  5.08302  2.91235  2.13544  4.40721  3.44289  3.62369  3.85180  2.07563  3.36470  4.14421  2.47863  3.84735  2.74075  2.38653  2.68007  2.25407  3.46535  5.51752  4.15791    164 k x - -
          2.68618  4.42225  2.77519  2.73123  3.46354  2.40513  3.72494  3.29354  2.67741  2.69355  4.24690  2.90347  2.73739  3.18146  2.89801  2.37887  2.77519  2.98518  4.58477  3.61503
          0.02275  4.19040  4.91275  0.61958  0.77255  0.48576  0.95510
    139   2.89223  4.71179  3.34830  3.01039  1.94091  3.63559  3.82640  3.29827  3.06628  2.89966  3.92396  1.50692  4.13028  3.37356  3.41706  3.01797  3.18380  3.07419  4.59517  3.00246    165 n x - -
          2.68618  4.42225  2.77519  2.73123  3.46354  2.40513  3.72494  3.29354  2.67741  2.69355  4.24690  2.90347  2.73739  3.18146  2.89801  2.37887  2.77519  2.98518  4.58477  3.61503
          0.02275  4.19040  4.91275  0.61958  0.77255  0.48576  0.95510
    140   2.81861  4.41678  3.76541  2.62634  3.55668  3.84330  4.17609  2.33044  3.18004  2.06216  3.47383  3.64738  4.23146  3.52385  3.48759  3.14975  3.06554  1.36768  5.15482  3.92213    166 v x - -
          2.68618  4.42225  2.77519  2.73123  3.46354  2.40513  3.72494  3.29354  2.67741  2.69355  4.24690  2.90347  2.73739  3.18146  2.89801  2.37887  2.77519  2.98518  4.58477  3.61503
          0.02275  4.19040  4.91275  0.61958  0.77255  0.48576  0.95510
    141   3.91914  5.16980  4.61200  4.40519  3.06718  4.11673  4.35014  3.97110  4.12908  3.30545  4.58762  4.49422  4.66294  4.49934  4.19703  4.11951  4.23834  3.86945  0.43188  3.05465    167 W x - -
          2.68618  4.42225  2.77519  2.73123  3.46354  2.40513  3.72494  3.29354  2.67741  2.69355  4.24690  2.90347  2.73739  3.18146  2.89801  2.37887  2.77519  2.98518  4.58477  3.61503
          0.02275  4.19040  4.91275  0.61958  0.77255  0.48576  0.95510
    142   3.08653  4.46880  4.67005  4.17477  2.04612  4.24327  4.52303  2.15026  4.05171  2.03286  3.31385  4.31226  4.59842  4.23253  4.19566  3.61121  3.35049  1.16887  4.92650  3.52703    168 v x - -
          2.68618  4.42225  2.77519  2.73123  3.46354  2.40513  3.72494  3.29354  2.67741  2.69355  4.24690  2.90347  2.73739  3.18146  2.89801  2.37887  2.77519  2.98518  4.58477  3.61503
          0.02275  4.19040  4.91275  0.61958  0.77255  0.48576  0.95510
    143   2.66716  5.02324  2.50684  2.39894  4.31934  3.43742  2.59202  3.76667  2.10777  2.78802  4.08158  2.92928  3.83409  2.73848  2.42304  2.65610  2.89453  3.39187  5.46856  4.10710    169 k x - -
          2.68618  4.42225  2.77519  2.73123  3.46354  2.40513  3.72494  3.29354  2.67741  2.69355  4.24690  2.90347  2.73739  3.18146  2.89801  2.37887  2.77519  2.98518  4.58477  3.61503
          0.02275  4.19040  4.91275  0.61958  0.77255  0.48576  0.95510
    144   2.68659  4.60101  3.14903  2.33749  3.81230  3.51589  3.83663  2.22216  2.70983  2.80962  3.73047  3.17902  2.13106  3.06948  3.10054  2.81780  2.94042  2.80498  5.21358  3.93599    170 p x - -
          2.68618  4.42225  2.77519  2.73123  3.46354  2.40513  3.72494  3.29354  2.67741  2.69355  4.24690  2.90347  2.73739  3.18146  2.89801  2.37887  2.77519  2.98518  4.58477  3.61503
          0.02275  4.19040  4.91275  0.61958  0.77255  0.48576  0.95510
    145   2.64688  4.75421  2.29311  2.51058  3.89363  3.45574  3.69655  3.37519  2.54996  2.53146  3.85008  3.01898  3.87047  2.88503  3.00133  2.11942  2.88587  3.07752  5.23091  3.08185    171 s x - -
          2.68618  4.42225  2.77519  2.73123  3.46354  2.40513  3.72494  3.29354  2.67741  2.69355  4.24690  2.90347  2.73739  3.18146  2.89801  2.37887  2.77519  2.98518  4.58477  3.61503
          0.02275  4.19040  4.91275  0.61958  0.77255  0.48576  0.95510
    146   2.87134  5.28901  2.75426  1.60558  4.64292  3.46424  3.68416  4.08773  1.78858  3.55869  4.35998  2.93589  3.92058  2.35259  2.68609  2.81992  3.09763  3.69237  5.67145  4.31829    172 e x - -
          2.68618  4.42225  2.77519  2.73123  3.46354  2.40513  3.72494  3.29354  2.67741  2.69355  4.24690  2.90347  2.73739  3.18146  2.89801  2.37887  2.77519  2.98518  4.58477  3.61503
          0.02275  4.19040  4.91275  0.61958  0.77255  0.48576  0.95510
    147   3.06860  4.53702  4.55747  4.24186  3.80557  4.04400  4.99628  2.09207  4.11530  2.44391  3.73263  4.37795  4.59523  4.45735  4.29588  3.57680  3.42761  0.69995  5.63994  4.38686    173 v x - -
          2.68618  4.42225  2.77519  2.73123  3.46354  2.40513  3.72494  3.29354  2.67741  2.69355  4.24690  2.90347  2.73739  3.18146  2.89801  2.37887  2.77519  2.98518  4.58477  3.61503
          0.02275  4.19040  4.91275  0.61958  0.77255  0.48576  0.95510
    148   2.29303  4.96381  2.96015  2.17475  4.31543  3.43779  3.67239  3.73875  2.36134  3.29319  4.09651  2.98167  3.86672  2.80765  1.89877  2.35459  2.93850  3.37531  5.47795  4.14433    174 r x - -
          2.68618  4.42225  2.77519  2.73123  3.46354  2.40513  3.72494  3.29354  2.67741  2.69355  4.24690  2.90347  2.73739  3.18146  2.89801  2.37887  2.77519  2.98518  4.58477  3.61503
          0.02275  4.19040  4.91275  0.61958  0.77255  0.48576  0.95510
    149   2.78614  5.23383  1.70202  2.28280  4.59016  2.58403  3.72979  4.07078  2.21328  3.58264  4.37348  2.84258  3.86184  2.86470  3.09853  2.29210  3.05003  3.65194  5.74667  4.32031    175 d x - -
          2.68618  4.42225  2.77519  2.73123  3.46354  2.40513  3.72494  3.29354  2.67741  2.69355  4.24690  2.90347  2.73739  3.18146  2.89801  2.37887  2.77519  2.98518  4.58477  3.61503
          0.02275  4.19040  4.91275  0.61958  0.77255  0.48576  0.95510
    150   2.71361  3.22714  3.10930  2.53882  4.22352  3.49622  3.65921  3.63132  1.85264  3.19963  4.01634  2.27561  3.89121  2.80117  2.32470  2.73734  2.93970  3.29696  5.39398  4.08878    176 k x - -
          2.68618  4.42225  2.77519  2.73123  3.46354  2.40513  3.72494  3.29354  2.67741  2.69355  4.24690  2.90347  2.73739  3.18146  2.89801  2.37887  2.77519  2.98518  4.58477  3.61503
          0.02275  4.19040  4.91275  0.61958  0.77255  0.48576  0.95510
    151   3.29970  4.57853  5.07712  4.53546  3.37771  4.67374  5.09912  1.43957  4.41594  1.20262  3.16121  4.74529  4.88322  4.55402  4.53676  4.04174  3.53694  1.64706  5.42869  4.32408    177 l x - -
          2.68618  4.42225  2.77519  2.73123  3.46354  2.40513  3.72494  3.29354  2.67741  2.69355  4.24690  2.90347  2.73739  3.18146  2.89801  2.37887  2.77519  2.98518  4.58477  3.61503
          0.02275  4.19040  4.91275  0.61958  0.77255  0.48576  0.95510
    152   2.67637  4.92718  2.96652  2.46905  4.26426  3.43235  3.67259  3.68784  2.08249  3.25299  4.05838  2.98132  3.85923  2.41483  2.79835  2.09447  2.21789  3.33108  5.45051  4.11647    178 k x - -
          2.68618  4.42225  2.77519  2.73123  3.46354  2.40513  3.72494  3.29354  2.67741  2.69355  4.24690  2.90347  2.73739  3.18146  2.89801  2.37887  2.77519  2.98518  4.58477  3.61503
          0.02275  4.19040  4.91275  0.61958  0.77255  0.48576  0.95510
    153   2.92166  5.19911  3.12302  2.60197  4.59623  3.58097  3.66910  4.00080  1.86417  3.47064  4.29177  1.85049  3.98382  2.79566  1.82423  2.90068  3.12582  3.63848  5.55877  4.28912    179 r x - -
          2.68618  4.42225  2.77519  2.73123  3.46354  2.40513  3.72494  3.29354  2.67741  2.69355  4.24690  2.90347  2.73739  3.18146  2.89801  2.37887  2.77519  2.98518  4.58477  3.61503
          0.22870  4.19040  1.66445  0.61958  0.77255  0.48576  0.95510
    154   3.14081  4.96954  3.64372  3.13184  4.35392  3.60487  3.91417  3.90469  2.29162  3.39940  4.39753  3.48212  4.10265  3.12955  0.81353  3.21993  3.39936  3.62383  5.39006  4.25690    180 r x - -
          2.68618  4.42225  2.77519  2.73123  3.46354  2.40513  3.72494  3.29354  2.67741  2.69355  4.24690  2.90347  2.73739  3.18146  2.89801  2.37887  2.77519  2.98518  4.58477  3.61503
          0.02788  3.98958  4.71193  0.61958  0.77255  0.37579  1.16075
    155   2.32874  4.85728  2.51211  2.45186  4.09967  3.43484  3.68811  3.50107  2.49613  2.33771  3.94509  2.97384  3.85884  2.16610  2.95192  2.69361  2.90307  3.18475  5.37282  4.03409    181 q x - -
          2.68618  4.42225  2.77519  2.73123  3.46354  2.40513  3.72494  3.29354  2.67741  2.69355  4.24690  2.90347  2.73739  3.18146  2.89801  2.37887  2.77519  2.98518  4.58477  3.61503
          0.02275  4.19040  4.91275  0.61958  0.77255  0.48576  0.95510
    156   2.91254  5.43829  1.51141  1.65458  4.74917  3.33220  3.78804  4.23642  2.72051  3.74629  4.56119  2.79973  3.89902  2.93570  3.27954  2.82681  2.51774  3.81518  5.91264  4.44247    182 d x - -
          2.68618  4.42225  2.77519  2.73123  3.46354  2.40513  3.72494  3.29354  2.67741  2.69355  4.24690  2.90347  2.73739  3.18146  2.89801  2.37887  2.77519  2.98518  4.58477  3.61503
          0.02275  4.19040  4.91275  0.61958  0.77255  0.48576  0.95510
    157   2.56000  4.38571  3.55156  3.10128  3.73560  3.38899  4.06098  3.05623  3.01356  2.74847  2.22390  3.41444  3.95672  3.37058  3.33210  1.46256  2.91199  2.80421  5.21727  3.95034    183 s x - -
          2.68618  4.42225  2.77519  2.73123  3.46354  2.40513  3.72494  3.29354  2.67741  2.69355  4.24690  2.90347  2.73739  3.18146  2.89801  2.37887  2.77519  2.98518  4.58477  3.61503
          0.02275  4.19040  4.91275  0.61958  0.77255  0.48576  0.95510
    158   3.16439  4.46968  4.92956  4.37247  3.37418  4.49555  4.89712  1.69801  4.25449  1.63433  2.41945  4.55991  4.74466  4.40695  4.37765  3.84153  3.39997  1.29690  5.30932  4.18520    184 v x - -
          2.68618  4.42225  2.77519  2.73123  3.46354  2.40513  3.72494  3.29354  2.67741  2.69355  4.24690  2.90347  2.73739  3.18146  2.89801  2.37887  2.77519  2.98518  4.58477  3.61503
          0.02275  4.19040  4.91275  0.61958  0.77255  0.48576  0.95510
    159   2.30740  4.98113  2.99203  2.47501  4.31774  3.45716  3.65845  3.73523  1.87661  3.28599  4.08953  2.98669  3.87148  2.12715  2.71779  2.71150  2.52270  3.37613  5.46735  4.13781    185 k x - -
          2.68618  4.42225  2.77519  2.73123  3.46354  2.40513  3.72494  3.29354  2.67741  2.69355  4.24690  2.90347  2.73739  3.18146  2.89801  2.37887  2.77519  2.98518  4.58477  3.61503
          0.02275  4.19040  4.91275  0.61958  0.77255  0.48576  0.95510
    160   0.63770  4.38374  3.81784  3.63855  4.40095  3.19720  4.61821  3.57665  3.66398  3.44235  4.44833  3.69737  3.96763  3.97721  3.88340  2.73610  3.03623  3.17382  5.79479  4.63569    186 A x - -
          2.68618  4.42225  2.77519  2.73123  3.46354  2.40513  3.72494  3.29354  2.67741  2.69355  4.24690  2.90347  2.73739  3.18146  2.89801  2.37887  2.77519  2.98518  4.58477  3.61503
          0.02275  4.19040  4.91275  0.61958  0.77255  0.48576  0.95510
    161   3.91914  5.16980  4.61200  4.40519  3.06718  4.11673  4.35014  3.97110  4.12908  3.30545  4.58762  4.49422  4.66294  4.49934  4.19703  4.11951  4.23834  3.86945  0.43188  3.05465    187 W x - -
          2.68618  4.42225  2.77519  2.73123  3.46354  2.40513  3.72494  3.29354  2.67741  2.69355  4.24690  2.90347  2.73739  3.18146  2.89801  2.37887  2.77519  2.98518  4.58477  3.61503
          0.02275  4.19040  4.91275  0.61958  0.77255  0.48576  0.95510
    162   2.83464  5.35605  2.10050  1.55967  4.65713  2.64984  2.73105  4.15410  2.59604  3.64710  4.43698  2.81202  3.86986  2.86004  3.13027  2.76221  3.09019  3.73092  5.79996  4.35013    188 e x - -
          2.68618  4.42225  2.77519  2.73123  3.46354  2.40513  3.72494  3.29354  2.67741  2.69355  4.24690  2.90347  2.73739  3.18146  2.89801  2.37887  2.77519  2.98518  4.58477  3.61503
          0.02275  4.19040  4.91275  0.61958  0.77255  0.48576  0.95510
    163   2.68038  4.81725  3.07802  2.54435  4.08646  3.47933  3.68625  3.47802  1.93531  3.09111  3.92356  3.04132  3.88524  2.44788  2.79213  2.33259  2.91410  2.34769  5.33175  4.02671    189 k x - -
          2.68618  4.42225  2.77519  2.73123  3.46354  2.40513  3.72494  3.29354  2.67741  2.69355  4.24690  2.90347  2.73739  3.18146  2.89801  2.37887  2.77519  2.98518  4.58477  3.61503
          0.02275  4.19040  4.91275  0.61958  0.77255  0.48576  0.95510
    164   2.67834  2.59082  3.69598  2.54349  3.43191  3.66436  4.00190  2.62803  3.05430  1.68723  3.40239  3.51382  4.07274  3.38460  3.34629  2.96190  2.92960  2.44364  4.95170  3.72778    190 l x - -
          2.68618  4.42225  2.77519  2.73123  3.46354  2.40513  3.72494  3.29354  2.67741  2.69355  4.24690  2.90347  2.73739  3.18146  2.89801  2.37887  2.77519  2.98518  4.58477  3.61503
          0.02275  4.19040  4.91275  0.61958  0.77255  0.48576  0.95510
    165   2.59686  3.20388  3.15695  2.60944  3.91836  2.47320  2.96022  3.31822  2.54940  2.96028  3.80147  3.08529  3.86617  2.92144  2.54631  2.36394  2.85260  3.01685  5.23752  3.94348    191 s x - -
          2.68618  4.42225  2.77519  2.73123  3.46354  2.40513  3.72494  3.29354  2.67741  2.69355  4.24690  2.90347  2.73739  3.18146  2.89801  2.37887  2.77519  2.98518  4.58477  3.61503
          0.02275  4.19040  4.91275  0.61958  0.77255  0.48576  0.95510
    166   2.67918  5.01527  2.17706  2.36431  4.27773  3.40416  3.65636  3.74280  2.18725  3.29835  4.09296  2.90457  3.83672  2.79110  2.92859  2.08795  2.91822  3.37685  5.48480  3.04838    192 s x - -
          2.68618  4.42225  2.77519  2.73123  3.46354  2.40513  3.72494  3.29354  2.67741  2.69355  4.24690  2.90347  2.73739  3.18146  2.89801  2.37887  2.77519  2.98518  4.58477  3.61503
          0.02275  4.19040  4.91275  0.61958  0.77255  0.48576  0.95510
    167   2.68801  4.67074  3.25587  2.67398  3.00511  3.54654  3.71911  3.23307  1.97598  2.88078  3.75382  3.14236  3.92863  2.92147  2.14062  2.78555  2.91241  2.54497  5.17250  3.89091    193 k x - -
          2.68618  4.42225  2.77519  2.73123  3.46354  2.40513  3.72494  3.29354  2.67741  2.69355  4.24690  2.90347  2.73739  3.18146  2.89801  2.37887  2.77519  2.98518  4.58477  3.61503
          0.02275  4.19040  4.91275  0.61958  0.77255  0.48576  0.95510
    168   3.27504  4.58858  4.94905  4.39939  1.66048  4.50888  4.64660  1.64617  4.25886  1.45720  3.04153  4.54093  4.73338  4.33497  4.33549  3.85221  3.49959  2.27186  4.92477  3.61451    194 l x - -
          2.68618  4.42225  2.77519  2.73123  3.46354  2.40513  3.72494  3.29354  2.67741  2.69355  4.24690  2.90347  2.73739  3.18146  2.89801  2.37887  2.77519  2.98518  4.58477  3.61503
          0.12242  4.19040  2.30177  0.61958  0.77255  0.48576  0.95510
    169   2.73784  4.95435  2.85590  2.45812  4.17991  3.42339  2.81590  3.69722  2.38652  3.25647  4.08989  2.96921  2.10697  2.31932  2.77205  2.74835  2.98161  3.35698  5.40378  4.04727    195 p x - -
          2.68618  4.42225  2.77519  2.73123  3.46354  2.40513  3.72494  3.29354  2.67741  2.69355  4.24690  2.90347  2.73739  3.18146  2.89801  2.37887  2.77519  2.98518  4.58477  3.61503
          0.02510  4.09309  4.81544  0.61958  0.77255  0.59584  0.80095
    170   2.57989  4.67580  3.05893  2.56215  4.05757  2.64742  3.72123  3.44945  1.93867  3.08100  3.91287  3.03710  3.83264  2.89429  2.90131  2.29219  2.85534  2.57928  5.33229  4.02966    196 k x - -
          2.68618  4.42225  2.77519  2.73123  3.46354  2.40513  3.72494  3.29354  2.67741  2.69355  4.24690  2.90347  2.73739  3.18146  2.89801  2.37887  2.77519  2.98518  4.58477  3.61503
          0.13139  4.09309  2.24023  0.61958  0.77255  0.59584  0.80095
    171   2.57414  4.50443  3.15761  2.68002  3.68790  3.39973  2.86455  3.13657  2.61128  2.81206  3.70441  3.12157  2.42357  2.99588  2.98503  2.70108  2.84641  2.33388  5.08390  3.76679    197 v x - -
          2.68618  4.42225  2.77519  2.73123  3.46354  2.40513  3.72494  3.29354  2.67741  2.69355  4.24690  2.90347  2.73739  3.18146  2.89801  2.37887  2.77519  2.98518  4.58477  3.61503
          0.02788  3.98958  4.71193  0.61958  0.77255  0.69141  0.69489
    172   2.61500  4.66890  2.97303  2.14624  3.89793  3.40756  3.69209  3.25523  2.50650  2.89975  2.93560  3.01099  2.49255  2.88184  2.91936  2.69003  2.86330  2.97849  5.23120  3.92841    198 e x - -
          2.68618  4.42225  2.77519  2.73123  3.46354  2.40513  3.72494  3.29354  2.67741  2.69355  4.24690  2.90347  2.73739  3.18146  2.89801  2.37887  2.77519  2.98518  4.58477  3.61503
          0.02788  3.98958  4.71193  0.61958  0.77255  0.69141  0.69489
    173   2.82207  5.34502  1.91779  1.61606  4.64506  3.27069  3.67933  4.13497  2.12912  3.62920  4.43768  2.73090  3.81614  2.82141  3.07410  2.73859  3.08210  3.71726  5.78183  4.33020    199 e x - -
          2.68618  4.42225  2.77519  2.73123  3.46354  2.40513  3.72494  3.29354  2.67741  2.69355  4.24690  2.90347  2.73739  3.18146  2.89801  2.37887  2.77519  2.98518  4.58477  3.61503
          0.14258  3.98958  2.16824  0.61958  0.77255  0.69141  0.69489
    174   2.52259  4.29606  3.46984  3.05988  2.26840  3.34559  3.84959  2.93171  3.03231  2.60773  3.61906  3.34890  3.89984  3.33586  3.34185  1.79835  2.86622  2.69570  4.68384  3.20550    200 s x - -
          2.68727  4.42381  2.77522  2.72986  3.46204  2.40563  3.72254  3.29338  2.67851  2.69275  4.24623  2.90328  2.73699  3.18226  2.89957  2.37836  2.77522  2.98611  4.58321  3.61422
          0.30256  1.34296        *  3.51435  0.03022  0.00000        *
//
