# Supplementary material for: Remote homology clustering identifies lowly conserved families of effector proteins in plant-pathogenic fungi
Source: Microb Genom. 2021 Sep 1;7(9):000637. doi: 10.1099/mgen.0.000637 (PMC8715435; doi:10.1099/mgen.0.000637)
Supplement: Supplementary material 16 [file mgen-7-0637-s0016.zip › hmms/markov-PC_05CAN0.hmm]

HMMER3/f [3.3 | Nov 2019]
NAME  markov-PC_05CAN0
LENG  82
ALPH  amino
RF    yes
MM    no
CONS  yes
CS    no
MAP   yes
DATE  Thu Jul 23 09:17:02 2020
NSEQ  31
EFFN  2.546753
CKSUM 2898489292
STATS LOCAL MSV       -9.1836  0.71853
STATS LOCAL VITERBI   -9.8741  0.71853
STATS LOCAL FORWARD   -3.9853  0.71853
HMM          A        C        D        E        F        G        H        I        K        L        M        N        P        Q        R        S        T        V        W        Y   
            m->m     m->i     m->d     i->m     i->i     d->m     d->d
  COMPO   2.33088  4.01304  2.84114  2.86645  3.54750  2.91289  3.77364  2.66951  2.75783  2.54182  3.55472  2.89289  3.33722  3.16798  3.02768  2.71320  2.70727  2.65616  4.71762  3.51740
          2.68565  4.42273  2.77567  2.73118  3.46401  2.40560  3.72542  3.29310  2.67739  2.69352  4.24499  2.90332  2.73734  3.18112  2.89848  2.37898  2.77567  2.98498  4.58524  3.61298
          0.13521  2.10373  5.41065  2.32260  0.10316  0.00000        *
      1   3.97303  5.41128  5.18849  4.93743  3.99403  4.63404  5.47365  3.28759  4.66350  2.51989  0.34868  5.08536  5.16342  5.00965  4.74611  4.36938  4.33167  3.38537  5.87913  4.70754     15 M x - -
          2.68618  4.42225  2.77519  2.73123  3.46354  2.40513  3.72494  3.29354  2.67741  2.69355  4.24690  2.90347  2.73739  3.18146  2.89801  2.37887  2.77519  2.98518  4.58477  3.61503
          0.01292  4.75152  5.47387  0.61958  0.77255  0.48576  0.95510
      2   3.14191  5.47696  3.49581  2.85106  4.89823  3.85019  2.97068  4.29615  1.79764  3.73050  4.53093  3.32957  4.21360  2.47043  1.31798  3.11201  2.41523  3.91572  5.79518  4.52895     16 r x - -
          2.68618  4.42225  2.77519  2.73123  3.46354  2.40513  3.72494  3.29354  2.67741  2.69355  4.24690  2.90347  2.73739  3.18146  2.89801  2.37887  2.77519  2.98518  4.58477  3.61503
          0.01292  4.75152  5.47387  0.61958  0.77255  0.48576  0.95510
      3   2.59775  4.26156  4.40161  3.81217  1.94351  3.93869  4.26297  2.18833  3.67442  2.31888  3.37806  3.97138  4.30947  3.87613  3.81764  1.96156  2.71684  2.14951  4.89241  3.70437     17 f x - -
          2.68618  4.42225  2.77519  2.73123  3.46354  2.40513  3.72494  3.29354  2.67741  2.69355  4.24690  2.90347  2.73739  3.18146  2.89801  2.37887  2.77519  2.98518  4.58477  3.61503
          0.01292  4.75152  5.47387  0.61958  0.77255  0.48576  0.95510
      4   2.34003  5.00182  2.78041  2.63457  3.72370  3.59538  3.84031  3.71701  2.63693  3.31133  4.11641  2.83241  4.00591  2.98521  3.10341  1.80223  1.93261  3.20945  5.54380  4.20277     18 s x - -
          2.68618  4.42225  2.77519  2.73123  3.46354  2.40513  3.72494  3.29354  2.67741  2.69355  4.24690  2.90347  2.73739  3.18146  2.89801  2.37887  2.77519  2.98518  4.58477  3.61503
          0.01292  4.75152  5.47387  0.61958  0.77255  0.48576  0.95510
      5   2.15235  4.48433  3.71010  3.14337  3.35854  3.77261  3.69046  1.94296  3.09364  2.70023  3.59535  3.07940  4.15638  3.39063  3.43614  2.22918  2.22858  2.68137  5.07600  3.84633     19 i x - -
          2.68618  4.42225  2.77519  2.73123  3.46354  2.40513  3.72494  3.29354  2.67741  2.69355  4.24690  2.90347  2.73739  3.18146  2.89801  2.37887  2.77519  2.98518  4.58477  3.61503
          0.04204  4.75152  3.42561  0.61958  0.77255  0.48576  0.95510
      6   3.02216  4.39319  4.78949  4.21108  3.54151  4.23992  4.61072  1.56106  4.05841  1.55277  3.49340  3.36484  4.58512  4.24919  4.16580  3.55818  2.95068  1.54462  5.16190  3.97689     20 v x - -
          2.68618  4.42225  2.77519  2.73123  3.46354  2.40513  3.72494  3.29354  2.67741  2.69355  4.24690  2.90347  2.73739  3.18146  2.89801  2.37887  2.77519  2.98518  4.58477  3.61503
          0.01330  4.72278  5.44513  0.61958  0.77255  0.44973  1.01556
      7   2.08159  4.23423  4.60237  4.00248  2.82467  3.98522  4.31483  2.18132  3.83093  1.44887  3.33641  4.08220  3.91157  3.99852  3.90975  3.07626  3.06440  1.99954  4.86718  3.68736     21 l x - -
          2.68618  4.42225  2.77519  2.73123  3.46354  2.40513  3.72494  3.29354  2.67741  2.69355  4.24690  2.90347  2.73739  3.18146  2.89801  2.37887  2.77519  2.98518  4.58477  3.61503
          0.01292  4.75152  5.47387  0.61958  0.77255  0.48576  0.95510
      8   1.96355  4.21421  4.50948  3.91052  2.55493  3.93692  4.25726  2.50055  3.74770  2.20029  3.33118  4.01283  4.30319  3.92546  3.84442  2.97656  2.64419  1.73917  4.83361  2.63208     22 v x - -
          2.68618  4.42225  2.77519  2.73123  3.46354  2.40513  3.72494  3.29354  2.67741  2.69355  4.24690  2.90347  2.73739  3.18146  2.89801  2.37887  2.77519  2.98518  4.58477  3.61503
          0.01292  4.75152  5.47387  0.61958  0.77255  0.48576  0.95510
      9   1.29863  3.79929  4.22237  3.64631  2.89438  3.86103  4.22897  2.75299  3.53723  2.31957  3.45049  3.86317  4.26250  3.76765  3.73890  2.82919  2.60564  2.25527  4.95251  3.75796     23 a x - -
          2.68540  4.42231  2.77525  2.73129  3.46359  2.40518  3.72500  3.29360  2.67746  2.69360  4.24695  2.90352  2.73745  3.18152  2.89806  2.37892  2.77525  2.98524  4.58482  3.61509
          0.33817  1.68515  2.28759  0.16876  1.86245  0.48576  0.95510
     10   2.72889  4.53645  5.01205  4.41872  2.10463  4.40010  4.72407  2.48396  4.25304  1.08361  2.98276  4.51325  4.68921  4.35315  4.30093  3.72353  3.41484  1.91176  5.13299  4.00314     25 l x - -
          2.68618  4.42225  2.77519  2.73123  3.46354  2.40513  3.72494  3.29354  2.67741  2.69355  4.24690  2.90347  2.73739  3.18146  2.89801  2.37887  2.77519  2.98518  4.58477  3.61503
          0.01432  4.64914  5.37149  0.61958  0.77255  0.38117  1.14905
     11   1.37574  4.42514  4.08388  3.54184  3.69062  3.74940  4.29432  2.94749  3.45980  1.74361  3.67102  3.79327  4.23736  3.72726  3.72641  2.72581  2.46590  2.48523  5.18117  3.97739     26 a x - -
          2.68618  4.42225  2.77519  2.73123  3.46354  2.40513  3.72494  3.29354  2.67741  2.69355  4.24690  2.90347  2.73739  3.18146  2.89801  2.37887  2.77519  2.98518  4.58477  3.61503
          0.01292  4.75152  5.47387  0.61958  0.77255  0.48576  0.95510
     12   1.22547  4.64741  3.92782  3.47675  4.70280  2.24525  4.53594  4.13448  3.46844  3.78444  4.58731  3.69406  3.11058  3.76457  3.83456  1.48498  3.12455  3.10171  6.01947  4.78755     27 a x - -
          2.68618  4.42225  2.77519  2.73123  3.46354  2.40513  3.72494  3.29354  2.67741  2.69355  4.24690  2.90347  2.73739  3.18146  2.89801  2.37887  2.77519  2.98518  4.58477  3.61503
          0.01292  4.75152  5.47387  0.61958  0.77255  0.48576  0.95510
     13   2.62600  4.55262  5.13428  4.54811  2.70314  4.48059  4.84310  2.01999  4.38013  1.13687  3.37785  4.61598  4.77809  4.49481  4.42155  3.81142  3.45720  1.62089  5.26080  4.11966     28 l x - -
          2.68618  4.42225  2.77519  2.73123  3.46354  2.40513  3.72494  3.29354  2.67741  2.69355  4.24690  2.90347  2.73739  3.18146  2.89801  2.37887  2.77519  2.98518  4.58477  3.61503
          0.01292  4.75152  5.47387  0.61958  0.77255  0.48576  0.95510
     14   0.97997  4.49846  4.00695  3.49854  3.94832  3.18022  4.35770  3.25964  3.43800  2.28077  3.91497  3.74169  4.18834  3.72131  3.73981  2.64825  2.96385  2.66140  5.39978  4.18903     29 a x - -
          2.68618  4.42225  2.77519  2.73123  3.46354  2.40513  3.72494  3.29354  2.67741  2.69355  4.24690  2.90347  2.73739  3.18146  2.89801  2.37887  2.77519  2.98518  4.58477  3.61503
          0.01292  4.75152  5.47387  0.61958  0.77255  0.48576  0.95510
     15   1.72876  4.50135  4.02622  3.50213  3.87176  1.54554  4.33733  3.17301  3.44023  2.94369  3.03183  3.76214  4.22289  3.71839  3.73813  2.83139  3.10632  2.03390  5.33375  4.12302     30 g x - -
          2.68618  4.42225  2.77519  2.73123  3.46354  2.40513  3.72494  3.29354  2.67741  2.69355  4.24690  2.90347  2.73739  3.18146  2.89801  2.37887  2.77519  2.98518  4.58477  3.61503
          0.01229  4.80117  5.52352  0.61958  0.77255  0.48576  0.95510
     16   2.13746  4.29386  4.42989  3.83974  3.39553  3.97641  4.29506  2.65572  3.29104  1.76180  2.20148  4.00313  4.34316  3.90409  3.84333  3.27160  2.70246  1.76980  4.92526  3.73893     31 l x - -
          2.68618  4.42225  2.77519  2.73123  3.46354  2.40513  3.72494  3.29354  2.67741  2.69355  4.24690  2.90347  2.73739  3.18146  2.89801  2.37887  2.77519  2.98518  4.58477  3.61503
          0.15316  4.80117  2.01148  0.61958  0.77255  0.48576  0.95510
     17   1.92585  5.15005  2.43731  2.52386  4.51051  3.53401  3.79757  3.96775  2.57141  3.50125  4.27263  3.05855  3.96402  2.49657  3.05701  2.07821  2.17993  3.56689  5.67705  4.29458     32 a x - -
          2.68618  4.42225  2.77519  2.73123  3.46354  2.40513  3.72494  3.29354  2.67741  2.69355  4.24690  2.90347  2.73739  3.18146  2.89801  2.37887  2.77519  2.98518  4.58477  3.61503
          0.01413  4.66214  5.38449  0.61958  0.77255  0.74814  0.64103
     18   1.84401  5.11889  2.70342  1.95193  3.77023  3.54839  3.74617  3.85596  2.43170  3.40025  4.17584  3.04206  3.94282  2.70806  2.99098  2.74700  2.51054  3.08489  5.58740  4.21266     33 a x - -
          2.68618  4.42225  2.77519  2.73123  3.46354  2.40513  3.72494  3.29354  2.67741  2.69355  4.24690  2.90347  2.73739  3.18146  2.89801  2.37887  2.77519  2.98518  4.58477  3.61503
          0.04446  4.66214  3.38027  0.61958  0.77255  0.52606  0.89386
     19   1.51883  5.22056  2.84486  2.51749  4.54775  3.56430  3.79190  4.00809  2.29972  3.52920  4.29703  3.05852  3.65978  2.13337  3.02981  2.48534  3.05140  3.60809  5.69532  4.30813     34 a x - -
          2.68592  4.42238  2.77498  2.73123  3.46367  2.40516  3.72473  3.29367  2.67727  2.69368  4.24702  2.90359  2.73719  3.18159  2.89813  2.37899  2.77519  2.98516  4.58490  3.61516
          0.55034  2.17202  1.17345  1.19184  0.36192  0.38416  1.14263
     20   2.54255  4.96285  2.90769  2.33682  4.22247  3.50582  3.70668  3.65139  2.48830  2.45287  4.02839  2.31664  3.31904  2.84214  2.65722  2.70686  2.57915  2.91284  5.45149  4.09982     40 n x - -
          2.68618  4.42225  2.77519  2.73123  3.46354  2.40513  3.72494  3.29354  2.67741  2.69355  4.24690  2.90347  2.73739  3.18146  2.89801  2.37887  2.77519  2.98518  4.58477  3.61503
          0.01705  4.47585  5.19820  0.61958  0.77255  0.26703  1.45094
     21   2.89824  5.24849  3.22506  2.64680  4.56620  3.67630  3.82417  3.51344  1.41127  3.26109  4.30551  2.43815  4.06101  2.94147  2.07448  2.88752  2.98660  3.21029  5.68124  4.33634     41 k x - -
          2.68618  4.42225  2.77519  2.73123  3.46354  2.40513  3.72494  3.29354  2.67741  2.69355  4.24690  2.90347  2.73739  3.18146  2.89801  2.37887  2.77519  2.98518  4.58477  3.61503
          0.01229  4.80117  5.52352  0.61958  0.77255  0.48576  0.95510
     22   2.39729  5.23701  3.35613  2.76771  4.57685  3.74348  3.88077  3.98885  2.21399  3.16521  4.32799  3.26557  3.33321  3.00964  1.19929  2.80537  3.19695  3.63472  5.68539  4.37901     42 r x - -
          2.68618  4.42225  2.77519  2.73123  3.46354  2.40513  3.72494  3.29354  2.67741  2.69355  4.24690  2.90347  2.73739  3.18146  2.89801  2.37887  2.77519  2.98518  4.58477  3.61503
          0.01229  4.80117  5.52352  0.61958  0.77255  0.48576  0.95510
     23   2.69176  5.07811  2.73149  2.60571  4.34605  1.81344  3.82437  3.05017  2.60764  3.09092  4.15122  3.13313  4.01144  2.46516  3.07991  2.44347  2.57096  3.42835  5.57385  4.22112     43 g x - -
          2.68618  4.42225  2.77519  2.73123  3.46354  2.40513  3.72494  3.29354  2.67741  2.69355  4.24690  2.90347  2.73739  3.18146  2.89801  2.37887  2.77519  2.98518  4.58477  3.61503
          0.01229  4.80117  5.52352  0.61958  0.77255  0.48576  0.95510
     24   2.86182  1.06612  4.12486  3.56912  3.74101  3.79859  4.28345  3.11758  3.29462  2.85590  3.77374  3.81728  4.28547  3.69965  2.87530  3.13677  2.56318  2.88338  5.21065  3.39224     44 c x - -
          2.68618  4.42225  2.77519  2.73123  3.46354  2.40513  3.72494  3.29354  2.67741  2.69355  4.24690  2.90347  2.73739  3.18146  2.89801  2.37887  2.77519  2.98518  4.58477  3.61503
          0.01229  4.80117  5.52352  0.61958  0.77255  0.48576  0.95510
     25   2.44606  5.04838  3.46669  2.86575  4.30418  3.78349  3.91978  2.90548  2.21841  3.05754  4.13394  3.34232  4.16238  3.08527  1.24317  3.02415  2.99312  3.37620  5.53073  4.25622     45 r x - -
          2.68618  4.42225  2.77519  2.73123  3.46354  2.40513  3.72494  3.29354  2.67741  2.69355  4.24690  2.90347  2.73739  3.18146  2.89801  2.37887  2.77519  2.98518  4.58477  3.61503
          0.01229  4.80117  5.52352  0.61958  0.77255  0.48576  0.95510
     26   2.82463  5.21539  3.12600  2.56417  4.52225  3.61250  2.06659  3.97404  2.06830  3.09448  3.70799  3.09971  2.97720  2.77181  2.30818  2.68372  2.75300  3.58580  5.66675  4.29292     46 h x - -
          2.68689  4.42055  2.77539  2.73213  3.46299  2.40443  3.72535  3.29383  2.67807  2.69200  4.24800  2.90303  2.73687  3.18205  2.89728  2.37954  2.77475  2.98629  4.58353  3.61501
          0.34958  1.31715  3.60739  2.39424  0.09568  0.48576  0.95510
     27   3.00680  5.53811  1.23425  2.38563  4.86091  3.60807  3.49190  4.35493  2.72991  3.83319  4.59952  2.62505  2.53041  3.03561  2.75037  2.94414  3.25228  3.91991  5.97134  4.53412     81 d x - -
          2.68618  4.42225  2.77519  2.73123  3.46354  2.40513  3.72494  3.29354  2.67741  2.69355  4.24690  2.90347  2.73739  3.18146  2.89801  2.37887  2.77519  2.98518  4.58477  3.61503
          0.01258  4.77777  5.50012  0.61958  0.77255  0.53785  0.87708
     28   2.79290  2.72686  3.23471  2.67598  4.15254  3.18109  3.39981  2.90695  2.49199  3.18186  4.00704  2.80259  2.85639  3.01203  2.41549  2.70085  2.43286  3.09347  5.44588  4.12536     82 r x - -
          2.68618  4.42225  2.77519  2.73123  3.46354  2.40513  3.72494  3.29354  2.67741  2.69355  4.24690  2.90347  2.73739  3.18146  2.89801  2.37887  2.77519  2.98518  4.58477  3.61503
          0.01258  4.77777  5.50012  0.61958  0.77255  0.45452  1.00718
     29   1.90869  5.22438  3.08238  2.53261  4.53772  2.51464  3.36757  3.99917  2.24583  3.51785  4.27883  2.47470  3.98448  2.69360  3.01835  2.29693  3.03718  3.16096  5.68207  4.29420     83 a x - -
          2.68618  4.42225  2.77519  2.73123  3.46354  2.40513  3.72494  3.29354  2.67741  2.69355  4.24690  2.90347  2.73739  3.18146  2.89801  2.37887  2.77519  2.98518  4.58477  3.61503
          0.01229  4.80117  5.52352  0.61958  0.77255  0.48576  0.95510
     30   2.14241  5.29326  2.86587  2.52083  4.61898  3.59101  2.23874  4.09074  2.43185  3.59019  4.34392  1.88829  3.27354  2.90122  2.84758  2.80219  3.06561  3.67456  5.73839  4.33937     84 n x - -
          2.68618  4.42225  2.77519  2.73123  3.46354  2.40513  3.72494  3.29354  2.67741  2.69355  4.24690  2.90347  2.73739  3.18146  2.89801  2.37887  2.77519  2.98518  4.58477  3.61503
          0.01229  4.80117  5.52352  0.61958  0.77255  0.48576  0.95510
     31   2.69369  5.25513  2.80385  2.56714  4.58338  3.60324  3.13775  4.04143  2.64574  3.57489  4.35107  2.37512  1.69168  2.98523  3.13424  2.85567  2.21803  3.64777  5.75256  4.36569     85 p x - -
          2.68618  4.42225  2.77519  2.73123  3.46354  2.40513  3.72494  3.29354  2.67741  2.69355  4.24690  2.90347  2.73739  3.18146  2.89801  2.37887  2.77519  2.98518  4.58477  3.61503
          0.01229  4.80117  5.52352  0.61958  0.77255  0.48576  0.95510
     32   3.02303  5.25400  3.11080  2.81426  4.85465  1.01495  4.13268  4.30112  2.23102  3.84537  4.65398  2.59950  4.19668  3.28436  3.28840  3.04354  2.83114  3.86793  6.01143  4.66885     86 g x - -
          2.68618  4.42225  2.77519  2.73123  3.46354  2.40513  3.72494  3.29354  2.67741  2.69355  4.24690  2.90347  2.73739  3.18146  2.89801  2.37887  2.77519  2.98518  4.58477  3.61503
          0.01229  4.80117  5.52352  0.61958  0.77255  0.48576  0.95510
     33   2.80470  4.64701  2.99764  2.95023  2.72025  3.22727  3.97406  3.17605  2.43121  2.36139  2.74258  3.40079  4.12023  3.24072  2.88787  2.43693  2.49092  2.93233  4.17884  3.45181     87 l x - -
          2.68618  4.42225  2.77519  2.73123  3.46354  2.40513  3.72494  3.29354  2.67741  2.69355  4.24690  2.90347  2.73739  3.18146  2.89801  2.37887  2.77519  2.98518  4.58477  3.61503
          0.01229  4.80117  5.52352  0.61958  0.77255  0.48576  0.95510
     34   2.85675  4.87652  3.40019  2.85432  4.13389  1.28732  3.95834  2.94647  2.75079  3.16444  4.01559  3.32906  4.11511  2.64489  2.80454  2.94858  2.94398  3.04458  5.45242  4.16748     88 g x - -
          2.68618  4.42225  2.77519  2.73123  3.46354  2.40513  3.72494  3.29354  2.67741  2.69355  4.24690  2.90347  2.73739  3.18146  2.89801  2.37887  2.77519  2.98518  4.58477  3.61503
          0.01229  4.80117  5.52352  0.61958  0.77255  0.48576  0.95510
     35   2.42172  4.44352  3.85629  3.28600  2.99155  3.83090  4.09864  2.92389  3.22115  2.64975  3.55356  3.64088  3.12313  3.23324  3.52894  2.52281  2.90248  2.71114  1.71587  3.24152     89 w x - -
          2.68618  4.42225  2.77519  2.73123  3.46354  2.40513  3.72494  3.29354  2.67741  2.69355  4.24690  2.90347  2.73739  3.18146  2.89801  2.37887  2.77519  2.98518  4.58477  3.61503
          0.01229  4.80117  5.52352  0.61958  0.77255  0.48576  0.95510
     36   4.78583  5.89740  5.30638  5.25721  2.89423  4.98812  4.42043  4.72520  5.11686  3.92928  5.29949  5.01164  5.46701  5.16803  5.07985  4.80063  5.08882  4.64078  4.54731  0.21369     90 Y x - -
          2.68618  4.42225  2.77519  2.73123  3.46354  2.40513  3.72494  3.29354  2.67741  2.69355  4.24690  2.90347  2.73739  3.18146  2.89801  2.37887  2.77519  2.98518  4.58477  3.61503
          0.01229  4.80117  5.52352  0.61958  0.77255  0.48576  0.95510
     37   2.50657  4.36825  4.02255  3.44496  3.48076  3.86675  4.14939  2.71018  3.35808  2.56835  3.47965  3.34172  4.24015  3.27463  3.30078  3.13658  2.41787  2.04885  2.20740  2.47938     91 v x - -
          2.68618  4.42225  2.77519  2.73123  3.46354  2.40513  3.72494  3.29354  2.67741  2.69355  4.24690  2.90347  2.73739  3.18146  2.89801  2.37887  2.77519  2.98518  4.58477  3.61503
          0.01229  4.80117  5.52352  0.61958  0.77255  0.48576  0.95510
     38   2.62387  4.67629  5.32243  4.80856  4.05027  4.76575  5.36913  1.11228  4.70359  2.71772  3.88232  4.92335  5.09840  4.93498  4.84506  4.14407  2.85399  1.09117  5.87089  4.65867     92 v x - -
          2.68618  4.42225  2.77519  2.73123  3.46354  2.40513  3.72494  3.29354  2.67741  2.69355  4.24690  2.90347  2.73739  3.18146  2.89801  2.37887  2.77519  2.98518  4.58477  3.61503
          0.01229  4.80117  5.52352  0.61958  0.77255  0.48576  0.95510
     39   2.58275  4.46549  3.85920  3.28344  3.11343  3.84234  4.10242  2.92869  2.41476  2.48047  3.57197  3.64206  4.21819  3.23731  3.21048  3.10250  3.06047  1.28342  5.05818  3.84030     93 v x - -
          2.68618  4.42225  2.77519  2.73123  3.46354  2.40513  3.72494  3.29354  2.67741  2.69355  4.24690  2.90347  2.73739  3.18146  2.89801  2.37887  2.77519  2.98518  4.58477  3.61503
          0.01229  4.80117  5.52352  0.61958  0.77255  0.48576  0.95510
     40   2.80234  5.29982  2.87258  2.30106  4.63902  3.15059  3.76477  4.12111  2.12538  3.06823  4.34235  2.62676  3.22992  2.42131  2.99461  1.85144  2.85358  3.68737  5.73582  4.32796     94 s x - -
          2.68618  4.42225  2.77519  2.73123  3.46354  2.40513  3.72494  3.29354  2.67741  2.69355  4.24690  2.90347  2.73739  3.18146  2.89801  2.37887  2.77519  2.98518  4.58477  3.61503
          0.01229  4.80117  5.52352  0.61958  0.77255  0.48576  0.95510
     41   2.56489  5.01658  2.96658  3.33428  5.29817  0.49937  4.82050  4.78273  3.94741  4.43004  5.26282  3.68665  4.33512  4.07648  4.36855  3.12091  3.50005  4.12798  6.57662  5.30581     95 G x - -
          2.68618  4.42225  2.77519  2.73123  3.46354  2.40513  3.72494  3.29354  2.67741  2.69355  4.24690  2.90347  2.73739  3.18146  2.89801  2.37887  2.77519  2.98518  4.58477  3.61503
          0.01229  4.80117  5.52352  0.61958  0.77255  0.48576  0.95510
     42   3.64525  6.36324  0.53315  2.28327  5.67862  2.77908  4.39097  5.27658  3.58913  4.71951  5.63706  3.16218  4.40758  3.58094  4.31208  3.46982  3.97481  4.78715  6.85809  5.24472     96 D x - -
          2.68618  4.42225  2.77519  2.73123  3.46354  2.40513  3.72494  3.29354  2.67741  2.69355  4.24690  2.90347  2.73739  3.18146  2.89801  2.37887  2.77519  2.98518  4.58477  3.61503
          0.01229  4.80117  5.52352  0.61958  0.77255  0.48576  0.95510
     43   3.12411  5.63041  2.44947  1.94320  4.95173  3.63708  4.02907  4.44271  2.90640  3.94167  4.73367  2.21754  4.16325  3.16429  3.44327  3.05525  1.19897  4.01868  6.10013  4.65185     97 t x - -
          2.68618  4.42225  2.77519  2.73123  3.46354  2.40513  3.72494  3.29354  2.67741  2.69355  4.24690  2.90347  2.73739  3.18146  2.89801  2.37887  2.77519  2.98518  4.58477  3.61503
          0.01229  4.80117  5.52352  0.61958  0.77255  0.48576  0.95510
     44   4.07237  5.33294  5.82207  5.34445  3.51966  5.32363  5.76281  2.63907  5.13719  0.38107  3.29303  5.54592  5.46055  5.12637  5.13822  4.79170  4.31732  2.50340  5.77402  4.74594     98 L x - -
          2.68618  4.42225  2.77519  2.73123  3.46354  2.40513  3.72494  3.29354  2.67741  2.69355  4.24690  2.90347  2.73739  3.18146  2.89801  2.37887  2.77519  2.98518  4.58477  3.61503
          0.01229  4.80117  5.52352  0.61958  0.77255  0.48576  0.95510
     45   3.14171  5.59332  1.98644  2.58607  5.02589  3.31243  4.10763  4.52285  3.01837  4.02845  4.82757  1.22028  4.19322  3.25186  3.56251  3.08608  1.93241  4.07564  6.18801  4.73833     99 n x - -
          2.68618  4.42225  2.77519  2.73123  3.46354  2.40513  3.72494  3.29354  2.67741  2.69355  4.24690  2.90347  2.73739  3.18146  2.89801  2.37887  2.77519  2.98518  4.58477  3.61503
          0.01229  4.80117  5.52352  0.61958  0.77255  0.48576  0.95510
     46   2.57434  5.29875  2.02903  2.15340  4.63849  3.57441  3.15763  4.12077  2.18155  3.60165  4.34097  3.04381  3.24539  2.86131  2.78486  2.14281  3.03176  3.68656  4.40227  4.32657    100 d x - -
          2.68618  4.42225  2.77519  2.73123  3.46354  2.40513  3.72494  3.29354  2.67741  2.69355  4.24690  2.90347  2.73739  3.18146  2.89801  2.37887  2.77519  2.98518  4.58477  3.61503
          0.01229  4.80117  5.52352  0.61958  0.77255  0.48576  0.95510
     47   3.88804  5.15304  5.53414  5.24959  4.21192  5.00335  5.90354  0.36104  5.11982  2.68483  4.08018  5.39649  5.42319  5.41873  5.22891  4.67814  4.19655  2.29791  6.22356  5.00988    101 I x - -
          2.68618  4.42225  2.77519  2.73123  3.46354  2.40513  3.72494  3.29354  2.67741  2.69355  4.24690  2.90347  2.73739  3.18146  2.89801  2.37887  2.77519  2.98518  4.58477  3.61503
          0.01229  4.80117  5.52352  0.61958  0.77255  0.48576  0.95510
     48   0.24422  4.95329  4.70710  4.64154  5.27892  3.73993  5.49826  4.59102  4.69093  4.40747  5.38007  4.46658  4.56184  4.93743  4.80045  3.32333  3.66419  4.04163  6.57095  5.53911    102 A x - -
          2.68618  4.42225  2.77519  2.73123  3.46354  2.40513  3.72494  3.29354  2.67741  2.69355  4.24690  2.90347  2.73739  3.18146  2.89801  2.37887  2.77519  2.98518  4.58477  3.61503
          0.01229  4.80117  5.52352  0.61958  0.77255  0.48576  0.95510
     49   1.68587  5.25571  3.06893  2.35590  4.57573  2.83012  2.75552  4.04182  2.11314  3.55020  4.30700  3.07040  3.98801  2.75262  3.01209  2.58020  2.84837  3.63366  5.70545  4.31314    103 a x - -
          2.68618  4.42225  2.77519  2.73123  3.46354  2.40513  3.72494  3.29354  2.67741  2.69355  4.24690  2.90347  2.73739  3.18146  2.89801  2.37887  2.77519  2.98518  4.58477  3.61503
          0.01229  4.80117  5.52352  0.61958  0.77255  0.48576  0.95510
     50   2.88067  5.07001  1.22975  2.43033  4.28650  3.65918  3.90510  3.05717  2.73412  3.31176  4.14626  3.18815  4.07782  3.06523  3.20311  2.91234  3.11711  2.86760  5.57436  3.55364    104 d x - -
          2.68618  4.42225  2.77519  2.73123  3.46354  2.40513  3.72494  3.29354  2.67741  2.69355  4.24690  2.90347  2.73739  3.18146  2.89801  2.37887  2.77519  2.98518  4.58477  3.61503
          0.01229  4.80117  5.52352  0.61958  0.77255  0.48576  0.95510
     51   3.62914  4.90280  5.51998  4.96051  0.95638  4.93626  5.17392  2.01202  4.81038  1.77346  3.37849  5.05060  5.14114  4.83833  4.82717  4.29297  3.85461  2.04495  5.40637  4.18119    105 f x - -
          2.68618  4.42225  2.77519  2.73123  3.46354  2.40513  3.72494  3.29354  2.67741  2.69355  4.24690  2.90347  2.73739  3.18146  2.89801  2.37887  2.77519  2.98518  4.58477  3.61503
          0.01229  4.80117  5.52352  0.61958  0.77255  0.48576  0.95510
     52   2.80584  3.17825  2.80446  2.66822  4.21098  2.04343  3.38372  3.62446  2.66685  3.23745  4.05652  2.97632  4.03354  3.01323  3.12691  2.24196  2.91312  3.30832  5.49075  2.60382    106 g x - -
          2.68618  4.42225  2.77519  2.73123  3.46354  2.40513  3.72494  3.29354  2.67741  2.69355  4.24690  2.90347  2.73739  3.18146  2.89801  2.37887  2.77519  2.98518  4.58477  3.61503
          0.01229  4.80117  5.52352  0.61958  0.77255  0.48576  0.95510
     53   2.85765  5.28076  2.81917  2.54984  4.59662  3.61019  3.04149  4.05783  2.18495  3.57125  4.33704  3.09197  4.01799  2.59661  3.02974  2.64002  1.40958  3.65747  5.73020  4.34338    107 t x - -
          2.68618  4.42225  2.77519  2.73123  3.46354  2.40513  3.72494  3.29354  2.67741  2.69355  4.24690  2.90347  2.73739  3.18146  2.89801  2.37887  2.77519  2.98518  4.58477  3.61503
          0.01229  4.80117  5.52352  0.61958  0.77255  0.48576  0.95510
     54   2.80982  5.19718  2.48995  2.54826  4.49785  3.59682  3.79445  3.26618  2.45750  3.48430  4.25420  2.83441  3.99280  2.90955  2.50686  2.40221  1.63967  3.56454  5.66110  4.28133    108 t x - -
          2.68637  4.42244  2.77539  2.73134  3.46355  2.40470  3.72514  3.29373  2.67717  2.69364  4.24709  2.90366  2.73750  3.18165  2.89820  2.37894  2.77539  2.98395  4.58496  3.61522
          0.19650  1.74636  5.52352  1.12526  0.39240  0.48576  0.95510
     55   1.71451  4.62029  3.56587  2.65632  3.78304  3.75054  4.00509  2.43049  2.96776  2.84671  3.72850  3.44215  4.13910  3.28718  3.02436  2.16747  3.04580  2.25373  5.20154  3.95073    115 a x - -
          2.68618  4.42225  2.77519  2.73123  3.46354  2.40513  3.72494  3.29354  2.67741  2.69355  4.24690  2.90347  2.73739  3.18146  2.89801  2.37887  2.77519  2.98518  4.58477  3.61503
          0.01229  4.80117  5.52352  0.61958  0.77255  0.48576  0.95510
     56   2.16865  2.76940  2.04852  2.56263  4.45549  3.16280  3.80232  3.90280  2.48806  3.44910  4.22575  2.98453  3.99516  2.49236  3.04769  2.79871  2.52403  3.40324  5.63788  4.26491    116 d x - -
          2.68618  4.42225  2.77519  2.73123  3.46354  2.40513  3.72494  3.29354  2.67741  2.69355  4.24690  2.90347  2.73739  3.18146  2.89801  2.37887  2.77519  2.98518  4.58477  3.61503
          0.01229  4.80117  5.52352  0.61958  0.77255  0.48576  0.95510
     57   2.31036  5.28971  2.24341  2.05847  4.12718  3.57493  2.71950  3.82937  2.40782  3.59141  4.33261  2.78018  3.96857  2.42700  2.99305  2.76482  2.71367  3.67586  5.72736  3.80410    117 e x - -
          2.68618  4.42225  2.77519  2.73123  3.46354  2.40513  3.72494  3.29354  2.67741  2.69355  4.24690  2.90347  2.73739  3.18146  2.89801  2.37887  2.77519  2.98518  4.58477  3.61503
          0.01229  4.80117  5.52352  0.61958  0.77255  0.48576  0.95510
     58   3.88871  5.08825  5.88680  5.35512  3.68274  5.38675  5.83876  1.20487  5.24618  0.87288  3.42036  5.54369  5.47362  5.23270  5.26529  4.80004  4.11711  2.08467  5.90217  4.88566    118 l x - -
          2.68618  4.42225  2.77519  2.73123  3.46354  2.40513  3.72494  3.29354  2.67741  2.69355  4.24690  2.90347  2.73739  3.18146  2.89801  2.37887  2.77519  2.98518  4.58477  3.61503
          0.01229  4.80117  5.52352  0.61958  0.77255  0.48576  0.95510
     59   1.01718  4.81256  3.46024  2.99262  4.25336  3.33018  4.12439  3.63870  2.99295  3.30381  4.15105  3.10646  4.13675  2.62350  3.39882  2.93791  3.13196  2.61487  5.59270  4.31369    119 a x - -
          2.68618  4.42225  2.77519  2.73123  3.46354  2.40513  3.72494  3.29354  2.67741  2.69355  4.24690  2.90347  2.73739  3.18146  2.89801  2.37887  2.77519  2.98518  4.58477  3.61503
          0.01229  4.80117  5.52352  0.61958  0.77255  0.48576  0.95510
     60   2.24409  5.27693  2.59093  2.12944  4.60837  3.57823  3.76668  4.08448  2.10889  3.57611  4.32134  3.05115  3.97161  2.59757  2.41457  2.76879  2.90714  3.12049  5.71756  2.81809    120 k x - -
          2.68618  4.42225  2.77519  2.73123  3.46354  2.40513  3.72494  3.29354  2.67741  2.69355  4.24690  2.90347  2.73739  3.18146  2.89801  2.37887  2.77519  2.98518  4.58477  3.61503
          0.01229  4.80117  5.52352  0.61958  0.77255  0.48576  0.95510
     61   2.33673  4.62943  2.91355  2.63977  3.78344  3.74441  3.98342  3.00127  2.94055  1.88146  2.78102  3.41741  4.12679  3.25871  3.03028  2.80689  2.48967  2.49995  5.19703  3.94286    121 l x - -
          2.68618  4.42225  2.77519  2.73123  3.46354  2.40513  3.72494  3.29354  2.67741  2.69355  4.24690  2.90347  2.73739  3.18146  2.89801  2.37887  2.77519  2.98518  4.58477  3.61503
          0.01229  4.80117  5.52352  0.61958  0.77255  0.48576  0.95510
     62   3.16168  5.24169  3.16199  3.14620  5.10365  3.63882  4.64439  4.84725  3.63987  4.43336  5.30737  0.48707  4.38395  3.89393  4.03988  2.81418  3.62494  4.25276  6.40558  4.99941    122 N x - -
          2.68618  4.42225  2.77519  2.73123  3.46354  2.40513  3.72494  3.29354  2.67741  2.69355  4.24690  2.90347  2.73739  3.18146  2.89801  2.37887  2.77519  2.98518  4.58477  3.61503
          0.01229  4.80117  5.52352  0.61958  0.77255  0.48576  0.95510
     63   2.80315  5.20214  2.63006  2.53899  4.50462  2.12597  2.57147  3.48472  2.54352  3.01202  4.25647  2.57629  3.72038  2.90055  3.02804  2.34403  2.84122  3.57016  5.66345  4.28016    123 g x - -
          2.68618  4.42241  2.77514  2.73139  3.46292  2.40528  3.72419  3.29291  2.67741  2.69319  4.24705  2.90362  2.73755  3.18162  2.89816  2.37902  2.77535  2.98508  4.58492  3.61519
          0.41828  1.08521  5.52352  0.38143  1.14849  0.48576  0.95510
     64   2.50313  4.44504  4.69803  4.13374  3.62254  2.80520  4.61778  1.04677  3.99923  2.11247  3.57587  4.27925  4.57663  4.21073  4.14395  3.52061  3.28162  2.11271  5.22772  4.03847    126 i x - -
          2.68618  4.42225  2.77519  2.73123  3.46354  2.40513  3.72494  3.29354  2.67741  2.69355  4.24690  2.90347  2.73739  3.18146  2.89801  2.37887  2.77519  2.98518  4.58477  3.61503
          0.07870  4.80117  2.69617  0.61958  0.77255  0.48576  0.95510
     65   2.20183  5.19407  3.09103  2.53185  4.50227  3.58261  3.53880  3.95643  1.79483  3.47957  4.24682  3.06880  2.42165  2.72795  2.64337  2.77958  2.67823  3.56525  5.64607  3.64067    127 k x - -
          2.68618  4.42225  2.77519  2.73123  3.46354  2.40513  3.72494  3.29354  2.67741  2.69355  4.24690  2.90347  2.73739  3.18146  2.89801  2.37887  2.77519  2.98518  4.58477  3.61503
          0.01313  4.73560  5.45794  0.61958  0.77255  0.40879  1.09199
     66   3.28908  5.81052  1.59574  2.57124  5.23604  3.64734  4.19959  4.76164  3.18771  4.24682  5.06820  1.02141  4.26080  3.35613  3.77370  2.71437  3.15386  4.29451  6.39829  4.90135    128 n x - -
          2.68618  4.42225  2.77519  2.73123  3.46354  2.40513  3.72494  3.29354  2.67741  2.69355  4.24690  2.90347  2.73739  3.18146  2.89801  2.37887  2.77519  2.98518  4.58477  3.61503
          0.01229  4.80117  5.52352  0.61958  0.77255  0.48576  0.95510
     67   2.50657  5.09141  3.21810  2.67821  4.40385  3.64384  3.87286  3.82171  1.90395  3.20518  4.20740  2.85199  1.60819  3.01202  3.05043  2.87290  3.09186  3.11997  5.61718  4.27994    129 p x - -
          2.68618  4.42225  2.77519  2.73123  3.46354  2.40513  3.72494  3.29354  2.67741  2.69355  4.24690  2.90347  2.73739  3.18146  2.89801  2.37887  2.77519  2.98518  4.58477  3.61503
          0.01229  4.80117  5.52352  0.61958  0.77255  0.48576  0.95510
     68   2.60494  5.49748  1.23548  2.53618  4.81493  3.62094  3.95632  4.30274  2.79382  3.80820  4.58803  2.00990  3.31649  3.08343  3.31452  2.97051  3.27422  3.88545  5.96541  3.63477    130 d x - -
          2.68618  4.42225  2.77519  2.73123  3.46354  2.40513  3.72494  3.29354  2.67741  2.69355  4.24690  2.90347  2.73739  3.18146  2.89801  2.37887  2.77519  2.98518  4.58477  3.61503
          0.05280  4.80117  3.14178  0.61958  0.77255  0.48576  0.95510
     69   2.79321  4.69014  3.43975  2.87747  2.82235  3.10177  3.93381  3.23572  2.84535  2.30326  3.78357  3.34234  4.09009  2.81394  2.55972  1.76652  3.02471  2.98239  5.24106  3.43379    131 s x - -
          2.68618  4.42225  2.77519  2.73123  3.46354  2.40513  3.72494  3.29354  2.67741  2.69355  4.24690  2.90347  2.73739  3.18146  2.89801  2.37887  2.77519  2.98518  4.58477  3.61503
          0.01279  4.76117  5.48352  0.61958  0.77255  0.43509  1.04186
     70   3.82479  5.03223  5.79713  5.27846  3.76834  5.33188  5.81618  0.59484  5.15332  1.84003  2.99163  5.46815  5.45851  5.22988  5.21913  4.74617  4.06139  2.19984  5.95453  4.88047    132 I x - -
          2.68618  4.42225  2.77519  2.73123  3.46354  2.40513  3.72494  3.29354  2.67741  2.69355  4.24690  2.90347  2.73739  3.18146  2.89801  2.37887  2.77519  2.98518  4.58477  3.61503
          0.01229  4.80117  5.52352  0.61958  0.77255  0.48576  0.95510
     71   2.79884  5.21076  2.67142  2.47810  3.58204  3.58864  3.78019  3.97609  2.19894  3.30569  4.26191  3.07307  2.14608  2.57294  2.60907  2.61094  2.76645  3.29858  5.66747  3.44182    133 p x - -
          2.68618  4.42225  2.77519  2.73123  3.46354  2.40513  3.72494  3.29354  2.67741  2.69355  4.24690  2.90347  2.73739  3.18146  2.89801  2.37887  2.77519  2.98518  4.58477  3.61503
          0.01229  4.80117  5.52352  0.61958  0.77255  0.48576  0.95510
     72   1.74765  5.15223  3.11689  2.27313  4.43740  3.60102  3.79657  3.60734  2.31514  3.43172  4.21015  3.09759  2.59592  2.76748  3.03896  2.50781  2.70482  3.51045  5.62330  3.65512    134 a x - -
          2.68618  4.42225  2.77519  2.73123  3.46354  2.40513  3.72494  3.29354  2.67741  2.69355  4.24690  2.90347  2.73739  3.18146  2.89801  2.37887  2.77519  2.98518  4.58477  3.61503
          0.01229  4.80117  5.52352  0.61958  0.77255  0.48576  0.95510
     73   2.83317  5.06832  2.28812  2.63925  4.21641  1.78809  3.16532  3.74251  2.64214  3.32802  4.13858  3.16234  4.03817  2.99429  2.91977  2.85456  3.06508  3.40950  2.98023  3.24364    135 g x - -
          2.68618  4.42225  2.77519  2.73123  3.46354  2.40513  3.72494  3.29354  2.67741  2.69355  4.24690  2.90347  2.73739  3.18146  2.89801  2.37887  2.77519  2.98518  4.58477  3.61503
          0.05280  4.80117  3.14178  0.61958  0.77255  0.48576  0.95510
     74   2.66116  4.99695  2.96583  2.62172  3.63407  3.61459  3.59366  3.08117  2.15051  3.25660  4.06673  2.83670  4.00452  2.36591  3.07991  2.81685  1.95697  3.13181  3.75695  4.15978    136 t x - -
          2.68618  4.42225  2.77519  2.73123  3.46354  2.40513  3.72494  3.29354  2.67741  2.69355  4.24690  2.90347  2.73739  3.18146  2.89801  2.37887  2.77519  2.98518  4.58477  3.61503
          0.01279  4.76117  5.48352  0.61958  0.77255  0.57253  0.83034
     75   2.77838  4.58819  3.64829  3.10524  3.84703  3.68972  4.08846  2.73986  3.06689  2.91292  3.79526  3.01037  3.63368  3.38123  3.43672  2.64115  1.22867  2.56413  5.26891  4.02570    137 t x - -
          2.68618  4.42225  2.77519  2.73123  3.46354  2.40513  3.72494  3.29354  2.67741  2.69355  4.24690  2.90347  2.73739  3.18146  2.89801  2.37887  2.77519  2.98518  4.58477  3.61503
          0.01279  4.76117  5.48352  0.61958  0.77255  0.57253  0.83034
     76   3.35582  4.67119  5.22543  4.64958  3.47851  4.62441  4.94590  1.04179  4.48409  1.42547  3.38726  4.73931  4.89632  4.59149  4.53328  3.96168  3.58641  2.19496  5.31641  2.90721    138 i x - -
          2.68618  4.42225  2.77519  2.73123  3.46354  2.40513  3.72494  3.29354  2.67741  2.69355  4.24690  2.90347  2.73739  3.18146  2.89801  2.37887  2.77519  2.98518  4.58477  3.61503
          0.01279  4.76117  5.48352  0.61958  0.77255  0.57253  0.83034
     77   2.80363  4.29695  4.20267  3.29121  3.40254  3.89670  4.19498  2.49779  3.50482  2.10564  3.40910  3.85188  4.26650  3.07838  3.70583  3.17935  2.54190  1.41541  4.90967  2.79042    139 v x - -
          2.68618  4.42225  2.77519  2.73123  3.46354  2.40513  3.72494  3.29354  2.67741  2.69355  4.24690  2.90347  2.73739  3.18146  2.89801  2.37887  2.77519  2.98518  4.58477  3.61503
          0.01279  4.76117  5.48352  0.61958  0.77255  0.57253  0.83034
     78   3.07548  4.56290  3.18030  3.28519  3.78781  4.19451  4.55902  1.75205  3.72598  2.67783  3.71008  4.06956  4.56675  3.99345  4.00258  3.50801  3.31901  0.98047  5.38833  4.16857    140 v x - -
          2.68618  4.42225  2.77519  2.73123  3.46354  2.40513  3.72494  3.29354  2.67741  2.69355  4.24690  2.90347  2.73739  3.18146  2.89801  2.37887  2.77519  2.98518  4.58477  3.61503
          0.01279  4.76117  5.48352  0.61958  0.77255  0.57253  0.83034
     79   2.98757  5.03814  3.32000  3.00748  4.59681  3.65681  4.20846  4.00189  2.62151  3.63443  4.48999  3.01874  0.86775  3.40364  3.28281  3.07121  3.32123  3.15007  5.85179  4.56151    141 p x - -
          2.68618  4.42225  2.77519  2.73123  3.46354  2.40513  3.72494  3.29354  2.67741  2.69355  4.24690  2.90347  2.73739  3.18146  2.89801  2.37887  2.77519  2.98518  4.58477  3.61503
          0.01279  4.76117  5.48352  0.61958  0.77255  0.57253  0.83034
     80   2.95952  1.00379  4.84188  4.36637  3.91481  3.95207  4.87709  2.01830  4.19420  2.78045  3.85285  4.34301  4.53263  4.42664  4.32348  3.36269  2.37648  2.40815  5.54912  4.36164    142 c x - -
          2.68618  4.42225  2.77519  2.73123  3.46354  2.40513  3.72494  3.29354  2.67741  2.69355  4.24690  2.90347  2.73739  3.18146  2.89801  2.37887  2.77519  2.98518  4.58477  3.61503
          0.05763  4.76117  3.04815  0.61958  0.77255  0.57253  0.83034
     81   2.02842  5.17487  2.66437  2.44791  4.49706  3.51069  3.70666  3.96484  2.26622  3.47270  4.22728  2.39654  2.81649  2.81291  2.81804  2.44346  2.79664  3.31792  5.62780  4.23330    143 a x - -
          2.68618  4.42225  2.77519  2.73123  3.46354  2.40513  3.72494  3.29354  2.67741  2.69355  4.24690  2.90347  2.73739  3.18146  2.89801  2.37887  2.77519  2.98518  4.58477  3.61503
          0.22569  4.59349  1.65069  0.61958  0.77255  0.65700  0.73065
     82   2.44421  2.43128  3.69584  2.82547  2.84924  3.67341  3.44077  2.76665  3.05958  2.49287  3.39624  3.48148  2.71865  3.34301  3.36815  2.93179  2.88805  2.55384  3.87584  3.65388    144 c x - -
          2.68677  4.41908  2.77453  2.73213  3.46457  2.40588  3.72379  3.29307  2.67780  2.69355  4.24793  2.90374  2.73807  3.18035  2.89759  2.37814  2.77491  2.98580  4.58580  3.61267
          0.64950  0.73879        *  2.19317  0.11829  0.00000        *
//
