# Supplementary material for: Remote homology clustering identifies lowly conserved families of effector proteins in plant-pathogenic fungi
Source: Microb Genom. 2021 Sep 1;7(9):000637. doi: 10.1099/mgen.0.000637 (PMC8715435; doi:10.1099/mgen.0.000637)
Supplement: Supplementary material 16 [file mgen-7-0637-s0016.zip › hmms/cluster-PC_01W4F6.hmm]

HMMER3/f [3.3 | Nov 2019]
NAME  cluster-PC_01W4F6
LENG  137
ALPH  amino
RF    yes
MM    no
CONS  yes
CS    no
MAP   yes
DATE  Wed Jul 22 12:44:59 2020
NSEQ  2
EFFN  0.496094
CKSUM 144020683
STATS LOCAL MSV      -10.1131  0.71108
STATS LOCAL VITERBI  -10.8373  0.71108
STATS LOCAL FORWARD   -4.1924  0.71108
HMM          A        C        D        E        F        G        H        I        K        L        M        N        P        Q        R        S        T        V        W        Y   
            m->m     m->i     m->d     i->m     i->i     d->m     d->d
  COMPO   2.43785  4.10068  3.00903  2.91902  3.34631  2.70787  3.70075  2.89426  2.83021  2.59206  3.77913  3.16190  2.83339  3.24121  2.88482  2.56865  2.72065  2.55040  4.69365  3.56479
          2.68618  4.42225  2.77519  2.73123  3.46354  2.40513  3.72494  3.29354  2.67741  2.69355  4.24690  2.90347  2.73739  3.18146  2.89801  2.37887  2.77519  2.98518  4.58477  3.61503
          0.03151  3.86887  4.59122  0.61958  0.77255  0.00000        *
      1   2.96634  4.51567  4.04553  3.63871  3.20611  3.83138  4.37468  2.38134  3.40699  1.80131  1.38484  3.91665  4.29195  3.78909  3.61273  3.31508  3.27157  2.38704  5.04646  3.80792      1 m x - -
          2.68618  4.42225  2.77519  2.73123  3.46354  2.40513  3.72494  3.29354  2.67741  2.69355  4.24690  2.90347  2.73739  3.18146  2.89801  2.37887  2.77519  2.98518  4.58477  3.61503
          0.03151  3.86887  4.59122  0.61958  0.77255  0.48576  0.95510
      2   2.99084  4.80896  3.12213  2.88168  3.28216  3.44442  1.15012  3.69321  2.72483  3.18764  4.23029  3.29117  3.99673  3.24786  2.99077  3.06156  3.29408  3.42841  4.74726  3.23311      2 h x - -
          2.68618  4.42225  2.77519  2.73123  3.46354  2.40513  3.72494  3.29354  2.67741  2.69355  4.24690  2.90347  2.73739  3.18146  2.89801  2.37887  2.77519  2.98518  4.58477  3.61503
          0.03151  3.86887  4.59122  0.61958  0.77255  0.48576  0.95510
      3   3.17898  4.56831  4.46149  3.97762  1.84598  4.23798  4.17862  2.32224  3.83620  1.25825  3.01281  4.15651  4.52258  3.99327  3.98943  3.59988  3.41645  2.39108  4.48033  2.98239      3 l x - -
          2.68618  4.42225  2.77519  2.73123  3.46354  2.40513  3.72494  3.29354  2.67741  2.69355  4.24690  2.90347  2.73739  3.18146  2.89801  2.37887  2.77519  2.98518  4.58477  3.61503
          0.03151  3.86887  4.59122  0.61958  0.77255  0.48576  0.95510
      4   2.28931  4.26435  3.08693  2.81771  4.15047  2.98113  3.98688  3.59864  2.89671  3.26870  4.12356  3.12068  2.10699  3.23229  3.24356  1.68653  2.73148  3.12708  5.48048  4.21036      4 s x - -
          2.68618  4.42225  2.77519  2.73123  3.46354  2.40513  3.72494  3.29354  2.67741  2.69355  4.24690  2.90347  2.73739  3.18146  2.89801  2.37887  2.77519  2.98518  4.58477  3.61503
          0.03151  3.86887  4.59122  0.61958  0.77255  0.48576  0.95510
      5   2.41073  4.25580  3.42484  3.17664  3.96564  3.09521  4.19425  3.09234  3.11955  2.95596  4.00668  3.38662  3.79867  3.51454  3.37843  2.61195  1.17802  2.78770  5.40376  4.18226      5 t x - -
          2.68618  4.42225  2.77519  2.73123  3.46354  2.40513  3.72494  3.29354  2.67741  2.69355  4.24690  2.90347  2.73739  3.18146  2.89801  2.37887  2.77519  2.98518  4.58477  3.61503
          0.03151  3.86887  4.59122  0.61958  0.77255  0.48576  0.95510
      6   2.92093  4.37332  4.29005  3.80079  2.03079  3.99299  4.24037  2.16123  3.69006  1.87073  3.16476  4.00014  4.37071  3.90417  3.88473  3.35300  3.19043  1.59869  4.70115  3.27186      6 v x - -
          2.68618  4.42225  2.77519  2.73123  3.46354  2.40513  3.72494  3.29354  2.67741  2.69355  4.24690  2.90347  2.73739  3.18146  2.89801  2.37887  2.77519  2.98518  4.58477  3.61503
          0.03151  3.86887  4.59122  0.61958  0.77255  0.48576  0.95510
      7   3.25374  4.65655  4.23379  3.94757  1.01763  3.94440  3.87559  2.77784  3.85469  2.14871  3.50851  4.01510  4.40305  4.02365  3.97530  3.52387  3.55486  2.76828  4.12568  2.49312      7 f x - -
          2.68618  4.42225  2.77519  2.73123  3.46354  2.40513  3.72494  3.29354  2.67741  2.69355  4.24690  2.90347  2.73739  3.18146  2.89801  2.37887  2.77519  2.98518  4.58477  3.61503
          0.03151  3.86887  4.59122  0.61958  0.77255  0.48576  0.95510
      8   2.41073  4.25580  3.42484  3.17664  3.96564  3.09521  4.19425  3.09234  3.11955  2.95596  4.00668  3.38662  3.79867  3.51454  3.37843  2.61195  1.17802  2.78770  5.40376  4.18226      8 t x - -
          2.68618  4.42225  2.77519  2.73123  3.46354  2.40513  3.72494  3.29354  2.67741  2.69355  4.24690  2.90347  2.73739  3.18146  2.89801  2.37887  2.77519  2.98518  4.58477  3.61503
          0.03151  3.86887  4.59122  0.61958  0.77255  0.48576  0.95510
      9   2.41073  4.25580  3.42484  3.17664  3.96564  3.09521  4.19425  3.09234  3.11955  2.95596  4.00668  3.38662  3.79867  3.51454  3.37843  2.61195  1.17802  2.78770  5.40376  4.18226      9 t x - -
          2.68618  4.42225  2.77519  2.73123  3.46354  2.40513  3.72494  3.29354  2.67741  2.69355  4.24690  2.90347  2.73739  3.18146  2.89801  2.37887  2.77519  2.98518  4.58477  3.61503
          0.03151  3.86887  4.59122  0.61958  0.77255  0.48576  0.95510
     10   1.01896  4.19021  3.45891  3.25001  4.04877  3.01485  4.27249  3.17373  3.26617  3.05552  4.08771  3.40054  3.75373  3.60766  3.51697  2.54052  2.81763  2.82876  5.47628  4.27612     10 a x - -
          2.68618  4.42225  2.77519  2.73123  3.46354  2.40513  3.72494  3.29354  2.67741  2.69355  4.24690  2.90347  2.73739  3.18146  2.89801  2.37887  2.77519  2.98518  4.58477  3.61503
          0.03151  3.86887  4.59122  0.61958  0.77255  0.48576  0.95510
     11   1.76373  4.18226  3.78643  3.38965  3.71116  3.32424  4.29198  2.36253  3.31324  2.52126  3.62324  3.57470  3.95367  3.63648  3.58446  2.74643  2.85518  1.60580  5.32634  4.09978     11 v x - -
          2.68618  4.42225  2.77519  2.73123  3.46354  2.40513  3.72494  3.29354  2.67741  2.69355  4.24690  2.90347  2.73739  3.18146  2.89801  2.37887  2.77519  2.98518  4.58477  3.61503
          0.03151  3.86887  4.59122  0.61958  0.77255  0.48576  0.95510
     12   2.41073  4.25580  3.42484  3.17664  3.96564  3.09521  4.19425  3.09234  3.11955  2.95596  4.00668  3.38662  3.79867  3.51454  3.37843  2.61195  1.17802  2.78770  5.40376  4.18226     12 t x - -
          2.68618  4.42225  2.77519  2.73123  3.46354  2.40513  3.72494  3.29354  2.67741  2.69355  4.24690  2.90347  2.73739  3.18146  2.89801  2.37887  2.77519  2.98518  4.58477  3.61503
          0.03151  3.86887  4.59122  0.61958  0.77255  0.48576  0.95510
     13   3.15121  4.61453  4.18372  3.82353  3.13429  3.97759  4.48040  2.33812  3.59132  0.87963  3.15832  4.09936  4.41355  3.96051  3.76798  3.54800  3.44561  2.37452  5.01230  3.73479     13 l x - -
          2.68618  4.42225  2.77519  2.73123  3.46354  2.40513  3.72494  3.29354  2.67741  2.69355  4.24690  2.90347  2.73739  3.18146  2.89801  2.37887  2.77519  2.98518  4.58477  3.61503
          0.03151  3.86887  4.59122  0.61958  0.77255  0.48576  0.95510
     14   3.15121  4.61453  4.18372  3.82353  3.13429  3.97759  4.48040  2.33812  3.59132  0.87963  3.15832  4.09936  4.41355  3.96051  3.76798  3.54800  3.44561  2.37452  5.01230  3.73479     14 l x - -
          2.68618  4.42225  2.77519  2.73123  3.46354  2.40513  3.72494  3.29354  2.67741  2.69355  4.24690  2.90347  2.73739  3.18146  2.89801  2.37887  2.77519  2.98518  4.58477  3.61503
          0.03151  3.86887  4.59122  0.61958  0.77255  0.48576  0.95510
     15   1.58365  4.12222  3.44792  3.12481  4.03008  2.98405  4.14380  3.12428  3.10211  3.02323  3.95784  3.29740  3.69881  3.43220  3.39589  2.43128  1.80660  2.75606  5.45547  4.24012     15 a x - -
          2.68618  4.42225  2.77519  2.73123  3.46354  2.40513  3.72494  3.29354  2.67741  2.69355  4.24690  2.90347  2.73739  3.18146  2.89801  2.37887  2.77519  2.98518  4.58477  3.61503
          0.03151  3.86887  4.59122  0.61958  0.77255  0.48576  0.95510
     16   3.12572  4.49178  4.56949  4.05166  3.17219  4.34627  4.70579  1.50081  3.87573  1.29531  3.02461  4.32866  4.61533  4.12906  4.06350  3.71405  3.37120  1.91213  5.17306  3.98355     16 l x - -
          2.68618  4.42225  2.77519  2.73123  3.46354  2.40513  3.72494  3.29354  2.67741  2.69355  4.24690  2.90347  2.73739  3.18146  2.89801  2.37887  2.77519  2.98518  4.58477  3.61503
          0.03151  3.86887  4.59122  0.61958  0.77255  0.48576  0.95510
     17   1.58365  4.12222  3.44792  3.12481  4.03008  2.98405  4.14380  3.12428  3.10211  3.02323  3.95784  3.29740  3.69881  3.43220  3.39589  2.43128  1.80660  2.75606  5.45547  4.24012     17 a x - -
          2.68618  4.42225  2.77519  2.73123  3.46354  2.40513  3.72494  3.29354  2.67741  2.69355  4.24690  2.90347  2.73739  3.18146  2.89801  2.37887  2.77519  2.98518  4.58477  3.61503
          0.03151  3.86887  4.59122  0.61958  0.77255  0.48576  0.95510
     18   2.74662  4.50460  3.35339  3.19187  4.18743  3.19232  4.26966  3.73188  3.24886  3.35912  4.40879  3.49896  0.83435  3.63775  3.49483  2.91398  3.18789  3.37767  5.37501  4.30803     18 p x - -
          2.68618  4.42225  2.77519  2.73123  3.46354  2.40513  3.72494  3.29354  2.67741  2.69355  4.24690  2.90347  2.73739  3.18146  2.89801  2.37887  2.77519  2.98518  4.58477  3.61503
          0.03151  3.86887  4.59122  0.61958  0.77255  0.48576  0.95510
     19   2.72040  4.71689  2.70623  2.59133  4.07984  3.18152  3.91801  3.78941  2.82139  3.43668  4.39193  1.16444  3.83319  3.19074  3.17595  2.78771  3.10213  3.41199  5.38616  4.02842     19 n x - -
          2.68618  4.42225  2.77519  2.73123  3.46354  2.40513  3.72494  3.29354  2.67741  2.69355  4.24690  2.90347  2.73739  3.18146  2.89801  2.37887  2.77519  2.98518  4.58477  3.61503
          0.03151  3.86887  4.59122  0.61958  0.77255  0.48576  0.95510
     20   3.24185  4.73230  3.83290  3.56159  2.29352  3.82593  3.61678  3.25156  3.41921  2.70642  3.92696  3.71899  4.29984  3.72611  3.60366  3.37891  3.52850  3.12194  3.93715  0.97179     20 y x - -
          2.68618  4.42225  2.77519  2.73123  3.46354  2.40513  3.72494  3.29354  2.67741  2.69355  4.24690  2.90347  2.73739  3.18146  2.89801  2.37887  2.77519  2.98518  4.58477  3.61503
          0.03151  3.86887  4.59122  0.61958  0.77255  0.48576  0.95510
     21   2.80523  4.34880  4.12036  3.78335  3.54742  3.72018  4.58568  2.05036  3.65108  2.23505  3.51308  3.97377  4.28087  4.01113  3.86393  3.22347  3.16685  1.02944  5.33126  4.06267     21 v x - -
          2.68618  4.42225  2.77519  2.73123  3.46354  2.40513  3.72494  3.29354  2.67741  2.69355  4.24690  2.90347  2.73739  3.18146  2.89801  2.37887  2.77519  2.98518  4.58477  3.61503
          0.03151  3.86887  4.59122  0.61958  0.77255  0.48576  0.95510
     22   2.80523  4.34880  4.12036  3.78335  3.54742  3.72018  4.58568  2.05036  3.65108  2.23505  3.51308  3.97377  4.28087  4.01113  3.86393  3.22347  3.16685  1.02944  5.33126  4.06267     22 v x - -
          2.68618  4.42225  2.77519  2.73123  3.46354  2.40513  3.72494  3.29354  2.67741  2.69355  4.24690  2.90347  2.73739  3.18146  2.89801  2.37887  2.77519  2.98518  4.58477  3.61503
          0.03151  3.86887  4.59122  0.61958  0.77255  0.48576  0.95510
     23   1.01896  4.19021  3.45891  3.25001  4.04877  3.01485  4.27249  3.17373  3.26617  3.05552  4.08771  3.40054  3.75373  3.60766  3.51697  2.54052  2.81763  2.82876  5.47628  4.27612     23 a x - -
          2.68618  4.42225  2.77519  2.73123  3.46354  2.40513  3.72494  3.29354  2.67741  2.69355  4.24690  2.90347  2.73739  3.18146  2.89801  2.37887  2.77519  2.98518  4.58477  3.61503
          0.03151  3.86887  4.59122  0.61958  0.77255  0.48576  0.95510
     24   2.99699  4.36420  4.56157  4.06656  3.45711  4.25667  4.81031  1.38455  3.94303  1.97830  3.28495  4.31153  4.60126  4.22618  4.16157  3.63776  3.26928  1.29996  5.39364  4.18170     24 v x - -
          2.68618  4.42225  2.77519  2.73123  3.46354  2.40513  3.72494  3.29354  2.67741  2.69355  4.24690  2.90347  2.73739  3.18146  2.89801  2.37887  2.77519  2.98518  4.58477  3.61503
          0.03151  3.86887  4.59122  0.61958  0.77255  0.48576  0.95510
     25   2.50241  4.57590  2.65085  2.49608  4.30046  1.93603  3.87200  3.81901  2.78292  3.43838  4.29040  1.88364  3.73188  3.08770  3.19188  2.57941  2.89905  3.35950  5.56848  4.24110     25 n x - -
          2.68618  4.42225  2.77519  2.73123  3.46354  2.40513  3.72494  3.29354  2.67741  2.69355  4.24690  2.90347  2.73739  3.18146  2.89801  2.37887  2.77519  2.98518  4.58477  3.61503
          0.03151  3.86887  4.59122  0.61958  0.77255  0.48576  0.95510
     26   2.87982  5.39799  1.58417  1.54557  4.68417  3.17396  3.71175  4.18485  2.71555  3.71066  4.57012  2.64772  3.79002  2.88106  3.29356  2.77427  3.16759  3.77564  5.86894  4.38633     26 e x - -
          2.68618  4.42225  2.77519  2.73123  3.46354  2.40513  3.72494  3.29354  2.67741  2.69355  4.24690  2.90347  2.73739  3.18146  2.89801  2.37887  2.77519  2.98518  4.58477  3.61503
          0.03151  3.86887  4.59122  0.61958  0.77255  0.48576  0.95510
     27   2.79322  5.19784  1.72578  2.15710  4.46546  3.22093  3.67819  3.98522  2.57533  3.51593  4.36752  2.72172  3.78932  2.00739  3.07712  2.72978  3.06877  3.60051  5.67004  4.23534     27 d x - -
          2.68618  4.42225  2.77519  2.73123  3.46354  2.40513  3.72494  3.29354  2.67741  2.69355  4.24690  2.90347  2.73739  3.18146  2.89801  2.37887  2.77519  2.98518  4.58477  3.61503
          0.03151  3.86887  4.59122  0.61958  0.77255  0.48576  0.95510
     28   2.58213  0.94777  4.10030  3.83909  3.83124  3.20588  4.48697  2.97453  3.66601  2.89018  4.01134  3.82704  3.91255  4.01225  3.79103  2.85377  3.04859  2.71936  5.24814  4.11895     28 c x - -
          2.68618  4.42225  2.77519  2.73123  3.46354  2.40513  3.72494  3.29354  2.67741  2.69355  4.24690  2.90347  2.73739  3.18146  2.89801  2.37887  2.77519  2.98518  4.58477  3.61503
          0.03151  3.86887  4.59122  0.61958  0.77255  0.48576  0.95510
     29   3.02829  4.44799  4.33062  3.94625  3.37173  4.06268  4.67502  1.08237  3.77432  1.95847  3.30762  4.19210  4.49422  4.12297  3.97130  3.55761  3.32751  1.84575  5.26184  3.99984     29 i x - -
          2.68618  4.42225  2.77519  2.73123  3.46354  2.40513  3.72494  3.29354  2.67741  2.69355  4.24690  2.90347  2.73739  3.18146  2.89801  2.37887  2.77519  2.98518  4.58477  3.61503
          0.03151  3.86887  4.59122  0.61958  0.77255  0.48576  0.95510
     30   2.99652  4.36394  4.56082  4.06580  3.45761  4.25599  4.80980  1.38896  3.94234  1.97923  3.28556  4.31082  4.60081  4.22564  4.16104  3.63704  3.26886  1.29583  5.39372  4.18161     30 v x - -
          2.68618  4.42225  2.77519  2.73123  3.46354  2.40513  3.72494  3.29354  2.67741  2.69355  4.24690  2.90347  2.73739  3.18146  2.89801  2.37887  2.77519  2.98518  4.58477  3.61503
          0.03151  3.86887  4.59122  0.61958  0.77255  0.48576  0.95510
     31   2.31318  4.23355  3.20324  3.01881  4.07268  2.96350  4.12878  3.59479  3.09234  3.31528  4.24165  3.24419  3.70200  3.44193  3.37850  1.09649  2.79304  3.13068  5.44545  4.15618     31 s x - -
          2.68618  4.42225  2.77519  2.73123  3.46354  2.40513  3.72494  3.29354  2.67741  2.69355  4.24690  2.90347  2.73739  3.18146  2.89801  2.37887  2.77519  2.98518  4.58477  3.61503
          0.03151  3.86887  4.59122  0.61958  0.77255  0.48576  0.95510
     32   3.15121  4.61453  4.18372  3.82353  3.13429  3.97759  4.48040  2.33812  3.59132  0.87963  3.15832  4.09936  4.41355  3.96051  3.76798  3.54800  3.44561  2.37452  5.01230  3.73479     32 l x - -
          2.68618  4.42225  2.77519  2.73123  3.46354  2.40513  3.72494  3.29354  2.67741  2.69355  4.24690  2.90347  2.73739  3.18146  2.89801  2.37887  2.77519  2.98518  4.58477  3.61503
          0.03151  3.86887  4.59122  0.61958  0.77255  0.48576  0.95510
     33   2.80523  4.34880  4.12036  3.78335  3.54742  3.72018  4.58568  2.05036  3.65108  2.23505  3.51308  3.97377  4.28087  4.01113  3.86393  3.22347  3.16685  1.02944  5.33126  4.06267     33 v x - -
          2.68618  4.42225  2.77519  2.73123  3.46354  2.40513  3.72494  3.29354  2.67741  2.69355  4.24690  2.90347  2.73739  3.18146  2.89801  2.37887  2.77519  2.98518  4.58477  3.61503
          0.03151  3.86887  4.59122  0.61958  0.77255  0.48576  0.95510
     34   2.74662  4.50460  3.35339  3.19187  4.18743  3.19232  4.26966  3.73188  3.24886  3.35912  4.40879  3.49896  0.83435  3.63775  3.49483  2.91398  3.18789  3.37767  5.37501  4.30803     34 p x - -
          2.68618  4.42225  2.77519  2.73123  3.46354  2.40513  3.72494  3.29354  2.67741  2.69355  4.24690  2.90347  2.73739  3.18146  2.89801  2.37887  2.77519  2.98518  4.58477  3.61503
          0.03151  3.86887  4.59122  0.61958  0.77255  0.48576  0.95510
     35   2.98569  5.11349  0.92323  2.33260  4.49001  3.20790  3.92781  4.07735  3.01123  3.68631  4.66431  2.88880  3.86043  3.16693  3.52698  2.94843  3.32417  3.71691  5.65932  4.36347     35 d x - -
          2.68618  4.42225  2.77519  2.73123  3.46354  2.40513  3.72494  3.29354  2.67741  2.69355  4.24690  2.90347  2.73739  3.18146  2.89801  2.37887  2.77519  2.98518  4.58477  3.61503
          0.03151  3.86887  4.59122  0.61958  0.77255  0.48576  0.95510
     36   2.66038  4.43620  3.33343  3.23236  4.37478  0.73468  4.35288  3.97350  3.41315  3.62809  4.60378  3.49772  3.82723  3.73758  3.64961  2.83219  3.14134  3.50251  5.47091  4.47655     36 g x - -
          2.68618  4.42225  2.77519  2.73123  3.46354  2.40513  3.72494  3.29354  2.67741  2.69355  4.24690  2.90347  2.73739  3.18146  2.89801  2.37887  2.77519  2.98518  4.58477  3.61503
          0.03151  3.86887  4.59122  0.61958  0.77255  0.48576  0.95510
     37   2.72326  4.92307  2.43787  1.64779  4.40285  2.00521  3.76593  3.85209  2.65797  3.44895  4.31367  2.82950  3.79090  2.95332  3.11051  2.72317  3.04055  3.46717  5.61012  4.26660     37 e x - -
          2.68618  4.42225  2.77519  2.73123  3.46354  2.40513  3.72494  3.29354  2.67741  2.69355  4.24690  2.90347  2.73739  3.18146  2.89801  2.37887  2.77519  2.98518  4.58477  3.61503
          0.03151  3.86887  4.59122  0.61958  0.77255  0.48576  0.95510
     38   2.31318  4.23355  3.20324  3.01881  4.07268  2.96350  4.12878  3.59479  3.09234  3.31528  4.24165  3.24419  3.70200  3.44193  3.37850  1.09649  2.79304  3.13068  5.44545  4.15618     38 s x - -
          2.68618  4.42225  2.77519  2.73123  3.46354  2.40513  3.72494  3.29354  2.67741  2.69355  4.24690  2.90347  2.73739  3.18146  2.89801  2.37887  2.77519  2.98518  4.58477  3.61503
          0.03151  3.86887  4.59122  0.61958  0.77255  0.48576  0.95510
     39   3.25374  4.65655  4.23379  3.94757  1.01763  3.94440  3.87559  2.77784  3.85469  2.14871  3.50851  4.01510  4.40305  4.02365  3.97530  3.52387  3.55486  2.76828  4.12568  2.49312     39 f x - -
          2.68618  4.42225  2.77519  2.73123  3.46354  2.40513  3.72494  3.29354  2.67741  2.69355  4.24690  2.90347  2.73739  3.18146  2.89801  2.37887  2.77519  2.98518  4.58477  3.61503
          0.03151  3.86887  4.59122  0.61958  0.77255  0.48576  0.95510
     40   1.52937  4.10995  3.32331  3.05289  4.15487  2.89736  4.12977  3.48656  3.10200  3.24836  4.11207  3.22645  3.63842  3.40929  3.40734  1.62749  2.65802  3.00304  5.52534  4.29548     40 a x - -
          2.68618  4.42225  2.77519  2.73123  3.46354  2.40513  3.72494  3.29354  2.67741  2.69355  4.24690  2.90347  2.73739  3.18146  2.89801  2.37887  2.77519  2.98518  4.58477  3.61503
          0.03151  3.86887  4.59122  0.61958  0.77255  0.48576  0.95510
     41   3.00135  4.84079  3.49163  3.00341  4.19446  3.49008  3.82159  3.73590  2.23582  3.25248  4.25272  3.36343  3.99281  3.04207  0.98390  3.08568  3.26754  3.45999  5.27894  4.12257     41 r x - -
          2.68618  4.42225  2.77519  2.73123  3.46354  2.40513  3.72494  3.29354  2.67741  2.69355  4.24690  2.90347  2.73739  3.18146  2.89801  2.37887  2.77519  2.98518  4.58477  3.61503
          0.03151  3.86887  4.59122  0.61958  0.77255  0.48576  0.95510
     42   2.82625  5.11709  2.60994  1.78282  4.45565  3.35277  3.62602  3.86417  1.72403  3.39518  4.24659  2.86076  3.84547  2.77582  2.58895  2.79101  3.06236  3.51394  5.53435  4.21243     42 k x - -
          2.68618  4.42225  2.77519  2.73123  3.46354  2.40513  3.72494  3.29354  2.67741  2.69355  4.24690  2.90347  2.73739  3.18146  2.89801  2.37887  2.77519  2.98518  4.58477  3.61503
          0.03151  3.86887  4.59122  0.61958  0.77255  0.48576  0.95510
     43   2.50075  4.21253  3.76410  3.33959  3.66610  3.38674  4.24195  2.34315  3.23488  2.47646  3.57930  3.56473  3.98201  3.57995  3.51237  2.79330  1.98404  1.62220  5.27772  4.04710     43 v x - -
          2.68618  4.42225  2.77519  2.73123  3.46354  2.40513  3.72494  3.29354  2.67741  2.69355  4.24690  2.90347  2.73739  3.18146  2.89801  2.37887  2.77519  2.98518  4.58477  3.61503
          0.03151  3.86887  4.59122  0.61958  0.77255  0.48576  0.95510
     44   2.77821  4.63266  3.26233  2.81503  3.50487  3.56495  3.80263  2.92239  2.53988  1.82480  3.54281  3.24710  3.99312  2.15483  2.83370  2.91816  3.02474  2.79733  5.03985  3.71740     44 l x - -
          2.68618  4.42225  2.77519  2.73123  3.46354  2.40513  3.72494  3.29354  2.67741  2.69355  4.24690  2.90347  2.73739  3.18146  2.89801  2.37887  2.77519  2.98518  4.58477  3.61503
          0.03151  3.86887  4.59122  0.61958  0.77255  0.48576  0.95510
     45   3.00135  4.84079  3.49163  3.00341  4.19446  3.49008  3.82159  3.73590  2.23582  3.25248  4.25272  3.36343  3.99281  3.04207  0.98390  3.08568  3.26754  3.45999  5.27894  4.12257     45 r x - -
          2.68618  4.42225  2.77519  2.73123  3.46354  2.40513  3.72494  3.29354  2.67741  2.69355  4.24690  2.90347  2.73739  3.18146  2.89801  2.37887  2.77519  2.98518  4.58477  3.61503
          0.03151  3.86887  4.59122  0.61958  0.77255  0.48576  0.95510
     46   2.21899  4.18590  3.10697  2.90136  4.26580  1.81919  4.08858  3.73181  3.05738  3.40450  4.23856  3.14689  3.63726  3.35025  3.39129  1.60331  2.69876  3.18247  5.58757  4.34131     46 s x - -
          2.68618  4.42225  2.77519  2.73123  3.46354  2.40513  3.72494  3.29354  2.67741  2.69355  4.24690  2.90347  2.73739  3.18146  2.89801  2.37887  2.77519  2.98518  4.58477  3.61503
          0.03151  3.86887  4.59122  0.61958  0.77255  0.48576  0.95510
     47   2.45087  4.52006  2.73005  2.52607  4.20015  3.07227  3.84352  3.71939  2.72503  3.35146  4.19865  1.98161  3.72073  3.05700  3.12219  1.79533  2.84320  3.27268  5.50282  4.15461     47 s x - -
          2.68618  4.42225  2.77519  2.73123  3.46354  2.40513  3.72494  3.29354  2.67741  2.69355  4.24690  2.90347  2.73739  3.18146  2.89801  2.37887  2.77519  2.98518  4.58477  3.61503
          0.03151  3.86887  4.59122  0.61958  0.77255  0.48576  0.95510
     48   2.74662  4.50460  3.35339  3.19187  4.18743  3.19232  4.26966  3.73188  3.24886  3.35912  4.40879  3.49896  0.83435  3.63775  3.49483  2.91398  3.18789  3.37767  5.37501  4.30803     48 p x - -
          2.68618  4.42225  2.77519  2.73123  3.46354  2.40513  3.72494  3.29354  2.67741  2.69355  4.24690  2.90347  2.73739  3.18146  2.89801  2.37887  2.77519  2.98518  4.58477  3.61503
          0.03151  3.86887  4.59122  0.61958  0.77255  0.48576  0.95510
     49   2.50139  4.57414  2.65220  2.49746  4.30014  1.92540  3.87288  3.81859  2.78405  3.43821  4.29025  1.89283  3.73161  3.08881  3.19271  2.57880  2.89844  3.35879  5.56839  4.24138     49 n x - -
          2.68618  4.42225  2.77519  2.73123  3.46354  2.40513  3.72494  3.29354  2.67741  2.69355  4.24690  2.90347  2.73739  3.18146  2.89801  2.37887  2.77519  2.98518  4.58477  3.61503
          0.03151  3.86887  4.59122  0.61958  0.77255  0.48576  0.95510
     50   2.58197  4.68161  2.78547  2.48891  4.13012  3.22499  3.72688  3.61789  2.47293  3.21433  4.08014  2.95338  3.78341  2.05212  2.83377  1.93366  2.90187  3.25035  5.39480  4.06044     50 s x - -
          2.68618  4.42225  2.77519  2.73123  3.46354  2.40513  3.72494  3.29354  2.67741  2.69355  4.24690  2.90347  2.73739  3.18146  2.89801  2.37887  2.77519  2.98518  4.58477  3.61503
          0.03151  3.86887  4.59122  0.61958  0.77255  0.48576  0.95510
     51   2.79350  4.94253  2.83214  2.47438  3.88475  3.41272  2.34036  3.67240  2.25992  3.19633  4.08194  2.96358  3.87434  2.03916  2.57895  2.80049  3.02865  3.35944  5.17772  3.76155     51 q x - -
          2.68618  4.42225  2.77519  2.73123  3.46354  2.40513  3.72494  3.29354  2.67741  2.69355  4.24690  2.90347  2.73739  3.18146  2.89801  2.37887  2.77519  2.98518  4.58477  3.61503
          0.03151  3.86887  4.59122  0.61958  0.77255  0.48576  0.95510
     52   2.83606  4.97290  2.97841  2.54356  4.10856  3.46446  2.31660  3.71483  1.65407  3.23654  4.10724  3.01219  3.89809  2.77260  2.38725  2.84383  3.05248  3.39879  5.27187  3.94189     52 k x - -
          2.68618  4.42225  2.77519  2.73123  3.46354  2.40513  3.72494  3.29354  2.67741  2.69355  4.24690  2.90347  2.73739  3.18146  2.89801  2.37887  2.77519  2.98518  4.58477  3.61503
          0.03151  3.86887  4.59122  0.61958  0.77255  0.48576  0.95510
     53   2.98569  5.11349  0.92323  2.33260  4.49001  3.20790  3.92781  4.07735  3.01123  3.68631  4.66431  2.88880  3.86043  3.16693  3.52698  2.94843  3.32417  3.71691  5.65932  4.36347     53 d x - -
          2.68618  4.42225  2.77519  2.73123  3.46354  2.40513  3.72494  3.29354  2.67741  2.69355  4.24690  2.90347  2.73739  3.18146  2.89801  2.37887  2.77519  2.98518  4.58477  3.61503
          0.03151  3.86887  4.59122  0.61958  0.77255  0.48576  0.95510
     54   3.17900  4.56830  4.46249  3.97808  1.85590  4.23908  4.18271  2.32027  3.83674  1.25223  3.01057  4.15812  4.52314  3.99390  3.99011  3.60088  3.41637  2.38970  4.48508  2.98915     54 l x - -
          2.68618  4.42225  2.77519  2.73123  3.46354  2.40513  3.72494  3.29354  2.67741  2.69355  4.24690  2.90347  2.73739  3.18146  2.89801  2.37887  2.77519  2.98518  4.58477  3.61503
          0.03151  3.86887  4.59122  0.61958  0.77255  0.48576  0.95510
     55   2.59001  4.63070  2.92711  2.56931  4.03405  3.28231  3.73620  3.40248  2.45398  3.03786  3.94843  3.01917  3.81225  2.08214  2.79403  2.67159  2.07481  3.09092  5.33034  4.03209     55 t x - -
          2.68618  4.42225  2.77519  2.73123  3.46354  2.40513  3.72494  3.29354  2.67741  2.69355  4.24690  2.90347  2.73739  3.18146  2.89801  2.37887  2.77519  2.98518  4.58477  3.61503
          0.03151  3.86887  4.59122  0.61958  0.77255  0.48576  0.95510
     56   3.32955  4.70554  4.08562  3.79080  2.66253  3.72608  3.89535  3.35297  3.51308  2.74849  3.98694  3.94058  4.24351  3.90088  3.64207  3.53329  3.62976  3.24321  0.89258  2.66481     56 w x - -
          2.68618  4.42225  2.77519  2.73123  3.46354  2.40513  3.72494  3.29354  2.67741  2.69355  4.24690  2.90347  2.73739  3.18146  2.89801  2.37887  2.77519  2.98518  4.58477  3.61503
          0.03151  3.86887  4.59122  0.61958  0.77255  0.48576  0.95510
     57   2.66038  4.43620  3.33343  3.23236  4.37478  0.73468  4.35288  3.97350  3.41315  3.62809  4.60378  3.49772  3.82723  3.73758  3.64961  2.83219  3.14134  3.50251  5.47091  4.47655     57 g x - -
          2.68618  4.42225  2.77519  2.73123  3.46354  2.40513  3.72494  3.29354  2.67741  2.69355  4.24690  2.90347  2.73739  3.18146  2.89801  2.37887  2.77519  2.98518  4.58477  3.61503
          0.03151  3.86887  4.59122  0.61958  0.77255  0.48576  0.95510
     58   2.96375  5.05552  3.35200  2.72768  4.47602  3.58554  3.57329  3.83625  1.47111  3.30866  4.18533  3.13548  3.96883  2.71550  1.61313  2.97053  3.14267  3.52499  5.37508  4.19375     58 k x - -
          2.68618  4.42225  2.77519  2.73123  3.46354  2.40513  3.72494  3.29354  2.67741  2.69355  4.24690  2.90347  2.73739  3.18146  2.89801  2.37887  2.77519  2.98518  4.58477  3.61503
          0.03151  3.86887  4.59122  0.61958  0.77255  0.48576  0.95510
     59   3.24185  4.73230  3.83290  3.56159  2.29352  3.82593  3.61678  3.25156  3.41921  2.70642  3.92696  3.71899  4.29984  3.72611  3.60366  3.37891  3.52850  3.12194  3.93715  0.97179     59 y x - -
          2.68618  4.42225  2.77519  2.73123  3.46354  2.40513  3.72494  3.29354  2.67741  2.69355  4.24690  2.90347  2.73739  3.18146  2.89801  2.37887  2.77519  2.98518  4.58477  3.61503
          0.03151  3.86887  4.59122  0.61958  0.77255  0.48576  0.95510
     60   1.52937  4.10995  3.32331  3.05289  4.15487  2.89736  4.12977  3.48656  3.10200  3.24836  4.11207  3.22645  3.63842  3.40929  3.40734  1.62749  2.65802  3.00304  5.52534  4.29548     60 a x - -
          2.68618  4.42225  2.77519  2.73123  3.46354  2.40513  3.72494  3.29354  2.67741  2.69355  4.24690  2.90347  2.73739  3.18146  2.89801  2.37887  2.77519  2.98518  4.58477  3.61503
          0.03151  3.86887  4.59122  0.61958  0.77255  0.48576  0.95510
     61   3.25374  4.65655  4.23379  3.94757  1.01763  3.94440  3.87559  2.77784  3.85469  2.14871  3.50851  4.01510  4.40305  4.02365  3.97530  3.52387  3.55486  2.76828  4.12568  2.49312     61 f x - -
          2.68618  4.42225  2.77519  2.73123  3.46354  2.40513  3.72494  3.29354  2.67741  2.69355  4.24690  2.90347  2.73739  3.18146  2.89801  2.37887  2.77519  2.98518  4.58477  3.61503
          0.03151  3.86887  4.59122  0.61958  0.77255  0.48576  0.95510
     62   2.22523  4.15965  3.28717  2.98204  4.09384  2.95291  4.06030  3.42191  2.98990  3.17706  4.04845  3.20452  3.66486  3.32815  3.30489  1.68075  1.80040  2.97722  5.46213  4.22025     62 s x - -
          2.68618  4.42225  2.77519  2.73123  3.46354  2.40513  3.72494  3.29354  2.67741  2.69355  4.24690  2.90347  2.73739  3.18146  2.89801  2.37887  2.77519  2.98518  4.58477  3.61503
          0.03151  3.86887  4.59122  0.61958  0.77255  0.48576  0.95510
     63   2.99699  4.36420  4.56157  4.06656  3.45711  4.25667  4.81031  1.38455  3.94303  1.97830  3.28495  4.31153  4.60126  4.22618  4.16157  3.63776  3.26928  1.29996  5.39364  4.18170     63 v x - -
          2.68618  4.42225  2.77519  2.73123  3.46354  2.40513  3.72494  3.29354  2.67741  2.69355  4.24690  2.90347  2.73739  3.18146  2.89801  2.37887  2.77519  2.98518  4.58477  3.61503
          0.03151  3.86887  4.59122  0.61958  0.77255  0.48576  0.95510
     64   2.79521  4.61132  3.49658  2.92511  3.59686  3.59575  3.77420  2.96069  2.37170  1.87110  3.60669  3.31149  4.00490  3.02382  1.91729  2.94861  3.03138  2.80527  5.04722  3.76768     64 l x - -
          2.68618  4.42225  2.77519  2.73123  3.46354  2.40513  3.72494  3.29354  2.67741  2.69355  4.24690  2.90347  2.73739  3.18146  2.89801  2.37887  2.77519  2.98518  4.58477  3.61503
          0.03151  3.86887  4.59122  0.61958  0.77255  0.48576  0.95510
     65   2.80523  4.34880  4.12036  3.78335  3.54742  3.72018  4.58568  2.05036  3.65108  2.23505  3.51308  3.97377  4.28087  4.01113  3.86393  3.22347  3.16685  1.02944  5.33126  4.06267     65 v x - -
          2.68618  4.42225  2.77519  2.73123  3.46354  2.40513  3.72494  3.29354  2.67741  2.69355  4.24690  2.90347  2.73739  3.18146  2.89801  2.37887  2.77519  2.98518  4.58477  3.61503
          0.03151  3.86887  4.59122  0.61958  0.77255  0.48576  0.95510
     66   2.82586  5.11767  2.60677  1.77553  4.45576  3.35160  3.62642  3.86468  1.73129  3.39592  4.24728  2.85944  3.84494  2.77631  2.59239  2.79038  3.06228  3.51425  5.53546  4.21272     66 k x - -
          2.68618  4.42225  2.77519  2.73123  3.46354  2.40513  3.72494  3.29354  2.67741  2.69355  4.24690  2.90347  2.73739  3.18146  2.89801  2.37887  2.77519  2.98518  4.58477  3.61503
          0.03151  3.86887  4.59122  0.61958  0.77255  0.48576  0.95510
     67   2.72040  4.71689  2.70623  2.59133  4.07984  3.18152  3.91801  3.78941  2.82139  3.43668  4.39193  1.16444  3.83319  3.19074  3.17595  2.78771  3.10213  3.41199  5.38616  4.02842     67 n x - -
          2.68618  4.42225  2.77519  2.73123  3.46354  2.40513  3.72494  3.29354  2.67741  2.69355  4.24690  2.90347  2.73739  3.18146  2.89801  2.37887  2.77519  2.98518  4.58477  3.61503
          0.03151  3.86887  4.59122  0.61958  0.77255  0.48576  0.95510
     68   2.66038  4.43620  3.33343  3.23236  4.37478  0.73468  4.35288  3.97350  3.41315  3.62809  4.60378  3.49772  3.82723  3.73758  3.64961  2.83219  3.14134  3.50251  5.47091  4.47655     68 g x - -
          2.68618  4.42225  2.77519  2.73123  3.46354  2.40513  3.72494  3.29354  2.67741  2.69355  4.24690  2.90347  2.73739  3.18146  2.89801  2.37887  2.77519  2.98518  4.58477  3.61503
          0.03151  3.86887  4.59122  0.61958  0.77255  0.48576  0.95510
     69   2.58213  0.94777  4.10030  3.83909  3.83124  3.20588  4.48697  2.97453  3.66601  2.89018  4.01134  3.82704  3.91255  4.01225  3.79103  2.85377  3.04859  2.71936  5.24814  4.11895     69 c x - -
          2.68618  4.42225  2.77519  2.73123  3.46354  2.40513  3.72494  3.29354  2.67741  2.69355  4.24690  2.90347  2.73739  3.18146  2.89801  2.37887  2.77519  2.98518  4.58477  3.61503
          0.03151  3.86887  4.59122  0.61958  0.77255  0.48576  0.95510
     70   1.01896  4.19021  3.45891  3.25001  4.04877  3.01485  4.27249  3.17373  3.26617  3.05552  4.08771  3.40054  3.75373  3.60766  3.51697  2.54052  2.81763  2.82876  5.47628  4.27612     70 a x - -
          2.68618  4.42225  2.77519  2.73123  3.46354  2.40513  3.72494  3.29354  2.67741  2.69355  4.24690  2.90347  2.73739  3.18146  2.89801  2.37887  2.77519  2.98518  4.58477  3.61503
          0.03151  3.86887  4.59122  0.61958  0.77255  0.48576  0.95510
     71   2.66038  4.43620  3.33343  3.23236  4.37478  0.73468  4.35288  3.97350  3.41315  3.62809  4.60378  3.49772  3.82723  3.73758  3.64961  2.83219  3.14134  3.50251  5.47091  4.47655     71 g x - -
          2.68618  4.42225  2.77519  2.73123  3.46354  2.40513  3.72494  3.29354  2.67741  2.69355  4.24690  2.90347  2.73739  3.18146  2.89801  2.37887  2.77519  2.98518  4.58477  3.61503
          0.03151  3.86887  4.59122  0.61958  0.77255  0.48576  0.95510
     72   2.82625  5.11709  2.60994  1.78282  4.45565  3.35277  3.62602  3.86417  1.72403  3.39518  4.24659  2.86076  3.84547  2.77582  2.58895  2.79101  3.06236  3.51394  5.53435  4.21243     72 k x - -
          2.68618  4.42225  2.77519  2.73123  3.46354  2.40513  3.72494  3.29354  2.67741  2.69355  4.24690  2.90347  2.73739  3.18146  2.89801  2.37887  2.77519  2.98518  4.58477  3.61503
          0.03151  3.86887  4.59122  0.61958  0.77255  0.48576  0.95510
     73   2.96879  4.93248  3.14454  2.76664  4.31809  3.45866  3.75714  3.74713  1.04321  3.31298  4.27459  3.19128  3.95923  2.94880  2.43086  3.01099  3.22231  3.45511  5.37420  4.18644     73 k x - -
          2.68618  4.42225  2.77519  2.73123  3.46354  2.40513  3.72494  3.29354  2.67741  2.69355  4.24690  2.90347  2.73739  3.18146  2.89801  2.37887  2.77519  2.98518  4.58477  3.61503
          0.03151  3.86887  4.59122  0.61958  0.77255  0.48576  0.95510
     74   2.50075  4.21253  3.76410  3.33959  3.66610  3.38674  4.24195  2.34315  3.23488  2.47646  3.57930  3.56473  3.98201  3.57995  3.51237  2.79330  1.98404  1.62220  5.27772  4.04710     74 v x - -
          2.68618  4.42225  2.77519  2.73123  3.46354  2.40513  3.72494  3.29354  2.67741  2.69355  4.24690  2.90347  2.73739  3.18146  2.89801  2.37887  2.77519  2.98518  4.58477  3.61503
          0.03151  3.86887  4.59122  0.61958  0.77255  0.48576  0.95510
     75   1.52937  4.10995  3.32331  3.05289  4.15487  2.89736  4.12977  3.48656  3.10200  3.24836  4.11207  3.22645  3.63842  3.40929  3.40734  1.62749  2.65802  3.00304  5.52534  4.29548     75 a x - -
          2.68618  4.42225  2.77519  2.73123  3.46354  2.40513  3.72494  3.29354  2.67741  2.69355  4.24690  2.90347  2.73739  3.18146  2.89801  2.37887  2.77519  2.98518  4.58477  3.61503
          0.03151  3.86887  4.59122  0.61958  0.77255  0.48576  0.95510
     76   2.66038  4.43620  3.33343  3.23236  4.37478  0.73468  4.35288  3.97350  3.41315  3.62809  4.60378  3.49772  3.82723  3.73758  3.64961  2.83219  3.14134  3.50251  5.47091  4.47655     76 g x - -
          2.68618  4.42225  2.77519  2.73123  3.46354  2.40513  3.72494  3.29354  2.67741  2.69355  4.24690  2.90347  2.73739  3.18146  2.89801  2.37887  2.77519  2.98518  4.58477  3.61503
          0.03151  3.86887  4.59122  0.61958  0.77255  0.48576  0.95510
     77   2.41073  4.25580  3.42484  3.17664  3.96564  3.09521  4.19425  3.09234  3.11955  2.95596  4.00668  3.38662  3.79867  3.51454  3.37843  2.61195  1.17802  2.78770  5.40376  4.18226     77 t x - -
          2.68618  4.42225  2.77519  2.73123  3.46354  2.40513  3.72494  3.29354  2.67741  2.69355  4.24690  2.90347  2.73739  3.18146  2.89801  2.37887  2.77519  2.98518  4.58477  3.61503
          0.03151  3.86887  4.59122  0.61958  0.77255  0.48576  0.95510
     78   3.02829  4.44799  4.33062  3.94625  3.37173  4.06268  4.67502  1.08237  3.77432  1.95847  3.30762  4.19210  4.49422  4.12297  3.97130  3.55761  3.32751  1.84575  5.26184  3.99984     78 i x - -
          2.68618  4.42225  2.77519  2.73123  3.46354  2.40513  3.72494  3.29354  2.67741  2.69355  4.24690  2.90347  2.73739  3.18146  2.89801  2.37887  2.77519  2.98518  4.58477  3.61503
          0.03151  3.86887  4.59122  0.61958  0.77255  0.48576  0.95510
     79   2.74662  4.50460  3.35339  3.19187  4.18743  3.19232  4.26966  3.73188  3.24886  3.35912  4.40879  3.49896  0.83435  3.63775  3.49483  2.91398  3.18789  3.37767  5.37501  4.30803     79 p x - -
          2.68618  4.42225  2.77519  2.73123  3.46354  2.40513  3.72494  3.29354  2.67741  2.69355  4.24690  2.90347  2.73739  3.18146  2.89801  2.37887  2.77519  2.98518  4.58477  3.61503
          0.03151  3.86887  4.59122  0.61958  0.77255  0.48576  0.95510
     80   2.74662  4.50460  3.35339  3.19187  4.18743  3.19232  4.26966  3.73188  3.24886  3.35912  4.40879  3.49896  0.83435  3.63775  3.49483  2.91398  3.18789  3.37767  5.37501  4.30803     80 p x - -
          2.68618  4.42225  2.77519  2.73123  3.46354  2.40513  3.72494  3.29354  2.67741  2.69355  4.24690  2.90347  2.73739  3.18146  2.89801  2.37887  2.77519  2.98518  4.58477  3.61503
          0.03151  3.86887  4.59122  0.61958  0.77255  0.48576  0.95510
     81   1.50015  4.13307  3.25918  3.03254  4.22102  1.79632  4.15161  3.56358  3.14083  3.31393  4.17605  3.22168  3.64294  3.43263  3.44892  2.37681  2.68549  3.06241  5.56515  4.35622     81 a x - -
          2.68618  4.42225  2.77519  2.73123  3.46354  2.40513  3.72494  3.29354  2.67741  2.69355  4.24690  2.90347  2.73739  3.18146  2.89801  2.37887  2.77519  2.98518  4.58477  3.61503
          0.03151  3.86887  4.59122  0.61958  0.77255  0.48576  0.95510
     82   2.99084  4.80896  3.12213  2.88168  3.28216  3.44442  1.15012  3.69321  2.72483  3.18764  4.23029  3.29117  3.99673  3.24786  2.99077  3.06156  3.29408  3.42841  4.74726  3.23311     82 h x - -
          2.68618  4.42225  2.77519  2.73123  3.46354  2.40513  3.72494  3.29354  2.67741  2.69355  4.24690  2.90347  2.73739  3.18146  2.89801  2.37887  2.77519  2.98518  4.58477  3.61503
          0.03151  3.86887  4.59122  0.61958  0.77255  0.48576  0.95510
     83   3.25374  4.65655  4.23379  3.94757  1.01763  3.94440  3.87559  2.77784  3.85469  2.14871  3.50851  4.01510  4.40305  4.02365  3.97530  3.52387  3.55486  2.76828  4.12568  2.49312     83 f x - -
          2.68618  4.42225  2.77519  2.73123  3.46354  2.40513  3.72494  3.29354  2.67741  2.69355  4.24690  2.90347  2.73739  3.18146  2.89801  2.37887  2.77519  2.98518  4.58477  3.61503
          0.03151  3.86887  4.59122  0.61958  0.77255  0.48576  0.95510
     84   2.80523  4.34880  4.12036  3.78335  3.54742  3.72018  4.58568  2.05036  3.65108  2.23505  3.51308  3.97377  4.28087  4.01113  3.86393  3.22347  3.16685  1.02944  5.33126  4.06267     84 v x - -
          2.68618  4.42225  2.77519  2.73123  3.46354  2.40513  3.72494  3.29354  2.67741  2.69355  4.24690  2.90347  2.73739  3.18146  2.89801  2.37887  2.77519  2.98518  4.58477  3.61503
          0.03151  3.86887  4.59122  0.61958  0.77255  0.48576  0.95510
     85   2.22501  4.15968  3.28674  2.98176  4.09471  2.95255  4.06035  3.42328  2.98993  3.17807  4.04927  3.20425  3.66463  3.32807  3.30503  1.67300  1.80867  2.97812  5.46278  4.22086     85 s x - -
          2.68618  4.42225  2.77519  2.73123  3.46354  2.40513  3.72494  3.29354  2.67741  2.69355  4.24690  2.90347  2.73739  3.18146  2.89801  2.37887  2.77519  2.98518  4.58477  3.61503
          0.03151  3.86887  4.59122  0.61958  0.77255  0.48576  0.95510
     86   2.80523  4.34880  4.12036  3.78335  3.54742  3.72018  4.58568  2.05036  3.65108  2.23505  3.51308  3.97377  4.28087  4.01113  3.86393  3.22347  3.16685  1.02944  5.33126  4.06267     86 v x - -
          2.68618  4.42225  2.77519  2.73123  3.46354  2.40513  3.72494  3.29354  2.67741  2.69355  4.24690  2.90347  2.73739  3.18146  2.89801  2.37887  2.77519  2.98518  4.58477  3.61503
          0.03151  3.86887  4.59122  0.61958  0.77255  0.48576  0.95510
     87   1.50731  4.13349  3.25794  3.03184  4.22181  1.78630  4.15159  3.56468  3.14074  3.31483  4.17695  3.22132  3.64298  3.43253  3.44892  2.37697  2.68580  3.06325  5.56572  4.35673     87 a x - -
          2.68618  4.42225  2.77519  2.73123  3.46354  2.40513  3.72494  3.29354  2.67741  2.69355  4.24690  2.90347  2.73739  3.18146  2.89801  2.37887  2.77519  2.98518  4.58477  3.61503
          0.03151  3.86887  4.59122  0.61958  0.77255  0.48576  0.95510
     88   2.84227  4.90730  3.18077  2.65412  3.95828  3.50944  2.30375  3.65205  2.08083  3.17178  4.05685  3.09093  3.92316  2.78836  1.76964  2.87216  3.05521  3.35034  5.16342  3.82251     88 r x - -
          2.68618  4.42225  2.77519  2.73123  3.46354  2.40513  3.72494  3.29354  2.67741  2.69355  4.24690  2.90347  2.73739  3.18146  2.89801  2.37887  2.77519  2.98518  4.58477  3.61503
          0.03151  3.86887  4.59122  0.61958  0.77255  0.48576  0.95510
     89   1.52937  4.10995  3.32331  3.05289  4.15487  2.89736  4.12977  3.48656  3.10200  3.24836  4.11207  3.22645  3.63842  3.40929  3.40734  1.62749  2.65802  3.00304  5.52534  4.29548     89 a x - -
          2.68618  4.42225  2.77519  2.73123  3.46354  2.40513  3.72494  3.29354  2.67741  2.69355  4.24690  2.90347  2.73739  3.18146  2.89801  2.37887  2.77519  2.98518  4.58477  3.61503
          0.03151  3.86887  4.59122  0.61958  0.77255  0.48576  0.95510
     90   1.50015  4.13307  3.25918  3.03254  4.22102  1.79632  4.15161  3.56358  3.14083  3.31393  4.17605  3.22168  3.64294  3.43263  3.44892  2.37681  2.68549  3.06241  5.56515  4.35622     90 a x - -
          2.68618  4.42225  2.77519  2.73123  3.46354  2.40513  3.72494  3.29354  2.67741  2.69355  4.24690  2.90347  2.73739  3.18146  2.89801  2.37887  2.77519  2.98518  4.58477  3.61503
          0.03151  3.86887  4.59122  0.61958  0.77255  0.48576  0.95510
     91   1.53636  4.11032  3.32242  3.05207  4.15536  2.89738  4.12941  3.48752  3.10139  3.24894  4.11255  3.22602  3.63840  3.40875  3.40691  1.62000  2.65813  3.00376  5.52562  4.29562     91 a x - -
          2.68618  4.42225  2.77519  2.73123  3.46354  2.40513  3.72494  3.29354  2.67741  2.69355  4.24690  2.90347  2.73739  3.18146  2.89801  2.37887  2.77519  2.98518  4.58477  3.61503
          0.03151  3.86887  4.59122  0.61958  0.77255  0.48576  0.95510
     92   3.11842  4.55101  4.40925  3.87068  3.04519  4.23980  4.53423  2.17382  3.66969  1.18574  2.01807  4.17656  4.51016  3.93066  3.86464  3.58736  3.35525  2.25213  5.03867  3.88069     92 l x - -
          2.68618  4.42225  2.77519  2.73123  3.46354  2.40513  3.72494  3.29354  2.67741  2.69355  4.24690  2.90347  2.73739  3.18146  2.89801  2.37887  2.77519  2.98518  4.58477  3.61503
          0.03151  3.86887  4.59122  0.61958  0.77255  0.48576  0.95510
     93   2.72946  4.53506  3.37297  2.85996  3.67763  3.57733  3.81610  2.04522  1.92056  2.56861  3.60702  3.27571  3.99171  3.05778  2.78047  2.90720  2.97156  2.53157  5.12439  3.86480     93 k x - -
          2.68618  4.42225  2.77519  2.73123  3.46354  2.40513  3.72494  3.29354  2.67741  2.69355  4.24690  2.90347  2.73739  3.18146  2.89801  2.37887  2.77519  2.98518  4.58477  3.61503
          0.03151  3.86887  4.59122  0.61958  0.77255  0.48576  0.95510
     94   2.74662  4.50460  3.35339  3.19187  4.18743  3.19232  4.26966  3.73188  3.24886  3.35912  4.40879  3.49896  0.83435  3.63775  3.49483  2.91398  3.18789  3.37767  5.37501  4.30803     94 p x - -
          2.68618  4.42225  2.77519  2.73123  3.46354  2.40513  3.72494  3.29354  2.67741  2.69355  4.24690  2.90347  2.73739  3.18146  2.89801  2.37887  2.77519  2.98518  4.58477  3.61503
          0.03151  3.86887  4.59122  0.61958  0.77255  0.48576  0.95510
     95   2.41073  4.25580  3.42484  3.17664  3.96564  3.09521  4.19425  3.09234  3.11955  2.95596  4.00668  3.38662  3.79867  3.51454  3.37843  2.61195  1.17802  2.78770  5.40376  4.18226     95 t x - -
          2.68618  4.42225  2.77519  2.73123  3.46354  2.40513  3.72494  3.29354  2.67741  2.69355  4.24690  2.90347  2.73739  3.18146  2.89801  2.37887  2.77519  2.98518  4.58477  3.61503
          0.03151  3.86887  4.59122  0.61958  0.77255  0.48576  0.95510
     96   2.45087  4.52006  2.73005  2.52607  4.20015  3.07227  3.84352  3.71939  2.72503  3.35146  4.19865  1.98161  3.72073  3.05700  3.12219  1.79533  2.84320  3.27268  5.50282  4.15461     96 s x - -
          2.68618  4.42225  2.77519  2.73123  3.46354  2.40513  3.72494  3.29354  2.67741  2.69355  4.24690  2.90347  2.73739  3.18146  2.89801  2.37887  2.77519  2.98518  4.58477  3.61503
          0.03151  3.86887  4.59122  0.61958  0.77255  0.48576  0.95510
     97   2.99699  4.36420  4.56157  4.06656  3.45711  4.25667  4.81031  1.38455  3.94303  1.97830  3.28495  4.31153  4.60126  4.22618  4.16157  3.63776  3.26928  1.29996  5.39364  4.18170     97 v x - -
          2.68618  4.42225  2.77519  2.73123  3.46354  2.40513  3.72494  3.29354  2.67741  2.69355  4.24690  2.90347  2.73739  3.18146  2.89801  2.37887  2.77519  2.98518  4.58477  3.61503
          0.03151  3.86887  4.59122  0.61958  0.77255  0.48576  0.95510
     98   3.15121  4.61453  4.18372  3.82353  3.13429  3.97759  4.48040  2.33812  3.59132  0.87963  3.15832  4.09936  4.41355  3.96051  3.76798  3.54800  3.44561  2.37452  5.01230  3.73479     98 l x - -
          2.68618  4.42225  2.77519  2.73123  3.46354  2.40513  3.72494  3.29354  2.67741  2.69355  4.24690  2.90347  2.73739  3.18146  2.89801  2.37887  2.77519  2.98518  4.58477  3.61503
          0.03151  3.86887  4.59122  0.61958  0.77255  0.48576  0.95510
     99   3.00135  4.84079  3.49163  3.00341  4.19446  3.49008  3.82159  3.73590  2.23582  3.25248  4.25272  3.36343  3.99281  3.04207  0.98390  3.08568  3.26754  3.45999  5.27894  4.12257     99 r x - -
          2.68618  4.42225  2.77519  2.73123  3.46354  2.40513  3.72494  3.29354  2.67741  2.69355  4.24690  2.90347  2.73739  3.18146  2.89801  2.37887  2.77519  2.98518  4.58477  3.61503
          0.03151  3.86887  4.59122  0.61958  0.77255  0.48576  0.95510
    100   2.98569  5.11349  0.92323  2.33260  4.49001  3.20790  3.92781  4.07735  3.01123  3.68631  4.66431  2.88880  3.86043  3.16693  3.52698  2.94843  3.32417  3.71691  5.65932  4.36347    100 d x - -
          2.68618  4.42225  2.77519  2.73123  3.46354  2.40513  3.72494  3.29354  2.67741  2.69355  4.24690  2.90347  2.73739  3.18146  2.89801  2.37887  2.77519  2.98518  4.58477  3.61503
          0.03151  3.86887  4.59122  0.61958  0.77255  0.48576  0.95510
    101   2.66038  4.43620  3.33343  3.23236  4.37478  0.73468  4.35288  3.97350  3.41315  3.62809  4.60378  3.49772  3.82723  3.73758  3.64961  2.83219  3.14134  3.50251  5.47091  4.47655    101 g x - -
          2.68618  4.42225  2.77519  2.73123  3.46354  2.40513  3.72494  3.29354  2.67741  2.69355  4.24690  2.90347  2.73739  3.18146  2.89801  2.37887  2.77519  2.98518  4.58477  3.61503
          0.03151  3.86887  4.59122  0.61958  0.77255  0.48576  0.95510
    102   2.98569  5.11349  0.92323  2.33260  4.49001  3.20790  3.92781  4.07735  3.01123  3.68631  4.66431  2.88880  3.86043  3.16693  3.52698  2.94843  3.32417  3.71691  5.65932  4.36347    102 d x - -
          2.68618  4.42225  2.77519  2.73123  3.46354  2.40513  3.72494  3.29354  2.67741  2.69355  4.24690  2.90347  2.73739  3.18146  2.89801  2.37887  2.77519  2.98518  4.58477  3.61503
          0.03151  3.86887  4.59122  0.61958  0.77255  0.48576  0.95510
    103   2.74662  4.50460  3.35339  3.19187  4.18743  3.19232  4.26966  3.73188  3.24886  3.35912  4.40879  3.49896  0.83435  3.63775  3.49483  2.91398  3.18789  3.37767  5.37501  4.30803    103 p x - -
          2.68618  4.42225  2.77519  2.73123  3.46354  2.40513  3.72494  3.29354  2.67741  2.69355  4.24690  2.90347  2.73739  3.18146  2.89801  2.37887  2.77519  2.98518  4.58477  3.61503
          0.03151  3.86887  4.59122  0.61958  0.77255  0.48576  0.95510
    104   2.56770  4.59796  3.11596  2.67090  4.11210  3.27153  3.72291  3.55688  2.32890  3.16040  4.02468  3.07561  3.80641  2.91175  1.90733  1.93284  2.88482  3.19530  5.32984  4.05421    104 r x - -
          2.68618  4.42225  2.77519  2.73123  3.46354  2.40513  3.72494  3.29354  2.67741  2.69355  4.24690  2.90347  2.73739  3.18146  2.89801  2.37887  2.77519  2.98518  4.58477  3.61503
          0.03151  3.86887  4.59122  0.61958  0.77255  0.48576  0.95510
    105   2.74662  4.50460  3.35339  3.19187  4.18743  3.19232  4.26966  3.73188  3.24886  3.35912  4.40879  3.49896  0.83435  3.63775  3.49483  2.91398  3.18789  3.37767  5.37501  4.30803    105 p x - -
          2.68618  4.42225  2.77519  2.73123  3.46354  2.40513  3.72494  3.29354  2.67741  2.69355  4.24690  2.90347  2.73739  3.18146  2.89801  2.37887  2.77519  2.98518  4.58477  3.61503
          0.03151  3.86887  4.59122  0.61958  0.77255  0.48576  0.95510
    106   2.74662  4.50460  3.35339  3.19187  4.18743  3.19232  4.26966  3.73188  3.24886  3.35912  4.40879  3.49896  0.83435  3.63775  3.49483  2.91398  3.18789  3.37767  5.37501  4.30803    106 p x - -
          2.68618  4.42225  2.77519  2.73123  3.46354  2.40513  3.72494  3.29354  2.67741  2.69355  4.24690  2.90347  2.73739  3.18146  2.89801  2.37887  2.77519  2.98518  4.58477  3.61503
          0.03151  3.86887  4.59122  0.61958  0.77255  0.48576  0.95510
    107   2.22523  4.15965  3.28717  2.98204  4.09384  2.95291  4.06030  3.42191  2.98990  3.17706  4.04845  3.20452  3.66486  3.32815  3.30489  1.68075  1.80040  2.97722  5.46213  4.22025    107 s x - -
          2.68618  4.42225  2.77519  2.73123  3.46354  2.40513  3.72494  3.29354  2.67741  2.69355  4.24690  2.90347  2.73739  3.18146  2.89801  2.37887  2.77519  2.98518  4.58477  3.61503
          0.03151  3.86887  4.59122  0.61958  0.77255  0.48576  0.95510
    108   1.01896  4.19021  3.45891  3.25001  4.04877  3.01485  4.27249  3.17373  3.26617  3.05552  4.08771  3.40054  3.75373  3.60766  3.51697  2.54052  2.81763  2.82876  5.47628  4.27612    108 a x - -
          2.68618  4.42225  2.77519  2.73123  3.46354  2.40513  3.72494  3.29354  2.67741  2.69355  4.24690  2.90347  2.73739  3.18146  2.89801  2.37887  2.77519  2.98518  4.58477  3.61503
          0.03151  3.86887  4.59122  0.61958  0.77255  0.48576  0.95510
    109   2.80523  4.34880  4.12036  3.78335  3.54742  3.72018  4.58568  2.05036  3.65108  2.23505  3.51308  3.97377  4.28087  4.01113  3.86393  3.22347  3.16685  1.02944  5.33126  4.06267    109 v x - -
          2.68618  4.42225  2.77519  2.73123  3.46354  2.40513  3.72494  3.29354  2.67741  2.69355  4.24690  2.90347  2.73739  3.18146  2.89801  2.37887  2.77519  2.98518  4.58477  3.61503
          0.03151  3.86887  4.59122  0.61958  0.77255  0.48576  0.95510
    110   3.24185  4.73230  3.83290  3.56159  2.29352  3.82593  3.61678  3.25156  3.41921  2.70642  3.92696  3.71899  4.29984  3.72611  3.60366  3.37891  3.52850  3.12194  3.93715  0.97179    110 y x - -
          2.68618  4.42225  2.77519  2.73123  3.46354  2.40513  3.72494  3.29354  2.67741  2.69355  4.24690  2.90347  2.73739  3.18146  2.89801  2.37887  2.77519  2.98518  4.58477  3.61503
          0.03151  3.86887  4.59122  0.61958  0.77255  0.48576  0.95510
    111   2.74662  4.50460  3.35339  3.19187  4.18743  3.19232  4.26966  3.73188  3.24886  3.35912  4.40879  3.49896  0.83435  3.63775  3.49483  2.91398  3.18789  3.37767  5.37501  4.30803    111 p x - -
          2.68618  4.42225  2.77519  2.73123  3.46354  2.40513  3.72494  3.29354  2.67741  2.69355  4.24690  2.90347  2.73739  3.18146  2.89801  2.37887  2.77519  2.98518  4.58477  3.61503
          0.03151  3.86887  4.59122  0.61958  0.77255  0.48576  0.95510
    112   2.74662  4.50460  3.35339  3.19187  4.18743  3.19232  4.26966  3.73188  3.24886  3.35912  4.40879  3.49896  0.83435  3.63775  3.49483  2.91398  3.18789  3.37767  5.37501  4.30803    112 p x - -
          2.68618  4.42225  2.77519  2.73123  3.46354  2.40513  3.72494  3.29354  2.67741  2.69355  4.24690  2.90347  2.73739  3.18146  2.89801  2.37887  2.77519  2.98518  4.58477  3.61503
          0.03151  3.86887  4.59122  0.61958  0.77255  0.48576  0.95510
    113   2.66609  4.68992  3.12887  2.67185  4.13705  3.34106  3.71772  3.57404  2.30267  3.15336  4.03776  3.09710  2.24534  2.90352  1.82753  2.74127  2.95482  3.24032  5.31967  4.07293    113 r x - -
          2.68618  4.42225  2.77519  2.73123  3.46354  2.40513  3.72494  3.29354  2.67741  2.69355  4.24690  2.90347  2.73739  3.18146  2.89801  2.37887  2.77519  2.98518  4.58477  3.61503
          0.03151  3.86887  4.59122  0.61958  0.77255  0.48576  0.95510
    114   1.88705  4.59402  2.89567  2.57199  4.05380  3.23729  3.76741  3.42198  2.52167  3.06698  3.97714  3.01550  3.79536  2.06759  2.87186  2.64493  2.88329  3.09628  5.36087  4.05945    114 a x - -
          2.68618  4.42225  2.77519  2.73123  3.46354  2.40513  3.72494  3.29354  2.67741  2.69355  4.24690  2.90347  2.73739  3.18146  2.89801  2.37887  2.77519  2.98518  4.58477  3.61503
          0.03151  3.86887  4.59122  0.61958  0.77255  0.48576  0.95510
    115   2.74662  4.50460  3.35339  3.19187  4.18743  3.19232  4.26966  3.73188  3.24886  3.35912  4.40879  3.49896  0.83435  3.63775  3.49483  2.91398  3.18789  3.37767  5.37501  4.30803    115 p x - -
          2.68618  4.42225  2.77519  2.73123  3.46354  2.40513  3.72494  3.29354  2.67741  2.69355  4.24690  2.90347  2.73739  3.18146  2.89801  2.37887  2.77519  2.98518  4.58477  3.61503
          0.03151  3.86887  4.59122  0.61958  0.77255  0.48576  0.95510
    116   2.65976  4.69508  2.88841  2.55736  3.78765  3.31129  2.24391  3.52967  2.51443  3.11572  4.00743  3.02113  2.25880  2.95500  2.86981  2.72420  2.95285  3.20614  5.14163  3.74436    116 h x - -
          2.68618  4.42225  2.77519  2.73123  3.46354  2.40513  3.72494  3.29354  2.67741  2.69355  4.24690  2.90347  2.73739  3.18146  2.89801  2.37887  2.77519  2.98518  4.58477  3.61503
          0.03151  3.86887  4.59122  0.61958  0.77255  0.48576  0.95510
    117   2.66609  4.68992  3.12887  2.67185  4.13705  3.34106  3.71772  3.57404  2.30267  3.15336  4.03776  3.09710  2.24534  2.90352  1.82753  2.74127  2.95482  3.24032  5.31967  4.07293    117 r x - -
          2.68618  4.42225  2.77519  2.73123  3.46354  2.40513  3.72494  3.29354  2.67741  2.69355  4.24690  2.90347  2.73739  3.18146  2.89801  2.37887  2.77519  2.98518  4.58477  3.61503
          0.03151  3.86887  4.59122  0.61958  0.77255  0.48576  0.95510
    118   2.61360  4.78670  1.84648  2.33057  4.26221  3.17991  3.76013  3.60530  2.68211  3.29776  4.17096  2.84599  3.76768  2.94506  3.16142  2.64331  2.03220  3.24607  5.55065  4.18221    118 d x - -
          2.68618  4.42225  2.77519  2.73123  3.46354  2.40513  3.72494  3.29354  2.67741  2.69355  4.24690  2.90347  2.73739  3.18146  2.89801  2.37887  2.77519  2.98518  4.58477  3.61503
          0.03151  3.86887  4.59122  0.61958  0.77255  0.48576  0.95510
    119   2.72415  4.92555  2.43640  1.64063  4.40406  2.01613  3.76517  3.85347  2.65716  3.44989  4.31445  2.82848  3.79096  2.95229  3.11014  2.72345  3.04104  3.46855  5.61095  4.26684    119 e x - -
          2.68618  4.42225  2.77519  2.73123  3.46354  2.40513  3.72494  3.29354  2.67741  2.69355  4.24690  2.90347  2.73739  3.18146  2.89801  2.37887  2.77519  2.98518  4.58477  3.61503
          0.03151  3.86887  4.59122  0.61958  0.77255  0.48576  0.95510
    120   2.61924  4.62763  3.09180  2.69396  4.19480  2.00928  3.77254  3.64575  2.39427  3.23824  4.10703  3.10432  3.81911  2.96778  1.81451  2.70614  2.94272  3.27519  5.36760  4.13385    120 r x - -
          2.68618  4.42225  2.77519  2.73123  3.46354  2.40513  3.72494  3.29354  2.67741  2.69355  4.24690  2.90347  2.73739  3.18146  2.89801  2.37887  2.77519  2.98518  4.58477  3.61503
          0.03151  3.86887  4.59122  0.61958  0.77255  0.48576  0.95510
    121   2.62077  4.62954  3.09302  2.69389  4.19556  2.02091  3.77130  3.64627  2.39107  3.23827  4.10705  3.10440  3.81980  2.96619  1.80521  2.70731  2.94355  3.27606  5.36731  4.13372    121 r x - -
          2.68618  4.42225  2.77519  2.73123  3.46354  2.40513  3.72494  3.29354  2.67741  2.69355  4.24690  2.90347  2.73739  3.18146  2.89801  2.37887  2.77519  2.98518  4.58477  3.61503
          0.03151  3.86887  4.59122  0.61958  0.77255  0.48576  0.95510
    122   2.71970  4.54517  3.45380  2.87466  3.61071  3.55937  3.76529  2.93759  2.41340  2.49418  2.38148  3.27227  3.96531  3.00862  2.01380  2.87865  2.95855  2.76811  5.05319  3.80323    122 r x - -
          2.68618  4.42225  2.77519  2.73123  3.46354  2.40513  3.72494  3.29354  2.67741  2.69355  4.24690  2.90347  2.73739  3.18146  2.89801  2.37887  2.77519  2.98518  4.58477  3.61503
          0.03151  3.86887  4.59122  0.61958  0.77255  0.48576  0.95510
    123   2.59468  4.57464  3.22806  2.73394  4.03558  3.32930  3.73302  3.36792  2.32282  3.02139  3.92389  3.12876  3.83914  2.92795  1.91625  2.70109  2.04634  3.05752  5.28323  4.03493    123 r x - -
          2.68618  4.42225  2.77519  2.73123  3.46354  2.40513  3.72494  3.29354  2.67741  2.69355  4.24690  2.90347  2.73739  3.18146  2.89801  2.37887  2.77519  2.98518  4.58477  3.61503
          0.03151  3.86887  4.59122  0.61958  0.77255  0.48576  0.95510
    124   2.84227  4.90730  3.18077  2.65412  3.95828  3.50944  2.30375  3.65205  2.08083  3.17178  4.05685  3.09093  3.92316  2.78836  1.76964  2.87216  3.05521  3.35034  5.16342  3.82251    124 r x - -
          2.68618  4.42225  2.77519  2.73123  3.46354  2.40513  3.72494  3.29354  2.67741  2.69355  4.24690  2.90347  2.73739  3.18146  2.89801  2.37887  2.77519  2.98518  4.58477  3.61503
          0.03151  3.86887  4.59122  0.61958  0.77255  0.48576  0.95510
    125   2.61136  4.43646  3.25338  2.86763  3.04316  3.39405  3.71196  3.12514  2.82708  2.77317  3.73002  3.22923  3.90768  3.18201  3.15538  1.98703  2.91942  2.86593  4.59003  2.10338    125 s x - -
          2.68618  4.42225  2.77519  2.73123  3.46354  2.40513  3.72494  3.29354  2.67741  2.69355  4.24690  2.90347  2.73739  3.18146  2.89801  2.37887  2.77519  2.98518  4.58477  3.61503
          0.03151  3.86887  4.59122  0.61958  0.77255  0.48576  0.95510
    126   2.54516  4.34548  3.35480  2.99413  3.61039  2.02780  3.98006  2.91490  2.92523  1.80294  3.68562  3.32649  3.88227  3.30846  3.22635  2.74337  2.89759  2.68758  5.10083  3.81553    126 l x - -
          2.68618  4.42225  2.77519  2.73123  3.46354  2.40513  3.72494  3.29354  2.67741  2.69355  4.24690  2.90347  2.73739  3.18146  2.89801  2.37887  2.77519  2.98518  4.58477  3.61503
          0.03151  3.86887  4.59122  0.61958  0.77255  0.48576  0.95510
    127   2.58081  4.67977  2.78605  2.48961  4.12945  3.22415  3.72758  3.61711  2.47447  3.21390  4.07967  2.95376  3.78302  2.06059  2.83547  1.92566  2.90114  3.24937  5.39467  4.06042    127 s x - -
          2.68618  4.42225  2.77519  2.73123  3.46354  2.40513  3.72494  3.29354  2.67741  2.69355  4.24690  2.90347  2.73739  3.18146  2.89801  2.37887  2.77519  2.98518  4.58477  3.61503
          0.03151  3.86887  4.59122  0.61958  0.77255  0.48576  0.95510
    128   2.31318  4.23355  3.20324  3.01881  4.07268  2.96350  4.12878  3.59479  3.09234  3.31528  4.24165  3.24419  3.70200  3.44193  3.37850  1.09649  2.79304  3.13068  5.44545  4.15618    128 s x - -
          2.68618  4.42225  2.77519  2.73123  3.46354  2.40513  3.72494  3.29354  2.67741  2.69355  4.24690  2.90347  2.73739  3.18146  2.89801  2.37887  2.77519  2.98518  4.58477  3.61503
          0.03151  3.86887  4.59122  0.61958  0.77255  0.48576  0.95510
    129   2.62586  4.72551  2.71613  2.47213  4.21917  2.05884  3.75975  3.70644  2.52943  3.29330  4.16254  2.94735  3.79057  1.97847  2.89704  2.67644  2.95197  3.32867  5.45237  4.13827    129 q x - -
          2.68618  4.42225  2.77519  2.73123  3.46354  2.40513  3.72494  3.29354  2.67741  2.69355  4.24690  2.90347  2.73739  3.18146  2.89801  2.37887  2.77519  2.98518  4.58477  3.61503
          0.03151  3.86887  4.59122  0.61958  0.77255  0.48576  0.95510
    130   2.21907  4.18594  3.10652  2.90137  4.26607  1.80927  4.08885  3.73215  3.05783  3.40490  4.23902  3.14688  3.63728  3.35061  3.39166  1.61089  2.69892  3.18271  5.58785  4.34160    130 s x - -
          2.68618  4.42225  2.77519  2.73123  3.46354  2.40513  3.72494  3.29354  2.67741  2.69355  4.24690  2.90347  2.73739  3.18146  2.89801  2.37887  2.77519  2.98518  4.58477  3.61503
          0.03151  3.86887  4.59122  0.61958  0.77255  0.48576  0.95510
    131   1.85737  4.52147  3.20977  2.74815  4.04283  3.27463  3.77007  3.37460  2.39835  3.04084  3.94204  3.13129  3.81613  2.97168  1.93182  2.66142  2.87165  3.04910  5.30664  4.05648    131 a x - -
          2.68618  4.42225  2.77519  2.73123  3.46354  2.40513  3.72494  3.29354  2.67741  2.69355  4.24690  2.90347  2.73739  3.18146  2.89801  2.37887  2.77519  2.98518  4.58477  3.61503
          0.03151  3.86887  4.59122  0.61958  0.77255  0.48576  0.95510
    132   2.80523  4.34880  4.12036  3.78335  3.54742  3.72018  4.58568  2.05036  3.65108  2.23505  3.51308  3.97377  4.28087  4.01113  3.86393  3.22347  3.16685  1.02944  5.33126  4.06267    132 v x - -
          2.68618  4.42225  2.77519  2.73123  3.46354  2.40513  3.72494  3.29354  2.67741  2.69355  4.24690  2.90347  2.73739  3.18146  2.89801  2.37887  2.77519  2.98518  4.58477  3.61503
          0.03151  3.86887  4.59122  0.61958  0.77255  0.48576  0.95510
    133   2.59468  4.57464  3.22806  2.73394  4.03558  3.32930  3.73302  3.36792  2.32282  3.02139  3.92389  3.12876  3.83914  2.92795  1.91625  2.70109  2.04634  3.05752  5.28323  4.03493    133 r x - -
          2.68618  4.42225  2.77519  2.73123  3.46354  2.40513  3.72494  3.29354  2.67741  2.69355  4.24690  2.90347  2.73739  3.18146  2.89801  2.37887  2.77519  2.98518  4.58477  3.61503
          0.03151  3.86887  4.59122  0.61958  0.77255  0.48576  0.95510
    134   2.76412  4.29697  3.98262  3.46676  2.84516  3.74065  3.92417  2.49114  3.26654  2.14603  3.29065  3.68929  4.15111  3.57902  3.48046  3.08762  3.02783  1.77652  2.45799  3.02712    134 v x - -
          2.68618  4.42225  2.77519  2.73123  3.46354  2.40513  3.72494  3.29354  2.67741  2.69355  4.24690  2.90347  2.73739  3.18146  2.89801  2.37887  2.77519  2.98518  4.58477  3.61503
          0.03151  3.86887  4.59122  0.61958  0.77255  0.48576  0.95510
    135   2.61924  4.62763  3.09180  2.69396  4.19480  2.00928  3.77254  3.64575  2.39427  3.23824  4.10703  3.10432  3.81911  2.96778  1.81451  2.70614  2.94272  3.27519  5.36760  4.13385    135 r x - -
          2.68618  4.42225  2.77519  2.73123  3.46354  2.40513  3.72494  3.29354  2.67741  2.69355  4.24690  2.90347  2.73739  3.18146  2.89801  2.37887  2.77519  2.98518  4.58477  3.61503
          0.24334  3.86887  1.63419  0.61958  0.77255  0.48576  0.95510
    136   1.36612  4.10982  3.26292  3.05890  3.85281  2.93633  4.10359  2.95109  3.06929  2.83854  3.90708  3.25782  3.65675  3.43447  3.32663  2.46876  2.73196  2.64447  5.30250  4.08101    136 a x - -
          2.68618  4.42225  2.77519  2.73123  3.46354  2.40513  3.72494  3.29354  2.67741  2.69355  4.24690  2.90347  2.73739  3.18146  2.89801  2.37887  2.77519  2.98518  4.58477  3.61503
          0.03881  3.66434  4.38669  0.61958  0.77255  0.64131  0.74782
    137   2.78571  4.61498  3.25653  2.83165  3.91588  3.29656  3.70948  3.45364  2.21177  3.00930  4.02872  3.20108  3.82148  2.95249  1.35867  2.88752  3.07432  3.19004  5.09231  3.90129    137 r x - -
          2.68618  4.42225  2.77519  2.73123  3.46354  2.40513  3.72494  3.29354  2.67741  2.69355  4.24690  2.90347  2.73739  3.18146  2.89801  2.37887  2.77519  2.98518  4.58477  3.61503
          0.02629  3.65182        *  0.61958  0.77255  0.00000        *
//
