# Supplementary material for: Remote homology clustering identifies lowly conserved families of effector proteins in plant-pathogenic fungi
Source: Microb Genom. 2021 Sep 1;7(9):000637. doi: 10.1099/mgen.0.000637 (PMC8715435; doi:10.1099/mgen.0.000637)
Supplement: Supplementary material 16 [file mgen-7-0637-s0016.zip › hmms/cluster-PC_02H4U1.hmm]

HMMER3/f [3.3 | Nov 2019]
NAME  cluster-PC_02H4U1
LENG  127
ALPH  amino
RF    yes
MM    no
CONS  yes
CS    no
MAP   yes
DATE  Wed Jul 22 12:45:29 2020
NSEQ  3
EFFN  0.641602
CKSUM 364350894
STATS LOCAL MSV       -9.9243  0.71243
STATS LOCAL VITERBI  -10.5276  0.71243
STATS LOCAL FORWARD   -4.2204  0.71243
HMM          A        C        D        E        F        G        H        I        K        L        M        N        P        Q        R        S        T        V        W        Y   
            m->m     m->i     m->d     i->m     i->i     d->m     d->d
  COMPO   2.44283  3.70144  2.95407  2.85776  3.23954  2.69653  3.99904  2.90016  2.96067  2.54520  3.73944  3.02210  2.87830  3.11436  3.29642  2.54257  2.73259  2.62560  4.64124  3.41769
          2.68618  4.42225  2.77519  2.73123  3.46354  2.40513  3.72494  3.29354  2.67741  2.69355  4.24690  2.90347  2.73739  3.18146  2.89801  2.37887  2.77519  2.98518  4.58477  3.61503
          0.21230  3.97260  1.75761  0.61958  0.77255  0.00000        *
      1   2.91030  4.47232  3.96633  3.55561  3.17781  3.77566  4.30895  2.34579  3.32727  1.78600  1.53667  3.84223  4.23739  3.71531  3.54143  3.25044  3.21490  2.34236  5.00716  3.76099      1 m x - -
          2.68618  4.42225  2.77519  2.73123  3.46354  2.40513  3.72494  3.29354  2.67741  2.69355  4.24690  2.90347  2.73739  3.18146  2.89801  2.37887  2.77519  2.98518  4.58477  3.61503
          0.03400  3.79429  4.51664  0.61958  0.77255  0.63834  0.75113
      2   2.82280  4.80219  2.85565  2.61149  3.95967  3.31654  3.76831  3.58047  2.43835  3.09043  4.12279  3.06966  3.87034  1.38021  2.72313  2.87494  3.12092  3.31574  5.24681  3.93600      2 q x - -
          2.68618  4.42225  2.77519  2.73123  3.46354  2.40513  3.72494  3.29354  2.67741  2.69355  4.24690  2.90347  2.73739  3.18146  2.89801  2.37887  2.77519  2.98518  4.58477  3.61503
          0.03400  3.79429  4.51664  0.61958  0.77255  0.40096  1.10768
      3   2.90087  4.43466  3.95592  3.44946  2.69178  3.86795  3.84623  2.66188  3.27727  2.15408  2.26154  3.69720  4.23497  3.57334  3.50774  3.18588  3.14073  2.57155  4.35391  1.75257      3 y x - -
          2.68618  4.42225  2.77519  2.73123  3.46354  2.40513  3.72494  3.29354  2.67741  2.69355  4.24690  2.90347  2.73739  3.18146  2.89801  2.37887  2.77519  2.98518  4.58477  3.61503
          0.02836  3.97260  4.69494  0.61958  0.77255  0.48576  0.95510
      4   2.86261  4.57768  3.48941  3.06222  1.74674  3.69221  3.76266  2.95595  2.94942  2.42112  3.55271  3.42516  4.11222  2.23652  3.25016  3.03545  3.11465  2.82596  4.47936  2.93000      4 f x - -
          2.68618  4.42225  2.77519  2.73123  3.46354  2.40513  3.72494  3.29354  2.67741  2.69355  4.24690  2.90347  2.73739  3.18146  2.89801  2.37887  2.77519  2.98518  4.58477  3.61503
          0.02836  3.97260  4.69494  0.61958  0.77255  0.48576  0.95510
      5   2.67690  4.30717  3.86526  3.39495  3.55720  3.64066  4.26346  1.75901  3.27337  2.32875  3.46859  3.67895  4.14186  3.61954  3.55175  3.01133  1.82264  2.08617  5.20995  3.97958      5 i x - -
          2.68618  4.42225  2.77519  2.73123  3.46354  2.40513  3.72494  3.29354  2.67741  2.69355  4.24690  2.90347  2.73739  3.18146  2.89801  2.37887  2.77519  2.98518  4.58477  3.61503
          0.02836  3.97260  4.69494  0.61958  0.77255  0.48576  0.95510
      6   2.72034  4.44181  3.58154  3.15603  3.45342  3.55682  4.07093  2.71899  3.02580  1.46611  3.46028  3.50230  2.35566  3.41194  3.31358  2.95530  3.02735  2.59570  5.06878  3.80310      6 l x - -
          2.68618  4.42225  2.77519  2.73123  3.46354  2.40513  3.72494  3.29354  2.67741  2.69355  4.24690  2.90347  2.73739  3.18146  2.89801  2.37887  2.77519  2.98518  4.58477  3.61503
          0.02836  3.97260  4.69494  0.61958  0.77255  0.48576  0.95510
      7   1.36759  4.15387  3.53805  3.21018  4.10370  3.01357  4.21541  3.22615  3.18883  3.11086  4.03109  3.35896  3.73743  3.50759  3.47959  2.46126  1.85833  2.83886  5.52228  4.31331      7 a x - -
          2.68618  4.42225  2.77519  2.73123  3.46354  2.40513  3.72494  3.29354  2.67741  2.69355  4.24690  2.90347  2.73739  3.18146  2.89801  2.37887  2.77519  2.98518  4.58477  3.61503
          0.02836  3.97260  4.69494  0.61958  0.77255  0.48576  0.95510
      8   2.36626  4.28759  3.29552  3.11664  4.17696  3.01572  4.22339  3.71344  3.19716  3.42621  4.34440  3.32491  3.76293  3.53879  3.47963  0.94954  2.85401  3.22658  5.54158  4.26120      8 s x - -
          2.68618  4.42225  2.77519  2.73123  3.46354  2.40513  3.72494  3.29354  2.67741  2.69355  4.24690  2.90347  2.73739  3.18146  2.89801  2.37887  2.77519  2.98518  4.58477  3.61503
          0.02836  3.97260  4.69494  0.61958  0.77255  0.48576  0.95510
      9   3.27546  4.63604  4.64347  4.14669  2.02219  4.37940  4.36834  2.31928  4.00320  1.03744  2.97250  4.32851  4.62935  4.12734  4.13214  3.74407  3.50683  2.42644  4.64280  3.20390      9 l x - -
          2.68618  4.42225  2.77519  2.73123  3.46354  2.40513  3.72494  3.29354  2.67741  2.69355  4.24690  2.90347  2.73739  3.18146  2.89801  2.37887  2.77519  2.98518  4.58477  3.61503
          0.02836  3.97260  4.69494  0.61958  0.77255  0.48576  0.95510
     10   2.17118  4.29921  4.04873  3.53228  3.44287  3.80293  4.32980  2.13523  3.42351  1.71923  3.33093  3.81182  4.23904  3.72288  3.68746  3.14606  3.03828  1.65719  5.15144  3.94588     10 v x - -
          2.68618  4.42225  2.77519  2.73123  3.46354  2.40513  3.72494  3.29354  2.67741  2.69355  4.24690  2.90347  2.73739  3.18146  2.89801  2.37887  2.77519  2.98518  4.58477  3.61503
          0.02836  3.97260  4.69494  0.61958  0.77255  0.48576  0.95510
     11   1.29054  4.15073  3.54242  3.22181  4.11244  3.00858  4.22640  3.22971  3.20197  3.11811  4.04075  3.36362  3.73642  3.52024  3.48954  2.45909  1.97882  2.84054  5.53251  4.32475     11 a x - -
          2.68618  4.42225  2.77519  2.73123  3.46354  2.40513  3.72494  3.29354  2.67741  2.69355  4.24690  2.90347  2.73739  3.18146  2.89801  2.37887  2.77519  2.98518  4.58477  3.61503
          0.02836  3.97260  4.69494  0.61958  0.77255  0.48576  0.95510
     12   3.26863  4.70163  4.34996  3.99100  3.17584  4.10874  4.61536  2.38616  3.75775  0.76111  3.16885  4.25673  4.52736  4.10210  3.91715  3.69235  3.55860  2.44934  5.09070  3.83689     12 l x - -
          2.68618  4.42225  2.77519  2.73123  3.46354  2.40513  3.72494  3.29354  2.67741  2.69355  4.24690  2.90347  2.73739  3.18146  2.89801  2.37887  2.77519  2.98518  4.58477  3.61503
          0.02836  3.97260  4.69494  0.61958  0.77255  0.48576  0.95510
     13   1.92157  4.18833  3.71189  3.25455  3.76350  3.28018  4.16942  2.61603  3.18827  2.69144  3.67908  3.47476  3.89512  3.49776  3.48878  2.67120  2.02231  1.85927  5.27566  4.06058     13 v x - -
          2.68618  4.42225  2.77519  2.73123  3.46354  2.40513  3.72494  3.29354  2.67741  2.69355  4.24690  2.90347  2.73739  3.18146  2.89801  2.37887  2.77519  2.98518  4.58477  3.61503
          0.02836  3.97260  4.69494  0.61958  0.77255  0.48576  0.95510
     14   1.58990  4.15594  3.39983  3.12457  4.24737  2.93727  4.19932  3.60138  3.17578  3.34581  4.19762  3.28541  3.68435  3.47582  3.48264  1.39144  2.70358  3.09249  5.60873  4.38355     14 s x - -
          2.68618  4.42225  2.77519  2.73123  3.46354  2.40513  3.72494  3.29354  2.67741  2.69355  4.24690  2.90347  2.73739  3.18146  2.89801  2.37887  2.77519  2.98518  4.58477  3.61503
          0.02836  3.97260  4.69494  0.61958  0.77255  0.48576  0.95510
     15   2.72888  4.37547  3.82534  3.36493  3.41875  3.65703  4.21113  2.41928  3.19850  1.45123  3.35179  3.66263  4.14290  3.56947  3.46150  3.03358  2.13956  2.30502  5.11718  3.88487     15 l x - -
          2.68618  4.42225  2.77519  2.73123  3.46354  2.40513  3.72494  3.29354  2.67741  2.69355  4.24690  2.90347  2.73739  3.18146  2.89801  2.37887  2.77519  2.98518  4.58477  3.61503
          0.02836  3.97260  4.69494  0.61958  0.77255  0.48576  0.95510
     16   1.63345  4.32708  3.70829  3.27940  3.55115  3.48147  4.18070  2.53404  3.16626  1.78004  3.50513  3.55856  4.03485  3.52249  3.44843  2.87639  2.95662  2.36994  5.18301  3.93553     16 a x - -
          2.68618  4.42225  2.77519  2.73123  3.46354  2.40513  3.72494  3.29354  2.67741  2.69355  4.24690  2.90347  2.73739  3.18146  2.89801  2.37887  2.77519  2.98518  4.58477  3.61503
          0.02836  3.97260  4.69494  0.61958  0.77255  0.48576  0.95510
     17   2.46869  4.31369  3.51914  3.27675  4.05939  3.14941  4.28615  3.19880  3.22169  3.05872  4.10345  3.46944  3.86134  3.61169  3.47506  2.67116  1.01286  2.88300  5.48838  4.27627     17 t x - -
          2.68618  4.42225  2.77519  2.73123  3.46354  2.40513  3.72494  3.29354  2.67741  2.69355  4.24690  2.90347  2.73739  3.18146  2.89801  2.37887  2.77519  2.98518  4.58477  3.61503
          0.02836  3.97260  4.69494  0.61958  0.77255  0.48576  0.95510
     18   1.63413  4.28174  3.75104  3.31527  2.18651  3.47531  4.05363  2.65671  3.26189  2.37831  3.48270  3.55743  4.01734  3.54241  3.53519  2.85871  2.93340  2.48053  4.83736  3.44507     18 a x - -
          2.68618  4.42225  2.77519  2.73123  3.46354  2.40513  3.72494  3.29354  2.67741  2.69355  4.24690  2.90347  2.73739  3.18146  2.89801  2.37887  2.77519  2.98518  4.58477  3.61503
          0.02836  3.97260  4.69494  0.61958  0.77255  0.48576  0.95510
     19   2.08362  5.02547  2.04283  2.26185  4.36635  3.27954  3.67455  3.81136  2.52807  3.37700  4.19570  2.80870  3.79595  2.25823  3.02016  2.67100  2.96150  3.43342  5.57852  4.18406     19 d x - -
          2.68620  4.42227  2.77488  2.73125  3.46356  2.40515  3.72496  3.29356  2.67743  2.69357  4.24692  2.90349  2.73741  3.18148  2.89803  2.37889  2.77521  2.98520  4.58479  3.61505
          0.18509  1.83364  4.69494  0.31212  1.31636  0.48576  0.95510
     20   1.83460  4.16705  3.54981  3.14359  3.87207  2.20195  4.11148  2.99959  3.12230  2.89710  3.81121  3.35640  3.78441  3.42257  3.43383  2.53423  2.73849  1.92443  5.31357  4.09449     21 a x - -
          2.68618  4.42225  2.77519  2.73123  3.46354  2.40513  3.72494  3.29354  2.67741  2.69355  4.24690  2.90347  2.73739  3.18146  2.89801  2.37887  2.77519  2.98518  4.58477  3.61503
          0.02836  3.97260  4.69494  0.61958  0.77255  0.48576  0.95510
     21   1.98957  4.63707  2.92131  2.53003  4.11191  3.26806  3.74299  3.51395  2.53562  3.13518  3.98010  2.99589  2.62091  2.30147  2.93711  2.61558  2.85134  3.15831  5.38738  4.07985     22 a x - -
          2.68618  4.42225  2.77519  2.73123  3.46354  2.40513  3.72494  3.29354  2.67741  2.69355  4.24690  2.90347  2.73739  3.18146  2.89801  2.37887  2.77519  2.98518  4.58477  3.61503
          0.02836  3.97260  4.69494  0.61958  0.77255  0.48576  0.95510
     22   2.77676  5.00746  1.68058  2.31167  4.58628  1.61538  3.87291  4.09769  2.88093  3.67270  4.53221  2.84948  3.82862  3.06641  3.40659  2.76654  3.12548  3.65791  5.78874  4.41879     23 g x - -
          2.68618  4.42225  2.77519  2.73123  3.46354  2.40513  3.72494  3.29354  2.67741  2.69355  4.24690  2.90347  2.73739  3.18146  2.89801  2.37887  2.77519  2.98518  4.58477  3.61503
          0.02836  3.97260  4.69494  0.61958  0.77255  0.48576  0.95510
     23   2.88842  4.62839  3.50653  3.36052  4.34597  3.31026  4.42922  3.91777  3.42650  3.53351  4.58809  3.65682  0.66086  3.81224  3.66015  3.05919  3.33800  3.55162  5.50446  4.46822     24 P x - -
          2.68618  4.42225  2.77519  2.73123  3.46354  2.40513  3.72494  3.29354  2.67741  2.69355  4.24690  2.90347  2.73739  3.18146  2.89801  2.37887  2.77519  2.98518  4.58477  3.61503
          0.02836  3.97260  4.69494  0.61958  0.77255  0.48576  0.95510
     24   2.41839  4.46599  2.97614  2.64225  4.19044  3.12736  3.86724  3.60864  2.73121  3.25286  4.08151  2.26992  3.74315  3.06626  3.13458  1.89615  2.10804  3.18158  5.48425  4.18759     25 s x - -
          2.68618  4.42225  2.77519  2.73123  3.46354  2.40513  3.72494  3.29354  2.67741  2.69355  4.24690  2.90347  2.73739  3.18146  2.89801  2.37887  2.77519  2.98518  4.58477  3.61503
          0.02836  3.97260  4.69494  0.61958  0.77255  0.48576  0.95510
     25   3.38758  4.76025  4.37593  4.11012  0.86111  4.05256  3.92449  2.89969  4.01480  2.24702  3.61551  4.13290  4.50942  4.15537  4.10977  3.65192  3.68903  2.89761  4.14517  2.50016     26 f x - -
          2.68618  4.42225  2.77519  2.73123  3.46354  2.40513  3.72494  3.29354  2.67741  2.69355  4.24690  2.90347  2.73739  3.18146  2.89801  2.37887  2.77519  2.98518  4.58477  3.61503
          0.02836  3.97260  4.69494  0.61958  0.77255  0.48576  0.95510
     26   2.68822  4.69107  3.30104  2.77490  4.16171  3.40772  3.74295  3.50155  2.26313  3.12470  4.02113  3.17093  3.89949  2.92370  1.58941  2.77885  2.20171  3.18545  5.35099  4.11300     27 r x - -
          2.68618  4.42225  2.77519  2.73123  3.46354  2.40513  3.72494  3.29354  2.67741  2.69355  4.24690  2.90347  2.73739  3.18146  2.89801  2.37887  2.77519  2.98518  4.58477  3.61503
          0.02836  3.97260  4.69494  0.61958  0.77255  0.48576  0.95510
     27   3.13109  4.50199  4.57080  4.07340  1.62695  4.25384  4.29290  1.75480  3.94153  1.74734  3.10027  4.22600  4.55127  4.08956  4.08022  3.60909  3.37344  2.21778  4.61442  3.14854     28 f x - -
          2.68618  4.42225  2.77519  2.73123  3.46354  2.40513  3.72494  3.29354  2.67741  2.69355  4.24690  2.90347  2.73739  3.18146  2.89801  2.37887  2.77519  2.98518  4.58477  3.61503
          0.02836  3.97260  4.69494  0.61958  0.77255  0.48576  0.95510
     28   2.36626  4.28759  3.29552  3.11664  4.17696  3.01572  4.22339  3.71344  3.19716  3.42621  4.34440  3.32491  3.76293  3.53879  3.47963  0.94954  2.85401  3.22658  5.54158  4.26120     29 s x - -
          2.68618  4.42225  2.77519  2.73123  3.46354  2.40513  3.72494  3.29354  2.67741  2.69355  4.24690  2.90347  2.73739  3.18146  2.89801  2.37887  2.77519  2.98518  4.58477  3.61503
          0.02836  3.97260  4.69494  0.61958  0.77255  0.48576  0.95510
     29   2.76470  4.96191  2.56808  1.75875  4.37307  3.28394  3.78143  3.80679  2.62348  3.40145  4.27100  2.90196  1.87727  2.96133  3.05707  2.76866  3.06159  3.44682  5.58756  4.24974     30 e x - -
          2.68618  4.42225  2.77519  2.73123  3.46354  2.40513  3.72494  3.29354  2.67741  2.69355  4.24690  2.90347  2.73739  3.18146  2.89801  2.37887  2.77519  2.98518  4.58477  3.61503
          0.02836  3.97260  4.69494  0.61958  0.77255  0.48576  0.95510
     30   3.39393  4.84230  3.98698  3.73580  2.30194  3.94749  3.66877  3.38939  3.59046  2.81733  4.05418  3.84826  4.41932  3.87238  3.75337  3.52041  3.68127  3.26477  3.94931  0.81427     31 y x - -
          2.68618  4.42225  2.77519  2.73123  3.46354  2.40513  3.72494  3.29354  2.67741  2.69355  4.24690  2.90347  2.73739  3.18146  2.89801  2.37887  2.77519  2.98518  4.58477  3.61503
          0.02836  3.97260  4.69494  0.61958  0.77255  0.48576  0.95510
     31   2.79324  4.55806  3.48745  3.39993  4.53910  0.59007  4.51347  4.16365  3.59477  3.80506  4.78209  3.65183  3.95239  3.91106  3.81923  2.96813  3.28227  3.67265  5.60718  4.64460     32 G x - -
          2.68618  4.42225  2.77519  2.73123  3.46354  2.40513  3.72494  3.29354  2.67741  2.69355  4.24690  2.90347  2.73739  3.18146  2.89801  2.37887  2.77519  2.98518  4.58477  3.61503
          0.02836  3.97260  4.69494  0.61958  0.77255  0.48576  0.95510
     32   2.80849  4.80708  2.76726  2.66322  4.18651  3.25274  4.00501  3.91920  2.91751  3.55493  4.51015  0.99233  3.90985  3.27855  3.27504  2.87225  3.19404  3.53127  5.48101  4.12812     33 n x - -
          2.68618  4.42225  2.77519  2.73123  3.46354  2.40513  3.72494  3.29354  2.67741  2.69355  4.24690  2.90347  2.73739  3.18146  2.89801  2.37887  2.77519  2.98518  4.58477  3.61503
          0.02836  3.97260  4.69494  0.61958  0.77255  0.48576  0.95510
     33   2.79324  4.55806  3.48745  3.39993  4.53910  0.59007  4.51347  4.16365  3.59477  3.80506  4.78209  3.65183  3.95239  3.91106  3.81923  2.96813  3.28227  3.67265  5.60718  4.64460     34 G x - -
          2.68618  4.42225  2.77519  2.73123  3.46354  2.40513  3.72494  3.29354  2.67741  2.69355  4.24690  2.90347  2.73739  3.18146  2.89801  2.37887  2.77519  2.98518  4.58477  3.61503
          0.02836  3.97260  4.69494  0.61958  0.77255  0.48576  0.95510
     34   3.09919  5.24029  0.78442  2.40167  4.63124  3.28833  4.02218  4.24263  3.12571  3.83346  4.81447  2.96278  3.94829  3.26202  3.65495  3.05077  3.44016  3.87141  5.78022  4.48855     35 d x - -
          2.68618  4.42225  2.77519  2.73123  3.46354  2.40513  3.72494  3.29354  2.67741  2.69355  4.24690  2.90347  2.73739  3.18146  2.89801  2.37887  2.77519  2.98518  4.58477  3.61503
          0.02836  3.97260  4.69494  0.61958  0.77255  0.48576  0.95510
     35   2.49638  4.24269  3.75878  3.33600  3.74196  3.35796  4.24859  2.50224  3.23587  2.58572  3.66358  3.55449  3.97157  3.57914  3.51787  2.76676  1.62145  1.81841  5.32213  4.09215     36 t x - -
          2.68618  4.42225  2.77519  2.73123  3.46354  2.40513  3.72494  3.29354  2.67741  2.69355  4.24690  2.90347  2.73739  3.18146  2.89801  2.37887  2.77519  2.98518  4.58477  3.61503
          0.02836  3.97260  4.69494  0.61958  0.77255  0.48576  0.95510
     36   2.48080  4.37445  3.24886  2.80546  3.81034  3.29938  3.88009  2.99453  2.77979  2.83714  3.74188  2.42304  3.83811  3.13120  3.14772  2.64571  2.12041  2.13791  5.21626  3.95001     37 t x - -
          2.68618  4.42225  2.77519  2.73123  3.46354  2.40513  3.72494  3.29354  2.67741  2.69355  4.24690  2.90347  2.73739  3.18146  2.89801  2.37887  2.77519  2.98518  4.58477  3.61503
          0.02836  3.97260  4.69494  0.61958  0.77255  0.48576  0.95510
     37   2.70408  0.75816  4.24560  4.00855  3.97763  3.30529  4.63368  3.13872  3.83623  3.04941  4.17422  3.96888  4.02010  4.17828  3.94265  2.97582  3.17932  2.87640  5.37193  4.26444     38 c x - -
          2.68618  4.42225  2.77519  2.73123  3.46354  2.40513  3.72494  3.29354  2.67741  2.69355  4.24690  2.90347  2.73739  3.18146  2.89801  2.37887  2.77519  2.98518  4.58477  3.61503
          0.02836  3.97260  4.69494  0.61958  0.77255  0.48576  0.95510
     38   2.70021  5.07191  2.08942  2.25595  4.41803  3.29014  3.65428  3.87832  2.02224  3.41773  4.22283  2.80407  3.79501  2.79616  2.94971  2.08120  2.96198  3.48612  5.59331  4.19655     39 k x - -
          2.68618  4.42225  2.77519  2.73123  3.46354  2.40513  3.72494  3.29354  2.67741  2.69355  4.24690  2.90347  2.73739  3.18146  2.89801  2.37887  2.77519  2.98518  4.58477  3.61503
          0.02836  3.97260  4.69494  0.61958  0.77255  0.48576  0.95510
     39   1.71775  4.26387  3.28869  3.01289  4.18403  3.03395  4.12883  3.49646  3.06213  3.23670  4.13646  3.26221  1.63741  3.39366  3.38405  2.49808  2.78442  3.06626  5.54320  4.31364     40 p x - -
          2.68618  4.42225  2.77519  2.73123  3.46354  2.40513  3.72494  3.29354  2.67741  2.69355  4.24690  2.90347  2.73739  3.18146  2.89801  2.37887  2.77519  2.98518  4.58477  3.61503
          0.02836  3.97260  4.69494  0.61958  0.77255  0.48576  0.95510
     40   2.74624  5.14134  1.81896  2.19429  4.54264  3.22063  3.72051  4.03835  2.64899  3.57325  4.39180  2.14832  3.79655  2.87771  3.18489  2.08268  3.04038  3.61646  5.74456  4.30531     41 d x - -
          2.68618  4.42225  2.77519  2.73123  3.46354  2.40513  3.72494  3.29354  2.67741  2.69355  4.24690  2.90347  2.73739  3.18146  2.89801  2.37887  2.77519  2.98518  4.58477  3.61503
          0.02836  3.97260  4.69494  0.61958  0.77255  0.48576  0.95510
     41   1.87797  4.53321  2.83536  2.61908  4.24875  3.12537  3.91953  3.64656  2.80192  3.34412  4.20969  1.64409  3.77481  3.13375  3.19435  2.58727  2.88305  3.22826  5.55919  4.23538     42 n x - -
          2.68618  4.42225  2.77519  2.73123  3.46354  2.40513  3.72494  3.29354  2.67741  2.69355  4.24690  2.90347  2.73739  3.18146  2.89801  2.37887  2.77519  2.98518  4.58477  3.61503
          0.02836  3.97260  4.69494  0.61958  0.77255  0.48576  0.95510
     42   3.26863  4.70163  4.34996  3.99100  3.17584  4.10874  4.61536  2.38616  3.75775  0.76111  3.16885  4.25673  4.52736  4.10210  3.91715  3.69235  3.55860  2.44934  5.09070  3.83689     43 l x - -
          2.68618  4.42225  2.77519  2.73123  3.46354  2.40513  3.72494  3.29354  2.67741  2.69355  4.24690  2.90347  2.73739  3.18146  2.89801  2.37887  2.77519  2.98518  4.58477  3.61503
          0.02836  3.97260  4.69494  0.61958  0.77255  0.48576  0.95510
     43   3.18505  4.51774  4.73034  4.21547  3.25617  4.45668  4.84623  1.27639  4.04509  1.40603  3.09478  4.47090  4.71398  4.28234  4.21674  3.83316  3.43114  1.86835  5.27285  4.09144     44 i x - -
          2.68618  4.42225  2.77519  2.73123  3.46354  2.40513  3.72494  3.29354  2.67741  2.69355  4.24690  2.90347  2.73739  3.18146  2.89801  2.37887  2.77519  2.98518  4.58477  3.61503
          0.02836  3.97260  4.69494  0.61958  0.77255  0.48576  0.95510
     44   2.64914  4.87074  1.90335  2.32798  4.42161  3.17312  3.80849  3.90695  2.75671  3.50628  4.34708  2.84712  3.78943  2.99093  3.25701  1.58513  2.99307  3.47970  5.68135  4.28353     45 s x - -
          2.68618  4.42225  2.77519  2.73123  3.46354  2.40513  3.72494  3.29354  2.67741  2.69355  4.24690  2.90347  2.73739  3.18146  2.89801  2.37887  2.77519  2.98518  4.58477  3.61503
          0.02836  3.97260  4.69494  0.61958  0.77255  0.48576  0.95510
     45   2.88842  4.62839  3.50653  3.36052  4.34597  3.31026  4.42922  3.91777  3.42650  3.53351  4.58809  3.65682  0.66086  3.81224  3.66015  3.05919  3.33800  3.55162  5.50446  4.46822     46 P x - -
          2.68618  4.42225  2.77519  2.73123  3.46354  2.40513  3.72494  3.29354  2.67741  2.69355  4.24690  2.90347  2.73739  3.18146  2.89801  2.37887  2.77519  2.98518  4.58477  3.61503
          0.02836  3.97260  4.69494  0.61958  0.77255  0.48576  0.95510
     46   2.30646  4.28548  3.24012  2.86218  4.14856  3.04943  3.98467  3.54419  2.88593  3.21776  4.05176  3.16775  2.39479  3.21316  3.25358  1.81311  2.06403  3.09389  5.47623  4.22255     47 s x - -
          2.68618  4.42225  2.77519  2.73123  3.46354  2.40513  3.72494  3.29354  2.67741  2.69355  4.24690  2.90347  2.73739  3.18146  2.89801  2.37887  2.77519  2.98518  4.58477  3.61503
          0.17209  3.97260  1.97132  0.61958  0.77255  0.48576  0.95510
     47   2.35241  4.17473  3.44246  3.10001  3.77727  2.08875  4.08565  2.83535  3.07517  2.78359  3.76971  3.33563  3.78516  3.40952  3.36973  2.57071  2.76564  1.76853  5.25281  4.00822     48 v x - -
          2.68618  4.42225  2.77519  2.73123  3.46354  2.40513  3.72494  3.29354  2.67741  2.69355  4.24690  2.90347  2.73739  3.18146  2.89801  2.37887  2.77519  2.98518  4.58477  3.61503
          0.24833  3.83318  1.61820  0.61958  0.77255  0.41567  1.07851
     48   2.62297  4.49695  3.17368  2.75470  3.63907  3.41210  3.80094  2.86234  2.57846  2.56963  3.62412  3.17530  3.89544  2.24057  2.89548  2.77449  2.90747  2.08679  5.11386  3.81432     49 v . - -
          2.68620  4.42227  2.77521  2.73125  3.46289  2.40515  3.72496  3.29356  2.67743  2.69357  4.24692  2.90349  2.73741  3.18148  2.89803  2.37889  2.77521  2.98520  4.58479  3.61505
          0.22559  1.65533  4.51664  0.31212  1.31636  0.40096  1.10768
     49   2.49920  4.28929  3.50753  3.08096  3.64286  3.34069  4.03515  2.09188  3.00812  2.64767  3.65421  3.38396  3.91218  3.35947  3.32029  1.66314  2.85362  2.51448  5.15367  3.87418     51 s x - -
          2.68618  4.42225  2.77519  2.73123  3.46354  2.40513  3.72494  3.29354  2.67741  2.69355  4.24690  2.90347  2.73739  3.18146  2.89801  2.37887  2.77519  2.98518  4.58477  3.61503
          0.02836  3.97260  4.69494  0.61958  0.77255  0.48576  0.95510
     50   3.06146  4.39665  4.71589  4.22209  3.54233  4.37363  4.94968  1.39842  4.10573  2.05639  3.35714  4.44901  4.70303  4.37974  4.31296  3.76041  3.33150  1.14318  5.49469  4.28423     52 v x - -
          2.68618  4.42225  2.77519  2.73123  3.46354  2.40513  3.72494  3.29354  2.67741  2.69355  4.24690  2.90347  2.73739  3.18146  2.89801  2.37887  2.77519  2.98518  4.58477  3.61503
          0.02836  3.97260  4.69494  0.61958  0.77255  0.48576  0.95510
     51   2.77676  5.00746  1.68058  2.31167  4.58628  1.61538  3.87291  4.09769  2.88093  3.67270  4.53221  2.84948  3.82862  3.06641  3.40659  2.76654  3.12548  3.65791  5.78874  4.41879     53 g x - -
          2.68618  4.42225  2.77519  2.73123  3.46354  2.40513  3.72494  3.29354  2.67741  2.69355  4.24690  2.90347  2.73739  3.18146  2.89801  2.37887  2.77519  2.98518  4.58477  3.61503
          0.02836  3.97260  4.69494  0.61958  0.77255  0.48576  0.95510
     52   2.76705  5.00353  1.75786  2.32240  4.46796  3.22955  3.82203  3.95724  2.77369  3.54132  4.40264  2.86094  1.79785  3.00662  3.27756  2.75787  3.08796  3.55800  5.68665  4.31746     54 d x - -
          2.68618  4.42225  2.77519  2.73123  3.46354  2.40513  3.72494  3.29354  2.67741  2.69355  4.24690  2.90347  2.73739  3.18146  2.89801  2.37887  2.77519  2.98518  4.58477  3.61503
          0.21230  3.97260  1.75761  0.61958  0.77255  0.48576  0.95510
     53   2.57343  4.35425  3.23093  3.12160  4.26091  0.86069  4.24478  3.84322  3.29196  3.50684  4.48357  3.39575  3.74287  3.62269  3.53475  2.74347  3.04867  3.38686  5.37483  4.36087     55 g . - -
          2.68618  4.42225  2.77519  2.73123  3.46354  2.40513  3.72494  3.29354  2.67741  2.69355  4.24690  2.90347  2.73739  3.18146  2.89801  2.37887  2.77519  2.98518  4.58477  3.61503
          0.03400  3.79429  4.51664  0.61958  0.77255  0.40096  1.10768
     54   2.82073  5.11010  1.37651  2.25728  4.64082  2.00862  3.85259  4.16042  2.87128  3.71983  4.58023  2.80933  3.83287  3.04084  3.41800  2.78657  3.15858  3.72100  5.83414  4.43780     56 d x - -
          2.68618  4.42225  2.77519  2.73123  3.46354  2.40513  3.72494  3.29354  2.67741  2.69355  4.24690  2.90347  2.73739  3.18146  2.89801  2.37887  2.77519  2.98518  4.58477  3.61503
          0.02836  3.97260  4.69494  0.61958  0.77255  0.48576  0.95510
     55   2.96374  4.38879  4.41569  3.92030  2.11967  4.07423  4.35293  2.12615  3.80660  1.92502  3.20953  4.10434  4.44290  4.01253  3.98656  3.43515  3.23046  1.39325  4.80721  3.40484     57 v x - -
          2.68618  4.42225  2.77519  2.73123  3.46354  2.40513  3.72494  3.29354  2.67741  2.69355  4.24690  2.90347  2.73739  3.18146  2.89801  2.37887  2.77519  2.98518  4.58477  3.61503
          0.02836  3.97260  4.69494  0.61958  0.77255  0.48576  0.95510
     56   2.79324  4.55806  3.48745  3.39993  4.53910  0.59007  4.51347  4.16365  3.59477  3.80506  4.78209  3.65183  3.95239  3.91106  3.81923  2.96813  3.28227  3.67265  5.60718  4.64460     58 G x - -
          2.68618  4.42225  2.77519  2.73123  3.46354  2.40513  3.72494  3.29354  2.67741  2.69355  4.24690  2.90347  2.73739  3.18146  2.89801  2.37887  2.77519  2.98518  4.58477  3.61503
          0.02836  3.97260  4.69494  0.61958  0.77255  0.48576  0.95510
     57   2.28909  4.22353  3.31745  3.04588  4.21927  1.92468  4.15038  3.56289  3.10112  3.30275  4.16678  3.26731  3.71982  3.42076  3.41737  2.46209  1.50084  3.09401  5.56343  4.34448     59 t x - -
          2.68618  4.42225  2.77519  2.73123  3.46354  2.40513  3.72494  3.29354  2.67741  2.69355  4.24690  2.90347  2.73739  3.18146  2.89801  2.37887  2.77519  2.98518  4.58477  3.61503
          0.02836  3.97260  4.69494  0.61958  0.77255  0.48576  0.95510
     58   2.20438  2.18903  3.80897  3.43431  3.96042  2.97503  4.26707  3.28681  3.33590  3.08257  3.97211  3.44876  3.71448  3.63071  3.57442  1.40285  2.68401  2.86846  5.39226  4.18131     60 s x - -
          2.68618  4.42225  2.77519  2.73123  3.46354  2.40513  3.72494  3.29354  2.67741  2.69355  4.24690  2.90347  2.73739  3.18146  2.89801  2.37887  2.77519  2.98518  4.58477  3.61503
          0.02836  3.97260  4.69494  0.61958  0.77255  0.48576  0.95510
     59   2.85398  5.09354  3.08862  2.55415  4.48370  3.51661  3.59168  3.87938  1.66430  3.35999  4.18967  2.35410  3.91553  2.72243  1.89868  2.84079  3.05519  3.52962  5.45430  4.19755     61 k x - -
          2.68618  4.42225  2.77519  2.73123  3.46354  2.40513  3.72494  3.29354  2.67741  2.69355  4.24690  2.90347  2.73739  3.18146  2.89801  2.37887  2.77519  2.98518  4.58477  3.61503
          0.02836  3.97260  4.69494  0.61958  0.77255  0.48576  0.95510
     60   2.96276  4.94997  2.97164  2.72862  4.13162  3.43367  3.88757  3.77837  2.54265  3.27072  4.29644  3.18898  3.98900  1.06608  2.82458  3.00659  3.25997  3.50202  5.38623  4.08686     62 q x - -
          2.68618  4.42225  2.77519  2.73123  3.46354  2.40513  3.72494  3.29354  2.67741  2.69355  4.24690  2.90347  2.73739  3.18146  2.89801  2.37887  2.77519  2.98518  4.58477  3.61503
          0.02836  3.97260  4.69494  0.61958  0.77255  0.48576  0.95510
     61   3.27276  4.63264  4.63892  4.14435  1.93198  4.37129  4.33740  2.33129  4.00059  1.07728  2.98463  4.31668  4.62424  4.12261  4.12763  3.73523  3.50418  2.43463  4.60799  3.15340     63 l x - -
          2.68618  4.42225  2.77519  2.73123  3.46354  2.40513  3.72494  3.29354  2.67741  2.69355  4.24690  2.90347  2.73739  3.18146  2.89801  2.37887  2.77519  2.98518  4.58477  3.61503
          0.02836  3.97260  4.69494  0.61958  0.77255  0.48576  0.95510
     62   2.88842  4.62839  3.50653  3.36052  4.34597  3.31026  4.42922  3.91777  3.42650  3.53351  4.58809  3.65682  0.66086  3.81224  3.66015  3.05919  3.33800  3.55162  5.50446  4.46822     64 P x - -
          2.68618  4.42225  2.77519  2.73123  3.46354  2.40513  3.72494  3.29354  2.67741  2.69355  4.24690  2.90347  2.73739  3.18146  2.89801  2.37887  2.77519  2.98518  4.58477  3.61503
          0.02836  3.97260  4.69494  0.61958  0.77255  0.48576  0.95510
     63   1.96753  4.35651  3.82772  3.39206  3.44507  3.61125  4.24624  2.42342  3.26065  1.44565  3.37994  3.66995  4.12691  3.61027  3.52351  3.00289  3.02737  2.30147  5.14725  3.91447     65 l x - -
          2.68618  4.42225  2.77519  2.73123  3.46354  2.40513  3.72494  3.29354  2.67741  2.69355  4.24690  2.90347  2.73739  3.18146  2.89801  2.37887  2.77519  2.98518  4.58477  3.61503
          0.02836  3.97260  4.69494  0.61958  0.77255  0.48576  0.95510
     64   2.89276  5.36599  1.40476  2.12975  4.68400  3.20502  3.77295  4.24092  2.78796  3.76593  4.62277  1.91973  3.83141  2.94801  3.36509  2.80246  3.19657  3.81429  5.89519  4.40481     66 d x - -
          2.68618  4.42225  2.77519  2.73123  3.46354  2.40513  3.72494  3.29354  2.67741  2.69355  4.24690  2.90347  2.73739  3.18146  2.89801  2.37887  2.77519  2.98518  4.58477  3.61503
          0.02836  3.97260  4.69494  0.61958  0.77255  0.48576  0.95510
     65   2.46869  4.31369  3.51914  3.27675  4.05939  3.14941  4.28615  3.19880  3.22169  3.05872  4.10345  3.46944  3.86134  3.61169  3.47506  2.67116  1.01286  2.88300  5.48838  4.27627     67 t x - -
          2.68618  4.42225  2.77519  2.73123  3.46354  2.40513  3.72494  3.29354  2.67741  2.69355  4.24690  2.90347  2.73739  3.18146  2.89801  2.37887  2.77519  2.98518  4.58477  3.61503
          0.02836  3.97260  4.69494  0.61958  0.77255  0.48576  0.95510
     66   2.47613  4.54660  2.80150  2.58783  4.27265  3.10623  3.90064  3.78939  2.78508  3.41527  4.25476  2.04517  3.75900  3.11086  3.18589  1.56182  2.87426  3.32754  5.56885  4.22614     68 s x - -
          2.68618  4.42225  2.77519  2.73123  3.46354  2.40513  3.72494  3.29354  2.67741  2.69355  4.24690  2.90347  2.73739  3.18146  2.89801  2.37887  2.77519  2.98518  4.58477  3.61503
          0.02836  3.97260  4.69494  0.61958  0.77255  0.48576  0.95510
     67   1.65578  4.15905  3.39115  3.12009  4.25166  2.93741  4.19906  3.60735  3.17388  3.35131  4.20378  3.28325  3.68497  3.47504  3.48082  1.33948  2.70592  3.09725  5.61241  4.38566     69 s x - -
          2.68618  4.42225  2.77519  2.73123  3.46354  2.40513  3.72494  3.29354  2.67741  2.69355  4.24690  2.90347  2.73739  3.18146  2.89801  2.37887  2.77519  2.98518  4.58477  3.61503
          0.02836  3.97260  4.69494  0.61958  0.77255  0.48576  0.95510
     68   2.88744  4.40314  4.26315  3.93009  3.62456  3.82658  4.71491  2.04944  3.79938  2.29470  3.57523  4.10363  4.38203  4.15230  4.00212  3.33697  3.24688  0.90756  5.42567  4.16319     70 v x - -
          2.68618  4.42225  2.77519  2.73123  3.46354  2.40513  3.72494  3.29354  2.67741  2.69355  4.24690  2.90347  2.73739  3.18146  2.89801  2.37887  2.77519  2.98518  4.58477  3.61503
          0.02836  3.97260  4.69494  0.61958  0.77255  0.48576  0.95510
     69   2.69369  4.82309  2.75688  2.49921  4.30587  2.24733  3.78622  3.79747  2.53375  3.36895  4.23119  2.98255  3.84218  1.64644  2.90201  2.73203  3.00924  3.41581  5.51484  4.19723     71 q x - -
          2.68618  4.42225  2.77519  2.73123  3.46354  2.40513  3.72494  3.29354  2.67741  2.69355  4.24690  2.90347  2.73739  3.18146  2.89801  2.37887  2.77519  2.98518  4.58477  3.61503
          0.02836  3.97260  4.69494  0.61958  0.77255  0.48576  0.95510
     70   3.54794  4.82433  4.50851  4.17281  1.46711  4.31116  3.45997  3.25992  4.02815  2.60973  3.86611  4.00117  4.62953  4.04086  4.09691  3.67616  3.77339  3.17999  3.61633  1.10381     72 y x - -
          2.68618  4.42225  2.77519  2.73123  3.46354  2.40513  3.72494  3.29354  2.67741  2.69355  4.24690  2.90347  2.73739  3.18146  2.89801  2.37887  2.77519  2.98518  4.58477  3.61503
          0.02836  3.97260  4.69494  0.61958  0.77255  0.48576  0.95510
     71   2.09367  4.29951  3.97438  3.44309  2.34302  3.78765  4.10373  2.38896  3.34721  1.71103  3.19597  3.72297  4.17976  3.60473  3.59622  3.10247  3.01235  2.28900  4.79044  3.47873     73 l x - -
          2.68618  4.42225  2.77519  2.73123  3.46354  2.40513  3.72494  3.29354  2.67741  2.69355  4.24690  2.90347  2.73739  3.18146  2.89801  2.37887  2.77519  2.98518  4.58477  3.61503
          0.02836  3.97260  4.69494  0.61958  0.77255  0.48576  0.95510
     72   3.09525  4.57769  4.08198  3.62417  2.44115  4.00622  3.75441  2.76821  3.42866  1.66848  3.45673  3.80106  4.36421  3.70492  3.62988  3.35136  3.33363  2.69786  4.12005  1.53026     74 y x - -
          2.68618  4.42225  2.77519  2.73123  3.46354  2.40513  3.72494  3.29354  2.67741  2.69355  4.24690  2.90347  2.73739  3.18146  2.89801  2.37887  2.77519  2.98518  4.58477  3.61503
          0.02836  3.97260  4.69494  0.61958  0.77255  0.48576  0.95510
     73   2.76712  4.68257  2.18561  2.65580  3.68301  3.48003  3.87568  2.96476  2.82336  1.62982  3.71677  3.14430  3.96873  3.13273  3.23288  2.88371  3.03690  2.78620  5.19690  3.85546     75 l x - -
          2.68618  4.42225  2.77519  2.73123  3.46354  2.40513  3.72494  3.29354  2.67741  2.69355  4.24690  2.90347  2.73739  3.18146  2.89801  2.37887  2.77519  2.98518  4.58477  3.61503
          0.02836  3.97260  4.69494  0.61958  0.77255  0.48576  0.95510
     74   2.80022  5.28132  1.89233  1.71189  4.58985  3.25012  3.69099  4.07529  2.60727  3.59295  4.40873  2.72656  2.55247  2.83993  3.15079  2.72659  3.06929  3.66586  5.76330  4.31321     76 e x - -
          2.68618  4.42225  2.77519  2.73123  3.46354  2.40513  3.72494  3.29354  2.67741  2.69355  4.24690  2.90347  2.73739  3.18146  2.89801  2.37887  2.77519  2.98518  4.58477  3.61503
          0.02836  3.97260  4.69494  0.61958  0.77255  0.48576  0.95510
     75   2.57368  4.67008  2.66682  2.51705  4.39608  2.01169  3.91493  3.92161  2.82742  3.52803  4.37550  1.60712  3.78777  3.12371  3.24841  2.64037  2.96616  3.45426  5.65154  4.31575     77 n x - -
          2.68618  4.42225  2.77519  2.73123  3.46354  2.40513  3.72494  3.29354  2.67741  2.69355  4.24690  2.90347  2.73739  3.18146  2.89801  2.37887  2.77519  2.98518  4.58477  3.61503
          0.02836  3.97260  4.69494  0.61958  0.77255  0.48576  0.95510
     76   2.36626  4.28759  3.29552  3.11664  4.17696  3.01572  4.22339  3.71344  3.19716  3.42621  4.34440  3.32491  3.76293  3.53879  3.47963  0.94954  2.85401  3.22658  5.54158  4.26120     78 s x - -
          2.68618  4.42225  2.77519  2.73123  3.46354  2.40513  3.72494  3.29354  2.67741  2.69355  4.24690  2.90347  2.73739  3.18146  2.89801  2.37887  2.77519  2.98518  4.58477  3.61503
          0.02836  3.97260  4.69494  0.61958  0.77255  0.48576  0.95510
     77   2.72140  4.91145  3.02247  2.51895  4.27583  3.43350  3.62300  3.69528  2.18801  3.23719  4.06688  2.99928  3.86214  2.24621  1.99960  2.19647  2.95619  3.35026  5.39417  4.10414     79 r x - -
          2.68618  4.42225  2.77519  2.73123  3.46354  2.40513  3.72494  3.29354  2.67741  2.69355  4.24690  2.90347  2.73739  3.18146  2.89801  2.37887  2.77519  2.98518  4.58477  3.61503
          0.02836  3.97260  4.69494  0.61958  0.77255  0.48576  0.95510
     78   1.64950  4.25828  3.29683  3.01391  4.17967  3.03192  4.12580  3.49253  3.06069  3.23275  4.12877  3.26151  1.71421  3.39003  3.38412  2.49266  2.77796  3.06129  5.53910  4.30981     80 a x - -
          2.68618  4.42225  2.77519  2.73123  3.46354  2.40513  3.72494  3.29354  2.67741  2.69355  4.24690  2.90347  2.73739  3.18146  2.89801  2.37887  2.77519  2.98518  4.58477  3.61503
          0.02836  3.97260  4.69494  0.61958  0.77255  0.48576  0.95510
     79   1.28505  4.16800  3.37556  3.13991  4.29573  1.86304  4.23725  3.64753  3.23876  3.39199  4.24537  3.30056  3.69338  3.52209  3.54119  2.41726  2.72859  3.12866  5.63991  4.43926     81 a x - -
          2.68618  4.42225  2.77519  2.73123  3.46354  2.40513  3.72494  3.29354  2.67741  2.69355  4.24690  2.90347  2.73739  3.18146  2.89801  2.37887  2.77519  2.98518  4.58477  3.61503
          0.02836  3.97260  4.69494  0.61958  0.77255  0.48576  0.95510
     80   2.79368  2.54389  4.17684  3.64765  2.05122  3.82506  3.77928  2.63087  3.51429  2.29268  3.32786  3.76035  4.19660  3.69337  3.67148  3.13616  3.03464  2.46942  4.18122  2.06469     82 f x - -
          2.68618  4.42225  2.77519  2.73123  3.46354  2.40513  3.72494  3.29354  2.67741  2.69355  4.24690  2.90347  2.73739  3.18146  2.89801  2.37887  2.77519  2.98518  4.58477  3.61503
          0.02836  3.97260  4.69494  0.61958  0.77255  0.48576  0.95510
     81   2.77508  4.63823  3.36684  2.83461  3.80349  3.59699  3.80049  2.15919  1.67776  2.69771  3.71371  3.26082  4.00593  3.01801  2.70819  2.92056  3.01049  2.68202  5.19782  3.93834     83 k x - -
          2.68618  4.42225  2.77519  2.73123  3.46354  2.40513  3.72494  3.29354  2.67741  2.69355  4.24690  2.90347  2.73739  3.18146  2.89801  2.37887  2.77519  2.98518  4.58477  3.61503
          0.02836  3.97260  4.69494  0.61958  0.77255  0.48576  0.95510
     82   3.07575  4.40579  4.73811  4.24468  3.52536  4.39350  4.96488  1.22554  4.12626  2.02575  3.33717  4.47050  4.71574  4.39494  4.32835  3.78174  3.34446  1.30662  5.49145  4.28684     84 i x - -
          2.68618  4.42225  2.77519  2.73123  3.46354  2.40513  3.72494  3.29354  2.67741  2.69355  4.24690  2.90347  2.73739  3.18146  2.89801  2.37887  2.77519  2.98518  4.58477  3.61503
          0.02836  3.97260  4.69494  0.61958  0.77255  0.48576  0.95510
     83   2.83811  5.26006  1.55778  2.21058  4.57477  3.27827  3.70823  4.05576  1.91181  3.58501  4.42090  2.77361  3.83389  2.86326  3.04049  2.77196  3.10641  3.66183  5.72904  4.31113     85 d x - -
          2.68618  4.42225  2.77519  2.73123  3.46354  2.40513  3.72494  3.29354  2.67741  2.69355  4.24690  2.90347  2.73739  3.18146  2.89801  2.37887  2.77519  2.98518  4.58477  3.61503
          0.02836  3.97260  4.69494  0.61958  0.77255  0.48576  0.95510
     84   3.14376  4.52525  4.38254  3.90239  1.80751  4.12788  3.72437  2.74159  3.76499  1.61827  3.36686  3.94842  4.43999  3.88130  3.89734  3.44726  3.36798  2.69385  3.98397  1.80696     86 l x - -
          2.68618  4.42225  2.77519  2.73123  3.46354  2.40513  3.72494  3.29354  2.67741  2.69355  4.24690  2.90347  2.73739  3.18146  2.89801  2.37887  2.77519  2.98518  4.58477  3.61503
          0.02836  3.97260  4.69494  0.61958  0.77255  0.48576  0.95510
     85   3.38758  4.76025  4.37593  4.11012  0.86111  4.05256  3.92449  2.89969  4.01480  2.24702  3.61551  4.13290  4.50942  4.15537  4.10977  3.65192  3.68903  2.89761  4.14517  2.50016     87 f x - -
          2.68618  4.42225  2.77519  2.73123  3.46354  2.40513  3.72494  3.29354  2.67741  2.69355  4.24690  2.90347  2.73739  3.18146  2.89801  2.37887  2.77519  2.98518  4.58477  3.61503
          0.02836  3.97260  4.69494  0.61958  0.77255  0.48576  0.95510
     86   2.50411  4.24287  3.77132  3.34617  3.73396  3.37156  4.25460  2.47886  3.24600  2.57387  3.65390  3.56513  3.98116  3.58778  3.52717  2.77909  1.65305  1.77727  5.31857  4.08934     88 t x - -
          2.68618  4.42225  2.77519  2.73123  3.46354  2.40513  3.72494  3.29354  2.67741  2.69355  4.24690  2.90347  2.73739  3.18146  2.89801  2.37887  2.77519  2.98518  4.58477  3.61503
          0.02836  3.97260  4.69494  0.61958  0.77255  0.48576  0.95510
     87   2.86183  5.28801  1.77189  2.16039  4.61614  3.21281  3.76947  4.16878  2.75936  3.70653  4.56037  1.55194  3.82946  2.94494  3.31428  2.78748  3.16545  3.75012  5.83448  4.36326     89 n x - -
          2.68618  4.42225  2.77519  2.73123  3.46354  2.40513  3.72494  3.29354  2.67741  2.69355  4.24690  2.90347  2.73739  3.18146  2.89801  2.37887  2.77519  2.98518  4.58477  3.61503
          0.02836  3.97260  4.69494  0.61958  0.77255  0.48576  0.95510
     88   2.69499  4.96127  2.73491  2.37889  4.33611  3.34162  3.65120  3.77506  1.96962  3.32435  4.14271  2.19764  2.65801  2.79768  2.74760  2.69329  2.95191  3.40450  5.49376  4.15203     90 k x - -
          2.68618  4.42225  2.77519  2.73123  3.46354  2.40513  3.72494  3.29354  2.67741  2.69355  4.24690  2.90347  2.73739  3.18146  2.89801  2.37887  2.77519  2.98518  4.58477  3.61503
          0.02836  3.97260  4.69494  0.61958  0.77255  0.48576  0.95510
     89   1.95996  4.30329  3.76636  3.29914  3.47135  3.52712  4.15944  2.52027  3.17340  2.23475  1.92239  3.57912  4.04637  3.51422  3.44768  2.89949  2.94458  2.37552  5.11219  3.89891     91 m x - -
          2.68618  4.42225  2.77519  2.73123  3.46354  2.40513  3.72494  3.29354  2.67741  2.69355  4.24690  2.90347  2.73739  3.18146  2.89801  2.37887  2.77519  2.98518  4.58477  3.61503
          0.02836  3.97260  4.69494  0.61958  0.77255  0.48576  0.95510
     90   2.70408  0.75816  4.24560  4.00855  3.97763  3.30529  4.63368  3.13872  3.83623  3.04941  4.17422  3.96888  4.02010  4.17828  3.94265  2.97582  3.17932  2.87640  5.37193  4.26444     92 c x - -
          2.68618  4.42225  2.77519  2.73123  3.46354  2.40513  3.72494  3.29354  2.67741  2.69355  4.24690  2.90347  2.73739  3.18146  2.89801  2.37887  2.77519  2.98518  4.58477  3.61503
          0.02836  3.97260  4.69494  0.61958  0.77255  0.48576  0.95510
     91   2.80849  4.80708  2.76726  2.66322  4.18651  3.25274  4.00501  3.91920  2.91751  3.55493  4.51015  0.99233  3.90985  3.27855  3.27504  2.87225  3.19404  3.53127  5.48101  4.12812     93 n x - -
          2.68618  4.42225  2.77519  2.73123  3.46354  2.40513  3.72494  3.29354  2.67741  2.69355  4.24690  2.90347  2.73739  3.18146  2.89801  2.37887  2.77519  2.98518  4.58477  3.61503
          0.02836  3.97260  4.69494  0.61958  0.77255  0.48576  0.95510
     92   2.77105  4.97101  2.48541  1.70255  4.47907  1.69186  3.82840  3.93620  2.72912  3.52717  4.38987  2.88235  3.84074  3.01627  3.18570  2.77177  3.09471  3.54103  5.68135  4.33840     94 g x - -
          2.68618  4.42225  2.77519  2.73123  3.46354  2.40513  3.72494  3.29354  2.67741  2.69355  4.24690  2.90347  2.73739  3.18146  2.89801  2.37887  2.77519  2.98518  4.58477  3.61503
          0.02836  3.97260  4.69494  0.61958  0.77255  0.48576  0.95510
     93   2.47578  4.37429  3.25133  2.79680  3.75036  3.29117  3.84971  3.11292  2.75046  2.19442  3.71767  3.18178  2.67130  3.10935  3.11174  2.03092  2.80139  2.82414  5.15781  3.88214     95 s x - -
          2.68618  4.42225  2.77519  2.73123  3.46354  2.40513  3.72494  3.29354  2.67741  2.69355  4.24690  2.90347  2.73739  3.18146  2.89801  2.37887  2.77519  2.98518  4.58477  3.61503
          0.02836  3.97260  4.69494  0.61958  0.77255  0.48576  0.95510
     94   1.64950  4.25828  3.29683  3.01391  4.17967  3.03192  4.12580  3.49253  3.06069  3.23275  4.12877  3.26151  1.71421  3.39003  3.38412  2.49266  2.77796  3.06129  5.53910  4.30981     96 a x - -
          2.68618  4.42225  2.77519  2.73123  3.46354  2.40513  3.72494  3.29354  2.67741  2.69355  4.24690  2.90347  2.73739  3.18146  2.89801  2.37887  2.77519  2.98518  4.58477  3.61503
          0.02836  3.97260  4.69494  0.61958  0.77255  0.48576  0.95510
     95   2.73213  4.76674  1.70818  2.50858  3.93484  3.40993  3.82591  2.31254  2.74184  2.90042  3.89876  3.02319  3.91433  3.03410  3.19660  2.80818  3.00636  2.80500  5.36899  4.00942     97 d x - -
          2.68618  4.42225  2.77519  2.73123  3.46354  2.40513  3.72494  3.29354  2.67741  2.69355  4.24690  2.90347  2.73739  3.18146  2.89801  2.37887  2.77519  2.98518  4.58477  3.61503
          0.02836  3.97260  4.69494  0.61958  0.77255  0.48576  0.95510
     96   2.69296  4.48527  3.35971  2.97917  2.93436  3.47659  3.73315  3.17021  2.93482  2.80437  3.77603  3.31848  3.98652  3.27884  3.25067  2.03974  3.00012  2.91861  4.50437  1.75578     98 y x - -
          2.68618  4.42225  2.77519  2.73123  3.46354  2.40513  3.72494  3.29354  2.67741  2.69355  4.24690  2.90347  2.73739  3.18146  2.89801  2.37887  2.77519  2.98518  4.58477  3.61503
          0.02836  3.97260  4.69494  0.61958  0.77255  0.48576  0.95510
     97   2.66063  4.77671  2.71647  1.88273  4.19455  3.29146  3.77260  3.49947  2.59340  3.19550  4.07761  2.95289  3.83537  2.95746  3.00565  2.70934  1.82180  3.17540  5.47762  4.15180     99 t x - -
          2.68618  4.42225  2.77519  2.73123  3.46354  2.40513  3.72494  3.29354  2.67741  2.69355  4.24690  2.90347  2.73739  3.18146  2.89801  2.37887  2.77519  2.98518  4.58477  3.61503
          0.02836  3.97260  4.69494  0.61958  0.77255  0.48576  0.95510
     98   2.82481  5.13722  2.52739  1.55761  4.28070  3.34036  2.38640  3.88801  2.46175  3.42048  4.27170  2.84755  3.85714  2.85299  2.87930  2.78658  3.07698  3.53258  5.50475  4.09422    100 e x - -
          2.68618  4.42225  2.77519  2.73123  3.46354  2.40513  3.72494  3.29354  2.67741  2.69355  4.24690  2.90347  2.73739  3.18146  2.89801  2.37887  2.77519  2.98518  4.58477  3.61503
          0.02836  3.97260  4.69494  0.61958  0.77255  0.48576  0.95510
     99   2.85509  4.40210  3.92668  3.45452  2.74682  3.80813  3.87267  2.57407  3.31325  2.31876  3.44687  3.68930  4.21890  3.60631  3.54887  3.14874  3.11816  1.84212  4.39277  1.74130    101 y x - -
          2.68618  4.42225  2.77519  2.73123  3.46354  2.40513  3.72494  3.29354  2.67741  2.69355  4.24690  2.90347  2.73739  3.18146  2.89801  2.37887  2.77519  2.98518  4.58477  3.61503
          0.02836  3.97260  4.69494  0.61958  0.77255  0.48576  0.95510
    100   2.88842  4.62839  3.50653  3.36052  4.34597  3.31026  4.42922  3.91777  3.42650  3.53351  4.58809  3.65682  0.66086  3.81224  3.66015  3.05919  3.33800  3.55162  5.50446  4.46822    102 P x - -
          2.68618  4.42225  2.77519  2.73123  3.46354  2.40513  3.72494  3.29354  2.67741  2.69355  4.24690  2.90347  2.73739  3.18146  2.89801  2.37887  2.77519  2.98518  4.58477  3.61503
          0.02836  3.97260  4.69494  0.61958  0.77255  0.48576  0.95510
    101   1.64654  4.16486  3.52276  3.19251  4.09086  3.02654  4.20247  3.20806  3.16822  3.09433  4.01852  3.35421  3.74451  3.49256  3.46139  2.47254  1.54300  2.82901  5.51077  4.29882    103 t x - -
          2.68618  4.42225  2.77519  2.73123  3.46354  2.40513  3.72494  3.29354  2.67741  2.69355  4.24690  2.90347  2.73739  3.18146  2.89801  2.37887  2.77519  2.98518  4.58477  3.61503
          0.02836  3.97260  4.69494  0.61958  0.77255  0.48576  0.95510
    102   3.07575  4.40579  4.73811  4.24468  3.52536  4.39350  4.96488  1.22554  4.12626  2.02575  3.33717  4.47050  4.71574  4.39494  4.32835  3.78174  3.34446  1.30662  5.49145  4.28684    104 i x - -
          2.68618  4.42225  2.77519  2.73123  3.46354  2.40513  3.72494  3.29354  2.67741  2.69355  4.24690  2.90347  2.73739  3.18146  2.89801  2.37887  2.77519  2.98518  4.58477  3.61503
          0.02836  3.97260  4.69494  0.61958  0.77255  0.48576  0.95510
    103   2.79324  4.55806  3.48745  3.39993  4.53910  0.59007  4.51347  4.16365  3.59477  3.80506  4.78209  3.65183  3.95239  3.91106  3.81923  2.96813  3.28227  3.67265  5.60718  4.64460    105 G x - -
          2.68618  4.42225  2.77519  2.73123  3.46354  2.40513  3.72494  3.29354  2.67741  2.69355  4.24690  2.90347  2.73739  3.18146  2.89801  2.37887  2.77519  2.98518  4.58477  3.61503
          0.02836  3.97260  4.69494  0.61958  0.77255  0.48576  0.95510
    104   3.04065  5.16991  2.53311  0.89103  4.52903  3.34021  3.93665  4.00290  2.82993  3.60428  4.57466  2.99296  3.94978  3.15071  3.24857  3.01334  3.34590  3.67670  5.68177  4.40494    106 e x - -
          2.68618  4.42225  2.77519  2.73123  3.46354  2.40513  3.72494  3.29354  2.67741  2.69355  4.24690  2.90347  2.73739  3.18146  2.89801  2.37887  2.77519  2.98518  4.58477  3.61503
          0.02836  3.97260  4.69494  0.61958  0.77255  0.48576  0.95510
    105   2.52631  4.60367  2.96139  2.55840  4.09952  3.25954  3.75135  3.50472  2.53825  3.13298  3.97310  3.01295  3.78929  2.30463  2.93040  2.08491  2.14604  3.14429  5.37633  4.07426    107 s x - -
          2.68618  4.42225  2.77519  2.73123  3.46354  2.40513  3.72494  3.29354  2.67741  2.69355  4.24690  2.90347  2.73739  3.18146  2.89801  2.37887  2.77519  2.98518  4.58477  3.61503
          0.02836  3.97260  4.69494  0.61958  0.77255  0.48576  0.95510
    106   2.70300  4.79238  2.87580  2.57943  4.35221  1.75137  3.79629  3.78332  1.78970  3.37177  4.22996  3.04063  3.85884  2.97793  2.79672  2.75476  3.01821  3.40263  5.51205  4.24283    108 g x - -
          2.68618  4.42225  2.77519  2.73123  3.46354  2.40513  3.72494  3.29354  2.67741  2.69355  4.24690  2.90347  2.73739  3.18146  2.89801  2.37887  2.77519  2.98518  4.58477  3.61503
          0.02836  3.97260  4.69494  0.61958  0.77255  0.48576  0.95510
    107   2.70408  0.75816  4.24560  4.00855  3.97763  3.30529  4.63368  3.13872  3.83623  3.04941  4.17422  3.96888  4.02010  4.17828  3.94265  2.97582  3.17932  2.87640  5.37193  4.26444    109 c x - -
          2.68618  4.42225  2.77519  2.73123  3.46354  2.40513  3.72494  3.29354  2.67741  2.69355  4.24690  2.90347  2.73739  3.18146  2.89801  2.37887  2.77519  2.98518  4.58477  3.61503
          0.02836  3.97260  4.69494  0.61958  0.77255  0.48576  0.95510
    108   2.54949  4.53595  3.09189  2.63250  3.86925  3.34484  3.75134  3.22376  2.56560  2.90933  3.78904  3.07931  3.83013  2.25595  2.94434  2.15563  2.83700  2.34619  5.21682  3.92626    110 s x - -
          2.68618  4.42225  2.77519  2.73123  3.46354  2.40513  3.72494  3.29354  2.67741  2.69355  4.24690  2.90347  2.73739  3.18146  2.89801  2.37887  2.77519  2.98518  4.58477  3.61503
          0.02836  3.97260  4.69494  0.61958  0.77255  0.48576  0.95510
    109   2.48816  4.30809  3.50416  3.12002  3.77674  3.28120  4.11064  2.84624  3.05853  2.71334  3.75502  3.40153  1.79389  3.41601  3.36538  2.70181  2.87469  1.93620  5.28412  4.03014    111 p x - -
          2.68618  4.42225  2.77519  2.73123  3.46354  2.40513  3.72494  3.29354  2.67741  2.69355  4.24690  2.90347  2.73739  3.18146  2.89801  2.37887  2.77519  2.98518  4.58477  3.61503
          0.02836  3.97260  4.69494  0.61958  0.77255  0.48576  0.95510
    110   2.88842  4.62839  3.50653  3.36052  4.34597  3.31026  4.42922  3.91777  3.42650  3.53351  4.58809  3.65682  0.66086  3.81224  3.66015  3.05919  3.33800  3.55162  5.50446  4.46822    112 P x - -
          2.68618  4.42225  2.77519  2.73123  3.46354  2.40513  3.72494  3.29354  2.67741  2.69355  4.24690  2.90347  2.73739  3.18146  2.89801  2.37887  2.77519  2.98518  4.58477  3.61503
          0.02836  3.97260  4.69494  0.61958  0.77255  0.48576  0.95510
    111   2.18536  4.28299  4.08849  3.54058  3.33360  3.88087  4.28135  1.74316  3.42999  2.04286  2.44930  3.82992  4.25645  3.70566  3.67895  3.19535  3.03520  2.02434  5.03917  3.85289    113 i x - -
          2.68618  4.42225  2.77519  2.73123  3.46354  2.40513  3.72494  3.29354  2.67741  2.69355  4.24690  2.90347  2.73739  3.18146  2.89801  2.37887  2.77519  2.98518  4.58477  3.61503
          0.02836  3.97260  4.69494  0.61958  0.77255  0.48576  0.95510
    112   2.38743  4.22883  3.50429  3.17301  3.90281  1.65654  4.16851  3.00277  3.16342  2.92479  3.89356  3.39208  3.82595  3.48821  3.45888  2.59891  2.81514  1.85421  5.36131  4.12251    114 g x - -
          2.68618  4.42225  2.77519  2.73123  3.46354  2.40513  3.72494  3.29354  2.67741  2.69355  4.24690  2.90347  2.73739  3.18146  2.89801  2.37887  2.77519  2.98518  4.58477  3.61503
          0.02836  3.97260  4.69494  0.61958  0.77255  0.48576  0.95510
    113   1.28505  4.16800  3.37556  3.13991  4.29573  1.86304  4.23725  3.64753  3.23876  3.39199  4.24537  3.30056  3.69338  3.52209  3.54119  2.41726  2.72859  3.12866  5.63991  4.43926    115 a x - -
          2.68618  4.42225  2.77519  2.73123  3.46354  2.40513  3.72494  3.29354  2.67741  2.69355  4.24690  2.90347  2.73739  3.18146  2.89801  2.37887  2.77519  2.98518  4.58477  3.61503
          0.02836  3.97260  4.69494  0.61958  0.77255  0.48576  0.95510
    114   2.43131  4.37946  3.15174  2.94625  4.37520  1.35760  4.15430  3.85334  3.10893  3.50032  4.35840  3.24996  2.08679  3.41637  3.44879  2.57806  2.88909  3.34331  5.62030  4.43457    116 g x - -
          2.68618  4.42225  2.77519  2.73123  3.46354  2.40513  3.72494  3.29354  2.67741  2.69355  4.24690  2.90347  2.73739  3.18146  2.89801  2.37887  2.77519  2.98518  4.58477  3.61503
          0.02836  3.97260  4.69494  0.61958  0.77255  0.48576  0.95510
    115   3.50619  4.84454  4.24702  3.97832  2.77445  3.84460  4.02743  3.53470  3.69869  2.91201  4.16377  4.10731  4.37084  4.08114  3.80921  3.70890  3.81180  3.42780  0.70549  2.77143    117 w x - -
          2.68618  4.42225  2.77519  2.73123  3.46354  2.40513  3.72494  3.29354  2.67741  2.69355  4.24690  2.90347  2.73739  3.18146  2.89801  2.37887  2.77519  2.98518  4.58477  3.61503
          0.02836  3.97260  4.69494  0.61958  0.77255  0.48576  0.95510
    116   2.06663  4.56572  3.02163  2.60068  4.04438  3.27505  3.76736  3.39487  2.55786  3.05848  3.91915  3.04549  3.80045  2.20618  2.94200  2.61734  2.21733  3.05856  5.34521  4.05565    118 a x - -
          2.68618  4.42225  2.77519  2.73123  3.46354  2.40513  3.72494  3.29354  2.67741  2.69355  4.24690  2.90347  2.73739  3.18146  2.89801  2.37887  2.77519  2.98518  4.58477  3.61503
          0.02836  3.97260  4.69494  0.61958  0.77255  0.48576  0.95510
    117   2.20849  1.72870  3.86827  3.50842  3.92448  2.98142  4.29761  3.23152  3.39287  3.04873  3.95075  3.48521  3.72513  3.68637  3.60879  1.69377  2.69051  2.82832  5.37057  4.16073    119 s x - -
          2.68618  4.42225  2.77519  2.73123  3.46354  2.40513  3.72494  3.29354  2.67741  2.69355  4.24690  2.90347  2.73739  3.18146  2.89801  2.37887  2.77519  2.98518  4.58477  3.61503
          0.02836  3.97260  4.69494  0.61958  0.77255  0.48576  0.95510
    118   3.03880  4.42112  4.54283  3.99535  2.23323  4.22232  4.45284  2.12739  3.87544  1.43976  3.03098  4.20929  4.50653  4.04204  4.03499  3.55198  3.27465  1.66287  4.88108  3.59051    120 l x - -
          2.68618  4.42225  2.77519  2.73123  3.46354  2.40513  3.72494  3.29354  2.67741  2.69355  4.24690  2.90347  2.73739  3.18146  2.89801  2.37887  2.77519  2.98518  4.58477  3.61503
          0.02836  3.97260  4.69494  0.61958  0.77255  0.48576  0.95510
    119   2.96276  4.94997  2.97164  2.72862  4.13162  3.43367  3.88757  3.77837  2.54265  3.27072  4.29644  3.18898  3.98900  1.06608  2.82458  3.00659  3.25997  3.50202  5.38623  4.08686    121 q x - -
          2.68618  4.42225  2.77519  2.73123  3.46354  2.40513  3.72494  3.29354  2.67741  2.69355  4.24690  2.90347  2.73739  3.18146  2.89801  2.37887  2.77519  2.98518  4.58477  3.61503
          0.02836  3.97260  4.69494  0.61958  0.77255  0.48576  0.95510
    120   3.05629  4.39604  4.70156  4.20886  3.54332  4.36083  4.93959  1.44124  4.09135  2.06113  3.36053  4.43657  4.69500  4.36829  4.30046  3.74792  3.32761  1.11531  5.49193  4.27911    122 v x - -
          2.68618  4.42225  2.77519  2.73123  3.46354  2.40513  3.72494  3.29354  2.67741  2.69355  4.24690  2.90347  2.73739  3.18146  2.89801  2.37887  2.77519  2.98518  4.58477  3.61503
          0.02836  3.97260  4.69494  0.61958  0.77255  0.48576  0.95510
    121   2.51162  4.56105  2.86399  2.60704  4.19697  3.16743  3.87515  3.58923  2.72130  3.28040  4.14639  1.74928  3.78735  3.08293  3.10680  2.60645  2.02749  3.19592  5.50267  4.18109    123 n x - -
          2.68618  4.42225  2.77519  2.73123  3.46354  2.40513  3.72494  3.29354  2.67741  2.69355  4.24690  2.90347  2.73739  3.18146  2.89801  2.37887  2.77519  2.98518  4.58477  3.61503
          0.02836  3.97260  4.69494  0.61958  0.77255  0.48576  0.95510
    122   1.33183  2.18662  3.97269  3.59449  3.90790  3.03266  4.35809  2.97976  3.47955  2.92565  3.87839  3.55160  3.76840  3.75416  3.68735  2.48636  2.71517  2.64027  5.39064  4.20852    124 a x - -
          2.68618  4.42225  2.77519  2.73123  3.46354  2.40513  3.72494  3.29354  2.67741  2.69355  4.24690  2.90347  2.73739  3.18146  2.89801  2.37887  2.77519  2.98518  4.58477  3.61503
          0.02836  3.97260  4.69494  0.61958  0.77255  0.48576  0.95510
    123   2.76053  4.54182  3.35733  2.96766  2.99286  3.52706  3.75210  3.16648  2.91050  2.77430  3.76916  3.33302  2.33942  3.26946  3.22851  2.91046  3.04742  2.93655  4.55232  1.71740    125 y x - -
          2.68618  4.42225  2.77519  2.73123  3.46354  2.40513  3.72494  3.29354  2.67741  2.69355  4.24690  2.90347  2.73739  3.18146  2.89801  2.37887  2.77519  2.98518  4.58477  3.61503
          0.21230  3.97260  1.75761  0.61958  0.77255  0.48576  0.95510
    124   2.65438  4.42246  3.25349  3.08292  4.08109  3.11450  4.16526  3.60818  3.13383  3.24287  4.29084  3.39649  0.98676  3.52511  3.38657  2.81991  3.09028  3.26231  5.28736  4.20139    126 p x - -
          2.68618  4.42225  2.77519  2.73123  3.46354  2.40513  3.72494  3.29354  2.67741  2.69355  4.24690  2.90347  2.73739  3.18146  2.89801  2.37887  2.77519  2.98518  4.58477  3.61503
          0.03400  3.79429  4.51664  0.61958  0.77255  0.63834  0.75113
    125   1.68221  4.18589  3.17380  2.89163  4.04441  2.96415  4.00842  3.33538  2.93317  3.08737  3.99847  3.15882  2.17496  3.27248  3.25742  2.42352  2.69992  2.93141  5.41405  4.17762    127 a x - -
          2.68618  4.42225  2.77519  2.73123  3.46354  2.40513  3.72494  3.29354  2.67741  2.69355  4.24690  2.90347  2.73739  3.18146  2.89801  2.37887  2.77519  2.98518  4.58477  3.61503
          0.03400  3.79429  4.51664  0.61958  0.77255  0.63834  0.75113
    126   2.65438  4.42246  3.25349  3.08292  4.08109  3.11450  4.16526  3.60818  3.13383  3.24287  4.29084  3.39649  0.98676  3.52511  3.38657  2.81991  3.09028  3.26231  5.28736  4.20139    128 p x - -
          2.68618  4.42225  2.77519  2.73123  3.46354  2.40513  3.72494  3.29354  2.67741  2.69355  4.24690  2.90347  2.73739  3.18146  2.89801  2.37887  2.77519  2.98518  4.58477  3.61503
          0.03400  3.79429  4.51664  0.61958  0.77255  0.63834  0.75113
    127   2.52015  4.27188  3.46525  3.06154  2.19020  3.34746  3.81308  2.85723  3.02770  2.53224  3.56398  3.34421  3.89376  3.33081  3.32770  2.01307  2.85865  2.63575  4.59953  3.10637    129 s x - -
          2.68618  4.42225  2.77519  2.73123  3.46354  2.40513  3.72494  3.29354  2.67741  2.69355  4.24690  2.90347  2.73739  3.18146  2.89801  2.37887  2.77519  2.98518  4.58477  3.61503
          0.02301  3.78330        *  0.61958  0.77255  0.00000        *
//
